# Supplementary material for: Evolution of pollen morphology in Loranthaceae
Source: Grana. 2017 Feb 20;57(1-2):16–116. doi: 10.1080/00173134.2016.1261939 (PMC5771552; doi:10.1080/00173134.2016.1261939)
Supplement: Grimsson et al. Online supplementary material [file SGRA_A_1261939_SM9964.zip]

Archive with 565 entries (558 files):
- Consensing/
- Consensing/0-Hostlists.xlsx
- Consensing/0-Lorceaeconsenser.bat
- Consensing/18S.epf
- Consensing/18S.gen.c.g.m1.epf
- Consensing/18S.gen.c.g.m1.nex
- Consensing/18S.gen.c.m1.epf
- Consensing/18S.gen.c.m1.nex
- Consensing/18S.gen.v.g.m1.epf
- Consensing/18S.gen.v.g.m1.nex
- Consensing/18S.gen.v.m1.epf
- Consensing/18S.gen.v.m1.nex
- Consensing/25S.epf
- Consensing/25S.gen.c.g.m1.epf
- Consensing/25S.gen.c.g.m1.nex
- Consensing/25S.gen.c.m1.epf
- Consensing/25S.gen.c.m1.nex
- Consensing/25S.gen.v.g.m1.epf
- Consensing/25S.gen.v.g.m1.nex
- Consensing/25S.gen.v.m1.epf
- Consensing/25S.gen.v.m1.nex
- Consensing/assoc.18S.txt
- Consensing/assoc.25S.txt
- Consensing/assoc.matK.txt
- Consensing/assoc.rbcL.txt
- Consensing/assoc.trnLLF.txt
- Consensing/matK.epf
- Consensing/matK.gen.c.g.m1.epf
- Consensing/matK.gen.c.g.m1.nex
- Consensing/matK.gen.c.m1.epf
- Consensing/matK.gen.c.m1.nex
- Consensing/matK.gen.v.g.m1.epf
- Consensing/matK.gen.v.g.m1.nex
- Consensing/matK.gen.v.m1.epf
- Consensing/matK.gen.v.m1.nex
- Consensing/rbcL.epf
- Consensing/rbcL.gen.c.g.m1.epf
- Consensing/rbcL.gen.c.g.m1.nex
- Consensing/rbcL.gen.c.m1.epf
- Consensing/rbcL.gen.c.m1.nex
- Consensing/rbcL.gen.v.g.m1.epf
- Consensing/rbcL.gen.v.g.m1.nex
- Consensing/rbcL.gen.v.m1.epf
- Consensing/rbcL.gen.v.m1.nex
- Consensing/trnLLF.epf
- Consensing/trnLLF.gen.c.g.m1.epf
- Consensing/trnLLF.gen.c.g.m1.nex
- Consensing/trnLLF.gen.c.m1.epf
- Consensing/trnLLF.gen.c.m1.nex
- Consensing/trnLLF.gen.v.g.m1.epf
- Consensing/trnLLF.gen.v.g.m1.nex
- Consensing/trnLLF.gen.v.m1.epf
- Consensing/trnLLF.gen.v.m1.nex
- Mats/
- Mats/00_comb.gen.c.m1.nex
- Mats/00_conc.gen.c.m1.nex
- Mats/00_conc.gen.c.m1.simple.nex
- Mats/01_18S.mafft.nex
- Mats/01_18S.mafft.simple.nex
- Mats/02_ITS.mafft.nex
- Mats/02_ITS.mafft.Psiinae.nex
- Mats/03_25S.mafft.nex
- Mats/03_25S.mafft.simple.nex
- Mats/04_matK.mafft.nex
- Mats/04_matK.mafft.simple.nex
- Mats/05_trnLF.mafft.nex
- Mats/05_trnLF.mafft.simple.nex
- Mats/06_rbcL.mafft.nex
- Mats/06_rbcL.mafft.simple.nex
- ML/
- ML/0-runner.bat
- ML/0-runnergeneJK.bat
- ML/00_conc.gen.c.m1.PTonly.epf
- ML/00_conc.gen.c.m1.PTonly.epf.ex
- ML/1_18S
- ML/2_25S
- ML/3_matK
- ML/4_trnLi
- ML/5_trnLF
- ML/6_rbcL
- ML/conc.gen.epf
- ML/conc.gen.epf.ex
- ML/conc.red.epf
- ML/conc.red.epf.1_18S
- ML/conc.red.epf.1_18S.reduced
- ML/conc.red.epf.2_25S
- ML/conc.red.epf.2_25S.reduced
- ML/conc.red.epf.3_matK
- ML/conc.red.epf.4_trnLi
- ML/conc.red.epf.5_trnLF
- ML/conc.red.epf.6_rbcL
- ML/conc.red.epf.ex
- ML/conc.red.epf.ex18S
- ML/conc.red.epf.ex25S
- ML/conc.red.epf.exmatK
- ML/conc.red.epf.exrbcL
- ML/conc.red.epf.extrnLF
- ML/conc.red.epf.extrnLi
- ML/ex
- ML/ex18S
- ML/ex25S
- ML/exmatK
- ML/exrbcL
- ML/extrnLF
- ML/extrnLi
- ML/part
- ML/part.1_18S
- ML/part.2_25S
- ML/part.3_matK
- ML/part.4_trnLi
- ML/part.5_trnLF
- ML/part.6_rbcL
- ML/part.ex
- ML/part.ex18S
- ML/part.ex25S
- ML/part.exmatK
- ML/part.exrbcL
- ML/part.extrnLF
- ML/part.extrnLi
- ML/RAxML_bestTree.conc.gen.noq
- ML/RAxML_bestTree.conc.gen.q
- ML/RAxML_bestTree.conc.red.18S
- ML/RAxML_bestTree.conc.red.25S
- ML/RAxML_bestTree.conc.red.ex18S
- ML/RAxML_bestTree.conc.red.ex25S
- ML/RAxML_bestTree.conc.red.exmatK
- ML/RAxML_bestTree.conc.red.exrbcL
- ML/RAxML_bestTree.conc.red.extrnLi
- ML/RAxML_bestTree.conc.red.noq
- ML/RAxML_bestTree.conc.red.q
- ML/RAxML_bestTree.conc.red.rbcL
- ML/RAxML_bestTree.conc.red.trnLF
- ML/RAxML_bestTree.conc.red.trnLi
- ML/RAxML_bipartitions.conc.gen.noq
- ML/RAxML_bipartitions.conc.gen.q
- ML/RAxML_bipartitions.conc.red.18S
- ML/RAxML_bipartitions.conc.red.25S
- ML/RAxML_bipartitions.conc.red.ex18S
- ML/RAxML_bipartitions.conc.red.ex25S
- ML/RAxML_bipartitions.conc.red.exmatK
- ML/RAxML_bipartitions.conc.red.exrbcL
- ML/RAxML_bipartitions.conc.red.extrnLi
- ML/RAxML_bipartitions.conc.red.noq
- ML/RAxML_bipartitions.conc.red.q
- ML/RAxML_bipartitions.conc.red.rbcL
- ML/RAxML_bipartitions.conc.red.trnLF
- ML/RAxML_bipartitions.conc.red.trnLi
- ML/RAxML_bipartitionsBranchLabels.conc.gen.noq
- ML/RAxML_bipartitionsBranchLabels.conc.gen.q
- ML/RAxML_bipartitionsBranchLabels.conc.red.18S
- ML/RAxML_bipartitionsBranchLabels.conc.red.25S
- ML/RAxML_bipartitionsBranchLabels.conc.red.ex18S
- ML/RAxML_bipartitionsBranchLabels.conc.red.ex25S
- ML/RAxML_bipartitionsBranchLabels.conc.red.exmatK
- ML/RAxML_bipartitionsBranchLabels.conc.red.exrbcL
- ML/RAxML_bipartitionsBranchLabels.conc.red.extrnLi
- ML/RAxML_bipartitionsBranchLabels.conc.red.noq
- ML/RAxML_bipartitionsBranchLabels.conc.red.q
- ML/RAxML_bipartitionsBranchLabels.conc.red.rbcL
- ML/RAxML_bipartitionsBranchLabels.conc.red.trnLF
- ML/RAxML_bipartitionsBranchLabels.conc.red.trnLi
- ML/RAxML_bootstrap.conc.gen.noq
- ML/RAxML_bootstrap.conc.gen.q
- ML/RAxML_bootstrap.conc.red.18S
- ML/RAxML_bootstrap.conc.red.25S
- ML/RAxML_bootstrap.conc.red.ex18S
- ML/RAxML_bootstrap.conc.red.ex25S
- ML/RAxML_bootstrap.conc.red.exmatK
- ML/RAxML_bootstrap.conc.red.exrbcL
- ML/RAxML_bootstrap.conc.red.extrnLi
- ML/RAxML_bootstrap.conc.red.noq
- ML/RAxML_bootstrap.conc.red.q
- ML/RAxML_bootstrap.conc.red.rbcL
- ML/RAxML_bootstrap.conc.red.trnLF
- ML/RAxML_bootstrap.conc.red.trnLi
- ML/RAxML_info.conc.gen.noq
- ML/RAxML_info.conc.gen.q
- ML/RAxML_info.conc.red.18S
- ML/RAxML_info.conc.red.25S
- ML/RAxML_info.conc.red.ex18S
- ML/RAxML_info.conc.red.ex25S
- ML/RAxML_info.conc.red.exmatK
- ML/RAxML_info.conc.red.exrbcL
- ML/RAxML_info.conc.red.extrnLi
- ML/RAxML_info.conc.red.noq
- ML/RAxML_info.conc.red.q
- ML/RAxML_info.conc.red.rbcL
- ML/RAxML_info.conc.red.trnLF
- ML/RAxML_info.conc.red.trnLi
- Nets/
- Nets/cp.all.unc.dist
- Nets/cp.red.unc.dist
- Nets/nr.all.unc.dist
- Nets/nr.red.unc.dist
- File_S2_Curation&Setup.pdf
- File_S3_GBHarvest.xlsx
- File_S4_FiguredPollen.xlsx
- File_S5_PollenFeats.xlsx
- ML/RAxML_bestTree.conc.red.matK
- ML/RAxML_bipartitions.conc.red.matK
- ML/RAxML_bipartitionsBranchLabels.conc.red.matK
- ML/RAxML_bootstrap.conc.red.matK
- ML/RAxML_info.conc.red.matK
- Nets/RAxML_bootstrap.conc.red.q.20plus.nxs
- Nets/RAxML_bootstrap.conc.red.rbcL.20plus.nxs
- Nets/RAxML_bootstrap.conc.red.trnLF.20plus.nxs
- Nets/RAxML_bootstrap.conc.red.trnLi.20plus.nxs
- Nets/RAxML_bootstrap.conc.gen.noq.20plus.nxs
- Nets/RAxML_bootstrap.conc.gen.q.20plus.nxs
- Nets/RAxML_bootstrap.conc.red.18S.20plus.nxs
- Nets/RAxML_bootstrap.conc.red.25S.20plus.nxs
- Nets/RAxML_bootstrap.conc.red.ex18S.20plus.nxs
- Nets/RAxML_bootstrap.conc.red.ex25S.20plus.nxs
- Nets/RAxML_bootstrap.conc.red.exmatK.20plus.nxs
- Nets/RAxML_bootstrap.conc.red.exrbcL.20plus.nxs
- Nets/RAxML_bootstrap.conc.red.extrnLi.20plus.nxs
- Nets/RAxML_bootstrap.conc.red.matK.20plus.nxs
- Nets/RAxML_bootstrap.conc.red.matK.noq.20plus.nxs
- Nets/RAxML_bootstrap.conc.red.noq.20plus.nxs
- Harvest2016/01_18S.fasta
- Harvest2016/01_18S.gb
- Harvest2016/01_18S.mafft.fasta
- Harvest2016/02_ITS.fasta
- Harvest2016/02_ITS.gb
- Harvest2016/02_ITS.mafft.fasta
- Harvest2016/03_25S.fasta
- Harvest2016/03_25S.gb
- Harvest2016/03_25S.mafft.fasta
- Harvest2016/04_matK.fasta
- Harvest2016/04_matK.gb
- Harvest2016/04_matK.mafft.fasta
- Harvest2016/05_trnLF.fasta
- Harvest2016/05_trnLF.gb
- Harvest2016/05_trnLF.mafft.fasta
- Harvest2016/06_rbcL.fasta
- Harvest2016/06_rbcL.gb
- Harvest2016/06_rbcL.mafft.fasta
- Harvest2016/0-harvester.bat
- Harvest2016/All20160208.gb
- Harvest2016/template_matK.fasta
- Harvest2016/template_rbcL.fasta
- Harvest2016/template_trnF.fasta
- Harvest2016/template_trnL3pr.fasta
- Harvest2016/template_trnL5pr.fasta
- Harvest2014/01_18S.fasta
- Harvest2014/01_18S.gb
- Harvest2014/01_18S.mafft.fasta
- Harvest2014/02_ITS.fasta
- Harvest2014/02_ITS.gb
- Harvest2014/02_ITS.mafft.fasta
- Harvest2014/03_25S.fasta
- Harvest2014/03_25S.gb
- Harvest2014/03_25S.mafft.fasta
- Harvest2014/04_matK.fasta
- Harvest2014/04_matK.gb
- Harvest2014/04_matK.mafft.fasta
- Harvest2014/05_trnLF.fasta
- Harvest2014/05_trnLF.gb
- Harvest2014/05_trnLF.mafft.fasta
- Harvest2014/06_rbcL.fasta
- Harvest2014/06_rbcL.gb
- Harvest2014/06_rbcL.mafft.fasta
- Harvest2014/0-harvester.bat
- Harvest2014/template_matK.fasta
- Harvest2014/template_rbcL.fasta
- Harvest2014/template_trnF.fasta
- Harvest2014/template_trnL3pr.fasta
- Harvest2014/template_trnL5pr.fasta
- File_S1_CompSupportAltTopologies.xlsx
- Su_et_al/Distances/
- Su_et_al/Distances/SuLorPlus.1_18S.unc.dist
- Su_et_al/Distances/SuLorPlus.2_25S.unc.dist
- Su_et_al/Distances/SuLorPlus.3_RPB2.unc.dist
- Su_et_al/Distances/SuLorPlus.4_rbcL.unc.dist
- Su_et_al/Distances/SuLorPlus.5_matK.unc.dist
- Su_et_al/Distances/SuLorPlus.6_accD.unc.dist
- Su_et_al/Distances/SuLorPlus.7_matR.unc.dist
- Su_et_al/MLOnlyIngroup/
- Su_et_al/MLOnlyIngroup/RAxML_bestTree.1_18S
- Su_et_al/MLOnlyIngroup/RAxML_bestTree.2_25S
- Su_et_al/MLOnlyIngroup/RAxML_bestTree.3_RPB2.noq
- Su_et_al/MLOnlyIngroup/RAxML_bestTree.3_RPB2.q
- Su_et_al/MLOnlyIngroup/RAxML_bestTree.4_rbcL.noq
- Su_et_al/MLOnlyIngroup/RAxML_bestTree.4_rbcL.q
- Su_et_al/MLOnlyIngroup/RAxML_bestTree.5_matK.noq
- Su_et_al/MLOnlyIngroup/RAxML_bestTree.5_matK.q
- Su_et_al/MLOnlyIngroup/RAxML_bestTree.6_accD.noq
- Su_et_al/MLOnlyIngroup/RAxML_bestTree.6_accD.q
- Su_et_al/MLOnlyIngroup/RAxML_bestTree.7_matR.noq
- Su_et_al/MLOnlyIngroup/RAxML_bestTree.7_matR.q
- Su_et_al/MLOnlyIngroup/RAxML_bipartitions.1_18S
- Su_et_al/MLOnlyIngroup/RAxML_bipartitions.2_25S
- Su_et_al/MLOnlyIngroup/RAxML_bipartitions.3_RPB2.noq
- Su_et_al/MLOnlyIngroup/RAxML_bipartitions.3_RPB2.q
- Su_et_al/MLOnlyIngroup/RAxML_bipartitions.4_rbcL.noq
- Su_et_al/MLOnlyIngroup/RAxML_bipartitions.4_rbcL.q
- Su_et_al/MLOnlyIngroup/RAxML_bipartitions.5_matK.noq
- Su_et_al/MLOnlyIngroup/RAxML_bipartitions.5_matK.q
- Su_et_al/MLOnlyIngroup/RAxML_bipartitions.6_accD.noq
- Su_et_al/MLOnlyIngroup/RAxML_bipartitions.6_accD.q
[truncated: 265 more entries]
