# Supplementary material for: Evolution of pollen morphology in Loranthaceae
Source: Grana. 2017 Feb 20;57(1-2):16–116. doi: 10.1080/00173134.2016.1261939 (PMC5771552; doi:10.1080/00173134.2016.1261939)
Supplement: Grimsson et al. Online supplementary material [file SGRA_A_1261939_SM9964.zip › Consensing/0-Hostlists.xlsx]

## Sheet: Overview
Matrix	N(accessions)	N(sites)
18S	80	1801
25S	66	2175
matK	68	1590
rbcL	85	1407
trnLLF	143	1321

## Sheet: Hostlist
Region	Accession	Genus	Species	Accession No	Voucher
18S	Alepis_flavida|L24139|UNKNOWN	Alepis	Alepis_flavida	L24139	UNKNOWN			Alepis_flavida|L24139|UNKNOWN	Alepis
18S	Amylotheca_duthieana|EU544316|Nickrent_4022	Amylotheca	Amylotheca_duthieana	EU544316	Nickrent_4022			Amylotheca_duthieana|EU544316|Nickrent_4022	Amylotheca
18S	Decaisnina_hollrungii|AF039074|UNKNOWN	Decaisnina	Decaisnina_hollrungii	AF039074	UNKNOWN			Decaisnina_hollrungii|AF039074|UNKNOWN	Decaisnina
18S	Decaisnina_triflora|EU544324|Nickrent_4491	Decaisnina	Decaisnina_triflora	EU544324	Nickrent_4491			Decaisnina_triflora|EU544324|Nickrent_4491	Decaisnina
18S	Lepidaria_cf_forbesii|EU544330|Nickrent_4044	Lepidaria	Lepidaria_cf_forbesii	EU544330	Nickrent_4044			Lepidaria_cf_forbesii|EU544330|Nickrent_4044	Lepidaria
18S	Loxanthera_speciosa|EU544332|Nickrent_4026	Loxanthera	Loxanthera_speciosa	EU544332	Nickrent_4026			Loxanthera_speciosa|EU544332|Nickrent_4026	Loxanthera
18S	Lysiana_exocarpi|L24154|UNKNOWN	Lysiana	Lysiana_exocarpi	L24154	UNKNOWN			Lysiana_exocarpi|L24154|UNKNOWN	Lysiana
18S	Lysiana_filifolia|EU544333|Nickrent_4449	Lysiana	Lysiana_filifolia	EU544333	Nickrent_4449			Lysiana_filifolia|EU544333|Nickrent_4449	Lysiana
18S	Macrosolen_cochinchinensis|EU544334|Nickrent_4038	Macrosolen	Macrosolen_cochinchinensis	EU544334	Nickrent_4038			Macrosolen_cochinchinensis|EU544334|Nickrent_4038	Macrosolen
18S	Peraxilla_tetrapetala|EU544340|Nickrent_2744	Peraxilla	Peraxilla_tetrapetala	EU544340	Nickrent_2744			Peraxilla_tetrapetala|EU544340|Nickrent_2744	Peraxilla
18S	Atkinsonia_ligustrina|EF464464|Nickrent_4344	Atkinsonia	Atkinsonia_ligustrina	EF464464	Nickrent_4344			Atkinsonia_ligustrina|EF464464|Nickrent_4344	Atkinsonia
18S	Gaiadendron_punctatum|L24143|UNKNOWN	Gaiadendron	Gaiadendron_punctatum	L24143	UNKNOWN			Gaiadendron_punctatum|L24143|UNKNOWN	Gaiadendron
18S	Amyema_glabrum|AF039073|UNKNOWN	Amyema	Amyema_glabrum	AF039073	UNKNOWN			Amyema_glabrum|AF039073|UNKNOWN	Amyema
18S	Amyema_queenslandicum|EU544315|Nickrent_2788	Amyema	Amyema_queenslandicum	EU544315	Nickrent_2788			Amyema_queenslandicum|EU544315|Nickrent_2788	Amyema
18S	Baratranthus_axanthus|EU544317|Nickrent_4029	Baratranthus	Baratranthus_axanthus	EU544317	Nickrent_4029			Baratranthus_axanthus|EU544317|Nickrent_4029	Baratranthus
18S	Benthamina_alyxifolia|EU544319|Nickrent_4127	Benthamina	Benthamina_alyxifolia	EU544319	Nickrent_4127			Benthamina_alyxifolia|EU544319|Nickrent_4127	Benthamina
18S	Dactyliophora_novae_guineae|EU544323|Nickrent_4563	Dactyliophora	Dactyliophora_novae_guineae	EU544323	Nickrent_4563			Dactyliophora_novae_guineae|EU544323|Nickrent_4563	Dactyliophora
18S	Diplatia_furcata|L24088|UNKNOWN	Diplatia	Diplatia_furcata	L24088	UNKNOWN			Diplatia_furcata|L24088|UNKNOWN	Diplatia
18S	Helicanthes_elastica|EU544328|Nickrent_4906	Helicanthes	Helicanthes_elastica	EU544328	Nickrent_4906			Helicanthes_elastica|EU544328|Nickrent_4906	Helicanthes
18S	Sogerianthe_sessiflora|EU544348|Nickrent_4467	Sogerianthe	Sogerianthe_sessiflora	EU544348	Nickrent_4467			Sogerianthe_sessiflora|EU544348|Nickrent_4467	Sogerianthe
18S	Dendrophthoe_curvata|L26491|UNKNOWN	Dendrophthoe	Dendrophthoe_curvata	L26491	UNKNOWN			Dendrophthoe_curvata|L26491|UNKNOWN	Dendrophthoe
18S	Dendrophthoe_curvata|AY957441|Nickrent_2787	Dendrophthoe	Dendrophthoe_curvata	AY957441	Nickrent_2787			Dendrophthoe_curvata|AY957441|Nickrent_2787	Dendrophthoe
18S	Dendrophthoe_curvata|EU544325|Nickrent_4012	Dendrophthoe	Dendrophthoe_curvata	EU544325	Nickrent_4012			Dendrophthoe_curvata|EU544325|Nickrent_4012	Dendrophthoe
18S	Helixanthera_cylindrica|EU544327|Nickrent_4037	Helixanthera	Helixanthera_cylindrica	EU544327	Nickrent_4037			Helixanthera_cylindrica|EU544327|Nickrent_4037	Helixanthera
18S	Helixanthera_kirkii|AF039077|UNKNOWN	Helixanthera	Helixanthera_kirkii	AF039077	UNKNOWN			Helixanthera_kirkii|AF039077|UNKNOWN	Helixanthera
18S	Emelianthe_panganensis|EU544326|Nickrent_4889	Emelianthe	Emelianthe_panganensis	EU544326	Nickrent_4889			Emelianthe_panganensis|EU544326|Nickrent_4889	Emelianthe
18S	Erianthemum_dregei|L25679|UNKNOWN	Erianthemum	Erianthemum_dregei	L25679	UNKNOWN			Erianthemum_dregei|L25679|UNKNOWN	Erianthemum
18S	Globimetula_dinklagei|AF039076|UNKNOWN	Globimetula	Globimetula_dinklagei	AF039076	UNKNOWN			Globimetula_dinklagei|AF039076|UNKNOWN	Globimetula
18S	Moquiniella_rubra|AF039078|UNKNOWN	Moquiniella	Moquiniella_rubra	AF039078	UNKNOWN			Moquiniella_rubra|AF039078|UNKNOWN	Moquiniella
18S	Oliverella_rubroviridis|EU544337|Nickrent_4330	Oliverella	Oliverella_rubroviridis	EU544337	Nickrent_4330			Oliverella_rubroviridis|EU544337|Nickrent_4330	Oliverella
18S	Phragmanthera_crassicaulis|EU544341|Nickrent_3037	Phragmanthera	Phragmanthera_crassicaulis	EU544341	Nickrent_3037			Phragmanthera_crassicaulis|EU544341|Nickrent_3037	Phragmanthera
18S	Ileostylus_micranthus|EU544329|Nickrent_2741	Ileostylus	Ileostylus_micranthus	EU544329	Nickrent_2741			Ileostylus_micranthus|EU544329|Nickrent_2741	Ileostylus
18S	Muellerina_eucalyptoides|EU544335|Nickrent_4310	Muellerina	Muellerina_eucalyptoides	EU544335	Nickrent_4310			Muellerina_eucalyptoides|EU544335|Nickrent_4310	Muellerina
18S	Cecarria_obtusifolia|EU544321|Nickrent_4562	Cecarria	Cecarria_obtusifolia	EU544321	Nickrent_4562			Cecarria_obtusifolia|EU544321|Nickrent_4562	Cecarria
18S	Loranthus_delavayi|JQ613220|UNKNOWN	Loranthus	Loranthus_delavayi	JQ613220	UNKNOWN			Loranthus_delavayi|JQ613220|UNKNOWN	Loranthus
18S	Loranthus_europaeus|L24153|UNKNOWN	Loranthus	Loranthus_europaeus	L24153	UNKNOWN			Loranthus_europaeus|L24153|UNKNOWN	Loranthus
18S	Loranthus_kaoi|JQ613221|UNKNOWN	Loranthus	Loranthus_kaoi	JQ613221	UNKNOWN			Loranthus_kaoi|JQ613221|UNKNOWN	Loranthus
18S	Loranthus_odoratus|EU544331|Nickrent_4977	Loranthus	Loranthus_odoratus	EU544331	Nickrent_4977			Loranthus_odoratus|EU544331|Nickrent_4977	Loranthus
18S	Scurrula_ferruginea|EU544343|Nickrent_4008	Scurrula	Scurrula_ferruginea	EU544343	Nickrent_4008			Scurrula_ferruginea|EU544343|Nickrent_4008	Scurrula
18S	Scurrula_parasitica|EU544345|Nickrent_4004	Scurrula	Scurrula_parasitica	EU544345	Nickrent_4004			Scurrula_parasitica|EU544345|Nickrent_4004	Scurrula
18S	Scurrula_pulverulenta|EU544344|Nickrent_4159	Scurrula	Scurrula_pulverulenta	EU544344	Nickrent_4159			Scurrula_pulverulenta|EU544344|Nickrent_4159	Scurrula
18S	Taxillus_chinensis|EU544350|Nickrent_4032	Taxillus	Taxillus_chinensis	EU544350	Nickrent_4032			Taxillus_chinensis|EU544350|Nickrent_4032	Taxillus
18S	Actinanthella_menyharthii|EU544313|Nickrent_4375	Actinanthella	Actinanthella_menyharthii	EU544313	Nickrent_4375			Actinanthella_menyharthii|EU544313|Nickrent_4375	Actinanthella
18S	Agelanthus_sansibarensis|U59946|UNKNOWN	Agelanthus	Agelanthus_sansibarensis	U59946	UNKNOWN			Agelanthus_sansibarensis|U59946|UNKNOWN	Agelanthus
18S	Bakerella_sp_|EU544318|Nickrent_4161	Bakerella	Bakerella_sp_	EU544318	Nickrent_4161			Bakerella_sp_|EU544318|Nickrent_4161	Bakerella
18S	Berhautia_senegalensis|EU544320|Nickrent_4576	Berhautia	Berhautia_senegalensis	EU544320	Nickrent_4576			Berhautia_senegalensis|EU544320|Nickrent_4576	Berhautia
18S	Englerina_woodfordioides|L24140|UNKNOWN	Englerina	Englerina_woodfordioides	L24140	UNKNOWN			Englerina_woodfordioides|L24140|UNKNOWN	Englerina
18S	Oedina_pendens|EU544336|Nickrent_4329	Oedina	Oedina_pendens	EU544336	Nickrent_4329			Oedina_pendens|EU544336|Nickrent_4329	Oedina
18S	Oncella_ambigua|EU544338|Nickrent_4673	Oncella	Oncella_ambigua	EU544338	Nickrent_4673			Oncella_ambigua|EU544338|Nickrent_4673	Oncella
18S	Oncocalyx_sulfureus|EU544339|Nickrent_2850	Oncocalyx	Oncocalyx_sulfureus	EU544339	Nickrent_2850			Oncocalyx_sulfureus|EU544339|Nickrent_2850	Oncocalyx
18S	Plicosepalus_sagittifolius|EU544342|Nickrent_2852	Plicosepalus	Plicosepalus_sagittifolius	EU544342	Nickrent_2852			Plicosepalus_sagittifolius|EU544342|Nickrent_2852	Plicosepalus
18S	Septulina_glauca|EU544346|Nickrent_4089	Septulina	Septulina_glauca	EU544346	Nickrent_4089			Septulina_glauca|EU544346|Nickrent_4089	Septulina
18S	Socratina_bemarivensis|EU544347|Nickrent_4179	Socratina	Socratina_bemarivensis	EU544347	Nickrent_4179			Socratina_bemarivensis|EU544347|Nickrent_4179	Socratina
18S	Tapinanthus_quinquangulus|L24422|UNKNOWN	Tapinanthus	Tapinanthus_quinquangulus	L24422	UNKNOWN			Tapinanthus_quinquangulus|L24422|UNKNOWN	Tapinanthus
18S	Vanwykia_remota|EU544351|Nickrent_4331	Vanwykia	Vanwykia_remota	EU544351	Nickrent_4331			Vanwykia_remota|EU544351|Nickrent_4331	Vanwykia
18S	Nuytsia_floribunda|DQ790103|D_Nickrent_2747	Nuytsia	Nuytsia_floribunda	DQ790103	D_Nickrent_2747			Nuytsia_floribunda|DQ790103|D_Nickrent_2747	Nuytsia
18S	Ligaria_cuneifolia|L24152|UNKNOWN	Ligaria	Ligaria_cuneifolia	L24152	UNKNOWN			Ligaria_cuneifolia|L24152|UNKNOWN	Ligaria
18S	Tristerix_corymbosus|EF464467|Nickrent_4129	Tristerix	Tristerix_corymbosus	EF464467	Nickrent_4129			Tristerix_corymbosus|EF464467|Nickrent_4129	Tristerix
18S	Desmaria_mutabilis|EF464465|Nickrent_4510A	Desmaria	Desmaria_mutabilis	EF464465	Nickrent_4510A			Desmaria_mutabilis|EF464465|Nickrent_4510A	Desmaria
18S	Notanthera_heterophylla|EF464466|Nickrent_4372	Notanthera	Notanthera_heterophylla	EF464466	Nickrent_4372			Notanthera_heterophylla|EF464466|Nickrent_4372	Notanthera
18S	Aetanthus_nodosus|EU544314|Nickrent_4561	Aetanthus	Aetanthus_nodosus	EU544314	Nickrent_4561			Aetanthus_nodosus|EU544314|Nickrent_4561	Aetanthus
18S	Cladocolea_gracilis|EU544322|Nickrent_3066	Cladocolea	Cladocolea_gracilis	EU544322	Nickrent_3066			Cladocolea_gracilis|EU544322|Nickrent_3066	Cladocolea
18S	Dendropemon_bicolor|AF039075|UNKNOWN	Dendropemon	Dendropemon_bicolor	AF039075	UNKNOWN			Dendropemon_bicolor|AF039075|UNKNOWN	Dendropemon
18S	Oryctanthus_occidentalis|L24408|UNKNOWN	Oryctanthus	Oryctanthus_occidentalis	L24408	UNKNOWN			Oryctanthus_occidentalis|L24408|UNKNOWN	Oryctanthus
18S	Phthirusa_pyrifolia|L24412|UNKNOWN	Phthirusa	Phthirusa_pyrifolia	L24412	UNKNOWN			Phthirusa_pyrifolia|L24412|UNKNOWN	Phthirusa
18S	Psittacanthus_angustifolius|L24414|UNKNOWN	Psittacanthus	Psittacanthus_angustifolius	L24414	UNKNOWN			Psittacanthus_angustifolius|L24414|UNKNOWN	Psittacanthus
18S	Struthanthus_oerstedii|L24421|UNKNOWN	Struthanthus	Struthanthus_oerstedii	L24421	UNKNOWN			Struthanthus_oerstedii|L24421|UNKNOWN	Struthanthus
18S	Struthanthus_woodsonii|EU544349|Nickrent_2761	Struthanthus	Struthanthus_woodsonii	EU544349	Nickrent_2761			Struthanthus_woodsonii|EU544349|Nickrent_2761	Struthanthus
18S	Tripodanthus_acutifolius|L24424|UNKNOWN	Tripodanthus	Tripodanthus_acutifolius	L24424	UNKNOWN			Tripodanthus_acutifolius|L24424|UNKNOWN	Tripodanthus
18S	Tupeia_antarctica|L24425|UNKNOWN	Tupeia	Tupeia_antarctica	L24425	UNKNOWN			Tupeia_antarctica|L24425|UNKNOWN	Tupeia
25S	Alepis_flavida|EF464474|Nickrent_2743	Alepis	Alepis_flavida	EF464474	Nickrent_2743			Alepis_flavida|EF464474|Nickrent_2743	Alepis
25S	Amylotheca_duthieana|EU544356|Nickrent_4022	Amylotheca	Amylotheca_duthieana	EU544356	Nickrent_4022			Amylotheca_duthieana|EU544356|Nickrent_4022	Amylotheca
25S	Decaisnina_triflora|EU544364|Nickrent_4491	Decaisnina	Decaisnina_triflora	EU544364	Nickrent_4491			Decaisnina_triflora|EU544364|Nickrent_4491	Decaisnina
25S	Lepeostegeres_lancifolius|EU544379|Nickrent_4041	Lepeostegeres	Lepeostegeres_lancifolius	EU544379	Nickrent_4041			Lepeostegeres_lancifolius|EU544379|Nickrent_4041	Lepeostegeres
25S	Lepidaria_cf__forbesii|EU544378|Nickrent_4044	Lepidaria	Lepidaria_cf__forbesii	EU544378	Nickrent_4044			Lepidaria_cf__forbesii|EU544378|Nickrent_4044	Lepidaria
25S	Loxanthera_speciosa|EU544382|Nickrent4026	Loxanthera	Loxanthera_speciosa	EU544382	Nickrent4026			Loxanthera_speciosa|EU544382|Nickrent4026	Loxanthera
25S	Lysiana_filifolia|EU544383|Nickrent_4449	Lysiana	Lysiana_filifolia	EU544383	Nickrent_4449			Lysiana_filifolia|EU544383|Nickrent_4449	Lysiana
25S	Macrosolen_cochinchinensis|EU544384|Nickrent_4038	Macrosolen	Macrosolen_cochinchinensis	EU544384	Nickrent_4038			Macrosolen_cochinchinensis|EU544384|Nickrent_4038	Macrosolen
25S	Peraxilla_tetrapetala|EU544390|Nickrent_2744	Peraxilla	Peraxilla_tetrapetala	EU544390	Nickrent_2744			Peraxilla_tetrapetala|EU544390|Nickrent_2744	Peraxilla
25S	Atkinsonia_ligustrina|EF464475|Nickrent_4344	Atkinsonia	Atkinsonia_ligustrina	EF464475	Nickrent_4344			Atkinsonia_ligustrina|EF464475|Nickrent_4344	Atkinsonia
25S	Gaiadendron_punctatum|DQ790209|D__Nickrent_2729	Gaiadendron	Gaiadendron_punctatum	DQ790209	D__Nickrent_2729			Gaiadendron_punctatum|DQ790209|D__Nickrent_2729	Gaiadendron
25S	Amyema_glabrum|EU544354|Nickrent_2794	Amyema	Amyema_glabrum	EU544354	Nickrent_2794			Amyema_glabrum|EU544354|Nickrent_2794	Amyema
25S	Amyema_queenslandicum|EU544355|Nickrent_2788	Amyema	Amyema_queenslandicum	EU544355	Nickrent_2788			Amyema_queenslandicum|EU544355|Nickrent_2788	Amyema
25S	Baratranthus_axanthus|EU544357|Nickrent_4029	Baratranthus	Baratranthus_axanthus	EU544357	Nickrent_4029			Baratranthus_axanthus|EU544357|Nickrent_4029	Baratranthus
25S	Benthamina_alyxifolia|EU544359|Nickrent_4127	Benthamina	Benthamina_alyxifolia	EU544359	Nickrent_4127			Benthamina_alyxifolia|EU544359|Nickrent_4127	Benthamina
25S	Dactyliophora_novae_guineae|EU544363|Nickrent_4563	Dactyliophora	Dactyliophora_novae_guineae	EU544363	Nickrent_4563			Dactyliophora_novae_guineae|EU544363|Nickrent_4563	Dactyliophora
25S	Diplatia_furcata|EU544368|Nickrent_2824	Diplatia	Diplatia_furcata	EU544368	Nickrent_2824			Diplatia_furcata|EU544368|Nickrent_2824	Diplatia
25S	Helicanthes_elastica|EU544375|Nickrent_4906	Helicanthes	Helicanthes_elastica	EU544375	Nickrent_4906			Helicanthes_elastica|EU544375|Nickrent_4906	Helicanthes
25S	Sogerianthe_sessiflora|EU544400|Nickrent_4467	Sogerianthe	Sogerianthe_sessiflora	EU544400	Nickrent_4467			Sogerianthe_sessiflora|EU544400|Nickrent_4467	Sogerianthe
25S	Dendropemon_bicolor|EU544365|Nickrent_2172	Dendropemon	Dendropemon_bicolor	EU544365	Nickrent_2172			Dendropemon_bicolor|EU544365|Nickrent_2172	Dendropemon
25S	Dendrophthoe_curvata|EU544367|Nickrent_4012	Dendrophthoe	Dendrophthoe_curvata	EU544367	Nickrent_4012			Dendrophthoe_curvata|EU544367|Nickrent_4012	Dendrophthoe
25S	Dendrophthoe_longituba|EU544366|Nickrent_4010	Dendrophthoe	Dendrophthoe_longituba	EU544366	Nickrent_4010			Dendrophthoe_longituba|EU544366|Nickrent_4010	Dendrophthoe
25S	Helixanthera_coccinea|EU544373|Nickrent_4019	Helixanthera	Helixanthera_coccinea	EU544373	Nickrent_4019			Helixanthera_coccinea|EU544373|Nickrent_4019	Helixanthera
25S	Helixanthera_cylindrica|EU544374|Nickrent_4037	Helixanthera	Helixanthera_cylindrica	EU544374	Nickrent_4037			Helixanthera_cylindrica|EU544374|Nickrent_4037	Helixanthera
25S	Emelianthe_panganensis|EU544369|Nickrent_4889	Emelianthe	Emelianthe_panganensis	EU544369	Nickrent_4889			Emelianthe_panganensis|EU544369|Nickrent_4889	Emelianthe
25S	Erianthemum_dregei|EU544371|Nickrent_2985	Erianthemum	Erianthemum_dregei	EU544371	Nickrent_2985			Erianthemum_dregei|EU544371|Nickrent_2985	Erianthemum
25S	Globimetula_dinklagei|EU544372|Nickrent_3087	Globimetula	Globimetula_dinklagei	EU544372	Nickrent_3087			Globimetula_dinklagei|EU544372|Nickrent_3087	Globimetula
25S	Moquiniella_rubra|DQ790207|D__Nickrent_3042	Moquiniella	Moquiniella_rubra	DQ790207	D__Nickrent_3042			Moquiniella_rubra|DQ790207|D__Nickrent_3042	Moquiniella
25S	Oliverella_rubroviridis|EU544387|Nickrent_4330	Oliverella	Oliverella_rubroviridis	EU544387	Nickrent_4330			Oliverella_rubroviridis|EU544387|Nickrent_4330	Oliverella
25S	Phragmanthera_crassicaulis|EU544391|Phragmanthera_3037	Phragmanthera	Phragmanthera_crassicaulis	EU544391	Phragmanthera_3037			Phragmanthera_crassicaulis|EU544391|Phragmanthera_3037	Phragmanthera
25S	Spragueanella_rhamnifolia|EU544401|Nickrent_4674	Spragueanella	Spragueanella_rhamnifolia	EU544401	Nickrent_4674			Spragueanella_rhamnifolia|EU544401|Nickrent_4674	Spragueanella
25S	Ileostylus_micranthus|EU544376|Nickrent_2741	Ileostylus	Ileostylus_micranthus	EU544376	Nickrent_2741			Ileostylus_micranthus|EU544376|Nickrent_2741	Ileostylus
25S	Muellerina_eucalyptoides|EU544385|Nickrent_4310	Muellerina	Muellerina_eucalyptoides	EU544385	Nickrent_4310			Muellerina_eucalyptoides|EU544385|Nickrent_4310	Muellerina
25S	Cecarria_obtusifolia|EU544361|Nickrent_4562	Cecarria	Cecarria_obtusifolia	EU544361	Nickrent_4562			Cecarria_obtusifolia|EU544361|Nickrent_4562	Cecarria
25S	Loranthus_europaeus|EU544380|Nickrent_2849	Loranthus	Loranthus_europaeus	EU544380	Nickrent_2849			Loranthus_europaeus|EU544380|Nickrent_2849	Loranthus
25S	Loranthus_odoratus|EU544381|Nickrent_4977	Loranthus	Loranthus_odoratus	EU544381	Nickrent_4977			Loranthus_odoratus|EU544381|Nickrent_4977	Loranthus
25S	Scurrula_ferruginea|EU544395|Nickrent_4008	Scurrula	Scurrula_ferruginea	EU544395	Nickrent_4008			Scurrula_ferruginea|EU544395|Nickrent_4008	Scurrula
25S	Scurrula_parasitica|EU544397|Nickrent_4004	Scurrula	Scurrula_parasitica	EU544397	Nickrent_4004			Scurrula_parasitica|EU544397|Nickrent_4004	Scurrula
25S	Scurrula_pulverulenta|EU544396|Nickrent_4159	Scurrula	Scurrula_pulverulenta	EU544396	Nickrent_4159			Scurrula_pulverulenta|EU544396|Nickrent_4159	Scurrula
25S	Taxillus_chinensis|EU544405|Nickrent_4032	Taxillus	Taxillus_chinensis	EU544405	Nickrent_4032			Taxillus_chinensis|EU544405|Nickrent_4032	Taxillus
25S	Actinanthella_menyharthii|EU544352|Nickrent_4375	Actinanthella	Actinanthella_menyharthii	EU544352	Nickrent_4375			Actinanthella_menyharthii|EU544352|Nickrent_4375	Actinanthella
25S	Agelanthus_sansibarensis|EU544353|Nickrent_2987	Agelanthus	Agelanthus_sansibarensis	EU544353	Nickrent_2987			Agelanthus_sansibarensis|EU544353|Nickrent_2987	Agelanthus
25S	Bakerella_sp_|EU544358|Nickrent_4161	Bakerella	Bakerella_sp_	EU544358	Nickrent_4161			Bakerella_sp_|EU544358|Nickrent_4161	Bakerella
25S	Berhautia_senegalensis|EU544360|Nickrent_4576	Berhautia	Berhautia_senegalensis	EU544360	Nickrent_4576			Berhautia_senegalensis|EU544360|Nickrent_4576	Berhautia
25S	Englerina_ramulosa|EU544370|Nickrent_2984	Englerina	Englerina_ramulosa	EU544370	Nickrent_2984			Englerina_ramulosa|EU544370|Nickrent_2984	Englerina
25S	Oedina_pendens|EU544386|Nickrent_4329	Oedina	Oedina_pendens	EU544386	Nickrent_4329			Oedina_pendens|EU544386|Nickrent_4329	Oedina
25S	Oncocalyx_sulfureus|EU544388|Nickrent_2850	Oncocalyx	Oncocalyx_sulfureus	EU544388	Nickrent_2850			Oncocalyx_sulfureus|EU544388|Nickrent_2850	Oncocalyx
25S	Plicosepalus_sagittifolius|EU544393|Nickrent_2852	Plicosepalus	Plicosepalus_sagittifolius	EU544393	Nickrent_2852			Plicosepalus_sagittifolius|EU544393|Nickrent_2852	Plicosepalus
25S	Septulina_glauca|EU544398|Nickrent_4089	Septulina	Septulina_glauca	EU544398	Nickrent_4089			Septulina_glauca|EU544398|Nickrent_4089	Septulina
25S	Socratina_bemarivensis|EU544399|Nickrent_4179	Socratina	Socratina_bemarivensis	EU544399	Nickrent_4179			Socratina_bemarivensis|EU544399|Nickrent_4179	Socratina
25S	Tapinanthus_constrictiflorus|EU544404|Nickrent_3088	Tapinanthus	Tapinanthus_constrictiflorus	EU544404	Nickrent_3088			Tapinanthus_constrictiflorus|EU544404|Nickrent_3088	Tapinanthus
25S	Vanwykia_remota|EU544407|Nickrent_4331	Vanwykia	Vanwykia_remota	EU544407	Nickrent_4331			Vanwykia_remota|EU544407|Nickrent_4331	Vanwykia
25S	Nuytsia_floribunda|DQ790210|D__Nickrent_2747	Nuytsia	Nuytsia_floribunda	DQ790210	D__Nickrent_2747			Nuytsia_floribunda|DQ790210|D__Nickrent_2747	Nuytsia
25S	Ligaria_cuneifolia|EF464477|Nickrent_4567	Ligaria	Ligaria_cuneifolia	EF464477	Nickrent_4567			Ligaria_cuneifolia|EF464477|Nickrent_4567	Ligaria
25S	Tristerix_corymbosus|EF464479|Nickrent_4572	Tristerix	Tristerix_corymbosus	EF464479	Nickrent_4572			Tristerix_corymbosus|EF464479|Nickrent_4572	Tristerix
25S	Desmaria_mutabilis|EF464476|Nickrent_4510A	Desmaria	Desmaria_mutabilis	EF464476	Nickrent_4510A			Desmaria_mutabilis|EF464476|Nickrent_4510A	Desmaria
25S	Notanthera_heterophylla|EF464478|Nickrent_4372	Notanthera	Notanthera_heterophylla	EF464478	Nickrent_4372			Notanthera_heterophylla|EF464478|Nickrent_4372	Notanthera
25S	Cladocolea_gracilis|EU544362|Nickrent_3066	Cladocolea	Cladocolea_gracilis	EU544362	Nickrent_3066			Cladocolea_gracilis|EU544362|Nickrent_3066	Cladocolea
25S	Ixocactus_sp_|EU544377|Nickrent_4332	Ixocactus	Ixocactus_sp_	EU544377	Nickrent_4332			Ixocactus_sp_|EU544377|Nickrent_4332	Ixocactus
25S	Oryctanthus_occidentalis|EU544389|Nickrent_2763	Oryctanthus	Oryctanthus_occidentalis	EU544389	Nickrent_2763			Oryctanthus_occidentalis|EU544389|Nickrent_2763	Oryctanthus
25S	Phthirusa_pyrifolia|EU544392|Nickrent_2762	Phthirusa	Phthirusa_pyrifolia	EU544392	Nickrent_2762			Phthirusa_pyrifolia|EU544392|Nickrent_2762	Phthirusa
25S	Psittacanthus_calyculatus|EU544394|Nickrent_4043	Psittacanthus	Psittacanthus_calyculatus	EU544394	Nickrent_4043			Psittacanthus_calyculatus|EU544394|Nickrent_4043	Psittacanthus
25S	Struthanthus_oerstedii|EU544402|Nickrent_2728	Struthanthus	Struthanthus_oerstedii	EU544402	Nickrent_2728			Struthanthus_oerstedii|EU544402|Nickrent_2728	Struthanthus
25S	Struthanthus_woodsonii|EU544403|Nickrent_2761	Struthanthus	Struthanthus_woodsonii	EU544403	Nickrent_2761			Struthanthus_woodsonii|EU544403|Nickrent_2761	Struthanthus
25S	Tripodanthus_acutifolius|EU544406|Nickrent_2969	Tripodanthus	Tripodanthus_acutifolius	EU544406	Nickrent_2969			Tripodanthus_acutifolius|EU544406|Nickrent_2969	Tripodanthus
25S	Tupeia_antarctica|DQ790208|D__Nickrent_2742	Tupeia	Tupeia_antarctica	DQ790208	D__Nickrent_2742			Tupeia_antarctica|DQ790208|D__Nickrent_2742	Tupeia
matK	Alepis_flavida|EF464508|Nickrent_2743	Alepis	Alepis_flavida	EF464508	Nickrent_2743			Alepis_flavida|EF464508|Nickrent_2743	Alepis
matK	Amylotheca_duthieana|EU544413|Nickrent_4022	Amylotheca	Amylotheca_duthieana	EU544413	Nickrent_4022			Amylotheca_duthieana|EU544413|Nickrent_4022	Amylotheca
matK	Decaisnina_triflora|EU544421|Nickrent_4491	Decaisnina	Decaisnina_triflora	EU544421	Nickrent_4491			Decaisnina_triflora|EU544421|Nickrent_4491	Decaisnina
matK	Lepeostegeres_lancifolius|EU544435|Nickrent_4041	Lepeostegeres	Lepeostegeres_lancifolius	EU544435	Nickrent_4041			Lepeostegeres_lancifolius|EU544435|Nickrent_4041	Lepeostegeres
matK	Lepidaria_cf__forbesii|EU544434|Nickrent_4044	Lepidaria	Lepidaria_cf__forbesii	EU544434	Nickrent_4044			Lepidaria_cf__forbesii|EU544434|Nickrent_4044	Lepidaria
matK	Loxanthera_speciosa|EU544437|Nickrent_4026	Loxanthera	Loxanthera_speciosa	EU544437	Nickrent_4026			Loxanthera_speciosa|EU544437|Nickrent_4026	Loxanthera
matK	Lysiana_filifolia|EU544438|Nickrent_4449	Lysiana	Lysiana_filifolia	EU544438	Nickrent_4449			Lysiana_filifolia|EU544438|Nickrent_4449	Lysiana
matK	Macrosolen_cochinchinensis|EU544439|Nickrent_4038	Macrosolen	Macrosolen_cochinchinensis	EU544439	Nickrent_4038			Macrosolen_cochinchinensis|EU544439|Nickrent_4038	Macrosolen
matK	Peraxilla_tetrapetala|EU544446|Nickrent_2744	Peraxilla	Peraxilla_tetrapetala	EU544446	Nickrent_2744			Peraxilla_tetrapetala|EU544446|Nickrent_2744	Peraxilla
matK	Atkinsonia_ligustrina|DQ787444|Nickrent_4343	Atkinsonia	Atkinsonia_ligustrina	DQ787444	Nickrent_4343			Atkinsonia_ligustrina|DQ787444|Nickrent_4343	Atkinsonia
matK	Gaiadendron_punctatum|DQ787445|Nickrent_2729	Gaiadendron	Gaiadendron_punctatum	DQ787445	Nickrent_2729			Gaiadendron_punctatum|DQ787445|Nickrent_2729	Gaiadendron
matK	Amyema_glabrum|EU544411|Nickrent_2794	Amyema	Amyema_glabrum	EU544411	Nickrent_2794			Amyema_glabrum|EU544411|Nickrent_2794	Amyema
matK	Amyema_queenslandicum|EU544412|Nickrent_2788	Amyema	Amyema_queenslandicum	EU544412	Nickrent_2788			Amyema_queenslandicum|EU544412|Nickrent_2788	Amyema
matK	Baratranthus_axanthus|EU544414|Nickrent_4029	Baratranthus	Baratranthus_axanthus	EU544414	Nickrent_4029			Baratranthus_axanthus|EU544414|Nickrent_4029	Baratranthus
matK	Benthamina_alyxifolia|EU544416|Nickrent_4127	Benthamina	Benthamina_alyxifolia	EU544416	Nickrent_4127			Benthamina_alyxifolia|EU544416|Nickrent_4127	Benthamina
matK	Dactyliophora_novae_guineae|EU544420|Nickrent_4563	Dactyliophora	Dactyliophora_novae_guineae	EU544420	Nickrent_4563			Dactyliophora_novae_guineae|EU544420|Nickrent_4563	Dactyliophora
matK	Diplatia_furcata|EU544425|Nickrent_2824	Diplatia	Diplatia_furcata	EU544425	Nickrent_2824			Diplatia_furcata|EU544425|Nickrent_2824	Diplatia
matK	Helicanthes_elastica|EU544432|Nickrent_4906	Helicanthes	Helicanthes_elastica	EU544432	Nickrent_4906			Helicanthes_elastica|EU544432|Nickrent_4906	Helicanthes
matK	Sogerianthe_sessiflora|EU544455|Nickrent_4467	Sogerianthe	Sogerianthe_sessiflora	EU544455	Nickrent_4467			Sogerianthe_sessiflora|EU544455|Nickrent_4467	Sogerianthe
matK	Dendrophthoe_curvata|EU544424|Nickrent_4012	Dendrophthoe	Dendrophthoe_curvata	EU544424	Nickrent_4012			Dendrophthoe_curvata|EU544424|Nickrent_4012	Dendrophthoe
matK	Dendrophthoe_longituba|EU544423|Nickrent_4010	Dendrophthoe	Dendrophthoe_longituba	EU544423	Nickrent_4010			Dendrophthoe_longituba|EU544423|Nickrent_4010	Dendrophthoe
matK	Helixanthera_coccinea|EU544430|Nickrent_4019	Helixanthera	Helixanthera_coccinea	EU544430	Nickrent_4019			Helixanthera_coccinea|EU544430|Nickrent_4019	Helixanthera
matK	Helixanthera_cylindrica|EU544431|Nickrent_4037	Helixanthera	Helixanthera_cylindrica	EU544431	Nickrent_4037			Helixanthera_cylindrica|EU544431|Nickrent_4037	Helixanthera
matK	Tolypanthus_involucratus|EU544461|Nickrent_4907	Tolypanthus	Tolypanthus_involucratus	EU544461	Nickrent_4907			Tolypanthus_involucratus|EU544461|Nickrent_4907	Tolypanthus
matK	Emelianthe_panganensis|EU544426|Nickrent_4889	Emelianthe	Emelianthe_panganensis	EU544426	Nickrent_4889			Emelianthe_panganensis|EU544426|Nickrent_4889	Emelianthe
matK	Erianthemum_dregei|EU544428|Nickrent_2985	Erianthemum	Erianthemum_dregei	EU544428	Nickrent_2985			Erianthemum_dregei|EU544428|Nickrent_2985	Erianthemum
matK	Globimetula_dinklagei|EU544429|Nickrent_3087	Globimetula	Globimetula_dinklagei	EU544429	Nickrent_3087			Globimetula_dinklagei|EU544429|Nickrent_3087	Globimetula
matK	Moquiniella_rubra|DQ790171|D__Nickrent_3042	Moquiniella	Moquiniella_rubra	DQ790171	D__Nickrent_3042			Moquiniella_rubra|DQ790171|D__Nickrent_3042	Moquiniella
matK	Oliverella_rubroviridis|EU544442|Nickrent_4330	Oliverella	Oliverella_rubroviridis	EU544442	Nickrent_4330			Oliverella_rubroviridis|EU544442|Nickrent_4330	Oliverella
matK	Phragmanthera_crassicaulis|EU544447|Nickrent_3037	Phragmanthera	Phragmanthera_crassicaulis	EU544447	Nickrent_3037			Phragmanthera_crassicaulis|EU544447|Nickrent_3037	Phragmanthera
matK	Spragueanella_rhamnifolia|EU544456|Nickrent_4674	Spragueanella	Spragueanella_rhamnifolia	EU544456	Nickrent_4674			Spragueanella_rhamnifolia|EU544456|Nickrent_4674	Spragueanella
matK	Ileostylus_micranthus|EU544433|Nickrent_2741	Ileostylus	Ileostylus_micranthus	EU544433	Nickrent_2741			Ileostylus_micranthus|EU544433|Nickrent_2741	Ileostylus
matK	Muellerina_eucalyptoides|EU544440|Nickrent_4310	Muellerina	Muellerina_eucalyptoides	EU544440	Nickrent_4310			Muellerina_eucalyptoides|EU544440|Nickrent_4310	Muellerina
matK	Cecarria_obtusifolia|EU544418|Nickrent_4562	Cecarria	Cecarria_obtusifolia	EU544418	Nickrent_4562			Cecarria_obtusifolia|EU544418|Nickrent_4562	Cecarria
matK	Loranthus_europaeus|EU544436|Nickrent_5082	Loranthus	Loranthus_europaeus	EU544436	Nickrent_5082			Loranthus_europaeus|EU544436|Nickrent_5082	Loranthus
matK	Scurrula_ferruginea|EU544451|Nickrent_4008	Scurrula	Scurrula_ferruginea	EU544451	Nickrent_4008			Scurrula_ferruginea|EU544451|Nickrent_4008	Scurrula
matK	Scurrula_parasitica|EU544453|Nickrent_4004	Scurrula	Scurrula_parasitica	EU544453	Nickrent_4004			Scurrula_parasitica|EU544453|Nickrent_4004	Scurrula
matK	Scurrula_pulverulenta|EU544452|Nickrent_4159	Scurrula	Scurrula_pulverulenta	EU544452	Nickrent_4159			Scurrula_pulverulenta|EU544452|Nickrent_4159	Scurrula
matK	Taxillus_chinensis|EU544460|Nickrent_4032	Taxillus	Taxillus_chinensis	EU544460	Nickrent_4032			Taxillus_chinensis|EU544460|Nickrent_4032	Taxillus
matK	Actinanthella_menyharthii|EU544408|Nickrent_4375	Actinanthella	Actinanthella_menyharthii	EU544408	Nickrent_4375			Actinanthella_menyharthii|EU544408|Nickrent_4375	Actinanthella
matK	Agelanthus_sansibarensis|EU544410|Nickrent_2987	Agelanthus	Agelanthus_sansibarensis	EU544410	Nickrent_2987			Agelanthus_sansibarensis|EU544410|Nickrent_2987	Agelanthus
matK	Bakerella_sp_|EU544415|Nickrent_4161	Bakerella	Bakerella_sp_	EU544415	Nickrent_4161			Bakerella_sp_|EU544415|Nickrent_4161	Bakerella
matK	Berhautia_senegalensis|EU544417|Nickrent_4576	Berhautia	Berhautia_senegalensis	EU544417	Nickrent_4576			Berhautia_senegalensis|EU544417|Nickrent_4576	Berhautia
matK	Englerina_ramulosa|EU544427|Nickrent_2984	Englerina	Englerina_ramulosa	EU544427	Nickrent_2984			Englerina_ramulosa|EU544427|Nickrent_2984	Englerina
matK	Oedina_pendens|EU544441|Nickrent_4329	Oedina	Oedina_pendens	EU544441	Nickrent_4329			Oedina_pendens|EU544441|Nickrent_4329	Oedina
matK	Oncella_ambigua|EU544443|Nickrent_4673	Oncella	Oncella_ambigua	EU544443	Nickrent_4673			Oncella_ambigua|EU544443|Nickrent_4673	Oncella
matK	Oncocalyx_sulfureus|EU544444|Nickrent_2850	Oncocalyx	Oncocalyx_sulfureus	EU544444	Nickrent_2850			Oncocalyx_sulfureus|EU544444|Nickrent_2850	Oncocalyx
matK	Plicosepalus_sagittifolius|EU544449|Nickrent_2852	Plicosepalus	Plicosepalus_sagittifolius	EU544449	Nickrent_2852			Plicosepalus_sagittifolius|EU544449|Nickrent_2852	Plicosepalus
matK	Socratina_bemarivensis|EU544454|Nickrent_4279	Socratina	Socratina_bemarivensis	EU544454	Nickrent_4279			Socratina_bemarivensis|EU544454|Nickrent_4279	Socratina
matK	Tapinanthus_constrictiflorus|EU544459|Nickrent_3088	Tapinanthus	Tapinanthus_constrictiflorus	EU544459	Nickrent_3088			Tapinanthus_constrictiflorus|EU544459|Nickrent_3088	Tapinanthus
matK	Tapinanthus_sp_|EU214301|OM825	Tapinanthus	Tapinanthus_sp_	EU214301	OM825			Tapinanthus_sp_|EU214301|OM825	Tapinanthus
matK	Vanwykia_remota|EU544463|Nickrent_4331	Vanwykia	Vanwykia_remota	EU544463	Nickrent_4331			Vanwykia_remota|EU544463|Nickrent_4331	Vanwykia
matK	Nuytsia_floribunda|DQ787446|Nickrent_2747	Nuytsia	Nuytsia_floribunda	DQ787446	Nickrent_2747			Nuytsia_floribunda|DQ787446|Nickrent_2747	Nuytsia
matK	Ligaria_cuneifolia|EF464510|Nickrent_4567	Ligaria	Ligaria_cuneifolia	EF464510	Nickrent_4567			Ligaria_cuneifolia|EF464510|Nickrent_4567	Ligaria
matK	Tristerix_corymbosus|EF464512|Nickrent_4129	Tristerix	Tristerix_corymbosus	EF464512	Nickrent_4129			Tristerix_corymbosus|EF464512|Nickrent_4129	Tristerix
matK	Desmaria_mutabilis|EF464509|Nickrent_4510A	Desmaria	Desmaria_mutabilis	EF464509	Nickrent_4510A			Desmaria_mutabilis|EF464509|Nickrent_4510A	Desmaria
matK	Notanthera_heterophylla|EF464511|Nickrent_4372	Notanthera	Notanthera_heterophylla	EF464511	Nickrent_4372			Notanthera_heterophylla|EF464511|Nickrent_4372	Notanthera
matK	Cladocolea_gracilis|EU544419|Nickrent_3066	Cladocolea	Cladocolea_gracilis	EU544419	Nickrent_3066			Cladocolea_gracilis|EU544419|Nickrent_3066	Cladocolea
matK	Dendropemon_bicolor|EU544422|Nickrent_2172	Dendropemon	Dendropemon_bicolor	EU544422	Nickrent_2172			Dendropemon_bicolor|EU544422|Nickrent_2172	Dendropemon
matK	Oryctanthus_occidentalis|EU544445|Nickrent_2763	Oryctanthus	Oryctanthus_occidentalis	EU544445	Nickrent_2763			Oryctanthus_occidentalis|EU544445|Nickrent_2763	Oryctanthus
matK	Phthirusa_pyrifolia|EU544448|Nickrent_2762	Phthirusa	Phthirusa_pyrifolia	EU544448	Nickrent_2762			Phthirusa_pyrifolia|EU544448|Nickrent_2762	Phthirusa
matK	Psittacanthus_calyculatus|EU544450|Nickrent_4043	Psittacanthus	Psittacanthus_calyculatus	EU544450	Nickrent_4043			Psittacanthus_calyculatus|EU544450|Nickrent_4043	Psittacanthus
matK	Struthanthus_oerstedii|EU544457|Nickrent_2728	Struthanthus	Struthanthus_oerstedii	EU544457	Nickrent_2728			Struthanthus_oerstedii|EU544457|Nickrent_2728	Struthanthus
matK	Struthanthus_orbicularis|JQ589640|RE_5125_1	Struthanthus	Struthanthus_orbicularis	JQ589640	RE_5125_1			Struthanthus_orbicularis|JQ589640|RE_5125_1	Struthanthus
matK	Struthanthus_sp_|JQ589641|RE_5128_1	Struthanthus	Struthanthus_sp_	JQ589641	RE_5128_1			Struthanthus_sp_|JQ589641|RE_5128_1	Struthanthus
matK	Struthanthus_woodsonii|EU544458|Nickrent_2761	Struthanthus	Struthanthus_woodsonii	EU544458	Nickrent_2761			Struthanthus_woodsonii|EU544458|Nickrent_2761	Struthanthus
matK	Tripodanthus_acutifolius|EU544462|Nickrent_2969	Tripodanthus	Tripodanthus_acutifolius	EU544462	Nickrent_2969			Tripodanthus_acutifolius|EU544462|Nickrent_2969	Tripodanthus
matK	Tupeia_antarctica|DQ790172|D_Nickrent_2742	Tupeia	Tupeia_antarctica	DQ790172	D_Nickrent_2742			Tupeia_antarctica|DQ790172|D_Nickrent_2742	Tupeia
rbcL	Decaisnina_triflora|EU544468|Nickrent_4491	Decaisnina	Decaisnina_triflora	EU544468	Nickrent_4491			Decaisnina_triflora|EU544468|Nickrent_4491	Decaisnina
rbcL	Macrosolen_cochinchinensis|HQ317768|LS05	Macrosolen	Macrosolen_cochinchinensis	HQ317768	LS05			Macrosolen_cochinchinensis|HQ317768|LS05	Macrosolen
rbcL	Macrosolen_cochinchinensis|HQ317769|LS35	Macrosolen	Macrosolen_cochinchinensis	HQ317769	LS35			Macrosolen_cochinchinensis|HQ317769|LS35	Macrosolen
rbcL	Macrosolen_cochinchinensis|HQ317770|LS36	Macrosolen	Macrosolen_cochinchinensis	HQ317770	LS36			Macrosolen_cochinchinensis|HQ317770|LS36	Macrosolen
rbcL	Macrosolen_cochinchinensis|JN687567|A_Chveerach_P31	Macrosolen	Macrosolen_cochinchinensis	JN687567	A_Chveerach_P31			Macrosolen_cochinchinensis|JN687567|A_Chveerach_P31	Macrosolen
rbcL	Macrosolen_cochinchinensis|JQ933395|IWJ_Sinclair_DG_Long_5781_E	Macrosolen	Macrosolen_cochinchinensis	JQ933395	IWJ_Sinclair_DG_Long_5781_E			Macrosolen_cochinchinensis|JQ933395|IWJ_Sinclair_DG_Long_5781_E	Macrosolen
rbcL	Macrosolen_tricolor|HQ317771|LS37	Macrosolen	Macrosolen_tricolor	HQ317771	LS37			Macrosolen_tricolor|HQ317771|LS37	Macrosolen
rbcL	Macrosolen_tricolor|HQ317772|LS38	Macrosolen	Macrosolen_tricolor	HQ317772	LS38			Macrosolen_tricolor|HQ317772|LS38	Macrosolen
rbcL	Peraxilla_tetrapetala|EU544473|Nickrent_2744	Peraxilla	Peraxilla_tetrapetala	EU544473	Nickrent_2744			Peraxilla_tetrapetala|EU544473|Nickrent_2744	Peraxilla
rbcL	Peraxilla_tetrapetala|JQ933439|P_Douglass_8714_RNG	Peraxilla	Peraxilla_tetrapetala	JQ933439	P_Douglass_8714_RNG			Peraxilla_tetrapetala|JQ933439|P_Douglass_8714_RNG	Peraxilla
rbcL	Atkinsonia_ligustrina|EF464526|Nickrent_4344	Atkinsonia	Atkinsonia_ligustrina	EF464526	Nickrent_4344			Atkinsonia_ligustrina|EF464526|Nickrent_4344	Atkinsonia
rbcL	Gaiadendron_punctatum|L26072|UNKNOWN	Gaiadendron	Gaiadendron_punctatum	L26072	UNKNOWN			Gaiadendron_punctatum|L26072|UNKNOWN	Gaiadendron
rbcL	Amyema_glabrum|EU544465|Nickrent_2794	Amyema	Amyema_glabrum	EU544465	Nickrent_2794			Amyema_glabrum|EU544465|Nickrent_2794	Amyema
rbcL	Benthamina_alyxifolia|AY957440|Nickrent_4127	Benthamina	Benthamina_alyxifolia	AY957440	Nickrent_4127			Benthamina_alyxifolia|AY957440|Nickrent_4127	Benthamina
rbcL	Dendrophthoe_lanosa|JN687563|A_Chveerach_P38_1	Dendrophthoe	Dendrophthoe_lanosa	JN687563	A_Chveerach_P38_1			Dendrophthoe_lanosa|JN687563|A_Chveerach_P38_1	Dendrophthoe
rbcL	Dendrophthoe_nilgherrensis|JQ933297|Chase_17409_K	Dendrophthoe	Dendrophthoe_nilgherrensis	JQ933297	Chase_17409_K			Dendrophthoe_nilgherrensis|JQ933297|Chase_17409_K	Dendrophthoe
rbcL	Dendrophthoe_pentandra|HQ317759|LS27	Dendrophthoe	Dendrophthoe_pentandra	HQ317759	LS27			Dendrophthoe_pentandra|HQ317759|LS27	Dendrophthoe
rbcL	Dendrophthoe_pentandra|HQ317760|LS32	Dendrophthoe	Dendrophthoe_pentandra	HQ317760	LS32			Dendrophthoe_pentandra|HQ317760|LS32	Dendrophthoe
rbcL	Dendrophthoe_pentandra|JN687564|A_Chveerach_P51_2	Dendrophthoe	Dendrophthoe_pentandra	JN687564	A_Chveerach_P51_2			Dendrophthoe_pentandra|JN687564|A_Chveerach_P51_2	Dendrophthoe
rbcL	Helixanthera_parasitica|HQ317761|LS28	Helixanthera	Helixanthera_parasitica	HQ317761	LS28			Helixanthera_parasitica|HQ317761|LS28	Helixanthera
rbcL	Helixanthera_parasitica|HQ317762|LS29	Helixanthera	Helixanthera_parasitica	HQ317762	LS29			Helixanthera_parasitica|HQ317762|LS29	Helixanthera
rbcL	Helixanthera_parasitica|HQ317763|LS30	Helixanthera	Helixanthera_parasitica	HQ317763	LS30			Helixanthera_parasitica|HQ317763|LS30	Helixanthera
rbcL	Helixanthera_parasitica|HQ317764|LS31	Helixanthera	Helixanthera_parasitica	HQ317764	LS31			Helixanthera_parasitica|HQ317764|LS31	Helixanthera
rbcL	Helixanthera_parasitica|JN687565|A_Chveerach_P93_3	Helixanthera	Helixanthera_parasitica	JN687565	A_Chveerach_P93_3			Helixanthera_parasitica|JN687565|A_Chveerach_P93_3	Helixanthera
rbcL	Helixanthera_sampsonii|HQ317765|LS33	Helixanthera	Helixanthera_sampsonii	HQ317765	LS33			Helixanthera_sampsonii|HQ317765|LS33	Helixanthera
rbcL	Helixanthera_sampsonii|HQ317766|LS34	Helixanthera	Helixanthera_sampsonii	HQ317766	LS34			Helixanthera_sampsonii|HQ317766|LS34	Helixanthera
rbcL	Tolypanthus_maclurei|HQ317757|LS01	Tolypanthus	Tolypanthus_maclurei	HQ317757	LS01			Tolypanthus_maclurei|HQ317757|LS01	Tolypanthus
rbcL	Tolypanthus_maclurei|HQ317758|LS02	Tolypanthus	Tolypanthus_maclurei	HQ317758	LS02			Tolypanthus_maclurei|HQ317758|LS02	Tolypanthus
rbcL	Moquiniella_rubra|DQ790132|D_Nickrent_3042	Moquiniella	Moquiniella_rubra	DQ790132	D_Nickrent_3042			Moquiniella_rubra|DQ790132|D_Nickrent_3042	Moquiniella
rbcL	Moquiniella_rubra|AM235021|RBGK_5742	Moquiniella	Moquiniella_rubra	AM235021	RBGK_5742			Moquiniella_rubra|AM235021|RBGK_5742	Moquiniella
rbcL	Ileostylus_micranthus|EU544471|Nickrent_2741	Ileostylus	Ileostylus_micranthus	EU544471	Nickrent_2741			Ileostylus_micranthus|EU544471|Nickrent_2741	Ileostylus
rbcL	Muellerina_eucalyptoides|EU544472|Nickrent_4310	Muellerina	Muellerina_eucalyptoides	EU544472	Nickrent_4310			Muellerina_eucalyptoides|EU544472|Nickrent_4310	Muellerina
rbcL	Cecarria_obtusifolia|EU544467|Nickrent_4562	Cecarria	Cecarria_obtusifolia	EU544467	Nickrent_4562			Cecarria_obtusifolia|EU544467|Nickrent_4562	Cecarria
rbcL	Loranthus_delavayi|HQ317767|LS39	Loranthus	Loranthus_delavayi	HQ317767	LS39			Loranthus_delavayi|HQ317767|LS39	Loranthus
rbcL	Loranthus_europaeus|JQ933393|Chase_14152_K	Loranthus	Loranthus_europaeus	JQ933393	Chase_14152_K			Loranthus_europaeus|JQ933393|Chase_14152_K	Loranthus
rbcL	Scurrula_atropurpurea|KF114862|UNKNOWN	Scurrula	Scurrula_atropurpurea	KF114862	UNKNOWN			Scurrula_atropurpurea|KF114862|UNKNOWN	Scurrula
rbcL	Scurrula_chingii|HQ317773|LS25	Scurrula	Scurrula_chingii	HQ317773	LS25			Scurrula_chingii|HQ317773|LS25	Scurrula
rbcL	Scurrula_chingii|HQ317774|LS26	Scurrula	Scurrula_chingii	HQ317774	LS26			Scurrula_chingii|HQ317774|LS26	Scurrula
rbcL	Scurrula_ferruginea|KF114863|UNKNOWN	Scurrula	Scurrula_ferruginea	KF114863	UNKNOWN			Scurrula_ferruginea|KF114863|UNKNOWN	Scurrula
rbcL	Scurrula_parasitica|HQ317775|LS18	Scurrula	Scurrula_parasitica	HQ317775	LS18			Scurrula_parasitica|HQ317775|LS18	Scurrula
rbcL	Scurrula_parasitica|HQ317776|LS19	Scurrula	Scurrula_parasitica	HQ317776	LS19			Scurrula_parasitica|HQ317776|LS19	Scurrula
rbcL	Scurrula_parasitica|HQ317777|LS57	Scurrula	Scurrula_parasitica	HQ317777	LS57			Scurrula_parasitica|HQ317777|LS57	Scurrula
rbcL	Scurrula_parasitica|HQ317778|LS23	Scurrula	Scurrula_parasitica	HQ317778	LS23			Scurrula_parasitica|HQ317778|LS23	Scurrula
rbcL	Scurrula_parasitica|HQ317779|LS58	Scurrula	Scurrula_parasitica	HQ317779	LS58			Scurrula_parasitica|HQ317779|LS58	Scurrula
rbcL	Scurrula_sp_|JQ933474|MF_Watson_et_al_20812115_E	Scurrula	Scurrula_sp_	JQ933474	MF_Watson_et_al_20812115_E			Scurrula_sp_|JQ933474|MF_Watson_et_al_20812115_E	Scurrula
rbcL	Taxillus_chinensis|HQ317780|LS03	Taxillus	Taxillus_chinensis	HQ317780	LS03			Taxillus_chinensis|HQ317780|LS03	Taxillus
rbcL	Taxillus_chinensis|HQ317781|LS04	Taxillus	Taxillus_chinensis	HQ317781	LS04			Taxillus_chinensis|HQ317781|LS04	Taxillus
rbcL	Taxillus_chinensis|HQ317782|LS06	Taxillus	Taxillus_chinensis	HQ317782	LS06			Taxillus_chinensis|HQ317782|LS06	Taxillus
rbcL	Taxillus_chinensis|HQ317783|LS07	Taxillus	Taxillus_chinensis	HQ317783	LS07			Taxillus_chinensis|HQ317783|LS07	Taxillus
rbcL	Taxillus_chinensis|HQ317784|LS08	Taxillus	Taxillus_chinensis	HQ317784	LS08			Taxillus_chinensis|HQ317784|LS08	Taxillus
rbcL	Taxillus_chinensis|HQ317785|LS09	Taxillus	Taxillus_chinensis	HQ317785	LS09			Taxillus_chinensis|HQ317785|LS09	Taxillus
rbcL	Taxillus_chinensis|HQ317786|LS52	Taxillus	Taxillus_chinensis	HQ317786	LS52			Taxillus_chinensis|HQ317786|LS52	Taxillus
rbcL	Taxillus_chinensis|HQ317787|LS53	Taxillus	Taxillus_chinensis	HQ317787	LS53			Taxillus_chinensis|HQ317787|LS53	Taxillus
rbcL	Taxillus_chinensis|HQ317788|LS54	Taxillus	Taxillus_chinensis	HQ317788	LS54			Taxillus_chinensis|HQ317788|LS54	Taxillus
rbcL	Taxillus_chinensis|HQ317789|LS55	Taxillus	Taxillus_chinensis	HQ317789	LS55			Taxillus_chinensis|HQ317789|LS55	Taxillus
rbcL	Taxillus_chinensis|HQ317790|LS56	Taxillus	Taxillus_chinensis	HQ317790	LS56			Taxillus_chinensis|HQ317790|LS56	Taxillus
rbcL	Taxillus_limprichtii|HQ317791|LS12	Taxillus	Taxillus_limprichtii	HQ317791	LS12			Taxillus_limprichtii|HQ317791|LS12	Taxillus
rbcL	Taxillus_limprichtii|HQ317792|LS13	Taxillus	Taxillus_limprichtii	HQ317792	LS13			Taxillus_limprichtii|HQ317792|LS13	Taxillus
rbcL	Taxillus_limprichtii|HQ317793|LS15	Taxillus	Taxillus_limprichtii	HQ317793	LS15			Taxillus_limprichtii|HQ317793|LS15	Taxillus
rbcL	Taxillus_nigrans|HQ317794|LS20	Taxillus	Taxillus_nigrans	HQ317794	LS20			Taxillus_nigrans|HQ317794|LS20	Taxillus
rbcL	Taxillus_nigrans|HQ317795|LS21	Taxillus	Taxillus_nigrans	HQ317795	LS21			Taxillus_nigrans|HQ317795|LS21	Taxillus
rbcL	Taxillus_sclerophyllus|JQ933498|Chase_17408_K	Taxillus	Taxillus_sclerophyllus	JQ933498	Chase_17408_K			Taxillus_sclerophyllus|JQ933498|Chase_17408_K	Taxillus
rbcL	Taxillus_sutchuenensis|HQ317796|LS16	Taxillus	Taxillus_sutchuenensis	HQ317796	LS16			Taxillus_sutchuenensis|HQ317796|LS16	Taxillus
rbcL	Taxillus_sutchuenensis|HQ317797|LS17	Taxillus	Taxillus_sutchuenensis	HQ317797	LS17			Taxillus_sutchuenensis|HQ317797|LS17	Taxillus
rbcL	Taxillus_sutchuenensis|HQ317798|LS10	Taxillus	Taxillus_sutchuenensis	HQ317798	LS10			Taxillus_sutchuenensis|HQ317798|LS10	Taxillus
rbcL	Taxillus_sutchuenensis|HQ317799|LS11	Taxillus	Taxillus_sutchuenensis	HQ317799	LS11			Taxillus_sutchuenensis|HQ317799|LS11	Taxillus
rbcL	Agelanthus_sansibarensis|EU544464|Nickrent_2987	Agelanthus	Agelanthus_sansibarensis	EU544464	Nickrent_2987			Agelanthus_sansibarensis|EU544464|Nickrent_2987	Agelanthus
rbcL	Bakerella_sp_|EU544466|Nickrent_4161	Bakerella	Bakerella_sp_	EU544466	Nickrent_4161			Bakerella_sp_|EU544466|Nickrent_4161	Bakerella
rbcL	Englerina_ramulosa|EU544470|Nickrent_2984	Englerina	Englerina_ramulosa	EU544470	Nickrent_2984			Englerina_ramulosa|EU544470|Nickrent_2984	Englerina
rbcL	Septulina_glauca|AM235022|JC_Manning_2925_NBG	Septulina	Septulina_glauca	AM235022	JC_Manning_2925_NBG			Septulina_glauca|AM235022|JC_Manning_2925_NBG	Septulina
rbcL	Tapinanthus_sp_|EU213529|OM825	Tapinanthus	Tapinanthus_sp_	EU213529	OM825			Tapinanthus_sp_|EU213529|OM825	Tapinanthus
rbcL	Nuytsia_floribunda|DQ790134|D_Nickrent_2747	Nuytsia	Nuytsia_floribunda	DQ790134	D_Nickrent_2747			Nuytsia_floribunda|DQ790134|D_Nickrent_2747	Nuytsia
rbcL	Ligaria_cuneifolia|EF464528|Nickrent_4567	Ligaria	Ligaria_cuneifolia	EF464528	Nickrent_4567			Ligaria_cuneifolia|EF464528|Nickrent_4567	Ligaria
rbcL	Tristerix_corymbosus|EF464530|Nickrent_4575E	Tristerix	Tristerix_corymbosus	EF464530	Nickrent_4575E			Tristerix_corymbosus|EF464530|Nickrent_4575E	Tristerix
rbcL	Desmaria_mutabilis|EF464527|Nickrent_4510A	Desmaria	Desmaria_mutabilis	EF464527	Nickrent_4510A			Desmaria_mutabilis|EF464527|Nickrent_4510A	Desmaria
rbcL	Notanthera_heterophylla|EF464529|Nickrent_4372	Notanthera	Notanthera_heterophylla	EF464529	Nickrent_4372			Notanthera_heterophylla|EF464529|Nickrent_4372	Notanthera
rbcL	Dendropemon_bicolor|EU544469|Nickrent_2700	Dendropemon	Dendropemon_bicolor	EU544469	Nickrent_2700			Dendropemon_bicolor|EU544469|Nickrent_2700	Dendropemon
rbcL	Struthanthus_orbicularis|JQ592413|BioBot05045	Struthanthus	Struthanthus_orbicularis	JQ592413	BioBot05045			Struthanthus_orbicularis|JQ592413|BioBot05045	Struthanthus
rbcL	Struthanthus_orbicularis|JQ592414|BioBot05046	Struthanthus	Struthanthus_orbicularis	JQ592414	BioBot05046			Struthanthus_orbicularis|JQ592414|BioBot05046	Struthanthus
rbcL	Struthanthus_orbicularis|JQ592415|BioBot05048	Struthanthus	Struthanthus_orbicularis	JQ592415	BioBot05048			Struthanthus_orbicularis|JQ592415|BioBot05048	Struthanthus
rbcL	Struthanthus_orbicularis|JQ594621|RE_5125_1	Struthanthus	Struthanthus_orbicularis	JQ594621	RE_5125_1			Struthanthus_orbicularis|JQ594621|RE_5125_1	Struthanthus
rbcL	Struthanthus_sp_|JQ594622|RE_5128_1	Struthanthus	Struthanthus_sp_	JQ594622	RE_5128_1			Struthanthus_sp_|JQ594622|RE_5128_1	Struthanthus
rbcL	Struthanthus_woodsonii|EU544474|Nickrent_2761	Struthanthus	Struthanthus_woodsonii	EU544474	Nickrent_2761			Struthanthus_woodsonii|EU544474|Nickrent_2761	Struthanthus
rbcL	Tripodanthus_acutifolius|EU544475|Nickrent_4927	Tripodanthus	Tripodanthus_acutifolius	EU544475	Nickrent_4927			Tripodanthus_acutifolius|EU544475|Nickrent_4927	Tripodanthus
rbcL	Tupeia_antarctica|DQ790133|D_Nickrent_2742	Tupeia	Tupeia_antarctica	DQ790133	D_Nickrent_2742			Tupeia_antarctica|DQ790133|D_Nickrent_2742	Tupeia
trnLLF	Alepis_flavida|DQ340598|Calvin_and_Wilson_NZ98_04	Alepis	Alepis_flavida	DQ340598	Calvin_and_Wilson_NZ98_04			Alepis_flavida|DQ340598|Calvin_and_Wilson_NZ98_04	Alepis
trnLLF	Alepis_flavida|EF464481|Nickrent_2743	Alepis	Alepis_flavida	EF464481	Nickrent_2743			Alepis_flavida|EF464481|Nickrent_2743	Alepis
trnLLF	Amylotheca_duthieana|EU544477|Nickrent_4022	Amylotheca	Amylotheca_duthieana	EU544477	Nickrent_4022			Amylotheca_duthieana|EU544477|Nickrent_4022	Amylotheca
trnLLF	Amylotheca_subumbellata|DQ340600|Calvin_and_Wilson_AU98_21	Amylotheca	Amylotheca_subumbellata	DQ340600	Calvin_and_Wilson_AU98_21			Amylotheca_subumbellata|DQ340600|Calvin_and_Wilson_AU98_21	Amylotheca
trnLLF	Decaisnina_brittenii|DQ340595|Calvin_and_Wilson_AU01_11	Decaisnina	Decaisnina_brittenii	DQ340595	Calvin_and_Wilson_AU01_11			Decaisnina_brittenii|DQ340595|Calvin_and_Wilson_AU01_11	Decaisnina
trnLLF	Decaisnina_congesta|DQ340594|Calvin_and_Wilson_AU02_01	Decaisnina	Decaisnina_congesta	DQ340594	Calvin_and_Wilson_AU02_01			Decaisnina_congesta|DQ340594|Calvin_and_Wilson_AU02_01	Decaisnina
trnLLF	Decaisnina_signata|DQ340596|Calvin_and_Wilson_AU02_05	Decaisnina	Decaisnina_signata	DQ340596	Calvin_and_Wilson_AU02_05			Decaisnina_signata|DQ340596|Calvin_and_Wilson_AU02_05	Decaisnina
trnLLF	Decaisnina_triflora|EU544484|Nickrent_4491	Decaisnina	Decaisnina_triflora	EU544484	Nickrent_4491			Decaisnina_triflora|EU544484|Nickrent_4491	Decaisnina
trnLLF	Lepidaria_cf__forbesii|EU544492|Nickrent_4044	Lepidaria	Lepidaria_cf__forbesii	EU544492	Nickrent_4044			Lepidaria_cf__forbesii|EU544492|Nickrent_4044	Lepidaria
trnLLF	Lepidaria_oviceps|DQ340602|Calvin_and_Wilson_B02_19	Lepidaria	Lepidaria_oviceps	DQ340602	Calvin_and_Wilson_B02_19			Lepidaria_oviceps|DQ340602|Calvin_and_Wilson_B02_19	Lepidaria
trnLLF	Loxanthera_speciosa|EU544495|Nickrent_4026	Loxanthera	Loxanthera_speciosa	EU544495	Nickrent_4026			Loxanthera_speciosa|EU544495|Nickrent_4026	Loxanthera
trnLLF	Lysiana_filifolia|EU544496|Nickrent_4449	Lysiana	Lysiana_filifolia	EU544496	Nickrent_4449			Lysiana_filifolia|EU544496|Nickrent_4449	Lysiana
trnLLF	Lysiana_maritima|DQ340599|Calvin_and_Wilson_AU98_19	Lysiana	Lysiana_maritima	DQ340599	Calvin_and_Wilson_AU98_19			Lysiana_maritima|DQ340599|Calvin_and_Wilson_AU98_19	Lysiana
trnLLF	Macrosolen_cochinchinensis|EU544497|Nickrent_4038	Macrosolen	Macrosolen_cochinchinensis	EU544497	Nickrent_4038			Macrosolen_cochinchinensis|EU544497|Nickrent_4038	Macrosolen
trnLLF	Macrosolen_melintangensis|DQ340593|Calvin_and_Wilson_B02_17	Macrosolen	Macrosolen_melintangensis	DQ340593	Calvin_and_Wilson_B02_17			Macrosolen_melintangensis|DQ340593|Calvin_and_Wilson_B02_17	Macrosolen
trnLLF	Peraxilla_tetrapetala|DQ340597|Calvin_and_Wilson_NZ98_03	Peraxilla	Peraxilla_tetrapetala	DQ340597	Calvin_and_Wilson_NZ98_03			Peraxilla_tetrapetala|DQ340597|Calvin_and_Wilson_NZ98_03	Peraxilla
trnLLF	Peraxilla_tetrapetala|EU544502|Nickrent_2744	Peraxilla	Peraxilla_tetrapetala	EU544502	Nickrent_2744			Peraxilla_tetrapetala|EU544502|Nickrent_2744	Peraxilla
trnLLF	Atkinsonia_ligustrina|DQ340616|Calvin_and_Wilson_AU00_01	Atkinsonia	Atkinsonia_ligustrina	DQ340616	Calvin_and_Wilson_AU00_01			Atkinsonia_ligustrina|DQ340616|Calvin_and_Wilson_AU00_01	Atkinsonia
trnLLF	Atkinsonia_ligustrina|DQ788714|Nickrent_4343	Atkinsonia	Atkinsonia_ligustrina	DQ788714	Nickrent_4343			Atkinsonia_ligustrina|DQ788714|Nickrent_4343	Atkinsonia
trnLLF	Gaiadendron_punctatum|DQ340617|Calvin_and_Wilson_CR01_08	Gaiadendron	Gaiadendron_punctatum	DQ340617	Calvin_and_Wilson_CR01_08			Gaiadendron_punctatum|DQ340617|Calvin_and_Wilson_CR01_08	Gaiadendron
trnLLF	Gaiadendron_punctatum|DQ788715|Nickrent_2729	Gaiadendron	Gaiadendron_punctatum	DQ788715	Nickrent_2729			Gaiadendron_punctatum|DQ788715|Nickrent_2729	Gaiadendron
trnLLF	Amyema_cambagei|DQ340582|Calvin_and_Wilson_AU99_01	Amyema	Amyema_cambagei	DQ340582	Calvin_and_Wilson_AU99_01			Amyema_cambagei|DQ340582|Calvin_and_Wilson_AU99_01	Amyema
trnLLF	Amyema_glabrum|EU544476|Nickrent_2794	Amyema	Amyema_glabrum	EU544476	Nickrent_2794			Amyema_glabrum|EU544476|Nickrent_2794	Amyema
trnLLF	Amyema_queenslandicum|DQ340583|Calvin_and_Wilson_AU02_22	Amyema	Amyema_queenslandicum	DQ340583	Calvin_and_Wilson_AU02_22			Amyema_queenslandicum|DQ340583|Calvin_and_Wilson_AU02_22	Amyema
trnLLF	Baratranthus_axanthus|DQ340587|Calvin_and_Wilson_B02_14	Baratranthus	Baratranthus_axanthus	DQ340587	Calvin_and_Wilson_B02_14			Baratranthus_axanthus|DQ340587|Calvin_and_Wilson_B02_14	Baratranthus
trnLLF	Baratranthus_axanthus|EU544478|Nickrent_4029	Baratranthus	Baratranthus_axanthus	EU544478	Nickrent_4029			Baratranthus_axanthus|EU544478|Nickrent_4029	Baratranthus
trnLLF	Benthamina_alyxifolia|DQ340584|Calvin_and_Wilson_AU99_14	Benthamina	Benthamina_alyxifolia	DQ340584	Calvin_and_Wilson_AU99_14			Benthamina_alyxifolia|DQ340584|Calvin_and_Wilson_AU99_14	Benthamina
trnLLF	Benthamina_alyxifolia|EU544480|Nickrent_4127	Benthamina	Benthamina_alyxifolia	EU544480	Nickrent_4127			Benthamina_alyxifolia|EU544480|Nickrent_4127	Benthamina
trnLLF	Dactyliophora_novae_guineae|DQ340586|Calvin_and_Wilson_AU02_10	Dactyliophora	Dactyliophora_novae_guineae	DQ340586	Calvin_and_Wilson_AU02_10			Dactyliophora_novae_guineae|DQ340586|Calvin_and_Wilson_AU02_10	Dactyliophora
trnLLF	Dactyliophora_novae_guineae|EU544483|Nickrent_4563	Dactyliophora	Dactyliophora_novae_guineae	EU544483	Nickrent_4563			Dactyliophora_novae_guineae|EU544483|Nickrent_4563	Dactyliophora
trnLLF	Diplatia_furcata|EU544486|Nickrent_2824	Diplatia	Diplatia_furcata	EU544486	Nickrent_2824			Diplatia_furcata|EU544486|Nickrent_2824	Diplatia
trnLLF	Diplatia_grandibractea|DQ340581|Calvin_and_Wilson_AU01_05	Diplatia	Diplatia_grandibractea	DQ340581	Calvin_and_Wilson_AU01_05			Diplatia_grandibractea|DQ340581|Calvin_and_Wilson_AU01_05	Diplatia
trnLLF	Sogerianthe_sessiflora|EU544508|Nickrent_4467	Sogerianthe	Sogerianthe_sessiflora	EU544508	Nickrent_4467			Sogerianthe_sessiflora|EU544508|Nickrent_4467	Sogerianthe
trnLLF	Dendrophthoe_constricta|DQ340589|Calvin_and_Wilson_B02_03	Dendrophthoe	Dendrophthoe_constricta	DQ340589	Calvin_and_Wilson_B02_03			Dendrophthoe_constricta|DQ340589|Calvin_and_Wilson_B02_03	Dendrophthoe
trnLLF	Dendrophthoe_longituba|EU544485|Nickrent_4010	Dendrophthoe	Dendrophthoe_longituba	EU544485	Nickrent_4010			Dendrophthoe_longituba|EU544485|Nickrent_4010	Dendrophthoe
trnLLF	Dendrophthoe_vitellina|DQ340588|Calvin_and_Wilson_AU98_08	Dendrophthoe	Dendrophthoe_vitellina	DQ340588	Calvin_and_Wilson_AU98_08			Dendrophthoe_vitellina|DQ340588|Calvin_and_Wilson_AU98_08	Dendrophthoe
trnLLF	Helixanthera_coccinea|EU544490|Nickrent_4019	Helixanthera	Helixanthera_coccinea	EU544490	Nickrent_4019			Helixanthera_coccinea|EU544490|Nickrent_4019	Helixanthera
trnLLF	Helixanthera_parasitica|DQ340572|Calvin_and_Wilson_B02_01	Helixanthera	Helixanthera_parasitica	DQ340572	Calvin_and_Wilson_B02_01			Helixanthera_parasitica|DQ340572|Calvin_and_Wilson_B02_01	Helixanthera
trnLLF	Emelianthe_panganensis|EU544487|Nickrent_4889	Emelianthe	Emelianthe_panganensis	EU544487	Nickrent_4889			Emelianthe_panganensis|EU544487|Nickrent_4889	Emelianthe
trnLLF	Erianthemum_dregei|DQ340580|A__Robertson_7366	Erianthemum	Erianthemum_dregei	DQ340580	A__Robertson_7366			Erianthemum_dregei|DQ340580|A__Robertson_7366	Erianthemum
trnLLF	Erianthemum_dregei|EU544488|Nickrent_2985	Erianthemum	Erianthemum_dregei	EU544488	Nickrent_2985			Erianthemum_dregei|EU544488|Nickrent_2985	Erianthemum
trnLLF	Globimetula_dinklagei|EU544489|Nickrent_3087	Globimetula	Globimetula_dinklagei	EU544489	Nickrent_3087			Globimetula_dinklagei|EU544489|Nickrent_3087	Globimetula
trnLLF	Moquiniella_rubra|EF464489|Nickrent_3042	Moquiniella	Moquiniella_rubra	EF464489	Nickrent_3042			Moquiniella_rubra|EF464489|Nickrent_3042	Moquiniella
trnLLF	Phragmanthera_crassicaulis|EU544503|Nickrent_3037	Phragmanthera	Phragmanthera_crassicaulis	EU544503	Nickrent_3037			Phragmanthera_crassicaulis|EU544503|Nickrent_3037	Phragmanthera
trnLLF	Phragmanthera_regularis|DQ340579|Calvin_and_Wilson_Y88_01	Phragmanthera	Phragmanthera_regularis	DQ340579	Calvin_and_Wilson_Y88_01			Phragmanthera_regularis|DQ340579|Calvin_and_Wilson_Y88_01	Phragmanthera
trnLLF	Ileostylus_micranthus|DQ340592|Calvin_and_Wilson_NZ00_02	Ileostylus	Ileostylus_micranthus	DQ340592	Calvin_and_Wilson_NZ00_02			Ileostylus_micranthus|DQ340592|Calvin_and_Wilson_NZ00_02	Ileostylus
trnLLF	Ileostylus_micranthus|EU544491|Nickrent_2741	Ileostylus	Ileostylus_micranthus	EU544491	Nickrent_2741			Ileostylus_micranthus|EU544491|Nickrent_2741	Ileostylus
trnLLF	Muellerina_celastroides|DQ340590|Calvin_and_Wilson_AU99_11	Muellerina	Muellerina_celastroides	DQ340590	Calvin_and_Wilson_AU99_11			Muellerina_celastroides|DQ340590|Calvin_and_Wilson_AU99_11	Muellerina
trnLLF	Muellerina_eucalyptoides|DQ340591|Calvin_and_Wilson_AU99_05	Muellerina	Muellerina_eucalyptoides	DQ340591	Calvin_and_Wilson_AU99_05			Muellerina_eucalyptoides|DQ340591|Calvin_and_Wilson_AU99_05	Muellerina
trnLLF	Muellerina_eucalyptoides|EU544498|Nickrent_4310	Muellerina	Muellerina_eucalyptoides	EU544498	Nickrent_4310			Muellerina_eucalyptoides|EU544498|Nickrent_4310	Muellerina
trnLLF	Cecarria_obtusifolia|DQ340585|Calvin_and_Wilson_AU02_16	Cecarria	Cecarria_obtusifolia	DQ340585	Calvin_and_Wilson_AU02_16			Cecarria_obtusifolia|DQ340585|Calvin_and_Wilson_AU02_16	Cecarria
trnLLF	Cecarria_obtusifolia|EU544481|Nickrent_4562	Cecarria	Cecarria_obtusifolia	EU544481	Nickrent_4562			Cecarria_obtusifolia|EU544481|Nickrent_4562	Cecarria
trnLLF	Loranthus_europaeus|EU544493|Nickrent_2849	Loranthus	Loranthus_europaeus	EU544493	Nickrent_2849			Loranthus_europaeus|EU544493|Nickrent_2849	Loranthus
trnLLF	Loranthus_europaeus|HQ917114|GUH_3997	Loranthus	Loranthus_europaeus	HQ917114	GUH_3997			Loranthus_europaeus|HQ917114|GUH_3997	Loranthus
trnLLF	Loranthus_grewingkii|HQ917115|GUH_3998	Loranthus	Loranthus_grewingkii	HQ917115	GUH_3998			Loranthus_grewingkii|HQ917115|GUH_3998	Loranthus
trnLLF	Loranthus_odoratus|EU544494|Nickrent_4977	Loranthus	Loranthus_odoratus	EU544494	Nickrent_4977			Loranthus_odoratus|EU544494|Nickrent_4977	Loranthus
trnLLF	Scurrula_ferruginea|DQ340576|Calvin_and_Wilson_B02_02	Scurrula	Scurrula_ferruginea	DQ340576	Calvin_and_Wilson_B02_02			Scurrula_ferruginea|DQ340576|Calvin_and_Wilson_B02_02	Scurrula
trnLLF	Scurrula_ferruginea|EU544505|Nickrent_4008	Scurrula	Scurrula_ferruginea	EU544505	Nickrent_4008			Scurrula_ferruginea|EU544505|Nickrent_4008	Scurrula
trnLLF	Taxillus_chinensis|EU544512|Nickrent_4032	Taxillus	Taxillus_chinensis	EU544512	Nickrent_4032			Taxillus_chinensis|EU544512|Nickrent_4032	Taxillus
trnLLF	Taxillus_wiensii|DQ340578|A_Robertson_7364	Taxillus	Taxillus_wiensii	DQ340578	A_Robertson_7364			Taxillus_wiensii|DQ340578|A_Robertson_7364	Taxillus
trnLLF	Agelanthus_sansibarensis|DQ340573|A_Robertson_7365	Agelanthus	Agelanthus_sansibarensis	DQ340573	A_Robertson_7365			Agelanthus_sansibarensis|DQ340573|A_Robertson_7365	Agelanthus
trnLLF	Bakerella_sp_|EU544479|Nickrent_4161	Bakerella	Bakerella_sp_	EU544479	Nickrent_4161			Bakerella_sp_|EU544479|Nickrent_4161	Bakerella
trnLLF	Cladocolea_cupulata|DQ340612|Calvin_and_Wilson_MX03_08	Cladocolea	Cladocolea_cupulata	DQ340612	Calvin_and_Wilson_MX03_08			Cladocolea_cupulata|DQ340612|Calvin_and_Wilson_MX03_08	Cladocolea
trnLLF	Cladocolea_gracilis|EU544482|Nickrent_3066	Cladocolea	Cladocolea_gracilis	EU544482	Nickrent_3066			Cladocolea_gracilis|EU544482|Nickrent_3066	Cladocolea
trnLLF	Cladocolea_mcvaughii|DQ340611|Calvin_and_Wilson_MX03_09	Cladocolea	Cladocolea_mcvaughii	DQ340611	Calvin_and_Wilson_MX03_09			Cladocolea_mcvaughii|DQ340611|Calvin_and_Wilson_MX03_09	Cladocolea
trnLLF	Desmaria_mutabilis|DQ340603|Calvin_and_Wilson_CL03_07	Desmaria	Desmaria_mutabilis	DQ340603	Calvin_and_Wilson_CL03_07			Desmaria_mutabilis|DQ340603|Calvin_and_Wilson_CL03_07	Desmaria
trnLLF	Desmaria_mutabilis|EF464486|Nickrent_4510A	Desmaria	Desmaria_mutabilis	EF464486	Nickrent_4510A			Desmaria_mutabilis|EF464486|Nickrent_4510A	Desmaria
trnLLF	Englerina_ramulosa|DQ340577|A_Robertson_7280	Englerina	Englerina_ramulosa	DQ340577	A_Robertson_7280			Englerina_ramulosa|DQ340577|A_Robertson_7280	Englerina
trnLLF	Ixocactus_inornus|DQ340609|Calvin_and_Wilson_MX03_04	Ixocactus	Ixocactus_inornus	DQ340609	Calvin_and_Wilson_MX03_04			Ixocactus_inornus|DQ340609|Calvin_and_Wilson_MX03_04	Ixocactus
trnLLF	Ligaria_cuneifolia|DQ340604|Calvin_and_Wilson_CL03_01	Ligaria	Ligaria_cuneifolia	DQ340604	Calvin_and_Wilson_CL03_01			Ligaria_cuneifolia|DQ340604|Calvin_and_Wilson_CL03_01	Ligaria
trnLLF	Ligaria_cuneifolia|DQ442940|G_Amico_76_BCRU	Ligaria	Ligaria_cuneifolia	DQ442940	G_Amico_76_BCRU			Ligaria_cuneifolia|DQ442940|G_Amico_76_BCRU	Ligaria
trnLLF	Notanthera_heterophylla|DQ340606|Calvin_and_Wilson_Cl03_03	Notanthera	Notanthera_heterophylla	DQ340606	Calvin_and_Wilson_Cl03_03			Notanthera_heterophylla|DQ340606|Calvin_and_Wilson_Cl03_03	Notanthera
trnLLF	Notanthera_heterophylla|DQ442939|G_Amico_151_BCRU	Notanthera	Notanthera_heterophylla	DQ442939	G_Amico_151_BCRU			Notanthera_heterophylla|DQ442939|G_Amico_151_BCRU	Notanthera
trnLLF	Nuytsia_floribunda|DQ340618|Calvin_and_Wilson_AU01_22	Nuytsia	Nuytsia_floribunda	DQ340618	Calvin_and_Wilson_AU01_22			Nuytsia_floribunda|DQ340618|Calvin_and_Wilson_AU01_22	Nuytsia
trnLLF	Nuytsia_floribunda|DQ788716|Nickrent_3080	Nuytsia	Nuytsia_floribunda	DQ788716	Nickrent_3080			Nuytsia_floribunda|DQ788716|Nickrent_3080	Nuytsia
trnLLF	Oedina_pendens|EU544499|Nickrent_4329	Oedina	Oedina_pendens	EU544499	Nickrent_4329			Oedina_pendens|EU544499|Nickrent_4329	Oedina
trnLLF	Oncocalyx_schimperi|DQ340574|Calvin_and_Wilson_Y88_02	Oncocalyx	Oncocalyx_schimperi	DQ340574	Calvin_and_Wilson_Y88_02			Oncocalyx_schimperi|DQ340574|Calvin_and_Wilson_Y88_02	Oncocalyx
trnLLF	Oncocalyx_sulfureus|EU544500|Nickrent_2850	Oncocalyx	Oncocalyx_sulfureus	EU544500	Nickrent_2850			Oncocalyx_sulfureus|EU544500|Nickrent_2850	Oncocalyx
trnLLF	Oryctanthus_occidentalis|DQ340613|Calvin_and_Wilson_CR01_11	Oryctanthus	Oryctanthus_occidentalis	DQ340613	Calvin_and_Wilson_CR01_11			Oryctanthus_occidentalis|DQ340613|Calvin_and_Wilson_CR01_11	Oryctanthus
trnLLF	Oryctanthus_occidentalis|EU544501|Nickrent_2763	Oryctanthus	Oryctanthus_occidentalis	EU544501	Nickrent_2763			Oryctanthus_occidentalis|EU544501|Nickrent_2763	Oryctanthus
trnLLF	Phthirusa_pyrifolia|DQ340608|Calvin_and_Wilson_CR01_03	Phthirusa	Phthirusa_pyrifolia	DQ340608	Calvin_and_Wilson_CR01_03			Phthirusa_pyrifolia|DQ340608|Calvin_and_Wilson_CR01_03	Phthirusa
trnLLF	Phthirusa_pyrifolia|EU544504|Nickrent_2762	Phthirusa	Phthirusa_pyrifolia	EU544504	Nickrent_2762			Phthirusa_pyrifolia|EU544504|Nickrent_2762	Phthirusa
trnLLF	Plicosepalus_curviflorus|DQ340575|Calvin_and_Wilson_Y88_03	Plicosepalus	Plicosepalus_curviflorus	DQ340575	Calvin_and_Wilson_Y88_03			Plicosepalus_curviflorus|DQ340575|Calvin_and_Wilson_Y88_03	Plicosepalus
trnLLF	Psittacanthus_schiedeanus|DQ340610|Calvin_and_Wilson_CR01_09	Psittacanthus	Psittacanthus_schiedeanus	DQ340610	Calvin_and_Wilson_CR01_09			Psittacanthus_schiedeanus|DQ340610|Calvin_and_Wilson_CR01_09	Psittacanthus
trnLLF	Septulina_glauca|EU544506|Nickrent_4089	Septulina	Septulina_glauca	EU544506	Nickrent_4089			Septulina_glauca|EU544506|Nickrent_4089	Septulina
trnLLF	Socratina_bemarivensis|EU544507|Nickrent_4179	Socratina	Socratina_bemarivensis	EU544507	Nickrent_4179			Socratina_bemarivensis|EU544507|Nickrent_4179	Socratina
trnLLF	Struthanthus_oerstedii|EU544509|Nickrent_2728	Struthanthus	Struthanthus_oerstedii	EU544509	Nickrent_2728			Struthanthus_oerstedii|EU544509|Nickrent_2728	Struthanthus
trnLLF	Struthanthus_orbicularis|DQ340607|Calvin_and_Wilson_CR01_02	Struthanthus	Struthanthus_orbicularis	DQ340607	Calvin_and_Wilson_CR01_02			Struthanthus_orbicularis|DQ340607|Calvin_and_Wilson_CR01_02	Struthanthus
trnLLF	Struthanthus_woodsonii|EU544510|Nickrent_2761	Struthanthus	Struthanthus_woodsonii	EU544510	Nickrent_2761			Struthanthus_woodsonii|EU544510|Nickrent_2761	Struthanthus
trnLLF	Tapinanthus_constrictiflorus|EU544511|Nickrent_3088	Tapinanthus	Tapinanthus_constrictiflorus	EU544511	Nickrent_3088			Tapinanthus_constrictiflorus|EU544511|Nickrent_3088	Tapinanthus
trnLLF	Tripodanthus_acutifolius|DQ340615|Calvin_and_Wilson_AR03_04	Tripodanthus	Tripodanthus_acutifolius	DQ340615	Calvin_and_Wilson_AR03_04			Tripodanthus_acutifolius|DQ340615|Calvin_and_Wilson_AR03_04	Tripodanthus
trnLLF	Tripodanthus_acutifolius|EU544513|Nickrent_4927	Tripodanthus	Tripodanthus_acutifolius	EU544513	Nickrent_4927			Tripodanthus_acutifolius|EU544513|Nickrent_4927	Tripodanthus
trnLLF	Tripodanthus_acutifolius|HM010425|Nickrent_4983	Tripodanthus	Tripodanthus_acutifolius	HM010425	Nickrent_4983			Tripodanthus_acutifolius|HM010425|Nickrent_4983	Tripodanthus
trnLLF	Tripodanthus_acutifolius|HM010426|Nickrent_4998	Tripodanthus	Tripodanthus_acutifolius	HM010426	Nickrent_4998			Tripodanthus_acutifolius|HM010426|Nickrent_4998	Tripodanthus
trnLLF	Tripodanthus_acutifolius|HM010431|Nickrent_5318	Tripodanthus	Tripodanthus_acutifolius	HM010431	Nickrent_5318			Tripodanthus_acutifolius|HM010431|Nickrent_5318	Tripodanthus
trnLLF	Tripodanthus_acutifolius|HM010432|Nickrent_5321	Tripodanthus	Tripodanthus_acutifolius	HM010432	Nickrent_5321			Tripodanthus_acutifolius|HM010432|Nickrent_5321	Tripodanthus
trnLLF	Tripodanthus_acutifolius|HM010433|Nickrent_5323	Tripodanthus	Tripodanthus_acutifolius	HM010433	Nickrent_5323			Tripodanthus_acutifolius|HM010433|Nickrent_5323	Tripodanthus
trnLLF	Tripodanthus_acutifolius|HM010434|Nickrent_5325	Tripodanthus	Tripodanthus_acutifolius	HM010434	Nickrent_5325			Tripodanthus_acutifolius|HM010434|Nickrent_5325	Tripodanthus
trnLLF	Tripodanthus_acutifolius|HM010435|Nickrent_5326	Tripodanthus	Tripodanthus_acutifolius	HM010435	Nickrent_5326			Tripodanthus_acutifolius|HM010435|Nickrent_5326	Tripodanthus
trnLLF	Tripodanthus_acutifolius|HM010436|Nickrent_5330	Tripodanthus	Tripodanthus_acutifolius	HM010436	Nickrent_5330			Tripodanthus_acutifolius|HM010436|Nickrent_5330	Tripodanthus
trnLLF	Tripodanthus_acutifolius|HM010437|Nickrent_5345	Tripodanthus	Tripodanthus_acutifolius	HM010437	Nickrent_5345			Tripodanthus_acutifolius|HM010437|Nickrent_5345	Tripodanthus
trnLLF	Tripodanthus_acutifolius|HM010438|Nickrent_5346	Tripodanthus	Tripodanthus_acutifolius	HM010438	Nickrent_5346			Tripodanthus_acutifolius|HM010438|Nickrent_5346	Tripodanthus
trnLLF	Tripodanthus_acutifolius|HM010439|Nickrent_5349	Tripodanthus	Tripodanthus_acutifolius	HM010439	Nickrent_5349			Tripodanthus_acutifolius|HM010439|Nickrent_5349	Tripodanthus
trnLLF	Tripodanthus_acutifolius|HM010440|Nickrent_5350	Tripodanthus	Tripodanthus_acutifolius	HM010440	Nickrent_5350			Tripodanthus_acutifolius|HM010440|Nickrent_5350	Tripodanthus
trnLLF	Tripodanthus_acutifolius|HM010441|Nickrent_5548	Tripodanthus	Tripodanthus_acutifolius	HM010441	Nickrent_5548			Tripodanthus_acutifolius|HM010441|Nickrent_5548	Tripodanthus
trnLLF	Tripodanthus_acutifolius|HM010443|Nickrent_5550	Tripodanthus	Tripodanthus_acutifolius	HM010443	Nickrent_5550			Tripodanthus_acutifolius|HM010443|Nickrent_5550	Tripodanthus
trnLLF	Tripodanthus_acutifolius|HM010444|Nickrent_5551	Tripodanthus	Tripodanthus_acutifolius	HM010444	Nickrent_5551			Tripodanthus_acutifolius|HM010444|Nickrent_5551	Tripodanthus
trnLLF	Tripodanthus_belmirensis|HM010427|Nickrent_5050	Tripodanthus	Tripodanthus_belmirensis	HM010427	Nickrent_5050			Tripodanthus_belmirensis|HM010427|Nickrent_5050	Tripodanthus
trnLLF	Tripodanthus_flagellaris|DQ340614|Calvin_and_Wilson_AR03_10	Tripodanthus	Tripodanthus_flagellaris	DQ340614	Calvin_and_Wilson_AR03_10			Tripodanthus_flagellaris|DQ340614|Calvin_and_Wilson_AR03_10	Tripodanthus
trnLLF	Tripodanthus_flagellaris|HM010428|Nickrent_5204	Tripodanthus	Tripodanthus_flagellaris	HM010428	Nickrent_5204			Tripodanthus_flagellaris|HM010428|Nickrent_5204	Tripodanthus
trnLLF	Tripodanthus_flagellaris|HM010429|Nickrent_5210	Tripodanthus	Tripodanthus_flagellaris	HM010429	Nickrent_5210			Tripodanthus_flagellaris|HM010429|Nickrent_5210	Tripodanthus
trnLLF	Tripodanthus_flagellaris|HM010430|Nickrent_5211	Tripodanthus	Tripodanthus_flagellaris	HM010430	Nickrent_5211			Tripodanthus_flagellaris|HM010430|Nickrent_5211	Tripodanthus
trnLLF	Tripodanthus_flagellaris|HM010442|Nickrent_5549	Tripodanthus	Tripodanthus_flagellaris	HM010442	Nickrent_5549			Tripodanthus_flagellaris|HM010442|Nickrent_5549	Tripodanthus
trnLLF	Tripodanthus_flagellaris|HM010445|Nickrent_5552	Tripodanthus	Tripodanthus_flagellaris	HM010445	Nickrent_5552			Tripodanthus_flagellaris|HM010445|Nickrent_5552	Tripodanthus
trnLLF	Tripodanthus_flagellaris|HM010446|Nickrent_5553	Tripodanthus	Tripodanthus_flagellaris	HM010446	Nickrent_5553			Tripodanthus_flagellaris|HM010446|Nickrent_5553	Tripodanthus
trnLLF	Tristerix_aphyllus|DQ442916|G_Amico_97_BCRU	Tristerix	Tristerix_aphyllus	DQ442916	G_Amico_97_BCRU			Tristerix_aphyllus|DQ442916|G_Amico_97_BCRU	Tristerix
trnLLF	Tristerix_aphyllus|DQ442917|L_Suarez_sn_BCRU	Tristerix	Tristerix_aphyllus	DQ442917	L_Suarez_sn_BCRU			Tristerix_aphyllus|DQ442917|L_Suarez_sn_BCRU	Tristerix
trnLLF	Tristerix_aphyllus|DQ442918|G_Amico_162_BCRU	Tristerix	Tristerix_aphyllus	DQ442918	G_Amico_162_BCRU			Tristerix_aphyllus|DQ442918|G_Amico_162_BCRU	Tristerix
trnLLF	Tristerix_aphyllus|DQ442919|G_Amico_166_BCRU	Tristerix	Tristerix_aphyllus	DQ442919	G_Amico_166_BCRU			Tristerix_aphyllus|DQ442919|G_Amico_166_BCRU	Tristerix
trnLLF	Tristerix_chodatianus|DQ442938|DN_Smith_Valencia_Gonzales_9536_3337838_MO	Tristerix	Tristerix_chodatianus	DQ442938	DN_Smith_Valencia_Gonzales_9536_3337838_MO			Tristerix_chodatianus|DQ442938|DN_Smith_Valencia_Gonzales_9536_3337838_MO	Tristerix
trnLLF	Tristerix_corymbosus|DQ340605|Calvin_and_Wilson_CL03_02	Tristerix	Tristerix_corymbosus	DQ340605	Calvin_and_Wilson_CL03_02			Tristerix_corymbosus|DQ340605|Calvin_and_Wilson_CL03_02	Tristerix
trnLLF	Tristerix_corymbosus|DQ442920|G_Amico_80_BCRU	Tristerix	Tristerix_corymbosus	DQ442920	G_Amico_80_BCRU			Tristerix_corymbosus|DQ442920|G_Amico_80_BCRU	Tristerix
trnLLF	Tristerix_corymbosus|DQ442921|G_Amico_83_BCRU	Tristerix	Tristerix_corymbosus	DQ442921	G_Amico_83_BCRU			Tristerix_corymbosus|DQ442921|G_Amico_83_BCRU	Tristerix
trnLLF	Tristerix_corymbosus|DQ442922|G_Amico_84_BCRU	Tristerix	Tristerix_corymbosus	DQ442922	G_Amico_84_BCRU			Tristerix_corymbosus|DQ442922|G_Amico_84_BCRU	Tristerix
trnLLF	Tristerix_corymbosus|DQ442923|G_Amico_96_BCRU	Tristerix	Tristerix_corymbosus	DQ442923	G_Amico_96_BCRU			Tristerix_corymbosus|DQ442923|G_Amico_96_BCRU	Tristerix
trnLLF	Tristerix_corymbosus|EF464493|Nickrent_4597A	Tristerix	Tristerix_corymbosus	EF464493	Nickrent_4597A			Tristerix_corymbosus|EF464493|Nickrent_4597A	Tristerix
trnLLF	Tristerix_grandiflorus|DQ442930|Palacios_Neil_Ceron_2547_3672311_MO	Tristerix	Tristerix_grandiflorus	DQ442930	Palacios_Neil_Ceron_2547_3672311_MO			Tristerix_grandiflorus|DQ442930|Palacios_Neil_Ceron_2547_3672311_MO	Tristerix
trnLLF	Tristerix_grandiflorus|DQ442931|V_Zar_1368_3907304_MO	Tristerix	Tristerix_grandiflorus	DQ442931	V_Zar_1368_3907304_MO			Tristerix_grandiflorus|DQ442931|V_Zar_1368_3907304_MO	Tristerix
trnLLF	Tristerix_longebracteatus|DQ442932|DN_Smith_8288_722877_MO	Tristerix	Tristerix_longebracteatus	DQ442932	DN_Smith_8288_722877_MO			Tristerix_longebracteatus|DQ442932|DN_Smith_8288_722877_MO	Tristerix
trnLLF	Tristerix_longebracteatus|DQ442933|D_Fernandez_M_Cerna_P_Villacres_371_5889268_MO	Tristerix	Tristerix_longebracteatus	DQ442933	D_Fernandez_M_Cerna_P_Villacres_371_5889268_MO			Tristerix_longebracteatus|DQ442933|D_Fernandez_M_Cerna_P_Villacres_371_5889268_MO	Tristerix
trnLLF	Tristerix_penduliflorus|DQ442928|M_Lewis_35236_4661844_MO	Tristerix	Tristerix_penduliflorus	DQ442928	M_Lewis_35236_4661844_MO			Tristerix_penduliflorus|DQ442928|M_Lewis_35236_4661844_MO	Tristerix
trnLLF	Tristerix_penduliflorus|DQ442929|P_Nunez_8288_720879_MO	Tristerix	Tristerix_penduliflorus	DQ442929	P_Nunez_8288_720879_MO			Tristerix_penduliflorus|DQ442929|P_Nunez_8288_720879_MO	Tristerix
trnLLF	Tristerix_peruvianus|DQ442934|DN_Smith_M_Buddensiek_10858_3307944__MO	Tristerix	Tristerix_peruvianus	DQ442934	DN_Smith_M_Buddensiek_10858_3307944__MO			Tristerix_peruvianus|DQ442934|DN_Smith_M_Buddensiek_10858_3307944__MO	Tristerix
trnLLF	Tristerix_peytonii|DQ442935|P_Nunez_J_Arque_8287_3632650_MO	Tristerix	Tristerix_peytonii	DQ442935	P_Nunez_J_Arque_8287_3632650_MO			Tristerix_peytonii|DQ442935|P_Nunez_J_Arque_8287_3632650_MO	Tristerix
trnLLF	Tristerix_pubescens|DQ442936|DN_Smith_M_Buddensiek_11090_3303268_MO	Tristerix	Tristerix_pubescens	DQ442936	DN_Smith_M_Buddensiek_11090_3303268_MO			Tristerix_pubescens|DQ442936|DN_Smith_M_Buddensiek_11090_3303268_MO	Tristerix
trnLLF	Tristerix_pubescens|DQ442937|DN_Smith_11388_3337809_MO	Tristerix	Tristerix_pubescens	DQ442937	DN_Smith_11388_3337809_MO			Tristerix_pubescens|DQ442937|DN_Smith_11388_3337809_MO	Tristerix
trnLLF	Tristerix_verticillatus|DQ442924|G_Amico_154_BCRU	Tristerix	Tristerix_verticillatus	DQ442924	G_Amico_154_BCRU			Tristerix_verticillatus|DQ442924|G_Amico_154_BCRU	Tristerix
trnLLF	Tristerix_verticillatus|DQ442925|G_Amico_157_BCRU	Tristerix	Tristerix_verticillatus	DQ442925	G_Amico_157_BCRU			Tristerix_verticillatus|DQ442925|G_Amico_157_BCRU	Tristerix
trnLLF	Tristerix_verticillatus|DQ442926|G_Amico_158_BCRU	Tristerix	Tristerix_verticillatus	DQ442926	G_Amico_158_BCRU			Tristerix_verticillatus|DQ442926|G_Amico_158_BCRU	Tristerix
trnLLF	Tristerix_verticillatus|DQ442927|G_Amico_155_BCRU	Tristerix	Tristerix_verticillatus	DQ442927	G_Amico_155_BCRU			Tristerix_verticillatus|DQ442927|G_Amico_155_BCRU	Tristerix
trnLLF	Tupeia_antarctica|DQ340601|Calvin_and_Wilson_NZ98_02	Tupeia	Tupeia_antarctica	DQ340601	Calvin_and_Wilson_NZ98_02			Tupeia_antarctica|DQ340601|Calvin_and_Wilson_NZ98_02	Tupeia
trnLLF	Tupeia_antarctica|EF464494|Nickrent_2742	Tupeia	Tupeia_antarctica	EF464494	Nickrent_2742			Tupeia_antarctica|EF464494|Nickrent_2742	Tupeia
trnLLF	Vanwykia_remota|EU544514|Nickrent_4331	Vanwykia	Vanwykia_remota	EU544514	Nickrent_4331			Vanwykia_remota|EU544514|Nickrent_4331	Vanwykia
