# Supplementary material for: Evolution of pollen morphology in Loranthaceae
Source: Grana. 2017 Feb 20;57(1-2):16–116. doi: 10.1080/00173134.2016.1261939 (PMC5771552; doi:10.1080/00173134.2016.1261939)
Supplement: Grimsson et al. Online supplementary material [file SGRA_A_1261939_SM9964.zip › Consensing/0-Lorceaeconsenser.bat]

g2cef -c -m 1 18S.epf assoc.18S.txt > 18S.gen.c.m1.epf
g2cef -c -g -m 1 18S.epf assoc.18S.txt > 18S.gen.c.g.m1.epf
g2cef -v -m 1 18S.epf assoc.18S.txt > 18S.gen.v.m1.epf
g2cef -v -g -m 1 18S.epf assoc.18S.txt > 18S.gen.v.g.m1.epf

g2cef -c -m 1 18S.epf assoc.18S.txt -N > 18S.gen.c.m1.nex
g2cef -c -g -m 1 18S.epf assoc.18S.txt -N > 18S.gen.c.g.m1.nex
g2cef -v -m 1 18S.epf assoc.18S.txt -N > 18S.gen.v.m1.nex
g2cef -v -g -m 1 18S.epf assoc.18S.txt -N > 18S.gen.v.g.m1.nex

g2cef -c -m 1 25S.epf assoc.25S.txt > 25S.gen.c.m1.epf
g2cef -c -g -m 1 25S.epf assoc.25S.txt > 25S.gen.c.g.m1.epf
g2cef -v -m 1 25S.epf assoc.25S.txt > 25S.gen.v.m1.epf
g2cef -v -g -m 1 25S.epf assoc.25S.txt > 25S.gen.v.g.m1.epf

g2cef -c -m 1 25S.epf assoc.25S.txt -N > 25S.gen.c.m1.nex
g2cef -c -g -m 1 25S.epf assoc.25S.txt -N > 25S.gen.c.g.m1.nex
g2cef -v -m 1 25S.epf assoc.25S.txt -N > 25S.gen.v.m1.nex
g2cef -v -g -m 1 25S.epf assoc.25S.txt -N > 25S.gen.v.g.m1.nex

g2cef -c -m 1 matK.epf assoc.matK.txt > matK.gen.c.m1.epf
g2cef -c -g -m 1 matK.epf assoc.matK.txt > matK.gen.c.g.m1.epf
g2cef -v -m 1 matK.epf assoc.matK.txt > matK.gen.v.m1.epf
g2cef -v -g -m 1 matK.epf assoc.matK.txt > matK.gen.v.g.m1.epf

g2cef -c -m 1 matK.epf assoc.matK.txt -N > matK.gen.c.m1.nex
g2cef -c -g -m 1 matK.epf assoc.matK.txt -N > matK.gen.c.g.m1.nex
g2cef -v -m 1 matK.epf assoc.matK.txt -N > matK.gen.v.m1.nex
g2cef -v -g -m 1 matK.epf assoc.matK.txt -N > matK.gen.v.g.m1.nex

g2cef -c -m 1 trnLLF.epf assoc.trnLLF.txt > trnLLF.gen.c.m1.epf
g2cef -c -g -m 1 trnLLF.epf assoc.trnLLF.txt > trnLLF.gen.c.g.m1.epf
g2cef -v -m 1 trnLLF.epf assoc.trnLLF.txt > trnLLF.gen.v.m1.epf
g2cef -v -g -m 1 trnLLF.epf assoc.trnLLF.txt > trnLLF.gen.v.g.m1.epf

g2cef -c -m 1 trnLLF.epf assoc.trnLLF.txt -N > trnLLF.gen.c.m1.nex
g2cef -c -g -m 1 trnLLF.epf assoc.trnLLF.txt -N > trnLLF.gen.c.g.m1.nex
g2cef -v -m 1 trnLLF.epf assoc.trnLLF.txt -N > trnLLF.gen.v.m1.nex
g2cef -v -g -m 1 trnLLF.epf assoc.trnLLF.txt -N > trnLLF.gen.v.g.m1.nex

g2cef -c -m 1 rbcL.epf assoc.rbcL.txt > rbcL.gen.c.m1.epf
g2cef -c -g -m 1 rbcL.epf assoc.rbcL.txt > rbcL.gen.c.g.m1.epf
g2cef -v -m 1 rbcL.epf assoc.rbcL.txt > rbcL.gen.v.m1.epf
g2cef -v -g -m 1 rbcL.epf assoc.rbcL.txt > rbcL.gen.v.g.m1.epf

g2cef -c -m 1 rbcL.epf assoc.rbcL.txt -N > rbcL.gen.c.m1.nex
g2cef -c -g -m 1 rbcL.epf assoc.rbcL.txt -N > rbcL.gen.c.g.m1.nex
g2cef -v -m 1 rbcL.epf assoc.rbcL.txt -N > rbcL.gen.v.m1.nex
g2cef -v -g -m 1 rbcL.epf assoc.rbcL.txt -N > rbcL.gen.v.g.m1.nex
