# Supplementary material for: Evolution of pollen morphology in Loranthaceae
Source: Grana. 2017 Feb 20;57(1-2):16–116. doi: 10.1080/00173134.2016.1261939 (PMC5771552; doi:10.1080/00173134.2016.1261939)
Supplement: Grimsson et al. Online supplementary material [file SGRA_A_1261939_SM9964.zip › Consensing/18S.gen.c.g.m1.epf]

58	1801
Actinanthella	????????????????????????????????????????????????????????????????????????????????????????aatggctcattaaatcagttatagtttgtttgatggtatttgctactcggataaccgtagtaattctagagctaatacgtgcaccgaaccccgactcttctggaagggatgcatttattagataaaaggtcgacgcgggctct--gcccgtcgttctgatgaatcatgataacttgacggatcgcacggccatcgtgccggcgacgcatcattcaaatttctgccctatcaactttcgatggtaggatagtggcctaccatggttttgacgggtgacggagaattagggttcgattccggagagggagcct…
Aetanthus	????????cctgccagtagtcatatgcttgtctcaaagattaagccatgcatgtgcaagtatgaactaattcagactgtgaaactgcgaatggctcattaaatcagttatagtttgtttgatggtatctgctactcggataaccgtagtaattctagagctaatacgtgcaacaaaccccgac--ttctggaagggatgcatttattagataaaaggtcgacgcgggctct--gcccgttgctctgatgattcatgataactcgacggatcgcacggccctcgtgccggcgacgcatcattcaaatatctgccctatcaactttcgatggtaggatagtggcctaccatggtgatgacgggtgacggagaattagggttcgattccggagagggagcct…
Agelanthus	??gttgatcctgccagtagtcatatgcttgtctcaaagattaagccatgcatgtgtaagtatgaactaattcagactgtgaaactgcgaatggctcattaaatcagttatagtttgtttgatggtatttgctactcggataaccgtagtaattctagagctaatacgtgcaccgaaccccgactcctgtggaagggatgcatttattagataaaaggtcgac---ggctct--gcccgttgttctgatgaatcatgataacttgacggatcgcacggccatcgtgccggcgacgcatcattcaaatttctgccctatcaactttcgatggtaggatagtggcctaccatggttttgacgggtgacggagaattagggttcgattccggagagggagcct…
Alepis	tggttgatcctgccagtagtcatatgcttgtctcaaagattaagccatgcatgtgtaagtatgaactaattcagactgtgaaactgcgaatggctcattaaatcagttatagtttgtttgatggtatctgctactcggataaccgtagtaattctagagctaatacgtgcaacaaaccccgac--ttccggaagggatgcatttattagataaaaggtcgac---ggctct--gcccgttgctttgatgattcatgataactcgacggatcgcacggccctcgtgccggcgacgcatcattcaaatttctgccctatcaactttcgatggtaggatagtggcctaccatggtgatgacgggtgacggagaattagggttcgattccggagagggagcct…
Amyema	?ggttgatcctgccagtagtcatatgcttgtctcaaagattaagccatgcatgtgtaagtatgaactaattcagactgtgaaactgcgaatggctcattaaatcagttatagtttgtttgatggtatttgctactcggataaccgtagtaattctagagctaatacgtgcaccaaaccccgac--ttctggaagggaygcatttattagataaaaggtcgacgcgggcyyy--gcccgttgctctgatgaatcatgataacttgacggatcgcacggccmtcgtgccggcgacgcatcattcaaatttctgccctatcaactttcgatggtaggatagtggcctaccatggtgatgacgggtgacggagaattagggttcgattccggagagggagcct…
Amylotheca	????????????????????????????????????????????????????????????atgaactaattcagactgtgaaactgcgaatggctcattaaatcagttatagtttgtttgatggtatttgctactcggataaccgtagtaattctagagctaatacgtgcaccgaaccccgac--ttctggaagggatgcatttattagataaaaggtcgacgcgggcttcgtgcccgttgctctgatgaatcatgataacttgacggatcgcacggcctttgtgccggcgacgcatcattcaaatttctgccctatcaactttcgatggtaggatagtggcctaccatggtgatgacgggtgacggagaattagggttcgattccggagagggagcct…
Atkinsonia	??????????????????????????????????????????????????????????gtatgaactaattcagactgtgaaactgcgaatggctcattaaatcagttatagtttgtttgatggtatctgctactcggataaccgtagtaattctagagctaatacgtgcaacaaaccccgac--ttttggaagggatgcatttattagataaaaggtcgacgcgggctct--gcccgttgctctgatgattcatgataactcgacggatcgcacggccctcgtgccggcgacgcatcattcaaatttctgccctatcaactttcgatggtaggatagtggcctaccatggtgatgacgggtgacggagaattagggttcgattccggagagggagcct…
Bakerella	????????????????????????????????????????????ccatgcatgtgtaagtatgaactaattcagactgtgaaactgcgaatggctcattaaatcagttatagtttgtttgatggtatttgctactcggataaccgtagtaattctagagctaatacgtgcaccaaaccccgacttttccggaagggacgcatttattagataaaaggtcgacgcgggctct--gcccgttgttctgatgaatcatgataacttgacggatcgcacggtcatcgcgccggcgacgcatcattcaaatttctgccctatcaactttcgatggtaggatagtggcctaccatggttttgacgggtgacggagaattagggttcgattccggagagggagcct…
Baratranthus	????????????????????????????????????????????????????????????atgaactaattcagactgtgaaactgcgaatggctcattaaatcagttatagtttgtttgatggtatttgctactcggataaccgtagtaattctagagctaatacgtgcaccaaaccccgac--ttctggaagggatgcatttattagataaaaggtcgacgcgggctct--gtccgttgctctgatgaatcatgataacttgacggatcgcatggccttcgtgccggcgacgcatcattcaaatttctgccctatcaactttcgatggtaggatagtggcctaccatggtgatgacgggtgacggagaattagggttcgattccggagagggagcct…
Benthamina	???????tcctgccagtactcatatgcttgtctcaaagattaagccatgcatgtgtaagtatgaactaattcagactgtgaaactgcgaatggctcattaaatcagttatagtttgtttgatggtatttgctactcggataaccgtagtaattctagagctaatacgtgcaccaaaccccgac-ttcctggaagggatgcatttattagataaaaggtcgacgcgggctct--gtccgttgctctgatgaatcatgataacttgacggatcgcatggccttcgcgccggcgacgcatcattcaaatttctgccctatcaactttcgatggtaggatagtggcctaccatggtgatgacgggtgacggagaattagggttcgattccggagagggagcct…
Berhautia	???????tcctgccagtagtcatatgcttgtctcaaagattaagccatgcatgtgtaagtatgaactaattcagactgtgaaactgcgaatggctcattaaatcagttatagtttgtttgatggtatttgctactcggataaccgtagtaattctagagctaatacgtgcaccgaaccccgacttttatggaagggatgcatttattagataaaaggtcggcgcgggctct--gcctgttgttctgatgaatcatgataacttgacggatcgcatggccatcgtgccggcgacgcatcattcaaatttctgccctatcaactttcgatggtaggatagtggcctaccatggttttgacgggtgacggagaattagggttcgattccggagagggagcct…
Cecarria	???????tcctgccagtactcatatgcttgtctcaaagattaagccatgcatgtgtaagtatgaactaattcagactgtgaaactgcgaatggctcattaaatcagttatagtttgtttgatggtatttgctactcggataaccgtagtaattctagagctaatacgtgcaccaaaccccgac--ttttggaagggacgcatttattagataaaaggtcaacgcgagcttt--gctcgttgctctgacgactcatgataacttgacggatcgcacggccttcgtgccggcgacgcatcattcaaatttctgccctatcaactttcgatggtaggatagtggcctaccatggtgatgacgggtgacggagaattagggttcgattccggagagggagcct…
Cladocolea	????????????????????????????????????????????????????????????atgaactaattcagactgtgaaactgcgaatggctcattaaatcagttatagtttgtttgatggtatctgctactcggataaccgtagtaatgctagagctaatacgtgcaccaccccccgac--ttttggaagggacgcatttattagataaaaggtcgacgcgggctct--gcccgttgctctgatgattcatgataactcgacggatcgcacggccctcgtgccggcgacgcatcattcaaatttctgccctatcaactttcgatggtaggatagtggcctaccatggtgatgacgggtgacggagaattagggttcgattccggagagggagcct…
Dactyliophora	?????????????????????????????????????????????????????????????????????????????????????????????????????????????????????????????????????????????????????????????????????????????????????????????????????????????????????????????????????????????????????????????????????????????????????????cgtgccggcgacgcatcattcaaatttctgccctatcaactttcgatggtaggatagtggcctaccatggtgatgacgggtgacggagaattagggttcgattccggagagggagcct…
Decaisnina	???ttgatcctgccagtagtcatatgcttgtctcaaagattaagccatgcatgtgtaagtatgaactaattcagactgtgaaactgcgaatggctcattaaatcagttatagtttgtttgatggtatttgctactcggataaccgtagtaattctagagctaatacgtgcaccaaaccccgac--ttcyggaagggaygcatttattagataaaaggtcracgcgggcttmc-gcccgtygytctgatgawtcatgataactygacggatcgcacggccwtcgtgccggcgacgcatcattcaaatttctgccctatcaactttcgatggtaggatagtggcctaccatggtkwtgacgggtgacggagaattagggttcgattccggagagggagcct…
Dendropemon	???ttgatcctgccagtagtcatatgcttgtctcaaagattaagccatgcatgtgtaagtatgaactaattcagactgtgaaactgcgaatggctcattaaatcagttatagtttgtttgatggtatctgctactcggataaccgtagtaattctagagctaatacgtgcctcaaaccccgac--ttttggaagggatgcatttattagataaaaggtcgacgcgggctct--gctcgttgctctgatgattcatgataactcgacggatcgcacggccctcgtgccggcgacgcatcattcaaatttctgccctatcaactttcgatggtaggatagtggcctaccatggtgatgacgggtaacggagaattagggttcgattccggagagggagcct…
Dendrophthoe	???ttgatcctgccagtagtcatatgcttgtctcaaagattaagccatgcatgtgtaagtatgaactaattcagactgtgaaactgcgaatggctcattaaatcagttatagtttgtttgatggtatttgctactcggataaccgtagtaattctagagctaatacgtgcaccamaccccgac--ttctggaagggacgcatttattagataaaaggtcgacgcsggcttc--gcccgttgttctgatgaatcatgataacttgacggatcgcacggccatcgtgccggcgacgcatcattcaaatttctgccctatcaactttcgatggtaggatagtggcctaccatggttttgacgggtgacggagaattagggttcgattccggagagggagcct…
Desmaria	??????????????????????????????????????????agccatgcatgtgtaagtatgaactaattcagactgtgaaactgcgaatggctcattaaatcagttatagtttgtttgatggtatctgctactcggataaccgtagtaattctagagctaatacgtgcaacaaaccccgac--ttctggaagggatgcatttattagataaaaggtcgacgcgggctct--gcccgttgctctgatgattcatgataactcgacggatcgcacggccctcgtgccggcgacgcatcattcaaatatctgccctatcaactttcgatggtaggatagtggcctaccatggtgatgacgggtgacggagaattagggttcgattccggagagggagcct…
Diplatia	?ggttgatcctgccagtagtcatatgcttgtctcaaagattaagccatgcatgtgtaagtatgaactaattcagactgtgaaactgcgaatggctcattaaatcagttatagtttgtttgatggtatttgctactcggataaccgtagtaattctagagctaatacgtgcaccaaaccccgac--ttctggaagggatgcatttattagataaaaggtcgacac?ggttcc--gcccgttgctctgatgaatcatgataacttgacggatcgcacggccatcgtgccggcgacgcatcattcaaatttctgccctatcaactttcgatggtaggatagtggcctaccatggtgatgacgggtgacggagaattagggttcgattccggagagggagcct…
Emelianthe	?????????????????????????????????????????????????????????????????????ttcagactgtgaaactgcgaatggctcattaaatcagttatagtttgtttgatggtatttgctactcggataaccgtagtaattctagagctaatacgtgcaccgaaccccgacttttgcggaagggatgcatttattagataaaaggtcgacgcgggctct--gcccgttgttctgatgaatcatgataacttgacggatcgcacggccatcgtgccggcgacgcatcattcaaatttctgccctatcaactttcgatggtaggatagtggcctaccatggttttgacgggtgacggagaattagggttcgattccggagagggagcct…
Englerina	tggttgatcctgccagtagtcatatgcttgtctcaaagattaagccatgcatgtgtaagtatgaacaaattcagactgtgaaactgcgaatggctcattaaatcagttatagtttgtttgatggtatttgctactcggataaccgtagtaattctagagctaatacgtgcaccgaaccccgactctcaaggaagggatgcatttattagataaaaggtcgac---ggcttt--gcccgttgttttgatgaatcatgataacttgacggatcgcacggccattgtgccggcgacgcatcattcaaatttctgccctatcaactttcgatggtaggatagtggcctaccatggttttgacgggtgacggagaattagggttcgattccggagagggagcct…
Erianthemum	??????????tgccagtagtcatatgcttgtctcaaagattaagccatgcatgtgtaagtatgaactaattcagactgtgaaactgcgaatggctcattaaatcagttatagtttgtttgatggtatttgctactcggataaccgtagtaattctagagctaatacgtgcaccaaaccccgactttcacggaagggatgcatttattagataaaaggtcgacgcgggttct--ccccgttgttctgatgaatcatgataacttgacggatcgcacggccatcgtgccggcgacgcatcattcaaatttctgccctatcaactttcgatggtaggatagtggcctaccatggttttgacgggtgacggagaattagggttcgattccggagagggagcct…
Gaiadendron	??????????tgccagtagtcatatgcttgtctcaaagattaagccatgcatgtgtaagtatgaactaattcagactgtgaaactgcgaatggctcattaaatcagttatagtttgtttgatggtatctgctactcggataaccgtagta??tctagagctaatacgtg????aaaccccgac--tttcggaagggatgcattt?ttagataaaaggtcgacg??ggctct--gcccgttgctctgatgattcatgataactcgacggatcg????gccctcgtgccggcgacgcatcattcaaatttctgccctatcaactttcgatggtaggat??tggcctaccatggtgatgacgggtg?cggagaattagggttcgattccggagagggagcct…
Globimetula	????????cctgccagtagtcatatgcttgtctcaaagattaagccatgcatgtgtaagtatgaactaattcagactgtgaaactgcgaatggctcattaaatcagttatagtttgtttgatggtatttgctactcggataaccgtagtaattctagagctaatacgtgcaccgaaccccgactcttgcggaagggatgcatttattagataaaaggtcgacgcgggttct--gcccgttgttctgatgaatcatgataacttgacggatcgcacggccatcgtgccggcgacgcatcattcaaatttctgccctatcaactttcgatggtaggatagtggcctaccatggttttgacgggtgacggagaattagggttcgattccggagagggagcct…
Helicanthes	???????????????????????????????????????????????????????????????????????????????????????????????????????????????????????????????????????????????????????????????????????????????????????????????????????????????????????????????????????????????????????????????????????????????????????????????????????????????????????????????????????????????????????????????????????????????????????????????????????????????…
Helixanthera	???????????????gtagtcatatgcttgtctcaaagattaagccatgcatgtgtaagtatgaactaattcagactgtgaaactgcgaatggctcattaaatcagttatagtttgtttgatggtatttgctactcggataaccgtagtaattctagagctaatacgtgcaccgaaccccgac-tttmyggaagggatgcatttattagataaaaggtcgacgcggrctyy--gyycgttgytctgatgaatcatgataacttgacggatygcacggccatcgtgccggcgacgcatcattcaaatttctgccctatcaactttcgatggtaggatagtggcctaccatggtkwtgacgggtgacggagaattagggttcgattccggagagggagcct…
Ileostylus	tggttgatcctgccagtagtcatatgcttgtctcaaagattaagccatgcatgtgtaagtatgaactaattcagactgtgaaactgcgaatggctcattaaatcagttatagtttgtttgatggtatttgctactcggataaccgtagtaattctagagctaatacgtgcaacaaaccccgac--ttccggaagggatgcatttattagataaaaggtcgacgcaggctct--gctcgttgctctgatgattcatgataacttgacggatcgcacggccctcgtgccggcgacgcatcattcaaatttctgccctatcaactttcgatggtaggatagtggcctaccatggtgatgacgggtgacggagaattagggttcgattccggagagggagcct…
Lepidaria	????????????????????????????????????????????ccatgcatgtgtaagtatgaactaattcagactgtgaaactgcgaatggctcattaaatcagttatagtttgtttgatggtatctgctactcggataaccgtagtaattctagagctaatacgtgcaacaaaccccgac--ttccggaagggatgcatttattagataaaaggtcgacgcgggctct--gcccgttgctctgatgattcatgataactcgacggatcgcacggccctcgtgccggcgacgcatcattcaaatttctgccctatcaactttcgatggtaggatagtggcctaccatggtgatgacgggtgacggagaattagggttcgattccggagagggagcct…
Ligaria	tggttgatcctgccagtagtcatatgcttgtctcaaagattaagccatgcatgtgtaagtatgaactaattcagactgtgaaactgcgaatggctcattaaatcagttatagtttgtttgatggtatctgctactcggataaccgtagtaattctagagctaatacgtgcaaaaaaccccgac--ttttggaagggatgcatttattagataaaaggtcgac---ggctct--gcccgttgctctgatgaatcataataacttgacggatctcacggcctttgtgccggcgacgcatcattcaaatttctgccctatcaactttcgatggtaggatagtggcctaccatggtgatgacgggtgacggagaattagggttcgattccggagagggagcct…
Loranthus	tggttgatcctgccagtagtcatatgcttgtctcaaagattaagccatgcatgtgtaagtatgaacwaattcagactgtgaaactgcgaatggctcattaaatcagttatagtttgtttgatggtatttgctactcggataaccgtagtaattctagagctaatacgtgcaccaaaccccgac-ttyctggaagggatgcatttattagataaaaggtcaacgcgggcyyy--gcccgttgctctgacgattcatgataacttgacggatcgcacggcctttgtgccggcgacgcatcattcaaatttctgccctatcaactttcgatggtaggatagtggcctaccatggtgatgacgggtgacggagaattagggttcgattccggagagggagcct…
Loxanthera	???????tcctgccagtagtcatatgcttgtctcaaagattaagccatgcatgtgtaagtatgaactaattcagactgtgaaactgcgaatggctcattaaatcagttatagtttgtttgatggtatctgctacttggataaccgtagtaatgctagagctaatacatgcaacaaaccccgac--tttcggaagggatgcatttattagataaaaggtcgacgcgggcttct-gcccgttgctctgatgattcatgataactcgacggatcgcacggccctcgagccggcgacgcatcattcaaatctctgccctatcaactttcgatggtaggatagtggcctaccatggtgatgacgggtgacggagaattagggttcgattccggagagggagcct…
Lysiana	?ggttgatcctgccagtagtcatatgcttgtctcaaagattaagccatgcatgtgtaagtatgaacaaattcagactgtgaaactgcgaatggctcattaaatcagttatagtttgtttgatggtatctgctactcggataaccgtagtaattctagagctaatacgtgcaacaaaccccgac--ttccggaagggatgcatttattagataaaaggtcgacgcgggcctt--gcccgttgctctgatgattcatgataactcgacggatcgcacggccctcgtgccggcgacgcatcattcaaatttctgccctatcaactttcgatggtaggatagtggcctaccatggtgatgacgggtgacggagaattagggttcgattccggagagggagcct…
Macrosolen	???????tcctgccagtactcatatgcttgactcaaagattaagccatgcatgtgtaagtatgaactaattcagactgtgaaactgcgaatggctcattaaatcagttatagtttgtttgatagtatctgctactcggataaccgtagtaattctagagctaatacgtgcaccgaacccagac--ttccggaagggatgcatttattagataaaaggtcgacgcgggcttcc-gcccgttgctctgatgattcatgataactcgacggatcgcacggccctcgtgccggcgacgcatcattcaaatttctgccctatcaactttcgatggtaggatagtggcctaccatggtgatgacgggtgacggagaattagggttcgattccggagagggagcct…
Moquiniella	???ttgatcctgccagtagtcatatgcttgtctcaaagattaagccatgcatgtgtaagtatgaactaattcagactgtgaaactgcgaatggctcattaaatcagttatagtttgtttgatggtatttgctactcggataaccgtagtaattctagagctaatacgtgcaccgaaccccgactcttgcggaagggatgcatttattagataaaaggtcgacgcgggcttct-gctcgtcgttctgatgaatcatgataacttgacggatcgcacggccatcgtgccggcgacgcatcattcaaatttctgccctatcaactttcgatggtaggatagtggcctaccatggttttgacgggtgacggagaattagggttcgattccggagagggagcct…
Muellerina	??????????????????????????????????????????????????????????????????????????????????????????tggctcattaaatcagttatagtttgtttgatggtatttgctactcggataaccgtagtaattctagagctaatacgtgcaacaaaccccgac-ttcttggaagggatgcatttattagataaaaggtcgacgcgggctcct-gctcgttgctctgatgattcatgataacttgacggatcgcacggccctcgtgccggcgacgcatcattcaaatttctgccctatcaactttcgatggtaggatagtggcctaccatggtgatgacgggtgacggagaattagggttcgattccggagagggagcct…
Notanthera	???????????????????????????????????????????????????????taagtatgaactaattcagactgtgaaactgcgaatggctcattaaatcagttatagtttgtttgatggtatttgctactcggataaccgtagtaattctagagctaatacgtgcaccaaaccccgac--tcttggaagggatgcatttattagataaaaggtcgacgcgggctct--gcccgttgctctgatgattcatgataactcgacggatcgcacggccctcgtgccggcgacgcatcattcaaatttctgccctatcaactttcgatggtaggatagtggcctaccatggtgatgacgggtgacggagaattagggttcgattccggagagggagcct…
Nuytsia	tggttgatcctgccagtagtcatatgcttgtctcaaagattaagccatgcatgtgtaagtatgaactaattcagactgtgaaactgcgaatggctcattaaatcagttatagtttgtttgatggtatctgctactcggataaccgtagtaattctagagctaatacgtgcaccaaaccccgac-tctttggaagggacgcatttattagataaaaggtcgacgcgggccta--gcccgttgctctgatgattcatgataactcgacggatcgcacggccctcgtgccggcgacgcatcattcaaatatctgccctatcaactttcgatggtaggatagtggcctaccatggtgatgacgggtgacggagaattagggttcgattccggagagggagcct…
Oedina	???????tcctgccagtagtcatatgcttgtctcaaagattaagccatccatgtgtaagtatgaactaactcagactgtgaaactgcgaatggctcattaaatcagttatagtttgtttgatggtatttgcttctcggataaccgtagtaattctagagctaatacgtgcaacaaaccccgac--ttctggaagggatgcatttattagataaaaggtcaacgcgggcttt--gcccgttgctctgatgattcatgataactcgacggatcgcacggcctttgtgccggcgacgcatcattcaaatttctgccctatcaactttcgatggtaggatagtggcctactatggtggtgacgggtgacggagaattagggttcgattccggagagggagcct…
Oliverella	???????????????????????????????????????????????????????????????????aattcagactgtgaaactgcgaatggctcattatatcagctatagtttgtttgatggtatttgctactcggataaccg?agtaattctagagctaatacgtgcaccgaaccccgacttttacggaagggatgcatttattagataaaaggtcgacgcgggcttt--gcccgttgttcagatgaatcatgataacttgacggatcgcacggccattgtgccggcgacgcatcattcaaatttctgccctatcaactttcgatggtaggatagtggcctaccatggttttgacgggtgacggagaattagggttcgattccggagagggagcct…
Oncella	???????tcctgccagtactcatatgcttgtctcaaagattaagccatgcatgtgtaagtatgaactaattcagactgtgaaactgcgaatggctcattaaatcagttatagtttgtttgatggtacttgctactcggataaccgtagtaattctagagctaatacgtgcaccgaaccccgactctcgcggaaggggcgcatttattagataaaaggtcggcgcgggctct--gcccgttgttctgatgaatcatgataactcgacgtatcgcacggccatcgtgccggcgacgcatcattcaaatttctgccctatcaactttcgatggtaggatagtggcctaccatggttttgacgggtgacggagaattagggttcgattccggagagggagcct…
Oncocalyx	???????????????????????????????????????????????tgcatgtgtaagtatgaactaattcagactgtgaaactgcgaatggctcattaaatcagttatagtttgtttgatggtacttgctactcggataaccgtagtaattctagagctaatacgtgcaccgaaccccgactctcgcggaaggggcgcatttattagataaaaggtcggcgcgggctct--gcccgttgttctgatgaatcatgataactcgacggatcgcacggccatcgtgccggcgacgcatcattcaaatttctgccctatcaactttcgatggtaggatagtggcctaccatggttttgacgggtgacggagaattagggttcgattccggagagggagcct…
Oryctanthus	????????????????????????????????????????????????????????aagtatgaactaattcagact??gtaactgcgaatggctcattaaatcagttatagtttgtttgatggtatctactgctcggataaccgtagtaattctagagctaatacgtgcctaaaaccccgac--tttt?????ggatgcatttattagataaaaggtcgac????gctct--gcccgttgctctgatgattcatgataactcgacggatcgcacggccctcgtgccggcgacgcatcattcaaatttctgccctatcaactttcgatggtaggat?gtggcctaccatggtgatgacgggtaacggagaattagggttcgattccggagagggagcct…
Peraxilla	???????????????????????????????????????????????????????????tatgaactaattcagactgtgaaactgcgaatggctcattaaatcagttatagtttgtttgatggtatctgctactcggataaccgtagtaattctagagctaatacgtgcaacaaaccccgac--tttcggaagggatgcatttattagataaaaggtcgacgcgggctct--gcccgttgctctgatgattcatgataactcgacggatcgcacggccctcgtgccggcgacgcatcattcaaatttctgccctatcaactttcgatggtaggatagtggcctaccatggtgatgacgggtgacggagaattagggttcgattccggagagggagcct…
Phragmanthera	??????????????????????????????????????????agccatgcatgtgtaagtatgaactaattcagactgtgaaactgcgaatggctcattaaatcagttatagtttgtttgatggtatttgctactcggataaccgtagtaattctagagctaatacgtgcaccgaaccccgactctcgcggaagggatgcatttattagataaaaggtcgacgcgggctct--gcccgttgttctgatgaatcatgataacttgacggatcgcacggccttcgtgccggcgacgcatcattcaaatttctgccctatcaactttcgatggtaggatagtggcctaccatggttttgacgggtgacggagaattagggttcgattccggagagggagcct…
Phthirusa	tggttgatcctgccagtagtcatatgcttgtctcaaagattaagccatgcatgtgtaagtatgaactaattcagactgtgaaactgcgaatggctcattaaatcagttatagtttgtttgatggtatctgctactcggataaccgtagtaattctagagctaatacgtgcaccaaaccccgac--ttctggaagggacgcatttattagataaaaggtcgac--gggcttt--gcccgttgctctgatgattcatgataactcgacggatcgcacggccctcgtgccggcgacgcatcattcaaatttctgccctatcaactttcgatggtaggat?gtggcctaccatggtggtgacgggtgacggagaattagggttcgattccggagagggagcct…
Plicosepalus	????????????????????????????????????????????????????????????????????????????????????????????????????????????????????????atggtacttgctactgggataaccgtagtaattctagagctaatacgtgcaacaaaccccgac-tatttggaagggatgcatttattagataaaaggtcggcgcgggctct--gctcgtcgttctgatgaatcatgataacttgacggatcgcacggccttcgtgccggcgacgcatcattcaaatttctgccctatcaactttcgatggtaggatagtggcctaccatggttttgacgggtgacggagaattagggttcgattccggagagggagcct…
Psittacanthus	???????????gccagtagtcatatgcttgtctcaaagattaagccatgcatgtgtaagtatgaactaattcagactgtgaaactgcgaatggctcattaaatcagttatagtttgtttgatggtatctgctactcggataaccgtagtaatgctagagctaatacgtgcaccaaaccccaac--tttc?gaagggatgcatttattagataaaaggtcgacgcaggcttttagcctgttgctctgatgattcataataactcgacggatcgcaaggccctggtgccggcgacgcatcattcaaatttctgccctatcaactttcgatggtaggatagtggcctaccatggtgatgacgggtgacggagaattagggttcgattccggagagggagcct…
Scurrula	???????????????????????????????????aagattaagccatgcatgtgtaagtatgaactaattcagactgtgaaactgcgaatggctcattaaatcagttatagtttgtttgatggtatttgctactcggataaccgtagtaattctagagctaatacgtgcacctaaccccgac--ttccggaagggatgcatttattagataaaaggtcgacgcgggctyhy-gcccgttgttctgatgaatcataataacttgacggatcgcacggccatcgtgccggcgacgcatcattcaaatttctgccctatcaactttcgatggtaggatagtggcctaccatggttttgacgggtgacggagaattagggttcgattccggagagggagcct…
Septulina	???????tcctgccagtagtcatatgcttgtctcaaagattaagccatgcatgtgtaagtatgaactgcttcagactgtgaaactgcgaatggctcattaaatcagttatagtttgtttgatggtacttgctactcggataaccgtagtaattctagagctaatacgtgcaacaaaccccgac--ccccggaagggatgcatttattagattaaaggtcgacgcgggctcc--gctcgttgctccgatgattcatgataactcgacggatcgcacggccatcgtgccggcgacgcatcattcaaatttctgccctatcaactttcgatggtaggatagtggcctactatggtggtgacgggtgacggagaattagggttcgattccggagagggagcct…
Socratina	?????????????????????????????????????????????????????????agtatgaactaattcagactgtgaaactgcgaatggctcattaaatcagttatagtttgtttgatggtatttgctactcggataaccgtagtaattctagagctaatacgtgcaccgaaccccgactcttgcggaagggatgcatttattagataaaaggtcgacgcgggctct--gcccgttgttctgatgaatcatgataactcgacggatcgcacggccatcgtgccggcgacgcatcattcaaatttctgccctatcaactttcgatggtaggatagtggcctaccatggttttgacgggtgacggagaattagggttcgattccggagagggagcct…
Sogerianthe	????????????????????????????????????????????????????????????atgaactaattcagactgtgaaactgcgaatggctcattaaatcagttatagtttgtttgatggtatctgctactcggataaccgtaataattctagagctaatacgtgcaacaaaccccgac--ttccggaagggatgcatttattagataaaaggtcgacgcgggcctt--gcccgttgctctgatgattcatgataactcgacggatcgcacggacctcgtgccggcgacgcatcattcaaatttctgccctatcaactttcgatggtaggatagtggcctaccatggtgatgacgggtgacggagaattagggttcgattccggagagggagcct…
Struthanthus	tggttgatcctgccagtagtcatatgcttgtctcaaagattaagccatgcatgtgtaagtatgaactaattcagactgtgaaactgcgaatggctcattaaatcagttatagtttgtttgatggtatctgctactcggataaccgtagtaatgctagagctaatacgtgcacmaaaccccgac--tcttggaagggatgcatttattagataaaaggtcgacgcgggctct--gcccgttgctctgatgattcatgataactcgacggatcgcacggccctcgtgccggcgacgcatcattcaaatttctgccctatcaactttcgatggtaggatagtggcctaccatggtgatgacgggtgacggagaattagggttcgattccggagagggagcct…
Tapinanthus	?ggttgatcctgccagtagtcatatgcttgtctcaaagattaagccatgcatgtgtaagtatgaacaaattcagactgtgaaactgcgaatggctcattaaatcagttatagtttgtttgatggtatttgctactcggataaccgtagtaattctagagctaatacgtgcaccgacccccgactgttacggaagggatgcatttattagataaaaggtcgac---ggcttt--gcccgttgttcagatgaatcatgataacttgacggatcgcacggccattgtgccggcgacgcatcattcaaatttctgccctatcaactttcgatggtaggatagtggcctaccatggttttgacgggtgacggagaattagggttcgattccggagagggagcct…
Taxillus	???????tcctgccagtagtcatatgcttgtctcaaagattaagccatgcatgtgtaagtatgaactaattcagactgtgaaactgcgaatggctcattaaatcagttatagtttgtttgatggtatttgctactcggataaccgtagtaattctagagctaatacgtgcacccacccccgac--ttctggaagggacgcatttattagataaaaggtcgacgcgggccttgcgcccgttgttctgatgaatcatgataacttgacggatcgcacggccatcgtgccggcgacgcatcattcaaatttctgccctatcaactttcgatggtaggatagtggcctaccatggttttgacgggtgacggagaattagggttcgattccggagagggagcct…
Tripodanthus	?ggttgatcctgccagtgctcatatgcttgtctcaaagattaagccatgcatgtgtaagtatgaactaattcagactgtgaaactgcgaatggctcattaaatcagttatagtttgtttgatggtatctgctactcggataaccgtagtaattctagagctaatacgtgcaacaaaccccgac--ttttggaagggatgcatttattagataaaaggtcgacgcgggctct--gctcgttgctctgatgattcatgataactcgacggatcgcacggccctcgtgccggcgacgcatcattcaaatttctgccctatcaactttcgatggtaggatagtggcctaccatggtgatgacgggtgacggagaattagggttcgattccggagagggagcct…
Tristerix	??????????????????????????????????????????????????????????????????taattcagactgtgaaactgcgaatggctcattaaatcagttatagtttgtttgatggtacctgctactcggataaccgtagtaattctagagctaatacgtgccaaaaaccccgac-ttcttggaagggacgcatttattagataaaaggtcgacgcgggctct--gcccgttgctctgatgattcatgataacttgacggatcgcacggccttcgtgccggcgacgcatcattcaaatttctgccctatcaactttcgatggtaggatagtggcctaccatggtgatgacgggtgacggagaattagggttcgattccggagagggagcct…
Tupeia	??????????tgccagtagtcatatgcttgtctcaaagattaagccatgcatgtgtaagtatgaactaattcagactgtgaaactgcgaatggctcattaaatcagttatagtttgtttgatggtatctgctactcggataaccgtagtaattctagagctaatacgtgcaacaaaccccgac--ttctggaagggatgcatttattagataaaaggtcga--caggctct--gcccgttgctctgatgattcatgataactcgacggatcgcacggccctcgtgccggcgacgcatcattcaaatttctgccctatcaactttcgatggtaggatagtggcctaccatggtgatgacgggtgacggagaattagggttcgattccggagagggagcct…
Vanwykia	?????????????????????????????????????????aagccatgcatgtgtaagtatgaactaattcagactgtgaaactgcgaatggctcattaaatcagttatagtttgtttgatggtatttgctactcggataaccgtagtaattctagagctaatacgtgcaccaaaccccgac-tttttggaagggatgcatttattagataaaaggtcgacgcgggctct--gcccgttgttctgatgaatcatgataacttgacggatcgcacggccatcgtgccggcgacgcatcattcaaatttctgccctatcaactttcgatggtaggatagtggcctaccatggttttgacgggtgacggagaattagggttcgattccggagagggagcct…
