# Supplementary material for: Evolution of pollen morphology in Loranthaceae
Source: Grana. 2017 Feb 20;57(1-2):16–116. doi: 10.1080/00173134.2016.1261939 (PMC5771552; doi:10.1080/00173134.2016.1261939)
Supplement: Grimsson et al. Online supplementary material [file SGRA_A_1261939_SM9964.zip › Consensing/25S.gen.v.g.m1.nex]

#NEXUS

[mingrpsize= 1]

begin data;
	dimensions ntax= 59 nchar= 2175;
	format datatype=nucleotide gap=- missing=?;
	matrix
[            	        10        20        30        40        50        60        70        80        90       100       110       120       130       140       150       160       170       180       190       200       210       220       230       240       250       260       270       280       290       300       310       320       330       340       350       360       370       380       390       400       410       420       430       440       450       460       470       480       490       500       510       520       530       540       550       560       570       580       590       600       610       620       630       640       650       660       670       680       690       700       710       720       730       740       750       760       770       780       790       800       810       820       830       840       850       860       870       880       890       900       910       920       930       940       950       960       970       980       990      1000      1010      1020      1030      1040      1050      1060      1070      1080      1090      1100      1110      1120      1130      1140      1150      1160      1170      1180      1190      1200      1210      1220      1230      1240      1250      1260      1270      1280      1290      1300      1310      1320      1330      1340      1350      1360      1370      1380      1390      1400      1410      1420      1430      1440      1450      1460      1470      1480      1490      1500      1510      1520      1530      1540      1550      1560      1570      1580      1590      1600      1610      1620      1630      1640      1650      1660      1670      1680      1690      1700      1710      1720      1730      1740      1750      1760      1770      1780      1790      1800      1810      1820      1830      1840      1850      1860      1870      1880      1890      1900      1910      1920      1930      1940      1950      1960      1970      1980      1990      2000      2010      2020      2030      2040      2050      2060      2070      2080      2090      2100      2110      2120      2130      2140      2150      2160      2170      2180]
[            	         .         .         .         .         .         .         .         .         .         .         .         .         .         .         .         .         .         .         .         .         .         .         .         .         .         .         .         .         .         .         .         .         .         .         .         .         .         .         .         .         .         .         .         .         .         .         .         .         .         .         .         .         .         .         .         .         .         .         .         .         .         .         .         .         .         .         .         .         .         .         .         .         .         .         .         .         .         .         .         .         .         .         .         .         .         .         .         .         .         .         .         .         .         .         .         .         .         .         .         .         .         .         .         .         .         .         .         .         .         .         .         .         .         .         .         .         .         .         .         .         .         .         .         .         .         .         .         .         .         .         .         .         .         .         .         .         .         .         .         .         .         .         .         .         .         .         .         .         .         .         .         .         .         .         .         .         .         .         .         .         .         .         .         .         .         .         .         .         .         .         .         .         .         .         .         .         .         .         .         .         .         .         .         .         .         .         .         .         .         .         .         .         .         .         .         .         .         .         .         .         .         .         .         .         .         .         .         .         .         .         .         .         .         .         .         .         .         .]
Actinanthella	?????????tttaagcatatcaataagcggaggaaaagaaacttacgaggattcccctagtaacggcgagcgaaccgggaacagcccagcttgaaaatcgtccggcgctgccgcacgaattgtagtctgtagaagcgtcctcagcggcggaccgggctcaagtcccctggaagggggcgccggagagggtgagagccccgtcgtgcccggaccctgccgcaccacgaggcgctgtcggcgagtcgggttgtttgggaatgcagccccaatcgggcggtaaattccgtccaaggctaaatacgggcgagagaccgatagcaaacaagtaccgcgagggaaagatgaaaaggactttgaaaagagagtcaaagagtgcttgaaattgtcgggagggaagcggatgggggccggcgatgcacctcggtcggatgtggaacggccgccggccggtccgccgatcgactcggggtgcggaccgatgcggattgaggcggcggcccaagcccgggccgtcgttac--gctcgcggagatgccgccgcctcgatcgtgggaagcagcgcgcgccgccc-----gcggcgtgcctc--ggcacctgcgcgctccgggcatcggcctgcgggctccccattcgacccgtcttgaaacacggaccaaggagtctgacatgtgtgcgagtcaacgggc-gactaaacccgtaaggcgaaaggaagctga-ttggagggatcccc------ctgcggg---tgcacccccgaccgaccttgatcttctgtgaagggttcgagtgtgagcatgcctgtcgggacccgaaagatggtgaactatgcctgagcggggcgaagccagaggaaactctggtggaggcccgcagcgatactgacgtgcaaatcgttcgtctgacttgggtataggggcgaaagactaatcgaaccgtctagtagctggttccctccgaagtttccctcaggatagctggagctcgcgcgcgagttctatcaggtaaagccaatgattagaggcatcgggggcgcaacgccctcgacctattctcaaactttaaatgggtaggacgacgcggctgcttcgttgagccgcggcggggaatcgagagctccaagtgggccatttttggtaagcagaactggcgatgcgggatgaaccggaagccgggttacggtgcccaactgcgcgctaacctagatcccacaaagggtgttggtcgattaagacagcaggacggtggtcatggaagtcgaaatccgctaaggagtgtgtaacaactcacctgccgaatcaactagccccgaaaatggatggcgcttaagcgcgcgacctatacccggccgtcgaggcaacggccaggccccgatgagtaggagggcgcggcggtcgctgcaaaacctgtggcgcgagcccgggcggagcgtccgtcggtgcggatcttggtggtagtagcaaatattcaaatgagaactttgaaggccgaagaggggaaaggttccatgtgaacggcacttgcacatgggttagtcgatcctaagagacgggggaagcccgtccgacagcgcacaacgcgcgagcttcgaaagggaatcgggttaaaattcccgaaccgggacgtggtggttgacggcgacgttagggagtccggagacgtcgtcgggggccccgggaagagttatcttttctgtttaacagcctgcccaccctggaatcggttcagccggaggtagggtccagcggctggaacagcaccgcacgtcgcgcggtgtccggtgcgccctcgacggcccctgaaaatccggaggaccgagtgccatccacgcccgttcgtactcataaccgcatcaggtctccaaggtgaaca???????????????????????????????????????????????????????????????????????????????????????????????????????????????????????????????????????????????????????????????????????????????????????????????????????????????????????????????????????????????????????????????????????????????????????????????????????????????	[ 1]
Agelanthus   	?????????tttaagcatatcaataagcggaggaaaagaaacttacgaggattcccctagtaacggcgagcgaaccgggaacagcccagcttgaaaatcgcgcggcgccgccgcgcgaattgtagtctgtagaagcgtcctcagcggcggaccgggctcaagccccctggaagggggcgccggagagggtgagagccccgtcgtgcccggaccctgccgcaccacgaggcgctgtcggcgagtcgggttgtttgggaatgcagccccaatcgggcggtaaattccgtccaaggctaaatacgggcgagagaccgatagcaaacaagtaccgcgagggaaagatgaaaaggactttgaaaagagagtcaaagagtgcttgaaattgtcgggagggaagcggatgggggccggcgatgcgccccggtcggatgcggaacggccgacagccggtccgccgatcgactcggggtgcggaccgatgcggattgaggcggcggcccaagcccgggccgtcgttac--gctcgcggagacgtcgccgcctcgatcgtggaaagcagcgcgcgccgcct-----gcggcgtgcctc--ggcacccgcgcgctccgggcaacggcctgcgggctccccattcgacccgtcttgaaacacggaccaaggagtctgacatgtgtgcgagtcaacggga-gattaaacccgtaaggcgaaaggaagctga-ttggtgggatcccc------ccgcggg---tgcacccccgactgaccttgatcttctgagaagggttcgagtgtgagcatacctgtcgggacccgaaagatggtgaactatgcctgagcggggcgaagccagaggaaactctggtggaggcccgcagcgatactgacgtgcaaatcgttcgtctgacttgggtataggggcgaaagactaatcgaaccgtctagtagctggttccctccgaagtttcccttaggatagctggagctcgcgcgcgagttctatcaggtaaagccaatgattagaggcatcgggggcgcaacgccctcgacctattctcaaactttaaatgggtaggacgacgcggctgcttcgttgagccgcggcgaggaatcgagagctccaagtgggccatttttggtaagcagaactggcgatgcgggatgaaccggaagccgggttacggtgcccaactgcgcgctaacctagatcccacaaagggtgttggtcgattaagacagcaggacggtggtcatggaagtcgaaatccgctaaggagtgtgtaacaactcacctgccgaatcaactagccccgaaaatggatggcgctcaagcgcgcgacctatacccggccgtcgaggcaacggccaggccccgatgagtaggagggcgcggcggccgccgcgaaacctgtggcgcgagcccgggcggagcggccgtcggtgcggatcttggtggtagtagcaaatattcaaatgagaactttgaaggccgaagaggggaaaggttccatgtgaacggcacttgcacatgggttagtcgatcctaagagacgggggaagcccgtccgacagcgcacaacgcgcgagcttcgaaagggaatcgggttaaaattcccgaaccgggacgtggtggttgacggcgacgttacggagtccggagacgtcgtcgggggccccgggaagagttatcttttctgtttaacagcctgcccaccctggaatcggctcagccggaggtagggtccagcggctggaacagcaccgcacgtcgcgcggtgtccggtgcgccctcgacggcccctgaaaatccggaggaccgagtgccatccacgcccgttcgtactcataaccgcatcaggtctccaaggtgaacagcctctggtcaatggaacaatgtaggcaagggaagtcggcaaaatggatccgtaacttcgggaaaaggattggctctgagggctgggctcgggggtcccagccccgaacccgtcgcctgtcggcggactgctcgagccgctaccgtggcgagagcgggccgccgcgtgccgtccgggggacggactgggaacggctccctcc-------gggggccttccccgagcagcgaacagccagctcagaactggtacggacaaggggaatccgac????????????????????????????????	[ 1]
Alepis       	?????????????????????????????????????????????????gattcccctagtaacggcgagcgaaccgggaatagcccagcttgaaaatcgttcggcccggccgttcgaattgtagtctgtagaagcgtcctcagcggcggaccgggctcaagtcctctggaagggggcgccggagagggtgagagccccgtcgtgctcggaccctgccgcatcacgaggcgctgtcggcgagtcgggttgtttgggaatgcagccctaatcgggcggtaaattccgtccaaggctaaatatgggcgagagaccgatagcaaacaagtaccgcgagggaaagatgaaaaggactttgaaaagagagtcaaagagtgcttgaaattgtcgggagggaagcggatgggggccggcgatgcacctcggtcggatgtggaacggccacaagccggtctgccgatcgactcggggtgtggaccgatgcggattggggcggcggcccaagcctaggcagttgttat--gcctgcggagacgtcgccgcctcgatcgtggtaggcagcgcgcgccctc-------gggcgtgcttc--ggcacctgcgcgctccaggcaacggcctgcgggctccccattcgacccgtcttgaaacacggaccaaggagtctgacatgtgtgcgagtcaacgggc-gattaaacccgtaaggcgtaaggaagctga-ttggtgggatcccc------ctgcggg---tgcacccccgaccgaccttgatcttctgagaagggttcgagtgtgagcatgcctgtcgggacccgaaagatggtgaactatgcctgagcggggcgaagccagaggaaactctggtggaggcccgcagcgatactgacgtgcaaatcgttcgtctgacttgggtataggggcgaaagactaatcgaaccgtctagtagctggttccctcc?????????????????????????????????????????????????????????????????????????????????????????????????????????????????????????????????????????????????????????????????????????????????????????????????????????????????????????????????????????????????????????????????????????????????????????????????????????????????????????????????????????????????????????????????????????????????????????????????????????????????????????????????????????????????????????????????????????????????????????????????????????????????????????????????????????????????????????????????????????????????????????????????????????????????????????????????????????????????????????????????????????????????????????????????????????????????????????????????????????????????????????????????????????????????????????????????????????????????????????????????????????????????????????????????????????????????????????????????????????????????????????????????????????????????????????????????????????????????????????????????????????????????????????????????????????????????????????????????????????????????????????????????????????????????????????????????????????????????????????????????????????????????????????????????????????????????????????????????????????????????????????????????	[ 1]
Amyema       	?????????????????????????????????????????????????????????????aacggcgagcgaaccgggaatagcccrgcttgaaaatcgttcggcccagccgcacgaattgtagtctgtagaagcgtcctcagcggcggaccgggctcaagtcccctggaagggggcgccggagagggtgagagccccgtcgtgcccggaccctgccgcatcacgaggygctgtcggcgagtcgggttgtttgggaatgcagccccaatygggcggtaaattccgtccaaggctaaatatgggcgagagaccgatagcaaacaagtaccgcgagggaaagatgaaaaggactttgaaaagagagtcaaagagtgcttgaaattgtcgggagggaagcgratgggggccggcgatgcacctcggtcggatgtggaacggccaacagccggtccgccgatcgactcggggtgyggaccgatgcggattgaggcggcggcccaagcctrggcygtygttam--gcctgcggagaygtcgycgcctcgatcgtggaatrcagcgcgcgccgy-------caggcgtgcttc--ggcacctgcgcgctccgggcaacggcctgcgggctccccattcgacccgtcttgaaacacggaccaaggagtctgacatgtgtgcgagtcaacgggc-gattaaacccgtaaggcgaaaggaagctga-ttggtgggatcccct-----ccgcggg---tgcacccccgacygaccttgatcttctgagaagggttcgagtgtgagcatgcctgtcgggacccgaaagatggtgaactatgcctgagcggggcgaagccagaggaaactctggtggaggcccgcagcgatactgacgtgcaaatcgttcgtctgacttgggtataggggcgaaagactaatcgaaccgtctagtagctggttccctccgaagtttccctcaggatagctggagctcgcgcgcgagttctatcagataaagccaatgattagaggaatcgggggcgcaatgccctcgacctattctcaaactttaaatgggtaggacgacacggctgcttygttgagccgtggcgaggaatcgagagctccaagtgggccatttttggtaagcagaactggcgatgcgggatgaaccggaagccgggttacggtgcccaactgcgcgctaacctagawcccacaaagggtgttggtcgattaagacagcaggacggtggtcatggaagycgaaatccgctaaggagtgtgtaacaactcacctgccgaaycaactagccccgaaaatggatggcgcttaagcgcgcgacctatacccggccgtcgaggcarcggccargccccgatgagwaggagggcgcgrcggtcgcygcgaaacctgtggcgcgagcccgggcggagcgtccgtcggtgcggatcttggtggtagtagcaaatattcaaatgagaactttgaaggccgaagaggggaaaggttccatgtgaacggcacttgcacatgggttagtcgatcctaagagacgggggaagcccgtccgacagcgcgaaacgcgcgagcttcgaaagggaatcgggttaaaattcccgaaccgggacgtggtggttgacggcaacgttaggragtccggagacgtcgtcgggrgccycgggaagagttatcttttctgtttaacagcctgcccaccctggaatcggctcagccggaggtagggtccagcggctggaacagcaccgcacgtcgcgcggtgtccggtgcgccctcgacggcccytgaaaatccggaggaccrrgtmccatccacgcccgttcgtactcayaaccgcatcaggtctccaaggtgaacagcctctggtcgatggaacaatgtaggcaagggaagtcggcaaaatggatccgtaacttcgggaaaaggattggctctgagggctgggctcgggggtcccagcccygaacccatcggctgtcggcggactgctcgagctgctaccgcggcgagagcgggtcgccgcgtgccgtccgggggacggactgggaacggctccctc--------gggggccttccccgagcagcgaacagccagctcagaactggtacggacaaggggaatccgactgtttaattaaaacaaagcattgcgacggtcc	[ 2]
Amylotheca   	cccgctgagtttaagcatatcaataagcggaggaaaagaaacttacaaggattcccctagtaacggcgagcgaaccgggaacagcccagcttgaaaatcgttcggcccagccgttcgaattgtagtctgtagaagcgtcctcagcggcggaccgggctcaagtcctctggaagggggcgccggagagggtgagagccccgtcgtgcccggaccctgccgcatcacgaggcgctgtcggcgagtcgggttgtttgggaatgcagccctaatcgggcggtaaattccgtccaaggctaaatatgggcgagagaccgatagcaaacaagtaccgcgagggaaagatgaaaaggactttgaaaagagagtcaaagagtgcttgaaattgtcgggagggaagcggatgggggccggcgatgcgcctcggtcggatgtggaacggccacaagccggtccgccgatcgactcggggcgtggaccgatgcggattggggcggcggcccaagcctaggcagtcgttat--gcctgcggagacgtcgtcgccccgatcgtggtaggcagcgcgcgccctc------cgggcgtgcctc--ggcacctgcgcgctccaggcagcggcctgcgggctccccattcgacccgtcttgaaacacggaccatggagtctgacatgtgtgcgagtcaacgggc-gattaaacccgtaaggcgtaaggaagctga-ttggtgggatcccc------tcgcggg---tgcacccccgaccgaccttgatcttctgagaagggttcgagtgtgagcatgcctgtcgggacccgaaagatggtgaactatgcctgagcggggcgaagccagaggaaactctggtggaggcccgcagcgatactgacgtgcaaatcgttcgtctgacttgggtataggggcgaaagactaatcgaaccgtctagtagctggttccctccgaagtttccctcaggatagctggagctcgagcgcgagttctatcaggtaaagccaatgattagaggcatcgggggcgcaacgccctcgacctattctcaaactttaaatgggtaggacggcgcggctgcttcgttgagccgcgccagggaatcgagagctccaagtgggccatttttggtaagcagaactggcgatgcgggatgaaccggaagccgggttacggtgcccaactgcgcgctaacctagaacccacaaagggtgttggtcgattaagacagcaggacggtggtcatggaagtcgaaatccgctaaggagtgtgtaacaactcacctgccgaatcaactagccccgaaaatggatggcgctcaagcgcgcgacctatacccggccgtcggggcaacggccaggccccgatgagtaggagggcgcggcggtcgctgcaaaacctgtggcgcgagcccgggcggagcgtccgtcggtgcggatcttggtggtagtagcaaatattcaaatgagaactttgaaggccgaagaggggaaaggttccatgtgaacggcacttgcacatgggttagtcgatcctaagagacgggggaagcccgtctgatagcgcgcgccgcgcgaacttcgaaagggaatcgggttaaaattcccgaaccgggacgcggtggttgacggcgacgttagggagtccggagacgtcgtcgggggccccgggaagagttatcttttctgtttaacagcctgcccaccctggaatcggctcagccggaggtagggtccagcggctggaacagcaccgcacgtcgcgcggtgtccggtgcgccctcgacggcccctgaaaatccggaggaccgagtaccatccacgcccgttcgtactcataaccgcatcaggtctccaaggtgaacagcctctggtcgatggaacaatgtaggcaagggaagtcggcaaaatggatccgtaacttcgggaaaaggattggctctgagggctgggctcgggggtcccagccccgaacccgtcggctgtcggcggactgctcgagctgctaccgcggcgagagcgggtcgccgcgtgccgtccgggggacggactgggaacggctcctcg--------cggggccttccccgagcaacgaacagtcggctcagaactggtacggacaagggg????????????????????????????????????????	[ 1]
Atkinsonia   	????????????????????????????????????????????????????????????????????????????????????????????????????????????????????????????????????????????????????????????????agtcctctggaagggggcgccggagagggtgagagccccgtcgtgcccggaccctgccgcatcacgaggcgctgtcggcgagtcgggttgtttgggaatgcagccccaatcgggcggtaaattccgtccaaggctaaatatgggcgagagaccgatagcaaacaagtaccgcgagggaaagatgaaaaggactttgaaaagagagtcaaagagtgcttgaaattgtcgggagggaagcggatgggggccggcgatgcacctcggtcggatgtggaacggccatcagccggtccgccgatcgactcggggtgtggaccgaagcggattgaggcggcggcccaagcctaggctgttgttat--gcctgcggagacgtcgtcgcctcgatcgtggtaagcagcgcgcgccgt-------caggcgtgcttc--ggcacctgcgcgctccaggcaacggcctgcgggctccccattcgacccgtcttgaaacacggaccaaggagtctgacatgtgtgcgagtcaacgggc-gattaaacccgtaaggcgtaaggaagctga-ttggtgggatcccc------tagcggg---tgcacccccgaccgaccttgatcttctgagaagggttcgagtgtgagcatgcctgtcgggacccgaaagatggtgaactatgcctgagcggggcgaagccagaggaaactctggtggaggcccgcagcgatactgacgtgcaaatcgttcgtctgacttgggtataggggcgaaagactaatcgaaccgtctagtagctggttccctcc?????????????????????????????????????????????????????????????????????????????????????????????????????????????????????????????????????????????????????????????????????????????????????????????????????????????????????????????????????????????????????????????????????????????????????????????????????????????????????????????????????????????????????????????????????????????????????????????????????????????????????????????????????????????????????????????????????????????????????????????????????????????????????????????????????????????????????????????????????????????????????????????????????????????????????????????????????????????????????????????????????????????????????????????????????????????????????????????????????????????????????????????????????????????????????????????????????????????????????????????????????????????????????????????????????????????????????????????????????????????????????????????????????????????????????????????????????????????????????????????????????????????????????????????????????????????????????????????????????????????????????????????????????????????????????????????????????????????????????????????????????????????????????????????????????????????????????????????????????????????????????????????????	[ 1]
Bakerella    	?????????????????????????????????????????????????????cccctagtaacggcgagcgaaccgggaacagcccagcttgaaaatcgcgcgg?cccg?cgcgcgaattg?agtctgtagaagcgtcc?c?gcggcggaccgggctcaagtcccctggaagggggcgccggagagggtgagagccccgtcgtgcccggaccctgccgcatcacgaggcgctgtcggcgagtcgggttgtttgggaatgcagccccaatcgggcggtaaattccgtccaaggctaaatacgggcgagagaccgatagcaaacaagtaccgcgagggaaagatgaaaaggactttgaaaagagagtcaaagagtgcttgaaattgtcgggagggaagcggatgggggccggcgatgcgccccggtcggatgcggaacggccaacggccggtccgccgatcgactcggggcgtggaccgatgcggattgaggcggcggcccaagcctgggc?gctgatac--gcctgcggagatgtcgccgcctcgatcgtggaaagcagcgcgcgccgc-------gaggcgtgcttc--ggcacccgcgcgctccgggcaacggcctgcgggctccccattcgacccgtcttgaaacacggaccaaggagtctgacatgtgtgcgagtcaacgggc-gattaaacccgtaaggcgaaaggaagctga-ctggtgggatcccc------tagcggg---tgcacccccgaccgaccttgatcttctgagaagggttcgagtgtgagcatgcctgtcgggacccgaaagatggtgaactatgcctgagcggggcgaagccagaggaaactctggtggaggcccgcagcgatactgacgtgcaaatcgttcgtctgacttgggtataggggcgaaagactaatcgaaccgtctagtagctggttccctccgaagtttccctcaggatagctggagctcgcgcgcgagttctatcaggtaaagccaatgattagaggcatcgggggcgcaacgccctcgacctattctcaaactttaaatgggtaggacgacgcggctgcttcgttgagccgcggcgaggaatcgagagctccaagtgggccatttttggtaagcagaactggcgatgcgggatgaaccggaagccgggttacggtgcccaactgcgcgctaacctagatcccacaaagggtgttggtcgattaagacagcaggacggtggtcatggaagtcgaaatccgctaaggagtgtgtaacaactcacctgccgaatcaactagccccgaaaatggatggcgcttaagcgcgcgacctatacccggccgtcgaggcaacggccaggccccgatgagtaggagggcgcggcggtcgctgcaaaacctgtggcgcgagcccgggcggagcgtccgtcggtgcggatcttggtggtagtagcaaatattcaaatgagaactttgaaggccgaagaggggaaaggttccatgtgaacggcacttgcacatgggttagtcgatcctaagagacgggggaagcccgtccgacagcgcaca?cgcgcgagcttcgaaagggaatcgggttaaaattcccgaaccgggacgtggtggttgacggcgacgttagggagtccggagacgtcgtcgggggccccgggaagagttatcttttctgtttaacagcctgcccaccctggaatcggctcagccggaggtagggtccagcggctggaacagcaccgcacgtcgcgcggtgtccggtgcgccctcgacggcccctgaaaatccggaggac??????????????????????????????????gcatcaggtctccaaggtgaacagcctctggtcaatggaacaatgtaggcaagggaagtcggcaaaatggatccgtaacttcgggaaaaggattggctctgagggctgggctcgggggtcccagccccgaactcgtcggctgtcggcggactgctcgagctgctaccgcggcgagagcgggtcgccgcgtgccgtccgggggacggactgggaacggctccctc--------gggggccttccccgagcagcgaacagccagctcagaactggtacggacaa?gggaatcc???????????????????????????????????	[ 1]
Baratranthus 	??????????????????????????????????????????????????attcccctagtaacggcgagcgaaccgggaacagcccagcttgaaaatcgttcggcccagccgcacgaattgtagtctgtagaagcgtcctcagcggcggaccgggctcaagtcctctggaagggggcgccggagagggtgagagccccgtcgtgcccggaccctgccgcatcacgaggcgctgtcggcgagtcgggttgtttgggaatgcagccccaatcgggcggtaaattccgtccaaggctaaatacgggcgagagaccgatagcaaacaagtaccgcgagggaaagatgaaaaggactttgaaaagagagtcaaagagtacttgaaattgtcgggagggaagcggatgggggccggcgatgcgcctcggtcggatgtggaacggccaacagccggtccgccgatcgactcggggcgtggaccgatgcggattggggcggcggcccaagcctaggctatcgttac--gcctgcggagatgtcgtcgcctcgatcgtggaatgcagcgcgcgccgc-------caggcgtgcttc--ggcacctgcgcgctacgggcaacggcctgcgggctccccattcgacccgtcttgaaacacggaccaaggagtctgacatgtgtgcgagtcaacgggc-gattaaacccgtaaggcgaaaggaagctga-ttggcgggatcccc------tagcggg---tgcacccccgaccgaccttgatcttctgagaagggttcgagtgtgagcatgcctgtcgggacccgaaagatggtgaactatgcctgagcggggcgaagccagaggaaactctggtggaggcccgcagcgatactgacgtgcaaatcgttcgtctgacttgggtataggggcgaaagactaatcgaaccgtctagtagctggttccctccgaagtttccctcaggatagctggagctcgtgcgcgagttctatcagataaagccaatgattagaggcatcgggggcgcaataccctcgacctattctcaaactttaaatgggtaggacgacacggctgcttagttgagccgtggcgaggaatcgagagctccaagtgggccatttttggtaagcagaactggcgatgcgggatgaaccggaagccgggttacggtgcccaactgcgcgctaacctagatcccacaaagggtgttggtcgattaagacagcaggacggtggtcatggaagtcgaaatccgctaaggagtgtgtaactactcacctgccgaatcaactagccccgaaaatggatggcgcttaagcgcgcgacctatacccggccgtcgaggcaacggccaggccccgatgagtaggagggcgcggcggtcgctgcaaaacctgtggcgcgagcccgggcggagcgtccgtcggtgcggatcttggtggtagtagcaaatattcaaatgagaactttgaaggccgaagaggggaaaggttccatgtgaacggcacttgcacatgggtgagtcgatcctaagagacgggggaagcccgtccgacagcgctcaacgcgcgagcttcgaaagggaatcgggttaaaattcccgaaccgggacgtggtggttgacggcaacgttagggagtccggagacgtcgtcgggggccctgggaagagttatcttttctgtttaacagcctgcccaccctggaatcggttcagccggaggtagggtccagcggctggaacagcaccgcacgtcgcgcggtgtccggtgcgccctcgacggcccctgaaaatccggaggaccgagtgccatccacgcccgttcgtactcataaccgcatcaggtctccaaggtgaacagcctctggtcgatggaacaatgtaggcaagggaagtcggcaaaatggatccgtaacttcgggaaaaggattggctctgagggctgggctcgggggtcccagccctaaactcgtcggctgtcggcggactgctcgagctgctaccgcggcgagagcgggccgccgcgtgccgtccgggggacggactgggaacggctccctc--------gggggccttccccgagcagcgaacagccagctcaga??????????????????????????????????????????????????????????	[ 1]
Benthamina   	cccgctgagtttaagcatatcaataagcggaggaaaagaaacttacaaggattcccctagtaacggcgagcggaccgggaacagcccagcttgaaaatcgctcggcccagccgtgcgaattgtagtctgtagaagcgtcctcagcggcggaccgggctcaagtcctctggaagggggcgccggagagggtgagagccccgtcgtgcccggaccctgccgcatcacgaggcgctgtcggcgagtcgggttgtttgggaatgcagccccaatcgagcggtaaattccgtccaaggctaaatatgggcgagagaccgatagcaaacaagtaccgcgagggaaagatgaaaaggactttgaaaagagagtcaaagagtgcttgaaattgtcgggagggaagcggatgggggccggcgatgcacctcggtcggatgtggaacggccaacagccggtccgccgatcggctcggggtgtggaccgatgcggattgaggcggcggcccaagcctaggccgtcgttac--gcctgcggagatgtcgtcgcctcgatcgtggaatgcagcgcgcgccgc-------acggcgtgcttc--ggcacctgcgcgctccgggcaacggcctgcgggctccccattcgacccgtcttgaaacacggaccaaggagtctgacatgtgtgcgagtcaacgggc-gattaaacccgtaaggcgaaaggaagctga-ttggtgggatcccc------ctgcggg---tgcacccccgaccgaccttgatcttctgagaagggttcgagtgtgagcatgcctgtcgggacccgaaagatggtgaactatgcctgagcggggcgaagccagaggaaactctggtggaggcccgcagcgatactgacgtgcaaatcgttcgtctgacttgggtataggggcgaaagactaatcgaaccgtctagtagctggttccctccgaagtttccctcaggatagctggagctcgcgcgcgagttctatcagataaagccaatgattagaggaatcgggggcgcaatgccctcgacctattctcaaactttaaatgggtaggacgacacggctgcttcgttgagccgtggcgaggaatcgagagctccaagtgggccatttttggtaagcagaactggcgatgcgggatgaaccggaagccgggttacggtgcccaactgcgcgctaacctagatcccacaaagggtgttggtcgattaagacagcaggacggtggtcatggaagtcgaaatccgctaaggagtgtgtaacaactcacctgccgaatcaactagccccgaaaatggatggcgcttaagcgcgcgacctatacccggccgtcgaggcaacggccaggccccgatgagtaggagggcgcggcggtcgccgcgaaacctgtggcgcgagcccgggcggagcgtccgtcggtgcggatcttggtggtagtagcaaatattcaaatgagaactttgaaggccgaagaggggaaaggttccatgtgaacggcacttgcacatgggttagtcgatcctaagagacgggggaagcctgtccgacagcgcgaaacgcgcgagcttcgaaagggaatcgggttaaaattcccgaaccgggacgtggtggttgacggcaacgttagggagtccggagacgtcgtcgggggcctcgggaagagttatcttttctgtttaacagcctgcccaccctggaatcggctcagccggaggtagggtccagcggctggaacagcaccgcacgtcgcgcggtgtccggtgcgccctcgacggcccttgaaaatccggaggaccaggtatcattcacgcccgttcgtactcataaccgcatcaggtctccaaggtgaacagcctctggtcgatggaagaatgtaggcaagggaagtcggcaaaatggatccgtaacttcgggaaaaggattggctctgagggctgggctcgggggtcccagccccgaacccatcggctgtcggcggactgctcgagctgctaccgcggcgagagcgggtcgccgcgtgccgtccgggggacggactgggaacggctccctc--------gggggccttccccgagcagcgaacagccagct??????????????????????????????????????????????????????????????	[ 1]
Berhautia    	????????????????????????????????????????????????????????????????????agcgaaccgggaaaagcccagcttgaaaatcgcgcggcgccgccacgcgaattgtagtctgta?aagcgtcctcagcggcggaccgggctcaagtcccctggaagggggcgccggagagggtgagagccccgtcgtgcccggaccctgccgcaccacgaggcgctgtcggcgagtcgggttgtttgggaatgcagccccaatcgggcggtaaattccgtccaaggctaaatacgggcgagagaccgatagcaaacaagtaccgcgagggaaagatgaaaaggactttgaaaagagagtcaaagagtgcttgaaattgtcgggagggaagcggatgggggccggcgatgcgccccggtcggatgtggaacggccaacagccggtccgccgctcgactcggggcgtggaccgatgcggattgaggcggcggcccaagcccgggcccttgataa--gcccgcggagatgtcgccgccccgatcgtggaaagcagcgcgcgccgctc-----gcggcgtgcctc--ggcacctgcgcgctccgggcaacggcctgcgggctccccattcgacccgtcttgaaacacggaccaaggagtctgacatgtgtgcgagtcaacgggc-gattaaacccgtaaggcgaaaggaagctga-ttggcgggatcccc------ccgtggg---tgcacccccgaccgaccttgatcttctgagaagggttcgagtgtgagcatgcctgccgggacccgaaagatggtgaactatgcctgagcggggcgaagccagaggaaactctggtggaggcccgcagcgatactgacgtgcaaatcgttcgtctgacttgggtataggggcgaaagactaatcgaaccatctagtagctggttccctccgaagtttccctcaggatagctggagctcgcgcgcgagttctatcaggtaaagccaatgattagaggcatcgggggcgcaacgccctcgacctattctcaaactttaaatgggtaggacggcgcggctgcttcgttgagccgcgtcgaggaatcgagagctccaagtgggccatttttggtaagcagaactggcgatgcgggatgaaccggaagccgggttacggtgcccaactgcgcgctaacctagatcccacaaagggtgttggtcgattaagacagcaggacggtggtcatggaagtcgaaatccgctaaggagtgtgtaacaactcacctgccgaatcaactagccccgaaaatggatggcgcttaagcgcgcgacctatacccggccgtcgaggcaacggccaggccccgatgagtaagagggcgcggcggtcgctgcaaaacctgtggcgcgagcccgggcggagcgtccgtcggtgcggctctcggtggtagtagcaaatattcaaatgagaactttgaaggccgaagaagggaaaggttccatgtgaacggcacttgcacatgggttagtcgatcctaagaggcgggggaagcccgtccgacagcgcacgacgcgcgatcttcgaaagggaatcgggttaaaattcccgtaccgggacgtggtggttgacggcaacgttaggaagcccgaagacgccgccggggcccccggaaagagttatcttttctgtttaacagcctgcccaccctggaatcggctcagccggaggtagggtccagcggctggaacagcaccgcacgtcgcgcggtgtccggtgcgccctcgacggcccctgaaaatccgggggaccgagtgccatccacgcccgttcgtactcataaccgcatcaggtctccaaggtgaacagcctctggccaatggaacaatgtaggcaagggaagtcggcaaaatggatccgtaacttcgggaaaaggattggctctgagggttgggctcgggggtcccagccccgaacccatcggctgtcggcggactgctcgagctgctcccgcggcgagagcgggtcgtcgcgtgccgtccgggggacggactgggaacggctccctc--------gggggccttccccgagcagcgaacagccagctcagaactggtacggacaaggggaatccgactgtttaattaaaacaaagcattgcgatggtcc	[ 1]
Cecarria     	cccgctgagtttaagcatatcaataagcggaggaaaagaaacttacaaggattcccctagtaacggcgagcgaaccgggaacagcccagcttgaaaatcgttcggccgtgccgtgcgaattgtagtctgtagaagcgtcctcagcggcggaccgggctcaagtcctctggaagggggcgccggagagggtgagagccccgtcgtgcccggaccctgccgcagcacgaggcgctgtcggcgagtcgggttgtttgggaatgcagccccaatcgggcggtaaattccgtccaaggctaaatatgggcgagagaccgatagcaaacaagtaccgcgagggaaagatgaaaaggactttgaaaagagagtcaaaaagtgcttgaaattgtcgggagggaagcggatgggggccggcgatgcacctcggtcggatgtggaacggccaacagccggtccgccgatcgactcggggtgtggaccgatgcggattgaggcggcggcccaagcctgggctcttgctat--gcctgtggagatgtcgtcgcctcgatcgtggcaagcagcgcgcgccat-------caggcgtgcctc--ggcacctgcgcgctccgggcatcggcctgcgggctccccattcgacccgtcttgaaacacggaccaaggagtctgacatgtgtgcgagtcaacgggc-gattaaacccgtaaggcgtaaggaagctga-ttggcgggatcccc------tagcggg---tgcacccccgaccgaccttgatcttctgagaagggttcgagtgtgagcatgcctgtcgggacccgaaagatggtgaactatgcctgagcggggcgaagccagaggaaactctggtggaggcccgcagcgatactgacgtgcaaatcgttcgtctgacttgggtataggggcgaaagactaatcgaaccgtctagtagctggttccctccgaagtttccctcaggatagctggagctcgtgcgagagttctatcaggtaaagccaatgattagaggcatcgggggcgcaacgccctcgacctattctcaaactttaaatgggtaggacggcgcggctgctttgttgagccgcgtcgaggaatcgagagctccaagtgggccatttttggtaagcagaactggcgatgcgggatgaaccggaagccgggttacggtgcccaactgcgcgctaacctagatcccacaaagggtgttggtcgattaagacagcaggacggtggtcatggaagtcgaaatccgctaaggagtgtgtaacaactcacctgccgaatcaactagccccgaaaatggatggcgcttaagcgcgcgacctatacccggccgtcgaggcaacggccaggccccgatgagtaggagggcgcggcggtcgctgcaaaacctgtggcgcgagcccgggcggagcgtccgtcggtgcggatcttggtggtagtagcaaatattcaaatgagaactttgaaggccgaagaggggaaaggttccatgtgaacggcacttgcacatgggttagtcgatcctaagagacgggggaaacccgtccgacagcgcgaaacgcgtgatcttcgaaagggaatcgggttaaaattcccgaaccgggacgtggtggttgacggcaacgttagggagtccggagacgtcgtcgggggcctcgggaagagttatcttttctgcttaacagcctgcccaccctggaatcggctcagccggaggtagggtccagcggctggaacagcatcgcacgtcgcgcggtgtccggtgcgccctcgacggcccttgaaaatccggaggaccgggtgccatcca???????????????????????????????????????????????????????????????????????????????????????????????????????????????????????????????????????????????????????????????????????????????????????????????????????????????????????????????????????????????????????????????????????????????????????????????????????????????????????????????????????????????????????????	[ 1]
Cladocolea   	?????????tttaagcatatcaataagcggaggaaaagaaacttacaaggattcccctagtaacggcgagcgaaccgggaatagcccaccttgaaaatcgttcggcccagccgctcgaattgtagtctgtagaagcgtcctcagcggcggaccgggctcaagtcctctggaagggggcgccggagagggtgagagccccgtcgtgtccggaccctgccgcatcacgaggcgctgtcggcgagtcgggttgtttgggaatgcagccccaatcgggcggtaaattccgtccaaggctaaatatgggcgagagaccgatagcaaacaagtaccgcgagggaaagatgaaaaggactttgaaaagagagtcaaagtgtgcttgaaattgtcgggagggaagcggatgggggccggcgatgcacctcggtcggatgtggaacggctatcagccggtccgccgatcggctcggggtgtggaccaatgcggattgaggcgacggcccaagcctaggctgttgttat--gcctgtggagacgtcgtcgcatcgatcgtggtaggcagcgcgcgctac-------taggcgcgcttc--ggcacctgcgcgctccgggcaacggcctgcgggctccccattcgacccgtcttgaaacacggaccaaggagtctgacatgtgagcgagtcaacgggc-gattaaacccgtaaggcgtaaggaagctga-ttggtgggatcccc------tagcggg---tgcacccccgaccgaccttgatcttctgagaagggttcgagtgtgagcatgcctgtcgggacccgaaagatggtgaactatgcctgagcggggcgaagccagaggaaactctggtggaggcccgcagcgatactgacgtgcaaatcgttcgtctgacttgggtataggggcgaaagactaatcgaaccgtctagtagctggttccctccgaagtttccctcaggatagctggagctcgcgcgagagttctacaaggtaaagccaatgattagaggcatcgggggcgcaacgccctcgacctattctcaaactttaaataggtaggacggcgcggctgcttcgttgagccgcgccaaggaatcgagagctccaagtgggccatttttggtaagcagaactggcgatgcgggatgaaccggaagccgggttacggtgcccaactgcgcgctaacctagatcccacaaagggtgttggtcgattaagacagcaggacggtggtcatggaagtcgaaatccgctaaggagtgtgtaacaactcacctgccgaatcaactagccccgaaaatggatggcgcttaagcgcgcgacctatacccggccgtcgaggcaactgccaggccccgatgagtaggagggcgcggcggtcgctgcaaaacctgtggcgcgagcccgggcggagcggccgtcggtgcggatcttggtggtagtagcaaatattcaaatgagaactttgaaggccgaagaggggaaaggttccatgtgaacggcacttgcacatgggttagtcgatcctaagagacgggggaagcccgtccgatagcgtgcaacacgcgagcttcgaaagggaatcaggttaaaattcctgaaccgggatgtggtggttgacggcaacgttagggagtccggagacgtcgtcgggggcctcgggaagagttatcttttctgtttaacagcctgcccaccctggaatcggctcagccggaggtagggtccagcggctggaacagcaccgcacgtcgcgcggtgtccggtgcgccctcgacggcccttgaaaatccggaggaccgagtaccatccacgcccgttcgtactcataaccgcatcaggtctcc?????????????????????????????????????????????????????????????????????????????????????????????????????????????????????????????????????????????????????????????????????????????????????????????????????????????????????????????????????????????????????????????????????????????????????????????????????????????????????????	[ 1]
Dactyliophora	????????????????????????????????????????????????????????????????????????????????atagcccagcttgaaaatcgctcggcccag?cgcgcgaattgtagtctgtagaagcgtcctcagcggcggaccgggctcaagtcctctggaagggggcgccggagagggtgagagccccgtcgtgcccggaccctgccgcatcacgaggcgctgtcggcgagtcgggttgtttgggaatgcagccccaatcgggcggtaaattccgtccaaggctaaatacgggcgagagaccgatagcaaacaagtaccgcgagggaaagatgaaaaggactttgaaaagagagtcaaagagtgcttgaaattgtcgggagggaagcggatgggggccggcgatgcacctcggtcggatgtggaacggccaatagccggtccgccgatcgactcggggtgtggaccgatgcggattgaggcggcggcccaagcctaggccgtcgttac--gcctgcggagatgtcgtcgcctcgatcgtggaatgcagcgcgcgccgc-------aaggcgtgcttc--ggcacctgcgcgctccgggcatcggcctgcgggctccccattcgacccgtcttgaaacacggaccaaggagtctgacatgtgtgcgagtcaacgggc-gattaaacccgtaaggcgaaaggaagctga-ttggcgggatcccct-----ccgcggg---tgcacccccgaccgaccttgatcttctgagaagggttcgagtgtgagcatgcctgtcgggacccgaaagatggtgaactatgcctgagcggggcgaagccagaggaaactctggtggaggcccgcagcgatactgacgtgcaaatcgttcgtctgacttgggtataggggcgaaagactaatcgaaccgtctagtagctggttccctccgaagtttccctcaggatagctggagctcg?gcgcgagttctatcagataaagccaatgattagaggaatcgggggcgcaatgccctcgacctattctcaaactttaaatgggtaggacgacacggctgcttcgttgagccgtggcgag???????????????????????????ttggtaagcagaactggcgatgcgggatgaaccggaagccgggttacggtgcccaactgcgcgctaacctagatcccacaaagggtgttggtcgattaagacagcaggacggtggtcatggaagtcgaaatccgctaaggagtgtgtaacaactcacctgccgaatcaactagccccgaaaatggatggcgcttaagcgcgcgacctatacccggccgtcgaggcaacggccaggccccgatgagtaggagggcgcggcggtcgctgcgaaacctgtggcgcgagcccgggcggagcgtccgtcggtgcggatcttggtggtagtagcaaatattcaaatgagaactttgaaggccgaagaggggaaaggttccatgtgaacggcacttgcacatgggttagtcgatcctaagagacgggggaagcccgtccgacagcgcgaaacgcgcgagcttcgaaagggaatcgggttaaaattcccgaaccgggacgtggtggtcgacggcaacgttagggagtccggagacgtcgtcgggggcctcgggaagagttatcttttctgtttaacagcctgcccaccctggaatcggctcagccggaggtagggtccagcggctggaacagcaccgcacgtcgcgcggtgtccggtgcgccctcgacggcccttgaaaatccggaggaccg?????catccacgcccgttcgtactcataaccgcatcaggtctcc?????????????????????????????????????????????????????????????????????????????????????????????????????????????????????????????????????????????????????????????????????????????????????????????????????????????????????????????????????????????????????????????????????????????????????????????????????????????????????????	[ 1]
Decaisnina   	????????????????????????????????????????????????????????????????????agcgaaccgggaacagcccagcttgagaatcgttcggcccggccgttcgaattgtagtctgtagaagcgtcctcagcggcggaccgggctcaagtcctctggaagggggcgccggagagggtgagagccccgtcgcgcccggaccctgccgcatcacgaggcgctgtcggcgagtcgggttgtttgggaatgcagccctaatcgggcggtaaattccgtccaaggctaaatacgggcgagagaccgatagcaaacaagtaccgcgagggaaagatgaaaaggactttgaaaagagagtcaaagagtgcttgaaattgtcgggagggaagcggatgggggccggcgatgcgcctcggtcggatgtggaacggcctaaaaccggtccgccgatcggctcggggcgtggaccgatgcggatcggggcggcggcccaagcctaggcagttgctat--gcctgcggagacgtcgtcgcctcgatcgtggcaggcagcgcgcgccctcc-----ggggcgtgcttc--ggcacctgcgcgctccaggcagcggcctgcgggctccccattcgacccgtcttgaaacacggaccaaggagtctgacatgtgtgcgagtcaacgggc-gattaaacccgtaaggcgcaaggaagctga-ctggcgggatcccc------tagcggg---tgcacccccgaccgaccttgatcttctgagaagggttcgagtgtgagcatgcctgtcgggacccgaaagatggtgaactatgcctgagcggggcgaagccagaggaaactctggtggaggcccgcagcgatactgacgtgcaaatcgttcgtctgacttgggtataggggcgaaagactaatcgaaccgtctagtagctggttccctccgaagtttccctcaggatagctggagctcgagcgcgagttctatcaggtaaagccaatgattagaggcatcgggggcgcaacgccctcgacctattctcaaactttaaatgggtaggacggcgcggctgcttcgctgagccgcgccacggaatcgagagctccaagtgggccatttttggtaagcagaactggcgatgcgggatgaaccggaagccgggttacggtgcccaactgcgcgctaacctagaacccacaaagggtgttggtcgattaagacagcaggacggtggtcatggaagtcgaaatccgctaaggagtgtgtaacaactcacctgccgaatcaactagccccgaaaatggatggcgctcaagcgcgcgacctatacccggccgtcggggcaacggccaggccccgatgagtaggagggcgcggcggtcgctgcgaaacctgtggcgcgagcccgggcggagcgtccgtcggtgcggatcttggtggtagtagcaaatattcaaatgagaactttgaaggccgaagaggggaaaggttccatgtgaacggcacttgcacatgggttagtcgatcctaagagacgggggaagcccgtctgacagcgcgcgccgcgcgaacttcgaaagggaatcgggttaaaattcccgaaccgggacgcggtggttgacggcgacgttagggagtccggagacgtcgtcgggggcctcgggaagagttatcttttctgtttaacagcctgcccaccctggaatcggctcagccggaggtagggtccagcggctggaacagcaccgcacgtcgcgcggtgtccggtgcgccctcgacggcccttgaaaatccggaggaccgagtaccatccgcgcccgttcgtactcataaccgcatcaggtctccaaggtgaacagcctctggtcgatggaacaatgtaggcaagggaagtcggcaaaatggatccgtaacttcgggaaaaggattggctctgagggctgggctcgggggtcccagccccgaacccgtcggctgtcggcggactgctcgagctgctaccgcggcgagagcgggtcgccgcgtgccgtccgggggacggactgggaacggcc?ccctcc------gggggccttccccgagcaacgaacagtcggctcagaactggtacggacaaggggaatcc???????????????????????????????????	[ 1]
Dendropemon  	?????????tttaagcatatcaataagcggaggaaaagaaacttacaaggattcccctagtaacggcgagcgaaccgggaatagcccagcttgaaaatcgttcggcttagccgttcgaattgtagtctgtagaagcgtccccagcggcggaccgggctcaagtcctctggaagggggcgccggagagggtgagagccccgtcgtgcccggaccctgccgcatcacgaggcgctgtcggcgagtcgggttgtttgggaatgcagccctaattgggcggtaaattccgtccaaggctaaatatgggcgagagaccgatagcaaacaagtactgcgagggaaagatgaaaaggactttgaaaagagagtcaaagagtgcttgaaattgtcgggagggaagcggatgggggccggcaatgcgcctcggtcggatgtggaacggccattagccggtctgccgatcgactcggggtgtggaccaatgtggattgatgcggcggcccaagcctaggctgttgttat--gcctgcggagacgtcgctgcatcgatcgtggtaggcagcgcgcgccac-------taggcgtgcttc--ggtacctgcgcgctccaggcaatggcctgcgggctccccattcgacccgtcttgaaacacggaccaaggagtctgacatgtgtgcgagtcaacgggc-gattaaacccgtaaggcgtaaggaagctga-ttggtgggatcccc------tagcggg---tgcacccccgaccgaccttgatcttttgagaagggttcgagtgtgagcatgcctgtcgggacccgaaagatggtgaactatgcctgagcggggcgaagccagaggaaactctggtggaggcccgcagcgatactgacgtgcaaatcgttcgtctgacttgggtataggggcgaaagactaatcgaaccatctagtagctggttccctccgaagtctccctcaggatagctggagctcgcacgagagttcta????gtaaagccaatgattagaggcatcgggggcgcaacgccctcgacctattctcaaactttaaataggtaggacggcacggctgctttg??gagccgtgccaaggaatcaagagctccaagtgggccatttttggtaagcagaactggcgatgcgggatgaaccggaagccgggttacggtgcccaactgcgcgctaacctagatcccacaaagggtgttggtcgattaagacagcaggacggtggtcatggaagtcgaaatccgctaaggagtgtgtaataactcacctgccgaatcaactagccccgaaaatggatggcgcttaagcgcgcgacctatacccggccatcgaggcaactgccaggccccgatgagtaggagggcgcggcggtcgctgcaaaacctgtggcgtgagcccgggcggagcgtccgtcggtgcggatcttggtggtagtagcaaatattcaaatgagaactttgaaggccgaagaggggaaaggttccatgtgaacggcacttgcacatgggttagtcgatcctaagagacgggggaagcccgtccgagagcgtgcaacacgcgagcttcgaaagggaatcgggttaaaattcctgaaccgggatgtggtggttgacggcaacgttagggagtctggagacgtcgtcgggggcctcgggaagagttatcttttctgtttaacagcctgcccaccctggaatcggctcagccggaggtagggtccagcggttggaacagcaccgcacgtcgcgcggtgtccggtgcgccctcgacggcccttgaaaatccggaggaccgagtatcat??????????????????????????????????????????????????????????????????????????????????????????????????????????????????????????????????????????????????????????????????????????????????????????????????????????????????????????????????????????????????????????????????????????????????????????????????????????????????????????????????????????????????????????????	[ 1]
Dendrophthoe 	?????????????????????????????????????????????????????????????aacggcgagcgaaccgggaacagcccag?ttgaaaatcgcgcgg?cg?g?cg???gaa?tgtagactgtagaagcgtcctcagcggcggaccgggctcaagtcccctggaagggggcgccggagagggtgagagccccgtcgtgcccggaccctgccgcaccac?aggcgctgtcggcgagtcgggttgtttgggaatgcagccccaatcgggcggtaaattccgtccaaggctaaatatgggcgagagaccgatagcaaacaagtaccgcgagggaaagatgaaaaggactttgaaaagagagtcaaagagtgcttgaaattgtcgggagggaagcggatgggggccggcgatgcacctcggtcggatgtggaacggccaacagccggtccgccgatcgactcggggtgcggaccgatgcggattgaggcggcggcccaagcctgggccgtcgttac--gcctgcggagatgccgccgcctcgatcgtggaaygcagcgcgcgccgc-------amggcgtgcytccgggcacctgcgcgctccgggcaacggcctgcgggctccccattcgacccgtcttgaaacacggaccaaggagtctgacatgtgtgcgagtcaacgggc-gayyaaacccgtaaggcgaaaggaagctga-ytggtgggatccccc-----ctgcggg---tgcacccccgaccgaccttgatcttctgagaagggttcgagtgtgagcatgcctgtcgggacccgaaagatggtgaactatgcctgagcggggcgaagccagaggaaactctggtggaggcccgcagcgatactgacgtgcaaatcgttcgtctgacttgggtataggggcgaaagactaatcgaaccgtctagtagctggttccctccgaagtttccctcaggatagctggagctcgcgcgcgagttctatcaggtaaagccaatgattagaggcatcgggggcgcaatgccctcgacctattctcaaactttaaatgggtaggacgacacggctgcttcgctgagccgtggcgaggaatcgagagctccaagtgggccatttttggtaagcagaactggcgatgcgggatgaaccggaagccgggttacggtgcccaactgcgcgctaacctagatcccacaaagggtgttggtcgattaagacagcaggacggtggtcatggaagtcgaaatccgctaaggagtgtgtaacwactcacctgccgaatcaactagccccgaaaatggatggcgcttaagcgcgcgacctatacccggccgtcgaggcaacggccaggccccgatgagtaggagggcgcggcggtcgctgcaaaacctgtggcgcgagcccgggcggagcgtccgtcggtgcggatcttggtggtagtagcaaatattcaaatgagaactttgaaggccgaagaggrgaagggttccatgtgaacggcacttgcacatgggttagtcgatcctaagagacgggggaagcccgtccgacagcgcgatccgcgcgagcttcgaaagggaatcgggttaaaactcccgagccgggacgtggtggttgacggcgacgttagggagtccggagacgtcgtcgggggccccgggaagagttatcttttctgtttaacagcctgcccaccctggaatcggttcggccggaggtagggtccagcggctggaacagcaccgcacgtcgcgcggtgtccggtgcgccctcgacggccc?tgaaaatccggaggaccgagtaccatccacgcccgttcgtaccgataaccgcatcaggtctccaaggtgaacagcctctggtcgatggaacaatgtaggcaagggaagtcggcaaaatggatccgtaacttcgggaaaaggattggctctgagggctgggctcgggggtcccagccccgaacccatcggctgtcggcggactgctcgagctgctctcgcggcgagagcgggtcgccgcgtgccgtccgggcgacggactgggaacggctccctc--------gggggccttccccgagcagcgaacagccagctcagaactggtacgg????????????????????????????????????????????????	[ 2]
Desmaria     	??????????????????????????????????????????????????????????????????????cgaaccgggaaacgcccagcttgaaaatcgttcggcccaggcgatcgaattgtagtctgtagaagcgtcctcagcggcggaccgggctcaagtcctctggaagggggcgccggagaggg?gagagccccgtcgtgcccggaccctgccgcatcacgaggcgctgtcggcgagtcgggttgtttgggaatgcagccccaatcgggcggtaaattccgtccaaggctaaatatgggcgagagaccgatagcaaacaagtaccgcgagggaaagatgaaaaggactttgaaaagagagtcaaagagtgcttgaaattgtcgggagggaagcggatgggggccggcgatgcacctcggtcggatgtggaacggccatcagccggtccgccgatcgactcggggtgtggaccgatgcggattgaggcggcggcccaagcctaggctgttgatat--gcctgcggagacgtcgccgcctcgatcgtggtaggcagcgcgcgccat-------aaggcgtgcttc--ggcacctgcgcgctccaggcaacggcctgcgggctccccattcgacccgtcttgaaacacggaccaaggagtctgacatgtgtgcgagtcaacgggc-gattaaacccgtaaggcgtaaggaagctga-ttggtgggatcccc------tagcggg---tgcaccgccgaccgaccttgatcttctgagaagggttcgagtgtgagcatgcctgtcgggacccgaaagatggtgaactatgcctgagcggggcgaagccagaggaaactctggtggaggcccgcagcgatactgacgtgcaaatcgttcgtctgacttgggtataggggcgaaagactaatcgaaccgtctagtagctggttccctcc?????????????????????????????????????????????????????????????????????????????????????????????????????????????????????????????????????????????????????????????????????????????????????????????????????????????????????????????????????????????????????????????????????????????????????????????????????????????????????????????????????????????????????????????????????????????????????????????????????????????????????????????????????????????????????????????????????????????????????????????????????????????????????????????????????????????????????????????????????????????????????????????????????????????????????????????????????????????????????????????????????????????????????????????????????????????????????????????????????????????????????????????????????????????????????????????????????????????????????????????????????????????????????????????????????????????????????????????????????????????????????????????????????????????????????????????????????????????????????????????????????????????????????????????????????????????????????????????????????????????????????????????????????????????????????????????????????????????????????????????????????????????????????????????????????????????????????????????????????????????????????????????????	[ 1]
Diplatia     	cccgctgagtttaagcatatcaataagcggaggaaaagaaacttacaacgattcccgtagtaacggcgagcgaaccgggaatagcccatcttgaaaatcatttggcccagctgcacgaattgtagtctgtagaagcgtcctcagtggcggaccgggctcaagtcccccggaagggggcgccagaaagggtgagagccccgtcgtgcccggaccctaccacatcacgaggcgctgtcggtgagtcgggttgtttgggaatgcaaccccaatcgggcggtaaattccgtccaaggctaaatatgggcgagagaccgatagcaaacaagtaccgcgagggagagatgaaaagtgcattgaaaagagagtcaaagagtgcttgtaattgttgggagagaagcggatgggggctggcgatacacctcggtcggatgtggatcgaccaacagccggtctgccgatcgactcggggtgtggaccgatgcggaattaggtggcggcccaagcctgggctgttgatac--gcctgccaagatgtcattgccttgatcgtggaatgcagtgcacaccgt-------caggcgtgcttc--ggcacctgtgcactccatgcaacggcctgcgggctgcccatttgacccatcttgaaacacgggccaaagagtctgacatgtgtgcgagtcaataggc-gattaaacctgtaaggcaaaaggaagctga-ttggtgggatcccct-----ccgcggg---tgcacccacgaccaaccttgatcttatgagaggggttcgagtgtgagcgtgcaggtcggggcccaaaagatggtgaactatgcctgagcggggcgaagccagaggaaactctggtggaggcccgcaacgatactaacgtgcaaatcgttcgtctgacttcgttataggggcgaaagactaatcgaaccgtctagtatatggttccctccgaagtttccctcaggatagctggagctcgcgtgggagtcctatccgataaagccaatgattagaggaatcgggggcgcaatgccctcgacctattctcaaactttaaatgggtaggacgacgcggctacttcgttgagccgtggggaggaatcgagagctccaagtgggccatttttggtaagcagaactggcgatgcgggatgaaccggaagccgggttacggtgcccaactgcgcgctaacctagatcccacaaagggtgttggtcgattaagacagcaggatggtggtcatggaagtcgaaatccgctaaggagtgtgtaacaactcacctgccgaatcaactagccccgaaaatggatggcgcttaagcgcgcgacctatacccggccgtcgaggcaacggccaagccccgatgagtaggagggcgcggcggtcgctgcgaaacctgtggcgcgagcccgggcggagcgtccgtcggtgcggatcttggtggtagtagcaaatattcaagtgagaaccttgaaggccgaaaaggggaaaggttccatgtgaacggcacttgcacatgggttagtcgatcctaagaaacgggggaagcccgtccgacagcgcgaaacgcgcgagcttcgaaagggaatcgggttaaaattcccgaaccgggacgtggtggttgacggcaacgttaggaagtccggagacgtcgacgggagccccgggaagagttatcttttctgtttaacagcctgcccaccctggaatcggctcagccggaggtagggtccagcggctggaacgccaccgcacgtcgcgcggtgtccggtgcgccctcgacggcccttgaaaatccggaggaccgtgtatcatccacgcccgttcgtactcacaaccgcatcaggtctccaaggtgaacagcctctggtcgatgggacaatgtaggcaagggaagtcggcaaaatggatccgtaacttcgggaaaagggttggctctgagggctgggctcgggggtcccagccctgaacccagcggctgtcggcggactgctcgagctgctaccgcggcgagagcgggtcgccgcgtgccgtccgggggacggactgggaacggcttcctt--------cgggggcttccccgagcagcgaacagccagctcagaactggtacggacaagggaaatccgactgtttaattaaaacaaagcattgcgatggtcc	[ 1]
Emelianthe   	?????????????????????????????????????????????????????????????aacggcgagcgaaccgggaatagcccagcttgaaaatcgcgcggcgatgtcgcgcgaattgtagtctgtagaagcgtcctcagcggcggaccgggctcaagttccctggaagggggcgccggagagggtgagagccccgtcgtgcccggaccctgccgcatcacgaggcgctgtcggcgagtcgggttgtttgggaatgcagccccaatcgggcggtaaattccgtccaaggctaaatacgggcgagagaccgatagcaaacaagtaccgcgagggaaagatgaaaaggactttgaaaagagagtcaaagagtgcttgaaattgtcgggagggaagcggatgggggccggcgatgcacctcggtcggatgtggaacggccaacagtcggtccgccgatcgactcggggtgtggaccgatgcggattgaggcggcggcccaagcctgggctgtcgtgac--gcctgcggagatgtcgccgcctcgatcgtggaatgcagcgcgcgccgc-------acggcgtgcttc--ggcacctgcgcgctccgggcaacggcctgcgggctccccattcgacccgtcttgaaacacggaccaaggagtctgacatgtgtgcgagtcaacgggc-gattaaacccgtaaggcgaaaggaagctga-ttggtgggatcccc------cagcggg---tgcacccccgaccgaccttgatcttctgagaagggttcgagtgtgagcatgcctgtcgggacccgaaagatggtgaactatgcctgagcggggcgaagccagaggaaactctggtggaggcccgcagcgatactgacgtgcaaatcgttcgtctgacttgggtataggggcgaaagactaatcgaaccgtctagtagctggttccctccgaagtttccctcaggatagctggagctcgagcgcgagttctatcaggtaaagccaatgattagaggcatcgggggcgcaacgccctcgacctattctcaaactttaaatgggtaggacggcgcggctgcttcg?tgagccgcgccaaggaatcgagagctccaagtgggccatttttggtaagcagaactggcgatgcgggatgaaccggaagccgggttacggtgcccaactgcgcgctaacctagatcccacaaagggtgttggtcgattaagacagcaggacggtggtcatggaagtcgaaatccgctaaggagtgtgtaacaactcacctgccgaatcaactagccccgaaaatggatggcgcttaagcgcgcgacctatacccggccgtcgaggcaacggccaggccccgatgagtaggagggcgcggcggtcgctgcaaaacctgtggcgcgagcccgggcggagcgtccgtcggtgcggatcttggtggtagtagcaaatattcaaatgagaactttgaaggccgaagaggggaaaggttccatgtgaacggcacttgcacatgggttagtcgatcctaagagacgggggaagcccgtccgacagcgcgaaacgcgcgagcttcgaaagggaatcgggttaaaattcccgaaccgggacgtggtggttgacggcgacgttagggagtccggagacgtcgtcgggggccccgggaagagttatcttttctgtttaacagcctgcccaccctggaatcggctcagccggaggtagggtccagcggctggaacagcaccgcacgtcgcgcggtgtccggtgcgccctcgacggcccctgaaaatccggaggaccgagtgccatccacgcccgttcgtactcataaccgcatcaggtctccaaggtgaacagcctctggccaacggaacaatgtaggcaagggaagtcggcaaaatggatccgtaacttcgggaaaaggattggctctgagggctgggctcgggggtcccagccccgaactcatcggctgtcggcggactgctcgagctgccaccgcggcgagagcgggtcgccgcgtgccgtccgggggacggactgggaacggctccctc--------gggggccttccccgagcagcgaacagccagctcagaactggtacggac??????????????????????????????????????????????	[ 1]
Englerina    	?????????????????????????????????????????????????????cccctag?aacggcgagcgaaccgggaatagcccagcttgaaaatcgttcggcaccggcgaacgaattgtagactgtagaagcgtcctcagcggcggactgggctcaagtcccctggaagggggcgcctgagagggtgagagccccgtcgtgcccggaccctgccgcatcacgaggcgctgtcggcgagtcgggttgtttgggaatgcagccctaatcgggcggtaaattccgtccaaggctaaatacgggcgagagaccgatagcaaacaagtaccgcgagggaaagatgaaaaggactttgaaaagagagtcaaagagtgcttgaaattgtcgggagggaagcggatgggggccggcgatgcacctcggtcggatgcggaatggttaacatccggttcgccgatcgactcggggtgtggaccgatgcggattgaggtggcggcccaagcctgggccgttgttaa--gcctgtggagacgtcgtcgcctcgatcgtgggaagcagcgcgcgccgctt-----gcggcgtgcctc--ggtacttgcgcgctacgggcaacggcctgcgggctccccattcgacccgtcttgaaacacggaccaaggagtctgacatgtgtgcgagtcaacgggc-gattaaacccgttaggcgaaaggaagctga-ttggtgggatcccc------ctgcggg---tgcacccccgaccgaccttgat?ttctgagaagggttcgagtgtgagcatgcctgtcgggacccgaaagatggtgaactatgcctgagcggggcgaagccagaggaaactctggtggaggcccgcagcgatactgacgtgcaaatcgttcgtctgacttgggtataggggcgaaagactaatcgaaccgtctagtagctggttccctccgaagtttcccttaggatagctggagctcgagcgcgagttctatcaggtaaagccaatgattagaggcatcgggggcgcaacgccctcgacctattctcaaactttaaatgggtaggatggcgcggctgctttgttgagccgcgccgaggaatcgagagctccaagtgggccatttttggtaagcagaactggcgatgcgggatgaaccggaagccgggttacggtgcccaattgcgcgctaacctagatcccacaaagggtgttggtcgattaagacagcaggacggtggtcatggaagtcgaaatccgctaaggagtgtgtaacaactcacctgccgaatcaactagccccgaaaatggatggcgcttaagcgcgcgacctatacccggccgtcgaggcaacggccaggccccgatgagtaggagggcgcggcggtcgctgcaaaacctgtggcgcgagcccgggcggagcgtccgtcggtgcggatcttggtggtagtagcaaatattcaaatgagaactttgaaggccgaagaggggaaaggttccatgtgaacggcacttgcacatgggttagtcgatcctaagagacgggggaagcccgtccgatagcgtgtaacgcgcgagcttcgaaagggaatcgggttaaaattcccgaaccgggacgtggtggttgacggcgacgttaggtagtccggagacgtcgtcgggggccccg?gaagagttatcttttctgtttaacagcctgcccaccctggaatcggctcagccggaggtagggtccagcggctggaacagcaccgcacgtcgcgcggtgt?cggtgcgccctcgacggcccttgaaaatccggaggaccgagtgccatccacgcctgttcgtactcataaccgcatcaggtctccaaggtgaacagcctctggtcaatggaacaatgtaggcaagggaagtcggcaaaatagatctgtaacttcgggaaaaggattggctctgagggctgggctcgggggtcccagccccgaacccatcggctgtcggcggactgctcgagctgctt?cgtggcaagagcgggtcaccgcgtgccgtccgggggacggactgggaatggctccctc--------gggggccttccccgagcagcgaacagccagctcagaactggtacgga???????????????????????????????????????????????	[ 1]
Erianthemum  	?????????????????????????????????????????????????????cccctagtaacggcgagcgaaccgggaatagcccagcttgaaaatcgcgcggcactgccgcgcgaattgtagtctgtagaagcgtcctcagcggcggaccgggctcaagttccctggaagggggcgccggagagggtgagagccccgtcgtgcccggaccctgccgcatcacgaggcgctgtcggcgagtcgggttgtttgggaatgcagccccaatcgggcggtaaattccgtccaaggctaaatacgggcgagagaccgatagcaaacaagtaccgcgagggaaagatgaaaaggactttgaaaagagagtcaaagagtgcttgaaattgtcgggagggaagcggatgggggccggcgatgcacctcggtcggatgtggaacggccgtcggccggtccgccgatcgactcggggtgtggaccgatgcggattgaggtggcggcccaagcctgggcctttgttac--gcctgcggagatgtcgccgcctcgatcgtggaatgcagcgcgcgccgc-------aaggcgtgcttc--ggcacctgcgcgctccgggcaacggcctgcgggctccccattcgacccgtcttgaaacacggaccaaggagtctgacatgtgtgcgagtcaacgggc-gattaaacccgtaaggcgaaaggaagctga-ttggtgggatcccc------tagaggg---tgcacccccgaccgaccttgatcttctgagaagggttcgagtgtgagcatgcctgtcgggacccgaaagatggtgaactatgcctgagcggggcgaagccaggggaaactctggtggaggcccgcagcgatactgacgtgcaaatcgttcgtctgacttgggtataggggcgaaagactaatcgaaccgtctagtagctggttccctccgaagtttccctcaggatagctggagctcgcgcgcgagttctatcaggtaaagccaatgattagaggcatcgggggcgcaacgccctcgacctattctcaaactttaaatgggtaggacgacgcggctgctttgttgagccgcggcgaggaatcgagagctccaagtgggccatttttggtaagcagaactggcgatgcgggatgaaccggaagccgggttacggtgcccaactgcgcgctaacctagatcccacaaagggtgttggtcgattaagacagcaggacggtggtcatggaagtcgaaatccgctaaggagtgtgtaacaactcacctgccgaatcaactagccccgaaaatggatggcgcttaagcgcgcgacctatacccggccgtcgaggcaacggccaggccccgatgagtaggagggcgcggcggtcgctgcaaaacctgtggcgcgagcccgggcggagcgtccgtcggtgcggatcttggtggtagtagcaaatattcaaatgagaactttgaaggccgaagaggggaaaggttccatgtgaacggcacttgcacatgggttagtcgatcctaagagacgggggaagcccgtccgacagcgcgaaacgcgcgagcttcgaaagggaatcgggttaaaattcccgaaccgggtcgtggtggttgacggcgaccttagggagtccggagacgtcgtcgggggccccgggaagagttatcttttctgtttaacagcctgcccaccctggaatcggctcagccggaggtagggtccagcggctggaagagcaccgcacgtcgcgcggtgtccggtgcgccctcgacggcccctgaaaatccggaggaccgagtgccatccacgcccgttcgtactcataaccgcatcaggtctccaaggtgaacagcctctggtcaatggaacaatgtaggcaagggaagtcggcaaaatggatccgtaacttcgggaaaaggattggctctgagggctgggctcgggggtcccagccccgaactcatcggctgtcggcggactgctcgagctgctaccgcggcgagagcgggtcgccgcgtgccgtccgggggacggactgggaacggctccttc--------gggggccttccccgagcagcgaacagccagctcagaactggtacggacaa????????????????????????????????????????????	[ 1]
Gaiadendron  	???????????????????????????????????????????????????????????gtaacggcgagcgaaccgggaacagcccagcttgaaaatcgttcggcccagccgttcgaattgtagtctgtagaagcgtcctcagcggcggaccgggctcaagtcctctggaagggggcgccggagagggtgagagccccgtcgtgcccggaccctgccgcaccacgaggcgctgtcggcgagtcgggttgtttgggaatgcagccccaatcgggcggtaaattccgtccaaggctaaatatgggcgagagaccgatagcaaacaagtaccgcgagggaaagatgaaaaggactttgaaaagagagtcaaagagtgcttgaaattgtcgggagggaagcggatgggggccggcgatgcacctcggtcggatgtggaacggccaccagccggtccgccgatcgactcggggtgtggaccgatgcggattgaggcggcggcctaagcctgggcagttgttat--gcctgcggagacgccgtcgcctcgattgtggtaggcagcgcgcgccgc-------tcggcgtgcttc--ggcacctgcgcgctccgggcaacggcctgcgggctccccattcgacccgtcttgaaacacggaccaaggagtctgacatgtgtgcgagtcaacgggc-gattaaacccgtaaggcgtaaggaagctga-ttggtgggatcccc------tagcggg---tgcacccccgaccgaccttgatcttctgagaagggttcgagtgtgagcatgcctgtcgggacccgaaagatggtgaactatgcctgagcggggcgaagccagaggaaactctggtggaggcccgcagcgatacaaacgtgcaaatcgttcgtctgacttgggtataggggcgaaagactaatcgaaccatctagtagctggttccctcc?????????????????????????????????????????????????????????????????????????????????????????????????????????????????????????????????????????????????????????????????????????????????????????????????????????????????????????????????????????????????????????????????????????????????????????????????????????????????????????????????????????????????????????????????????????????????????????????????????????????????????????????????????????????????????????????????????????????????????????????????????????????????????????????????????????????????????????????????????????????????????????????????????????????????????????????????????????????????????????????????????????????????????????????????????????????????????????????????????????????????????????????????????????????????????????????????????????????????????????????????????????????????????????????????????????????????????????????????????????????????????????????????????????????????????????????????????????????????????????????????????????????????????????????????????????????????????????????????????????????????????????????????????????????????????????????????????????????????????????????????????????????????????????????????????????????????????????????????????????????????????????????????	[ 1]
Globimetula  	??????????????????????????????????????????????????????????????????????????????????????cagctggaaaatcgcgcgggat?aacgcgcgaattgtagtctgtagaagcgtcctcagcggcggaccgggctcaag?tccctggaagggggcgccggagagggtgacagccccgtcgtgcccggaccctgccgcatcacgagg?gctgtcggcgag?cgggttgtttgggaatgcagccccaatcgggcggtaaattccgtccaaggctaaatacgggcgagagaccgatagcaaacaagtaccgcgagggaaagatgaaaaggactttgaaaagagagtcaaagagtgcttgaaattgtcgggagggaagcggatgggggccggcgatgcacctcggtcggatgtggaacggccacaagccggtccgccgatcgactcggggtgcggaccgatgcggattgaggcggcggcccaagcctgggccgtcgttac--gcctgcggagatgccgccgcctcgatcgtggaatgcagcgcgcgccgc-------acggcgtgcttc--ggcacctgcgcgctccgggcaacggcctgcgggctccccattcgacccgtcttgaaacacggaccaaggagtctgacatgtgtgcgagtcaacgggc-gattaaacccgtaaggcgaaaggaagctga-ttggtgggatcccc------cagcggg---tgcacccccgaccgaccttgatcttctgagaagggttcgagtgtgagcatgcctgtcgggacccgaaagatggtgaactatgcctgagcggggcgaagccagaggaaactctggtggaggcccgcagcgatactgacgtgcaaatcgttcgtctgacttgggtataggggcgaaagactaatcgaaccgtctagtagctggttccctccgaagtttccctcaggatagctggagctcgcgcgcgagttctatcaggtaaagccaatgattagaggcatcgggggcgcaacgccctcgacctattctcaaactttaaatgggtaggacgacgcggctgcttcgttgagccgcggcgaggaatcgagagctccaagtgggccatttttggtaagcagaactggcgatgcgggatgaaccggaagccgggttacggtgcccaactgcgcgctaacctagatcccacaaagggtgttggtcgattaagacagcaggacggtggtcatggaagtcgaaatccgctaaggagtgtgtaactactcacctgccgaatcaactagccccgaaaatggatggcgcttaagcgcgcgacctatacccggccgtcgaggcaacggccaggccccgatgagtaggagggcgcggcggtcgctgcgaaacctgtggcgcgagcccgggcggagcgtccgtcggtgcggatcttggtggtagtagcaaatattcaaatgagaactttgaaggccgaagaggggaaaggttccatgtgaacggcacttgcacatgggttagtcgatcctaagagacgggggaagcccgtccgacagcgccaagcgcgcgagcttcgaaagggaatcgggttaaaattcccgaaccgggacgtggtggttgacggcgacgttagggagtccggagacgtcgtcgggggccccgggaagagttatcttttctgtttaacagcctgcccaccctggaatcggctcagccggaggtagggtccagcggctggaacagcaccgcacgtcgcgcggtgtccggtgcgccctcgacggcccctgaaaatccggaggaccgagtgccatccacgcccgttcgtactcataaccgcatcaggtctccaaggtgaacagcctctggccaatggaacaatgtaggcaagggaagtcggcaaaatggatccgtaacttcgggaaaaggattggctctgagggctgggctcgggggtcccagccccgaacccgtcggctgtcggcggactgctcgagctgccaccgcggcgagagcgggtcgccgcgtgccgtccgggcgacggactcggaacggctccctc--------gggggccttccccgagcagcgaacagccagctcagaactggtacggacaa????????????????????????????????????????????	[ 1]
Helicanthes  	?????????????????????????????????????????????????????????????????????????????????????????????????????????????????????????????????????????????????????????????????????????????????????????????????????????????????????????????????????????????????????????????????????????????????????????????????????????????????????????????????????????????????????????????????????????????????????????????????????????????????????????????????????????????????????????????????????????????????????????????????????????????????????????????????????????????????????????????????????????????????????????????????????????????????????????????????????????????????????atttgacccgtcttgaaacacggaccaaggagtctgacatgtgtgcgagtcagcgggc-ctctaatcccgtatggcacaaggaagctaa-ttggcgggatgtcc------gtgaggc---aacaccgtccaccgaccttgatcatctgtgaagggttcgagtgtgagcatacctgtcgggacccgaaagatggtgaactatgcctgaccggtccgaagccagaggaaactctggtggaggcccgcagcgatactgacgtgcaaatcgttcgtctgacttgggtataggggcgaaagactaatcgaa????????????????????????????????????????????????????????????????????????????????????????????????????????????????????????????????????????????????????????????????????????????????????????????????????????????????????????????????????????????????????????????????????????????????????????????????????????????????????????????????????????????????????????????????????????????????????????????????????????????????????????????????????????????????????????????????????????????????????????????????????????????????????????????????????????????????????????????????????????????????????????????????????????????????????????????????????????????????????????????????????????????????????????????????????????????????????????????????????????????????????????????????????????????????????????????????????????????????????????????????????????????????????????????????????????????????????????????????????????????????????????????????????????????????????????????????????????????????????????????????????????????????????????????????????????????????????????????????????????????????????????????????????????????????????????????????????????????????????????????????????????????????????????????????????????????????????????????????????????????????????????????????????????????????????????	[ 1]
Helixanthera 	cccgctgagtttaagcatatcaataagcggaggaaaagaaacttacgaggattcccctagtaacggcgagcgaaccgggaacagcccagcttgaaaatcgttcggccctgccgcgcgaattgtagtctgtagaagcgtcctcagcggcggaccgggctcaagtcctctggaagggggcgccggagagggtgagagccccgtcgtgcccggaccctgccgcatcacgaggcgctgtcggcgagtcgggttgtttgggaatgcagccccaatcgggcggtaaattccgtccaaggctaaatacgggcgagagaccgatagcaaacaagtaccgcgagggaaagatgaaaaggactttgaaaagagagtcaaagagtgcttgaaattgtcgggagggaagcggatgggggccggcgatgcacctcggtcggatgtggaacggccaacagccggtccgccgatcgactcggggtgcggaccgatgcggattgaggcggcggcccaagcctgggccwtcgwkac--gccygcggagaygycgccgcctcgatcgtggaaagcagcgcgcgccgc-------maggcgtgcytc--ggcacctgcgcgctccgggcawcggcctgcgggctccccattcgacccgtcttgaaacacggaccaaggagtctgacatgtgtgcgagtcaacgggc-gayyaaacccgtaaggcgaaaggaagctga-ttggcgggatcccc------cwgyggg---tgcacccccgaccgaccttgatcttctgagaagggttcgagtgtgagcatgcctgtcgggacccgaaagatggtgaactatgcctgagcggggcgaagccagaggaaactctggtggaggcccgcagcgatactgacgtgcaaatcgttcgtctgacttgggtataggggcgaaagactaatcgaaccrtctagtagctggttccctccgaagtttccctcaggatagctggagctcgcgcgcgagttctatcaggtaaagccaatgattagaggcatcgggggcgcmaygccctcgacctattctcaaactttaaatgggtaggacgacrcggctgcttcgytgagccgyggcgaggaatcgagagctccaagtgggccatttttggtaagcagaactggcgatgcgggatgaaccggaagccgggttacggtgcccaactgcgcgctaacctagatcccacaaagggtgttggtcgattaagacagcaggacggtggtcatggaagtcgaaatccgctaaggagtgtgtaacaactcacctgccgaatcaactagccccgaaaatggatggcgcttaagcgcgcgacctatacccggccgtcgaggcaacggccargccccgatgagtaggagggcgcggcggtcgcygcaaaacctgtggcgcgagcccgggcggagcgkccgtcggtgcggatcttggtggtagtagcaaatattcaaatgagaactttgaaggccgaagaggggaaaggttccatgtgaacggcacttgcacatgggttagtcgatcctaagagacgggggaagcccgtccgacagcgcgywscgcgcgagcttcgaaagggaatcgggttaaaattcccgaaccgggacgtggtggttgacggcgacgttagggagtccggagacgtcgtcgggggccccgggaagagttatcttttctgtttaacagcctgcccaccctggaatcggctcagccggaggtagggtccagcggctggaacagcaccgcacgtcgcgcggtgtccggtgcgccctcgacggcccctgaaaatccggaggaccgagtgccatccacgcccgttcgtactcataaccgcatcaggtctccaaggtgaacagcctctggtcgatggaacaatgtaggcaagggaagtcggcaaaatggatccgtaacttcgggaaaaggattggctctgagggctgggctcgggggtcccagccccgaacccatcggctgtcggcggactgctcgagctgctctcgcggcgagagcgggtcgccgcgtgccgtccgggggacggactgggaacggccccctcgc------gggggccttccccgagcagcgaacagccagctcagaactggtacgga???????????????????????????????????????????????	[ 2]
Ileostylus   	????????????????????????????????????????????????????????????????????????????gggaacagcccagcttgaaaat?gttcggcccagccgtacgaattg?agtctgta?aagcgtcctcagcggcggaccgggctcaagtcctctggaagggggcgccggagagggtgacagccccgtcgtgcccggaccctgccgcatcacgaggcgctgtcggcgagtcgggttgtttgggaatgcagccccaatcgggcggtaaattccgtccaaggctaaatacgggcgagagaccgatagcaaacaagtaccgcgagggaaagatgaaaaggactttgaaaagagagtcaaagagtgcttgaaattgtcgggagggaagcggatgggggccggcggtgcacctcggtcggatgtggaacggccaccagccggtccgccgatcgactcggggtgtggaccgatgcggactgaggcggcggcccaagcctgggctgttgttac--ccctgcggagatgccgccgcctcgatcgtggaaagcagcgcgcgccat-------caggcgtgcttc--ggcacctgcgcgctccgggcagcggtctgcgggctccccattcgacccgtcttgaaacacggaccaaggagtctgacatgtgtgcgagtcaacgggc-gattaaacccgtaaggcgcaaggaagctga-ttggcgggatcccc------tagcggg---tgcacccccgaccgaccttgatcttctgagaagggttcgagtgtgagcatgcctgtcgggacccgaaagatggtgaactatgcctgagcggggcgaagccagaggaaactctggtggaggcccgcagcgatactgacgtgcaaatcgttcgtctgacttgggtataggggcgaaagactaatcgaaccgtctagtagctggttccctccgaagtttccctcaggatagctggagctcgcgcgcgagttctatcaggtaaagccaatgattagaggcatcgggggcgcaacgccctcgacctattctcaaactttaaataggtaggacgacacggctgcttcgttgagccgtggcgaggaatcgagagctccaagtgggccatttttggtaagcagaactggcgatgcgggatgaaccggaagccgggttacggtgcccaactgcgcgctaacctagatcccacaaagggtgttggtcgattaagacagcaggacggtggtcatggaagtcgaaatccgctaaggagtgtgtaacaactcacctgccgaatcaactagccccgaaaatggatggcgcttaagcgcgcgacctatacccggccgtcgaggcaacggccaggccccgatgagtaggagggcgcggcggtcgctgcgaaacctgtggcgcgagcccgggcggagcgtccgtcggtgcggatcttggtggtagtagcaaatattcaaatgagaactttgaaggccgaagaggggaaaggttccatgtgaacggcacttgcacatgggttagtcgatcctaagagacgggggaagcccgtccgatagcgcgaaacgcgcgagcttcgaaagggaatcgggttaaaattcccgaaccgggacgtggtggttgacggcaacgttagggagtccggagacgtcgtcgggggcctcgggaagagttatcttttctgtttaacagcctgcccaccctggaatcggctcagccggaggtagggtccagcggctggaacagcaccgcacgtcgcgcggtgtccggtgcgccctcgacggcccttgaaaatccggaggaccgagtgccatccacgcccgtt???????????????????????????????????????????????????????????????????????????????????????????????????????????????????????????????????????????????????????????????????????????????????????????????????????????????????????????????????????????????????????????????????????????????????????????????????????????????????????????????????????????????????	[ 1]
Ixocactus    	?????????????????????????????????????????????????????????????aacggcgagcgaaccgggaggagcccaacttggaaatcgggcggcttgttcgttcgatttgtagtctgtagaag?gtctttagcgccggaccgggcttaagtcccttggaagggggtgccggaaagggtgatagccccgtcgtgcccggaccctgccgcaccatgaggc????????????????????????????????????????????????????????????????????????????????????????????????taccgcgagggaaagatgaaaaggactttgaaaagagagtcaaagagtg?ttgaaattgtcgggagggaagcgaatgggggccggcaatgcgccccggtcgcatgtggaacggtcgtaagccggtccgccgatcggctcgaggcgcgggtcgaagcggatcgaggcggcggtcgaagccgaagctatcgtcacaggctttcggatatgccgtccccttgatcaacatgggcagcgcgcgctttaa-----gcgatgcgcatg--agcaccggcgtgctccatgcatcgactagtgggctcctcattcggcccgtcttgaaacacggaccaaggagtctgacatgtgtgcgagtcaacgggtgggtaaaactcgtgaggcgtaaggaagctgacctggcgggatccccc-----atgaggggtctgcaccgtcgaccgaccttgatcttctgagaagggttcgagtgcgagcatgcgtgtcgggacccgaaagatggtgaactatgcctgagcggggcgaagccagaggaaactctggtggaggcccgcagcgatactgacgtgcaaatcgttcgtctgacttgggtataggggcgaaagactaatcgaaccatctagtagctggttccctccgaagtttccctcaggatagctggagctcacgggcgagttctatcaggtaaagccaatgattagaggcatcgggggcgtaacgccctcgacctattctcaaactttaaataggtaggatgggacggctgctttaatgagccgtcctacggaatcaagagctccaagtgggccatttttggtaagcagaactggcgatgcgggatgaaccgaaagttgagttacggtgccgaaatgcgcgctaacccagaacccacaaagggtgttggtcgattaagacagcaggacggtggtcatggaagtcgaaatccgctaaggagtgtgtaacaactcacctgccgaatcaactagccccgaaaatggatggcgctgaagcgcgtgacctacactcgaccgtcaaggtgatcgccatgccttgatgagtaggagggcgcggcggttgctgcgaaacccggggcatgagcccgggcggagcattcgtcggtgcggatcttggtggtagtagcaaatattcaagtgagaactttgaaggccgaagaggggaaaggttccatgtgaacggcacttgcacatgggttagtcgatcctaagagacaggggaagcccgtcggaaagtgcgcctcgcacgtgcttcgaaagggaatcgggttaaaattcctgaaccgggacgtggcggttgacggcaacgttagggagtccggagacgtcgtcgagggcctcgggaagagttatcttttctgtttaacagcttgcccaccctggaaacggtttagccggaggtagggtccagcagctggaacagcaccgcacgtcgcgtggtgttcgatgcgcccccggcggcccttgaaaatccggagg??????????????????????????????????????????????????????????????????????????????????????????????????????????????????????????????????????????????????????????????????????????????????????????????????????????????????????????????????????????????????????????????????????????????????????????????????????????????????????????????????????????????????????????????????????????	[ 1]
Lepeostegeres	?????????tttaagcatatcaataagcggaggaaaagaaacttacaaggattcccctagtaacggcgagcgaaccgggaacagcccagcttgaaaatcgctcggcccagccgcgcgaattgtagtctgtagaagcgtcctcagcggcggaccgggctcaagtcctctggaagggggcgccggagagggtgagagccccgtcgtgcccggaccctgccgcatcacgaggcgctgtcggcgagtcgggttgtttgggaatgcagccctaatcgggcggtaaattccgtccaaggctaaatacgggcgagagaccgatagcaaacaagtaccgcgagggaaagatgaaaaggactttgaaaagagagtcaaagagtgcttgaaattgtcgggagggaagcggatgggggccggcgatgcgcctcggtcggatgtggaacggccacaagccggtccgccgatcgactcggggcgtggaccgatgcggattggggcggcggcccaagcctaggcagtcgtcat--gcctgcggagacgtcgtcgccccgatcgtgggaggcagcgcgcgccctc------cgggcgtgcctc--ggcacctgcgcgctccaggcagcggcctgcgggctccccattcgacccgtcttgaaacacggaccaaggagtctgacatgtgtgcgagtcaacgggc-gattaaacccgtaaggcgtaaggaagctga-ttggtgggatcccct-----ccgcggg---tgcacccccgaccgaccttgatcttctgagaagggttcgagtgtgagcatgcctgtcgggacccgaaagatggtgaactatgcctgagcggggcgaagccagaggaaactctggtggaggcccgcagcgatactgacgtgcaaatcgttcgtctgacttgggtataggggcgaaagactaatcgaaccgtctagtagctggttccctccgaagtttccctcaggatagctggagctcgagcgcgagttctatcaggtaaagccaatgattagaggcatcgggggcgcaacgccctcgacctattctcaaactttaaatgggtaggacggcgcggctgcttcgttgagccgcgccacggaatcgagagctccaagtgggccatttttggtaagcagaactggcgatgcgggatgaaccggaagccgggttacggtgcccaactgcgcgctaacctagaacccacaaagggtgttggtcgattaagacagcaggacggtggtcatggaagtcgaaatccgctaaggagtgtgtaacaactcacctgccgaatcaactagccccgaaaatggatggcgctcaagcgcgcgacctatacccggccgtcggggcaacggccaggccccgatgagtaggagggcgcggcggtcgctgcaaaacctgtggcgcgagcccgggcggagcgtccgtcggtgcggatcttggtggtagtagcaaatattcaaatgagaactttgaaggccgaagaggggaaaggttccatgtgaacggcacttgcacatgggttagtcgatcctaagagacgggggaagcccgtctgatagcgcgcgccgcgcggacttcgaaagggaatcgggttaaaattcccgaaccgggacgcggtggttgacggcgacgttagggagtccggagacgtcgtcggggccctcgggaagagttatcttttctgtttaacagcctgcccaccctggaatcggctcagccggaggtagggtccagcggctggaacagcaccgcacgtcgcgcggtgtccggtgcgccctcgacggcccttgaaaatccggaggaccgagtaccatcc???????????????????????????????????????????????????????????????????????????????????????????????????????????????????????????????????????????????????cccgaacccgtcggctgtcggcggactgctcgagctgctaccgcggcgagagcgggtcgccgcgtgccgtccgggggacggactgggaacggcccctcc--------gggggccttccccgagcaacgaacagtcggctcagaactggtacggacaaggggaatccgactgtttaattaaaacaaagcattgcgatggtcc	[ 1]
Lepidaria    	?????????tttaagcatatcaataagcggaggaaaagaaacttacgaggattcccctagtaacggcgagcgaaccgggaacagcccagcttgaaaatcgttcggcgcagccgttcgaattgtagtctgtagaagcgtcctcagcggcggaccgggctcaagtcctctggaagggggcgccggagagggtgagagccccgtcgtgcccggaccctgccgcatcacgaggcgctgtcggcgagtcgggttgtttgggaatgcagccctaatcgggcggtaaattccgtccaaggctaaatatgggcgagagaccgatagcaaacaagtaccgcgagggaaagatgaaaaggactttgaaaagagagtcaaagagtgcttgaaattgtcgggagggaagcggatgggggccggcgatgcgcctcggtcggatgtggaacggccacaagccggtccgccgatcgactcggggcgtggaccgatgcggattggggcggcggcccaagcctaggcagtcgctat--gcctgcggagacgtcgtcgccccgatcgtgggaggcagcgcgcgccctc------cgggcgtgctcc--ggcacctgcgcgctccaggcagcggcctgcgggctccccattcgacccgtcttgaaacacggaccaaggagtctgacatgtgtgcgagtcaacgggc-gattaaacccgtaaggcgcaaggaagctga-ttggcgggatccccc-----ccgcggg---tgcacccccgaccgaccttgatcttctgagaagggttcgagtgtgagcatgcctgtcgggacccgaaagatggtgaactatgcctgagcggggcgaagccagaggaaactctggtggaggcccgcagcgatactgacgtgcaaatcgttcgtctgacttgggtattggggcgaaagactaatcgaaccgtctagtagctggttccctccgaagtttccctcaggatagctggagctcgagcgcgagttctatcaggtaaagccaatgattagaggcatcgggggcgcaaggccctcgacctattctcaaactttaaatgggtaggacggcgcggctgcttcgttgagccgcgccagggaatcgagagctccaagtgggccatttttggtaagcagaacaggcgatgcgggatgaaccggaagccaggttacggtgcccaactgtgcgataacttagaacccacaaagggtgttggtcgattaagacagcaggacggtggtcaaggaagtcgaaatcctctaaggagtttgtaacaactcacctgccgaatcagctagccccgaaaatggatggcgctcaagcgcgcgacctatacccggccgtcggggcaacggccaggccccgatgagtaggagggcgcggcggtcgctgcaaaacctgtggcgctagctcgagcggagcgtccgtcggtgcggatcttggtggtagtagcaaatattcaaatgagaactttgaaggccgaagaggggaaaggttccatgtgaatggcacttgcacatgggttagttaatcctaagagacgagggaatcctgtcggatagcacacgccgtgcgaacttcgaaagggaatcgggttaaaaatctcgaatcgggacgcgttggttgacggcgatgtaaggtagtccgaagacatcgtcaggggccccgagaagagttatcttttctgtttaatagcctgcccaccctggaatcggatcagccagaggtagggtccagcggctggaacagcaccgcacgtcgcgcggtgtcaagtgtgccctccatggcccctgaaaatctggaggacagagtaccatccacgtccgatcatactcataaccgcatcaggtctccaaggtgaatagcctctggtcgatggaacaatgtaggcaagggaagtcggaaaaaatcacccataacttcgggaaaaggattggctctgagggctgggctcgggggtcccagccccgaacgcatcggctgtcagaagactgctagagctgctaccgtggcgagagagggttgccgcgtgccgtccgggggatggactgggaacggctccttcc-------gggggccttcc???????????????????????????????????????????????????????????????????????????????????	[ 1]
Ligaria      	?????????????????????????????????????????????????ggattccctagtaacggcgagcgaaccgggaaaagcccagcttgaaaatcgttcggccaggccgttcgaattgtagtctgtagaagcgtactcagcggcggaccgggctcaagtcctctggaagggggcgccgtagagggtgacagccccgttgcgcccggaccctgccgcatcacgaggcgctgtcggcgagtcgggttgtttgggaatgcagccctaatcgggcggtaaattccgtccaaggctaaatatgggcgagagaccgatagcaaacaagtaccgcgagggaaagatgaaaaggactttgaaaagagagtcaaagagtgcttgaaattgtcgggagggaagcggatgggggccggcgatgcacctcggtcggatgtggaacggctaaccgccggtccgccaatcgactcggggtgtgggccgatgcagattgaggcggcggcccaagcctaggcttttgttac--gcctgcggagacgtcgtcgcctcgatcgtggtaagcagcgcgcgcctt-------cgggcgtgcttc--ggcacctgcgcgctcagggcaacggcctgcgggctccccattcgacccgtcttgaaacacggaccaaggagtctgacatgtgtgcgagtcaacgggc-gattaaacccgtaaggcgtaaggaagctaa-ttggtgggatcccct-----cgcgggg---tgcaccgccgaccgaccttgatcttctgagaagggttcgagtgtgagcatgcctgtcgggacccgaaagatggtgaactatgcctgagcggggcgaagccagaggaaactctggtggaggcccgcagcgatactgacgtgcaaatcgttcgtctgacttgggtataggggcgaaagactaatcgaaccatctagtagctggttccctcc?????????????????????????????????????????????????????????????????????????????????????????????????????????????????????????????????????????????????????????????????????????????????????????????????????????????????????????????????????????????????????????????????????????????????????????????????????????????????????????????????????????????????????????????????????????????????????????????????????????????????????????????????????????????????????????????????????????????????????????????????????????????????????????????????????????????????????????????????????????????????????????????????????????????????????????????????????????????????????????????????????????????????????????????????????????????????????????????????????????????????????????????????????????????????????????????????????????????????????????????????????????????????????????????????????????????????????????????????????????????????????????????????????????????????????????????????????????????????????????????????????????????????????????????????????????????????????????????????????????????????????????????????????????????????????????????????????????????????????????????????????????????????????????????????????????????????????????????????????????????????????????????????	[ 1]
Loranthus    	??????????????????????????????????????????????????????ccctagtaacggcgagcgaaccgggaacagcccagcttgaaaatcgytcggccaagscgtgcgaattgtagtctgtagaagcgtcctcagcggcggaccgggctcaagtcccctggaagggggcgccggagagggtgacagccccgtcgtgccyggaccctgycgcatcacgaggcgctgtcggcgasycgggttgtttgggaatgcagccccaatcgggcggtaaattccgtccaaggctaaatatgggcgagagaccgatagcaaacaagtaccgcgagggaaagatgaaaaggactttgaaaagagagtcaaagagtgcttgaaattgycgggagggaagcggatgggggccggcgatgcacctcggtcggatgtggaacggccaccagccggtccgccgatcggctcggggtgtggaccgatgcggattgaggcggcggcccaagcctgggcygtygttay--gcyygcggagatgtcgccgcctcgatcgtggcaagcagcgcgcgccgy-------wmggcgtgcytc--ggcacctgcgcgctccgggcatcggcctgcgggctccccattcgacccgtcttgaaacacggaccaaggagtctgacatgtgtgcgagtcaacgggc-gattaaacccgtaaggcgcaaggaagctga-ttggtgggatcccc------mtgcggg---tgcacccccgaccgaccttgatcttctgagaagggttcgagtgtgagcatgcctgtcgggacccgaaagatggtgaactatgcctgagcggggcgaagccagaggaaactctggtggaggcccgcagcgatactgacgtgcaaatcgttcgtctgacttgggtataggggcgaaagactaatcgaaccrtctagtagctggttccctccgaagtttccctcaggatagctggagctcgygcgagagttctatcaggtaaagccaatgattagaggcatcgggggcgcaacgccctcgacctattctcaaactttaaatrggtaggacggcacggctgctttgctgagccgtgycgrggaatcgagagctccaagtgggccatttttggtaagcagaactggcgatgcgggatgaaccggaagccgggttacggtgcccaactgcgcgctaacctagatcccacaaagggtgttggtcgattaagacagcaggacggtggtcatggaagtcgaaatccgctaaggagtgtgtaacaactcacctgccgaatcaactagccccgaaaatggatggcgcttaagcgcgcgacctatacccggccgtcgaggcaacggccaggccccgatgagtaggagggcgcggcggtcgctgcaaaacctgtggcgcgagcccgggcggagcgtccgtcggtgcggatcttggtggtagtagcaaatattcaaatgagaactttgaaggccgaagaggggaaaggttccatgtgaacggcacttgcacatgggttagtcgatcctaagattcgggggaaacccgtccgacagcgygaaacgcgcgatcatcgaaagggaatcgggttaaaattcccgaaccgggacgtggtggttgacggcaacgttagggagtccggagacgtcgtcgggggcctcgggaagagttatcttttctgtttaacagcctgcccaccctggaatcggctcagccggagatagggtccagcggttggaacagcwccgcacgtcgcgcggtgtccggtgcgccctcgacggcccttgaaaatccggaggaccgggtgccatccacgcccgttcgtactcgtaaccgcatcaggtctccaaggtgaacagcctctggccaatggaacaatgtaggcaagggaagtcggcaaaatggatccgtaacttcgggaaaaggattggctctgagggctgggctcgggggtcccagtcccgaacccatcggctgtcggcggactgctcgagctgctaccgcggcgagagcgggtcgccgcgtgccgtccgggggacggactgggaacggcccttac--------gggggtcttccccgagcagcgaacagtcagctcagaactggtacggacaaggggaatccgactgtttaattaaaacaaagcattgcgatggtcc	[ 2]
Loxanthera   	?????????????????????????????????????????????????gattcccctagtaacggcgagcgaaccgggaatagcccagcttgaaaatcgttcggcctggccgttcgaattgtagtctgtagaagcgtcctcagcggcggaccgggctcaagtcctctggaa-ggggcgccggagagggtgagagccccgtcgtgcccggaccctgtcgcatcacgaggcgctgtcgacgagtcgggttgtttgggaatgcagccctaatcgggcggtaaattccgtccaaggctaaatttcggcgagagaccgatagcaaacaagtaccgcgagggaaagatgaaaaggactttgaaaagagagtcaaagagtgcttgaaattgtcgcgagggaagcggatgggggccggcgatgcgcctcggtcggatgtggaacggcctcaacccggtccgccgatcgactcggggcgtggaccgatgcggattgggtcggcggcccaagcctaggtagttgttag--gcctgcggagacgtcgtcgccctgatcgtggtaggcagcgtgcgccctt------cgggcgtgcctc--ggcacctgcgcgctccaggcagcggcctgcgggctccccattcgacccgtcttgaaacacggaccaaggagtctgacatgtgtgcgagtcaacgggc-gtttaaacctgtaaggcgtaaggaagctga-ttggcgggatcccct-----tcgcggg---tgcacccccgaccgaccttgatcttctgagaagggttcgagtgtgagcgtgcctgtcgggacccgaaagatggtgaactatgcctgagcggggcgaagccagaggaaactctggtggaggcccgcagcgatactgacgtgcaaatcgttcgtctgacttgggtataggggcgaaagactaatcgaaccgtctagtagctggttcccttcgaagtttccctcaggatagctggagctcgagtacgagttctatcaggtaaagccaatgattagaggcatcgggggcgcaacgccttcgacctattctcaaactttaaatgggtaggacggcgcgcctgcttcgttgagccgcgctagggaatcgagagctccaagtgggccatttttggtaagcagaactggcgatgcgggatgaaccggaagccgggttacggtgcccaattgcgcgctaacctagaacccacaaagggtgttggtcgattaagacagcaggacggtggtcatggaagtcgaaatccgctaaggagtgtgtaacaactcacctgccgaatcaactagccccgaaaatggatggcgctcaagcgcgcgacctatacccggccgtcagggcaacggccaggccctgatgagtaggagggcgtggcggtcgctgcaaaacctgtggcgcgagcccgggcggagcggctgtcagtgcggatcttggtggtagtagcaaatattcaaatgagaactttgaaggccgaagaggggaaaggttccatgtgaacggcacttgcacatgggttagtcgatcctaagagacgggggaagctcgtccgatagcgcgcatcgcgcgaacttcgaaagggaatcgggttaaaattctcgaaccgggatgcggtggttgacggtgatgttagggagtccggagatgtcgtcgggggccccgggaagagttatcttttgtgtttaacagcctgcccaccctggaatcggctcagccggaggtagggtccagcggctggaacagcgcagcacgtcgctcggtgtccggtgcgccctcgacggcccttgaaaattcggaggaccgagtaccatccacgcccgttcgtactcataaccgcatcaggtctccaaggtgaacagcctctggtcaatggaacaatgtaggcaagggaagtcggcaaaatggatccgtaacttcgggaaaaggattggctctgagggctgggctcgggggtcccagccccaaacccagcggctgtcggcggactgctcgagctgctaccgcggcgagagcgggtcgccgcgtgctgtccgggggacggactgggaacggctccttg--------cggggccttccccgagcaacgaatagtcggctcagaactggtacggac??????????????????????????????????????????????	[ 1]
Lysiana      	????????????????????????????????????????????????????????????????????????????????????????????????????????????????????????????????gtagaagcgtcctcagcggcggaccagg?tcaagtcctctggaagggggcgccggagagggtgagagccccgtcgtgcccggaccctgccgcatcacgaggcgctgtcggcgagtcgggttgtttgggaatgcagccctaatcgggcggtaaattccgtccaaggctaaatatgggcgagagaccgatagcaaacaagtaccgcgagggaaagatgaaaaggactttgaaaagagagtcaaagagtgcttgaaattgtcgggagggaagcggatgggggccggcgatgcgcctcggtcggatgtggaacggccgcaagccggtccgccgatcgactcggggcgtggaccgatgcggattggggcggcggcccaagcctaggcagtcgttat--gcctgcggagacgtcgtcgccccgatcgtggcaggcagcgcgcgccctc------cgggcgtgcttc--ggcacctgcgcgctccaggcagcggcctgcgggctccccattcgacccgtcttgaaacacggaccaaggagtctgacatgtgtgcgagtcaacgggc-gattaaacccgtaaggcgtaaggaagctga-ttggtgggatcccc------tcgcggg---tgcacccccgaccgaccttgatcttctgagaagggttcgagtgtgagcatgcctgtcgggacccgaaagatggtgaactatgcctgagcggggcgaagccagaggaaactctggtggaggcccgcagcgatactgacgtgcaaatcgttcgtctgacttgggtataggggcgaaagactaatcgaaccgtctagtagctggttccctccgaagtttccctcaggatagctggagctcgagcgcgagttctatcaggtaaagccaatgattagaggcatcgggggcgcaacgccctcgacctattctcaaactttaaatgggtaggacggcgcggctgcttcgttgagccgcgccagggaatcgagagctccaagtgggccatttttggtaagcagaactggcgatgcgggatgaaccggaagccgggttacggtgcccaactgcgcgctaacctagaacccacaaagggtgttggtcgattaagacagcaggacggtggtcatggaagtcgaaatccgctaaggagtgtgtaacaactcacctgccgaatcaactagccccgaaaatggatggcgctcaagcgcgcgacctatacccggccgtcggggcaacggccaggccccgatgagtaggagggcgcggcggtcgctgcgaaacctgtggcgcgagcccgggcggagcgtccgtcggtgcggatcttggtggtagtagcaaatattcaaatgagaactttgaaggccgaagaggggaaaggttccatgtgaacggcacttgcacatgggttagtcgatcctaagagacgggggaagcccgtctgatagcgcggtcagcgcgaacttcgaaagggaatcgggttaaaattcccgaaccgggacgcggtggttgacggcgacgttagggagtccggagacgtcgtcgggggcctcgggaagagttatcttttctgtttaacagcctgcccaccctggaatcggctcagccggaggtagggtccagcggctggaacagcaccgcacgtcgcgcggtgtccggtgcgccctcgacggcccttgaaaatccggaggaccgagtaccatccacgcccgttcgtactcataaccgcatcaggtctccaaggtgaacagcctctggtcgatggaacaatgtaggcaagggaagtcggcaaaatggatccgtaacttcgggaaaaggattggctctgagggctgggctcgggggtccccgccccgaacccgtcggctgtcggcggactgctcgagctgctaccgcggcgagagcgggtcgccgcgtgccgtccgggggacggactgggaacggctcctcc--------gggggccttccccgagcaacgaacagtcggctcagaactggtacggacaa????????????????????????????????????????????	[ 1]
Macrosolen   	???????????????????????????????????????????????????????????????????????????cgggaacagcccagcttgaaaatcgttcggcgcagccgttcgaattgtagactgtttaagcgtcctcagcggcggaccgggctcaagtcctctggaaggggg?gccggagagggtgagagccccgtcgtgcccggaccctgccgcatcacgaggcgctgtcggcgagtcgggttgtttgggaatgcagccctaatcgggcggtaaattccgtccaaggctaaatatgggcgagagaccgatagcaaacaagtaccgcgagggaaagatgaaaaggactttgaaaagagagtcaaagagtgcttgaaattgtcgggagggaagcggatgggggccggcgatgcgcctcggtcggatgtggaacggccacaagccggtccgccgatcgactcggggcgtggaccgatgcggattggggcggcggcccaagcctaggcagttgttat--gcctgcggagacgtcgtcgccccgatcgtgggaggcagcgcgcgcccctctcgcgggggcgtgcctc--ggcacctgcgcgctccaggcagcggcctgcgggctccccattcgacccgtcttgaaacacggaccaaggagtctgacatgtgtgcgagtcaacgggc-gattaaacccgtaaggcgcaaggaagctga-gtggcgggatcccc------tcgcggg---tgcacccccgaccgaccttgatcttctgagaagggttcgagtgtgagcatgcctgtcgggacccgaaagatggtgaactatgcctgagcggggcgaagccagaggaaactctggtggaggcccgcagcgatactgacgtgcaaatcgttcgtctgacttgggtataggggcgaaagactaatcgaaccgtctagtagctggttccctccgaagtttccctcaggatagctggagctcgagcgcgagttctatcaggtaaagccaatgattagaggcatcgggggcgcaacgccctcgacctattctcaaactttaaatgggtaggacggcgcggctgcttcgttgagccgcgccagggaatcgagagctccaagtgggccatttttggtaagcagaactggcgatgcgggatgaaccggaagccgggttacggtgcccaactgcgcgctaacctagaacccacaaagggtgttggtcgattaagacagcaggacggtg?tcatggaagtcgaaatccgctaaggagtgtgtaac?actcacctgccgaatcaactagccccgaaaatggatggcgctcaagcgcgcgacctatacccggccgtcggggcaacggccaggccccgatgagtaggagggcgcggcggtcgctgcaaaacctgtggcgcgagcccgggcggagcgtccgtcggtgcggatcttggtggtagtagcaaatattcaaatgagaactttgaaggccgaagaggggaaaggttccatgtgaacggcacttgcacatgggttagtcgatcctaagagacgggggaagcccgtctgatagcgcgcctcgcgcgaacttcgaaagggaatcgggttaaaattcccgaaccgggacgcggccgttgacggcgacgttaggaagtccggagacgtcgtcgggggccccgggaagagttatcttttctgtttaacagcctgcccaccctggaatcggctcagccggaggtagggtccagcggctggaacagcaccgcacgtcgcgcggtgtccggtgcgccctcgacggcccctgaaaatccggaggaccgagtaccgtccgcgcccgttcgtactcataaccgcatcaggtctccaaggtgaacagcctcaggtcaatggaacaatgtaggcaagggaagtcggcaaaatggatccgtaacttcgggaaaaggattggctctgagggctgggctcgggggtcccagccccgaacccgtcggctgtcggcggactgctcgagctgctaccgtggtgagagcgggtcgccgcgtgccgtccgggggacggactgggaacggctccttcgc------gggggccttccccgagcaacgaacagccggctcagaactggtacggacaaggggaatccgactgtttaattaaaacaaagcattgcgatggtcc	[ 1]
Moquiniella  	???????????????????????????????????????????????????????cctagtaacggcgagcgaaccgggaatagcccagcttgaaaatcgcgcggcgctgccgcgcgaattgtagtctgtagaagcgtcctcagcggcggaccgggctcaagttccctggaagggggcgccggagagggtgagagccccgtcgtgcccggaccctgccgcatcacgaggcgctgtcggcgagtcgggttgtttgggaatgcagccccaatcgggcggtaaattccgtccaaggctaaatacgggcgagagaccgatagcaaacaagtaccgcgagggaaagatgaaaaggactttgaaaagagagtcaaagagtgcttgaaattgtcgggagggaagcggatgggggccggcgatgcacctcggtcggatgtggaacggccagcggccggtccgccgatcgactcggggtgcggaccgatgcggattgaggcggcggcccaagcccgggccgtcgatac--gcctgcggagatgtcgccgcctcgatcgtggaaagcagcgcgcgccgc-------gaggcgtgcttc--ggcacctgcgcgctccgggcaacggcctgcgggctccccattcgacccgtcttgaaacacggaccaagga?tctgacatgtgtgcgagtcaacgggc-gatcaaacccgtaaggcgaaaggaagctga-ttggcgggatcccc------cagcggg---tgcaccgccgaccgaccttgatcttctgagaagggctcgagtgtgagcatgcctgtcgggacccgaaagatggtgaactatgcctgagcggggcgaagccagaggaaactctggtggaggcccgcagcgatactgacgtgcaaatcgttcgtctgacttgggtataggggcgaaagactaatcgaaccgtctagtagctggttccctcc?????????????????????????????????????????????????????????????????????????????????????????????????????????????????????????????????????????????????????????????????????????????????????????????????????????????????????????????????????????????????????????????????????????????????????????????????????????????????????????????????????????????????????????????????????????????????????????????????????????????????????????????????????????????????????????????????????????????????????????????????????????????????????????????????????????????????????????????????????????????????????????????????????????????????????????????????????????????????????????????????????????????????????????????????????????????????????????????????????????????????????????????????????????????????????????????????????????????????????????????????????????????????????????????????????????????????????????????????????????????????????????????????????????????????????????????????????????????????????????????????????????????????????????????????????????????????????????????????????????????????????????????????????????????????????????????????????????????????????????????????????????????????????????????????????????????????????????????????????????????????????????????????	[ 1]
Muellerina   	????????????????????????????????????????????????ggattcccctagtaacggcgagcgaaccgggaacagcccagcttgaaaatcgttcggcccagccgcacgaattgtagtctgtagaagcgtcctcagcggcggaccgggctcaagtcctctggaagggggcgccggagagggtgacagccccgtcgtgcccggaccctgccgcatcacgaggc?ctgtcggcgagtcgggttgtttgggaatgcagccccaatcgggcggtaaattccgtccaaggctaaatacgggcgagagaccgatagcaaacaagtaccgcgagggaaagatgaaaaggactttgaaaagagagtcaaagagtgcttgaaattgtcgggagggaagcggatgggggccggcggtgcacctcggtcggatgtggaacggccacaagccggtccgccgatcggctcggggtgtggaccgatgcggattgaggcggcggcccaagcctgggctgtcgttac--gcctgcggagatgtcgccgcctcgatcgtggcaagcagcgcgcgccgc-------aaggcgtgcttc--ggcacctgcgcgctccaggcagcggtctgcgggctccccattcgacccgtcttgaaacacggaccaaggagtctgacatgtgtgcgagtcaacgggc-gattaaacccgtaaggcgaaaggaagctga-ttggtgggatcccc------tagcggg---tgcacccccgaccgaccttgatcttctgagaagggttcgagtgtgagcatgcctgtcgggacccgaaagatggtgaactatgcctgagcggggcgaagccagaggaaactctggtggaggcccgcagcgatactgacgtgcaaatcgttcgtctgacttgggtataggggcgaaagactaatcgaaccgtctagtagctggttccctccgaagtttccctcaggatagctggagctcgcgcgcgagttctatcaggtaaagccaatgattagaggcatcgggggcgcaacgccctcgacctattctcaaactttaaataggtaggacgacacggctgcttcgttgagccgtggcgaggaatcgagagctccaagtgggccatttttggtaagcagaactggcgatgcgggatgaaccggaagccgggttacggtgcccaactgcgcgctaacctagatcccacaaagggtgttggtcgattaagacagcaggacggtggtcatggaagtcgaaatccgctaaggagtgtgtaacaactcacctgccgaatcaactagccccgaaaatggatggcgcttaagcgcgcgacctatacccggccgtcgaggcaacggccaggccccgatgagtaggagggcgcggcggtcgctgcgaaacctgtggcgcgagcccgggcggagcgtccgtcggtgcggatcttggtggtagtagcaaatattcaaatgagaactttgaaggccgaagaggggaaaggttccatgtgaacggcacttgcacatgggttagtcgatcctaagagacgggggaagcccgtccgatagcgcgacacgcgcgagcttcgaaagggaatcgggttaaaattcccgaaccgggacgtggtggttgacggcaacgttagggagtccggagacgtcgtcgggggcctcgggaagagttatcttttctgtttaacagcctgcccaccctggaatcggctcagccggaggtagggtccagcggctggaacagcaccgcacgtcgcgcggtgtccggtgcgccctcgacggcccttgaaaatccggaggaccgagtgccatccacgcccgttcgtactcataaccgcatcaggtctccaaggtgaacagcctctggtcgatggaacaatgtaggcaagggaagtcggcaaaatggatccgtaacttcgggaaaaggattggctctgagggctgggctcgggggtcccagtccttaacccatcggctgtcggcggactgctcgagctgctaccgcggcgagagcgggtctccgcgtgccgtccgggggacggactgggaacggctccctc--------gggggccttccccgagcagcgaacagtcagctcagaactggtacg?????????????????????????????????????????????????	[ 1]
Notanthera   	cccgctgagtttaagcatatcaataagcggaggaaaagaaacttacaaggattcccctagtaacggcgagcgaaccgggaacagcccagcttgaaaatcgtccggccaagccgttcgaattgtagtctgtagaagcgtcctcagcggcggaccgggctcaagtcccctggaagggggcgccggagagggtgagagccccgtcgtgcccggaccctgccgcaccacgaggcgctgtcggcgagtcgggttgtttgagaatgcagccccaatcgggcggtaaattccgtccaaggctaaataccggcgagagaccgatagcaaacaagtaccgcgagggaaagatgaaaaggactttgaaaagagagtcaaagagtgcttgaaattgtcgggagggaagcggatgggggccggcgatgcgccccggtcggatgtggaacggccctcggccggtccgccgatcgactcggggcgtggaccgatgcggattggggcggcggcccaagcctgggctgtagatag--gcctgcggagacgtcgccgcctcgatcgtggtaggcagcgcgcgccct-------cgggcgtgcttc--ggcacctgcgcgctccgggcaacggcctgcgggctccccattcgacccgtcttgaaacacggaccaaggagtctgacatgtgtgcgagtcaacgggc-aattaaacccgtaaggcgtaaggaagctga-ttggtgggatcccct-----ccgcggg---tgcacccccgaccgaccttgatcttctgagaagggttcgagtgtgagcatgcctgtcgggacccgaaagatggtga?ctatgcctgagcggggcgaagccagaggaaactctggtggaggcccgcagcgatactgacgtgcaaatcgttcgtctgacttgggtataggggcgaaagactaatcgaaccgtctagtagctggttccctcc?????????????????????????????????????????????????????????????????????????????????????????????????????????????????????????????????????????????????????????????????????????????????????????????????????????????????????????????????????????????????????????????????????????????????????????????????????????????????????????????????????????????????????????????????????????????????????????????????????????????????????????????????????????????????????????????????????????????????????????????????????????????????????????????????????????????????????????????????????????????????????????????????????????????????????????????????????????????????????????????????????????????????????????????????????????????????????????????????????????????????????????????????????????????????????????????????????????????????????????????????????????????????????????????????????????????????????????????????????????????????????????????????????????????????????????????????????????????????????????????????????????????????????????????????????????????????????????????????????????????????????????????????????????????????????????????????????????????????????????????????????????????????????????????????????????????????????????????????????????????????????????????????	[ 1]
Nuytsia      	???????????????????????????????????????????????????????????????cggcgagcgaaccgggaacagcccagcttgaaaatcgttcggcccggccgttcgaattgtagtctgta?aagcgtcctcagcggcggaccgggctcaagtcctctggaagggggcgccgga?agggtgagagccccgtcgtgcccggaccctgccgcatcacgaggcgctgtcggcgagtcgggttgtttgggaatgcagccccaatcgggcggtaaattccgtccaaggctaaatatgggcgagagaccgatagcaaacaagtaccgcgagggaaagatgaaaaggactttgaaaagagagtcaaagagtgcttgaaattgtcgggagggaagcggatgggggccggcgatgcgcctcggtcggatgtggaacggcctccagccggtccgccgatcgactcggggcgtggaccgacgcggattgagggggcggcccaagcctgggcagtcgacat--gcctgcggagatgtcgtcgcctcgatcgtggtatgcagcgcgcgccgc-------acggcgtgcctc--ggcacctgcgcgctccaggcgtcggcctgcgggctccccattcgacccgtcttgaaacacggaccaaggagtctgacatgtgtgcgagtcaacgggc-gattaaacccgtaaggcgtaaggaagctga-ttggtgggatcccc------tcgcggg---tgcacccccgaccgaccttgatcttctgagaagggttcgagtgtgagcatgcctgtcgggacccgaaagatggtgaactatgcctgagcggggcgaagccagaggaaactctggtggaggcccgcagcgatactgacgtgcaaatcgttcgtctgacttgggtataggggcgaaagactaatcgaaccgtctagtagctggttccctcc?????????????????????????????????????????????????????????????????????????????????????????????????????????????????????????????????????????????????????????????????????????????????????????????????????????????????????????????????????????????????????????????????????????????????????????????????????????????????????????????????????????????????????????????????????????????????????????????????????????????????????????????????????????????????????????????????????????????????????????????????????????????????????????????????????????????????????????????????????????????????????????????????????????????????????????????????????????????????????????????????????????????????????????????????????????????????????????????????????????????????????????????????????????????????????????????????????????????????????????????????????????????????????????????????????????????????????????????????????????????????????????????????????????????????????????????????????????????????????????????????????????????????????????????????????????????????????????????????????????????????????????????????????????????????????????????????????????????????????????????????????????????????????????????????????????????????????????????????????????????????????????????????	[ 1]
Oedina       	?????????????????????????????????????????????????????????tagtaacggcgagcgaaccgggaatagcccagcttgaaaatcgcgcggcactgccgcgcgaattgtagtctgtagaagcgtcctcagcggcggaccgggctcaagttccctggaagggggcgccggagagggtgagagccccgtcgtgcccggaccctgccgcatcacgaggcgctgtcggcgagtcgggttgtttgggaatgcagccccaatcgggcggtaaattccgtccaaggctaaatacgggcgagagaccgatagcaaacaagtaccacgagggaaagatgaaaaggactttgaaaagagagtcaaagagtgcttgaaattgtcgggagggaagcggatgggggccggcgatgcacctcggtcggatgtggaacggccaacggccggtccgccgatcggctcggggtgcggaccgatgcggattgaggcggcggcccaagcctgggctttcgttac--gcctgcggagatgtcgccgcctcgatcgtggaatgcagcgcgcgccgc-------caggcgtgcttc--ggcacttgcgcgctccgggcaacggcctgcgggctccccattcgacccgtcttgagacacggaccaaggagtctgacatgtgtgcgagtcaacgggc-gatcaaacccgtaaggcgaaaggaagctga-ttggtgggatcccc------tagcggg---tgcacccccgaccgaccttgatcttctgagaagggttcgagtgtgagcatgcctgtcgggacccgaaagatggtgtactatgcctgagcggggcgaagccagaggaaactctggtggaggcccgcagcgatactgacgtgcaaatcgttcgtctgacttgggtataggggcgaaagactaatcgaaccgtctagtagctggttccctccgaagtttccctcaggatagctggagctcgcgcgcgagctctatcaggtaaagccaatgaatagaggcatcgggggcgcaacgccctcgacctattctcaaactttaaatgggtaggacgacgcggctgcttcgttgagccgcggcgaggaatcgagagctccaagtgggccatttttggtaagcggaactggcaatgcgggatgaaccggaagccgggttacggtgcccaactgcacgttaacctagatcccacaaagggtgtcggtcgattaagacagcaggacattggtcatggaagtcgaaatccgctaaggagtgtgtaaaaactcacctgccgaatcaactagccccgaaaatggatggcgcttaagcgcgcgacctatacccggccatcgaggcaacggccaggccccgatgagtaggagggcgcggcggtcgctgtaaaacctgtggtgcgagcccgggcggagcgtccgtcggtgcggatcttagtggtagtagcaaatattcaaatgagaactttgaaggccgaagaggggaaaggttccatgtgaacggcacttgcacatgcgttagtcgatcctaagagacgagggaagcccatccgacagtgcgaaacgcgcgagcttcgaaagggaatcgggttaaaattcccgaaccgggtcgtggtggttgacggcgacgttacagagtccggagacgtcgtcggggcccccgggaagagttatcttttctatttaacagcctgcccaccctggaatcggctcagccgaaggtagggtccagcggatagaagagcaccgcacgtcgcgcggtgtccggtgcgccctcgacggcacctgaaaatccggaggaccgagtgccatccacgcccgttcgtactcataaccgcatcaggtctccaaggtgaacagcctctggtcaatggaacaatgtaggcaagggaagtcggcaaaatggatccgtaactttgggaaaagtattggctctgagggctgggctcgggggtcccagccccgaactcatcggctgtcggcggactgctcgagctgctaccgtggcgagagtgggtcgccgcgtgccgtccgggggacggactgggaacggctccttc--------gggggccttccccaagcagcgaacagccagctcagaactggtacggacaaggggaatccgactgtttaattaaaacaaagcattgcgatggtcc	[ 1]
Oliverella   	cccgctgagtttaagcatatcaataagcggaggaaaagaaacttacaaggattcccctagtaacggcgagcgaaccgggaatagcccaacttgaaaatcgttcggcgctgccgcacgaattgtagtctgtagaagcgtcctcagcggcggaccgggctcaagtcccctggaagggggcgcctgagagggtgagagccccgtcgtgcccggaccctgccgcatcacgaggcgctgtcggcgagtcgggttgtttgggaatgcagccccaatcgggcggtaaattccgtccaaggctaaatacgggcgagagaccgatagcaaacaagtaccgcgagggaaagatgaaaaggactttgaaaagagagtcaaagagtgcttgaaattgtcgggagggaagcggatgggggccggcgatgcaccccggtcggatgtggaacgtccaaaagacggtccgccgatcgactcggggtgtggaccgatgcggattgaggcggcggcccaa?cctgggccgttgttaa--gcctgcggagacgccgccgcctcgatcgtggaaagcagcgcgcgccgct------gcggcgtgcctc--ggcacttgcgcgctccgggcaacggcctgcgggctccccattcgacccgtcttgaaacacggaccaaggagtctgacatgtgtgcgagtcaacggga-gattaaacccgttaggcaaaacgaagctga-ttggtgggatcccc------ctgcggg---tgcacccccgaccgaccttgatcttctgagaagggttcgagtgtgagcatgcctgtcggg-cccgaaagatggtgaactatgcctgagcggggcgaagccagaggaaactctggtggaggcccgcagcgatactgacgtgcaaatcgttcgtctgacttgggtataggggcgaaagactaatcgaaccgtctagtagctggttccctccgaagtttcccttaggatagctggagctcgcgcgcgagttctatcaggtaaagccaatgattagaggcatcgggggcgcaacgccctcgacctattctcaaactttaaatgggtaggacgacgcggctgctttgttgagccgcggcgaggaatcgagagctccaagtgggccatttttggtaagcagaactggcgatgcggaatgaaccggaagccgggttacggtgtccaactgcgcgctaacctagatcccacaaagggtgttggtcgattaagacagcaggacggtggtcatggaagtcgaaatccgctaaggagtgtgtaacaactcacctgccgaatcaactagccccgaaaatggatggcgcttaagcgcgcgacctatacccggccgtcgaggcaacggccaggccccgatgagtaggatggcgcggcggtcgctgcgaaacctgtggcgcgagcccgggcggagcgtccgtcggtgcggatcttggtggtagtagcaaatattcaaatgagaactttgaaggccgaagaggggaaaggttccatgtgaacggcacttgcacatgggttagtcgatcctaagagacgggggaagcccgtccgacagcgcgtaacgcgcgagcttcgaaagggaatcgg???????????????????????????????????????????????????????????????????????????????????????????????????????????????????????????????????????????????????????????????????????????????????????????????????????????????????????????????????????????????????????????????????????????????????????????????????????????????????????????????????????????????????????????????????????cgggggtcccagccccgaacccatcggctgtcggcggactgctcgagtcgcttccgcaacaagagcgggccaccgcgtgccgtccgggggacggactgggaacgactccctc--------gggggccttccccgagcagcgaacagccagctcagaactggtacggacaaggggaatccgactgtttaattaaaacaaagcattgcgatggtcc	[ 1]
Oncocalyx    	cccgctgagtttaagcatatcaataagcggaggaaaagaaacttacgaggattcccctagtaacggcgagcgaaccgggaacagcccagcttgaaaatcgcgcggcggcgccgcgcgaattgtagtctgtagaagcgtcctcagcggcggaccgggctcaagtcccctggaagggggcgccggagagggtgagagccccgtcgtgcccggaccctgccgcaccacgaggcgctgtcggcgagtcgggttgtttgggaatgcagccccaatcgggcggtaaattccgtccaaggctaaatacgggcgagagaccgatagcgaacaagtaccgcgagggaaagatgaaaaggactttgaaaagagagtcaaagagtgcttgaaattgccgggagggaagcggatgggggccggcgatgcgccccggtcggatgtggaacggcctgcggccggtccgccgatcgactcggggcgtggaccgatgcggattgaggcggcggcccaagcccgggccgtcgacac--gcctgcggagacgccgccgcctcgatcgtggaaagcagcgcgccgcac-------gtggcgtgcctc--ggcacccgcgcgctccgggcaacggcctgcgggctccccattcgacccgtcttgaaacacggaccaaggagtctgacatgtgtgcgagtcaacgggc-gacgaaacccgtaaggcgaaaggaagctga-ttggcgggatccccc-----ccgcggg---tgcacccccgaccgaccttgatctgatgagaagggttcgagtgtgagcatgcctgtcgggacccgaaagatggtgaactatgcctgagcggggcgaagccagaggaaactctggtggaggcccgcagcgatactgacgtgcaaatcgttcgtctgacttgggtataggggcgaaagactaatcgaaccgtctagtagctggttccctccgaagtttccctcaggatagctggagctcgcgcgcgagttctatcaggtaaagccaatgactagaggcatcgggggcgcaacgccctcgacctattctcaaactttaaatgggtaggacgacgcggctgcttcgttgagccgcggcgaggaatcgagagctccaagtgggccatttttggtaagcagaactggcgatgcgggatgaaccggaagccgggttacggtgcccaactgcgcgctaacctagatcccacaaagggtgttggtcgattaagacagcaggacggtggtcatggaagtcgaaatccgctaaggagtgtgtaacaactcacctgccgaatcaactagccccgaaaatggatggcgcttaagcgcgcgacctatacccggccgtcgaggcaacggccaggccccgatgagtaggaaggcgcggcggtcgccgcgaaacccgcggcgcgagcccgggcggagcgtccgtcggtgcggatcttggtggtagtagcaaatattcaaatgagaactttgaaggccgaagaggggaaaggttccatgtgaacggcacttgcacatgggttagtcgatcctaagagacgggggaagcccgtccgacagcgcacgacacgcgagcttcgaaagggaatcgggttaaaattcccgaaccgggacgtggtggttgacgg?gacgttagggagtccggagacgtcgccgggggccccgggaagagttatcttttctgtttaacagcccgcccaccctggaatcggctcagccggaggtagggtccagcggctggaaca???????????????????????????????????????????????????????????????????????????????????????????????????????????????????????????????????????????????????????????????????????????????????????????????????????????????????tcccagccccgaacccgtcggctgtcggcggactgctcgagctgcttccgcggcgagagcgggtcgccgcgtgccgtccgggggacgggctgggaacggccccctc--------gggggccttccccgggcagcgaacagccagctcagaactggtacggacaaggggaatccgactgtttaattaaaacaaagcattgcgatggtcc	[ 1]
Oryctanthus  	?????????tttaagcatatcaataagcggaggaaaagaaacttacaaggattcccctagtaacggcgagcgaaccgggaatagcccagcttgaaaatcgttcggcctagccgttcgaattgtagtctgtagaagcgtcctcagcggcggaccgggctcaagtcctctggaagggggcgccggagagggtgagaaccccgtcgtgcccggaccctgccgcatcacgaggcgctgtcggcgagtcgggttgtttgggaatgtagccctaattgggcggtaaattccgtccaaggctaaatatgggcgagagaccgatagcaaacaagtaccgcgagggaaagatgaaaaggactttgaaaagagagtcaaaaagtgcttgaaattgtcgggagggaagcggatgggggccggcgatgcgcctcggtcggacgtggaacggccattagccggtctgccgatcgactcggggcgtggaccaatgcggattgacgcggcggcccaagcctaggctgttgttat--gcctgcggagacgtcgctgcatcgatcgtggtaggcagcgcgcgccac-------taggcgtgcttc--ggtacctgcgcgctccaggcaatggcctgcgggctccccattcgacccgtcttgaaacacggaccaaggagtctgacatgtgtgcgggtcgacgggc-gattaaacccgtaaggcgtaaggaagctga-ttggtgggatcccc------tagcggg---tgcacccccgaccgaccttgatcttttgagaagggttcgagtgtgagcatgcctgtcgggacccgaaagatggtgaactatgcctgagcggggcgaagccagaggaaactctggtggaggcccgcagcgatactgacgtgcaaatcgttcgtctgacttgggtataggggcgaaagactaatcgaaccatctagtagctggttccctccgaagtttccctcaggatagctggagctcgcacgagagttctacaaggtaaagccaatgattagaggcatcgggggcgcaacgccctcgacctattctcaaactttaaataggtaggacggcacggctgctttg??gagccgtgccaaggaatcaagagctccaagtgggccatttttggtaagcagaactggcgatgcgggatgaaccggaagccgggttacggtgcccaactgcgcgctaacctagatcccacaaagggtgttggtcgattaagacagcaggacggtggtcatggaagtcgaaatccactaaggagtgtgtaacaactcacctgccgaatcaactagccccgaaaatggatggcgcttaagcgcacgacctatacccggccatcgaggcaactgccaggccccgatgagtaagaaggcgcggcggtcgctgcaaaacctgtggcgtgagcccgggcggagcgtccgtcggtgcggatcttggtggtagtagcaaatattcaaatgagaactttgaaggccgaagaagggaaaggttccatgtgaacggcacttgcacatgggttagtcgatcctaagagacgggggaagcccgtccgagagcgtgcaacacgcgagcttcgaaagggaatcgggttaaaattcctgaaccgggatgtggtggttgacggcaacgttagggagtctggagacgtcgtcgggggcctcgggaagagttatcttttctgtttaacagcctgcccaccctggaatcggctcagccggaggtagggtctagcggttggaacagcaccgcacgtcgcgcggtgtccggtgcgccctcgacggcccttgaaaatccggaggaccgagtatcatccacgcccgttcgtactcataaccgcatcaggtctccaaggtgaacagcctctggtcgatggaagaatgtaggcaagggaagtcggcaaaatggatccgtaacctcgggaaaaggattggctctgagggctgggctcgggggtcccagtcctgaacccgtcggctgtcggtggactgctcgagctgctaccgcggcgagagcgggttgccgcgtgccgtccgggggacggactaggaacggctccctc--------cggggccttccccgagcaacgaacagccagctcagaactggtacggacaaggggaatccgactgtttaattaaaacaaagcattgcgatggtcc	[ 1]
Peraxilla    	??????????????????????????????????????????????????????????agaaacggcgagcgaaccgggaatagcccag?????????????????ccaggcgttcgaattgaagtcggta?aagcg?cctcagcggcggaccgggctcaagtcct?tggaaggg?gcgccggagagggtgagagccccgt?gtgcccggaccctgccgcatcacgaggcgctgtcggcgagtcgggttgtttgggaatgcagccctaatcgggcggtaaattccgtccaaggctaaatatgggcgagagaccgatagcaaacaagtaccgcgagggaaagatgaaaaggactttgaaaagagagtcaaagagtgcttgaaattgtcgggagggaagcggatgggggccggcgatgcacctcggtcggatgtggaacggccacaagccggtccgccgatcgactcggggtgtggaccgatgcggattggggcggcggcccaagcctaggcagttgttat--gcctgcggagacgtcgtcgcctcgatcgtggtaggcagcgcgcgccct-------cgggcgtgcttc--ggcacctgcgcgctccaggcaacggcctgcgggctccccattcgacccgtcttgaaacacggaccaaggagtctgacatgtgtgcgagtcaacgggc-gattaaacccgtaaggcgtaaggaagctga-ttggtgggatcccc------ctgcggg---tgcacccccgaccgaccttgatcttctgagaagggttcgagtgtgagcatgcctgtcgggacccgaaagatggtgaactatgcctgagcggggcgaagccagaggaaactctggtggaggcccgcagcgatactgacgtgcaaatcgttcgtctgacttgggtataggggcgaaagactaatcgaaccgtctagtagctggttccctccgaagtttccctcaggatagctggagctcgagcgcgagttctatcaggtaaagccaatgattagaggcatcgggggcgcaacgccctcgacctattctcaaactttaaatgggtaggacggcgtggctgctttgttgagccgcgctaaggaatcgagagctccaagtgggccatttttggtaagcagaactggcgatgcgggatgaaccggaagccgggttacggtgcccaactgcgcgctaacctagaacccacaaagggtgttggtcgattaagacagcaggacggtggtcatggaagtcgaaatccgctaaggagtgtgtaacaactcacctgccgaatcaactagccccgaaaatggatggcgcttaagcgcgcgacctatacccggccgtcgaggcaactgccaggccccgatgagtaggagggcgcggcggtcgctgcaaaacctgtggcgcgagcccgggcggagcgtccgtcggtgcggatcttggtggtagtagcaaatattcaaatgagaactttgaaggccgaagaggggaaaggttccatgtgaacggcacttgcacatgggttagtcgatcctaagagacgggggaagcccgtctgatagcgtgcaacgcgcgaacttcgaaagggaatcgggttaaaattcccgaaccgggacgtggtggttgacggcgacgttagggagtccggagacgtcgtcgggggcctcgggaagagttatcttttctgtttaacagcctgcccaccctggaatcggctcagccggaggtagggtccagcggctggaacagcaccgcacgtcgcgcggtgtccggtgcgccctcgacggcccttgaaaatccggaggaccgagtatcatccacgcccgttcgtactcataaccgcatcaggtctccaaggtgaacagcctctggtcgatggaagaatgtaggcaagggaagtcggcaaaatggatccgtaacttcgggaaaaggattggctctgagggctgggctcgggggtcccagtcccgaacccgtcggctgtcggcggactgctcgagctgctaccgcggcgagagcgggtc??????tgccgtccgggggacgga?tgggaacggctcctcc--------gggggccttccccgagcaacgaacagtcggctcagaactggt????????????????????????????????????????????????????	[ 1]
Phragmanthera	cccgctgagtttaagcatatcaataagcggaggaaaagaaacttacaaggattcccctagtaacggcgagcgaaccgggaacagcccagcttgaaaatcgcgcggccgcgccgcgcgaattgtagtctgtagaagcgtcctcagcggcggaccgggctcaagttccctggaagggggcgccggagagagtgagagccccgtcgtgcccggaccctgccgcatcacgaggcgctgtcggcgagtcgggttgtttgggaatgcagccccaatcgggcggtaaattccgtccaaggctaaatacgggcgagagaccgatagcaaacaagtaccgcgagggaaagatgaaaaggactttgaaaagagagtcaaagagtgcttgaaattgtcgggagggaagcggatgggggccggcgatgcgccccggtcggatgtggaacggccaacagccggcccgccgatcgactcggggtgtggaccgatgcggattgaggcggcggcccaagcctgggccgtcgatac--gcccgcggagatgccgccgcctcgatcgtggaaagcagcgcgcgccgc-------aaggcgtgcttc--ggcacctgcgcgctccgggcaacggcctgcgggctctccattcgacccgtcttga?acacgg?ccaaggagtctgacatgtgtgcgagtcaacgggc-gatcaaacccgtaaggcgaaaggaagctga-ttggtgggatcccc------ctgcggg---tgcacccccgaccgaccttgatcttctgagaagggttcgagtgtgagcatgcctgtcgggacccgaaagatggtgaactatgcctgagcggggcgaagccagaggaaactctggtggaggcccgcagcgatactgacgtgcaaatcgttcgtctgacttgggtataggggcgaaagactaatcgaaccgtctagtagctggttccctccgaagtttccctcaggatagctggagctcgcgcgcgagttctatcaggtaaagccaatgattagaggcatcgggggcgcaacgccctcgacctattctcaaactttaaatgggtaggacgacgcggctgcttcgttgagccgcggcgaggaatcgagagctccaagtgggccatttttggtaagcagaactggcgatgcgggatgaaccggaagccgggttacggtgcccaactgcgcgctaacctagatcccacaaagggtgttggtcgattaagacagcaggacggtggtcatggaagttgaaatccgctaaggagtgtgtaacaactcacctgccgaatcaactagccccgaaaatggatggcgcttaagcgcgcgacctatacccggccgtcgaggcaacggccaggccccgatgagtaggagggcgcggcggtcgctgcaaaacctgtggcgcgagcccgggcggagcgtccgtcggtgcggatcttggtggtagtagcaaatattcaaatgagaactttgaaggccgaagaggggaaaggttccatgtgaacggcacttgcacatgggttagtcgatcctaagagacgggggaagccagtccgacagcgcactacgcgcgagcttcgaaagggaatcgggttaaaattcccgaaccgggacgtggtggttgacggcgacgttagggagtccggagacgtcgtcgggggccccgggaagagttatcttttctgtttaacagcctgcccaccctggaatcggctcagccggaggtagggtccagcggctggaacagcaccgcacgtcgcgcggtgtccggtgcgccctcgacggcccctgaaaatccggaggaccgagtgccatccacgcccgttcgtactcataaccgcatcaggtctccaaggtgaacagcctctggtcaatggaacaatgtaggcaagggaagtcggcaaaatggatccgtaacttcgggaaaaggattggctctgagggctgggctcgggggtcccagccccgaactcgtcggctgtcggcggactgctcgagctgctaccgcggcgagagcgggtcgccgcgtgccgtccgggcgacggactgggaacggctccctc--------gggggccttccccgggctgcgaacagccagctcagaactggtacggacaaggggaatccgactgtttaattaaaacaaagcattgcgatggtcc	[ 1]
Phthirusa    	cccgctgagtttaagcatatcaataagcggaggaaaagaaacttacaaggactcccctagtaacggcgagcgaaccgggaatagcccagcttgaaaatcgttcggcctagccgctcgaattgtagtctgtagaagcgtcctcagcggcggaccgggctcaagtcccctggaagggggtgccagagagggtgagagccccgtcgtgcccggaccctgccgcatcacgaggcgctgtcggcgagtcgggttgtttgagaatgcagccctaattgggcggtaaattccgtccaaggctaaatacgggcgagaaaccgatagcaaacaagtaccgcgagggaaagatgaaaaggactttgaaaagagagtcaaagagtgcttgaaattgtcgggagggaagcggatgggggccggcgatgcacctcggtcggatgtggaacggccattgtccggtctgccgatcgactcggggtgtggaccgatgcggattgatgtggcggcccaatcctaggctgttgttat--gcctgcggagatgtcgtcgcattgatcgtggtaggcagcgcgcgccac-------taggcgtgcttt--ggcacctgcgcgctccaggcaacggcctgcgggctccccattcgacccgtcttgaaacacggaccaaggagtctgacatgtgtgcgagtcaacgggc-tattaaacccgtaaggcgtaaggaagctga-ctggtgggatcccc------tagtggg---tgcacccccgaccgaccttgatcatctgagaagggttcgagtgtgagcatgcctgtcgggacccgaaagatggtgaactatgcctgagcggggcgaagccagaggaaactctggtggaggcccgcagcgatactgacgtgcaaatcgttcgtctgacttgggtataggggcgaaagactaatcgaaccatctagtagctggttccctccgaagtttccctcaggatagctggagctcgtgtgagagttctacaaggtaaagccaatgattagaggcatcgggggcgcaacgccctcgacctattctcaaactttaaataggtaggacggcgcggctgcttcgttgagccgtgccaaggaatcgagagctccaagtgggccatttttggtaagcagaactggcgatgcgggatgaaccggaagccgggttacggtgcctaactgcgcgctaacctagatcccacaaagggtgttggtcgattaagacagcaggacggtggtcatggaagtcgaaatccgctaaggagtgtgtaacaactcacctgccgaatcaactagccccgaaaatggatggcgcttaagcgcgcgacctatacccggccgtcgaggcaactgccaggccccgatgagtaggagggcgcggcggtcgctgtaaaacctgtggcgcgagcccgggcggagcgtccgtcggtgcggatcttggtggtagtagcaaatattcaaatgagaactttgaaggccgaagaggggaaaggttccatgtgaacggcacttgcacatgggttagtcgatcctaagagacgggggaaacctgtccgatagcgtgcaacacgcgagcttcgaaagggaatcaggttaaaattcctgaaccgggatgtggtggttgacggcaacgttagggagtccggagacgtcgtcgggggcctcgggaagagttatcttttctgtttaacagcctgcccaccctggaatcggctcagccggaggtagggtccagcggctggaacagcaccgcacgtcgcgcggtgtccggtgcgccctcgacggcccttgaaaatccggaggaccgagtatcatccacgcccgttcgtactcataaccgcatcaggtctccaaggtgaacagcctctggtcaatggaagaatgtaggcaagggaagtcggcaaaatggatccgtaacctcgggaaaaggattggctctgagggctgggctcgggggtcccagtcctgaacccgtcggctgtcggtggactgctcgagctgctaccgcggcgagagcgggtcgccgcgtgccgtttgggggacggactgggaacggctccttc--------aggggccttccccgagcaacgaacagccagctcagaactggtacgg????????????????????????????????????????????????	[ 1]
Plicosepalus 	?????????????????????????????????????????????????????????tagtaacggcgagcgaaccgggaacagcccagcttgaaaatcgttcggccctgccg?acgaattgtagtctgtagaagcgtcctcagcggcggaccggg?tcaagtcccctggaagggggtgccggagagggtgagagccccgtcgtgcccggaccctgccgcatcacgagg?gctgtcggcgagtcgggttgtttgggaatgcagccccaatcgggcgggaaattccgtccaaggctaaatacgggcgagagaccgatagcaaacaagtaccgcgagggaaagatgaaaaggactttgaaaagagagtcaaagagtgcttgaaattgtcgggagggaagcggatgggggccggcgatgcacctcggtcggatgcggaacggccaacagccggtccgccgatcggctcggggtgcggaccgatgcggattgaggcggcggcccaagcctgggccgtcgttaa--gcctgcggagatgccgccgcctcgatcgtggaacacagcgcgcgccgt-------taggcgtgctaa--ggcacctgcgcgctccgggcaacggcctgcgggctccccattcgacccgtcttgaaacacggaccaaggagtctgacatgtgtgcgagtcaacgggc-gattaaacccgtaaggcgaaaggaagctga-gtggcgggatcccctagtaatagcggg---tgcacccccgaccgaccttgatcttttgagaagggtt?gagtgtgagcatccctgtcgggacccgaaagatggtgaactatgcctgagcggggcgaagccagaggaaactctggtggaggcccgcagcgatactgacgtgcaaatcgttcgtctgacttgggtataggggcgaaagactaatcgaaccatctagtagctggttccctccgaagtttccctcaggatagctggagctcgggcgagagttctatcaggtaaagccaatgattagaggcatcgggggcgcaacgccctcgacctattctcaaactttaaatgggtaggacggcgcggctgcttcgttgaaccgcgccgaggaatcgagagctccaagtgggccatttttggtaagcagaactggcgatgcgggatgaaccggaagccgggttacggtgcccaactgcgcgctaacctagagcccacaaagggtgttggtcgattaagacagcaggacggtggtcatggaagtcgaaatccgctaaggagtgtgtaacaactcacctgccgaatcaactagccccgaaaatggatggcgcttaagcgcgcgacctatacccggccgtcgaggcaacggccaggccccgatgagtaggagggcgcgacggtcgccgcaaaacctgtggcgcgagcccgggcggagcgtccgtcggtgcggatcttggtggtagtagcaaatattcaaatgagaactttgaaggccgaagaggggaaaggttccatgtgaacggcacttgcacatgggttagtcgatcctaagaggcgggggaagcccgtccgacagcgcgacaagcgcgagcttcgaaagggaatcgggttaaaattcccgacccgggacgtggtggttgacggcgacgttagggagtccggagacgtcgtcgggggccccgggaagagttatcttttctgtttaacagcctgcccaccctggaatcggctcagccggaggtagggtccagcggctggaacagctccgcacgtcgcgcggcgtccggtgcgccctcgacggcccctgaaaatccggaggtccgagtgccatccac?????????????????????????????????????????????????????????????????????????????????????????????????????????????????????????????????????????????????????????????????????????????????????????ccgcggcgagagcgggccgccgcgtgccgtccgggcgatggactgggaacggcctcccccttcgagggggggccttccccgagcagcgaacagccagctcagaactggtacggacaaggggaatccgactgtttaattaaaacaaagcattgcgatggtcc	[ 1]
Psittacanthus	???????????????????????????????????????????????????????????ggaacggcgagcgaaccgggaataacccagcttgaaaatcgttcggcccatccgttcgaattgtagtctgtacaagcgtcctcagcggcggaccgggctcaagtcctttggaagggggcgccagagagggtgagagccccgtcgtgcccggaccctgccgcatcacgaggcgctgtcggcgagtcgggttgtttgggaatgcagccccaattggg?ggtaaattccgtccaaggctaaatatgggcgagagaccgatagcaaacaagtaccgcgagggaaagatgaaaaggactttgaaaagagagtcaaagagtgcttgaaattg?cgggagggaagcggatgggggccggcgatgcacctcggtcggatgtggaacggccattagccggtccgccgatcgactcggggtgtggaccgatgctgattgaggcggcggcccaagcctaggcagttgttat--gcctgtggatacgtcgccgcttcgatcgtggtaggcagcacgcgccat-------taggcgtacttt--ggtacctgcgtgctccaggcaacggcctgcgggctccccatt?gacccgtcttgaaacacggaccaaggagtctgacatgtgtgcgagtcattgggt-gatgaaacccgtaaggcgtaaggaagctga-ttggtgggatccct------taatggg---tgcacccccgaccgaccttgatcttctgagaagggttcgagtgtgagcatgcctgtcgggacccgaaagatggtgaactatgcctgagcggggcgaagccagaggaaactctggtggaggcccgcagcgatactgacgtgcaaatcgttcgtctgacttgggtataggggcgaaagactaatcgaaccgtctagtagctggttccctccgaagtttcccttaggatagctggagctcgcgcgagagttctacaaggtaaagccaatgattagaggcatcgggggcgcaacgccctcgacctattctcaaactttaaataggtaggacggcacggctgctttgttgagctgtgccatggaatcaagagctccaagtgggccatttttggtaagcagaactggcgatgcgggatgaaccgaaagccgggttacggtgcccaactgcgcgctaacctagaacccacaaagggtgttggtcgattaagacagcaggacggtggtcatggaagtcgaaatccgctaaggagtgtgtaacaactcacctgccgaatcaactagccccgaaaatggatggcgcttaagcgcgcgacctataccc???????????????????????????????????????????????????????aaaacctgcggcgtgagcccgggcggagcgtccgtcggcgcggatcttggtggtagtagcaaatattcaaatgagaactttgaaggccgaagaggggaaaggttccatgtgaacggcacttgcacatgggttagtcgatcctaagagacgggggaagcccgtttgatagcgtg?aacacgcgagcttcgaaagggaatcaggttaaaattcctgaaccgggatgtggtggttgacggcaacgttagggagtccggagacgtcgtcgggggcctcgggaagagttatcttttctg???????????????????????????????????????????????????????????????????????????????????????????????????????????????????????????????????????????????????????????????????????????????????????????????????????????????????????????????????????????????????????????????????????????????????????????????????????????????????????????????????????????????????????????gtccgggggacgaactgggaacggctccttt--------cggggccttccccgagcaacgaacagccagctcagaactggtacggac??????????????????????????????????????????????	[ 1]
Scurrula     	?????????????????????????????????????????????????????cccctagtaacggcgagcgaaccgggaacagcccagcttgaaaatcgttcggccgtgccgcacgaattgtagtctgtagaagcgtcctcagcggcggaccgggctcaagtcccctggaagggggcgcctgagagggtgagagccccgtcgtgcccggaccctgccgcatcacgaggcgctgtcggcgagtcgggttgtttgggaatgcagccccaatcgggcggtaaattccgtccaaggctaaatatgggcgagagaccgatagcaaacaagtaccgcgagggaaagatgaaaaggactttgaaaagagagtcaaagagtgcttgaaattgtcgggagggaagcggatgggggccggcgatgcacctcggtcggatgtggaacggccaacagccggtccgccgatcgactcggggtgtggaccgatgcggattgaggcggcggcccaagcctgggctttcgttac--gcccgcggagatgtcgccgcctcgatcgtggaaagcagcgcgcgccgc-------avggcgtgcttc--ggcacctgcgcgctccgggcaacggcctgcgggctccccattcgacccgtcttgaaacacggaccaaggagtctgacatgtgtgcgagtcaacgggc-gattaaacccgtaaggcgaaaggaagctga-ttggtgggatcccc------cagcggg---tgcacccccgaccgaccttgatcttctgagaagggttcgagtgtgagcatgcctgtcgggacccgaaagatggtgaactatgcctgagcggggcgaagccagaggaaactctggtggaggcccgcagcgatactgacgtgcaaatcgttcgtctgacttgggtataggggcgaaagactaatcgaaccgtctagtagctggttccctccgaagtttccctcaggatagctggagctcgcgcgcgagttctatcaggtaaagccaatgattagaggcatcgggggcgcaacgccctcgacctattctcaaactttaaatgggtaggacgacacggctgcttcgttgagccgtggcgaggaatcgagagctccaagtgggccatttttggtaagcagaactggcgatgcgggatgaaccggaagccgggttacggtgcccaactgcgcgctaacctagatcccacaaagggtgttggtcgattaagacagcaggacggtggtcatggaagtcgaaatccgctaaggagtgtgtaacaactcacctgccgaatcaactagccccgaaaatggatggcgcttaagcgcgcgacctatacccggccgtcgaggcaacggccaggccccgatgagtaggagggcgcggcggtcgctgcaaaacctgtggcgcgagcccgggcggagcgtccgtcggtgcggatcttggtggtagtagcaaatattcaaatgagaactttgaaggccgaagaggggaaaggttccatgtgaacggcacttgcacatgggttagtcgatcctaagagacgggggaagcccgtccgacagcgcgaaccgcgcgagcttcgaaagggaatcgggttaaaattcccgaaccgggacgtggtggttgacggcgacgttagggagtccggagacgtcgtcgggggccccgggaagagttatcttttctgtttaacagcctgcccaccctggaatcggctcagccggaggtagggtccagcggctggaacagcaccgcacgtcgcgcggtgtccggtgcgccctcgacggcccctgaaaatccggaggaccgagtg??????????????????????????????????ggtctccaaggtgaacagcctctggtcgatggaacaatgtaggcaagggaagtcggcaaaatggatccgtaacttcgggaaaaggattggctctgagggctgggctcgggggtcccagccccgaacccatcggctgtcggcggactgctcgagctgcttccgcgg?gagagcgggtcgccgcgtgccgtccgggggacggactgggaacggctccctc--------gggggccttccccgagcagtgaacatcca?????????????????????????????????????????????????????????????????	[ 3]
Septulina    	???????????????????????????????????????????????????????cctagtaacggcgagcgaaccgggaatagcccagcttgaaaatcgtacggccgtgccgcacgaattgtagtctgtagaagcgtcctcagcggcggaccgggctcaagttccctggaagggggcgccggagagggtgagagccccgtcgtgcccggaccctgccgcatcacgaggcgctgtcggcgagtcgggttgtttgggaatgcagccccaatcgggcggtaaattccgtccaaggctaaatacaggcgagagaccgatagcaaacaagtaccgcgagggaaagatgaaaaggactttgaaaagagagtcaaagagtgcttgaaattgtcgggagggaagcggatgggggccggcgatgcacctcggtcggatgtggaacggccaacagccggtccgccgatcgactcggggtgtggaccgatgcggattgaggcggcggcccaagcctgggccgttgttac--gcctgcggagatgtcgccgcctcgatcgtggaaagcagcgcgcgccgc-------aaggcgtgcttc--ggcacctgcgcgctccgggcaacggcctgcgggctccccattcgacccgtcttgaaacacggaccaaggagtctgacatgtgtgcgagtcaacgggc-gattaaacccgtaaggcgaaaggaagctga-ttggtgggatcccc------tagcggg---tgcacccccgaccgaccttgatcttctgagaagggttcgagtgtgagcatgcctgtcgggacccgaaagatggtgaactatgcctgagcggggcgaagccagaggaaactctggtggaggcccgcagcgatactgacgtgcaaatcgttcgtctgacttgggtataggggcgaaagactaatcgaaccgtctagtagctggttccctccgaagtttccctcaggatagctggagctcgcgcgcgagttctatcaggtaaagccaatgattagaggcatcgggggcgcaacgccctcgacctattctcaaactttaaatgggtaggacgacgcggctgcttcgttgagccgcggcgaggaatcgagagctccaagtgggccatttttggtaagcagaactggcgatgcgggatgaaccggaagccgggttacggtgcccaactgcgcgctaacctagatcccacaaagggtgttggtcgattaagacagcaggacggtggtcatggaagtcgaaatccgctaaggagtgtgtaacaactcacctgccgaatcaactagccccgaaaatggatggcgcttaagcgcgcgacctatacccggccgtcgaggcaacggccaggccccgatgagtaggagggcgcggcggtcgctgcaaaacctgtggcgcgagcccgggcggagcgtccgtcggtgcggatcttggtggtagtagcaaatattcaaatgagaactttgaaggccgaagaggggaaaggttccatgtgaacggcacttgcacatgggttagtcgatcctaagagacgggggaagcccgtccgacagcgcactacgcgcgagcttcgaaagggaatcgggttaaaattcccgaaccgggacgtggtggttgacggcgacgttagggagtccggagacgtcgtcgggggccccgggaagagttatcttttctgtttaacagcctgcccaccctggaatcggctcagccggaggtagggtccagcggctggaacagcaccgcacgtcgcgcggtgtccggtgcgccctcgacggcccctgaaaatccggaggaccgagtgccatccacgcccgttcgtactcataaccgcatcaggtctccaaggtgaacagcctctggccaatggaacaatgtaggcaagggaagtcggcaaaatggatccgtaacttcgggaaaaggattggctctgagggctgggctcgggggtcccagccctgaactcgtcggctgtcggcggactgctcgagctgctaccgcggcgagagcgggtcgccgcgtgccgtccgggggacggactgggaacggctccctc--------gggggccttccccgagcagcgaacagccagctcagaactggtacggacaaggggaatccgactgtttaattaaaacaaagcattg?????????	[ 1]
Socratina    	????????????????????????????????????????????????ggattcccctagtaacggcgagcgaaccgggaacagcccagcttgaaaatcgcgcggcctcgccgcgcgaattgtagtctgtagaagcgtcctcagcggcggaccgggctcaagtcccctggaagggggcgccggagagggtgagagccccgtcgtgcccggaccctgccgcatcacgaggcgctgtcggcgagtcgggttgtttgggaatgcagccccaatcgggcggtaaattccgtccaaggctaaatacgggcgagagaccgatagcaaacaagtaccgcgagggaaagatgaaaaggactttgaaaagagagtcaaagagtgcttgaaattgtcgggagggaagcggatgggggccggcgatgcacctcggtcggatgcggaacggccaacagccggtccgccgatcgactcggggtgcggaccgatgcggatcgaggcggcggcccaagcctgggccgtcgatac--gcctgcggagacgtcgccgcctcgatcgtggaatgcagcgcgcgccgc-------acggcgtgctcc--ggcacctgcgcgctccgggcaacggcctgcgggctccccattcgacccgtcttgaaacacggaccaaggagtctgacatgtgtgcgagtcaacgggc-gataaaacccgtaaggcgaaaggaagctga-ttggtgggatccccc-----ctgcggg---tgcacccccgaccgaccttgatcttctgagaagggttcgagtgtgagcatgcctgtcgggacccgaaagatggtgaactatgcctgagcggggcgaagccagaggaaactctggtggaggcccgcagcgatactgacgtgcaaatcgttcgtctgacttgggtataggggcgaaagactaatcgaaccgtctagtagctggttccctccgaagtttccctcaggatagctggagctcgcgcgcgagttctatcaggtaaagccaatgattagaggcatcgggggcgcaacgccctcgacctattctcaaactttaaatgggtaggacgacgcggctgcttcgttgagccgcggcgaggaatcgagagctccaagtgggccatttttggtaagcagaactggcgatgcgggatgaaccggaagccgggttacggtgcccaactgcgcgctaacctagaacccacaaagggtgttggtcgattaagacagcaggacggtggtcatggaagtcgaaatccgctaaggagtgtgtaacgactcacctgccgaatcaactagccccgaaaatggatggcgcttaagcgcgcgacctatacccggccgtcggggcaacggccaggccccgatgagtaggagggcgcggcggtcgccgcgaaacctgtggcgcgagcccgggcggagcgtccgtcggtgcggatcttggtggtagtagcaaatattcaaatgagaactttgaaggccgaagaggggaaaggttccatgtgaacggcacttgcacatgggttagtcgatcctaagagacgggggaaacccgtccgacagcgcgatccgcgcgagcttcgaaagggaatcgggttaaaattcccgaaccgggacgtggtggtagacggcgacgttagggagtccggagacgtcgtcgggggccccgggaagagttatcttttctgcttaacagcctgcccaccctggaatcggctcagccggaggtagggtccagcggctggaacagcaccgcacgtcgcgcggtgtccggtgcgccctcgacggcccttgaaaatccggaggacc???????????????????????????????????????????????????????????????????????????????????????????????????????????????????????????????????????????????????????????????????????????????????????????????????????????????????????????????????????????????????????????????????????????????????????????????????????????????????????????????????????????????????????????????????????	[ 1]
Sogerianthe  	cccgctgagtttaagcatatcaataagcggaggaaaagaaacttacaaggattcccctagtaacggcgagcgaaccgggaatagcccagcttgaaaatcgttcggcccagccgcgcgaattgtagtctgtagaagcgtcctcagcggcggaccgggctcaagtcccctggaagggggtgccggagagggtgagagccccgtcgtgcccggaccctgccgcatcacgaggcgctgtcggcgagtcgggttgtttgggaatgcagccccaatcgggcggtaaattccgtccaaggctaaatatgggcgagagaccgatagcaaacaagtaccgcgagggaaagatgaaaaggactttgaaaagagagtcaaagagtgcttgaaattgtcgggagggaagcggatgggggccggcgatgcacctcggtcggatgtggaacggccaacagccggtccgccgatcggctcggggtgtggaccgatgcggattgaggcggcggcccaagcctaggccgtcgttac--gcctgcggagacgtcgtcgcctcgatcgtggaatgcagcgcgcgccgc-------tgggcgtgcttc--ggcacctgcgcgctccgggcaacggcctgcgggctccccattcgacccgtcttgagacacggaccaaggagtctgacatgtgtgcgagtcaacgggc-gattaaacccgtaaggcgaaaggaagctga-ttggtgggatcccc------tagcggg---tgcacccccgaccgaccttgatcttctgagaagggttcgagtgtgagcatgcctgtcgggacccgaaagatggtgaactatgcctgagcggggcgaagccagaggaaactctggtggaggcccgcagcgatactgacgtgcaaatcgttcgtctgacttgggtataggggcgaaagactaatcgaaccgtctagtagctggttccctccgaagtttccctcaggatagctggagctcgcgcgcgagttctatcagataaagccaatgattagaggaatcgggggcgcaatgccctcgacctattctcaaactttaaatgggtaggacgacgcggctgctttgttgagccgcggcgaggaatcgagagctccaagtgggccatttttggtaagcagaactggcgatgcgggatgaaccggaagccgggttacggtgcctaactgcgcgctaacctagatcccacaaagggtgttggtcgattaagacagcaggacggtggtcatggaagtcgaaatccgctaaggagtgtgtaacaactcacctgccgaatcaactagccccgaaaatggatggcgcttaagcgcgcgacctatacccggccgtcgaggcaacggccaggccccgatgagtaggagggcgcggcggtcgctgcgaaacctgtggcgcgagcccgggcggagcgtccgtcggtgcggatcttggtggtagtagcaaatattcaaatgagaactttgaaggccgaagaggggaaaggttccatgtgaacggcacttgcacatgggtaagtcgatcctaagagacgggggaagcccgtccgacagcgcgaaccgcgcgagcttcgaaagggaatcgggttaaaattcccgaaccgggacgtggtggttgacggcaacgttagggagtccggagacgtcgtcgggagccccgggaagagttatcttttctgtttaacagcctgccctccctggaatcggctcagccggaggtagggtccagcggctggaacagcaccgcacgtcgcgcggtgtccggtgcgccctcgacggcccttgaaaatccggaggaccgagtaccatccacgcccgttcgtactcataaccgcatcaggtctccaaggtgaacagcctctggtcaatggaacaatgtaggcaagggaagtcggcaaaatggatccgtaacttcgggaaaaggattggctctgagggctgggctcgggggtcccagccccgaacccatcggctgtcggcggactgctcgagctgctaccgcggcgagagcgggtcgccgcgtgccgtccgggggacggactgggaacggctccctcc-------gggggccttccccgagcagcgaacagccagctcaga??????????????????????????????????????????????????????????	[ 1]
Spragueanella	??????????????????????????????????????????????????????????????acggcgagcgaagcgggaacagcccatattggaaatcgggcgccttcggcgtccgaattgtaatctggagaagagtcctcagcggcggaccgggcccaagtcccctggaacggggcgccatagagggtgagagccccgtcgtgcccggaccctgtcgcaccacgaggcgctgtctgcaagtcgggttgtttgggaatgcagccctaatcggggggtaaattccgtccaaggctaaatacgggcgagagaccgatagcaaacaagtaccgcgagggaaagatgaaaaggactttgaaaagagagtcaaagagtgcttgaaattgtcgggagggaagcggatgggggccggcgatgc?ccccggtcggatgtggaacggtgacaggccggtccgccga?????????????????????????????????????????????????????????????????????????????????????????????????????????????????????????????????????????????????????????????????????????????????????????????????????????????????????????????????????????????????????????????????????????????????????????????ggg---tgcaccgccgaccgaccctgatgttctgagaagggtttgagtgagagcatacctgttgggacccgaaagatggtgaactatgcctgagcggggcgaagccagaggaaactctggtggaggc?cgcagcgattctgacgtgcaaatcgttcgtctgacttgggtataggggcgaaagactaatcgaaccgtctagtagctggttccctccgaagtttccctcaggatagctggagcccgggcgcgagttctatcaggtaaagccaatgattagaggcatcgggggcgcaacgccctcgacctattctcaaactttaaataggtaggagggcgcgtcttctcctttga?????????????????????????????????????????????????????????????????????????????????????????????actgcgcgctaacctagaacccacaaagggtgttggtcgattaagacagcaggacggtggtcatggaagtcgaaatccgctaaggagtgtgtaacaactcacctgccgaatcaactagccccgaaaatggatggcgcttaagcgcgcgacctatacccggccgtcggggcaagcgccaggccccgatgagtaggagggcgcggcggtcgctgc?aaaccttgggcgcgagcccgggcggagcggccgtcggtgcggatcttggtggtagtagcaaatattcaaatgagaactttgaaggccgaagaggggaaaggttccatgtgaacggcacttgcacatgggttagtcgatcctaagagtcgggggaagcccg?caga?agcgcgttcggcgcgagcttcgaaagggaatcgggttaaaattcctgaaccgggacgtggcggctgacggcaacgttagggagtccggagacgtcggcgggggcctcgggaagagttatcttttctgtttaacagcctgcccaccctggaaacggctcagccggaggtagggtccagcggctggaagagcaccgcacgtcgcgtggtgtccggtgcgcccccggcggcccttgaaaatccgga????????????????????????????????????????????????????????????????????????????????????????????????????????????????????????????????????????????????????????????????????????????????????????????????????????????????????????????????????????????????????????????????????????????????????????????????????????????????????????????????????????????????????????????????????????????	[ 1]
Struthanthus 	cccgctgagtttaagcatatcaataagcggaggaaaagaaacttacaaggattcccctartaacggcgagcgaaccgggaayagcccagcttgaaaatcgttcggcccagccgttcgaattgtagtctgtagaagcgtcctcagcggcggaccgggctcaagtcctctggaagggggcgccggagagggtgagagccccgtcgtgcccggaccctgccgcatcacgaggcgctgtcggcgagtcgggttgtttgggaatgcagccccaatcgggcggtaaattccgtccaaggctaaatatgggcgagagaccgatagcaaacaagtaccgcgagggaaagatgaaaaggactttgaaaagagagtcaaagagtgcttgaaattgtcgggagggaagcggatgggggccggcgatgcacctcggtcggatgtggaacggccaycrgccggtctgccrmtcgactcggggtgtggaccgatgcggattgatgcggcggcccaagcctaggctgttgatat--gcctgyggagacgtcgtcgcatcgatcgtggtaggcagcgcgcgccrc-------trggcgtgcttc--ggcacctgcgygctccrggcaacggcctgcgggctccccattcgacccgtcttgaaacacggaccaaggagtctgacatgtgtgcgagtyaacgggc-gattaaacccgtaargcgtaaggaagctga-ttggtgggatcccc------tagcggg---tgcacccccgaccgaccttgatcttctgagaagggttcgagtgtgagcatgcctgtcgggacccgaaagatggtgaactatgcctgagcggggcgaagccagaggaaactctggtggaggcccgcagcgatactgacgtgcaaatcgttcgtctgacttgggtataggggcgaaagactaatcgaaccgtctagtagctggttccctccgaagtttccctcaggatagctggagctcgcgcgagagttctacaaggtaaagccaatgattagaggcatcgggggcgcaacgccctcgacctattctcaaactttaaataggtaggacggcgcggctgcttygttgagccgcgccaaggaatcgagagctccaagtgggccatttttggtaagcagaactggcgatgcgggatgaaccggaagccgggttacggtgcccaactgcgcgctaacctagawcccacaaagggtgttggtcgattaagacagcaggacggtggtcatggaagtcgaaatccgctaaggagtgtgtaacaactcacctgccgaatcaactagccccgaaaatggatggcgcttaagcgcgcgacctatacccggccgtcgaggcaactgccaggccccgatgagtaggagggcgcggcggtcgctgcaaaacctgtggcgcgagcccgggcggagcgtccgtcggtgcggatcttggtggtagtagcaaatattcaaatgagaactttgaaggccgaagaggggaaaggttccatgtgaacggcacttgcacatgggttagtcgatcctaagagacgggggaagcccgtcygatagcgtgcaacacgcgagcttcgaaagggaatcaggttaaaattcctgaaccgggatgtggtggttgacggcaacgttagggagtccggagacgtcgtcgggggcctcgggaagagttatcttttctgtttaacagcctgcccaccctggaatcggctcagccggaggtagggtccagcggctggaacagcaccgcacgtcgcgcggtgtccggtgcgccctcgacggcccttgaaaatccggaggaccgagtaccatccacgcccgttcgtactcataaccgcatcaggtctccaaggtgaacagcctctggtcgatggaagaatgtaggcaagggaagtcggcaaaatggatccgtaacctcgggaaaaggattggctctgagggctgggctcgggggtcccagtcctgaacccgtcggctgtcggtggactgctcgagctgctaccgcggcgagagcgggtcgccgcgtgccgtccgggggacggactgggaacggctcctys--------cggggctttccccgagcaacgaacagccagctcagaactggtacg?????????????????????????????????????????????????	[ 2]
Tapinanthus  	???????????????????????????????????????????????????????????????cggcgagcgaaccgggaacagcccagcttgaaaatcgttcggcactg?cgcacgaattg?ag?c?gtagaagcgtcctcagcggcggaccgggctcaagtcccctggaagggggcgcctgagagggtgagagccccgtcgtgcccggaccctgccgcaccacgaggcgctgtcggcgagtcgggttgtttgggaatgcagccctaatcgggcggtaaattccgtccaaggctaaatacgggcgagagaccgatagcaaacaagtaccgcgagggaaagatgaaaaggactttgaaaagagagtcaaacagtgcttgaaattgtcgggagggaagcggatgggggccggcgatgcgcctcggtcggatgtggaacggccaactgccggtccgccgatcgactcggggtgtggaccgatgcggattgaggcggcggcccaagcctgggttgttgttaa--gcctgcggagacgtcgccgcctcgatcgtggaaagcagcgcgcgccgctc-----gcggcgtgcctc--ggcacttgcgcgctacgggcaacggcctgcgggctccccattcgacccgtcttgaaacacggaccaaggagtctgacatgtgtgcgagtcaacgggc-gattaaacccgttaggcgaaaggaagctga-ttggtgggatcccc------acgcggg---tgcacccccgaccgaccttgatcttctgagaagggttcgagtgtgagcatgcctgtcgggacccgaaagatggtgaactatgcctgagcggggcgaagccagaggaaactctggtggaggcccgcagcgatactgacgtgcaaatcgttcgtctgacttgggtataggggcgaaagactaatcgaaccgtctagtagctggttccctccgaagtttcccttaggatagctggagctcgcgcgcgagttctatcaggtaaagccaatgattagaggcatcgggggcgcaacgccctcgacctattctcaaactttaaatgggtaggacgacgcggctgcttcgttgagccgcggcgaggaatcgagagctccaagtgggccatttttggtaagcagaactggcgatgcgggatgaaccggaagccgggttacggtgcccaactgcgcgctaacctagatcccacaaagggtgttggtcgattaagacagcaggacggtggtcatggaagtcgaaatccgctaaggagtgtgtaacaactcacctgccgaatcaactagccccgaaaatggatggcgcttaagcgcgcgacctatacccggccgtcgaggcaacggccaggccccgatgagtaggagggcgcggcggtcgctgcaaaacctgtggcgcgagcccgggcggagcgtccgtcggtgcggatcttggtggtagtagcaaatattcaaatgagaactttgaaggccgaagaggggaaaggttccatgtgaacggcacttgcacatgggttagtcgatcctaagagacgggggaagcccgtccgacagcgcgtaacgcgcgagcttcgaaagggaatcgggttaaaattcccgaaccgggacgtggtggttgacggcgacgttagggagtccggagacgtcgtcgggggccccgggaagagttatcttttctgtttaacagcctgcccaccctggaatcggctcagccggaggtagggtccagcggctggaacagcaccgcacgtcgcgcggtgtccggtgcgccctcgacggcccctgaaaatccggaggaccgagtgccatccacgcccgttcgtactcataaccgcatcaggtctccaaggtgaacagcctctggtcaatggaacaatgtaggcaagggaagtcggcaaaatggatctgtaacttcgggaaaaggattggctctgagggctgggctcgggggtcccagccccgaacccgtcggctgtcggtggactgctcgagctgcttccgcggcgagagcgggtcgccgcgtgccgtccgggggacggactgggaacggctccctc--------gggggccttccccgggcagcgagcagccagctcagaactggtac??????????????????????????????????????????????????	[ 1]
Taxillus     	?????????????????????????????????????????????????????????????aacggcgagcgaaccgggaacagcccagcttgaaaatcgttcggccctgccgcacgaattgtagtctgtagaagcgtcctcagcggcggaccgggctcaagtcctctggaagggggcgccggagagggtgagagccccgtcgtgcccggaccctgccgcatcacgaggcgctgtcggcgagtcgggttgtttgggaatgcagccccaatcgggcggtaaattccgtccaaggctaaatatgggcgagagaccgatagcaaacaagtaccgcgagggaaagatgaaaaggactttgaaaagagagtcaaagagtgcttgaaattgtcgggagggaagcggatgggggccggcgatgcacctcggtcggatgtggaacggccaacagccggtccgccgatcgactcggggtgtggaccgatgcggattgaggcggcggcccaagcctgggctctcgttac--gcccgcggagatgtcgccgcctcgatcgtggaaagcagcgcgcgccgc-------gaggcgtgctcc--ggcacctgcgcgctccgggcaacggcctgcgggctccccattcgacccgtcttgaaacacggaccaaggagtctgacatgtgtgcgagtcaacgggc-gattaaacccgtaaggcgaaaggaagctga-ttggcgggatcccc------cagcggg---tgcacccccgaccgaccttgatcttctgagaagggttcgagtgtgagcatgcctgtcgggacccgaaagatggtgaactatgcctgagcggggcgaagccagaggaaactctggtggaggcccgcagcgatactgacgtgcaaatcgttcgtctgacttgggtataggggcgaaagactaatcgaaccgtctagtagctggttccctccgaagtttccctcaggatagctggagctcgcgcgcgagttctatcaggtaaagccaatgattagaggcatcgggggcgcaacgccctcgacctattctcaaactttaaatgggtaggacgacacggctgcttcgttgagccgtggcgaggaatcgagagctccaagtgggccatttttggtaagcagaactggcgatgcgggatgaaccggaagccgggttacggtgcccaactgcgcgctaacctagatcccacaaagggtgttggtcgattaagacagcaggacggtggtcatggaagtcgaaatccgctaaggagtgtgtaacaactcacctgccgaatcaactagccccgaaaatggatggcgcttaagcgcgcggcctatacccggccgtcgaggcaacggccaggccccgatgagtaggagggcgcggcggtcgctgcaaaacctgtggcgcgagcccgggcggagcgtccgtcggtgcggatcttggtggtagtagcaaatattcaaatgagaactttgaaggccgaagaggggaaaggttccatgtgaacggcacttgcacatgggttagtcgatcctaagagacgggggaagcccgtccgacagcgcgaaccgcgcgagcttcgaaagggaatcgggttaaaattcccgaaccgggacgtggtggttgacggcgacgttagggagtccggagacgtcgtcgggggccccgggaagagttatcttttctgtttaacagcctgcccaccctggaatcggctcagccggaggtagggtccagcggctggaacagcaccgcacgtcgcgcggtgtccggtgcgccctcgacggcccttgaaaatccggaggaccgagtgccatccacgcccgttcgtactcataaccgcat?????????????????????????????????????????????????????????????????????????????????????????????????????????????????????cagccccgaacccatcggctgtcggcggactgctcgagctgctaccgcggcgagagcgggtcgccgcgtgccgtccgggggacggactgggaacggctccctc--------gggggccttccccgagcagcgaacagccagctcagaactggtacggacaaggggaatccgactgtttaattaaaacaaagcattgcgatggtcc	[ 1]
Tripodanthus 	??????????????????atcaataagcggaggaaaagaaacttacaaggattcccctagtaacggcgagcgaaccgggaatagcccagcttgaaaatcgttcggcccagccgttcgaattgtagtctgtagaagcgtcctcagcggcggaccgggctcaagtcctctggaaggggacgccggagagggtgagagccccgtcgtgcccggaccctgccgcatcacgaggcgctgtcggcgagtcgggttgtttgggaatgcagccccaatcgggcgataaattccgtccaaggctaaatatgggcgagagaccgatagcaaacaagtaccgcgagggaaagatgaaaaggactttgaaaagagagtcaaagagtgcttgaaattgtcgggagggaagcggatgggggccggcgatgcacctcggtcggatgtggaacggccaccagccggtccgccgatcgactcggggtgtggaccgatgcggattgaggtggcggcccaagcctaggctgttgttat--gcctgcggagacgtcgccgcctcgatcgtggtaggcagcgcgcgccac-------taggcgtgcttc--ggcacctgcgcgctccaggcaacggcctgcgggctccccattcgacccgtcttgaaacacggaccaaggagtctgacatgtgtgcgagtcaacgggc-gattaaacccgtaaggcgttaggaagctga-ttggtgggatccct------tagcggg---tgcacccccgaccgaccttgatcttctgagaagggttcgagtgtgagcatgcctgtcgggacccgaaagatggtgaactatgcctgagcggggcgaagccagaggaaactctggtggagacccgcagcgatactgacgtgcaaatcgttcgtctgacttgggtataggggcgaaagactaatcgaaccgtctagtagctggttccctccgaagtttccctcaggatagctggagctcgcgcgagagttctacaaggtaaagccaatgattagaggcatcgggggcgcaacgccctcgacctattctcaaactttaaataggtaggacggcacggctgctttgttgagccgtgccaaggaatcgagagctccaagtgggccatttttggtaagcagaactggcgatgcgggatgaaccggaagccgggttacggtgctcaactgcgcgctaacctagatcccacaaagggtgttggtcgattaagacagcaggacggtggtcatggaagtcgaaatccgctaaggagtgtgtaacaactcacctgccgaatcaactagccccgaaaatggatggcgcttaagcgcgcgacctatacccggccatcgtggcaactgccaggcctcgacgagtaagagggcgcggcggtcgctgcaaaacctgtggcgcgagcccgggcggagcgtccgtcggtgcggatcttggtggtagtagcaaatattcaaatgagaactttgaaggccgaagaggggaaaggttccatgtgaacggcacttgcacatgggttagtcgatcctaagagacgggggaagcccgtctgatagcgtgcaacacgcgagcttcgaaagggaatcgggttaaaattcccgaaccgggatgtggtggttgacggcaacgttagggagtccggagacgtcgtcgggggcctcgggaagagttatcttttctgtttaacagcctgcccaccctggaatcggctcagccggaggtagggtccagcggctggaacagcaccgcacgtcgcgcggtgtccggtgcgccctcgacggcccttgaaaatccggaggaccgagtgccatccacgcccgttcgtactcataaccgcatcaggtctccaaggtgaacagcctctggtcgatggaagaatgtaggcaagggaagtcggcaaaatggatccgtaacctcgggaaaaggattggctctgagggctgggctcgggggtcccagtcctgaacccgtcggctgtcggtggactgctcgagctgctaccgcggcgagagcgggtcgccgcgtgccgtccgggggacggactgggaacggctccctc--------gggggccttccccgagcaacgaacagccagctcagaactggtacggacaaggggaatccgactgtttaattaaaacaaagcattgcgatggtcc	[ 1]
Tristerix    	?????????????????????????????????????????????????????????????aacggcgagcgaaccgggaatagcccagcttgaaaatcgttcggccca?ccgttcgaattgtagtctgtagaagcgtcctcagcggcggaccgggctcaagtcctctggaagggggcgccggagagggtgagagccccgtcgtgcccggaccctgccgcatcacgaggcgctgtcggcgagtcgggttgtttgagaatgcagccccaatcgggcggtaaattccgtccaaggctaaatatgggcgagagaccgatagcaaacaagtaccgcgagggaaagatgaaaaggactttgaaaagagagtcaaagagtgcttgaaattgtcgggagggaagcggatgggggccggcgatgcacctcggtcggatgtggaacggccatcggccggtccgccgatcggctcggggtgtggaccgatgcggattgaggcggaggcccaagcctgggcagtagatat--gcccgcggagatgtcgccgcctcgatcgtggtatgcagcgcgcgccgc-------acggcgtgcttc--ggcacctgcgcgctccaggcaacggccagcgggctccccattcgacccgtcttgaaacacggaccaaggagtctgacatgtgtgcgagtcaacgggc-gattaaacccgtaaggcgtaaggaagctga-ttggtgggatcccc------tagcggg---tgcacccccgaccgaccttgatcttctgagaagggttcgagtgtgagcatgcctgtcgggacccgaaagatggtgaactatgcctgagcggggcgaagccagaggaaactctggtggaggcccgcagcgatactgacgtgcaaatcgttcgtctgacttgggtataggggcgaaagactaatcgaaccgtctagtagctggttccctcc?????????????????????????????????????????????????????????????????????????????????????????????????????????????????????????????????????????????????????????????????????????????????????????????????????????????????????????????????????????????????????????????????????????????????????????????????????????????????????????????????????????????????????????????????????????????????????????????????????????????????????????????????????????????????????????????????????????????????????????????????????????????????????????????????????????????????????????????????????????????????????????????????????????????????????????????????????????????????????????????????????????????????????????????????????????????????????????????????????????????????????????????????????????????????????????????????????????????????????????????????????????????????????????????????????????????????????????????????????????????????????????????????????????????????????????????????????????????????????????????????????????????????????????????????????????????????????????????????????????????????????????????????????????????????????????????????????????????????????????????????????????????????????????????????????????????????????????????????????????????????????????????????	[ 1]
Tupeia       	????????????????????????????????????agaaacttacaaggattcccctagtaacggcgagcgaaccgggaaaagcccagcttgaaaatcgttcggcccagccgttcgaattgtagtctgtagaagcgtcctcagcggcggaccgggctcaagtcccctggaagggggcgccggagagggtgagagccccgtcgtgcccggaccctgccgcatcacgaggcgctgtcggtgagtcgggttgtttgggaatgcagccccaatcgggcggtaaattccgtccaaggctaaatatgggcgagagaccgatagcaaacaagtaccgcgagggaaagatgaaaaggacttcgaaaagagagtcaaagagtgcttgaaattgtcgggagggaagcggatgggggccggcgatgcacctcggtcggatgtggaacggccatcagccggtccgccgatcggctcggggtgtggaccgatgcggattgaggcggcggcccaagcctgggctgttgttat--gcctgcggagatgtcgccgcctcgatcgtggtaggcagcgcgcgccgc-------aaggcgtgcttc--ggcacctgcgcgctccaggcaacggcctgcgggctccccattcgacccgtcttgaaacacggaccaaggagtctgacatgtgtgcgagtcaacgggc-gattaaacccgtaaggcgtaaggaagctga-ttggtgggatcccc------tagcggg---tgcacccccgaccgaccttgatcttttgagaagggttcgagtgtgagcatgcctgtcgggacccgaaagatggtgaactatgcctgagcggggcgaagccagaggaaactctggtggaggcccgcagcgatactgacgtgcaaatcgttcgtctgacttgggtataggggcgaaagactaatcgaaccgtctagtagctggttccctcc?????????????????????????????????????????????????????????????????????????????????????????????????????????????????????????????????????????????????????????????????????????????????????????????????????????????????????????????????????????????????????????????????????????????????????????????????????????????????????????????????????????????????????????????????????????????????????????????????????????????????????????????????????????????????????????????????????????????????????????????????????????????????????????????????????????????????????????????????????????????????????????????????????????????????????????????????????????????????????????????????????????????????????????????????????????????????????????????????????????????????????????????????????????????????????????????????????????????????????????????????????????????????????????????????????????????????????????????????????????????????????????????????????????????????????????????????????????????????????????????????????????????????????????????????????????????????????????????????????????????????????????????????????????????????????????????????????????????????????????????????????????????????????????????????????????????????????????????????????????????????????????????????	[ 1]
Vanwykia     	?????????tttaagtatatcaataagcggaggaaaagaaacttacaaggattcccctagtaacggcgagcgaaccgggaacagcccagcttgaaaatcgtccggccgtgccgcacgaattgtagtctgtagaagcgtcctcagcggcggaccgggctcaagtcccctggaagggggcgccggagagggtgagagccccgtcgtgcccggaccctgccgcatcacgaggcgctgtcggcgagtcgggttgtttgggaatgcagccccaatcgggcggtaaattccgtccaaggctaaatatgggcgagagaccgatagcaaacaagtaccgcgagggaaagatgaaaaggactttgaaaagagagtcagagagtgcttgaaattgccgggagggaagcggatgggggccggcgatgcacctcggtcggatgtggaacggccaacagccggtccgccgatcgactcggggtgtggaccgatgcggatcgaggcggcggcccaagcctgggccgtcgttac--gcctgcggagacgtcgccgcctcgatcgtggaatgcagcgcgcgccgc-------acggcgtgcttc--ggcacctgcgcgctccgggcaacggcctgcaggctccccattcgacccgtcttgaaacacggaccaaggagtctgacatgtgtgcgagtcaacgggc-gattaaacccgtaaggcgaaaggaagctga-ttggcgggatcccc------tagcggg---tgcacccccgaccgaccttggtcttctgagaagggtccgagtgtgagcatgcctgtcgggacccgaaagatggtgaactatgcctgagcggggcgaagccagaggaaactctggtggaggcccgcagcgatactgacgtgcaaatcgttcgtctgacttgggtataggggcgaaagactaatcgaaccgtctagtagctggttccctccgaagtttccctcaggatagctggagctcgcgcgcgagttctatcaggtaaagcgaatgattagaggcatcgggggcgcaacgccctcgacctattctcaaactttaaatgggtaggacgacgcggctgcttcgttgagccgcggcgaggaatcgagagctccaagtgggccatttttggtaagcagaactggcgatgcgggatgaaccggaagccgggttacggtgcccaactgcgcgctaacctagatcccacaaagggtgttggtcgattaagacagcaggacggtggtcatgaaagttgaaatccgctaaggagtgtgtaacgactcacctgccgaatcaactagccccgaaaatggatggcgcttaagcgcgcgacctatacccggccgtcgaggcaacggccatgccccgatgagtaggagggcgcggcggtcgctgtaaaacctgtggcgcgagcccgggcggagcgtccgtcggtgcggatcttggtggtagtagcaaatattcaaatgagaactttgaaggccgaagaggggaaaggttccatgtgaacggcacttgcacatgggttagtcgatcctaagagacgggggaaacccgtccgacagcgcgatccgcgcgagcttcgaaagggaatcgggttaaaattcccgaaccgggacgtggtggttgacggcaacgttagggagtccggagacgtcgtcgggggccccgggaagagttatcttttctgcttaacagcctgcccaccctggaatcggctcagccggaggtagggtccagcggctggaacagcaccgcacgtcgcgcggtgtccggtgcgccctcgacggcccctgaaaatccggaggaccgagtgccatccacgcccgttcgtactcataaccgcatcaggtctccaaggtgaacagcctctggtcgatggaacaatgtaggcaagggaagtcggcaaaatggatccgtaacttcgggaaaaggattggctctgagggctgggctcgggggtcccagccccgaactcgtcggctgtcggcggactgctcgagctgctaccgcggcgagagcgggtcgccgcgtgccgtccgggggacggactgggaacggctccctcc-------gggggccttccccgagcagcgaacagccagctcag???????????????????????????????????????????????????????????	[ 1]
	;
end;

begin paup;
	set torder=left tcompress taxlabels=full outroot=monophyl
		autoclose maxtrees=1000 increase=auto autoinc=1000
		storetreewts storebrlens rootmethod=outgroup
		warnroot=no;
	pset opt=deltran collapse=minbrlen;
	dset dcollapse distance=hky85 missdist=ignore rates=equal
		pinvar=0;
	defaults nj bionj breakties=random;
	defaults upgma bionj breakties=random;
	defaults bootstrap grpfreq=no;
	defaults contree grpfreq=no;
	defaults hsearch addseq=random;
	defaults savedist triangle=both;
end;
