# Supplementary material for: Evolution of pollen morphology in Loranthaceae
Source: Grana. 2017 Feb 20;57(1-2):16–116. doi: 10.1080/00173134.2016.1261939 (PMC5771552; doi:10.1080/00173134.2016.1261939)
Supplement: Grimsson et al. Online supplementary material [file SGRA_A_1261939_SM9964.zip › Consensing/assoc.18S.txt]

Alepis_flavida|L24139|UNKNOWN	Alepis
Amylotheca_duthieana|EU544316|Nickrent_4022	Amylotheca
Decaisnina_hollrungii|AF039074|UNKNOWN	Decaisnina
Decaisnina_triflora|EU544324|Nickrent_4491	Decaisnina
Lepidaria_cf_forbesii|EU544330|Nickrent_4044	Lepidaria
Loxanthera_speciosa|EU544332|Nickrent_4026	Loxanthera
Lysiana_exocarpi|L24154|UNKNOWN	Lysiana
Lysiana_filifolia|EU544333|Nickrent_4449	Lysiana
Macrosolen_cochinchinensis|EU544334|Nickrent_4038	Macrosolen
Peraxilla_tetrapetala|EU544340|Nickrent_2744	Peraxilla
Atkinsonia_ligustrina|EF464464|Nickrent_4344	Atkinsonia
Gaiadendron_punctatum|L24143|UNKNOWN	Gaiadendron
Amyema_glabrum|AF039073|UNKNOWN	Amyema
Amyema_queenslandicum|EU544315|Nickrent_2788	Amyema
Baratranthus_axanthus|EU544317|Nickrent_4029	Baratranthus
Benthamina_alyxifolia|EU544319|Nickrent_4127	Benthamina
Dactyliophora_novae_guineae|EU544323|Nickrent_4563	Dactyliophora
Diplatia_furcata|L24088|UNKNOWN	Diplatia
Helicanthes_elastica|EU544328|Nickrent_4906	Helicanthes
Sogerianthe_sessiflora|EU544348|Nickrent_4467	Sogerianthe
Dendrophthoe_curvata|L26491|UNKNOWN	Dendrophthoe
Dendrophthoe_curvata|AY957441|Nickrent_2787	Dendrophthoe
Dendrophthoe_curvata|EU544325|Nickrent_4012	Dendrophthoe
Helixanthera_cylindrica|EU544327|Nickrent_4037	Helixanthera
Helixanthera_kirkii|AF039077|UNKNOWN	Helixanthera
Emelianthe_panganensis|EU544326|Nickrent_4889	Emelianthe
Erianthemum_dregei|L25679|UNKNOWN	Erianthemum
Globimetula_dinklagei|AF039076|UNKNOWN	Globimetula
Moquiniella_rubra|AF039078|UNKNOWN	Moquiniella
Oliverella_rubroviridis|EU544337|Nickrent_4330	Oliverella
Phragmanthera_crassicaulis|EU544341|Nickrent_3037	Phragmanthera
Ileostylus_micranthus|EU544329|Nickrent_2741	Ileostylus
Muellerina_eucalyptoides|EU544335|Nickrent_4310	Muellerina
Cecarria_obtusifolia|EU544321|Nickrent_4562	Cecarria
Loranthus_delavayi|JQ613220|UNKNOWN	Loranthus
Loranthus_europaeus|L24153|UNKNOWN	Loranthus
Loranthus_kaoi|JQ613221|UNKNOWN	Loranthus
Loranthus_odoratus|EU544331|Nickrent_4977	Loranthus
Scurrula_ferruginea|EU544343|Nickrent_4008	Scurrula
Scurrula_parasitica|EU544345|Nickrent_4004	Scurrula
Scurrula_pulverulenta|EU544344|Nickrent_4159	Scurrula
Taxillus_chinensis|EU544350|Nickrent_4032	Taxillus
Actinanthella_menyharthii|EU544313|Nickrent_4375	Actinanthella
Agelanthus_sansibarensis|U59946|UNKNOWN	Agelanthus
Bakerella_sp_|EU544318|Nickrent_4161	Bakerella
Berhautia_senegalensis|EU544320|Nickrent_4576	Berhautia
Englerina_woodfordioides|L24140|UNKNOWN	Englerina
Oedina_pendens|EU544336|Nickrent_4329	Oedina
Oncella_ambigua|EU544338|Nickrent_4673	Oncella
Oncocalyx_sulfureus|EU544339|Nickrent_2850	Oncocalyx
Plicosepalus_sagittifolius|EU544342|Nickrent_2852	Plicosepalus
Septulina_glauca|EU544346|Nickrent_4089	Septulina
Socratina_bemarivensis|EU544347|Nickrent_4179	Socratina
Tapinanthus_quinquangulus|L24422|UNKNOWN	Tapinanthus
Vanwykia_remota|EU544351|Nickrent_4331	Vanwykia
Nuytsia_floribunda|DQ790103|D_Nickrent_2747	Nuytsia
Ligaria_cuneifolia|L24152|UNKNOWN	Ligaria
Tristerix_corymbosus|EF464467|Nickrent_4129	Tristerix
Desmaria_mutabilis|EF464465|Nickrent_4510A	Desmaria
Notanthera_heterophylla|EF464466|Nickrent_4372	Notanthera
Aetanthus_nodosus|EU544314|Nickrent_4561	Aetanthus
Cladocolea_gracilis|EU544322|Nickrent_3066	Cladocolea
Dendropemon_bicolor|AF039075|UNKNOWN	Dendropemon
Oryctanthus_occidentalis|L24408|UNKNOWN	Oryctanthus
Phthirusa_pyrifolia|L24412|UNKNOWN	Phthirusa
Psittacanthus_angustifolius|L24414|UNKNOWN	Psittacanthus
Struthanthus_oerstedii|L24421|UNKNOWN	Struthanthus
Struthanthus_woodsonii|EU544349|Nickrent_2761	Struthanthus
Tripodanthus_acutifolius|L24424|UNKNOWN	Tripodanthus
Tupeia_antarctica|L24425|UNKNOWN	Tupeia
