# Supplementary material for: Evolution of pollen morphology in Loranthaceae
Source: Grana. 2017 Feb 20;57(1-2):16–116. doi: 10.1080/00173134.2016.1261939 (PMC5771552; doi:10.1080/00173134.2016.1261939)
Supplement: Grimsson et al. Online supplementary material [file SGRA_A_1261939_SM9964.zip › Consensing/assoc.25S.txt]

Alepis_flavida|EF464474|Nickrent_2743	Alepis
Amylotheca_duthieana|EU544356|Nickrent_4022	Amylotheca
Decaisnina_triflora|EU544364|Nickrent_4491	Decaisnina
Lepeostegeres_lancifolius|EU544379|Nickrent_4041	Lepeostegeres
Lepidaria_cf__forbesii|EU544378|Nickrent_4044	Lepidaria
Loxanthera_speciosa|EU544382|Nickrent4026	Loxanthera
Lysiana_filifolia|EU544383|Nickrent_4449	Lysiana
Macrosolen_cochinchinensis|EU544384|Nickrent_4038	Macrosolen
Peraxilla_tetrapetala|EU544390|Nickrent_2744	Peraxilla
Atkinsonia_ligustrina|EF464475|Nickrent_4344	Atkinsonia
Gaiadendron_punctatum|DQ790209|D__Nickrent_2729	Gaiadendron
Amyema_glabrum|EU544354|Nickrent_2794	Amyema
Amyema_queenslandicum|EU544355|Nickrent_2788	Amyema
Baratranthus_axanthus|EU544357|Nickrent_4029	Baratranthus
Benthamina_alyxifolia|EU544359|Nickrent_4127	Benthamina
Dactyliophora_novae_guineae|EU544363|Nickrent_4563	Dactyliophora
Diplatia_furcata|EU544368|Nickrent_2824	Diplatia
Helicanthes_elastica|EU544375|Nickrent_4906	Helicanthes
Sogerianthe_sessiflora|EU544400|Nickrent_4467	Sogerianthe
Dendropemon_bicolor|EU544365|Nickrent_2172	Dendropemon
Dendrophthoe_curvata|EU544367|Nickrent_4012	Dendrophthoe
Dendrophthoe_longituba|EU544366|Nickrent_4010	Dendrophthoe
Helixanthera_coccinea|EU544373|Nickrent_4019	Helixanthera
Helixanthera_cylindrica|EU544374|Nickrent_4037	Helixanthera
Emelianthe_panganensis|EU544369|Nickrent_4889	Emelianthe
Erianthemum_dregei|EU544371|Nickrent_2985	Erianthemum
Globimetula_dinklagei|EU544372|Nickrent_3087	Globimetula
Moquiniella_rubra|DQ790207|D__Nickrent_3042	Moquiniella
Oliverella_rubroviridis|EU544387|Nickrent_4330	Oliverella
Phragmanthera_crassicaulis|EU544391|Phragmanthera_3037	Phragmanthera
Spragueanella_rhamnifolia|EU544401|Nickrent_4674	Spragueanella
Ileostylus_micranthus|EU544376|Nickrent_2741	Ileostylus
Muellerina_eucalyptoides|EU544385|Nickrent_4310	Muellerina
Cecarria_obtusifolia|EU544361|Nickrent_4562	Cecarria
Loranthus_europaeus|EU544380|Nickrent_2849	Loranthus
Loranthus_odoratus|EU544381|Nickrent_4977	Loranthus
Scurrula_ferruginea|EU544395|Nickrent_4008	Scurrula
Scurrula_parasitica|EU544397|Nickrent_4004	Scurrula
Scurrula_pulverulenta|EU544396|Nickrent_4159	Scurrula
Taxillus_chinensis|EU544405|Nickrent_4032	Taxillus
Actinanthella_menyharthii|EU544352|Nickrent_4375	Actinanthella
Agelanthus_sansibarensis|EU544353|Nickrent_2987	Agelanthus
Bakerella_sp_|EU544358|Nickrent_4161	Bakerella
Berhautia_senegalensis|EU544360|Nickrent_4576	Berhautia
Englerina_ramulosa|EU544370|Nickrent_2984	Englerina
Oedina_pendens|EU544386|Nickrent_4329	Oedina
Oncocalyx_sulfureus|EU544388|Nickrent_2850	Oncocalyx
Plicosepalus_sagittifolius|EU544393|Nickrent_2852	Plicosepalus
Septulina_glauca|EU544398|Nickrent_4089	Septulina
Socratina_bemarivensis|EU544399|Nickrent_4179	Socratina
Tapinanthus_constrictiflorus|EU544404|Nickrent_3088	Tapinanthus
Vanwykia_remota|EU544407|Nickrent_4331	Vanwykia
Nuytsia_floribunda|DQ790210|D__Nickrent_2747	Nuytsia
Ligaria_cuneifolia|EF464477|Nickrent_4567	Ligaria
Tristerix_corymbosus|EF464479|Nickrent_4572	Tristerix
Desmaria_mutabilis|EF464476|Nickrent_4510A	Desmaria
Notanthera_heterophylla|EF464478|Nickrent_4372	Notanthera
Cladocolea_gracilis|EU544362|Nickrent_3066	Cladocolea
Ixocactus_sp_|EU544377|Nickrent_4332	Ixocactus
Oryctanthus_occidentalis|EU544389|Nickrent_2763	Oryctanthus
Phthirusa_pyrifolia|EU544392|Nickrent_2762	Phthirusa
Psittacanthus_calyculatus|EU544394|Nickrent_4043	Psittacanthus
Struthanthus_oerstedii|EU544402|Nickrent_2728	Struthanthus
Struthanthus_woodsonii|EU544403|Nickrent_2761	Struthanthus
Tripodanthus_acutifolius|EU544406|Nickrent_2969	Tripodanthus
Tupeia_antarctica|DQ790208|D__Nickrent_2742	Tupeia
