# Supplementary material for: Evolution of pollen morphology in Loranthaceae
Source: Grana. 2017 Feb 20;57(1-2):16–116. doi: 10.1080/00173134.2016.1261939 (PMC5771552; doi:10.1080/00173134.2016.1261939)
Supplement: Grimsson et al. Online supplementary material [file SGRA_A_1261939_SM9964.zip › Consensing/assoc.matK.txt]

Alepis_flavida|EF464508|Nickrent_2743	Alepis
Amylotheca_duthieana|EU544413|Nickrent_4022	Amylotheca
Decaisnina_triflora|EU544421|Nickrent_4491	Decaisnina
Lepeostegeres_lancifolius|EU544435|Nickrent_4041	Lepeostegeres
Lepidaria_cf__forbesii|EU544434|Nickrent_4044	Lepidaria
Loxanthera_speciosa|EU544437|Nickrent_4026	Loxanthera
Lysiana_filifolia|EU544438|Nickrent_4449	Lysiana
Macrosolen_cochinchinensis|EU544439|Nickrent_4038	Macrosolen
Peraxilla_tetrapetala|EU544446|Nickrent_2744	Peraxilla
Atkinsonia_ligustrina|DQ787444|Nickrent_4343	Atkinsonia
Gaiadendron_punctatum|DQ787445|Nickrent_2729	Gaiadendron
Amyema_glabrum|EU544411|Nickrent_2794	Amyema
Amyema_queenslandicum|EU544412|Nickrent_2788	Amyema
Baratranthus_axanthus|EU544414|Nickrent_4029	Baratranthus
Benthamina_alyxifolia|EU544416|Nickrent_4127	Benthamina
Dactyliophora_novae_guineae|EU544420|Nickrent_4563	Dactyliophora
Diplatia_furcata|EU544425|Nickrent_2824	Diplatia
Helicanthes_elastica|EU544432|Nickrent_4906	Helicanthes
Sogerianthe_sessiflora|EU544455|Nickrent_4467	Sogerianthe
Dendrophthoe_curvata|EU544424|Nickrent_4012	Dendrophthoe
Dendrophthoe_longituba|EU544423|Nickrent_4010	Dendrophthoe
Helixanthera_coccinea|EU544430|Nickrent_4019	Helixanthera
Helixanthera_cylindrica|EU544431|Nickrent_4037	Helixanthera
Tolypanthus_involucratus|EU544461|Nickrent_4907	Tolypanthus
Emelianthe_panganensis|EU544426|Nickrent_4889	Emelianthe
Erianthemum_dregei|EU544428|Nickrent_2985	Erianthemum
Globimetula_dinklagei|EU544429|Nickrent_3087	Globimetula
Moquiniella_rubra|DQ790171|D__Nickrent_3042	Moquiniella
Oliverella_rubroviridis|EU544442|Nickrent_4330	Oliverella
Phragmanthera_crassicaulis|EU544447|Nickrent_3037	Phragmanthera
Spragueanella_rhamnifolia|EU544456|Nickrent_4674	Spragueanella
Ileostylus_micranthus|EU544433|Nickrent_2741	Ileostylus
Muellerina_eucalyptoides|EU544440|Nickrent_4310	Muellerina
Cecarria_obtusifolia|EU544418|Nickrent_4562	Cecarria
Loranthus_europaeus|EU544436|Nickrent_5082	Loranthus
Scurrula_ferruginea|EU544451|Nickrent_4008	Scurrula
Scurrula_parasitica|EU544453|Nickrent_4004	Scurrula
Scurrula_pulverulenta|EU544452|Nickrent_4159	Scurrula
Taxillus_chinensis|EU544460|Nickrent_4032	Taxillus
Actinanthella_menyharthii|EU544408|Nickrent_4375	Actinanthella
Agelanthus_sansibarensis|EU544410|Nickrent_2987	Agelanthus
Bakerella_sp_|EU544415|Nickrent_4161	Bakerella
Berhautia_senegalensis|EU544417|Nickrent_4576	Berhautia
Englerina_ramulosa|EU544427|Nickrent_2984	Englerina
Oedina_pendens|EU544441|Nickrent_4329	Oedina
Oncella_ambigua|EU544443|Nickrent_4673	Oncella
Oncocalyx_sulfureus|EU544444|Nickrent_2850	Oncocalyx
Plicosepalus_sagittifolius|EU544449|Nickrent_2852	Plicosepalus
Socratina_bemarivensis|EU544454|Nickrent_4279	Socratina
Tapinanthus_constrictiflorus|EU544459|Nickrent_3088	Tapinanthus
Tapinanthus_sp_|EU214301|OM825	Tapinanthus
Vanwykia_remota|EU544463|Nickrent_4331	Vanwykia
Nuytsia_floribunda|DQ787446|Nickrent_2747	Nuytsia
Ligaria_cuneifolia|EF464510|Nickrent_4567	Ligaria
Tristerix_corymbosus|EF464512|Nickrent_4129	Tristerix
Desmaria_mutabilis|EF464509|Nickrent_4510A	Desmaria
Notanthera_heterophylla|EF464511|Nickrent_4372	Notanthera
Cladocolea_gracilis|EU544419|Nickrent_3066	Cladocolea
Dendropemon_bicolor|EU544422|Nickrent_2172	Dendropemon
Oryctanthus_occidentalis|EU544445|Nickrent_2763	Oryctanthus
Phthirusa_pyrifolia|EU544448|Nickrent_2762	Phthirusa
Psittacanthus_calyculatus|EU544450|Nickrent_4043	Psittacanthus
Struthanthus_oerstedii|EU544457|Nickrent_2728	Struthanthus
Struthanthus_orbicularis|JQ589640|RE_5125_1	Struthanthus
Struthanthus_sp_|JQ589641|RE_5128_1	Struthanthus
Struthanthus_woodsonii|EU544458|Nickrent_2761	Struthanthus
Tripodanthus_acutifolius|EU544462|Nickrent_2969	Tripodanthus
Tupeia_antarctica|DQ790172|D_Nickrent_2742	Tupeia
