# Supplementary material for: Evolution of pollen morphology in Loranthaceae
Source: Grana. 2017 Feb 20;57(1-2):16–116. doi: 10.1080/00173134.2016.1261939 (PMC5771552; doi:10.1080/00173134.2016.1261939)
Supplement: Grimsson et al. Online supplementary material [file SGRA_A_1261939_SM9964.zip › Consensing/assoc.rbcL.txt]

Decaisnina_triflora|EU544468|Nickrent_4491	Decaisnina
Macrosolen_cochinchinensis|HQ317768|LS05	Macrosolen
Macrosolen_cochinchinensis|HQ317769|LS35	Macrosolen
Macrosolen_cochinchinensis|HQ317770|LS36	Macrosolen
Macrosolen_cochinchinensis|JN687567|A_Chveerach_P31	Macrosolen
Macrosolen_cochinchinensis|JQ933395|IWJ_Sinclair_DG_Long_5781_E	Macrosolen
Macrosolen_tricolor|HQ317771|LS37	Macrosolen
Macrosolen_tricolor|HQ317772|LS38	Macrosolen
Peraxilla_tetrapetala|EU544473|Nickrent_2744	Peraxilla
Peraxilla_tetrapetala|JQ933439|P_Douglass_8714_RNG	Peraxilla
Atkinsonia_ligustrina|EF464526|Nickrent_4344	Atkinsonia
Gaiadendron_punctatum|L26072|UNKNOWN	Gaiadendron
Amyema_glabrum|EU544465|Nickrent_2794	Amyema
Benthamina_alyxifolia|AY957440|Nickrent_4127	Benthamina
Dendrophthoe_lanosa|JN687563|A_Chveerach_P38_1	Dendrophthoe
Dendrophthoe_nilgherrensis|JQ933297|Chase_17409_K	Dendrophthoe
Dendrophthoe_pentandra|HQ317759|LS27	Dendrophthoe
Dendrophthoe_pentandra|HQ317760|LS32	Dendrophthoe
Dendrophthoe_pentandra|JN687564|A_Chveerach_P51_2	Dendrophthoe
Helixanthera_parasitica|HQ317761|LS28	Helixanthera
Helixanthera_parasitica|HQ317762|LS29	Helixanthera
Helixanthera_parasitica|HQ317763|LS30	Helixanthera
Helixanthera_parasitica|HQ317764|LS31	Helixanthera
Helixanthera_parasitica|JN687565|A_Chveerach_P93_3	Helixanthera
Helixanthera_sampsonii|HQ317765|LS33	Helixanthera
Helixanthera_sampsonii|HQ317766|LS34	Helixanthera
Tolypanthus_maclurei|HQ317757|LS01	Tolypanthus
Tolypanthus_maclurei|HQ317758|LS02	Tolypanthus
Moquiniella_rubra|DQ790132|D_Nickrent_3042	Moquiniella
Moquiniella_rubra|AM235021|RBGK_5742	Moquiniella
Ileostylus_micranthus|EU544471|Nickrent_2741	Ileostylus
Muellerina_eucalyptoides|EU544472|Nickrent_4310	Muellerina
Cecarria_obtusifolia|EU544467|Nickrent_4562	Cecarria
Loranthus_delavayi|HQ317767|LS39	Loranthus
Loranthus_europaeus|JQ933393|Chase_14152_K	Loranthus
Scurrula_atropurpurea|KF114862|UNKNOWN	Scurrula
Scurrula_chingii|HQ317773|LS25	Scurrula
Scurrula_chingii|HQ317774|LS26	Scurrula
Scurrula_ferruginea|KF114863|UNKNOWN	Scurrula
Scurrula_parasitica|HQ317775|LS18	Scurrula
Scurrula_parasitica|HQ317776|LS19	Scurrula
Scurrula_parasitica|HQ317777|LS57	Scurrula
Scurrula_parasitica|HQ317778|LS23	Scurrula
Scurrula_parasitica|HQ317779|LS58	Scurrula
Scurrula_sp_|JQ933474|MF_Watson_et_al_20812115_E	Scurrula
Taxillus_chinensis|HQ317780|LS03	Taxillus
Taxillus_chinensis|HQ317781|LS04	Taxillus
Taxillus_chinensis|HQ317782|LS06	Taxillus
Taxillus_chinensis|HQ317783|LS07	Taxillus
Taxillus_chinensis|HQ317784|LS08	Taxillus
Taxillus_chinensis|HQ317785|LS09	Taxillus
Taxillus_chinensis|HQ317786|LS52	Taxillus
Taxillus_chinensis|HQ317787|LS53	Taxillus
Taxillus_chinensis|HQ317788|LS54	Taxillus
Taxillus_chinensis|HQ317789|LS55	Taxillus
Taxillus_chinensis|HQ317790|LS56	Taxillus
Taxillus_limprichtii|HQ317791|LS12	Taxillus
Taxillus_limprichtii|HQ317792|LS13	Taxillus
Taxillus_limprichtii|HQ317793|LS15	Taxillus
Taxillus_nigrans|HQ317794|LS20	Taxillus
Taxillus_nigrans|HQ317795|LS21	Taxillus
Taxillus_sclerophyllus|JQ933498|Chase_17408_K	Taxillus
Taxillus_sutchuenensis|HQ317796|LS16	Taxillus
Taxillus_sutchuenensis|HQ317797|LS17	Taxillus
Taxillus_sutchuenensis|HQ317798|LS10	Taxillus
Taxillus_sutchuenensis|HQ317799|LS11	Taxillus
Agelanthus_sansibarensis|EU544464|Nickrent_2987	Agelanthus
Bakerella_sp_|EU544466|Nickrent_4161	Bakerella
Englerina_ramulosa|EU544470|Nickrent_2984	Englerina
Septulina_glauca|AM235022|JC_Manning_2925_NBG	Septulina
Tapinanthus_sp_|EU213529|OM825	Tapinanthus
Nuytsia_floribunda|DQ790134|D_Nickrent_2747	Nuytsia
Ligaria_cuneifolia|EF464528|Nickrent_4567	Ligaria
Tristerix_corymbosus|EF464530|Nickrent_4575E	Tristerix
Desmaria_mutabilis|EF464527|Nickrent_4510A	Desmaria
Notanthera_heterophylla|EF464529|Nickrent_4372	Notanthera
Dendropemon_bicolor|EU544469|Nickrent_2700	Dendropemon
Struthanthus_orbicularis|JQ592413|BioBot05045	Struthanthus
Struthanthus_orbicularis|JQ592414|BioBot05046	Struthanthus
Struthanthus_orbicularis|JQ592415|BioBot05048	Struthanthus
Struthanthus_orbicularis|JQ594621|RE_5125_1	Struthanthus
Struthanthus_sp_|JQ594622|RE_5128_1	Struthanthus
Struthanthus_woodsonii|EU544474|Nickrent_2761	Struthanthus
Tripodanthus_acutifolius|EU544475|Nickrent_4927	Tripodanthus
Tupeia_antarctica|DQ790133|D_Nickrent_2742	Tupeia
