# Supplementary material for: Evolution of pollen morphology in Loranthaceae
Source: Grana. 2017 Feb 20;57(1-2):16–116. doi: 10.1080/00173134.2016.1261939 (PMC5771552; doi:10.1080/00173134.2016.1261939)
Supplement: Grimsson et al. Online supplementary material [file SGRA_A_1261939_SM9964.zip › Consensing/assoc.trnLLF.txt]

Alepis_flavida|DQ340598|Calvin_and_Wilson_NZ98_04	Alepis
Alepis_flavida|EF464481|Nickrent_2743	Alepis
Amylotheca_duthieana|EU544477|Nickrent_4022	Amylotheca
Amylotheca_subumbellata|DQ340600|Calvin_and_Wilson_AU98_21	Amylotheca
Decaisnina_brittenii|DQ340595|Calvin_and_Wilson_AU01_11	Decaisnina
Decaisnina_congesta|DQ340594|Calvin_and_Wilson_AU02_01	Decaisnina
Decaisnina_signata|DQ340596|Calvin_and_Wilson_AU02_05	Decaisnina
Decaisnina_triflora|EU544484|Nickrent_4491	Decaisnina
Lepidaria_cf__forbesii|EU544492|Nickrent_4044	Lepidaria
Lepidaria_oviceps|DQ340602|Calvin_and_Wilson_B02_19	Lepidaria
Loxanthera_speciosa|EU544495|Nickrent_4026	Loxanthera
Lysiana_filifolia|EU544496|Nickrent_4449	Lysiana
Lysiana_maritima|DQ340599|Calvin_and_Wilson_AU98_19	Lysiana
Macrosolen_cochinchinensis|EU544497|Nickrent_4038	Macrosolen
Macrosolen_melintangensis|DQ340593|Calvin_and_Wilson_B02_17	Macrosolen
Peraxilla_tetrapetala|DQ340597|Calvin_and_Wilson_NZ98_03	Peraxilla
Peraxilla_tetrapetala|EU544502|Nickrent_2744	Peraxilla
Atkinsonia_ligustrina|DQ340616|Calvin_and_Wilson_AU00_01	Atkinsonia
Atkinsonia_ligustrina|DQ788714|Nickrent_4343	Atkinsonia
Gaiadendron_punctatum|DQ340617|Calvin_and_Wilson_CR01_08	Gaiadendron
Gaiadendron_punctatum|DQ788715|Nickrent_2729	Gaiadendron
Amyema_cambagei|DQ340582|Calvin_and_Wilson_AU99_01	Amyema
Amyema_glabrum|EU544476|Nickrent_2794	Amyema
Amyema_queenslandicum|DQ340583|Calvin_and_Wilson_AU02_22	Amyema
Baratranthus_axanthus|DQ340587|Calvin_and_Wilson_B02_14	Baratranthus
Baratranthus_axanthus|EU544478|Nickrent_4029	Baratranthus
Benthamina_alyxifolia|DQ340584|Calvin_and_Wilson_AU99_14	Benthamina
Benthamina_alyxifolia|EU544480|Nickrent_4127	Benthamina
Dactyliophora_novae_guineae|DQ340586|Calvin_and_Wilson_AU02_10	Dactyliophora
Dactyliophora_novae_guineae|EU544483|Nickrent_4563	Dactyliophora
Diplatia_furcata|EU544486|Nickrent_2824	Diplatia
Diplatia_grandibractea|DQ340581|Calvin_and_Wilson_AU01_05	Diplatia
Sogerianthe_sessiflora|EU544508|Nickrent_4467	Sogerianthe
Dendrophthoe_constricta|DQ340589|Calvin_and_Wilson_B02_03	Dendrophthoe
Dendrophthoe_longituba|EU544485|Nickrent_4010	Dendrophthoe
Dendrophthoe_vitellina|DQ340588|Calvin_and_Wilson_AU98_08	Dendrophthoe
Helixanthera_coccinea|EU544490|Nickrent_4019	Helixanthera
Helixanthera_parasitica|DQ340572|Calvin_and_Wilson_B02_01	Helixanthera
Emelianthe_panganensis|EU544487|Nickrent_4889	Emelianthe
Erianthemum_dregei|DQ340580|A__Robertson_7366	Erianthemum
Erianthemum_dregei|EU544488|Nickrent_2985	Erianthemum
Globimetula_dinklagei|EU544489|Nickrent_3087	Globimetula
Moquiniella_rubra|EF464489|Nickrent_3042	Moquiniella
Phragmanthera_crassicaulis|EU544503|Nickrent_3037	Phragmanthera
Phragmanthera_regularis|DQ340579|Calvin_and_Wilson_Y88_01	Phragmanthera
Ileostylus_micranthus|DQ340592|Calvin_and_Wilson_NZ00_02	Ileostylus
Ileostylus_micranthus|EU544491|Nickrent_2741	Ileostylus
Muellerina_celastroides|DQ340590|Calvin_and_Wilson_AU99_11	Muellerina
Muellerina_eucalyptoides|DQ340591|Calvin_and_Wilson_AU99_05	Muellerina
Muellerina_eucalyptoides|EU544498|Nickrent_4310	Muellerina
Cecarria_obtusifolia|DQ340585|Calvin_and_Wilson_AU02_16	Cecarria
Cecarria_obtusifolia|EU544481|Nickrent_4562	Cecarria
Loranthus_europaeus|EU544493|Nickrent_2849	Loranthus
Loranthus_europaeus|HQ917114|GUH_3997	Loranthus
Loranthus_grewingkii|HQ917115|GUH_3998	Loranthus
Loranthus_odoratus|EU544494|Nickrent_4977	Loranthus
Scurrula_ferruginea|DQ340576|Calvin_and_Wilson_B02_02	Scurrula
Scurrula_ferruginea|EU544505|Nickrent_4008	Scurrula
Taxillus_chinensis|EU544512|Nickrent_4032	Taxillus
Taxillus_wiensii|DQ340578|A_Robertson_7364	Taxillus
Agelanthus_sansibarensis|DQ340573|A_Robertson_7365	Agelanthus
Bakerella_sp_|EU544479|Nickrent_4161	Bakerella
Cladocolea_cupulata|DQ340612|Calvin_and_Wilson_MX03_08	Cladocolea
Cladocolea_gracilis|EU544482|Nickrent_3066	Cladocolea
Cladocolea_mcvaughii|DQ340611|Calvin_and_Wilson_MX03_09	Cladocolea
Desmaria_mutabilis|DQ340603|Calvin_and_Wilson_CL03_07	Desmaria
Desmaria_mutabilis|EF464486|Nickrent_4510A	Desmaria
Englerina_ramulosa|DQ340577|A_Robertson_7280	Englerina
Ixocactus_inornus|DQ340609|Calvin_and_Wilson_MX03_04	Ixocactus
Ligaria_cuneifolia|DQ340604|Calvin_and_Wilson_CL03_01	Ligaria
Ligaria_cuneifolia|DQ442940|G_Amico_76_BCRU	Ligaria
Notanthera_heterophylla|DQ340606|Calvin_and_Wilson_Cl03_03	Notanthera
Notanthera_heterophylla|DQ442939|G_Amico_151_BCRU	Notanthera
Nuytsia_floribunda|DQ340618|Calvin_and_Wilson_AU01_22	Nuytsia
Nuytsia_floribunda|DQ788716|Nickrent_3080	Nuytsia
Oedina_pendens|EU544499|Nickrent_4329	Oedina
Oncocalyx_schimperi|DQ340574|Calvin_and_Wilson_Y88_02	Oncocalyx
Oncocalyx_sulfureus|EU544500|Nickrent_2850	Oncocalyx
Oryctanthus_occidentalis|DQ340613|Calvin_and_Wilson_CR01_11	Oryctanthus
Oryctanthus_occidentalis|EU544501|Nickrent_2763	Oryctanthus
Phthirusa_pyrifolia|DQ340608|Calvin_and_Wilson_CR01_03	Phthirusa
Phthirusa_pyrifolia|EU544504|Nickrent_2762	Phthirusa
Plicosepalus_curviflorus|DQ340575|Calvin_and_Wilson_Y88_03	Plicosepalus
Psittacanthus_schiedeanus|DQ340610|Calvin_and_Wilson_CR01_09	Psittacanthus
Septulina_glauca|EU544506|Nickrent_4089	Septulina
Socratina_bemarivensis|EU544507|Nickrent_4179	Socratina
Struthanthus_oerstedii|EU544509|Nickrent_2728	Struthanthus
Struthanthus_orbicularis|DQ340607|Calvin_and_Wilson_CR01_02	Struthanthus
Struthanthus_woodsonii|EU544510|Nickrent_2761	Struthanthus
Tapinanthus_constrictiflorus|EU544511|Nickrent_3088	Tapinanthus
Tripodanthus_acutifolius|DQ340615|Calvin_and_Wilson_AR03_04	Tripodanthus
Tripodanthus_acutifolius|EU544513|Nickrent_4927	Tripodanthus
Tripodanthus_acutifolius|HM010425|Nickrent_4983	Tripodanthus
Tripodanthus_acutifolius|HM010426|Nickrent_4998	Tripodanthus
Tripodanthus_acutifolius|HM010431|Nickrent_5318	Tripodanthus
Tripodanthus_acutifolius|HM010432|Nickrent_5321	Tripodanthus
Tripodanthus_acutifolius|HM010433|Nickrent_5323	Tripodanthus
Tripodanthus_acutifolius|HM010434|Nickrent_5325	Tripodanthus
Tripodanthus_acutifolius|HM010435|Nickrent_5326	Tripodanthus
Tripodanthus_acutifolius|HM010436|Nickrent_5330	Tripodanthus
Tripodanthus_acutifolius|HM010437|Nickrent_5345	Tripodanthus
Tripodanthus_acutifolius|HM010438|Nickrent_5346	Tripodanthus
Tripodanthus_acutifolius|HM010439|Nickrent_5349	Tripodanthus
Tripodanthus_acutifolius|HM010440|Nickrent_5350	Tripodanthus
Tripodanthus_acutifolius|HM010441|Nickrent_5548	Tripodanthus
Tripodanthus_acutifolius|HM010443|Nickrent_5550	Tripodanthus
Tripodanthus_acutifolius|HM010444|Nickrent_5551	Tripodanthus
Tripodanthus_belmirensis|HM010427|Nickrent_5050	Tripodanthus
Tripodanthus_flagellaris|DQ340614|Calvin_and_Wilson_AR03_10	Tripodanthus
Tripodanthus_flagellaris|HM010428|Nickrent_5204	Tripodanthus
Tripodanthus_flagellaris|HM010429|Nickrent_5210	Tripodanthus
Tripodanthus_flagellaris|HM010430|Nickrent_5211	Tripodanthus
Tripodanthus_flagellaris|HM010442|Nickrent_5549	Tripodanthus
Tripodanthus_flagellaris|HM010445|Nickrent_5552	Tripodanthus
Tripodanthus_flagellaris|HM010446|Nickrent_5553	Tripodanthus
Tristerix_aphyllus|DQ442916|G_Amico_97_BCRU	Tristerix
Tristerix_aphyllus|DQ442917|L_Suarez_sn_BCRU	Tristerix
Tristerix_aphyllus|DQ442918|G_Amico_162_BCRU	Tristerix
Tristerix_aphyllus|DQ442919|G_Amico_166_BCRU	Tristerix
Tristerix_chodatianus|DQ442938|DN_Smith_Valencia_Gonzales_9536_3337838_MO	Tristerix
Tristerix_corymbosus|DQ340605|Calvin_and_Wilson_CL03_02	Tristerix
Tristerix_corymbosus|DQ442920|G_Amico_80_BCRU	Tristerix
Tristerix_corymbosus|DQ442921|G_Amico_83_BCRU	Tristerix
Tristerix_corymbosus|DQ442922|G_Amico_84_BCRU	Tristerix
Tristerix_corymbosus|DQ442923|G_Amico_96_BCRU	Tristerix
Tristerix_corymbosus|EF464493|Nickrent_4597A	Tristerix
Tristerix_grandiflorus|DQ442930|Palacios_Neil_Ceron_2547_3672311_MO	Tristerix
Tristerix_grandiflorus|DQ442931|V_Zar_1368_3907304_MO	Tristerix
Tristerix_longebracteatus|DQ442932|DN_Smith_8288_722877_MO	Tristerix
Tristerix_longebracteatus|DQ442933|D_Fernandez_M_Cerna_P_Villacres_371_5889268_MO	Tristerix
Tristerix_penduliflorus|DQ442928|M_Lewis_35236_4661844_MO	Tristerix
Tristerix_penduliflorus|DQ442929|P_Nunez_8288_720879_MO	Tristerix
Tristerix_peruvianus|DQ442934|DN_Smith_M_Buddensiek_10858_3307944__MO	Tristerix
Tristerix_peytonii|DQ442935|P_Nunez_J_Arque_8287_3632650_MO	Tristerix
Tristerix_pubescens|DQ442936|DN_Smith_M_Buddensiek_11090_3303268_MO	Tristerix
Tristerix_pubescens|DQ442937|DN_Smith_11388_3337809_MO	Tristerix
Tristerix_verticillatus|DQ442924|G_Amico_154_BCRU	Tristerix
Tristerix_verticillatus|DQ442925|G_Amico_157_BCRU	Tristerix
Tristerix_verticillatus|DQ442926|G_Amico_158_BCRU	Tristerix
Tristerix_verticillatus|DQ442927|G_Amico_155_BCRU	Tristerix
Tupeia_antarctica|DQ340601|Calvin_and_Wilson_NZ98_02	Tupeia
Tupeia_antarctica|EF464494|Nickrent_2742	Tupeia
Vanwykia_remota|EU544514|Nickrent_4331	Vanwykia
