# Supplementary material for: Evolution of pollen morphology in Loranthaceae
Source: Grana. 2017 Feb 20;57(1-2):16–116. doi: 10.1080/00173134.2016.1261939 (PMC5771552; doi:10.1080/00173134.2016.1261939)
Supplement: Grimsson et al. Online supplementary material [file SGRA_A_1261939_SM9964.zip › Consensing/matK.gen.c.g.m1.epf]

59	1590
Actinanthella	caggagtatatttatgcacttactcatgatcgtagtttcaatcgatcaagtttgttcgaaaatgtaagttatgacaaaaagattaggttactaattgtgaaacgattaattactcgaatgtatcaccagaattattttcttatttctactttt---------gat------tataat------------caaaatgctttttttgggcacaacaaacatttttattttcaaatcatatcgtgtaagttagcggttattgtggaaattcaacttttcctaggcttagta---tcttctctt---------gaagataat---aaaatagacgaatcgaaaaatttacgatcaattcattccatatttccctttctagaagataaattctcccgtttaaat…
Agelanthus	??????????????????????????????????????????cgatcaagtttgttcaaaaatgtaagttatgacaaaagggttaggttactaattgtgaaacgattaattactcgaatgtatcaccagaattcttttcttatttctacttat---------gat------tataac------------caaaatgctttttttgggcacaacaaacatttttatttgcaaatcatatcgtgtaagttagcggttattgtggaaattaaacttttcctaggcttagta---tcttctctt---------gaagataat---aaaatagacgaatctaaaaatttacgatcaattcattccatatttccctttctagaagataaattctcccgtttaaat…
Alepis	caggagtatatttatgcacttactcacaatcgtagtttaaatcgatcaagtttgctcgaaaatgtaggttatgacaaaaaatttagattactaattgtgaaacgcttaattactcgaatgtatcaacagaattcttttcttatttctactaat---------aat------tctaac------------ctaaatcctttttttgggcacaacaaacatttttattttcaaatcatatcgagtaaattagcagttattgtggaaatgaaactttccctatgcttagta---tcttcccta---------gaagatcaa---aaaatagacgaatctcaaaatttacgatcaattcattccacatttccctttttagaagataaattctcctatttaaat…
Amyema	???????????????????????????????????????????????????ttgttcgaaaatgtrrgttatgacaaaaaggttaggttactaattgtgaaacgyttaattactsgaatgtatyaycagaattcttttcttatttctacttat---------gat------tcgaac------------caaaatgctttttttggacacaacaaacatttttatttgcaaatcatatcgrgtaagttrgcggttattgtggaaatkaaacttttcctaggcttagta---tcttctatt---------gaagataat---aaaatagacgaatctaaaaatttacgatcaattcattccatatttccytttttagaagataaattctccygtttmaat…
Amylotheca	caggagtatatttatgcacttactcataatcgtagtttaaatcgatcaagtttgttcgaaaatgtaggttatgacaaaaaatttaggttactaattgtgaaacgcttaattactcgaatgtatcaacagaattcttttcttatttatactaat---------gat------tctaac------------caaaatcctttttttgggcacaacaaacatttttattttcaaatcatatcaggtaaattagcaattattctggaaattaaactttccctatgcttagta---tcttccctc---------gaagataagaagaaaatagacgaatctcaaaatatacgatcaattcattccacatttccctttttagaagaaaaattctcccatttaaat…
Atkinsonia	?????????????????????????????????????????????????????????gaaaatgtaggttatgacaaaaaatttaggttactaattgtgaaacgcttaattactcgaatgtatcaacagaattctttgcttatttctactaat---------gat------tctaac------------caaaatcccttttttgggcacaacaaacatttttattttcaaatcatatcgggtaaattagcagttattgtggaaattaaactttccctatgcttagta---tcttccctc---------gaagataag---aaaatagacgaatctcaaaatttacgatcaattcattccatatttccctttttagaagaaaaattctcccatttaaat…
Bakerella	???gagtatatttatgcacttactcataatcgtagtttcaatcgatcaagtttgttcgaaaatgtaagttatgacaaaaagattaggttactaattgtgaaacgattaattactcgaatgtatcaccagaattttttccttatttctacttat---------gat------tataac------------caaaatgctttttttggacacaacaaacatttttatttgaaaatcatatcgggtaagttagcggttattgtggaaataaaacttttcctaggtttatta---tcttccaga---------gaagataat---aaaatagacgaatctaaaaatttacgatcaattcattccatatttccctttttagaagataaattctctcgtttaaat…
Baratranthus	??????????????????????????????????????????????????????????????????ggttatgacaaaaaggttaggttattaattgtgaaacgcttaattactcgaatgtatcaccagaattcgtttcttatttctccttat---------gat------tataac------------caaaatgctttttttgggcacaacaaacatttttatttgaaaatcatatcgggtaagttagcggttattgtggaaattcaatttttactaggcttagta---tcttctctt---------gaagataat---aaaatagacgaatctaaaaatttacgatcaattcattccatatttccctttttagaagataaattctcccgtttaaat…
Benthamina	caggagtatatttatgcacttacttataatcgtagtttcaatcgatcaaatttgttcgaaaatgtgggttatgacaaaaaggttaggttactaattgtgaaacgcttaattactcgaatgtatcaccagaattctcttcttatttctacttat---------gat------tcgaac------------caaaatgttttttttggacacaacaaacatttttatttgcaaatcatatcgggtaagttagcggttattgtggaaattaaacttgtcctaggcttagta---tcttctatt---------gaagataat---aaaatagacgaatctaaaaatttacgatcaattcattccatatttccctttttagaagataaattctcccgtttaaat…
Berhautia	????????????????????????????????????????????????????????????????????????????????????aggttactaattgtgaaacgattaattactcgaatgtatcaccagaattcttttcttatttctacttat---------gat------tataaccaatatgcttaccaaaatgctttttttgggcacaacaaacatttttatttgcaaatcatatcgtgtaagttatcggttattgtggaaatgaaacttttcttaggcttagtatcttcttctctt---------gaagagaat---aaaatagacgaatctaaaaatttacaatcaattcattccatatttccctctctagaagaaaaatcctctcgtttaaat…
Cecarria	??????????????????????????????????????????????????????????????????????????????????ttaggttactaattgtgaaacgcttaattactcgaatgtatcaacagaattattttattatttctactaat---------gat??????????????????????????????????????????????????????????????????????????????????????????????????????????????????????????????????????????????????????????????????????????????????????????????????????????????????????????????????????????…
Cladocolea	??????????????????????????????????????????????????????????????????ggttatgacaaaaagtttaggttactaattgtgaaacgcttaattactcgaatgtatcaacagaattatttttttatttctactaat---------gat------tctaac------------caaaatacttttttgggacacaacaaatatttttattttcaaatcctatcgggtaaattagcagttattgtggaaattaaactttccctatacttagta---tcttccctcgaagac---gaagataag---aaaatagataaattccaaaatttacgatcaattcattccatatttccctttttagaagaaaaattctcccatttaaat…
Dactyliophora	caggagtatatttatgcacttactcataatcgtagtttcaatcgatcaagtttgttcgaaaatgtaggttatgacacgaaggttaggttactaattgtgaaacgcttaattactcgaatgtatcaccagaattcttttcttatttatacttat---------gat------tcgaac------------caaaatgctttttttggacaccacaaacatttttatttgcaaatcatatcgggtaagttagcggttattgtggaaattaaacttttcctaggcttagta---tcttctatt---------gaaaataat---aaaatagacgaatctaaaaatttacgatcaattcattccatatttccctttttagaagataaattctcccgtttcaat…
Decaisnina	???????????????????????????????????????????????????????????????????????????????????????????????????????????????????????????caacagaattcttttcttatttctactaat---------gat------tctaac------------caaaatccttttttggggcacaacaaacattttgatttgaaaatcatatccgataaattagcagttattgcggaaatgaaactttccctaggcttagta---tcttccttc---------gaagataag---aaaatagacgaatctcaaaatatacgatcaattcattccacatttccctttttagaagaaaaattctcccatttaaat…
Dendropemon	????????????????????????????????????????????????????????cgaaaatgtaggttatgacaaaaagtttaggttactaattgtgaaacgcttaattactcgaatgtatcaacagaattattttcttatttctactaat---------gat------tctaac------------caaaatcctttttgggggcacaacaaatatttttattttcaaatcttatcgggtaaattagcagttattgtggaaatgaaactttccctatgcttagta---tcttccctc---------gaagataag---aaaatagacgaataccaaaatttacgatcaattcattccatatttccctttttagaagataaatactcccatttaaat…
Dendrophthoe	caggagtatatttatgcacttactcataatcgtagtttcaatcgatcaagtttgtttgaaaatgtaagttatgacaaaaargttaggttactaattgtgaaacgattaattactcgaatgtatcaccagaaytctkttmttatttmtacttat---------gat------tataac------------caaaatgmtttttttgggcacaacaagyatttttatttgcaaatcatatcgggtaagttagcggttattgtrgaaattaaactttttctaggcttagta---kcttctctt---------gaagataat---aaaatagacgaatmtaaaaatttacgatcaattcattccatatttccctttttagaagataaattytcccgtttaaat…
Desmaria	??????????????????????????????????????????????????tttgttcgaaaatataggttatgacaaaaaatttaggttactaattgtgaaacgcttaattactcgaatgtatcaaccgaattcttttcttatttctactaat---------gat------tctaac------------caaaatcctatttttgggcccaacaaacattctttttttcaaatcctatcgggtaaattagcagttattgtggaaatgaaactttccctatgcttagta---tcttccctc---------gaagataag---aaaatagacgaatctcgaaatttacgatcaattcattccatatttccctttttagaagataaattctgccagttaaat…
Diplatia	??????????????????????????????????????????cgatcaagtttgttcgaaaatgtgggttatgacaaaaaggttaggttactaattgtgaaacgtttaattactggaatgtatcatcagaatttttttcttatttctacttat---------gat------tcgaac------------caaaatgctttttttggacacaacaaacattttgatttgcaaatcatatcgagtaagttagcggttattgtggaaatgaaacttttcctaggcttatta---tcttctatt---------gaagataat---aaaatagacgaatctaaaaatttacgatcaattcattccatatttccttttttagaagataaattctcctgtttcaat…
Emelianthe	???????????????????????????????????????????????????????????????????????????????????????ttactaattgtgaaacgattaattactcgaatgtatcaccagaattcttttcttatttctact?ct---------aat------tataac------------caaaatgttttttgggggcacaacaaacatttttattttcaaatcatatcgggtaagttagcggttattgtggaaattaaacttttcctaggcctagta---tcttctctt---------gaagataataaaaaaatagacgaatcgcaaaatttacgatcaattcattccatatttccctttttagaagataaattctcccgtttaaat…
Englerina	???????????????????????????????????????aatcgatcaagtttgttcgaaaatgcaagttatgacaaaaaggctaggttactaattgtgaaacgattaattactcgaatgtatcaccagaattcttttcttatttctacttat---------gat------tataac------------caaaatgctttttttgggcacaacaaacatttttatttgcaaatcatatcgtgtaagttaacggttattgtggaaattaaacttttcctaggcttagta---tcttctctt---------gaagataat---aaaatagacgaatctaaaaatttacgatcaattcattccatatttccctttctagaagaaaaattctctcgtttaaat…
Erianthemum	??????????????????????????????????????????cgatcaagtttgttcgaaaatgtaagttatgacaaaaaggttaggttcctaattgtgaaacgattaattactcgactgtatcaccagaattcttttcttatttctacttat---------gat------tataac------------caaaatgtttttttggggtacaacaaacatttttatttgcaaatcatatcgggtaagttagcggttattgtagaaattaaacttttcctaggcctagta---tcttctctttcttctcttgaagataataaaaaaataaacgaatctaaaaatttccgatcaattcattccatatttccctttttagaagataaattctcccatttaaat…
Gaiadendron	?????????????????????????????????????????????????????????????????????tatgacaaaaaatttaggttactaattgtgaaacgcttaattactcgaatgtatcaacagaattcttttcttatttttactaat---------gat------tctaac------------caaaatcccttttttgggcacaacaaacatttttattttcaaatcatatcgggtaaattagcagttattgtggaaattaaactttccctacgcttagta---tcttccctc---------gaagataag---aaaatagacgaatctaaaaatttacgatcaattcattccatatttccctttttagaagataaattctcccatttaaat…
Globimetula	caggagtatatttatgcacttactcataatcgtaatttcaatcgatcaagtttgttcgaaaatgtaagttatgacaaaaaggttaggttactaattgtgaaacgattaattactcgaatgtatcaccagaattattttcttatttctacttat---------aat------tataac------------caaaatgttttttgggggcacaacaaacatttttatttgaaaatcatatcgggtaagttagtggttattgtagaaattaaacttttcctaggcctagta---tcttttatt---------gaagataataaaaaaatagacgaatctaaaaatttacgatcaattcattccatatttccctttttagaagataaattctcccgtttaaat…
Helicanthes	???????????????????????????????????????????????????????????????????????????????????????????????????????????????????????????????????????tttcttatttctacttat---------gat------tcgaac------------caaaatgctttttttggacacaacaaacatttttatttgcaaatcatatcgggtaagttggcggttattgtggaaattaaacttttcctaggcttagta---tcttctatt---------gaagataat---aaaatagacgaatctaaaaatttacgatcaattcattccatatttccctttttagaagataaattctcccgtttaaat…
Helixanthera	?????????????????????????????????????????????????????????gaaaatgtaggttatgacaaaaaggttaggttactaattgtgaaacgmttaattactcgawtgtatcaccagaattmttttmttatttmtacttatgattataatgat------tataac------------caaaatkmtttttttrggcacaacaaacatttttatttscaaatcatatcgggtaagttagcggttattgtggaaatraaaytttttcwaggcttagta---tcytctctt---------gaagataat---aaaatagacgaatctaaaaatttacgatcaattcattccatatttccctttttagaagataaattctcccgtttaaat…
Ileostylus	???????????????????????????????????????aatcgatcaaatttgttcgaaaatgtaggttatgacacaaaagttaggttactaattgtgaaacgcttaattactcgaatgtatcaacagaatttttttattatttctactaat---------gat------tctaac------------caaaatactttttgggggcacaataaacatttttatttgcaaatcatgtcgggtaacttagcagttattgtggaaatgaaattttgcctacacttagta---tcttctctc---------aaagataat---aaaatagacgaatataaaaatttacgatcaattcattccctatttccctttttagaagataaattatcccgtttaaat…
Lepeostegeres	?????????????????????????????????????????????????????????????????????????????????????????????????????????????????????????????????????????????????????????????????????????????????????????????????????????????????????????????????????????????????????????????????????????????????????????????????????????????????????????????????????????????????????????cgatcaattcattccacatttccctttttagaagataaattctcccatttaaat…
Lepidaria	caggagtatatttatgcacttactcataatcgtagtttaaatcgatcaagtttgttcgaaaatgtaggttatgacaaaaaatttaggttactaattgtgaaacgcttaattactcgaatgtatcaacagaattcttttcttatttatactaat---------gat------tctaac------------caaaatccttttttggggcacaacaaacattttgattttcaaatcatatcaggtaaattagcagttattgtggaaatgaaactttccctatgcttagta---tcttctctc---------gaagataag---aaaatagacgaatctcaaaatatacgatcaattcattccacatttccctttttagaagaaaaattctcccatttaaat…
Ligaria	???????????????????????????aatcgtagtttcaatcgatcaagtttggtcgaaaataggggttatgaaaaaaaatttaggttactaattgtgaaacgcttaattactcgaatgtatccacataatttttttattatttcgactaat---------gat------tctaat------------caaaatccgtttttggggcacaacaaaaattttttttttcaaatcctatcgggtaaattagcaattattttggaaattcaactttccctatgcttagta---tcttcccac---------gaagataat---aaaatcgaaaaatctcaaaatttacgatcaattcataccatatttccctttttcgaagataaattctcccgtttaaat…
Loranthus	???????????????????????????????????????????????????????????????????????????????????????????????????????????????????????????????????????????????????????????????????????????????????????????????????????????????????????????????????????????????????????????????????????????????????????????????????????????????????????????????????????????????????????????????????????????????????????????????????????????????…
Loxanthera	???????????????????????????????????????aatcgatcaagtttgttcgaaaatgtaggttatgacaaaaaatttaggttactaattgtgaaacgcttaatgactcgaatgtatcaacagaattcttttcttatttctactaat---------gat------tctaac------------caaaatcctttttttgggcacaacaaacatttttattttcaaatcatatcaggtaaattagcagttattgtggaaattaaactttctctatgcttagta---tcttctctc---------gaagataag---aaaataaacgaatctcaaaatatacgatcaattcattcgacatttacctttttagaagaaaaattcttccatttaaat…
Lysiana	?????????????????????????????????????????tcgatcaagtttgttcgaaaatgtaggttatgacaaaaaattgaggttactaattgtgaaacgcttaattactcgaatgtatcaacagaattcttttcttatttctactaat---------gat------tctaac------------caaaatcctttttttgggcacaacaaacatttttattttcaaatcatatcaggtaaattagcagttattgtggaaatgaaactttccctatgcttagta---tcttccctc---------gaagataag---agaatagacgaatctcaaaatatacgatcaattcattccacatttccctttttagaagaaaaattctcccatttaaat…
Macrosolen	caggagtatatttatgcacttactcataatcgtagtttaaatcgatcaagtttgttcgaaaatgtgggttatgacaaaaaatttaggttactaattgtgaaacgcttaattactcgaatgtatcaacagaattcttttcttatttctactaat---------gat------tcgaac------------caaaatccttttttggggcacaacaaacattttgattttcaaatcatatcaggtaaattagcagttattatggaaatgaaactttccctatgcttagta---tcttccctc---------gaagataag---aaaatagacgaatctcaaaatatacgatcaattcattccacatttccctttttagaagaaaaattcgcccatttaaat…
Moquiniella	????????????????????????????????????ttcaatcgatcaagtttgttcgaaaatgtaagttataacaaaaaggttaggttactaattgtgaaacgattaattactcgaatgtatcaccagaattcttttcttatttctacttat---------gattataactataac------------caaaatgtttttttggggcacaacaaacatttttatttgcaaatcatatcggataagttagcggttattgtggaaatgaaacttttcctaggactagta---tcttctctt---------gaagataataaaaaaatagacgaatctaaaaatttacgatcaattcattccatatttccctttttagaagataaattctctcgtttaaat…
Muellerina	?????????????????????????????????????????????????????????gaaaatgtaggttataacacaaaagttaggttactaattgtgaaacgcttaattactcaaatgtatcaacagaattattttcttatttctactact---------gat------tctaac------------caaaatactttttgggggcacaataaacatttttatttgcaaatcatgtcgggtaaattagcagttattgtgaaaattaaattttgcctacatttatta---tcttctcta---------gaagataat---aaaatagacgaatctaaaaatttacgatcaattcattccctatttccctttttagaagataaattctctcatttaaat…
Notanthera	????????????????????????????????????????????????????????????????????????????????????aggttactaattgtgaaacgcttaattactggaatgtatcgacagaattattttctgatttctaataat---------gat------tctaac------------caaaagactttttttgggcataacaaacattttaattttaaaatcctatcgggtaaattagcagttattgtagaaatgaaactttccctgtgcttagta---tctttcccc---------gaagataag---aaaatagacgaatctcaatatttaggatcaattcattccacatttccatttttagaagagaaattgtcccatttaaat…
Nuytsia	?????????????????????????????????????????????????gtttgttagaaaatgtaggttataacaaaaaattcaggttactaattgtgaaacgtttaattactcgaatgtatcaacagaattctttgcttatttctactaat---------gat------tttaac------------caaaataccctttttggtcacaaaaaaaatttgtattttcaaatcatatcgggtagattagcaattgttgtggaaattatactttccctatgcttagta---tcttccctc---------gaaaagaag---aaagtagccgaatctaaaaatttacgatcaattcattccatatttccttttttagaagataaattctcccatttaaat…
Oedina	???????????????????????????????????????????????????ttgttcgaaaatgtaatttatgacaaaaaggttagattactaattgtgaaacgattaattactcgaatgtatcaccagaattcgtgtcttatttctacgtat---------gat------tataac------------caaaatgctttttttgggcacaacatacatttttatttgcaaatcatatcgtgtaagttaacaattattgttgaaattaaacttttcctaggcttagta---tcttctctt---------gaagataat---aaaatagacgaatctaaaaatttacgatcaattcattccatatttccctttctagaagataaattctcccgtttaaat…
Oliverella	????????????????????????????????????ttcaatcgatcaagtttgttcgaaaatgtaagttatgacaaaaaggttaggttcctaattgtgaaacgattaattactcgaatgtatcaccagaattcttttattatttctacttat---------gat------tataac------------caaaatttttttggggggcacaacaaacatttttatttgcaaatcatatcgggtaagttagcggttattgtagaaattaaacttttcctatgcctagta---tcttctctt---------gaagataataaaaaaataaacgaatctaaaaatttacgatcaattcattccatatttccctttttagaagataaattctcccatttaaat…
Oncella	caggagtatatttatgcacttacccataatcgtagtttcaatcgatcaagtttgttcgaaaatgtaagttatgacaaaaaggttaggttcctaattgtgaaacgattaattactcgactgtattaccagaattcttttcttatttctacttatacttat---gat------tataac------------caaaatgtttttttggggcacaacaaacatttttatttgaaaataatatcgggtaagttagcgattattgtagaaatgaaacttttactaggcctagta---tcttctctt---------gaagataataaaaaaataaacgaatctaaaaatttccgatcaattcattccacatttccctttctagaagataaattctcccgtttaaat…
Oncocalyx	???????????????????????????????????????aatcgatcaagtttgttcgaaaatataagttatgacaaaaaggttaggttactaattgtgaaacgattaattactcgaatgtatcaccagaattcttttcttatttctacttat---------gat------tataac------------caaaatgctttttttgggcacaacaaacatttttatttgaaaatcatatcgtgtaagttagcggttattgtggaaattaaacttttcctaggcttagta---tcttctctt---------gaagataataaaaaaatcgacgaatctaaaaatttacgatcaattcattccatatttccctttctagaagataaattctcccgtttaaat…
Oryctanthus	??????????????????????????????????????????agagcaagtttgttcgaaaatgtaggttatgataaaaagtttaggttactaattgtgaaacgcttaattactcgaatgtatcaacagaattattttattatttctactaat---------gat------tctaac------------caaaatcctttttgggggcacaacaaatatttttattttcaaatcttatcgggtaaattagcagttattgtggaaatgaaactttccctatgcttagta---tcttccctc---------gaagataag---aaaatagacgaataccaaaatttacgatcaattcattccatatttccctttttagaagataaattctcccatttaaat…
Peraxilla	????????????????????????????????????????????????????????????????????????gacaaaaaatttagattactaattgtgaaacgcttaactactcgaatgtatcaacagaattattttcttatttctactaat---------aat------tctaac------------ctaaatcctttttttgggcacaacaaacatttttattttcaaatcatatcgggtaaattagaagttattgtggaaataaaactttccctatgcttagta---tcttcccta---------gaagataag---aaaatagacgaatctaaaaatttacgatcaattcattccacatttccctttttagaagataaattctcccatttaaat…
Phragmanthera	?????????????????????????????????????????????????gtttgttcgaaaatgtaagttatgacaaaaaggttaggttactaattgtgaaacgattaattactcgaatgtatgaccagaatccttttcttatttatacttat---------gat------tataac------------caaaatgttttttttgggcacaacaaacatttttatttgcaaatcatatcgggtaagttagcggttattgtggaaatgaaacttttcctaggcctagta---tcttctctt---------gaaaataataaaaaaatagacgaatctaaaaatttacgatctattcattccatatttccctttttagaagataaattctcccgtttaaat…
Phthirusa	????????????????????????????????????????????????????????????????????????????????????????????????gtaaaacgcttaattactcgaatgtatcaacagaattattttattatttatactaat---------gat------tctaac------------aaaaatacttttttggggcacaacaaatatttttattttcaaatcttatcgggtaaattagcatttattgtggaaattaaactttccctatgcttagta---tcttccctc---------gaagataat---aaaatagatgaataccaaaatttacggtcaattcattccatatttccctttttagaagatcaattctcccatttaaat…
Plicosepalus	??agagtatatttatgcacttactcataatcgtagtttcaatcgatcaagtttgttcgaaaatgtaagttatgacaaaaaggttaggttattaattgtgaaacgattaattactcgaatgtatcaccagaattattttattatttctccttat---------gat------tataac------------caaaatgctttttttgggcacaacaaccatttttatttgcaaatcatatcgagtaagttagtggttattgtggaaatgaaacttttcctaggcttagta---tcttctatt---------gaagataat---aaaatagacgaatctacaaatttacgatcaattcattccatatttccctttttagaagataaattctcccgtttaaat…
Psittacanthus	????????????????????????????????????????????????????????????????????????????????????????????????????????????????????????????????????????????????tctactaat---------gat------tctaaa------------caaaatccttttttggggcacaaattttttttttattttcaaatcctatcgggtaaattagcagttattggggaaatgaaactttccctttgcttagta---tcttccctc---------gaagataag---aaaatagacgaatcccaaaatttacgatcaattcattctatatttccctttttagaagataaattctcccatttaaat…
Scurrula	caggagtatatttatgcacttactcataagcgtagtttcaatcgatcaagtttgttcgaaaatgtaggttatracaaaaaggttaggttactaattgtgaaacgcttaattactcgaatgtatcaccagaattcttttcttatttcgacttat---------gat------tataac------------caaaatkattttttggggcacaacaagcttttttgttttcaaatcatatcgagtaagttagcagttcttgtagaaattaaacttttcctaggcgtagta---tcttctctt---------gaagataat---aaaataaacgaatctaaaaatttacgatcaattcattccatatttccctttttagaagatcaattctcccgtttaaat…
Socratina	??????????????????????????????????????????cgatcaagtttgttcgaaaatgtaagttatgacaaaaagggtaggttactaattgtgaaacgattaattactcgaatgtatcaccagaattcttttcttatttctacttat---------gat------tataac------------caaaatgctttttttgggcacaacaaacatttttatttgcaaatcatatcgggtaagttagcggttattgtggaaattcaacttttcctaggcttagta---tcgtctctt---------gaagataat---aaaataaacgaatcgaaaaatttacgatcaattcattccatatttccctttttagaagataaattctctcgtttaaat…
Sogerianthe	????????????????????????????????????????????????????????????aatgtacgatatgacaaaaag???aggttactaattgtgaaacgtttaattactcgaatgtatcaccagaattattttcttttttctacttat---------gat------tctaac------------caaaatgctttttttggacacaacaaacatttttatttgcaaattatatggggtaagttagcggttattgtggaaattaaacttttcctaggcttagta---tcttctatt---------gaagataat---aaaatagacgaatctaaaaatttacgatcaattcattccatatttccctttttagaagataaattctcccgtttaaat…
Spragueanella	????????????????????????????????????????????????????????????????????????????????????aggttactaattgtgaaacgattaattactcgactgtatcaccagaattcttttcttatttctacttat---------gat------tataac------------caaaacgtttttttggggtacaacaaacatttttatttgcaaatcatatcgggtaagttagcggttattgtagaaattaaacttttcctaggcctagta---tcttctctttcttctcttgaagataataaaaaaataaacgaatctaaaaatttccgatcaattcattccatatttccctttttagaagataaattctcccatttaaat…
Struthanthus	???????????????????????????????????????????????????ttgttcgaaaatgtaagttatgacaaaaagtttaggttactaattgtgaaacgcttaatkactcgaatgtatcaacagaattatttgtttatttmtactaat---------gat------tctaac------------caaaataytttttkgggacacaacaaatatttttattttcaaatcctatcgggtaaattagcagttattgtggaaattaaactttccctatacttagta---tcttccctc---------gaagataag---aaaatagatgaattccaaaatttacgatcaattcattccatatttccctttttrgaagaaaaattctcccatttaaat…
Tapinanthus	??????????????????????????????tgcagtttcaatcgatcaagtttgttcaaaaatgtaagttatgccaaaaaggttaggttactaattgtgaaacgattaattactcgaatgtatcaccagaattcttttcttatttctacttat---------gat------tataac------------caaaatgctttttttgggcataacaaacattttaatttgcaaatcatatcgtgtaagttaacggttattgtggaaattaaacttttcctaggcttagta---tcttctctt---------gaagataat---aaaatagacgaatctaaaaatttacgatcaattcattccatatttccctttatagaagataaattctctcgtttaaat…
Taxillus	???????????????????????????????????????????????????ttgttcgaaaatgtaggttatgacaaaaaggttaggttactaattgtgaaacgcttaattactcgaatgtatcaccataattattttcttatttctacttat---------gat------tataac------------caaaattcttttttggggcacaacaaactttttttttttcaaatcatatcgagtaagttagcagttattgtagaaattaaacttttcctaggcgtagta---tcttcaaga---------gaatataat---caaatagacgaatctaaaaaggtacgatcaattcattccatatttccctttttagaaaatcaattctcccgttcaaat…
Tolypanthus	???????????????????????????????????????????????????????????????????????????????????????????????????????????????????????????caccagaattcttttcttatttctacttat---------gat------tataac------------caaaatgctttttttgggcacaacaaacatttttatttgcaaatcatatcggttaagttagcggttattgtggaaattaaactttttctaggcttagta---tcttctctt---------gaagataat---aaaatagacgaatctaaaaatttacgatcaattcattccatatttccctttttagaagataaattctcccgtttaaat…
Tripodanthus	caggagtatatttatgcacttactcataatcgtggtttaaatcgatcaagtttgttcgaaaatgtaggttatgaaaaaaagtttaggttactaattgtgaaacgcttaattactcgaatgtatcaacagaattattttcttatttctactaat---------gat------tctaac------------caaaatccttttttggggcacaacaaatattttgattttcaaatcctatcgggtaaattagcagttattgtggaaattaagctttccctatgcttagta---tcttccctc---------gaagataag---aaaatagacgaatcccaaaatttacgatcaattcattccatatttccctttttagaagataaattctcccatttaaat…
Tristerix	????????????????????????????????????????atcgatcaagtttggtcaaaaatgtagattttgaaaaaaaatttaggttactaattgtaaaacgcttaattactcgaatgtataaacaaagttcttttatgatttctacttat---------gat------tataac------------caaaattcttttgtggggcacaacaaacattttttttttcaaatcctatcgggtaaattaacagttattggggaaataaaactttccctatgtttagtg---tcgtcaccc---------gaagatacg---aaaataaacgaatctaaaaatttacgctcaattcactccatatttccctttttagaagataaactctcccatttttat…
Tupeia	caggagtatatttatgcacttactcataaccgtagtttaaatcaatcaagtttgttcgaaaatgtcggtcatgaaaaaaaatttcggttactaattgtgaaacgcttaattactcgaatgtatcaacagaattcttttcttctttcaactaat---------gat------tctaac------------caaaatctttttttgggtcacaacaaacattttaattttcaaataatattgggtaaattagcagttattgtggaaatgaaactttccctatgcttagta---tcttccctc---------gaagataag---aaaatagacgaatctaaaaatttacgatcaattcattccatatttccctttttagaagataaattctcccatttaaat…
Vanwykia	????????????????????????????????????????????????agtttgatcgaaaatgtaagttatgaaaaaaaggttagattactaattgtgaaacgattaattactcgaatgtatcaccagaatttttttcttatttctacttat---------gat------tataac------------caaaattatttttttgggcacaacaaacatttttatttgcaaatcatatcgggtaagttagcggttagtgtggaaattaaacttttcctaggattagta---tcttctctt---------gaagataat---aaaatagacgaatctaaaaatttacgatcaattcattccatatttccctttttagaagataaattctcccgtttaaat…
