# Supplementary material for: Evolution of pollen morphology in Loranthaceae
Source: Grana. 2017 Feb 20;57(1-2):16–116. doi: 10.1080/00173134.2016.1261939 (PMC5771552; doi:10.1080/00173134.2016.1261939)
Supplement: Grimsson et al. Online supplementary material [file SGRA_A_1261939_SM9964.zip › Consensing/matK.gen.v.g.m1.nex]

#NEXUS

[mingrpsize= 1]

begin data;
	dimensions ntax= 59 nchar= 1590;
	format datatype=nucleotide gap=- missing=?;
	matrix
[            	        10        20        30        40        50        60        70        80        90       100       110       120       130       140       150       160       170       180       190       200       210       220       230       240       250       260       270       280       290       300       310       320       330       340       350       360       370       380       390       400       410       420       430       440       450       460       470       480       490       500       510       520       530       540       550       560       570       580       590       600       610       620       630       640       650       660       670       680       690       700       710       720       730       740       750       760       770       780       790       800       810       820       830       840       850       860       870       880       890       900       910       920       930       940       950       960       970       980       990      1000      1010      1020      1030      1040      1050      1060      1070      1080      1090      1100      1110      1120      1130      1140      1150      1160      1170      1180      1190      1200      1210      1220      1230      1240      1250      1260      1270      1280      1290      1300      1310      1320      1330      1340      1350      1360      1370      1380      1390      1400      1410      1420      1430      1440      1450      1460      1470      1480      1490      1500      1510      1520      1530      1540      1550      1560      1570      1580      1590      1600]
[            	         .         .         .         .         .         .         .         .         .         .         .         .         .         .         .         .         .         .         .         .         .         .         .         .         .         .         .         .         .         .         .         .         .         .         .         .         .         .         .         .         .         .         .         .         .         .         .         .         .         .         .         .         .         .         .         .         .         .         .         .         .         .         .         .         .         .         .         .         .         .         .         .         .         .         .         .         .         .         .         .         .         .         .         .         .         .         .         .         .         .         .         .         .         .         .         .         .         .         .         .         .         .         .         .         .         .         .         .         .         .         .         .         .         .         .         .         .         .         .         .         .         .         .         .         .         .         .         .         .         .         .         .         .         .         .         .         .         .         .         .         .         .         .         .         .         .         .         .         .         .         .         .         .         .         .         .         .         .         .         .]
Actinanthella	caggagtatatttatgcacttactcatgatcgtagtttcaatcgatcaagtttgttcgaaaatgtaagttatgacaaaaagattaggttactaattgtgaaacgattaattactcgaatgtatcaccagaattattttcttatttctactttt---------gat------tataat------------caaaatgctttttttgggcacaacaaacatttttattttcaaatcatatcgtgtaagttagcggttattgtggaaattcaacttttcctaggcttagta---tcttctctt---------gaagataat---aaaatagacgaatcgaaaaatttacgatcaattcattccatatttccctttctagaagataaattctcccgtttaaattatgtgtcaaatatactaataccttatcctgttcatcttgaaatattggttttaattcttcgttgttgggtgaaagatgcttcttctttacattttttacgattcattttccacgaaaatcgtaattggaaccatttttttttccaaaataactatatttccaccctt------------tcaaaaaga------------aatcagagattctttttattcttatataattctcatgtctgtgaatatgaattcatttttgtttttttacgtaaccaatcctatcatttacgatcaacattttttggaaccttttttgagcgaactattttctatggaaaaataaaaaaagaatatctt------gtaaatgtc------tttactaaggattttcaaaccata------tcatgtatgttcaaagatatttttatgcattatgttaggtatcaaggaaaatctattttggcttcaaaatggacgttttttattctgaataaatggaactattatcttgctctcttttggaaatgtcgtttttatgtgtggtatcaatcagaaagg------ataaaaacattatccaagcatttccttgactttctaagttatctt------tcaagtgca------aatatacgattcaatccttcgttgggacgaagtcaaatgatagaaaattcatttttaata------aataataatattattaag---------acgtttgataccacagttccaattatacctttggttggaccattgggtaaagcgaaaggtggtgacgtcttaggtcaccccattaggaag---ttgatctcggccgatttc------tcagattatgatattattgacttattttggcatatatgcagaaatctttctcattattacagcggagcttcaaaaaaa---aatagtttgtatcaaata---------aagtatatacttcgactttcgtgtactagaactttagctcgtaaacacaaaagcgctttacgtgcttttttgaaaagattagttccagaagttttggaagaattttttatggaggaggagcaagttctttcgttgatcttctcaaggtattcttttccttcgcggagattgtatagagaaggtcgtatttggtatttggatatttattatttgtatcaacgatctagtcaatca	[ 1]
Agelanthus   	??????????????????????????????????????????cgatcaagtttgttcaaaaatgtaagttatgacaaaagggttaggttactaattgtgaaacgattaattactcgaatgtatcaccagaattcttttcttatttctacttat---------gat------tataac------------caaaatgctttttttgggcacaacaaacatttttatttgcaaatcatatcgtgtaagttagcggttattgtggaaattaaacttttcctaggcttagta---tcttctctt---------gaagataat---aaaatagacgaatctaaaaatttacgatcaattcattccatatttccctttctagaagataaattctcccgtttaaattatgtgtcaaatatactaataccttatcctgtacatcttgaaatattggttttaattcttcgttgttgggtaaaagatgcttcttctttacattttttacaattcgttttccacaaaaataataattggaaccatttttttttcaaaaataactatatttccaccctt------------tcaaaaaga------------aatcagagattatttttattcttatataattctcatgtctgtgaatatgaatccatttttgtttttttacgtaaccaatcctatcatttacgatcaacattttttggaaccttttttgagcgaactattttctatggaaaaataaaaaaagagtatctt------gtaaatgtc------tttactaaggattttcaagccata------tcatatatgttcaaagatatttttatgcattatgttaggtaccaaggaaaatcgattttggcttcaaaatggacgttttttattctgaataaatggaactattaccttgctctcttttggaaatatcgtttttatgtgtggtatcaatcagaaagg------ataaaaacattatccaagcatttccttgactttctaggttatcgt------tcaagtgca------aatatacgattcaattcttcgttgggacgaagtcaaatgatagaaaatttatttataata------aataataatattattaagacgtttgagacgtttgatactacagttccaattatacctttggttggaccattaggtaaagcgaaaggtggtgacgtcttaggtcaccccattagtaag---ttgatctcggccgattta------tcagattatgatattattgacttattttggcatatattcagaaatctttctcattattacagcggagcttcaaaaaaa---aatagtttgtatcaaata---------aagtatatacttcgactttcatgtactagaactttagctcgtaaacacaaaagcgctttacgtgcttttttgaaaagattagttccagaagttttggaagaattttttatggaggaggagcaagttctttcgttgatcttctcaaggtattcttttccttcgcgtagattgtatagagaaggtcgtatttgg??????????????????????????????????????????	[ 1]
Alepis       	caggagtatatttatgcacttactcacaatcgtagtttaaatcgatcaagtttgctcgaaaatgtaggttatgacaaaaaatttagattactaattgtgaaacgcttaattactcgaatgtatcaacagaattcttttcttatttctactaat---------aat------tctaac------------ctaaatcctttttttgggcacaacaaacatttttattttcaaatcatatcgagtaaattagcagttattgtggaaatgaaactttccctatgcttagta---tcttcccta---------gaagatcaa---aaaatagacgaatctcaaaatttacgatcaattcattccacatttccctttttagaagataaattctcctatttaaattatgtgtcaaatatactaataccctatcctgttcatcttgaaatcttgattctaattcttcgttactgggtgaaagatgcctcttctttgcattttttacgattcgttttccacgagaatcttaattggaaccccacctttttttcaaagaaatatattgacactctt------------tcaaaaaga------------aatcaaagattattcttatttttatataactctcatgtctgtgaatacgaatccattttcgtttttttacgtaaccaatcctatcatttacgatcaacattttttggaaccctttttgagcgcatttttttctatggaaaaataaaaaaagagtatctt------gtaaatgtc------tttactcaggattttcaagctatt------tcatggctgttcaaagatccttttatgcattatgttaggtatcaaggaaaatcgattctggcttcaaaacggacgtttcttattctgaataaatggaaatattaccttgccctcttttggaaatgtcgtttttatgtgtggtatcaaccagaaaggatccatatcaaaacattatccaagcatttccttgactttctaggttatctt------tcaagtgca------agtatacgattcaacccttcggtgggacgaagtcaaatgctagaaaattcatttataata---------aataatattattaag---------acgtttgataccacagttccaattatgcctttggttggatcattggctaaagcgaaagtttgtgacgtcttaggtcaccccattagtaag---ttggtctgggccgatttc------tcagattatgatattattgacttattttggcgtatatgcagaaatctttctc??????????????????????????????????????????????????????????????????????????????????????????????????????????????????????????????????????????????????????????????????????????????????????????????????????????????????????????????????????????????????????????????????????????????????????????????????	[ 1]
Amyema       	???????????????????????????????????????????????????ttgttcgaaaatgtrrgttatgacaaaaaggttaggttactaattgtgaaacgyttaattactsgaatgtatyaycagaattcttttcttatttctacttat---------gat------tcgaac------------caaaatgctttttttggacacaacaaacatttttatttgcaaatcatatcgrgtaagttrgcggttattgtggaaatkaaacttttcctaggcttagta---tcttctatt---------gaagataat---aaaatagacgaatctaaaaatttacgatcaattcattccatatttccytttttagaagataaattctccygtttmaattatgtgtcaartatactaataccttatcctgctcatcttgaaatattggttttaattcttcgttgttgggtgaaagatgcttcttctttacattttttacgattcgttttmcacgagaatcgtaattggaaccatttttttttwcaaaataaatatakttccaccctt------------tcaaaaagaaaaaaa------aatcagagattattkktattyttatataattctcakgyctgkgaatacgaatccatttttgtttttttacgtaaccaatcctatcatttacgatcaacattttttggaacyttttttgagcgaactrttttctatgkaaaaataaaaaaagagtatctt------gtaaatgty------tttactaaggattttcaagccata------tyatgtatgttcaaagatatttttatrcattatgttaggtatcaaggaaaatctattctggcttcaaaatgkacgttttttattcwgaataaatggaactattayyttgctctcttttggaaatgtcgtttttatgtgtggtatcaatcagaaarg------ataaaaayattatccaagcatttccttgcctttctaggttatctt------tcaagtrca------aatatacgattcaacccttcgttgggacgaagtcaaatgatagaaaattcatttmtaata---aataataataatattaktaag---------acgtttgataccacagktccaattayacctttggttggaccattggttaaagckaaagttrgtgacgtyttargtyaycccattagtrag---ttrakctcgkccgattta------tcagattatgatattattgacttattytggcatatatgcagaaatctttctcattattacagcggassttcaaaaaaa---arkagtttgtatcaaata---------aagtatatacttcgactttmttgtactagaactttagctcgtaaacacaaaagcgctttacgtgcttttttgaaaagattaggtcmaraagttttggaagaattttttatggaggaggagcaagttctttygttratcttctcaaggtattcttttacttcgmagagattgtatagaaaaggt???????????????????????????????????????????????????	[ 2]
Amylotheca   	caggagtatatttatgcacttactcataatcgtagtttaaatcgatcaagtttgttcgaaaatgtaggttatgacaaaaaatttaggttactaattgtgaaacgcttaattactcgaatgtatcaacagaattcttttcttatttatactaat---------gat------tctaac------------caaaatcctttttttgggcacaacaaacatttttattttcaaatcatatcaggtaaattagcaattattctggaaattaaactttccctatgcttagta---tcttccctc---------gaagataagaagaaaatagacgaatctcaaaatatacgatcaattcattccacatttccctttttagaagaaaaattctcccatttaaattatgtgtcaaatatattaataccctatcctgttcatcttgaaatcttgattctaattcttcgttactgggtgaaagatgtttcttcttggcattttttacgattcgttttccacgagaatcgtaattggaactttttttttttcccaaagaaatatatttacactctt------------tcaaaaaga------------aatcaaagattattcttatttttatataattctcatgtctgtgaatacgaatccatttttgtttttttacgtaaccaatcctatcatttacgatcaacattttttggaaccctttttgagcgaatttttttctatggaaaaataaaaaaagagtatctt------gtaaatatc------tttactaaggattttcaagctatt------tcatggctgttcaaagatccctttatgcattatgttaggtatcaaggaaaatcgattatggcttcaaaacggacgtctcttattctgaataaatggaaatattaccttgccctcttttggaaatgtcgtttttttgtgtggtatcaaccagaaaggatccatataaaaacattatccaagcatttccttgactttataggttatctt------tcaagtgca------agtatacgc------ccttcggtgggacgaagtcaaatgccagaaaattcatttataata---------aataatattattaag---------acgtttgataccatagttccaattatgcctttggttggatcattggctaaagcgaaagtttgtgacgttttaggttaccccattagtaag---ttggtctgggccgattta------tcagattatgatattattgacttattttggcgtatatgcagaaatctttctcattattacagcggacgctcaaaaaaa---aagagtttgtatcaaata---------aagtatatacttcgactttcttgtactagaactttagctcgtaaacataaaagcactctacgtgcttttttgaaacgattaggtccggaatttttggaagaattttttacggaagaggagcaagttctttcgttgaccttctcaaggtattcttttacttcgcggaagttatatagagaaggtcgtttttggtattttgatatt??????????????????????????????	[ 1]
Atkinsonia   	?????????????????????????????????????????????????????????gaaaatgtaggttatgacaaaaaatttaggttactaattgtgaaacgcttaattactcgaatgtatcaacagaattctttgcttatttctactaat---------gat------tctaac------------caaaatcccttttttgggcacaacaaacatttttattttcaaatcatatcgggtaaattagcagttattgtggaaattaaactttccctatgcttagta---tcttccctc---------gaagataag---aaaatagacgaatctcaaaatttacgatcaattcattccatatttccctttttagaagaaaaattctcccatttaaattatgtgtcaaatatactaataccctatcctgttcatcttgaaatcttgattctaattcttcgttactgggtgaaagatgcctcttctttgcattttttacgattcgttttccacgagaatcgtaattggaaccatttttttttcccaaagaaatatatttccactctt------------tcaaaaaga------------aatcaaagattattcttattcttatataattctcatgtctgtgaatacgaatccatttttgtttttttacgtaaccaatcccatcatttacgatcaacattttttggaaccctttttgagcgaatgtttttctatggaaaaataaaaaaagagtatctt------gtaaatgtc------tttactaaggattttcaagctatt------tcatggctgttcaaagatccttttatgcattatgtaaggtatcaaggaaaatctattctggcttcaaaacggacgtctcttattctgaataaatggaaatattaccttgccctcttttggaaatgtcgtttttatgtgtggtatcaaccagaaaggatccatataaaaacattatccaagcatttccttgactttctaggttatctt------tcaagtgca------agtatacgattcaacccttcggtgggacgaagtcaaatgctagaaaattcatttataata---------aataatattattaag---------acgtttgataccacagttccaattatgcctttggttggatcattggctaaagcgaaagtttgtgacgtcttaggtcaccccattagtaag---ttggtctgggccgattta------tcagattatgatattattgacttattttggcgtatatgcagaaatctttctcattattacagcggagcctcaaaaaaa---aagagtttgtatcaaata---------aagtatatacttcgactttcttgtactagaactttagctcgtaaacacaaaagcactctacgtgcttttttgaaaagattaggtccggaatttttggaagaattttttacggaggaggaacaggttctttcgttgatcttctcaaggtactctttcacttcgc???????????????????????????????????????????????????????????????????????	[ 1]
Bakerella    	???gagtatatttatgcacttactcataatcgtagtttcaatcgatcaagtttgttcgaaaatgtaagttatgacaaaaagattaggttactaattgtgaaacgattaattactcgaatgtatcaccagaattttttccttatttctacttat---------gat------tataac------------caaaatgctttttttggacacaacaaacatttttatttgaaaatcatatcgggtaagttagcggttattgtggaaataaaacttttcctaggtttatta---tcttccaga---------gaagataat---aaaatagacgaatctaaaaatttacgatcaattcattccatatttccctttttagaagataaattctctcgtttaaattatgtgtcaaatatactaataccttatcctgttcatcttgaaatattggttttaattcttcgttgttgggtgaaagatgcttcttctttacattttttacgattcgttttccacgagaatcataattggaaccatttttttttcaaaaataaatatgtttccgccctt------------tcaaaaaga------------aatccgagattatttttattcttatataattctcatgtctgtgaatacgaatccatttttggttttttacgtaaccaatcctatcatttacgatcaacattttttggaaccttttttgagcgaactattttctatggaaaaataaaaaaagagtatctt------gtaaatgtc------tttactaaggattttcaagccata------tcatgtatgtttaaagatatttttatgcattatgttaggtatcaaggaaagtctattctggcttcaaaatgggcgttttttattctgaataaatggaactattaccttgatctcttttggaaatgtcgtttttatgtgtggtatcaatcagaaagg------ctaaaaacattatccaagcatttccttgactttctaggttatctt------tcaagtgca------aatatacgattcaacccttcgttgggacgaagtcaaatgatagaaaattcatttataata------aataataatattattaag---------acgtttgataccactataccttttatacctttggttggaccattggttaaagcgaaagttggtgacgtcttaggtcaccccattagtaag---ttgatctcggccgattta------tcagattatgatattattgactcattttgtcatatatgcagaaatctttttcattattacagcggagcttcaaaaaaa---aatagtttgtatcaaata---------aagtatatacttcgactttcgtgtactataactttagctcgtaaacacaaaagtgctttacgtgcttttttgaaaagattagttccagaagttttggaagaattttttatggaggaggaacaagttctttcgttgatcttctcaaggtattcttttacttcgcagagattgtatagagaaggtcgtatttggtatttggatatttat???????????????????????????	[ 1]
Baratranthus 	??????????????????????????????????????????????????????????????????ggttatgacaaaaaggttaggttattaattgtgaaacgcttaattactcgaatgtatcaccagaattcgtttcttatttctccttat---------gat------tataac------------caaaatgctttttttgggcacaacaaacatttttatttgaaaatcatatcgggtaagttagcggttattgtggaaattcaatttttactaggcttagta---tcttctctt---------gaagataat---aaaatagacgaatctaaaaatttacgatcaattcattccatatttccctttttagaagataaattctcccgtttaaattatgtgtcaaatatactaataccttatcctgttcatcttgaaatattggttttaattcttcgttgttgggtgaaagatgcttcttctttacattttttacgattcgttttccacgagaatcgtaattggaaccatttttttttccaaaataaatatatttcccccctt------------tcaaaaata------------aatcaaagattatttttattcttatataattctcatgtctgtgaatacgaatccatttttgtttttttacgtaaccaatcctatcatttacgatcaacattttttggaaacttttttgagcgaactattttctatggaaaaataaaaaaagagtatctt------gtaaatgtc------tttactaaggattttcaagccata------tcatgtatgttcaaagatatttttatgcattatgttaggtatcaaggaaaatatattctggcttcaaaatggacgttttttattctgaataaatggaactattaccttgctctcttgtggaaatgtcgtttttatgtgtggtatcaatcagaaagg------ataaaaacattatccaagcattttcttgactttctaggttatttt------tcaagtgca------aatatacgattcaacccttcgttgggacgaagtcaaatgatagaaaattcatttataata---aataataataatattattaag---------acgtttgataccacagttccaattatacctttggttggaccattggttaaagcgaaagttgttgaggtctta?gtcaccccattagtaag---tggatctcg?ccgattta------tcagattatgatattattgatttattttggcatatatgtagaaatctttctcattattacagcggagcttcagaaaaa---aaaagtttgtatcaaata---------aagtatatacttcgactttcttgtactagaactttagctcgtaaacacaaaagctctttacgtgcttttttgaaaagattaggtccagaaggtttggaagaattttttatggaggaggagcaagttctttcgttgatcttctcaaggtattctttt??????????????????????????????????????????????????????????????????????????????	[ 1]
Benthamina   	caggagtatatttatgcacttacttataatcgtagtttcaatcgatcaaatttgttcgaaaatgtgggttatgacaaaaaggttaggttactaattgtgaaacgcttaattactcgaatgtatcaccagaattctcttcttatttctacttat---------gat------tcgaac------------caaaatgttttttttggacacaacaaacatttttatttgcaaatcatatcgggtaagttagcggttattgtggaaattaaacttgtcctaggcttagta---tcttctatt---------gaagataat---aaaatagacgaatctaaaaatttacgatcaattcattccatatttccctttttagaagataaattctcccgtttaaattatgtgtcaaatatactaataccttatcctgttcatcttgaaatattggttttaattcttcgttgttgggtgaaagatgcttcttctttacattttttacgatttgttttccacgagaatcgtaattggaaccatttttttttccaaaataaatatatttacaccctt------------tcaaaaaga------------aatcagagattatttttattcttatataattctcatgtctgtgaatacgaatccattttt???tttttacgtaaccaatcctatcatttacgatcaacattttttggaaccttttttgagcgaacttttttctatggaaaaatcaaaaaagagtatctt------ggaaatgtc------tttactaaggattttcaagccata------tcatgtatgttcaaagatatttttatgcattatgttaggtatcaaggaaaatctattctggcttcaaaatggacgttttttattctgaataaatggaactattaccttgctctcttttggaaatgtcgtttttatgtgtggtatcaatcagaaagg------ataaaaacattatccaagcatttccttgcctttctaggttatctt------tcaagtaca------aatatacgattcaacccttcgttgggacgaagtcaaatgatagaaaattcatttataata---aataataataatattattaag---------acgtttgataccacagttccaattataccttttgttggaccattggttaaagcgaaagttggtgacgtcttaggtcaccccattagtaag---ttgatctcgtccgattta------tcagattatgatattattgacttattttggcatatatgcagaaatctttctcattattacagcggagcttcaaaaaaa---aatagtttgtatcaaata---------aagtatatacttcgactttcttgtactagaactttagctcgtaaacacaaaagcgctttacgtgcttttttgaaaagattaggtccagaagttttggaagaattttttatggaggaggagcaagttctttcgttgatcttctcaaggtattcttttacttcgcagagattgtatagagaaggtcgtatttggtatttggatatttattat????????????????????????	[ 1]
Berhautia    	????????????????????????????????????????????????????????????????????????????????????aggttactaattgtgaaacgattaattactcgaatgtatcaccagaattcttttcttatttctacttat---------gat------tataaccaatatgcttaccaaaatgctttttttgggcacaacaaacatttttatttgcaaatcatatcgtgtaagttatcggttattgtggaaatgaaacttttcttaggcttagtatcttcttctctt---------gaagagaat---aaaatagacgaatctaaaaatttacaatcaattcattccatatttccctctctagaagaaaaatcctctcgtttaaattatgtgtcaaatatactaataccttatcctgttcatcttgaaatattggttttaattcttcgttgttgggtgaaagatgcttcttctttacattttttacgattcgttttccatgaaaatcgtaattggaaccatttttttttcaaaaataactctatttccaccctt------------tcaacaaaaaaa---------aatcagaaattctttttattcttatataattctcatgtctgtgaatatgaatccatttttgtttttttacgtaaccaatcctatcatttacgatcaacattttttggaaccttttttgagcgaactattttctatggaaaaataaaaaaagaatatctt------gtaaatgtc------tttactaaggattttcaagccata------tcatgtatgttcaaagatatttttatgcattatgttaggtatcaaggaaaatctattttggcgtcaaaatggacgttttttattctgaataaatggaactatttccttgctcctttttggaaatgtcgtttttatgtgtggtatcaatcagaaagg------ataaaaaaattatccaagcatttccttgactttctaggttatctt------tcaagtaca------aatatacgattcaatccttcgttgggacgaagtcaaatgatagaaaattcatttataata------aagaataatattattaat---------acgtttgataccacaattccaattatacctttggttgaatcattgggtaaagcgaaaggtggtgacgtcttaggtcaccccattagtaag---ttgatctcggccgattta------tcagattatgatattattgacttattttggcatatatgcagaaatctttctcattattacagcggagcttcaaaaaaa---aatagtttgtatcaacta---------aagtatatacttcgactttcgtgtactagaactttagctcataaacgcaaaagcgctttacgtgtttttttgaaaagattagttccagaagttttggaagaattttttatggaggatgagcaagttctttcgttaatcttctcaaggtattcttttccttcgcggagattgtatatagagggtcgtatttggtatttggatatttattat????????????????????????	[ 1]
Cecarria     	??????????????????????????????????????????????????????????????????????????????????ttaggttactaattgtgaaacgcttaattactcgaatgtatcaacagaattattttattatttctactaat---------gat????????????????????????????????????????????????????????????????????????????????????????????????????????????????????????????????????????????????????????????????????????????????????????????????????????????????????????????????????????????????????????????????????????????????????????????????????????????????????????????????????????????????????????????????????????????????????????????????????????????????????????????????????????????????????????????????????????????????????????????????????????????????????????????????????????????????????????????????????????????????????????????????????????????????????????????????????????????????????????????????????????????????????????????????????????????????????????????????????????????????????????????????????????????????????ctcttttggaaatatcgtttttatgtgcggtatcaaccagaacgg------ataaaaacattatccaagcatttc------tttctaggttatctt------tcaagtgta------agtatacgattcaacttttggttggtccgaagtctaatgctagaaaattcctttctaata------aataataatattattaag---------gcgtttgatactaca---------atgcctttggttggatctttggctaaagcgaaagttggcgatgtcttaggtcgccctattaataag---ttgatctcgatcgattta------tcagattatgatattattgacttattttggcatatatgccaaaatatttttaattatttcagcggagtctcaaaaaaa---aagagtttgtatcaaata---------aagtatatatttcgactt??????????????????????????????????????????????????????????????????????aatttttggaataattttttttggtggaagagcaagttctttcgttgatcttctaaaggtattcttttaactcccggggtttatatagagaaagtcatgtttggtatctggatatt??????????????????????????????	[ 1]
Cladocolea   	??????????????????????????????????????????????????????????????????ggttatgacaaaaagtttaggttactaattgtgaaacgcttaattactcgaatgtatcaacagaattatttttttatttctactaat---------gat------tctaac------------caaaatacttttttgggacacaacaaatatttttattttcaaatcctatcgggtaaattagcagttattgtggaaattaaactttccctatacttagta---tcttccctcgaagac---gaagataag---aaaatagataaattccaaaatttacgatcaattcattccatatttccctttttagaagaaaaattctcccatttaaattatgtgtcaaatatactaataccctatcctgttcatcttgaaatcttgattctaattcttcgttactgggtgaaagacgcttcttctttgcattttttacgattcgttttccacgagaatcgtaattggaatatt---ttgtttccaaagaattttattttcactcta------------------aga------------aatcaaagattattc------ttatataattctcatgtctgtgaatacgaatccatttttgtttttttacgtaaccaatcctatcatttacgatcaacattttttggaacctcttttgagcgaattttcttctatggaaaaataaaaaaagagtttttt------gtaaatgtc------tttactaagtattttcaagttatt------tcatggctgttcaaagatccttttatgcattatgttaggtatcaaggaaaatctattctggcttcaaaacgggcgtctcttattctgaataaatggaaatattatcttgccctcttttggaaatgtcgtttttatgcgtgggatcaaccagaaaggattcatataaaaacattatccaagcactttcttgactttctaggttatctt------tcaagtgca------agtatacgc------ccttcggcgggacgaagtcaaatgctagaaaattcatttttaata---------aataatattattaag---------acgtttgataccacagttccaattatgcctttggttggatcgttggctaaagcaaaagtttgtgacgtcttaggttaccccattagtaag---ttggtctggtccgattta------tcagattatgatattattgacttattttggcgtatatgcagaaatctttctcattattacagcggagcctcaaaaaaa---aagagtttgtatcaaata---------aagtatatacttcgactttcttgtactagaactttagcttgtaaacacaaaagcactctacgtgcttttttgaaaagattaggtccggaattttttgaagaattttttacgggggaggagcaagttctttcgttgatcttttcaaggtattcttttacctcgcggcgg??????????????????????????????????????????????????????????????????	[ 1]
Dactyliophora	caggagtatatttatgcacttactcataatcgtagtttcaatcgatcaagtttgttcgaaaatgtaggttatgacacgaaggttaggttactaattgtgaaacgcttaattactcgaatgtatcaccagaattcttttcttatttatacttat---------gat------tcgaac------------caaaatgctttttttggacaccacaaacatttttatttgcaaatcatatcgggtaagttagcggttattgtggaaattaaacttttcctaggcttagta---tcttctatt---------gaaaataat---aaaatagacgaatctaaaaatttacgatcaattcattccatatttccctttttagaagataaattctcccgtttcaattatgtgtcaaatatactaataccttatcctgttcatcttgaaatattggttttaattcttcgttgttgggtgaaagatgcttcttctttacattttttacgattcgttttccacgagaatcgtaattggaactatttttttttaccaaataaatatatttccaccctt------------tcaaaaaga------------aatcagagattatttttattcttatataattctcatgtctgtgaatacgaatccatttttgtttttttacgtaaccaatcctatcatttacgatcaacattttttggaaccttttttgagcgaactattttctatggaaaaataaaaaaagagtatctt------gtaaatgtc------tttactaaggattttcaagccata------tcatgtatgttcaaagatatttttatgcattatgttaggtatcaaggaaaatctattctggcttcaaaatggacgttttttattctgaataaatggaactattactttgctctcttttggaaatgtcgtttttatgtgtggtatcaatcagaaagg------ataaaaacattatacaagcatttccttgcctttctaggttatctt------tcaagtgca------aatatacgattcaacccttcgttgggacgaagtcaaatgatagaaaattcatttataata---aataataataataatattaag---------acgtttgataccacagttccaattatacctttggttggaccattggttaaagcgaaagttggtgacgtcttaggtcaccccattagtaag---ttgatctcgtccgattta------tcagattatgatattattgacttattttggcatatctgcagaaatctttctcattattacagcggagcttcaaaaaaa---aatagtttgtatcaaata---------aagtatatacttcgactttcttgtactagaactttagctcgtaaacacaaaagcgctttacgtgcttttttgaaaagattaggcacagaagttttggaagaattttttatggaggaggagcaagttctttcgttgatcttctcaaggtattcttttacttcgcagagatagtatagagaaggtcgtatttggtatttggatatttattat????????????????????????	[ 1]
Decaisnina   	???????????????????????????????????????????????????????????????????????????????????????????????????????????????????????????caacagaattcttttcttatttctactaat---------gat------tctaac------------caaaatccttttttggggcacaacaaacattttgatttgaaaatcatatccgataaattagcagttattgcggaaatgaaactttccctaggcttagta---tcttccttc---------gaagataag---aaaatagacgaatctcaaaatatacgatcaattcattccacatttccctttttagaagaaaaattctcccatttaaattatgtgtcaaatatattaataccctatcctgttcatcttgaaatcttgattctaattcttcgttactgggtgaaagatgtttcttctttgcattttttacgattcgtttttcacgagaatcgtaattggaactttctttttttccaaaataaatatagttacactctt---tcaaaaagttcaaaaaga------------aatcaaggattattcttatttttatataattctcatgtctgtgaatacgaatccatttttgtttttttacgtaaccaatcctattatttacgatcaacattttttggaaccctttttgagcgaatttttttctatggaaaaataaaaaaagagtatctt------gtaaatgtc------tttactaaggattttcaagctatt------tcatggctgttcaaagatccctttctgcattatattcggtatcaaggaaaatcgattctggcttcaaaacagacgtctcttattctgaataaatggaaatattaccttgccctcttttggaaatgtcgtttttttgtgtggtatcaacccgaaaggatccatataaaaacattatccaagcatttccttgactttctaggttatctt------tcaagtgca------agtatacgcttcaacccttcggtgggacgaagtcaaatgttagaaaattcatttataata---------aataatattattaag---------acgtttgataccatagttccaattatacctttggttggatcattggctaaagccaaaatttgtgacgtcttaggtcaccccattagtaag---ttggtctgggccgattta------tcagattatgatattattaacttattttggcgtatatgcagaaatctttctcattattacagcggagcctcaacaaaa---aaaagtttgtatcaaata---------aagtatatacttcgactttcttgtactagaactttagctcgtaaacataaaagcactctacgtgcttttttgaaacgattaggtccggaatttttggaagaattttttacggaagaggagcaagttctttacttgatcttctcaaggtattcttttagttcgcggaagttatatggagaaggt???????????????????????????????????????????????????	[ 1]
Dendropemon  	????????????????????????????????????????????????????????cgaaaatgtaggttatgacaaaaagtttaggttactaattgtgaaacgcttaattactcgaatgtatcaacagaattattttcttatttctactaat---------gat------tctaac------------caaaatcctttttgggggcacaacaaatatttttattttcaaatcttatcgggtaaattagcagttattgtggaaatgaaactttccctatgcttagta---tcttccctc---------gaagataag---aaaatagacgaataccaaaatttacgatcaattcattccatatttccctttttagaagataaatactcccatttaaattatgtgtcaaatatactaataccgtatcctgttcatcttgaaatcttgattctaattcttcgttactggttgaaagacgtctcttctttgcattttttacgattcgttttccacgagaatcgtaattggaatctt---ttttttccaaagaaatatatttccactcttttaaatttaaaaatcaaaaga------------aatcaaagattattc------ttatataattctcatgtctgtgaatacgaatccattattgtttttttacgtaaccaatcctatcatttacgatcaacatcttttggaaccccttttgagcgaattttcttctatggaaaaataaaaaaagagtttttt------gtaaatgtc------tttactaacgattttcaagttatt------tcatggctgttcaaagatccttttatgcattatgttaggtatcaaggaaaatctattctggcttcaaaacgggcgtctcttattcttaataaatggaaatattatcttaccctcttttggaaatgtcgtttttatgtgtggtatcaaccagaaagtattcatataaaaacattatccaagcactttatttactttctaggttatctttcaatttcaagtgca------agtatacgattcaacccttcggcgggacgaagtcaaatgctagaaaattcatttttaata---------aataatattattaag---------acgtttgataccacagttccaattatgcctttggttggatcgttggctaaagcaaaagtttgtgacgtcttaggtcaccccattagtaag---ttggtctggtccgattta------tcagattatgatattatttatttattttggcatatatgcagaaatctttctcattattatagcggagcctcaaaaaaa---aagagtttgtatcaaata---------aagtatatacttcgactttcttgtactagaactttagcttgtaaacacaaaagcactctacgtgcttttttgaaaagattaggtccggaattttttgaagaattttttacggaggaggagcaagttctttcgttgatcttttcaaggtatttttttacttcgcggcggttgtatagagaa??????????????????????????????????????????????????????	[ 1]
Dendrophthoe 	caggagtatatttatgcacttactcataatcgtagtttcaatcgatcaagtttgtttgaaaatgtaagttatgacaaaaargttaggttactaattgtgaaacgattaattactcgaatgtatcaccagaaytctkttmttatttmtacttat---------gat------tataac------------caaaatgmtttttttgggcacaacaagyatttttatttgcaaatcatatcgggtaagttagcggttattgtrgaaattaaactttttctaggcttagta---kcttctctt---------gaagataat---aaaatagacgaatmtaaaaatttacgatcaattcattccatatttccctttttagaagataaattytcccgtttaaattatgtgtcaaatataytaataccttatcctgttcatcttgaamtattggttttaattcttcgttgttggrtgaaagatycttcttctttacattttttacgrttcgttttycacgagaatcgtamttggaaccatttttttttmcaaaataaatatatttccaccctt------------ccaaaaaga------------aatcakagattwtttytattcttatataattctcatgtytgtgaatacgaatccrtttttgtttttttacgtaaccaatcctatyatttacgatcaacattttttggaaccttttttgagcgaactrttttytatggaaaaataaaaaaagagtatytt------gtaamtgtc------tttactaaggattttcaagccata------tcatrtatgttcaaagatatttgtatgcattatgttaggtatmaaggaaaatctattctggcttcaaaatggacgttttttattctgaataaatggaaytattaycttaytctcttttggaaatgtcgtttttatgtgtgktatcaatcagaaagg------ataaaaacattatccaagcatttccttgactttctaggttatctt------tcaagtkca------aatakacgattcaaccyttcgttgggacgaagtcaaatgatagaaaattcatttataata------aataataatattattaas---------acgtttgataccacagttccaattatayctttggttggaccattggttaaagtgaaarttggtgacktcttaggtcamcccattagtaag---ttgatctcgaccgattta------tcagattrtgatattattgayttattttggcatatatgcagaaatctttctcattattacagcggagcttcaaaaaaa---aatagtttgtatcaamta---------aagtatatacttcgactttcgtgtactagaactttagctcgtaaacacaaaagcgctttacgtgcttttttgaaaagattagttccagaagttttggaagaattttttatggaggaggagcaagtyctttcgttgatcttctcaaggtattcttttccttcgcagagattgtatatagaaggtcgtatttggtatttggatacttattatttgtatcaacgatctagtcaatca	[ 2]
Desmaria     	??????????????????????????????????????????????????tttgttcgaaaatataggttatgacaaaaaatttaggttactaattgtgaaacgcttaattactcgaatgtatcaaccgaattcttttcttatttctactaat---------gat------tctaac------------caaaatcctatttttgggcccaacaaacattctttttttcaaatcctatcgggtaaattagcagttattgtggaaatgaaactttccctatgcttagta---tcttccctc---------gaagataag---aaaatagacgaatctcgaaatttacgatcaattcattccatatttccctttttagaagataaattctgccagttaaattttgtgtcaaatatactaataccctatcctgttcatcttgaaatcttgattctaattcttcgttactgggtgaaagatgcctcttctttgcattttttacgatttgttttccacgagaatcgtaattggaaccgtttttttttcctaaataaaaatatttccaccctt------------tcaaaaaga------------aataaaagattattcttattcttatataattctcatgtctgtgaatacgaatccatttttgtttttttacgtaaccaatcttatcatttacgatcaacattttttggaaccctttttgagcggatttttttctatggaaaaataaaaaaagagtatctt------gtaaatgtc------tttactaaggagttgcaagctatt------tcatggctgttcaaagatccttttatgcattatgttaggtatcaaggaaaatatattctggcttcaaaacggacgtctctttttttgaataaatggaaatattaccttgccctcttttggaaatgtcgtttttatgtgtggtatcaaccagaaaagatccatataaaaacattatccaagcatttccttgactttctaggttatttt------tcaagtgca------agtatacgattcaacccttcggtgggacgaagtcaaatgctagaaaattcatttataata---------aataatattattaag---------acgtttgataccacagttcctattatgcctttagttggatcattggctaaagcgaaaatttgtgacgtcttaggtcaccccattagtaag---ttagtctgggccgattta------tcagattataatattattgacttattttggcgtatatgccgaaatctttct???????????????????????????????????????????????????????????????????????????????????????????????????????????????????????????????????????????????????????????????????????????????????????????????????????????????????????????????????????????????????????????????????????????????????????????????????	[ 1]
Diplatia     	??????????????????????????????????????????cgatcaagtttgttcgaaaatgtgggttatgacaaaaaggttaggttactaattgtgaaacgtttaattactggaatgtatcatcagaatttttttcttatttctacttat---------gat------tcgaac------------caaaatgctttttttggacacaacaaacattttgatttgcaaatcatatcgagtaagttagcggttattgtggaaatgaaacttttcctaggcttatta---tcttctatt---------gaagataat---aaaatagacgaatctaaaaatttacgatcaattcattccatatttccttttttagaagataaattctcctgtttcaattatgtgtcaaatatactaataccttatcctgttcatcttgaaatattggttttaattcttcgttgttgggtgaaagatgcttcttctttacattttttacgattcgttttacacgagaatcgtaattggaaccatttttttttccaa???aaatatatttccaccctt------------tcaaaaagaaaaaaaaaaagaaatcaaaaattattggaatttttatataattctcaggtttgggaatacgaatccatttttgtttttttacgtaaccaatcctatcatttacgatcaacattttttggaactttttttgagcgaactattttctatggaaaaataaaaaaagagtatttt------gtaaatgtt------tttactaaggattttcaagccata------tcatgtatgttcaaagatatttttatacattatgttaggtatcaaggaaaatctattctggctttaaaatgtacgttttttattcagaataaatggacctattacttttctctcttttggaaatgtcgtttttatgtgtggtatcaatcagaaagg------ataaaaacattatccaaacatttccttgcctttctaggttatctt------tcaagtgca------aatatacgattcaacccttcgttgggacgaagtcaaatgatagaaaattcatttataata---------aataatattagtaag---------acgtttgataccacagttccaattacacctttgg------------------------------------taggttatcccattagtaag---ttgatctcgtccgattta------tcggattatgatattattgacttattcgggcatatatgcagaaatctttctcattattacagcggagcttcaaaaaaa---agtagtttgtatcaaata---------aagtatatacttcgactttcttgtactagaactttagctcgtaaacacaaaagcgctttacgtgcttttttgaaaagattaggtcaaaaagttttggaagaattttttatggaggaggagcaagttctttcattaatcttctccaggtattcttttacttcgaggagattgtat????????????????????????????????????????????????????????????	[ 1]
Emelianthe   	???????????????????????????????????????????????????????????????????????????????????????ttactaattgtgaaacgattaattactcgaatgtatcaccagaattcttttcttatttctact?ct---------aat------tataac------------caaaatgttttttgggggcacaacaaacatttttattttcaaatcatatcgggtaagttagcggttattgtggaaattaaacttttcctaggcctagta---tcttctctt---------gaagataataaaaaaatagacgaatcgcaaaatttacgatcaattcattccatatttccctttttagaagataaattctcccgtttaaattatgtgtcaaatatactaataccttatcctgttcatcttgaaatactagttttaattcttcgttgttgggtgaaagatgcttcttatttacattttttacgattcgttttccacgagaatcgtaattggaaccatttttttttcaaaaagaaatatatttctaccctt------------tcaaaaaga------------aatcggagattatttttattcttatataattctcatgtctgtgaatacgaatccatttttgtttttttacgtaaccaatcctatcatttacgatcaacattttttggaaccttttttgagcgaactattttctatggaaaaataaaaaaagagtatctt------ggaaatggc------tttactaaggattttcaacccata------tca????????????????????????????????????????????????????????????????????????ttttttattctgaataaatggaactattaccttgctctcttttggaaatgtcggttttatgtgtggtatcaatcagaaagg------ataaaaacattattcaagcatttccttgactttctaggttatctt------tcaagtgca------aatatacgattcaacccttcgttgggacgaagtcaaatgatagaaaattcatttctaata------aataataatattattaag---------acatttgataccacagttcaaattatacctttggttggaccattggttcaagcgaaagttggtgacgtcttaggtcaccccattagtaagttgttgatctcgtcagattta------tcagattatgatattattgacttattttggcatatatgcagaaatctttctcattattacagtggagcttcaaaaaaaaaaaagagtttgtatcaaata---------aagtatatacttcaactttcgtgtactagaactgtagctcgtaaacacaaaagttctttacgtgctttttcgaaaagattagttctcgaagttttcgaagaattttttatggaggaggagcaagttctttcgttgatcttctcaaggtattcttttccttcgcag?????????????????????????????????????????????????????????????????????	[ 1]
Englerina    	???????????????????????????????????????aatcgatcaagtttgttcgaaaatgcaagttatgacaaaaaggctaggttactaattgtgaaacgattaattactcgaatgtatcaccagaattcttttcttatttctacttat---------gat------tataac------------caaaatgctttttttgggcacaacaaacatttttatttgcaaatcatatcgtgtaagttaacggttattgtggaaattaaacttttcctaggcttagta---tcttctctt---------gaagataat---aaaatagacgaatctaaaaatttacgatcaattcattccatatttccctttctagaagaaaaattctctcgtttaaattatgtgtcaaatatactaataccttatcctgttcattttgaaatattggttttaattcttcgttgttgggtgaaagatgcttcttctttacattttttacgattcgttttccacgaaaatcgtaattggaaccatttttttttcaaaaataactatatttccaccctt------------tcaaaaaaa------------aatcagagattctttttattcttatataattctcatgtctgtgaatatgaatccatttttgtttttttacgtaaccaaccctatcatttacgatcaacattttttggaaccttttttgagcgaactattttctatggaaaaataaaaaaagagtatctt------gtaaatgtc------tttactaaggattttcaagttata------tcatgtatgttcaaagatatttttatgcattatgttaggtatcaaggaaaatctattttggctttaaaatggacgttttttattctgaataaatggaagtattaccttactctcttttggaaatgtcgtttttatgtgtggtatcaatcagaaagg------ataaaaacattatccaagcatttccttgactttttaggttatctt------tcaagtgca------aatatacgattcaatccttcgttgggacgaagtcaaatgatagaaaattcatttataatg------aataataatattattaag---------acgtttgataccacagttccaattatacctttggttggaccattgggtaaagcgaaaagtggtgccgttttaggtcaccccattactaag---ttgatcccggacgatttc------tcagattatgatattattggcttattttggcatatatgcagaaatctttctcattattacagcggagcttcaaaaaaa---aatagtttgtatcaaata---------aaatatatacttcgactttcgtgtactagaactttagctcataaacacaaaagcgctttacgtgcttttttgaaaagattacttccagaagttttggaagaattttttatggaggaggataaagttctttcgttgatcttatcaaggtattcttttccttcgcggagatt????????????????????????????????????????????????????????????????	[ 1]
Erianthemum  	??????????????????????????????????????????cgatcaagtttgttcgaaaatgtaagttatgacaaaaaggttaggttcctaattgtgaaacgattaattactcgactgtatcaccagaattcttttcttatttctacttat---------gat------tataac------------caaaatgtttttttggggtacaacaaacatttttatttgcaaatcatatcgggtaagttagcggttattgtagaaattaaacttttcctaggcctagta---tcttctctttcttctcttgaagataataaaaaaataaacgaatctaaaaatttccgatcaattcattccatatttccctttttagaagataaattctcccatttaaattatgtgtcaaatatactaataccttatcctgttcatcttgaaatattagttttaattcttcgttattgggtgaacgatgcttcttctttacattttttacgattcgttttccacgagaatcgtaattggaaccatttttttttccaaaataaatctatttctaccctt------------tcaaaaagg------------aatcagagattatttttcttcttatataattctcatgtctgtgaatacgaatccatttttgtttttttacgtaaccaatcctatcatttacgatcaacattttttggaaccttttttgaacgaacttttttctatggaaaaataaaaaaagagtatctt------gtaaatggctttacctttactaaggattttcaagccata------tcatgtatgttcaaagatatttttatgcattatgttaggtatcaaggaaaatctattctggcttcaaaatggacattttttattctgaataaatggaactattaccttgctctcttttggaaatgtcgtttttatgtgtggtatcaatcagaaagg------ataaaaacattatccaagcatttccctgactttctaggttatctt------tcaagtgca------aatatacgattcaacccttcgttgggacgaagtcaaatgatagaaaattcatttataata------aataataatattattaag---------acatttgataccacagttccaattatacctttggttggaccattggttaaagcaaaagttggtgacgtcttaggtcaccccattagtaagttgttgatatcgtccgattta------tccgattatgatattattgacttattttggcatatatgcagaaatctttctcattattacagcggagcttcaaaaaaa---aagagtttgtatcaaata---------aagtatatactgcgacttttgtgtactagaactttagctcgtaaacacaaaagtgctttacgtgcttttttgaaaagattagttccagaagttttggaagaattttttatggaggaggagcaagttctttcgttgatcttctcaaagtattcttttccttcgcagagattgtatagagaaggtcgtatttgg??????????????????????????????????????????	[ 1]
Gaiadendron  	?????????????????????????????????????????????????????????????????????tatgacaaaaaatttaggttactaattgtgaaacgcttaattactcgaatgtatcaacagaattcttttcttatttttactaat---------gat------tctaac------------caaaatcccttttttgggcacaacaaacatttttattttcaaatcatatcgggtaaattagcagttattgtggaaattaaactttccctacgcttagta---tcttccctc---------gaagataag---aaaatagacgaatctaaaaatttacgatcaattcattccatatttccctttttagaagataaattctcccatttaaattatgtgtcaaatatactaataccctatcctgttcatcttgaaatcttgattctaattcttcgttactgggtgaaagatgcctcttctttacattttttacgattcgttttccacgagaatcgtaattgtaaccaattttttttaccaaagaaatatatttccactctt------------tcaaaaaga------------aatcaaaaattattc------ttatataattctcatgtctgtgaatacgaatccatttttttttttttacggaaccaatccaatcatttacaaccaaatttttttggaaccctttttgagcgaatttttttctatggaaaaataaaaaaaaagtatctt------gtaaatgcc------tttattaaggattttcaagctatt------tcatgccagttcaaagaaccttttatgcattatgttaggtatcaaggtaaatctattctggcttcaaaacggacgtctcttattctgaataaatggaaatattaccttgccctcttttggaaatgtcgtttttatgtatggtatcaaccagaaaggatccatataaaaacattatccaagcatttccttgactttctaggttatctt------tcaagtgca------agtatacgattcaacccttcggtgggacgaagtcaaatgctagaaaattcatttataata---------aataatattattaag---------acgtttgataccacagttccaattatgcctttgattggatcattggctaaagcgaaagtttgtgacgtcttaggtcaccccattagtaag---ttggtctgggccgattta------tcagattatgatattattgacttattttggcgtatctgcagaaatctttctcattattacagcggagcctcaaaaaaa---aagagtttgtatcaaata---------aagtatatacttcgactttcttgtactagaactttagctcgtaaacacaaaagcactctacgtgcttttttgaaaagattaggtccggaatttttggaagaattttttacggaggaggtgcaagttctttcgttgatcttctcaaggtattcttttacttcgcggaggttatatagagaaggtcgtatttggtatttggatatt??????????????????????????????	[ 1]
Globimetula  	caggagtatatttatgcacttactcataatcgtaatttcaatcgatcaagtttgttcgaaaatgtaagttatgacaaaaaggttaggttactaattgtgaaacgattaattactcgaatgtatcaccagaattattttcttatttctacttat---------aat------tataac------------caaaatgttttttgggggcacaacaaacatttttatttgaaaatcatatcgggtaagttagtggttattgtagaaattaaacttttcctaggcctagta---tcttttatt---------gaagataataaaaaaatagacgaatctaaaaatttacgatcaattcattccatatttccctttttagaagataaattctcccgtttaaattatgtatcaaatatactaataccttatcctgttcatcttgaaatattagttttaattcttcgttgttgggtgaaagatgcttcttatttacattttttacgattcgttttccacgaaaatcataattggaaccatttttttttccaaaataaatgtatttctaccctt------------tcaaaaaga------------aatcagagattctttttattcttatataattctcatgtctgtgaatacgaatccatttttttttttttacgtaaccaatcctatcatttacgatcaacattttttggaaccttttttgagcgaactattttctatggaaaaataaaaaaagagtatctt------gtaaatggc------tttactaaggattttcaagccata------tcatatatgttcaaagatatttttatcctttatgttaggtatcaaggaaaatctattctggcttcaaaatggacgttttttattctgaataaatggaactattatcttgctcttttttggaaatgtcgtttttatgtgtggtatcaatcagaaagg------ataaaaacattatccaagcatttccttgactttctaggttatctt------tcaagtgca------aatatacgattcaacccttcgttgggacgaagtcaaatgatagaaaattcatttataatg------aataataatattattaaa---------acatttgataccgcagttccaattatacctttggttggaccattggttaaagcgaaagttggtgacgttttaggtcaccccattagtaagttgttgatctcgtccgattta------tcagattatgatattattgacttattttggcatatatgcagaaatctttctcattattacagtggagcttcaaaaaaa---aagagtttgtatcaaata---------aagtatatacttcgactttcgtgtactagaactttagctcgtaaacacaaaagtgctttacgtgcttttttaaaaagattagttacagaagttttggaagaattttttatggaagaggagcaagttatttcgttgatcttctcaaggtattcttttctttcgcagagattgtatagagaaggtcgtattcggtatttggatatttattatttgtatcaacgatctagtcaatca	[ 1]
Helicanthes  	???????????????????????????????????????????????????????????????????????????????????????????????????????????????????????????????????????tttcttatttctacttat---------gat------tcgaac------------caaaatgctttttttggacacaacaaacatttttatttgcaaatcatatcgggtaagttggcggttattgtggaaattaaacttttcctaggcttagta---tcttctatt---------gaagataat---aaaatagacgaatctaaaaatttacgatcaattcattccatatttccctttttagaagataaattctcccgtttaaattatgtgtcaagtatactaataccttatcctgctcatcttgaaatattggttttaattcttcgttgttgggtgaaagatgcttcttctttacattttttacgattcgttttccacgagaatcgtaattggaaccatttttttttacaaaataaatatagttccaccctt------------tcaaaaaga------------aatcagagattatttttattcttatataattctcatgtctgtgaatacgaatccatttttgtttttttacgtaaccaatcctatcatttacgatcaacattttttggaaccttttttgagcgaactgttttctatggaaaaataaaaaaagagtatctt------gtaaatgtc------tttactaaggattttcaagccata------ttatgtatgttcaaagatatttttatgcattatgttaggtatcaaggaaaatctattctggcttcaaaatggacgttttttattctgaataaatggaactattatcttgctctcttttggaaatgtcgtttttatgtgtggtatcaatcagaaaag------ataaaaatattatccaagcatttccttgcctttctaggttatctt------tcaagtaca------aatatacgattcaacccttcgttgggacgaagtcaaatgatagaaaattcatttataata---aataataataatattattaag---------acgtttgataccacaggtccaattatacctttggttggaccattggttaaagcgaaagttagtgacgtcttaggtcaccccattagtgag---ttgagctcggccgattta------tcagattatgatattattgacttattttggcatatatgcagaaatctttctcattattacagcggagcttcaaaaaaa---aagagtttgtatcaaata---------aagtatatacttcgactttattgtactagaactttagctcgtaaacacaaaagcgctttacgtgcttttttgaaaagattaggtccagaagttttggaagaattttttatggaggaggagcaagttctttcgttgatcttctcaaggtattcttttacttcgcagagattgtctagagaaggtcgtatttggtatttggat?????????????????????????????????	[ 1]
Helixanthera 	?????????????????????????????????????????????????????????gaaaatgtaggttatgacaaaaaggttaggttactaattgtgaaacgmttaattactcgawtgtatcaccagaattmttttmttatttmtacttatgattataatgat------tataac------------caaaatkmtttttttrggcacaacaaacatttttatttscaaatcatatcgggtaagttagcggttattgtggaaatraaaytttttcwaggcttagta---tcytctctt---------gaagataat---aaaatagacgaatctaaaaatttacgatcaattcattccatatttccctttttagaagataaattctcccgtttaaattatgtgtcaaatatactaataccttatcctgttcatyttgaaatattggttttaattcttcgttgttgggtraaagatksttcttytttacattttttacgattygttttccacgagaatcgtaattggaaccatttttttttccaawataaatatakttccaycctt------------ymaaaaaga------------aatcagagatttktwttattcttatataattctcatgtctgtgaatacgaatccatttttgtttttttacgtaaccaatcctatcatttacgatcaacattttttggaaccttttttgagcgaactmttttctatggaaaaawwaawaaagagtatcttgtactggtaaatgtc------tttactaaggattttcaagccata------tcatgtatgttcaaagatakttktatgcattatgttaggtatcaaggaaaatyyattctggcttcaaaayggacgttttttattctgaataaatggamytattacctkmyyytcttttggaaatgtcgtttwtrtgtgtggtaycaatcagaaagg------ataaaaayattatccmagcattyccttgactttmtargttatctt------tcaagtgca------aatakacgattcaaccyttcgttkggacgaagtcaaatgmtagaaaattcatttataata---aataawaataatattattaag---------acgtttgataccacagttccaattayacctttggttrgaccattggwtaaagcgaaarktggtgacgtcttaggtcacyccattagtaag---ttgatctcggccgatttatcagattcagattatgatattattgacttattttggcatatatgcagaaatctttctcattattacagcggagcttcaaaaaaa---aaragtttgtatcaaata---------aagtatatacttcgactttcktgtactagaactttagctcgtaaacacaaaagygctttacgtgcttttttgaaaagattagktycagaagttttggaagaattttttatggaggaggagcaagttctttcgttgatcttctcaaggtattcttttccttcgcagagatt????????????????????????????????????????????????????????????????	[ 2]
Ileostylus   	???????????????????????????????????????aatcgatcaaatttgttcgaaaatgtaggttatgacacaaaagttaggttactaattgtgaaacgcttaattactcgaatgtatcaacagaatttttttattatttctactaat---------gat------tctaac------------caaaatactttttgggggcacaataaacatttttatttgcaaatcatgtcgggtaacttagcagttattgtggaaatgaaattttgcctacacttagta---tcttctctc---------aaagataat---aaaatagacgaatataaaaatttacgatcaattcattccctatttccctttttagaagataaattatcccgtttaaattatgtatcaaatagactaataccctaccctgttcatcttgaaatattggttctaattattcgttgctggttgaaagatgcctcttctttgcattttttacgattcattttacacgtgaatcgtaattggaacctttcttttttacaaaataaatatatttccactctt------------tcaaaaaga------------aatcagagattcttcttattcttatataattctcatgtctgtgaatacgaatccatttttgtttttttacgtaaccaatcctctcatttacgatcaacattttttgtaaccctttttgagcgaaattttttatatggaaaaataaaaaaagagcatctt------gtaaattta------tttactaaggattttcaagccatt------tcatggctgttcaaagatatttttatacattatgttaggtatcaaggaaaatcgattccggcttcaaaacggacgtctcttattcttaataaatggaattattaccttgacctcttttggaaatgtcatttttatgtgtggtatcaagcagaaagg------ataaataaattatccaagcatttcctttactttttaggttatctg------ttaaattca------agtatacgattcaacccttcgttgggacgaagtcaaatgctagaaaattcatttataata---------aataatattattaag---------acgtttgataccacagttccaattatgcctttggttggatcattggctaaagcgaaagttgatgatgttttaggtcaccccattagtaag---ttgatctcgtccgattta------tcagattatgatattattgacttattttggtatatatgcagaaatttttctcattattacagcggatcctcaaaaaaa---aaaagtttgtatcaaata---------aagtatatacttagactttattgtactagaactttagctcgtaaacacaaaagcgctttacgtgcttttttgaaaagattaggtccggcatttttggaagaattttttacggaggaggagcaagttctttcgttgatcttctcaaggtcttcttttacttcgcggaggttatatagagaaggtcgtatttggtatttggatatt??????????????????????????????	[ 1]
Lepeostegeres	?????????????????????????????????????????????????????????????????????????????????????????????????????????????????????????????????????????????????????????????????????????????????????????????????????????????????????????????????????????????????????????????????????????????????????????????????????????????????????????????????????????????????????????cgatcaattcattccacatttccctttttagaagataaattctcccatttaaattatgtgtcaaatatactaataccctatcctgttcatcttgaaatcttgattctaattcttcgttactgggtgaaagatgcctcttctttgcattttttaagatttgttttccacgagaatagtaattggaaccattcttttttcccaaagaaatatatttccactctt------------tcaaaaaga------------aatcaaagattattcttattcttatataattctcatgtctgtgaatatgaatccatttttgtttttttacgtaaccaatcctatcatttacgatcaacattttttggaaccctttttgagcgaatttttttctatggaaaaataaaaaaagagtatctt------gtaaatgta------tttacgaaggattttcaagcaatt------tcatggctgttcaaagatccttttatgcattatgttaggtatcaaggaaaatctattctggcttcaaaacagacgtctcttattctgaataaatggaaatattaccttgccctcttttggaaatgtcgtttttatgtgtggtatgaaccagaaaggatccatataaaaacattatccaaacatttccttgactttctaggttatcgt------tcaagtgca------agtatacgattcaactcttcggtgggacgaagtcaaatgctagaaaattcatttctaata---------aataatattattaag---------atgtttgataccacagttccaatcatacctttggttggatcattggctaaatcgaaagtttgtaacgtcttaggtcaccccattagtaag---ttggtctggtccgattta------tcagattatgatattattgacttattttggcgtatatgcaaaaatctttctcattattacagcggagcttcaaaaaaa---aagagtttgtatcaaata---------aagtatatacttcggctttcttgtactagacctttagctcgtaaacacaaaagtactctacgtgcttttttgaaaagattaggtccggaatttttggaagaattttttacggaggaggagcaagttctttcgttgatcttctcaaggtattcctttacttcgtggaggttctatagagaaggtcgtatttggtattttgatatt??????????????????????????????	[ 1]
Lepidaria    	caggagtatatttatgcacttactcataatcgtagtttaaatcgatcaagtttgttcgaaaatgtaggttatgacaaaaaatttaggttactaattgtgaaacgcttaattactcgaatgtatcaacagaattcttttcttatttatactaat---------gat------tctaac------------caaaatccttttttggggcacaacaaacattttgattttcaaatcatatcaggtaaattagcagttattgtggaaatgaaactttccctatgcttagta---tcttctctc---------gaagataag---aaaatagacgaatctcaaaatatacgatcaattcattccacatttccctttttagaagaaaaattctcccatttaaattatgtgtcaaatatattaataccctatcctgttcatcttgaaatcttgattctaattcttcgttactggttgaaagatgtttcttctttgcattttttacgattcgttttccacgagaatcataattggaactttttttttttcccaaataaatatatttacactctt------------tcaaaaaga------------aatcaaagattattcttatttttatataattctcatgtctgtgaatacgaatccatttttgtttttttacgtaaccaatcctatcatttacgatcaacattttttggaaccctttttgagcgaatttttttctatggaaaaataaaaaaagagtatctt------gtaaatgtc------tttactaaggattttcaagctatt------tcatggctgttcaaagatccctttatgcattatgttaggtatcaaggaaagtcgattctggcttcaaaacggacgtctcttattctgaataaatggaaatattaccttccccttttttggaaatgtcgtttttttgtgtggtatcaaccagaaaggatccatataaaaacattatccaagcatttccttgactttctaggttatctt------tcaaatgca------agtatacgcttcaacccttcggtgggacgaagtcaaatgctagaaaattcatttataata---------aataatattattaag---------acgtttgataccatagttccaattatgcctttggttggatcgttggctaaagcgaaagtttgtgacgtcttaggtcaccccattagtaag---ttggtctgggccgattta------tcagattatgatattattgacttattttggcgtatatgcagaaatctttctcattattacagcggagcctcaaaaaaa---aagagtttgtatcaaata---------aagtatctacttcgactttcttgtactagaactttagctcgtaaacataaaagcactctacgtgcttttttgaaacgattagttccggaatttttggaagaattttttacggaagaggagcaagttctttcgttgatcttctcaaggtattcttttacttcgcgaaagttatatagagaaggtcgt????????????????????????????????????????????????	[ 1]
Ligaria      	???????????????????????????aatcgtagtttcaatcgatcaagtttggtcgaaaataggggttatgaaaaaaaatttaggttactaattgtgaaacgcttaattactcgaatgtatccacataatttttttattatttcgactaat---------gat------tctaat------------caaaatccgtttttggggcacaacaaaaattttttttttcaaatcctatcgggtaaattagcaattattttggaaattcaactttccctatgcttagta---tcttcccac---------gaagataat---aaaatcgaaaaatctcaaaatttacgatcaattcataccatatttccctttttcgaagataaattctcccgtttaaattatgtgtcaaatatactaataccttatcctgttcatcttgaaatcttgattctaattcttcgttactggataaaagatgcttcctctttgcattttttacgatttgtttttcacgaaaattgtaattggaaccatttcttttgtaaaaagaaatatatttttactctt------------tcaaaaaac------------aatataagattattcttatttttatataattctcatgtctgtgaatacgaatccattgttttttttttacgcaaccaatcctatcatttaagatcaacattttttggaaccctttttgagcgaatttatttttatataaaaatgaaaaaagagtatctt------ataaaagta------tttactaggaattttcaagacgtt------tcatggctgttcaaagatctttttatgcattatgttaggtatcaaggaaaatctattctggcttcaaaacggacgtctcttattctgaataaatggaaatattactttgtcctctttttgaaatgttgtttttatgtatggtatcaaccagaaaggatccatataaaaacattatccaagcattgtttttactttctaggttatctt------tca------------aatatacgattcaacccttcggtgagacgaagtcaaatgttagaaaattcatttataata---------aatagtagtattaag---------acgtttgataccgtggttccaattatgcctttggttggatcattagctaaagctaaagtttgtgatgtcttaggtcaccccatcagtaag---ttggcctgggctgattta------tcagattatgatattattgacttattttggcgtatatgtagaaatctttct???????????????????????????????????????????????????????????????????????????????????????????????????????????????????????????????????????????????????????????????????????????????????????????????????????????????????????????????????????????????????????????????????????????????????????????????????	[ 1]
Loranthus    	?????????????????????????????????????????????????????????????????????????????????????????????????????????????????????????????????????????????????????????????????????????????????????????????????????????????????????????????????????????????????????????????????????????????????????????????????????????????????????????????????????????????????????????????????????????????????????????????????????????????????????????????????????????????????????????????????????????????????????????????????????????????????????????????????????????????????????????????????????????????????????????????????????????????????????????????????????????????????????????????????????????????????tttgtttttttacgtaaccaatcctgtcagttacgatcaacattttttggaaccttttttgagcgacattttttctatggaaaaataaaaaaagagcatctt------gtaaatgtc------tttactaaggattttaaagccatttactggtactggttgttcaaagatagtttcatgcattatgttaggtatcaaggaaaatgcactttggctttaaaacgggcgtctcttattctaaataaatggaaatattaccttgccctcttttggaaatatcgtttttatgtgcggtataaaccagaacgg------ataaaaacattatccaagcatttccttaactttctaggttatctt------tcaagtgta------agtatacgattcaacccttggttgggccgaagtcaaatgctagagaattcctttctaata---------aataatattattaag---------acgtttgataccacagttccaattatgcctttggttggatctttggctaaagcgaaagttggtgatgtattaggtcaccctattaataag---ttgatctcgatcgattta------tcagattatgatattattgacttattttggcatatatgccaaaatatttatcattattacagcggaatctcaaaaaaa---aagagtttgtatcaaata---------aagtatatatttcgactttcttgtactagaacttta??????????????????????????????????????????????????????????????????????????????????????????????????????????????????????????????????????????????????????????????????????????????????????????????????????	[ 1]
Loxanthera   	???????????????????????????????????????aatcgatcaagtttgttcgaaaatgtaggttatgacaaaaaatttaggttactaattgtgaaacgcttaatgactcgaatgtatcaacagaattcttttcttatttctactaat---------gat------tctaac------------caaaatcctttttttgggcacaacaaacatttttattttcaaatcatatcaggtaaattagcagttattgtggaaattaaactttctctatgcttagta---tcttctctc---------gaagataag---aaaataaacgaatctcaaaatatacgatcaattcattcgacatttacctttttagaagaaaaattcttccatttaaattatgtgtcaaatatattaataccctatcctgttcatcttgaaatcttgattctaattcttcgttactgggtgaaagatgtttcttctttgcattttttacgattcgttttccacgagaatcgtaattggaactttttttttctcgcaaagaaatatatttacactctt------------tcaaaaaga------------aataaaagattattcttatttttatataattctcatgtctgtgaatacgaatccatttttgtttttttacgtaaccaatcctatcatttacgatcaacattttttggaaccctttttgagcgaatttttttctatggaaaaataaaaaaagagtatctt------gtaaatgtc------tttactaaggattttcaagctatt------tcatggctgttcaaagatccttttatgcattatgttaggtatcaaggaaaatcgattctggcttcaaaacggacgtctcttattctgaataaatggaaatattaccttgcccacttttggaaatgtcgtttttttgtgtggtatcaaccagaaaggatccatataaaaacattatccaagcatttccttgactttctaggttatctt------tcaagtgca------agtatacgcttcaacccttcggtgggacgaagtcaaatgctagaaaattcatttataata---------aataatattattaag---------acgtttgataccatagttccaattatgcctttggttggatcattggctaaagcgaaagtttgtgacgtcttaggtcaccccattagtaag---tcagtctgggccgattta------tcagattatgatattattgacttattttggcgtatatgcagaaatctttcttattattacagcggagcctcaaaaaaa---aagagtttgtatcaaata---------aagtatatacttcgattttcttgtactagaactttagctcgtaaacataaaagcactctacgtgcttttttgaaacgattaggtccggaatttttggaagaattttttatggaagaggagcaagttctttcgttgatcttctcaaagtattcttttacttcgcggaagttatatagagaaggtcgtttttggtattttgatatt??????????????????????????????	[ 1]
Lysiana      	?????????????????????????????????????????tcgatcaagtttgttcgaaaatgtaggttatgacaaaaaattgaggttactaattgtgaaacgcttaattactcgaatgtatcaacagaattcttttcttatttctactaat---------gat------tctaac------------caaaatcctttttttgggcacaacaaacatttttattttcaaatcatatcaggtaaattagcagttattgtggaaatgaaactttccctatgcttagta---tcttccctc---------gaagataag---agaatagacgaatctcaaaatatacgatcaattcattccacatttccctttttagaagaaaaattctcccatttaaattatgtgtcaaatatattaataccctatcctgttcatcttgaaatcttgattctaattcttcgttactgggtgaaagatgtttcttctttgcattttttacgatttgttttccacgagaatcgtaattggaactttttttttttccaaaagaaatat------actctt------------tcaaaaaga------------aatcaaagattattcttatttttatataattctcatgtctgggaatacaaatccatttttgtttttttacgtaaccaatcctatcatttacgatcaacattttttggaaccctttttgagcgaatttttttctatggaaaaataaaaaaagagtatctt------gtaaatgtc------tttactaaggattttcaagctatt------tcatggctgttcaaagatccttttatgcattatgttaggtatcaaggaaaatctattctggcttcaaaacggacgtctcttattctgaataaatggaaatattaccttgccctcctttggaaatgtcgtttttttgtgtggtatcaaccagaaaggattcatagaaaaacattatccaagcatttccttgactttctaggttatctt------tcaagtgca------agtatacgcttcaacccttcggtgggacgaagtcaaatgctagaaaattcatttataata---------aataatattattaag---------acgtttgataccatagttccaattatgcctttggttggatcattggctaaagcgaaagtttgtgacgtcttaggtcatcccatgagtaag---ttggtctgggccgattta------tcagattatgatattattgacttattttggcgtatatacagaaatctttctcattattacagcggagcctcaaaaaaa---aagagtttgtatcaaata---------aagtatatacttcgactttcttgtactagaactttagctcgtaaacataaaagcactctacgtgcttttttgaaacgattaggtccggaatttttggaagaattttttaccgaagaggaacaagttctttcattgatcttctcaaggtattcttttacttcgcggaagttatatagagaaggtcgtttttggtattttgatatt??????????????????????????????	[ 1]
Macrosolen   	caggagtatatttatgcacttactcataatcgtagtttaaatcgatcaagtttgttcgaaaatgtgggttatgacaaaaaatttaggttactaattgtgaaacgcttaattactcgaatgtatcaacagaattcttttcttatttctactaat---------gat------tcgaac------------caaaatccttttttggggcacaacaaacattttgattttcaaatcatatcaggtaaattagcagttattatggaaatgaaactttccctatgcttagta---tcttccctc---------gaagataag---aaaatagacgaatctcaaaatatacgatcaattcattccacatttccctttttagaagaaaaattcgcccatttaaattatgtgtcaaatatattaataccctatcctgttcatcttgaaatcttgattctaattcttcgttactgggtgaaagatgtttcttctttgcattttttacgattcgttttccacgagaatcataattggaactttttttttttccaaaataaatatatttacactatt------------tcaaaaaga------------aatcaaagattattcttatttttatataattctcatgtctgtgaatacgaatccatttttgtttttttacgtaaccaatcctatcatttacgatcaacattttttggaaccctttttgagcgaatttttttctatggaaaaataaaaaaagagtatctt------gtaaatatc------tttactaaggattttcaagctatt------tcatggctgttcaaagatccctttatgcattatgttaggtatcaaggaaaatcgattctggcttcaaaacggacgtctcttattctgaataaatggaaatattaccttccccttttttggaaatgtcgtttttttgtgtggtatcaaccagaaaggatccatataaaaacattatccaagcatttccttgactttctaggttatctt------tcaaatgca------agtatacgcttcaacccttcggtgggtcgaagtcaaatgctagaaaattcatttataata---------aataatattattaag---------acgtttgataccatagttccaattatgcctttggttggatcattggctaaagcgaaagtttgtgacgtcttaggtcaccccattagtaag---ttgatctgggctgattta------tcagattatgatattattgacttattttggcgtatatgcagaaatctttctcattattacagcggacgctcaaaaaaa---aagagtttgtatcaaata---------aagtatatacttcgactttcttgtactagaactttagctcgtaaatataaaagcactctacgtgcttttttgaaacgattaggcccggaatttttggaagaattttttacggaagaggagcaagttcgttcgttgatcttctcaaggtattcttttacttcgcaaaagttatatagagaaggtcgtttttggtattttgatatt??????????????????????????????	[ 1]
Moquiniella  	????????????????????????????????????ttcaatcgatcaagtttgttcgaaaatgtaagttataacaaaaaggttaggttactaattgtgaaacgattaattactcgaatgtatcaccagaattcttttcttatttctacttat---------gattataactataac------------caaaatgtttttttggggcacaacaaacatttttatttgcaaatcatatcggataagttagcggttattgtggaaatgaaacttttcctaggactagta---tcttctctt---------gaagataataaaaaaatagacgaatctaaaaatttacgatcaattcattccatatttccctttttagaagataaattctctcgtttaaattatgtgtcaaatatactaataccttatcctgttcatcttgaaatattagttttaattcttcgttgttgggtgaaagatgcttcttctttacattttttacgattcgttttccacgagaatcctaattggaaccatttttttttccaaaataaatatatttctaccttt------------tcaaaaaga------------aatcagagattctttttattcttatataattctcatgtctgtgaatacgaatccatttttgtttttttacgtaaccaatcctatcatttacgatcaacattttttggaaccttttttgagcgaactattttctatagaaaaataaaaaaagagtatctt------gtaaatatc------tttactaaggattttcaagccata------gcatgtatgttcaaagatatttttatgcattatgttaggtatcaaggaaaatctattctggcttcaaaatggacgttttttattctgaataaatggaactattaccttgctctcttttggaaatgtcgtttttatgtgtggtatcactcagaaagg------ataaaaacattatccaagcatttccttgactttctaggttatctt------tcaagtgca------aatatacgattcaactcttcgttgggacgaagtcaaatgatagaaaattcatttctaata------aataataatattattaag---------acgtttgataccacagttccaattatacctttggttggaccattggttaaagcgaaagttggtgacgtcttaggtcaccccattagtaagttgttgatctcgtccgattta------tcagattatgatattattgacttattttggcatatatgcagaaatctttctc??????????????????????????????????????????????????????????????????????????????????????????????????????????????????????????????????????????????????????????????????????????????????????????????????????????????????????????????????????????????????????????????????????????????????????????????????	[ 1]
Muellerina   	?????????????????????????????????????????????????????????gaaaatgtaggttataacacaaaagttaggttactaattgtgaaacgcttaattactcaaatgtatcaacagaattattttcttatttctactact---------gat------tctaac------------caaaatactttttgggggcacaataaacatttttatttgcaaatcatgtcgggtaaattagcagttattgtgaaaattaaattttgcctacatttatta---tcttctcta---------gaagataat---aaaatagacgaatctaaaaatttacgatcaattcattccctatttccctttttagaagataaattctctcatttaaattatgtatcaaatagactaataccctatcctgttcatcttgaaatattagttctcattcttcgttgctcgttgaaagatgcctcttctttgcattttttacgattcgttttccatgagaatcgtaatcggaaccttttttttttacaaaagaaatatatttccactttt------------tcaaaaaga------------aatcagggattctttttattcttatataattctcatgtctgtgaatgcgaatccatttttgtttttttacgtaaccaatcctatcatttacgatcaacattttttggaaccctttttgagcgaaattttttatatagaaaaataaaaaaagagcatctt------gtaaatgta------tttactaaggattttcaagccatt------tcatggttgttcaaagatatttttatacattatgttaggtatcaaggaaaatctattctggctgcaaagcggacgtctcttattctgaataaatggaattattaccttgacctcttttggaaatgtcgtttttatgtgtggtatcaaccagaaaga---aggataaataaattatccaagcatttcctttactttctaggttatctg------tcaagttca------aatatacgattcaacccttcgttgggacgaagtcaaatgctagaaaatgcatttctaata---------aataatattattaag---------acgcttgatactacagttccaattctgcctttggttggatcattgtctaaagcgaaagttgatgatgttttagatcaccccattagtaag---tggatctcgtccgattta------tcagattatgatattattgacttattttggtatatatgcagaactatttctcattattacagcggagcctcaaaaaaa---acgagtttgtatcaaata---------aagtacatactgcgactttcttgtactagaactttagctcgtaaacacaaaagtgctttacgtgcttttttgaaaagattaggtccggaatttttggaagaattttttacagaggaggaacaagttctttcgttgatcttctcaaggtattcttttacttcgcgtaggttatataga?????????????????????????????????????????????????????????	[ 1]
Notanthera   	????????????????????????????????????????????????????????????????????????????????????aggttactaattgtgaaacgcttaattactggaatgtatcgacagaattattttctgatttctaataat---------gat------tctaac------------caaaagactttttttgggcataacaaacattttaattttaaaatcctatcgggtaaattagcagttattgtagaaatgaaactttccctgtgcttagta---tctttcccc---------gaagataag---aaaatagacgaatctcaatatttaggatcaattcattccacatttccatttttagaagagaaattgtcccatttaaattatgtgtcaaatatactaataccttatcctgttcatcttgaaatcttgattctaattcttcattaccgggtgaaagatgcaccttctttgcaacttttacgatttgttttccatgagattcgtaattggaacctt---ttttttcccaattaatatatttcc------------------------aga------------aatcaaagattattcttattcttatataattctcatgtctgtgaatacgaatccatttttgtttttttacgtaaccaatcctatcatttacgatcaacattttttggaaccctttttgagcgaatttttttctatggaaaaagaaaaggggggtatctt------gtaaatgtt------tttactaaggattttcaagctatt------tcatggaggttcaaagatccctttatgcattatgttaggtatcaagaaaagtcgattctggcttcaaaacgaacgtttcttattttgaataaatggaaatattaccttaccctcttttggaaatatcgcttttatgtgtggtatcaatccgaaaggatccatataaaaacattatccaagcattttctttactttctaggttatctt------tcaagtgca------agtatacgattcaacccctcggtgggacgaagtcaaatgatagaaaattcatttataata---------aataatattattaag---------acatttggtaccatagttccaattatgcctttggttgggtcattggctaaagcgagagtttttgacgtcttaggtcgccccgttagtaaa---tcggcccgggccgattta------tcagattatgatattattggcttattttggcgtatatgcagaaatctttct???????????????????????????????????????????????????????????????????????????????????????????????????????????????????????????????????????????????????????????????????????????????????????????????????????????????????????????????????????????????????????????????????????????????????????????????????	[ 1]
Nuytsia      	?????????????????????????????????????????????????gtttgttagaaaatgtaggttataacaaaaaattcaggttactaattgtgaaacgtttaattactcgaatgtatcaacagaattctttgcttatttctactaat---------gat------tttaac------------caaaataccctttttggtcacaaaaaaaatttgtattttcaaatcatatcgggtagattagcaattgttgtggaaattatactttccctatgcttagta---tcttccctc---------gaaaagaag---aaagtagccgaatctaaaaatttacgatcaattcattccatatttccttttttagaagataaattctcccatttaaattatgtgtcaaatatactaataccctatcctgttcatcttgaaatcttgattctaattcttcgttactgggtgaaagatccctcttctttgcattttttacgattcgttttccacaagaatcataattggaacccttttattttcccaaagaaatatatttccaccctt------------tcaaaaaga------------aatcaaagattgtccttattcttatataattctcatgtctgtgaatacgaatccatttacgtttttttacgtaaccaatcttctcatttacgatcaacatttcttggaaccctttttgagcgaatttttttctatggaaaaataaaaaaagagtatctc------gtaaatgtc------tttactaaggattttcaagctatt------tcatggctgttcaaagatcctttcatgcattatgttaggtatcaagggaaattcattctggcttcaaaacggacgtctcttctgctgaataaatggaaatattaccttgcccttttttggaaatgtcgtttttatgtgtggtctcaaccagaaaggctccatataaatacattatccaagcatttcctcggctttctaggctatctt------tcaagtgca------agtatgcgattaaacccttcagtgggacgaagtcaaatgctagaaaattcatttataata---------aataatgttattaag---------acgtttgataccacagttccaattattcctttggttggatcgttggctaaagcgaaagtttgtgacgtcttagggcaccccattagtaag---ttggtctgggccgattta------tccgattatgatattattgacttattttggcgtatatgcagaaatctttctcattattacagcggagcctcaaaaaaa---aagagtttgtatcaaata---------aagtatatacttcgactttcttgtactagaactttagctcgtaaacacaaaagcactctgcgcgcttttttgaaaagattaggtccagaatttttggaagaattttttacggaggacgaacaagttttttctttgatcttatcaagatattcttgtacttcgcgcagtttatatagagaa??????????????????????????????????????????????????????	[ 1]
Oedina       	???????????????????????????????????????????????????ttgttcgaaaatgtaatttatgacaaaaaggttagattactaattgtgaaacgattaattactcgaatgtatcaccagaattcgtgtcttatttctacgtat---------gat------tataac------------caaaatgctttttttgggcacaacatacatttttatttgcaaatcatatcgtgtaagttaacaattattgttgaaattaaacttttcctaggcttagta---tcttctctt---------gaagataat---aaaatagacgaatctaaaaatttacgatcaattcattccatatttccctttctagaagataaattctcccgtttaaattatgtgtcaaatatactaataccttatcctgttcattttgaaatattggttttaattcttcgttgttgggtgaaagatgcttcttctttacattttttacgattcgttttccacgaaaatcataattggaaccatttttttttccaaaataactatagttacaccctt------------tcaaaaaga------------aatcagagattatttttattcttatataattctcatggctatgaatatgaatccatttttggttttttacgtaaccaatcctatcatttacgatcaacattttttggaaccttttttgagcgaactattttctatgggaaaattaaaaaagagtatctt------gtaaatgtc------tttacgaaggatttccaagtcata------tcatgtatgttcaaagatatttttatgcattatgttaggtatcaaggaaaatctatttggtcttcaaaatggacgttttttattctaaataaatggaactattaccttgctctcttttggaaatgtcgtttttatgtgtggtatcaatcagaaagg------ataacaacattatccaagcatttccttgactttctaggttatctt------tcaagtgca------aatatacaattcaatccttcgttgggacgaagtcaaatgatagaaaattcatttataata------aataataatattattaag---------acgtttgataccacagttcaaattatacctttggttggaccattggttaaagcgaaagttggtgacgtcttaggtcaccccattagtaag---ttgatctcggccgattta------tcagattatgatattattgacttattttggtatatatgcagaaatctttctcattattacagcggagcttcaaaaaaa---aatagtttgtatcaaata---------aagtatatacttcgacttttgtgtactagaactttagctcgtaaacacaaaagcgctttacgtgcttttttgaaaagattagttccagaagttttggaagaattttttatggaggaggggcaagttctttcgttgatcttctcaaggtattcttttccttcgcggagattgtatagagaaggtcgtatttggtatttggatatttat???????????????????????????	[ 1]
Oliverella   	????????????????????????????????????ttcaatcgatcaagtttgttcgaaaatgtaagttatgacaaaaaggttaggttcctaattgtgaaacgattaattactcgaatgtatcaccagaattcttttattatttctacttat---------gat------tataac------------caaaatttttttggggggcacaacaaacatttttatttgcaaatcatatcgggtaagttagcggttattgtagaaattaaacttttcctatgcctagta---tcttctctt---------gaagataataaaaaaataaacgaatctaaaaatttacgatcaattcattccatatttccctttttagaagataaattctcccatttaaattatgtgtcaaatatattaataccttatcctgttcatcttgaaatattagttttaattcttcgttgttgggtgaaagatgcttcttctttacattttttacgatttgttttccacgagaatcgtaattggaaccatttttttttccaaaataaatatatttctaccctt------------tcaaaaaga------------aatcagagattatttttattcttatataattctcatgtctgtgaatacgaatccatttttgtttttttacgtaaccaatcctatcatttgcgatcaacattttttggaaccttttttgagcgaacttttttctatggaaaaataaaaaaagagtatctt------gtaaatggctttacctttactaaggattttcaagccata------tcatgtatgttcaaagatatttttatgcattatgttagatatcaaggaaaatctattctggcttcaaaatgggcattttttattctgaataaatggaactattaccttgctctcttttggaaatgtcgtttttatgtgtggtatcaatcagaaagg------ataaaaacactatccaagcatttccttgcctttataggttatctt------tcaagtgca------aatatacgattcaacccttcgttgggacgaagtcaaatgatagaaaattcacttataata------aataataatattattaag---------acatttgataccacagttccaattatacctttggttggaccattggttaaagcgaaagttggtgacgtcttaggtcaccccattagtaagttgttgatatcgtccgattta------tcagattatgatattatttacttattttggcatatatgcagaaatctttctcattattacagcggagcttcaaaaaaa---aatagtttgtatcaaataaatcaaataaagtatatatttcgacttttgtgtattagaactttagctcgtaaacacaaaagtgctttacgtgcttttttgaaaagattagttccagaagttttggaagaattttttatggaggaggagcaagttctttcgttgatcttctcaaggtattcttttccttcgaagagattgtatagagaaggtcgtatttggtatttggatatttattat????????????????????????	[ 1]
Oncella      	caggagtatatttatgcacttacccataatcgtagtttcaatcgatcaagtttgttcgaaaatgtaagttatgacaaaaaggttaggttcctaattgtgaaacgattaattactcgactgtattaccagaattcttttcttatttctacttatacttat---gat------tataac------------caaaatgtttttttggggcacaacaaacatttttatttgaaaataatatcgggtaagttagcgattattgtagaaatgaaacttttactaggcctagta---tcttctctt---------gaagataataaaaaaataaacgaatctaaaaatttccgatcaattcattccacatttccctttctagaagataaattctcccgtttaaattatgtgtcaaatatactaataccttatcctgttcatcttgaaatattggttttaattcttcgttgttgggtaaaagatgcgtcttctttacattttttacgattcgttttccacgaaaataataattggaaccatttttttttcaaaaataactatatttccatcctt------------tcaaaaaga------------aatcagagattatttttattcttatataattctcatgtctgtgaatatgaatccatttttgtttttttacgtaaccaatcctatcatttacgatctacattttttggaaccttttttgagcgaactattttctatggaaaaataaaaaaagagtatctt------gtaaatgtc------tttactaaggattttcaagccata------tcatgtatgttcaaagatatttttatgcattatgttaggtatcaaggaaaatctattttggcttcaaaatgtacgttttttattctgaataaatggaactattaccttgctctcttttggaaatgtcgtttttatgtgtggtatcaatcagaaagg------ataaaaacattatccaagcatttccttgactttctaggttatctt------tcaagtgca------aatatacgattcaatccttcgttgggacgaagtcaaatgatagaaaattcatttataata------aataataatattattaag---------acgtttgataccacagttccaattatacctttggttggaccagtaggtaaagcaaaaggtggtgatatcttaggtcaccccattagtaag---ttgatctcgtccgattta------tcagattatgatattattgacttattttggcatatatgcagaaatctttctcattattacagcggatcttcaaaaaaa---aatagtttgtatcaaata---------aagtatatacttcgactttcatgtactcgaactttagctcgtaaacacaaaagcgctttacgtgcttttttcaaaagattagttccagaagttttggaagaattttttatggaggaggagcaagttctttcgtttatcttctcaaggtgttcttttccgtcgcggagattgtatagagaaggtcgtatttggtatttggatatttattat????????????????????????	[ 1]
Oncocalyx    	???????????????????????????????????????aatcgatcaagtttgttcgaaaatataagttatgacaaaaaggttaggttactaattgtgaaacgattaattactcgaatgtatcaccagaattcttttcttatttctacttat---------gat------tataac------------caaaatgctttttttgggcacaacaaacatttttatttgaaaatcatatcgtgtaagttagcggttattgtggaaattaaacttttcctaggcttagta---tcttctctt---------gaagataataaaaaaatcgacgaatctaaaaatttacgatcaattcattccatatttccctttctagaagataaattctcccgtttaaataatgtgtcaaatatactaataccttatcctgttcatcttgaaatattggttttaattcttcgttgttgggtaaaagatgcgtcttctttacattttttacgattcgttttccacgaaaataataattggaaccatttttttttcaaaaataactatatttccatcctt------------tcaaaaaga------------aatcagagattatttttattcttatataattctcatgtctgtgaatatgaatccatttttgtttttttacgtaaccaatcctatcatttacgatcaacattttttggaaccttttttgagcgaactattttctatggaaaaataaaaaaagagtatctt------gtaaatgtc------tttactaaggattttcaagccata------tcatgtatgttcaaagatatttttatgcattatgttaggtatcaaggaaaatctattttggcttcaaaatgtacgttttttattctgaataaatggaactattaccttgctctcttttggaaatgtcgtttttatgtgtggtatcaatcagaaagg------ataaaaacattatccaagcatttccttgactttctaggttatctt------tcaagtgca------aatatacgattcaatccttcgttgggacgaagtcaaatgatagaaaattcatttataata------aataataatattattaag---------acgtttgataccacagttccaattatacctttggttggaccagtaggtaaagcaaaaggtggtgatatcttaggtcaccccattagtaag---ttgatctcgtccgattta------tcagattatgatattattgacttattttggcatatatgcagaaatctttctcattattacagcggatcttcaaaaaaa---aatagtttgtatcaaata---------aagtatatacttcgactttcatgtactcgaactttagctcgtaaacacaaaagcgctttacgtgcttttttcaaaagattagttccagaagttttggaagaattttttatggaggaggagcaagttctttcgtttatcttctcaaggtgttcttttccgtcgcggagattgtatagagaaggtcgtatttggtatttggatatttat???????????????????????????	[ 1]
Oryctanthus  	??????????????????????????????????????????agagcaagtttgttcgaaaatgtaggttatgataaaaagtttaggttactaattgtgaaacgcttaattactcgaatgtatcaacagaattattttattatttctactaat---------gat------tctaac------------caaaatcctttttgggggcacaacaaatatttttattttcaaatcttatcgggtaaattagcagttattgtggaaatgaaactttccctatgcttagta---tcttccctc---------gaagataag---aaaatagacgaataccaaaatttacgatcaattcattccatatttccctttttagaagataaattctcccatttaaattatgtgtcaaatatactaataccgtatcctgttcatcttgaaatcttgattctaattcttcgttactggttgaaagacgtctcttctttgcattttttacgattcgttttccacgagaatcgtaattggaatctt---ttttttccaaagaaatatatttccactcttttaaatttaaaaataaaaaga------------aatcaaagattattc------ttatataattctcatgtctgtgaatacgaatccatttttgtttttttacgtaaccaatcctatcatttacgatcaacatcttttggaaccccttttgagcgaattttcttctatggaaaaataaaaaaagagtttttt------gtaaatgtc------tttactaaggattttcaagttatt------tcatggctgttcaaagatccttttatgcattatgttaggtatcaaggaaaatctattctggcttcaaaacgggcgtctcttattctgaataaatggaaatattatcttgccctcttttggaaatgtcgtttttatgtgtggtatcaaccagaaaggattcatataaaaacattatccaagcactttcttgactttctaggttatctttcaatttcaagtgca------agtatacgattcaacccttcggcgggacgaagtcaaatgctagaaaattcatttttcata---------aataatattattaag---------acgtttgataccacagttccaattatgcctttggttggatcgttggctaaagcaaaagtttgtgacgtcttaggtcaccccattagtaag---ttggtctggtccgattta------tcagattatgatattattgatttattttggcatatatgcagaaatctttctcattattacagcggagcctcaaaaaaa---aagaatttgtatcaaata---------aagtatatacttcgactttcttgtactagaactttagcttgtaaacacaaaagcactctacgtgcttttttgaaaagattaggtccggaattttttgaagaattttttacggaggaggaacaagttctttcgttgatcttttcaaggtattcttttacctcgcggcggttgtatagagaa??????????????????????????????????????????????????????	[ 1]
Peraxilla    	????????????????????????????????????????????????????????????????????????gacaaaaaatttagattactaattgtgaaacgcttaactactcgaatgtatcaacagaattattttcttatttctactaat---------aat------tctaac------------ctaaatcctttttttgggcacaacaaacatttttattttcaaatcatatcgggtaaattagaagttattgtggaaataaaactttccctatgcttagta---tcttcccta---------gaagataag---aaaatagacgaatctaaaaatttacgatcaattcattccacatttccctttttagaagataaattctcccatttaaattatgtgtcaaatatactaataccctatcctgttcatcttgaaatcttgattctaattcttcgttactgggtgaaagatgcctcttctttgcattttttacgattcgttttccacgagaatcttaattggaaccccctttttttttcaaagaaatatattgacactctt------------tcaaaaaga------------aatcaaagattattcttatttttatataactctcatgtctgtgaatacgaatccattttcgtttttttacgtaaccaatcctatcatttacgatcaacattttttggaaccctttttgagcgaatttttttctatggaaaaataaaaaaagagtatctt------gtaaatgtc------tttactaaggattttaaagctatt------tcatggctgttcaaagatccttttatgcattatgttaggtatcaaggaaaatcgattctggcttcaaaacagacgtctcttattctgaataaatggaaatattaccttgacctcttttggaaatgtcgtttttatgtgtggtatcaaccagaaaggatccatataaaaacattatccaagcctttccttgactttctaggttatctt------tcaagtgca------agtatacgattcaacccttcggtgggacgaagtcaaatgctagaaaattcatttataata---------aataatattattaaa---------acgtttgataccacagttccaattatgcctttggttggatcattggctaaagcgaaagtttgtgacgtcttaggtcaccccattagtaag---ttggtctgggccgattta------tcagattatgatattattgacttattttggcgtatatgcagaaatctttctcattattacagcggagcctcaaaaaaa---aatagtttgtatcaaata---------aagtatatacttcgactttcttgtactagaactttagctcgtaaacataaaagcactctacgtgcttttttgaaaagattaggtccggaatttttggaagaattttttacggaagaggagcaaattctttcgttgatcttctcaaggtattcttttacttcgcggaggttatatagagaaggtcgttt??????????????????????????????????????????????	[ 1]
Phragmanthera	?????????????????????????????????????????????????gtttgttcgaaaatgtaagttatgacaaaaaggttaggttactaattgtgaaacgattaattactcgaatgtatgaccagaatccttttcttatttatacttat---------gat------tataac------------caaaatgttttttttgggcacaacaaacatttttatttgcaaatcatatcgggtaagttagcggttattgtggaaatgaaacttttcctaggcctagta---tcttctctt---------gaaaataataaaaaaatagacgaatctaaaaatttacgatctattcattccatatttccctttttagaagataaattctcccgtttaaattatgtatcaaatatactaataccttatcctgttcatcttgaaatattagttttaattcttcgttgttgggtgaaagacgcttcttctttacattttttacgattcgttttccacgagaatcgtaattggaatcatttttttttccaaaataaatatatttctaccctt------------tcaaaaaga------------aataagagattatttttattcttatataattctcatgtctgtgaatacgaatccatttttatttttttacgtaaccaatcctatcatttacgatcaacagtttttggaaccttttttgagcgaactattttctatggaaaaataaaaaaagagtatctt------gtaaatggc------tttactaaggattttcaagccata------tcatgtatgttcaaagatatttttatgcattatgttaggtatcaaggaaaatctattctggcttcaaaatggacgttttttattctgaataaatggaactattaccttgctctcttttggaaatgtcgtttttatgtgtggtatcaatcagaaagg------ataaaaacattatccaagcatttccttgactttctaggttatctt------tcaagtgcaaatacaaatatacgatttaacccttcgttgggaagaagtcaaatgatagaaaattcatttataata------aataataatattattaag---------acatttgataccacagttccaattatacctttggttggaccattggttaaagcaaaagttggtgacgtcttaggtcaccccattagtaagttgttgagctcgtccgattta------tcagattatgatattattgacttattttggcatatatgcagaaatctttctcattattacagcggatcttccaaaaaa---aaaaatttgtatcaaata---------aagtatatacttcgattttcatgtactagaactttagctcgtaaacacaaaagtgctttacgtgcttttttgaaaagattagttccagaagttttggaagaattttttatggaggaggagcaagttctttcgttgatcttctcaaggtattcttttccttcgcagagattgtatagagaaggtcgtatttgg??????????????????????????????????????????	[ 1]
Phthirusa    	????????????????????????????????????????????????????????????????????????????????????????????????gtaaaacgcttaattactcgaatgtatcaacagaattattttattatttatactaat---------gat------tctaac------------aaaaatacttttttggggcacaacaaatatttttattttcaaatcttatcgggtaaattagcatttattgtggaaattaaactttccctatgcttagta---tcttccctc---------gaagataat---aaaatagatgaataccaaaatttacggtcaattcattccatatttccctttttagaagatcaattctcccatttaaattatgtgtcaaatatactaataccctatcctgttcatcttgaaatattgattctaattcttcggtactgggtgaaagacgtctcttctttgcattttttacgattcgttttccacgagaatcgtaattggaatctt---ttttttacaaagaaatatatttccactttt------------tgtaaaatc------------aataaaagattattcttatacttatataattctcatgtctgtgaatacgaatccatttttgtttttttacgtaaccaatcctatcatttacgatcaacatcttttggaaccccttttgagcgaattttcttctatggaaaaataaaaaaagagtttttt------ttgaatata------tttactaaggatttgcaagttatt------tcatggctgttcaaagatccttttatgcattatgttaggtatcaaggaaaatctattctggcttcaaaacgggcgtctcttattcttaataaatggaaatattatcttgccctcttttgtaaatttcgtttttatgtgtggtatcaaccagaaaggattcatataaaaattttatccaagcactttattgactttataggttatctttcaatttcaagtgca------agtatacgagtcaacccttcggcaggacgaagtcaaatgctagaaaattcatttttaatc---------aataatattattaag---------acgtttgatactacagttccaattatgcctttggttggatcgttggctaaagcaaaagtttgtgacgtattaggtcaacccattagtaag---ttggtctggtccgattta------tcagattttgatattcttgacttattttggcgtatatgcagaaatctttctcattattacagcggagcctcaaaaaaaaaaaatagtttgtatcaaata---------aagtatataattcgactttcttgtactagaactttagcttgtaaacacaaaagcactctacgttcttttttgaaaagattaggttcagaattttttgaagaattttttacggaggaggagcaagttctttcg??????????????????????????????????????????????????????????????????????????????????????????????????????	[ 1]
Plicosepalus 	??agagtatatttatgcacttactcataatcgtagtttcaatcgatcaagtttgttcgaaaatgtaagttatgacaaaaaggttaggttattaattgtgaaacgattaattactcgaatgtatcaccagaattattttattatttctccttat---------gat------tataac------------caaaatgctttttttgggcacaacaaccatttttatttgcaaatcatatcgagtaagttagtggttattgtggaaatgaaacttttcctaggcttagta---tcttctatt---------gaagataat---aaaatagacgaatctacaaatttacgatcaattcattccatatttccctttttagaagataaattctcccgtttaaattatgtgtcaaatatactaataccttatcctgttcatcttgaaatattggttttaattcttcgttgttgggtgaaagatgcttcttctttacattttttacgattcattttccacgagaatcgtaattggaactatttttttttccaaaataaatatagttacactctt------------tcaaaaaga------------aatcagagattatttttatgcttatataattctcatgtctgtgaatacgaatccatttttggttttttacgtaaccaatcctatcatttacgatcaacattttttggaacctttttggagcgaactattttctatggaaaaataaaaaaagagtctctt------gtaaatgtc------tttactaaggattttcaagccaga------tcatgtatgttcaaagatatttttatgcattatgttaggtatcaaggaaaatctattctggcttcaaaatggacgttttttattctgaataaatggaactattaccttgctctcttttggaaatgtcgtgtttatgtgtggtatcaatcagacaaa------atagaagcattatccaagtatttccttgactttctagagtatctt------tcaagtgca------aatagtcgattcaacccttcgttgggccgaagtcaaatgatagaaaattcatttataata------aataataatattattaag---------acgtttgataccacagttccaattat?cctttagttggaccattggttaaagcgaaagttggtgacgtcttaggtcaccccattagtaag---ttgatctcagccgattta------tcagattatgatattattgacttattttggcatatatgcagaaatctttctcattattacagcggagcttcaaaaaaa---aatagtttgtatcaaata---------aagtatatacttcgactttcgtgtactagaactttagctcgtaaacacaaaagtgttttacgtgcttttttgaaaagattagttccaaaagttttggaagaattttttatagaggaggagcaagttctttcgttaatcttctcaaggtattcttttccttcgcagagattgtatagagaaggtcatatttggtatttggat?????????????????????????????????	[ 1]
Psittacanthus	????????????????????????????????????????????????????????????????????????????????????????????????????????????????????????????????????????????????tctactaat---------gat------tctaaa------------caaaatccttttttggggcacaaattttttttttattttcaaatcctatcgggtaaattagcagttattggggaaatgaaactttccctttgcttagta---tcttccctc---------gaagataag---aaaatagacgaatcccaaaatttacgatcaattcattctatatttccctttttagaagataaattctcccatttaaattatgtgtcaaatatactaataccctatcctgttcatcttgaaatcttgattctaattcttcgttactgggtgaaagacacttcttccttgcattttttacgattcgttttccacgagaatcataattggaatcttttttttttttcaaagaaatatatttccaccctt------------tcaaaaaga------------aataaaagattattc------ttatataattctcatgtctgtgaatacgaatccatttttgtttttttacgtaaccaatcctatcatttacgatcaacattttttggaaccctttttgatcgaattttcttctatggaaaaataaaaaaagagtttttt------gtaaatgtt------tttactaaggattttcaagttatt------tcatggttgttcaaagatccttttatgcattatgttaggtatcaagaaaaatctattctagcttcaaaacgggcgtctctttttctgaataaatggaaatattatcttgccctcttttggaaatgtcgtttttatgcgtggtatcaaccagaaaggattcatataaaaacattatccaagcaccttcttgactttctaggttatctt------tcaagtgca------agtatacgattcaacccttcggcaggacgaagtcaaatgctagaaaattcatttttaata---------aataatattattaag---------acgtttaataccacagttccaattatgcctttggttggatcgttggctaaagcaaaagtttgtgacgtcttaggtcgccctattagtaag---ttggtctggtccgattta------tcagattatgatattattgacttattttggcgtatatgcggaaatctttctcattattacagcggagtctcaaaaaaa---aagagtttgtatcaaata---------aagtatatacttcgactttcttgtactagaactttagcttgtaaacacaaaagcactctacatgcttttttgaaaagattaggtccggaatttttggaagaattttttacggagaaggagcaagttctttcgttgatcttttcaaggtattcttttaccccgcggcggttgtatagagaaggt???????????????????????????????????????????????????	[ 1]
Scurrula     	caggagtatatttatgcacttactcataagcgtagtttcaatcgatcaagtttgttcgaaaatgtaggttatgacaaaaaggttaggttactaattgtgaaacgcttaattactcgaatgtatcaccagaattcttttcttatttcgacttat---------gat------tataac------------caaaatgattttttggggcacaacaagcttttttgttttcaaatcatatcgagtaagttagcagttcttgtagaaattaaacttttcctaggcgtagta---tcttctctt---------gaagataat---aaaataaacgaatctaaaaatttacgatcaattcattccatatttccctttttagaagatcaattctcccgtttaaattatgtgtcaaagatattaataccttatcctgttcatcttgaaatattggttttaattcttcgttgttgggtgaaagatgctgcttctttacattttttacgattcgttttccacgagaatcgtaattggaacctttttttttttccaaataaatatatttccaacctt------------tcaaaaaga------------aatcagagattatttttattcttatataattctcatgtctgtgaatacgaatcgatttttgtttttttacgtaaccaatcctatcatttacaatcaacattttttggaaccttttttgagcgaactattttctatggaaaaatacaaaaagagtatctt------gtcaatgtc------tttactaaggattttcaagccata------tcatgtatgttcaaagatatttttttgcattatgttaggtatcaaggaaaatctattctggcttcaaaatggacgttttttattcttaataaatggaactattaccttgctctcttttttaaatgtcgtttttatgtgtggtatcaatcagaaagg------ataaaaacattatccaagcatttcctttactttctaggttatctt------ttaagtgca------aatatactattcaacccttcgttggcgcgaagtcaaatgatagaaaattcatttctaata---------aataatattattaag---------acgtttgataccacagttccaattatacctttggttggaccattagttaaagcgaaagttggtgacgtcttaggtcaccccattagtaag---ttgatatcggccgattta------tcagattatgatattattgactttttttggcatatatgcagaaatatttttcattattacagaggagcttccaaaaaa---aatagtttgtaccatata---------aagtatatacttcgactttcttgtactagaactttagctcgtaaacacaaaagcgctttacgtgcttttttgaaaagattaggtccagaagttttggaagaatttttgatggaggaggagcaagttctttcggtgatcttctcaaggtattcttttccttcgcagagattgtatagagaaggtcgtatttggtatttggatatttattatttgtatcaacgatctagtcaatca	[ 3]
Socratina    	??????????????????????????????????????????cgatcaagtttgttcgaaaatgtaagttatgacaaaaagggtaggttactaattgtgaaacgattaattactcgaatgtatcaccagaattcttttcttatttctacttat---------gat------tataac------------caaaatgctttttttgggcacaacaaacatttttatttgcaaatcatatcgggtaagttagcggttattgtggaaattcaacttttcctaggcttagta---tcgtctctt---------gaagataat---aaaataaacgaatcgaaaaatttacgatcaattcattccatatttccctttttagaagataaattctctcgtttaaattatgtgtcaaatatactaataccttatcctgttcatcttgaaatattggttttaattcttcgttgttgggtgaaagatgcttcttcgttacattttttacgattcgttttccacgaaaacgctaattggaatcatttttttttccaaaataactatatttccactctt------------tcaaaaaga------------aatccgagattatttttattcttatataattctcatgtctgtgaatatgaatccatttttgtttttttacgtaaccaatcctatcatttacgatcaacattttttggaaccttttttgagcgaactattttctatggaaaaataaaaaaagagtatctt------gtaaatgtc------tttactaaggattttcaagccata------tcatgtatgttcaaagatatttttatgcattatgttaggtatcaaggaaaatctattctggcttcaaaatggacgttttttattctgaataaatggaactattaccttgctctcttttggaaatgtcgtttttatgtgtggtatcaatcagaaagg------ataaaaacattatccaagcatttccttgactttctaggttctctt------tcaagtgca------aatatacgattcaaccctttgttgggacgaagtcaaatgatacaaaattcatttataata------aataataatattattaag---------acgtttgataccacagttccaattatacct------------------------------ggtgacgtcttaggtcaccccattagtaag---ttgatctcttcggattta------tccgattatgatattattgacttattttggcatatatgcagaaatctttcgcattattacagcggagcttcaaaaaaa---aatagtttgtatcaaata---------aagtatatacttcgactttcgtgtactagaactttagctcgtaaacacaaaagcactttacgtgcttttttgaaaagattagttccagaagttttggaagaattttttatggaggaggaa?aagttctttcgttgatcttctcaaggtattcttttccttcacagagattgtatagagaaggtcgtatttgg??????????????????????????????????????????	[ 1]
Sogerianthe  	????????????????????????????????????????????????????????????aatgtacgatatgacaaaaag???aggttactaattgtgaaacgtttaattactcgaatgtatcaccagaattattttcttttttctacttat---------gat------tctaac------------caaaatgctttttttggacacaacaaacatttttatttgcaaattatatggggtaagttagcggttattgtggaaattaaacttttcctaggcttagta---tcttctatt---------gaagataat---aaaatagacgaatctaaaaatttacgatcaattcattccatatttccctttttagaagataaattctcccgtttaaattatgtgtcaaatatactaataccttatcctgttcatcttgaaatattggttttaattcttcgtggttgggtgaaagatgcttcttctttacattttttacgattcgttttccacgataatcgtaattggaaccatttattttggaaaaataaatatatttccaccctt------------tcagaacga------------aatcagagattatttttattcttatataattctcatgtctgtgaatacgaatacatttttgtttttttacgtaaccaatcctatcatttacgatcaacattttttggaaccttttttgagcgaacgattttctatggaaaaataaaaaaagagtatctt------gtaaatggc------tttactaaggattttcaagccata------tcatgtatgttcaaagatatttttatgcattatgttaggtatcaaggaaaatctattctggcttcaaaatggacgttttttattctgaataaatggaactattaccttgctctcttttggaaatttcgtttttatgtgtggtatcaatcagaacgt------ataaaaacattatccaagcatttcctttgctttctaggttatctt------tcaagtgca------aatatacgattcaacccttcgttgggacgaagtcaaatgatagaaaattcatttctaata---aataataataatattattaag---------acgtttgataccacagttccaattatacctttggttggaccattggttaaagcgaaagttggtgacgtcttaggtcaccccattagtaag---ttgatctcggccgattta------tcagattatgatattattgacttattttggcatatatgcagaaatctttctcattattacagcggagcttcaaaacaa---aagagtttgtatcaaata---------aagtctatacttcgactttcttgtactagaactttagctcgtaaacacaaaagcgctttacgtgcttttttgaaaagattaggtccagaagttttggaagaattttttatggaggaggagcaagttctttcgttgatcttctcaaggtattcttttacttcgcagagattgtatagagaaggtcgtatttggtatttggat?????????????????????????????????	[ 1]
Spragueanella	????????????????????????????????????????????????????????????????????????????????????aggttactaattgtgaaacgattaattactcgactgtatcaccagaattcttttcttatttctacttat---------gat------tataac------------caaaacgtttttttggggtacaacaaacatttttatttgcaaatcatatcgggtaagttagcggttattgtagaaattaaacttttcctaggcctagta---tcttctctttcttctcttgaagataataaaaaaataaacgaatctaaaaatttccgatcaattcattccatatttccctttttagaagataaattctcccatttaaattatgtgtcaaatatactaataccttatcctgttcatcttgaaatattagttttaattcttcgttattgggtgaacgatgcttcttctttacattttttacgattcgttttccacgagaatcgtaattggaaccatttttttttccaaaataaatctatttctaccctt------------tcaaaaagg------------aatcagagattatttttcttcttatataattctcatgtctgtgaatacgaatccatttttgtttttttacgtaaccaatcctatcatttacgatcaacattttttggaaccttttttgaacgaacttttttctatggaaaaataagaaaagagtatctt------gtaaatggctttacctttactaaggattttcaagccata------tcatgtatgttcaaagatattttcatgcattatgttaggtatcaaggaaaatctattctggcttcaaaatggacattttttattctgaataaatggaactattaccttgctctcttttggaaatgtcgtttttatgtgtggtatcaatcagaaagg------ataaaaacattatccaagcatttccctgactttctaggttatctt------tcaagtgca------aatatacgattcaacccttcgttgggacgaagtcaaatgatagaaaattcatttataata------aataataatattattaag---------acatttgataccacagttccaattatacctttggttggaccattggttaaagcaaaagttggtgacgtcttaggtcaccccattagtaagttgttgatatcgtccgattta------tccgattatgatattattgacttattttggcatatatgcagaaatctttctcattattacagcggagcttcaaaaaaa---aagagtttgtatcaaata---------aagtatatactgcgacttttgtgtactagaactttagctcgtaaacacaaaagtgctttacgtgcttttttgaaaagattagttccagaagttttggaagaattttttatggaggaggagcaagttctttcgttgatcttctcaaagtattcttttccttcgcagagattgtatagagaaggtcgtatttggtatttggatatttattatttgtatcaacgatctagttaatca	[ 1]
Struthanthus 	???????????????????????????????????????????????????ttgttcgaaaatgtaagttatgacaaaaagtttaggttactaattgtgaaacgcttaatkactcgaatgtatcaacagaattatttgtttatttmtactaat---------gat------tctaac------------caaaataytttttkgggacacaacaaatatttttattttcaaatcctatcgggtaaattagcagttattgtggaaattaaactttccctatacttagta---tcttccctc---------gaagataag---aaaatagatgaattccaaaatttacgatcaattcattccatatttccctttttrgaagaaaaattctcccatttaaattatgtgtcaaatatactaataccctatcctgttcatcttgaaatcttgattctaattcttcgttactgggtgaaagacgcctcttctttgcattttttamgattcgttttccacgagaatygtaattggaatctt---ttttttccaaagaaatttattttcactctw------------tcaaaaaga------------aatcaaagattattc------ttatataattctcatgtctgtgaatacgaatccatttttgtttttttacgtaaccaatcctatcatttacgatcaacattttttggaacctcttttgagcgaattttcttctatggaaaaataaaaaaagagtttttt------gtaaatgtc------tttactaaggattttcaagttatt------tcatggctgttcaaagatccttttatgcattatgttaggtatcaaggaaaatctattctggcttcaaaacgggcgtctcttattctgaataaatggaaatattatcttgccctcttttggaaatgtcgtttttatgcgtggtatsaaccagaaaggattcatataaaaacattatccaagcactttcttgactttctaggttatctt------tcaagtgta------agtataygc------ccttcgtcgggacgaagtcaaatgctagaaaattcatttttaata------aataataatattattaag---------acgtttgataccacagttccaattatgcctttggttggatcgttggctaaagcaaaagtttgtgacgtcttaggttaccccattagtaag---ttggtctggtccgattta------tcagattatgatattattgacttattttggcgtatatgcagaaatctttctcattattacagcggagcctcaaaaaaa---aagagtttgtatcaaata---------aagtatatacttcgactttcttgtactagaactttagcttgtaaacacaaaagcactctacgtgcttttttgaaaagattaggtccggaattttttgaagaattttttacgggggaggagcaagaactttcgttgatcttttcaaggtattcttttacctcgcggcggttgtatagagaa??????????????????????????????????????????????????????	[ 4]
Tapinanthus  	??????????????????????????????tgcagtttcaatcgatcaagtttgttcaaaaatgtaagttatgccaaaaaggttaggttactaattgtgaaacgattaattactcgaatgtatcaccagaattcttttcttatttctacttat---------gat------tataac------------caaaatgctttttttgggcataacaaacattttaatttgcaaatcatatcgtgtaagttaacggttattgtggaaattaaacttttcctaggcttagta---tcttctctt---------gaagataat---aaaatagacgaatctaaaaatttacgatcaattcattccatatttccctttatagaagataaattctctcgtttaaattatgtgttaaatatactaataccttatcctgttcattttgaaatattggttttaattcttcgttattgggtgaaagatgcttcttctttacattttttacgattygttttccacgasaatggtaattggaaccatttttttttcmaaaataamtmtatttcyaccctt------------tcaaaaaga------------aatcagagattmtttttmttcttatataattctcatgtctgtgaataygaatccatttttgtttttttacgtaaccaaycctatcatttacgatcaacattttttrgaaycttttttgagcgaactwttttctatggaaaaataaaaaamgagtatctt------gtaaatgkctttacctttaytaaggattttcaagycata------tcatgtatgttcaaagatatttttatgcattatgttaggtatcaaggaaaatctattytggcttcaaaatggacrttttttattctgaataaatggaactattaccttrctctcttttggaaatgtcgtttttatgtgtggtatcaatyagamagg------ataaaaacattatccaarcatttccttgamtttctaggttatctt------tyaagtgca------aatatacgattcaayccttcgttgggacgaagtcaaatgatagaaaattcatttataatraataataataataatattattaag---------acrtttgataccacagttccaattatacctttgrttggaccattggktaaagcgaaagktggtgacgtcttaggtcaccycattastaag---ttgatctcggacgattta------tcagattatgatattattgacttattttggcatatatgcagaaatctttctcattattacagcggagcttcaaaaaaa---aatagtttgtatcaaata---------aagtatatacttcgactttcgtgtactagaactttagctcgtaaacacaaaagtgctttacgtgcttttttgaaaagattagttccagaagttttggaagaattttttatggaggaggatcaaattctttcgttgatcttatcaaggtattcttttccttcgcggagattgtatagagaaggtcatatttggtatttggatatttattat????????????????????????	[ 2]
Taxillus     	???????????????????????????????????????????????????ttgttcgaaaatgtaggttatgacaaaaaggttaggttactaattgtgaaacgcttaattactcgaatgtatcaccataattattttcttatttctacttat---------gat------tataac------------caaaattcttttttggggcacaacaaactttttttttttcaaatcatatcgagtaagttagcagttattgtagaaattaaacttttcctaggcgtagta---tcttcaaga---------gaatataat---caaatagacgaatctaaaaaggtacgatcaattcattccatatttccctttttagaaaatcaattctcccgttcaaattatgggtcaaaaatactaataccttatccggttcatcttgaaatattggttttaattcttcgttgttgggtgaaagatgcttcttttttacatttgttacgattcattttccacgagaatcgtaattggaaccttttttttttccaaaatcaatctatttacaacctt------------tcaaaaaga------------aatcaaagattctttttcttcttatataattctcatgccggggaatacaaatatatttttgtttttttacgtaaccaatcctatcatttacaatcaacattttttggaaccttttttgagcgaactattttctatggaaaaataaaaaaagagtatctt------gtcaatgtc------tttactaaagattttcaagccata------tcatgtatgttcaaagatatttttttgcattatgttaggtatcaaggaaaatcgattacggcttcaaaatggacgttttttattcttaataaatggaactattaccttgctctcttttttaaatgtcgtttttatgtgtggtatcaatcaaaaagg------ataaaaacattatccaatcatttcctttactttctaggttatctt------ttaagtgca------aatatacgattcaacccttcgttggcgcgaagtcaaatgatagaaaattcatttctaata---------aataatattattaag---------acgtttgataccacagttccaattatacctttggttggaccattggttaaagcgaaagttggtgacgtcttaggtcaccccattattaag---tttatatcggccgattta------tcagattatgatattattgacttattttggcatatatgcagaaatctttttcattattacagcggagcttccaaaaaa---aagagtttgtatcatata---------aagtatatacttcgactttattgtactagaactgtagctcgtaaacacaaaagcgctttacgttcttttttgaaaagattaggtccagaagttttggaagaattttttatggaggaggagcaagttctttcgttgatcttctcaaggtattcttttccttcgaagagattgtatagagaaggtcgtatttggtatttggat?????????????????????????????????	[ 1]
Tolypanthus  	???????????????????????????????????????????????????????????????????????????????????????????????????????????????????????????caccagaattcttttcttatttctacttat---------gat------tataac------------caaaatgctttttttgggcacaacaaacatttttatttgcaaatcatatcggttaagttagcggttattgtggaaattaaactttttctaggcttagta---tcttctctt---------gaagataat---aaaatagacgaatctaaaaatttacgatcaattcattccatatttccctttttagaagataaattctcccgtttaaattatgtgtcaaatatactaataccttatcctgttcatcttgaaatattggttttaattcttcgttgttgggtgaaagattcttcttctttacattttttacgattcgttttccacgagaatcgtaattggaaccatttttttttccaaaataaatatatttccaccctt------------tcaaaaaga------------aatcagagattatttttattcttatataattctcatgtctgtgaatacgaatctatttttgtttttttacgtaaccaatcctatcatttacgatcaacattttttggaaccttttttgagcgaactcttttctatggaaaaataaaaaaagagtatttt------gtaaatgtc------gttactaaggattttcaagccata------tcatgtatgttcaaagatatttgtatgcattatgtgaggtatcaaggaaaatctattttggcttcaaaatggacgttttttattctgaataaatggaactattaccttgctctcttttgtaaatgtcgtttttatgtgtggtatcaatcagaaagg------ataaaaacattatccaagcatttccttgactttctgagttatctt------tcaagtgca------aatatacgattcaacccttcgttgggacgaagtcaaatggtagaaaattcatttataata------aataataatattattaag---------acgtttgataccaaagttccaattatacctttggttggaccattggttaaagcgaaagttggtgacgtattaggtcaccccattagtaag---ttgatctcggccgattta------tcagattatgatattattgacttattttggcatatatgcagaaatctttctcattattacagcggagcttcaaaaaaa---aatagtttgtatcaaata---------aagtatatacttcgactttcgtgtactagaactttagctcgtaaacacaaaagcgctttccgtgcgtttttgaaaagattagttccagaagttttggaagaattttttatggaggagaagcaagttctttcgttgatcttctcaaggtattcttttacttcgcagagattgtatagagaaggtcgtatttgg??????????????????????????????????????????	[ 1]
Tripodanthus 	caggagtatatttatgcacttactcataatcgtggtttaaatcgatcaagtttgttcgaaaatgtaggttatgaaaaaaagtttaggttactaattgtgaaacgcttaattactcgaatgtatcaacagaattattttcttatttctactaat---------gat------tctaac------------caaaatccttttttggggcacaacaaatattttgattttcaaatcctatcgggtaaattagcagttattgtggaaattaagctttccctatgcttagta---tcttccctc---------gaagataag---aaaatagacgaatcccaaaatttacgatcaattcattccatatttccctttttagaagataaattctcccatttaaattatgtgtcaaatatactaataccctatcctgttcatcttgaaatcttgattctaattcttcgttactgggtgaaagacgcctcttctttgcattttttacgattcgttttccacgagaatcgtaattggaatctttttttttttacaaagaaatatatttccactctt------------tcaaaaaga------------aatcaaagattattcttattcttatataattctcatgtctgtgaatacgaatccatttttgtttttttacgtaaccaatcctatcatttacgatcaactttttttggaaccccttttgagcgaattttcttctatggaaaaataaaaaaagagtttttt------gtaaatgtc------tttactaaggattttcaagttatt------tcatggctgttcaaagatccctttatgcattatgttaggtatcaaggaaaatctattctggcttcaaaacgggcgtctcttattctgaataaatggcaatattatcttgccctcttttggaaatgtcgtttttatgtgtggtatcaaccagaaaggattcatataaaaacattatccaagcactttcttgactttctaggttatctt------tcaagtgca------agtatacgattcaacccttcggcgggacgaagtcaaatgctagaaaatgcatttttaata---------aataatattattaag---------acgtttgataccacagttccaattatgcctttggttggatcgttggctaaagcaaaagtttgtgacgtcttaggtcaccccattagtaag---tcggtctggtccgattta------tcagattatgatattattgacttattttggcgtatatgcagaaatctttcgcattattacagcggagcctcaaaaaaa---agaagtttgtatcaaata---------aagtatatacttcgactttcttgtactagaactttagcttgtaaacacaaaagcactttacgtgcttttttgaaaagattaggtccggaattttttgaagatttttttacggaggaggagcaagttctttcgttgatctttccaaggtattcttttccttcgcggcggttgtataga?????????????????????????????????????????????????????????	[ 1]
Tristerix    	????????????????????????????????????????atcgatcaagtttggtcaaaaatgtagattttgaaaaaaaatttaggttactaattgtaaaacgcttaattactcgaatgtataaacaaagttcttttatgatttctacttat---------gat------tataac------------caaaattcttttgtggggcacaacaaacattttttttttcaaatcctatcgggtaaattaacagttattggggaaataaaactttccctatgtttagtg---tcgtcaccc---------gaagatacg---aaaataaacgaatctaaaaatttacgctcaattcactccatatttccctttttagaagataaactctcccatttttattatttgtcaaatatactaataccctatcctgttcatcttgaaattttgattctaattcttcgttactgggtaaaagatgtctcttctttgcattttttacgatttgttttccatgagaatcgtaattggaaccatttctttgggaaaaagaaatatatttctactttt------------tctaaaata------------aatcaaagatttctcttattcttatataattcttatatctgtgaatatgaatccatttttgtttttttacgtaatcaatcctatcatttacgatcaacattttttagaaccctttttgagcgcatttttttttatggaaaaacaaataaagagtatctt------gtaaatgtg------tttactaaggattttcaagctatt------tcatggatgttcaaagatacttttatgtattatgttaggtatcaaggaaaatttattttggctttaaaccaaccgtctcttattctgaataaatggaaatattatatttccctcttttggaaatatcgtttttatgtgtggtatcaacccgaaaggatccatctaaaaacattatacaagcattttagttactttttaggttatctt------ttaagtgca------aatatacgattcaacccttcagtgggacgaagtcaaatgctagaaaattcatttataata---------aataatattattaaa---------atgtttgataccacagttccaattatgcctttggttggatcattggctaaagcgaaagtttgtgacgtcttgggtcatcccattagtaag---ttaacctgggccgattta------tcagattatgatattattaacttattttggcgtatatacagaaatctttct???????????????????????????????????????????????????????????????????????????????????????????????????????????????????????????????????????????????????????????????????????????????????????????????????????????????????????????????????????????????????????????????????????????????????????????????????	[ 1]
Tupeia       	caggagtatatttatgcacttactcataaccgtagtttaaatcaatcaagtttgttcgaaaatgtcggtcatgaaaaaaaatttcggttactaattgtgaaacgcttaattactcgaatgtatcaacagaattcttttcttctttcaactaat---------gat------tctaac------------caaaatctttttttgggtcacaacaaacattttaattttcaaataatattgggtaaattagcagttattgtggaaatgaaactttccctatgcttagta---tcttccctc---------gaagataag---aaaatagacgaatctaaaaatttacgatcaattcattccatatttccctttttagaagataaattctcccatttaaattatgtgtcaaatatactaataccctatcctgttcatcttgaaatcttgattctaattcttcgttaccgggtgaaagatgcctcttctttgcattttttaagatttgttttccacgagaatagtaattggaaccattcttttttcccaaagaaatatatttccactctt------------tcaaaaaga------------aatcaaagattattcttattcttatataattctcatgtctgtgaatatgaatccatttttgtttttttacgtaaccaatcctatcatttacgatcaacattttttggaaccctttttgagcgaatttttttctatggaaaaataaaaaaagagtatctt------gtaaatatc------tttactaaggattttcaagctatt------tcatggctgttcaaagatccctttatgcattatgttaggtatcaaggaaaatctattctggcttcaaaacagacgtctcttattctgaataaatggaaatattaccttgccctcttttggaaatgtcgtttttatgtgtggtatgaaccagaaaggatccatataaaaacattatccaaacatttccttgactttctaggttatcgt------tcaagtgca------agtatacgattcaactcttcggtgggacgaagtcaaatgctagaaaattcatttctaatg---------aataatattattaag---------atgtttgataccacagttccaattatacctttggttggatcattggctaaatcgaaagtttgtaacgtcttaggtcaccccattagtaag---ttggtctggtccgattta------tcagattatgatattattgacttattttggcgtatatgcaaaaatctttct???????????????????????????????????????????????????????????????????????????????????????????????????????????????????????????????????????????????????????????????????????????????????????????????????????????????????????????????????????????????????????????????????????????????????????????????????	[ 1]
Vanwykia     	????????????????????????????????????????????????agtttgatcgaaaatgtaagttatgaaaaaaaggttagattactaattgtgaaacgattaattactcgaatgtatcaccagaatttttttcttatttctacttat---------gat------tataac------------caaaattatttttttgggcacaacaaacatttttatttgcaaatcatatcgggtaagttagcggttagtgtggaaattaaacttttcctaggattagta---tcttctctt---------gaagataat---aaaatagacgaatctaaaaatttacgatcaattcattccatatttccctttttagaagataaattctcccgtttaaattatgtgtcaaatatattaataccttatcctgttcatcttgaaatattggttttaattcttcgttgttgggtgaaagatgcttcttcgttacattttttacgattcgttttccacgagaatcataattggaaccatttttttttccaaaataactatatttccaccctt------------tcaaaaaaa------------aatcagagattatttttattcttatataattctcatgtctgtgaatatgaatccatttttggttttttacgtaaccaatcctatcatttacgatcaacattttttggaaccttttttgagcgaactattttctatggaaaaa???????????????????????gtaaatgtc------tttactaaggattttcaagccata------tcgtgtatgttcaaagatatttttatgcattatgttaggtatcaaggaaaatctattctggcttcaaaatggacgttttttattctgaataaatggaactattaccttgctctcttttggaaatgtcgtttttatgtgtggtatcaatcagaaagg------ataaaaacattatccaagcatttccttgaccttctaggttatctt------tcaagtgca------aatatacgattcaacccttcgttgggacgaagtcaaatgatagaaaattcatttataata------aataataatattattaag---------acgtttgataccacagttccaattatacctttagttggaccaatggttaaagcgaaagttggtgatgtcttaggtcaccccaatagtaag---ttgatctcggacgattta------tcagattatgatattattgacttattttggcatatatgcagaaatctttctcattattacaacggagcttcaaaaaaa---aatagtttgtatcaaata---------aagtatatacttcgactttcgtgtactagaactttagctcgtaaacacaaaagcgctttacgtgcttttttgaaaagattagttccagaagttttggacgaattttttatggaggaggagcaagttctttcgttgatcttctcaaggtattcttttccttcacagagattgtatagagaaggtcgtatttggtatttggatatttat???????????????????????????	[ 1]
	;
end;

begin paup;
	set torder=left tcompress taxlabels=full outroot=monophyl
		autoclose maxtrees=1000 increase=auto autoinc=1000
		storetreewts storebrlens rootmethod=outgroup
		warnroot=no;
	pset opt=deltran collapse=minbrlen;
	dset dcollapse distance=hky85 missdist=ignore rates=equal
		pinvar=0;
	defaults nj bionj breakties=random;
	defaults upgma bionj breakties=random;
	defaults bootstrap grpfreq=no;
	defaults contree grpfreq=no;
	defaults hsearch addseq=random;
	defaults savedist triangle=both;
end;
