# Supplementary material for: Evolution of pollen morphology in Loranthaceae
Source: Grana. 2017 Feb 20;57(1-2):16–116. doi: 10.1080/00173134.2016.1261939 (PMC5771552; doi:10.1080/00173134.2016.1261939)
Supplement: Grimsson et al. Online supplementary material [file SGRA_A_1261939_SM9964.zip › Consensing/matK.gen.v.m1.epf]

59	1590
Actinanthella	caggagtatatttatgcacttactcatgatcgtagtttcaatcgatcaagtttgttcgaaaatgtaagttatgacaaaaagattaggttactaattgtgaaacgattaattactcgaatgtatcaccagaattattttcttatttctactttt?????????gat??????tataat????????????caaaatgctttttttgggcacaacaaacatttttattttcaaatcatatcgtgtaagttagcggttattgtggaaattcaacttttcctaggcttagta???tcttctctt?????????gaagataat???aaaatagacgaatcgaaaaatttacgatcaattcattccatatttccctttctagaagataaattctcccgtttaaat…
Agelanthus	??????????????????????????????????????????cgatcaagtttgttcaaaaatgtaagttatgacaaaagggttaggttactaattgtgaaacgattaattactcgaatgtatcaccagaattcttttcttatttctacttat?????????gat??????tataac????????????caaaatgctttttttgggcacaacaaacatttttatttgcaaatcatatcgtgtaagttagcggttattgtggaaattaaacttttcctaggcttagta???tcttctctt?????????gaagataat???aaaatagacgaatctaaaaatttacgatcaattcattccatatttccctttctagaagataaattctcccgtttaaat…
Alepis	caggagtatatttatgcacttactcacaatcgtagtttaaatcgatcaagtttgctcgaaaatgtaggttatgacaaaaaatttagattactaattgtgaaacgcttaattactcgaatgtatcaacagaattcttttcttatttctactaat?????????aat??????tctaac????????????ctaaatcctttttttgggcacaacaaacatttttattttcaaatcatatcgagtaaattagcagttattgtggaaatgaaactttccctatgcttagta???tcttcccta?????????gaagatcaa???aaaatagacgaatctcaaaatttacgatcaattcattccacatttccctttttagaagataaattctcctatttaaat…
Amyema	???????????????????????????????????????????????????ttgttcgaaaatgtrrgttatgacaaaaaggttaggttactaattgtgaaacgyttaattactsgaatgtatyaycagaattcttttcttatttctacttat?????????gat??????tcgaac????????????caaaatgctttttttggacacaacaaacatttttatttgcaaatcatatcgrgtaagttrgcggttattgtggaaatkaaacttttcctaggcttagta???tcttctatt?????????gaagataat???aaaatagacgaatctaaaaatttacgatcaattcattccatatttccytttttagaagataaattctccygtttmaat…
Amylotheca	caggagtatatttatgcacttactcataatcgtagtttaaatcgatcaagtttgttcgaaaatgtaggttatgacaaaaaatttaggttactaattgtgaaacgcttaattactcgaatgtatcaacagaattcttttcttatttatactaat?????????gat??????tctaac????????????caaaatcctttttttgggcacaacaaacatttttattttcaaatcatatcaggtaaattagcaattattctggaaattaaactttccctatgcttagta???tcttccctc?????????gaagataagaagaaaatagacgaatctcaaaatatacgatcaattcattccacatttccctttttagaagaaaaattctcccatttaaat…
Atkinsonia	?????????????????????????????????????????????????????????gaaaatgtaggttatgacaaaaaatttaggttactaattgtgaaacgcttaattactcgaatgtatcaacagaattctttgcttatttctactaat?????????gat??????tctaac????????????caaaatcccttttttgggcacaacaaacatttttattttcaaatcatatcgggtaaattagcagttattgtggaaattaaactttccctatgcttagta???tcttccctc?????????gaagataag???aaaatagacgaatctcaaaatttacgatcaattcattccatatttccctttttagaagaaaaattctcccatttaaat…
Bakerella	???gagtatatttatgcacttactcataatcgtagtttcaatcgatcaagtttgttcgaaaatgtaagttatgacaaaaagattaggttactaattgtgaaacgattaattactcgaatgtatcaccagaattttttccttatttctacttat?????????gat??????tataac????????????caaaatgctttttttggacacaacaaacatttttatttgaaaatcatatcgggtaagttagcggttattgtggaaataaaacttttcctaggtttatta???tcttccaga?????????gaagataat???aaaatagacgaatctaaaaatttacgatcaattcattccatatttccctttttagaagataaattctctcgtttaaat…
Baratranthus	??????????????????????????????????????????????????????????????????ggttatgacaaaaaggttaggttattaattgtgaaacgcttaattactcgaatgtatcaccagaattcgtttcttatttctccttat?????????gat??????tataac????????????caaaatgctttttttgggcacaacaaacatttttatttgaaaatcatatcgggtaagttagcggttattgtggaaattcaatttttactaggcttagta???tcttctctt?????????gaagataat???aaaatagacgaatctaaaaatttacgatcaattcattccatatttccctttttagaagataaattctcccgtttaaat…
Benthamina	caggagtatatttatgcacttacttataatcgtagtttcaatcgatcaaatttgttcgaaaatgtgggttatgacaaaaaggttaggttactaattgtgaaacgcttaattactcgaatgtatcaccagaattctcttcttatttctacttat?????????gat??????tcgaac????????????caaaatgttttttttggacacaacaaacatttttatttgcaaatcatatcgggtaagttagcggttattgtggaaattaaacttgtcctaggcttagta???tcttctatt?????????gaagataat???aaaatagacgaatctaaaaatttacgatcaattcattccatatttccctttttagaagataaattctcccgtttaaat…
Berhautia	????????????????????????????????????????????????????????????????????????????????????aggttactaattgtgaaacgattaattactcgaatgtatcaccagaattcttttcttatttctacttat?????????gat??????tataaccaatatgcttaccaaaatgctttttttgggcacaacaaacatttttatttgcaaatcatatcgtgtaagttatcggttattgtggaaatgaaacttttcttaggcttagtatcttcttctctt?????????gaagagaat???aaaatagacgaatctaaaaatttacaatcaattcattccatatttccctctctagaagaaaaatcctctcgtttaaat…
Cecarria	??????????????????????????????????????????????????????????????????????????????????ttaggttactaattgtgaaacgcttaattactcgaatgtatcaacagaattattttattatttctactaat?????????gat??????????????????????????????????????????????????????????????????????????????????????????????????????????????????????????????????????????????????????????????????????????????????????????????????????????????????????????????????????????…
Cladocolea	??????????????????????????????????????????????????????????????????ggttatgacaaaaagtttaggttactaattgtgaaacgcttaattactcgaatgtatcaacagaattatttttttatttctactaat?????????gat??????tctaac????????????caaaatacttttttgggacacaacaaatatttttattttcaaatcctatcgggtaaattagcagttattgtggaaattaaactttccctatacttagta???tcttccctcgaagac???gaagataag???aaaatagataaattccaaaatttacgatcaattcattccatatttccctttttagaagaaaaattctcccatttaaat…
Dactyliophora	caggagtatatttatgcacttactcataatcgtagtttcaatcgatcaagtttgttcgaaaatgtaggttatgacacgaaggttaggttactaattgtgaaacgcttaattactcgaatgtatcaccagaattcttttcttatttatacttat?????????gat??????tcgaac????????????caaaatgctttttttggacaccacaaacatttttatttgcaaatcatatcgggtaagttagcggttattgtggaaattaaacttttcctaggcttagta???tcttctatt?????????gaaaataat???aaaatagacgaatctaaaaatttacgatcaattcattccatatttccctttttagaagataaattctcccgtttcaat…
Decaisnina	???????????????????????????????????????????????????????????????????????????????????????????????????????????????????????????caacagaattcttttcttatttctactaat?????????gat??????tctaac????????????caaaatccttttttggggcacaacaaacattttgatttgaaaatcatatccgataaattagcagttattgcggaaatgaaactttccctaggcttagta???tcttccttc?????????gaagataag???aaaatagacgaatctcaaaatatacgatcaattcattccacatttccctttttagaagaaaaattctcccatttaaat…
Dendropemon	????????????????????????????????????????????????????????cgaaaatgtaggttatgacaaaaagtttaggttactaattgtgaaacgcttaattactcgaatgtatcaacagaattattttcttatttctactaat?????????gat??????tctaac????????????caaaatcctttttgggggcacaacaaatatttttattttcaaatcttatcgggtaaattagcagttattgtggaaatgaaactttccctatgcttagta???tcttccctc?????????gaagataag???aaaatagacgaataccaaaatttacgatcaattcattccatatttccctttttagaagataaatactcccatttaaat…
Dendrophthoe	caggagtatatttatgcacttactcataatcgtagtttcaatcgatcaagtttgtttgaaaatgtaagttatgacaaaaargttaggttactaattgtgaaacgattaattactcgaatgtatcaccagaaytctkttmttatttmtacttat?????????gat??????tataac????????????caaaatgmtttttttgggcacaacaagyatttttatttgcaaatcatatcgggtaagttagcggttattgtrgaaattaaactttttctaggcttagta???kcttctctt?????????gaagataat???aaaatagacgaatmtaaaaatttacgatcaattcattccatatttccctttttagaagataaattytcccgtttaaat…
Desmaria	??????????????????????????????????????????????????tttgttcgaaaatataggttatgacaaaaaatttaggttactaattgtgaaacgcttaattactcgaatgtatcaaccgaattcttttcttatttctactaat?????????gat??????tctaac????????????caaaatcctatttttgggcccaacaaacattctttttttcaaatcctatcgggtaaattagcagttattgtggaaatgaaactttccctatgcttagta???tcttccctc?????????gaagataag???aaaatagacgaatctcgaaatttacgatcaattcattccatatttccctttttagaagataaattctgccagttaaat…
Diplatia	??????????????????????????????????????????cgatcaagtttgttcgaaaatgtgggttatgacaaaaaggttaggttactaattgtgaaacgtttaattactggaatgtatcatcagaatttttttcttatttctacttat?????????gat??????tcgaac????????????caaaatgctttttttggacacaacaaacattttgatttgcaaatcatatcgagtaagttagcggttattgtggaaatgaaacttttcctaggcttatta???tcttctatt?????????gaagataat???aaaatagacgaatctaaaaatttacgatcaattcattccatatttccttttttagaagataaattctcctgtttcaat…
Emelianthe	???????????????????????????????????????????????????????????????????????????????????????ttactaattgtgaaacgattaattactcgaatgtatcaccagaattcttttcttatttctact?ct?????????aat??????tataac????????????caaaatgttttttgggggcacaacaaacatttttattttcaaatcatatcgggtaagttagcggttattgtggaaattaaacttttcctaggcctagta???tcttctctt?????????gaagataataaaaaaatagacgaatcgcaaaatttacgatcaattcattccatatttccctttttagaagataaattctcccgtttaaat…
Englerina	???????????????????????????????????????aatcgatcaagtttgttcgaaaatgcaagttatgacaaaaaggctaggttactaattgtgaaacgattaattactcgaatgtatcaccagaattcttttcttatttctacttat?????????gat??????tataac????????????caaaatgctttttttgggcacaacaaacatttttatttgcaaatcatatcgtgtaagttaacggttattgtggaaattaaacttttcctaggcttagta???tcttctctt?????????gaagataat???aaaatagacgaatctaaaaatttacgatcaattcattccatatttccctttctagaagaaaaattctctcgtttaaat…
Erianthemum	??????????????????????????????????????????cgatcaagtttgttcgaaaatgtaagttatgacaaaaaggttaggttcctaattgtgaaacgattaattactcgactgtatcaccagaattcttttcttatttctacttat?????????gat??????tataac????????????caaaatgtttttttggggtacaacaaacatttttatttgcaaatcatatcgggtaagttagcggttattgtagaaattaaacttttcctaggcctagta???tcttctctttcttctcttgaagataataaaaaaataaacgaatctaaaaatttccgatcaattcattccatatttccctttttagaagataaattctcccatttaaat…
Gaiadendron	?????????????????????????????????????????????????????????????????????tatgacaaaaaatttaggttactaattgtgaaacgcttaattactcgaatgtatcaacagaattcttttcttatttttactaat?????????gat??????tctaac????????????caaaatcccttttttgggcacaacaaacatttttattttcaaatcatatcgggtaaattagcagttattgtggaaattaaactttccctacgcttagta???tcttccctc?????????gaagataag???aaaatagacgaatctaaaaatttacgatcaattcattccatatttccctttttagaagataaattctcccatttaaat…
Globimetula	caggagtatatttatgcacttactcataatcgtaatttcaatcgatcaagtttgttcgaaaatgtaagttatgacaaaaaggttaggttactaattgtgaaacgattaattactcgaatgtatcaccagaattattttcttatttctacttat?????????aat??????tataac????????????caaaatgttttttgggggcacaacaaacatttttatttgaaaatcatatcgggtaagttagtggttattgtagaaattaaacttttcctaggcctagta???tcttttatt?????????gaagataataaaaaaatagacgaatctaaaaatttacgatcaattcattccatatttccctttttagaagataaattctcccgtttaaat…
Helicanthes	???????????????????????????????????????????????????????????????????????????????????????????????????????????????????????????????????????tttcttatttctacttat?????????gat??????tcgaac????????????caaaatgctttttttggacacaacaaacatttttatttgcaaatcatatcgggtaagttggcggttattgtggaaattaaacttttcctaggcttagta???tcttctatt?????????gaagataat???aaaatagacgaatctaaaaatttacgatcaattcattccatatttccctttttagaagataaattctcccgtttaaat…
Helixanthera	?????????????????????????????????????????????????????????gaaaatgtaggttatgacaaaaaggttaggttactaattgtgaaacgmttaattactcgawtgtatcaccagaattmttttmttatttmtacttatgattataatgat??????tataac????????????caaaatkmtttttttrggcacaacaaacatttttatttscaaatcatatcgggtaagttagcggttattgtggaaatraaaytttttcwaggcttagta???tcytctctt?????????gaagataat???aaaatagacgaatctaaaaatttacgatcaattcattccatatttccctttttagaagataaattctcccgtttaaat…
Ileostylus	???????????????????????????????????????aatcgatcaaatttgttcgaaaatgtaggttatgacacaaaagttaggttactaattgtgaaacgcttaattactcgaatgtatcaacagaatttttttattatttctactaat?????????gat??????tctaac????????????caaaatactttttgggggcacaataaacatttttatttgcaaatcatgtcgggtaacttagcagttattgtggaaatgaaattttgcctacacttagta???tcttctctc?????????aaagataat???aaaatagacgaatataaaaatttacgatcaattcattccctatttccctttttagaagataaattatcccgtttaaat…
Lepeostegeres	?????????????????????????????????????????????????????????????????????????????????????????????????????????????????????????????????????????????????????????????????????????????????????????????????????????????????????????????????????????????????????????????????????????????????????????????????????????????????????????????????????????????????????????cgatcaattcattccacatttccctttttagaagataaattctcccatttaaat…
Lepidaria	caggagtatatttatgcacttactcataatcgtagtttaaatcgatcaagtttgttcgaaaatgtaggttatgacaaaaaatttaggttactaattgtgaaacgcttaattactcgaatgtatcaacagaattcttttcttatttatactaat?????????gat??????tctaac????????????caaaatccttttttggggcacaacaaacattttgattttcaaatcatatcaggtaaattagcagttattgtggaaatgaaactttccctatgcttagta???tcttctctc?????????gaagataag???aaaatagacgaatctcaaaatatacgatcaattcattccacatttccctttttagaagaaaaattctcccatttaaat…
Ligaria	???????????????????????????aatcgtagtttcaatcgatcaagtttggtcgaaaataggggttatgaaaaaaaatttaggttactaattgtgaaacgcttaattactcgaatgtatccacataatttttttattatttcgactaat?????????gat??????tctaat????????????caaaatccgtttttggggcacaacaaaaattttttttttcaaatcctatcgggtaaattagcaattattttggaaattcaactttccctatgcttagta???tcttcccac?????????gaagataat???aaaatcgaaaaatctcaaaatttacgatcaattcataccatatttccctttttcgaagataaattctcccgtttaaat…
Loranthus	???????????????????????????????????????????????????????????????????????????????????????????????????????????????????????????????????????????????????????????????????????????????????????????????????????????????????????????????????????????????????????????????????????????????????????????????????????????????????????????????????????????????????????????????????????????????????????????????????????????????…
Loxanthera	???????????????????????????????????????aatcgatcaagtttgttcgaaaatgtaggttatgacaaaaaatttaggttactaattgtgaaacgcttaatgactcgaatgtatcaacagaattcttttcttatttctactaat?????????gat??????tctaac????????????caaaatcctttttttgggcacaacaaacatttttattttcaaatcatatcaggtaaattagcagttattgtggaaattaaactttctctatgcttagta???tcttctctc?????????gaagataag???aaaataaacgaatctcaaaatatacgatcaattcattcgacatttacctttttagaagaaaaattcttccatttaaat…
Lysiana	?????????????????????????????????????????tcgatcaagtttgttcgaaaatgtaggttatgacaaaaaattgaggttactaattgtgaaacgcttaattactcgaatgtatcaacagaattcttttcttatttctactaat?????????gat??????tctaac????????????caaaatcctttttttgggcacaacaaacatttttattttcaaatcatatcaggtaaattagcagttattgtggaaatgaaactttccctatgcttagta???tcttccctc?????????gaagataag???agaatagacgaatctcaaaatatacgatcaattcattccacatttccctttttagaagaaaaattctcccatttaaat…
Macrosolen	caggagtatatttatgcacttactcataatcgtagtttaaatcgatcaagtttgttcgaaaatgtgggttatgacaaaaaatttaggttactaattgtgaaacgcttaattactcgaatgtatcaacagaattcttttcttatttctactaat?????????gat??????tcgaac????????????caaaatccttttttggggcacaacaaacattttgattttcaaatcatatcaggtaaattagcagttattatggaaatgaaactttccctatgcttagta???tcttccctc?????????gaagataag???aaaatagacgaatctcaaaatatacgatcaattcattccacatttccctttttagaagaaaaattcgcccatttaaat…
Moquiniella	????????????????????????????????????ttcaatcgatcaagtttgttcgaaaatgtaagttataacaaaaaggttaggttactaattgtgaaacgattaattactcgaatgtatcaccagaattcttttcttatttctacttat?????????gattataactataac????????????caaaatgtttttttggggcacaacaaacatttttatttgcaaatcatatcggataagttagcggttattgtggaaatgaaacttttcctaggactagta???tcttctctt?????????gaagataataaaaaaatagacgaatctaaaaatttacgatcaattcattccatatttccctttttagaagataaattctctcgtttaaat…
Muellerina	?????????????????????????????????????????????????????????gaaaatgtaggttataacacaaaagttaggttactaattgtgaaacgcttaattactcaaatgtatcaacagaattattttcttatttctactact?????????gat??????tctaac????????????caaaatactttttgggggcacaataaacatttttatttgcaaatcatgtcgggtaaattagcagttattgtgaaaattaaattttgcctacatttatta???tcttctcta?????????gaagataat???aaaatagacgaatctaaaaatttacgatcaattcattccctatttccctttttagaagataaattctctcatttaaat…
Notanthera	????????????????????????????????????????????????????????????????????????????????????aggttactaattgtgaaacgcttaattactggaatgtatcgacagaattattttctgatttctaataat?????????gat??????tctaac????????????caaaagactttttttgggcataacaaacattttaattttaaaatcctatcgggtaaattagcagttattgtagaaatgaaactttccctgtgcttagta???tctttcccc?????????gaagataag???aaaatagacgaatctcaatatttaggatcaattcattccacatttccatttttagaagagaaattgtcccatttaaat…
Nuytsia	?????????????????????????????????????????????????gtttgttagaaaatgtaggttataacaaaaaattcaggttactaattgtgaaacgtttaattactcgaatgtatcaacagaattctttgcttatttctactaat?????????gat??????tttaac????????????caaaataccctttttggtcacaaaaaaaatttgtattttcaaatcatatcgggtagattagcaattgttgtggaaattatactttccctatgcttagta???tcttccctc?????????gaaaagaag???aaagtagccgaatctaaaaatttacgatcaattcattccatatttccttttttagaagataaattctcccatttaaat…
Oedina	???????????????????????????????????????????????????ttgttcgaaaatgtaatttatgacaaaaaggttagattactaattgtgaaacgattaattactcgaatgtatcaccagaattcgtgtcttatttctacgtat?????????gat??????tataac????????????caaaatgctttttttgggcacaacatacatttttatttgcaaatcatatcgtgtaagttaacaattattgttgaaattaaacttttcctaggcttagta???tcttctctt?????????gaagataat???aaaatagacgaatctaaaaatttacgatcaattcattccatatttccctttctagaagataaattctcccgtttaaat…
Oliverella	????????????????????????????????????ttcaatcgatcaagtttgttcgaaaatgtaagttatgacaaaaaggttaggttcctaattgtgaaacgattaattactcgaatgtatcaccagaattcttttattatttctacttat?????????gat??????tataac????????????caaaatttttttggggggcacaacaaacatttttatttgcaaatcatatcgggtaagttagcggttattgtagaaattaaacttttcctatgcctagta???tcttctctt?????????gaagataataaaaaaataaacgaatctaaaaatttacgatcaattcattccatatttccctttttagaagataaattctcccatttaaat…
Oncella	caggagtatatttatgcacttacccataatcgtagtttcaatcgatcaagtttgttcgaaaatgtaagttatgacaaaaaggttaggttcctaattgtgaaacgattaattactcgactgtattaccagaattcttttcttatttctacttatacttat???gat??????tataac????????????caaaatgtttttttggggcacaacaaacatttttatttgaaaataatatcgggtaagttagcgattattgtagaaatgaaacttttactaggcctagta???tcttctctt?????????gaagataataaaaaaataaacgaatctaaaaatttccgatcaattcattccacatttccctttctagaagataaattctcccgtttaaat…
Oncocalyx	???????????????????????????????????????aatcgatcaagtttgttcgaaaatataagttatgacaaaaaggttaggttactaattgtgaaacgattaattactcgaatgtatcaccagaattcttttcttatttctacttat?????????gat??????tataac????????????caaaatgctttttttgggcacaacaaacatttttatttgaaaatcatatcgtgtaagttagcggttattgtggaaattaaacttttcctaggcttagta???tcttctctt?????????gaagataataaaaaaatcgacgaatctaaaaatttacgatcaattcattccatatttccctttctagaagataaattctcccgtttaaat…
Oryctanthus	??????????????????????????????????????????agagcaagtttgttcgaaaatgtaggttatgataaaaagtttaggttactaattgtgaaacgcttaattactcgaatgtatcaacagaattattttattatttctactaat?????????gat??????tctaac????????????caaaatcctttttgggggcacaacaaatatttttattttcaaatcttatcgggtaaattagcagttattgtggaaatgaaactttccctatgcttagta???tcttccctc?????????gaagataag???aaaatagacgaataccaaaatttacgatcaattcattccatatttccctttttagaagataaattctcccatttaaat…
Peraxilla	????????????????????????????????????????????????????????????????????????gacaaaaaatttagattactaattgtgaaacgcttaactactcgaatgtatcaacagaattattttcttatttctactaat?????????aat??????tctaac????????????ctaaatcctttttttgggcacaacaaacatttttattttcaaatcatatcgggtaaattagaagttattgtggaaataaaactttccctatgcttagta???tcttcccta?????????gaagataag???aaaatagacgaatctaaaaatttacgatcaattcattccacatttccctttttagaagataaattctcccatttaaat…
Phragmanthera	?????????????????????????????????????????????????gtttgttcgaaaatgtaagttatgacaaaaaggttaggttactaattgtgaaacgattaattactcgaatgtatgaccagaatccttttcttatttatacttat?????????gat??????tataac????????????caaaatgttttttttgggcacaacaaacatttttatttgcaaatcatatcgggtaagttagcggttattgtggaaatgaaacttttcctaggcctagta???tcttctctt?????????gaaaataataaaaaaatagacgaatctaaaaatttacgatctattcattccatatttccctttttagaagataaattctcccgtttaaat…
Phthirusa	????????????????????????????????????????????????????????????????????????????????????????????????gtaaaacgcttaattactcgaatgtatcaacagaattattttattatttatactaat?????????gat??????tctaac????????????aaaaatacttttttggggcacaacaaatatttttattttcaaatcttatcgggtaaattagcatttattgtggaaattaaactttccctatgcttagta???tcttccctc?????????gaagataat???aaaatagatgaataccaaaatttacggtcaattcattccatatttccctttttagaagatcaattctcccatttaaat…
Plicosepalus	??agagtatatttatgcacttactcataatcgtagtttcaatcgatcaagtttgttcgaaaatgtaagttatgacaaaaaggttaggttattaattgtgaaacgattaattactcgaatgtatcaccagaattattttattatttctccttat?????????gat??????tataac????????????caaaatgctttttttgggcacaacaaccatttttatttgcaaatcatatcgagtaagttagtggttattgtggaaatgaaacttttcctaggcttagta???tcttctatt?????????gaagataat???aaaatagacgaatctacaaatttacgatcaattcattccatatttccctttttagaagataaattctcccgtttaaat…
Psittacanthus	????????????????????????????????????????????????????????????????????????????????????????????????????????????????????????????????????????????????tctactaat?????????gat??????tctaaa????????????caaaatccttttttggggcacaaattttttttttattttcaaatcctatcgggtaaattagcagttattggggaaatgaaactttccctttgcttagta???tcttccctc?????????gaagataag???aaaatagacgaatcccaaaatttacgatcaattcattctatatttccctttttagaagataaattctcccatttaaat…
Scurrula	caggagtatatttatgcacttactcataagcgtagtttcaatcgatcaagtttgttcgaaaatgtaggttatgacaaaaaggttaggttactaattgtgaaacgcttaattactcgaatgtatcaccagaattcttttcttatttcgacttat?????????gat??????tataac????????????caaaatgattttttggggcacaacaagcttttttgttttcaaatcatatcgagtaagttagcagttcttgtagaaattaaacttttcctaggcgtagta???tcttctctt?????????gaagataat???aaaataaacgaatctaaaaatttacgatcaattcattccatatttccctttttagaagatcaattctcccgtttaaat…
Socratina	??????????????????????????????????????????cgatcaagtttgttcgaaaatgtaagttatgacaaaaagggtaggttactaattgtgaaacgattaattactcgaatgtatcaccagaattcttttcttatttctacttat?????????gat??????tataac????????????caaaatgctttttttgggcacaacaaacatttttatttgcaaatcatatcgggtaagttagcggttattgtggaaattcaacttttcctaggcttagta???tcgtctctt?????????gaagataat???aaaataaacgaatcgaaaaatttacgatcaattcattccatatttccctttttagaagataaattctctcgtttaaat…
Sogerianthe	????????????????????????????????????????????????????????????aatgtacgatatgacaaaaag???aggttactaattgtgaaacgtttaattactcgaatgtatcaccagaattattttcttttttctacttat?????????gat??????tctaac????????????caaaatgctttttttggacacaacaaacatttttatttgcaaattatatggggtaagttagcggttattgtggaaattaaacttttcctaggcttagta???tcttctatt?????????gaagataat???aaaatagacgaatctaaaaatttacgatcaattcattccatatttccctttttagaagataaattctcccgtttaaat…
Spragueanella	????????????????????????????????????????????????????????????????????????????????????aggttactaattgtgaaacgattaattactcgactgtatcaccagaattcttttcttatttctacttat?????????gat??????tataac????????????caaaacgtttttttggggtacaacaaacatttttatttgcaaatcatatcgggtaagttagcggttattgtagaaattaaacttttcctaggcctagta???tcttctctttcttctcttgaagataataaaaaaataaacgaatctaaaaatttccgatcaattcattccatatttccctttttagaagataaattctcccatttaaat…
Struthanthus	???????????????????????????????????????????????????ttgttcgaaaatgtaagttatgacaaaaagtttaggttactaattgtgaaacgcttaatkactcgaatgtatcaacagaattatttgtttatttmtactaat?????????gat??????tctaac????????????caaaataytttttkgggacacaacaaatatttttattttcaaatcctatcgggtaaattagcagttattgtggaaattaaactttccctatacttagta???tcttccctc?????????gaagataag???aaaatagatgaattccaaaatttacgatcaattcattccatatttccctttttrgaagaaaaattctcccatttaaat…
Tapinanthus	??????????????????????????????tgcagtttcaatcgatcaagtttgttcaaaaatgtaagttatgccaaaaaggttaggttactaattgtgaaacgattaattactcgaatgtatcaccagaattcttttcttatttctacttat?????????gat??????tataac????????????caaaatgctttttttgggcataacaaacattttaatttgcaaatcatatcgtgtaagttaacggttattgtggaaattaaacttttcctaggcttagta???tcttctctt?????????gaagataat???aaaatagacgaatctaaaaatttacgatcaattcattccatatttccctttatagaagataaattctctcgtttaaat…
Taxillus	???????????????????????????????????????????????????ttgttcgaaaatgtaggttatgacaaaaaggttaggttactaattgtgaaacgcttaattactcgaatgtatcaccataattattttcttatttctacttat?????????gat??????tataac????????????caaaattcttttttggggcacaacaaactttttttttttcaaatcatatcgagtaagttagcagttattgtagaaattaaacttttcctaggcgtagta???tcttcaaga?????????gaatataat???caaatagacgaatctaaaaaggtacgatcaattcattccatatttccctttttagaaaatcaattctcccgttcaaat…
Tolypanthus	???????????????????????????????????????????????????????????????????????????????????????????????????????????????????????????caccagaattcttttcttatttctacttat?????????gat??????tataac????????????caaaatgctttttttgggcacaacaaacatttttatttgcaaatcatatcggttaagttagcggttattgtggaaattaaactttttctaggcttagta???tcttctctt?????????gaagataat???aaaatagacgaatctaaaaatttacgatcaattcattccatatttccctttttagaagataaattctcccgtttaaat…
Tripodanthus	caggagtatatttatgcacttactcataatcgtggtttaaatcgatcaagtttgttcgaaaatgtaggttatgaaaaaaagtttaggttactaattgtgaaacgcttaattactcgaatgtatcaacagaattattttcttatttctactaat?????????gat??????tctaac????????????caaaatccttttttggggcacaacaaatattttgattttcaaatcctatcgggtaaattagcagttattgtggaaattaagctttccctatgcttagta???tcttccctc?????????gaagataag???aaaatagacgaatcccaaaatttacgatcaattcattccatatttccctttttagaagataaattctcccatttaaat…
Tristerix	????????????????????????????????????????atcgatcaagtttggtcaaaaatgtagattttgaaaaaaaatttaggttactaattgtaaaacgcttaattactcgaatgtataaacaaagttcttttatgatttctacttat?????????gat??????tataac????????????caaaattcttttgtggggcacaacaaacattttttttttcaaatcctatcgggtaaattaacagttattggggaaataaaactttccctatgtttagtg???tcgtcaccc?????????gaagatacg???aaaataaacgaatctaaaaatttacgctcaattcactccatatttccctttttagaagataaactctcccatttttat…
Tupeia	caggagtatatttatgcacttactcataaccgtagtttaaatcaatcaagtttgttcgaaaatgtcggtcatgaaaaaaaatttcggttactaattgtgaaacgcttaattactcgaatgtatcaacagaattcttttcttctttcaactaat?????????gat??????tctaac????????????caaaatctttttttgggtcacaacaaacattttaattttcaaataatattgggtaaattagcagttattgtggaaatgaaactttccctatgcttagta???tcttccctc?????????gaagataag???aaaatagacgaatctaaaaatttacgatcaattcattccatatttccctttttagaagataaattctcccatttaaat…
Vanwykia	????????????????????????????????????????????????agtttgatcgaaaatgtaagttatgaaaaaaaggttagattactaattgtgaaacgattaattactcgaatgtatcaccagaatttttttcttatttctacttat?????????gat??????tataac????????????caaaattatttttttgggcacaacaaacatttttatttgcaaatcatatcgggtaagttagcggttagtgtggaaattaaacttttcctaggattagta???tcttctctt?????????gaagataat???aaaatagacgaatctaaaaatttacgatcaattcattccatatttccctttttagaagataaattctcccgtttaaat…
