# Supplementary material for: Evolution of pollen morphology in Loranthaceae
Source: Grana. 2017 Feb 20;57(1-2):16–116. doi: 10.1080/00173134.2016.1261939 (PMC5771552; doi:10.1080/00173134.2016.1261939)
Supplement: Grimsson et al. Online supplementary material [file SGRA_A_1261939_SM9964.zip › Consensing/rbcL.gen.v.g.m1.epf]

31	1407
Agelanthus	??????????????????????????????aaagagtacaaattgacttattatactcctgattatgaaactaaagatactgatattttggcagcattccgagtaactcctcaacctggagttccacccgaggaagcaggagccgcggtagctgccgaatcttcgactggtacatggaccactgtgtggaccgatggacttaccagccttgatcgttacaaaggacgatgctatc?catcgagcccgttgctggagaagaaaa????????????????????cttaccccttagacctttttgaagaaggttctgttactaacatgtttacttccattgtaggtaatgtatttggtttcaaagccctacgtgctctacgtctggaagatcttagaatc…
Amyema	???????????????????????????????????????aaattgacttattatactcctgattatgaaactaaagatactgatattttggcagcattccgagtaactcctcaacctggagttccacccgaagaagcaggagccgcagtagctgccgaatcttcgactggtacatggaccactgtgtggaccgatggacttaccagccttgatcgttacaaaggacgatgctatcacatcgagcccgttgctggggaagaaaatcaatatattgcttatgtagcttaccccttagacctttttgaagaaggttctgttactaacatgtttacttccattgtgggtaatgtatttgggtttaaagccctacgtgccctacgtctggaagatcttcgaatc…
Atkinsonia	?????????????????????????????????gagtacaaattgacttattatactcctgattatgaaactaaagatactgatatcttggcagcattccgagtaactcctcaacctggagttccacccgaggaagcgggggccgcggtagctgccgaatcttctactggtacatggaccactgtgtggaccgatggacttactagccttgatcgttacaaaggacgatgctatcacatcgagcccgttgctggagaagaaaatcaatatattgcttatgtagcttaccctttagacctttttgaagaaggttctgttactaacatgtttacttccattgtgggtaatgtatttgggtttaaagccctacgtgctctacgtctggaggatcttcgaatc…
Bakerella	??????????????????aaagccggtgttaaagagtacaaattgacttattatactcctgattatgaaactaaagatactgatattttggcagcattccgagtaactcctcaacctggagttccacccgaggaagcaggagccgcggtagctgccgaatcttcgactggtacatggaccactgtgtggaccgatggacttaccagccttgatcgttacaaaggacgatgctatcacatcgagcccgttgctggagaagaaaatcaatatattgcttatgtagcttaccccttagacctttttgaagaaggttctgttacgaacatgtttacttccattgtaggtaatgtatttggttttaaagccctacgtgctctacgtctggaagatcttcgaatc…
Benthamina	????????????ggattcaaagccggtgttaaagagtacaaattgacttattatactcctgattatgaaactaaagatactgatattttggcagcattccgagtaactcctcaacctggagttccacccgaagaagcaggagccgcggtagctgccgaatcttcgactggtacatggaccactgtgtggaccgatggacttaccagccttgatcgttacaaaggacgatgctatcacatcgagcccgttgctggagaagaaaatcaatatattgcttatgtagcttaccccttagacctttttgaagaaggttctgttactaacatgtttacttccattgtaggtaatgtatttgggtttaaagccctacgtgctctacgtctggaagatcttcgaatc…
Cecarria	????????????????????????????ttaaagagtacaaattgacttattatactcctgattatgaaactaaagatactgatattttggcagcattccgagtaacccctcaacctggagttccacccgaggaagcaggagccgcggtagctgctgaatcttctactggtacatggactaccgtgtggaccgatggacttacgagtcttaatcgttacaaaggacgatgctatcacatcgagcccgttgctggagaagaaaatcaatatattgcttatgtagcttacccgttagacctttttgaagaaggttctgttactaacatgtttacttccattgtaggtaatgtgtttgggtttaaagccctacgtgctctacgtctggaagatcttcgaatc…
Decaisnina	??????????????????????????????????????caaattgacttattatactcctgattatgaaactaaagatactgatatcttggcagcattccgagtaactcctcaacctggagttccacccgaggaagcaggggccgcggtagctgccgaatcttctactggtacatggaccactgtgtggacagatggacttaccagccttgatcgttacaaaggacgatgctatcacatcgagcccgttgctggagaagaaaatcaatatattgcttatgtagcttaccctttagatctttttgaagaaggttctgttactaacatgtttacttccattgtgggtaatgtatttgggtttaaagccctacgtgctctacgtctggaagatcttcgaatc…
Dendropemon	???????????????????????????????????????aaattgacttattatactcctgattatcaaactaaagatactgatatcttggcagcattccgagtaactcctcaacccggagttccacccgaggaagcgggggccgcggtagctgccgaatcttctactggtacatggaccactgtgtggactgatggacttaccagtcttgatcgttacaaaggacgatgctatcacatcgagcccgttgctggagaagaaaatcaatatattgcttatgtagcttaccctttagacctttttgaagaaggttctgttactaacatgtttacttccattgtgggtaatgtatttggcttcaaagccctacgtgctctacgtctggaggatcttcgaatc…
Dendrophthoe	aaagcaggtgttggattcaaagccggtgttaaagagtacaaattgacttattatactcctgattatgaaactaaagatactgatattttggcagcattccgagtaactcctcaacctggagttccacccgaggaagccggagccgcggtagctgccgaatcttcaactggtacatggaccactgtatggaccgatggacttaccagccttgatcgttacaaaggacgatgctatcacatcgagcccgttgctggagaagaaaatcaatatattgcttatgtagcttaccccttagacctttttgaagaaggttctgttactaacatgtttacttccattgtaggtaatgtatttggttttaaagccctacgtgctctacgtctggaagatcttcgaatc…
Desmaria	?????????????????????gccggtgttaaagagtacaaattgacttattatactcctgattatgaaactaaagatactgatatcttggcagcattccgagtaacccctcaacctggagttccacccgaggaagcaggggccgcggtagctgccgaatcttctactggtacatggaccactgtgtggaccgatggacttaccagccttgatcgttacaaaggacgatgctatcacatcgagcccgttgctggagaagaaaatcaatttattgcttatgtagcttaccctttagacctttttgaagaaggttctgttactaacatgtttacttccattgtgggtaatgtatttgggtttaaagccctacgtgctctacgtctggaggatcttcgaatc…
Englerina	??????????????????????ccggtgttaaagagtacaaattgacttattatactcctgattatgaaactaaagatactgatattttggcagcattccgagtaactcctcaacctggagttccacccgaggaagcaggagccgcggtagcggccgaatcttcgactggtacatggaccactgtgtggactgatggacttaccagccttgatcgttacaaaggacgatgctatcacatcgagcccgttgctggagaagaaaatcaatatattgcttatgtagcttatcccttagacctttttgaagaaggttctgttactaacatgtttacttccattgtaggtaatgtatttggttttaaagccctacgtgctctacgtctggaagatcttcgaatc…
Gaiadendron	aaagcaagtgttggattcaaagccggtgttaaagagtacaaattgacttattatactcctgattatgaaactaaagatactgatatcttggcagcattccgagtaactcctcaacctggagttccacccgaggaagcaggggccgcggtacgtgccgaatcttcgactggtacatggaccactgtgtggaccgatggacttaccagccttgatcgttacaaaggacgatgctatcacatcgagcccgttgctggagaagaaaatcaatatattgcttatgtagcttaccctttagacctttttgaagaaggttctgttactaacatgtttacttccattgtgggtaatgtatttgggtttaaagccctacgtgctctacgtctggaggatcttagaatc…
Helixanthera	aaagcaggtgttggattcaaagccggtgttaaagagtacaaattgacttattatactcctgattatgaaactaaagatactgatattttggcagcattccgagtaactcctcaacctggagttccacccgaggaagcaggagccgcggtagctgccgaatcttcgactggtacatggaccactgtgtggaccgatggacttaccagccttgatcgttacaaaggacgatgctatcacatcgagcccgttgctggagaagaaaatcaatatattgcttatgtagcttaccccttagacctttttgaagaaggttctgttactaacatgtttacttccattgtaggtaatgtatttgggtttaaagccttacgtgctctacgtctggaagatcttcgaatc…
Ileostylus	???????????????????????????????????????aaattgacttattatactcctgattatgaaactaaagatactgatattttggcagcattccgagtaactcctcaacctggagttccacccgaggaagcaggagccgcggtagctgccgaatcttctactggtacatggaccactgtgtggaccgatggacttaccagccttgatcgttacaaaggacgatgctatcacatcgagcccgttgctggagaagaaaatcaatatattgcttatgtagcttaccctttagacctttttgaagaaggttctgttactaacatgtttacttccattgtaggtaatgtatttgggtttaaagccctacgtgctctacgtctggaagatcttcgaata…
Ligaria	?????????????????????????????????????????????????????????????????????actaaagatactgatatcttggcagcattccgagtgactcctcaacccggagttccacccgaggaagcgggggccgcagtagcggccgaatcttctactggtacatggaccactgtgtggaccgatggacttaccagccttgatcgttacaaaggacggtgctatcacatcgagcccgttgctggagaagaaaatcaatatattgtatatgtagcttaccccttagacctttttgaagaaggttctgttactaacatgtttacttccattgtgggtaatgtatttgggtttaaagccctacgcgctctacgtctggaggatcttcgaatc…
Loranthus	aaagcaagtgttggattcaaagccggtgttaaagagtacaaattgacttattwtactcctgattatgaaactaaagatactgatattttggcagcattccgagtaacccctcaacctggagttccacccgaggaagcaggagccgcggtagctgctgaatcttctactggtacatggactaccgtgtggaccgatggacttacgagtcttgatcgttacaaaggacgatgctatcacatcgagcccgttgctggagaagaaaatcaatatattgcttatgtagcttacccgttagacctttttgaagaaggttctgttactaacatgtttacttccattgtaggtaatgtgtttgggtttaaagccctacgtgctctacgtctggaagatcttcgaatc…
Macrosolen	aaagcaagtgctggattcaaagccggtgttaaagagtacaaattgacttattatactcctgattatgaaactaaagatactgatatcttggcagcattccgagtaactccgcaacctggagttccacccgaggaagcaggggccgcggtagctgccgaatcttctactggtacatggaccactgtgtggaccgatggacttaccagccttgatcgttacaaaggacgatgctatgacatcgagcccgttgctggagaagaaaatcaatatattgcttatgtagcttaccctttagacctttttgaagaaggttctgttactaacatgtttacttccattgtgggtaatgtatttgggtttaaagccctacgtgctctacgtctggaggatcttcgaatc…
Moquiniella	aaagcaagtgttggattcaaagccggtgttaaagagtacaaattgacttattatactcctgawtatgaaactaaagatactgatattttggcagcattccgagtaactcctcaaccwggagttccacccgaggaagcaggagccgcggtagctgccgaatcttcgactggtacatggaccactgtgtggaccgatggacttaccagccttgatcgttacaaaggacgatgctatmayatcgagccygttgctggagaagaaaatcaatatmttgcttatgtagcttaccccttagacctttttgaagaaggttctgttactaacatgtttacttccattgtaggtaatgtatttggttttaaagccctacgtgctctacgtctggaagatcttcgaatc…
Muellerina	???????????????????????????????????????aaattgacttattatactcctgattatgaaactaaagatactgatattttggcagcattccgagtaactcctcaacctggagttccacccgaggaagcaggagccgcggtagctgcagaatcttctactggtacatggaccactgtgtggaccgatggacttactagccttgatcgttacaaaggacgatgctatcacatcgagccggttgctggagaagaaaatcaatatattgcttatgtagcttaccctttagacctttttgaagaaggttctgttactaacatgtttacttccattgtaggtaatgtatttgggtttaaagccctacgtgctctacgtctggaagatcttcgaata…
Notanthera	?????????????????????????????????????????????acttattatactcctgattatgaaactaaagatactgatatcttggcagcattccgagtaactcctcaacctggagttccacccgaggaagcgggtgccgcggtagctgccgaatcttctactggtacatggaccactgtgtggaccgatggacttaccagccttgatcgttacaaaggacgatgctatcacatcgagcccgttgctggagacgaaaatcaatatattgcttatgtagcttaccctttagatctttttgaagaaggttctgttactaacatgttcacttccattgtgggtaatgtatttgggtttaaagccctacgtgctctacgtctggaggatcttcgaatc…
Nuytsia	?????????????????????????????????????????????acttattatactcctgattatgaaactaaagatactgatatcttggcagcattccgagtaactcctcaacctggagttccacctgaggaagcgggggccgcggtagctgccgaatcttctactggtacatggaccactgtgtggaccgatggacttaccagccttgatcgttacaaaggacgatgctatcacatcgagcccgttgctggagaagaaaatcaatatattgcttatgtagcttatcccttagacctttttgaagaaggttctgttactaacatgtttacttccattgtgggtaatgtatttggttttaaagcactgcgtgctctacgtctggaggatcttcgaatc…
Peraxilla	?????????gttggattcaaagccggtgttaaagagtacaaattgacttattatactcctgattatgaaactaaagatactgatatcttggcagcattccgagtaactcctcagcctggagttccacccgaggaagcaggggccgcggtagctgccgaatcttctactggtacatggaccactgtgtggaccgatggacttaccagtcttgatcgttacaaaggacgatgctatcacatcgagcccgttgctggagaagaaaatcaatttattgcttatgtagcttaccctttagacctttttgaagaaggttccgttactaacatgtttacttccattgtgggtaatgtatttgggtttaaagccctacgtgctctacgtctggaggatcttcgaatc…
Scurrula	aaagcaggtgttggattcaaagccggtgttaaagagtacaaattgacttattatactcctgattatgaaactaaagatacggatattttggcagcattccgagtaactcctcaacctggagttccacccgaggaagccggagccgcggtagctgccgaatcttcgactggtacatggaccactgtgtggaccgatggacttaccagccttgatcgttacaaaggacgatgctatcacatcgagcccgttgctggagaagaaaatcaatatattgcttatgtagcttaccccttagacctttttgaagaaggttctgttactaacatgtttacttccattgtaggtaatgtatttgggtttaaagccctacgtgctctacgtctggaagatcttcgaatc…
Septulina	?????????gttggattcaaagccggtgttaaagagtacaaattgacttattatactcctgcttatgaaactaaagatactgatattttggcagcattccgagtaactcctcaacctggagttccacccgaagaagcaggagccgcggtagctgccgaatcttcgactggtacatggaccactgtgtggaccgatggacttaccagccttgatcgttacaaaggacgatgctatcacatcgagcctgttgctggagaagaaaatcaatatattgcttatgtagcttaccccttagacctttttgaagaaggttctgttactaacatgtttacttctattgtaggtaatgtatttggttttaaagccctacgggctttacgtctggaagatcttcgaatc…
Struthanthus	??????agtgttggattcaaagccggtgttaaagagtacaaattgacttattatactcctgattatcaaactaaagatactgatatcttggcagcattccgagtaactcctcaacccggagttccacccgaggaagcgggggccgcggtagctgccgaatcttctactggtacatggaccactgtgtggactgatggacttaccagtcttgatcgttacaaaggacgatgctatmacatcgagcccgttgctggagaagaaaatcaatatattgcttatgtagcttaccctttagacctttttgaagaaggttctgttactaacatgtttacttccattgtgggtaatgtatttggrtttaaagccctacgtgctctacgtctggaggatcttcgaatc…
Tapinanthus	????????????ggattcaaagccggtgttaaagagtacaaattgacttattatactcctgattatgaaacgaaagatactgatattttggcagcattccgagtaactcctcaacctggagttccacccgaggaagcaggagcagcggtagctgccgaatcttcgactggtacatggaccactgtgtggaccgatggacttaccagccttgatcgttacaaaggacgatgctatcacatcgagcctgttgctggagaagaaaatcaatatattgcttatgtagcttaccccttagacctttttgaagaaggttctgttactaatatgtttacttccattgtaggtaatgtatttggttttaaagccctacgtgctctacgtctggaagatcttcgaatc…
Taxillus	aaagcaggtgttggattcaaagccggtgtgaaagagtacaaattgacttattatactcctgattatgaaactaaagatacggatattttggcagcattccgagtaactcctcaacctggagttccacccgaagaagccggagccgcggtagctgccgaatcttcgactggtacatggaccactgtgtggaccgatggacttaccagccttgatcgttacaaaggacgatgctatcacatcgagcccgttgctggagaagaaaatcaatatattgcttatgtagcttaccccttagacctttttgaagaaggttctgttactaacatgtttacttccattgtaggtaatgtatttgggtttaaagccctacgtgctctacgtctggaagatcttcgaatc…
Tolypanthus	aaagcaggtgttggattcaaagccggtgttaaagagtacaaattgacttattatactcctgattatgaaactaaagatactgatattttggcagcattccgagtaactcctcaacctggagttccacccgaggaagcaggagccgcggtagctgccgaatcttcgactggtacatggaccactgtgtggaccgatggacttaccagccttgatcgttacaaaggacgatgctatcacatcgagcccgttgctggagaagaaaatcaatatattgcttatgtagcttaccccttagacctttttgaagaaggttctgttactaacatgtttacttccattgtaggtaatgtatttggttttaaagccttacgtgctctacgtctggaagatcttcgaatc…
Tripodanthus	???????????????????????????????????????aaattgacttattatactcctgattatcaaactaaagatactgatatcttggcagcattccgagtaactcctcaacccggagttccacccgaggaagcgggggccgcggtagctgccgaatcttctactggtacatggaccactgtgtggactgatggacttaccagtcttgatcgttacaaaggacgatgctatcacatcgagcccgttgctggagaagaaaatcaatatattgcttatgtagcttaccctttagacctttttgaagaaggttctgttactaacatgtttacttccattgtgggtaatgtatttgggtttaaagccctacgtgctctacgtctggaggatcttcgaatc…
Tristerix	?????????????????????????????????gagtacaaattgacttattatactcctgattatgaaactaaagatactgatatcttggcagcattccgagtaactcctcaacccggagttccacccgaggaagcaggggccgcggtagctgccgaatcttctactggtacatggaccactgtgtggaccgatggacttaccaatcttgatcgttacaaaggacgatgctatcacatcgagcccgttgctggagaagaaaatcaatatattgcttatgtagcttaccccttagacctttttgaggagggttctgttactaacatgtttacttccattgtgggtaatgtatttgggtttaaagccctacgtgctttacgtctggaggatcttcgaatc…
Tupeia	??????????????????????????????aaagagtacaaattgacttattatactcctgattatcaaacgaaagatactgatatcttggcagcattccgagtatctcctcaacctggagttccacccgaggaagcaggggccgcggtagctgccgaatcttctactggtacatggaccactgtgtggaccgatggacttaccagccttgatcgttacaaaggacgatgctatgaaatcgagcccgttgctggagaggaaaatcaatatattgcttatgtagcttaccctttagacctttttgaagaaggttctgttactaacatgtttacttccattgttggtaatgtatttgggtttaaagctctacgtgctctacgtctggaagatcttcgaatc…
