# Supplementary material for: Evolution of pollen morphology in Loranthaceae
Source: Grana. 2017 Feb 20;57(1-2):16–116. doi: 10.1080/00173134.2016.1261939 (PMC5771552; doi:10.1080/00173134.2016.1261939)
Supplement: Grimsson et al. Online supplementary material [file SGRA_A_1261939_SM9964.zip › Consensing/rbcL.gen.v.g.m1.nex]

#NEXUS

[mingrpsize= 1]

begin data;
	dimensions ntax= 31 nchar= 1407;
	format datatype=nucleotide gap=- missing=?;
	matrix
[           	        10        20        30        40        50        60        70        80        90       100       110       120       130       140       150       160       170       180       190       200       210       220       230       240       250       260       270       280       290       300       310       320       330       340       350       360       370       380       390       400       410       420       430       440       450       460       470       480       490       500       510       520       530       540       550       560       570       580       590       600       610       620       630       640       650       660       670       680       690       700       710       720       730       740       750       760       770       780       790       800       810       820       830       840       850       860       870       880       890       900       910       920       930       940       950       960       970       980       990      1000      1010      1020      1030      1040      1050      1060      1070      1080      1090      1100      1110      1120      1130      1140      1150      1160      1170      1180      1190      1200      1210      1220      1230      1240      1250      1260      1270      1280      1290      1300      1310      1320      1330      1340      1350      1360      1370      1380      1390      1400      1410]
[           	         .         .         .         .         .         .         .         .         .         .         .         .         .         .         .         .         .         .         .         .         .         .         .         .         .         .         .         .         .         .         .         .         .         .         .         .         .         .         .         .         .         .         .         .         .         .         .         .         .         .         .         .         .         .         .         .         .         .         .         .         .         .         .         .         .         .         .         .         .         .         .         .         .         .         .         .         .         .         .         .         .         .         .         .         .         .         .         .         .         .         .         .         .         .         .         .         .         .         .         .         .         .         .         .         .         .         .         .         .         .         .         .         .         .         .         .         .         .         .         .         .         .         .         .         .         .         .         .         .         .         .         .         .         .         .         .         .         .         .         .         .]
Agelanthus  	??????????????????????????????aaagagtacaaattgacttattatactcctgattatgaaactaaagatactgatattttggcagcattccgagtaactcctcaacctggagttccacccgaggaagcaggagccgcggtagctgccgaatcttcgactggtacatggaccactgtgtggaccgatggacttaccagccttgatcgttacaaaggacgatgctatc?catcgagcccgttgctggagaagaaaa????????????????????cttaccccttagacctttttgaagaaggttctgttactaacatgtttacttccattgtaggtaatgtatttggtttcaaagccctacgtgctctacgtctggaagatcttagaatccccccagcttattctaaaactttccaaggcccgcctcatggtatccaagtt????????????????????????????????????????????????????????????????????????????????????????????????????????????????????????????????????????????????????????????????????????????????????????????????????????????????????????????????????gaaatcaaagggcattatttaaatgctactgcaggtacatgcgaagaaatgatcaaaagggctgtatttgccagagaattgggagtcctgatagtaatgcatgactatttaacaggggggttcactgcaaatactagcttggctcattattgccgggataatggtttacttcttcatatccatcgtgcaatgcatgcggttattgatagacaaaaaaatcatggtatccaatttcgtgtattagctaaagctttacgtatgtctggtggagatcatattcactctggtactgtagtaggtaaacttgaaggggaaagagatatcactttgggatttgttgatttactacgtgatgattttattgaaaaagaccgaagtagggggatttattttactcaagattgggtttcgctaccgggtgttttgcccgtagcttcagggggtattcatgtttggcatatgcctgctctgaccgagatctttggggatgattccgtattacaattcgggggaggaaccctagggcacccttggggaaatgcaccgggtgccgtagctaatcgagtagctctagaagcatgtgtacaagctcgtaatgaggggcgggatcttgctcgtgagggtaatgaaattatccgcgaagctcgaaaatggagtcctgaactagctgctgcttgtgaggtatggaaggagatcaaatttgaattccaagcaatggatactttgtaa	[ 1]
Amyema      	???????????????????????????????????????aaattgacttattatactcctgattatgaaactaaagatactgatattttggcagcattccgagtaactcctcaacctggagttccacccgaagaagcaggagccgcagtagctgccgaatcttcgactggtacatggaccactgtgtggaccgatggacttaccagccttgatcgttacaaaggacgatgctatcacatcgagcccgttgctggggaagaaaatcaatatattgcttatgtagcttaccccttagacctttttgaagaaggttctgttactaacatgtttacttccattgtgggtaatgtatttgggtttaaagccctacgtgccctacgtctggaagatcttcgaatccccccggcttattctaaaactttccaaggtccgcctcatggtatccaagttgagagagataaattgaacaagtacggtcgtcctctattgggatgtactattaaaccaaaattggggttatccgctaagaactacggtcgggcggtttatgagtgtctgcgcggtggacttgattttaccaaagatgatgagaatgtaaactcccaaccatttatgcgatggagagaccgtttcttattttgtgccgaagcactttataaagcacaagccgaaactggcgaaatcaaagggcattatttgaatgctactgcaggtacatgcgaagaaatgatgaaaagggctgtatttgccagagaattgggagtccctatcgtaatgcatgactatttaacaggggggttcactgcaaatactagcttggctcattattgccgggataatggcttacttcttcatattcatcgtgcaatgcatgcggttattgatagacaaaaaaatcatggtatacactttcgtgtattagctaaagccttacgtatgtctggtggagatcatattcacgctgggactgtagtaggtaaacttgaaggggaacgagatatcactttgggatttgttgatttactacgtgatgattttattgaaaaagaccgaagtagggggatttattttactcaagattgggtttcgctaccgggtgttttgcccgtagcttcagggggtattcatgtttggcatatgcctgctctgaccgagatctttggggatgatt????????????????????????????????????????????????????????????????????????????????????????????????????????????????????????????????????????????????????????????????????????????????????????????????????????????????????????????????????????????	[ 1]
Atkinsonia  	?????????????????????????????????gagtacaaattgacttattatactcctgattatgaaactaaagatactgatatcttggcagcattccgagtaactcctcaacctggagttccacccgaggaagcgggggccgcggtagctgccgaatcttctactggtacatggaccactgtgtggaccgatggacttactagccttgatcgttacaaaggacgatgctatcacatcgagcccgttgctggagaagaaaatcaatatattgcttatgtagcttaccctttagacctttttgaagaaggttctgttactaacatgtttacttccattgtgggtaatgtatttgggtttaaagccctacgtgctctacgtctggaggatcttcgaatcccccctgcttattctaaaactttccaaggcccgcctcatggtatccaagttgagagagataaattgaacaagtatggtcgtcctctattgggatgtactattaaacccaaattggggttatccgctaagaactacggtcgagcggtttatgagtgtcttcgcggtggacttgattttaccaaagatgatgagaacgtaaactcccaaccatttatgcgttggagagaccgtttcttattttgtgccgaagctctttataaagcacaggccgaaactggcgaaatcaaagggcattatttgaatgctactgcaggtacatgcgaagaaatgatc???????????????????????????????????????????????????????????????????????????????????????????????????????????????????????????????????????????????????????????????????????????????????????????????????????????????????????????????????????????????????????????????????????????????????????????????????????????????????????????????????????????????????????????????????????????????????????????????????????????????????????????????????????????????????????????????????????????????????????????????????????????????????????????????????????????????????????????????????????????????????????????????????????????????????????????????????????????????????????????????????????????????????????????????????	[ 1]
Bakerella   	??????????????????aaagccggtgttaaagagtacaaattgacttattatactcctgattatgaaactaaagatactgatattttggcagcattccgagtaactcctcaacctggagttccacccgaggaagcaggagccgcggtagctgccgaatcttcgactggtacatggaccactgtgtggaccgatggacttaccagccttgatcgttacaaaggacgatgctatcacatcgagcccgttgctggagaagaaaatcaatatattgcttatgtagcttaccccttagacctttttgaagaaggttctgttacgaacatgtttacttccattgtaggtaatgtatttggttttaaagccctacgtgctctacgtctggaagatcttcgaatccccccggcttattctaaaactttccaaggcccgcctcatggtatccaagttgagagagataaattgaacaagtatggtcgtcctctattgggatgtactattaaacccaaattggggttatccgctaagaactatggtcgggcagtttatgagtgtctgcgcggtggacttgattttaccaaagatgatgagaatgtaaactcccaaccatttatgcgctggagagaccgtttcttattttgtgccgaagctctttataaagcacaagccgaaactggcgaaatcaaaggtcattatttgaatgctactgcaggtacatgcgaagaaatgatcaaaagggctgtatttgccagagaattgggagtccctatcgtaatgcatgactatttaacagggggattcactgcaaatactagcttggctcattattgccgggataatggtttacttcttcatatccatcgtgcaatgcatgcggttattgatagacgaaaaaatcatggtatacactttcgtgtattagctaaagccttacgtatgtctggtggagatcatattcactctggtactgtagtaggtaaacttgaaggggaaagagatatcactttgggatttgttgatttactacgtgatgattttattgaaaaagaccgaagtaggggaatttattttactcaagattgggtttcgctaccgggtgttttgcccgtagcttcagggggtattcatgtttggcatatgcctgctctgaccgagatctttggggatgattccgtattacaattcggtggaggaaccctaggacacccttggggaaatgcaccgggtgccgtagctaatcgagtagctctagaagcatgtgtacaagctcgtaatgaggggcgggatcttgctcgtgagggtaatgaaattatccgcgaagctcgaaaatggagtcctgaactagctgctgcttgtgaggtatggaaggagatcaaatttgaattccaagcagtggatcttttgtaa	[ 1]
Benthamina  	????????????ggattcaaagccggtgttaaagagtacaaattgacttattatactcctgattatgaaactaaagatactgatattttggcagcattccgagtaactcctcaacctggagttccacccgaagaagcaggagccgcggtagctgccgaatcttcgactggtacatggaccactgtgtggaccgatggacttaccagccttgatcgttacaaaggacgatgctatcacatcgagcccgttgctggagaagaaaatcaatatattgcttatgtagcttaccccttagacctttttgaagaaggttctgttactaacatgtttacttccattgtaggtaatgtatttgggtttaaagccctacgtgctctacgtctggaagatcttcgaatccctccggcttattctaaaactttccaaggcccgcctcatggtatccaagttgagagagataaattgaacaagtacggtcgtcctctattgggatgtactattaaacccaaattggggttatccgctaagaactatggtcgggcggtttatgagtgtctgcgcggtggacttgattttaccaaagatgatgagaatgtaaactcccaaccatttatgcgatggagagaccgtttcttattttgtgccgaagctctttataaagcacaagccgaaactggcgaaatcaaagggcattatttgaatgctactgcaggtacatgggaagaaatgatcaaaagggctgtatttgccagagaattgggagtccctatcgtaatgcatgactatttaacaggggggttcaccgcaaatactagcttggctcattattgccgggataatggcttacttcttcatatccatcgtgcaatgcatgcggttattgatagacaaaaaaatcatggtatacactttcgtgtattagctaaagccttacgtatgtctggtggagatcatattcactctggtactgtagtaggtaaacttgaaggggaaagagatattactttgggatttgttgatttactacgtgatgattttattgaaaaagaccgaagtagggggatttattttactcaagattgggtttcgctaccgggtgttttgcccgtagcttcagggggtattcatgtttggcatatgcctgctctgaccgagatctttggggatgattccgtattacaattcgggggaggaaccttaggacacccttggggaaatgcaccgggtgccgtagctaatcgagtagctctagaagcatgtgtacaagctcgtaatgaggggcgggatcttgctcgtgagggtaatgaaattatccgcgaagctcgaaaatggagtcctgaactagctgctgcttgtgaggtatggaaggagatcaaatttgaattccaagcaatggatactttgtaa	[ 1]
Cecarria    	????????????????????????????ttaaagagtacaaattgacttattatactcctgattatgaaactaaagatactgatattttggcagcattccgagtaacccctcaacctggagttccacccgaggaagcaggagccgcggtagctgctgaatcttctactggtacatggactaccgtgtggaccgatggacttacgagtcttaatcgttacaaaggacgatgctatcacatcgagcccgttgctggagaagaaaatcaatatattgcttatgtagcttacccgttagacctttttgaagaaggttctgttactaacatgtttacttccattgtaggtaatgtgtttgggtttaaagccctacgtgctctacgtctggaagatcttcgaatccccccggcttattctaaaactttccaaggcccgcctcatggtatccaagttgagagagataaattgaacaagtatggtcgtcctctattgggatgtactattaaacccaaattggggttatccgctaagaattacggtcgagcggtttatgagtgtctgcgcggtggacttgattttaccaaagatgatgagaacgtaaactcccaaccatttatgcgttggagagaccgtttcttattttgtgccgaagctatttataaagcacaggcagaaactggtgaaatcaaaggtcattatttgaat?????????????????????????????????????????????????????????????????????????????????????????????????????????????????????????????????????????????????????????????????????????????????????????????????????????????????????????????????????????????????????????????????????????????????????????????????????????????????????????????????????????????????????????????????????????????????????????????????????????????????????????????????????????????????????????????????????????????????????????????????????????????????????????????????????????????????????????????????????????????????????????????????????????????????????????????????????????????????????????????????????????????????????????????????????????????????????????????????	[ 1]
Decaisnina  	??????????????????????????????????????caaattgacttattatactcctgattatgaaactaaagatactgatatcttggcagcattccgagtaactcctcaacctggagttccacccgaggaagcaggggccgcggtagctgccgaatcttctactggtacatggaccactgtgtggacagatggacttaccagccttgatcgttacaaaggacgatgctatcacatcgagcccgttgctggagaagaaaatcaatatattgcttatgtagcttaccctttagatctttttgaagaaggttctgttactaacatgtttacttccattgtgggtaatgtatttgggtttaaagccctacgtgctctacgtctggaagatcttcgaatcccccctgcttattctaaaactttccaaggcccgcctcatggtatccaagttgagagagataaattgaacaagtatggtcgtcctctattgggatgtactattaaacccaaattggggttatccgctaagaattacggtcgagcggtttatgagtgtcttcgtggtggacttgattttaccaaagatgatgagaatgtaaactcccaaccatttatgcgttggagagaccgtttcttattttgtgccgaagctctttataaagcacaagccgaaactggcgaaatcaaagggcattatttgaatgctactgcaggtacatgcgaagaaatgatcaaaagggctgtatttgccagagaattgggagttcctatcgtaatgcatgactatttaacagggggattcactgcaaatactagcttggctcattattgccgggataatgggttacttcttcatatccatcgtgca????????????????????????????????????????????????????????????????????????????????????????????????????????????????????????????????????????????????????????????????????????????????????????????????????????????????????????????????????????????????????????????????????????????????????????????????????????????????????????????????????????????????????????????????????????????????????????????????????????????????????????????????????????????????????????????????????????????????????????????????????????????????????????????????????????????????????????????	[ 1]
Dendropemon 	???????????????????????????????????????aaattgacttattatactcctgattatcaaactaaagatactgatatcttggcagcattccgagtaactcctcaacccggagttccacccgaggaagcgggggccgcggtagctgccgaatcttctactggtacatggaccactgtgtggactgatggacttaccagtcttgatcgttacaaaggacgatgctatcacatcgagcccgttgctggagaagaaaatcaatatattgcttatgtagcttaccctttagacctttttgaagaaggttctgttactaacatgtttacttccattgtgggtaatgtatttggcttcaaagccctacgtgctctacgtctggaggatcttcgaatcccccccgcttattctaaaactttccaaggcccgcctcatggtatccaagttgagagagataaattgaacaagtatggtcgtcctctatt?ggatgtactattaaacccaaattggggttatccgctaagaactatggtcgagcggtttatgagtgtcttcgcggtggacttgattttaccaaagatgatgagaacgtaaactcccaaccatttatgcgttggagagaccgtttcttattttgtgccgaagctatttataaagcacaggcagaaactggcgaaatcaaagggcattatttgaatgctactgcaggtacatgcgaagaaatgatcaaaagggctgtatttgccagagaattgggagtccctatcgtaatgcatgactatttaacagggggattcactgcaaatactagcttggctcattattgccgggataatggcttacttcttcatatccatcgtgcaatgcatgcggttattgatagacagaaaagtcatggtatacactttcgtgtattagctaaagccttacgtatgtctggtggagatcatattcactctggtactgtagtaggtaaacttgaaggggaaagagatatcactttgggatttgttgatttactacgtgatgattttattgaaaaagaccgaagt?gggggctttatttcactcaagattgggtgtcgctacccggtgttttacccgtagcttcagggggtattcatgtttggcatatgcctgctctgaccgagatctttggggatgattcc??????????????????????????????????????????????????????????????????????????????????????????????????????????????????????????????????????????????????????????????????????????????????????????????????????????????????????????????????????????	[ 1]
Dendrophthoe	aaagcaggtgttggattcaaagccggtgttaaagagtacaaattgacttattatactcctgattatgaaactaaagatactgatattttggcagcattccgagtaactcctcaacctggagttccacccgaggaagccggagccgcggtagctgccgaatcttcaactggtacatggaccactgtatggaccgatggacttaccagccttgatcgttacaaaggacgatgctatcacatcgagcccgttgctggagaagaaaatcaatatattgcttatgtagcttaccccttagacctttttgaagaaggttctgttactaacatgtttacttccattgtaggtaatgtatttggttttaaagccctacgtgctctacgtctggaagatcttcgaatccccccagcttattctaaaactttccaaggcccgcctcatggtatccaagttgagagagataaattgaacaagtacggtcgtcctctattgggatgtactattaaacccaaattagggttatccgctaagaactacggtcgggcggtttatgagtgtctgcgcggtggacttgattttaccaaagatgatgagaatgtaaactcccaaccatttatgcgctggagagaccgtttcttattttgtgccgaagctctttataaagcacaagccgaaactggcgaaatcaaaggacattatttgaat?????????????????????????????????????????????????????????????????????????????????????????????????????????????????????????????????????????????????????????????????????????????????????????????????????????????????????????????????????????????????????????????????????????????????????????????????????????????????????????????????????????????????????????????????????????????????????????????????????????????????????????????????????????????????????????????????????????????????????????????????????????????????????????????????????????????????????????????????????????????????????????????????????????????????????????????????????????????????????????????????????????????????????????????????????????????????????????????????	[ 5]
Desmaria    	?????????????????????gccggtgttaaagagtacaaattgacttattatactcctgattatgaaactaaagatactgatatcttggcagcattccgagtaacccctcaacctggagttccacccgaggaagcaggggccgcggtagctgccgaatcttctactggtacatggaccactgtgtggaccgatggacttaccagccttgatcgttacaaaggacgatgctatcacatcgagcccgttgctggagaagaaaatcaatttattgcttatgtagcttaccctttagacctttttgaagaaggttctgttactaacatgtttacttccattgtgggtaatgtatttgggtttaaagccctacgtgctctacgtctggaggatcttcgaatcccccctgcttattctaaaactttccaaggcccgcctcatggtatccaagttgagagagataaattgaacaagtatggtcgtcctttattgggatgtactattaaaccaaaattggggttatccgctaagaactacggtcgagcggtttatgagtgtcttcgcggtggacttgattttaccaaagatgatgagaacgtaaactcccaaccatttatgcgttggagagaccgcttcttattttgtgccgaagctatttataaagcacaggccgaaactggcgaaataaaagggcattatttgaatgctactgcaggtacatgcgaagaaatgataaaaagggctgtatttgcc?????????????????????????????????????????????????????????????????????????????????????????????????????????????????????????????????????????????????????????????????????????????????????????????????????????????????????????????????????????????????????????????????????????????????????????????????????????????????????????????????????????????????????????????????????????????????????????????????????????????????????????????????????????????????????????????????????????????????????????????????????????????????????????????????????????????????????????????????????????????????????????????????????????????????????????????????????????????????????????????????????????????????	[ 1]
Englerina   	??????????????????????ccggtgttaaagagtacaaattgacttattatactcctgattatgaaactaaagatactgatattttggcagcattccgagtaactcctcaacctggagttccacccgaggaagcaggagccgcggtagcggccgaatcttcgactggtacatggaccactgtgtggactgatggacttaccagccttgatcgttacaaaggacgatgctatcacatcgagcccgttgctggagaagaaaatcaatatattgcttatgtagcttatcccttagacctttttgaagaaggttctgttactaacatgtttacttccattgtaggtaatgtatttggttttaaagccctacgtgctctacgtctggaagatcttcgaatccccccggcttattcgaaaactttccaaggcccgcctcatggtatccaagttgagagagataaattgaacaaatacggtcgtcctctattgggatgtactattaaacccaaattgggattatccgctaagaactacggtcgggcggtttatgagtgtttgcgcggtggacttgattttaccaaagatgatgagaatgtaaactcccaaccatttatgcgctggagagaccgtttcttattttgtgccgaagctctttataaagcacaaaccgaaactggcgaaatcaaagggcattatttgaatgctactgcaggtacatgcgaagaaatgattaaaagggctgtatttgccagagaattgggagtccctatcgtaatgcatgactatttaacagtggggttcactgcaaatactagcttggctcattattgccgggataatggtttacttcttcat????????????????????????????????????????????????????????????????????????????????????????????????????????????????????????????????????????????????????????????????????????????????????????????????????????????????????????????????????????????????????????????????????????????????????????????????????????????????????????????????????????????????????????????????????????????????????????????????????????????????????????????????????????????????????????????????????????????????????????????????????????????????????????????????????????????????????????????????????????	[ 1]
Gaiadendron 	aaagcaagtgttggattcaaagccggtgttaaagagtacaaattgacttattatactcctgattatgaaactaaagatactgatatcttggcagcattccgagtaactcctcaacctggagttccacccgaggaagcaggggccgcggtacgtgccgaatcttcgactggtacatggaccactgtgtggaccgatggacttaccagccttgatcgttacaaaggacgatgctatcacatcgagcccgttgctggagaagaaaatcaatatattgcttatgtagcttaccctttagacctttttgaagaaggttctgttactaacatgtttacttccattgtgggtaatgtatttgggtttaaagccctacgtgctctacgtctggaggatcttagaatcccccctgcttattctaaaactttccaaggcccgcctcatggtatccaagttgagagagataaattgaacaagtatggtcgtcctctattgggatgtactattaaacccaaattggggttatccgctaagaactacggtcgagcggtttatgagtgtcttcgcggtggacttgattttaccaaagatgatgagaacgtaaactcccaaccatttatgcgttggagagaccgtttcttattttgtgccgaagctctttataaagcacaggccgaaactggcgaaatcaaagggcattatttgaatgctactgcaggtacatgcgaagaaatgatcaaaagggctgtatttgccagagaattgggagtccctatcgtaatgcatgactatttaacagggggtttcactgcaaatactagcttggctcattattgccgggataatggcttacttcttcatatccatcgtgcaatgcatgcggttattgatagacaaaaaaatcatggtatacactttcgtgtattagctaaagccttacgtatgtctggtggagatcatattcactctggtactgtagtaggtaaacttgaaggggaaagagatatcactttgggatttgttgatttactacgtgatgattttattgaaaaaaaccgaagtaaggggatttatttcactcaagattgggtttcgctacctggtgttttgcctgtagcttccgggggtattcatgtttggcatatgcctgctctgaccgagatctttggggatgattccgtattacagttcggtggaggaaccttaggacacccttggggaaatgcgccgggtgccgtagctaatcgagtagctctagaagcatgtgtacaagctcgtaatgagggacgggatcttgctcgtgagggtaatgaaattatccgcgaggctcgcaaatggagtcctgaactagctgct?????????????????????????????????????????????????????????	[ 1]
Helixanthera	aaagcaggtgttggattcaaagccggtgttaaagagtacaaattgacttattatactcctgattatgaaactaaagatactgatattttggcagcattccgagtaactcctcaacctggagttccacccgaggaagcaggagccgcggtagctgccgaatcttcgactggtacatggaccactgtgtggaccgatggacttaccagccttgatcgttacaaaggacgatgctatcacatcgagcccgttgctggagaagaaaatcaatatattgcttatgtagcttaccccttagacctttttgaagaaggttctgttactaacatgtttacttccattgtaggtaatgtatttgggtttaaagccttacgtgctctacgtctggaagatcttcgaatccccccggcttattctaaaactttccaaggcccgcctcatggtatccaagttgagagagataaattgaacaagtacggccgtcctctattgggatgtactattaaacccaaattggggttatccgctaagaactacggtcgggcggtttatgagtgtctgcgcggtggacttgattttaccaaagatgatgagaatgtaaactcccaaccatttatgcgctggagagaccgtttcctattttgtgccgaagctctttataaagcacaagccgaaactggcgaaatcaaaggacattatttgaat?????????????????????????????????????????????????????????????????????????????????????????????????????????????????????????????????????????????????????????????????????????????????????????????????????????????????????????????????????????????????????????????????????????????????????????????????????????????????????????????????????????????????????????????????????????????????????????????????????????????????????????????????????????????????????????????????????????????????????????????????????????????????????????????????????????????????????????????????????????????????????????????????????????????????????????????????????????????????????????????????????????????????????????????????????????????????????????????????	[ 7]
Ileostylus  	???????????????????????????????????????aaattgacttattatactcctgattatgaaactaaagatactgatattttggcagcattccgagtaactcctcaacctggagttccacccgaggaagcaggagccgcggtagctgccgaatcttctactggtacatggaccactgtgtggaccgatggacttaccagccttgatcgttacaaaggacgatgctatcacatcgagcccgttgctggagaagaaaatcaatatattgcttatgtagcttaccctttagacctttttgaagaaggttctgttactaacatgtttacttccattgtaggtaatgtatttgggtttaaagccctacgtgctctacgtctggaagatcttcgaatacccccggcttattctaaaactttccaaggcccgcctcatggtatccaagttgagagagataaattgaacaagtatggtcgtcctctattgggatgtactattaaacccaaattggggttatccgctaagaattacggtcgagcggtttatgagtgtctgcgcggtggacttgattttaccaaagatgatgagaacgtaaactcccaaccatttatgcgttggagagaccgtttcttattttgtgccgaggctctttataaagcacaggccgaaactggcgaaatcaaggggcattatttgaatgctactgcaggtacatgcgaagaaatgatgaaaagggctgtatttgccagagaattgggagtccctatcgtaatgcatgactatttaacagggggattcactgcaaatactagcttggctcattattgccgggataatggcttacttcttcatatc?????????????????????????????????????????????????????????????????????????????????????????????????????????????????????????????????????????????????????????????????????????????????????????????????????????????????????????????????????????????????????????????????????????????????????????????????????????????????????????????????????????????????????????????????????????????????????????????????????????????????????????????????????????????????????????????????????????????????????????????????????????????????????????????????????????????????????????????????????	[ 1]
Ligaria     	?????????????????????????????????????????????????????????????????????actaaagatactgatatcttggcagcattccgagtgactcctcaacccggagttccacccgaggaagcgggggccgcagtagcggccgaatcttctactggtacatggaccactgtgtggaccgatggacttaccagccttgatcgttacaaaggacggtgctatcacatcgagcccgttgctggagaagaaaatcaatatattgtatatgtagcttaccccttagacctttttgaagaaggttctgttactaacatgtttacttccattgtgggtaatgtatttgggtttaaagccctacgcgctctacgtctggaggatcttcgaatcccccccgcttattctaaaactttccaaggcccgcctcatggtatccaagttgagagggacaaattgaacaagtatggtcgtcctttattgggatgtaccattaaaccaaaattggggttatccgctaagaactatggtcgagcggtttatgagtgtcttcgcggtggacttgattttaccaaagatgatgagaatgtaaactcccagccatttatgcgttggagagatcgtttcttattttgtgccgaggctctttataaagcacaggccgaaactggcgaaatcaaagggcattatttgaatgctactgcaggtacatgtgaagaaatgataaaaagggctgtattcgccagagaattgggagtcccgatcgtaatgcacgactatttaacagggggattcactgcaaatactagcttggctcattattgccgggataatggcttacttcttcat????????????????????????????????????????????????????????????????????????????????????????????????????????????????????????????????????????????????????????????????????????????????????????????????????????????????????????????????????????????????????????????????????????????????????????????????????????????????????????????????????????????????????????????????????????????????????????????????????????????????????????????????????????????????????????????????????????????????????????????????????????????????????????????????????????????????????????????????????????	[ 1]
Loranthus   	aaagcaagtgttggattcaaagccggtgttaaagagtacaaattgacttattwtactcctgattatgaaactaaagatactgatattttggcagcattccgagtaacccctcaacctggagttccacccgaggaagcaggagccgcggtagctgctgaatcttctactggtacatggactaccgtgtggaccgatggacttacgagtcttgatcgttacaaaggacgatgctatcacatcgagcccgttgctggagaagaaaatcaatatattgcttatgtagcttacccgttagacctttttgaagaaggttctgttactaacatgtttacttccattgtaggtaatgtgtttgggtttaaagccctacgtgctctacgtctggaagatcttcgaatccccccggcttattctaaaactttccaaggcccgcctcatggtatccaagttgagagagataaattgaacaagtatggtcgtcctctattgggatgtactattaaacccaaattggggttatccgctaagaactacggtcgagcggtttatgagtgtctgcgcggtggacttgattttaccaaagatgatgagaacgtaaactcccaaccatttatgcgttggagagaccgtttcttattttgtgccgaagctmtttataaagcacaggccgaaactggtgaaatcaaagggcattatttgaatgctactgcaggtacatgcgaagaaatgatcaaaagggctgtatttgccagagaattgggagtccctatcgtaatgcatgactatttaacagggggattcactgcaaatactagcttggctcattattgccgggataatggcttacttcttcatatccatcgtgcaatgcatgcggttattgatagacaaaaaaatcatggtatacactttcgtgtattagctaaagctttacgtatgtctggtggagatcatattcactctggtactgtagtaggtaaacttgaaggggaaagagatatcactttgggatttgttgatttactacgtgatgattttattgaaaaaaaccgaagtaggggaatttatttcactcaagattgggtttcgctaccaggtgttttgcctgtagcttcagggggtattcatgtttggcatatgcctgctctgaccgagatctttggggatgattccgtattacagttcggtggaggaaccttaggacacccctggggaaatgcgccgggtgccgtagctaatcgagtagctctagaagcatgtgtacaagctcgtaatgagggacgggatcttgctcgtgagggtaatgaaattatccgcgaggctcgaaagtggagtcctgaactagccgctgcttgtgaggtatggaaagagatcaaatttgaattccaa??????????????????	[ 2]
Macrosolen  	aaagcaagtgctggattcaaagccggtgttaaagagtacaaattgacttattatactcctgattatgaaactaaagatactgatatcttggcagcattccgagtaactccgcaacctggagttccacccgaggaagcaggggccgcggtagctgccgaatcttctactggtacatggaccactgtgtggaccgatggacttaccagccttgatcgttacaaaggacgatgctatgacatcgagcccgttgctggagaagaaaatcaatatattgcttatgtagcttaccctttagacctttttgaagaaggttctgttactaacatgtttacttccattgtgggtaatgtatttgggtttaaagccctacgtgctctacgtctggaggatcttcgaatcccccctgcttattctaaaactttccaaggcccgcctcatggtatccaagttgagagagataaattgaacaagtatggtcgtcctctattgggatgtactattaaacccaaattggggttatccgctaagaattacggtcgagcggtttatgagtgtcttcgtggtggacttgattttaccaaagatgatgagaacgtaaactcccaaccatttatgcgttggagagaccgtttcttattttgtgccgaagctctttataaagcacaagccgaaactggcgaaatcaaagggcattatttaaatgctactgca????????????????????????????????????????????????????????????????????????????????????????????????????????????????????????????????????????????????????????????????????????????????????????????????????????????????????????????????????????????????????????????????????????????????????????????????????????????????????????????????????????????????????????????????????????????????????????????????????????????????????????????????????????????????????????????????????????????????????????????????????????????????????????????????????????????????????????????????????????????????????????????????????????????????????????????????????????????????????????????????????????????????????????????????????????????????????????	[ 7]
Moquiniella 	aaagcaagtgttggattcaaagccggtgttaaagagtacaaattgacttattatactcctgawtatgaaactaaagatactgatattttggcagcattccgagtaactcctcaaccwggagttccacccgaggaagcaggagccgcggtagctgccgaatcttcgactggtacatggaccactgtgtggaccgatggacttaccagccttgatcgttacaaaggacgatgctatmayatcgagccygttgctggagaagaaaatcaatatmttgcttatgtagcttaccccttagacctttttgaagaaggttctgttactaacatgtttacttccattgtaggtaatgtatttggttttaaagccctacgtgctctacgtctggaagatcttcgaatccccccggcttattctaaaactttccaaggcccrcctcatggtatccaagttgagagagataarttgaacaagtacggccgtcctctattgggatgtactattaaaccaaaattggggttatccgctaagaactacggtcgrgcggtttatgagtgtctkcgyggtggacttgattttaccaaagatgatgagaatgtmaactcccaaccatttatgcgctggagagaycgtttcttattttgtgccgaagctctttataaagcacargccgaaactggmgaaatcaaaggkcattatttgaatgctactgcaggtacatgygaagaaatgatsaaaagggctgtatttgccagagaattgggagtccctatcgtaatgcatgactatttaacagggggrttyactgcaaatactagcttggctcattattgccgggataatggtttacttcttcatatccatcgtgcaatgcatgcggttattgatagacaaaaaaatcatggtatacactttcgtgtattagctaaagccttacgtatgtctggtggagatcatattcactctggtactgtagtaggtaaacttgaaggkgaaagagatatyactttgggatttgttgatttactacgtgatgattttrttgaaaaaraccgaagtarggggatytatttyactcaagattgggtttcgctaccgggtgttttgcccgtagcttcagggggtattcatgtttggcatatgcctgctctgaccgagatctttggggatgattccgtattacarttcggkggaggaacyytaggacacccttggggaaatgcrccgggtgccgtagctaatcgagtagctctagaagcatgtgtacaagctcgtaatgagggrcgggatcttgctcgtgagggtaatgaaattatccgcgargctygmacatggagtcctgaactagctgctgcttgtgagatatggaaggagatcaaatttgaattccaagcaatggatactttgtaa	[ 2]
Muellerina  	???????????????????????????????????????aaattgacttattatactcctgattatgaaactaaagatactgatattttggcagcattccgagtaactcctcaacctggagttccacccgaggaagcaggagccgcggtagctgcagaatcttctactggtacatggaccactgtgtggaccgatggacttactagccttgatcgttacaaaggacgatgctatcacatcgagccggttgctggagaagaaaatcaatatattgcttatgtagcttaccctttagacctttttgaagaaggttctgttactaacatgtttacttccattgtaggtaatgtatttgggtttaaagccctacgtgctctacgtctggaagatcttcgaatacccccggcttattctaaaactttccaaggcccacctcatggtatccaagttgagagagataaattgaacaagtatggtcgtcctctattgggatgtactattaaacctaaattggggttatccgctaagaattacggtcgagcggtttatgagtgtctgcgcggtggacttgattttaccaaagatgatgagaacgtaaactcccaaccatttatgcgttggagagaccgtttcttattttgtgccgaggctatttataaagcacaggccgaaactggcgaaattaaggggcattatttgaatgctactgcaggtacgtgggaagaaatgatcaaaagggctgtatttgccagagaattgggagtccctatcgtaatgcatgactatttaacaggaggattcactgcaaatactagcttggctcattattgccgggataatggcttacttcttcatattcatcgtgca????????????????????????????????????????????????????????????????????????????????????????????????????????????????????????????????????????????????????????????????????????????????????????????????????????????????????????????????????????????????????????????????????????????????????????????????????????????????????????????????????????????????????????????????????????????????????????????????????????????????????????????????????????????????????????????????????????????????????????????????????????????????????????????????????????????????????????????	[ 1]
Notanthera  	?????????????????????????????????????????????acttattatactcctgattatgaaactaaagatactgatatcttggcagcattccgagtaactcctcaacctggagttccacccgaggaagcgggtgccgcggtagctgccgaatcttctactggtacatggaccactgtgtggaccgatggacttaccagccttgatcgttacaaaggacgatgctatcacatcgagcccgttgctggagacgaaaatcaatatattgcttatgtagcttaccctttagatctttttgaagaaggttctgttactaacatgttcacttccattgtgggtaatgtatttgggtttaaagccctacgtgctctacgtctggaggatcttcgaatcccccccgcttattctaaaactttccaaggcccgcctcacggtatccaagttgagagagataaattgaacaaatatggtcgtcctctattgggatgtactattaaacccaaattggggttatccgct???????????????????????????????????????????????????????????????????????????????????????????????????????????????????????????????????????????????????????????????????????????????????????????????????????????????????????????????????????????????????????????????????????????????????????????????????????????????????????????????????????????????????????????????????????????caaaaaaatcatggtatacactttcgtgtattagccaaagccttacgtatgtctggtggagatcatattcactctggtactgtagtaggtaaacttgagggggaaagagatatcactttgggatttgttgatttactacgtgatgattttattgaaaaaaaccgaagtagggggatttatttcactcaagattgggtttcgctaccaggtgttttgcccgtagcttcggggggtattcatgtttggcatatgcccgctctgaccgagatatttggggatgattccgtattacagtttggtggaggaaccttaggacacccctggggaaatgcgccgggtgccgtagctaatcgagtagctctagaagcatgtgtacaagcccgtaatgagggacgggatcttgctcgtgagggtaatgaaattatccgcgaggctcgcaaatggagtcctgaactagctgctgcttgtgaggtatggaaggagatcaaatttgaattggaagcaatggat?????????	[ 1]
Nuytsia     	?????????????????????????????????????????????acttattatactcctgattatgaaactaaagatactgatatcttggcagcattccgagtaactcctcaacctggagttccacctgaggaagcgggggccgcggtagctgccgaatcttctactggtacatggaccactgtgtggaccgatggacttaccagccttgatcgttacaaaggacgatgctatcacatcgagcccgttgctggagaagaaaatcaatatattgcttatgtagcttatcccttagacctttttgaagaaggttctgttactaacatgtttacttccattgtgggtaatgtatttggttttaaagcactgcgtgctctacgtctggaggatcttcgaatccctcctgcttattctaaaactttccaaggaccacctcatggtatccaagttgagagagataaattgaacaagtatggtcgtcctctattgggatgtactattaaacctaaattggggttatccgctaagaactacggtcgagcggtttatgaatgtcttcgcggcggacttgattttaccaaagatgatgagaacgtaaactcccaaccatttatgcgttggagggaccgtttcttattttgtgccgaagctctttataaagcacaggccgaaacaggcgaaatcaaagggcattatttgaatgctactgcaggtacatgcgaagaaatgatcaaaagggctgtatttgccagagaattgggagtccctatcgtaatgcatgactatttaacagggggattcactgcaaatactagcttggctcattattgccgggataatggcttacttctgcacatccatcgtgca????????????????????????????????????????????????????????????????????????????????????????????????????????????????????????????????????????????????????????????????????????????????????????????????????????????????????????????????????????????????????????????????????????????????????????????????????????????????????????????????????????????????????????????????????????????????????????????????????????????????????????????????????????????????????????????????????????????????????????????????????????????????????????????????????????????????????????????	[ 1]
Peraxilla   	?????????gttggattcaaagccggtgttaaagagtacaaattgacttattatactcctgattatgaaactaaagatactgatatcttggcagcattccgagtaactcctcagcctggagttccacccgaggaagcaggggccgcggtagctgccgaatcttctactggtacatggaccactgtgtggaccgatggacttaccagtcttgatcgttacaaaggacgatgctatcacatcgagcccgttgctggagaagaaaatcaatttattgcttatgtagcttaccctttagacctttttgaagaaggttccgttactaacatgtttacttccattgtgggtaatgtatttgggtttaaagccctacgtgctctacgtctggaggatcttcgaatcccccctgcttattctaaaactttccaaggcccgcctcatggtatccaagttgagagggataaattgaacaagtatggtcgtcctctattgggatgtactattaaacccaaattggggttatccgctaagaattatggtcgagcggtttatgagtgtcttcgcggtggacttgattttaccaaagatgatgagaacgtaaactcccaaccatttatgcgttggagagaccgtttcttattttgtgccgaagctctttataaagcacaggccgaaactggcgaaatcaaagggcattatttgaatgctactgcaggtacatgcgaagaaatgatcaaaagggctgtatttgccagagaattgggagtccctatcgtaatgcatgactatttaacagggggattcactgcaaatactagcctggctcattattgccgggataatggcttacttcttcatatccatcgtgcaatgcatgcggttattgatagacaaaaaaatcatggtatacactttcgtgtattagctaaagccttacgtatgtctggtggagatcatattcactcgggtactgtagtaggtaaacttgaaggggaaagagatatcactttgggatttgttgatttactacgtgatgattttattgaaaaaaaccgaagtagggggatttatttcactcaagattgggtttcgctaccgggtgttttgcccgtagcttcagggggtattcatgtttggcatatgcctgctctgaccgagatctttggagatgattccgtattacagttcggtggaggaaccttaggacacccttggggaaatgcgccgggtgccgtagctaatcgagtagctctagaagcatgtgtacaagctcgtaatgagggacgggatcttgctcgtcagggtaatgaaattatccgcgaggcttgcaaatggagtcctgaactagctgctgcttgtgaggtatggaaggagataaaatttgaattccaa??????????????????	[ 2]
Scurrula    	aaagcaggtgttggattcaaagccggtgttaaagagtacaaattgacttattatactcctgattatgaaactaaagatacggatattttggcagcattccgagtaactcctcaacctggagttccacccgaggaagccggagccgcggtagctgccgaatcttcgactggtacatggaccactgtgtggaccgatggacttaccagccttgatcgttacaaaggacgatgctatcacatcgagcccgttgctggagaagaaaatcaatatattgcttatgtagcttaccccttagacctttttgaagaaggttctgttactaacatgtttacttccattgtaggtaatgtatttgggtttaaagccctacgtgctctacgtctggaagatcttcgaatccccccggcgtattcgaaaactttccaaggcccgcctcatggtatccaagttgagagagataaattgaataagtacggtcgtcctctattgggatgtactattaaaccaaaattggggttatccgctaagaactacggtcgggcggtttatgagtgtctgcgcggtggacttgattttaccaaagatgatgagaatgtaaactcccaaccatttatgcgctggagagaccgtttcctattttgtgccgaagctctttataaagcacaagccgaaactggcgaaatcaaaggacattatttgaat?????????????????????????????????????????????????????????????????????????????????????????????????????????????????????????????????????????????????????????????????????????????????????????????????????????????????????????????????????????????????????????????????????????????????????????????????????????????????????????????????????????????????????????????????????????????????????????????????????????????????????????????????????????????????????????????????????????????????????????????????????????????????????????????????????????????????????????????????????????????????????????????????????????????????????????????????????????????????????????????????????????????????????????????????????????????????????????????????	[ 10]
Septulina   	?????????gttggattcaaagccggtgttaaagagtacaaattgacttattatactcctgcttatgaaactaaagatactgatattttggcagcattccgagtaactcctcaacctggagttccacccgaagaagcaggagccgcggtagctgccgaatcttcgactggtacatggaccactgtgtggaccgatggacttaccagccttgatcgttacaaaggacgatgctatcacatcgagcctgttgctggagaagaaaatcaatatattgcttatgtagcttaccccttagacctttttgaagaaggttctgttactaacatgtttacttctattgtaggtaatgtatttggttttaaagccctacgggctttacgtctggaagatcttcgaatccccccggcttattctaaaactttccaaggcccgcctcatggtatccaagttgaaagagataaattgaacaagtatggccgtcctctattgggatgtactattaaacccaaattggggttatccgctaagaactacggtcgtgcggtttatgagtgtctgcgcggtggacttgattttaccaaagatgatgagaatgtaaactcccaaccatttatgcgctggagagaccgtttcttattttgtgccgaagctctttataaagcacaagccgaaactggagaaatcaaaggccattatttgaatgctactgcaggtacatgcgaagaaatgatcaaaagggctgtatttgccagagaattgggagtacctattgtaatgcatgactatttaacaggggggttcactgcaaatactagcttggctcattattgccgggataatggtttacttcttcatatccatcgtgcaatgcatgcggttattgatagacaaaaaaatcatggtatacactttcgtgtattagcgaaagccttacgtatgtctggtggagatcatattcactctggtactgtagtaggtaaacttgaaggggaaagagatataactttgggatttgttgatttactacgtgatgattttattgaaaaagaccgaagtagggggatttattttactcaagattgggtttcgctaccgggtgttttgcctgtagcttcagggggtattcatgtttggcatatgcctgctctgaccgagatctttggggatgattccgtattgcaattcgggggagggaccctaggacacccgtggggaaatgcaccgggtgccgtagctaatcgagtagctctagaagcatgtgtacaagctcgtaatgaggggcgggatcttgctcgtgagggtaatgaaattatccgcgaagctcgaaaatggagtcctgaactagctgctgcttgtgaggtatggaaggagataaaatttgaattcgaagcaatggatactttgtaa	[ 1]
Struthanthus	??????agtgttggattcaaagccggtgttaaagagtacaaattgacttattatactcctgattatcaaactaaagatactgatatcttggcagcattccgagtaactcctcaacccggagttccacccgaggaagcgggggccgcggtagctgccgaatcttctactggtacatggaccactgtgtggactgatggacttaccagtcttgatcgttacaaaggacgatgctatmacatcgagcccgttgctggagaagaaaatcaatatattgcttatgtagcttaccctttagacctttttgaagaaggttctgttactaacatgtttacttccattgtgggtaatgtatttggrtttaaagccctacgtgctctacgtctggaggatcttcgaatcccccccgcttattctaaaactttccaaggcccscctcatggtatccaagttgagagagataaattgaacaartatggtcgtcctctattgggatgtactattaaacccaaattggggttatccgctaagaactatggtcgagcrgtttatgagtgtcttcgcggtggacttgattttaccaaagatgatgagaacgtaaactcccaaccatttatgcgttggagagaccgtttcttattttgtgccgaagctctttataaagcacaggcagaaactggcgaaatcaaagggcattatttgaatgctactgcaggtacatgcgaagaaatgatcaaaagggctgtatttgccagagaattgggagtccctatcgtaatgcatgactatttaacagggggattcactgcaaatactagcttggctcattattgccgggataatggcttacttcttcatatccatcgtgca????????????????????????????????????????????????????????????????????????????????????????????????????????????????????????????????????????????????????????????????????????????????????????????????????????????????????????????????????????????????????????????????????????????????????????????????????????????????????????????????????????????????????????????????????????????????????????????????????????????????????????????????????????????????????????????????????????????????????????????????????????????????????????????????????????????????????????????	[ 6]
Tapinanthus 	????????????ggattcaaagccggtgttaaagagtacaaattgacttattatactcctgattatgaaacgaaagatactgatattttggcagcattccgagtaactcctcaacctggagttccacccgaggaagcaggagcagcggtagctgccgaatcttcgactggtacatggaccactgtgtggaccgatggacttaccagccttgatcgttacaaaggacgatgctatcacatcgagcctgttgctggagaagaaaatcaatatattgcttatgtagcttaccccttagacctttttgaagaaggttctgttactaatatgtttacttccattgtaggtaatgtatttggttttaaagccctacgtgctctacgtctggaagatcttcgaatccccccggcttattctaaaactttccaaggtccgcctcatggtatccaagttgagagagataaattgaacaagtatggccgtccgttattgggatgtactattaaacccaaattggggttatccgctaagaactatggtcgggcggtttatgagtgtctgcgcggtggacttgattttacaaaagatgatgagaatgtaaactcccaaccatttatgcgctggagagaccgtttcttattttgtgccgaagctctttataaagcacaagctgaaactggagaaatcaaagggcattatttg????????????????????????????????????????????????????????????????????????????????????????????????????????????????????????????????????????????????????????????????????????????????????????????????????????????????????????????????????????????????????????????????????????????????????????????????????????????????????????????????????????????????????????????????????????????????????????????????????????????????????????????????????????????????????????????????????????????????????????????????????????????????????????????????????????????????????????????????????????????????????????????????????????????????????????????????????????????????????????????????????????????????????????????????????????????????????????????????????	[ 1]
Taxillus    	aaagcaggtgttggattcaaagccggtgtgaaagagtacaaattgacttattatactcctgattatgaaactaaagatacggatattttggcagcattccgagtaactcctcaacctggagttccacccgaagaagccggagccgcggtagctgccgaatcttcgactggtacatggaccactgtgtggaccgatggacttaccagccttgatcgttacaaaggacgatgctatcacatcgagcccgttgctggagaagaaaatcaatatattgcttatgtagcttaccccttagacctttttgaagaaggttctgttactaacatgtttacttccattgtaggtaatgtatttgggtttaaagccctacgtgctctacgtctggaagatcttcgaatccccccggcttattctaaaactttccaaggcccgcctcatggtatccaagttgagagagataaattgaacaagtacggtcgtcctctattgggatgtactattaaaccaaaattggggttatccgctaagaactacggtcgggcggtttatgagtgtctgcgcggtggacttgattttaccaaagatgatgagaatgtaaactcccaaccatttatgcgctggagagaccgtttcctattttgtgccgaagctctttataaagcacaagccgaaactggcgaaatcaaaggacattatttgaat?????????????????????????????????????????????????????????????????????????????????????????????????????????????????????????????????????????????????????????????????????????????????????????????????????????????????????????????????????????????????????????????????????????????????????????????????????????????????????????????????????????????????????????????????????????????????????????????????????????????????????????????????????????????????????????????????????????????????????????????????????????????????????????????????????????????????????????????????????????????????????????????????????????????????????????????????????????????????????????????????????????????????????????????????????????????????????????????????	[ 21]
Tolypanthus 	aaagcaggtgttggattcaaagccggtgttaaagagtacaaattgacttattatactcctgattatgaaactaaagatactgatattttggcagcattccgagtaactcctcaacctggagttccacccgaggaagcaggagccgcggtagctgccgaatcttcgactggtacatggaccactgtgtggaccgatggacttaccagccttgatcgttacaaaggacgatgctatcacatcgagcccgttgctggagaagaaaatcaatatattgcttatgtagcttaccccttagacctttttgaagaaggttctgttactaacatgtttacttccattgtaggtaatgtatttggttttaaagccttacgtgctctacgtctggaagatcttcgaatccccccggcttattctaaaactttccaaggcccgcctcatggtatccaagttgagagagataaattgaacaagtatggtcgtcctctattgggatgtactattaaacccaaattggggttatccgctaagaactacggtcgggcggtttatgagtgtctgcgcggtggacttgattttaccaaagatgatgagaatgtaaactcccaaccatttatgcgctggagagaccgtttcttattttgtgccgaagctctttataaagcacaagccgaaactggcgaaatcaaagggcattatttgaat?????????????????????????????????????????????????????????????????????????????????????????????????????????????????????????????????????????????????????????????????????????????????????????????????????????????????????????????????????????????????????????????????????????????????????????????????????????????????????????????????????????????????????????????????????????????????????????????????????????????????????????????????????????????????????????????????????????????????????????????????????????????????????????????????????????????????????????????????????????????????????????????????????????????????????????????????????????????????????????????????????????????????????????????????????????????????????????????????	[ 2]
Tripodanthus	???????????????????????????????????????aaattgacttattatactcctgattatcaaactaaagatactgatatcttggcagcattccgagtaactcctcaacccggagttccacccgaggaagcgggggccgcggtagctgccgaatcttctactggtacatggaccactgtgtggactgatggacttaccagtcttgatcgttacaaaggacgatgctatcacatcgagcccgttgctggagaagaaaatcaatatattgcttatgtagcttaccctttagacctttttgaagaaggttctgttactaacatgtttacttccattgtgggtaatgtatttgggtttaaagccctacgtgctctacgtctggaggatcttcgaatcccccccgcttattctaaaactttccaaggcccgcctcatggtatccaagttgagagagataaattgaacaaatatggtcgtcctctattgggatgtactattaaacccaaattggggttatccgctaagaactatggtcgagcggtttatgagtgtcttcgcggtggacttgattttaccaaagatgatgagaacgtaaactcccaaccatttatgcgttggagagaccgtttcttattttgtgccgaagctctttataaagcacaggcagaaactggcgaaatcaaagggcattatttgaatgctactgcaggtacatgcgaagaaatgatcaaaagggctgtatttgccagagaattgggagtccctatcgtaatgcatgactatttaacagggggattcactgcaaatactagcttggctcattattgccgggataatggcttacttcttcatatccatcgtgca????????????????????????????????????????????????????????????????????????????????????????????????????????????????????????????????????????????????????????????????????????????????????????????????????????????????????????????????????????????????????????????????????????????????????????????????????????????????????????????????????????????????????????????????????????????????????????????????????????????????????????????????????????????????????????????????????????????????????????????????????????????????????????????????????????????????????????????	[ 1]
Tristerix   	?????????????????????????????????gagtacaaattgacttattatactcctgattatgaaactaaagatactgatatcttggcagcattccgagtaactcctcaacccggagttccacccgaggaagcaggggccgcggtagctgccgaatcttctactggtacatggaccactgtgtggaccgatggacttaccaatcttgatcgttacaaaggacgatgctatcacatcgagcccgttgctggagaagaaaatcaatatattgcttatgtagcttaccccttagacctttttgaggagggttctgttactaacatgtttacttccattgtgggtaatgtatttgggtttaaagccctacgtgctttacgtctggaggatcttcgaatcccccctgcttactcgaaaacttttcaaggcccgcctcatggtatccaagttgagagagataaattgaacaagtacggtcgtcctctattgggatgtactattaaaccaaaattggggttatccgctaagaactacggtcgagcggtttatgaatgtcttcgcggtggacttgattttaccaaagatgatgagaatgtaaactcccaaccatttatgcgttggagagaccgcttcttattttgtgccgaaactctttataaagcacaagctgaaactggcgaaatcaaagggcattatttgaatgctactgcaggtacatgtgaagaaatgatcaaaagggctgtatttgccagagagttgggagtc??????????????????????????????????????????????????????????????????????????????????????????????????????????????????????????????????????????????????????????????????????????????????????????????????????????????????????????????????????????????????????????????????????????????????????????????????????????????????????????????????????????????????????????????????????????????????????????????????????????????????????????????????????????????????????????????????????????????????????????????????????????????????????????????????????????????????????????????????????????????????????????????????????????????????????????????????????????????????????????????????	[ 1]
Tupeia      	??????????????????????????????aaagagtacaaattgacttattatactcctgattatcaaacgaaagatactgatatcttggcagcattccgagtatctcctcaacctggagttccacccgaggaagcaggggccgcggtagctgccgaatcttctactggtacatggaccactgtgtggaccgatggacttaccagccttgatcgttacaaaggacgatgctatgaaatcgagcccgttgctggagaggaaaatcaatatattgcttatgtagcttaccctttagacctttttgaagaaggttctgttactaacatgtttacttccattgttggtaatgtatttgggtttaaagctctacgtgctctacgtctggaagatcttcgaatcccccctgcttattctaaaactttccaaggcccgcctcatggtatccaagttgagagagataaattgaacaagtatggtcgtcctctattgggatgtactattaaacccaaattggggttatccgctaagaactacggtcgagcggtttatgagtgtcttcgtggtggacttgattttaccaaagatgatgagaatgtaaactcccaaccatttatgcgttggagagaccgtttcttattttgtgccgaagctctttataaagcacaggccgaaactggcgaaatcaaaggtcattatttgaatgctactgcaggtacatgcgaagaaatgataaaaagggctgtatttgccagagaattgggagtccctatcgtaatgcatgactatttaacagggggatttactgcaaatactagcttggctcattattgccgggataatggcttacttcttcatatccatcgtgcaatgcacgcggttattgatagacaaaaaaatcatggtatacactttcgtgtattagctaaagccttacgtatgtctggtggagatcatattcactctggtactgtagtaggtaaacttgaaggggaaagagatatcactttgggatttgttgttttactacgtgatgattttattgaaaaaaaccgaagtaaggggatctatttcactcaagattgggtttcgctaccgggtgttttgcccgtagcttcagggggtattcatgtttggcatatgcctgctctgaccgagatctttggggatgattccgtattacagttcggtggaggaaccttaggacacccttggggaaatgcgccgggtgccgtagctaatcgagtagctctagaagcatgtgtacaagctcgtaatgagggacgggatcttgctcgtgagggtaatgatattatccgcgaggcttgcacatggagtcctgaactagctgctgcttgtgagatatggaaggagatcaaatttgaattccaagcaatggatactttgtaa	[ 1]
	;
end;

begin paup;
	set torder=left tcompress taxlabels=full outroot=monophyl
		autoclose maxtrees=1000 increase=auto autoinc=1000
		storetreewts storebrlens rootmethod=outgroup
		warnroot=no;
	pset opt=deltran collapse=minbrlen;
	dset dcollapse distance=hky85 missdist=ignore rates=equal
		pinvar=0;
	defaults nj bionj breakties=random;
	defaults upgma bionj breakties=random;
	defaults bootstrap grpfreq=no;
	defaults contree grpfreq=no;
	defaults hsearch addseq=random;
	defaults savedist triangle=both;
end;
