# Supplementary material for: Evolution of pollen morphology in Loranthaceae
Source: Grana. 2017 Feb 20;57(1-2):16–116. doi: 10.1080/00173134.2016.1261939 (PMC5771552; doi:10.1080/00173134.2016.1261939)
Supplement: Grimsson et al. Online supplementary material [file SGRA_A_1261939_SM9964.zip › Consensing/trnLLF.epf]

143 1321
Alepis_flavida|DQ340598|Calvin_and_Wilson_NZ98_04                                 CGAAATTGGTAGACGCTACGGACTTAATTGGATTGAGCCTTAGTATGGAAACCCACTAAGTG-----ATAACTTTCAAATTCAGGGAAACCATGGAATTAATAAAAATAGGCAATCCTGAGCCAAATCCCGTTT------TCC------GAA--------AAT---GAGTAGGGAAAGCAAGCCAGAAT------------AAAAAAGGATAGGTGCAGAGACTCAACGGAAGCTGTT-------CTAACA--------AA-----TAC---ATACA----AT-----ACAA------------------ATAAAGTTGA------TT-C----GCTGGT----------------------------------------------------------------------------------------------------------------------------------------------------------------------------------AGACGAGAATAAAGATAGAGTCCCATTCTACATGTCAATACCGACAACAATGAAATTTATAG-TAAGAGGAAAATCCGTCGATT-----TTTAAAATCATGAGGGTTCAAGTCCCTCTATCCCCAAAAAA----------GCCCAT-TTGACCCCCT-AATTATTT------CTC-------------------------------------------------------------------------------AAAATCCCT-TTCATTT--------------------TT------------------------------------------------CATATTTAGGCAAGAAATCCCCATT-------TT------------AATAATTCACAG---------CCAGTAC------TTATA-------------------------------------------------------------CTGAAACTT---------------A------CATTTAC----AAAGTCTTATTC--------AATTAG--------TCATTTTT------CAT----TTTGTGTA---TTTT--CAA-AAAGAAA----A-CTTTACA---AGTAATAC-------------------TTTTTTATATTTTTAATTGACATAGACCCAA-----GCGTTCT-------------AGTA-------AAATAAGAACGGCGCATCA----ATAATGGTCGGGATAGCTCAGTTGGT????????????????????????????????
Alepis_flavida|EF464481|Nickrent_2743                                             ???????????GACGCTACGGACTTAATTGGATTGAGCCTTAGTATGGAAACCCACTAAGTG-----ATAACTTTCAAATTCAGGGAAACCATGGAATTAATAAAAATAGGCAATCCTGAGCCAAATCCCGTTT------TCC------GAA--------AAT---GAGTAGGGAAAGCAAGCCAGAAT------------AAAAAAGGATAGGTGCAGAGACTCAACGGAAGCTGTT-------CTAACA--------AA-----TAC---ATACA----AT-----ACAA------------------ATAAAGTTGA------TT-C----GCTGGT----------------------------------------------------------------------------------------------------------------------------------------------------------------------------------AGACGAGAATAAAGATAGAGTCCCATTCTACATGTCAATACCGACAACAATGAAATTTATAG-TAAGAGGAAAATCCGTCGATT-----TTTAAAATCATGAGGGTTCAAGTCCCTCTATCCCCAAAAAA----------GCCCAT-TTGACCCCCT-AATTATTT------CTC-------------------------------------------------------------------------------AAAATCCCT-TTCATTT--------------------TT------------------------------------------------CATATTTAGGCAAGAAATCCCCATT-------TT------------AATAATTCACAG---------CCAGTAC------TTATA-------------------------------------------------------------CTGAAACTT---------------A------CATTTAC----AAAGTCTTATTC--------AATTAG--------TCATTTTT------CAT----TTTGTGTA---TTTT--CAA-AAAGAAA----A-CTTTACA---AGTAATAC-------------------TTTTTTATATTTTTAATTGACATAGACCCAA-----GCGTTCT-------------AGTA-------AAATAAGAACGGCGCATCA----ATAATGGTCGGGATAGCTCATTTGGTAGAGCAGAGGACTGAAAATCCTCGTGTCACC?
Amylotheca_duthieana|EU544477|Nickrent_4022                                       ?????????????????????????????????????CCTTAGTATGGAAACCCACTAAGTG-----ATAACTTTCAAATTCAGGGAAACCGTGGAATTAATAAAAATAGGCAATCCTGAGCCAAATCCCGTTT------TCC------GAA--------AAT---GAGTAGGGAAAACAAGCCAGAAT--------AAAAAAAAAAGGATAGGTGCAGAGACTCAACGGAAGCTGTT-------CTAACA--------AA-----TAC---AAACA----AT-----ACAA------------------ATGGAGTTGA------TT-C----GCTGGT----------------------------------------------------------------------------------------------------------------------------------------------------------------------------------AGACGAGAATAAAGATAGAGTCCCATTCTACATGTCAATACCGACAACAATGAAATTTATAG-TAAGAGGAAAATCCGTCGACT-----TTTTAAATCATGAGGGTTCAAGTCCCTCTATCCCCAAAAAA----------GCCTAT-TTGACTCCCT-AATTTTTT------CTC------------------------------C-----CTT--------T---------TCGT-------TAGC--GGTTAAAAATCCTT-TTTATTTTT------------------CT------------------------------------------------CATATTTAGGGAAGAA-----CATT-------TT------------AATAATTCACAG---------TCAGTAC------TTATA-------------------------------------------------------------CTGAAACTT---------------A------CATTTAC----AAAGTCTTATTC--------AATTAG--------TCATTTTT------TAT----TTTGTGTA---TTTT--CAA-AAAGAAA----A-CTTT--------TAATACTTTGTTTACTTTGTTTAGATTTTTTAGATTTTTAATTGACATAGACCCAA-----GCCTTCT-------------AGTA-------AAATAAGAACCGCGCATCA----ATAATGGTCGGGATAGCTCAGTTGGTAGAG????????????????????????????
Amylotheca_subumbellata|DQ340600|Calvin_and_Wilson_AU98_21                        CGAAATTGGTAGACGCTACGGACTTAATTGGATTGAGCCTT????????????????AAGTG-----ATAACTTTCAAATTCAGGGAAACCGTGGAATTAATAAAAATAGGCAATCCTGAGCCAAATCCCGTTT------TCC------GGA--------AAT---GAGTAGGGAAAGCTAGCCAGAAT-----------AAAAAAAGGATAGGTGCAGAGACTCAACGGAAGCTGTT-------CTAACA--------AA-----TAC---ATACA----AT-----ACAA------------------ATGGAGTTGA------TT-C----GCTGGT----------------------------------------------------------------------------------------------------------------------------------------------------------------------------------AGACGAGAATAAAGATAGAGTCCCATTCTACATGTCAATACCGACAACAATGAAATTTATAG-TAAGAGGAAAATCCGTCGACT-----TTTTAAATCATGAGGGTTCAAGTCCCTCTATCCCCAAAAAA----------GCCCAT-TTGATCCCCT-AATTATTT------CTC------------------------------C-----CTT--------T---------TCGT-------TAGC--GGTTAAAAATCCTT-TTCATTT--------------------TT------------------------------------------------CATATTTAGGTAAGAAATCCCCATT-------TT------------AATAATTCACAG---------TCAGTAC------TTATA-------------------------------------------------------------CTGAAACTT---------------A------CATTTAC----AAAGTCTTATTC--------AATTAG--------TCATTCTT------CAT----TTTGTGTA---TTTT--CAA-AAAGAAA----A-CTTT---------------------------------------------------------------A-----GCCTTCT-------------AGTA-------AAATAAGAACCGCGCATCA----ATAATGGTCGGGAT????????????????????????????????????????????
Decaisnina_brittenii|DQ340595|Calvin_and_Wilson_AU01_11                           CGAAATTGGTAGACGCTACGGACTTAATTGGATTGAGCCTTAGTATGGAAACCCACTAAGTG-----ATAACTTTCAAATTCAGGGAAACCGTGGAATTAATAAAAATAGGCAATCCTGAGCCAAATCCCGTTT------TCC------RAA--------ART---GAGTAGGGAAAACAAACCAGAAT----------AAAAAAAAGGATAGGTGCAGAGACTCAACGGAAKYTGTT-------CTAACA--------AW-----TAC---ATMCA----CT-----ACAA------------------ATGGAGTTGA------TT-C----GCTGGT----------------------------------------------------------------------------------------------------------------------------------------------------------------------------------AGACGAGAATAAAGATAGAGTCCCATTCTACATGTCAATACCGACAACAATGAAATTTATAG-TAAGAGGAAAATCCGTCGACT-----TTTTAAATCATGAGGGTTCAAGTCCCTCTATCCCCAAAAAA----------GCCCAT-TTGGCCCCCT-AATTATTT------CTA------------------------------C-----CTT--------T---------TCGG-------GAGC--GGTTAAAAATCCTT-TTCATTT--------------------TT------------------------------------------------CCTATTTAGGAAAGAAATCCCCATT-------TT------------AATAATTCACAG---------TTAGTAC------TTATA-------------------------------------------------------------CTGAAACTT---------------A------CATTTAC----AAAGTC-----------------TAG--------TCATTTTT------CAT----TTTGTGTA---TTTT--CAA-AAAGAAA----A-CTTTACA---AGTAATAC-------------------TTTTTTAGATTTTTAATTGACATAGACCCAA-----GCCTTCT-------------AGTA-------AAATAAGAACCGCGCATCA----ATAATGGTCGGGATAGCTCAGTTGGTAGAGC???????????????????????????
Decaisnina_congesta|DQ340594|Calvin_and_Wilson_AU02_01                            CGAAATTGGTAGACGCTACGGACTTAATTGGATTGAGCCTTAGTATGGAAACCCACTAAGTG-----ATAACTTTCAAATTCAGGGAAACCGTGGAATTAATAAAAATAGGCAATCCTGAGCCAAATCCCGTTT------TCC------GAA--------AAT---GAGTAGGGAAAACAAACCAGAAT---------AAAAAAAAAGGATAGGTGCAGAGACTCAACGGAAGCTGTT-------CTAACA--------AA-----TAC---AT------------------------------------ACGGAGTTGA------TT-C----GCTGGT----------------------------------------------------------------------------------------------------------------------------------------------------------------------------------AGACGAGAATAAAGATAGAGTCCCATTCTACATGTCAATACCGACAACAATGAAATTTATAG-TAAGAGGAAAATCCGTCGACT-----TTTTAAATCATGAGGGTTCAAGTCCCTCTATCCCCAAAAAA----------GCCCAT-TTGGCCCCCT-AATTATTT------CTA------------------------------C-----CTT--------T---------TCGG-------GAGC--GGTTAAAAATCCTT-TTCATTT--------------------TT------------------------------------------------CCTATTTAGGAAAGAAATCCCCATT-------TT------------AATAATTCACAG---------TTAGTAC------TTATA-------------------------------------------------------------CTGAAACTT---------------A------CATTTAC----AAAGTC-----------------TAG--------TCATTTTT------CAT----TTTGTGTA---TTTT--CAA-AAAGAAA----A-CTTTACA---AGTAATAC-------------------TTTTTTAGATTTTTAATTGACATAGACCCAA-----GCCTTCT-------------AGTA-------AAATAAGAACCGCGCATCA----ATAATGGTCGGGATAGCTCAGTTGGTAGAGCAGAAGGCTGAAAA??????????????
Decaisnina_signata|DQ340596|Calvin_and_Wilson_AU02_05                             ?????????????????????????????????TGAGCCTTAGTATGGAAACCCACTAAGTG-----ATAACTTTCAAATTCAGGGAAACCGTGGAATTAATAAAAATAGGCAATCCTGAGCCAAATCCCGTTT------TCC------GAA--------AAT---GAGTAGGGAAAACAAACCAGAAT---------AAAAAAAAAGGATAGGTGCAGAGACTCAACGGAAGCTGTT-------CTAACA--------AA-----TAC---AT------------------------------------ACGGAGTTGA------TT-C----GCTGGT----------------------------------------------------------------------------------------------------------------------------------------------------------------------------------AGACGAGAATAAAGATAGAGTCCCATTCTACATGTCAATACCGACAACAATGAAATTTATAG-TAAGAGGAAAATCCGTCGACT-----TTTTAAATCATGAGGGTTCAAGTCCCTCTATCCCCAAAAAA----------GCCCAT-TTGGCCCCCT-AATTATTT------CTA------------------------------C-----CTT--------T---------TCGG-------GAGC--GGTTAAAAATCCTT-TTCATTT--------------------TT------------------------------------------------CCTATTTAGGAAAGAAATCCCCATT-------TT------------AATAATTCACAG---------TTAGTAC------TTATA-------------------------------------------------------------CTGAAACTT---------------A------CATTTAC----AAAGTC-----------------TAG--------TCATTTTT------CAT----TTTGTGTA---TTTT--CAA-AAAGAAA----A-CTTTACA---AGTAATAC-------------------TTTTTTAGATTTTTAATTGACATAGACCCAA-----GCCTTCT-------------AGTA-------AAATAAGAACCGCGCATCA----ATAATGGTCGGGATAGCTCAGTTGGTAGAGCAGAAG??????????????????????
Decaisnina_triflora|EU544484|Nickrent_4491                                        ?????????????????????????????????????CCTTAGTATGGAAACCCACTAAGTG-----ATAACTTTCAAATTCAGGGAAACCGTGGAATTAATAAAAATAGGCAATCCTGAGCCAAATCCCGTTT------TCC------GAA--------AAT---GAGTAGGGAAAACAAGCCAGAAT--------AAAAAAAAAAGGATAGGTGCAGAGACTCAACGGAAGCTGTT-------CTAACA--------AA-----TGC---ATACA----CT-----ACAA------------------ATGGAGTTGA------TT-C----GCTGGT----------------------------------------------------------------------------------------------------------------------------------------------------------------------------------AGACGAGAATAAAGATAGAGTCCCATTCTACATGTCAATACCGACAACAATGAAATTTATAG-TAAGAGGAAAATCCGTCGACT-----TTTTAAATCATGAGGGTTCAAGTCCCTCTATCCCCAAAAAA----------GCCCAT-TTGACCCCCT-AATTCTTT------CTA------------------------------C-----CTT--------T---------TCGG-------GAGC--GGTTAAAAATCCTT-TTCATTT--------------------TT------------------------------------------------CCTATTTAGGCAAGAAATCCCCATT-------TT------------AATAATTCACAG---------TTAGTAC------TTATA-------------------------------------------------------------CTGA-----------------------------------------------------------------------------TTT------AAT----TTTGTGTA---TTTT--CAA-AAAGAAA----A-CTTTACA---AGTAATAC-------------------TTTTTTAGATTTTTAATTGACATAGACCCAA-----GCCTTCT-------------AGTA-------AAATAAGAACCGCGCATCA----ATAATGGTCGGGATAGCTCAGTTGGTAGAG????????????????????????????
Lepidaria_cf__forbesii|EU544492|Nickrent_4044                                     ???????????????????????????????????????TTAGTATGGAAACCCACTAAGTG-----ATAACTTTCAAATTCAGGGAAACCGTGGAATTAATAAAAATAGGCAATCCTGAGCCAAATCCCGTTT------TCC------GAA--------AAT---GAGTAGGGAAAACAAGCCAGAAT----------AAAAAAAAGGATAGGTGCAGAGACTCAACGGAAGCTGTT-------CTAACA--------AA-----TAC---ATACA----AT-----ACAA------------------ATGGAGTTGA------TT-C----GCTGGT----------------------------------------------------------------------------------------------------------------------------------------------------------------------------------AGACGAGAATAAAGATAGAGTCCCATTCTACATGTCAATACCGACAACAATGAAATTTATAG-TAAGAGGAAAATCCGTCGACT-----TTTTAAATCATGAGGGTTCAAGTCCCTCTATCCCCAAAAAA----------GCCCATATTGACCCCCT-AATTATTT------CTC------------------------------C-----CTT--------T---------TCGT-------TAGC--GGTTAAAAATCCTT-TTCATTT--------------------TT------------------------------------------------CATATTTAGGCAAGAAATCCCCATTTT-----TT------------AATAATTCACAG---------TCAGTAC------TTATA-------------------------------------------------------------CTGAAACTT---------------A------CATTTAC----AAAGTCTTATTC--------AATTAG--------TCATTTTT------AAT----TTTGTGTA---TTTT--CAATAAAGAAA----A-CTTTACA---AGTAATAC-------------------TTTTTTAGATTTTGAATTGACATAGACCCAA-----GCCTTCT-------------AGTA-------AAATAAGAACCGCGCATCA----ATAATGGTCGGGATAGCTCAGTTGGTAGA?????????????????????????????
Lepidaria_oviceps|DQ340602|Calvin_and_Wilson_B02_19                               ???????????????????????????????????????????TATGGAAACACACTAAGTG-----ATAACTTTCAAATTCAGGGAAACCGTGGAATTAATAAAAATAGGCAATCCTGAGCCAAATCCCGTTT------TCT------GAA--------AAT-------AGGGAAAGCAAGCCAGAAT---------AAAAAAAAAGGATAGGTGCAGAGACTCAACGGAAGCTGTT-------CTAACA--------AA-----CAA---ATACATACAAT-----ACAA------------------ATGCAGTTGA------TT-C----GCTGGT----------------------------------------------------------------------------------------------------------------------------------------------------------------------------------AGACGAGAATAAAGATAGAGTCCCATTCTACATGTCAATACCGACAACAATGAAATTTATAG-TAATAGGAAAATCCGTCGACT-----TTTTAAATCATGAGGGTTCAAGTCCCTCTATCCCCAAAAAAA---------GCCCAT-TTGACCCCCT-AATTATTT------CTC---------------------C--------------CTT--------T---------TCGT-------TAGC--GGTTAAAAATCCTTATTCATTT--------------------TT------------------------------------------------CATATTTAGGCAAAAAATCCCCATT-------TT------------AATTATTTTTAA---------TAATTAATAATACTTAATA------------------------------------------------------------CTGAAACTT---------------A------CATTTAC----AAAGTCTTATTC--------AATTAG--------TCATTTTT------AATTTTGTTTGTGTA---TTTT--CAA-AAAGAAA-------------------------------------------------------------------------------ACTTTCT-------------AGTA-------AAATAAGAACCGCGCATCA----ATAATGGTCGGGATAGCTCAGTTGGTAGAGCAGAGGACTGAAAAT?????????????
Loxanthera_speciosa|EU544495|Nickrent_4026                                        ?????????????????????????????????????????AGTATGGAAACCCACTAAGTG-----ATAACTTTCAAATTCAGGGAAACCGTGGAATTAATAAAAATAGGCAATCCTGAGCCAAATCCCATTT------TCC------GAA--------AAT---GAGTAGGGAAAGCAAGCCAGAAA----------AAAAAAAAGGATAGGTGCAGAGACTCAACGGAAGCTGTT-------CTAACA--------AA-----TAC---ATACA----AT-----ACAA------------------ATAGAGTTGA------TT-C----GCTGGT----------------------------------------------------------------------------------------------------------------------------------------------------------------------------------AGACGAGAATAAAGATAGAGTCCCATTCTACATGTCAATACCGACAACAATGAAATTTATAG-TAAGAGGAAAATCCGTCGACT-----TTTTAAATCATGAGGGTTCAAGTCCCTCTATCCCCAAAAAA----------GCCCAT-TTGAC----------ATTT------ATC------------------------------C-----CTT--------T---------TCGT-------TAGC--GGTTAAAAATCCTT-TTCATTT--------------------TT------------------------------------------------CATATTTAGGCAAGAAATCCC-----------TT------------AATAATTTACAG---------TCAGTAC------TTATA-------------------------------------------------------------CTGAAACTT---------------A------CATTTAC----AAAGTCTTATTC--------AATTAG--------TCA------------------TTTGTGTA---TTTT--CAA-AAAGAAA----A-CTTTACAAATAATAATAC-------------------TTTTTTAGATTTTTAATTGACATAGACCCAA-----GCCTTCT-------------AGTA-------AAATAAGAACCGCGCATCA----ATAATGGTCGGGATAGCTCAGTTGG?????????????????????????????????
Lysiana_filifolia|EU544496|Nickrent_4449                                          ?????????????????????????????????????????????????AACCCACTAAGTG-----ATAACTTTCAAATTCAGGGAAACCGTGGAATTAATAAAAATAGGCAATCCTGAGCCAAATCCCGTTT------TCC------GAA--------AAT---GAGTAGGGAAAGCTAGCCAGAAT-------AAAAAAAAAAGGGATAGGTGCAGAGACTCAACGGAAGCTGTT-------CTAACA--------AA-----TAC---ATACA----CT-----ACAA------------------ATGGAGTTGA------TT-C----GCTGGT----------------------------------------------------------------------------------------------------------------------------------------------------------------------------------AGACGAGAATAAAGATAGAGTCCCATTCTACATGTCAATACCGACAACAATGAAATTTATAG-TAAGAGGAAAATCCGTCGACT-----TTTTAAATCATGAGGGTTCAAGTCCCTCTATCCCCAAAAAA----------GCCCAT-TTGATCCCCT-AATTATTT------CTC------------------------------C-----CTT--------T---------TCGT-------TAGC--GGTTAAAAATCCTT-TTCATTTTTC-----------------TT------------------------------------------------CATATTTAGGTAAGAAATCCCCATT-------TT------------AATAATTCACAG---------TCAATAC------TTATA-------------------------------------------------------------CTGAAACTT---------------A------CATTTAC----AAAATCTTATTC--------AATTAG--------TCATTCTT------CAT----TTTGTGTA---TTTT--CAA-AAAGAAA----A-CTTT---------------------------------------------------------------A-----GCCTTCT-------------AGTA-------AAATAAGAACCGCGCATCA----ATAATGGTCGGGATAGCTCAGTTGGTAGAGCAGAGGACTGAAAATCCTCGTGTC????
Lysiana_maritima|DQ340599|Calvin_and_Wilson_AU98_19                               CGAAATGGGTAGACGCTACGGACTTAATTGAATTGAGCCTTAGTATGGAAACCCACTAAGTG-----ATAACTTTCAAATTCAGGGAAACCGTGGAATTAATAAAAATAGGCAATCCTGAGCCAAATCCCGTTT------TCC------GAA--------AAT---GAGTAGGGAAAGCTAGCCAGAAT--------AAAAAAAAAGGGATAGGTGCAGAGACTCAACGGAAGCTGTT-------CTAACA--------AA-----TAC---ATACA----CT-----ACAA------------------ATGGAGTTGA------TT-C----GCTGGT----------------------------------------------------------------------------------------------------------------------------------------------------------------------------------AGACGAGAATAAAGATAGAGTCCCATTCTACATGTCAATACCGACAACAATGAAATTTATAG-TAAGAGGAAAATCCGTCGACT-----TTTTAAATCATGAGGGTTCAAGTCCCTCTATCCCCAAAAAA----------GCCCAT-TTGATCCCCT-AATTATTT------CTC------------------------------C-----CTT--------T---------TCGT-------TAGC--GGTTAAAAATCCTT-TTCATTTTTC-----------------TT------------------------------------------------CATATTTAGGTAAGAAATCCCCATT-------TT------------AATAATTCACAG---------TCAATAC------TTATA-------------------------------------------------------------CTGAAACTT---------------A------CATTTAC----AAAATCTTATTC--------AATTAG--------TCATTCTT------CAT----TTTGTGTA---TTTT--CAA-AAAGAAA----A-CTTT---------------------------------------------------------------A-----GCCTTCT-------------AGTA-------AAATAAGAACCGCGCATCA----ATAATGGTCGGGATAGCTCAGTTGGTAGAGCAGAGGACTGAAA???????????????
Macrosolen_cochinchinensis|EU544497|Nickrent_4038                                 ?????????????????????????????????????????????????????????????????????????????????????????????????????????????????????????CCAAATCCCGTTT------TCC------GAA--------AAT---GAGTAGGGAAAACAAGCCAGAAT-AAAAAAAAAGGAAAAAAGGATAGGTGCAGAGACTCAACGGAAGCTGTT-------CTAACA--------AA-----TAC---ATACA----AT-----ACAA------------------ATGGAGTTGA------TT-C----GCTGGT----------------------------------------------------------------------------------------------------------------------------------------------------------------------------------AGACAAGAATAAAGATAGAGTCCCATTCTACATGTCAATACCGACAACAATGAAATTTATAG-TAAGAGGAAAATCCGTCGACT-----TTTTAAATCATGAGGGTTCAAGTCCCTCTATCCCCAAAAAA----------CCCCATATTGACCCCCT-AATTATTT------CTC------------------------------C-----CTT--------T---------TCGT-------TAGC--GGTTAAAAATCCTT-TTCATTT--------------------TT------------------------------------------------CATATTTAGGCAAGAAATCCCCATTTT-----TT------------AATAAGTCACAG---------TCAGTAC------TTATA-------------------------------------------------------------CTGAAACTT---------------A------CATTTAC----AAAGTCTTATTC--------AATTAG--------TCATTTTT------AAT----TTTGTGTA---TTTT--CAA-AAAGAAA----A-CTTTAGA---AGTAATAC-------------------TTTTTTAGATTTTTAATTGACATAGACCCAA-----GCCTTCT-------------AGTA-------AAATAAGAACCGCGCATCA----ATAATGGTCGG???????????????????????????????????????????????
Macrosolen_melintangensis|DQ340593|Calvin_and_Wilson_B02_17                       CGAAATTGGTAGACGCTACGGACTTAATTGGATTGAGCCTTAGTATGGAAACCCACTAAGTG-----ATAACTTTCAAATTCAGGGAAACCGTGGAATTAATAAAAATAGGCAATCCTGAGCCAAATCCCGTTT------TCC------GAA--------AAT---GAGTAGGGAAAACAAGCCAGAATAAAAAAAAAAGGAAAAAAGGATAGGTGCAGAGACTCAACGGAAGCTGTT-------CTAACA--------AA-----TAC---ATACA----AT-----ACAA------------------ATGGAGTTGA------TT-C----GCTGGT----------------------------------------------------------------------------------------------------------------------------------------------------------------------------------AGACAAGAATAAAGATAGAGTCCCATTCTACATGTCAATACCGACAACAATGAAATTTATAG-TAAGAGGAAAATCCGTCGACT-----TTTTAAATCATGAGGGTTCAAGTCCCTCTATCCCCAAAAAA----------CCCCATATTGACCCCCT-AATTATTT------CTC------------------------------C-----CTT--------T---------TCGT-------TAGC--GGTTAAAAATCCTT-TTCATTT--------------------TT------------------------------------------------CATATTTAGGCAAGAAATCCCCATTTT-----TT------------AATAAGTCACAG---------TCAGTAC------TTATA-------------------------------------------------------------CTGAAACTT---------------A------CATTTAC----AAAGTCTTATTC--------AATTAG--------TCATTTTT------AAT----TTTGTGTA---TTTT--CAA-AAAGAAA----A-CTTTAGA---AGTAATAC-------------------TTTTTTAGATTTTTAATTGACATAGACCCAA-----GCCTTCT-------------AGTA-------AAATAAGAACCGCGCATCA----ATAATGGTCGGGATAGCTCARTTGGTAGAGCAGAGGACTGAAAA??????????????
Peraxilla_tetrapetala|DQ340597|Calvin_and_Wilson_NZ98_03                          CGAAATTGGTAGACGCTACGGACTTAATTGGATTGAGCCTTAGTATGGAAACCCACTAAGTG-----ATAACTTTCAAATTCAGGGAAACCATGGAATTAATAAAAATAGGCAATCCTGAGCCAAATCCCGTTT------TCC------GAA--------AAT---GAGTAGGGAAAGCAAGCCAGAAT------------AAAAAAGGATAGGTGCAGAGACTCAACGGAAGCTGTT-------CTAACA--------AA-----TAC---ATACA----AT-----ACAA------------------ATAAAGTTGA------TT-C----GCTGGT----------------------------------------------------------------------------------------------------------------------------------------------------------------------------------AGACGAGAATAAAGATAGAGTCCCATTCTACATGTTAATACCGACAACAATGAAATTTATAG-TAAGAGGAAAATCCGTCGACT-----TTTTAAATCATGAGGGTTCAAGTCCCTCTATCCCCAAAAAA----------GCCCAT-TTGACCCCCT-AATTATTT------CTC-------------------------------------------------------------------------------AAAATCCTT-TTCATTT--------------------TT------------------------------------------------CATATTTAGGCAAGAAATCCCCATT-------TT------------AATAATTCACAG---------TCAGTAC------TTATA-------------------------------------------------------------CTGAAACTT---------------A------CATTTAC----AAAGTCTTATTC-ATTATTCAATTAG--------TCATTTTG------CAT----TTTGTGTA---TTTT--CAA-AAAGAAA----A-CTTTACA---AGTAATAC-------------------TTTTTTATATTTTTAATTGACATAGACCCAA-----GCCTTCT-------------AGTA-------AAATAAGAACGGCGCATCA----ATAATGGTCGGGATAGCTCA??????????????????????????????????????
Peraxilla_tetrapetala|EU544502|Nickrent_2744                                      ???????????GACGCTACGGACTTAATTGGATTGAGCCTTAGTATGGAAACCCACTAAGTG-----ATAACTTTCAAATTCAGGGAAACCATGGAATTAATAAAAATAGGCAATCCTGAGCCAAATCCCGTTT------TCC------GAA--------AAT---GAGTAGGGAAAGCAAGCCAGAAT------------AAAAAAGGATAGGTGCAGAGACTCAACGGAAGCTGTT-------CTAACA--------AA-----TAC---ATACA----AT-----ACAA------------------ATAAAGTTGA------TT-C----GCTGGT----------------------------------------------------------------------------------------------------------------------------------------------------------------------------------AGACGAGAATAAAGATAGAGTCCCATTCTACATGTTAATACCGACAACAATGAAATTTATAG-TAAGAGGAAAATCCGTCGACT-----TTTTAAATCATGAGGGTTCAAGTCCCTCTATCCCCAAAAAA----------GCCCAT-TTGACCCCCT-AATTATTT------CTC-------------------------------------------------------------------------------AAAATCCTT-TTCATTT--------------------TT------------------------------------------------CATATTTAGGCAAGAAATCCCCATT-------TT------------AATAATTCACAG---------TCAGTAC------TTATA-------------------------------------------------------------CTGAAACTT---------------A------CATTTAC----AAAGTCTTATTCAATTATTCAATTAG--------TCATTTTG------CAT----TTTGTGTA---TTTT--CAA-AAAGAAA----A-CTTTACA---AGTAATAC-------------------TTTTTTATATTTTTAATTGACATAGACCCAA-----GCCTTCT-------------AGTA-------AAATAAGAACGGCGCATCA----ATAATGGTCGGGATA???????????????????????????????????????????
Atkinsonia_ligustrina|DQ340616|Calvin_and_Wilson_AU00_01                          CGAAATTGGTAGACGTTACGGACTTAATTGGATTGAGCCTTAGTATGGAAACCCACTAAGTG-----ATAACTTTCAAATTCAGGGAAACCGTGGAATTAATAAAAATAGGCAATCCTGAGCCAAATCCCGTTT------TCC------GAA--------AAT---GAGTAGGGAAAGCAAGCCAGAAT------AAAAAAAGGAAAGGATAGGTGCAGAGACTCAACGGAAGCTGTT-------CTAACA--------AA-----TAC---ATACA----AT-----ACAA------------------ATGGAGTTGATTGTCTTT-C----GCTGGT----------------------------------------------------------------------------------------------------------------------------------------------------------------------------------AGCCGAGAATAAAGATAGAGTCCCATTCTACATGTCAATACCGACAACAATGAAATTTATAG-TAAGAGGAAAATCCGTCGACT-----TTTTAAATCATGAGGGTTCAAGTCCCTCTATCCCCAAAAAA----------GCCCAT-TTGACCCCCT-AATTATTT------CTC---------------------TTATTTATCC-----CTT--------T---------TCGT-------TAGC--GGTTAAAAATCCTT-TTCATTT--------------------TT------------------------------------------------CATATTTAGGCAAGAAATCCCCATT-------TT------------AATAATTCACAG---------TCAGGAC------TTATA-------------------------------------------------------------CTGAAACTT---------------A------CATTTAC----AAAGTCTTATTC--------AATTAG--------TCATTTTT------CAT----TTTTTGTA---TTTT--CAA-AAAGAAA----ACCTTTACA---AGTAATAC-------------------CTTTTTATATTTTTAATTGACATAGACCCAA-----GCCTTCT-------------AGTA-------AAATAAGAACGGCGCATCA----ATAATGGTCGGGATAGCTCAGTTGGTAGAGCAGAGGACTGAAAAT?????????????
Atkinsonia_ligustrina|DQ788714|Nickrent_4343                                      ????????????????????????????????????????????????AAACCCACTAAGTG-----ATAACTTTCAAATTCAGGGAAACCGTGGAATTAATAAAAATAGGCAATCCTGAGCCAAATCCCGTTT------TCC------GAA--------AAT---GAGTAGGGAAAGCAAGCCAGAAT------AAAAAAAGGAAAGGATAGGTGCAGAGACTCAACGGAAGCTGTT-------CTAACA--------AA-----TAC---ATACA----AT-----ACAA------------------ATGGAGTTGATTGTCTTT-C----GCTGGT----------------------------------------------------------------------------------------------------------------------------------------------------------------------------------AGCCGAGAATAAAGATAGAGTCCCATTCTACATGTCAATACCGACAACAATGAAATTTATAG-TAAGAGGAAAATCCGTCGACT-----TTTTAAATCATGAGGGTTCAAGTCCCTCTATCCCCAAAAAA----------GCCCAT-TTGACCCCCT-AATTATTT------CTC---------------------TTATTTATCC-----CTT--------T---------TCGT-------TAGC--GGTTAAAAATCCTT-TTCATTT--------------------TT------------------------------------------------CATATTTAGGCAAGAAATCCCCATT-------TT------------AATAATTCACAG---------TCAGTAC------TTATA-------------------------------------------------------------CTGAAACTT---------------A------CATTTAC----AAAGTCTTATTC--------AATTAG--------TCATTTTT------CAT----TTTTTGTA---TTTT--CAA-AAAGAAA----A-CTTTACA---AGTAATAC-------------------CTTTTTATATTTTTAATTGACATAGACCCAA-----GCCTTCT-------------AGTA-------AAATAAGAACGGCGCATCA----ATAATGGTCGGGATAGCTCAGTTGGTAGAGCAGAGGACTGAAAATCCTCCTG??????
Gaiadendron_punctatum|DQ340617|Calvin_and_Wilson_CR01_08                          CGAAATTGGTAGACGCTACGGACTTAATTGGATTGAGCCTTAGTATGGAAACCCACTAAGTG-----ATAACTTTCAAATTCAGGGAAACCGTGGAATTAA-AAAAATAGGCAATCCTGAGCCAAATCCCGTTT------TCC------GAA--------AAT---GAGTAGGGAAAGCAAGCCAGAAT-----------AAAAAAAGGATAGGTGCAGAGACTCAACGGAAGCTGTT-------CTAACA--------AA-----TAT---ATACA----AT-----ACAA------------------ATGGCGTTGA-----TTT-C----GCTGGT----------------------------------------------------------------------------------------------------------------------------------------------------------------------------------AGACGAGAATAAAGATAGAGTCCCATTCTACATGTCAATACCGACAACAATGAAATTTATAG-TAAGAGGAAAATCCGTCGACT-----TTTTAAATCATGAGGGTTCAAGTCCCTCTATCCCCAAAAAAAAAAAA----GCCTAT-TTGACCCCCT-AATTATTT------ATC------------------------------T-----TAT--------T---------TCGT-------TAGC--GGTTAAAAATCCTT-TTCATTT--------------------TT------------------------------------------------CATATTTAGGCAATAAATCCCCATT-------TT------------AATAATTCACAG---------TCAGTAC------TTATA-------------------------------------------------------------CTGAAACTT---------------A------CATTTAC----AAAGTCTTATTC--------AATTAG--------TCATTTTT------AAT----TTTGTGTA---TTTT--CAA-AAAGAAA----A-CTTTACA---AGTAATAC-------------------TTTTTTATATTTTAAATTGACATAGACCCAA-----GCCTTCT-------------AGTA-------AAATAAGAACGGCGCATCA----ATAATGGTCGGGATAGCTCAGTTGGTAGAGCA??????????????????????????
Gaiadendron_punctatum|DQ788715|Nickrent_2729                                      ????????????????????????????????????????????????AAACCCACTAAGTG-----ATAACTTTCAAATTCAGGGAAACCGTGGAATTAATAAAAATAGGCAATCCTGAGCCAAATCCCGTTT------TCC------GAA--------AAT---GAGTAGGGAAAGCAAGCCAGAAT-----------AAAAAAAGGATAGGTGCAGAGACTCAACGGAAGCTGTT-------CTAACA--------AA-----TAC---ATACA----AT-----ACAA------------------ATGGCGTTGA-----TTT-C----G-------------------------------------------------------------------------------------------------------------------------------------------------------------------------------------------GAGAATAAAGATAGAGTCCCATTCTACATGTCAATACCGACAACAATGAAATTTATAG-TAAGAGGAAAATCCGTCGACT-----TTTTAAATCATGAGGGTTCAAGTCCCTCTATCCCCAAAAAAAAAA------GCCTAT-TTGACCCCCT-AATTATTT------ATC------------------------------T-----TAT--------T---------TCGT-------TAGC--GGTTAAAAATCCTT-TTCATTT--------------------TT------------------------------------------------CATATTTAGGCAATAAATCCCCATT-------TT------------AATAATTCACAG---------TCAGTAC------TTATA-------------------------------------------------------------CTGAAACTT---------------A------CATTTAC----AAAGTCTTATTC--------AATTAG--------TCATTTTT------AAT----TTTGTGTA---TTTT--CAA-AAAGAAA----A-CTTTACA---AGTAATAC-------------------TTTTTTATATTTTTAATTGACATAGACCCAA-----GCCTTCT-------------AGTA-------AAATAAGAACGGCGCATCA----ATAATGGTCGGGATAGCTCAGTTGGTAGAGCAGAGGACTGAAAATCCTCGTGTCAC??
Amyema_cambagei|DQ340582|Calvin_and_Wilson_AU99_01                                CGAAATTGGTAGACGCTACGGACTTAATTGGGTTGAGCCTTAGTATGGAAACCCACTAAGTG-----ATAACTTTCAAATTCAGGGAAACCGTGGAATTAATAAAAATAGGCAATCCTGAGCCAAATCCCGTTT------TCCTTTTCCGAA--------AAT---GAGTAGGGAAAGCAAGCCAGAAT------------AAAAAAGGATAGGTGCAGAGACTCAACGGAAGCTGTT-------CTAATA--------AA-----GAC---ATACA----AT-----ACAA------------------ATGGAGTTGA------TT-C----GCCGGT----------------------------------------------------------------------------------------------------------------------------------------------------------------------------------AGACGAGAATAAAGATAGAGTCCCATTCTACATGTCAATACCGACAACAATGAAATTTATAG-TAAGAGGAAAATCCGTCGACT-----TTTTAAATCATGAGGGTTCAAGTCCCTCTATCCCCAAAAAA----------GCCCGT-TTAAACCCCT-AATTTTAT---------------------------------------------CCT--------T---------TTGT-------TAGC--AACCC------------------CC-----------------TT------------------------------------------------CATTTTTAGGAGAGAAATACCCATT-------TT------------ACTAATTCACAG---------TCAATACTTTAT---------------------------ATA-------------------------------------?TGAAACTT---------------A------CATTTTC----AAAGTATTATTA--------AATTAG--------TAATTTTG------CAT----TTTGTGTA---TTTTTAA-A-AAGA------AAATTTTACA---AGTAATAC-----------------------------TTT-T------TTAGAT--------------TT-----------------------------------------------TTAATGGTCGGGATAGCTCAGTTGGTAGA?????????????????????????????
Amyema_glabrum|EU544476|Nickrent_2794                                             ?????????????????????????????????????CCTTAGTATGGAAACCCACTAAGTG-----ATAACTTTCAAATTCAGGGAAACCGTGGAATTAATAAAAATGGGCAATCCTGAGCCAAATCCCGTTT------TCC------GAA--------AAT---GAGTAGGGAAAGCAAGCCAGAAT------------AAAAAAGGATAGGTGCAGAGACTCAACGGAAGCTGTT-------CTAATA--------AA-----GAC------------AT-----ACAA------------------ATGGAGTTGA------TT-C----GCCGGT----------------------------------------------------------------------------------------------------------------------------------------------------------------------------------AGACGAGAATAAAGATAGAGTCCCATTCTACATGTCAATACCGACAACAATGAAATTTATAG-TAAGAGGAAAATCCGTCGACT-----TTTAAAATCATGAGGGTTCAAGTCCCTCTATCCCCAAAAAAA---------GCCCGT-TTAAACCCCT-AA-----T---------------------------------TTTATCC-----C-----------------------T-------TAGC--AGTTAAAAAC-------------TT-----------------TT------------------------------------------------CATATTTAGGCGAGAAATACCCATTTTACTAATT------------ACTAATTCACAG---------TCAATAC---------------------------------TA-------------------------------------CTGAAACTT---------------A------CATTTAC----AAAGTCTTATTC--------AATTAT--------TA-------------AT----TTTGTGTA---TTTTTAA-A-AATA------AAATTTTACA---AGTAATAC-----------------------------TTT-T------TTAGAT--------------TT-----------------------------------------------TTAATGGTCGGGATAGCT????????????????????????????????????????
Amyema_queenslandicum|DQ340583|Calvin_and_Wilson_AU02_22                          ????????????????????????????????????????????????????????????????????TAACTTTCAAATTCAGGGAAACCGTGGAATTAATAAAAATAGGCAATCCTGAGCCAAATCCCGTTT------TCC------GAA--------AAT---GAGTAGGGAAAGCAAGCCAGAAT-----------AAAAAAGGGATAGGTGCAGAGACTCAACGGAAGCTGTT-------CTAATA--------AA-----TAC---ATWCA----AT-----ACAA------------------ATGGAGTTGA------TT-C----GCCGGT----------------------------------------------------------------------------------------------------------------------------------------------------------------------------------AGACGAGAATAAAGATAGAGTCCCATTCTACATGTCAATACCGACAACAATGAAATTTATAG-TACGAGGAAAATCCGTCGACT-----TTTTAAATCATGAGGGTTCAAGTCCCTCTATCCCCAAAAAAA---------GCCCGT-TTAAACCCCT-AATTCTTT------CTC---------------------TTATTTATCC-----CTT--------T---------TTGT-------TAGC--AGTTAAAAACCCCC----------------------------TT------------------------------------------------CATTTTT-CGCGAGAAATACCCATT-------TT------------AATAATTCACAG---------TCAGTACTTTATATTTTATATACATATATTGAAT-----ATA-------------------------------------TTGAAACTT---------------A------CATTTAC----AAAGTCTTATTC--------AATT---------------TTT------CAT----TTTTTTTA---TTTTTAA-A-ATTT------TCTTTTTAAA---AGTAATAC-----------------------------TTT-------GTTAGAT--------------TT-----------------------------------------------TTAATGGTCGGGATAG??????????????????????????????????????????
Baratranthus_axanthus|DQ340587|Calvin_and_Wilson_B02_14                           CGAAATTGGTAGACGCTACGGACTTAATTGGATTGAGCCTTAGTATGGAAACCCACTAAGTG-----ATAACTTTCAAATTCAGGGAAACCGTGGAATTAATAAAAATCGGCAATCCTGAGCCAAATCCCGTTT------TCC------GAA--------AAT---GAATAGGGAAAGCAAGCCAGAAT----------AAAAAAAAGGATAGGTGCAGAGACTCAACGGAAGCTGTT-------CTAAATA-------AA-----TAC---ATACA----AT-----ACAA------------------ATGGAG----------TT-C----GTCGGT----------------------------------------------------------------------------------------------------------------------------------------------------------------------------------AGACGAGAATAAAGATAGAGTCCCATTCCACATGTCAATACCGACAACAATGAAATTTATAG-TAAGAGGAAAATCCGTCGACT-----TTTTAAATCATGAGGGTTCAAGTCCCTCTATCCCCAAAAGG----------GCCCGT-TTGAACCCCT-AATTCTTT------CTC---------------------TTAGTTATCC-----CTT--------T---------TCGT-------TAGC--AGTTAAAAATCCCC----TTCATTT-----------------TT------------------------------------------------CATATTTAGGTTCGAAATACCCATT-------TT------------AATAAGTCACAG---------TCAGTACTTTATATACTGAT-------------------ATA-------------------------------------CTGAAACTT---------------A------CATTCATTTACAAAGTCTTATTC--------AATAAG--------TGATTTTT------CAT----TTTGTGTA---TTTTAAAAA-AGAAAATTTAAAATTTTACA---AGTAAAAC-----------------------------TTT-T------TGAGAT--------------TT-----------------------------------------------TTAATGGTCGGGATAGCTCAGTTGGTAGAGCAGAAGACTGAAA???????????????
Baratranthus_axanthus|EU544478|Nickrent_4029                                      ???????????GACGCTACGGACTTAATTGGATTGAGCCTTAGTATGGAAACCCACTAAGTG-----ATAACTTTCAAATTCAGGGAAACCGTGGAATTAATAAAAATCGGCAATCCTGAGCCAAATCCCGTTT------TCC------GAA--------AAT---GAATAGGGAAAGCAAGCCAGAAT----------AAAAAAAAGGATAGGTGCAGAGACTCAACGGAAGCTGTT-------CTAAATAAATACATAA-----TAC---ATACA----AT-----ACAA------------------ATGGAGTTGA------TT-C----GTCGGT----------------------------------------------------------------------------------------------------------------------------------------------------------------------------------AGACGAGAATAAAGATAGAGTCCCATTCTACATGTCAATACCGACAACAATGAAATTTATAG-TAAGAGGAAAATCCGTCGACT-----TTTTAAATCATGAGGGTTCAAGTCCCTCTATCCCCAAAAGG----------GCCCGT-TTGAACCCCT-AATTCTTT------CTC---------------------TTAGTTATCC-----CTT--------T---------TCGT-------TAGC--AGTTAAAAATCCCC----TTCATTT-----------------TT------------------------------------------------CATATTTAGGTTCGAAATACCCATT-------TT------------AATAAGTCACAG---------TCAGTACTTTATATACTGAT-------------------ATA-------------------------------------CTGAAACTT---------------A------CATTCATTTACAAAGTCTTATTC--------AATAAG--------TGATTTTT------CAT----TTTGTGTA---TTTTAAAAA-AGAAAATTTTAAATTTTACA---AGTAATAC-----------------------------TTT-T------TGAGAT--------------TT-----------------------------------------------TTAATGGTCGGG??????????????????????????????????????????????
Benthamina_alyxifolia|DQ340584|Calvin_and_Wilson_AU99_14                          CGAAATTGGTAGACGCTACGGACTTAATTGGGTTGAGCCTTAGTATGGAAACCCACTAAGTG-----ATAACTTTCAAATTCAGGGAAACCGTGGAATTAATAAAAATAGGCAATCCTGAGCCAAATCCTGTTT------TCC------AAA--------AATAATGAGTAGGGAAAGCAAGCCAGAAT-----------AAAAAAAGGATAGGTGCAGAGACTCAACGGAAGCTGTT-------CTAATA--------AA-----TAC---ATACA----AT-----ACAA------------------ATGGAGTTGA------TT-C----GCCGGT----------------------------------------------------------------------------------------------------------------------------------------------------------------------------------AGACGAGAATAAAGATAGAGTCCCATTCTACATGTCAATACCGACAACAATGAAATTTATAG-TAAGAGGAAAATCCGTCGACT-----TTTAAAATCATGAGGGTTCAAGTCCCTCTATCCCCAAAAAAA---------GCCCGT-TTAAACCCCTAAATTCTTT------CTA---------------------TTATTTATCC-----CTT--------T---------TCGT-------TAGC--AGTTAAAAACTCCC----TTCATTT-----------------TT------------------------------------------------CATATTTAGGCGAGAAATACCCATT-------TT------------AATAATTCATAG---------TCAGTACTTTATTTATATATTTAATATATTTAT------AGA-------------------------------------CTGAAACTT---------------A------CATTTAC----AAAGTCTTATTC--------AATTAG--------TCATTTTA------AAT----TTTGTGTA---TTTTTAA-A-AATA------AAATTTTACA---AGTAATAC-----------------------------TTT-T------TTAGAT--------------TT-----------------------------------------------TTAATGGTCGGGATAGCTCAGTTGGTAGAGCA??????????????????????????
Benthamina_alyxifolia|EU544480|Nickrent_4127                                      ????????????????TACGGACTTAATTGGGTTGAGCCTTAGTATGGAAACCCACTAAGTG-----ATAACTTTCAAATTCAGGGAAACCGTGGAATTAATAAAAATAGGCAATCCTGAGCCAAATCCTGTTT------TCC------AAA--------AATAATGAGTAGGGAAAGCAAGCCAGAAT-----------AAAAAAAGGATAGGTGCAGAGACTCAACGGAAGCTGTT-------CTAATA--------AA-----TAC---ATACA----AT-----ACAA------------------ATGGAGTTGA------TT-C----GCCGGT----------------------------------------------------------------------------------------------------------------------------------------------------------------------------------AGACGAGAATAAAGATAGAGTCCCATTCTACATGTCAATACCGACAACAATGAAATTTATAG-TAAGAGGAAAATCCGTCGACT-----TTTAAAATCATGAGGGTTCAAGTCCCTCTATCCCCAAAAAAA---------GCCCGT-TTAAACCCCTAAATTCTTT------CTA---------------------TTATTTATCC-----CTT--------T---------TCGT-------TAGC--AGTTAAAAACTCCC----TTCATTT-----------------TT------------------------------------------------CATATTTAGGCGAGAAATACCCATT-------TT------------AATAATTCATAG---------TCAGTACTTTATTTATATATTTAATATATTTAT------AGA-------------------------------------CTGAAACTT---------------A------CATTTAC----AAAGTCTTATTC--------AATTAG--------TCATTTTA------AAT----TTTGTGTA---TTTTTAA-A-AATA------AAATTTTACA---AGTAATAC-----------------------------TTT-T------TTAGAT--------------TT-----------------------------------------------TTAATGGTCGGGATAGCTCAGTTGGTAGAGCAGAGGACTGAAAATCCTCGTGTCACCA
Dactyliophora_novae_guineae|DQ340586|Calvin_and_Wilson_AU02_10                    CGAAATTGGTAGACGCTACGGACTTAATTGGGTTGAGCCTTAGTATGGAAACCCACTAAGTG-----ATAACTTTCAAATTCAGGGAAACCGTGGAATTAATAAAAATAGGCAATCCTGAGCCAAATCCCGTTT------TCC------GAA--------AAT---GAGTAGGGAAAGCAAGCCAGAAT-----------AAAAAAAGGATAGGTGCAGAGACTCAACGGAAGCTGTT-------CTAATA--------AA-----GAC---ATACA----AT-----ACAA------------------ATGTAGTTGA------TT-C----GCCGGT----------------------------------------------------------------------------------------------------------------------------------------------------------------------------------AGACGAGAATAAAGATAGAGTCCCATTCTACATGTCAATACCGACAACAATGAAATTTATAG-TAAGAGGAAAATCCGTCGACT-----TTTTAAATCATGAGGGTTCAAGTCCCTCTATCCCCAAAAAAA---------GCCCGT-TTAAACCCCT-AATTCTTT---------------------------------TTTATTC-----CTT--------T---------TCGT-------TAGC--AGTTAAAAACCCCC----TTCATTT-----------------TT------------------------------------------------CATATTTAGGCGAGAAATACCCATT-------TT------------AATAATTCACAT---------TCAGTACTTTAT---------------------------ATA-------------------------------------CTGAAACTT---------------A------CATTTAC----AAAGTCTTATTC--------AATTAG--------TCATTTTT------GAT----TTTGTGTA---TTTTTAA-A-AAGA------AAATTTTACA---AGTAATAC-----------------------------TTT-T------TTAGATTTTT-----AATGGTT-----------------------------------------------TTAATGGTCGGGATAGCTCAGTTGGTAGAGCAGA????????????????????????
Dactyliophora_novae_guineae|EU544483|Nickrent_4563                                ???????????GACGCTACGGACTTAATTGGGTTGAGCCTTAGTATGGAAACCCACTAAGTG-----ATAACTTTCAAATTCAGGGAAACCGTGGAATTAATAAAAATAGGCAATCCTGAGCCAAATCCCGTTT------TCC------GAA--------AAT---GAGTAGGGAAAGCAAGCCAGAAT-----------AAAAAAAGGATAGGTGCAGAGACTCAACGGAAGCTGTT-------CTAATA--------AA-----GAC---ATACA----AT-----ACAA------------------ATGTAGTTGA------TT-C----GCCGGT----------------------------------------------------------------------------------------------------------------------------------------------------------------------------------AGACGAGAATAAAGATAGAGTCCCATTCTACATGTCAATACCGACAACAATGAAATTTATAG-TAAGAGGAAAATCCGTCGACT-----TTTTAAATCATGAGGGTTCAAGTCCCTCTATCCCCAAAAAAA---------GCCCGT-TTAAACCCCT-AATTCTTT---------------------------------TTTATTC-----CTT--------T---------TCGT-------TAGC--AGTTAAAAACCCCC----TTCATTT-----------------TT------------------------------------------------CATATTTAGGCGAGAAATACCCATT-------TT------------AATAATTCACAT---------TCAGTACTTTAT---------------------------ATA-------------------------------------CTGAAACTT---------------A------CATTTAC----AAAGTCTTATTC--------AATTAG--------TCATTTTT------GAT----TTTGTGTA---TTTTTAA-A-AAGA------AAATTTTACA---AGTAATAC-----------------------------TTT-T------TTAGATTTTT-----AATGGTT-----------------------------------------------TTAATGGTCGGGA?????????????????????????????????????????????
Diplatia_furcata|EU544486|Nickrent_2824                                           ???????????????????????????????????????????????????CCCACTAAGTG-----ATAACTTTCAAATTCAGGGAAACCGTGGAATTAATAAAAATGGGCAATCCTGAGCCAAATCCCGTTT------TCC------GAA--------AAT---GAGTAGGGAAAGCAAGCCAGAAT------------AAAAAAGGATAGGTGCAGAGACTCAACGGAAGCTGTT-------CTAATA--------AA-----GAC------------AT-----GCAA------------------ATGGAGTTGA------TT-C----GCCGGT----------------------------------------------------------------------------------------------------------------------------------------------------------------------------------AGACGAGAATAAAGATAGAGTCCCATTCTACATGTCAATACCGACAACAATGAAATTTATAG-TAAGAGGAAAATCCGTCGACT-----TTTAAAATCATGAGGGTTCAAGTCCCTCTATCCCCAAAAAAA---------GCCCGT-TTAAACCCCT-AA-----T---------------------------------TTTATCC-----CTT--------T---------TC-T-------TAGC--AGTTAAAAAC-------------TT-----------------TT------------------------------------------------CATAGTTAGGAGAGAAATACCCATT-------TT------------ACTAATTCACAG---------TCAATAC---------------------------------TA-------------------------------------CTGAAACTT---------------A------CATTTAC----AAAGTCTTATTC--------AATTAG--------TAATTTTG------CAT----TTTGTGTA---TTTTTAA-A-AAGA------AAATTTTACA---AGTAATAC-----------------------------TTT-T------TTAGAT--------------TT-----------------------------------------------TTAATGGTCGGGATAGCTCAGTTGGTAGAGCAGAGGACTGAAAATCCTCGTGTCACC?
Diplatia_grandibractea|DQ340581|Calvin_and_Wilson_AU01_05                         CGAAATTGGTAGACGCTACGGACTTAATTGGGTTGAGCCTTAGTATGGAAACCCACTAAGTG-----ATAACTTTCAAATTCAGGGAAACCGTGGAATTAATAAAAATGGGCAATCCTGAGCCAAATCCCGTTT------TCC------GAA--------AAT---GAGTAGGGAAAGCAAGCCAGAAT-----------------AGGATAGGTGCAGAGACTCAACGGAAGCTGTT-------CTAATA--------AA-----GAC------------AT-----ACAA------------------ATGGAGTTGA------TT-C----GCCGGT----------------------------------------------------------------------------------------------------------------------------------------------------------------------------------AGACGAGAATAAAGATAGAGTCCCATTCTACATGTCAATACCGACAACAATGAAATTTATAG-TAAGAGGAAAATCCGTCGACT-----TTTAAAATCATGAGGGTTCAAGTCCCTCTATCCCCAAAAAAG---------GCCCGT-TTAAACCCCT-AA-----T---------------------------------TTTATCC-----CTT--------T---------TCGT-------TAGC--AGTTAAAAAC-------------TT-----------------TT------------------------------------------------CATATTTAGGAGAGAAATACCCATT-------TT------------ACTAATTCACAG---------TCAATAT---------------------------------TA-------------------------------------CTGAAACTT---------------A------CATTTAC----AAAGTCTTATTC--------AATTAG--------TAATTTTG------CAT----TTTGTGTA---TTTTTAA-A-AAGA------AAATTTTACA---AGTAATAC-----------------------------TTT-T------TTAGAT--------------TT-----------------------------------------------TTAATGGTCGGGATAGCTCAGTTGGTAGAGCAGA????????????????????????
Sogerianthe_sessiflora|EU544508|Nickrent_4467                                     CGAAATCGGTAGACGCTACGGACTTAATTGGGTTGAGCCTTAGTATGGAAACCCACTAAGTG-----ATAACTTTCAAATTCAGGGAAACCGTGGAATTAATAAAAATAGGCAATCCTGAGCCAAATCCCGTTT------TCC------GAA--------AAT---GAGTAGGGAAAGCAAGCCAGAAT-----------AAAAAAAGGATAGGTGCAGAGACTCAACGGAAGCTGTT-------CTAATA--------AA-----TAC---ATACA----AT-----ACAA------------------ATGGAGTTGA------TT-C----GCCGGT----------------------------------------------------------------------------------------------------------------------------------------------------------------------------------AGACGAGAATAAAGATAGAGTCCCATTCTACATGTCAATACCGACAACAATGAAATTTATAG-TAAGAGGAAAATCCGTCGACT-----TTTTAAATCATGAGGGTTCAAGTCCCTCTATCCCCAAAAAAA---------GCCCGT-TTAAACCCCT-AATTCTTTCTCTTACTC---------------------TTATTTATCC-----CTT--------T---------TCGT-------TA-------------------------------------------------------------------------------------------------------------------------------------------------------------------TCAGTACTTTAT---------------------------ATA-------------------------------------CTGAAACTT---------------A------CATTTAC----AAAGTCTTATTC--------AATTAG--------TCATTTTT------CAT----TTTGTGTA---TTTTTAA-A-AAGA------AAATTTTACA---AGTAATAC-----------------------------TTT-T------TTAGAT--------------TT-----------------------------------------------TTAATGGTCGGGATAGCTCAGTTGGTAGAGCAGAGGACTGAAAATCCTCGTGTCACCA
Dendrophthoe_constricta|DQ340589|Calvin_and_Wilson_B02_03                         CGAAATTGGTAGACGCTACGGACTTAATTGGGTTGAGCCTTAGTATGGAAACCCACTAAGTG-----ATAACTTTCAAATTCAGGGAAACCGTGGAATTAATAAAAATAGGCAATCCTGAGCCAAATCCCGTTT------TCC------GAA--------AAT---GAGTAGTGAAAGCAAGTTAGAAT-----------AAAAAAAGGATAGGTGCAGAGACTCAACGGAAGCTGTT-------CTAATA--------AA-----TAC---ATACA----AT-----ACAATACAAACATACAATACAAATGGAGTTTA------TT-C----GCCGGT----------------------------------------------------------------------------------------------------------------------------------------------------------------------------------AGACGAGAATAAAGATAGAGTCCCATTCTACATGTCAATACCGACAACAATGAAATTTATAG-TAATAGGAAAATCCGTCGACT-----TTTTAAATCATGAGGGTTCAAGTCCCTCTATCCCCAAAAAA----------GCCCGT-TTGAACCCCT-AATTCTTT------CTC---------------------TTATTTATCT-----CTT--------T---------TCAT-------TAGC--ATTTAAAAATCCCC----TTCATTT-----------------AT------------------------------------------------CATAGTTAGGCGAGAAATACCCATT-------TT------------AATAATTCACAG---------TCAGTACTTTAT---------------------------ATA-------------------------------------CTGA-----------------------------------------------------------------------------TTT------CAT----TTTGTGTA---TTTTAAA-A-AATA------AAATTTTACA---AGTAATAC-----------------------------T----------TTAGAT--------------TT-----------------------------------------------TTAATGGTCGGGAT????????????????????????????????????????????
Dendrophthoe_longituba|EU544485|Nickrent_4010                                     ???????????????????????????????????????????TATGGAAACCCACTAAGTG-----ATAACTTTCAAATTCAGGGAAACCGTGGAATTAATAAAAATAGGCAATCCTGAGCCAAATCCTGTTT------TCC------GAA--------AAT---GAGTAGTGAAAGCAAGCTAGAAT---------AAAAAAAAAGGATAGGTGCAGAGACTCAACGGAAGCTGTT-------CTAATA--------AA-----TAC---ATACA----AT-----ACAA------------------ATGGAGTTGA------TT-C----GCCGGT----------------------------------------------------------------------------------------------------------------------------------------------------------------------------------AGACAAGAATAAAGATAGAGTCCCATTCTACATGTCAATACCGACAACAATGAAATTTATAG-TAATAGGAAAATCCGTCGACT-----TTTTAAATCATGAGGGTTCAAGTCCCTCTATCCCCAAAAAA----------GTCTGT-TTGAACCCCT-AATTATTT------CTC---------------------TTATTTATCT-----CTT--------T---------TCGT-------TAAC--AGTTAAAAATCCCC----TTCATTT-----------------CT------------------------------------------------CATAGTTAGGCGAGAAATACCCATT-------TT------------AATAATTCACAG---------TCAGTACTTTAT---------------------------ATA-------------------------------------CTGAAACTT---------------A------CATTTAC----AAAGTCTTATTC--------AATTAG--------TCATTTTT------CAT----TTTGTGTATTTTTTTTAAAA-AAGA------AAATTTTACA---AGTAATAC-----------------------------TTT-T--TT--TTAGATTTTT-----AT---TT-----------------------------------------------TTAATGGTCGGGATAGCTCAGTTGGTAGA?????????????????????????????
Dendrophthoe_vitellina|DQ340588|Calvin_and_Wilson_AU98_08                         CGAAATTGGTAGACGTTACGGACTTAATTGGGTTGAGCCTTAGTATGGAAACCCACTAAGTG-----ATAACTTTCAAATTCAGGGAAACCGTGGAATTAATAAAAATAGGCAATCCTGAGCCAAATCCTGTTT------TCC------GAA--------AAT---GAGTAGTGAAAGCAAGCTAGAAT-----------AAAAAAAGGATAGGTGCAGAGACTCAACGGAAGCTGTT-------CTAATA--------AA-----TAC---ATACA----AT-----ACAA------------------ATGGAGTTGA------TT-C----------------------------------------------------------------------------------------------------------------------------------------------------------------------------------------------TCCAGAATAAAGATAGAGTCCCATTCTACATGTCAATACTGACAACAATGAAATTTATAG-TAATAGGAAAATCCGTCGACT-----TTTTAAATCATGAGGGTTCAAGTCCCTCTATCCCCAAAAAA----------GCCTGC-TTGAACCCCT-AATTCTTT------CTC---------------------TTATTTATCT-----CTT--------T---------TCGT-------TAGC--AGTTAAAAATCCCC----TTCATTT-----------------TT------------------------------------------------CATAGTTAGGCGAGAAATACCCATT-------TT------------AATAATTCACAG---------TCAGTACTTTAT---------------------------ATA-------------------------------------CTGAAACTT---------------A------CATTTAC----AAAGTCTTATTC--------AATTAG--------TCATTTTT------CAT----TTTGTGTA---TTTTAAA-A-AATA------AAATTTTACA---AGTAATAC-----------------------------TT-----------------------------TT-----------------------------------------------TTTATGGTCGGGAT????????????????????????????????????????????
Helixanthera_coccinea|EU544490|Nickrent_4019                                      ????????????????TACGGACTTAATTGATTTGAGCCTTAGTATGGAAACCCACTAAGTG-----ATAACTTTCAAATTCAGGGAAACCGTGGAATTAATAAAAATAGGCAATCCTGAGCCAAATCCCGTTT------TCC------GAC--------AAT---GAGTAGTGAAAGCAAGCTAGAAT---------------AAAGGATAGGCGCAGAGACTCAACGGAAGCTGTT-------CTAATA--------AA-----TAC---ATACA----AT-----ACAA-ATTACAATACATTTGTAATGGAGTGGA------TT-C----GCCGGT----------------------------------------------------------------------------------------------------------------------------------------------------------------------------------AGACGAGAATAAAGATAGAGTCCCATTCAACATGTCAATACCGACAACAATGCAATTTGTAG-TAAGAGGAAAATCCGTCGACT-----TAAAAAATCATGAGGGTTCAAGTCCCTCTATCCCCAAAAAA----------GCCCGT-TTGAACCCCC-AATTCTTT------CTC---------------------TTATTTCTCT-----CTT--------T---------TCGT-------TAGC--AGTTCAAAATCCCC-TTTTTTTT-------------------TT------------------------------------------------CATAGTTAGGCGAGAAATAACCATT-------TT------------CATAATTCACAG---------TCAGTACTTTATATAAT----------------------ATA-------------------------------------CTGAAACTT---------------A------CATTTAC----AAAGTCTTATTC--------AATTAG--------TGATTTTT------CAT----TTTGTGTA----TTTTAACA-AAGA------AAATATTACA---AGTAATAC-----------------------------TTTTTTATTTTTTAGAT--------------TT-----------------------------------------------TTAATGGTCGGGATAGCTCAGTTGGTAGAGCAGAGGACTGAAAATCCTCG????????
Helixanthera_parasitica|DQ340572|Calvin_and_Wilson_B02_01                         ???????????????CTACGGACTTAATTGGGTTGAGCCTTAGTATGGAAACCCACTAAGTG-----ATAACTTTCAAATTCAGGGAAACCTTGGAATTAATAAAAATAGGCAATCCTGAGCCAAATCCCGTTT------TAC------GAA--------AAT---GAGTAGGGAAAACAAGCCAGAAT-----------AAAAAAAGGATAGGTGCAGAGACTCAACGGAAGCTGTT-------CTAATA--------AA-----TAC---AAACA----AT-----ACAA------------------ATGGAGTTTA------TT-C----GCCGGT----------------------------------------------------------------------------------------------------------------------------------------------------------------------------------AAACGAGAATAAAGATAGAGTCCCATTTTACATGTCAATACCGACAACAATGAAATTTATAG-TAAGAGGAAAATCCGTCGACT-----TTTTAAATCATGAGGGTTCAAGTCCCTCTATCCCCAAAAAA----------GACAGT-TTGAATCCCT-AATTCTTT------CTC---------------------GTATTTATCC--------------------------CTGT-------TAGC--AGTTAAAAATCCCC----TTTATTT-----------------TT------------------------------------------------CATCTTTAGGCGAGAAATAACCATT-------TT------------AATAATTCACAG---------TCAGTACTTTACTTTAGAACTTTATATACTATATACTGAATA-------------------------------------TTGAAACTT---------------A------CATTTAC----AAAGTATTATTC--------AATTAG--------YCATTTTT------CAT----TTTGTGTA---TTT-----------------TTATTTTACA---AGTAATAC-----------------------------TTTTT--TAAATTTATA--------------TT-----------------------------------------------TTAA??????????????????????????????????????????????????????
Emelianthe_panganensis|EU544487|Nickrent_4889                                     ???????????GACGCTACGGACTTAATTGGGTTGAGCCTTAGTATGGAAACCCACTAAGTGAAGTGATAACTTTCAAATTCAGGGAAACCGTGGAATTAATAAAAATAGGCAATCCTGAGCCAAATCCCGTTT------TCC------GAA--------AAT---GAGTAGGGAAAGCAAACCAGAAT-----------AAAAAAAGGATAGGTGCAGAGACTCAACGGACGCTGTT-------CTAATA--------AA-----TAC---AT------------------------------------ATGGAGTTGA------TT-C----GCCGGT----------------------------------------------------------------------------------------------------------------------------------------------------------------------------------AGACGAGAATAAAGATAGAGTCCCATTCTACATGTCAATACCGACAACAATGAAATTTATAG-TAAGAGGAAAATCCGTCGACT-----TTTAAAATCATGAGGGTTCAAGTCCCTCTATCCCCAAAAAA----------GCCCGT-TTGAACCACA-AATTCTTT--CTTATTA---------------------TTTTTCCTTT-----TTT--------T---------TCGT-------TAGC--AATTTTTAATCC------------------------------CC------------------------------------------------TTTATTTAGGCGAGAAACACCCATT-------TG------------AATAATTCACAG---------TCAGTACTTTATATATATATACTATATACTG--------ATA-------------------------------------CTGAAACTT---------------A------CATTTAC----AAAGTCTTATTC--------AATTAG--------TCATTTTT------CAT----TTTGTGTA---TTTTAAGA------------AAATTTGACA---AGTAATAC-----------------------------TTT-T--TTAGTTCGAT--------------TT-----------------------------------------------TGAATGGTCGGGATAGCTCAGTTGGTAG??????????????????????????????
Erianthemum_dregei|DQ340580|A__Robertson_7366                                     CGAAATTGGTAGACGCTACGGACTTAATTGGGTTGAGCCTTAGTATGGAAACCCACTAAGTG-----ATAACTTTCAAATTCAGGGAAACCGTGGAATTAATAAAAATAGGCAATCCTGAGCCAAATCCCGTTT------TCC------GAA--------AAT---GAGGAGGGAAAGCAAACCAGAAT-----------AAAAAAAGGATAGGTGCAGAGACTCAACGGAAGCTGTT-------CTAATA--------AA-----TAC---ATACA----A----------------------------ATGGAGTTGA------TT-C----GCCAGT----------------------------------------------------------------------------------------------------------------------------------------------------------------------------------AGACGAGAATAAAGATAGAGTCCCATTCTACATGTCAATACCGACAACAATGAAATTTATAG-TAAGAGGAAAATCCGTCGAC?-----???????????????????????????????????AAAAAA----------GCCCGT-TTGAACCCCT-AATTCTTT-----CTTC---------------------TTATTTATCC-----CTT--------T---------TCGT-------TAGC--AATAAAAAAATCC-----------------------------CC------------------------------------------------TTTATTTAGGCGATAAATACCCATT-------TT------------AATAATTCACAG---------TCAGTACTTTATTATAATTATATATTATATACTG-----ATA-------------------------------------CTGAAACTT---------------A------CATTTAA----AAAGTCTTATTC--------AATTAG-AAATTAGTCATTTTT------TAT----TTTGTGTA---TTTAAAAAA-AAGA------AAATTTTACA---AGTAATAC-----------------------------TTT-T--TTAGTTAGAT--------------TT-----------------------------------------------TTAATGGTCGGGATAGCTCAGTTGGTAGAGCA??????????????????????????
Erianthemum_dregei|EU544488|Nickrent_2985                                         ??????????????????????????????????????CTTAGTATGGAAACCCACTAAGTG-----ATAACTTTCAAATTCAGGGAAACCGTGGAATTAATAAAAATAGGCAATCCTGAGCCAAATCCCGTTT------TCC------GAA--------AAT---GAGGAGGGAAAGCAAACCAGAAT-----------AAAAAAAGGATAGGTGCAGAGACTCAACGGAAGCTGTT-------CTAATA--------AA-----TAC---ATACA----A----------------------------ATGGAGTTGA------TT-C----GCCAGT----------------------------------------------------------------------------------------------------------------------------------------------------------------------------------AGACGAGAATAAAGATAGAGTCCCATTCTACATGTCAATACCGACAACAATGAAATTTATAG-TAAGAGGAAAATCCGTCGACT-----TTTTAAATCATGAGGGTTCAAGTCCCTCTATCCCCAAAAAA----------GCCCGT-TTGAACCCCT-AATTCTTT-----CTTC---------------------TTATTTATCC-----CTT--------T---------TCGT-------TAGC--AATAAAAAAATCC-----------------------------CC------------------------------------------------TTTATTTAGGCGAGAAATACCCATT-------TT------------AATAATTCACAG---------TCAGTACTTTATTATAATTATATATTATATACTG-----ATA-------------------------------------CTGAAACTT---------------A------CATTTAA----AAAGTCTTATTC--------AATTAGCAAATTAGTCATTTTT------TAT----TTTGTGTG---TTTGAAAAA-AAGA------AAATTTTACA---AGTAACAC-----------------------------TTT-T--TCAGTTAGAT--------------TT-----------------------------------------------ATAATGGTCGGGATAGGTCAGTTGGTAGAGCAGAGGACTGAAAATCCTCGTGTCC???
Globimetula_dinklagei|EU544489|Nickrent_3087                                      ?????????????????????????????????????CCTTAGTATGGAAACCCACTAAGTG-----ATAACTTTCAAATTCAGGGAAACCGTGGAATTAATAAAAATAGGCAATCCTGAGCCAAATCCCGTTT------TCC------GAA--------AAT---GAGTAGGGAAAGCAAGCCAGAAT--------------AAAAGGATAGGTGCAGAGACTCAACGGAAGCTGTT-------CTAATA--------AA-----TAC---ATACA----AT-----ACAA------------------ATGGAGTTGA------TT-C----GCCGGT----------------------------------------------------------------------------------------------------------------------------------------------------------------------------------AGACGAGAATAAAGATAGAGTCCCATTCTACATGTCAATACCGACAACAATGAAATTTATAG-TAAGAGGAAAATCCGTCGACT-----TTTTAAATCATGAGGGTTCAAGTCCCTCTATCCCCAAAAAA----------GCCCGT-TTGAACCCTT-AATTCTTT-----CTTC---------------------TTATTTATCC-----CTT--------T---------TCAT-------TAGC--AATTCAAAATTCCC-T--T---------------------------------------------------------------------------TATTTAGGCGAGAAATACCCATT-------TT------------AATAATTCACAG---------TCAGTACTTTAT---------------------------ATA-------------------------------------CTGAAACTT---------------A------CATTTAC----AAAGTCTTATTC--------AATTAG--------TCATTTTT------CAT----TTTTTGTA---TTTTAAA-A-AATA------AAATTTTACA---AGTTAATA-----------------------------CTT-T--TTAGTTAGAT--------------TT-----------------------------------------------GTAATGGTCGGGATAGCTCAGTTGGTAGAGCAGAGGACTGAAAATCCTCGTGTCC???
Moquiniella_rubra|EF464489|Nickrent_3042                                          ????????????????????????????????????????TAGTATGGAAACCCACTAAGTG-----ATAACTTTCAAATTCAGGGAAACCGTGGAATTAATAAAAATAGGCAATCCTGAGCCAAATCCCATTT------TCC------GAA--------AAT---GAGTAGGGAAAGCAAGCCAGAAT-----------AAAAAAAGGATAGGTGCAGAGACTCAACGGAAGCTGTT-------CTAATA--------AA-----TAC---ATACA----AT-----ACAA------------------ATGGAGTTGA------TT-C----GCCGGT----------------------------------------------------------------------------------------------------------------------------------------------------------------------------------AGACGAGAATAAAGATAGAGTCCCATTCTACATGTCAATACCGACAACAATGAAATTTATAG-TAAGAGGAAAATCCGTCGACT-----TTTTAAATCATGAGGGTTCAAGTCCCTCTATCCCCAAAAAA----------GCCCGT-TWGAACGCCT-AATTCTTT-----CTTC---------------------TTATTTATCC-----CTT--------T---------TCGT-------TAGC--AATTTGAAATCCCC-G--TTCATTT-----------------TT------------------------------------------------CATATTTAGGTGAGAAATACTCATT-------TT------------AATAATTCACAG---------TCATTACTTTAT---------------------------ATA-------------------------------------CTGAAACTT---------------A------CATTTCC----AAAGTCTTATTC--------AATTAG--------TCATTTTT------CAT----TTTGTGTA---TTTTAAA-A-AATA------AAATTTTACA---AGTAATAC-----------------------------TTT-T--TTAGTTAGAT--------------TT-----------------------------------------------TTAATGGTCGGGATAGCTCAGTTGGTAGAG????????????????????????????
Phragmanthera_crassicaulis|EU544503|Nickrent_3037                                 ????????????????????????????????????????????????AAACCCACTAAGTG-----ATAACTTTCAAATTCAGGGAAACCGTGGAATTAATAAAAATAGGCAATCCTGAGCCAAATCCCGTTT------TCC------GAA--------AAT---GAGTAGGGAAAGCAAGACAGAAT--------------AAAAGGATAGGTGCAGAGACTCAACGGAAGCTGTT-------CTAATA--------AA-----TAC---ATACA----AT-----ACAA------------------ATGGAGTTGA------TT-C----GCCGGT----------------------------------------------------------------------------------------------------------------------------------------------------------------------------------AGACGAGAATAAAGATAGAGTCCCATTCTACATGTCAATACCGACAACAATGAAATTTATAG-TAAGAGGAAAATCCGTCGACT-----TTTTAAATCATGAGGGTTCAAGTCCCTCTATCCCCAAAAAA----------GCCCGT-TTGAACCCCT-AATTCTTT----GCTTC---------------------TTATTTATC---------------------------TCGT-------TAGC--AATTTAAAATCCCC-T--T---------------------------------------------------------------------------TATTTAGGCGATAAATACCCATT-------TT------------AATAATTTACAG---------TCAGTACTTTAT---------------------------ATA-------------------------------------CTGAAACTT---------------A------CATTTACT---AAAGTCTTATTC--------AATTAG--------TCATTTTT------CAT----TTTGTGTA---TTTTAAACA-AAGA------AAATTTTACA---AGTAATAC-----------------------------TTT-T--TTAGTTAGAT--------------TT-----------------------------------------------TTAATGGTCGGGATAGCTCAGTTGGTAGAGCAGAGGACTGAAAATCCTCGTGTCACC?
Phragmanthera_regularis|DQ340579|Calvin_and_Wilson_Y88_01                         CGAAATTGGTAGACGCTACGGACTTAATTGGGTTGAGCCTTAGTATGGAAACCCACTAAGTG-----ATAACTTTCAAATTCAGGGAAACCGTGGAATTAATAAAAATAGGCAATCCTGAGCCAAATCCCGTTT------TCC------GAA--------AAT---GAGTAGGGAAAGCAAGCCAGAAT-----------AAAAAAAGGATAGGTGCAGAGACTCAACGGAAGCTGTT-------CTAATA--------AA-----TAC---ATACA----AT-----ACAA------------------ATGGAGTTGA------TT-C----ACCGGT----------------------------------------------------------------------------------------------------------------------------------------------------------------------------------AGACGAGAATAAAGATAGAGTCCCATTCTACATGTCAATACCGACAACAATGAAATTTATAG-TAAGAGGAAAATCCGTCGACT-----TTTTAAATCATGAGGGTTCAAGTCCCTCTATCCCCACAAAA----------GCCCGT-TTGAACCCCT-AATTCTTT-----CTTC---------------------TTATTTATCC-----CTT--------T---------TCGT-------TAGCAAAATGAAAAATCCCC----TTTATTTATATATTTATATTTAGATT------------------------------------------------TATATTTAGGCGAGAAATACCCATA-----------------------TAATTCACAG---------TCAG-------------------------------------A-------------------------------------CTGAAACTT---------------A------CATTTAY----AAAGTCTTATTC--------AATTAG--------TCATTTTT------CAT----TTTGTGTA---TTTTAAA-------------AAATTTTACA---AGTAATAC-----------------------------CTT-T------TTAGTTCGA-----------TT-----------------------------------------------TTAATGGTCGGGATAGCTCAGTTGGTAGAGCAGAAGACTGAAA???????????????
Ileostylus_micranthus|DQ340592|Calvin_and_Wilson_NZ00_02                          CGAAATTGGTAGACGCTACGGACTTAATTGGATTGAGCCTTAGTATGGAAACCCACTAAGTG-----ATAACTTTCAAATTCAGGGAAACCGTGGAATTAATAAAAATAGGCAATCCTGAGCCAAATCCTGTTT------TCC------GAA--------AAT---GAGTAGGGAAAGCAAGCCAGAAT-------AAAAAAAAAAAGGATAGGTGCAGAGACTCAACGGAAGCTGTTCTAATAACTAATA--------AA-----TAC---ATACA----AT-----ACAA------------------ATG----------------C----GCCGGT----------------------------------------------------------------------------------------------------------------------------------------------------------------------------------AGACGAGAATAAAGATAGAGTCCCATTTTACATGTCAATACCGACAACAATGAAATTTATAG-TAAGAGGAAAATCCGTCGACT-----TTTTAAATCATGAGGGTTCAAGTCCCTCTATCCCCAAAAAAA---------GTCCGT-TTGAACCCCT-AATTCTTT------CCC---------------------TTATTTATCC--------------------------CTGT-------TAGT--AGTTAAAAACCCTT----------------------------TT------------------------------------------------CATTTTTAGGCAAGAAATACCCATT-------TT------------TATAATTCACAA---------TCAGTACTTTTATACTAAAATTTAT--------------CTA-------------------------------------CTGAAACTT---------------A------CATTTAT----AAAGTCTTATTC--------AATTAG--------TACTTTTT------CAT----TTTGTGTA---TTTTAAA-A-AATA------CAATTTTACA---AGTAATAC-----------------------------TTT-T------TTAGAT--------------TT-----------------------------------------------TTAATGGTCGGGATAGCTCAGTTGGTAGAGCAAAAA??????????????????????
Ileostylus_micranthus|EU544491|Nickrent_2741                                      ???????????????????????????????????????????TATGGAAACCCACTAAGTG-----ATAACTTTCAAATTCAGGGAAACCGTGGAATTAATAAAAATAGGCAATCCTGAGCCAAATCCTGTTT------TCC------GAA--------AAT---GAGTAGGGAAAGCAAGCCAGAAT------AAAAAAAAAAAAGGATAGGTGCAGAGACTCAACGGAAGCTGTTCTAATAACTAATA--------AA-----TAC---ATACA----AT-----ACAA------------------ATG----------------C----GCCGGT----------------------------------------------------------------------------------------------------------------------------------------------------------------------------------AGACGAGAATAAAGATAGAGTCCCATTCTACATGTCAATACCGACAACAATGAAATTTATAG-TAAGAGGAAAATCCGTCGACT-----TTTTAAATCATGAGGGTTCAAGTCCCTCTATCCCCAAAAAAA---------GTCCGT-TTGAACCCCT-AATTCTTT------CCC---------------------TTATTTATCC--------------------------CTGT-------TAGT--AGTTAAAAACCCTT----------------------------TT------------------------------------------------CATTTTTAGGCAAGAAATACCCATT-------TT------------TATAATTCACAA---------TCAGTACTTTTATACTAAAATTTAT--------------CTA-------------------------------------CTGAAACTT---------------A------CATTTAT--------TCTTATTC--------AATTAG--------TACTTTTT------CAT----TTTGTGTA---TTTTAAA-A-AATA------CAATTTTACA---AGTAATAC-----------------------------TTT-T------TTAGAT--------------TT-----------------------------------------------TTAATGGTCGGGATAGCTCAGTTGG?????????????????????????????????
Muellerina_celastroides|DQ340590|Calvin_and_Wilson_AU99_11                        CGAAATTGGTAGACGCTACGGACTTAATTGGATTGAGCCTTAGTATGGAAACTCACTAAGTG-----ATAACTTTCAAATTCAGGGAAACCGTGGAATTAATAAAAATAGGCAATCCTGAGCCAAATCCTGTTT------TCC------GAA--------AAT---GAGTAGGGAAAGCAAGCCAAAAA--------AAAAAAAAAAGGATAGGTGCAGAGACTCAACGGAAGCTGTT-------CTAATA--------AA-----TAC---ATACA----AT-----ACAA------------------ATGGAGTTGC------TT-C----TCCGGT----------------------------------------------------------------------------------------------------------------------------------------------------------------------------------AGACGAGAATAAAGATAGAGTCCCATTCTACATGTCAATACCGACAACAATGAAATTTCTAG-TAAGAGGAAAATCCGTCGACT-----TTTTAAATCATGAGGGTTCAAGTCCCTCTATCCCCAAAAAAA---------GTCCGT-TTGAACCCCT-AATTCGTT------CCC---------------------TTATTTCTCC--------------------------CTGT-------TAAC--AGTTAAAAATCCTT----TTCATTT-----------------TT------------------------------------------------CATATTTAGGCAAGAAATACTCATT-------TT------------AATAATTCACAA---------TCAGTATTTTTATACTAAAATTTAT--------------CTA-------------------------------------CTGAAACTT---------------A------CATTTAA----AAAGTATTATTC--------CA---------------TTTTT------CAT----TTTGTGTC---TTTTAAA-A-AATA------AAATTTTACA---AGTAATAC-----------------------------TTT-T------TTAGMT--------------GT-----------------------------------------------TTAATGG???????????????????????????????????????????????????
Muellerina_eucalyptoides|DQ340591|Calvin_and_Wilson_AU99_05                       CGAAATTGGTAGACGCTACGGACTTAATTGGATTGAGCCTTAGTATGGAAACTCACTAAGTG-----ATAACTTTCAAATTCAGGGAAACCGTGGAATTAATAAAAATAGGCAATCCTGAGCCAAATCCTGTTT------TCC------GAA--------AAT---GAGTAGGGAAAGCAAGCCAAAAT----------AAAATAAAGGATAGGTGCAGAGACTCAACGGAAGCTGTT-------CTAATA--------AA-----TAC---ATACA----AT-----ACAA------------------ATGGAGTTGC------TT-C----GCCGGT----------------------------------------------------------------------------------------------------------------------------------------------------------------------------------AGACAAGAATAAAGATAGAGTCCCATTCTACATGTCAATACCGACAACAATGAAATTTCTAG-TAAGAGGAAAATCCGTCGACT-----TTTTAAATCATGAGGGTTCAAGTCCCTCTATCCCCAAAAAAA---------GTCCGT-TTGAACCCCT-AATTCGTT------CCC---------------------TTATTTCTCC--------------------------CTGT-------TAAC--AGTTAAAAATCCTT----TTCATTT-----------------TT------------------------------------------------CATATTTAGGCAAGAAATACTCATT-------TT------------AATAATTCACAA---------TCAGTATTTTGATACTAAAATTTAT--------------CTA-------------------------------------CTGAAACTT---------------A------CATTTAA----AAAGTATTATTC--------CA---------------TTTTT------CAT----TTTGTGTC---TTTTAAA-A-AAGA------AAATTTTACA---AGTAATAC-----------------------------TTT-?------TTAGA---------------TT-----------------------------------------------TGAATGGTCGGGATAG??????????????????????????????????????????
Muellerina_eucalyptoides|EU544498|Nickrent_4310                                   ???????????GACGCTACGGACTTAATTGGATTGAGCCTTAGTATGGAAACTCACTAAGTG-----ATAACTTTCAAATTCAGGGAAACCGTGGAATTAATAAAAATAGGCAATCCTGAGCCAAATCCTGTTT------TCC------GAA--------AAT---GAGTAGGGAAAGCAAGCCAAAAT----------AAAATAAAGGATAGGTGCAGAGACTCAACGGAAGCTGTT-------CTAATA--------AA-----TAC---ATACA----AT-----ACAA------------------ATGGAGTTGC------TT-C----GCCGGT----------------------------------------------------------------------------------------------------------------------------------------------------------------------------------AGACGAGAATAAAGATAGAGTCCCATTCTACATGTCAATACCGACAACAATGAAATTTCTAG-TAAGAGGAAAATCCGTCGACT-----TTTTAAATCATGAGGGTTCAAGTCCCTCTATCCCCAAAAAAA---------GTCCGT-TTGAACCCCT-AATTCGTT------CCC---------------------TTATTTCTCC--------------------------CTGT-------TAAC--AGTTAAAAATCCTT----TTCATTT-----------------TT------------------------------------------------CATATTTAGGCAAGAAATACTCATT-------TT------------AATAATTCACAA---------TCAGTATTTTGATACTAAAATTTAT--------------CTA-------------------------------------CTGAAACTT---------------A------CATTTAA----AAAGTATTATTC--------CA---------------TTTTT------CAT----TTTGTGTC---TTTTAAA-A-AAGA------AAATTTTACA---AGTAATAC-----------------------------TTT-T------TTAGAT--------------TT-----------------------------------------------TGAATGGTCGGGATAGCTCAGTTGGTAGAGCAGAGGACTGAAAATCCTCGTGTCACCC
Cecarria_obtusifolia|DQ340585|Calvin_and_Wilson_AU02_16                           CGAAATTGGTAGACGCTACGGACTTAATTGGATTGAGCCTTAGTATGGAAACTTACTAAGTG-----ATAACTTTCAAATTCAGGGAAACCGTGGAATTAATAAAAATAGGCAATCCTGAACCAAATCCCGTTT------TCA------TAA--------AAT---GAGTAGGGAAATCAAGCCAGAAT----------AAAAAAAAGGATAGGTGCAGAGACTCAATGGAAGCTGTT-------CTAATA--------AATACATTAC---ATACA----AT-----ACAA------------------ATTGTATGTA------GC-------CCGGT----------------------------------------------------------------------------------------------------------------------------------------------------------------------------------AGACGAGAATAAAGATAGAGTCCCATTCTACATGTCAATACCGACAACAATTAAATTTATAG-TAAGAGGAAAATCCGTCGATT-----TTTAAAATCATGAGGGTTCAGGTCCCTCTWTCCCCAAAAAAG---------GCCCGT-TTGAGCCCCC-ATTAGT--------------------------------------------------------------------TCAT-------TAGC--ATTTT---------------------------------------------------------------------------------------AATTTTTAGGCAAGAAATGCCCATT-------TT------------AATAATTCACAG---------TCAGTACTTTTTTTTATA-------------------------------------------------------------CTGAAACTTATCTACTG-------A-------ATTTAT-----AAGTKTTATTC-------------------------------------------TTTTTATA---TTT---------------------------------------------------------------------------------------------------------------------------------------------------TTAATGGTCAGG??????????????????????????????????????????????
Cecarria_obtusifolia|EU544481|Nickrent_4562                                       ????????????????????????????????????????????????????TTACTAAGTG-----ATAACTTTCAAATTCAGGGAAACCGTGGAATTAATAAAAATAGGCAATCCTGAACCAAATCCCGTTT------TCA------TAA--------AAT---GAGTAGGGAAATCAAGCCAGAAT----------AAAAAAAAGGATAGGTGCAGAGACTCAATGGAAGCTGTT-------CTAATA--------AATACATTAC---ATACA----AT-----ACAA------------------ATTGTATGTA------GC-------CCGGT----------------------------------------------------------------------------------------------------------------------------------------------------------------------------------AGACGAGAATAAAGATAGAGTCCCATTCTACATGTCAATACCGACAACAATTAAATTTATAG-TAAGAGGAAAATCCGTCGATT-----TTAAAAATCATGAGGGTTCAAGTCCCTCTATCCCCAAAAAAAAAAAAG---GCCCGT-TTGAGCCCCC-ATTAGT--------------------------------------------------------------------TCAT-------TAGC--ATTTT---------------------------------------------------------------------------------------AATTTTTAGGCAAGAAATGCCCATT-------TT------------AATAATTCACAG---------TCAGTACTTTTTTTTATA-------------------------------------------------------------CTGAAACTTATCTACTG-------A------CATTTAT----AAAGTCTTATTC-------------------------------------------TTTTTATA---TTT---------------------------------------------------------------------------------------------------------------------------------------------------TTAATGGTCAGGATAG??????????????????????????????????????????
Loranthus_europaeus|EU544493|Nickrent_2849                                        ???????????????????????????????????????TTAGTATGGAAACTCACTAAGTG-----ATAACTTTCAAATTCAGGGAAACCGTGGAATTAATAAAAATAGGCAATCCTGAACCAAATCCCGTTT------TCA------TAA--------AAT---GAGTAGGGAAATCAAGCCAGAAA----------AAAAAAAAGGATAGGTGCAGAGACTCAACGGAAGCTGTT-------CTAATA--------AA-----TAC---ATACA----AT-----ACAA------------------ATGGAGTTGA------TT-C----GCCGGT----------------------------------------------------------------------------------------------------------------------------------------------------------------------------------AGACGAGAATAAAGATAGAGTCCCTTTCTACATGTCAATACCGACAACAATGAAATTTACAG-TAAGAGGAAAATCCGTCGACT-----TTTTAAATCATGAGGGTTCAAGTCCCTCTATCCCCAAAAAAAGTCAA----GTCCGT-TTGAACCCCT-AATTCTAT--------------------------------------CC-----CTT--------T---------TCAT-------TATC--ATTTT---------------------------------------------------------------------------------------AATTTTTAGGCAAGAAATGCCCATT-------TT------------AATAATTCACAG---------TCAGTACTTTACTTTT-----------------------ATA-------------------------------------CTGAAACTTATCTACTGACACTTAA------CATTTAC----AAAGTCTTATTC------------------------------------------------------TTT------------------------------------------------------------------------------TTAGAT--------------TT-----------------------------------------------TTAATGGTCGGGATAGCTCAGTTGGTAGAGCAGAGGACTGAAAATCCTCGTGTC????
Loranthus_europaeus|HQ917114|GUH_3997                                             ?????????????????????????????????????????????????????????????????????????????????????????CCGTGGAATTAATAAAAATAGGCAATCCTGAACCAAATCCCGTTT------TCA------TAA--------AAT---GAGTAGGGAAATCAAGCCAGAAT----------AAAAAAAAGGATAGGTGCAGAGACTCAACGGAAGCTGTT-------CTAATA--------AA-----TAC---ATACA----AT-----ACAA------------------ATGGAGTTGA------TT-C----GCCGGT----------------------------------------------------------------------------------------------------------------------------------------------------------------------------------AGACGAGAATAAAGATAGAGTCCCATTCTACATGTCAATACCGACAACAATGAAATTTACAG-TAAGAGGAAAATCCGTCGACT-----TTTTAAATCATGAGGGTTCAAGTCCCTCTATCCCCAAAAAAAGTCAA----GTCCGT-TTGAACCCCT-AATTCTAT--------------------------------------CC-----CTT--------T---------TCAT-------TATC--ATTTT---------------------------------------------------------------------------------------AATTTTTAGGCAAGAAATGCCCATT-------TT------------AATAATTCACAG---------TCAGTACTTTACTTTT-----------------------ATA-------------------------------------CTGAAACTTATCTACTGACACTTAA------CATTTAC----AAAGTCTTATTC------------------------------------------------------TTT------------------------------------------------------------------------------TTAGAT--------------TT-----------------------------------------------TTAATGGTCGGGATAGCTCAGTTGGTAGAGCAGAGGACTGAAAATCCTCGTGTCACC?
Loranthus_grewingkii|HQ917115|GUH_3998                                            ?????????????????????????????????????????????????????????????????????????????????????????CCGTGGAATTAATAAAAATAGGCAATCCTGAACCAAATCCCGTTT------TCA------TAA--------AAT---GAGTAGGGAAATCAAGCCAGAAT-----------AAAAAAAGGATAGGTGCAGAGACTCAACGGAAGCTGTT-------CTAATA--------AA-----TAC---ATACA----AT-----ACAA------------------ATGGAGTTGA------TT-C----GCCGGT----------------------------------------------------------------------------------------------------------------------------------------------------------------------------------AGACGAGAATAAAGATAGAGTCCCATTCTACATGTCAATACCGACAACAATGAAATTTACAG-TAAGAGGAAAATCCGTCGACT-----TTTTAAATCATGAGGGTTCAAGTCCCTCTATCCCCAAAAAAA---------GTCCGT-TTGAACCCCT-AATTCTAT--------------------------------------CC-----CTT--------T---------TCAT-------TATC--ATTTT---------------------------------------------------------------------------------------AATTTTTAGGCAAGAAATGCCCATT-------TT------------AATAATTCACAG---------TCAGTACTTTACTTTT-----------------------ATA-------------------------------------CTGAAACTTATCTACTGACACTTAA------CATTTAC----AAAGTCTTATTT----------------------------------------------------------------------------------------------------------------------------------------TAGAT--------------TT-----------------------------------------------TTAATGGTCGGGATAGCTCAGTTGGTAGAGCAGAGGACTGAAAATCCTCGTGTCACC?
Loranthus_odoratus|EU544494|Nickrent_4977                                         ???????GGTAGACGCTACGGACTTAATTGGATTGAGCCTTAGTATGGAAACTCACTAAGTG-----ATAACTTTCAAATTCAGGGAAACCGTGGAATTAATAAAAATAGGCAATCCTGAACCAAATCCCGTTT------TCA------TAA--------AAT---GAGTAGGGAAATCAAGCCAGAAT----------AAAAAAAAGGATAGGTGCAGAGACTCAACGGAAGCTGTT-------CTAATA--------AA-----TAC---ATACA----AT-----ACAA------------------ATGGAG-------------C----GCCGGT----------------------------------------------------------------------------------------------------------------------------------------------------------------------------------AGACGAGAATAAAGATAGAGTCCCATTCTACATGTCAATACCGACAACAATGAAATTTATAG-TAAGAGGAAAATCCGTCGACT-----TTTTAAATCATGAGGGTTCAAGTCCCTCTATCCCCAAAAAAA---------GTCCGT-TTGAACCCCT-AATTCTAT--------------------------------------CC-----CTT--------T---------TCAT-------TAGC--ATTTT-------------------------------------TT------------------------------------------------AATTTTTAGGCAAGAAATGCCCATT-------TT------------AATAATTCACAG---------TCAGTACTTTT----------------------------ATA-------------------------------------CTGAAACTTCTCTACTGACACTTAA------CATTTAC----AAAGTCTTATTC------------------------------------------------------TTT------------------------------------------------------------------------------TTAGAT--------------TT-----------------------------------------------TTAATGGTCGGGATAGCTCAGTTGGTAGAGCAGAGGACTGAAAATCCTCGTGTCACCA
Scurrula_ferruginea|DQ340576|Calvin_and_Wilson_B02_02                             CGAAATTGGTAGACGCTACGGACTTAATTGGGTTGAGCCTTAGTATGGAAACCCACTAAGTG-----ATAACTTTCAAATTCAGGGAAACCGTGGAATTAATAAAAATAGGCAATCCTGAGCCAAATCCCGTTT------TCC------GAAG-------AAT---GAGTAGGGAAAGCAAGCCAGAAT---------AAAAAAAAAGGATAGGTGCAGAGACTCAACGGAAGTTGTT-------CTAATA--------AA-----TAC---ATACA----AT-----ACAA------------------ATGGAGTTG---------------ATTCGC----------------------------------------------------------------------------------------------------------------------------------------------------------------------------------CG-CGAGAATAAAGATAGAGTCCCATTTTACATGTCAATACCGACAACAATGAAATTGATAG-TAATAGGAAAATCCGTCGACT-----TTGTAAATCATGAGGGTTCAAGTCCCTCTATCCCCAAAAAA----------GCCCGT-TTGAACCCCT-AATTCTTT------CTC---------------------GTATTTATT---------------------------TCGT-------TAGC--AGTTCAAAATTCTC----------------------------TT------------------------------------------------CATT----------AAATACCCATT-------TT------------AAGAATTCACAGTCAGTAAT-TTAGAACTTTATATA----------------------------------------------------------------CTGAAACTT---------------A----------TAC----AAAGTCGTATTC--------AATTAG--------TCATTTTT------CAT----TTTTTGTA---TTTAAAAAA-------------ATTGTACA---AGTAATACTTTTCAAT----------------------------------------------------TT-----------------------------------------------GTAATGGTCGGGATAG??????????????????????????????????????????
Scurrula_ferruginea|EU544505|Nickrent_4008                                        ?????????????????????????AATTGGGTTGAGCCTTAGTATGGAAACCCACTAAGTG-----ATAACTTTCAAATTCAGGGAAACCGTGGAATTAATAAAAATAGGCAATCCTGAGCCAAATCCCGTTT------TCC------GAAG-------AAT---GAGTAGGGAAAGCAAGCCAGAAT---------AAAAAAAAAGGATAGGTGCAGAGACTCAACGGAAGTTGTT-------CTAATA--------AA-----TAC---ATACA----AT-----ACAA------------------ATGGAGTTG---------------ATTCGC----------------------------------------------------------------------------------------------------------------------------------------------------------------------------------CG-CGAGAATAAAGATAGAGTCCCATTCTACATGTCAATACCGACAACAATGAAATTTATAG-TAATAGGAAAATCCGTCGACT-----TTGTAAATCATGAGGGTTCAAGTCCCTCTATCCCCAAAAAA----------GCCCGT-TTGAACCCCT-AATTCTTT------CTC---------------------GTATTTATT---------------------------TCGT-------TAGC--AGTTCAAAATTCTC----------------------------TT------------------------------------------------CATT----------AAATACCCATT-------TT------------AAGAATTCACAGTCAGTAATATTAGAACTTTATATA----------------------------------------------------------------CTGAAACTT---------------A----------TAC----AAAGTCGTATTC--------AATTAG--------TCATTTTT------CAT----TTTTTGTA---TTTAAAAAA-------------ATTGTACA---AGTAATACTTTTCAAT----------------------------------------------------T??????????????????????????????????????????????????????????????????????????????????????????????????????????
Taxillus_chinensis|EU544512|Nickrent_4032                                         ?????????????????????????AATTGGGTTGAGCCTTAGTATGGAAACCCACTAAGTG-----ATAACTTTCAAATTCAGGGAAACCGTGGAATTAATAAAAATAGGCAATCCTGAGCCAAATCCCGTTT------TAC------GAAG-------AAT---GAGTAGGGACAGCAAGCCAGAAT-----------AAAAAAAGGATAGGTGCAGAGACTCAACGGAAGCTGTT-------CTAATA--------AA-----TAC---AATCA----AT-----ACAA------------------ATGGAGTTC---------------GCCGGT----------------------------------------------------------------------------------------------------------------------------------------------------------------------------------AGACGAGAATAAAGATAGAGTCCCATTCTACATGTCAATACCGACAACAATGAAATTTATAG-TAAGAGGAAAATCCGTCGACT-----TTTTAAATCATGAGGGTTCAAGTCCCTCTATCCCCAAAAAAA---------GCCCGT-TTGAACCCCT-AATTATTT------ATC---------------------GTATTTATTT--------------------------TCGT-------TAGC--AGTTCAAAATCCTC----------------------------TT------------------------------------------------CATT----------AAATACCCATT-------TT------------CATAATTCACAGTACTTTAGATTAGAACTTTATATA----------------------------------------------------------------CTGAAACTT---------------A------CATTTAC----AAAGTATTCTTC--------AATTAG--------TCATTTTT------CAT----TTTGTGTA---------------AAAAAAGAAAATTGTACA---AGTAATACTTGTCT------------------------------------------------------TT-----------------------------------------------TTAATGGTCGGGATAGCTCAGTTGG?????????????????????????????????
Taxillus_wiensii|DQ340578|A_Robertson_7364                                        CGAAATTGGTAGACGCTACGGACTTAATTAGGTTGAGCCTTAGTATGGAAACCCACTAAGTG-----ATAACTTTCAAATTCAGGGAAACCGTGGAATTAATAAAAATCGGCAATCCTGAGCCAAATCCCGTTT------TCC------GAA--------AAT---GAGTAGGGAAAGCAAGCCCGAAT-----------AAAAAAAGGATAGGTGCAGAGACTCAACGGAAGCTGTT-------CTAATA--------AA-----TAC---ATACA----AT-----ACAA------------------ATGGAGTTGA------TT-C----GCCGGT----------------------------------------------------------------------------------------------------------------------------------------------------------------------------------AGACGAGAATAAAGATAGAGTCCCATTCTACATGTCAATACCGACAACAATGAAATTTATAG-TAAGAGGAAAATCCGTCGATT-----ATTTAAATCATGAGGGTTCAAGTCCCTCTATCCCCAAAAAA----------GCCCCT-TTGAACCCCT-AATTCTTT------CTC---------------------TCATTTATCC-----CTT--------T---------TCGT-------TAGC--AGTTAAAAATCCCC----TTCATTT-----------------TT------------------------------------------------CATATTTAGGCGAGAAATACCCATT-------TTAATTTTCATTTAAATAATTCACAG---------TCAGTATTTTATTTATATACT-----------G------ATA-------------------------------------CTGAAACTT---------------A------CATTTAC----AAAGTCTTATTC--------AATTAG--------TCATTTTT------CAT----TTTGTGTA---TTTTAAATA-AAGA------AAATTTGACA---AGTAATAC-----------------------------TTT-T------TTAGAT--------------TC-----------------------------------------------TTAATGGTCGGGATAGCTCAGTTGG?????????????????????????????????
Agelanthus_sansibarensis|DQ340573|A_Robertson_7365                                ????????????????????????????????TTGAGCCTTAGTATGGAAACCCACTAAGTG-----ATAACTTTCAAATTCAGGGAAACCGTGGAATTAAAAAAAATAGGCAATCCTGAGCCAAATCCCGTTT------TCC------GAA--------AAT---GAGTAAGGAAAGCAAGCCAGAAT-----------AAAAAAAGGATAGGTGCAGAGACTCAACGGAAGCTGTT-------CTAATA--------AA-----TAC---ATACA----AG-----ACAA--------------ATAAATGGAGTTGA------TT-CCCCCGTCGAT----------------------------------------------------------------------------------------------------------------------------------------------------------------------------------AGGCGAGAATAAAGATAGAGTCCCAGTCTACATGTCAATACCGACAACAATGAAATTTATAG-TAATAGGAAAATCCGTCGACT-----TTTTAAATCATGAGGGTTCAAGTCCCTCTATCCCAAAAAA???????----???????????????????????????????????????????????????????????????????????????????????????????????????????????????????????????????????????????????????????????????????????????????????????????????????????????????????????????????????????????????????????????????????????????????????????????????????????????????????????????????????????????????????????????????????????????????????????????????????????????????????????????????????????????????????????????????????????????????????????????????????????????????????????????????????????????????????????????????????????????????????????????????????????????????????????????????????????????????????????????????????????????????????????
Bakerella_sp_|EU544479|Nickrent_4161                                              ???????GGTAGACGCTACGGACTTAATTGGGTTGAGCCTTAGTATGGAAACCCACTAAGTG-----ATAACTTTCAAATTCAGGGAAACCGTGGAATTAATAAAAATAGGCAATCCTGAGCCAAATCCCGTTT------TCC------GAA--------AAT---GAGTAGGGAAAGCAAGCCAGAAC-----------AAAAAAAGGATAGGTGCAGAGACTCAACGGAAGCTGTT-------CTAATA--------AA-----TAC---ATACA----AT-----ACAA------------------ATGGAGTTGA------TT-C----GCCGGT----------------------------------------------------------------------------------------------------------------------------------------------------------------------------------AGACAAGAATAAAGATAGAGTCCCATTCTACATGTCAATACCGACAACAATGAAATTTATAG-TAAGAGGAAAATCCGTCGACT-----TTTTAAATCATGAGGGTTCAAGTCCCTCTATCCCCAAAAAA----------GCCCGT-TTGAACCCCT-AATTCGTT------CTC---------------------TTATTTATCC-----CTT--------T---------TCGT-------TAAC--AGTTAAAAATACCC----TTCATTT-----------------TT------------------------------------------------CATATTTAGGCGCGAAATACACATT-------TT------------AATAATTCACAG-----------------------------------------------------------------------------------------------------------------------------------------------------------------------------------------TTTGTGTA---TTTTAAA-A-AATA------AAATTTTACA---AGTAATAC-----------------------------TTT-T------TTAGAT--------------TT-----------------------------------------------TTAATGGTCGGGATAGCTCAGTTGGTAGAGCAGAGGACTGAAAATCCTCGTGTCACCA
Cladocolea_cupulata|DQ340612|Calvin_and_Wilson_MX03_08                            CGAAATTGGTAGACGCTACGGACTTAATTGGATTGAGCCTTAGTATGGAAACCCACTAAGTG-----ATAACTTTCAAATTCAGGGAAACCGTGGAATTAATAAAAATAGGCAATCCTGAGCCAAATCCCGTTT------CCC------GAA--------AAC-GAGAGTAGGGAAAGCAAGCCAGAAT--AAATAAAAAAAGGAAAGGATAGGTGCAGAGACTCAACGGAAGCTGTT-------CTAACA--------AA-----TAC---ATACAAATGAT-----ACAA------------------ATGGGGTTTATTGTCTTT-C----GCCGGT----------------------------------------------------------------------------------------------------------------------------------------------------------------------------------AGACGAGAATAAAGATAGAGTCCCATTCTACATGTCAATACCTACAACAATGAAATTTATAGTTAAGAGGAAAATCCGCCGACT-----TTTAAAATCATGAGGGTTCAAGTCCCTCTATCCCCAAAAAA----------GCCCAT-TTTACCCCCT-AATTTTTT------ATC---------------------TTATTTATCC-----CGT--------T---------TCGT-------TAGC--GATTAAAAAT--------ATTT--------------------TT------------------------------------------------CATTTTTAGGCAAGAAATCCCCATT-------TT------------AATAACTCACAG---------TCAGTAC------TTATA-------------------------------------------------------------CTGAAACTT---------------A------CATTTAC----AAAGTCTTATTCAATTA---GTTTAG--------TTATTTTT------AAT----TTTGTGTA---TTTTCACAA-AAAGAAA----ACTTTACATACRAGTAATAC-------------------TTTTTTATATTTTAAATTGACATAGACCCAA-----GCCT------------------TA-------AAATAAGAACGGCGCATCA----ATAATGGTTGGGATAGCTCAGTTGGTAGAGCAGAGGACTGAAA???????????????
Cladocolea_gracilis|EU544482|Nickrent_3066                                        ???????????GACGCTACGGACTTAATTGGATTGAGCCTTAGTATGGAAACCCACTAAGTG-----ATAACTTTCAAATTCAGGGAAACCGTGGAATTAATAAAAATAGGCAATCCTGAGCCAAATCCCGTTT------CCC------GAA--------AAC---GAGTAGGGAAAGCAAGCCAGAAT-------AAATAAAAAAAGGATAGGTGCAGAGACTCAACGGAAGCTGTT-------CTAACA--------AA-----TAC---ATACA--------------A------------------ATGGGGTTGATTGTCTTT-C----GCCGGT----------------------------------------------------------------------------------------------------------------------------------------------------------------------------------A---GAGAATAAAGATAGAGTCCCATTCTACATGTCAATACCTACAACAATGAAATTTATAGTTAAGAGGAAAATCCGTCGACT-----TTTTTAATCATGAGGGTTCAAGTCCCTCTATCCCCAAAAAA----------GCCCAT-TTGACCCCCT-AATTTTTT------ATC---------------------TTATTTATCC--------------------------CTGT-------TAGC--GATTAAAAATCTTT-TTCATAT---------------------------------------------------------------------------TTAGGCAAGAAATCCCCATT-------TT------------AATAACTCACAG---------TCAGTAC------TTATA-------------------------------------------------------------CTGAAACTT---------------A------CATTTAC----AAAGTCTTATTC--------AATA------------------------AAT----TTTGTGTA---TTTT--CAA-AAAGAAAAGAAAACTTTACA---AGTAATACTTTTTTTATA---------TTTTATTTAATTAAATAGAAAATAGACCCAA-----GCCTTAT-------------AGTA-------AAATAAGAACGGCGCATCA----ATAATGGTTGGGATAG??????????????????????????????????????????
Cladocolea_mcvaughii|DQ340611|Calvin_and_Wilson_MX03_09                           CGAAATTGGTGGACGCTACGGACTTAATTGGATTGAGCCTTAGTATGGAAACCCACTAAGTG-----ATAACTTTCAAATTCAGGGAAACCGTGGAATTAATAAAAATAGGCAATCCTGAGCCAAATCCCGTTT------CCC------GAA--------AAC-GAGAGTAGGGAAAGCAAGCCAGAAT--AAATAAAAAAAGGATAGGATAGGTGCAGAGACTCAACGGAAGCTGTT-------CTAACA--------AA-----TAC---ATACA----AT-----ACAA------------------ATGGGGTTGATTGTCTTT-C----GCCGGT----------------------------------------------------------------------------------------------------------------------------------------------------------------------------------AGACGAGAATAAAGATAGAGTCCCATTCTACATGTCAATACCTACAACAATGAAATTTATAGTTAAGAGGAAAATCCGTCGACT-----TTTTAAATCATGAGGGTTCAAGTCCCTCTATCCCCAAAAAA----------GCCCAT-TTGACCCCCT-AATTTTTT------ATC---------------------TTATTTATCC-----CTT--------TTCGTTAGCGTCGT-------TAGC--GATTAAAAATCTTT-TTCATAT--------------------TT------------------------------------------------CATATTTAGGCACGAAATCCCCATT-------TT------------AATAACTCACAG---------TCAGTAC------TTATA-------------------------------------------------------------CTGAAACTT---------------A------CATTT-------------------AGTT---ATTTTT--------TTATTTTT------AAT----TTTGTGTA---TTTT--CAA-AAAGAAA----ACTTTA----------------------------------------------------------------------GCC------------------TA-------AAATAAGAATGGCGCATCA----ATAATGGTTGGGATAGCTCAGTTGGTAGAGCAGAGGACTGAAA???????????????
Desmaria_mutabilis|DQ340603|Calvin_and_Wilson_CL03_07                             CGAAATTGGTAGACGCTACGGACTTAATTGGATTGAGCCTTAGTATGGAAACCCACTAAGTG-----ATAACTTTCAAATTCAGGGAAACCGTGGAATTAATAAAAATAGGCAATCCTGAGCCAAATCCCGTTT------TTC------GAA--------AAT---GAGTAGGGAAAGCAAACCAGAAT-----------CAAAAAAGGATAGGTGCAGAGACTCAACGGAAGCTGTT-------CTAACA--------AA-----TAC---ATACA----AT-----ACAA------------------ATGGAGTTGATTGTCTTT-C----GCTGGT----------------------------------------------------------------------------------------------------------------------------------------------------------------------------------AGACGAGAATAAAGAGAGAGTCCCATTCTACATGTCAATACCGACAACAATGAAATTTATAG-TAAGAGGAAAATCCGTCGACT-----TTTTAAATCATGAGGGTTCAAGTCCCTCTATCCCCAAAAAA----------GCCCAT-TTGACCCCCT-AATTTTTT------ATC---------------------TTATTTATAC-----CTT--------T---------TCGT-------TAGC--GGTTAAAAATCCTT-----------------------------------------------------------------------------------------------------------------------------------------------------------------------------------------------------------------------------------------------------------------------------GTCTTATTC--------AATTAG--------TCATTTTTAATTTAAAT----TTTGTGTA---TTTT--CAA-AAAGAAA----A-CTTTACA---AGTAATACTTTTTG-------------ATATTTTTATTTTTAATTGACATAGACCCCA-----GCCCTCT-------------AGTA-------AAATAAGAACGGTGCATCA----ATAATGGTCGGGATAGCTCAGTTGGTAGAGCAGAGGACTGAAAAT?????????????
Desmaria_mutabilis|EF464486|Nickrent_4510A                                        ?????????????????????????????????????????????????AACCCACTAAGTG-----ATAACTTTCAAATTCAGGGAAACCGTGGAATTAATAAAAATAGGCAATCCTGAGCCAAATCCCGTTT------TTC------GAA--------AAT---GAGTAGGGAAAGCAAACCAGAAT-----------CAAAAAAGGATAGGTGCAGAGACTCAACGGAAGCTGTT-------CTAACA--------AA-----TAC---ATACA----AT-----ACAA------------------ATGGAGTTGATTGTCTTT-C----GCTGGT----------------------------------------------------------------------------------------------------------------------------------------------------------------------------------AGACGAGAATAAAGAGAGAGTCCCATTCTACATGTCAATACCGACAACAATGAAATTTATAG-TAAGAGGAAAATCCGTCGACT-----TTTTAAATCATGAGGGTTCAAGTCCCTCTATCCCCAAAAAA----------GCCCAT-TTGACCCCCT-AATTTTTT------ATC---------------------TTATTTATAC-----CTT--------T---------TCGT-------TAGC--GGTTAAAAATCCTT-----------------------------------------------------------------------------------------------------------------------------------------------------------------------------------------------------------------------------------------------------------------------------GTCTTATTC--------AATTAG--------TCATTTTTAATTTAAAT----TTTGTGTA---TTTT--CAA-AAAGAAA----A-CTTTACA---AGTAATACTTTTTG-------------ATATTTTTATTTTTAATTGACATAGACCCCA-----GCCCTCT-------------AGTA-------AAATAAGAACGGTGCATCA----ATAATGGTCGGGATAGCTCAGTTGGTAGAGCAGAGGACTGAAAATCCTCGTGCCCCAA
Englerina_ramulosa|DQ340577|A_Robertson_7280                                      CGAAATTGGTAGACGCTACGGACTTAATTAGGTTGAGCCTTAGTATGGAAACCCACTAAGTG-----ATAACTTTCAAATTCAGGGAAACCGTGGAATTAATAAAAATAGGCAATCCTGAGCCAAATCCCGTTT------TCC------GAA--------AAT---GAGTAGGGAAAGTAAGCCAGCAG----------AAAAAAAAGGATAGGTGCAGAGACTCAACGGAAGCTGTT-------CTAATA--------AA-----TAC---ATACA----AC-----ACAA------------------CTCGAGTTGA------TTGCCCAAGTTGGT----------------------------------------------------------------------------------------------------------------------------------------------------------------------------------AGGCGAGAATAAAGATAGAGTCCCATTCTACATGTCAATGCCGACAACAATGAAATTTATAG-TAAGAGGAAAATCCGTCGACT-----TTTTAAATCATGAGGGTTCAAGTCCCTCTATCCCCAAAAAA----------GCCTGT-TTGAACACCT-AATTCTTT------CTC---------------------TTATTTTTCC-----CTT--------T---------TCGT-------TAGC--AGTCAAAATCCTCT-TTCTTT---------------------TT------------------------------------------------CATATTTAGGCGAGAAATATCCATT-------TT------------AATAATTCACAG---------TCAGTACTTTATTTATATATTATATATTATTTATTT---ATATATTATATATTAATTATTAATTTAATTAATATATAATCTGAAATTT---------------A------CATTTAC----AAAGTATTATTC--------AATTTA-------GTCATTTTT------CAT----TTTGTGTATTTTTTTTTTTA-AAAA--------------AA---AA?AATAC-----------------------------TTT-T------TTAGAT--------------TT-----------------------------------------------TTAA??????????????????????????????????????????????????????
Ixocactus_inornus|DQ340609|Calvin_and_Wilson_MX03_04                              CGAAATTGGTAGACGCTACGGACTTAATTGGATTGAGCCTTAGTATGGAAACCCACTAAGTG-----ATAACTTTCAAATTCAGGGAAACCGTGGAATTAATAAAAATAGGCAATCCTGAGCCAAATCCCGTTT------TCC------GAA----------------GTAGGGAAAGCAAGCCAGAAT-----------AAAAAAAGGATAGGTGCAGAGACTCAACGGAAGCTGTT-------CTAACA--------AA-----TAC---ATACA----AA-----ACAA------------------ATGGGGTTGATTGTTTTT-C----GCCGGT----------------------------------------------------------------------------------------------------------------------------------------------------------------------------------AGACGAGAATAAAGATAGAGTCCCATTCTACATGTCAATACCTACAACAATGAAATTTATAGTTAAGAGGAAAATCCGTCGACT-----TTTTAAATCATGAGGGTTCAAGTCCCTCTATCCCCAAAAAA----------GCCCAT-TTGACCCCCT-AATTTTTT------CTC---------------------TTATTTATCCTTATCCCTTTCTCTAATTCTCTAATATCGT-------TAGC--GATTAAAAATCTTT-TTCATTT---------------------------------------------------------------------------TTAGGCAAGAAATCTCCATT-------TT------------AATAACTCACAG---------TCAGTAC------TTATA-------------------------------------------------------------CTGA------------------------------TTAC----AAAGTCTTATTC--------AATTAG--------TTATTTTT------AAT----TTTGTGTA---TTTT--CAA-AAAGAAA----A-CTTTACA---AGTAATAC-------------------TTTTTTATATTTTTAACTGACATAGACCCAA-----GCCTTCTATTCTAGCCTTCTAGTA-------AAATAAGAACGTCGCATCATATGATAATGGT??????????????????????????????????????????????????
Ligaria_cuneifolia|DQ340604|Calvin_and_Wilson_CL03_01                             CGAAATTGGTAGACGCTACGGACTTAATTTAATTGAGCCTTAGTATGGAAACCCACTAAGTG-----ATAATTTTCAAATTCAGGGAAACCGCGGAATTAA-AAAAAGAGGCAATCCTGAGCCAAATCCCGCTT------TCC------GAA--------AAT---GAGTGGGGAACACAAACCGGA----------AAAAAAAAGAGGATAGGTGCAGAGACTCAATGGAAGCTGTT-------CTAACA--------AA-----TAC---AAATA----ATACAAAACAA------------------AAGGGGTTGATTGTCTTT-C----GCCGAT----------------------------------------------------------------------------------------------------------------------------------------------------------------------------------AGACGAGAATAAAGATAGAGTCCCATTCTACATGTCAATACCGACAACAATGAAATTTATAG-TAAGAGGAAAATCCGTCGACT-----TTTAAAATCATGAGGGTTCAAGTCCCTCTATCCCCAAAAAG----------GCATAT-TTGATCCCCT-AATTTTTT------------------------------------------------------------------------------------------------------------------------------T------------------------------------------------CCTATTTAGGCAAGAAA-GCCCATT-------TT------------AATA-----------------ATAGTA-------------------------------------------------------------------------CTTACATTT---------------A------CAAATAC----AAAGTTTTATAG----------------------TCATTTAA------AAT----TTTTCGTA---TTTTCAAAA--------AGAAAACTTTAAA---AGTAATAT-----------------------------TTTTAATTGACAGAAAC--------------TT-----------------TCTAGTAAAATAAGAACGGCACATCA----AAAGTGGTCGGGATAGCTCAGTTGGTAGAGCAGAGGACTGAAAA??????????????
Ligaria_cuneifolia|DQ442940|G_Amico_76_BCRU                                       ????????????????????????????????????GCCTTAGTATGGAAACCCACTAAGTG-----ATAATTTTCAAATTCAGGGAAACCGCGGAA-AAA--AAAAGAGGCAATCCTGAGCCAAATCCCGCTT------TCC------GAA--------AAT---GAGTGGGGAACACAAACCGGAAT-------AAAAAAAAAGAGGATAGG?GCAGAGACTCAATGGAAGCTGTT-------CTAACA--------AA-----TAC---AAATA----ATACAAAACAA------------------AAGGGGTTGATTGTCTTT-C----GCCGAT----------------------------------------------------------------------------------------------------------------------------------------------------------------------------------AGACGAGAATAAAGATAGAGTCCCATTCTACATGTCAATACCGACAACAATGAAATTTATAG-TAAGAGGAAAATCCGTCGACT-----TTTAAAATCATGAGGGTTCAAGTCCCTCTATCCCCAAAAAG----------GCATAT-TTGATCCCCT-AATTT------------------------------------------------------------------------------------------------------------------------------------------------------------------------------------TATTTAGGCAAGAAA-GCCCATT-------TT------------AATA-----------------ATAGTA-------------------------------------------------------------------------CTTACATTT---------------A------CAAATAC----AAAGTTTTATAG----------------------TCATTTAA------AAT----TTTTCGTA---TTTTCAAAA--------AGAAAACTTTAAA---AGTAATAT-----------------------------TTTTAATTGACAGAAAC--------------CT-----------------TATAGTAAAAAAAGAACGGCACATCA----AAAGTGGTCGGGATAGCTCAGTTGGTAGAGCAGAGGACTGAAAATCCTCG????????
Notanthera_heterophylla|DQ340606|Calvin_and_Wilson_Cl03_03                        CGAAATTGGTAGACGCTACGGACTTAATTGGATTGAGCCTT??TATGGAAACCTACGAAGTG-----ATAACTTTCAAATTCAGGGAAACCGTGGAATTAATAAAAACAGGCAATCCTGAACCAAATCCCGTTT------TCC------GAA--------AAT---GAGTAGGGAAAGCAAGCCAGAAT-----------AAAAAAAGGATAGGTGCAGAGACTCAACGGAAGCTGTT-------CTAACA--------AA-----TAC---ATACA----AT-----ACAA------------------ATGGAGTTGA-----TTT-C----GCTGGT----------------------------------------------------------------------------------------------------------------------------------------------------------------------------------AGACGAGAATAAAGATAGAGTCCCATTCTACATGTTAATACCGACAACAATGAAATTTATAG-TAAGAGGAAAATCCGTCGACT-----TTTTAAATCATGAGGGTTCAAGTCCCTCTATCCCCAAAAAA----------GCCCAT-TTGACCCCCC-AATTTTTT------CTC---------------------TTATTTATCC-----CTT--------T---------TCGT-------TAGT--GGTTAAAAATCCCG-TTCATTT--------------------TT------------------------------------------------CATATTTAGACAAGAAACCCCCAGT-------TT------------AATAATTTACAG---------TCAGTAC------TTATA-------------------------------------------------------------CTGAAACTT---------------A------CATTTAC----AAAG-CTTAGTC------------------------ATTTAT------AAT----TTTGTGTA---TTTT--CAA-AAAGAAA----ACTT-GACA---AGTAATACTTTTTT-------------GTATTTTTCTTTTTAATTGACATA---------------TTCT-------------AGTA-------AAATAAGAACGGCGCATCA----ATAATGGTCAGGATAGCTCAGTTGGTAGAGCAGAGGACTGAAAAT?????????????
Notanthera_heterophylla|DQ442939|G_Amico_151_BCRU                                 ??????????????????????????????????????????????GGAAACCTACGAAGTG-----ATAACTTTCAAATTCAGGGAAACCGTGGAATTAATAAAAACAGGCAATCCTGAACCAAATCCCGTTT------TCC------GAA--------AAT---GAGTAGGGAAAGCAAGCCAGAAT-----------AAAAAAAGGATAGGTGCAGAGACTCAACGGAAGCTGTT-------CTAACA--------AA-----TAC---ATACA----AT-----ACAA------------------ATGGAGTTGA-----TTT-C----GCTGGT----------------------------------------------------------------------------------------------------------------------------------------------------------------------------------AGACGAGAATAAAGATAGAGTCCCATTCTACATGTTAATACCGACAACAATGAAATTTATAG-TAAGAGGAAAATCCGTCGACT-----TTTTAAATCATGAGGGTTCAAGTCCCTCTATCCCCAAAAAA----------GCCCAT-TTGACCCCCC-AATTTTTT------CTC---------------------TTATTTATCC-----CTT--------T---------TCGT-------TAGT--GGTTAAAAATCCCG-TTCATTT--------------------TT------------------------------------------------CATATTTAGACAAGAAACCCCCAGT-------TT------------AATAATTTACAG---------TCAGTAC------TTATA-------------------------------------------------------------CTGAAACTT---------------A------CATTTAC----AAAGTCTTAGTC------------------------ATTTAT------AAT----TTTGTGTA---TTTT--CAA-AAAGAAA----ACTTGGACA---AGTAATACTTTTTT-------------G?ATTTTTCTTTTTAATTGACATA---------------TTCT-------------AGTA-------AAATAAGAACGGCGCATCA----ATAATGGTCAGGATAGCTCAGTTGGTAGAGCAGAGGACTGAAAATCCTCGTGT?????
Nuytsia_floribunda|DQ340618|Calvin_and_Wilson_AU01_22                             ???????GGTAGACGCTACGGACTTAATTGGATTGAGCCTTAGTATGGAAACCCACTAAGTG-----ATAACTTTCAAATTCAGGGAAACCGTGGAATTAATAAAAATAGGCAATCCTGAGCCAAATCCCGTTT------TCC------GAA--------AAT---AAGTAGGGAAGTCAAGCCCGAAT-----------AAAAAAGGGATAGGTGCAGAGACTCAACGGGAGCTGTT-------CTAACA--------AA-----TAC---ATACA-----------------------------------GGAGTTGATTGTCTTT-C----GCTGATCGCAACTTCAGCAAAACCTCTATACATATGTATAGTACT----------------------------------------TAATGATTCGAATCCTTATTTTTTATACGAAAAAAAATTCGAATATTAATTGATCAAATCAATTACTCCATAGTCTGATAGATTTTTTGAAGATTAATCAGACGAGAATAAAGATAGAGTCCCATTCTACATGTCAATACCGACAACAATGAAATTTAGAG-TAAGAGGAAAATCCGTCGACT-----TTTGAAATCATGAGGGTTCAAGTCCCTCTATCCCCAAAAAA----------GCCCAT-TTGACTCCCT-AACCTTTTATCCTTTT----------------------------------------------------------TTGT-------TAGC--GGTTAAAAAGATTT-TTTATTTTTCATCTATTCCACTCTTTTCTTTCACAAACAGATTCGAATGTAATATATATAATACACGGACAAATGAACATCTTTAGGAAAGAAATCCCCATT-------TT------------CATAATTCACAG---------TTAATATCAGTACTTATA-------------------------------------------------------------CTGAAACTG---------------A------CATTTAC----AAAGTCTTATTC--------AATTGG--------TAATTTTT------AAT----TTTGTGTA---TTTTCAAAA--------AGAAAACTTTGAA------------------------------------TACTTTGTTTATCTTTTGAATTGACAAGCCCTCTACT-----------------------AAAATTAGAACGGCGCATCA----ATAATGGTCGGG??????????????????????????????????????????????
Nuytsia_floribunda|DQ788716|Nickrent_3080                                         ????????????????????????????????????????????????AAACCCACTAAGTG-----ATAACTTTCAAATTCAGGGAAACCGTGGAATTAATAAAAATAGGCAATCCTGAGCCAAATCCCGTTT------TCC------GAA--------AAT---AAGTAGGGAAGTCAAGCCCGAAT-----------AAAAAAGGGATAGGTGCAGAGACTCAACGGGAGCTGTT-------CTAACA--------AA-----TAC---ATACA-----------------------------------GGAGTTGATTGTCTTT-C----GCTGATCGCAACTTCAGCAAAACCTCTATACATATGTATAGTACTGAAATTTCAAATTTTATAAAAGAAATATAAATAATGAAAATAATGATTCGAATCCTTATTTTTTATACGAAAAAAAATTCGAATATTAATTGATCAAATCAATTACTCCATAGTCTGATAGATTTTTTGAAGATTAATCAGACGAGAATAAAGATAGAGTCCCATTCTACATGTCAATACCGACAACAATGAAATTTAGAG-TAAGAGGAAAATCCGTCGACT-----TTTGAAATCATGAGGGTTCAAGTCCCTCTATCCCCAAAAAA----------GCCCAT-TTGACTCCCT-AACCTTTTATCCCTTTT---------------------------------------------------------TTGT-------TAGC--GGTTAAAAAGATTTTGTTATTTTTCATCTATTCCACTCTTTTCTTTCACAAACAGATTCGAATGTAATATATATAATACACGGACAAATGAACATCTTTAGGAAAGAAATCCCCATT-------TT------------CATAATTCACAG---------TTAATATCAGTACTTATA-------------------------------------------------------------CTGAAACTG---------------A------CATTTAC----AAAGTCTTATTC--------AATTGG--------TAATTTTT------AAT----TTTGTGTA---TTTTCAAAA--------AGAAAACTTTGAA------------------------------------TACTTTGTTTATCTTTTGAATTGACAAGCCCTCTRCT-----------------------AAAATTAGACCGGCGCATCA----ATAATGGTCGGGATAGCTCAGT????????????????????????????????????
Oedina_pendens|EU544499|Nickrent_4329                                             ????????????????TACGGACTTAATTGGGTTGAGCCTTAGTATGGAAACCCACTAAGTG-----ATAACTTTCAAATTCAGGGAAACCGTGGAATTAATAAAAATAGGCAATCCTGAGCCAAATCCCGTTT------TCC------GAA--------AAT---GAGTAGGGAAAGCAAACCAGAAT-----------AAAAAAAGGATAGGTGCAGAGACTCAACGGAAGTTGTT-------CTAATA--------AA-----TCC---ATACA----AT-----ACAA------------------ATGGAGTTGA------TT-C----GCCAGT----------------------------------------------------------------------------------------------------------------------------------------------------------------------------------ATACAAGAATAAAGATAGAGTCCCATTTTACATGTCAATACCGACAACAATGAAATTTATAG-TAAGAAGAAAATCCGTCGACT-----TTTTAAATCATGAGGGTTCAAGTCCCTCTATCCCCAAAAAA-------------------------------------------------------------------------TCC-------------------------------------------------------------------------------------CC------------------------------------------------TTTATTTAGGCGAGAAATACCCATT-------TT------------AATAATTCACAG---------TCAGTA---------------------------------------------------------------------------GAAACTT---------------A------CATTTAC----AAAGTCTTATTC--------AATTAG-AAATTAGTCATTTTT------TAT----TTTGTGTA---TTTTTTAAA-AATA------AAATTTTACA---AGTAATAC-----------------------------TTTAT--TTAGTTAGAT--------------TT-----------------------------------------------TTAATGGTCGGGA?????????????????????????????????????????????
Oncocalyx_schimperi|DQ340574|Calvin_and_Wilson_Y88_02                             CGAAATTGGTAGACGCTACGGACTTAATTAGGTTGAGCCTTAGTATGGAAACCCGCTAAGTG-----ATAACTTTCAAATTCAGGGAAACCGTGGAATTAATCAAAATAGGCAATCCTGAGCCAAATCCCGTTT------TCC------GAAT-------AAT---GAGTAGGGAAAGCAAGCCAGAAT-----------AAAAAAAGGATAGGTGCAGAGACTCAACGGAAGCTGTT-------CTAATC--------AA-----TAC---ATACA----AT-----TGAT----------------------------------TC-CCCGGTGTGGT----------------------------------------------------------------------------------------------------------------------------------------------------------------------------------AGGCGAGAATAAAGATAGAGTCCCATTCTACATGTCAATACCGACAACAATGAAATTTATAG-TAATAGGAAAATCCGTCGACT-----TTTTAAATCATGAGGGTTCAAGTCCCTCTATCCCCAAAAAA----------GCCCGT-TTGAACCCCT-AATTCTTT------CTC---------------------TTATTTATCC-----CTT--------T---------TCGT-------TAGT--AGTTCAAAATCT------------------------------TT------------------------------------------------CATATTTAGGCGAGAAATACCCGTTTTAATAATT--------CACAGATAATTCACAG---------TCAGTACTTTTTATAT-----------------------ATA-------------------------------------CTGAAACTT---------------A------CATTTAC----AAAGTATTATTC--------AATTAG--------TCATTTTT------CAT----TTTGTGTAT--TAAAAAATA-AATA------AAATTTGACA---AGTAATAC-----------------------------TTT-T------TTAGAT--------------TT-----------------------------------------------TTAATGGTCGGGATAGCTCAKTTGGTAGAGCAGAGGACTGAAAAT?????????????
Oncocalyx_sulfureus|EU544500|Nickrent_2850                                        ????????????ACGCTACGGACTTAATTAGGTTGAGCCTTAGTATGGAAACCCACTAAGTG-----ATAACTTTCAAATTCAGGGAAACCGTGGAATTAATAAAAATAGGCAATCCTGAGCCAAATCCCGTTT------TCC------GAA--------AAT---GAGTAAGGAAAGCAAGCCAGAAT-----------AAAAAAAGGATAGGTGCAGAGACTCAACGGAAGCTGTT-------CTAATA--------AA-----TAC---ATACA----AT-----ACAA---------ACAATACAAATGGAGTTAA------TT-CCACGGTTGAT----------------------------------------------------------------------------------------------------------------------------------------------------------------------------------AGGCGAGAATAAAGATAGAGTCCCATTCTACATGTCAATACCGACAACAATGAAATTTATAG-TAATAGGAAAATCCGTCGACT-----TTTTAAATCATGAGGGTTCAAGTCCCTCTATCCCCAAAAAA----------GCCCGT-TTGAACCCCT-AATTCTTT------CTC---------------------TTATTTATCC-----CTT--------T---------TCGT-------TAGT--AGTTCAAAACCCTC----TTCATTT-----------------TT------------------------------------------------CATATTTAGGCGAGAAATACCCGTT-------TT------------ACTAATTCACAG---------TCAGTAATATA--------------------------------------------------------------------CTGAAACTT-------------------------------------------------------------------ACATTTTT------CAT----TTTGTGTA------TTAAAAAAATA------AAATTTTACA---AGTAATAC-----------------------------TTT-T------TTAGAT--------------TT-----------------------------------------------TTAATGGTCGGGATAGCTCAGTTGGTAGAGCAGAGGACTGAAAATCCTCGTGTCACC?
Oryctanthus_occidentalis|DQ340613|Calvin_and_Wilson_CR01_11                       CGAAATTGGTAGACGCTACGGACTTAATTGGATTGAGCCTTAGTATGGAAACCCACTAAGTG-----ATAACTTTCAAATTCAGGGAAACCGTGGAATTAATAAAAATAGGCAATCCTGAGCCAAATCCCGTTT------TCC------GAA--------AAC---GAGTAGGGAAAGCAAGCCAGAAT-----------AAAAAAAGGATAGGTGCAGAGACTCAACGGAAGCTGTT-------CTAACA--------AA-----TACATAATACAATACAA-----ACAA------------------ATGGGGTTGATTGTCTTT-G----GCCGGT----------------------------------------------------------------------------------------------------------------------------------------------------------------------------------AGACGAGAATAAAGATAGAGTCCCATTCTACATGT-----CCTACAACAATGAAATTTATAGTTAAGAGGAAAATCCGTCGACT-----TTTAAAATCATGAGGGTTCAAGTCCCTCTATCCCCAA--------------GCCCAT-TGGAACCCCT-CATTTTTG------ATC---------------------TTATTTATAC-----ATT--------T---------TCGT-------TAGC--GATTAAAAATATTT-TTCATAT---------------------------------------------------------------------------TTAGGCAAGAAATCTCCATT-------TT------------CATAACTCACAG---------TCAGTAC------TTATA-------------------------------------------------------------CTGAAAATA---------------A------CATTTAT----AAAGTATTATTCAATATTC-AATTAG--------TTCTTTTT------CAT----TTTGTGTA---TTTT--CAAAAATAAAA------CTTTACA---AGTCATACTTTTTTCT-----------ATTTTTCTTTTTTTCATTGACATAGACTCAA-----GACTTTT-------------AGTA-------AAATAATAAC-----------------------GG??????????????????????????????????????????????
Oryctanthus_occidentalis|EU544501|Nickrent_2763                                   ???????????????????????????????????????????????????????????????????????????????????????????????????????????????????????????????????????????????------??????????????---??????????????????????????????????????????????????????????????????????????????????????????????????????????????????????????????????????????????????????TTGATTGTCTTT-C----GCCGGT----------------------------------------------------------------------------------------------------------------------------------------------------------------------------------AGACGAGAATAAAGATAGAGTCCCATTCTACATGT-----CCTACAACAATGAAATTTATAGTTAAGAGGAAAATCCGTCGACT-----TTTTAAATCATGAGGGTTCAAGTCCCTCTATCCCCAA--------------GCCCAT-TTGAACCCCT-AATTTTTT------CTC---------------------TTATTTATCC-----CTC--------T---------TCGT-------TAGC--GATTAAAAATCTTT-TTCTTTT--------------------TG------------------------------------------------CATATTTAGGCAAGAAATCCCCATT-------TT------------CATAACTCACAG---------TCAGTACTTTAACTTATA-------------------------------------------------------------CTGAAACTT---------------A------CATTTAC----A-------------------AATTAG--------TTCTTTCT-------TT----TTTGTGTA---TTTT--CAA-------------------------GTAATACTTTCTGAT-----------ATTGTTCTTCTTCTAATTGACATAGACCCAA-----GCCTTTT-------------AGTA-------AAATAAGAACGGCGCATCA----ATAAT-----GG??????????????????????????????????????????????
Phthirusa_pyrifolia|DQ340608|Calvin_and_Wilson_CR01_03                            CGAAATTGGTAGACGCTACGGACTTAATTGGATTGAGCCTTAGTATGGAAACCCACTAAGTG-----AGAACTTTCAAATTCAGGGAAACCGTGGAATTAATAAAAATAGGCAATCCTGAGCCAAATCCCGTTT------CCC------GAA--------AAC---GAGTAGGGAAAGCAAGCCAGAAT-----------AAAAAAAGGATAGGTGCAGAGACTCAACGGAAGCTGTT-------CTAACA--------AA-----TAC---ATACA----AT-----ACAA------------------ATGGGGTTGATTGTCTTT-C----GCCGGT----------------------------------------------------------------------------------------------------------------------------------------------------------------------------------AGACGAGAATAAAGATAGAGTCCCATTCTACATGT-----CCTACAACAATGAAATTTATAGTTAAGAGGAAAATCCGTCGACT-----TTTTAAATCATGAGGGTTCAAGTCCCTCTATCCCCAA--------------GCCCAT-TTGAACCCCT-AATTTTTT------CTC---------------------TTATTTATCC-----CTT--------T---------TCGT-------TAGC--GATTAAAAATCTTT-TTCATTT--------------------TG------------------------------------------------CATATTTAGGCAAGAAATCCCCATT-------TT------------CATAACTCACAG---------TCAGTAC-TTAACTTATA-------------------------------------------------------------CTGAAACTT---------------A------CATTTAC----A-------------------AATTAG--------TTCTTTCT-------TT----TTTGTGTA---TTTT--CAA-------------------------ATAATACTTTTTGAT-----------ATTTTTCTTTTTTTAATTGACATAGACCCAA-----GCCTTTT-------------AGTA-------AAATAAGAACGGCGCATCA----ATAATGGTTGGGATA???????????????????????????????????????????
Phthirusa_pyrifolia|EU544504|Nickrent_2762                                        ?????????????CGCTACGGACTTAATTGGATTGAGCCTTAGTATGGAAACCCACTAAGTG-----ATAACTTTCAAATTCAGGGAAACCGTGGAATTAATAAAAATAGGCAATCCTGAGCCAAATCCCGTTT------CCC------GAA--------AAC---GAGTAGGGAAAGCAAGCCAGAAT-----------AAAAAAAGGATAGGTGCAGAGACTCAACGGAAGCTGTT-------CTAACA--------AA-----TAC---ATACAATACAA-----ACAA------------------ATGGGGTTGATTGTCTTT-G----GCCGGT----------------------------------------------------------------------------------------------------------------------------------------------------------------------------------AGACGAGAATAAAGATAGAGTCCCATTCTACATGT-----CCTACAACAATGAAATTTATAGTTAAGAGGAAAATCCGTCGACT-----TTTAAAATCATGAGGGTTCAAGTCCCTCTATCCCCAA--------------GCCCAT-TGGAACCCCT-CATTTTTG------ATC---------------------TTATTTATAC-----ATT--------T---------TCGT-------TAGC--GATTAAAAATATTT-TTCATAT---------------------------------------------------------------------------TTAGGCAAGAAATCTCCATT-------TT------------CATAACTCACAG---------TCAGTAC------TTATA-------------------------------------------------------------CTGAAAATA---------------A------CATTTAT----AAAGTATTATTCAATATTC-AATTAG--------TTCTTTTT------CAT----TTTGTGTA---TTTT--CAAAAATAAAA------CTTTACA---AGTCATACTTTTTTCT-----------ATTTTTCTTTTTTTCATTGACATAGACTCAA-----GACTTTT-------------AGTA-------AAATAATAACGGCGCATCA----ATAATGGTTGGGATA???????????????????????????????????????????
Plicosepalus_curviflorus|DQ340575|Calvin_and_Wilson_Y88_03                        CGAAATTGGTAGACGCTACGGACTTAATTGGGTTGAGCCTTAGTACGGAAACCCACTAAGTG-----ATAACTTTCAAATTCAGGGAAATCTTGGAATTAATAAAAATAGGCAATCCTGAGCCAAATCCCGTTTTTAGAATCC------GAA--------AAT---GAGTAGGGAAAGCAAGCCAGAAT-----AAAAAAAATAAAAGGATAGGTGCAGAGACTCAACGGAAGCTGTT-------CTAATA--------AA-----TAC---ATACA----AT-----ACAA---------------AAAATGGAGTTAA------TT-C----GCCAAT----------------------------------------------------------------------------------------------------------------------------------------------------------------------------------AGACGAGAATAAAGATAGAGTCCCATTCTACATGTCAATACCGACAACAATTCAATTTATAG-TAAGAGGAAAATCCGTCGACTTTTTATTTTAAATCATGAGGGTTCAAGTCCCTCTATCCCCAAAAAA----------GCCCGT-TTGAACCCCT-AATTATTT------CTC---------------------TTATTTATCC-----TAT--------T---------TCGT-------TAGC--AATTATAAATCCCC----------------------------TT------------------------------------------------CATTTTT---CGAGAAATACCCATT-------TT------------AATAATTCACAG---------TCAGTACTTTATATA----------------------------------------------------------------CTGAAACTT---------------A------CATTGTAATACAAAATCTTATTC--------ACTTAG--------TCATTTTT------CAT----TTTGTATA---TTTTAAAAA--------ATAAAATTTTACA-----------------------------------------------AGTTTTAGAT--------------TT-----------------------------------------------TTAATGGTCGGGATA???????????????????????????????????????????
Psittacanthus_schiedeanus|DQ340610|Calvin_and_Wilson_CR01_09                      ????????????????TACGGACTTAATTGGATTGAGCCTTAGTATGGAAACCCACTAAGTG-----ATAACTTTCAAATTCAGGGAAACTGTGGAATTAATAAAAATAGGCAATCCTGAGCCAAATCCCGTTT------CCC------GAA--------AAC---GAGTAGGGAAAACAAAT-----------------AAAAAAAGGATAGGTGCAGAGACTCAACGGAAGCTGTT-------CTAACA--------AA-----TAC---ATACA----AT-----ACAA------------------ATGGAGTTGGTTGTCTTT-C----GCCGGT----------------------------------------------------------------------------------------------------------------------------------------------------------------------------------AGACGAGAATAAAGATAGAGTCCCATTCTACATGTCAATACCTACAACAATGAAATTTATAGTTAAGAGGAAAATCCGTCGACT-----TTTTAAATCATGAGGGTTCAAGTCCCTCTATCCCC--------------------AC-TTGACCCCTC-AATT-TTT------CTC---------------------TTATTTATAC-----CTT--------T---------TCAT-------TATC--GATTTAAAATCTTT-TTAATTT--------------------TT------------------------------------------------CATATTTAGGCAAGAAATCCTTATT-------TT------------AATAA-----------------CAGTAC------TTATA-------------------------------------------------------------CTGAAACTT---------------AAACTTACATTTAC----AAAGTCTTATTC--------AATTAG--------TTATTTAA------AAT----TTTGTGTA---TTTT--TAA-AAAGAAA--------------------------------------------------------------------ACTTTA-----GCCTTCT-------------AGTA-------AAATAAGAACGGCGCATCA----ATAATGGTTGGGATAGCTCAGTTGGTAGAGCAGA????????????????????????
Septulina_glauca|EU544506|Nickrent_4089                                           ???????????GACGCTACGGACTTAATTGGGTTGAGCCTTAGTATGGAAACCCACTAAGTG-----ATAACTTTCAAATTCAGGGAAACCGTGGAATTAATAAAAATAGGCAATCCTGAGCCAAATCCCGTTT------TCC------GAA--------AAT---GAGTAGGGAAAGCAAGCCAGAAT-----------AAAAAAAGGATAGGTGCAGAGACTCAACGGAAGCTGTT-------CTAATA--------AA-----TAC---ATACA----AT-----ACAA------------------ATGGAGTGAA------TT-C----GACGGT----------------------------------------------------------------------------------------------------------------------------------------------------------------------------------AGCCGAGAATAAAGATAGAGTCCCATTCTACATGTCAATACCGACAACAATGAAATTTATAG-TAAGAGGAAAATCCGTCGACT-----TTTTAAATCATGAGGGTTCAAGTCCCTCTATCCCCAAAAAA----------GCCCGT-TTGAACCCCG-AATTTATT-----CTTC---------------------TTATTTATAC-----CCT--------T---------TCGT-------TAGC--AATTACAAATCTC---------------------------------------------------------------------------------------GGTGCTAACTACCTATT-------TT------------AATAATTCACAG---------TCAGTACTTTAT---------------------------ATA-------------------------------------TTTAAACTT---------------A------CATTTAC----ATAGTCTTATTC--------AATTAG--------TCATTTTT------AAT----TTTGTGTA---TTTTAAA-A-AATA------ACATTTTACA---AGGAATAC-----------------------------TTG-T--TTCGTTCGAT--------------TT-----------------------------------------------GTAATGGTCGGGATAGCTCAGTTGGTAGAGCAGAGGACTGAAAATCCTCGTGTCGCCC
Socratina_bemarivensis|EU544507|Nickrent_4179                                     ???????????????CTACGGACTTAATTAAGTTGAGCCTTAGTATGGAAACCCACTAAGTG-----ATAACTTTCAAATTCAGGGAAACCGTGGAATTAATAAAAATAGGCAATCCTGAGCCAAATCCCGTTT------TCC------GAA--------AAT---GAGTAGGTAAAGCAAGACAGAAT-----------AAAAAAAGGATAGGTGCAGAGACTCAACGGAAGCTGTT-------CTAATA--------AA-----TAC---ATACA----AT-----ACAA------------------ATGGAGTTGA------TT-C----GCCGGT----------------------------------------------------------------------------------------------------------------------------------------------------------------------------------AAACGAGAATAAAGATAGAGTCCCATTCTACATGTCAATACCGACAACAATGAAATTTATAG-TAAGAGGAAAATCCGTCGACT-----TTTTAAATCATGAGGGTTCAAGTCCCTCTATCCCCAAAAAA----------GCCCGT-TTGAACTCCT-AATTCTTT------CTC---------------------TTATTTATCC-----CTT--------T---------TCGT-------TAGC--AGTTAAAAATCCCC----TTCATTT-----------------TT------------------------------------------------CATATTTAGGCGAGAAATACCCATT-------TT------------AATAATTCACAG---------TCAGTACTTTAT---------------------------ATA-------------------------------------CTGAAACTT---------------A------CATTTAC----AAAGTCTTATTC--------AATTAG--------TCATTTTT------CAT----TTTGTGTA---TTTTAAA-A-AAGA------AAATTTTACA---AGTACTAC-----------------------------TTT-T------TTAGAT--------------TT-----------------------------------------------T?????????????????????????????????????????????????????????
Struthanthus_oerstedii|EU544509|Nickrent_2728                                     ???????????GACGCTACGGACTTAATTGGATTGAGCCTTAGTATGGAAACCCACTAAGTG-----ATAACTTTCAAATTCAGGGAAACCGTGGAATTAATAAAAATAGGCAATCCTGAGCCAAATCCCGTTT------CCC------GAA--------AAC---GAGTAGGGAAAGCAAGCCAGAAT-------AAATAAAAAAAGGATAGGTGCAGAGACTCAACGGAAGCTGTT-------CTAACA--------AA-----TAC---ATACA----AT-----ACAA------------------ATGGGGTTGATTGTCTTT-C----GCCGGT----------------------------------------------------------------------------------------------------------------------------------------------------------------------------------AGACGAGAATAAAGATAGAGTCCCATTCTACATGTTAATACCTACAACAATGAAATTTATAGTTAAGAGGAAAATCCGTCGACT-----TTTTAAATCATGAGGGTTCAAGTCCCTCTATCCCCAAAAAA----------GCCCAT-TTGACCCCCT-AATTA----------TC---------------------TTATTTATCC-----CTT--------T---------TCGT-------TAGC--GATTAAAAATCTTT-TTCATTT---------------------------------------------------------------------------TTAGGCAAGAAATCCCCATT-------TT------------AATAACTCACAG---------TCAGTAC------TTATA-------------------------------------------------------------CTGAAACTT---------------ACATT--CATTTAC----AAATTC--------------AATTAG--------TTATTTTT------GAT----TTTGTGTA---TTTT--CAA-AAAGAAA----A-CTTTACA---AGTAATAC-------------------TTTTTTATATTTTAAATTGATATAGACCCAA-----GCCTTCT-------------AGTA-------AAATAAGAACGGCGCATCA----ATAATGGTTGGGATAGCTCAGTTGGTAGAGCAGAGGACTGAAAATCCTCGTGTCACCC
Struthanthus_orbicularis|DQ340607|Calvin_and_Wilson_CR01_02                       ??????????????????????????????????????????GTATGGAAACCCACTAAGTG-----ATAACTTTCAAATTCAGGGAAACCGTGGAATTAATAAAAATAGGCAATCCTGAGCCAAATCCCGTTT------CCC------GAA--------AAC---GAGTAGGGAAAGCAAGCCAGAAT-----------AAAAAAAGGATAGGTGCAGAGACTCAACGGAAGCTGTT-------CTAACA--------AA-----TAC---ATACA----AT-----ACAA------------------ATGGGGTTGATTGTCTTT-C----GCCGGT----------------------------------------------------------------------------------------------------------------------------------------------------------------------------------AGACGAGAATAAAGATAGAGTCCCATTCTACATGTCAATACCTAC???????????????????????????????????????-----???????????????????????????????????AAAAAA----------GCCCAT-TTGACCCCCT-AATTTTTT------CTC---------------------TTATTTATCC-----CTT--------G---------TCGT-------TAGT--GATTAAAAATCTTT-TTCATTT--------------------TT------------------------------------------------CATATTTAGGCAAGAAATCCCCATT-------TT------------AATAACTCACAG---------TCAGTAT------TTATA-------------------------------------------------------------CTGAAACTT---------------A------CATTTAC----AAAGTCTTATTC--------AATTAG--------TTATTTTG------AAT----TTTGTGTA---TTTT--CAA-AAAGAAA----A-CTTTACA---AKTA???CTTT--TTAT----------ATTTTTATTTTTTAAATTGACATAGACCCAA-----GCCTTCT-------------AGTA-------AAATAAGAACGKCGCGTC???????????????????????????????????????????????????????????????
Struthanthus_woodsonii|EU544510|Nickrent_2761                                     ????????????????????????????????????????????????AAACCCACTAAGTG-----ATAACTTTCAAATTCAGGGAAACCGTGGAATTAATAAAAATAGGCAATCCTGAGCCAAATCCCGTTT------CCC------GAA--------AAC---GAGTAGGGAAAGCAAGCCAGAAT-----------AAAAAAAGGATAGGTGCAGAGACTCAACGGAAGCTGTT-------CTAACA--------AA-----TAC---ATACA----ATACAAATCAA------------------ATGGGGTTGATTGTCTTT-C----GCCGGT----------------------------------------------------------------------------------------------------------------------------------------------------------------------------------AGACGAGAATAAAGATAGAGTCCCATTCTACATGTCAATACCTACAACAATGAAATTTATAGTTAAGAGGAAAATCCGTCGACT-----TTTTAAATCATGAGGGTTCAAGTCCCTCTATCCCCAAAAAA----------GCCCAT-TTGACCCCCT-AATTTTTT------ATC--------------------------------------T--------T---------ACGT-------TAGC--GATTAAAAATCTTT-TTCATTT---------------------------------------------------------------------------TTAGGCAAGAAATCCCCATT-------TT------------AATAACTCACAG---------TCAGTAC------TGATA-------------------------------------------------------------CTGAAACTT---------------A------CATTTAC----AAAGTCTTATTC--------AATTAG--------TTA-------------T----TTTGTGTA---TTTT--CAA-AAAGAAA----A-CTTT---------------------------------------------------------------A-----GCCTTCTAGTAAA-------AGTA-------AAATAAGAACGGCGCA----------ATGGTTGGGATAGCTCAGTTGGTAGAGCAGAGGACTGAAAATCCTCGTGTCACC?
Tapinanthus_constrictiflorus|EU544511|Nickrent_3088                               ????????????????????????????????????????????????????CCACTAAGTG-----ATAACTTTCAAATTCAGGGAAACCGAGGAATTAATAAAAATAGGCAATCCTGAGCCAAATCCCGTTT------TCC------GAA--------AAT---GAGTAGGGAAAGCAAGCTAGAAT-----------AAAAAAAGGATAGGTGCAGAGACTCAACGGAAGCTGTT-------CTAATA--------AA-----TAC---ATACA----AT-----ACAA------------------ATGGAGTTGA------TT-CCCCAGTCGGT----------------------------------------------------------------------------------------------------------------------------------------------------------------------------------AGGCGAGAATAAAGATAGAGTCCCATTCTACATGTCAATACCGACAACAATGAAATTTATAG-TAATAGGAAAATCCGTCGACT-----TTTTAAATCATGAGGGTTCAAGTCCCTCTATCCCCAAAAAA----------GCCCGT-TTGAACCCCT-AATTATTT------TTCTTATCTTATTTATTATATTTATTATTTATCC-----CTT--------T---------TCGT-------TAGC--AGTTCAAAATCCTCTTTTTTTT--------------------TT------------------------------------------------CATATTTAGGCGATAAATATCTGTT-------TT------------AATAATTCACAG---------TCAGTACTTAATTTAAACTTAATTTAATATATATACTGAATATATA---------------------------------CTAAAACTT---------------A------TATTTAC----AAAGTATTG-------------------------GCATTTTT------CAT----TTTGTGTATTGTATTAAAAAAAAAGAAAGAATACTTTT------------------------------------------------------TTAGAT--------------TT-----------------------------------------------TTAATGGTCGGGATAGCTCATTTGGTAGAGCAGAGGACTGAAAATCCTC?????????
Tripodanthus_acutifolius|DQ340615|Calvin_and_Wilson_AR03_04                       CGAAATTGGTAGACGCTACGGACTTAATTGGATTGAGCCTTAGTATGGAAACCCACTAAGTG-----ATAACTTTCAAATTCAGGGAAACCGCGGAATTAATAAAAATAGGCAATCCTGAGCCAAATCCCGTTT------TTC------GAA--------AAC---GAGTAGGGAAAGCAAGCCAGAAT-----------AAAAAAAGGATAGGTGCAGAGACTCAACGGAAGCTGTT-------CTAACA--------AA-----TAC---ATACA----AT-----ACAA------------------ATGGGGTTGATTGTCTTT-C----GCCGGT----------------------------------------------------------------------------------------------------------------------------------------------------------------------------------AGACGAGAATAAAGATAGAGTCCCATTCTACATGTCAATACCTACAACAATGAAATTTATAGTTAATAGGAAAATCCGTCGACT-----TTTTAAATCATGAGGGTTCAAGTCCCTCTATCCCCAAAAAA----------GCCCAT-TTGACCCCCT-AATTTTTT------CTC---------------------TTATTTATCC-----CCT--------T---------TCGT-------TAGC--GATTAAAAATCTTT-TTCATTT--------------------TT------------------------------------------------CATATTTAGGCAAGAAATCCCCATT-------TT------------AATAACTCACAG---------TCAGTAC------TTATA-------------------------------------------------------------CTGAAACTT---------------A------CATTTAC----AAAGTCTTATTC--------AATTAG--------TTATTTTA------AAT----TTTGTGTA---TTTT--CAA-AAAGAAA----A-CTTTACA---AGTAATACTTT-TTTAT----------ATTTTTAT-TTTTTAATTGACATAGACCCAA-----GCCTTCT-------------AGTA-------AAATAAGAACGGCGCATCA----ATAATGGTTGGGATAGCTCAGTTGGTAGAGCAGAGGACTGAAAAT?????????????
Tripodanthus_acutifolius|EU544513|Nickrent_4927                                   ???????????GACGCTACGGACTTAATTGGATTGAGCCTTAGTATGGAAACCCACTAAGTG-----ATAACTTTCAAATTCAGGGAAACCGCGGAATTAATAAAAATAGGCAATCCTGAGCCAAATCCCGTTT------TTC------GAA--------AAC---GAGTAGGGAAAGCAAGCCAGAAT-----------AAAAAAAGGATAGGTGCAGAGACTCAACGGAAGCTGTT-------CTAACA--------AA-----TAC---ATACA----AT-----ACAA------------------ATGGGGTTGATTGTCTTT-C----GCCGGT----------------------------------------------------------------------------------------------------------------------------------------------------------------------------------AGACGAGAATAAAGATAGAGTCCCATTCTACATGTCAATACCTACAACAATGAAATTTATAGTTAATAGGAAAATCCGTCGACT-----TTTTAAATCATGAGGGTTCAAGTCCCTCTATCCCCAAAAAA----------GCCCAT-TTGACCCCCT-AATTTTTT------CTC---------------------TTATTTATCC-----CCT--------T---------TCGT-------TAGC--GATTAAAAATCTTT-TTCATTT--------------------TT------------------------------------------------CATATTTAGGCAAGAAATCCCCATT-------TT------------AATAACTCACAG---------TCAGTAC------TTATA-------------------------------------------------------------CTGAAACTT---------------A------CATTTAC----AAAGTCTTATTC--------AATTAG--------TTATTTTA------AAT----TTTGTGTA---TTTT--CAA-AAAGAAA----A-CTTTACA---AGTAATACTTT-TTTAT----------ATTTTTATTTTTTTAATTGACATAGACCCAA-----GCCTTCT-------------AGTA-------AAATAAGAACGGCGCATCA----ATAATGGTTGGGATAGCTCAGTTGGTAGAGCAGAGGACTGAAAATCCTCGTGTCACC?
Tripodanthus_acutifolius|HM010425|Nickrent_4983                                   ????????????????????????????????????????????????AAACCCACTAAGTG-----ATAACTTTCAAATTCAGGGAAACCGCGGAATTAATAAAAATAGGCAATCCTGAGCCAAATCCCGTTT------TTC------GAA--------AAC---GAGTAGGGAAAGCAAGCCAGAAT-----------AAAAAAAGGATAGGTGCAGAGACTCAACGGAAGCTGTT-------CTAACA--------AA-----TAC---ATACA----AT-----ACAA------------------ATGGGGTTGATTGTCTTT-C----GCCGGT----------------------------------------------------------------------------------------------------------------------------------------------------------------------------------AGACGAGAATAAAGATAGAGTCCCATTCTACATGTCAATACCTACAACAATGAAATTTATAGTTAATAGGAAAATCCGTCGACT-----TTTTAAATCATGAGGGTTCAAGTCCCTCTATCCCCAAAAAA----------GCCCAT-TTGAACCCCT-AATTATTT------CTC---------------------TTATTTATCC-----CCT--------T---------TCGT-------TAGC--GATTAAAAATCTTT-TTCATTT--------------------TT------------------------------------------------CATATTTAGGCATGAAATCCCCATT-------TT------------AATAACTCACAG---------TCAGTAC------TTATAT------------------------------------------------------------CTGAAACTT---------------A------CATTTAC----AAAGTCTTATTC--------AATTAG--------TTATTTTA------AAT----GTTGTGTA---TTTT--CAA-AAAGAAA----A-CTTTACA---AGTAATACTTT-TTTAT----------ATTTTTATTTTTTTAATTGACATAGACCCAA-----GCCTTCT-------------AGTA-------AAATAAGAACGGTGCATCA----ATAATGGTTGGGATAGCTCAGTTGGTA???????????????????????????????
Tripodanthus_acutifolius|HM010426|Nickrent_4998                                   ?????????????CGCTACGGACTTAATTGGATTGAGCCTTAGTATGGAAACCCACTAAGTG-----ATAACTTTCAAATTCAGGGAAACCGCGGAATTAATAAAAATAGGCAATCCTGAGCCAAATCCCGTTT------TTC------GAA--------AAC---GAGTAGGGAAAGCAAGCCAGAAT-----------AAAAAAAGGATAGGTGCAGAGACTCAACGGAAGCTGTT-------CTAACA--------AA-----TAC---ATACA----AT-----ACAA------------------ATGGGGTTGATTGTCTTT-C----GCCGGT----------------------------------------------------------------------------------------------------------------------------------------------------------------------------------AGACGAGAATAAAGATAGAGTCCCATTCTACATGTCAATACCTACAACAATGAAATTTATAGTTAATAGGAAAATCCGTCGACT-----TTTTAAATCATGAGGGTTCAAGTCCCTCTATCCCCAAAAAA----------GCCCAT-TTGACCCCCT-AATTTTTT------CTC---------------------TTATTTATCC-----CCT--------T---------TCGT-------TAGC--GATTAAAAATCTTT-TTCATTT--------------------TT------------------------------------------------CATATTTAGGCAAGAAATCCCCATT-------TT------------AATAACTCACAG---------TCAGTAC------TTATA-------------------------------------------------------------CTGAAACTT---------------A------CATTTAC----AAAGTCTTATTC--------AATTAG--------TTATTTTA------AAT----TTTGTGTA---TTTT--CAA-AAAGAAA----A-CTTTACA---AGTAATACTTT-TTTAT----------ATTTTTATTTTTTTAATTGACATAGACCCAA-----GCCTTCT-------------AGTA-------AAATAAGAACGGCGCATCA----ATAATGGTTGGGATAGCTCAGTTGGTAGAGCAGAGGACTGAAAATCCTCGTG??????
Tripodanthus_acutifolius|HM010431|Nickrent_5318                                   ?????????????????????????????????????????????????????????????????????????????????????????????????????????????????????TGAGCCAAATCCCGTTT------TCC------GAA--------AAC---GAGTAGGGAAAGCAAGCCAGAAT-----------AAAAAAAGGATAGGTGCAGAGACTCAACGGAAGCTGTT-------CTAACA--------AA-----TAC---AT?CA----AT-----ACAA------------------ATGGGGTTGATTGT?TTT-C----GCCGGT----------------------------------------------------------------------------------------------------------------------------------------------------------------------------------AGACGAGAATAAAGATAGAGTCCCATTCTACATGTCAATACCTACAACAATGAAATTTATAGTTAAGAGGAAAATCCGTCGACT-----TTTTAAATCATGAGGGTTCAAGTCCCTCTATCCCCAAAAAA----------GCCCAT-TTGACCCCCT-AATTTTTT------CTC---------------------TTATTTATCC-----CTT--------T---------TCGT-------TAGC--GATTAAAAATCTTT-TTCATTT--------------------TT------------------------------------------------CATATTTAGGCAAGAAAGCCCCATT-------TT------------AATAACTCACAG---------TCAGTAC------TTATA-------------------------------------------------------------CTGAAACTT---------------A------CATTTAC----AAAGTCTTATTC--------AATTAG--------TTATTTTT------??T----TTTGTGTA---TTTT--CAA-AAAGAAA----A-CTTTACA---AGTAATACTTT-TTTAT----------ATTTTTATTTTTTTAATTGACATAGACCCAA-----GCCTTCT-------------AGTA-------AAATAAGAACGGCGCATCA----ATAATGGTTGGGATAGCTCAGTTGGTAGAGCAGAGGACTGAAAATCCTCGCGCAG???
Tripodanthus_acutifolius|HM010432|Nickrent_5321                                   ???????????GACGCTACGGACTTAATTGGATTGAGCCTTAGTATGGAAACCCACTAAGTG-----ATAACTTTCAAATTCAGGGAAACCGTGGAATTAATAAAAATAGGCAATCCTGAGCCAAATCCCGTTT------TTC------GAA--------AAC---GAGTAGGGAAAGCAAGCCAGAAT-----------AAAAAAAGGATAGGTGCAGAGACTCAACGGAAGCTGTT-------CTAACA--------AA-----TAC---ATACA----ATACAAAACAA------------------ATGGGGTTGATTGTCTTT-C----GCCGGT----------------------------------------------------------------------------------------------------------------------------------------------------------------------------------AGACGAGAATAAAGATAGAGTCCCATTCTACATGTCAATACCTACAACAATGAAATTTATAGTTAATAGGAAAATCCGTCGACT-----TTTTAAATCATGAGGGTTCAAGTCCCTCTATCCCCAAAAAA----------GCCCAT-TTGACCCCCT-AATTTTTT------CTC---------------------TTATTTATCC-----CCT--------T---------TCGT-------TAGC--GATTAAAAATCTTT-TTCATTT--------------------TT------------------------------------------------CATATTTAGGCAAGAAATCCCCATT-------TT------------AATAACTCACAG---------TCAGTAC------TTATA-------------------------------------------------------------CTGAAACTT---------------A------CATTTAC----AAAGTCTTATTC--------AATTAG--------TTATTTTT------AAT----TTTGTGTA---TTTT--CAA-AAAGAAA----A-CTTTACA---AGTAATACTTT-TTTAT----------ATTTTTATTTTTTTAATTGACATAGACCCAA-----GCCTTCT-------------AGTA-------AAATAAGAACGGCGCATCA----ATAATGGTTGGGATAGCTCAGTTGGTAGAGCAGAGGACTGAAAATC????????????
Tripodanthus_acutifolius|HM010433|Nickrent_5323                                   ??????????AGACGCTACGGACTTAATTGGATTGAGCCTTAGTATGGAAACCCACTAAGTG-----ATAACTTTCAAATTCAGGGAAACCGTGGAATTAATAAAAATAGGCAATCCTGAGCCAAATCCCGTTT------TTC------GAA--------AAC---GAGTAGGGAAAGCAAGCCAGAAT-----------AAAAAAAGGATAGGTGCAGAGACTCAACGGAAGCTGTT-------CTAACA--------AA-----TAC---ATACA----AA-----ACAA------------------ATGGGGTTGATTGTCTTT-C----GCCGGT----------------------------------------------------------------------------------------------------------------------------------------------------------------------------------AGACGAGAATAAAGATAGAGTCCCATTCTACATGTCAATACCTACAACAATGAAATTTATAGTTAATAGGAAAATCCGTCGACT-----TTTTAAATCATGAGGGTTCAAGTCCCTCTATCCCCAAAAAA----------GCCCAT-TTGACCCCCT-AATTTTTT------CTC---------------------TTATTTATCC-----CCT--------T---------TCGT-------TAGC--GATTAAAAATCTTT-TTCATTT--------------------TT------------------------------------------------CATATTTAGGCAAGAAATCCCCATT-------TT------------AATAACTCACAG---------TCAGTAC------TTATA-------------------------------------------------------------CTGAAACTT---------------A------CATTTAC----AAAGTCTTATTC--------AATTAG--------?TATTTT?------?AT----TTTGTGTA---TTTT--CAA-AAAGAAA----A-CTTTACA---AGTAATACTTT-TTTAT----------ATTTTTATTTTTT?AATTGACATAGACCCAA-----GCCTTCT-------------AGTA-------AAATAAGAACGGCGCATCA----ATAATGGTTGGGATAGCTCAGTTGGTAGAGCAGAGGACTGAAAATCCTCG????????
Tripodanthus_acutifolius|HM010434|Nickrent_5325                                   TCGAAACGGTAGACGCTACGGACTTAATTGGATTGAGCCTTAGTATGGAAACCCACTAAGTG-----ATAACTTTCAAATTCAGGGAAACCGTGGAATTAATAAAAATAGGCAATCCTGAGCCAAATCCCGTTT------TCC------GAA--------AAC---GAGTAGGGAAAGCAAGCCAGAAT-----------AAAAAAAGGATAGGTGCAGAGACTCAACGGAAGCTGTT-------CTAACA--------AA-----TAC---ATACA----AT-----ACAA------------------ATGGGGTTGATTGTCTTT-C----GCCGGT----------------------------------------------------------------------------------------------------------------------------------------------------------------------------------AGACGAGAATAAAGATAGAGTCCCATTCTACATGTCAATACCTACAACAATGAAATTTATAGTTAAGAGGAAAATCCGTCGACT-----TTTTAAATCATGAGGGTTCAAGTCCCTCTATCCCCAAAAAA----------GCCCAT-TTGACCCCCT-AATTTTTT------CTC---------------------TTATTTATCC-----CTT--------T---------TCGT-------TAGC--GATTAAAAATCTTT-TTCATTT--------------------TT------------------------------------------------CATATTTAGGCAAGAAAGCCCCATT-------TT------------AATAACTCACAG---------TCAGTAC------TTATA-------------------------------------------------------------CTGAAACTT---------------A------CATTTAC----AAAGTCTTATTC--------AATTAG--------TTATTTTT------AAT----TTTGTGTA---TTTT--CAA-AAAGAAA----A-CTTTACA---AGTAATACTTT-TTTAT----------ATTTTTATTTTTTTAATTGACATAGACCCAA-----GCCTTCT-------------AGTA-------AAATAAGAACGGCGCATCA----ATAATGGTTGGGATAGCTCAGTTGGTAGAGCAGAGGACTGA?TC??????????????
Tripodanthus_acutifolius|HM010435|Nickrent_5326                                   ??????????AGACGCTACGGACTTAATTGGATTGAGCCTTAGTATGGAAACCCACTAAGTG-----ATAACTTTCAAATTCAGGGAAACCGTGGAATTAATAAAAATAGGCAATCCTGAGCCAAATCCCGTTT------TCC------GAA--------AAC---GAGTAGGGAAAGCAAGCCAGAAT-----------AAAAAAAGGATAGGTGCAGAGACTCAACGGAAGCTGTT-------CTAACA--------AA-----TAC---ATACA----AT-----ACAA------------------ATGGGGTTGATTGTCTTT-C----GCCGGT----------------------------------------------------------------------------------------------------------------------------------------------------------------------------------AGACGAGAATAAAGATAGAGTCCCATTCTACATGTCAATACCTACAACAATGAAATTTATAGTTAAGAGGAAAATCCGTCGACT-----TTTTAAATCATGAGGGTTCAAGTCCCTCTATCCCCAAAAAA----------GCCCAT-TTGACCCCCT-AATTTTTT------CTC---------------------TTATTTATCC-----CTT--------T---------TCGT-------TAGC--GATTAAAAATCTTT-TTCATTT--------------------TT------------------------------------------------CATATTTAGGCAAGAAAGCCCCATT-------TT------------AATAACTCACAG---------TCAGTAC------TTATA-------------------------------------------------------------CTGAAACTT---------------A------CATTTAC----AAAGTCTTATTC--------AATTAG--------TTATTTTT------AAT----TTTGTGTA---TTTT--CAA-AAAGAAA----A-CTTTACA---AGTAATACTTT-TTTAT----------ATTTTTATTTTTTTAATTGACATAGACCCAA-----GCCTTCT-------------AGTA-------AAATAAGAACGGCGCATC???????????????????????????????????????????????????????????????
Tripodanthus_acutifolius|HM010436|Nickrent_5330                                   ??????????AGACGCTACGGACTTAATTGGATTGAGCCTTAGTATGGAAACCCACTAAGTG-----ATAACTTTCAAATTCAGGGAAACCGTGGAATTAATAAAAATAGGCAATCCTGAGCCAAATCCCGTTT------TTC------GAA--------AAC---GAGTAGGGAAAGCAAGCCAGAAT-----------AAAAAAAGGATAGGTGCAGAGACTCAACGGAAGCTGTT-------CTAACA--------AA-----TAC---ATACA----AT-----ACAA------------------ATGGGGTTGATTGTCTTT-C----GCCGGT----------------------------------------------------------------------------------------------------------------------------------------------------------------------------------AGACGAGAATAAAGATAGAGTCCCATTCTACATGTCAATACCTACAACAATGAAATTTATAGTTAATAGGAAAATCCGTCGACT-----TTTTAAATCATGAGGGTTCAAGTCCCTCTATCCCCAAAAAA----------GCCCAT-TTGACCCCCT-AATTTTTT------CTC---------------------TTATTTATCC-----CCT--------T---------TCGT-------TAGC--GATTAAAAATCTTT-TTCATTT--------------------TT------------------------------------------------CATATTTAGGCAAGAAATCCCCATT-------TT------------AATAACTCACAG---------TCAGTAC------TTATA-------------------------------------------------------------CTGAAACTT---------------A------CATTTAC----AAAGTCTTATTC--------AATTAG--------TTATTTTA------AAT----TTTGTGTA---TTTT--CAA-AAAGAAA----A-CTTTACA---AGTAATACTTT-TTTAT----------ATTTTTATTTTTTTAATTGACATAGACCCAA-----GCCTTCT-------------AGTA-------AAATAAGAACGGCGCATCA----ATAATGGTTGGGATAGCTCAGTTGGTAGAGCAGAGGACTGAAAATCCTCGTGTCA???
Tripodanthus_acutifolius|HM010437|Nickrent_5345                                   ??????????????GCTACGGACTTAATTGGATTGAGCCTTAGTATGGAAACCCACTAAGTG-----ATAACTTTCAAATTCAGGGAAACCGCGGAATTAATAAAAATAGGCAATCCTGAGCCAAATCCCGTTT------TTC------GAA--------AAC---GAGTAGGGAAAGCAAGCCAGAAT-----------AAAAAAAGGATAGGTGCAGAGACTCAACGGAAGCTGTT-------CTAACA--------AA-----TAC---ATACA----AT-----ACAA------------------ATGGGGTTGATTGTCTTT-C----GACGGT----------------------------------------------------------------------------------------------------------------------------------------------------------------------------------AGACGAGAATAAAGATAGAGTCCCATTCTACATGTCAATACCTACAACAATGAAATTTATAGTTAATAGGAAAATCCGT?GACT-----TTTTAAATCATGAGGGTTCAAGTCCCTCTATCCCCAAAAAA----------GCCCAT-TTGACCCCCT-AATTTTTT------CTC---------------------TTATTTATCC-----CCT--------T---------TCGT-------TAGC--GATTAAAAATCTTT-TTCATTT--------------------TT------------------------------------------------CATATTTAGGCAAGAAATCCCCATT-------TT------------AATAACTCACAG---------TCAGTAC------TTATA-------------------------------------------------------------CTGAAACTT---------------A------CATTTAC----AAAGTCTTATTC--------AATTAG--------TTATTTTA------AAT----TTTGTGTA---TTTT--CAA-AAAGAAA----A-CTTTACA---AGTAATACTTT-TTTAT----------ATTTTTATTTTTTTAATTGACATAGACCCAA-----GCCTTCT-------------AGTA-------AAATAAGAACGGCGCATCA----ATAATGG???????????????????????????????????????????????????
Tripodanthus_acutifolius|HM010438|Nickrent_5346                                   ?????????????CGCTACGGACTTAATTGGATTGAGCCTTAGTATGGAAACCCACTAAGTG-----ATAACTTTCAAATTCAGGGAAACCGCGGAATTAATAAAAATAGGCAATCCTGAGCCAAATCCCGTTT------TTC------GAA--------AAC---GAGTAGGGAAAGCAAGCCAGAAT-----------AAAAAAAGGATAGGTGCAGAGACTCAACGGAAGCTGTT-------CTAACA--------AA-----TAC---ATACA----AT-----ACAA------------------ATGGGGTTGATTGTCTTT-C----GACGGT----------------------------------------------------------------------------------------------------------------------------------------------------------------------------------AGACGAGAATAAAGATAGAGTCCCATTCTACATGTCAATACCTACAACAATGAAATTTATAGTTAATAGGAAAATCC??????T-----TTT?AAATCATGAGGGTTCAAGTCCCTCTATCCCCAAAAAA----------GCCCAT-TTGACCCCCT-AATTTTTT------CTC---------------------TTATTTATCC-----CCT--------T---------TCGT-------TAGC--GATTAAAAATCTTT-TTCATTT--------------------TT------------------------------------------------CATATTTAGGCAAGAAATCCCCATT-------TT------------AATAACTCACAG---------TCAGTAC------TTATA-------------------------------------------------------------CTGAAACTT---------------A------CATTTAC----AAAGTCTTATTC--------AATTAG--------TTATTTTA------AAT----TTTGTGTA---TTTT--CAA-AAAGAAA----A-CTTTACA---AGTAATACTTT-TTTAT----------ATTTTTATTTTTWTAATWGACATAGACCCAA-----GCCTTCT-------------AGTA-------AAATAAGAACGGCGCA?????????????????????????????????????????????????????????????????
Tripodanthus_acutifolius|HM010439|Nickrent_5349                                   ?????????????CGCTACGGACTTAATTGGATTGAGCCTTAGTATGGAAACCCACTAAGTG-----ATAACTTTCAAATTCAGGGAAACCGCGGAATTAATAAAAATAGGCAATCCTGAGCCAAATCCCGTTT------TTC------GAA--------AAC---GAGTAGGGAAAGCAAGCCAGAAT-----------AAAAAAAGGATAGGTGCAGAGACTCAACGGAAGCTGTT-------CTAACA--------AA-----TAC---ATACA----AT-----ACAA------------------ATGGGGTTGATTGTCTTT-C----GCCGGT----------------------------------------------------------------------------------------------------------------------------------------------------------------------------------AGACGAGAATAAAGATAGAGTCCCATTCTACATGTCAATACCTACAACAATGAAATTTATAGTTAATAGGAAAATCWGTCGACT-----TTTTAAATCATGAGGGTTCAAGTCCCTCTATCCCCAAAAAA----------GCCCAT-TTGACCCCCT-AATTTTTT------CTC---------------------TTATTTATCC-----CCT--------T---------TCGT-------TAGC--GATTAAAAATCTTT-TTCATTT--------------------TT------------------------------------------------CATATTTAGGCAAGAAATCCCCATT-------TT------------AATAACTCACAG---------TCAGTAC------TTATA-------------------------------------------------------------CTGAAACTT---------------A------CATTTAC----AAAGTCTTATTC--------AATTAG--------TTATTTTA------AAT----TTTGTGTA---TTTT--CAA-AAAGAAA----A-CTTTACA---AGTAATACTTT-TTTAT----------ATTTTTCTTTTTTTAATTGACATAGACCCAA-----GCCTTCT-------------AGTA-------AAATAAGAACGGCGCATCA----ATAATGGT??????????????????????????????????????????????????
Tripodanthus_acutifolius|HM010440|Nickrent_5350                                   ??????????????????????????????????GAGCCTTAGTATGGAAACCCACTAAGTG-----ATAACTTTCAAATTCAGGGAAACCGTGGAATTAATAAAAATAGGCAATCCTGAGCCAAATCCCGTTT------TCC------GAA--------AAC---GAGTAGGGAAAGCAAGCCAGAAT-----------AAAAAAAGGATAGGTGCAGAGACTCAACGGAAGCTGTT-------CTAACA--------AA-----TAC---ATACA----AT-----ACAA------------------ATGGGGTTGATTGTCTTT-C----GCCGGT----------------------------------------------------------------------------------------------------------------------------------------------------------------------------------AGACGAGAATAAAGATAGAGTCCCATTCTACATGTCAATACCTACAACAATGAAATTTATAGTTAAGAGGAAAATCCGTCGACT-----TTTTAAATCATGAGGGTTCAAGTCCCTCTATCCCCAAAAAA----------GCCCAT-TTGACCCCCT-AATTTTTT------CTC---------------------TTATTTATCC-----CTT--------T---------TCGT-------TAGC--GATTAAAAATCTTT-TTCATTT--------------------TT------------------------------------------------CATATTTAGGCAAGAAAGCCCCATT-------TT------------AATAACTCACAG---------TCAGTAC------TTATA-------------------------------------------------------------CTGAAACTT---------------A------CATTTAC----AAAGTCTTATTC--------AATTAG--------TTATTTTT------AAT----TTTGTGTA---TTTT--CAA-AAAGAAA----A-CTTTACA---AGTAATACTTT-TTTAT----------ATTTTTATTTTTTTAATTGACATAGACCCAA-----GCCTTCT-------------AGTA-------AAATAAGAACGGCGCATCA----ATAATGGTTGGGATAGCTCAGTTGGTAGAGCAGAGGACTGAAAATCCTCGTGTCA???
Tripodanthus_acutifolius|HM010441|Nickrent_5548                                   ??????????????????????????????????GAGCCTTAGTATGGAACCCCACTAAGTG-----ATAACTTTCAAATTCAGGGAAACCGCGGAATTAATAAAAATAGGCAATCCTGAGCCAAATCCCGTTT------TTC------GAA--------AAC---GAGTAGGGAAAGCAAGCCAGAAT-----------AAAAAAAGGATAGGTGCAGAGACTCAACGGAAGCTGTT-------CTAACA--------AA-----TAC---ATACA----AT-----ACAA------------------ATGGGGTTGATTGTCTTT-C----GCCGGT----------------------------------------------------------------------------------------------------------------------------------------------------------------------------------AGACGAGAATAAAGATAGAGTCCCATTCTACATGTCAATACCTACAACAATGAAATTTATAGTTAATAGGAAAATCCGTCGACT-----TTTTAAATCATGAGGGTTCAAGTCCCTCTATCCCCAAAAAA----------GCCCAT-TTGACCCCCT-AATTTTTT------CTC---------------------TTATTTATCC-----CCT--------T---------TCGT-------TAGC--GATTAAAAATCTTT-TTCATTT--------------------TT------------------------------------------------CATATTTAGGCAAGAAATCCCCATT-------TT------------AATAACTCACAG---------TCAGTAC------TTATA-------------------------------------------------------------CTGAAACTT---------------A------CATTTAC----AAAGTCTTATTC--------AATTAG--------TTATTTTA------AAT----TTTGTGTA---TTTT--CAA-AAAGAAA----A-CTTTACA---AGTAATACTTT-TTTAT----------ATTTTTATTTTTTTAATTGACATAGACCCAA-----GCCTTCT-------------AGTA-------AAATAAGAACGGCGCATCA----ATAATGGTTGGGATAGCTCAGTTGG?????????????????????????????????
Tripodanthus_acutifolius|HM010443|Nickrent_5550                                   ??????????AGACGCTACGGACTTAATTGGATTGAGCCTTAGTATGGAAACCCACTAAGTG-----ATAACTTTCAAATTCAGGGAAACCGTGGAATTAATAAAAATAGGCAATCCTGAGCCAAATCCCGTTT------TCC------GAA--------AAC---GAGTAGGGAAAGCAAGCCAGAAT-----------AAAAAAAGGATAGGTGCAGAGACTCAACGGAAGCTGTT-------CTAACA--------AA-----TAC---ATACA----AT-----ACAA------------------ATGGGGTTGATTGTCTTT-C----GCCGGT----------------------------------------------------------------------------------------------------------------------------------------------------------------------------------AGACGAGAATAAAGATAGAGTCCCATTCTACATGTCAATACCTACAACAATGAAATTTATAGTTAAGAGGAAAATCCGTCGACT-----TTTTAAATCATGAGGGTTCAAGTCCCTCTATCCCCAAAAAA----------GCCCAT-TTGACCCCCT-AATTTTTT------CTC---------------------TTATTTATCC-----CTT--------T---------TCGT-------TAGC--GATTAAAAATCTTT-TTCATTT--------------------TT------------------------------------------------CATATTTAGGCAAGAAAGCCCCATT-------TT------------AATAACTCACAG---------TCAGTAC------TTATA-------------------------------------------------------------CTGAAACTT---------------A------CATTTAC----AAAGTCTTATTC--------AATTAG--------TTATTTTT------AAT----TTTGTGTA---TTTT--CAA-AAAGAAA----A-CTTTACA---AGTAATACTTT-TTTAT----------ATTTTTATTTTTTTAATTGACATAGACCCAA-----GCCTTCT-------------AGTA-------AAATAAGAACGGCGCATCA----ATAATGGTTGGGATAGCTCAGTTGGTAGAGCAGAGGACTGAAAATCCTCGTGTCA???
Tripodanthus_acutifolius|HM010444|Nickrent_5551                                   ????????????????????????????????????????TAGTATGGAAACCCACTAAGTG-----ATAACTTTCAAATTCAGGGAAACCGTGGAATTAATAAAAATAGGCAATCCTGAGCCAAATCCCGTTT------TCC------GAA--------AAC---GAGTAGGGAAAGCAAGCCAGAAT-----------AAAAAAAGGATAGGTGCAGAGACTCAACGGAAGCTGTT-------CTAACA--------AA-----TAC---ATACA----AT-----ACAA------------------ATGGGGTTGATTGTCTTT-C----GCCGGT----------------------------------------------------------------------------------------------------------------------------------------------------------------------------------AGACGAGAATAAAGATAGAGTCCCATTCTACATGTCAATACCTACAACAATGAAATTTATAGTTAAGAGGAAAATCCGTCGACT-----TTTTAAATCATGAGGGTTCAAGTCCCTCTATCCCCAAAAAA----------GCCCAT-TTGACCCCCT-AATTTTTT------CTC---------------------TTATTTATCC-----CTT--------T---------TCGT-------TAGC--GATTAAAAATCTTT-TTCATTT--------------------TT------------------------------------------------CATATTTAGGCAAGAAAGCCCCATT-------TT------------AATAACTCACAG---------TCAGTAC------TTATA-------------------------------------------------------------CTGAAACTT---------------A------CATTTAC----AAAGTCTTATTC--------AATTAG--------TTATTTTT------AAT----TTTGTGTA---TTTT--CAA-AAAGAAA----A-CTTTACA---AGTAATACTTT-TTTAT----------ATTTTTATTTTTTTAATTGACATAGACCCAA-----GCCTTCT-------------AGTA-------AAATAAGAACGGCGCATCA----ATAATGGTTGGGATAGCTCAGTTGGTAGAGCAGAGGACTGAAAATCCTCGTGTC????
Tripodanthus_belmirensis|HM010427|Nickrent_5050                                   ?????????????????????????????????????????????????????????AAGTG-----ATAACTTTCAAATTCAGGGAAACCGTGGAATTAATAAAAATAGGCAATCCTGAGCCAAATCCCGTTT------TCC------GAA--------AAC---GAGTAGGGAAAGCAAGCCAGAAT-----------AAAAAAAGGATAGGTGCAGAGACTCAACGGAAGCTGTT-------CTAACA--------AA-----TAC---ATACA----AT-----ACAA------------------ATGGGGTTGATTGTCTTT-C----GCCGGT----------------------------------------------------------------------------------------------------------------------------------------------------------------------------------AGACGAGAATAAAGATAGAGTCCCATTCTACATGTCAATACCTACAACAATGAAATTTATAGTTAAGAGGAAAATCCGTCGACT-----TTTTAAATCATGAGGGTTCAAGTCCCTCTATCCCCAAAAAA----------GCCCAT-TTGACCCCCT-AATTTTTT------CTC---------------------TTATTTATCC-----CCT--------T---------TCGT-------TAGC--GATTCAAAATCTTT-TTCATTT--------------------TT------------------------------------------------CATATTTAGGCAAGAAATCCCCATT-------TT------------AATAACTCACAG---------TCAGTAC------TTATA-------------------------------------------------------------CTGAAACTT---------------A------CATTTAC----AAAGTCTTATTC--------AATTAG--------TTATTTTT------AAT----TTTGTGTA---TTTT--CAA-AAAGAAA----A-CTTTACA---AATAATACTTT-TTTAT----------ATTTTTCTTTTTTTAATTGACATAGACCCAA-----GCCTTCT-------------AGTA-------AAATAAGAACGGCGCATCA----ATAATGGTTGGGATAGCTCAGTTGGTAGAGCAGAGGACTGAAAATCCTCGTG??????
Tripodanthus_flagellaris|DQ340614|Calvin_and_Wilson_AR03_10                       CGAAATTGGTAGACGCTACGGACTTAATTGGATTGAGCCTTAGTATGGAAACCCACTAAGTG-----ATAACTTTCAAATTCAGGGAAACCGTGGAATTAATAAAAATAGGCAATCCTGAGCCAAATCCCGTTT------TTC------GAA--------AAC---GAGTAGGGAAAGCAAGCCAGAAT-----------AAAAAAAGGATAGGTGCAGAGACTCAACGGAAGCTGTT-------CTAACA--------AA-----TAT---ACACA-----------------------------------GAGGTTGATTCTCTTT-C----GCCGGT----------------------------------------------------------------------------------------------------------------------------------------------------------------------------------AGACGAGAATAAAGATAGAGTCCCATTCTACATGTCAATACCTACAACAATGAAATTTATAGTTAATAGGAAAATCCGTCGACT-----TTTTAAATCATGAGGGTTCAAGTCCCTCTATCCCCAAAAAA----------GCCCAT-TTGACCCCCT-AATTTTTT------CTC---------------------TTATTTATCCCCTTTCCT--------T---------TCGT-------TAGT--GATTCAAAATCTTT-TTCATTT--------------------TT------------------------------------------------CATATTTAGGCAAGAAATCCCCATT-------TT------------AATAATTCACAG---------TTAGTAC------TTATA-------------------------------------------------------------CTGA-----------------------------------------------------------------------------------------------------------------------------------ACA---AGTAATACTTT-WTTAT----------ATTTTTATTTTTTTAATTGACATAGACCCAA-----GCCTTCT-------------AGTA-------AAATAAGAACGGCGCATCA----ATAATGGTTGGGATAGCTCAGTTGGTAGAGCAGAGGACTGAAAAT?????????????
Tripodanthus_flagellaris|HM010428|Nickrent_5204                                   ????????????????TACGGACTTAATTGGATTGAGCCTTAGTATGGAAACCCACTAAGTG-----ATAACTTTCAAATTCAGGGAAACCGTGGAATTAATAAAAATAGGCAATCCTGAGCCAAATCCCGTTT------TTC------GAA--------AAC---GAGTAGGGAAAGCAAGCCAGAAT-----------AAAAAAAGGATAGGTGCAGAGACTCAACGGAAGCTGTT-------CTAACA--------AA-----TAT---ACACA-----------------------------------GAGGTTGATTCTCTTT-C----GCCGGT----------------------------------------------------------------------------------------------------------------------------------------------------------------------------------AGACGAGAATAAAGATAGAGTCCCATTCTACATGTCAATACCTACAACAATGAAATTTATAGTTAATAGGAAAATCCGTCGACT-----TTTTAAATCATGAGGGTTCAAGTCCCTCTATCCCCAAAAAA----------GCCCAT-TTGACCCCCT-AATTTTTT------CTC---------------------TTATTTATCCCCTTTCCT--------T---------TCGT-------TAGT--GATTCAAAATCTTT-TTCATTT--------------------TT------------------------------------------------CATATTTAGGCAAGAAATCCCCATT-------TT------------AATAATTCACAG---------TTAGTAC------TTATA-------------------------------------------------------------CTGAAACTT---------------A------CATTTAC----AAAGTCTTATTC--------AATTAG--------TTATTTTT------AAT----TTTGTGTA---TTTT--CAA-AAAGAAA----A-CTTTACA---AGTAATACTTTATTTAT----------ATTTTTATTTTTTTAATTGACATAGACCCAA-----GCCTTCT-------------AGTA-------AAATAAGAACGGCGCATCA----ATAATGGTTGGGATAGCTCAGTTGGTAGAGCAGAGGACTGAAAATC????????????
Tripodanthus_flagellaris|HM010429|Nickrent_5210                                   ??????????????GCTACGGACTTAATTGGATTGAGC?TTAGTATGGAAACCCACTAAGTG-----ATAACTTTCAAATTCAGGGAAACCGTGGAATTAATAAAAATAGGCAATCCTGAGCCAAATCCCGTTT------TTC------GAA--------AAC---GAGTAGGGAAAGCAAGCCAGAAT-----------AAAAAAAGGATAGGTGCAGAGACTCAACGGAAGCTGTT-------CTAACA--------AA-----TAT---ACACA-----------------------------------GAGGTTGATTCTCTTT-C----GCCGGT----------------------------------------------------------------------------------------------------------------------------------------------------------------------------------AGACGAGAATAAAGATAGAGTCCCATTCTACATGTCAATACCTACAACAATGAAATTTATAGTTAATAGGAAAATCCGTCGACT-----TTTTAAATCATGAGGGTTCAAGTCCCTCTATCCCCAAAAAA----------GCCCAT-TTGACCCCCT-AATTTTTT------CTC---------------------TTATTTATCCCCTTTCCT--------T---------TCGT-------TAGT--GATTCAAAATCTTT-TTCATTT--------------------TT------------------------------------------------CATATTTAGGCAAGAAATCCCCATT-------TT------------AATAATTCACAG---------TTAGTAC------TTATA-------------------------------------------------------------CTGAAACTT---------------A------CATTTAC----AAAGTCTTATTC--------AATTAG--------TTATTTTT------AAT----TTTGTGTA---TTTT--CAA-AAAGAAA----A-CTTTACA---AGTAATACTTTATTTAT----------ATTTTTATTTTTTTAATTGACATAGACCCAA-----GCCTTCT-------------AGTA-------AAATAAGAACGGCGCATCA----ATAATGGTTGGGATAGCTCAGTTGGTAGAGCAGAGG??????????????????????
Tripodanthus_flagellaris|HM010430|Nickrent_5211                                   ????????????????TACGGACTTAATTGGATTGAGCCTTAGTATGGAAACCCACTAAGTG-----ATAACTTTCAAATTCAGGGAAACCGTGGAATTAATAAAAATAGGCAATCCTGAGCCAAATCCCGTTT------TTC------GAA--------AAC---GAGTAGGGAAAGCAAGCCAGAAT-----------AAAAAAAGGATAGGTGCAGAGACTCAACGGAAGCTGTT-------CTAACA--------AA-----TAT---ACACA-----------------------------------GAGGTTGATTCTCTTT-C----GCCGGT----------------------------------------------------------------------------------------------------------------------------------------------------------------------------------AGACGAGAATAAAGATAGAGTCCCATTCTACATGTCAATACCTACAACAATGAAATTTATAGTTAATAGGAAAATCCGTCGACT-----TTTTAAATCATGAGGGTTCAAGTCCCTCTATCCCCAAAAAA----------GCCCAT-TTGACCCCCT-AATTTTTT------CTC---------------------TTATTTATCCCCTTTCCT--------T---------TCGT-------TAGT--GATTCAAAATCTTT-TTCATTT--------------------TT------------------------------------------------CATATTTAGGCAAGAAATCCCCATT-------TT------------AATAATTCACAG---------TTAGTAC------TTATA-------------------------------------------------------------CTGAAACTT---------------A------CATTTAC----AAAGTCTTATTC--------AATTAG--------TTATTTTT------AAT----TTTGTGTA---TTTT--CAA-AAAGAAA----A-CTTTACA---AGTAATACTTTATTTAT----------ATTTTTATTTTTTTAATTGACATAGACCCAA-----GCCTTCT-------------AGTA-------AAATAAGAACGGCGCATCA----ATAATGGTTGGGATAGCTCAGTTGGTAGAGCAGAGGACTGAAAATC????????????
Tripodanthus_flagellaris|HM010442|Nickrent_5549                                   ??????????????????????????????????????????????GGAAACCCACTAAGTG-----ATAACTTTCAAATTCAGGGAAACCGTGGAATTAATAAAAATAGGCAATCCTGAGCCAAATCCCGTTT------TTC------GAA--------AAC---GAGTAGGGAAAGCAAGCCAGAAT-----------AAAAAAAGGATAGGTGCAGAGACTCAACGGAAGCTGTT-------CTAACA--------AA-----TAT---ACACA-----------------------------------GAGGTTGATTCTCTTT-C----GCCGGT----------------------------------------------------------------------------------------------------------------------------------------------------------------------------------AGACGAGAATAAAGATAGAGTCCCATTCTACATGTCAATACCTACAACAATGAAATTTATAGTTAATAGGAAAATCCGTCGACT-----TTTTAAATCATGAGGGTTCAAGTCCCTCTATCCCCAAAAAA----------GCCCAT-TTGACCCCCT-AATTTTTT------CTC---------------------TTATTTATCCCCTTTCCT--------T---------TCGT-------TAGT--GATTCAAAATCTTT-TTCATTT--------------------TT------------------------------------------------CATATTTAGGCAAGAAATCCCCATT-------TT------------AATAATTCACAG---------TTAGTAC------TTATA-------------------------------------------------------------CTGAAACTT---------------A------CATTTAC----AAAGTCTTATTC--------AATTAG--------TTATTTTT------AAT----TTTGTGTA---TTTT--CAA-AAAGAAA----A-CTTTACA---AGTAATACTTTATTTAT----------ATTTTTATTTTTTTAATTGACATAGACCCAA-----GCCTTCT-------------AGTA-------AAATAAGAACGGCGCATCA----ATAATGGTTGGGATAGCTCAGTTGG?????????????????????????????????
Tripodanthus_flagellaris|HM010445|Nickrent_5552                                   ??????????????????????????????????????CTTAGTATGGAAACCCACTAAGTG-----ATAACTTTCAAATTCAGGGAAACCGTGGAATTAATAAAAATAGGCAATCCTGAGCCAAATCCCGTTT------TTC------GAA--------AAC---GAGTAGGGAAAGCAAGCCAGAAT-----------AAAAAAAGGATAGGTGCAGAGACTCAACGGAAGCTGTT-------CTAACA--------AA-----TAT---ACACA-----------------------------------GAGGTTGATTCTCTTT-C----GCCGGT----------------------------------------------------------------------------------------------------------------------------------------------------------------------------------AGACGAGAATAAAGATAGAGTCCCATTCTACATGTCAATACCTACAACAATGAAATTTATAGTTAATAGGAAAATCCGTCGACT-----TTTTAAATCATGAGGGTTCAAGTCCCTCTATCCCCAAAAAA----------GCCCAT-TTGACCCCCT-AATTTTTT------CTC---------------------TTATTTATCCCCTTTCCT--------T---------TCGT-------TAGT--GATTCAAAATCTTT-TTCATTT--------------------TT------------------------------------------------CATATTTAGGCAAGAAATCCCCATT-------TT------------AATAATTCACAG---------TTAGTAC------TTATA-------------------------------------------------------------CTGAAACTT---------------A------CATTTAC----AAAGTCTTATTC--------AATTAG--------TTATTTTT------AAT----TTTGTGTA---TTTT--CAA-AAAGAAA----A-CTTTACA---AGTAATACTTTATTTAT----------ATTTTTATTTTTTTAATTGACATAGACCCAA-----GCCTTCT-------------AGTA-------AAATAAGAACGGCGCATCA----ATAATGGTTGGGATAGCTCAGTTGG?????????????????????????????????
Tripodanthus_flagellaris|HM010446|Nickrent_5553                                   ?????????????????????????????????????????????????AACCCACTAAGTG-----ATAACTTTCAAATTCAGGGAAACCGTGGAATTAATAAAAATAGGCAATCCTGAGCCAAATCCCGTTT------TTC------GAA--------AAC---GAGTAGGGAAAGCAAGCCAGAAT-----------AAAAAAAGGATAGGTGCAGAGACTCAACGGAAGCTGTT-------CTAACA--------AA-----TAT---ACACA-----------------------------------GAGGTTGATTCTCTTT-C----GCCGGT----------------------------------------------------------------------------------------------------------------------------------------------------------------------------------AGACGAGAATAAAGATAGAGTCCCATTCTACATGTCAATACCTACAACAATGAAATTTATAGTTAATAGGAAAATCCGTCGACT-----TTTTAAATCATGAGGGTTCAAGTCCCTCTATCCCCAAAAAA----------GCCCAT-TTGACCCCCT-AATTTTTT------CTC---------------------TTATTTATCCCCTTTCCT--------T---------TCGT-------TAGT--GATTCAAAATCTTT-TTCATTT--------------------TT------------------------------------------------CATATTTAGGCAAGAAATCCCCATT-------TT------------AATAATTCACAG---------TTAGTAC------TTATA-------------------------------------------------------------CTGAAACTT---------------A------CATTTAC----AAAGTCTTATTC--------AATTAG--------TTATTTTT------AAT----TTTGTGTA---TTTT--CAA-AAAGAAA----A-CTTTACA---AGTAATACTTTATTTAT----------ATTTTTATTTTTTTAATTGACATAGACCCAA-----GCCTTCT-------------AGTA-------AAATAAGAACGGCGCATCA----ATAATGGTTGGGATAGCTCAGTTGGTAGAGC???????????????????????????
Tristerix_aphyllus|DQ442916|G_Amico_97_BCRU                                       ????????????????????????????????????????????????????CCACTAAGTG-----ATAACTTTCAAATTCAGGGAAACCGTGGAATTAATAAAAATAGGCAATCCTGAGCCAAATCCCGTTT------TAC------GAA--------AAT---GAGTAGGGAAAACGGGCCCGAAT-----------CAAAAAAGGATAGGCGCAGAGACTCAACGGAAGCTGTT-------CTAACA--------AA-----TAC---ATACA----AT-----CCAA------------------ATGGAGTTGGTTGTCTTT-C----GCTGGT----------------------------------------------------------------------------------------------------------------------------------------------------------------------------------AGACGAGAATAAAGATAGAGTCCCATTCTACATGTCAATACCGACAACAATGAAATTTATAG-TAAGAGGAAAATCCGTCGACT-----TTTTAAATCATGAGGGTTCAAGTCCCTCTATCCCCAAAAAA----------ACCC--------TTTCT-GACTATGACCCCAAAAT---------------------TGGATTATCC-----CCT--------T---------TCGTTATTCGTTAGC--GGTTCCAAATCTTTTTAATTT---------------------TG------------------------------------------------CATATTTAGGCAAAAAACCCCCATT-------TT------------CATAATTCACAG---------TCAGTACTTTTA-------------------------------------------------------------------CTGAAACTT---------------A------CATTTAC----AAAGTCTTATTC--------AATTGG--------TCATTTTT------CAT----TTTGTGTA---TTTTCAAAA--------AGAAAACTTTACA---AGTAATAC-------------------TTTTTTCTATTTTTCTTTTTAATTGACCAAGCCCT-GCCTTCT-------------AGTA-------AAATAAGAACGGTGCATCA----ATAATGGTCGGGATAGCTCAGTTGGTAGAGCAGAGGACTGAAAATCCTCGTGT?????
Tristerix_aphyllus|DQ442917|L_Suarez_sn_BCRU                                      ????????????????????????????????????????????????????????????????????????????AAATTCAGGGAAACCGTGGAATTAATAAAAATAGGCAATCCTGAGCCAAATCCCGTTT------TAC------GAA--------AAT---GAGTAGGGAAAACGGGCCCGAAT-----------CAAAAAAGGATAGGCGCAGAGACTCAACGGAAGCTGTT-------CTAACA--------AA-----TAC---ATACA----AT-----CCAA------------------ATGGAGTTGGTTGTCTTT-C----GCTGGT----------------------------------------------------------------------------------------------------------------------------------------------------------------------------------AGACGAGAATAAAGATAGAGTCCCATTCTACATGTCAATACCGACAACAATGAAATTTATAG-TAAGAGGAAAATCCGTCGACT-----TTTTAAATCATGAGGGTTCAAGTCCCTCTATCCCCAAAAAA----------ACCC--------TTTCT-GACTATGACCCCAAAAT---------------------TGGATTATCC-----CCT--------T---------TCGTTATTCGTTAGC--GGTTCCAAATCTTTTTAATTT---------------------TG------------------------------------------------CATATTTAGGCAAAAAACCCCCATT-------TT------------CATAATTCACAG---------TCAGTACTTTTA-------------------------------------------------------------------CTGAAACTT---------------A------CATTTAC----AAAGTCTTATTC--------AATTGG--------TCATTTTT------CAT----TTTGTGTA---TTTTCAAAA--------AGAAAACTTTACA---AGTAATAC-------------------TTTTTTCTATTTTTCTTTTTAATTGACCAAGCCCT-GCCTTCT-------------AGTA-------AAATAAGAACGGTGCATCA----ATAATGGTCGGGATAGCTCAGTTGGTAGAGC???????????????????????????
Tristerix_aphyllus|DQ442918|G_Amico_162_BCRU                                      ???????????????????????????????????????TTAGTATGGAAACCCACTAAGTG-----ATAACTTTCAAATTCAGGGAAACCGTGGAATTAATAAAAATAGGCAATCCTGAGCCAAATCCCGTTT------TAC------GAA--------AAT---GAGTAGGGAAAACGGGCCCGAAT-----------CAAAAAAGGATAGGCGCAGAGACTCAACGGAAGCTGTT-------CTAACA--------AA-----TAC---ATACA----AT-----CCAA------------------ATGGAGTTGGTTGTCTTT-C----GCTGGT----------------------------------------------------------------------------------------------------------------------------------------------------------------------------------AGACGAGAATAAAGATAGAGTCCCATTCTACATGTCAATACCGACAACAATGAAATTTATAG-TAAGAGGAAAATCCGTCGACT-----TTTTAAATCATGAGGGTTCAAGTCCCTCTATCCCCAAAAAA----------ACCC--------TTTCT-GACTATGACCCCAAAAT---------------------TGGATTATCC-----CCT--------T---------TCGTTATTCGTTAGC--GGTTCCAAATCTTTTTAATTT---------------------TG------------------------------------------------CATATTTAGGCAAAAAACCCCCATT-------TT------------CATAATTCACAG---------TCAGTACTTTTA-------------------------------------------------------------------TTGAAACTT---------------A------CATTTAC----AAAGTCTTATTC--------AATTGG--------TCATTTTT------CAT----TTTGTGTA---TTTTCAAAA--------AGAAAACTTTACA---AGTAATAC-------------------TTTTTTCTATTTTTCTTTTTAATTGACCAAGCCCT-GCCTTCT-------------AGTA-------AAATAAGAACGGTGCATCA----ATAATGGTCGGGATAGCTCAGTTGGTAGAGCAGAGGACTGAAAATCCTCGTGT?????
Tristerix_aphyllus|DQ442919|G_Amico_166_BCRU                                      ??????????????????????????????????????????????GGAAACCCACTAAGTG-----ATAACTTTCAAATTCAGGGAAACCGTGGAATTAATAAAAATAGGCAATCCTGAGCCAAATCCCGTTT------TAC------GAA--------AAT---GAGTAGGGAAAACGGGCCCGAAT-----------CAAAAAAGGATAGGCGCAGAGACTCAACGGAAGCTGTT-------CTAACA--------AA-----TAC---ATACA----AT-----CCAA------------------ATGGAGTTGGTTGTCTTT-C----GCTGGT----------------------------------------------------------------------------------------------------------------------------------------------------------------------------------AGACGAGAATAAAGATAGAGTCCCATTCTACATGTCAATACCGACAACAATGAAATTTATAG-TAAGAGGAAAATCCGTCGACT-----TTTTAAATCATGAGGGTTCAAGTCCCTCTATCCCCAAAAAA----------ACCC--------TTTCT-GACTATGACCCCAAAAT---------------------TGGATTATCC-----CCT--------T---------TCGTTATTCGTTAGC--GGTTCCAAATCTTTTTAATTT---------------------TG------------------------------------------------CATATTTAGGCAAAAAACCCCCATT-------TT------------CATAATTCACAG---------TCAGTACTTTTA-------------------------------------------------------------------CTGAAACTT---------------A------CATTTAC----AAAGTCTTATTC--------AATTGG--------TCATTTTT------CAT----TTTGTGTA---TTTTCAAAA--------AGAAAACTTTACA---AGTAATAC-------------------TTTTTTCTATTTTTCTTTTTAATTGACCAAGCCCT-GCCTTCT-------------AGTA-------AAATAAGAACGGTGCATCA----ATAATGGTCGGGATAGCTCAGTTGGTAGAGCAGAAGACTGAAAATCCTCGTG??????
Tristerix_chodatianus|DQ442938|DN_Smith_Valencia_Gonzales_9536_3337838_MO         ????????????????????????????????????????????????????????????????????TAACTTTCAAATTCAGGGAAACCGTGGAATTAATAAAAATAGGCAATCCTGAGCCAAATCCCGTTT------TAC------GAA--------AAT---GAGTAGGGAAAGCGGGCCCGAAT-----------CAAAAAAGGATAGGCGCAGAGACTCAACGGAAGCTGTT-------CTAACA--------AA-----TAT---ATACA----AT-----ACAA------------------ATGGAGTTGGTTGTCTTT-C----GCTGGT----------------------------------------------------------------------------------------------------------------------------------------------------------------------------------AGACGAGAATAAAGATAGAGTCCCATTCTACATGTCAATACCGACAACAATGAAATTTATAG-TAAGAGGAAAATCCGTCGACT-----TTTAAAATCATGAGGGTTCAAGTCCCTCTATCCCCAAAAAA----------GCTC--------TTTAT-GACTATGACCACAAAAT---------------------TGGATTATCC-----CCT--------T---------TCGTTATTCGTTAGC--GGTTCAAAATATTTTTTATTT---------------------TT------------------------------------------------CATATTTAGGCAAGAAATTGCCATT-------TT------------AATAATTCACAG---------TCAGTACTTAACTTATA--------------------------------------------------------------CTGAAACTT---------------A------CATTTAC----AAAGTCTTATTC--------AATTGG--------TCATTTTA------AAT----TTTGTGTA---TTTTTAAAA--------ATAAAACTTTACA---AGTAATAC-------------------TTTTTTCTATTTTTAA------TTGACCAAGCCTTCGCCTTCT-------------AGTA-------AAATAAGAACGGTACATCA----AAAATGGTCGGGATAGCTCAGTTGGTAGAGCAGAGGACTG??????????????????
Tristerix_corymbosus|DQ340605|Calvin_and_Wilson_CL03_02                           CGAAATTGGTAGACGCTACGGACTTAATTGGATTGAGCCTTAGTATGGAAACCCACTAAGTG-----ATAACTTTCAAATTCAGGGAAACCGTGGAATTAATAAAAATAGGCAATCCTGAGCCAAATCCCGTTT------TAC------GAA--------AAT---GAGTAGGGAAAACGGGCCCGAAT-----------CAAAAAAGGATAGGCGCAGAGACTCAACGGAAGCTGTT-------CTAACA--------AA-----TAC---ATACA----AT-----CCAA------------ATGGAGATGGAGTTGGTTGTCTTT-C----GCTGGT----------------------------------------------------------------------------------------------------------------------------------------------------------------------------------AGACGAGAATAAAGATAGAGTCCCATTCTACATGTCAATACCGACAACAATGAAATTTATAG-TAAGAGGAAAATCCGTCGACT-----TTTTAAATCATGAGGGTTCAAGTCCCTCTATCCCCAAAAAA----------ACCC--------TTTCT-GACTATGACCCCAAAAT---------------------TGGATTATCC-----CCT--------T---------TCGTTATTCGTTAGC--GGTTCCAAATCTTTTTAATTT---------------------TG------------------------------------------------CATATTTAGGCAAAAAACCCCCATT-------TT------------CATAATTCACAG---------TCAGTACTTTTA-------------------------------------------------------------------CTGAAACTT---------------A------CATTTAC----AAAGTCTTATTC--------AATTGG--------TCATTTTT------CAT----TTTGTGTA---TTTTCAAAA--------AGAAAACTTTACA---AGTAATAC-------------------TTTTTTCTATTTTTCTTTTTAATTGACCAAGCCCT-GCCTTCT-------------AGTA-------AAATAAGAACGGTGCATCA----ATAATGGTCGGGATA???????????????????????????????????????????
Tristerix_corymbosus|DQ442920|G_Amico_80_BCRU                                     ?????????????????????????????????????????????????????????????????????????TTCAAATTCAGGGAAACCGTGGAATTAATAAAAATAGGCAATCCTGAGCCAAATCCCGTTT------TAC------GAA--------AAT---GAGTAGGGAAAACGGGCCCGAAT-----------CAAAAAAGGATAGGCGCAGAGACTCAACGGAAGCTGTT-------CTAACA--------AA-----TAC---ATACA----AT-----CCAA------------ATGGAGATGGAGTTGGTTGTCTTT-C----GCTGGT----------------------------------------------------------------------------------------------------------------------------------------------------------------------------------AGACGAGAATAAAGATAGAGTCCCATTCTACATGTCAATACCGACAACAATGAAATTTATAG-TAAGAGGAAAATCCGTCGACT-----TTTTAAATCATGAGGGTTCAAGTCCCTCTATCCCCAAAAAA----------ACCC--------TTTCT-GACTATGACCCCAAAAT---------------------TGGATTATCC-----CCT--------T---------TCGTTATTCGTTAGC--GGTTCCAAATCTTTTTAATTT---------------------TG------------------------------------------------CATATTTAGGCAAAAAACCCCCATT-------TT------------CATAATTCACAG---------TCAGTACTTTTA-------------------------------------------------------------------CTGAAACTT---------------A------CATTTAC----AAAGTCTTATTC--------AATTGG--------TCATTTTT------CAT----TTTGTGTA---TTTTCAAAA--------AGAAAACTTTACA---AGTAATAC-------------------TTTTTTCTATTTTTCTTTTTAATTGACCAAGCCCT-GCCTTCT-------------AGTA-------AAATAAGAACGGTGCATCA----ATAATGGTCGGGATAGCTCAGTTGGTAGAGCAGAGGACTGAAAATCCTCGTGT?????
Tristerix_corymbosus|DQ442921|G_Amico_83_BCRU                                     ???????????????????????????????????????????????????????????????????ATAACTTTCAAATTCAGGGAAACCGTGGAATTAATAAAAATAGGCAATCCTGAGCCAAATCCCGTTT------TAC------GAA--------AAT---GAGTAGGGAAAACGGGCCCGAAT-----------CAAAAAAGGATAGGCGCAGAGACTCAACGGAAGCTGTT-------CTAACA--------AA-----TAC---ATACA----AT-----CCAA------------ATGGAGATGGAGTTGGTTGTCTTT-C----GCTGGT----------------------------------------------------------------------------------------------------------------------------------------------------------------------------------AGACGAGAATAAAGATAGAGTCCCATTCTACATGTCAATACCGACAACAATGAAATTTATAG-TAAGAGGAAAATCCGTCGACT-----TTTTAAATCATGAGGGTTCAAGTCCCTCTATCCCCAAAAAA----------ACCC--------TTTCT-GACTATGACCCCAAAAT---------------------TGGATTATCC-----CCT--------T---------TCGTTATTCGTTAGC--GGTTCCAAATCTTTTTAATTT---------------------TG------------------------------------------------CATATTTAGGCAAAAAACCCCCATT-------TT------------CATAATTCACAG---------TCAGTACTTTTA-------------------------------------------------------------------CTGAAACTT---------------A------CATTTAC----AAAGTCTTATTC--------AATTGG--------TCATTTTT------CAT----TTTGTGTA---TTTTCAAAA--------AGAAAACTTTACA---AGTAATAC-------------------TTTTTTCTATTTTTCTTTTTAATTGACCAAGCCCT-GCCTTCT-------------AGTA-------AAATAAGAACGGTGCATCA----ATAATGGTCGGGATAGCTCAGTTGGTAGAGCAGAGGACTGAAAATCCTCGTGC?????
Tristerix_corymbosus|DQ442922|G_Amico_84_BCRU                                     ?????????????????????????????????????????????????????????????G-----ATAACTTTCAAATTCAGGGAAACCGTGGAATTAATAAAAATAGGCAATCCTGAGCCAAATCCCGTTT------TAC------GAA--------AAT---GAGTAGGGAAAACGGGCCCGAAT-----------CAAAAAAGGATAGGCGCAGAGACTCAACGGAAGCTGTT-------CTAACA--------AA-----TAC---ATACA----AT-----CCAA------------------ATGGAGTTGGTTGTCTTT-C----GCTGGT----------------------------------------------------------------------------------------------------------------------------------------------------------------------------------AGACGAGAATAAAGATAGAGTCCCATTCTACATGTCAATACCGACAACAATGAAATTTATAG-TAAGAGGAAAATCCGTCGACT-----TTTTAAATCATGAGGGTTCAAGTCCCTCTATCCCCAAAAAA----------ACCC--------TTTCT-GACTATGACCCCAAAAT---------------------TGAATTATCC-----CCT--------T---------TCGTTATTCGTTAGC--GGTTCCAAATCTTTTTAATTT---------------------TG------------------------------------------------CATATTTAGGCAAAAAACCCCCATT-------TT------------CATAATTCACAG---------TCAGTACTTTTA-------------------------------------------------------------------CTGAAACTT---------------A------CATTTAC----AAAGTCTTATTC--------AATTGG--------GCATTTTT------CAT----TTTGTGTA---TTTTCAAAA--------AGAAAACTTTACA---AGTAATAC-------------------TTTTTTCTATTTTTCTTTTTAATTGACTAAGCCCT-GCCTTCT-------------AGTA-------AAATAAGAACGGGGCATCA----ATAATGGTCGGGATAGCT????????????????????????????????????????
Tristerix_corymbosus|DQ442923|G_Amico_96_BCRU                                     ???????????????????????????????????????????????????CCCACTAAGTG-----ATAACTTTCAAATTCAGGGAAACCGTGGAATTAATAAAAATAGGCAATCCTGAGCCAAATCCCGTTT------TAC------GAA--------AAT---GAGTAGGGAAAACGGGCCCGAAT-----------CAAAAAAGGATAGGCGCAGAGACTCAACGGAAGCTGTT-------CTAACA--------AA-----TAC---ATACA----AT-----CCAA------------------ATGGAGTTGGTTGTCTTT-C----GCTGGT----------------------------------------------------------------------------------------------------------------------------------------------------------------------------------AGACGAGAATAAAGATAGAGTCCCATTCTACATGTCAATACCGACAACAATGAAATTTATAG-TAAGAGGAAAATCCGTCGACT-----TTTTAAATCATGAGGGTTCAAGTCCCTCTATCCCCAAAAAA----------ACCC--------TTTCT-GACTATGACCCCAAAAT---------------------TGAATTATCC-----CCT--------T---------TCGTTATTCGTTAGC--GGTTCCAAATCTTTTTAATTT---------------------TG------------------------------------------------CATATTTAGGCAAAAAACCCCCATT-------TT------------CATAATTCACAG---------TCAGTACTTTTA-------------------------------------------------------------------CTGAAACTT---------------A------CATTTAC----AAAGTCTTATTC--------AATTGG--------TCATTTTT------CAT----TTTGTGTA---TTTTCAAAA--------AGAAAACTTTACA---AGTAATAC-------------------TTTTTTCTATTTTTCTTTTTAATTGACTAAGCCCT-GCCTTCT-------------AGTA-------AAATAAGAACGGTGCATCA----ATAATGGTCGGGATAGCTCA??????????????????????????????????????
Tristerix_corymbosus|EF464493|Nickrent_4597A                                      ????????????ACGCTACGGACTTAATTGGATTGAGCCTTAGTATGGAAACCCACTAAGTG-----ATAACTTTCAAATTCAGGGAAACCGTGGAATTAATAAAAATAGGCAATCCTGAGCCAAATCCCGTTT------TAC------GAA--------AAT---GAGTAGGGAAAACGGGCCCGAAT-----------CAAAAAAGGATAGGCGCAGAGACTCAACGGAAGCTGTT-------CTAACA--------AA-----TAC---ATACA----AT-----CCAA------------------ATGGAGTTGGTTGTCTTT-C----GCTGGT----------------------------------------------------------------------------------------------------------------------------------------------------------------------------------AGACGAGAATAAAGATAGAGTCCCATTCTACATGTCAATACCGACAACAATGAAATTTATAG-TAAGAGGAAAATCCGTCGACT-----TTTTAAATCATGAGGGTTCAAGTCCCTCTATCCCCAAAAAA----------ACCC--------TTTCT-GACTATGACCCCAAAAT---------------------TGGATTATCC-----CCT--------T---------TCGTTATTCGTTAGC--GGTTCCAAATCTTTTTAATTT---------------------TG------------------------------------------------CATATTTAGGCAAAAAACCCCCATT-------TT------------CATAATTCACAG---------TCAGTACTTTTA-------------------------------------------------------------------CTGAAACTT---------------A------CATTTAC----AAAGTCTTATTC--------AATTGG--------TCATTTTT------CAT----TTTGTGTA---TTTTCAAAA--------AGAAAACTTTACA---AGTAATAC-------------------TTTTTTCTATTTTTCTTTTTAATTGACCAAGCCCT-GCCTTCT-------------AGTA-------AAATAAGAACGGTGCATCA----ATAATGGTCGGGATAGCTCAGTTGGTAGAGCAGAGGACTGAAAATCCTCGTGTCACC?
Tristerix_grandiflorus|DQ442930|Palacios_Neil_Ceron_2547_3672311_MO               ???????????????????????????????????????TTAGTATGGAAACCCACTAAGTG-----ATAACTTTCAAATTCAGGGAAACCATGGAATTAATAAAAATAGGCAATCCTGAGCCAAATCCCGTTT------TAC------GAA--------AAT---GAGTAGGGAAAGCGGGCCCGAAT-----------CAAAAAAGGATAGGCGCAGAGACTCAACGGAAGCTGTT-------CTAACA--------AA-----TAC---ATACA----AT-----ACAA------------------ATGGAGTTGGTTGTCTTT-C----GCTG------------------------------------------------------------------------------------------------------------------------------------------------------------------------------------AGACGAGAATAAAGATAGAGTCCCATTCTACATGTCAATACCGACAACAATGAAATTTATAG-TAAGAGGAAAATCCGTCGACT-----TTTAAAATCATGAGGGTTCAAGTCCCTCTATCCCCAAAAAA----------GCTC--------TTTAT-GACTATGACCCCAAAAT---------------------TGGATTATCC-----CCT--------T---------TCGTTATTCGTTAGC--GGTTTAAAATATTTTTC----------------------------------------------------------------------------ATATTTAGGCAAGAAATCCCCATT-------TT------------AATAATTCACAG---------TTAGTACTTAACTTATA--------------------------------------------------------------CTGAAACTT---------------A------CATTTAC----AAAGTCTTATTC--------AATTGG--------TC-------------AT----TTTGTGTA---TTTAAAAAA--------AGAAAACTTTACA---AGTAATAC-------------------TTTT-----TTTTTAT------TTGACCAA------GCCTTCT-------------AGTA-------AAATAAGAACGGTACATCA----ATAATGGTCGGGATAGCTCAGTTGGTAGAGCAGAGGACTGAAAATCCTCGTGT?????
Tristerix_grandiflorus|DQ442931|V_Zar_1368_3907304_MO                             ?????????????????????????????????????????AGTATGGAAACCCACTAAGTG-----ATAACTTTCAAATTCAGGGAAACCATGGAATTAATAAAAATAGGCAATCCTGAGCCAAATCCCGTTT------TAC------GAA--------AAT---GAGTAGGGAAAGCGGGCCCGAAT-----------CAAAAAAGGATAGGCGCAGAGACTCAACGGAAGCTGTT-------CTAACA--------AA-----TAC---ATACT----AT-----ACAA------------------ATGGAGTTGGTTGTCTTT-C----GCTG------------------------------------------------------------------------------------------------------------------------------------------------------------------------------------AGACGAGAATAAAGATAGAGTCCCATTCTACATGTCAATACCGACAACAATGAAATTTATAG-TAAGAGGAAAATCCGTCGACT-----TTTAAAATCATGAGGGTTCAAGTCCCTCTATCCCCAAAAAA----------GCTC--------TTTAT-GACTATGACCCCAAAAT---------------------TGGATTATCC-----CCT--------T---------TCGTTATTCGTTAGC--GGTTTAAAATATTTTTC----------------------------------------------------------------------------ATATTTAGGCAAGAAATCCCCATT-------TT------------AATAATTCACAA---------TTAGTACTTAACTTATA--------------------------------------------------------------CTGAAACTT---------------A------CATTTAC----AAAGTCTTATTC--------AATTGG--------TC-------------AT----TTTGTGTA---TTTAAAAAA--------AGAAAACTTTACA---AGTAATAC-------------------TTTT-----TTTTTAT------TTGACCAA------GCCTTCT-------------AGTA-------AAATAAGAACGGTACATCA----ATAATGGTCGGGATAKCTCAGTTGGTAGAG????????????????????????????
Tristerix_longebracteatus|DQ442932|DN_Smith_8288_722877_MO                        ????????????????????????????????????GCCTTAGTATGGAAACCCACTAAGTG-----ATAACTTTCAAATTCAGGGAAACCGTGGAATTAATAAAAATAGGCAATCCTGAGCCAAATCCCGTTT------TAC------GAA--------AAT---GAGTAGGGAAAGCGGTCCCGAAT-----------CAAAAAAGGATAGGCGCAGAGACTCAACGGAAGCTGTT-------CTAACA--------AA-----TAC---ATACA----AT-----ACAA------------------ATGGAGTTGGTTGTC---------GCTGGT----------------------------------------------------------------------------------------------------------------------------------------------------------------------------------AGACGAGAATAAAGATAGAGTCCCATTCTACATGTCAATACCGACAACAATGAAATTTATAG-TAAGAGGAAAATCCGTCGACT-----TTTAAAATCATGAGGGTTCAAGTCCCTCTATCCCCAAAAAA----------GCTC--------TTTAT-GACTATGACCCCAAA-----------------------------------------------------------------------AGC--GGTTTAAAATATTTTTA----------------------------------------------------------------------------ATATTTAGGCAAGAAATCCCCATT-------TT------------AATAATTCACAG---------TTAGTACTTAACTTATA--------------------------------------------------------------CTGAAACTT---------------A------CATTTAC----AAAGTCTTATTC--------AATTGG--------TC-------------AT----TTTGTGTA---TTTAAAAAA--------AGAAAACTTTACA---AGTAATAC-------------------TTTTTTCTATTTTTAT------TTGACCAA------GCCTTCT-------------AGTA-------AAATAAGAACGGTACATCA----ATAATGGTCGGGATAGCTCAGTTGGTAGAGCAGAAGACTGAAAATCCTCG????????
Tristerix_longebracteatus|DQ442933|D_Fernandez_M_Cerna_P_Villacres_371_5889268_MO ????????????????????????????????????GCCTTAGTATGGAAACCCACTAAGTG-----ATAACTTTCAAATTCAGGGAAACCGTGGAATTAATAAAAATAGGCAATCCTGAGCCAAATCCCGTTT------TAC------GAA--------AAT---TAGTAGGGAAAGTGGGCCCGAAT-----------CAAAAAAGGATAGGCGCAGAGACTCAACGGAAGCTGTT-------CTAACA--------AA-----TAC---ATACA----AT-----ACAA------------------ATAGAGTTGGTTGTCTTT-T----GCTGGT----------------------------------------------------------------------------------------------------------------------------------------------------------------------------------AGACGAGAATAAAGATAGAGTCCCATTCTACATGTCAATACCGACAACAATGAAATTTATAG-TAAGATGAAAATCCGTCGACT-----TTTAAAATCATGAGGGTTCAAGTCCCTCTATCCCCAAAAAA----------GCTC--------TTTAT-GACTATGACCCCAAAAT---------------------TGGATTATCC-----CCT--------T---------TCGTTATTCGTTAGT--GGTTTAAAATATTTTTC----------------------------------------------------------------------------ATATTTAGGCAAGAAATCCCCATT-------TT------------AAGAATTCACAG---------TTAGTACTTAACTTATA--------------------------------------------------------------CTGAAACTT---------------A------CATTTAC----AAAGTCTTATTC--------AATTGG--------TC-------------AT----TTTGTGTA---TTTAAAAAA--------AGAAAACTTAACA---AGTAATAC-------------------TTTTTTATATTTTTAT------TTGACCAAGCCTT-GCCTTCT-------------AGTA-------AAATAAGAACGGTACATCA----ATAATGGTCGGGATAGCTCA??????????????????????????????????????
Tristerix_penduliflorus|DQ442928|M_Lewis_35236_4661844_MO                         ?????????????????????????????????????????????????AACCCACTAAGTG-----ATAACTTTCAAATTCAGGGAAACCATGGAATTAATAAAAATAGGCAATCCTGAGCCAAATCCCATTT------TAC------GAA--------AAT---GAGTAGGGAAAACAGGCCCAAAT-----------CAAAAAAGGATAGGCGCAGAGACTCAACGGAAGCTGTT-------CTAACA--------AA-----TAC---ATACA----AT-----CCAA------------------ATAGAGTTGGTTGTCTTT-C----GCTGGT----------------------------------------------------------------------------------------------------------------------------------------------------------------------------------AGACGAGAATAAAGATAGAGTCCCATTTTACATGTCAATACCGACAACAATAAAATTTATAG-TAAGAGGAAAATCCGTTGACT-----TTTTAAATCATGAGGGTTCAAGTCCCTCTATCCCCAAAAAA----------A-----------TTTTT-TATTATGACCAAAAAAT---------------------GGGATTATCC-----CCT--------T---------TCGTTATTCGTTAGC--GGTTCCAAATCTTTTTAATTT---------------------TT------------------------------------------------AAGATTTAGGCAAGAAATCCCCATT-------TT------------AATAATTCACAG---------TCAGTACTTTTA-------------------------------------------------------------------CTGAAACTT---------------A------CATTTAC----AAAGTCTTATTC--------AATTGG--------TCATT--------------------------------------------------------------TAATAC-------------------TTTTTTCGATTTTTCTTTTTAATTGACCAAGCCTT-GCCTTCT-------------AGTAAAATAAGAAATAAGAAAGGTGCATCA----ATAATGGTCGGGATAGCTCAGTTGGTAGAGCAGAGGACTGAAAATCCTCG????????
Tristerix_penduliflorus|DQ442929|P_Nunez_8288_720879_MO                           ???????????????????????????????????????????????GAAACCCACTAAGTG-----ATAACTTTCAAATTCAGGGAAACCATGGAATTAATAAAAATAGGCAATCCTGAGCCAAATCCCATTT------TAC------GAA--------AAT---GAGTAGGGAAAACAGGCCCAAAT-----------CAAAAAAGGATAGGCGCAGAGACTCAACGGAAGCTGTT-------CTAACA--------AA-----TAC---ATACA----AT-----CCAA------------------ATAGAGTTGGTTGTCTTT-C----GCTGGT----------------------------------------------------------------------------------------------------------------------------------------------------------------------------------AGACGAGAATAAAGATAGAGTCCCATTTTACATGTCAATACCGACAACAATAAAATTTATAG-TAAGAGGAAAATCCGTTGACT-----TTTTAAATCATGAGGGTTCAAGTCCCTCTATCCCCAAAAAA----------ACCCTT-TAGGGTTTTT-TATTATGACCAAAAAAT---------------------GGGATTATCC-----CCT--------T---------TCGTTATTCGTTAGC--GGTTCCAAATCTTTTTAATTT---------------------TT------------------------------------------------AAGATTTAGGCAAGAAATCCCCATT-------TT------------AATAATTCACAG---------TCAGTACTTTTA-------------------------------------------------------------------CTGAAACTT---------------A------CATTTAC----AAAGTCTTATTC--------AATTGG--------TCATT--------------------------------------------------------------TAATAC-------------------TTTTTTCGATTTTTCTTTTTAATTGACCAAGCCTT-GCCTTCT-------------AGTAAAATAAGAAATAAGAAAGGTGCATCA----ATAATGGTCGGGATAGCTCAGTTGGTAGAGCAGAGGAC????????????????????
Tristerix_peruvianus|DQ442934|DN_Smith_M_Buddensiek_10858_3307944__MO             ????????????????????????????????????GCCTTAGTATGGAAACCCACTAAGTG-----ATAACTTTCAAATTCAGGGAAACCGTGGAATTAATAAAAATAGGCAATCCTGAGCCAAATCCCGTTT------TAC------GAA--------AAT---GAGTAGGGAAAGCGGGCCCGAAT-----------CAAAAAAGGATAGGCGCAGAGACTCAACGGAAGCTGTT-------CTAACA--------AA-----TAT---ATACA----AT-----ACAA------------------ATGAAGTTGGTTTTC---------GCTGGT----------------------------------------------------------------------------------------------------------------------------------------------------------------------------------AGACGAGAATAAAGATAGAGTCCCATTCTACATGTCAATACCGATAACAATGAAATTTATAG-TAAGAGGAAAATCCGTCGACT-----TTTAAAATCATGAGGGTTCAAGTCCCTCTATCCCCAAAAAA----------GCTC--------TTTAT-GACTATGACCACAAAAT---------------------TGGATTATCC-----CCT--------T---------TCGTTATTCGTTAGC--GGTTCAAAATATTTTTC----------------------------------------------------------------------------ATATTTAGGCAAGAAATTCCCATT-------TT------------AATAATTCATAG---------TCAGTACTTAACTTATA--------------------------------------------------------------CTGAAACTT---------------A------CATTTAC----AAAGTCTTATTC--------AATTGG--------TCATTTTA------AAT----TTTGTGTA---TTTTAAAAA--------AGAAAACTTTACA---AGTAATAC-------------------TTTTTTCGATTTTTAA------TTGACCAA------GCCTTCT-------------AGTA-------AAATAAGAACGGTACATCA----AAAATGGTCGGGATAGCTCAGTTGGTAGAGCAGAGGACTGAAAATCCTCGTGT?????
Tristerix_peytonii|DQ442935|P_Nunez_J_Arque_8287_3632650_MO                       ????????????????????????????????????GCCTTAGTATGGAAACCCACTAAGTG-----ATAACTTTCAAATTCAGGGAAACCGTGGAATTAATAAAAATAGGCAATCCTGAGCCAAATCCCGTTT------TAC------GAA--------AAT---GAGTAGGGAAAGCGGGCCCGAAT-----------CAAAAAAGGATAGGCGCAGAGACTCAACGGAAGCTGTT-------CTAACA--------AA-----TAC---ATACA----AT---------------------------------TTGGTTGTCTTT-C----GCTGGT----------------------------------------------------------------------------------------------------------------------------------------------------------------------------------AGAAGAGAATAAAGATAGAGTCCCATTCTACATGTCAATACCGACAACAATGAAATTTATAG-TAAGAGGAAAATCCGTCGACT-----TTTAAAATCATGAGGGTTCAAGTCCCTCTATCCCCAAAAAA----------GCTC--------TTTAT-GACTATGACCCCAAAAT---------------------TGTATTATCC-----CCT--------T---------TCGTT-------AGT--GGTTCAATA----------------------------------------------------------------------------------------------------------------------------------------------------------------------------------------------------------------------------------------------------------------------------------------------------------------------------------------------------------------------------------------------------------------------TTTTTAA------TTGACCAA------GCCTTAT-------------AGTA-------AAATAAGAACGGTACATCA----ATAATGGTCGGGATAGCTCAGTTGGTAGAGCAGAGGACTGAAAATCCTCGTGT?????
Tristerix_pubescens|DQ442936|DN_Smith_M_Buddensiek_11090_3303268_MO               ?????????????????????????????????????????????????????????????G-----ATAACTTTCAAATTCAGGGAAACCGTGGAATTAATAAAAATAGGCAATCCTGAGCCAAATCCCGTTT------TAC------GAA--------AAT---GAGTAGGGAAAGCGGGCCCGAAT-----------CAAAAAAGGATAGGCGCAGAGACTCAACGGAAGCTGTT-------CTAACA--------AA-----TAC---ATACA----AT-----ACAA------------------ATGGAGTTGGTTGTATTT-C----GCTGGT----------------------------------------------------------------------------------------------------------------------------------------------------------------------------------AGACGAGAATAAAGATAGAGTCCCATTCTACATGTCAATACCGACAACAATGAAATTTATAG-TAAGAGGAAAATCCGTCGACT-----TTTAAAATCATGAGGGTTCAAGTCCCTCTATCCCCAAAAAA----------GCTC--------TTTAT-GACTATGACCCCAAAAT---------------------TGGATTATCC-----CCT--------T---------TCGTTATTCGTTAGC--GGTTCAAAATATTTTTTATTT---------------------TT------------------------------------------------AATATTTAGGCAATAAATCCCCATT-------TT------------AATAATTCACAG---------TTAGTACTTAACTTATA--------------------------------------------------------------CTGAAACTT---------------A------CATTTAC----AAAGTCTTATTC--------AATTGG--------TC-------------AT----TTTGTGTA---TT---AAAA--------AAAAAACTTTACA---AGTAATAC-------------------TTTTTTCTATTTTTATTTTTAATTGACCAA------GCCTTCT-------------AGTA-------AAATAAGAACGGTACATCA----ATAATGGTCGGGATAGCTCAGTTGGTA???????????????????????????????
Tristerix_pubescens|DQ442937|DN_Smith_11388_3337809_MO                            ????????????????????????????????????????????????AAACCCACTAAGTG-----ATAACTTTCAAATTCAGGGAAACCGTGGAATTAATAAAAATAGGCAATCCTGAGCCAAATCCCGTTT------TAC------GAA--------AAT---GAGTAGGGAAAGCGGGCCCGAAT-----------CAAAAAAGGATAGGCGCAGAGACTCAACGGAAGCTGTT-------CTAACA--------AA-----TAC---ATACA----AT-----ACCA------------------ATGGAGTTGGTTGTATTT-T----GCTGGT----------------------------------------------------------------------------------------------------------------------------------------------------------------------------------AGACGAGAATAAAGATAGAGTCCCATTCTACATGTCAATACCGACAACAATGAAATTTATAG-TAAGAGGAAAATCCGTCGACT-----TTTAAAATCATGAGGGTTCAAGTCCCTCTATCCCCAAAAAA----------GCTC--------TTTAT-GACTATGACCCCAAAAT---------------------TGGATTATCC-----CCT--------T---------TCGTTATTCGTTAGC--GGTTCAAAATATTTTTTATTT---------------------TA------------------------------------------------AATATTTAGGCAATAAATCCCCATT-------TT------------AATAATTCACAG---------TTAGTACTTAACTTATA--------------------------------------------------------------CTGAAACTT---------------A------CAT--------AAAGTCTTATTC--------AATTGG--------TC-------------AT----TTTGTGTA---TT---AAAA--------AAAAAACTTTACA---AGTAATAC-------------------TTTTTTCTATTTTTATTTTTAATTGACCAA------GCCTTCT-------------AGTA-------AAATAAGAACGGTACATCA----ATAATGGTCGGGATAGCTCAGTTGGTA???????????????????????????????
Tristerix_verticillatus|DQ442924|G_Amico_154_BCRU                                 ????????????????????????????????????????????????AAACCCACTAAGTG-----AGAACTTTCAAATTCAGGGAAACCGTGGAATTAATAAAAATAGGCAATCCTGAGCCAAATCCCGTTT------TAC------AAATTTACAAAAAT---GAGTAGGGAAAACGGGCCCGAAT-----------CAAAAAAGGATAGGCGCAGAGACTCAACGGAAGCTGTT-------CTAACA--------AA-----TAC---ATACA----AT-----CCAA------------------ATGGATTTGGTTGTCTTT-C----GCTAGT----------------------------------------------------------------------------------------------------------------------------------------------------------------------------------AGACGAGAATAAAGATAGAGTCCCATTCTACATGTCAATACCGACAACAATGAAATTTATAG-TAAGAGGAAAATCCGTCGACT-----TTTTAAATCATGAGGGTTCAAGTCCCTCTATCCCCAAAAAACCCTTAAAAAACCC--------TTTAT-GATTATGACCCAAAAAT---------------------TGGATTATCC-----CCT--------T---------TCGTTATTCGTTAGC--GGTTCAAAATATTTTGCATTT---------------------TT------------------------------------------------CATATTTAGGCAAGAAATCCCCATT-------TT------------AATAATTCACAG---------TCAGTACTTTTA-------------------------------------------------------------------CTGAAATTT---------------A------CATTTAC----AAAGTCTTATTC--------AATTAG--------TCATTTTT------CAT----TTTGTGTA---TTTTCAAAA--------AGAAAACTTTACA---AGTAATAC-------------------TTTTTTCTATTTTTCTTTTTAATTGACCAAGCCTT-GCCTTCT-------------AGTA-------AAATAAGAACGGTGCATCA----ATAATGGTCGGGATAGCTCAGTTGGTAGAGCAGAGGACTGAAAATCCTCGTGT?????
Tristerix_verticillatus|DQ442925|G_Amico_157_BCRU                                 ???????????????????????????????????????????????GAAACCCACTAAGTG-----AGAACTTTCAAATTCAGGGAAACCGTGGAATTAATAAAAATAGGCAATCCTGAGCCAAATCCCGTTT------TAC------AAATTTACAAAAAT---GAGTAGGGAAAACGGGCCCGAAT-----------CAAAAAAGGATAGGCGCAGAGACTCAACGGAAGCTGTT-------CTAACA--------AA-----TAC---ATACA----AT-----CCAA------------------ATGGATTTGGTTGTCTTT-C----GCTAGT----------------------------------------------------------------------------------------------------------------------------------------------------------------------------------AGACGAGAATAAAGATAGAGTCCCATTCTACATGTCAATACCGACAACAATGAAATTTATAG-TAAGAGGAAAATCCGTCGACT-----TTTTAAATCATGAGGGTTCAAGTCCCTCTATCCCCAAAAAACCCTTAAAAAACCC--------TTTAT-GATTATGACCCAAAAAT---------------------TGGATTATCC-----CCT--------T---------TCGTTATTCGTTAGC--GGTTCAAAATATTTTGCATTT---------------------TT------------------------------------------------CATATTTAGGCAAGAAATCCCCATT-------TT------------AATAATTCACAG---------TCAGTACTTTTA-------------------------------------------------------------------CTGAAATTT---------------A------CATTTAC----AAAGTCTTATTC--------AATTGG--------TCATTTTG------CAT----TTTGTGTG---TTTTCAAAA--------AGAAAACTTTACC---AGTAATAC-------------------TTTTTTCTATTTTTCTTTTTAATTGACCAAGCCTT-GCCTTCT-------------AGTA-------AAATAAGAACGGTGCATCA----ATAATGG??????????????????????????????????????????????-----
Tristerix_verticillatus|DQ442926|G_Amico_158_BCRU                                 ????????????????????????????????????????????????AAACCCACTAAGTG-----AGAACTTTCAAATTCAGGGAAACCGTGGAATTAATAAAAATAGGCAATCCTGAGCCAAATCCCGTTT------TAC------AAATTTACAAAAAT---GAGTAGGGAAAACGGGCCCGAAT-----------CAAAAAAGGATAGGCGCAGAGACTCAACGGAAGCTGTT-------CTAACA--------AA-----TAC---ATACA----AT-----CCAA------------------ATGGATTTGGTTGTCTTT-C----GCTAGT----------------------------------------------------------------------------------------------------------------------------------------------------------------------------------AGACGAGAATAAAGATAGAGTCCCATTCTACATGTCAATACCGACAACAATGAAATTTATAG-TAAGAGGAAAATCCGTCGACT-----TTTTAAATCATGAGGGTTCAAATCCCTCTATCCCCAAAAAACCCTTAAAAAACCC--------TTTAT-GATTATGACCCAAAAAT---------------------TGGATTATCC-----CCT--------T---------TCGTTATTCGTTAGC--GGTTCAAAATATTTTGCATTT---------------------TT------------------------------------------------CATAGTTAGGCAAGAAATCCCCATT-------TT------------AATAATTCACAG---------TCAGTACTTTTA-------------------------------------------------------------------CTGAAATTT---------------A------CATTTAC----AAAGTCTTATTC--------AATTGG--------TCATTTTG------CAT----TTTGTGTA---TTTTCAAAA--------AGAAAACTTTACA---AGTAATAC-------------------TTTTTTCTATTTTTCTTTTTAATTGACCAAGCCTT-GCCTTCT-------------AGTA-------AAATAAGAACGGTGCATCA----ATAATGGTCGGGATAGCTCAGTTGGTAGAGCAGAGGACTGAAAATCCTCGTGT?????
Tristerix_verticillatus|DQ442927|G_Amico_155_BCRU                                 ????????????????????????????????????????????????????CCACTAAGTG-----ATAACTTTCAAATTCAGGGAAACCGTGGAATTAATAAAAATAGGCAATCCTGAGCCAAATCCCGTTT------TAC------AAATTTACAAAAAT---GAGTAGGGAAAACGGGCCCGAAT-----------CAAAAAAGGATAGGCGCAGAGACTCAACGGAAGCTGTT-------CTAACA--------AA-----TAC---ATACA----AT-----CCAA------------------ATGGATTTGATTGTCTTT-C----GCTAGT----------------------------------------------------------------------------------------------------------------------------------------------------------------------------------AGACGAGAATAAAGATAGAGTCCCATTCTACATGTCAATACCGACAACAATGAAATTTATAG-TAAGAGGAAAATCCGTCGACT-----TTTTAAATCATGAGGGTTCAAGTCCCTCTATCCCCAAAAAACCCTTAAAAAACCC--------TTTAT-GATTATGACCCAAAAAT---------------------TGGATTATCC-----CCT--------T---------TCGTTATTCGTTAGC--GGTTCAAAATATTTTTCATTT---------------------TT------------------------------------------------CATATTTAGGCAAGAAATCCCCATT-------TT------------AATAATTCACAG---------TCAGTACTTTTA-------------------------------------------------------------------CTGAAATTT---------------A------CATTTAC----AAAGTCTTATTC--------AATTGG--------TCATTTTT------CAT----TTTGTGTA---TTTTCAAAA--------AGAAAACTTTACA---AGTAATAC-------------------TTTTTTCTATTTTTCTTTTTAATTGACCAAGCCTT-GCCTTCT-------------AGTA-------AAATAAGAACGGTGCATCA----ATAATGGTCGGGATAGCTCAGTTGGTAGAGCAGAAGACTGAAAATCCTCG????????
Tupeia_antarctica|DQ340601|Calvin_and_Wilson_NZ98_02                              CGAAATTGGTAGACGCTACGGACTTAATTGGATTGAGCCTTAGTATGGAAACCCACTAAGTG-----ATAACTTTCAAATTCAGGGAAACCATGGAATTAATAAAAATAGGCAATCCTGAGCCAAATCCCGTTT------TCC------GAA--------AAT---GAGTAGGGAAAGCAAGCCAGA-------------AAAAAAAGGATAGGTGCAGAGACTCAACGGAAGCTGTT-------CTAACA--------AA-----TAC---ATACA----AT-----ACAA------------------ATGGAGTTGA------TT-C----GCTGGT----------------------------------------------------------------------------------------------------------------------------------------------------------------------------------AGACGAGAATAAAGATAGAGTCCCATTCTACATGTCAATACTGACAACAATGAAATTTATAG-TAAGAGGAAAATCCGTCGACT-----TTTTAAATCATGAGGGTTCAAGTCCCTCTATCCCCAAAAAA----------GCCCAT-TTGACCCCCG-AAGTCTTT------CTC---------------------TTATTTATCC-----CTT--------T---------TCGTTATTCGGTAGC--GGTTAAAAATCCCT-TTCATTT--------------------TT------------------------------------------------CATATTTAGGCAAGAAATCCCCATT-------TT------------AATAATTCACAG---------TCAGTAC------TTATA-------------------------------------------------------------TTGAAACTT---------------A------CATTTTC----AA------------------------------------------------T----TTTTTCTA---TTTT--TAA--------------------------------------------------------TTTACTTTTAATTGACATAGACCCAA-----GCCTTCT-------------AGTA-------AAATAAGAACGGCGCATCA----ATAATGGTCGGGATAGCTCAGTTGGTAGAGCAGAGGACTGAAAAT?????????????
Tupeia_antarctica|EF464494|Nickrent_2742                                          ???????????GACGCTACGGACTTAATTGGATTGAGCCTTAGTATGGAAACCCACTAAGTG-----ATAACTTTCAAATTCAGGGAAACCATGGAATTAATAAAAATAGGCAATCCTGAGCCAAATCCCGTTT------TCC------GAA--------AAT---GAGTAGGGAAAGCAAGCCAGA-------------AAAAAAAGGATAGGTGCAGAGACTCAACGGAAGCTGTT-------CTAACA--------AA-----TAC---ATACA----AT-----ACAA------------------ATGGAGTTGA------TT-C----GCTGGT----------------------------------------------------------------------------------------------------------------------------------------------------------------------------------AGACGAGAATAAAGATAGAGTCCCATTCTACATGTCAATACTGACAACAATGAAATTTATAG-TAAGAGGAAAATCCGTCGACT-----TTTTAAATCATGAGGGTTCAAGTCCCTCTATCCCCAAAAAA----------GCCCAT-TTGACCCCCG-AAGTCTTT------CTC---------------------TTATTTATCC-----CTT--------T---------TCGTTATTCGGTAGC--GGTTAAAAATCCCT-TTCATTT--------------------TT------------------------------------------------CATATTTAGGCAAGAAATCCCCATT-------TT------------AATAATTCACAG---------TCAGTAC------TTATA-------------------------------------------------------------TTGAAACTT---------------A------CATTTTC----AA------------------------------------------------T----TTTTTCTA---TTTT--TAA--------------------------------------------------------TTTACTTTTAATTGACATAGACCCAA-----GCCTTCT-------------AGTA-------AAATAAGAACGGCGCATCA----ATAATGGTCGGGATA???????????????????????????????????????????
Vanwykia_remota|EU544514|Nickrent_4331                                            ???????????????????????????????????????????????????CCCACTAAGTG-----ATAACTTTCAAATTCAGGGAAACCGTGGAATTAATAAAAATCGGCAATCCTGAGCCAAATCCCGTTT------TCC------GAA--------AAT---GAGTAGGGAAAGCAAGCCCGAAT-----------AAAAAAAGGATAGGTGCAGAGACTCAACGGAAGCTGTT-------CTAATA--------AA-----TAC---ATACA----AT-----ACAA------------------ATGTAGTTGA------TT-C----GCCGGT----------------------------------------------------------------------------------------------------------------------------------------------------------------------------------AGACGAGAATAAAGATAGAGTCCCATTCTACATGTCAATACCGACAACAATGAAATTTATAG-TAAGAGGAAAATCCGTCGACT-----TTTTAAATCATGAGGGTTCAAGTCCCTCTATCCCCAAAAAA----------GCCCGT-TTGAACCCCT-AATTCTTT------CTC---------------------TTATTTATCCCT---CTT--------T---------TCGT-------TAGC--AGTTAAAAATCCCC-TTCTTCATTT-----------------TT------------------------------------------------CATATTTAGGCGAGAAATACCCATT-------TT------------AATAATTCACAG---------TCAGTACTTTAT---------------------------ATA-------------------------------------CTGAAACTT---------------A------TAC--------AAAGTCTTATTC--------AATTAG--------TCATTTTT------CAT----TTTGTGTA---TTTTAAA-A-AATA------AAATTTTACA---AGTAATAC-----------------------------TTT-T------TTAGAT--------------TC-----------------------------------------------TTAATGGTCGGGATAGCTCAGTTGGTAGAGCAGAGGACTGAAAATCCTCGTGTCACC?
