# Supplementary material for: Evolution of pollen morphology in Loranthaceae
Source: Grana. 2017 Feb 20;57(1-2):16–116. doi: 10.1080/00173134.2016.1261939 (PMC5771552; doi:10.1080/00173134.2016.1261939)
Supplement: Grimsson et al. Online supplementary material [file SGRA_A_1261939_SM9964.zip › Consensing/trnLLF.gen.c.m1.nex]

#NEXUS

[mingrpsize= 1]

begin data;
	dimensions ntax= 52 nchar= 1321;
	format datatype=nucleotide gap=- missing=?;
	matrix
[            	        10        20        30        40        50        60        70        80        90       100       110       120       130       140       150       160       170       180       190       200       210       220       230       240       250       260       270       280       290       300       310       320       330       340       350       360       370       380       390       400       410       420       430       440       450       460       470       480       490       500       510       520       530       540       550       560       570       580       590       600       610       620       630       640       650       660       670       680       690       700       710       720       730       740       750       760       770       780       790       800       810       820       830       840       850       860       870       880       890       900       910       920       930       940       950       960       970       980       990      1000      1010      1020      1030      1040      1050      1060      1070      1080      1090      1100      1110      1120      1130      1140      1150      1160      1170      1180      1190      1200      1210      1220      1230      1240      1250      1260      1270      1280      1290      1300      1310      1320      1330]
[            	         .         .         .         .         .         .         .         .         .         .         .         .         .         .         .         .         .         .         .         .         .         .         .         .         .         .         .         .         .         .         .         .         .         .         .         .         .         .         .         .         .         .         .         .         .         .         .         .         .         .         .         .         .         .         .         .         .         .         .         .         .         .         .         .         .         .         .         .         .         .         .         .         .         .         .         .         .         .         .         .         .         .         .         .         .         .         .         .         .         .         .         .         .         .         .         .         .         .         .         .         .         .         .         .         .         .         .         .         .         .         .         .         .         .         .         .         .         .         .         .         .         .         .         .         .         .         .         .         .         .         .         .         .]
Agelanthus   	????????????????????????????????ttgagccttagtatggaaacccactaagtg?????ataactttcaaattcagggaaaccgtggaattaaaaaaaataggcaatcctgagccaaatcccgttt??????tcc??????gaa????????aat???gagtaaggaaagcaagccagaat???????????aaaaaaaggataggtgcagagactcaacggaagctgtt???????ctaata????????aa?????tac???ataca????ag?????acaa??????????????ataaatggagttga??????tt?cccccgtcgat??????????????????????????????????????????????????????????????????????????????????????????????????????????????????????????????????????????????????????????????????????????????????aggcgagaataaagatagagtcccagtctacatgtcaataccgacaacaatgaaatttatag?taataggaaaatccgtcgact?????ttttaaatcatgagggttcaagtccctctatcccaaaaaa??????????????????????????????????????????????????????????????????????????????????????????????????????????????????????????????????????????????????????????????????????????????????????????????????????????????????????????????????????????????????????????????????????????????????????????????????????????????????????????????????????????????????????????????????????????????????????????????????????????????????????????????????????????????????????????????????????????????????????????????????????????????????????????????????????????????????????????????????????????????????????????????????????????????????????????????????????????????????????????????????????????????????????????????????	[ 1]
Alepis       	cgaaattggtagacgctacggacttaattggattgagccttagtatggaaacccactaagtg?????ataactttcaaattcagggaaaccatggaattaataaaaataggcaatcctgagccaaatcccgttt??????tcc??????gaa????????aat???gagtagggaaagcaagccagaat????????????aaaaaaggataggtgcagagactcaacggaagctgtt???????ctaaca????????aa?????tac???ataca????at?????acaa??????????????????ataaagttga??????tt?c????gctggt??????????????????????????????????????????????????????????????????????????????????????????????????????????????????????????????????????????????????????????????????????????????????agacgagaataaagatagagtcccattctacatgtcaataccgacaacaatgaaatttatag?taagaggaaaatccgtcgatt?????tttaaaatcatgagggttcaagtccctctatccccaaaaaa??????????gcccat?ttgaccccct?aattattt??????ctc???????????????????????????????????????????????????????????????????????????????aaaatccct?ttcattt????????????????????tt????????????????????????????????????????????????catatttaggcaagaaatccccatt???????tt????????????aataattcacag?????????ccagtac??????ttata?????????????????????????????????????????????????????????????ctgaaactt???????????????a??????catttac????aaagtcttattc????????aattag????????tcattttt??????cat????tttgtgta???tttt??caa?aaagaaa????a?ctttaca???agtaatac???????????????????ttttttatatttttaattgacatagacccaa?????gcgttct?????????????agta???????aaataagaacggcgcatca????ataatggtcgggatagctcakttggtagagcagaggactgaaaatcctcgtgtcacc?	[ 2]
Amyema       	cgaaattggtagacgctacggacttaattgggttgagccttagtatggaaacccactaagtg?????ataactttcaaattcagggaaaccgtggaattaataaaaatrggcaatcctgagccaaatcccgttt??????tccttttccgaa????????aat???gagtagggaaagcaagccagaat???????????aaaaaarggataggtgcagagactcaacggaagctgtt???????ctaata????????aa?????kac???ataca????at?????acaa??????????????????atggagttga??????tt?c????gccggt??????????????????????????????????????????????????????????????????????????????????????????????????????????????????????????????????????????????????????????????????????????????????agacgagaataaagatagagtcccattctacatgtcaataccgacaacaatgaaatttatag?tamgaggaaaatccgtcgact?????tttwaaatcatgagggttcaagtccctctatccccaaaaaaa?????????gcccgt?ttaaacccct?aattytwt??????ctc?????????????????????ttatttatcc?????cyt????????t?????????ttgt???????tagc??aryymaaaaccccc?????????yy?????????????????tt????????????????????????????????????????????????catwtttasgmgagaaatacccattttactaatt????????????amtaattcacag?????????tcartactttatattttatatacatatattgaat?????ata?????????????????????????????????????ytgaaactt???????????????a??????catttwc????aaagtmttattm????????aattak????????taattttk??????cat????tttktkta???tttttaa?a?awkw??????wmwttttama???agtaatac?????????????????????????????ttt?t?????gttagat??????????????tt???????????????????????????????????????????????ttaatggtcgggatagctcagttggtaga?????????????????????????????	[ 3]
Amylotheca   	cgaaattggtagacgctacggacttaattggattgagccttagtatggaaacccactaagtg?????ataactttcaaattcagggaaaccgtggaattaataaaaataggcaatcctgagccaaatcccgttt??????tcc??????gra????????aat???gagtagggaaarcwagccagaat????????aaaaaaaaaaggataggtgcagagactcaacggaagctgtt???????ctaaca????????aa?????tac???awaca????at?????acaa??????????????????atggagttga??????tt?c????gctggt??????????????????????????????????????????????????????????????????????????????????????????????????????????????????????????????????????????????????????????????????????????????????agacgagaataaagatagagtcccattctacatgtcaataccgacaacaatgaaatttatag?taagaggaaaatccgtcgact?????ttttaaatcatgagggttcaagtccctctatccccaaaaaa??????????gccyat?ttgayyccct?aattwttt??????ctc??????????????????????????????c?????ctt????????t?????????tcgt???????tagc??ggttaaaaatcctt?ttyattttt??????????????????yt????????????????????????????????????????????????catatttaggkaagaaatccccatt???????tt????????????aataattcacag?????????tcagtac??????ttata?????????????????????????????????????????????????????????????ctgaaactt???????????????a??????catttac????aaagtcttattc????????aattag????????tcattytt??????yat????tttgtgta???tttt??caa?aaagaaa????a?cttt????????taatactttgtttactttgtttagattttttagatttttaattgacatagacccaa?????gccttct?????????????agta???????aaataagaaccgcgcatca????ataatggtcgggatagctcagttggtagag????????????????????????????	[ 2]
Atkinsonia   	cgaaattggtagacgttacggacttaattggattgagccttagtatggaaacccactaagtg?????ataactttcaaattcagggaaaccgtggaattaataaaaataggcaatcctgagccaaatcccgttt??????tcc??????gaa????????aat???gagtagggaaagcaagccagaat??????aaaaaaaggaaaggataggtgcagagactcaacggaagctgtt???????ctaaca????????aa?????tac???ataca????at?????acaa??????????????????atggagttgattgtcttt?c????gctggt??????????????????????????????????????????????????????????????????????????????????????????????????????????????????????????????????????????????????????????????????????????????????agccgagaataaagatagagtcccattctacatgtcaataccgacaacaatgaaatttatag?taagaggaaaatccgtcgact?????ttttaaatcatgagggttcaagtccctctatccccaaaaaa??????????gcccat?ttgaccccct?aattattt??????ctc?????????????????????ttatttatcc?????ctt????????t?????????tcgt???????tagc??ggttaaaaatcctt?ttcattt????????????????????tt????????????????????????????????????????????????catatttaggcaagaaatccccatt???????tt????????????aataattcacag?????????tcagkac??????ttata?????????????????????????????????????????????????????????????ctgaaactt???????????????a??????catttac????aaagtcttattc????????aattag????????tcattttt??????cat????tttttgta???tttt??caa?aaagaaa????acctttaca???agtaatac???????????????????ctttttatatttttaattgacatagacccaa?????gccttct?????????????agta???????aaataagaacggcgcatca????ataatggtcgggatagctcagttggtagagcagaggactgaaaatcctcctg??????	[ 2]
Bakerella    	???????ggtagacgctacggacttaattgggttgagccttagtatggaaacccactaagtg?????ataactttcaaattcagggaaaccgtggaattaataaaaataggcaatcctgagccaaatcccgttt??????tcc??????gaa????????aat???gagtagggaaagcaagccagaac???????????aaaaaaaggataggtgcagagactcaacggaagctgtt???????ctaata????????aa?????tac???ataca????at?????acaa??????????????????atggagttga??????tt?c????gccggt??????????????????????????????????????????????????????????????????????????????????????????????????????????????????????????????????????????????????????????????????????????????????agacaagaataaagatagagtcccattctacatgtcaataccgacaacaatgaaatttatag?taagaggaaaatccgtcgact?????ttttaaatcatgagggttcaagtccctctatccccaaaaaa??????????gcccgt?ttgaacccct?aattcgtt??????ctc?????????????????????ttatttatcc?????ctt????????t?????????tcgt???????taac??agttaaaaataccc????ttcattt?????????????????tt????????????????????????????????????????????????catatttaggcgcgaaatacacatt???????tt????????????aataattcacag?????????????????????????????????????????????????????????????????????????????????????????????????????????????????????????????????????????????????????????????????????????????????????????tttgtgta???ttttaaa?a?aata??????aaattttaca???agtaatac?????????????????????????????ttt?t??????ttagat??????????????tt???????????????????????????????????????????????ttaatggtcgggatagctcagttggtagagcagaggactgaaaatcctcgtgtcacca	[ 1]
Baratranthus 	cgaaattggtagacgctacggacttaattggattgagccttagtatggaaacccactaagtg?????ataactttcaaattcagggaaaccgtggaattaataaaaatcggcaatcctgagccaaatcccgttt??????tcc??????gaa????????aat???gaatagggaaagcaagccagaat??????????aaaaaaaaggataggtgcagagactcaacggaagctgtt???????ctaaataaatacataa?????tac???ataca????at?????acaa??????????????????atggagttga??????tt?c????gtcggt??????????????????????????????????????????????????????????????????????????????????????????????????????????????????????????????????????????????????????????????????????????????????agacgagaataaagatagagtcccattcyacatgtcaataccgacaacaatgaaatttatag?taagaggaaaatccgtcgact?????ttttaaatcatgagggttcaagtccctctatccccaaaagg??????????gcccgt?ttgaacccct?aattcttt??????ctc?????????????????????ttagttatcc?????ctt????????t?????????tcgt???????tagc??agttaaaaatcccc????ttcattt?????????????????tt????????????????????????????????????????????????catatttaggttcgaaatacccatt???????tt????????????aataagtcacag?????????tcagtactttatatactgat???????????????????ata?????????????????????????????????????ctgaaactt???????????????a??????cattcatttacaaagtcttattc????????aataag????????tgattttt??????cat????tttgtgta???ttttaaaaa?agaaaatttwaaattttaca???agtaawac?????????????????????????????ttt?t??????tgagat??????????????tt???????????????????????????????????????????????ttaatggtcgggatagctcagttggtagagcagaagactgaaa???????????????	[ 2]
Benthamina   	cgaaattggtagacgctacggacttaattgggttgagccttagtatggaaacccactaagtg?????ataactttcaaattcagggaaaccgtggaattaataaaaataggcaatcctgagccaaatcctgttt??????tcc??????aaa????????aataatgagtagggaaagcaagccagaat???????????aaaaaaaggataggtgcagagactcaacggaagctgtt???????ctaata????????aa?????tac???ataca????at?????acaa??????????????????atggagttga??????tt?c????gccggt??????????????????????????????????????????????????????????????????????????????????????????????????????????????????????????????????????????????????????????????????????????????????agacgagaataaagatagagtcccattctacatgtcaataccgacaacaatgaaatttatag?taagaggaaaatccgtcgact?????tttaaaatcatgagggttcaagtccctctatccccaaaaaaa?????????gcccgt?ttaaacccctaaattcttt??????cta?????????????????????ttatttatcc?????ctt????????t?????????tcgt???????tagc??agttaaaaactccc????ttcattt?????????????????tt????????????????????????????????????????????????catatttaggcgagaaatacccatt???????tt????????????aataattcatag?????????tcagtactttatttatatatttaatatatttat??????aga?????????????????????????????????????ctgaaactt???????????????a??????catttac????aaagtcttattc????????aattag????????tcatttta??????aat????tttgtgta???tttttaa?a?aata??????aaattttaca???agtaatac?????????????????????????????ttt?t??????ttagat??????????????tt???????????????????????????????????????????????ttaatggtcgggatagctcagttggtagagcagaggactgaaaatcctcgtgtcacca	[ 2]
Cecarria     	cgaaattggtagacgctacggacttaattggattgagccttagtatggaaacttactaagtg?????ataactttcaaattcagggaaaccgtggaattaataaaaataggcaatcctgaaccaaatcccgttt??????tca??????taa????????aat???gagtagggaaatcaagccagaat??????????aaaaaaaaggataggtgcagagactcaatggaagctgtt???????ctaata????????aatacattac???ataca????at?????acaa??????????????????attgtatgta??????gc???????ccggt??????????????????????????????????????????????????????????????????????????????????????????????????????????????????????????????????????????????????????????????????????????????????agacgagaataaagatagagtcccattctacatgtcaataccgacaacaattaaatttatag?taagaggaaaatccgtcgatt?????ttwaaaatcatgagggttcargtccctctatccccaaaaaaraaaaag???gcccgt?ttgagccccc?attagt????????????????????????????????????????????????????????????????????tcat???????tagc??atttt???????????????????????????????????????????????????????????????????????????????????????aatttttaggcaagaaatgcccatt???????tt????????????aataattcacag?????????tcagtacttttttttata?????????????????????????????????????????????????????????????ctgaaacttatctactg???????a??????catttat????aaagtcttattc???????????????????????????????????????????tttttata???ttt???????????????????????????????????????????????????????????????????????????????????????????????????????????????????????????????????????????????????ttaatggtcaggatag??????????????????????????????????????????	[ 2]
Cladocolea   	cgaaattggtrgacgctacggacttaattggattgagccttagtatggaaacccactaagtg?????ataactttcaaattcagggaaaccgtggaattaataaaaataggcaatcctgagccaaatcccgttt??????ccc??????gaa????????aac?gagagtagggaaagcaagccagaat??aaataaaawaarrawaggataggtgcagagactcaacggaagctgtt???????ctaaca????????aa?????tac???atacaaatgat?????acaa??????????????????atggggttkattgtcttt?c????gccggt??????????????????????????????????????????????????????????????????????????????????????????????????????????????????????????????????????????????????????????????????????????????????agacgagaataaagatagagtcccattctacatgtcaatacctacaacaatgaaatttatagttaagaggaaaatccgycgact?????tttwwaatcatgagggttcaagtccctctatccccaaaaaa??????????gcccat?ttkaccccct?aatttttt??????atc?????????????????????ttatttatcc?????ckt????????ttcgttagcgyygt???????tagc??gattaaaaatcttt?ttcatwt????????????????????tt????????????????????????????????????????????????catwtttaggcamgaaatccccatt???????tt????????????aataactcacag?????????tcagtac??????ttata?????????????????????????????????????????????????????????????ctgaaactt???????????????a??????catttac????aaagtcttattcaaktw???rwtwwk????????ttattttt??????aat????tttgtgta???ttttcacaa?aaagaaaagaaamyttwmmwac?agtaatactttttttata?????????ttttwtwtawttwaawwkramatagacccaa?????gscytat?????????????agta???????aaataagaayggcgcatca????ataatggttgggatagctcagttggtagagcagaggactgaaa???????????????	[ 3]
Dactyliophora	cgaaattggtagacgctacggacttaattgggttgagccttagtatggaaacccactaagtg?????ataactttcaaattcagggaaaccgtggaattaataaaaataggcaatcctgagccaaatcccgttt??????tcc??????gaa????????aat???gagtagggaaagcaagccagaat???????????aaaaaaaggataggtgcagagactcaacggaagctgtt???????ctaata????????aa?????gac???ataca????at?????acaa??????????????????atgtagttga??????tt?c????gccggt??????????????????????????????????????????????????????????????????????????????????????????????????????????????????????????????????????????????????????????????????????????????????agacgagaataaagatagagtcccattctacatgtcaataccgacaacaatgaaatttatag?taagaggaaaatccgtcgact?????ttttaaatcatgagggttcaagtccctctatccccaaaaaaa?????????gcccgt?ttaaacccct?aattcttt?????????????????????????????????tttattc?????ctt????????t?????????tcgt???????tagc??agttaaaaaccccc????ttcattt?????????????????tt????????????????????????????????????????????????catatttaggcgagaaatacccatt???????tt????????????aataattcacat?????????tcagtactttat???????????????????????????ata?????????????????????????????????????ctgaaactt???????????????a??????catttac????aaagtcttattc????????aattag????????tcattttt??????gat????tttgtgta???tttttaa?a?aaga??????aaattttaca???agtaatac?????????????????????????????ttt?t??????ttagattttt?????aatggtt???????????????????????????????????????????????ttaatggtcgggatagctcagttggtagagcaga????????????????????????	[ 2]
Decaisnina   	cgaaattggtagacgctacggacttaattggattgagccttagtatggaaacccactaagtg?????ataactttcaaattcagggaaaccgtggaattaataaaaataggcaatcctgagccaaatcccgttt??????tcc??????gaa????????aat???gagtagggaaaacaarccagaat????????aaaaaaaaaaggataggtgcagagactcaacggaagctgtt???????ctaaca????????aa?????trc???ataca????ct?????acaa??????????????????ayggagttga??????tt?c????gctggt??????????????????????????????????????????????????????????????????????????????????????????????????????????????????????????????????????????????????????????????????????????????????agacgagaataaagatagagtcccattctacatgtcaataccgacaacaatgaaatttatag?taagaggaaaatccgtcgact?????ttttaaatcatgagggttcaagtccctctatccccaaaaaa??????????gcccat?ttgrccccct?aattmttt??????cta??????????????????????????????c?????ctt????????t?????????tcgg???????gagc??ggttaaaaatcctt?ttcattt????????????????????tt????????????????????????????????????????????????cctatttaggmaagaaatccccatt???????tt????????????aataattcacag?????????ttagtac??????ttata?????????????????????????????????????????????????????????????ctgaaactt???????????????a??????catttac????aaagtc?????????????????tag????????tcattttt??????mat????tttgtgta???tttt??caa?aaagaaa????a?ctttaca???agtaatac???????????????????ttttttagatttttaattgacatagacccaa?????gccttct?????????????agta???????aaataagaaccgcgcatca????ataatggtcgggatagctcagttggtagagcagaaggctgaaaa??????????????	[ 4]
Dendrophthoe 	cgaaattggtagacgytacggacttaattgggttgagccttagtatggaaacccactaagtg?????ataactttcaaattcagggaaaccgtggaattaataaaaataggcaatcctgagccaaatccygttt??????tcc??????gaa????????aat???gagtagtgaaagcaagytagaat?????????aaaaaaaaaggataggtgcagagactcaacggaagctgtt???????ctaata????????aa?????tac???ataca????at?????acaatacaaacatacaatacaaatggagttka??????tt?c????gccggt??????????????????????????????????????????????????????????????????????????????????????????????????????????????????????????????????????????????????????????????????????????????????agwcvagaataaagatagagtcccattctacatgtcaatacygacaacaatgaaatttatag?taataggaaaatccgtcgact?????ttttaaatcatgagggttcaagtccctctatccccaaaaaa??????????gycygy?ttgaacccct?aattmttt??????ctc?????????????????????ttatttatct?????ctt????????t?????????tcrt???????tarc??akttaaaaatcccc????ttcattt?????????????????ht????????????????????????????????????????????????catagttaggcgagaaatacccatt???????tt????????????aataattcacag?????????tcagtactttat???????????????????????????ata?????????????????????????????????????ctgaaactt???????????????a??????catttac????aaagtcttattc????????aattag????????tcattttt??????cat????tttgtgtatttttttwaaaa?aaka??????aaattttaca???agtaatac?????????????????????????????ttt?t??tt??ttagattttt?????at???tt???????????????????????????????????????????????ttwatggtcgggatagctcagttggtaga?????????????????????????????	[ 3]
Desmaria     	cgaaattggtagacgctacggacttaattggattgagccttagtatggaaacccactaagtg?????ataactttcaaattcagggaaaccgtggaattaataaaaataggcaatcctgagccaaatcccgttt??????ttc??????gaa????????aat???gagtagggaaagcaaaccagaat???????????caaaaaaggataggtgcagagactcaacggaagctgtt???????ctaaca????????aa?????tac???ataca????at?????acaa??????????????????atggagttgattgtcttt?c????gctggt??????????????????????????????????????????????????????????????????????????????????????????????????????????????????????????????????????????????????????????????????????????????????agacgagaataaagagagagtcccattctacatgtcaataccgacaacaatgaaatttatag?taagaggaaaatccgtcgact?????ttttaaatcatgagggttcaagtccctctatccccaaaaaa??????????gcccat?ttgaccccct?aatttttt??????atc?????????????????????ttatttatac?????ctt????????t?????????tcgt???????tagc??ggttaaaaatcctt?????????????????????????????????????????????????????????????????????????????????????????????????????????????????????????????????????????????????????????????????????????????????????????????????????????????????????????????????????????????????????????????????????????????gtcttattc????????aattag????????tcatttttaatttaaat????tttgtgta???tttt??caa?aaagaaa????a?ctttaca???agtaatactttttg?????????????atatttttatttttaattgacatagacccca?????gccctct?????????????agta???????aaataagaacggtgcatca????ataatggtcgggatagctcagttggtagagcagaggactgaaaatcctcgtgccccaa	[ 2]
Diplatia     	cgaaattggtagacgctacggacttaattgggttgagccttagtatggaaacccactaagtg?????ataactttcaaattcagggaaaccgtggaattaataaaaatgggcaatcctgagccaaatcccgttt??????tcc??????gaa????????aat???gagtagggaaagcaagccagaat????????????aaaaaaggataggtgcagagactcaacggaagctgtt???????ctaata????????aa?????gac????????????at?????rcaa??????????????????atggagttga??????tt?c????gccggt??????????????????????????????????????????????????????????????????????????????????????????????????????????????????????????????????????????????????????????????????????????????????agacgagaataaagatagagtcccattctacatgtcaataccgacaacaatgaaatttatag?taagaggaaaatccgtcgact?????tttaaaatcatgagggttcaagtccctctatccccaaaaaar?????????gcccgt?ttaaacccct?aa?????t?????????????????????????????????tttatcc?????ctt????????t?????????tcgt???????tagc??agttaaaaac?????????????tt?????????????????tt????????????????????????????????????????????????catakttaggagagaaatacccatt???????tt????????????actaattcacag?????????tcaatay?????????????????????????????????ta?????????????????????????????????????ctgaaactt???????????????a??????catttac????aaagtcttattc????????aattag????????taattttg??????cat????tttgtgta???tttttaa?a?aaga??????aaattttaca???agtaatac?????????????????????????????ttt?t??????ttagat??????????????tt???????????????????????????????????????????????ttaatggtcgggatagctcagttggtagagcagaggactgaaaatcctcgtgtcacc?	[ 2]
Emelianthe   	???????????gacgctacggacttaattgggttgagccttagtatggaaacccactaagtgaagtgataactttcaaattcagggaaaccgtggaattaataaaaataggcaatcctgagccaaatcccgttt??????tcc??????gaa????????aat???gagtagggaaagcaaaccagaat???????????aaaaaaaggataggtgcagagactcaacggacgctgtt???????ctaata????????aa?????tac???at????????????????????????????????????atggagttga??????tt?c????gccggt??????????????????????????????????????????????????????????????????????????????????????????????????????????????????????????????????????????????????????????????????????????????????agacgagaataaagatagagtcccattctacatgtcaataccgacaacaatgaaatttatag?taagaggaaaatccgtcgact?????tttaaaatcatgagggttcaagtccctctatccccaaaaaa??????????gcccgt?ttgaaccaca?aattcttt??cttatta?????????????????????tttttccttt?????ttt????????t?????????tcgt???????tagc??aatttttaatcc??????????????????????????????cc????????????????????????????????????????????????tttatttaggcgagaaacacccatt???????tg????????????aataattcacag?????????tcagtactttatatatatatactatatactg????????ata?????????????????????????????????????ctgaaactt???????????????a??????catttac????aaagtcttattc????????aattag????????tcattttt??????cat????tttgtgta???ttttaaga????????????aaatttgaca???agtaatac?????????????????????????????ttt?t??ttagttcgat??????????????tt???????????????????????????????????????????????tgaatggtcgggatagctcagttggtag??????????????????????????????	[ 1]
Englerina    	cgaaattggtagacgctacggacttaattaggttgagccttagtatggaaacccactaagtg?????ataactttcaaattcagggaaaccgtggaattaataaaaataggcaatcctgagccaaatcccgttt??????tcc??????gaa????????aat???gagtagggaaagtaagccagcag??????????aaaaaaaaggataggtgcagagactcaacggaagctgtt???????ctaata????????aa?????tac???ataca????ac?????acaa??????????????????ctcgagttga??????ttgcccaagttggt??????????????????????????????????????????????????????????????????????????????????????????????????????????????????????????????????????????????????????????????????????????????????aggcgagaataaagatagagtcccattctacatgtcaatgccgacaacaatgaaatttatag?taagaggaaaatccgtcgact?????ttttaaatcatgagggttcaagtccctctatccccaaaaaa??????????gcctgt?ttgaacacct?aattcttt??????ctc?????????????????????ttatttttcc?????ctt????????t?????????tcgt???????tagc??agtcaaaatcctct?ttcttt?????????????????????tt????????????????????????????????????????????????catatttaggcgagaaatatccatt???????tt????????????aataattcacag?????????tcagtactttatttatatattatatattatttattt???atatattatatattaattattaatttaattaatatataatctgaaattt???????????????a??????catttac????aaagtattattc????????aattta???????gtcattttt??????cat????tttgtgtattttttttttta?aaaa??????????????aa???aa?aatac?????????????????????????????ttt?t??????ttagat??????????????tt???????????????????????????????????????????????ttaa??????????????????????????????????????????????????????	[ 1]
Erianthemum  	cgaaattggtagacgctacggacttaattgggttgagccttagtatggaaacccactaagtg?????ataactttcaaattcagggaaaccgtggaattaataaaaataggcaatcctgagccaaatcccgttt??????tcc??????gaa????????aat???gaggagggaaagcaaaccagaat???????????aaaaaaaggataggtgcagagactcaacggaagctgtt???????ctaata????????aa?????tac???ataca????a????????????????????????????atggagttga??????tt?c????gccagt??????????????????????????????????????????????????????????????????????????????????????????????????????????????????????????????????????????????????????????????????????????????????agacgagaataaagatagagtcccattctacatgtcaataccgacaacaatgaaatttatag?taagaggaaaatccgtcgact?????ttttaaatcatgagggttcaagtccctctatccccaaaaaa??????????gcccgt?ttgaacccct?aattcttt?????cttc?????????????????????ttatttatcc?????ctt????????t?????????tcgt???????tagc??aataaaaaaatcc?????????????????????????????cc????????????????????????????????????????????????tttatttaggcgakaaatacccatt???????tt????????????aataattcacag?????????tcagtactttattataattatatattatatactg?????ata?????????????????????????????????????ctgaaactt???????????????a??????catttaa????aaagtcttattc????????aattagcaaattagtcattttt??????tat????tttgtgtr???tttraaaaa?aaga??????aaattttaca???agtaayac?????????????????????????????ttt?t??tyagttagat??????????????tt???????????????????????????????????????????????wtaatggtcgggatagstcagttggtagagcagaggactgaaaatcctcgtgtcc???	[ 2]
Gaiadendron  	cgaaattggtagacgctacggacttaattggattgagccttagtatggaaacccactaagtg?????ataactttcaaattcagggaaaccgtggaattaataaaaataggcaatcctgagccaaatcccgttt??????tcc??????gaa????????aat???gagtagggaaagcaagccagaat???????????aaaaaaaggataggtgcagagactcaacggaagctgtt???????ctaaca????????aa?????tay???ataca????at?????acaa??????????????????atggcgttga?????ttt?c????gctggt??????????????????????????????????????????????????????????????????????????????????????????????????????????????????????????????????????????????????????????????????????????????????agacgagaataaagatagagtcccattctacatgtcaataccgacaacaatgaaatttatag?taagaggaaaatccgtcgact?????ttttaaatcatgagggttcaagtccctctatccccaaaaaaaaaaaa????gcctat?ttgaccccct?aattattt??????atc??????????????????????????????t?????tat????????t?????????tcgt???????tagc??ggttaaaaatcctt?ttcattt????????????????????tt????????????????????????????????????????????????catatttaggcaataaatccccatt???????tt????????????aataattcacag?????????tcagtac??????ttata?????????????????????????????????????????????????????????????ctgaaactt???????????????a??????catttac????aaagtcttattc????????aattag????????tcattttt??????aat????tttgtgta???tttt??caa?aaagaaa????a?ctttaca???agtaatac???????????????????ttttttatattttwaattgacatagacccaa?????gccttct?????????????agta???????aaataagaacggcgcatca????ataatggtcgggatagctcagttggtagagcagaggactgaaaatcctcgtgtcac??	[ 2]
Globimetula  	?????????????????????????????????????ccttagtatggaaacccactaagtg?????ataactttcaaattcagggaaaccgtggaattaataaaaataggcaatcctgagccaaatcccgttt??????tcc??????gaa????????aat???gagtagggaaagcaagccagaat??????????????aaaaggataggtgcagagactcaacggaagctgtt???????ctaata????????aa?????tac???ataca????at?????acaa??????????????????atggagttga??????tt?c????gccggt??????????????????????????????????????????????????????????????????????????????????????????????????????????????????????????????????????????????????????????????????????????????????agacgagaataaagatagagtcccattctacatgtcaataccgacaacaatgaaatttatag?taagaggaaaatccgtcgact?????ttttaaatcatgagggttcaagtccctctatccccaaaaaa??????????gcccgt?ttgaaccctt?aattcttt?????cttc?????????????????????ttatttatcc?????ctt????????t?????????tcat???????tagc??aattcaaaattccc?t??t???????????????????????????????????????????????????????????????????????????tatttaggcgagaaatacccatt???????tt????????????aataattcacag?????????tcagtactttat???????????????????????????ata?????????????????????????????????????ctgaaactt???????????????a??????catttac????aaagtcttattc????????aattag????????tcattttt??????cat????tttttgta???ttttaaa?a?aata??????aaattttaca???agttaata?????????????????????????????ctt?t??ttagttagat??????????????tt???????????????????????????????????????????????gtaatggtcgggatagctcagttggtagagcagaggactgaaaatcctcgtgtcc???	[ 1]
Helixanthera 	???????????????ctacggacttaattgrkttgagccttagtatggaaacccactaagtg?????ataactttcaaattcagggaaaccktggaattaataaaaataggcaatcctgagccaaatcccgttt??????tmc??????gam????????aat???gagtagkgaaarcaagcyagaat???????????aaaaaaaggataggygcagagactcaacggaagctgtt???????ctaata????????aa?????tac???awaca????at?????acaa?attacaatacatttgtaatggagtkka??????tt?c????gccggt??????????????????????????????????????????????????????????????????????????????????????????????????????????????????????????????????????????????????????????????????????????????????aracgagaataaagatagagtcccattywacatgtcaataccgacaacaatgmaatttrtag?taagaggaaaatccgtcgact?????twwwaaatcatgagggttcaagtccctctatccccaaaaaa??????????gmcmgt?ttgaaycccy?aattcttt??????ctc?????????????????????ktatttmtcy?????ctt????????t?????????yygt???????tagc??agttmaaaatcccc?ttttttwttt?????????????????tt????????????????????????????????????????????????catmkttaggcgagaaataaccatt???????tt????????????mataattcacag?????????tcagtactttaywtwakaactttatatactatatactgaata?????????????????????????????????????ytgaaactt???????????????a??????catttac????aaagtmttattc????????aattag????????tsattttt??????cat????tttgtgta???tttttaaca?aaga??????wwatwttaca???agtaatac?????????????????????????????ttttttatwwwttwrww??????????????tt???????????????????????????????????????????????ttaatggtcgggatagctcagttggtagagcagaggactgaaaatcctcg????????	[ 2]
Ileostylus   	cgaaattggtagacgctacggacttaattggattgagccttagtatggaaacccactaagtg?????ataactttcaaattcagggaaaccgtggaattaataaaaataggcaatcctgagccaaatcctgttt??????tcc??????gaa????????aat???gagtagggaaagcaagccagaat??????aaaaaaaaaaaaggataggtgcagagactcaacggaagctgttctaataactaata????????aa?????tac???ataca????at?????acaa??????????????????atg????????????????c????gccggt??????????????????????????????????????????????????????????????????????????????????????????????????????????????????????????????????????????????????????????????????????????????????agacgagaataaagatagagtcccattytacatgtcaataccgacaacaatgaaatttatag?taagaggaaaatccgtcgact?????ttttaaatcatgagggttcaagtccctctatccccaaaaaaa?????????gtccgt?ttgaacccct?aattcttt??????ccc?????????????????????ttatttatcc??????????????????????????ctgt???????tagt??agttaaaaaccctt????????????????????????????tt????????????????????????????????????????????????catttttaggcaagaaatacccatt???????tt????????????tataattcacaa?????????tcagtacttttatactaaaatttat??????????????cta?????????????????????????????????????ctgaaactt???????????????a??????catttat????aaagtcttattc????????aattag????????tacttttt??????cat????tttgtgta???ttttaaa?a?aata??????caattttaca???agtaatac?????????????????????????????ttt?t??????ttagat??????????????tt???????????????????????????????????????????????ttaatggtcgggatagctcagttggtagagcaaaaa??????????????????????	[ 2]
Ixocactus    	cgaaattggtagacgctacggacttaattggattgagccttagtatggaaacccactaagtg?????ataactttcaaattcagggaaaccgtggaattaataaaaataggcaatcctgagccaaatcccgttt??????tcc??????gaa????????????????gtagggaaagcaagccagaat???????????aaaaaaaggataggtgcagagactcaacggaagctgtt???????ctaaca????????aa?????tac???ataca????aa?????acaa??????????????????atggggttgattgttttt?c????gccggt??????????????????????????????????????????????????????????????????????????????????????????????????????????????????????????????????????????????????????????????????????????????????agacgagaataaagatagagtcccattctacatgtcaatacctacaacaatgaaatttatagttaagaggaaaatccgtcgact?????ttttaaatcatgagggttcaagtccctctatccccaaaaaa??????????gcccat?ttgaccccct?aatttttt??????ctc?????????????????????ttatttatccttatccctttctctaattctctaatatcgt???????tagc??gattaaaaatcttt?ttcattt???????????????????????????????????????????????????????????????????????????ttaggcaagaaatctccatt???????tt????????????aataactcacag?????????tcagtac??????ttata?????????????????????????????????????????????????????????????ctga??????????????????????????????ttac????aaagtcttattc????????aattag????????ttattttt??????aat????tttgtgta???tttt??caa?aaagaaa????a?ctttaca???agtaatac???????????????????ttttttatatttttaactgacatagacccaa?????gccttctattctagccttctagta???????aaataagaacgtcgcatcatatgataatggt??????????????????????????????????????????????????	[ 1]
Lepidaria    	???????????????????????????????????????ttagtatggaaacmcactaagtg?????ataactttcaaattcagggaaaccgtggaattaataaaaataggcaatcctgagccaaatcccgttt??????tcy??????gaa????????aat???gagtagggaaarcaagccagaat?????????aaaaaaaaaggataggtgcagagactcaacggaagctgtt???????ctaaca????????aa?????yam???atacatacaat?????acaa??????????????????atgsagttga??????tt?c????gctggt??????????????????????????????????????????????????????????????????????????????????????????????????????????????????????????????????????????????????????????????????????????????????agacgagaataaagatagagtcccattctacatgtcaataccgacaacaatgaaatttatag?taakaggaaaatccgtcgact?????ttttaaatcatgagggttcaagtccctctatccccaaaaaaa?????????gcccatattgaccccct?aattattt??????ctc?????????????????????c????????c?????ctt????????t?????????tcgt???????tagc??ggttaaaaatccttattcattt????????????????????tt????????????????????????????????????????????????catatttaggcaaraaatccccatttt?????tt????????????aatwattywyar?????????tmaktamtaatacttawwa????????????????????????????????????????????????????????????ctgaaactt???????????????a??????catttac????aaagtcttattc????????aattag????????tcattttt??????aattttgtttgtgta???tttt??caataaagaaa????a?ctttaca???agtaatac???????????????????ttttttagattttgaattgacatagacccaa?????rcyttct?????????????agta???????aaataagaaccgcgcatca????ataatggtcgggatagctcagttggtagagcagaggactgaaaat?????????????	[ 2]
Ligaria      	cgaaattggtagacgctacggacttaatttaattgagccttagtatggaaacccactaagtg?????ataattttcaaattcagggaaaccgcggaatwaa?aaaaagaggcaatcctgagccaaatcccgctt??????tcc??????gaa????????aat???gagtggggaacacaaaccggaat???????aaaaaaaaagaggataggtgcagagactcaatggaagctgtt???????ctaaca????????aa?????tac???aaata????atacaaaacaa??????????????????aaggggttgattgtcttt?c????gccgat??????????????????????????????????????????????????????????????????????????????????????????????????????????????????????????????????????????????????????????????????????????????????agacgagaataaagatagagtcccattctacatgtcaataccgacaacaatgaaatttatag?taagaggaaaatccgtcgact?????tttaaaatcatgagggttcaagtccctctatccccaaaaag??????????gcatat?ttgatcccct?aatttttt??????????????????????????????????????????????????????????????????????????????????????????????????????????????????????????????t????????????????????????????????????????????????cctatttaggcaagaaa?gcccatt???????tt????????????aata?????????????????atagta?????????????????????????????????????????????????????????????????????????cttacattt???????????????a??????caaatac????aaagttttatag??????????????????????tcatttaa??????aat????ttttcgta???ttttcaaaa????????agaaaactttaaa???agtaatat?????????????????????????????ttttaattgacagaaac??????????????yt?????????????????tmtagtaaaawaagaacggcacatca????aaagtggtcgggatagctcagttggtagagcagaggactgaaaatcctcg????????	[ 2]
Loranthus    	???????ggtagacgctacggacttaattggattgagccttagtatggaaactcactaagtg?????ataactttcaaattcagggaaaccgtggaattaataaaaataggcaatcctgaaccaaatcccgttt??????tca??????taa????????aat???gagtagggaaatcaagccagaaw??????????aaaaaaaaggataggtgcagagactcaacggaagctgtt???????ctaata????????aa?????tac???ataca????at?????acaa??????????????????atggagttga??????tt?c????gccggt??????????????????????????????????????????????????????????????????????????????????????????????????????????????????????????????????????????????????????????????????????????????????agacgagaataaagatagagtcccwttctacatgtcaataccgacaacaatgaaatttayag?taagaggaaaatccgtcgact?????ttttaaatcatgagggttcaagtccctctatccccaaaaaaagtcaa????gtccgt?ttgaacccct?aattctat??????????????????????????????????????cc?????ctt????????t?????????tcat???????takc??atttt?????????????????????????????????????tt????????????????????????????????????????????????aatttttaggcaagaaatgcccatt???????tt????????????aataattcacag?????????tcagtactttwctttt???????????????????????ata?????????????????????????????????????ctgaaacttmtctactgacacttaa??????catttac????aaagtcttatty??????????????????????????????????????????????????????ttt??????????????????????????????????????????????????????????????????????????????ttagat??????????????tt???????????????????????????????????????????????ttaatggtcgggatagctcagttggtagagcagaggactgaaaatcctcgtgtcacca	[ 4]
Loxanthera   	?????????????????????????????????????????agtatggaaacccactaagtg?????ataactttcaaattcagggaaaccgtggaattaataaaaataggcaatcctgagccaaatcccattt??????tcc??????gaa????????aat???gagtagggaaagcaagccagaaa??????????aaaaaaaaggataggtgcagagactcaacggaagctgtt???????ctaaca????????aa?????tac???ataca????at?????acaa??????????????????atagagttga??????tt?c????gctggt??????????????????????????????????????????????????????????????????????????????????????????????????????????????????????????????????????????????????????????????????????????????????agacgagaataaagatagagtcccattctacatgtcaataccgacaacaatgaaatttatag?taagaggaaaatccgtcgact?????ttttaaatcatgagggttcaagtccctctatccccaaaaaa??????????gcccat?ttgac??????????attt??????atc??????????????????????????????c?????ctt????????t?????????tcgt???????tagc??ggttaaaaatcctt?ttcattt????????????????????tt????????????????????????????????????????????????catatttaggcaagaaatccc???????????tt????????????aataatttacag?????????tcagtac??????ttata?????????????????????????????????????????????????????????????ctgaaactt???????????????a??????catttac????aaagtcttattc????????aattag????????tca??????????????????tttgtgta???tttt??caa?aaagaaa????a?ctttacaaataataatac???????????????????ttttttagatttttaattgacatagacccaa?????gccttct?????????????agta???????aaataagaaccgcgcatca????ataatggtcgggatagctcagttgg?????????????????????????????????	[ 1]
Lysiana      	cgaaatgggtagacgctacggacttaattgaattgagccttagtatggaaacccactaagtg?????ataactttcaaattcagggaaaccgtggaattaataaaaataggcaatcctgagccaaatcccgttt??????tcc??????gaa????????aat???gagtagggaaagctagccagaat???????aaaaaaaaaagggataggtgcagagactcaacggaagctgtt???????ctaaca????????aa?????tac???ataca????ct?????acaa??????????????????atggagttga??????tt?c????gctggt??????????????????????????????????????????????????????????????????????????????????????????????????????????????????????????????????????????????????????????????????????????????????agacgagaataaagatagagtcccattctacatgtcaataccgacaacaatgaaatttatag?taagaggaaaatccgtcgact?????ttttaaatcatgagggttcaagtccctctatccccaaaaaa??????????gcccat?ttgatcccct?aattattt??????ctc??????????????????????????????c?????ctt????????t?????????tcgt???????tagc??ggttaaaaatcctt?ttcatttttc?????????????????tt????????????????????????????????????????????????catatttaggtaagaaatccccatt???????tt????????????aataattcacag?????????tcaatac??????ttata?????????????????????????????????????????????????????????????ctgaaactt???????????????a??????catttac????aaaatcttattc????????aattag????????tcattctt??????cat????tttgtgta???tttt??caa?aaagaaa????a?cttt???????????????????????????????????????????????????????????????a?????gccttct?????????????agta???????aaataagaaccgcgcatca????ataatggtcgggatagctcagttggtagagcagaggactgaaaatcctcgtgtc????	[ 2]
Macrosolen   	cgaaattggtagacgctacggacttaattggattgagccttagtatggaaacccactaagtg?????ataactttcaaattcagggaaaccgtggaattaataaaaataggcaatcctgagccaaatcccgttt??????tcc??????gaa????????aat???gagtagggaaaacaagccagaataaaaaaaaaaggaaaaaaggataggtgcagagactcaacggaagctgtt???????ctaaca????????aa?????tac???ataca????at?????acaa??????????????????atggagttga??????tt?c????gctggt??????????????????????????????????????????????????????????????????????????????????????????????????????????????????????????????????????????????????????????????????????????????????agacaagaataaagatagagtcccattctacatgtcaataccgacaacaatgaaatttatag?taagaggaaaatccgtcgact?????ttttaaatcatgagggttcaagtccctctatccccaaaaaa??????????ccccatattgaccccct?aattattt??????ctc??????????????????????????????c?????ctt????????t?????????tcgt???????tagc??ggttaaaaatcctt?ttcattt????????????????????tt????????????????????????????????????????????????catatttaggcaagaaatccccatttt?????tt????????????aataagtcacag?????????tcagtac??????ttata?????????????????????????????????????????????????????????????ctgaaactt???????????????a??????catttac????aaagtcttattc????????aattag????????tcattttt??????aat????tttgtgta???tttt??caa?aaagaaa????a?ctttaga???agtaatac???????????????????ttttttagatttttaattgacatagacccaa?????gccttct?????????????agta???????aaataagaaccgcgcatca????ataatggtcgggatagctca?ttggtagagcagaggactgaaaa??????????????	[ 2]
Moquiniella  	????????????????????????????????????????tagtatggaaacccactaagtg?????ataactttcaaattcagggaaaccgtggaattaataaaaataggcaatcctgagccaaatcccattt??????tcc??????gaa????????aat???gagtagggaaagcaagccagaat???????????aaaaaaaggataggtgcagagactcaacggaagctgtt???????ctaata????????aa?????tac???ataca????at?????acaa??????????????????atggagttga??????tt?c????gccggt??????????????????????????????????????????????????????????????????????????????????????????????????????????????????????????????????????????????????????????????????????????????????agacgagaataaagatagagtcccattctacatgtcaataccgacaacaatgaaatttatag?taagaggaaaatccgtcgact?????ttttaaatcatgagggttcaagtccctctatccccaaaaaa??????????gcccgt?t?gaacgcct?aattcttt?????cttc?????????????????????ttatttatcc?????ctt????????t?????????tcgt???????tagc??aatttgaaatcccc?g??ttcattt?????????????????tt????????????????????????????????????????????????catatttaggtgagaaatactcatt???????tt????????????aataattcacag?????????tcattactttat???????????????????????????ata?????????????????????????????????????ctgaaactt???????????????a??????catttcc????aaagtcttattc????????aattag????????tcattttt??????cat????tttgtgta???ttttaaa?a?aata??????aaattttaca???agtaatac?????????????????????????????ttt?t??ttagttagat??????????????tt???????????????????????????????????????????????ttaatggtcgggatagctcagttggtagag????????????????????????????	[ 1]
Muellerina   	cgaaattggtagacgctacggacttaattggattgagccttagtatggaaactcactaagtg?????ataactttcaaattcagggaaaccgtggaattaataaaaataggcaatcctgagccaaatcctgttt??????tcc??????gaa????????aat???gagtagggaaagcaagccaaaaw????????aaaaaawaaaggataggtgcagagactcaacggaagctgtt???????ctaata????????aa?????tac???ataca????at?????acaa??????????????????atggagttgc??????tt?c????kccggt??????????????????????????????????????????????????????????????????????????????????????????????????????????????????????????????????????????????????????????????????????????????????agacragaataaagatagagtcccattctacatgtcaataccgacaacaatgaaatttctag?taagaggaaaatccgtcgact?????ttttaaatcatgagggttcaagtccctctatccccaaaaaaa?????????gtccgt?ttgaacccct?aattcgtt??????ccc?????????????????????ttatttctcc??????????????????????????ctgt???????taac??agttaaaaatcctt????ttcattt?????????????????tt????????????????????????????????????????????????catatttaggcaagaaatactcatt???????tt????????????aataattcacaa?????????tcagtattttkatactaaaatttat??????????????cta?????????????????????????????????????ctgaaactt???????????????a??????catttaa????aaagtattattc????????ca???????????????ttttt??????cat????tttgtgtc???ttttaaa?a?aaka??????aaattttaca???agtaatac?????????????????????????????ttt?t??????ttagat??????????????kt???????????????????????????????????????????????tkaatggtcgggatagctcagttggtagagcagaggactgaaaatcctcgtgtcaccc	[ 3]
Notanthera   	cgaaattggtagacgctacggacttaattggattgagcctt??tatggaaacctacgaagtg?????ataactttcaaattcagggaaaccgtggaattaataaaaacaggcaatcctgaaccaaatcccgttt??????tcc??????gaa????????aat???gagtagggaaagcaagccagaat???????????aaaaaaaggataggtgcagagactcaacggaagctgtt???????ctaaca????????aa?????tac???ataca????at?????acaa??????????????????atggagttga?????ttt?c????gctggt??????????????????????????????????????????????????????????????????????????????????????????????????????????????????????????????????????????????????????????????????????????????????agacgagaataaagatagagtcccattctacatgttaataccgacaacaatgaaatttatag?taagaggaaaatccgtcgact?????ttttaaatcatgagggttcaagtccctctatccccaaaaaa??????????gcccat?ttgacccccc?aatttttt??????ctc?????????????????????ttatttatcc?????ctt????????t?????????tcgt???????tagt??ggttaaaaatcccg?ttcattt????????????????????tt????????????????????????????????????????????????catatttagacaagaaacccccagt???????tt????????????aataatttacag?????????tcagtac??????ttata?????????????????????????????????????????????????????????????ctgaaactt???????????????a??????catttac????aaagtcttagtc????????????????????????atttat??????aat????tttgtgta???tttt??caa?aaagaaa????acttggaca???agtaatactttttt?????????????gtatttttctttttaattgacata???????????????ttct?????????????agta???????aaataagaacggcgcatca????ataatggtcaggatagctcagttggtagagcagaggactgaaaatcctcgtgt?????	[ 2]
Nuytsia      	???????ggtagacgctacggacttaattggattgagccttagtatggaaacccactaagtg?????ataactttcaaattcagggaaaccgtggaattaataaaaataggcaatcctgagccaaatcccgttt??????tcc??????gaa????????aat???aagtagggaagtcaagcccgaat???????????aaaaaagggataggtgcagagactcaacgggagctgtt???????ctaaca????????aa?????tac???ataca???????????????????????????????????ggagttgattgtcttt?c????gctgatcgcaacttcagcaaaacctctatacatatgtatagtactgaaatttcaaattttataaaagaaatataaataatgaaaataatgattcgaatccttattttttatacgaaaaaaaattcgaatattaattgatcaaatcaattactccatagtctgatagattttttgaagattaatcagacgagaataaagatagagtcccattctacatgtcaataccgacaacaatgaaatttagag?taagaggaaaatccgtcgact?????tttgaaatcatgagggttcaagtccctctatccccaaaaaa??????????gcccat?ttgactccct?aaccttttatccytttt?????????????????????????????????????????????????????????ttgt???????tagc??ggttaaaaagattttkttatttttcatctattccactcttttctttcacaaacagattcgaatgtaatatatataatacacggacaaatgaacatctttaggaaagaaatccccatt???????tt????????????cataattcacag?????????ttaatatcagtacttata?????????????????????????????????????????????????????????????ctgaaactg???????????????a??????catttac????aaagtcttattc????????aattgg????????taattttt??????aat????tttgtgta???ttttcaaaa????????agaaaactttgaa????????????????????????????????????tactttgtttatcttttgaattgacaagccctctact???????????????????????aaaattagamcggcgcatca????ataatggtcgggatagctcagt????????????????????????????????????	[ 2]
Oedina       	????????????????tacggacttaattgggttgagccttagtatggaaacccactaagtg?????ataactttcaaattcagggaaaccgtggaattaataaaaataggcaatcctgagccaaatcccgttt??????tcc??????gaa????????aat???gagtagggaaagcaaaccagaat???????????aaaaaaaggataggtgcagagactcaacggaagttgtt???????ctaata????????aa?????tcc???ataca????at?????acaa??????????????????atggagttga??????tt?c????gccagt??????????????????????????????????????????????????????????????????????????????????????????????????????????????????????????????????????????????????????????????????????????????????atacaagaataaagatagagtcccattttacatgtcaataccgacaacaatgaaatttatag?taagaagaaaatccgtcgact?????ttttaaatcatgagggttcaagtccctctatccccaaaaaa?????????????????????????????????????????????????????????????????????????tcc?????????????????????????????????????????????????????????????????????????????????????cc????????????????????????????????????????????????tttatttaggcgagaaatacccatt???????tt????????????aataattcacag?????????tcagta???????????????????????????????????????????????????????????????????????????gaaactt???????????????a??????catttac????aaagtcttattc????????aattag?aaattagtcattttt??????tat????tttgtgta???ttttttaaa?aata??????aaattttaca???agtaatac?????????????????????????????tttat??ttagttagat??????????????tt???????????????????????????????????????????????ttaatggtcggga?????????????????????????????????????????????	[ 1]
Oncocalyx    	cgaaattggtagacgctacggacttaattaggttgagccttagtatggaaacccrctaagtg?????ataactttcaaattcagggaaaccgtggaattaatmaaaataggcaatcctgagccaaatcccgttt??????tcc??????gaat???????aat???gagtarggaaagcaagccagaat???????????aaaaaaaggataggtgcagagactcaacggaagctgtt???????ctaatm????????aa?????tac???ataca????at?????wsaw?????????acaatacaaatggagttaa??????ty?ccmsgkktgrt??????????????????????????????????????????????????????????????????????????????????????????????????????????????????????????????????????????????????????????????????????????????????aggcgagaataaagatagagtcccattctacatgtcaataccgacaacaatgaaatttatag?taataggaaaatccgtcgact?????ttttaaatcatgagggttcaagtccctctatccccaaaaaa??????????gcccgt?ttgaacccct?aattcttt??????ctc?????????????????????ttatttatcc?????ctt????????t?????????tcgt???????tagt??agttcaaaaycytc????ttcattt?????????????????tt????????????????????????????????????????????????catatttaggcgagaaatacccgttttaataatt????????cacarmtaattcacag?????????tcagtamtwtwtatat???????????????????????ata?????????????????????????????????????ctgaaactt???????????????a??????catttac????aaagtattattc????????aattag????????wcattttt??????cat????tttgtgtat??taawwaawaaaata??????aaatttkaca???agtaatac?????????????????????????????ttt?t??????ttagat??????????????tt???????????????????????????????????????????????ttaatggtcgggatagctcagttggtagagcagaggactgaaaatcctcgtgtcacc?	[ 2]
Oryctanthus  	cgaaattggtagacgctacggacttaattggattgagccttagtatggaaacccactaagtg?????ataactttcaaattcagggaaaccgtggaattaataaaaataggcaatcctgagccaaatcccgttt??????tcc??????gaa????????aac???gagtagggaaagcaagccagaat???????????aaaaaaaggataggtgcagagactcaacggaagctgtt???????ctaaca????????aa?????tacataatacaatacaa?????acaa??????????????????atggggttgattgtcttt?s????gccggt??????????????????????????????????????????????????????????????????????????????????????????????????????????????????????????????????????????????????????????????????????????????????agacgagaataaagatagagtcccattctacatgt?????cctacaacaatgaaatttatagttaagaggaaaatccgtcgact?????tttwaaatcatgagggttcaagtccctctatccccaa??????????????gcccat?tkgaacccct?matttttk??????mtc?????????????????????ttatttatmc?????mty????????t?????????tcgt???????tagc??gattaaaaatmttt?ttcwtwt????????????????????tg????????????????????????????????????????????????catatttaggcaagaaatcyccatt???????tt????????????cataactcacag?????????tcagtactttaacttata?????????????????????????????????????????????????????????????ctgaaamtw???????????????a??????catttay????aaagtattattcaatattc?aattag????????ttctttyt??????cwt????tttgtgta???tttt??caaaaataaaa??????ctttaca???agtmatactttytkmt???????????attkttcttyttytmattgacatagacycaa?????gmctttt?????????????agta???????aaataakaacggcgcatca????ataat?????gg??????????????????????????????????????????????	[ 2]
Peraxilla    	cgaaattggtagacgctacggacttaattggattgagccttagtatggaaacccactaagtg?????ataactttcaaattcagggaaaccatggaattaataaaaataggcaatcctgagccaaatcccgttt??????tcc??????gaa????????aat???gagtagggaaagcaagccagaat????????????aaaaaaggataggtgcagagactcaacggaagctgtt???????ctaaca????????aa?????tac???ataca????at?????acaa??????????????????ataaagttga??????tt?c????gctggt??????????????????????????????????????????????????????????????????????????????????????????????????????????????????????????????????????????????????????????????????????????????????agacgagaataaagatagagtcccattctacatgttaataccgacaacaatgaaatttatag?taagaggaaaatccgtcgact?????ttttaaatcatgagggttcaagtccctctatccccaaaaaa??????????gcccat?ttgaccccct?aattattt??????ctc???????????????????????????????????????????????????????????????????????????????aaaatcctt?ttcattt????????????????????tt????????????????????????????????????????????????catatttaggcaagaaatccccatt???????tt????????????aataattcacag?????????tcagtac??????ttata?????????????????????????????????????????????????????????????ctgaaactt???????????????a??????catttac????aaagtcttattcaattattcaattag????????tcattttg??????cat????tttgtgta???tttt??caa?aaagaaa????a?ctttaca???agtaatac???????????????????ttttttatatttttaattgacatagacccaa?????gccttct?????????????agta???????aaataagaacggcgcatca????ataatggtcgggatagctca??????????????????????????????????????	[ 2]
Phragmanthera	cgaaattggtagacgctacggacttaattgggttgagccttagtatggaaacccactaagtg?????ataactttcaaattcagggaaaccgtggaattaataaaaataggcaatcctgagccaaatcccgttt??????tcc??????gaa????????aat???gagtagggaaagcaagmcagaat???????????aaaaaaaggataggtgcagagactcaacggaagctgtt???????ctaata????????aa?????tac???ataca????at?????acaa??????????????????atggagttga??????tt?c????rccggt??????????????????????????????????????????????????????????????????????????????????????????????????????????????????????????????????????????????????????????????????????????????????agacgagaataaagatagagtcccattctacatgtcaataccgacaacaatgaaatttatag?taagaggaaaatccgtcgact?????ttttaaatcatgagggttcaagtccctctatccccamaaaa??????????gcccgt?ttgaacccct?aattcttt????gcttc?????????????????????ttatttatcc?????ctt????????t?????????tcgt???????tagcaaaatkwaaaatcccc?t??tttatttatatatttatatttagatt????????????????????????????????????????????????tatatttaggcgakaaatacccatw???????tt????????????aataattyacag?????????tcagtactttat???????????????????????????ata?????????????????????????????????????ctgaaactt???????????????a??????catttact???aaagtcttattc????????aattag????????tcattttt??????cat????tttgtgta???ttttaaaca?aaga??????aaattttaca???agtaatac?????????????????????????????ytt?t??ttagttagwtcga???????????tt???????????????????????????????????????????????ttaatggtcgggatagctcagttggtagagcagargactgaaaatcctcgtgtcacc?	[ 2]
Phthirusa    	cgaaattggtagacgctacggacttaattggattgagccttagtatggaaacccactaagtg?????akaactttcaaattcagggaaaccgtggaattaataaaaataggcaatcctgagccaaatcccgttt??????ccc??????gaa????????aac???gagtagggaaagcaagccagaat???????????aaaaaaaggataggtgcagagactcaacggaagctgtt???????ctaaca????????aa?????tac???atacaatacaw?????acaa??????????????????atggggttgattgtcttt?s????gccggt??????????????????????????????????????????????????????????????????????????????????????????????????????????????????????????????????????????????????????????????????????????????????agacgagaataaagatagagtcccattctacatgt?????cctacaacaatgaaatttatagttaagaggaaaatccgtcgact?????tttwaaatcatgagggttcaagtccctctatccccaa??????????????gcccat?tkgaacccct?matttttk??????mtc?????????????????????ttatttatmc?????mtt????????t?????????tcgt???????tagc??gattaaaaatmttt?ttcatwt????????????????????tg????????????????????????????????????????????????catatttaggcaagaaatcyccatt???????tt????????????cataactcacag?????????tcagtac?ttaacttata?????????????????????????????????????????????????????????????ctgaaamtw???????????????a??????catttay????aaagtattattcaatattc?aattag????????ttctttyt??????cwt????tttgtgta???tttt??caaaaataaaa??????ctttaca???artmatactttttkmt???????????atttttctttttttmattgacatagacycaa?????gmctttt?????????????agta???????aaataakaacggcgcatca????ataatggttgggata???????????????????????????????????????????	[ 2]
Plicosepalus 	cgaaattggtagacgctacggacttaattgggttgagccttagtacggaaacccactaagtg?????ataactttcaaattcagggaaatcttggaattaataaaaataggcaatcctgagccaaatcccgtttttagaatcc??????gaa????????aat???gagtagggaaagcaagccagaat?????aaaaaaaataaaaggataggtgcagagactcaacggaagctgtt???????ctaata????????aa?????tac???ataca????at?????acaa???????????????aaaatggagttaa??????tt?c????gccaat??????????????????????????????????????????????????????????????????????????????????????????????????????????????????????????????????????????????????????????????????????????????????agacgagaataaagatagagtcccattctacatgtcaataccgacaacaattcaatttatag?taagaggaaaatccgtcgactttttattttaaatcatgagggttcaagtccctctatccccaaaaaa??????????gcccgt?ttgaacccct?aattattt??????ctc?????????????????????ttatttatcc?????tat????????t?????????tcgt???????tagc??aattataaatcccc????????????????????????????tt????????????????????????????????????????????????cattttt???cgagaaatacccatt???????tt????????????aataattcacag?????????tcagtactttatata????????????????????????????????????????????????????????????????ctgaaactt???????????????a??????cattgtaatacaaaatcttattc????????acttag????????tcattttt??????cat????tttgtata???ttttaaaaa????????ataaaattttaca???????????????????????????????????????????????agttttagat??????????????tt???????????????????????????????????????????????ttaatggtcgggata???????????????????????????????????????????	[ 1]
Psittacanthus	????????????????tacggacttaattggattgagccttagtatggaaacccactaagtg?????ataactttcaaattcagggaaactgtggaattaataaaaataggcaatcctgagccaaatcccgttt??????ccc??????gaa????????aac???gagtagggaaaacaaat?????????????????aaaaaaaggataggtgcagagactcaacggaagctgtt???????ctaaca????????aa?????tac???ataca????at?????acaa??????????????????atggagttggttgtcttt?c????gccggt??????????????????????????????????????????????????????????????????????????????????????????????????????????????????????????????????????????????????????????????????????????????????agacgagaataaagatagagtcccattctacatgtcaatacctacaacaatgaaatttatagttaagaggaaaatccgtcgact?????ttttaaatcatgagggttcaagtccctctatcccc????????????????????ac?ttgacccctc?aatt?ttt??????ctc?????????????????????ttatttatac?????ctt????????t?????????tcat???????tatc??gatttaaaatcttt?ttaattt????????????????????tt????????????????????????????????????????????????catatttaggcaagaaatccttatt???????tt????????????aataa?????????????????cagtac??????ttata?????????????????????????????????????????????????????????????ctgaaactt???????????????aaacttacatttac????aaagtcttattc????????aattag????????ttatttaa??????aat????tttgtgta???tttt??taa?aaagaaa????????????????????????????????????????????????????????????????????acttta?????gccttct?????????????agta???????aaataagaacggcgcatca????ataatggttgggatagctcagttggtagagcaga????????????????????????	[ 1]
Scurrula     	cgaaattggtagacgctacggacttaattgggttgagccttagtatggaaacccactaagtg?????ataactttcaaattcagggaaaccgtggaattaataaaaataggcaatcctgagccaaatcccgttt??????tcc??????gaag???????aat???gagtagggaaagcaagccagaat?????????aaaaaaaaaggataggtgcagagactcaacggaagttgtt???????ctaata????????aa?????tac???ataca????at?????acaa??????????????????atggagttg???????????????attcgc??????????????????????????????????????????????????????????????????????????????????????????????????????????????????????????????????????????????????????????????????????????????????cg?cgagaataaagatagagtcccattytacatgtcaataccgacaacaatgaaattkatag?taataggaaaatccgtcgact?????ttgtaaatcatgagggttcaagtccctctatccccaaaaaa??????????gcccgt?ttgaacccct?aattcttt??????ctc?????????????????????gtatttatt???????????????????????????tcgt???????tagc??agttcaaaattctc????????????????????????????tt????????????????????????????????????????????????catt??????????aaatacccatt???????tt????????????aagaattcacagtcagtaatattagaactttatata????????????????????????????????????????????????????????????????ctgaaactt???????????????a??????????tac????aaagtcgtattc????????aattag????????tcattttt??????cat????tttttgta???tttaaaaaa?????????????attgtaca???agtaatacttttcaat????????????????????????????????????????????????????tt???????????????????????????????????????????????gtaatggtcgggatag??????????????????????????????????????????	[ 2]
Septulina    	???????????gacgctacggacttaattgggttgagccttagtatggaaacccactaagtg?????ataactttcaaattcagggaaaccgtggaattaataaaaataggcaatcctgagccaaatcccgttt??????tcc??????gaa????????aat???gagtagggaaagcaagccagaat???????????aaaaaaaggataggtgcagagactcaacggaagctgtt???????ctaata????????aa?????tac???ataca????at?????acaa??????????????????atggagtgaa??????tt?c????gacggt??????????????????????????????????????????????????????????????????????????????????????????????????????????????????????????????????????????????????????????????????????????????????agccgagaataaagatagagtcccattctacatgtcaataccgacaacaatgaaatttatag?taagaggaaaatccgtcgact?????ttttaaatcatgagggttcaagtccctctatccccaaaaaa??????????gcccgt?ttgaaccccg?aatttatt?????cttc?????????????????????ttatttatac?????cct????????t?????????tcgt???????tagc??aattacaaatctc???????????????????????????????????????????????????????????????????????????????????????ggtgctaactacctatt???????tt????????????aataattcacag?????????tcagtactttat???????????????????????????ata?????????????????????????????????????tttaaactt???????????????a??????catttac????atagtcttattc????????aattag????????tcattttt??????aat????tttgtgta???ttttaaa?a?aata??????acattttaca???aggaatac?????????????????????????????ttg?t??ttcgttcgat??????????????tt???????????????????????????????????????????????gtaatggtcgggatagctcagttggtagagcagaggactgaaaatcctcgtgtcgccc	[ 1]
Socratina    	???????????????ctacggacttaattaagttgagccttagtatggaaacccactaagtg?????ataactttcaaattcagggaaaccgtggaattaataaaaataggcaatcctgagccaaatcccgttt??????tcc??????gaa????????aat???gagtaggtaaagcaagacagaat???????????aaaaaaaggataggtgcagagactcaacggaagctgtt???????ctaata????????aa?????tac???ataca????at?????acaa??????????????????atggagttga??????tt?c????gccggt??????????????????????????????????????????????????????????????????????????????????????????????????????????????????????????????????????????????????????????????????????????????????aaacgagaataaagatagagtcccattctacatgtcaataccgacaacaatgaaatttatag?taagaggaaaatccgtcgact?????ttttaaatcatgagggttcaagtccctctatccccaaaaaa??????????gcccgt?ttgaactcct?aattcttt??????ctc?????????????????????ttatttatcc?????ctt????????t?????????tcgt???????tagc??agttaaaaatcccc????ttcattt?????????????????tt????????????????????????????????????????????????catatttaggcgagaaatacccatt???????tt????????????aataattcacag?????????tcagtactttat???????????????????????????ata?????????????????????????????????????ctgaaactt???????????????a??????catttac????aaagtcttattc????????aattag????????tcattttt??????cat????tttgtgta???ttttaaa?a?aaga??????aaattttaca???agtactac?????????????????????????????ttt?t??????ttagat??????????????tt???????????????????????????????????????????????t?????????????????????????????????????????????????????????	[ 1]
Sogerianthe  	cgaaatcggtagacgctacggacttaattgggttgagccttagtatggaaacccactaagtg?????ataactttcaaattcagggaaaccgtggaattaataaaaataggcaatcctgagccaaatcccgttt??????tcc??????gaa????????aat???gagtagggaaagcaagccagaat???????????aaaaaaaggataggtgcagagactcaacggaagctgtt???????ctaata????????aa?????tac???ataca????at?????acaa??????????????????atggagttga??????tt?c????gccggt??????????????????????????????????????????????????????????????????????????????????????????????????????????????????????????????????????????????????????????????????????????????????agacgagaataaagatagagtcccattctacatgtcaataccgacaacaatgaaatttatag?taagaggaaaatccgtcgact?????ttttaaatcatgagggttcaagtccctctatccccaaaaaaa?????????gcccgt?ttaaacccct?aattctttctcttactc?????????????????????ttatttatcc?????ctt????????t?????????tcgt???????ta???????????????????????????????????????????????????????????????????????????????????????????????????????????????????????????????????????????????????????????????????tcagtactttat???????????????????????????ata?????????????????????????????????????ctgaaactt???????????????a??????catttac????aaagtcttattc????????aattag????????tcattttt??????cat????tttgtgta???tttttaa?a?aaga??????aaattttaca???agtaatac?????????????????????????????ttt?t??????ttagat??????????????tt???????????????????????????????????????????????ttaatggtcgggatagctcagttggtagagcagaggactgaaaatcctcgtgtcacca	[ 1]
Struthanthus 	???????????gacgctacggacttaattggattgagccttagtatggaaacccactaagtg?????ataactttcaaattcagggaaaccgtggaattaataaaaataggcaatcctgagccaaatcccgttt??????ccc??????gaa????????aac???gagtagggaaagcaagccagaat???????aaataaaaaaaggataggtgcagagactcaacggaagctgtt???????ctaaca????????aa?????tac???ataca????atacaaawcaa??????????????????atggggttgattgtcttt?c????gccggt??????????????????????????????????????????????????????????????????????????????????????????????????????????????????????????????????????????????????????????????????????????????????agacgagaataaagatagagtcccattctacatgtyaatacctacaacaatgaaatttatagttaagaggaaaatccgtcgact?????ttttaaatcatgagggttcaagtccctctatccccaaaaaa??????????gcccat?ttgaccccct?aattwttt??????mtc?????????????????????ttatttatcc?????ctt????????k?????????wcgt???????tagy??gattaaaaatcttt?ttcattt????????????????????tt????????????????????????????????????????????????catatttaggcaagaaatccccatt???????tt????????????aataactcacag?????????tcagtay??????tkata?????????????????????????????????????????????????????????????ctgaaactt???????????????acatt??catttac????aaaktcttattc????????aattag????????ttattttk??????rat????tttgtgta???tttt??caa?aaagaaa????a?ctttaca???agtaatacttt??ttat??????????wtttttatwttttaaattgayatagacccaa?????gccttctagtaaa???????agta???????aaataagaacggcgcrtca????ataatggttgggatagctcagttggtagagcagaggactgaaaatcctcgtgtcaccc	[ 3]
Tapinanthus  	????????????????????????????????????????????????????ccactaagtg?????ataactttcaaattcagggaaaccgaggaattaataaaaataggcaatcctgagccaaatcccgttt??????tcc??????gaa????????aat???gagtagggaaagcaagctagaat???????????aaaaaaaggataggtgcagagactcaacggaagctgtt???????ctaata????????aa?????tac???ataca????at?????acaa??????????????????atggagttga??????tt?ccccagtcggt??????????????????????????????????????????????????????????????????????????????????????????????????????????????????????????????????????????????????????????????????????????????????aggcgagaataaagatagagtcccattctacatgtcaataccgacaacaatgaaatttatag?taataggaaaatccgtcgact?????ttttaaatcatgagggttcaagtccctctatccccaaaaaa??????????gcccgt?ttgaacccct?aattattt??????ttcttatcttatttattatatttattatttatcc?????ctt????????t?????????tcgt???????tagc??agttcaaaatcctctttttttt????????????????????tt????????????????????????????????????????????????catatttaggcgataaatatctgtt???????tt????????????aataattcacag?????????tcagtacttaatttaaacttaatttaatatatatactgaatatata?????????????????????????????????ctaaaactt???????????????a??????tatttac????aaagtattg?????????????????????????gcattttt??????cat????tttgtgtattgtattaaaaaaaaagaaagaatactttt??????????????????????????????????????????????????????ttagat??????????????tt???????????????????????????????????????????????ttaatggtcgggatagctcatttggtagagcagaggactgaaaatcctc?????????	[ 1]
Taxillus     	cgaaattggtagacgctacggacttaattrggttgagccttagtatggaaacccactaagtg?????ataactttcaaattcagggaaaccgtggaattaataaaaatmggcaatcctgagccaaatcccgttt??????tmc??????gaag???????aat???gagtagggamagcaagccmgaat???????????aaaaaaaggataggtgcagagactcaacggaagctgtt???????ctaata????????aa?????tac???awwca????at?????acaa??????????????????atggagttsa??????tt?c????gccggt??????????????????????????????????????????????????????????????????????????????????????????????????????????????????????????????????????????????????????????????????????????????????agacgagaataaagatagagtcccattctacatgtcaataccgacaacaatgaaatttatag?taagaggaaaatccgtcgayt?????wtttaaatcatgagggttcaagtccctctatccccaaaaaaa?????????gcccst?ttgaacccct?aattmttt??????mtc?????????????????????kyatttatyy?????ctt????????t?????????tcgt???????tagc??agttmaaaatccyc????ttcattt?????????????????tt????????????????????????????????????????????????catwtttaggcgagaaatacccatt???????ttaattttcatttamataattcacagtactttagatyagwaytttatwtatatact???????????g??????ata?????????????????????????????????????ctgaaactt???????????????a??????catttac????aaagtmttmttc????????aattag????????tcattttt??????cat????tttgtgta???ttttaaata?aaraaaaagaaaattkkaca???agtaatacttgtct???????????????????????ttt?t??????ttagat??????????????ty???????????????????????????????????????????????ttaatggtcgggatagctcagttgg?????????????????????????????????	[ 2]
Tripodanthus 	ysraawyggtagacgctacggacttaattggattgagccttagtatggaamcccactaagtg?????ataactttcaaattcagggaaaccgyggaattaataaaaataggcaatcctgagccaaatcccgttt??????tyc??????gaa????????aac???gagtagggaaagcaagccagaat???????????aaaaaaaggataggtgcagagactcaacggaagctgtt???????ctaaca????????aa?????tay???ayaca????awacaaaacaa??????????????????atgrggttgattstcttt?c????gmcggt??????????????????????????????????????????????????????????????????????????????????????????????????????????????????????????????????????????????????????????????????????????????????agacgagaataaagatagagtcccattctacatgtcaatacctacaacaatgaaatttatagttaakaggaaaatccgtcgact?????ttttaaatcatgagggttcaagtccctctatccccaaaaaa??????????gcccat?ttgamcccct?aattwttt??????ctc?????????????????????ttatttatcccctttcyt????????t?????????tcgt???????tagy??gattmaaaatcttt?ttcattt????????????????????tt????????????????????????????????????????????????catatttaggcawgaaakccccatt???????tt????????????aataaytcacag?????????tyagtac??????ttatat????????????????????????????????????????????????????????????ctgaaactt???????????????a??????catttac????aaagtcttattc????????aattag????????ttattttw??????aat????kttgtgta???tttt??caa?aaagaaa????a?ctttaca???artaatactttatttat??????????atttttmtttttttaattgacatagacccaa?????gccttct?????????????agta???????aaataagaacggygcatca????ataatggttgggatagctcagttggtagagcagaggactgaawmtcctcgygymrcc?	[ 25]
Tristerix    	cgaaattggtagacgctacggacttaattggattgagccttagtatggaaacccactaagtg?????akaactttcaaattcagggaaaccrtggaattaataaaaataggcaatcctgagccaaatcccrttt??????tac??????raatttacaaaaat???kagtagggaaaryrgkcccraat???????????caaaaaaggataggcgcagagactcaacggaagctgtt???????ctaaca????????aa?????tay???atacw????at?????mcma????????????atggagatrrakttgrttktmttt?y????gctrgt??????????????????????????????????????????????????????????????????????????????????????????????????????????????????????????????????????????????????????????????????????????????????agamgagaataaagatagagtcccattytacatgtcaataccgayaacaatraaatttatag?taagakgaaaatccgtygact?????tttwaaatcatgagggttcaartccctctatccccaaaaaacccttaaaaarcyctt?tagggtttht?kaytatgaccmmaaaat?????????????????????kgdattatcc?????cct????????t?????????tcgttattcgttagy??ggttymawatmttttkhattt?????????????????????td????????????????????????????????????????????????makakttaggcaadaaayysccatt???????tt????????????makaattcayar?????????tyagtacttwwmttata??????????????????????????????????????????????????????????????ytgaaaytt???????????????a??????catttac????aaagtcttattc????????aattrg????????kcattttd??????mat????tttgtgtr???tttwhaaaa????????adaaaacttwacm???agtaatac???????????????????ttttttmkatttttmwttttaattgacyaagccytcgccttmt?????????????agtaaaataagaaataagaamggkrcatca????awaatggtcgggatagctcagttggtagagcagargactgaaaatcctcgtgycacc?	[ 25]
Tupeia       	cgaaattggtagacgctacggacttaattggattgagccttagtatggaaacccactaagtg?????ataactttcaaattcagggaaaccatggaattaataaaaataggcaatcctgagccaaatcccgttt??????tcc??????gaa????????aat???gagtagggaaagcaagccaga?????????????aaaaaaaggataggtgcagagactcaacggaagctgtt???????ctaaca????????aa?????tac???ataca????at?????acaa??????????????????atggagttga??????tt?c????gctggt??????????????????????????????????????????????????????????????????????????????????????????????????????????????????????????????????????????????????????????????????????????????????agacgagaataaagatagagtcccattctacatgtcaatactgacaacaatgaaatttatag?taagaggaaaatccgtcgact?????ttttaaatcatgagggttcaagtccctctatccccaaaaaa??????????gcccat?ttgacccccg?aagtcttt??????ctc?????????????????????ttatttatcc?????ctt????????t?????????tcgttattcggtagc??ggttaaaaatccct?ttcattt????????????????????tt????????????????????????????????????????????????catatttaggcaagaaatccccatt???????tt????????????aataattcacag?????????tcagtac??????ttata?????????????????????????????????????????????????????????????ttgaaactt???????????????a??????cattttc????aa????????????????????????????????????????????????t????tttttcta???tttt??taa????????????????????????????????????????????????????????tttacttttaattgacatagacccaa?????gccttct?????????????agta???????aaataagaacggcgcatca????ataatggtcgggatagctcagttggtagagcagaggactgaaaat?????????????	[ 2]
Vanwykia     	???????????????????????????????????????????????????cccactaagtg?????ataactttcaaattcagggaaaccgtggaattaataaaaatcggcaatcctgagccaaatcccgttt??????tcc??????gaa????????aat???gagtagggaaagcaagcccgaat???????????aaaaaaaggataggtgcagagactcaacggaagctgtt???????ctaata????????aa?????tac???ataca????at?????acaa??????????????????atgtagttga??????tt?c????gccggt??????????????????????????????????????????????????????????????????????????????????????????????????????????????????????????????????????????????????????????????????????????????????agacgagaataaagatagagtcccattctacatgtcaataccgacaacaatgaaatttatag?taagaggaaaatccgtcgact?????ttttaaatcatgagggttcaagtccctctatccccaaaaaa??????????gcccgt?ttgaacccct?aattcttt??????ctc?????????????????????ttatttatccct???ctt????????t?????????tcgt???????tagc??agttaaaaatcccc?ttcttcattt?????????????????tt????????????????????????????????????????????????catatttaggcgagaaatacccatt???????tt????????????aataattcacag?????????tcagtactttat???????????????????????????ata?????????????????????????????????????ctgaaactt???????????????a??????tac????????aaagtcttattc????????aattag????????tcattttt??????cat????tttgtgta???ttttaaa?a?aata??????aaattttaca???agtaatac?????????????????????????????ttt?t??????ttagat??????????????tc???????????????????????????????????????????????ttaatggtcgggatagctcagttggtagagcagaggactgaaaatcctcgtgtcacc?	[ 1]
	;
end;

begin paup;
	set torder=left tcompress taxlabels=full outroot=monophyl
		autoclose maxtrees=1000 increase=auto autoinc=1000
		storetreewts storebrlens rootmethod=outgroup
		warnroot=no;
	pset opt=deltran collapse=minbrlen;
	dset dcollapse distance=hky85 missdist=ignore rates=equal
		pinvar=0;
	defaults nj bionj breakties=random;
	defaults upgma bionj breakties=random;
	defaults bootstrap grpfreq=no;
	defaults contree grpfreq=no;
	defaults hsearch addseq=random;
	defaults savedist triangle=both;
end;
