# Supplementary material for: Evolution of pollen morphology in Loranthaceae
Source: Grana. 2017 Feb 20;57(1-2):16–116. doi: 10.1080/00173134.2016.1261939 (PMC5771552; doi:10.1080/00173134.2016.1261939)
Supplement: Grimsson et al. Online supplementary material [file SGRA_A_1261939_SM9964.zip › Consensing/trnLLF.gen.v.g.m1.epf]

52	1321
Agelanthus	????????????????????????????????ttgagccttagtatggaaacccactaagtg-----ataactttcaaattcagggaaaccgtggaattaaaaaaaataggcaatcctgagccaaatcccgttt------tcc------gaa--------aat---gagtaaggaaagcaagccagaat-----------aaaaaaaggataggtgcagagactcaacggaagctgtt-------ctaata--------aa-----tac---ataca----ag-----acaa--------------ataaatggagttga------tt-cccccgtcgat-----------------------------------------------------------…
Alepis	cgaaattggtagacgctacggacttaattggattgagccttagtatggaaacccactaagtg-----ataactttcaaattcagggaaaccatggaattaataaaaataggcaatcctgagccaaatcccgttt------tcc------gaa--------aat---gagtagggaaagcaagccagaat------------aaaaaaggataggtgcagagactcaacggaagctgtt-------ctaaca--------aa-----tac---ataca----at-----acaa------------------ataaagttga------tt-c----gctggt-----------------------------------------------------------…
Amyema	cgaaattggtagacgctacggacttaattgggttgagccttagtatggaaacccactaagtg-----ataactttcaaattcagggaaaccgtggaattaataaaaataggcaatcctgagccaaatcccgttt------tcc------gaa--------aat---gagtagggaaagcaagccagaat------------aaaaaaggataggtgcagagactcaacggaagctgtt-------ctaata--------aa-----gac---ataca----at-----acaa------------------atggagttga------tt-c----gccggt-----------------------------------------------------------…
Amylotheca	cgaaattggtagacgctacggacttaattggattgagccttagtatggaaacccactaagtg-----ataactttcaaattcagggaaaccgtggaattaataaaaataggcaatcctgagccaaatcccgttt------tcc------gra--------aat---gagtagggaaarcwagccagaat--------aaaaaaaaaaggataggtgcagagactcaacggaagctgtt-------ctaaca--------aa-----tac---awaca----at-----acaa------------------atggagttga------tt-c----gctggt-----------------------------------------------------------…
Atkinsonia	cgaaattggtagacgttacggacttaattggattgagccttagtatggaaacccactaagtg-----ataactttcaaattcagggaaaccgtggaattaataaaaataggcaatcctgagccaaatcccgttt------tcc------gaa--------aat---gagtagggaaagcaagccagaat------aaaaaaaggaaaggataggtgcagagactcaacggaagctgtt-------ctaaca--------aa-----tac---ataca----at-----acaa------------------atggagttgattgtcttt-c----gctggt-----------------------------------------------------------…
Bakerella	???????ggtagacgctacggacttaattgggttgagccttagtatggaaacccactaagtg-----ataactttcaaattcagggaaaccgtggaattaataaaaataggcaatcctgagccaaatcccgttt------tcc------gaa--------aat---gagtagggaaagcaagccagaac-----------aaaaaaaggataggtgcagagactcaacggaagctgtt-------ctaata--------aa-----tac---ataca----at-----acaa------------------atggagttga------tt-c----gccggt-----------------------------------------------------------…
Baratranthus	cgaaattggtagacgctacggacttaattggattgagccttagtatggaaacccactaagtg-----ataactttcaaattcagggaaaccgtggaattaataaaaatcggcaatcctgagccaaatcccgttt------tcc------gaa--------aat---gaatagggaaagcaagccagaat----------aaaaaaaaggataggtgcagagactcaacggaagctgtt-------ctaaataaatacataa-----tac---ataca----at-----acaa------------------atggagttga------tt-c----gtcggt-----------------------------------------------------------…
Benthamina	cgaaattggtagacgctacggacttaattgggttgagccttagtatggaaacccactaagtg-----ataactttcaaattcagggaaaccgtggaattaataaaaataggcaatcctgagccaaatcctgttt------tcc------aaa--------aataatgagtagggaaagcaagccagaat-----------aaaaaaaggataggtgcagagactcaacggaagctgtt-------ctaata--------aa-----tac---ataca----at-----acaa------------------atggagttga------tt-c----gccggt-----------------------------------------------------------…
Cecarria	cgaaattggtagacgctacggacttaattggattgagccttagtatggaaacttactaagtg-----ataactttcaaattcagggaaaccgtggaattaataaaaataggcaatcctgaaccaaatcccgttt------tca------taa--------aat---gagtagggaaatcaagccagaat----------aaaaaaaaggataggtgcagagactcaatggaagctgtt-------ctaata--------aatacattac---ataca----at-----acaa------------------attgtatgta------gc-------ccggt-----------------------------------------------------------…
Cladocolea	cgaaattggtrgacgctacggacttaattggattgagccttagtatggaaacccactaagtg-----ataactttcaaattcagggaaaccgtggaattaataaaaataggcaatcctgagccaaatcccgttt------ccc------gaa--------aac-gagagtagggaaagcaagccagaat--aaataaaaaaaggaaaggataggtgcagagactcaacggaagctgtt-------ctaaca--------aa-----tac---ataca----at-----acaa------------------atggggttgattgtcttt-c----gccggt-----------------------------------------------------------…
Dactyliophora	cgaaattggtagacgctacggacttaattgggttgagccttagtatggaaacccactaagtg-----ataactttcaaattcagggaaaccgtggaattaataaaaataggcaatcctgagccaaatcccgttt------tcc------gaa--------aat---gagtagggaaagcaagccagaat-----------aaaaaaaggataggtgcagagactcaacggaagctgtt-------ctaata--------aa-----gac---ataca----at-----acaa------------------atgtagttga------tt-c----gccggt-----------------------------------------------------------…
Decaisnina	cgaaattggtagacgctacggacttaattggattgagccttagtatggaaacccactaagtg-----ataactttcaaattcagggaaaccgtggaattaataaaaataggcaatcctgagccaaatcccgttt------tcc------gaa--------aat---gagtagggaaaacaaaccagaat---------aaaaaaaaaggataggtgcagagactcaacggaagctgtt-------ctaaca--------aa-----tac---at-ca----ct-----acaa------------------ayggagttga------tt-c----gctggt-----------------------------------------------------------…
Dendrophthoe	cgaaattggtagacgytacggacttaattgggttgagccttagtatggaaacccactaagtg-----ataactttcaaattcagggaaaccgtggaattaataaaaataggcaatcctgagccaaatcctgttt------tcc------gaa--------aat---gagtagtgaaagcaagctagaat-----------aaaaaaaggataggtgcagagactcaacggaagctgtt-------ctaata--------aa-----tac---ataca----at-----acaa------------------atggagttga------tt-c----gccggt-----------------------------------------------------------…
Desmaria	cgaaattggtagacgctacggacttaattggattgagccttagtatggaaacccactaagtg-----ataactttcaaattcagggaaaccgtggaattaataaaaataggcaatcctgagccaaatcccgttt------ttc------gaa--------aat---gagtagggaaagcaaaccagaat-----------caaaaaaggataggtgcagagactcaacggaagctgtt-------ctaaca--------aa-----tac---ataca----at-----acaa------------------atggagttgattgtcttt-c----gctggt-----------------------------------------------------------…
Diplatia	cgaaattggtagacgctacggacttaattgggttgagccttagtatggaaacccactaagtg-----ataactttcaaattcagggaaaccgtggaattaataaaaatgggcaatcctgagccaaatcccgttt------tcc------gaa--------aat---gagtagggaaagcaagccagaat------------aaaaaaggataggtgcagagactcaacggaagctgtt-------ctaata--------aa-----gac------------at-----rcaa------------------atggagttga------tt-c----gccggt-----------------------------------------------------------…
Emelianthe	???????????gacgctacggacttaattgggttgagccttagtatggaaacccactaagtgaagtgataactttcaaattcagggaaaccgtggaattaataaaaataggcaatcctgagccaaatcccgttt------tcc------gaa--------aat---gagtagggaaagcaaaccagaat-----------aaaaaaaggataggtgcagagactcaacggacgctgtt-------ctaata--------aa-----tac---at------------------------------------atggagttga------tt-c----gccggt-----------------------------------------------------------…
Englerina	cgaaattggtagacgctacggacttaattaggttgagccttagtatggaaacccactaagtg-----ataactttcaaattcagggaaaccgtggaattaataaaaataggcaatcctgagccaaatcccgttt------tcc------gaa--------aat---gagtagggaaagtaagccagcag----------aaaaaaaaggataggtgcagagactcaacggaagctgtt-------ctaata--------aa-----tac---ataca----ac-----acaa------------------ctcgagttga------ttgcccaagttggt-----------------------------------------------------------…
Erianthemum	cgaaattggtagacgctacggacttaattgggttgagccttagtatggaaacccactaagtg-----ataactttcaaattcagggaaaccgtggaattaataaaaataggcaatcctgagccaaatcccgttt------tcc------gaa--------aat---gaggagggaaagcaaaccagaat-----------aaaaaaaggataggtgcagagactcaacggaagctgtt-------ctaata--------aa-----tac---ataca----a----------------------------atggagttga------tt-c----gccagt-----------------------------------------------------------…
Gaiadendron	cgaaattggtagacgctacggacttaattggattgagccttagtatggaaacccactaagtg-----ataactttcaaattcagggaaaccgtggaattaataaaaataggcaatcctgagccaaatcccgttt------tcc------gaa--------aat---gagtagggaaagcaagccagaat-----------aaaaaaaggataggtgcagagactcaacggaagctgtt-------ctaaca--------aa-----tay---ataca----at-----acaa------------------atggcgttga-----ttt-c----gctggt-----------------------------------------------------------…
Globimetula	?????????????????????????????????????ccttagtatggaaacccactaagtg-----ataactttcaaattcagggaaaccgtggaattaataaaaataggcaatcctgagccaaatcccgttt------tcc------gaa--------aat---gagtagggaaagcaagccagaat--------------aaaaggataggtgcagagactcaacggaagctgtt-------ctaata--------aa-----tac---ataca----at-----acaa------------------atggagttga------tt-c----gccggt-----------------------------------------------------------…
Helixanthera	???????????????ctacggacttaattgrkttgagccttagtatggaaacccactaagtg-----ataactttcaaattcagggaaaccktggaattaataaaaataggcaatcctgagccaaatcccgttt------tmc------gam--------aat---gagtagkgaaarcaagcyagaat-----------aaaaaaaggataggygcagagactcaacggaagctgtt-------ctaata--------aa-----tac---awaca----at-----acaa-attacaatacatttgtaatggagtkka------tt-c----gccggt-----------------------------------------------------------…
Ileostylus	cgaaattggtagacgctacggacttaattggattgagccttagtatggaaacccactaagtg-----ataactttcaaattcagggaaaccgtggaattaataaaaataggcaatcctgagccaaatcctgttt------tcc------gaa--------aat---gagtagggaaagcaagccagaat------aaaaaaaaaaaaggataggtgcagagactcaacggaagctgttctaataactaata--------aa-----tac---ataca----at-----acaa------------------atg----------------c----gccggt-----------------------------------------------------------…
Ixocactus	cgaaattggtagacgctacggacttaattggattgagccttagtatggaaacccactaagtg-----ataactttcaaattcagggaaaccgtggaattaataaaaataggcaatcctgagccaaatcccgttt------tcc------gaa----------------gtagggaaagcaagccagaat-----------aaaaaaaggataggtgcagagactcaacggaagctgtt-------ctaaca--------aa-----tac---ataca----aa-----acaa------------------atggggttgattgttttt-c----gccggt-----------------------------------------------------------…
Lepidaria	???????????????????????????????????????ttagtatggaaacmcactaagtg-----ataactttcaaattcagggaaaccgtggaattaataaaaataggcaatcctgagccaaatcccgttt------tcy------gaa--------aat---gagtagggaaarcaagccagaat---------aaaaaaaaaggataggtgcagagactcaacggaagctgtt-------ctaaca--------aa-----yam---atacatacaat-----acaa------------------atgsagttga------tt-c----gctggt-----------------------------------------------------------…
Ligaria	cgaaattggtagacgctacggacttaatttaattgagccttagtatggaaacccactaagtg-----ataattttcaaattcagggaaaccgcggaatwaa-aaaaagaggcaatcctgagccaaatcccgctt------tcc------gaa--------aat---gagtggggaacacaaaccggaat-------aaaaaaaaagaggataggtgcagagactcaatggaagctgtt-------ctaaca--------aa-----tac---aaata----atacaaaacaa------------------aaggggttgattgtcttt-c----gccgat-----------------------------------------------------------…
Loranthus	???????ggtagacgctacggacttaattggattgagccttagtatggaaactcactaagtg-----ataactttcaaattcagggaaaccgtggaattaataaaaataggcaatcctgaaccaaatcccgttt------tca------taa--------aat---gagtagggaaatcaagccagaat----------aaaaaaaaggataggtgcagagactcaacggaagctgtt-------ctaata--------aa-----tac---ataca----at-----acaa------------------atggagttga------tt-c----gccggt-----------------------------------------------------------…
Loxanthera	?????????????????????????????????????????agtatggaaacccactaagtg-----ataactttcaaattcagggaaaccgtggaattaataaaaataggcaatcctgagccaaatcccattt------tcc------gaa--------aat---gagtagggaaagcaagccagaaa----------aaaaaaaaggataggtgcagagactcaacggaagctgtt-------ctaaca--------aa-----tac---ataca----at-----acaa------------------atagagttga------tt-c----gctggt-----------------------------------------------------------…
Lysiana	cgaaatgggtagacgctacggacttaattgaattgagccttagtatggaaacccactaagtg-----ataactttcaaattcagggaaaccgtggaattaataaaaataggcaatcctgagccaaatcccgttt------tcc------gaa--------aat---gagtagggaaagctagccagaat-------aaaaaaaaaagggataggtgcagagactcaacggaagctgtt-------ctaaca--------aa-----tac---ataca----ct-----acaa------------------atggagttga------tt-c----gctggt-----------------------------------------------------------…
Macrosolen	cgaaattggtagacgctacggacttaattggattgagccttagtatggaaacccactaagtg-----ataactttcaaattcagggaaaccgtggaattaataaaaataggcaatcctgagccaaatcccgttt------tcc------gaa--------aat---gagtagggaaaacaagccagaataaaaaaaaaaggaaaaaaggataggtgcagagactcaacggaagctgtt-------ctaaca--------aa-----tac---ataca----at-----acaa------------------atggagttga------tt-c----gctggt-----------------------------------------------------------…
Moquiniella	????????????????????????????????????????tagtatggaaacccactaagtg-----ataactttcaaattcagggaaaccgtggaattaataaaaataggcaatcctgagccaaatcccattt------tcc------gaa--------aat---gagtagggaaagcaagccagaat-----------aaaaaaaggataggtgcagagactcaacggaagctgtt-------ctaata--------aa-----tac---ataca----at-----acaa------------------atggagttga------tt-c----gccggt-----------------------------------------------------------…
Muellerina	cgaaattggtagacgctacggacttaattggattgagccttagtatggaaactcactaagtg-----ataactttcaaattcagggaaaccgtggaattaataaaaataggcaatcctgagccaaatcctgttt------tcc------gaa--------aat---gagtagggaaagcaagccaaaat----------aaaataaaggataggtgcagagactcaacggaagctgtt-------ctaata--------aa-----tac---ataca----at-----acaa------------------atggagttgc------tt-c----gccggt-----------------------------------------------------------…
Notanthera	cgaaattggtagacgctacggacttaattggattgagcctt??tatggaaacctacgaagtg-----ataactttcaaattcagggaaaccgtggaattaataaaaacaggcaatcctgaaccaaatcccgttt------tcc------gaa--------aat---gagtagggaaagcaagccagaat-----------aaaaaaaggataggtgcagagactcaacggaagctgtt-------ctaaca--------aa-----tac---ataca----at-----acaa------------------atggagttga-----ttt-c----gctggt-----------------------------------------------------------…
Nuytsia	???????ggtagacgctacggacttaattggattgagccttagtatggaaacccactaagtg-----ataactttcaaattcagggaaaccgtggaattaataaaaataggcaatcctgagccaaatcccgttt------tcc------gaa--------aat---aagtagggaagtcaagcccgaat-----------aaaaaagggataggtgcagagactcaacgggagctgtt-------ctaaca--------aa-----tac---ataca-----------------------------------ggagttgattgtcttt-c----gctgatcgcaacttcagcaaaacctctatacatatgtatagtactgaaatttcaaattttataaa…
Oedina	????????????????tacggacttaattgggttgagccttagtatggaaacccactaagtg-----ataactttcaaattcagggaaaccgtggaattaataaaaataggcaatcctgagccaaatcccgttt------tcc------gaa--------aat---gagtagggaaagcaaaccagaat-----------aaaaaaaggataggtgcagagactcaacggaagttgtt-------ctaata--------aa-----tcc---ataca----at-----acaa------------------atggagttga------tt-c----gccagt-----------------------------------------------------------…
Oncocalyx	cgaaattggtagacgctacggacttaattaggttgagccttagtatggaaacccrctaagtg-----ataactttcaaattcagggaaaccgtggaattaatmaaaataggcaatcctgagccaaatcccgttt------tcc------gaat-------aat---gagtarggaaagcaagccagaat-----------aaaaaaaggataggtgcagagactcaacggaagctgtt-------ctaatm--------aa-----tac---ataca----at-----wsaw---------acaatacaaatggagttaa------ty-ccmsgkktgrt-----------------------------------------------------------…
Oryctanthus	cgaaattggtagacgctacggacttaattggattgagccttagtatggaaacccactaagtg-----ataactttcaaattcagggaaaccgtggaattaataaaaataggcaatcctgagccaaatcccgttt------tcc------gaa--------aac---gagtagggaaagcaagccagaat-----------aaaaaaaggataggtgcagagactcaacggaagctgtt-------ctaaca--------aa-----tacataatacaatacaa-----acaa------------------atggggttgattgtcttt-s----gccggt-----------------------------------------------------------…
Peraxilla	cgaaattggtagacgctacggacttaattggattgagccttagtatggaaacccactaagtg-----ataactttcaaattcagggaaaccatggaattaataaaaataggcaatcctgagccaaatcccgttt------tcc------gaa--------aat---gagtagggaaagcaagccagaat------------aaaaaaggataggtgcagagactcaacggaagctgtt-------ctaaca--------aa-----tac---ataca----at-----acaa------------------ataaagttga------tt-c----gctggt-----------------------------------------------------------…
Phragmanthera	cgaaattggtagacgctacggacttaattgggttgagccttagtatggaaacccactaagtg-----ataactttcaaattcagggaaaccgtggaattaataaaaataggcaatcctgagccaaatcccgttt------tcc------gaa--------aat---gagtagggaaagcaagmcagaat-----------aaaaaaaggataggtgcagagactcaacggaagctgtt-------ctaata--------aa-----tac---ataca----at-----acaa------------------atggagttga------tt-c----rccggt-----------------------------------------------------------…
Phthirusa	cgaaattggtagacgctacggacttaattggattgagccttagtatggaaacccactaagtg-----akaactttcaaattcagggaaaccgtggaattaataaaaataggcaatcctgagccaaatcccgttt------ccc------gaa--------aac---gagtagggaaagcaagccagaat-----------aaaaaaaggataggtgcagagactcaacggaagctgtt-------ctaaca--------aa-----tac---atacaatacaw-----acaa------------------atggggttgattgtcttt-s----gccggt-----------------------------------------------------------…
Plicosepalus	cgaaattggtagacgctacggacttaattgggttgagccttagtacggaaacccactaagtg-----ataactttcaaattcagggaaatcttggaattaataaaaataggcaatcctgagccaaatcccgtttttagaatcc------gaa--------aat---gagtagggaaagcaagccagaat-----aaaaaaaataaaaggataggtgcagagactcaacggaagctgtt-------ctaata--------aa-----tac---ataca----at-----acaa---------------aaaatggagttaa------tt-c----gccaat-----------------------------------------------------------…
Psittacanthus	????????????????tacggacttaattggattgagccttagtatggaaacccactaagtg-----ataactttcaaattcagggaaactgtggaattaataaaaataggcaatcctgagccaaatcccgttt------ccc------gaa--------aac---gagtagggaaaacaaat-----------------aaaaaaaggataggtgcagagactcaacggaagctgtt-------ctaaca--------aa-----tac---ataca----at-----acaa------------------atggagttggttgtcttt-c----gccggt-----------------------------------------------------------…
Scurrula	cgaaattggtagacgctacggacttaattgggttgagccttagtatggaaacccactaagtg-----ataactttcaaattcagggaaaccgtggaattaataaaaataggcaatcctgagccaaatcccgttt------tcc------gaag-------aat---gagtagggaaagcaagccagaat---------aaaaaaaaaggataggtgcagagactcaacggaagttgtt-------ctaata--------aa-----tac---ataca----at-----acaa------------------atggagttg---------------attcgc-----------------------------------------------------------…
Septulina	???????????gacgctacggacttaattgggttgagccttagtatggaaacccactaagtg-----ataactttcaaattcagggaaaccgtggaattaataaaaataggcaatcctgagccaaatcccgttt------tcc------gaa--------aat---gagtagggaaagcaagccagaat-----------aaaaaaaggataggtgcagagactcaacggaagctgtt-------ctaata--------aa-----tac---ataca----at-----acaa------------------atggagtgaa------tt-c----gacggt-----------------------------------------------------------…
Socratina	???????????????ctacggacttaattaagttgagccttagtatggaaacccactaagtg-----ataactttcaaattcagggaaaccgtggaattaataaaaataggcaatcctgagccaaatcccgttt------tcc------gaa--------aat---gagtaggtaaagcaagacagaat-----------aaaaaaaggataggtgcagagactcaacggaagctgtt-------ctaata--------aa-----tac---ataca----at-----acaa------------------atggagttga------tt-c----gccggt-----------------------------------------------------------…
Sogerianthe	cgaaatcggtagacgctacggacttaattgggttgagccttagtatggaaacccactaagtg-----ataactttcaaattcagggaaaccgtggaattaataaaaataggcaatcctgagccaaatcccgttt------tcc------gaa--------aat---gagtagggaaagcaagccagaat-----------aaaaaaaggataggtgcagagactcaacggaagctgtt-------ctaata--------aa-----tac---ataca----at-----acaa------------------atggagttga------tt-c----gccggt-----------------------------------------------------------…
Struthanthus	???????????gacgctacggacttaattggattgagccttagtatggaaacccactaagtg-----ataactttcaaattcagggaaaccgtggaattaataaaaataggcaatcctgagccaaatcccgttt------ccc------gaa--------aac---gagtagggaaagcaagccagaat-----------aaaaaaaggataggtgcagagactcaacggaagctgtt-------ctaaca--------aa-----tac---ataca----at-----acaa------------------atggggttgattgtcttt-c----gccggt-----------------------------------------------------------…
Tapinanthus	????????????????????????????????????????????????????ccactaagtg-----ataactttcaaattcagggaaaccgaggaattaataaaaataggcaatcctgagccaaatcccgttt------tcc------gaa--------aat---gagtagggaaagcaagctagaat-----------aaaaaaaggataggtgcagagactcaacggaagctgtt-------ctaata--------aa-----tac---ataca----at-----acaa------------------atggagttga------tt-ccccagtcggt-----------------------------------------------------------…
Taxillus	cgaaattggtagacgctacggacttaattrggttgagccttagtatggaaacccactaagtg-----ataactttcaaattcagggaaaccgtggaattaataaaaatmggcaatcctgagccaaatcccgttt------tmc------gaag-------aat---gagtagggamagcaagccmgaat-----------aaaaaaaggataggtgcagagactcaacggaagctgtt-------ctaata--------aa-----tac---awwca----at-----acaa------------------atggagttsa------tt-c----gccggt-----------------------------------------------------------…
Tripodanthus	cgaaattggtagacgctacggacttaattggattgagccttagtatggaaacccactaagtg-----ataactttcaaattcagggaaaccgtggaattaataaaaataggcaatcctgagccaaatcccgttt------ttc------gaa--------aac---gagtagggaaagcaagccagaat-----------aaaaaaaggataggtgcagagactcaacggaagctgtt-------ctaaca--------aa-----tac---ataca----at-----acaa------------------atggggttgattgtcttt-c----gccggt-----------------------------------------------------------…
Tristerix	cgaaattggtagacgctacggacttaattggattgagccttagtatggaaacccactaagtg-----ataactttcaaattcagggaaaccgtggaattaataaaaataggcaatcctgagccaaatcccgttt------tac------gaa--------aat---gagtagggaaaacgggcccgaat-----------caaaaaaggataggcgcagagactcaacggaagctgtt-------ctaaca--------aa-----tac---ataca----at-----ccaa------------------atggagttggttgtcttt-c----gctggt-----------------------------------------------------------…
Tupeia	cgaaattggtagacgctacggacttaattggattgagccttagtatggaaacccactaagtg-----ataactttcaaattcagggaaaccatggaattaataaaaataggcaatcctgagccaaatcccgttt------tcc------gaa--------aat---gagtagggaaagcaagccaga-------------aaaaaaaggataggtgcagagactcaacggaagctgtt-------ctaaca--------aa-----tac---ataca----at-----acaa------------------atggagttga------tt-c----gctggt-----------------------------------------------------------…
Vanwykia	???????????????????????????????????????????????????cccactaagtg-----ataactttcaaattcagggaaaccgtggaattaataaaaatcggcaatcctgagccaaatcccgttt------tcc------gaa--------aat---gagtagggaaagcaagcccgaat-----------aaaaaaaggataggtgcagagactcaacggaagctgtt-------ctaata--------aa-----tac---ataca----at-----acaa------------------atgtagttga------tt-c----gccggt-----------------------------------------------------------…
