# Supplementary material for: Evolution of pollen morphology in Loranthaceae
Source: Grana. 2017 Feb 20;57(1-2):16–116. doi: 10.1080/00173134.2016.1261939 (PMC5771552; doi:10.1080/00173134.2016.1261939)
Supplement: Grimsson et al. Online supplementary material [file SGRA_A_1261939_SM9964.zip › Consensing/trnLLF.gen.v.g.m1.nex]

#NEXUS

[mingrpsize= 1]

begin data;
	dimensions ntax= 52 nchar= 1321;
	format datatype=nucleotide gap=- missing=?;
	matrix
[            	        10        20        30        40        50        60        70        80        90       100       110       120       130       140       150       160       170       180       190       200       210       220       230       240       250       260       270       280       290       300       310       320       330       340       350       360       370       380       390       400       410       420       430       440       450       460       470       480       490       500       510       520       530       540       550       560       570       580       590       600       610       620       630       640       650       660       670       680       690       700       710       720       730       740       750       760       770       780       790       800       810       820       830       840       850       860       870       880       890       900       910       920       930       940       950       960       970       980       990      1000      1010      1020      1030      1040      1050      1060      1070      1080      1090      1100      1110      1120      1130      1140      1150      1160      1170      1180      1190      1200      1210      1220      1230      1240      1250      1260      1270      1280      1290      1300      1310      1320      1330]
[            	         .         .         .         .         .         .         .         .         .         .         .         .         .         .         .         .         .         .         .         .         .         .         .         .         .         .         .         .         .         .         .         .         .         .         .         .         .         .         .         .         .         .         .         .         .         .         .         .         .         .         .         .         .         .         .         .         .         .         .         .         .         .         .         .         .         .         .         .         .         .         .         .         .         .         .         .         .         .         .         .         .         .         .         .         .         .         .         .         .         .         .         .         .         .         .         .         .         .         .         .         .         .         .         .         .         .         .         .         .         .         .         .         .         .         .         .         .         .         .         .         .         .         .         .         .         .         .         .         .         .         .         .         .]
Agelanthus   	????????????????????????????????ttgagccttagtatggaaacccactaagtg-----ataactttcaaattcagggaaaccgtggaattaaaaaaaataggcaatcctgagccaaatcccgttt------tcc------gaa--------aat---gagtaaggaaagcaagccagaat-----------aaaaaaaggataggtgcagagactcaacggaagctgtt-------ctaata--------aa-----tac---ataca----ag-----acaa--------------ataaatggagttga------tt-cccccgtcgat----------------------------------------------------------------------------------------------------------------------------------------------------------------------------------aggcgagaataaagatagagtcccagtctacatgtcaataccgacaacaatgaaatttatag-taataggaaaatccgtcgact-----ttttaaatcatgagggttcaagtccctctatcccaaaaaa???????----???????????????????????????????????????????????????????????????????????????????????????????????????????????????????????????????????????????????????????????????????????????????????????????????????????????????????????????????????????????????????????????????????????????????????????????????????????????????????????????????????????????????????????????????????????????????????????????????????????????????????????????????????????????????????????????????????????????????????????????????????????????????????????????????????????????????????????????????????????????????????????????????????????????????????????????????????????????????????????????????????????????????????????	[ 1]
Alepis       	cgaaattggtagacgctacggacttaattggattgagccttagtatggaaacccactaagtg-----ataactttcaaattcagggaaaccatggaattaataaaaataggcaatcctgagccaaatcccgttt------tcc------gaa--------aat---gagtagggaaagcaagccagaat------------aaaaaaggataggtgcagagactcaacggaagctgtt-------ctaaca--------aa-----tac---ataca----at-----acaa------------------ataaagttga------tt-c----gctggt----------------------------------------------------------------------------------------------------------------------------------------------------------------------------------agacgagaataaagatagagtcccattctacatgtcaataccgacaacaatgaaatttatag-taagaggaaaatccgtcgatt-----tttaaaatcatgagggttcaagtccctctatccccaaaaaa----------gcccat-ttgaccccct-aattattt------ctc-------------------------------------------------------------------------------aaaatccct-ttcattt--------------------tt------------------------------------------------catatttaggcaagaaatccccatt-------tt------------aataattcacag---------ccagtac------ttata-------------------------------------------------------------ctgaaactt---------------a------catttac----aaagtcttattc--------aattag--------tcattttt------cat----tttgtgta---tttt--caa-aaagaaa----a-ctttaca---agtaatac-------------------ttttttatatttttaattgacatagacccaa-----gcgttct-------------agta-------aaataagaacggcgcatca----ataatggtcgggatagctcakttggtagagcagaggactgaaaatcctcgtgtcacc?	[ 2]
Amyema       	cgaaattggtagacgctacggacttaattgggttgagccttagtatggaaacccactaagtg-----ataactttcaaattcagggaaaccgtggaattaataaaaataggcaatcctgagccaaatcccgttt------tcc------gaa--------aat---gagtagggaaagcaagccagaat------------aaaaaaggataggtgcagagactcaacggaagctgtt-------ctaata--------aa-----gac---ataca----at-----acaa------------------atggagttga------tt-c----gccggt----------------------------------------------------------------------------------------------------------------------------------------------------------------------------------agacgagaataaagatagagtcccattctacatgtcaataccgacaacaatgaaatttatag-taagaggaaaatccgtcgact-----ttttaaatcatgagggttcaagtccctctatccccaaaaaaa---------gcccgt-ttaaacccct-aatt?t?t---------------------------------tttatcc-----c?t--------t---------ttgt-------tagc--agttaaaaac-------------??-----------------tt------------------------------------------------catttttaggcgagaaatacccatt-------tt------------actaattcacag---------tcaatactttat---------------------------ata-------------------------------------ytgaaactt---------------a------catttac----aaagtcttattc--------aatta?--------ta---tt?------cat----tttgtgta---tttttaa-a-aata------aaattttaca---agtaatac-----------------------------ttt-t------ttagat--------------tt-----------------------------------------------ttaatggtcgggatagctcagttggtaga?????????????????????????????	[ 3]
Amylotheca   	cgaaattggtagacgctacggacttaattggattgagccttagtatggaaacccactaagtg-----ataactttcaaattcagggaaaccgtggaattaataaaaataggcaatcctgagccaaatcccgttt------tcc------gra--------aat---gagtagggaaarcwagccagaat--------aaaaaaaaaaggataggtgcagagactcaacggaagctgtt-------ctaaca--------aa-----tac---awaca----at-----acaa------------------atggagttga------tt-c----gctggt----------------------------------------------------------------------------------------------------------------------------------------------------------------------------------agacgagaataaagatagagtcccattctacatgtcaataccgacaacaatgaaatttatag-taagaggaaaatccgtcgact-----ttttaaatcatgagggttcaagtccctctatccccaaaaaa----------gccyat-ttgayyccct-aattwttt------ctc------------------------------c-----ctt--------t---------tcgt-------tagc--ggttaaaaatcctt-ttyattttt------------------yt------------------------------------------------catatttaggkaagaaatccccatt-------tt------------aataattcacag---------tcagtac------ttata-------------------------------------------------------------ctgaaactt---------------a------catttac----aaagtcttattc--------aattag--------tcattytt------yat----tttgtgta---tttt--caa-aaagaaa----a-cttt--------taatactttgtttactttgtttagattttttagatttttaattgacatagacccaa-----gccttct-------------agta-------aaataagaaccgcgcatca----ataatggtcgggatagctcagttggtagag????????????????????????????	[ 2]
Atkinsonia   	cgaaattggtagacgttacggacttaattggattgagccttagtatggaaacccactaagtg-----ataactttcaaattcagggaaaccgtggaattaataaaaataggcaatcctgagccaaatcccgttt------tcc------gaa--------aat---gagtagggaaagcaagccagaat------aaaaaaaggaaaggataggtgcagagactcaacggaagctgtt-------ctaaca--------aa-----tac---ataca----at-----acaa------------------atggagttgattgtcttt-c----gctggt----------------------------------------------------------------------------------------------------------------------------------------------------------------------------------agccgagaataaagatagagtcccattctacatgtcaataccgacaacaatgaaatttatag-taagaggaaaatccgtcgact-----ttttaaatcatgagggttcaagtccctctatccccaaaaaa----------gcccat-ttgaccccct-aattattt------ctc---------------------ttatttatcc-----ctt--------t---------tcgt-------tagc--ggttaaaaatcctt-ttcattt--------------------tt------------------------------------------------catatttaggcaagaaatccccatt-------tt------------aataattcacag---------tcagkac------ttata-------------------------------------------------------------ctgaaactt---------------a------catttac----aaagtcttattc--------aattag--------tcattttt------cat----tttttgta---tttt--caa-aaagaaa----acctttaca---agtaatac-------------------ctttttatatttttaattgacatagacccaa-----gccttct-------------agta-------aaataagaacggcgcatca----ataatggtcgggatagctcagttggtagagcagaggactgaaaatcctcctg??????	[ 2]
Bakerella    	???????ggtagacgctacggacttaattgggttgagccttagtatggaaacccactaagtg-----ataactttcaaattcagggaaaccgtggaattaataaaaataggcaatcctgagccaaatcccgttt------tcc------gaa--------aat---gagtagggaaagcaagccagaac-----------aaaaaaaggataggtgcagagactcaacggaagctgtt-------ctaata--------aa-----tac---ataca----at-----acaa------------------atggagttga------tt-c----gccggt----------------------------------------------------------------------------------------------------------------------------------------------------------------------------------agacaagaataaagatagagtcccattctacatgtcaataccgacaacaatgaaatttatag-taagaggaaaatccgtcgact-----ttttaaatcatgagggttcaagtccctctatccccaaaaaa----------gcccgt-ttgaacccct-aattcgtt------ctc---------------------ttatttatcc-----ctt--------t---------tcgt-------taac--agttaaaaataccc----ttcattt-----------------tt------------------------------------------------catatttaggcgcgaaatacacatt-------tt------------aataattcacag-----------------------------------------------------------------------------------------------------------------------------------------------------------------------------------------tttgtgta---ttttaaa-a-aata------aaattttaca---agtaatac-----------------------------ttt-t------ttagat--------------tt-----------------------------------------------ttaatggtcgggatagctcagttggtagagcagaggactgaaaatcctcgtgtcacca	[ 1]
Baratranthus 	cgaaattggtagacgctacggacttaattggattgagccttagtatggaaacccactaagtg-----ataactttcaaattcagggaaaccgtggaattaataaaaatcggcaatcctgagccaaatcccgttt------tcc------gaa--------aat---gaatagggaaagcaagccagaat----------aaaaaaaaggataggtgcagagactcaacggaagctgtt-------ctaaataaatacataa-----tac---ataca----at-----acaa------------------atggagttga------tt-c----gtcggt----------------------------------------------------------------------------------------------------------------------------------------------------------------------------------agacgagaataaagatagagtcccattcyacatgtcaataccgacaacaatgaaatttatag-taagaggaaaatccgtcgact-----ttttaaatcatgagggttcaagtccctctatccccaaaagg----------gcccgt-ttgaacccct-aattcttt------ctc---------------------ttagttatcc-----ctt--------t---------tcgt-------tagc--agttaaaaatcccc----ttcattt-----------------tt------------------------------------------------catatttaggttcgaaatacccatt-------tt------------aataagtcacag---------tcagtactttatatactgat-------------------ata-------------------------------------ctgaaactt---------------a------cattcatttacaaagtcttattc--------aataag--------tgattttt------cat----tttgtgta---ttttaaaaa-agaaaatttwaaattttaca---agtaawac-----------------------------ttt-t------tgagat--------------tt-----------------------------------------------ttaatggtcgggatagctcagttggtagagcagaagactgaaa???????????????	[ 2]
Benthamina   	cgaaattggtagacgctacggacttaattgggttgagccttagtatggaaacccactaagtg-----ataactttcaaattcagggaaaccgtggaattaataaaaataggcaatcctgagccaaatcctgttt------tcc------aaa--------aataatgagtagggaaagcaagccagaat-----------aaaaaaaggataggtgcagagactcaacggaagctgtt-------ctaata--------aa-----tac---ataca----at-----acaa------------------atggagttga------tt-c----gccggt----------------------------------------------------------------------------------------------------------------------------------------------------------------------------------agacgagaataaagatagagtcccattctacatgtcaataccgacaacaatgaaatttatag-taagaggaaaatccgtcgact-----tttaaaatcatgagggttcaagtccctctatccccaaaaaaa---------gcccgt-ttaaacccctaaattcttt------cta---------------------ttatttatcc-----ctt--------t---------tcgt-------tagc--agttaaaaactccc----ttcattt-----------------tt------------------------------------------------catatttaggcgagaaatacccatt-------tt------------aataattcatag---------tcagtactttatttatatatttaatatatttat------aga-------------------------------------ctgaaactt---------------a------catttac----aaagtcttattc--------aattag--------tcatttta------aat----tttgtgta---tttttaa-a-aata------aaattttaca---agtaatac-----------------------------ttt-t------ttagat--------------tt-----------------------------------------------ttaatggtcgggatagctcagttggtagagcagaggactgaaaatcctcgtgtcacca	[ 2]
Cecarria     	cgaaattggtagacgctacggacttaattggattgagccttagtatggaaacttactaagtg-----ataactttcaaattcagggaaaccgtggaattaataaaaataggcaatcctgaaccaaatcccgttt------tca------taa--------aat---gagtagggaaatcaagccagaat----------aaaaaaaaggataggtgcagagactcaatggaagctgtt-------ctaata--------aatacattac---ataca----at-----acaa------------------attgtatgta------gc-------ccggt----------------------------------------------------------------------------------------------------------------------------------------------------------------------------------agacgagaataaagatagagtcccattctacatgtcaataccgacaacaattaaatttatag-taagaggaaaatccgtcgatt-----ttwaaaatcatgagggttcargtccctctatccccaaaaaaraaaaag---gcccgt-ttgagccccc-attagt--------------------------------------------------------------------tcat-------tagc--atttt---------------------------------------------------------------------------------------aatttttaggcaagaaatgcccatt-------tt------------aataattcacag---------tcagtacttttttttata-------------------------------------------------------------ctgaaacttatctactg-------a------catttat----aaagtcttattc-------------------------------------------tttttata---ttt---------------------------------------------------------------------------------------------------------------------------------------------------ttaatggtcaggatag??????????????????????????????????????????	[ 2]
Cladocolea   	cgaaattggtrgacgctacggacttaattggattgagccttagtatggaaacccactaagtg-----ataactttcaaattcagggaaaccgtggaattaataaaaataggcaatcctgagccaaatcccgttt------ccc------gaa--------aac-gagagtagggaaagcaagccagaat--aaataaaaaaaggaaaggataggtgcagagactcaacggaagctgtt-------ctaaca--------aa-----tac---ataca----at-----acaa------------------atggggttgattgtcttt-c----gccggt----------------------------------------------------------------------------------------------------------------------------------------------------------------------------------agacgagaataaagatagagtcccattctacatgtcaatacctacaacaatgaaatttatagttaagaggaaaatccgtcgact-----ttttaaatcatgagggttcaagtccctctatccccaaaaaa----------gcccat-ttgaccccct-aatttttt------atc---------------------ttatttatcc-----c?t--------t---------tcgt-------tagc--gattaaaaatcttt-ttcatat--------------------tt------------------------------------------------cat?tttaggcaagaaatccccatt-------tt------------aataactcacag---------tcagtac------ttata-------------------------------------------------------------ctgaaactt---------------a------catttac----aaagtcttattc-a?t?---attt??--------ttattttt------aat----tttgtgta---tttt--caa-aaagaaa----acttta???---agtaatac-------------------tttt?t?ta?tt?aa????a?atagacccaa-----gcct------------------ta-------aaataagaacggcgcatca----ataatggttgggatagctcagttggtagagcagaggactgaaa???????????????	[ 3]
Dactyliophora	cgaaattggtagacgctacggacttaattgggttgagccttagtatggaaacccactaagtg-----ataactttcaaattcagggaaaccgtggaattaataaaaataggcaatcctgagccaaatcccgttt------tcc------gaa--------aat---gagtagggaaagcaagccagaat-----------aaaaaaaggataggtgcagagactcaacggaagctgtt-------ctaata--------aa-----gac---ataca----at-----acaa------------------atgtagttga------tt-c----gccggt----------------------------------------------------------------------------------------------------------------------------------------------------------------------------------agacgagaataaagatagagtcccattctacatgtcaataccgacaacaatgaaatttatag-taagaggaaaatccgtcgact-----ttttaaatcatgagggttcaagtccctctatccccaaaaaaa---------gcccgt-ttaaacccct-aattcttt---------------------------------tttattc-----ctt--------t---------tcgt-------tagc--agttaaaaaccccc----ttcattt-----------------tt------------------------------------------------catatttaggcgagaaatacccatt-------tt------------aataattcacat---------tcagtactttat---------------------------ata-------------------------------------ctgaaactt---------------a------catttac----aaagtcttattc--------aattag--------tcattttt------gat----tttgtgta---tttttaa-a-aaga------aaattttaca---agtaatac-----------------------------ttt-t------ttagattttt-----aatggtt-----------------------------------------------ttaatggtcgggatagctcagttggtagagcaga????????????????????????	[ 2]
Decaisnina   	cgaaattggtagacgctacggacttaattggattgagccttagtatggaaacccactaagtg-----ataactttcaaattcagggaaaccgtggaattaataaaaataggcaatcctgagccaaatcccgttt------tcc------gaa--------aat---gagtagggaaaacaaaccagaat---------aaaaaaaaaggataggtgcagagactcaacggaagctgtt-------ctaaca--------aa-----tac---at-ca----ct-----acaa------------------ayggagttga------tt-c----gctggt----------------------------------------------------------------------------------------------------------------------------------------------------------------------------------agacgagaataaagatagagtcccattctacatgtcaataccgacaacaatgaaatttatag-taagaggaaaatccgtcgact-----ttttaaatcatgagggttcaagtccctctatccccaaaaaa----------gcccat-ttggccccct-aattattt------cta------------------------------c-----ctt--------t---------tcgg-------gagc--ggttaaaaatcctt-ttcattt--------------------tt------------------------------------------------cctatttaggaaagaaatccccatt-------tt------------aataattcacag---------ttagtac------ttata-------------------------------------------------------------ctgaaactt---------------a------catttac----aaagtc-----------------tag--------tcattttt------cat----tttgtgta---tttt--caa-aaagaaa----a-ctttaca---agtaatac-------------------ttttttagatttttaattgacatagacccaa-----gccttct-------------agta-------aaataagaaccgcgcatca----ataatggtcgggatagctcagttggtagagcagaaggctgaaaa??????????????	[ 4]
Dendrophthoe 	cgaaattggtagacgytacggacttaattgggttgagccttagtatggaaacccactaagtg-----ataactttcaaattcagggaaaccgtggaattaataaaaataggcaatcctgagccaaatcctgttt------tcc------gaa--------aat---gagtagtgaaagcaagctagaat-----------aaaaaaaggataggtgcagagactcaacggaagctgtt-------ctaata--------aa-----tac---ataca----at-----acaa------------------atggagttga------tt-c----gccggt----------------------------------------------------------------------------------------------------------------------------------------------------------------------------------agacvagaataaagatagagtcccattctacatgtcaataccgacaacaatgaaatttatag-taataggaaaatccgtcgact-----ttttaaatcatgagggttcaagtccctctatccccaaaaaa----------gcctgt-ttgaacccct-aattcttt------ctc---------------------ttatttatct-----ctt--------t---------tcgt-------tagc--agttaaaaatcccc----ttcattt-----------------ht------------------------------------------------catagttaggcgagaaatacccatt-------tt------------aataattcacag---------tcagtactttat---------------------------ata-------------------------------------ctgaaactt---------------a------catttac----aaagtcttattc--------aattag--------tcattttt------cat----tttgtgta---ttttaaa-a-aata------aaattttaca---agtaatac-----------------------------tt---------ttagat--------------tt-----------------------------------------------ttaatggtcgggatagctcagttggtaga?????????????????????????????	[ 3]
Desmaria     	cgaaattggtagacgctacggacttaattggattgagccttagtatggaaacccactaagtg-----ataactttcaaattcagggaaaccgtggaattaataaaaataggcaatcctgagccaaatcccgttt------ttc------gaa--------aat---gagtagggaaagcaaaccagaat-----------caaaaaaggataggtgcagagactcaacggaagctgtt-------ctaaca--------aa-----tac---ataca----at-----acaa------------------atggagttgattgtcttt-c----gctggt----------------------------------------------------------------------------------------------------------------------------------------------------------------------------------agacgagaataaagagagagtcccattctacatgtcaataccgacaacaatgaaatttatag-taagaggaaaatccgtcgact-----ttttaaatcatgagggttcaagtccctctatccccaaaaaa----------gcccat-ttgaccccct-aatttttt------atc---------------------ttatttatac-----ctt--------t---------tcgt-------tagc--ggttaaaaatcctt-----------------------------------------------------------------------------------------------------------------------------------------------------------------------------------------------------------------------------------------------------------------------------gtcttattc--------aattag--------tcatttttaatttaaat----tttgtgta---tttt--caa-aaagaaa----a-ctttaca---agtaatactttttg-------------atatttttatttttaattgacatagacccca-----gccctct-------------agta-------aaataagaacggtgcatca----ataatggtcgggatagctcagttggtagagcagaggactgaaaatcctcgtgccccaa	[ 2]
Diplatia     	cgaaattggtagacgctacggacttaattgggttgagccttagtatggaaacccactaagtg-----ataactttcaaattcagggaaaccgtggaattaataaaaatgggcaatcctgagccaaatcccgttt------tcc------gaa--------aat---gagtagggaaagcaagccagaat------------aaaaaaggataggtgcagagactcaacggaagctgtt-------ctaata--------aa-----gac------------at-----rcaa------------------atggagttga------tt-c----gccggt----------------------------------------------------------------------------------------------------------------------------------------------------------------------------------agacgagaataaagatagagtcccattctacatgtcaataccgacaacaatgaaatttatag-taagaggaaaatccgtcgact-----tttaaaatcatgagggttcaagtccctctatccccaaaaaar---------gcccgt-ttaaacccct-aa-----t---------------------------------tttatcc-----ctt--------t---------tcgt-------tagc--agttaaaaac-------------tt-----------------tt------------------------------------------------catakttaggagagaaatacccatt-------tt------------actaattcacag---------tcaatay---------------------------------ta-------------------------------------ctgaaactt---------------a------catttac----aaagtcttattc--------aattag--------taattttg------cat----tttgtgta---tttttaa-a-aaga------aaattttaca---agtaatac-----------------------------ttt-t------ttagat--------------tt-----------------------------------------------ttaatggtcgggatagctcagttggtagagcagaggactgaaaatcctcgtgtcacc?	[ 2]
Emelianthe   	???????????gacgctacggacttaattgggttgagccttagtatggaaacccactaagtgaagtgataactttcaaattcagggaaaccgtggaattaataaaaataggcaatcctgagccaaatcccgttt------tcc------gaa--------aat---gagtagggaaagcaaaccagaat-----------aaaaaaaggataggtgcagagactcaacggacgctgtt-------ctaata--------aa-----tac---at------------------------------------atggagttga------tt-c----gccggt----------------------------------------------------------------------------------------------------------------------------------------------------------------------------------agacgagaataaagatagagtcccattctacatgtcaataccgacaacaatgaaatttatag-taagaggaaaatccgtcgact-----tttaaaatcatgagggttcaagtccctctatccccaaaaaa----------gcccgt-ttgaaccaca-aattcttt--cttatta---------------------tttttccttt-----ttt--------t---------tcgt-------tagc--aatttttaatcc------------------------------cc------------------------------------------------tttatttaggcgagaaacacccatt-------tg------------aataattcacag---------tcagtactttatatatatatactatatactg--------ata-------------------------------------ctgaaactt---------------a------catttac----aaagtcttattc--------aattag--------tcattttt------cat----tttgtgta---ttttaaga------------aaatttgaca---agtaatac-----------------------------ttt-t--ttagttcgat--------------tt-----------------------------------------------tgaatggtcgggatagctcagttggtag??????????????????????????????	[ 1]
Englerina    	cgaaattggtagacgctacggacttaattaggttgagccttagtatggaaacccactaagtg-----ataactttcaaattcagggaaaccgtggaattaataaaaataggcaatcctgagccaaatcccgttt------tcc------gaa--------aat---gagtagggaaagtaagccagcag----------aaaaaaaaggataggtgcagagactcaacggaagctgtt-------ctaata--------aa-----tac---ataca----ac-----acaa------------------ctcgagttga------ttgcccaagttggt----------------------------------------------------------------------------------------------------------------------------------------------------------------------------------aggcgagaataaagatagagtcccattctacatgtcaatgccgacaacaatgaaatttatag-taagaggaaaatccgtcgact-----ttttaaatcatgagggttcaagtccctctatccccaaaaaa----------gcctgt-ttgaacacct-aattcttt------ctc---------------------ttatttttcc-----ctt--------t---------tcgt-------tagc--agtcaaaatcctct-ttcttt---------------------tt------------------------------------------------catatttaggcgagaaatatccatt-------tt------------aataattcacag---------tcagtactttatttatatattatatattatttattt---atatattatatattaattattaatttaattaatatataatctgaaattt---------------a------catttac----aaagtattattc--------aattta-------gtcattttt------cat----tttgtgtattttttttttta-aaaa--------------aa---aa?aatac-----------------------------ttt-t------ttagat--------------tt-----------------------------------------------ttaa??????????????????????????????????????????????????????	[ 1]
Erianthemum  	cgaaattggtagacgctacggacttaattgggttgagccttagtatggaaacccactaagtg-----ataactttcaaattcagggaaaccgtggaattaataaaaataggcaatcctgagccaaatcccgttt------tcc------gaa--------aat---gaggagggaaagcaaaccagaat-----------aaaaaaaggataggtgcagagactcaacggaagctgtt-------ctaata--------aa-----tac---ataca----a----------------------------atggagttga------tt-c----gccagt----------------------------------------------------------------------------------------------------------------------------------------------------------------------------------agacgagaataaagatagagtcccattctacatgtcaataccgacaacaatgaaatttatag-taagaggaaaatccgtcgact-----ttttaaatcatgagggttcaagtccctctatccccaaaaaa----------gcccgt-ttgaacccct-aattcttt-----cttc---------------------ttatttatcc-----ctt--------t---------tcgt-------tagc--aataaaaaaatcc-----------------------------cc------------------------------------------------tttatttaggcgakaaatacccatt-------tt------------aataattcacag---------tcagtactttattataattatatattatatactg-----ata-------------------------------------ctgaaactt---------------a------catttaa----aaagtcttattc--------aattagcaaattagtcattttt------tat----tttgtgtr---tttraaaaa-aaga------aaattttaca---agtaayac-----------------------------ttt-t--tyagttagat--------------tt-----------------------------------------------wtaatggtcgggatagstcagttggtagagcagaggactgaaaatcctcgtgtcc???	[ 2]
Gaiadendron  	cgaaattggtagacgctacggacttaattggattgagccttagtatggaaacccactaagtg-----ataactttcaaattcagggaaaccgtggaattaataaaaataggcaatcctgagccaaatcccgttt------tcc------gaa--------aat---gagtagggaaagcaagccagaat-----------aaaaaaaggataggtgcagagactcaacggaagctgtt-------ctaaca--------aa-----tay---ataca----at-----acaa------------------atggcgttga-----ttt-c----gctggt----------------------------------------------------------------------------------------------------------------------------------------------------------------------------------agacgagaataaagatagagtcccattctacatgtcaataccgacaacaatgaaatttatag-taagaggaaaatccgtcgact-----ttttaaatcatgagggttcaagtccctctatccccaaaaaaaaaaaa----gcctat-ttgaccccct-aattattt------atc------------------------------t-----tat--------t---------tcgt-------tagc--ggttaaaaatcctt-ttcattt--------------------tt------------------------------------------------catatttaggcaataaatccccatt-------tt------------aataattcacag---------tcagtac------ttata-------------------------------------------------------------ctgaaactt---------------a------catttac----aaagtcttattc--------aattag--------tcattttt------aat----tttgtgta---tttt--caa-aaagaaa----a-ctttaca---agtaatac-------------------ttttttatattttwaattgacatagacccaa-----gccttct-------------agta-------aaataagaacggcgcatca----ataatggtcgggatagctcagttggtagagcagaggactgaaaatcctcgtgtcac??	[ 2]
Globimetula  	?????????????????????????????????????ccttagtatggaaacccactaagtg-----ataactttcaaattcagggaaaccgtggaattaataaaaataggcaatcctgagccaaatcccgttt------tcc------gaa--------aat---gagtagggaaagcaagccagaat--------------aaaaggataggtgcagagactcaacggaagctgtt-------ctaata--------aa-----tac---ataca----at-----acaa------------------atggagttga------tt-c----gccggt----------------------------------------------------------------------------------------------------------------------------------------------------------------------------------agacgagaataaagatagagtcccattctacatgtcaataccgacaacaatgaaatttatag-taagaggaaaatccgtcgact-----ttttaaatcatgagggttcaagtccctctatccccaaaaaa----------gcccgt-ttgaaccctt-aattcttt-----cttc---------------------ttatttatcc-----ctt--------t---------tcat-------tagc--aattcaaaattccc-t--t---------------------------------------------------------------------------tatttaggcgagaaatacccatt-------tt------------aataattcacag---------tcagtactttat---------------------------ata-------------------------------------ctgaaactt---------------a------catttac----aaagtcttattc--------aattag--------tcattttt------cat----tttttgta---ttttaaa-a-aata------aaattttaca---agttaata-----------------------------ctt-t--ttagttagat--------------tt-----------------------------------------------gtaatggtcgggatagctcagttggtagagcagaggactgaaaatcctcgtgtcc???	[ 1]
Helixanthera 	???????????????ctacggacttaattgrkttgagccttagtatggaaacccactaagtg-----ataactttcaaattcagggaaaccktggaattaataaaaataggcaatcctgagccaaatcccgttt------tmc------gam--------aat---gagtagkgaaarcaagcyagaat-----------aaaaaaaggataggygcagagactcaacggaagctgtt-------ctaata--------aa-----tac---awaca----at-----acaa-attacaatacatttgtaatggagtkka------tt-c----gccggt----------------------------------------------------------------------------------------------------------------------------------------------------------------------------------aracgagaataaagatagagtcccattywacatgtcaataccgacaacaatgmaatttrtag-taagaggaaaatccgtcgact-----twwwaaatcatgagggttcaagtccctctatccccaaaaaa----------gmcmgt-ttgaaycccy-aattcttt------ctc---------------------ktatttmtcy-----ctt--------t---------yygt-------tagc--agttmaaaatcccc-ttttttwttt-----------------tt------------------------------------------------catmkttaggcgagaaataaccatt-------tt------------mataattcacag---------tcagtactttaywtwakaactttatatactatatactgaata-------------------------------------ytgaaactt---------------a------catttac----aaagtmttattc--------aattag--------tsattttt------cat----tttgtgta---tttttaaca-aaga------wwatwttaca---agtaatac-----------------------------ttttttatwwwttwrww--------------tt-----------------------------------------------ttaatggtcgggatagctcagttggtagagcagaggactgaaaatcctcg????????	[ 2]
Ileostylus   	cgaaattggtagacgctacggacttaattggattgagccttagtatggaaacccactaagtg-----ataactttcaaattcagggaaaccgtggaattaataaaaataggcaatcctgagccaaatcctgttt------tcc------gaa--------aat---gagtagggaaagcaagccagaat------aaaaaaaaaaaaggataggtgcagagactcaacggaagctgttctaataactaata--------aa-----tac---ataca----at-----acaa------------------atg----------------c----gccggt----------------------------------------------------------------------------------------------------------------------------------------------------------------------------------agacgagaataaagatagagtcccattytacatgtcaataccgacaacaatgaaatttatag-taagaggaaaatccgtcgact-----ttttaaatcatgagggttcaagtccctctatccccaaaaaaa---------gtccgt-ttgaacccct-aattcttt------ccc---------------------ttatttatcc--------------------------ctgt-------tagt--agttaaaaaccctt----------------------------tt------------------------------------------------catttttaggcaagaaatacccatt-------tt------------tataattcacaa---------tcagtacttttatactaaaatttat--------------cta-------------------------------------ctgaaactt---------------a------catttat----aaagtcttattc--------aattag--------tacttttt------cat----tttgtgta---ttttaaa-a-aata------caattttaca---agtaatac-----------------------------ttt-t------ttagat--------------tt-----------------------------------------------ttaatggtcgggatagctcagttggtagagcaaaaa??????????????????????	[ 2]
Ixocactus    	cgaaattggtagacgctacggacttaattggattgagccttagtatggaaacccactaagtg-----ataactttcaaattcagggaaaccgtggaattaataaaaataggcaatcctgagccaaatcccgttt------tcc------gaa----------------gtagggaaagcaagccagaat-----------aaaaaaaggataggtgcagagactcaacggaagctgtt-------ctaaca--------aa-----tac---ataca----aa-----acaa------------------atggggttgattgttttt-c----gccggt----------------------------------------------------------------------------------------------------------------------------------------------------------------------------------agacgagaataaagatagagtcccattctacatgtcaatacctacaacaatgaaatttatagttaagaggaaaatccgtcgact-----ttttaaatcatgagggttcaagtccctctatccccaaaaaa----------gcccat-ttgaccccct-aatttttt------ctc---------------------ttatttatccttatccctttctctaattctctaatatcgt-------tagc--gattaaaaatcttt-ttcattt---------------------------------------------------------------------------ttaggcaagaaatctccatt-------tt------------aataactcacag---------tcagtac------ttata-------------------------------------------------------------ctga------------------------------ttac----aaagtcttattc--------aattag--------ttattttt------aat----tttgtgta---tttt--caa-aaagaaa----a-ctttaca---agtaatac-------------------ttttttatatttttaactgacatagacccaa-----gccttctattctagccttctagta-------aaataagaacgtcgcatcatatgataatggt??????????????????????????????????????????????????	[ 1]
Lepidaria    	???????????????????????????????????????ttagtatggaaacmcactaagtg-----ataactttcaaattcagggaaaccgtggaattaataaaaataggcaatcctgagccaaatcccgttt------tcy------gaa--------aat---gagtagggaaarcaagccagaat---------aaaaaaaaaggataggtgcagagactcaacggaagctgtt-------ctaaca--------aa-----yam---atacatacaat-----acaa------------------atgsagttga------tt-c----gctggt----------------------------------------------------------------------------------------------------------------------------------------------------------------------------------agacgagaataaagatagagtcccattctacatgtcaataccgacaacaatgaaatttatag-taakaggaaaatccgtcgact-----ttttaaatcatgagggttcaagtccctctatccccaaaaaaa---------gcccatattgaccccct-aattattt------ctc---------------------c--------c-----ctt--------t---------tcgt-------tagc--ggttaaaaatccttattcattt--------------------tt------------------------------------------------catatttaggcaaraaatccccatttt-----tt------------aatwattywyar---------tmaktamtaatacttawwa------------------------------------------------------------ctgaaactt---------------a------catttac----aaagtcttattc--------aattag--------tcattttt------aattttgtttgtgta---tttt--caataaagaaa----a-ctttaca---agtaatac-------------------ttttttagattttgaattgacatagacccaa-----rcyttct-------------agta-------aaataagaaccgcgcatca----ataatggtcgggatagctcagttggtagagcagaggactgaaaat?????????????	[ 2]
Ligaria      	cgaaattggtagacgctacggacttaatttaattgagccttagtatggaaacccactaagtg-----ataattttcaaattcagggaaaccgcggaatwaa-aaaaagaggcaatcctgagccaaatcccgctt------tcc------gaa--------aat---gagtggggaacacaaaccggaat-------aaaaaaaaagaggataggtgcagagactcaatggaagctgtt-------ctaaca--------aa-----tac---aaata----atacaaaacaa------------------aaggggttgattgtcttt-c----gccgat----------------------------------------------------------------------------------------------------------------------------------------------------------------------------------agacgagaataaagatagagtcccattctacatgtcaataccgacaacaatgaaatttatag-taagaggaaaatccgtcgact-----tttaaaatcatgagggttcaagtccctctatccccaaaaag----------gcatat-ttgatcccct-aatttttt------------------------------------------------------------------------------------------------------------------------------t------------------------------------------------cctatttaggcaagaaa-gcccatt-------tt------------aata-----------------atagta-------------------------------------------------------------------------cttacattt---------------a------caaatac----aaagttttatag----------------------tcatttaa------aat----ttttcgta---ttttcaaaa--------agaaaactttaaa---agtaatat-----------------------------ttttaattgacagaaac--------------yt-----------------tmtagtaaaawaagaacggcacatca----aaagtggtcgggatagctcagttggtagagcagaggactgaaaatcctcg????????	[ 2]
Loranthus    	???????ggtagacgctacggacttaattggattgagccttagtatggaaactcactaagtg-----ataactttcaaattcagggaaaccgtggaattaataaaaataggcaatcctgaaccaaatcccgttt------tca------taa--------aat---gagtagggaaatcaagccagaat----------aaaaaaaaggataggtgcagagactcaacggaagctgtt-------ctaata--------aa-----tac---ataca----at-----acaa------------------atggagttga------tt-c----gccggt----------------------------------------------------------------------------------------------------------------------------------------------------------------------------------agacgagaataaagatagagtcccattctacatgtcaataccgacaacaatgaaatttacag-taagaggaaaatccgtcgact-----ttttaaatcatgagggttcaagtccctctatccccaaaaaaagtcaa----gtccgt-ttgaacccct-aattctat--------------------------------------cc-----ctt--------t---------tcat-------tatc--atttt---------------------------------------------------------------------------------------aatttttaggcaagaaatgcccatt-------tt------------aataattcacag---------tcagtactttactttt-----------------------ata-------------------------------------ctgaaacttatctactgacacttaa------catttac----aaagtcttattc------------------------------------------------------ttt------------------------------------------------------------------------------ttagat--------------tt-----------------------------------------------ttaatggtcgggatagctcagttggtagagcagaggactgaaaatcctcgtgtcacca	[ 4]
Loxanthera   	?????????????????????????????????????????agtatggaaacccactaagtg-----ataactttcaaattcagggaaaccgtggaattaataaaaataggcaatcctgagccaaatcccattt------tcc------gaa--------aat---gagtagggaaagcaagccagaaa----------aaaaaaaaggataggtgcagagactcaacggaagctgtt-------ctaaca--------aa-----tac---ataca----at-----acaa------------------atagagttga------tt-c----gctggt----------------------------------------------------------------------------------------------------------------------------------------------------------------------------------agacgagaataaagatagagtcccattctacatgtcaataccgacaacaatgaaatttatag-taagaggaaaatccgtcgact-----ttttaaatcatgagggttcaagtccctctatccccaaaaaa----------gcccat-ttgac----------attt------atc------------------------------c-----ctt--------t---------tcgt-------tagc--ggttaaaaatcctt-ttcattt--------------------tt------------------------------------------------catatttaggcaagaaatccc-----------tt------------aataatttacag---------tcagtac------ttata-------------------------------------------------------------ctgaaactt---------------a------catttac----aaagtcttattc--------aattag--------tca------------------tttgtgta---tttt--caa-aaagaaa----a-ctttacaaataataatac-------------------ttttttagatttttaattgacatagacccaa-----gccttct-------------agta-------aaataagaaccgcgcatca----ataatggtcgggatagctcagttgg?????????????????????????????????	[ 1]
Lysiana      	cgaaatgggtagacgctacggacttaattgaattgagccttagtatggaaacccactaagtg-----ataactttcaaattcagggaaaccgtggaattaataaaaataggcaatcctgagccaaatcccgttt------tcc------gaa--------aat---gagtagggaaagctagccagaat-------aaaaaaaaaagggataggtgcagagactcaacggaagctgtt-------ctaaca--------aa-----tac---ataca----ct-----acaa------------------atggagttga------tt-c----gctggt----------------------------------------------------------------------------------------------------------------------------------------------------------------------------------agacgagaataaagatagagtcccattctacatgtcaataccgacaacaatgaaatttatag-taagaggaaaatccgtcgact-----ttttaaatcatgagggttcaagtccctctatccccaaaaaa----------gcccat-ttgatcccct-aattattt------ctc------------------------------c-----ctt--------t---------tcgt-------tagc--ggttaaaaatcctt-ttcatttttc-----------------tt------------------------------------------------catatttaggtaagaaatccccatt-------tt------------aataattcacag---------tcaatac------ttata-------------------------------------------------------------ctgaaactt---------------a------catttac----aaaatcttattc--------aattag--------tcattctt------cat----tttgtgta---tttt--caa-aaagaaa----a-cttt---------------------------------------------------------------a-----gccttct-------------agta-------aaataagaaccgcgcatca----ataatggtcgggatagctcagttggtagagcagaggactgaaaatcctcgtgtc????	[ 2]
Macrosolen   	cgaaattggtagacgctacggacttaattggattgagccttagtatggaaacccactaagtg-----ataactttcaaattcagggaaaccgtggaattaataaaaataggcaatcctgagccaaatcccgttt------tcc------gaa--------aat---gagtagggaaaacaagccagaataaaaaaaaaaggaaaaaaggataggtgcagagactcaacggaagctgtt-------ctaaca--------aa-----tac---ataca----at-----acaa------------------atggagttga------tt-c----gctggt----------------------------------------------------------------------------------------------------------------------------------------------------------------------------------agacaagaataaagatagagtcccattctacatgtcaataccgacaacaatgaaatttatag-taagaggaaaatccgtcgact-----ttttaaatcatgagggttcaagtccctctatccccaaaaaa----------ccccatattgaccccct-aattattt------ctc------------------------------c-----ctt--------t---------tcgt-------tagc--ggttaaaaatcctt-ttcattt--------------------tt------------------------------------------------catatttaggcaagaaatccccatttt-----tt------------aataagtcacag---------tcagtac------ttata-------------------------------------------------------------ctgaaactt---------------a------catttac----aaagtcttattc--------aattag--------tcattttt------aat----tttgtgta---tttt--caa-aaagaaa----a-ctttaga---agtaatac-------------------ttttttagatttttaattgacatagacccaa-----gccttct-------------agta-------aaataagaaccgcgcatca----ataatggtcgggatagctca?ttggtagagcagaggactgaaaa??????????????	[ 2]
Moquiniella  	????????????????????????????????????????tagtatggaaacccactaagtg-----ataactttcaaattcagggaaaccgtggaattaataaaaataggcaatcctgagccaaatcccattt------tcc------gaa--------aat---gagtagggaaagcaagccagaat-----------aaaaaaaggataggtgcagagactcaacggaagctgtt-------ctaata--------aa-----tac---ataca----at-----acaa------------------atggagttga------tt-c----gccggt----------------------------------------------------------------------------------------------------------------------------------------------------------------------------------agacgagaataaagatagagtcccattctacatgtcaataccgacaacaatgaaatttatag-taagaggaaaatccgtcgact-----ttttaaatcatgagggttcaagtccctctatccccaaaaaa----------gcccgt-t?gaacgcct-aattcttt-----cttc---------------------ttatttatcc-----ctt--------t---------tcgt-------tagc--aatttgaaatcccc-g--ttcattt-----------------tt------------------------------------------------catatttaggtgagaaatactcatt-------tt------------aataattcacag---------tcattactttat---------------------------ata-------------------------------------ctgaaactt---------------a------catttcc----aaagtcttattc--------aattag--------tcattttt------cat----tttgtgta---ttttaaa-a-aata------aaattttaca---agtaatac-----------------------------ttt-t--ttagttagat--------------tt-----------------------------------------------ttaatggtcgggatagctcagttggtagag????????????????????????????	[ 1]
Muellerina   	cgaaattggtagacgctacggacttaattggattgagccttagtatggaaactcactaagtg-----ataactttcaaattcagggaaaccgtggaattaataaaaataggcaatcctgagccaaatcctgttt------tcc------gaa--------aat---gagtagggaaagcaagccaaaat----------aaaataaaggataggtgcagagactcaacggaagctgtt-------ctaata--------aa-----tac---ataca----at-----acaa------------------atggagttgc------tt-c----gccggt----------------------------------------------------------------------------------------------------------------------------------------------------------------------------------agacgagaataaagatagagtcccattctacatgtcaataccgacaacaatgaaatttctag-taagaggaaaatccgtcgact-----ttttaaatcatgagggttcaagtccctctatccccaaaaaaa---------gtccgt-ttgaacccct-aattcgtt------ccc---------------------ttatttctcc--------------------------ctgt-------taac--agttaaaaatcctt----ttcattt-----------------tt------------------------------------------------catatttaggcaagaaatactcatt-------tt------------aataattcacaa---------tcagtattttgatactaaaatttat--------------cta-------------------------------------ctgaaactt---------------a------catttaa----aaagtattattc--------ca---------------ttttt------cat----tttgtgtc---ttttaaa-a-aaga------aaattttaca---agtaatac-----------------------------ttt-t------ttagat--------------tt-----------------------------------------------tgaatggtcgggatagctcagttggtagagcagaggactgaaaatcctcgtgtcaccc	[ 3]
Notanthera   	cgaaattggtagacgctacggacttaattggattgagcctt??tatggaaacctacgaagtg-----ataactttcaaattcagggaaaccgtggaattaataaaaacaggcaatcctgaaccaaatcccgttt------tcc------gaa--------aat---gagtagggaaagcaagccagaat-----------aaaaaaaggataggtgcagagactcaacggaagctgtt-------ctaaca--------aa-----tac---ataca----at-----acaa------------------atggagttga-----ttt-c----gctggt----------------------------------------------------------------------------------------------------------------------------------------------------------------------------------agacgagaataaagatagagtcccattctacatgttaataccgacaacaatgaaatttatag-taagaggaaaatccgtcgact-----ttttaaatcatgagggttcaagtccctctatccccaaaaaa----------gcccat-ttgacccccc-aatttttt------ctc---------------------ttatttatcc-----ctt--------t---------tcgt-------tagt--ggttaaaaatcccg-ttcattt--------------------tt------------------------------------------------catatttagacaagaaacccccagt-------tt------------aataatttacag---------tcagtac------ttata-------------------------------------------------------------ctgaaactt---------------a------catttac----aaagtcttagtc------------------------atttat------aat----tttgtgta---tttt--caa-aaagaaa----acttggaca---agtaatactttttt-------------gtatttttctttttaattgacata---------------ttct-------------agta-------aaataagaacggcgcatca----ataatggtcaggatagctcagttggtagagcagaggactgaaaatcctcgtgt?????	[ 2]
Nuytsia      	???????ggtagacgctacggacttaattggattgagccttagtatggaaacccactaagtg-----ataactttcaaattcagggaaaccgtggaattaataaaaataggcaatcctgagccaaatcccgttt------tcc------gaa--------aat---aagtagggaagtcaagcccgaat-----------aaaaaagggataggtgcagagactcaacgggagctgtt-------ctaaca--------aa-----tac---ataca-----------------------------------ggagttgattgtcttt-c----gctgatcgcaacttcagcaaaacctctatacatatgtatagtactgaaatttcaaattttataaaagaaatataaataatgaaaataatgattcgaatccttattttttatacgaaaaaaaattcgaatattaattgatcaaatcaattactccatagtctgatagattttttgaagattaatcagacgagaataaagatagagtcccattctacatgtcaataccgacaacaatgaaatttagag-taagaggaaaatccgtcgact-----tttgaaatcatgagggttcaagtccctctatccccaaaaaa----------gcccat-ttgactccct-aaccttttatccytttt---------------------------------------------------------ttgt-------tagc--ggttaaaaagattttkttatttttcatctattccactcttttctttcacaaacagattcgaatgtaatatatataatacacggacaaatgaacatctttaggaaagaaatccccatt-------tt------------cataattcacag---------ttaatatcagtacttata-------------------------------------------------------------ctgaaactg---------------a------catttac----aaagtcttattc--------aattgg--------taattttt------aat----tttgtgta---ttttcaaaa--------agaaaactttgaa------------------------------------tactttgtttatcttttgaattgacaagccctctact-----------------------aaaattagamcggcgcatca----ataatggtcgggatagctcagt????????????????????????????????????	[ 2]
Oedina       	????????????????tacggacttaattgggttgagccttagtatggaaacccactaagtg-----ataactttcaaattcagggaaaccgtggaattaataaaaataggcaatcctgagccaaatcccgttt------tcc------gaa--------aat---gagtagggaaagcaaaccagaat-----------aaaaaaaggataggtgcagagactcaacggaagttgtt-------ctaata--------aa-----tcc---ataca----at-----acaa------------------atggagttga------tt-c----gccagt----------------------------------------------------------------------------------------------------------------------------------------------------------------------------------atacaagaataaagatagagtcccattttacatgtcaataccgacaacaatgaaatttatag-taagaagaaaatccgtcgact-----ttttaaatcatgagggttcaagtccctctatccccaaaaaa-------------------------------------------------------------------------tcc-------------------------------------------------------------------------------------cc------------------------------------------------tttatttaggcgagaaatacccatt-------tt------------aataattcacag---------tcagta---------------------------------------------------------------------------gaaactt---------------a------catttac----aaagtcttattc--------aattag-aaattagtcattttt------tat----tttgtgta---ttttttaaa-aata------aaattttaca---agtaatac-----------------------------tttat--ttagttagat--------------tt-----------------------------------------------ttaatggtcggga?????????????????????????????????????????????	[ 1]
Oncocalyx    	cgaaattggtagacgctacggacttaattaggttgagccttagtatggaaacccrctaagtg-----ataactttcaaattcagggaaaccgtggaattaatmaaaataggcaatcctgagccaaatcccgttt------tcc------gaat-------aat---gagtarggaaagcaagccagaat-----------aaaaaaaggataggtgcagagactcaacggaagctgtt-------ctaatm--------aa-----tac---ataca----at-----wsaw---------acaatacaaatggagttaa------ty-ccmsgkktgrt----------------------------------------------------------------------------------------------------------------------------------------------------------------------------------aggcgagaataaagatagagtcccattctacatgtcaataccgacaacaatgaaatttatag-taataggaaaatccgtcgact-----ttttaaatcatgagggttcaagtccctctatccccaaaaaa----------gcccgt-ttgaacccct-aattcttt------ctc---------------------ttatttatcc-----ctt--------t---------tcgt-------tagt--agttcaaaaycytc----ttcattt-----------------tt------------------------------------------------catatttaggcgagaaatacccgttttaataatt--------cacarmtaattcacag---------tcagtamtwtwtatat-----------------------ata-------------------------------------ctgaaactt---------------a------catttac----aaagtattattc--------aattag--------wcattttt------cat----tttgtgtat--taawwaawaaaata------aaatttkaca---agtaatac-----------------------------ttt-t------ttagat--------------tt-----------------------------------------------ttaatggtcgggatagctcagttggtagagcagaggactgaaaatcctcgtgtcacc?	[ 2]
Oryctanthus  	cgaaattggtagacgctacggacttaattggattgagccttagtatggaaacccactaagtg-----ataactttcaaattcagggaaaccgtggaattaataaaaataggcaatcctgagccaaatcccgttt------tcc------gaa--------aac---gagtagggaaagcaagccagaat-----------aaaaaaaggataggtgcagagactcaacggaagctgtt-------ctaaca--------aa-----tacataatacaatacaa-----acaa------------------atggggttgattgtcttt-s----gccggt----------------------------------------------------------------------------------------------------------------------------------------------------------------------------------agacgagaataaagatagagtcccattctacatgt-----cctacaacaatgaaatttatagttaagaggaaaatccgtcgact-----tttwaaatcatgagggttcaagtccctctatccccaa--------------gcccat-tkgaacccct-matttttk------mtc---------------------ttatttatmc-----mty--------t---------tcgt-------tagc--gattaaaaatmttt-ttcwtwt--------------------tg------------------------------------------------catatttaggcaagaaatcyccatt-------tt------------cataactcacag---------tcagtactttaacttata-------------------------------------------------------------ctgaaamtw---------------a------catttay----aaagtattattcaatattc-aattag--------ttctttyt------cwt----tttgtgta---tttt--caaaaataaaa------ctttaca---agtmatactttytkmt-----------attkttcttyttytmattgacatagacycaa-----gmctttt-------------agta-------aaataakaacggcgcatca----ataat-----gg??????????????????????????????????????????????	[ 2]
Peraxilla    	cgaaattggtagacgctacggacttaattggattgagccttagtatggaaacccactaagtg-----ataactttcaaattcagggaaaccatggaattaataaaaataggcaatcctgagccaaatcccgttt------tcc------gaa--------aat---gagtagggaaagcaagccagaat------------aaaaaaggataggtgcagagactcaacggaagctgtt-------ctaaca--------aa-----tac---ataca----at-----acaa------------------ataaagttga------tt-c----gctggt----------------------------------------------------------------------------------------------------------------------------------------------------------------------------------agacgagaataaagatagagtcccattctacatgttaataccgacaacaatgaaatttatag-taagaggaaaatccgtcgact-----ttttaaatcatgagggttcaagtccctctatccccaaaaaa----------gcccat-ttgaccccct-aattattt------ctc-------------------------------------------------------------------------------aaaatcctt-ttcattt--------------------tt------------------------------------------------catatttaggcaagaaatccccatt-------tt------------aataattcacag---------tcagtac------ttata-------------------------------------------------------------ctgaaactt---------------a------catttac----aaagtcttattcaattattcaattag--------tcattttg------cat----tttgtgta---tttt--caa-aaagaaa----a-ctttaca---agtaatac-------------------ttttttatatttttaattgacatagacccaa-----gccttct-------------agta-------aaataagaacggcgcatca----ataatggtcgggatagctca??????????????????????????????????????	[ 2]
Phragmanthera	cgaaattggtagacgctacggacttaattgggttgagccttagtatggaaacccactaagtg-----ataactttcaaattcagggaaaccgtggaattaataaaaataggcaatcctgagccaaatcccgttt------tcc------gaa--------aat---gagtagggaaagcaagmcagaat-----------aaaaaaaggataggtgcagagactcaacggaagctgtt-------ctaata--------aa-----tac---ataca----at-----acaa------------------atggagttga------tt-c----rccggt----------------------------------------------------------------------------------------------------------------------------------------------------------------------------------agacgagaataaagatagagtcccattctacatgtcaataccgacaacaatgaaatttatag-taagaggaaaatccgtcgact-----ttttaaatcatgagggttcaagtccctctatccccamaaaa----------gcccgt-ttgaacccct-aattcttt----gcttc---------------------ttatttatcc-----ctt--------t---------tcgt-------tagcaaaatkwaaaatcccc-t--tttatttatatatttatatttagatt------------------------------------------------tatatttaggcgakaaatacccatw-------tt------------aataattyacag---------tcagtactttat---------------------------ata-------------------------------------ctgaaactt---------------a------catttact---aaagtcttattc--------aattag--------tcattttt------cat----tttgtgta---ttttaaaca-aaga------aaattttaca---agtaatac-----------------------------ytt-t--ttagttagwtcga-----------tt-----------------------------------------------ttaatggtcgggatagctcagttggtagagcagargactgaaaatcctcgtgtcacc?	[ 2]
Phthirusa    	cgaaattggtagacgctacggacttaattggattgagccttagtatggaaacccactaagtg-----akaactttcaaattcagggaaaccgtggaattaataaaaataggcaatcctgagccaaatcccgttt------ccc------gaa--------aac---gagtagggaaagcaagccagaat-----------aaaaaaaggataggtgcagagactcaacggaagctgtt-------ctaaca--------aa-----tac---atacaatacaw-----acaa------------------atggggttgattgtcttt-s----gccggt----------------------------------------------------------------------------------------------------------------------------------------------------------------------------------agacgagaataaagatagagtcccattctacatgt-----cctacaacaatgaaatttatagttaagaggaaaatccgtcgact-----tttwaaatcatgagggttcaagtccctctatccccaa--------------gcccat-tkgaacccct-matttttk------mtc---------------------ttatttatmc-----mtt--------t---------tcgt-------tagc--gattaaaaatmttt-ttcatwt--------------------tg------------------------------------------------catatttaggcaagaaatcyccatt-------tt------------cataactcacag---------tcagtac-ttaacttata-------------------------------------------------------------ctgaaamtw---------------a------catttay----aaagtattattcaatattc-aattag--------ttctttyt------cwt----tttgtgta---tttt--caaaaataaaa------ctttaca---artmatactttttkmt-----------atttttctttttttmattgacatagacycaa-----gmctttt-------------agta-------aaataakaacggcgcatca----ataatggttgggata???????????????????????????????????????????	[ 2]
Plicosepalus 	cgaaattggtagacgctacggacttaattgggttgagccttagtacggaaacccactaagtg-----ataactttcaaattcagggaaatcttggaattaataaaaataggcaatcctgagccaaatcccgtttttagaatcc------gaa--------aat---gagtagggaaagcaagccagaat-----aaaaaaaataaaaggataggtgcagagactcaacggaagctgtt-------ctaata--------aa-----tac---ataca----at-----acaa---------------aaaatggagttaa------tt-c----gccaat----------------------------------------------------------------------------------------------------------------------------------------------------------------------------------agacgagaataaagatagagtcccattctacatgtcaataccgacaacaattcaatttatag-taagaggaaaatccgtcgactttttattttaaatcatgagggttcaagtccctctatccccaaaaaa----------gcccgt-ttgaacccct-aattattt------ctc---------------------ttatttatcc-----tat--------t---------tcgt-------tagc--aattataaatcccc----------------------------tt------------------------------------------------cattttt---cgagaaatacccatt-------tt------------aataattcacag---------tcagtactttatata----------------------------------------------------------------ctgaaactt---------------a------cattgtaatacaaaatcttattc--------acttag--------tcattttt------cat----tttgtata---ttttaaaaa--------ataaaattttaca-----------------------------------------------agttttagat--------------tt-----------------------------------------------ttaatggtcgggata???????????????????????????????????????????	[ 1]
Psittacanthus	????????????????tacggacttaattggattgagccttagtatggaaacccactaagtg-----ataactttcaaattcagggaaactgtggaattaataaaaataggcaatcctgagccaaatcccgttt------ccc------gaa--------aac---gagtagggaaaacaaat-----------------aaaaaaaggataggtgcagagactcaacggaagctgtt-------ctaaca--------aa-----tac---ataca----at-----acaa------------------atggagttggttgtcttt-c----gccggt----------------------------------------------------------------------------------------------------------------------------------------------------------------------------------agacgagaataaagatagagtcccattctacatgtcaatacctacaacaatgaaatttatagttaagaggaaaatccgtcgact-----ttttaaatcatgagggttcaagtccctctatcccc--------------------ac-ttgacccctc-aatt-ttt------ctc---------------------ttatttatac-----ctt--------t---------tcat-------tatc--gatttaaaatcttt-ttaattt--------------------tt------------------------------------------------catatttaggcaagaaatccttatt-------tt------------aataa-----------------cagtac------ttata-------------------------------------------------------------ctgaaactt---------------aaacttacatttac----aaagtcttattc--------aattag--------ttatttaa------aat----tttgtgta---tttt--taa-aaagaaa--------------------------------------------------------------------acttta-----gccttct-------------agta-------aaataagaacggcgcatca----ataatggttgggatagctcagttggtagagcaga????????????????????????	[ 1]
Scurrula     	cgaaattggtagacgctacggacttaattgggttgagccttagtatggaaacccactaagtg-----ataactttcaaattcagggaaaccgtggaattaataaaaataggcaatcctgagccaaatcccgttt------tcc------gaag-------aat---gagtagggaaagcaagccagaat---------aaaaaaaaaggataggtgcagagactcaacggaagttgtt-------ctaata--------aa-----tac---ataca----at-----acaa------------------atggagttg---------------attcgc----------------------------------------------------------------------------------------------------------------------------------------------------------------------------------cg-cgagaataaagatagagtcccattytacatgtcaataccgacaacaatgaaattkatag-taataggaaaatccgtcgact-----ttgtaaatcatgagggttcaagtccctctatccccaaaaaa----------gcccgt-ttgaacccct-aattcttt------ctc---------------------gtatttatt---------------------------tcgt-------tagc--agttcaaaattctc----------------------------tt------------------------------------------------catt----------aaatacccatt-------tt------------aagaattcacagtcagtaatattagaactttatata----------------------------------------------------------------ctgaaactt---------------a----------tac----aaagtcgtattc--------aattag--------tcattttt------cat----tttttgta---tttaaaaaa-------------attgtaca---agtaatacttttcaat----------------------------------------------------tt-----------------------------------------------gtaatggtcgggatag??????????????????????????????????????????	[ 2]
Septulina    	???????????gacgctacggacttaattgggttgagccttagtatggaaacccactaagtg-----ataactttcaaattcagggaaaccgtggaattaataaaaataggcaatcctgagccaaatcccgttt------tcc------gaa--------aat---gagtagggaaagcaagccagaat-----------aaaaaaaggataggtgcagagactcaacggaagctgtt-------ctaata--------aa-----tac---ataca----at-----acaa------------------atggagtgaa------tt-c----gacggt----------------------------------------------------------------------------------------------------------------------------------------------------------------------------------agccgagaataaagatagagtcccattctacatgtcaataccgacaacaatgaaatttatag-taagaggaaaatccgtcgact-----ttttaaatcatgagggttcaagtccctctatccccaaaaaa----------gcccgt-ttgaaccccg-aatttatt-----cttc---------------------ttatttatac-----cct--------t---------tcgt-------tagc--aattacaaatctc---------------------------------------------------------------------------------------ggtgctaactacctatt-------tt------------aataattcacag---------tcagtactttat---------------------------ata-------------------------------------tttaaactt---------------a------catttac----atagtcttattc--------aattag--------tcattttt------aat----tttgtgta---ttttaaa-a-aata------acattttaca---aggaatac-----------------------------ttg-t--ttcgttcgat--------------tt-----------------------------------------------gtaatggtcgggatagctcagttggtagagcagaggactgaaaatcctcgtgtcgccc	[ 1]
Socratina    	???????????????ctacggacttaattaagttgagccttagtatggaaacccactaagtg-----ataactttcaaattcagggaaaccgtggaattaataaaaataggcaatcctgagccaaatcccgttt------tcc------gaa--------aat---gagtaggtaaagcaagacagaat-----------aaaaaaaggataggtgcagagactcaacggaagctgtt-------ctaata--------aa-----tac---ataca----at-----acaa------------------atggagttga------tt-c----gccggt----------------------------------------------------------------------------------------------------------------------------------------------------------------------------------aaacgagaataaagatagagtcccattctacatgtcaataccgacaacaatgaaatttatag-taagaggaaaatccgtcgact-----ttttaaatcatgagggttcaagtccctctatccccaaaaaa----------gcccgt-ttgaactcct-aattcttt------ctc---------------------ttatttatcc-----ctt--------t---------tcgt-------tagc--agttaaaaatcccc----ttcattt-----------------tt------------------------------------------------catatttaggcgagaaatacccatt-------tt------------aataattcacag---------tcagtactttat---------------------------ata-------------------------------------ctgaaactt---------------a------catttac----aaagtcttattc--------aattag--------tcattttt------cat----tttgtgta---ttttaaa-a-aaga------aaattttaca---agtactac-----------------------------ttt-t------ttagat--------------tt-----------------------------------------------t?????????????????????????????????????????????????????????	[ 1]
Sogerianthe  	cgaaatcggtagacgctacggacttaattgggttgagccttagtatggaaacccactaagtg-----ataactttcaaattcagggaaaccgtggaattaataaaaataggcaatcctgagccaaatcccgttt------tcc------gaa--------aat---gagtagggaaagcaagccagaat-----------aaaaaaaggataggtgcagagactcaacggaagctgtt-------ctaata--------aa-----tac---ataca----at-----acaa------------------atggagttga------tt-c----gccggt----------------------------------------------------------------------------------------------------------------------------------------------------------------------------------agacgagaataaagatagagtcccattctacatgtcaataccgacaacaatgaaatttatag-taagaggaaaatccgtcgact-----ttttaaatcatgagggttcaagtccctctatccccaaaaaaa---------gcccgt-ttaaacccct-aattctttctcttactc---------------------ttatttatcc-----ctt--------t---------tcgt-------ta-------------------------------------------------------------------------------------------------------------------------------------------------------------------tcagtactttat---------------------------ata-------------------------------------ctgaaactt---------------a------catttac----aaagtcttattc--------aattag--------tcattttt------cat----tttgtgta---tttttaa-a-aaga------aaattttaca---agtaatac-----------------------------ttt-t------ttagat--------------tt-----------------------------------------------ttaatggtcgggatagctcagttggtagagcagaggactgaaaatcctcgtgtcacca	[ 1]
Struthanthus 	???????????gacgctacggacttaattggattgagccttagtatggaaacccactaagtg-----ataactttcaaattcagggaaaccgtggaattaataaaaataggcaatcctgagccaaatcccgttt------ccc------gaa--------aac---gagtagggaaagcaagccagaat-----------aaaaaaaggataggtgcagagactcaacggaagctgtt-------ctaaca--------aa-----tac---ataca----at-----acaa------------------atggggttgattgtcttt-c----gccggt----------------------------------------------------------------------------------------------------------------------------------------------------------------------------------agacgagaataaagatagagtcccattctacatgtcaatacctacaacaatgaaatttatagttaagaggaaaatccgtcgact-----ttttaaatcatgagggttcaagtccctctatccccaaaaaa----------gcccat-ttgaccccct-aatttttt------?tc---------------------ttatttatcc-----ctt--------t---------tcgt-------tagc--gattaaaaatcttt-ttcattt---------------------------------------------------------------------------ttaggcaagaaatccccatt-------tt------------aataactcacag---------tcagtac------ttata-------------------------------------------------------------ctgaaactt---------------a------catttac----aaagtcttattc--------aattag--------ttatttt?------?at----tttgtgta---tttt--caa-aaagaaa----a-ctttaca---agtaatac-------------------?tttttat?ttttaaattga?atagacccaa-----gccttct-------------agta-------aaataagaacggcgcatca----ataatggttgggatagctcagttggtagagcagaggactgaaaatcctcgtgtcaccc	[ 3]
Tapinanthus  	????????????????????????????????????????????????????ccactaagtg-----ataactttcaaattcagggaaaccgaggaattaataaaaataggcaatcctgagccaaatcccgttt------tcc------gaa--------aat---gagtagggaaagcaagctagaat-----------aaaaaaaggataggtgcagagactcaacggaagctgtt-------ctaata--------aa-----tac---ataca----at-----acaa------------------atggagttga------tt-ccccagtcggt----------------------------------------------------------------------------------------------------------------------------------------------------------------------------------aggcgagaataaagatagagtcccattctacatgtcaataccgacaacaatgaaatttatag-taataggaaaatccgtcgact-----ttttaaatcatgagggttcaagtccctctatccccaaaaaa----------gcccgt-ttgaacccct-aattattt------ttcttatcttatttattatatttattatttatcc-----ctt--------t---------tcgt-------tagc--agttcaaaatcctctttttttt--------------------tt------------------------------------------------catatttaggcgataaatatctgtt-------tt------------aataattcacag---------tcagtacttaatttaaacttaatttaatatatatactgaatatata---------------------------------ctaaaactt---------------a------tatttac----aaagtattg-------------------------gcattttt------cat----tttgtgtattgtattaaaaaaaaagaaagaatactttt------------------------------------------------------ttagat--------------tt-----------------------------------------------ttaatggtcgggatagctcatttggtagagcagaggactgaaaatcctc?????????	[ 1]
Taxillus     	cgaaattggtagacgctacggacttaattrggttgagccttagtatggaaacccactaagtg-----ataactttcaaattcagggaaaccgtggaattaataaaaatmggcaatcctgagccaaatcccgttt------tmc------gaag-------aat---gagtagggamagcaagccmgaat-----------aaaaaaaggataggtgcagagactcaacggaagctgtt-------ctaata--------aa-----tac---awwca----at-----acaa------------------atggagttsa------tt-c----gccggt----------------------------------------------------------------------------------------------------------------------------------------------------------------------------------agacgagaataaagatagagtcccattctacatgtcaataccgacaacaatgaaatttatag-taagaggaaaatccgtcgayt-----wtttaaatcatgagggttcaagtccctctatccccaaaaaaa---------gcccst-ttgaacccct-aattmttt------mtc---------------------kyatttatyy-----ctt--------t---------tcgt-------tagc--agttmaaaatccyc----ttcattt-----------------tt------------------------------------------------catwtttaggcgagaaatacccatt-------ttaattttcatttamataattcacagtactttagatyagwaytttatwtatatact-----------g------ata-------------------------------------ctgaaactt---------------a------catttac----aaagtmttmttc--------aattag--------tcattttt------cat----tttgtgta---ttttaaata-aaraaaaagaaaattkkaca---agtaatacttgtct-----------------------ttt-t------ttagat--------------ty-----------------------------------------------ttaatggtcgggatagctcagttgg?????????????????????????????????	[ 2]
Tripodanthus 	cgaaattggtagacgctacggacttaattggattgagccttagtatggaaacccactaagtg-----ataactttcaaattcagggaaaccgtggaattaataaaaataggcaatcctgagccaaatcccgttt------ttc------gaa--------aac---gagtagggaaagcaagccagaat-----------aaaaaaaggataggtgcagagactcaacggaagctgtt-------ctaaca--------aa-----tac---ataca----at-----acaa------------------atggggttgattgtcttt-c----gccggt----------------------------------------------------------------------------------------------------------------------------------------------------------------------------------agacgagaataaagatagagtcccattctacatgtcaatacctacaacaatgaaatttatagttaataggaaaatccgtcgact-----ttttaaatcatgagggttcaagtccctctatccccaaaaaa----------gcccat-ttgaccccct-aatttttt------ctc---------------------ttatttatcc-----cct--------t---------tcgt-------tagc--gattaaaaatcttt-ttcattt--------------------tt------------------------------------------------catatttaggcaagaaatccccatt-------tt------------aataactcacag---------tcagtac------ttata-------------------------------------------------------------ctgaaactt---------------a------catttac----aaagtcttattc--------aattag--------ttattttt------aat----tttgtgta---tttt--caa-aaagaaa----a-ctttaca---agtaatacttt-tttat----------atttttatttttttaattgacatagacccaa-----gccttct-------------agta-------aaataagaacggcgcatca----ataatggttgggatagctcagttggtagagcagaggactgaaaatcctcgtgtcacc?	[ 25]
Tristerix    	cgaaattggtagacgctacggacttaattggattgagccttagtatggaaacccactaagtg-----ataactttcaaattcagggaaaccgtggaattaataaaaataggcaatcctgagccaaatcccgttt------tac------gaa--------aat---gagtagggaaaacgggcccgaat-----------caaaaaaggataggcgcagagactcaacggaagctgtt-------ctaaca--------aa-----tac---ataca----at-----ccaa------------------atggagttggttgtcttt-c----gctggt----------------------------------------------------------------------------------------------------------------------------------------------------------------------------------agacgagaataaagatagagtcccattctacatgtcaataccgacaacaatgaaatttatag-taagaggaaaatccgtcgact-----ttttaaatcatgagggttcaagtccctctatccccaaaaaa----------accc--------tttat-gactatgaccccaaaat---------------------tggattatcc-----cct--------t---------tcgttattcgttagc--ggttcaaaatmtttttaattt---------------------tg------------------------------------------------catatttaggcaagaaatccccatt-------tt------------aataattcacag---------tcagtactttta-------------------------------------------------------------------ctgaaactt---------------a------catttac----aaagtcttattc--------aattgg--------tcattttt------cat----tttgtgta---ttttcaaaa--------agaaaactttaca---agtaatac-------------------ttttttctatttttctttttaattgaccaagccct-gccttct-------------agta-------aaataagaacggtgcatca----ataatggtcgggatagctcagttggtagagcagaggactgaaaatcctcgtgtcacc-	[ 25]
Tupeia       	cgaaattggtagacgctacggacttaattggattgagccttagtatggaaacccactaagtg-----ataactttcaaattcagggaaaccatggaattaataaaaataggcaatcctgagccaaatcccgttt------tcc------gaa--------aat---gagtagggaaagcaagccaga-------------aaaaaaaggataggtgcagagactcaacggaagctgtt-------ctaaca--------aa-----tac---ataca----at-----acaa------------------atggagttga------tt-c----gctggt----------------------------------------------------------------------------------------------------------------------------------------------------------------------------------agacgagaataaagatagagtcccattctacatgtcaatactgacaacaatgaaatttatag-taagaggaaaatccgtcgact-----ttttaaatcatgagggttcaagtccctctatccccaaaaaa----------gcccat-ttgacccccg-aagtcttt------ctc---------------------ttatttatcc-----ctt--------t---------tcgttattcggtagc--ggttaaaaatccct-ttcattt--------------------tt------------------------------------------------catatttaggcaagaaatccccatt-------tt------------aataattcacag---------tcagtac------ttata-------------------------------------------------------------ttgaaactt---------------a------cattttc----aa------------------------------------------------t----tttttcta---tttt--taa--------------------------------------------------------tttacttttaattgacatagacccaa-----gccttct-------------agta-------aaataagaacggcgcatca----ataatggtcgggatagctcagttggtagagcagaggactgaaaat?????????????	[ 2]
Vanwykia     	???????????????????????????????????????????????????cccactaagtg-----ataactttcaaattcagggaaaccgtggaattaataaaaatcggcaatcctgagccaaatcccgttt------tcc------gaa--------aat---gagtagggaaagcaagcccgaat-----------aaaaaaaggataggtgcagagactcaacggaagctgtt-------ctaata--------aa-----tac---ataca----at-----acaa------------------atgtagttga------tt-c----gccggt----------------------------------------------------------------------------------------------------------------------------------------------------------------------------------agacgagaataaagatagagtcccattctacatgtcaataccgacaacaatgaaatttatag-taagaggaaaatccgtcgact-----ttttaaatcatgagggttcaagtccctctatccccaaaaaa----------gcccgt-ttgaacccct-aattcttt------ctc---------------------ttatttatccct---ctt--------t---------tcgt-------tagc--agttaaaaatcccc-ttcttcattt-----------------tt------------------------------------------------catatttaggcgagaaatacccatt-------tt------------aataattcacag---------tcagtactttat---------------------------ata-------------------------------------ctgaaactt---------------a------tac--------aaagtcttattc--------aattag--------tcattttt------cat----tttgtgta---ttttaaa-a-aata------aaattttaca---agtaatac-----------------------------ttt-t------ttagat--------------tc-----------------------------------------------ttaatggtcgggatagctcagttggtagagcagaggactgaaaatcctcgtgtcacc?	[ 1]
	;
end;

begin paup;
	set torder=left tcompress taxlabels=full outroot=monophyl
		autoclose maxtrees=1000 increase=auto autoinc=1000
		storetreewts storebrlens rootmethod=outgroup
		warnroot=no;
	pset opt=deltran collapse=minbrlen;
	dset dcollapse distance=hky85 missdist=ignore rates=equal
		pinvar=0;
	defaults nj bionj breakties=random;
	defaults upgma bionj breakties=random;
	defaults bootstrap grpfreq=no;
	defaults contree grpfreq=no;
	defaults hsearch addseq=random;
	defaults savedist triangle=both;
end;
