# Supplementary material for: Evolution of pollen morphology in Loranthaceae
Source: Grana. 2017 Feb 20;57(1-2):16–116. doi: 10.1080/00173134.2016.1261939 (PMC5771552; doi:10.1080/00173134.2016.1261939)
Supplement: Grimsson et al. Online supplementary material [file SGRA_A_1261939_SM9964.zip › Consensing/trnLLF.gen.v.m1.epf]

52	1321
Agelanthus	????????????????????????????????ttgagccttagtatggaaacccactaagtg?????ataactttcaaattcagggaaaccgtggaattaaaaaaaataggcaatcctgagccaaatcccgttt??????tcc??????gaa????????aat???gagtaaggaaagcaagccagaat???????????aaaaaaaggataggtgcagagactcaacggaagctgtt???????ctaata????????aa?????tac???ataca????ag?????acaa??????????????ataaatggagttga??????tt?cccccgtcgat???????????????????????????????????????????????????????????…
Alepis	cgaaattggtagacgctacggacttaattggattgagccttagtatggaaacccactaagtg?????ataactttcaaattcagggaaaccatggaattaataaaaataggcaatcctgagccaaatcccgttt??????tcc??????gaa????????aat???gagtagggaaagcaagccagaat????????????aaaaaaggataggtgcagagactcaacggaagctgtt???????ctaaca????????aa?????tac???ataca????at?????acaa??????????????????ataaagttga??????tt?c????gctggt???????????????????????????????????????????????????????????…
Amyema	cgaaattggtagacgctacggacttaattgggttgagccttagtatggaaacccactaagtg?????ataactttcaaattcagggaaaccgtggaattaataaaaataggcaatcctgagccaaatcccgttt??????tccttttccgaa????????aat???gagtagggaaagcaagccagaat???????????aaaaaaaggataggtgcagagactcaacggaagctgtt???????ctaata????????aa?????gac???ataca????at?????acaa??????????????????atggagttga??????tt?c????gccggt???????????????????????????????????????????????????????????…
Amylotheca	cgaaattggtagacgctacggacttaattggattgagccttagtatggaaacccactaagtg?????ataactttcaaattcagggaaaccgtggaattaataaaaataggcaatcctgagccaaatcccgttt??????tcc??????gra????????aat???gagtagggaaarcwagccagaat????????aaaaaaaaaaggataggtgcagagactcaacggaagctgtt???????ctaaca????????aa?????tac???awaca????at?????acaa??????????????????atggagttga??????tt?c????gctggt???????????????????????????????????????????????????????????…
Atkinsonia	cgaaattggtagacgttacggacttaattggattgagccttagtatggaaacccactaagtg?????ataactttcaaattcagggaaaccgtggaattaataaaaataggcaatcctgagccaaatcccgttt??????tcc??????gaa????????aat???gagtagggaaagcaagccagaat??????aaaaaaaggaaaggataggtgcagagactcaacggaagctgtt???????ctaaca????????aa?????tac???ataca????at?????acaa??????????????????atggagttgattgtcttt?c????gctggt???????????????????????????????????????????????????????????…
Bakerella	???????ggtagacgctacggacttaattgggttgagccttagtatggaaacccactaagtg?????ataactttcaaattcagggaaaccgtggaattaataaaaataggcaatcctgagccaaatcccgttt??????tcc??????gaa????????aat???gagtagggaaagcaagccagaac???????????aaaaaaaggataggtgcagagactcaacggaagctgtt???????ctaata????????aa?????tac???ataca????at?????acaa??????????????????atggagttga??????tt?c????gccggt???????????????????????????????????????????????????????????…
Baratranthus	cgaaattggtagacgctacggacttaattggattgagccttagtatggaaacccactaagtg?????ataactttcaaattcagggaaaccgtggaattaataaaaatcggcaatcctgagccaaatcccgttt??????tcc??????gaa????????aat???gaatagggaaagcaagccagaat??????????aaaaaaaaggataggtgcagagactcaacggaagctgtt???????ctaaataaatacataa?????tac???ataca????at?????acaa??????????????????atggagttga??????tt?c????gtcggt???????????????????????????????????????????????????????????…
Benthamina	cgaaattggtagacgctacggacttaattgggttgagccttagtatggaaacccactaagtg?????ataactttcaaattcagggaaaccgtggaattaataaaaataggcaatcctgagccaaatcctgttt??????tcc??????aaa????????aataatgagtagggaaagcaagccagaat???????????aaaaaaaggataggtgcagagactcaacggaagctgtt???????ctaata????????aa?????tac???ataca????at?????acaa??????????????????atggagttga??????tt?c????gccggt???????????????????????????????????????????????????????????…
Cecarria	cgaaattggtagacgctacggacttaattggattgagccttagtatggaaacttactaagtg?????ataactttcaaattcagggaaaccgtggaattaataaaaataggcaatcctgaaccaaatcccgttt??????tca??????taa????????aat???gagtagggaaatcaagccagaat??????????aaaaaaaaggataggtgcagagactcaatggaagctgtt???????ctaata????????aatacattac???ataca????at?????acaa??????????????????attgtatgta??????gc???????ccggt???????????????????????????????????????????????????????????…
Cladocolea	cgaaattggtrgacgctacggacttaattggattgagccttagtatggaaacccactaagtg?????ataactttcaaattcagggaaaccgtggaattaataaaaataggcaatcctgagccaaatcccgttt??????ccc??????gaa????????aac?gagagtagggaaagcaagccagaat??aaataaaaaaaggaaaggataggtgcagagactcaacggaagctgtt???????ctaaca????????aa?????tac???atacaaatgat?????acaa??????????????????atggggttgattgtcttt?c????gccggt???????????????????????????????????????????????????????????…
Dactyliophora	cgaaattggtagacgctacggacttaattgggttgagccttagtatggaaacccactaagtg?????ataactttcaaattcagggaaaccgtggaattaataaaaataggcaatcctgagccaaatcccgttt??????tcc??????gaa????????aat???gagtagggaaagcaagccagaat???????????aaaaaaaggataggtgcagagactcaacggaagctgtt???????ctaata????????aa?????gac???ataca????at?????acaa??????????????????atgtagttga??????tt?c????gccggt???????????????????????????????????????????????????????????…
Decaisnina	cgaaattggtagacgctacggacttaattggattgagccttagtatggaaacccactaagtg?????ataactttcaaattcagggaaaccgtggaattaataaaaataggcaatcctgagccaaatcccgttt??????tcc??????gaa????????aat???gagtagggaaaacaaaccagaat????????aaaaaaaaaaggataggtgcagagactcaacggaagctgtt???????ctaaca????????aa?????tac???ataca????ct?????acaa??????????????????ayggagttga??????tt?c????gctggt???????????????????????????????????????????????????????????…
Dendrophthoe	cgaaattggtagacgytacggacttaattgggttgagccttagtatggaaacccactaagtg?????ataactttcaaattcagggaaaccgtggaattaataaaaataggcaatcctgagccaaatcctgttt??????tcc??????gaa????????aat???gagtagtgaaagcaagctagaat?????????aaaaaaaaaggataggtgcagagactcaacggaagctgtt???????ctaata????????aa?????tac???ataca????at?????acaatacaaacatacaatacaaatggagttga??????tt?c????gccggt???????????????????????????????????????????????????????????…
Desmaria	cgaaattggtagacgctacggacttaattggattgagccttagtatggaaacccactaagtg?????ataactttcaaattcagggaaaccgtggaattaataaaaataggcaatcctgagccaaatcccgttt??????ttc??????gaa????????aat???gagtagggaaagcaaaccagaat???????????caaaaaaggataggtgcagagactcaacggaagctgtt???????ctaaca????????aa?????tac???ataca????at?????acaa??????????????????atggagttgattgtcttt?c????gctggt???????????????????????????????????????????????????????????…
Diplatia	cgaaattggtagacgctacggacttaattgggttgagccttagtatggaaacccactaagtg?????ataactttcaaattcagggaaaccgtggaattaataaaaatgggcaatcctgagccaaatcccgttt??????tcc??????gaa????????aat???gagtagggaaagcaagccagaat????????????aaaaaaggataggtgcagagactcaacggaagctgtt???????ctaata????????aa?????gac????????????at?????rcaa??????????????????atggagttga??????tt?c????gccggt???????????????????????????????????????????????????????????…
Emelianthe	???????????gacgctacggacttaattgggttgagccttagtatggaaacccactaagtgaagtgataactttcaaattcagggaaaccgtggaattaataaaaataggcaatcctgagccaaatcccgttt??????tcc??????gaa????????aat???gagtagggaaagcaaaccagaat???????????aaaaaaaggataggtgcagagactcaacggacgctgtt???????ctaata????????aa?????tac???at????????????????????????????????????atggagttga??????tt?c????gccggt???????????????????????????????????????????????????????????…
Englerina	cgaaattggtagacgctacggacttaattaggttgagccttagtatggaaacccactaagtg?????ataactttcaaattcagggaaaccgtggaattaataaaaataggcaatcctgagccaaatcccgttt??????tcc??????gaa????????aat???gagtagggaaagtaagccagcag??????????aaaaaaaaggataggtgcagagactcaacggaagctgtt???????ctaata????????aa?????tac???ataca????ac?????acaa??????????????????ctcgagttga??????ttgcccaagttggt???????????????????????????????????????????????????????????…
Erianthemum	cgaaattggtagacgctacggacttaattgggttgagccttagtatggaaacccactaagtg?????ataactttcaaattcagggaaaccgtggaattaataaaaataggcaatcctgagccaaatcccgttt??????tcc??????gaa????????aat???gaggagggaaagcaaaccagaat???????????aaaaaaaggataggtgcagagactcaacggaagctgtt???????ctaata????????aa?????tac???ataca????a????????????????????????????atggagttga??????tt?c????gccagt???????????????????????????????????????????????????????????…
Gaiadendron	cgaaattggtagacgctacggacttaattggattgagccttagtatggaaacccactaagtg?????ataactttcaaattcagggaaaccgtggaattaataaaaataggcaatcctgagccaaatcccgttt??????tcc??????gaa????????aat???gagtagggaaagcaagccagaat???????????aaaaaaaggataggtgcagagactcaacggaagctgtt???????ctaaca????????aa?????tay???ataca????at?????acaa??????????????????atggcgttga?????ttt?c????gctggt???????????????????????????????????????????????????????????…
Globimetula	?????????????????????????????????????ccttagtatggaaacccactaagtg?????ataactttcaaattcagggaaaccgtggaattaataaaaataggcaatcctgagccaaatcccgttt??????tcc??????gaa????????aat???gagtagggaaagcaagccagaat??????????????aaaaggataggtgcagagactcaacggaagctgtt???????ctaata????????aa?????tac???ataca????at?????acaa??????????????????atggagttga??????tt?c????gccggt???????????????????????????????????????????????????????????…
Helixanthera	???????????????ctacggacttaattgrkttgagccttagtatggaaacccactaagtg?????ataactttcaaattcagggaaaccktggaattaataaaaataggcaatcctgagccaaatcccgttt??????tmc??????gam????????aat???gagtagkgaaarcaagcyagaat???????????aaaaaaaggataggygcagagactcaacggaagctgtt???????ctaata????????aa?????tac???awaca????at?????acaa?attacaatacatttgtaatggagtkka??????tt?c????gccggt???????????????????????????????????????????????????????????…
Ileostylus	cgaaattggtagacgctacggacttaattggattgagccttagtatggaaacccactaagtg?????ataactttcaaattcagggaaaccgtggaattaataaaaataggcaatcctgagccaaatcctgttt??????tcc??????gaa????????aat???gagtagggaaagcaagccagaat??????aaaaaaaaaaaaggataggtgcagagactcaacggaagctgttctaataactaata????????aa?????tac???ataca????at?????acaa??????????????????atg????????????????c????gccggt???????????????????????????????????????????????????????????…
Ixocactus	cgaaattggtagacgctacggacttaattggattgagccttagtatggaaacccactaagtg?????ataactttcaaattcagggaaaccgtggaattaataaaaataggcaatcctgagccaaatcccgttt??????tcc??????gaa????????????????gtagggaaagcaagccagaat???????????aaaaaaaggataggtgcagagactcaacggaagctgtt???????ctaaca????????aa?????tac???ataca????aa?????acaa??????????????????atggggttgattgttttt?c????gccggt???????????????????????????????????????????????????????????…
Lepidaria	???????????????????????????????????????ttagtatggaaacmcactaagtg?????ataactttcaaattcagggaaaccgtggaattaataaaaataggcaatcctgagccaaatcccgttt??????tcy??????gaa????????aat???gagtagggaaarcaagccagaat?????????aaaaaaaaaggataggtgcagagactcaacggaagctgtt???????ctaaca????????aa?????yam???atacatacaat?????acaa??????????????????atgsagttga??????tt?c????gctggt???????????????????????????????????????????????????????????…
Ligaria	cgaaattggtagacgctacggacttaatttaattgagccttagtatggaaacccactaagtg?????ataattttcaaattcagggaaaccgcggaatwaa?aaaaagaggcaatcctgagccaaatcccgctt??????tcc??????gaa????????aat???gagtggggaacacaaaccggaat???????aaaaaaaaagaggataggtgcagagactcaatggaagctgtt???????ctaaca????????aa?????tac???aaata????atacaaaacaa??????????????????aaggggttgattgtcttt?c????gccgat???????????????????????????????????????????????????????????…
Loranthus	???????ggtagacgctacggacttaattggattgagccttagtatggaaactcactaagtg?????ataactttcaaattcagggaaaccgtggaattaataaaaataggcaatcctgaaccaaatcccgttt??????tca??????taa????????aat???gagtagggaaatcaagccagaat??????????aaaaaaaaggataggtgcagagactcaacggaagctgtt???????ctaata????????aa?????tac???ataca????at?????acaa??????????????????atggagttga??????tt?c????gccggt???????????????????????????????????????????????????????????…
Loxanthera	?????????????????????????????????????????agtatggaaacccactaagtg?????ataactttcaaattcagggaaaccgtggaattaataaaaataggcaatcctgagccaaatcccattt??????tcc??????gaa????????aat???gagtagggaaagcaagccagaaa??????????aaaaaaaaggataggtgcagagactcaacggaagctgtt???????ctaaca????????aa?????tac???ataca????at?????acaa??????????????????atagagttga??????tt?c????gctggt???????????????????????????????????????????????????????????…
Lysiana	cgaaatgggtagacgctacggacttaattgaattgagccttagtatggaaacccactaagtg?????ataactttcaaattcagggaaaccgtggaattaataaaaataggcaatcctgagccaaatcccgttt??????tcc??????gaa????????aat???gagtagggaaagctagccagaat???????aaaaaaaaaagggataggtgcagagactcaacggaagctgtt???????ctaaca????????aa?????tac???ataca????ct?????acaa??????????????????atggagttga??????tt?c????gctggt???????????????????????????????????????????????????????????…
Macrosolen	cgaaattggtagacgctacggacttaattggattgagccttagtatggaaacccactaagtg?????ataactttcaaattcagggaaaccgtggaattaataaaaataggcaatcctgagccaaatcccgttt??????tcc??????gaa????????aat???gagtagggaaaacaagccagaataaaaaaaaaaggaaaaaaggataggtgcagagactcaacggaagctgtt???????ctaaca????????aa?????tac???ataca????at?????acaa??????????????????atggagttga??????tt?c????gctggt???????????????????????????????????????????????????????????…
Moquiniella	????????????????????????????????????????tagtatggaaacccactaagtg?????ataactttcaaattcagggaaaccgtggaattaataaaaataggcaatcctgagccaaatcccattt??????tcc??????gaa????????aat???gagtagggaaagcaagccagaat???????????aaaaaaaggataggtgcagagactcaacggaagctgtt???????ctaata????????aa?????tac???ataca????at?????acaa??????????????????atggagttga??????tt?c????gccggt???????????????????????????????????????????????????????????…
Muellerina	cgaaattggtagacgctacggacttaattggattgagccttagtatggaaactcactaagtg?????ataactttcaaattcagggaaaccgtggaattaataaaaataggcaatcctgagccaaatcctgttt??????tcc??????gaa????????aat???gagtagggaaagcaagccaaaat????????aaaaaataaaggataggtgcagagactcaacggaagctgtt???????ctaata????????aa?????tac???ataca????at?????acaa??????????????????atggagttgc??????tt?c????gccggt???????????????????????????????????????????????????????????…
Notanthera	cgaaattggtagacgctacggacttaattggattgagcctt??tatggaaacctacgaagtg?????ataactttcaaattcagggaaaccgtggaattaataaaaacaggcaatcctgaaccaaatcccgttt??????tcc??????gaa????????aat???gagtagggaaagcaagccagaat???????????aaaaaaaggataggtgcagagactcaacggaagctgtt???????ctaaca????????aa?????tac???ataca????at?????acaa??????????????????atggagttga?????ttt?c????gctggt???????????????????????????????????????????????????????????…
Nuytsia	???????ggtagacgctacggacttaattggattgagccttagtatggaaacccactaagtg?????ataactttcaaattcagggaaaccgtggaattaataaaaataggcaatcctgagccaaatcccgttt??????tcc??????gaa????????aat???aagtagggaagtcaagcccgaat???????????aaaaaagggataggtgcagagactcaacgggagctgtt???????ctaaca????????aa?????tac???ataca???????????????????????????????????ggagttgattgtcttt?c????gctgatcgcaacttcagcaaaacctctatacatatgtatagtactgaaatttcaaattttataaa…
Oedina	????????????????tacggacttaattgggttgagccttagtatggaaacccactaagtg?????ataactttcaaattcagggaaaccgtggaattaataaaaataggcaatcctgagccaaatcccgttt??????tcc??????gaa????????aat???gagtagggaaagcaaaccagaat???????????aaaaaaaggataggtgcagagactcaacggaagttgtt???????ctaata????????aa?????tcc???ataca????at?????acaa??????????????????atggagttga??????tt?c????gccagt???????????????????????????????????????????????????????????…
Oncocalyx	cgaaattggtagacgctacggacttaattaggttgagccttagtatggaaacccrctaagtg?????ataactttcaaattcagggaaaccgtggaattaatmaaaataggcaatcctgagccaaatcccgttt??????tcc??????gaat???????aat???gagtarggaaagcaagccagaat???????????aaaaaaaggataggtgcagagactcaacggaagctgtt???????ctaatm????????aa?????tac???ataca????at?????wsaw?????????acaatacaaatggagttaa??????ty?ccmsgkktgrt???????????????????????????????????????????????????????????…
Oryctanthus	cgaaattggtagacgctacggacttaattggattgagccttagtatggaaacccactaagtg?????ataactttcaaattcagggaaaccgtggaattaataaaaataggcaatcctgagccaaatcccgttt??????tcc??????gaa????????aac???gagtagggaaagcaagccagaat???????????aaaaaaaggataggtgcagagactcaacggaagctgtt???????ctaaca????????aa?????tacataatacaatacaa?????acaa??????????????????atggggttgattgtcttt?s????gccggt???????????????????????????????????????????????????????????…
Peraxilla	cgaaattggtagacgctacggacttaattggattgagccttagtatggaaacccactaagtg?????ataactttcaaattcagggaaaccatggaattaataaaaataggcaatcctgagccaaatcccgttt??????tcc??????gaa????????aat???gagtagggaaagcaagccagaat????????????aaaaaaggataggtgcagagactcaacggaagctgtt???????ctaaca????????aa?????tac???ataca????at?????acaa??????????????????ataaagttga??????tt?c????gctggt???????????????????????????????????????????????????????????…
Phragmanthera	cgaaattggtagacgctacggacttaattgggttgagccttagtatggaaacccactaagtg?????ataactttcaaattcagggaaaccgtggaattaataaaaataggcaatcctgagccaaatcccgttt??????tcc??????gaa????????aat???gagtagggaaagcaagmcagaat???????????aaaaaaaggataggtgcagagactcaacggaagctgtt???????ctaata????????aa?????tac???ataca????at?????acaa??????????????????atggagttga??????tt?c????rccggt???????????????????????????????????????????????????????????…
Phthirusa	cgaaattggtagacgctacggacttaattggattgagccttagtatggaaacccactaagtg?????akaactttcaaattcagggaaaccgtggaattaataaaaataggcaatcctgagccaaatcccgttt??????ccc??????gaa????????aac???gagtagggaaagcaagccagaat???????????aaaaaaaggataggtgcagagactcaacggaagctgtt???????ctaaca????????aa?????tac???atacaatacaw?????acaa??????????????????atggggttgattgtcttt?s????gccggt???????????????????????????????????????????????????????????…
Plicosepalus	cgaaattggtagacgctacggacttaattgggttgagccttagtacggaaacccactaagtg?????ataactttcaaattcagggaaatcttggaattaataaaaataggcaatcctgagccaaatcccgtttttagaatcc??????gaa????????aat???gagtagggaaagcaagccagaat?????aaaaaaaataaaaggataggtgcagagactcaacggaagctgtt???????ctaata????????aa?????tac???ataca????at?????acaa???????????????aaaatggagttaa??????tt?c????gccaat???????????????????????????????????????????????????????????…
Psittacanthus	????????????????tacggacttaattggattgagccttagtatggaaacccactaagtg?????ataactttcaaattcagggaaactgtggaattaataaaaataggcaatcctgagccaaatcccgttt??????ccc??????gaa????????aac???gagtagggaaaacaaat?????????????????aaaaaaaggataggtgcagagactcaacggaagctgtt???????ctaaca????????aa?????tac???ataca????at?????acaa??????????????????atggagttggttgtcttt?c????gccggt???????????????????????????????????????????????????????????…
Scurrula	cgaaattggtagacgctacggacttaattgggttgagccttagtatggaaacccactaagtg?????ataactttcaaattcagggaaaccgtggaattaataaaaataggcaatcctgagccaaatcccgttt??????tcc??????gaag???????aat???gagtagggaaagcaagccagaat?????????aaaaaaaaaggataggtgcagagactcaacggaagttgtt???????ctaata????????aa?????tac???ataca????at?????acaa??????????????????atggagttg???????????????attcgc???????????????????????????????????????????????????????????…
Septulina	???????????gacgctacggacttaattgggttgagccttagtatggaaacccactaagtg?????ataactttcaaattcagggaaaccgtggaattaataaaaataggcaatcctgagccaaatcccgttt??????tcc??????gaa????????aat???gagtagggaaagcaagccagaat???????????aaaaaaaggataggtgcagagactcaacggaagctgtt???????ctaata????????aa?????tac???ataca????at?????acaa??????????????????atggagtgaa??????tt?c????gacggt???????????????????????????????????????????????????????????…
Socratina	???????????????ctacggacttaattaagttgagccttagtatggaaacccactaagtg?????ataactttcaaattcagggaaaccgtggaattaataaaaataggcaatcctgagccaaatcccgttt??????tcc??????gaa????????aat???gagtaggtaaagcaagacagaat???????????aaaaaaaggataggtgcagagactcaacggaagctgtt???????ctaata????????aa?????tac???ataca????at?????acaa??????????????????atggagttga??????tt?c????gccggt???????????????????????????????????????????????????????????…
Sogerianthe	cgaaatcggtagacgctacggacttaattgggttgagccttagtatggaaacccactaagtg?????ataactttcaaattcagggaaaccgtggaattaataaaaataggcaatcctgagccaaatcccgttt??????tcc??????gaa????????aat???gagtagggaaagcaagccagaat???????????aaaaaaaggataggtgcagagactcaacggaagctgtt???????ctaata????????aa?????tac???ataca????at?????acaa??????????????????atggagttga??????tt?c????gccggt???????????????????????????????????????????????????????????…
Struthanthus	???????????gacgctacggacttaattggattgagccttagtatggaaacccactaagtg?????ataactttcaaattcagggaaaccgtggaattaataaaaataggcaatcctgagccaaatcccgttt??????ccc??????gaa????????aac???gagtagggaaagcaagccagaat???????aaataaaaaaaggataggtgcagagactcaacggaagctgtt???????ctaaca????????aa?????tac???ataca????atacaaaacaa??????????????????atggggttgattgtcttt?c????gccggt???????????????????????????????????????????????????????????…
Tapinanthus	????????????????????????????????????????????????????ccactaagtg?????ataactttcaaattcagggaaaccgaggaattaataaaaataggcaatcctgagccaaatcccgttt??????tcc??????gaa????????aat???gagtagggaaagcaagctagaat???????????aaaaaaaggataggtgcagagactcaacggaagctgtt???????ctaata????????aa?????tac???ataca????at?????acaa??????????????????atggagttga??????tt?ccccagtcggt???????????????????????????????????????????????????????????…
Taxillus	cgaaattggtagacgctacggacttaattrggttgagccttagtatggaaacccactaagtg?????ataactttcaaattcagggaaaccgtggaattaataaaaatmggcaatcctgagccaaatcccgttt??????tmc??????gaag???????aat???gagtagggamagcaagccmgaat???????????aaaaaaaggataggtgcagagactcaacggaagctgtt???????ctaata????????aa?????tac???awwca????at?????acaa??????????????????atggagttsa??????tt?c????gccggt???????????????????????????????????????????????????????????…
Tripodanthus	cgaaattggtagacgctacggacttaattggattgagccttagtatggaaacccactaagtg?????ataactttcaaattcagggaaaccgtggaattaataaaaataggcaatcctgagccaaatcccgttt??????ttc??????gaa????????aac???gagtagggaaagcaagccagaat???????????aaaaaaaggataggtgcagagactcaacggaagctgtt???????ctaaca????????aa?????tac???ataca????atacaaaacaa??????????????????atggggttgattgtcttt?c????gccggt???????????????????????????????????????????????????????????…
Tristerix	cgaaattggtagacgctacggacttaattggattgagccttagtatggaaacccactaagtg?????ataactttcaaattcagggaaaccgtggaattaataaaaataggcaatcctgagccaaatcccgttt??????tac??????gaatttacaaaaat???gagtagggaaaacgggcccgaat???????????caaaaaaggataggcgcagagactcaacggaagctgtt???????ctaaca????????aa?????tac???ataca????at?????ccaa????????????atggagatggagttggttgtcttt?c????gctggt???????????????????????????????????????????????????????????…
Tupeia	cgaaattggtagacgctacggacttaattggattgagccttagtatggaaacccactaagtg?????ataactttcaaattcagggaaaccatggaattaataaaaataggcaatcctgagccaaatcccgttt??????tcc??????gaa????????aat???gagtagggaaagcaagccaga?????????????aaaaaaaggataggtgcagagactcaacggaagctgtt???????ctaaca????????aa?????tac???ataca????at?????acaa??????????????????atggagttga??????tt?c????gctggt???????????????????????????????????????????????????????????…
Vanwykia	???????????????????????????????????????????????????cccactaagtg?????ataactttcaaattcagggaaaccgtggaattaataaaaatcggcaatcctgagccaaatcccgttt??????tcc??????gaa????????aat???gagtagggaaagcaagcccgaat???????????aaaaaaaggataggtgcagagactcaacggaagctgtt???????ctaata????????aa?????tac???ataca????at?????acaa??????????????????atgtagttga??????tt?c????gccggt???????????????????????????????????????????????????????????…
