# Supplementary material for: Evolution of pollen morphology in Loranthaceae
Source: Grana. 2017 Feb 20;57(1-2):16–116. doi: 10.1080/00173134.2016.1261939 (PMC5771552; doi:10.1080/00173134.2016.1261939)
Supplement: Grimsson et al. Online supplementary material [file SGRA_A_1261939_SM9964.zip › Mats/02_ITS.mafft.nex]

#NEXUS
[written Wed Mar 05 09:54:56 CET 2014 by Mesquite  version 2.75 (build 566) at Vierkern/192.168.0.11]

BEGIN TAXA;
	TITLE Taxa;
	DIMENSIONS NTAX=99;
	TAXLABELS
		'Alepis_flavida|DQ333847|Calvin_and_Wilson_NZ98_04' 'Amylotheca_subumbellata|DQ333849|Calvin_and_Wilson_AU98_21' 'Decaisnina_brittenii|DQ333844|Calvin_and_Wilson_AU01_11' 'Decaisnina_congesta|DQ333843|Calvin_and_Wilson_AU02_01' 'Decaisnina_signata|DQ333845|Calvin_and_Wilson_AU02_05' 'Lepidaria_oviceps|DQ333851|Calvin_and_Wilson_B02_19' 'Lysiana_maritima|DQ333848|Calvin_and_Wilson_AU98_19' 'Macrosolen_melintangensis|DQ333842|Calvin_and_Wilson_B02_17' 'Peraxilla_tetrapetala|DQ333846|Calvin_and_Wilson_NZ98_03' 'Atkinsonia_ligustrina|DQ333865|Calvin_and_Wilson_AU00_01' 'Gaiadendron_punctatum|DQ333866|Calvin_and_Wilson_CR01_08' 'Gaiadendron_punctatum|DQ788704|Nickrent_2729' 'Amyema_cambagei|DQ333833|Calvin_and_Wilson_AU99_01' 'Amyema_congener|HM116953|UNKNOWN' 'Amyema_maidenii|HM116952|UNKNOWN' 'Amyema_queenslandicum|DQ333834|Calvin_and_Wilson_AU02_22' 'Baratranthus_axanthus|DQ333838|Calvin_and_Wilson_B02_14' 'Benthamina_alyxifolia|DQ333835|Calvin_and_Wilson_AU99_14' 'Dactyliophora_novae_guineae|DQ333837|Calvin_and_Wilson_AU02_10' 'Diplatia_grandibractea|DQ333832|Calvin_and_Wilson_AU01_05' 'Dendrophthoe_constricta|DQ333840|Calvin_and_Wilson_B02_03' 'Dendrophthoe_vitellina|DQ333839|Calvin_and_Wilson_AU98_08' 'Helixanthera_parasitica|DQ333823|Calvin_and_Wilson_B02_01' 'Erianthemum_dregei|DQ333831|A__Robertson_7366' 'Phragmanthera_regularis|DQ333830|Calvin_and_Wilson_Y88_01' 'Ileostylus_micranthus|DQ333841|Calvin_and_Wilson_NZ00_02' 'Muellerina_bidwillii|AY572199|Calvin___Wilson_AU01_16' 'Muellerina_celastroides|AY572198|Calvin___Wilson_AU99_11' 'Muellerina_eucalyptoides|AY572197|Calvin___Wilson_AU99_05' 'Muellerina_flexialabastra|AY572196|Calvin___Wilson_AU01_20' 'Muellerina_myrtifolia|AY572200|Calvin___Wilson_AU01_21' 'Cecarria_obtusifolia|DQ333836|Calvin_and_Wilson_AU02_16' 'Loranthus_europaeus|HQ917110|GUH_3993' 'Loranthus_grewingkii|HQ917111|GUH_3994' 'Scurrula_ferruginea|DQ333827|Calvin_and_Wilson_B02_02' 'Taxillus_wiensii|DQ333829|A__Robertson_7364' 'Agelanthus_sansibarensis|DQ333824|A__Robertson_7365' 'Englerina_ramulosa|DQ333828|A__Robertson_7280' 'Oncocalyx_schimperi|DQ333825|Calvin_and_Wilson_Y88_02' 'Plicosepalus_curviflorus|DQ333826|Calvin_and_Wilson_Y88_03' 'Nuytsia_floribunda|DQ333867|Calvin_and_Wilson_AU01_22' 'Nuytsia_floribunda|DQ788705|Nickrent_2747' 'Ligaria_cuneifolia|DQ333853|Calvin_and_Wilson_CL03_01' 'Ligaria_cuneifolia|DQ442986|G__Amico_76__BRCU_' 'Tristerix_aphyllus|DQ442964|L__Suarez_S_N__BRCU_' 'Tristerix_aphyllus|DQ442965|G__Amico_97__BRCU_' 'Tristerix_aphyllus|DQ442966|G__Amico_166__BRCU_' 'Tristerix_chodatianus|DQ442976|D_N__Smith__Valencia____Gonzales_9536_3337838__MO_' 'Tristerix_corymbosus|DQ333854|Calvin_and_Wilson_CL03_02' 'Tristerix_corymbosus|DQ442967|G__Amico_80__BRCU_' 'Tristerix_corymbosus|DQ442968|G__Amico_83__BRCU_' 'Tristerix_corymbosus|DQ442969|G__Amico_84__BRCU_' 'Tristerix_corymbosus|DQ442970|G__Amico_96__BRCU_' 'Tristerix_grandiflorus|DQ442978|V__Zar_1368_3907304__MO_' 'Tristerix_grandiflorus|DQ442979|Palacios__Neil____Ceron_2547_3672311__MO_' 'Tristerix_longebracteatus|DQ442980|D__Fernandez__M__Cerna___P__Villacres_371_5889268__MO_' 'Tristerix_longebracteatus|DQ442981|D_N__Smith_8288_722877__MO_' 'Tristerix_peruvianus|DQ442977|D_N__Smith___M__Buddensiek_10858_3307944__MO_' 'Tristerix_peytonii|DQ442982|P__Nunez___J__Arque_8287_3632650__MO_' 'Tristerix_pubescens|DQ442983|D_N__Smith___M__Buddensiek_11090_3303268__MO_' 'Tristerix_pubescens|DQ442984|D_N__Smith_11388_3337809__MO_' 'Tristerix_verticillatus|DQ442971|G__Amico_157__BRCU_' 'Tristerix_verticillatus|DQ442972|G__Amico_158__BRCU_' 'Tristerix_verticillatus|DQ442973|G__Amico_155__BRCU_' 'Tristerix_verticillatus|DQ442974|G__Amico_154__BRCU_' 'Desmaria_mutabilis|DQ333852|Calvin_and_Wilson_CL03_07' 'Notanthera_heterophylla|DQ333855|Calvin_and_Wilson_Cl03_03' 'Notanthera_heterophylla|DQ442985|G__Amico_151__BRCU_' 'Cladocolea_cupulata|DQ333861|Calvin_and_Wilson_MX03_08' 'Cladocolea_mcvaughii|DQ333860|Calvin_and_Wilson_MX03_09' 'Ixocactus_inornus|DQ333858|Calvin_and_Wilson_MX03_04' 'Oryctanthus_occidentalis|DQ333862|Calvin_and_Wilson_CR01_11' 'Phthirusa_pyrifolia|DQ333857|Calvin_and_Wilson_CR01_03' 'Psittacanthus_schiedeanus|DQ333859|Calvin_and_Wilson_CR01_09' 'Struthanthus_orbicularis|DQ333856|Calvin_and_Wilson_CR01_02' 'Tripodanthus_acutifolius|DQ333864|Calvin_and_Wilson_AR03_04' 'Tripodanthus_acutifolius|HM010404|Nickrent_4983' 'Tripodanthus_acutifolius|HM010405|Nickrent_4998' 'Tripodanthus_acutifolius|HM010410|Nickrent_5321' 'Tripodanthus_acutifolius|HM010411|Nickrent_5323' 'Tripodanthus_acutifolius|HM010412|Nickrent_5325' 'Tripodanthus_acutifolius|HM010413|Nickrent_5326' 'Tripodanthus_acutifolius|HM010414|Nickrent_5330' 'Tripodanthus_acutifolius|HM010415|Nickrent_5345' 'Tripodanthus_acutifolius|HM010416|Nickrent_5346' 'Tripodanthus_acutifolius|HM010417|Nickrent_5349' 'Tripodanthus_acutifolius|HM010418|Nickrent_5350' 'Tripodanthus_acutifolius|HM010419|Nickrent_5548' 'Tripodanthus_acutifolius|HM010421|Nickrent_5550' 'Tripodanthus_acutifolius|HM010422|Nickrent_5551' 'Tripodanthus_belmirensis|HM010406|Nickrent_5050' 'Tripodanthus_flagellaris|DQ333863|Calvin_and_Wilson_AR03_10' 'Tripodanthus_flagellaris|HM010407|Nickrent_5204' 'Tripodanthus_flagellaris|HM010408|Nickrent_5210' 'Tripodanthus_flagellaris|HM010409|Nickrent_5211' 'Tripodanthus_flagellaris|HM010420|Nickrent_5549' 'Tripodanthus_flagellaris|HM010423|Nickrent_5552' 'Tripodanthus_flagellaris|HM010424|Nickrent_5553' 'Tupeia_antarctica|DQ333850|Calvin_and_Wilson_NZ98_02' 
	;

END;


BEGIN CHARACTERS;
	TITLE  Character_Matrix;
	DIMENSIONS  NCHAR=1044;
	FORMAT DATATYPE = DNA GAP = - MISSING = ?;
	MATRIX
	'Alepis_flavida|DQ333847|Calvin_and_Wilson_NZ98_04'                                        ?????????????TCGAAACCTGCACAGCAGA--ACGA-CCCGTGGACATGTTCAACTCTAC-------TTGGGTTATGAGTCGTGC---------GGCGAAATCATTC-------------GTCCGGGCCTCGCTAAACCCGTGTCGGCCCG-TGCGTGG------CTCC--TACCTCCCCACTCTCTCGACGC-CCAGGCG--CGGCTTGTGACGGATGGGTGTCCATC---GTGGGCGG-CCGG--CTCTAAC-T-------ACGAACCCGGCGCGGACTGCGTCAA-GGAAACTTAAAC----AAGGAGCATGCTC-CC--GGG--GCCGTC-------------TC-TGTG-------ATGCGCAC-TCGGGACGC--ACTGACTCTGTACGTTG-----ATAA---C----ATTATAACGACTCTCGGCAACGGATATCTCGGCTCTCGCATCGATGAAGAACGCAGCGAAATGCGATACCTGGTGTGAATTGCAGAATCCCGTGAATCATCGAGTCTTTGAACGCAAGTTGCACCCGAGACCA-TCAGGTCGAGGGCACGCCTGCCTGGGCGTCACGCGTTGCGTCG-CCCCCCCAACCCCTGT-----------------------------GGTT----------------------TGGAATC--------------------------------GGG-----GCGGATGTTGGCTTCCCGT--GCG-TCCTT-GCTCGGTTGGCCGAAAATA-GCAGTCTCCGTGT--CACGGTGCTCGACGGTCGGTGGATGACACGACATA--GTTT-------TGTCCCATCGTCTTGA---------------ACCGTGGCGCCTT-------------ACCTGCG--ACTTTGACCCT----AGA--ACGTTG-------CCCGGCTCTCTAGTACAACACTGGTCC--------------------GGTGGGCGTCGATTCCTTT????????????????????????????????????????????????????
	'Amylotheca_subumbellata|DQ333849|Calvin_and_Wilson_AU98_21'                               ?????????????TCGATACCTGCACATCAGC--ACGA-CCCGTGGACACGTTCGAA---TA-------TATAGAGGGGTCG---------------------CGCTTCGCGCGCCGGCCC------CCTGTCGTCCCGTGCGTGGCCGCTCT--------------------CTCCCCAC---TCGCTCGACGCCCAGGC---GCGGCTCGTGAC---GGAGGGGCGTCC---GCACGCGCGCGCGGGCGGCTACCA-----ATACGAACCCGGCGCGGACTGCGCCAAGGAAAACGAAAAC----AAGGAGCGCGTGCCTCCGGGG--GCCATC-------------CC-TGCG-------GTGCGCAC-CCGGGACGC--GC---CTCCGTATGTG------ATA---------GTCATAACGACTCTCGGCAACGGATATCTCGGCTCTCGCATCGATGAAGAACGCAGCGAAATGCGATACCTGGTGTGAATTGCAGAATCCCGTGAATCATCGAGTCTTTGAACGCAATTTGCGCCCGAGGCCA-TCCGGTTGAGGGCACGCCTGCCTGGGCGTCACGTGTTGCGTCG-CCCCCTCCCCCARCCCATCTCCGC------------------GTGGGST----------------------YGGGATY--------------------------------GGGG----GCGGATGTTGGCCTCCCGT--GCGCCCCCCCGCTCGGTTGGCTGAAAAAA-GCAGTCTCCGTGT--CACGGTGCTCGACGGTCGGTGGATGGCGCGACACG--GTTT-------CGTCCCATCGTCTTGAACCGTGGCCTTTCTCG-------------------------AGCTGCA--TCTTCGACCCT----AGA--ACGTTGTCGTCCGCCGTCTCTCC????????????????????????????????????????????????????????????????????????????????????????????????????????????
	'Decaisnina_brittenii|DQ333844|Calvin_and_Wilson_AU01_11'                                  ?????????????TCGATACCTGCACAGA-----ACGA-CCCGCGGACATGTTCGAATCTACCATACGTACGGGCGGCGGGGGGCGCGCGTCGCGCGGGCGAGGAGTCGGAGTCGTTCTGTTCTACTCCACTCTACTCCCTCGTGCGCTGCCG----------------TCCGCCCCGTCCCGTCC-TTCGGCCCATGTGGGCGGCGATTTATTAAATCGCCCCGCTCTCGTGTGGACACCGAAA--------------------ACGAAACCGGCGCGGACCGCGCCAA-GGAATCGAAAAACAA-CAGGCGCGCGCGC-TTCCGGA--CCCATCAGTCGCTCGCTCGAC-TACG-------GTGCGTGTTTCGGTGCGCGCCG---CTCAGTACGTGTCAAC-GTAACACTGTTATTTACAACGACTCTCGGCAACGGATATCTCGGCTCTCGCATCGATGAAGAACGCAGCGAAATGCGATACCTGGTGTGAATTGCAGGATCCCGTGAATCATCGAGTCTTTGAACGCAAGTTGCGCCCGAGGCCA-TCAGGTCGAGGGCACGCCTGCCTGGGCGTCACGCGTTGCGTCG-CCCCCTCCCTCCCCTCCCTTCCCCCGGGCCCGCGCACTCTTGATTGATTGTTTTCCAATCGAAAAAAGTACAAGGACTCGGAGGAGGAGGAGGAGTGGGCACTCTATTCGGGG-----GCGGATGTTGGCTTCCCGT--GCG-TCCCCCGCTCGGTTGGCTGAAAAAA-GCAGTCTCCGTGT--CACGGCGCTCGACGGTCGGTGGATGACACAACGACTCCGTTGGAACGATGTCCCATCGTCTTGT---------------GCCGCGACGCGATCTATCTCATCCACGGCTGCA--GAGACGACCCTACGAATACGATGCCG-------CCGTCTTC--AAGCGAG------------------------------CGAGCGCATCGATTCCTTC????????????????????????????????????????????????????
	'Decaisnina_congesta|DQ333843|Calvin_and_Wilson_AU02_01'                                   ?????????????TCGATACCTGCACAGA-----ACGA-CCCGCGGACATGTTCGAATTTACCATACGTACGGGCGGCGGGGGGCGCGCGTCGCGCGGGCGAGGAGTCG------TTCTATTCTACTCTACTCCACTCCCTCGTGCGCTGCCG----------------TCCGCCCCGTCCCGTCCAGTCGGCCCATGTGGGGGGCGATTTACT----CGCCCCGCTTTCGTGTGGATACCGAAA--------------------ACGAAACCGGCGCGGACCGCGCCAA-GGAAACGAAAAACAA-CAGGCGCGCGCGC-TTCCGGA--TCCATCAGTCGCTCGCTCGAC-TACG-------GTGCGTGTTCCGGTGCGCGCCG---CTCAGTACGTGTTCAC-GTAACACTGTTATTTACAACGACTCTCGGCAACGGATATCTCGGCTCTCGCATCGATGAAGAACGCAGCGAAATGCGATACCTGGTGTGAATTGCAGGATCCCGTGAATCATCGAGTCTTTGAACGCAAGTTGCGCCCGAGGCCA-TCAGGTCGAGGGCACGCCTGCCTGGGCGTCACGCGTTGCGTCG-CCCCCTCACTCCTATTCG--------------------------------------------------------------------------------------------GGG-----GCGGATGTTGGCTTCCCGT--GCG-TCCCCCGCTCGGTTGGCTGAAAAAA-GCAGTCTCCGTGT--CACGGCGCTCGACGGTCGGTGGATGACACAACAACTCCGTTGGAACRATGTCCCATCGTCTTGT---------------GCCGCGACGCGATCTATCTTATCCACGGCTGCA--GAGACGACCCTACGAATACGATGCCG-------CCGTCTTC--RAGTGAG------------------------------CGAGCGCATCGATTCCTTC????????????????????????????????????????????????????
	'Decaisnina_signata|DQ333845|Calvin_and_Wilson_AU02_05'                                    ?????????????TCGATACCTGCACAGAA----ACGA-CCCGCGGACATGTTCGAATCTACCATACGTACGGGCGGCGGGGGGCGCGCGTCGCGCGGGGGTAGAGTCG-----------TTCTATTCTACTCTACTCCCTCGTGCGCTGCCG----------------TCCGCCCCGTCCCGTCCATTCGGCCCATGTGGGGGGCGATTCGTT----CGCCCCGCTCTCGTGTGGATGCCGAAA--------------------ACGAAACCGGCGCGGACCGCGCCAA-GGAAACGAAAAACAA-CAGGCGCGCGCGC-TTCCGGA--CCCATCAGTCGCTCGCTCGAC-TACG-------GTGCGTGTTCCGGTGCGCGCCG---CTCAGTACGTGTTAAC-GTAACACTGTTATTTACAACGACTCTCGGCAACGGATATCTCGGCTCTCGCATCGATGAAGAACGCAGCGAAATGCGATACCTGGTGTGAATTGCAGGATCCCGTGAATCATCGAGTCTTTGAACGCAAGTTGCGCCCGAGGCCA-TCAGGTCGAGGGCACGCCTGCCTGGGCGTCACGCGTTGCGTCG-CCCCCTCACTCCTATTCG--------------------------------------------------------------------------------------------GGG-----GCGGATGTTGGCTTCCCGT--GCG-TCCCCCGCTCGGTTGGCTGAAAAAA-GCAGTCTCCGTGT--CACGGCGCTCGACGGTCGGTGGATGACACAACAACTCCGTTGGAACGATGTCCCATCGTCTTGT---------------GCCGCGACGCGATCTATCTTATCCACGGCTGCA--GAGACGACCCTACGAATACGATGCCG-------CCGTCTTC--AAGCGAG------------------------------CGAGCGCATCGATTCCTTC????????????????????????????????????????????????????
	'Lepidaria_oviceps|DQ333851|Calvin_and_Wilson_B02_19'                                      ?????????????TCGATACCTGCAAAGCAGA--ACGACCCCGAGGACATGTTAAA----TGAAAGCGTGCGGGCGAAGCGA-------------------------------------------CCCCTTCGCCCCCGCGTCGGTCGGCCCCCCACGACGCGCGGCTCCTCCCTCCCCACTCTTCGCTCGACGCCCAGGCGCTGCGACTTGTGAC---GGAGGGGTGTCCCGAGCGCTCGGTCGCGGCCGGACGGCATATATCAACGAACCCAGCGCGGACTGCGCCAAGGAAAACGAAAAC----AAGGAGCGCACGC-TCCGGGG--GCGGTT-------------GT-CGCGCTGCGGCGGGCGCAC-CCGGACGGA--GC---CTCCGTATACGTATTTAATAA---C----GTCATAACGACTCTCGGCAACGGATATCTCGGCTCTCGCATCGATGAAGAACGCAGCGAAATGCGATACCTGGTGTGAATTGCAGAATCCCGTGAATCATCGAGTCTTTGAACGCAAGTTGCGCCCGAGGCCA-TCAGGTCGAGGGCACGCCTGCCTGGGCGTCACGCGTTGCGTCG-CCCCCCCTCCC-TCCCATCCCCCG------------------GTCGATCGATCGAGAGGGCTGCGGCTCGGAAGAATC--------------------------------GGGG----GCGGATGTTGGCCTCCCGT--GCG-TCCCCCGCTCGGTTGGCCGAAAAAA-GCAGTCTCCGTGT--CACGGTGCTCGACGGTCGGTGGATGACACGACTTT--GTTT-------TGTCCCATCGTCTTGAATCGTGTCGACCCTC--------------------------GACTGCA--TAGTTGACCCT----AGA--ACTTTG-------TTCGCCCC-----GTCGTCCGTCTCGACAGCGAGCGAGCGGCGAAGCGGCGCGCATCGATTCCTTT????????????????????????????????????????????????????
	'Lysiana_maritima|DQ333848|Calvin_and_Wilson_AU98_19'                                      ?????????????TCGATACCTGCACAGCAGC--ACGA-CCCGTGGACACGTTCAAC---TC-------TATAGAGGGGCCG---------------------CGC-TCGCGCGCCGGCCCGTTCGTTCCGCGCGTGCGTGCGCGGCCGYTCT--------------------CTCCCCAC---TCGTTCGACGCCTAGGC---GCGGCTCGTGACGGAGGAGGGGCGTCT---GCACGCGCGCGTGGGCGGCCACCA-----ATACGAACCCGGCGCGGACTGCGCCAAGGAAAACGAAAAC----AAGGAGCGTGTGCTCCCGGAG--GCCATC-------------CC-TGCG-------GTGCGCAC-CCGGGGCGC--GC---CTCCGTACGCG------ATAA---A----GTCATAACGACTCTCGGCAACGGATATCTCGGCTCTCGCATCGATGAAGAACGCAGCGAAATGCGATACCTGGTGTGAATTGCAGAATCCCGTGAATCATCGAGTCTTTGAACGCAAGTTGCGCCCGAGGCCA-TCAGGTCGAGGGCACGCCTGCCTGGGCGTCACGCGTTGCGTCG-CCCCCTCCCCCAACCCATCTCCGC------------------GTGGGCT----------------------CGGGACC--------------------------------GGGGGGGTGCGGATGTTGGCCTCCCGT--GCG-TCCCTCGCTCGGTTGGCTGAAAAAA-GCAGTCTCCGTGC--CACGGTGCTCGACGGTCGGTGGATGACGCGACATA--GTTC-------CGTCCCATCGTCTTGACCCGCGGCCTCTCTCG-------------------------AGCTGCA--GCTTCGACCCT----AGA--ACGTTGTCCGCCGTCTGTCTC??????????????????????????????????????????????????????????????????????????????????????????????????????????????
	'Macrosolen_melintangensis|DQ333842|Calvin_and_Wilson_B02_17'                              ?????????????TCGAAACCTGCAAAGCAGA--ACGA-CCCGCGGACCCGTTCAACTAACT-------GTAAGACAAGGGGCCGCGCGTCGGGCGGTCGATAACTCAC-----------TCGCCCGCGCCTCGCTAGCCCCGCGTCGCCCCG-TGCGTGTGGCTCTCCTCTCTCCCCGCCCGCTCAGCGCCCAGACGCGGCTCGTGGCGGAGGGTTG--------CGCCCCGCACGCGCGGGCAAATACAACA-----------ACGAACCCGGCGCGGACTGCGCCAA-GGAAACCGAAAAG---AAGAAGCGTTCGC-TCCCGGG--GCCATC-------------GC-CAAG-------ATGCGCGC-TCGGGACGC--GC---CTCTGTACGTG------ATAA---C----TTTATAACGACTCTCGGCAACGGATATCTCGGCTCTCGCATCGATGAAGAACGCAGCGAAATGCGATACCTGGTGTGAATTGCAGAATCCCGTGAATCATCGAGTCTTTGAACGCAAGTTGCGCCCGAGACCA-TCAGGTCGAGGGCACGCCTGCCTGGGCGTCACKCGTTTCGTCGCCCCCTCCCCCAACCCACCACTCGTCGTGTGCGTATGTGGGCTGGTAG------------------------AATCTGT--------------------------------GGG-----GCGGATGTTGGCTTCCCGT--GCG-TCC-CCGCTCGGTTGGCTGAAAAAATGCAGCCCCCGTGT--CTCGGTGCTGGACGGTCGGTSGATGACACRACATG--GTTT-------TGTCCCATCGTCTTGCACCGTGCCCTTCKCGGYTGCAATACTGT--------------------------TGACCCT----AGA--ACTTCGCCCGCCGTCTCCCCAGCTAGCTAKCTACCTAGCTACGCCGGCGACGGAGCTAGCGGCGCGCATCGATTCCTCA????????????????????????????????????????????????????
	'Peraxilla_tetrapetala|DQ333846|Calvin_and_Wilson_NZ98_03'                                 ?????????????TCGAAACCTGCACAGCAGA--ACGA-CCCG?GGACATGTTCAACTC-AG-------ATGGGTTACG?GTYGTCA---------GGCGACATCA-TC-------------GTCCGGGCCTCGCTAAACCCG?GTCGGCCCG-TGCGTGG------CTCC--TCCCTCCCCGYTCTCT?GA?GT-TTAGGCG--CGGTT?GTGACGGATGGATGTCCCTC---GTGGGCGG-TCGA--CTCCAAC-T-------ACGAACCCGGCGCGGATTGCGTCAA-GGAAACTTAAAC----AAGGAGCATGCTC-CC--GGG--GCCGTC-------------TC-CGTG-------ATGCGCAC-CCGGGACGC--GC---CTCTGTATGTG------ATAA---A----ATTATAACGACTCTCGGCAACGGATATCTCGGCTCTCGCATCGATGAAGAACGCAGCGAAATGCGATACCTGGTGTGAATTGCAGAATCCCGTGAATCATCGAGTCTTTGAACGCAAGTTGCGCCCGAGACCA-TCAGGTCGAGGGCACGCCTGCCTGGGCGTCACGCGTTGCGTCG-CCCCCCCAACCCCTGT-----------------------------GGTT----------------------AGGAATC--------------------------------GGG-----GCGGATGTTGGCTTCCCGT--GCG-TCCTTCGCTCGGTTGGCCGAAACAA-GCAGTCTCCGTGT--CACGGTGCTCGACGGTCGGTGGATGACACAACATA--GTTT-------TGTCCCATCGTCGTGA---------------ACCGGGGCGCCTT-------------AGCTGCG--ACTTTGACCCT----AGAACACGTTG-------TCCGGCTCTCTAGTACATCACTAGTCC--------------------GGCGGGCATCGATTCCTTC????????????????????????????????????????????????????
	'Atkinsonia_ligustrina|DQ333865|Calvin_and_Wilson_AU00_01'                                 ?????????????TCGAAACCTGCATAGCAGA--ACGA-CCCGTGGACATGTTCAAC---TG-------AT-GGGTGCGGGGACTGG----------GTGAATTCATCC------------AGCCCT--CCC-------CC-ATGTCGGCCCG-TGCGTGG------CACC--TCCCTCCC----CACTCGATGC-CTAGGCG--CGATGGGGCTTGC--GATGGATTCTC---GTGCGCGG-CTGG--CTCTAAC-T-------ACGAACCCGGCGCGGACTGCGCCAA-GGAAAATAAAAC----AAGGAGCATGCTC-CC--GGG--GCCATC-------------GC-AACG-------ATGTGCAC-TTGGGATGC--AC---CTCTGTG----------ATAA---C----ATTATAACGACTCTCGGCAACGGATATCTCGGCTCTCGCATCGATGAAGAACGCAGCGAAATGCGATACCTGGTGTGAATTGCAGAATCCCGTGAATCATCGAGTCTTTGAACGCAAGTTGCGCCCGAGACCA-TTAGGTTGAGGGCACGCCTGCCTGGGCGTCACGCGTTGCGTCG-CCTCCCAA--CCCCAT--ACCTCT-------GGGTTCG-------GGTT----------------------GG-AATC--------------------------------GGG-----GCGGATGTTGGCTTCCCGT--GCA-TCACCTGCTCGGTTGGCTGAAAAAA-GCAGTCTCCGTGG--CACGGTACTTGACGGTTGGTGGATGACACAA---A--GTTT-------TGTCCCATCGTCTTCCC--------------GGCGCCACAGAGC----------G--AACTGCA--A---TGACCCT----AGA--ACTTTG-------TCCATCTC---------------------------------------GGTGGGCATCGATTCCTTT????????????????????????????????????????????????????
	'Gaiadendron_punctatum|DQ333866|Calvin_and_Wilson_CR01_08'                                 ?????????????TCGAAACCTGCACAGCAGA--ACGA-CCCGCGGACACGTTCAAT---CG-------AC-GGGCGCGGGGACCGG----------GCGAATTTATCC---------GTCCGGCCC--TCC-------CCCACGCCGGCCCG-TGCGCGG------CTCC--TCCCTCCCCGCTCACTCGACGC-CTCGGCG--CGAAGGGGCTCGC--GATGGAYTTCC---GTACGCGG-TCGG--CT-CAAT-T-------ACGAACCCGGCGCGGAYTGCGCCAA-GGAAACTGAAAC----AAGGAGCATGCTC-CC--GGG--GCCGTC-------------GC-GCC?-------???TGCCC-TYGGGRKGC--AC---CCCTGCG----------ATAAA--C----ATTATAACGACTCTCGGCAACGGATATCTCGGCTCTCGCATCGATGAAGAACGCAGCGAAATGCGATACCTGGTGTGAATTGCAGAATCCCGTGAATCATCGAGTCTTTGAACGCAAGTTGCGCCCGAGACCA-TTAGGTCGAGGGCACGCCTGCCTGGGCGTCACGCGTTGCGTCG-CCCCCCCCACCCCCGT--ACCTCC-------GGGCGCG-------GGTC----------------------GG-GATC--------------------------------GGG-----GCGGATGTTGGCTTCCCGC--GCA-TC-CCTGCTCGGTTGGCCGAAAAAA-GCAGTCTCCGTGG--CACGGTACTCGACGGTTGGTGGATGACACGC---G--GTAT-------TGTCCCATCGTCCCCCC--------------GGCGCCACAGAGC----------G--AACTGCG--A---CGACCCT----AGA--ACCGTG-------TCCACCTC---------------------------------------GGTGGGCATCGGTTCCTYC????????????????????????????????????????????????????
	'Gaiadendron_punctatum|DQ788704|Nickrent_2729'                                             ??????????????????????????????????????????????ACACGTTCAAT---CG-------AC-GGGCGCGGGGACCGG----------GCGAATTTATCC---------GTCCGGCCC--TCC-------CCCACGCCGTTTCG-TGTGCGG------CTCC--TCCCTCCCCGCTCACTCAACGC-CTCGGCG--CGAAGGGGCTCGCGGGGGGGACTCCC---GTACGCAG-CCGG--CTCCAAC-T-------ACGAACCCGGCGCGGACTGCGCCAA-GGAAACTGAAAC----AAGGAGCATGCTC-CCCGGGG--GCCGTC-------------GC-GC--------------CCT-CGGGGGGGC--AC---CCCTGCG----------ATAAA--C----ATTATAACGACTCTCGGCAACGGATATCTCGGCTCTCGCATCGATGAAGAACGCAGCGAAATGCGATACCTGGTGCGAATTGCAGAATCCCGTGAATCATCGAGACTTTGAACGCAAGTTGCTCCCGACACCA-TTAGGTCGAGGGCACTCCTGCCTGGCCG?????????????????????????????????????????????????????????????????????????????????????????????????????????????????????????????????????????????????????????????????????????????????????????????????????????????????????????????????????????????????????????????????????????????????????????????????????????????????????????????????????????????????????????????????????????????????????????????????????????????????????????????????????????????????????????????????????????????????
	'Amyema_cambagei|DQ333833|Calvin_and_Wilson_AU99_01'                                       ?????????????TCGAAACCTGCACAGCAGA--GCGA-CCCGTGGACACGTTCGAT---CG-------ACGGGCGGGG--GAGCGA---------CGCGCGGGAC-TC---------TCGCTCGTACGC-CCCCCCGCTCACCGTCGGCCCG-CGCATGG------CATCGCCAC------------------------------------------------------T---GTGTGC---CCGG--CG--ACC-A-------ACGAACTCGGCGCGGACTGCGCCAA-GGAAACTTAAAC----AAGGAGTATGCGC-CC-GGGG--GCCRTC-------------GC-TGCG-------ATGCGC-TCCCGG-TCGT--AC---CCCTGCG----------ATAG---C----AATATAATGACTCTCGGCAACGGATATCTCGGCTCTCGCATCGATGAAGAACGCAGCGAAATGCGATACCTGGTGTGAATTGCAGAATCCCGTGAATCATCGAGTCTTTGAACGCAAGTTGCGCCCGAGGCC--TTCGGCCGAGGGCACGCCTGCCTGGGCGTCACGCGTTTCGTCG-CCCCACAGCT-CCTTCCTCCCCTCCGCGGCGAGGAACGGCCGGCTAATA----------------------CTTGTGT---------------------------------GG-----GCGGATGTTGGCCTCCCGT--GCG-T-G-CCGCTCGGTTGGCTGAAAAGAGGCAGCCCGTGTCG--CACGGCACCTGGCGGTTGGTGGATGACACTT---TGTTTTT-------TGTCCCATCGTCCTGCC--------------GGCGCGACACGGT----------G--CACTGCG--A---GGACCCT----CGA--ACTCCG-------CTCGTCTC---------------------------------------GACGGGCGGCGGTTCYTTC????????????????????????????????????????????????????
	'Amyema_congener|HM116953|UNKNOWN'                                                         GGAAGGATCATTGTCGAAACCTGCAcAGCAGA--GCGA-CCCGTGGACACGTTCAAT---CG-------ATGGGCGGGGGAGAGTAA---------CGCGCGAGAACCC---------TCGCTCGTCCGCTCCCCCCGCTCG-TGCCGGCCCG-KGCATGG------GATCGCCAC------------------------------------------------------C---GCGCGC-GGCGGG--CG--ACT-A-------ACGAACTCGGCGCGGACTGCGCCAA-GGAAACTACAAC----AAGGAGTATGCGC-CC--GGG--GCCGTC-------------GT-AACG-------ATGCGC-TCCCGGTTCGC--AC---CCCTGCG----------ATAG---C----AATATAATGACTCTCGGCAACGGATATCTCGGCTCTCGCATCGATGAAGAACGCAGCGAAATGCGATACCTGGTGTGAATTGCAGAATCCCGTGAATCATCGAGTCTTTGAACGCAAGTTGCGCCCGAGGCC--TCCGGCCGAGGGCACGCCTGCCTGGGCGTCACGCGTTTCGTCGCCCCCACAGCTCCCTTCCTCCCCTCCGCGGCGAGGAACGCGTTGCTGATG----------------------TTTTTAA--------------------------------GGG-----GCGGATGTTGGCCTCCCGT--GCG-TCG-CCGCTCGGTTGGCTGAAAAGAGGCAGCCCGTGTCG--CACGGCACCTGGCGGTTGGTGGATGACACTC---TG-TTTT-------TGTCCCATCGTCCTGCC--------------GGCGCGACACGAT----------G--CVCTGCG--A---CGACCCT----CGA--ACTCTG-------CCCGTCTC---------------------------------------GACGGGCACCGATTCCTGTTGCGACCCCAGGTCAGGCGGGACTACCCGCTGAG-TTAAGCATATCAATAAG
	'Amyema_maidenii|HM116952|UNKNOWN'                                                         GGAAGGATCATTGTCGAAACCTGCAcAGCAGA--GCGA-CCCGTGGACAYGTTCAAT---CA-------ATGGGCGGGG--GAGTAA---------CGCGCGAGAAACC---------TCGCTCGTACGC-CCCCCCGCTCA-YGCCGGCCCG-CGCAYGG------CATCGCCAA------------------------------------------------------A---GCGCGC-GGCGGG--CA--GCC-A-------ACGAACTCGGCGCGGACTGCGCCAA-GGAAACTAAAAC----AAGGAGCATGCGC-CC-GGGG--GCCGTC-------------GC-AACG-------ATGCGC-TCCCGGTTCGC--AC---CCCTGCA----------ATAG---C----AATATAATGACTCTCGGCAACGGATATCTCGGCTCTCGCATCGATGAAGAACGCAGCGAAATGCGATACCTGGTGTGAATTGCAGAATCCCGTGAATCATCGAGTCTTTGAACGCAAGTTGCGCCCGAGGCC--TCCGGCCGAGGGCACGCCTGCCTGGGCGTCACGCGTTTCGTCGCCCCCATAGCYCCCTTCCTCCCCTCCGCGGCGAGGAA--------TGATG----------------------TTTTTGC--------------------------------GGG-----GCGGATGTTGGCCTCCCGT--GCG-TCG-CCGCTCGGTTGGCTGAAAAGAGGCAGCCCGTGTCG--TACGGCACCTGACGGTTGGTGGATGACACTC---TG-TTTT-------TGTCCCATCGTCCCGCC--------------GGCGCGACACGAT----------G--CACTGCG--A---CGACCCT----CGA--ACTCTG-------CCCGTCTC---------------------------------------GACGGGCACCGATTCCTTTTGCGACCCCAGGTCAGGCGGGACTACCCGCTGAGTTTAAGCATATCAATAAG
	'Amyema_queenslandicum|DQ333834|Calvin_and_Wilson_AU02_22'                                 ?????????????????????????????????????????????????????????????G-------GCCG------------------------------------------------------------CCCCCCCTCGCGCTCGCCCGCCACCTAG------CGC-----------------------------------------------------------------GGCGC-GGCGGG--CA--ACC-A-------ACGAACTCGGCGCGGACTGCGCCAA-GGAAACCGAAAC----GAGGAGCTTGCTC-CC--GGG--GCCATC-------------GC-AACG-------ATGCGC-CCGCGGGTTGC--AC---CCCTGCG----------ATAG---C---AAATATAACGACTCTCGGCAACGGATATCTCGGCTCTCGCATCGATGAAGAACGCAGCGAAATGCGATACCTGGTGTGAATTGCAGAATCCCGTGAATCATCGAGTCTTTGAACGCAAGTTGCGCCCGAGGCCT-TTCGGCCGAGGGCACGCCTGCCTGGGCGTCACGCGTTGCRTCG-CCCCACGCCTCCCGCCRTGCATCGGCGATGGCTTGCT-------------------------------------------------------------------------GGG-----GCGGATGTTGGCCTCCCGC--GCG-TCC-CCGCTCGGTTGGCTGAAAAGAGGCAGCCCGTGTCG--CACGACACTCGGCGGTTGGTGGATGACACTC---G--GTTA-------TGTCCCATCGCCTTGCC--------------GGCGCGACACGAG----------G--AACTGCG--A---YGACCCT----AYG--AATGCGTTGCCCRCCTCACAC---------------------------------------GGCGGGCACCGATTCCTTC????????????????????????????????????????????????????
	'Baratranthus_axanthus|DQ333838|Calvin_and_Wilson_B02_14'                                  ?????????????TCGA?ACCTGCACAGCAGA--GCGA-CCCGTGGACACGTTCAAT---CG-------ATGGGCGGGGCGG????C---------GG---------------------------------TCCGCMCCCCTGCGCCGGCCCA-CGCGTGG------CACCGCCAT------------------------------------------------------C---GCGCGC-GGCAGG--CA--ACCAA-------ACGAACTCGGCGCGGACCGCGCCAA-GGAAACCGAAACAAGTAAGGAGCATGCTC-CC--GGG--GCCATC-------------GC-AACG-------ATGCGC-CCGTGGGCTGC--AC---CCCTGCG----------AAAG---C----AATATAATGACTCTCGGCAACGGATATCTCGGCTCTCGCATCGATGAAGAACGCAGCGAAATGCGATACCTGGTGTGAATTGCAGAATCCCGTGAATCATCGAGTCTTTGAACGCAAGTTGCGCCCGAGGCCT-TTTGGCCGAGGGCACGCCTGCCTGGGCGTCACGCGTTGCGTCG-CCCCACACCCCCGTGCCTAGCAGGCGCCGGCGGTGG--------------------------------------------------------------------------GGG-----GCGGATGTTGGCCTCCCGT--GCT-TCG-CCGCCCGGTTGGCTGAAAAGAGGCAGCCCGCGTCG--CACGGCATCCCGCGGTTGGTGGATGACACCC---G--TCTT-------TGTCCCATCGCCTTGCC--------------GGCGCGACACGCG----------A--CGCTGCG--A---CGACCCT----CGA--A------TCCCCGCCCGCCCC---------------------------------------GGCGAGCGCCGATTCCTAA????????????????????????????????????????????????????
	'Benthamina_alyxifolia|DQ333835|Calvin_and_Wilson_AU99_14'                                 ?????????????TCGAAACTTGCACAGCAGA--GCGA-CCCGTGGACACGTTCAAT---TR-------ACSGGCGGGGGAGGGCCG---------GGCGAGGACTCTC---------GCTCGGCTCGGCCGCCGCCCCCCCAAGGCA----------GCA------TGCCCGCCT------------------------------------------------------C---GCGCGC-GGCAGG--CT---CC-G-------ACGAACTCGGCGCGGAYTGCGCCAA-GGAAACTGAAAC----AAGGAGCATGCGS-CC-GGGG--GCCATC-------------GC-AACG-------ATGCGC-TCGCGTGCCGC--AC---CCCTGCG----------ATAG---C----AATATAATGACTCTCGGCAACGGATATCTCGGCTCTCGCATCGATGAAGAACGCAGCGAAATGCGATACCTGGTGTGAATTGCAGAATCCCGTGAATCATCGAGTCTTTGAACGCAAGTTGCGCCCGAGGTCT-TTTGGCCGAGGGCACGCCTGCYTGGGCGTCACGCGTTGCGTCG-CCCCACGGCTCCCTCCCCCCTAAC-----TAAACAACGGGGACTGGGAT----------------------GCCGGTC--------------------------------GGG-----GCGGATGTTGGCCTCCCGT--GCG-TCTGCCGCTCGGTTGGCCGAAATGAGGCAGCCCGTGTTG--CACGGCACTCGGCGGTTGGTGGATGACGCTT---T-GCTTG-------TGTCCCATCGTCTTGCC--------------GGCGCGGCACGTG----------G--TACTGCG--A---CGACCYT----CGA--ACTTTG-------GCCGCYTC---------------------------------------GGCGGGCAACGATTCYTTT????????????????????????????????????????????????????
	'Dactyliophora_novae_guineae|DQ333837|Calvin_and_Wilson_AU02_10'                           ????????????????????????????TTGC--GTGC-CGGGAGGGAACCCTCGTT---CG-------GCCG-----------------------------------------------------------CCCCCCCCTCGTGCCGGCCCG-CGCGTGG------CACCGCCAC------------------------------------------------------C---GCGCGC-GGCGGG--CA--ACC-A-------ACGAACTCGGCGCGGACTGCGCCAA-GGAAACCAAATG----AAGGAGCATGCGC-CC--GGG--GCCATC-------------GC-AACG-------ATGCGC-CCGCGGGATGC--AC---CCCTGCG----------ATAG---CAATAAATAAAATGACTCTCGGCAATGGATATCTCGGCTCTCGCATCGATGAAGAACGCAGCGAAATGCGATACCTGGTGTGAATTGCAGAATCCCGTGAATCATCGAGTCTTTGAACGCAAGTTGCGCCCGAGGCCT-TTYGGCCGAGGGCMCGCCTGCCTGGGCGTCACGCGSTGCGTCG-CCCCACAGCAGCTCCCTTCGAGCGGGACGCTGTCATTCGTT---------------------------------------------------------------------GGG-----GCGGATGTTGGCCTCCCGT--GCG-TCG-CCGCTCGGTTGGCTGAAAAGAGGCAGCCCGTGTCG--CACGGCACCCGGCGGTTGGTGGATGACACTC---C--GTTT-------TGTCCCATCGCCCACCC--------------GGCGCGATACGAG----------G--TGCTGCG--A---AGACCCT----CGA--ACTTTGC------CCCGTCTC---------------------------------------GGCGGGCGCCGGTTCCTTT????????????????????????????????????????????????????
	'Diplatia_grandibractea|DQ333832|Calvin_and_Wilson_AU01_05'                                ?????????????TCGAAACCTGCACAGCAGA--GCGA-CCCGTGGACATGTTCAAT---CG-------ATGGGCGGGG--GAGCAA---------CGCGCGAGAA-CC---------TCGCTCGTTCGA-CCCCCCGCTCG-TGCCGGCACG-TGCATGG------CATCGCCAC------------------------------------------------------C---GCACGT-GACGGC--CA--ACC-A-------ACGAACTCGGCGCGGACCGCGCCAA-GGAAACTATAAG----AAGGAGTATGCGC-CC-GGGG--GCCGTC-------------GC-AACG-------ATGCGC-TCCCGGTTTGC--AC---CCCTGCG----------ATAG---C----AATATAATGACTCTCGGCAACGGATATCTCGGCTCTCGCATCGATGAAGAACGCAGCGAAATGCGATACCTGGTGTGAATTGCAGAATCCCGTGAATCATCGAGTCTTTGAACGCAAGTTGCGCCCGAGGCC--TCCAGCCGAGGGCACGCCTGCCTGGGCGTCACGCGTTTCGTCGCCCCCACGGCTCCCTTCCTGCCCTCAACGGCGAGGAACGGGCTGCTGATG----------------------TTTTTGC--------------------------------GGG-----GCGGATGTTGGCCTCCCGT--GCG-TCT-CCGCTCGGTTGGTTGAAAAGAGGCAGCCCGTGTSG--CACGGCACCTGGCGATTGGTGGATGACACTC---TG-TTTT-------TGTCCCATCGTCCTGTC--------------GGCGCGTCACGAT----------A--CACTGCG--A---CGACCCT----CGA--ATTGTG-------CCCGTCTC---------------------------------------GTTGGGCACCGATTCCTGT????????????????????????????????????????????????????
	'Dendrophthoe_constricta|DQ333840|Calvin_and_Wilson_B02_03'                                ?????????????????????????CAACAGA--GAGA-CCCGTGGACATGTATGAT---CG-------AAGGGGTGGGAGAGAGGGCTGGTTGGCCGAGTGGAAGCTCGGTCGACCGGCTAGTCTCCCCGCCCTCACGCCCGCGCCACCACCGCATGTG--------------------------------------------------------------------------GTGTGCCG---------------GGATTTCGATGAACTTAGTGTGGACCGTGCCAA-GAAAATTGAATG----AAGGTGATTGCGT----CGGG--TCCGTC-------------GTAGCAG-------CGACGCACTCCCGGTTGC--AC---CCCTGCG----------ATAG---T----AATACAATGACTCTTGGCAACGGATATCTCGGCTCTCGCATCGATGAAGAACGCATCGAAATGTGATACCTAGTGTGAATTTCAGAATCCCGTGAATCATCGAGTTTTTGAACGCAAGTTGCACCCAAGGCCT-TCGGGCCGAGGGCACACCTACCTGGACGTCACGCATTGCGACG-CCCCGCAACCCCACGCCCTCGCTTCGGGGCGTGGCTGCTA----------------------------------------------------------------------GGG-----GCGGAAGTTGGCCTCCTGC--ATGCTTCGCCGCCTAATTGGCTGAAAAGATGCAACCCGCGCCG--CGTGGCACCCGGCAACTGGTGGATGGATAACTCG--------------CATCCTATCGCCTTGGC--------------GGTGCGACGCGACCCAT------TACGACCACCCAACGAGCACCCG----------------------CCTGCCTC---------------------------------------GGCGAGCGCCG????????????????????????????????????????????????????????????
	'Dendrophthoe_vitellina|DQ333839|Calvin_and_Wilson_AU98_08'                                ?????????????????????????CAACCGA--GCGA-CCCGTGGACATGTTCGAT---CG-------AAGGGGCGGGAGAGAGGG---------CTTGC------------------------------CCGATCCCCCCCCGGAGCCCGCGCGCTTG----------------------------------------------------------------------C---GAGCGC-GGCGGG--CC--TCC-A-------ACGAACTCGGCGCGGACTGCGCCAA-GAAAACTTAATC----AAGGAGCCTGCGC-CC--GGG--GACGTC-------------TC-TCCG-------ACGCGC---TCCGGCCGC--GC---CCCTGCG----------ATAG---C----AATACAATGACTCTCGGCAACGGATATCTCGGCTCTCGCATCGATGAAGAACGCAGCGAAATGCGATACCTGGTGTGAATTGCAGAATCCCGTGAATCATCGAGTTTTTGAACGCAAGTTGCGCCCGAGGCCA-TCAGGTTGAGGGCACGCCTGCCTGGGCGTCACGCGTTGCGACG-CCCCACGGCCCCGAACCGAACCCCTCCCGGGGGGCCGGG--------------------------------GCCAATC--------------------------------GGG-----GCGGATGTTGGCCTCCCGC--GCGCCCCGTCGCCCGGTTGGCTGAAAAGATGCAGCCCGCGTCG--CGCGGCACTCGGCGACTGGTGGATGA-----------CTCC-------CGTGTCGTTGCCCTGTC--------------GGCGCGAAGCGAT----------C--CGCTGCG--A---CCACCCG----ACG--AACCCC-------CGCGTTCC---------------------------------------TAC????????????????????????????????????????????????????????????????????
	'Helixanthera_parasitica|DQ333823|Calvin_and_Wilson_B02_01'                                ????????????????????????????????????????????????????????????????????????GGGCGKGGMAG--------------------------------------------------------GSCATGCCCGCGTKGTGCCTCG--------------------------------------------------------------------CC---CCSCGTGGGCRGC------GGCCA-------GCGAACTYGGCGCRGACCGCGCCAA-GGAAAATGAAATGAT-AAGGAGCTTGCTC-CC-GGGA--GCCATC-------------GC-CACG-------ATGCGCCCCGCGGGACGC--GC---CCCTGTG----------ATAG---C----AATACAGTGACTCTCGGCAACGGATATCTCAACTCTCGCATCGATGAAGAATGCATCAAAATGTGTTACCTGGTGTGAATTRCAGAATCCCGTGAATCATCGAGTCTTTGAACGCAAGTTGCGCCCGAGGCCT-TTCGGCCGAGGGCACGCCTGCCTGGGCGTCACGCGTTGCGTCGCCCCCGCCGCCCGGCACCCCTCCCTCCTCCGCGACGGGATCGGGTTCGGG----------------------ACGGACC--------------------------------GGG-----GCGGATGTTGGCCTCCCGT--GCG-TTG-CCGCTCGGTTGGYTGAAATGCTGCGGCCCGCGTCG--CACGGCACTCGGCGGTTGGTGGAAGACAGCC---C--GTCC-------TGTCCCATCGCCCTGCC--------------GGCGCGGCGCGAC----------A--GACCGCG--A---TGACCCCCCCGCGAACCTCCTG-------CCCGCCAC---------------------------------------GGCGGGCRCCSGTTCCATG????????????????????????????????????????????????????
	'Erianthemum_dregei|DQ333831|A__Robertson_7366'                                            ?????????????TCGAAACCTGCCCAGCAGA--GCGA-CCCGCGGACATGTTYAAT---CG-------ATGGGCGGGGGAGGGCTC---------G----------------------------------CCTGCCCCCGCCAGGCCCAGGTGCGTGAGG------CGATCTCGT------------------------------------------------------C---GCGCGT-GGCCGG--CC--GCC-A-------ACGAACTCGGCGCGGACTGCGCCAA-GAAAACTGAATC----AAGGAGCATGCGC-TC--GAG--GACGTC-------------CT-CGTG-------ACGCGC-CCGCGAGTTGC--AC---CCCTGCG----------ATAG---C----AATACAATGACTCTCGGCAACGGATATCTCGGCTCTCGCATCGATGAAGAACGCAGCGAAATGCGATACCTGGTGTGAATTGCAGAATCCCGTGAATCATCGAGTCTTTGAACGCAAGTTGCGCCCGAGGCCT-TCAGGTCGAGGGCACGCCTGCCTGGGCGTCACACGTTTCGTCG-CCCCACACCCCTGCTCCCCTGCCCGGGGGATCGGGATG------------------------------------------------------------------------GGTGCGGGGCGGATGTTGGCCTCCCGT--GCG-TCC-TCGCTCGGTTGGTTGAAAAGAGGCAGCCCGCGTCG--CACGACACYCGGCGGTTGGTGGATGACACTT---G--GTTT-------TGTCCCATCGCCTTGTC--------------GGCGCGACGCGTG----------G--GACTGCG--A---CGACCCT----YGA--ACGTTG-------CCTGCCGC---------------------------------------GGYGGGCATCGATTCCTCT????????????????????????????????????????????????????
	'Phragmanthera_regularis|DQ333830|Calvin_and_Wilson_Y88_01'                                ?????????????TCAAAACCTTTTCAACAGAAGACGA-CCCGTGGACACGTTGAAT---CG-------TCTGGCGGGGGAGGGCTC---------G----------------------------------CCCGCCCCC----------------------------------------------------------------------------------------------------------G--CC--GCC-A-------AAGAACTCGGCGCGGACCGCGCCAAGGAAAACTGAATC----AAGGAGCATGCGC-TC--GGG--GCCGTC-------------GC-AACG-------GCGCGC-CCGCGAGCCGC--AC---CCYTGCG----------ATAG---C----AATACAACGACTCTCGGCAACGGATATCTCGGCTCTCGCATCGATGAAGAACGCAGCGAAATGCGATACCTGGTGTGAATTGCAGAATCCCGTGAATCATCGAGTCTTTGAACGCAAGTTGCGCCCGAGGCCT-TTAGGCCGAGGGCACGCCTGCCTGGGCGTCACGCGATCCGTCG-CCCCACGGCCACTTACCCCTTCG---------------------------------------------------------------------------------------GGAACGGGGCGGATGTTGGCCTCCCGT--GCG-TCG-CCGCACGGTTGGTTGAAAAAGAGCAGCCCGCGTCG--CACGACACTCGGCGGTTGGTGGATGACACTA---G--TTTC-------TGTCCCATCGCCCCGTC--------------GGCGCGTCGCGCG----------G--AACTGCG--C---CGACCYT----CGG--ACGTCG-------CCCGCCGC---------------------------------------GGCGGACGCCGATTCYTCT????????????????????????????????????????????????????
	'Ileostylus_micranthus|DQ333841|Calvin_and_Wilson_NZ00_02'                                 ?????????????TCGAAAGCTGCACAGCAGA--GCGA-CCCGTGGACATGTTCAAC---CG-------ACGGGGCGCGGGGGCCGA---------G-------CGAAT-----------TCGTGC-GGCCTT---CCCCCCGCGTCGGCCCG-TGCGCGGGTTAGCCCTCCCCAC------------TCGATGC-ATGGGCGCGATGGG----GATTGCGGCGGATTCTC---GCACGC-GGCAGG--CGCTGCC-A-------ACGAACTCGGCGCGGACTGCGCCAA-GGAAACCAAAAC----GAGGAGTAAGCTC-CC--AGA--GCCACC-------------GC-AACG-------GTGCGC-TCYTGGGGTGC--AC---CCCTGCG----------ATAG---C----AATATAACGACTCTCGGCAACGGATATCTAGGCTCCCGCATCGATGAAGAACGCAGCGAAATGCGATACCTGGTGTGAATTGCAGAATCCCGTGAATCATCGAGTCTTTGAACGCAAGTTGCGCCCGAGGCCT-TTAGGCTTAGGGCACGCCTGCCTGGGCGTCACGCGTTGCGTCG-CCCCACACCCCAGCACCCCTTCCTCGGGTCGGAGCTGCGGAGT----------------------------TGTAGTT--------------------------------GGG-----GCGGATGGTGGCCTCCCGTGCGCG-TCG-CCGCTCGGTTGGCTGAAAAAGGGCAGCCCCTGTGG--CACGGTACCCGACGGTTGGTGGATGACACGA---A--GTTA-------TGTCCCATCGTCTTACC--------------GGCGCGACATGGC----------G--GACTGCG--A---AGACCCT----CGG--AACTTTG------CCCGTCTC---------------------------------------GGCGGGCGCTGATTCCTTT????????????????????????????????????????????????????
	'Muellerina_bidwillii|AY572199|Calvin___Wilson_AU01_16'                                    ?????????????TCGAAAGCTTCAAAGCAGA--GCGA-CCCGTGGACATGTTTAAC---CG-------ATGGGGCGCGGGGACCGA---------G-------CGAAT---------TCTCGCCCGGACCCCAAACCCCCCGCGTC-GCCCG-TGCGTGG------CCTCCCCCCTCTCCCACTCTATCTATGC-CTCGGCGCGATGGGGTGGGCTTGTGGTGGATTCTC---GCACGCGGGCAGG--CGCCGCA-A-------ACGAACCCGGTGCGGACTGCGCCAA-GGAAAACAAAAC----GAGGAGCGAGCAC-CC--GGA--GCCGCG-------------GCGAATG-------TTGCGG-TCCCGGGATGC--AC---CCCTGCG----------ATAG---C----AATATAACGACTCTCGGCAACG?????????????TCGCATCGATGAAGAACGCAGCGAAATGCGATACCTGGTGTGAATTGCAGAATCCCGTGAATCATCGAGTTTTTGAACGCAAGTTGCGCCCGAGGCCT-TTAGGCTAAGGGCACGCCTGCCTGGGCGTCACGCGTTTCGTCG-CCCCACCCACATTCCTTCAAACCC----------GTGCGGGGGCGGAGC----------------------TGTGGTT--------------------------------GGG-----GCGGATGTTGGCCTCCCGT--GCG-TCG-CCGCTCGGTTGGCTGAAAAAGGGCAGCCCGTGTGG--CACGGTACCCGACGATTGGTGGATGACACAA---A--GTTT-------TGTCCCATCGTCTTGCC--------------GGCGCGACACGGA----------G--GACTGCGATA---TGACCCT----CGG--AACTTTG------CCCGTCGC---------------------------------------GGCGGGCATGGATTCCTTCTGCGACGCCAGGTCAGGCG?????????????????????????????????
	'Muellerina_celastroides|AY572198|Calvin___Wilson_AU99_11'                                 ?????????????TCGAAAGCTTCACAGCAGA--GCGA-CCCGTGGACATGTTAAAC---CG-------ATGGGGCGCGGGGACCGA---------G-------CGAAT-----------TCGCCCGGGCCCT---CCCCCCGCGTCGGCCCG-TGCGTGG------CTTCCCCAC------------TCGATGC-CTCGGCGCGATGGG-------------GGATTCTC---GGACGC-GGCAGG--CGC-GCA-A-------ACGAACCCGGCGCGGACTGCGCCAA-GGAAAACAAAAC----GAGGAGAGAGCTC-TC--GGA--GCCGCG-------------GCGAATG-------TCGCGG-TCTCGGGTTGC--AC---CCCTGAG----------ATAG---C----AATATAACGACTCTCGGCAACGGATATCTAGGCTCTCGCATCGATGAAGAACGCAGCGAAATGCGATACCTGGTGTGAATTGCAGAATCCCGTGAATCATCGAGTTTTTGAACGCAAGTTGCGCCCGAGGCCT-TTAGGCTTAGGGCACGCCTGCCTGGGCGTCACGCGTTTCGTCG-CCCCACAAACCAGCGCCCCTTCCTCGCGGTCGGGGCGGAGT------------------------------TGTAGTC--------------------------------GGG-----GCGGATGTTGGCCTCCCGT--GCG-TCG-CCGCTCGGTTGGCTGAAAAAGGGCAGCCCGTGTCG--CACGGTAGCCGACGGTTGGTGGATGACACAA---A--GTTA-------TGTCCCATCGTCTTCCC--------------GGCGCGACACGGA----------G--GACTGCG--A---TGACCCT----CGG--AACTTTG------CCCGCTTC---------------------------------------GGCGGGCACGGATTCCTTTTGCGACGGCAGGTCAGGCG?????????????????????????????????
	'Muellerina_eucalyptoides|AY572197|Calvin___Wilson_AU99_05'                                ?????????????TCGAAAGCTTCACAGCAGA--GCGA-CCCGTGGACACGTTCAAC---CG-------ATGGGGCGCGGGGACCGA---------G-------CGAAT-----------TCGCCC-GGCCCT---CCCCCCGCGTCGGCCCG-TGCTTGG------CTTCCCCAC------------TCGATGC-CTCGGCGCGATGGT-------------GGATTCTG---GCACGC-GGCAGG--CGCAACA-A-------ACGAACCCGGCGCGGACTGCGCCAA-GGAAAACGAAAC----GAGGAGCGAGCTC-CC--GGA--GCCGCG-------------GCGAATG-------CCACGGTTCCCGGGATGC--AC---CCTTGCG----------ATAG---C----AATATAACGACTCTCGGCAACGGATATTTAGGCTCTCGCATCGATGAAGAACGCAGCGAAATGCGATACCTGGTGTGAATTGCAGAATCCCGTGAATCATCGAGTTTTTGAACGCAAGTTGCGCCCGAGGCCT-TTAGGCTTAGGGCACGCCTGCCTGGGCGTCACGCGTTTCGTCG-CCCCACAACCCAGCGCCCCTTCCTCGCAGTCGGGGCGGAGT------------------------------CGTAGTT--------------------------------GGG-----GCGGATGTTGGCCTCCCGC--GCG-TCG-CCGCTCGGTTGGCTGAAAAAGGGCAGCCCGTGTGG--CACGGTACCCGACGGTTGGTGGATGACACTC---A--GTTA-------TGTCCCATCGTCTTCCC--------------GGCGCAACACGGA----------G--GACTGCG--A---TGACCCT----CGG--AACTTTG------CCCGTCTC---------------------------------------GGCGGGCACGGATTCCTTCTGCGACCCCAGGTCAGGCG?????????????????????????????????
	'Muellerina_flexialabastra|AY572196|Calvin___Wilson_AU01_20'                               ?????????????TCGAAAGCTTCACAGCAGA--GCGA-CCCGTGGACATGTTAAAC---CG-------ATGGGGCGCGGGGACCGA---------G-------CGAAT-----------TCGCCC-GGCCCT---CCCCCCGCGTCGGCCCG-TGCGTGG------CTTCCCCAC------------TCGATGC-CTCGGCGCGATGGG-------------GGATTCGC---GGACGC-GGCAGG--CGC-GCA-A-------ACGAACCCGGCGCGGACTGCGCCAA-GGAAAACAAAAC----GAGGAGAGAGCTC-TC--AGA--GCCGCG-------------GCGAATG-------TCGCGG-TCTCGGGATGC--AC---CCCTAAG----------ATAG---C----AATATAACGACTCTCGGCAACGGATATCTAGGCTCTCGCATCGATGAAGAACGCAGCGAAATGCGATACCTGGTGTGAATTGCAGAATCCCGTGAATCATCGAGTTTTTGAACGCAAGTTGCGCCCGAGGCCT-TTAGGCTTAGGGCACGCCTGCCTGGGCGTCACGCGTTTCGTCA-CCCCACAAACTAGCGCCCCTTCCTCGCGGTTGGGGCGGAGT------------------------------TGTAGTC--------------------------------GGG-----GCGGATGTTGGCCTCCCGT--GCG-TCG-CCGCTCGGTTGGCTGAAAAAGGGCAGCCCGTGTCG--CACGGTAGCCGACGGTTGGTGGATGACACAA---A--GTTA-------TGTCCCATCGTTTTCCC--------------GGCGCGACACGGA----------G--GAGTGCG--A---TGACCCT----TGA--AACGTTG------CCCGTTTC---------------------------------------AGCGGGCACGGATTCCTT?????????????????????????????????????????????????????
	'Muellerina_myrtifolia|AY572200|Calvin___Wilson_AU01_21'                                   ?????????????TCGAAAGCTTCAAAGCAGA--GCGA-CCCGTGGACATGTTAAAC---CG-------ATGGGGCGCGGGGACCGA---------G-------CGAGT-----------TCGCCCGGACCCCAAACCCCCCGCGTCGGCCCG-TGCGTGG------CCTCCCCCCTCTCCCAC----TCTATGC-CTCCGCGCAATGGGGCGGGCTTGTGGTGGATTCTC---ACACGCGGGCAGG--CGCCGCA-A-------ACGAACCCGGCGCGGACTGCGCCAA-GGAAAACAAAAC----GAGGAGCGAGCAC-CC--GGA-CGCCGCG-------------GCGAATG-------TCGCGG-TCCCGGGATGC--AC---CCCTGCG----------ATAG---C----AATATAACGACTCTCGGCAA?GGATATCTAGGCTCTCGCATCGATGAAGAACGCAGCGAAATGCGATACCTGGTGTGAATTGCAGAATCCCGTGAATCATCGAGTTTTTGAACGCAAGTTGCGCCCGAGGCCT-TTAGGCTAAGGGCACGCCTGCCTGGGCGTCACGCGTTTCGTCG-CCCCACCCACATTCCTTCAAACCC----------GTGCGGGGGCGGAGC----------------------TGTGGTT--------------------------------GGG-----GCGGATGTTGGCCTCCCGT--GCG-TCG-CCGCTCGGTTGGCTGAAAAAGGGCAGCCCGTGTGG--CACGGTACCCGACGGTTGGTGGATGACACGA---A--GTTT-------TGTCCCATCGTCTTGCC--------------GGCGCGACACGGAG---------G--GACTGCGATA---TGACCAT----CGG--AACTTTG------CCCGTCTC---------------------------------------GGCGGGCACGGATTCCTTCTGCGACCCCAGGTCAGGCG?????????????????????????????????
	'Cecarria_obtusifolia|DQ333836|Calvin_and_Wilson_AU02_16'                                  ?????????????TCAAAACCTGCAAAGCAGA--GCAA-CCCGTGGACTCTTTCAAG---------------------------------------------------------------------------------------GTCGTCCCG-TGCGTGGTTCGGCCTTCCCCCTTCGCACCTCGGTGCGATGGGTCGGCTCGGCAGATTCTC--------------------GTACGCGGTCGGCATGACAA-----------ACAAACTCGGCGCGGACTGCGCCAA-GGAAACTAACAG----AACGAGTGTCGTC-CGGGGGG--GCCATT-------------GC-AGCA-------ATGAGCTC-CCTGGATGC--AC---CCATGCG----------ATAG---C----AATATaSCGACTCTCGGCAACGGATATCTCGGCTCTCGCATCGATGAAGAACGCAGCGAAATGCGATACCTGGTGTGAATTGCAGAATCCCGTGAATCATCGAGTTTTTGAACGCAAGTTGCGCCCGAGACCT-TCGGGTCAAGGGCACGCCTGCCTGGGCGTCTCGCGTTGCGACG-CCCCACACCCCAGCGCCCCCCTCG--------------------------------GGGACGTTTCGGGGCTGAAATC--------------------------------GGG-----GCGGATGTTGGCTTCCCGC--GCG-TTC-TCGCTCGGTTGGCTGAAATAAGGCAGTCCTCGTGG--CACGGCACGCGACGGTTGGTGGATGACACAAAGCTTTGCTT-------TGTCCCATCGTCTTCCC--------------GGCGCCAGACGGT----------T--GACTGCA--T---GGACCCT----CGA--GCATTG-------CCCGCCT---------------------------------------CGGCGAGCATTGTCTCCTT?????????????????????????????????????????????????????
	'Loranthus_europaeus|HQ917110|GUH_3993'                                                    ??????????????????????????????????GGAGCCGGCTGGTCACGGTCGGA------------------------------------------------------------------------CCTCCTGCCCCCTTTGCCGGCACA-CGTGCGA------GCTCTCCTTCCCACACCCCTTCCCGCACCCCTGGGGCGGGACGGGGCAGTTGGACGGCCGAATTCTCGCACGCGGCCGGCGCGACAA-----------ACGAACTCGGCGCGGTCTGCGCCAA-GGAAACTTA-AG----ACGAGGAGTACGC-CCCCGAG--GCCGTT-------------GA-ATCG-------ATGCGCCGCCGGGGGCGCGCAC---CCATGCG----------ATAG---CAAAATATGAAATGACTCTCGGCAACGGATATCTCGGCTCTCGCATCGATGAAGAACGCAGCGAAATGCGATACCTGGTGTGAATTGCAGAATCCCGTGAATCATTGAGTTTTTGAACGCAAGTTGCGCCCGAGTCCT-TCGGGGCGAGGGCACGCCTGCCTGGGCGTCACGCGTTGCGACG-CCCCACAATCAATCCGGTACCGTTCTCGGGACGGGGTTGGTGTTG-----------------------------------------------------------------GGT-----GCGGATGTTGGCTTCCCGT--GCA-TCA-CCGCTCGGTTGGCCGAAAAAGGGCAGTCCCCGTGG--CACGGTACTCGACGGTTGGTGGATGACACG-----TAGTTT-------TGTCCCATCGTCCTTCC--------------GGCGCGAGGCGGC----------G--GACTGCG--A---GGACCCT----CGA--GCCTTG-------CCCGCGTT-----------------------------------TGACGGCGGGCATGGAC??????????????????????????????????????????????????????????
	'Loranthus_grewingkii|HQ917111|GUH_3994'                                                   ??????????????????????????????????GGAGCCGGCCAAGCACGGTCGGC------------------------------------------------------------------------CCTCTGGCACCCTTTGTCGGGACG-CGCGCGG------TCTCTCCTTCCCACACCCCTTCCCGC-CCCCTGGGCGGTGACGGGGCGGTTGGTCGGAAGATTCCC-GCAAGCGGCCGGCGTGACAA-----------ACAAACTCGGCGCGGTCTGCGCCAA-GAAAACTTG-AA----ACGAGGAGTACGC-CCTCGGG--GCCATT-------------GA-ATCA-------ATGCGCCGCCGGGGGCGCGCAC---CCATGCG----------ATAG---C--AATATGTAATGACTCTCGGCAACGGATATCTCGGCTCTCGCATCGATGAAGAACGCAGCGAAATGCGATACCTGGTGTGAATTGCAGAATCCCGTGAATCATCGAGTTTTTGAACGCAAGTTGCGCCCGAGTCCT-TCGGGGCGAGGGCACGCCTGCCTGGGCGTCACGCGTTGCGACG-CCCCACAATCATTCCGGTACCCTTCTCGGGACGGGGTTGGAGTTG-----------------------------------------------------------------GGG-----GCGGATGTTGGCTTCCCGT--GCG-TCG-TTGCTCGGTTGGCCGAAAAAGGGCAGTCCCCGTGG--CACGGTACTTGACGGTTGGTGGATGACACG-----TAGTTT-------TGTCCCATCGTCCTTCC--------------GGTGCGAGATGGC----------G--GACTGCG--A---GGACCCT----CGA--GCCTTG-------CCCACGTT-----------------------------------CGGCGGTGGGCATGGAC??????????????????????????????????????????????????????????
	'Scurrula_ferruginea|DQ333827|Calvin_and_Wilson_B02_02'                                    ?????????????TCGAAACCTGCACAGCAGA--GCGA-CCCGTGGACGTATTCAAT---CG-------ATGGGCGGGGGAGGGCGT---------G----------------------------------CCCGCCCCCGTCCGGTC----------GGC------CCGTGCCAC------------------------------------------------------C---GCATGC-GGCCGG--CC--GCC-A-------ACGAAATCGGCGCGGACTGCGCCAA-GGAAACTGAATT----AAGGATGTTGCTC-CC--CGG--GCCGTC-------------GC-CATG-------ATGCGC-CCGCGGGCTGC--AC---CCCTGCG----------ATAG---C----AATACAATGACTCTCGGCAACGGATATCTCGGCTCTCGCATCGATGAAGAACGCAGCGAAATGCGATACCTGGTGTGAATTGCAGAATCCCGTGAATCATCGAGTCTTTGAACGCAAGTTGCGCCCGAGGCCT-TTTGGCCGAGGGCACGCCTGCCTGGGCGTCACGCGTTGCGTTG-CCCCACAGCCCCCCCCACTGCCCCCCGCGGGCTCGGGGCTGTCC------------------------------------------------------------------GGG-----GCGGAAGTTGGCCTCCCGT--GCG-TCC-CCGCTCGGCTGGCTGAAAATTTGCGCTCCGCGTCG--CACGGCACTCGGCGGTTGGTGGATGACACTT---GTTTTTT-------TGTCCCATTGCCCTGCT--------------GGCGCGACACGAC----------G--AGCCGCA--G---CGAACCA----TGA--ACCCTG-------CCCGCCTC---------------------------------------GGCGGACACCGGTTCCCTC????????????????????????????????????????????????????
	'Taxillus_wiensii|DQ333829|A__Robertson_7364'                                              ?????????????????????????????????????????????????????????????????????????????????????????????????????????????????????????????????????????????????GCAGGCCCGCGCGTGG------TGACGTCCC------------------------------------------------------C---GCGCGC-GGCAGG--CA--CCC-G-------ACGAACTCGGCGCGGTCCGCGCCAA-GTAAAACGAATC----ACGAGCGGGGC-----------------------------------GGC-------ATGCGT-TCTGGCGCAGC--GC---CCCCGCG----------ACAG---CAATACTTATAACGACTCTCGGCAACGGATATCTCGGCTCTCGCATCGATGAAGAACGCAGCGAAATGCGATACCTGGTGTGAATTGCAGAATCCCGTGAATCATCGAGTCTTTGAACGCAAGTTGCGCCCGAGGCCA-STSGGCCGAGGGCACGCCTGCCTGGGCGTCACGCGTTGCGTCG-CCCCGCAGCCCCGCTCCCCTAGCCGGGGACCGGG--------------------------------------CTGRCC--------------------------------GGG-----GCGGATGTTGGCCTCCCGC--GCG-TCG-CCGCTCGGTTGGCTGAAAAGAGGCGGTCCGCGTCG--CACGGCACCCGGCGGTTGGTGGATGACAGCA---C--GTTA-------TGTCCCATYGCCTCGCC--------------GGCGCGGCGCGCT----------C--GACCGCG--A---GGACCCT----CGA--ACGGCGGCGGCCTCCCC??????????????????????????????????????????????????????????????????????????????????????????????????????????????????
	'Agelanthus_sansibarensis|DQ333824|A__Robertson_7365'                                      ?????????????????????????????????????????????????????????????????????????????????????????????????????????????????????????????????CCGCCCCCCCCCCGCGCCGKCTCG-CGCGCGGTGACACCGCC---------------------------------------------------------------GCTCGCGGACGGACGCCA-------------ACGAWCTCGGCGCGGACCG??TCAA-GGAAAT?GAAACGA--AAGGGGCATGCGC-CCGGGGG--GCGYCT---------------MGACG-------GCGTTCCC-GCGGGATGC--AC---CCCGGCG----------ATACAGA-----AATACAATGACTCTSGGCAACGGATATCTCGGCTCTCGCATCGATGAAGAACGCAGCGAAATGCGATACCTGGTGTGAATTGCAGAATCCCGTGAATCATCGAGTCTTTGAACGCAAGTTGCGCCCGAGGCCT-CCCGGCMGAGGGCACGCCYGCCTGGGYGTCACGCGGTGTGTCG-CCCCGCAGCSCGCGCCGCCACCGCGGAACGGGATGCTC------------------------------------------------------------------------GGG-----GCGGATGTTGGCCTCCCGC--GCG-CTGTCAGCACGGTTGGTTGAAAAGGGACGGCCCGYGTCG--CACSGCACACGGCGGTTGGTGGAAGACMCCC---T--GTTT-------TGTCCCATCGCCTCGCC--------------GGCGCGGCGTCTCG---------K--ATCGTCG------CTACCCT----CGG--ACACCTGTCGGCCGCCCCCCGG--------------------------------------GGCGGGCGCCGGTTCCCTC????????????????????????????????????????????????????
	'Englerina_ramulosa|DQ333828|A__Robertson_7280'                                            ?????????????TCGAAACCTGCATAGCAGA--GTGA-CTCGTGGACAAGTTCTAC---TG-------ATGGGCGGGGGGGATAGCATGCTAGA------------------------------------CCTCCCCGTTCGTGCCAGCCCG-CACGTGGGATTGCCA-----------------------------------------------------------------TTGCGCAGGCTGGCTAACA------------ATGAACTCGGCGCGGACTGCGCCAA-GGAAACTTAACT----AAGGAGCATGCGC-CCGGGGGCCGCCGTC-------------GC-AATG-------ACGTGCCTCGYGGGATGC--AC---ACCTGTG----------ATAGAAA-----ATTACAATGACTCTCGGCAACGGATATCTCGGCTCTCGCATCGATGAAGAACGCAGCGAAATGCGATACCTGGTGTGAATTGCAGAATCCCGTGAATCATCGAGTTTTTGAACGCAAGTTGCGCCCGAGGCCT-CTCGGTCAAGGGCACGCCTGCCTGGGCGTCACGCGTTGTGTCG-CCCCGCAGCCTTGCTCCCTGTTGGGATCGGGCTGGTCG------------------------------------------------------------------------GGT-----GCGGATGTTGACCTCCTGT--GCG-TCT-TTGCGCGGTTGGTTTAAAAGATGCAGTCCTTGTTG--CACGGCACACGGCGGTAGGTGGATGACTC-------------------TGTCCCATCGCTTTGTT--------------GGCGCGATATTTTG------------GACCGCG------AGACCCATGGAAATTAATGTTT---------------------------------------------------------GATCATTGGTTCCCT?????????????????????????????????????????????????????
	'Oncocalyx_schimperi|DQ333825|Calvin_and_Wilson_Y88_02'                                    ?????????????TCGAAACCTGCACAGCAGA--GCGA-CCCGTGGACACGTTCGAT---CG-------ATGGGCGGGGGAGGGCTC----------------------------------------GCTCGCCCCCCGCCCACGCCGCCCC----------------------------------------------------------------------------------GCGGGC-GGCGGA--CA--------------ACGAACTCGGCGCGATCCGCGCCAA-GGAAACTAAACCGA--AAGGAGCATGCGC-CC-GGGG--GACGCC-------------TC-CGCG-------GCGTTC-CCGCGGGACGC--AC---CCCTGCG----------ATAG---C----AATACAATGACTCTCGGCAACGGATATCTCGGCTCTCGCATCGATGAAGAACGCAG???????????????????????????????????????????????????????????????????????????????????????????????????????????????????????????????????????????????????????????????????????????????????????????????????????????????????????????????????????????????????????????????????????????????????????????????????????????????????????????????????????????????????????????????????????????????????????????????????????????????????????????????????????????????????????????????????????????????????????????????????????????????????????????????????????????????????????????????????????????????????????????
	'Plicosepalus_curviflorus|DQ333826|Calvin_and_Wilson_Y88_03'                               ?????????????TCGAAACCTGCACAGCAGA--GCGA-CCCGCGSACCCGTTCAAT---CG-------ATCGGCGGGGGAGGGCYT---------GCCG-------------------------------CTCGCCCCCCGTCACGCCTCGCGCGCGTCR------C-------------------------------------------------------------------CGCGC-GTGCGG--AG--GCC-A-------ACGAACTCGGCGCGGACCGCGCCAA-GGAAACCGAAC-----GAAGAGCATGCGC-CC--GCG--GCCGTC-------------CT-CGCG-------ACGCGC-TCGCGGGATGC--AG---CCCAGCG----------ACATAA--ATATATCAAAACGACTCTCGGCAACGGATATCTCGGCTCTCGCATCGATGAAGAACGCAGCGAAATGCGATACCTGGTGTGAATTGCAGAATCCCGTGAATCATCGAGTTTTTGAACGCAAGTTGCGCCCGAGGCCT-CCTGGCCGAGGGCACGCCTGCCTGGGCGTCACGCGTTGCGTTG-CCCCGCCGCCCCTCCTCCTCCCTC------GAAAGAGACGAGGGCGAGG----------------------GCCAGCC--------------------------------GGG-----GCGGATGTTGGCCTCCCGC--GCG-TCG-CCGCTCGGTTGGCTGAAAAGAGGCAGTCCGCGTCG--CACGGCACACGGCGGTCGGTGGACGACACCC------GTTG-------TGTCCCATCGCCCTGCA--------------CGCGCGGCGCGCC----------A--AACTGCG--A---AGACCCAGCTTGAA--ACGCCG-------ACCGCTCC??????????????????????????????????????????????????????????????????????????????????????????????????????????????
	'Nuytsia_floribunda|DQ333867|Calvin_and_Wilson_AU01_22'                                    ?????????????TCGAAACCTGCACAGCAGA--ACGA-CCCGCGGACACGTTCCAA---CG-------AT-GGGGGCGGAGACCGG----------ACGGATTCGTCC--------GCCCGGCCCTCCCCCCCGCCCTTTTTTGTCCGGCCCGCGACGGG------GCTCCAAAATCCCC-----------------------------------------------------GCGCGCGGCCCGG-TCAAAAAC-T-------TCGAACCCGGCGCGGACCGCGCCAA-GGAAACTGAAAC----TAAGAGCACGCTC-CC--GGC--GCCGTC-------------TC--ATG-------ACGCGCGC-CCGGGACGC--GC---CTCTGTC----------GTAA---C----ACTATAACGACTCTCGGCAACGGATATCTCGGCTCTCGCATCGATGAAGAACGCAGCGAAATGCGATACCTGGTGTGAATTGCAGAATCCCGTGAATCATCGAGTCTTTGAACGCAAGTTGCGCCCGAGGCCA-TTAGGTCGAGGGCACGCCTGCCTGGGTGTCACGCGTTGCGTCG-CCCCCCAA-CCCCGTCGTCTCTCC-------GAGGACGCGCGGTCGGTT----------------------GC-AGTA--------------------------------GGG-----GCGGATGTTGGCCTCCCGC--GCA-TCTCCTGCTCGGTTGGCTGAAAAGG-GCAGTCTCCGCGGCACACGGCACTCGACGGTCGGTGGATGACGACA---C--GTTC-------TGTCCCATCGTCTGGCC--------------GGCGCCACGGAGC----------G--AGCTGCG--A---TGACCCG----CGA--ACGCCG-------TCCACCCTCTCGAGCGAGGGAGTG-----------------------AGTGGGCGACGATTCCTCC????????????????????????????????????????????????????
	'Nuytsia_floribunda|DQ788705|Nickrent_2747'                                                ????????????????????????????????????????????GGACACGTTCCAA---CG-------AC-GGGTGCGGAGACCGG----------ACGGATTCGTCC--------GCTCGGCCCTCCCCCC--GCTCTTTTTGTCCGGCCCGCGACGGG------GCTCCAAAATCCCC-----------------------------------------------------GCGCGCGGCCCGGCTCAAAAAC-T-------TCGAACCCGGCGCGGACCGCGCCAA-GGAAACTGAAAC----TAAGAGCACGCTC-CC--GGC--GCCGTC-------------TC-CACG-------ACGCGCGC-CCGGGACGC--GC---CTCTGTC----------GTAA---C----ACTATAACGACTCTCGGCAACGGATATCTCGGCTCTCGCATCGATGAAGAACGCAGCGAAATGCGATACCTGGTGTGAATTGCAGAATCCCGTGAATCATCGAGTCTTTGAACGCAAGTTGCGCCCGAGGCCA-TTAGGTCGAGGGCACGCCTGCCTGGGTGTCACGCGTTGCGTCG-CCCCCCAA-CCCCGTCGTCTCTCC-------GAGGACGCGCGGTCGGTT----------------------GC-AGTA--------------------------------GGG-----GCGGATGTTGGCCTCCCGC--GCA-TCTCCTGCTCGGTTGGCTGAAAAGG-GCAGTCTCCGCGGCACACGGCACTCGACGGTCGGTGGATGACGACA---C--GTTC-------TGTCCCATCGTCTGGCC--------------GGCGCCACGGAGC----------G--AGCTGCG--A---TGACCCG----CGA--ACGCCG-------TCCACCCTCTCGAGCGAGGG---------------------------AGTGGGCGACGATTCCTCCTGCGACCCCAGGTCAGGCGGGGCTACCCGCTGAATTTAAGCATATCAATAAG
	'Ligaria_cuneifolia|DQ333853|Calvin_and_Wilson_CL03_01'                                    ?????????????TCGAAACCTGCACAGCAGA--ACGA-CCCGTGGACACGTTGTAT---CG-------AT-GGTTGCGGGGATCGG----------CCGAAGAAATTK---------GCCGGCCCCCCCAT-------CCCATGTCGGCCCG-CGCAAGG------ATCCGGCGAACCCCCTT---------------------CGATGGGGCGTGC--GGCGGGTCCTC---GTGCGTGG-ACGC--AACAAAC-T-------ATGAACCCGGCGCGAACTGCGCCAA-GGAAACTAAAAC----AACGAGTATGCTC-CC--GGT--GGCATA-------------CC-AGCT-------ATGCACGC-TGGGAGCGC-------CTCTGTA----------ATGA---A----ATTAGAACGACTCTCGGCAACGGATATCTCGGCTCTCGCATCGATGAAGAACGCAGCAAAATGCGATACCTGGTGTGAATTGCAGAATCCCGCGAATCATCGAGTCTTTGAACGCAAGTTGCGCCCGAGACCA-CTTGGTTGAGGGCACGCCTGCCTGGGCGTCACGCGTTACGTCG-CCTCCCAATCACGGTC--CCCTAG-------AGGATCG-------GGTT----------------------GG-TATT--------------------------------GGG-----GCGGAAGTTGGCTTCCCGT--GCG-TTACCAGCTCGGTTGGCCGAAAAAT-ACAGTCGCCGCGG--TGCGGGGCACGACGGTTGGTGGATGACAGAA------GTTA-------TGT-CCATCGTCTCCCC--------------GGTACCACGGTGC----------G--AGCTGTG--C---AGACCCT----AGA--TCGGTG-------TCCACCTC---------------------------------------GGTGGCCATCGATTTCGTT????????????????????????????????????????????????????
	'Ligaria_cuneifolia|DQ442986|G__Amico_76__BRCU_'                                           ???????????????????????????????A--ACGA-CCCGTGGACACGTTGTAT---CG-------AT-GGTTGCGGGGATCGG----------CCGAAGAAATTC---------GCCGG-CCCCCCAT-------CCCATGTCGGCCCG-CGCAAGG------ATCCGGCGAACCCCCTT---------------------CGATGGGGCGTGC--GGCGGGTCCTC---GTGCGTGG-ACGC--AACAAAC-T-------ATGAACCCGGCGCGAACTGCGccAA-GGAAACTAAAAC----AACGAGTATGCTC-CC--GGT--GGCATA-------------CC-AGCT-------ATGCACGC-TGGGAGCGC-------CTCTGTA----------ATGA---A----ATTAGAACGACTCTCGGCAACGGATATCTCGGCTCTCGCATCGATGAAGAACGCAGCAAAATGCGATACCTGGTGTGAATTGCAGAATCCCGCGAATCATCGAGTCTTTGAACGCAAGTTGCGCCCGAGACCA-CTTGGTTGAGGGCACGCCTGCCTGGGCGTCACGCGTTACGTCG-CCTCCCA-------TC--CCCTAG-------AGGATCG-------GGTT----------------------GG-TATT--------------------------------GGG-----GCGGAAGTTGGCTTCCCGT--GCG-TTACCAGCTCGGTTGGCCGAAAAAT-ACAGTCGCCGCGG--TGCGGGGCACGACGGTTGGTGGATGACAGAA------GTTA-------TGT-CCATCGTCTCCCC--------------GGTACCACGGTGC----------G--AGCTGTG--C---AGACCCT----AGA--TCGGTG-------TCCACCTC---------------------------------------GGTGGCCATCGATTTCGTT????????????????????????????????????????????????????
	'Tristerix_aphyllus|DQ442964|L__Suarez_S_N__BRCU_'                                         GGAAGGATCATTGTCAAAACCTGCACAGCAGA--ACGA-CCCGTGGACACGTTCGAT---CG-------AT-GGGTGCGGGGACCGG----------GCGGCCTCGCCC-------------GGCYC--TCC-------CCCACGCCGGCCCG-TGCGCGG------ATCCC--CCCTCCC----CGCTCGTCGC-AGAMGCG--CGACGGGGCCTWC-GACGGAATCCCC---GCGCGCGG-CCGG--CGACAAC-A-------ACGAACCCGGCGCGGACTGCGCCAA-GGAAACTGAAAC----AAGGAGCATGCTC-CC--GGG--ACCGTC-------------GC-AC-G-------GCGGGCCC-TCGGGACGC--AC---CTCTGCA----------ATAAA--C----ATTAACACGACTCTCGGCAACGGATATCTCGGCTCTCCCATCGATGAAGAACGCAGCGAAATGCGATACCTGGTGTGAACTGCAGAATCCCGTGAATCATCGAGTCTTTGAACGCAAGTTGCGCCCGAGACCA-TTCGGTCGAGGGCACGCCTGCCTGGGCGTCACGCGTTGCGTCG-CCCCCCAT--CCCCGC---------------GTGCTCG-------GGGC----------------------GG-AATC--------------------------------GGG-----GCGGATGTTGGCCTCCCGC--GCA-TCCAATGCCCGGTTGGCCGAAAAAT-GCAGTCTCCGTTG--CACGGTACTCGACGGTTGGTGGATGACACAT---C--GTTA-------TGTCCCATCGTCCGCCC--------------GGCGCCTCGGAGC----------G--AGCTGCG--A---AGACCCA----AGA--ACCATG-------TCCACCTCGGTG-----------------------------------GGTGGGCATCGATTCCTTCTGCGACCCCAGGTCAGGCGGGACTACCCGCCGAATTTAAGCATATCAATAAG
	'Tristerix_aphyllus|DQ442965|G__Amico_97__BRCU_'                                           ???????????????????????????????????????????????????????????????????????????????????????????????????????????????????????????????????????????????????????????????GA------TT-CC--CCCTCCC----CGCTCGTCGC-AGACGCG--CRACGGGGCCTGC-GGCGGAATCCCC---GCGCGMGG-CCGG--CGACAAC-A-------ACGAACCCGGCGCRGACTGCGCCAA-GGAAACTGAAAC----AAGGAGCATGCTC-CC--GGG--ACCGTC-------------GC-AA-G-------GCGGGCCC-TCGGGACGC--AC---CTCTGCG----------ATAAA--C----ATTAACACGACTCTCGGCAACGGATATCTCGGCTCTCGCATCGATGAAGAACGCAGCGAAATGCGATACCTGGTGTGAATTGCAGAATCCCGTGAATCATCGAGTCTTTGAACGCAAGTTGCGCCCGAGACCA-TTCGGTCGAGGGCACGCCTGCCTGGGCGTCACGCGTTGCGTCG-MCCCMCMT--CCCCGC---------------GTGCTCG-------GGGS----------------------GG-AATC--------------------------------GGG-----GCGGATGTTGGCCTCCCGC--GCA-TSCAATGCCCGGTTGGCTGAAAAAT-GCAGTCTCCGTTG--CACGGTACTCGACGGTTGGTGGAYGACACAT---C--GTTA-------TGTCCCATCGTCCGCCC--------------GGCGCCTCGGAGC----------G--AGCTGCG--A---AGACCCA----AGA--ACCCTG-------TCCACCTC---------------------------------------GGTGGGCATCGATTCCTTCT???????????????????????????????????????????????????
	'Tristerix_aphyllus|DQ442966|G__Amico_166__BRCU_'                                          ???????????????????????????????????????????????????????????????????????????????????????????????????????????????????????????????????????????????????????????????????????????????????????????????????????????????????????????????????????????????????CCGG--CGACAAC-A-------ACGAACCCGGCGCGGACTGCGCCAA-GGAAACTGAAAC----AAGGAGCATGCTC-CC--GGG--ACCGTC-------------GC-AA-G-------GCGGGCCC-TCGGGACGC--AC---CTCTGCG----------ATAAA--C----ATTAACACGACTCTCGGCAACGGATATCTCGGCTCTCGCATCGATGAAGAACGCAGCGAAATGCGATACCTGGTGTGAATTGCAGAATCCCGTGAATCATCGAGTCTTTGAACGCAAGTTGCGCCCGAGACCACTTCGGTCGAGGGCACGCCTGCCTGGGCGTCACGCGTTGCGTCG-CCCCCCAT--CCCCGC---------------GTGCTCG-------GGGC----------------------GG-AATC--------------------------------GGG-----GCGGATGTTGGCCTCCCGC--GCA-TCCAATGCCCGGTTGGCTGAAAAAT-GCAGTCTCCGTTG--CACGGTACTCGACGGTTGGTGGATGACACAT---C--GTTA-------TGTCCCATCGTCCGCCC--------------GGCGCCTCGGAGC----------G--AGCTGCG--A---AGACCCA----AGA--ACCCTG-------TCCACCTC---------------------------------------GGTGGGCATCGATTCCTTCTC??????????????????????????????????????????????????
	'Tristerix_chodatianus|DQ442976|D_N__Smith__Valencia____Gonzales_9536_3337838__MO_'        ??????????TTGTCGAAACCTGCACAGCAGA--GCGA-CCCGCGGACATGTTCTAT---CG-------AT-GGGTGCGGGGACCGG----------GTGAGCCCATCC-------------GGCCC--TCC-------CCCACGCCGG?CCG-TGCGCGG------ATCCT-CCCCTCCC----CGCTCGATGC-ATAATCG--TGC-GGGGCCTGC-GGGGGAATCCCC---GCGCGCGGACCGG--CAACAAC-A-------ACGAACCCGGCGCGGACCGCGCCAA-GGAATCTAAAAC----AAGGAGCACGCTC-CC--GGG--ACCGTC-------------GC-AACG-------TCGGGCCC-TCGGGATGC--GC---CTCTGCG----------ATAAA--C----ATTAACACGACTCTCGGCAACGGATATCTCGGCTCTCGCATCGATGAAGAACGCAGCGAAATGCGATACCTGGTGTGAATTGCAGAATCCCGTGAATCATCGAGTCTTTGAACGCAAGTTGCGCCCGAGACCA-TTCGGTCGAGGGCACGCCTGCCTGGGCGTCACGCGTTGCGTCG-CCCCCCCA--ACCCAT--GCCTCC-------GTGCTAG-------GGGC----------------------GG-AATG--------------------------------GGG-----GCGGATGTTGGCCTCCCGT--GCG-TCACCCGCTCGGTTGGCTGAAAAAA-CCGGTCCCCGTCG--CACGGTACCCGACGGTTGGTGGATGACACAT---T--GTTA-------TGTCCCATCGTCTGCCC--------------GGCGCCTCGGAGC----------G--AACCGAC--A---AGACCCA----AGA--ACTTTG-------TCCACCCC---------------------------------------GGTGGGCATCGATTCCTTCT???????????????????????????????????????????????????
	'Tristerix_corymbosus|DQ333854|Calvin_and_Wilson_CL03_02'                                  ???????????????????????????????????????????????????????????????????????????????????????????????????????????????????????????????????????????????????????????????????????ATTCC--CCCTCCC----CGCTCGTCGC-AGACGCG--YGACGGGGCMTGC--GGCGRATCCCC---GCGCGCGG-CCGG--CGACAAC-A-------ACGAACCCGGCGCGGACTGCGCCAA-GGAAACTGAAAC----AAGGAGCATGCTC-CC--GGG--ACCGTC-------------GC-AA-G-------GCGGGCCC-TCGGGACGC--AC---CTCTGCG----------ATAAA--C----ATTAACACGACTCTCGGCAACGGATATCTCGGCTCTCGCATCGATGAAGAACGCAGCGAAATGCGATACCTGGTGTGAATTGCAGAATCCCGTGAATCATYGAGTCTTTGAACGCAAGTTGCGCCCGAGACCA-TTCGGTCGAGGGCACGCCTGCCTGGGCGTCACGCGTTGCGTCG-CCCCACAT--CCCCGC---------------GTGCTCG-------GGGC----------------------GG-AATC--------------------------------GGG-----GCGGATGTTGGCCTCCCGC--GCA-TCCAATGCCCGGTTGGCTGAAAAAT-GCAGTCTCCGTTG--CACGGTACTCGACGGTTGGTGGAYGACACAT---C--GTTA-------TGTCCCATCGTCCGCCC--------------GGCGCCTCGGAGC----------G--AGCTGCG--A---AGACYCA----AGA--ACCCTG-------TCCACCTS---------------------------------------GGTGGGCATCGATTCCTT?????????????????????????????????????????????????????
	'Tristerix_corymbosus|DQ442967|G__Amico_80__BRCU_'                                         ??????????????????????????????CA--ACGA-CCCGTGGACACGTTCGAT---CG-------AT-GGGTGCGGGGACCGG----------GCGGCCTCGCCC-------------GGCCC--TCC-------CCCAYGCCRGCCCG-CGCGAGG------AT-CC--CCCTTCC----------------------------------------------------------------------------------------------------CTGCGCCAA-GGAAACTGAAAC----AAGGAGCATGCTC-CC--GGG--ACCGTC-------------GC-AA-G-------GCGGGCCC-TCGGGACGC--AC---CTCTGCG----------ATAAA--C----ATTAACACGACTCTCGGCAACGGATATCTCGGCTCTCGCATCGATGAAGAACGCAGCGAAATGCGATACCTGGTGTGAATTGCAGAATCCCGTGAATCATCGAGTCTTTGAACGCAAGTTGCGCCCGAGACCA-TTCGGTCGAGGGCACGCCTGCCTGGGCGTCACGCGTTGCGTCG-CCCCMCMT--CCCCGC---------------GTGCTCG-------GGGG----------------------GG-AATC--------------------------------GGG-----GCGGATGTTGGCCTCCCGC--GCA-TCCAATGCCCGGTTGGCTGAAAAAT-GCAGTCTCCGTTG--CACGGTACTCGACGGTTGGTGGAYGRCACAT---C--GTTA-------TGTCCCATCGTCCGCCC--------------GGCGCCTCGGAGC----------G--AGCTGCG--A---AGACCCA----AGA--ACCCTG-------TCCACCTC---------------------------------------GGTGGGCATCGATTCCTTCTGCGACCCCA??????????????????????????????????????????
	'Tristerix_corymbosus|DQ442968|G__Amico_83__BRCU_'                                         ????????????????????????????????????????????GGACACGTTCGAT---CG-------AT-GGGYGMGGGGACCGG----------GCGGCCTCGCCC-------------GGCCC--TCC-------CCCAYGCCRGCCCG-CGCGAGG------AT-CC--CCCTCCC----CGCTCGTCGC-AGACGCG--YGACGGGGCCTGC-GGCGGAATCCCC---GCGCGMGG-CCGG--CGACAAC-A-------ACGAACCCGGCGCGGACTGCGCCAA-GGAAACTGAAAC----AAGGAGCATGCTC-CC--GGG--ACCGTC-------------GC-AA-G-------GCGGGCCC-TCGGGACGC--AC---CTCTGCG----------ATAAA--C----ATTAACACGACTCTCGGCAACGGATATCTCGGCTCTCGCATCGATGAAGAACGCAGCGAAATGCGATACCTGGTGTGAATTGCAGAATCCCGTGAATCATCGAGTCTTTGAACGCAAGTTGCGCCCGAGACCA-TTCGGTCGAGGGCACGCCTGCCTGGGCGTCACGCGTTGCGTCG-CCCCCCCT--CCCCGC---------------GTGCTCG-------GGGG----------------------GG-AATC--------------------------------GGG-----GCGGATGTTGGCCTCCCGC--GCA-TCCAATGCCCGGTTGGCTGAAAAAT-GCAGTCTCCGTTG--CACGGTACTCGACGGTTGGTGGACGACACAT---C--GTTA-------TGTCCCATCGTCCGCCC--------------GGCGCCTCGGAGC----------G--AGCTGCG--A---AGACCCA----AGA--ACCCTG-------TCCACCTC---------------------------------------GGTGGGCATCGATTCCTTCTGCGACCCCA??????????????????????????????????????????
	'Tristerix_corymbosus|DQ442969|G__Amico_84__BRCU_'                                         ???????????????????????????????A--ACGA-CCCGTGGACACGTTCGAT---CG-------AT-GGGTGCGGGGACCGG----------GCGGCCTCGCCC-------------GGCCC--TCC-------CCCATGCCGGCCCG-CGCGAGG------AT-CC--CCCTCCC----CGCTCGTCGC-AGACGCG--CGACGGGGCCTGC-GGCGGAATCCCC---GCGCGRGG-CCGG--CGACAAC-A-------ACGAACCCGGCGCGGACTGCGCCAA-GGAAACTGAAAC----AAGGAGCATGCTC-CC--GGG--ACCGTC-------------GC-AA-G-------GCGGGCCC-TCGGGACGC--AC---CTSTGCG----------ATAAA--C----ATTAACACGACTCTCGGCAACGGATATCTCGGCTCTCGCATCGATGAAGAACGCAGCGAAATGCGATACCTGGTGTGAATTGCAGAATCCCGTGAATCATCGAGTCTTTGAACGCAAGTTGCGCCCGAGACCA-TTCGGTCGAGGGCACGCCTGCCTGGGCGTCACGCGTTGCGTCG-CCCCMCMT--CCCCGC---------------GTGCTCG-------GGGS----------------------GG-AATC--------------------------------GGG-----GCGGATGTTGGCCTCCCGC--GCA-TCCAATGCCCGGTTGGCTGAAAAAT-GCAGTCTCCGTTG--CACGGTACTCGACGGTTGGTGGAYGACACAT---C--GTTA-------TGTCCCATCGTCCGCCC--------------GGCGCCTCGGAGC----------G--AGCTGCG--A---AGACCCA----AGA--ACCCTG-------TCCACCTC---------------------------------------GGTGGGCATCGATTCCTTCTGCGACCCCAGGTCA?????????????????????????????????????
	'Tristerix_corymbosus|DQ442970|G__Amico_96__BRCU_'                                         ???????????????????????????????????????????????????????????????????????????????????????????????????????????????????????????????????????????????????????????????????????????????????????????????????????????????????????????????????????????????????????????ACAAC-A-------ACGAACCCGGCGCGGACTGCGCCAA-GGAAACTGAAAC----AAGGAGCATGCTC-CC--GGG--ACCGTC-------------GC-AA-G-------GCGGTCCC-TCGGGACGC--AC---CTCTGCG----------ATAAA--C----ATTAACACGACTCTCGGCAACGGATATCTCGGCTCTCGCATCGATGAAGAACGCAGCGAAATGCGATACCTGGTGTGAATTGCAGAATCCCGTGAATCATCGAGTCTTTGAACGCAAGTTGCGCCCGAGACCA-TTCGGTCGAGGGCACGCCTGCCTGGGCGTCACGCGTTGCGTCG-CCCCCCCT--CCCCGC---------------GTGCTCG-------GGGG----------------------GG-AATC--------------------------------GGG-----GCGGATGTTGGCCTCCCGC--GCA-TCCAATGCCCGGTTGGCTGAAAAAT-GCAGTCTCCGTTG--CACGGTACTCGACGGTTGGTGGACGACACAT---C--GTTA-------TGTCCCATCGTCCGCCC--------------GGCGCCTCGGAGC----------G--AGCTGCG--A---AGACCCA----AGA--ACCCTG-------TCCACCTC---------------------------------------GGTGGGCATCGATTCCTTCT???????????????????????????????????????????????????
	'Tristerix_grandiflorus|DQ442978|V__Zar_1368_3907304__MO_'                                 ??????????????????????????????GA--GCGA-CCCGCGGACATGTTCTAT---CG-------AT-GGGTGCGGGGACCGG----------GTGAGCCCATCC-------------GGCCC--TCC-------CCCACGCCGGCCCG-TGCGCGG------ATCCT--CCCTCCC----CGCTCGAAGC-ATAATCG--TGC-GGGGCCTGC-GGAGGAATCCCC---ACGCGCGGATCGG--CAACAAC-A-------ACGAACCCGGCGCGGACCGCGCCAA-GGAAACTAAAAC----AAAGAGCACGCTC-CC--GGG--ACCGTC-------------GC-AACG-------ACGGACCC-TCGGGTTGC--GC---CTCTGCG----------ATAAA--C----ATTTACACGACTCTCGGCAACGGATATCTCGGCTCTCGCATCGATGAAGAACGCAGCGAAATGCGATACCTGGTGTGAATTGCAGAATCCCGTGAATCATCGAGTCTTTGAACGCAAGTTGCGCCCGAGGCCA-TTCGGTCGAGGGCACGCCTGCCTGGGCGTCACGCGTTGCGTCG-CCCCCCCA--ACCCAT--GACTCC-------GTGCTAG-------GGGC----------------------GG-AATG--------------------------------GGG-----GCGGATGTTGGCCTCCCGT--GCG-TCACCCGCTCGGTTGGCTGAAATAA-GCGGTCCCCGTCG--CACGGTACCCGACGGTTGGTGGATGACACAT---T--GTTA-------TGTCCCATCGTCTGCCC--------------GGCGCCTCGGAGC----------G--AACCGAC--A---AGACCCA----AGA--ACTTTG-------TCCACCCC---------------------------------------GGTGGGCATCGATTCCTTCT???????????????????????????????????????????????????
	'Tristerix_grandiflorus|DQ442979|Palacios__Neil____Ceron_2547_3672311__MO_'                ?????????????????????????????????????A-CCCGCGGACATGTTCTAT---CG-------AT-GGGTGCGGGGACCGG----------GTGAGCCCATCC-------------GGCCC--TCC-------CCCACGCCGGCCCG-TGCGCGG------ATCCT--CCCTCCC----CGCTCGATGC-ATAATCG--TGCGGGGGCCTGC-GGAGGAATCCCC---AGGCGCGGATCGG--CAACAAC-A-------ACGAACCCGGCGCGGACCGCGCCAA-GGAAACTAAAAC----AA?GAGCACGCTC-CC--GGG--ACCGTC-------------GC-AACG-------ACGGACCC-TCGGGTTGC--GC---CTCTGCG----------ATAAA--C----ATTTACACGACTCTCGGCAACGGATATCTCGGCTCTCGCATCGATGAAGAACGCAGCGAAATGCGATACCTGGTGTGAATTGCAGAATCCCGTGAATCATCGAGTCTTTGAACGCAAGTTGCGCCCGAGGCCA-TTCGGTCGAGGGCACGCCTGCCTGGGCGTCACGCGTTGCGTCG-CCCCCCCA--ACCCAT--GACTCC-------GTGCTAG-------GGGC----------------------GG-AATG--------------------------------GGG-----GCGGATGTTGGCCTCCCGT--GCG-TCACCCGCTCGGTTGG?TGAAATAA-GCGGTCCCCGTCG--CACGGTACCCGACGGTTGGTGGATGACACAT---T--GTTA-------TGTCCCAT?GTCTGCCC--------------GGCGC?TCGGAGC----------G--AACCGAC--A---AGACCCA----AGA--ACTTTG-------TCCACCCC---------------------------------------GGTGGGCATCGATTCCTTCT???????????????????????????????????????????????????
	'Tristerix_longebracteatus|DQ442980|D__Fernandez__M__Cerna___P__Villacres_371_5889268__MO_' ?????????????????????????CAGCACA--GCGA-CCCGCGGACATGTTCTAT---CG-------AT-GGGTGCGGGGACCGG----------GTGAGCTCATCC-------------GGCCC--TCC-------CCCACGTCGGCCCG-TGCGCGG------ATCCT--CCCTCCC----CGCTCGACGC-ATAATCG--TGCGGGGGCCTGC-GGAGGAATCCCC---ACGCGCGGATCGG--CAACAAC-A-------ACGAACCCGGCGCGGACCGCGCCAA-GGAAACTTAAAC----AATGAGCACGCTC-CC--GGG--ACCGTC-------------TC-AACG-------ACGGCCCC-TCGGGTTGC--GC---CTCTGCG----------ATAAA--C----ATTTACACGACTCTCGGCAACGGATATCTCGGCTCTCGCATCGATGAAGAACGCAGCGAAATGCGATACCTGGTGTGAATTGCAGAATCCCGTGAATCATCGAGTCTTTGAACGCAAGTTGCGCCCGAGGCCA-TTCGGTCGAGGGCACGCCTGCCTGGGCGTCACGCGTTGCGTCG-CCCCCCCA--ACCCAT--GACTCC-------GTGCTAG-------GGGT----------------------GG-AATG--------------------------------GGG-----GCGGATGTTGGCCTCCCGT--GCG-TCA-CCGCTCGGTTGGCTGAAATAA-GCGGTCCCCGTCG--CACGGTACCCGACGGTTGGTGGATGACACAT---T--GTTA-------TGTCCCATCGTCTGCCC--------------GGCGCCTCGGAGC----------G--AACCGAC--A---AGACCCA----AGA--ACTTTG-------TCCMCCCC---------------------------------------GGTGGGCATCGATTCCTTCT???????????????????????????????????????????????????
	'Tristerix_longebracteatus|DQ442981|D_N__Smith_8288_722877__MO_'                           ????????????????AAACCTGCACAGCAGA--GCGA-CCCGCGGACATGTTCTAT---CG-------AT-GGGTGCGGGGACCGG----------GTGAGCTCATCC-------------GGCCC--TCC-------CCCACGCCGGCCCG-TGCGCGG------ATCCT--CCCTCCC----CGCTCGACGC-ATAATCG--TGCGGGGGCCTGC-GGAGGAATCCCC---ACGCGCGGATCGG--CAACAAC-A-------ACGAACCCGGCGCGGACCGCGCCAA-GGAAACTTAAAC----AATGAGCACGCTC-CC--GGG--ACCGTC-------------TC-AACG-------ACGGACCC-TCGGGTTGC--GC---CTCTGCG----------ATAAA--C----ATTTACACGACTCTCGGCAACGGATATCTCGGCTCTCGCATCGATGAAGAACGCAGCGAAATGCGATACCTGGTGTGAATTGCAGAATCCCGTGAATCATCGAGTCTTTGAACGCAAGTTGCGCCCGAGGCCA-TTCGGTCGAGGGCACGCCTGCCTGGGCGTCACGCGTTGCGTCG-CCCCCCCA--ACCCAT--GCATCC-------GTGCTAG-------GGGC----------------------GG-AATG--------------------------------GGG-----GCGGATGTTGGACTCCCGT--GCG-TCA-CCGCTCGGTTGGCTGAAATAA-GCGGTCCCCGTCG--CACGGTACCCGACGGTTGGTGGATGACACAT---T--GTTA-------TGTCCCATCGTCTGCCC--------------GGCGCCTCGGAGC----------G--AACCGAC--A---AGACCCA----AGA--ACTTTG-------TCCACCCC---------------------------------------GGTGGGCATCGATTCCTTCT???????????????????????????????????????????????????
	'Tristerix_peruvianus|DQ442977|D_N__Smith___M__Buddensiek_10858_3307944__MO_'              ???????????????????????????????A--GCGA-CCCGCGGACATGTTCTAT---CG-------AT-GGGTGCGGGGACCGG----------GTGATCCCATCC-------------GGCCC--TCC-------CCCACGCCGGCCCG-TGCGCGG------ATCCT-CCCCTCCC----CGCTCGATGC-ATAATCG--TGCGGGGGCCTGC-GGGGGGTTCCCC---GGACGCGGATCGG--CAACAAC-A-------ACGAACCCGGCGCGGACCGCGCCAA-GGAAACTAAAAC----AAGGAGCAGGCTC-CC--AGG--ACCGTC-------------GC-AACG-------ACGGATCC-TCGGGATGC--GC---CTCTGCG----------ATAAA--C----ATTAACACGACTCTCGGCAACGGATATCTCGGCTCTCGCATCGATGAAGAACGCAGCGAAATGCGATACCTGGTGTGAATTGCAGAATCCCGTGAATCATCGAGTCTTTGAACGCAAGTTGCGCCCGAGACCA-TTCGGTCGAGGGCACGCCTGCCTGGGCGTCACGCGTTGCGTCG-CCCCCCCA--ACCCAT--GCCTCC-------GTGCTAG-------GGGC----------------------GG-AATG--------------------------------GGG-----GCGGATGTTGGCCTCCCGT--GCG-TCAACCGCTCGGTTGGGTGAAAAAA-GCGGTCCCCGTCG--CACGGTACCCGACGGTTGGTGGATGACACAT---T--GTTA-------TGTCCCATCGTCTGCCC--------------GGCGCCTCGGAGC----------G--AACCGAC--A---AGACCCA----AGA--ACTTTG-------TCCACCCC---------------------------------------GGTGGGCATCGATTCCTTCT???????????????????????????????????????????????????
	'Tristerix_peytonii|DQ442982|P__Nunez___J__Arque_8287_3632650__MO_'                        ???????????????????????????????????????????????????????????????????????????????????????????????????????????????????????????????????????????????????????????????????????????????????????????????????????????????????????????????????????????????????????????????????????????????????????????GCG-----------------------------------------------------------------------------------------------------------------------ATAAA--C----ATTTACACGACTCTCGGCAACGGATATCTCGGCTCTCGCATCGATGAAGAACGCAGCGAAATGCGATACCTGGTGTGAATTGCAGAATCCCGTGAATCATCGAGTCTTTGAACGCAAGTTGCGCCCGAGGCCA-TTCGGTCGAGGGCACGCCTGCCTGGGCGTCACGCGTTGCGTCG-CCCCCCCA--ACCCAT--GACTCC-------GTGCTAG-------GGGT----------------------GG-AATG--------------------------------GGG-----GCGGATGTTGGCCTCCCGT--GCG-TCACCCGCTCGGTTGGCTGAAATAA-GCGGTCCCCGTCG--CACGGTACCCGACGGTTGGTGGATGACACAT---T--GTTA-------TGTCCCATCGTCTGCCC--------------GGCGCCTCGGAGC----------G--AACCGAC--A---AGACCCA----AGA--ACTTTG-------TCCACCCC---------------------------------------GGTGGGCATCGATTCCTTCT???????????????????????????????????????????????????
	'Tristerix_pubescens|DQ442983|D_N__Smith___M__Buddensiek_11090_3303268__MO_'               ????????????????????????????????????????????????????????????????????????????????????????????????????????????????????????????????????????????????????????????????????????????????????????????????????????????????CGGGGCCTGC-GGAGGAATCCCC---ACGCGCGGATCGG--CAACAAC-A-------ACGAACCCGGCGCGGACCGCGCCAA-GGAAACTTAAAC----AATGAGCACGCTC-CC--GGG--ACCGTC-------------TC-AACG-------ACGGCCCC-TCGGGTTGC--GC---CTCTGCG----------ATAAA--C----ATTTACACGACTCTCGGCAACGGATATCTCGGCTCTCGCATCGATGAAGAACGCAGCGAAATGCGATACCTGGTGTGAATTGCAGAATCCCGTGAATCATCGAGTCTTTGAACGCAAGTTGCGCCCGAGGCCA-TTCGGTCGAGGGCACGCCTGCCTGGGCGTCACGCGTTGCGTCG--CCCCCCA--ACCCAT--GCATCC-------GTGCTAG-------GGGC----------------------GG-AATG--------------------------------GGG-----GCGGATGTTGGCCTCCCGT--GCG-TCA-CCGCTCGGTTGGCTGAAATAA-GCGGTCCCCGTCG--CACGGTACCCGACGGTTGGTGGATGACACAT---T--GTTA-------TGTCCCATCGTCTGCCC--------------GGCGCCTCGGAGC----------G--AACCGAC--A---AGACCCA----AGA--ACTTTG-------TCCACCCC---------------------------------------GGTGGGCATCGATTCCTTCT???????????????????????????????????????????????????
	'Tristerix_pubescens|DQ442984|D_N__Smith_11388_3337809__MO_'                               ??????????ATTGTCCAAACTGCACAGCAGA--GCGA-CCCGCGGACATGTTCTAT---CG-------AT-GGGTGCGGGGACCGG----------GTGAGCTCATCC-------------GGCCC--TCC-------CCCACGCCGGCCCG-TGCGCGG------ATCCT--CCCTCCC----CGCTCGACGC-ATAATCG--TGCGGGGGCCTGC-GGAGGAATCCCC---ACGCGCGGATCGG--CAACAAC-A-------ACGAACCCGGCGCGGACCGCGCCAA-GGAAACTTAAAC----AATGAGCACGCTC-CC--GGG--ACCGTC-------------TC-AACG-------ACGGCCCC-TCGGGTTGC--GC---CTCTGCG----------ATAAA--C----ATTTACACGACTCTCGGCAACGGATATCTCGGCTCTCGCATCGATGAAGAACGCAGCGAAATGCGATACCTGGTGTGAATTGCAGAATCCCGTGAATCATCGAGTCTTTGAACGCAAGTTGCGCCCGAGGCCA-TTCGGTCGAGGGCACGCCTGCCTGGGCGTCACGCGTTGCGTCG-CCCCCCCA--ACCCAT--GCATCC-------GTGCTAG-------GGGC----------------------GG-AATG--------------------------------GGG-----GCGGATGTTGGCCTCCCGT--GCG-TCA-CCGCTCGGTTGGCTGAAATAA-GCGGTCCCCGTCG--CACGGTACCCGACGGTTGGTGGATGACACAT---T--GTTA-------TGTCCCATCGTCTGCCC--------------GGCGCCTCGGAGC----------G--AACCGAC--A---AGACCCA----AGA--ACTTTG-------TCCACCCC---------------------------------------GGTGGGCATCGATTCCTTCT???????????????????????????????????????????????????
	'Tristerix_verticillatus|DQ442971|G__Amico_157__BRCU_'                                     ????????????????????????????CACA--ACGA-CCCGTGGACACGTTCGAT---CG-------AT-GGGCGCGGGGGCCGG----------GCGAGCTCGTCCTCGTCCTGGTCCGGCCCT--CCC-------CCCRCGCCGGCCCG-TG?GCGG------ATCCC-CCCTCACC----CACTCGTCGC-GCGAGCG--CGAAKGGGCCAGC-GA-?AGATCCCC---GTACGGAG-CCGG--CGGCCAC-A-------ACGAACCCGGCGCGGACCGCGCCAA-GGAATCTGAAAC----AAGGAGCATGCTC-CC--GGG--ACCGTC-------------GC-AACG-------ACTGGGCC-TCGGGATGC--AC---CTCTGCG----------AGAAA--A----ACTAACACGACTCTCGGCAACGGATATCTCGGCTCTCGCATCGATGAAGAACGCAGCGAAATGCGATACCTGGTGTGAATTGCAGAATCCCGTGAATCATCGAGTCTTTGAACGCAAGTTGCGCCCGAGGCCA-CTCGGCCGAGGGCACGCCTGCCTGGGCGTCACGCGTTGCGTCG-CCCCCCCA--TCCCAC--GGCCC?-------G???-CG-------GGGT----------------------GG-AATC--------------------------------GGG-----GCGGATGTTGGCCTCCCGC--GCA-TCACCTGCCCGGTTGGCTGAAAATG-GCGGTCTCCGYTG--CACGGGGCTCGACGGTTGGTGGATGACACTC---C--GTTA-------TGTCCCATCGTCCACCC--------------GGCGCATCGGAGC----------G--AGCCGCG--A---AGACCCT----AGA--ACGGTG-------CCCGCCTC---------------------------------------GGCGGGCATCGATTCCTTCT???????????????????????????????????????????????????
	'Tristerix_verticillatus|DQ442972|G__Amico_158__BRCU_'                                     ???????????????????????????????????????CCCGTGGACACGTTCGAT---CC-------AT-GGGCGCGGGGGCCGG----------GCGAGCTCGTCCTCGTCCTGGTCCGGCCCT--CCC-------CCCGCGCCGGCCCG-TGCGCGG------ATCCC-CCCTCACC----CACTCGTCGC-GCGAGCG--CGAAGGGGCCTGC-GA-GAGACCCAC---GTACGGAG-CCGG--CGGCCAC-A-------ACGAACCCGGCGCGGACCGCGCCAA-GGAATCTGAAAC----AAGGAGCATGCTC-CC--GGG--ACCGTC-------------GC-AACG-------ACGGGGCC-TCGGGATGC--AC---CTCTGCG----------AGAAA--A----ACTAACACGACTCTCGGCAACGGATATCTCGGCTCTCGCATCGATGAAGAACGCAGCGAAATGCGATACCTGGTGTGAATTGCAGAATCCCGTGAATCATCGAGTCTTTGAACGCAAGTTGCGCCCGAGGCCA-CTCGGCCGAGGGCACGCCTGCCTGGGCGTCACGCGTTGCGTCG-CCCCCCCA--TCCCAC--GGCCCC-------GCGC-CG-------GGGT----------------------GG-AATC--------------------------------GGG-----GCGGATGTTGGCCTCCCGC--GCA-TCACCTGCCCGGTTGGCTGAAAATG-GCGGTCTCCGCTG--CACGGGGCTCGACGGTTGGTGGATGACACTC---C--GTTA-------TGTCCCATCGTCCACCC--------------GGCGCATCGGAGC----------G--AGCCGCG--A---AGACCCT----AGA--ACGGTG-------CCCGCCTC---------------------------------------GGCGGGCATCGATTCCTTCT???????????????????????????????????????????????????
	'Tristerix_verticillatus|DQ442973|G__Amico_155__BRCU_'                                     ?????????????????????????????????????????????????????CGAT---CG-------AT-GGGCGCGGGGGCCGG----------GC?AGCTCGTCCTCTTCCTGGTCCGGCCCT--CCC-------CCCGCGCCGGCCCG-TGCGCGG------ATCCC-CCCTC?CC----CA?TCGTCGC-GCGAGCG--C?AAGGGGCCTGC-GA-GAGACCC?C---GTACGGAG-CCGG--CGGCCAC-A-------ACGAACCCGGCGCGGACCGCGCCAA-GGAATCTGAAAC----AAGGAGCATGCTC-CC--GGG--ACCGTC-------------GC-AACG-------ACGGGGCC-TCGGGATGC--AC---CTCTGCG----------AGAAA--A----ACTAACACGACTCTCGGCAACGGATATCTCGGCTCTCGCATCGATGAAGAACGCAGCGAAATGCGATACCTGGTGTGAATTGCAGAATCCCGTGAATCATCGAGTCTTTGAACGCAAGTTGCGCCCGAGGCCA-CTCGGCCGAGGGCACGCCTGCCTGGGCGTCACGCGTTGCGTCG-CCCCCCCA--TCCCAC--GGCCCC-------GSTC-CG-------GGGT----------------------GG-AATC--------------------------------GGG-----GCGGATGTTGGCCTCCCGC--GCA-TCACCTGCCCGGTTGGCTGAAAATG-GCGGTCTCCGCTG--CACGGGGCTCGACGGTTGGTGGATGACACTC---C--GTTA-------TGTCCCATCGTCCACCC--------------GGCGCATCGGAGC----------G--AGCCGCG--A---AGACCCT----AGA--ACGGTG-------CCCGCCTC---------------------------------------GGCGGGCATCGATTCCTTCT???????????????????????????????????????????????????
	'Tristerix_verticillatus|DQ442974|G__Amico_154__BRCU_'                                     ????????????????????????????CACA--ACGA-CCCGTGGACACGTTCGAT---CG-------AT-GGGCGCGGGGGCCGG----------GCGAGCTCGTCCTCGTCCTGGTCCGGCCCT--CCC-------CCCGCGCCGGCCCG-TGCGCGG------ATCCC-CCCTCACC----CACTCGTCGC-GCGAGCG--CGAAGGGGCCTGC-GA-GAGACCCAC---GTACGGAG-CCGG--CGGCCAC-A-------ACGAACCCGGCGCGGACCGCGCCAA-GGAATCTGAAAC----AAGGAGCACGCTC-CC--GGG--ACCGTC-------------GC-AACG-------GCGGGGCC-TCGGGATGC--AC---CTCTGCG----------AGAAA--A----ACTAACACGACTCTCGGCAACGGATATCTCGGCTCTCGCATCGATGAAGAACGCAGCGAAATGCGATACCTGGTGTGAATTGCAGAATCCCGTGAATCATCGAGTCTTTGAACGCAAGTTGCGCCCGAGGCCA-CTCGGCCGAGGGCACGCCTGCCTGGGCGTCACGCGTTGCGTCG-CCCCCCCA--TCCCAC--GGCCCC-------GCGC-CG-------GGGT----------------------GG-AATC--------------------------------GGG-----GCGGATGTTGGCCTCCCGC--GCA-TCACCTGCCCGGTTGGCTGAAAATG-GCGGTCTCCGCTG--CACGGGGCTCGACGGTTGGTGGATGACACTC---C--GTTA-------TGTCCCATCGTCCACCC--------------GGCGCATCGGAGC----------G--AGCCGCG--A---AGACCCT----AGA--ACGGTG-------CCCGCCCC---------------------------------------GGCGGGCATCGATTCCTTCT???????????????????????????????????????????????????
	'Desmaria_mutabilis|DQ333852|Calvin_and_Wilson_CL03_07'                                    ?????????????TCGAAACCTGCACAGCAGA--ACGA-CCCGCGGACATGTTAAAT---CG-------AT-GGGCGCGGGGACCGG----------GCGAATCCACAT------TTGTCCGGCCCTTCCGC-------CCCATGTCGGCCCG-TGCGTGG------CTCCCCCCTRTCCC----YTCT-------TTGCGAAATCGACGGGSCTGGC---GGAGGGTCCC---GTACGCGG-CCGG--CGCCAAC-T-------CTGAACCCGGCGCGGACTGCGCCAA-GGAAACTAAAAC----AAGGAGCGTGCTC-CC--GGG--GCCACC-------------GC-AACG-------GTGTGCGT-TCGGGGCGC-------CTCTGTA----------GTAA---C----ATTATAACGACTCTCGGCAACGGATATCTCGGCTCTCGCATCGATGAAGAACGCAGCGAAATGCGATACCTGGTGTGAATTGCAGAATCCCGTGAATCATCGAGTCTTTGAACGCAAGTTGCGCCCGAGACCA-TTAGGTCGAGGGCACGCCTGCCTGGGCGTCACGCGTTGCGTCG-CCCCCCCA-ACCCCAC---------------------G-------GGTT----------------------GG-AGTC--------------------------------GGG-----GCGGATGTTGGCTTCCCGT--GCA-TCACCTGCTCGGCTGGCTGAAAAAAGGCAGTCCCCGTGG--CACGGTACTTGACGGTTGGTGGAAGACACAA---A--GTTT-------TGTCCCATCGTCTCCCC--------------GGCGCCACAGGGC----------G--AGCTGCG--A---TGACCCT----AGA--ACGCTG-------CCCACCTCGG-------------------------------------GGTGGGCATCGATTCCTT?????????????????????????????????????????????????????
	'Notanthera_heterophylla|DQ333855|Calvin_and_Wilson_Cl03_03'                               ?????????????TCGATACCTGCGAAGCAGA--ACGA-CCCGTGGACACGTTCGAA---CG-------ACGGGCGCGGGGA---------------------CGATCCGGGCCCCCGCCC-----------------GCACGCGACGGCCCG--------------------------------CCGTACGCGCGCAGCC---CCCGCTTGCG-----GGGGACACGCCC---GTGCGGGGACGGCGCCAACAACTC--------TGAACCCGGCGCGGACTGCGCCAA-GGAAAATAAAAC----GAGGAGGACGC---TCCCGGG--GCCGTC-------------TCCGTTG-------ACGCGCCC-TCGGGATGC--GG---CTCTGCG----------ATAA---C----ACTATAACGACTCTCGGCAACGGATATCTCGGCTCTCGCATCGATGAAGAACGCAGCGAAATGCGATACCTGGTGTGAATTGCAGAATCCCGTGAATCATCGAGTCTTTGAACGCAAGTTGCGCCCGAGGCCGTTCAGGTCGAGGGCACGCCTGCCTGGGCGTCACGCGTTGCGTCG-CCCCCCCAACC-------CCGCCC------------------GCGGGAT----------------------TGGGACG--------------------------------GGG-----GCGGATGTTGGCCTCCCGT--GCG-TCAGCCGCTCGGTTGGCTGAAATGC-GCAGGCTCCGCGG--CGCGGTTCCCGACGGTTTGTGGATGACACAGAGTT--CCTC-------TGTCCCATCGTCGCGC--------------------------------------CCTGGCTGCG----------------------GAGCGAACTGCGAACGACCCCAGAACGGTGCCGGTTCGATTTGTTTTCATAGATAGATCGGACGGGCGCCG????????????????????????????????????????????????????????????
	'Notanthera_heterophylla|DQ442985|G__Amico_151__BRCU_'                                     ?????????TTTGTCGATACCTGCGAAGCAGA--ACGA-CCCGTGGACACGTTCGAA---CG-------ACGGGCGCGGGGA---------------------CGATCCGGGCCCCCGCCC-----------------GCACGCGACGCCCGC--------------------------------CGTATCGCGCGCAGCC---CCCGCTTGCG-----GGGGACACGCCC---GTACGGGGACGGCGCCAACAACTC--------TGAACCCGGCGCGGACTGCGCCAA-GGAAAATAAAAC----GAGGAGGACGC---TCCCGGG--GCCGTC-------------TCCGTTG-------ACGCGCCC-TCGGGATGC--GG---CTCTGCG----------ATAA---C----ACTATAACGACTCTCGGCAACGGATATCTCGGCTCTCGCATCGATGAAGAACGCAGCGAAATGCGATACCTGGTGTGAATTGCAGAATCCCGTGAATCATCGAGTCTTTGAACGCAAGTTGCGCCCGAGGMCGTTCAGGTCGAGGGCACHCCTGCCTGGGCGTCACGCGTTGCGTCG-CCCCCCTAACC-------CCGCCC------------------GCGGGAT----------------------TGGGACG--------------------------------GGG-----GCGGATGTTGGCCTCCCGT--GCG-TCAGCCGCTCGGTTGGCTGAAATGC-GCAGGCTCCGCGG--CGCGGTTCCCGACGGTTTGTGGATGACACA???????????????????????????????????????????????????????????????????????????????????????????????????????????????????????????????????????????????????????????????????????????????????????????????????????????????????????????????????????????
	'Cladocolea_cupulata|DQ333861|Calvin_and_Wilson_MX03_08'                                   ?????????????TCGAAACCTGCACAGCAGA--ACGA-CCCGTGGACATGTTGATT---CG-------AT-GGGTGTGGGGTCTGG----------GTGAACTCAACC------------AGTCCT--CCC-------CTTATGCCGGCCCG-TTCGWGT------CT------CCTCCC----CACTCGATGC-TTAGGCG--CGATGGGGAATGT--KATGAAGTTGC---GTACGTGG-TCGG--CGCCAAC-C-------ATGAACCCGGCGCGGACTGCGCCAA-GGAGACTAAAAC----AACGAGCATGCCC-CG--AGG--GCCATC-------------GT-ACTG-------ATGTGCTC-TCGGGATGC--AC---CTCTGTG----------ATAATA-C----ATTATAACGACTCTCGGCAACGGATATCTCGGCTCTCGCATCGATGAAGAACGCAGCGAAATGCGATACCTGGTGTGAATTGCAGAATCCCGTGAATCATCGAGTCTTTGAACGCAAGTTGCGCCCAAGACCA-TTCGGTCGAGGGCACGCCTGCCTGGGCGTCTCGCGTTCCGTCG-CCTCACAA--CCCCTT--ACCTGC-------GTAATTG-------GG-T----------------------GGAAACT--------------------------------GAG-----GCGGATGTTGGCTTCCCGT--GCA-TCACCTGCTCGGTTGGTCGAAAAAA-GCAGTCTCCGTGG--CACGGTACTTGACGGTTGGTGGATGACACAA---T--GTTT-------TGTCCCATCGTTATCCC--------------GACACCACAGAGT----------C--AACTGCG--A---TGACCCT----AGA--ACGATG-------TCCACTTC---------------------------------------GGTGGGCATCGATTCC???????????????????????????????????????????????????????
	'Cladocolea_mcvaughii|DQ333860|Calvin_and_Wilson_MX03_09'                                  ?????????????TCGAAACCTGCACAGCAGA--ACGA-CCCGTGGACATGTTGACC---CG-------AT-GGGTGTGGGGTCTGG----------GTGAACTCATCC------------AGTCCT--CCC-------CCTATGCCGACCCG-TGCATGC------CT------CCTCCC----CACTCAGTGC-TCAGGCA--CGATGGGGATTGC--GATGAAGTTRC---GTACGTGG-CCGG--CACCAAC-Y-------GTGAACCCGGCGCGGACTGCGCCAA-GGAAACTGAAAC----AACGAGCATGCCC-CA--AGG--GCCATC-------------GC-ACTG-------ATGTGCTC-TCGGGATGC--AC---CTCTGTG----------ATAATA-C----ATTATAACGACTCTCGGCAACGGATATCTCGGCTCTCGCATCGATGAAGAACGCAGCGAAATGCGATACYTGGTGTGAATTGCAGAATCCCGTGAATCATCGAGTCTTTGAACGCAAGTTGCGCCCAAGACCA-TTCGGTCGAGGGCACGCCTGCCTGGGCGTCACGCGTTGCGTCG-CCTCCCAA--CCCCTC--ACCTGT-------GGGATTG-------GGTT----------------------GGAAATC--------------------------------GAG-----GCGGATGTTGGCTTCCCGT--GCA-TCACTTGCTCGGTTGGTTGAAAAAA-GCAGTATCCGTGG--TTCGGAACCTGACGGTTGGTGGATGACACAA---A--GTTA-------TGTCCCATCGTCTCCCC--------------GACACCACAGAGT----------G--AAYTGCG--A---TGACCCT----AAA--ACGATG-------TTCGCWCC----------------------------------------ACAGACATCGATT?????????????????????????????????????????????????????????
	'Ixocactus_inornus|DQ333858|Calvin_and_Wilson_MX03_04'                                     ?????????????TCGAA?CCTGCACAGCAGA--ACGA-CCCGCGGACATGTTGAAC---TG-------AT-GGGTGCGGGGTCTGA----------GCGAATCCTTCG---------CTCAGTCCTCCCCC-------TATGCCACGGCTCG-TGCGTGG------ATCT--TCCCTCCC----CACTCGAT---ATCAGTG--CGATGGGGCGTTG-CGATGAATCTTC---GTACGCGG-TCGG--TGACAAC-C-------GTGAATCCGGCGCGGATTGCGCCAA-GGAAACCGAAAC----AAGGAGGAAACTC-CC--ATG--GCCATC-------------GC-ACCG-------ATGCGCTC-TTGGGATGTGTAC---CTCTGTGTGAC------AGAAAA-C----ATTATAACGACTCTCGGCAACGGATATCTCGGCTCTCGCATCGATGAAGAACGCAGCGAAATGCGATACCTGGTGTGAATTGCAGAATCCCGTGAATCATCGAGTCTTTGAACGCAAGTTGCGCCCGAGACCG-TCCGGTCGAGGGCACGCCTGCCTGGGCGTCACGCGTCGCGTCG-CCTCCCCACCCCCCCTTCACCTCW-------GGGATCG-------GGCT----------------------GGGAATT--------------------------------GGG-----GCGGATGTTGGCTTCCCGT--GCA-TTACCTGCTCGGTTGGCTGAAAAAA-ATAGCTTCCGTGG--CACGGTACTCGACGGTTGGTGGATGACACAA---A--GTTT-------TGTCCCATCGTCTTCCG--------------GTTGCCATAGAGT----------GAAAACTAAG--T---TGACCCT----AGA--ACGCTG-------TCCATCTC---------------------------------------GCTGGGCATCGATTCCT??????????????????????????????????????????????????????
	'Oryctanthus_occidentalis|DQ333862|Calvin_and_Wilson_CR01_11'                              ?????????????TCGAAACCTGCACAGCAGA--ATGA-CCCGTGGATATGTTGA-C---AG-------AT-GGGTGTGCGGTCTGA----------GTGAATTCACAC------------AGTCCTCCCCC-------CCTATGTCTGCCCG-TGCGTGG------CTTCTATCCCTCCC----CACTCGATGC-TTAGGCG--CGACGGGGCTTGT--GAAGAATTTTC---GCACGCGG-TCGA--CGCCAAC-C-------ATGAACCCGGCGCGGACCGCGCCAA-GGAAACTAAAAA----AAGGAGCATGCTC-CC--AGG--GCCATC-------------GC-ATCG-------ATGGGCACTTTGGGATGC--AC---CTCTGTG----------ATAAAW-T----ATTATAACGACTCTCGGCAACGGATATCTCGGTTCTCGCATCGATGAAGAACGCAGCGAAATGCGATACTTGGTGTGAATTGCAGAATCCCGTGAATCATCGAGTCTTTGAACGCAAGTTGCGCCCGAGACCA-TTCGGTCGAGGGCACGCCTGCTTGGGCGTCACGCGTTGCGTCG-CCTCCCAA--ACCCTT--TCCCTC-------GGGATGG-------GGTT----------------------AGAAATC--------------------------------GGG-----GCGGATGTTGGCTTCCCGT--GTA-TCACTTGCTCGGTTGGCTTAAAAAA-GCAGTCGTTTTGG--CACGGTACTCGACGGTTGGTGGATGACACAG---A--GTAC-------TGTCCCATCGTCTTCCT--------------GGCGCCATAGCGG----------G--AACTGCC--A---TGACCCT----AGA--ACGTTG-------TCCATGTC---------------------------------------GATGGGCATCGATTCYTTC????????????????????????????????????????????????????
	'Phthirusa_pyrifolia|DQ333857|Calvin_and_Wilson_CR01_03'                                   ?????????????TCGAAACCTGCACAGCAGA--ACGA-CCTGTGGACATGTTGAAT---CG-------AT-GGGTGTGGGGCTGAG---------TGAGAATTCATAC------------AGTCCTCC----------CCAATGTCGGCCCG-TGTGTGG------CTCC--TCCATCCC----TCCTCAATGC-TTAGGCGT-GAATGGGGCTTGC--GAAGAATTTTC---ATACGTGG-TCGA--CACCAAC-C-------ATGAACCCGGCGCGGACTGCGCCAA-GGAACTTGAAAC----AAGGAGCATGCTC-CT--AGG--GCCATC-------------CT-ATCG-------ATGTGATC-CTGGGATGC--AC---CTCTGTG----------ATTAAATT----ATTATAACGACTCTCGGCAACGGATATCTCGGCTCTCGCATCGATGAAGAACGCAGCGAAATGCGATACCTGGTGTGAATTGCAGAATCCCGTGAATCATCGAGTCTTTGAACGCAAGTTGCGCCTGAGACCA-TTCGGTCGAGGGCACGCCTGCCTGGGCGTCACGCGTTGCGTCG-CCTCCCAA--CCCCTT--AACTTC-------GAGTTTG-------GGTT----------------------GGAAATC--------------------------------GGG-----GCGGATGTTGGCTTCCCGT--GTA-TCACCTGCTCGGTTGGCTGAAAAAA-GCAGTCGTTTTGG--CACAGTACTCGACGGTTGGTGGATGACACAA---A--GTAT-------TGTCCCATCGTCTTCCT--------------GGCGCCACGAAGT----------G--AACTGCA--G---TGACC-T----AGA--ACGTTG-------TCCACCTC---------------------------------------GTTGGGCATCGATTCCTTC????????????????????????????????????????????????????
	'Psittacanthus_schiedeanus|DQ333859|Calvin_and_Wilson_CR01_09'                             ?????????????TCGAAACCTGCATAGCAGA--ATGA-CCTGTGGACATGTTGATC---TG-------AT-AGGTGTGGGGTTCGG----------GTGTACTTATCC------------CGTACT--CCC-------CCGACGTCGGCCCG-TGCGTGG------GTTC--TCCATTYC----TACCGAATGC-TTAGGCA--TGATAGGGTTTGT--GATGAATTTTC---GTACGTGG-TTTG--CGCCAAC-C-------ATGGACCCGGCGCGGACTGCGCCAA-GGAAGCAAAAAT----AAGGAGAATGCTC-CC--AGG--GCCATC-------------GC-ATGG-------ATGTTCTC-TAGGGATGC--AC---CTCTATA----------ATATGA-C----ATTATAACGACTCTCGGCAACGGATATCTCGGCTCTC????????????????????GAAATGCGATA???GG?GTGAATTGYAGAATCCCGTGAATCATCGAGTCTTTGAACGCAAGTTGCGCCCGAGGCCA-TTTGGTCTAGGGCACGCCTGCCTGGGTGTCACACGTTGTGTAG-CCTCTCAA--CCCCTT--ACCCAT-------GGGATCG-------GGTT----------------------GGMTATG--------------------------------AGT-----GCAGATATTGGCTTCCCGT--GCA-TCACATGCTCGGTTGGTTGAAAAAA-GCAGTCTCCGTGG--CCTGGCACTCGACGGTTGGTGGATGACACAA---A--GTTT-------TGTCCCATCGTCTTTCT--------------AGCAATACAGAGC----------A--TACTGCG--A---TGACCCT----AGA--ATGTTG-------TCCATCTT---------------------------------------GGTGGACATCGATTCCTTC????????????????????????????????????????????????????
	'Struthanthus_orbicularis|DQ333856|Calvin_and_Wilson_CR01_02'                              ?????????????TCGAAGCCTGCACAGCAGA--ACGA-CCCGTGRACATGTTGA-C---CG-------AT-GGGTGCGGGGTCTGG----------GTGAACTCATCC------------GGTCCT--CCC-------CCTATGYCGGCCCG-TGCGTGG------CT------CCTCCT----CACTCGATGC-CTAGGCGCCCGATGGGGATTGC--GATGTCATTGC---GTACGTGG-TTGG--CACCAAC-C-------ATGAACTCGGCGCGGACTGCGCCAA-GGAAACTGAAAC----AACGAGCATGCTC-CG--AGG--GCCATC-------------GT-ATTG-------ATGTGCTC-TCTGGATGC--AC---CTCTGTG----------ATAAAA-C----ATTATAACGACTCTCGGCAACGGATATCTCGGCTCTCGCATCGATGAAGAACGCAGCGAAATGCGATACCTGGTGTGAATTGCAGAATCCCGTGAATCATCGAGTCTTTGAACGCAAGTTGCGCCCGAGACCA-TTCGGTCGAGGGCACGCCTGCCTGGGCGTCACGCGTTGCGTCG-CCTCCCAA--CCCCTC--ACTTGT-------GGGAGTG-------GGCT----------------------GGAAATC--------------------------------GAG-----GCGGATGTTGGCTTCCCGT--GCA-TCACCTGCTCGGTTGGTTGAAAAAA-GCAGTCTCCGTGG--CACGGTGCCTGACGGTTGGTGGATGACACTA---T--GTTT-------TGTCCCATCGTCTTCCC--------------GACACCACAGAGC----------G--AACTGCG--A---TGACCTT----AGA--ACGTTG-------TCCACCTC---------------------------------------RGTGGGCATCGATTCC???????????????????????????????????????????????????????
	'Tripodanthus_acutifolius|DQ333864|Calvin_and_Wilson_AR03_04'                              ?????????????TCGAAACCTGCACAGCAGA--ACGA-CCCGTGGACATGTTGAAM---AG-------AT-GGGTGTGGGGTCTGG----------GTGAATTCATCC------------AGCCCT--CCC-------CCTATGTCGGCCCG-TGCGTGG------CTCC--TCCCTCCC----CACTCGATGC-TTACGTG--CGGTGGTG-TTGC--GATGAATTTTC---GTACGTGG-TCGG--CGCCAAC-C-------TTGAACCCGGCGCGGACTGCGCCAA-GGAAACTAAAAC----AAGGAGCATGCTC-CC--AGG--GCCATC-------------GC-ATCG-------ATGTGCTC-TCGGGATGC--AC---CTCTGTG----------ATGAAA-T----ATTATAACGACTCTCGGCAACGGATATCTCGGCTCTCGCATCGATGAAGAACGCAGCGAAATGCGATACCTGGTGTGAATTGCAGAATCCCGTGAATCATCGAGTCTTTGAACGCAAGTTGCGCCCGAGACCA-TTCGGTTGAGGGCACGCCTGCCTGGGCGTCACGCGTTGCGTCG-CCTCCCAA-CCCCTTT--ACCTCC-------GGGATCG-------GGTT----------------------GG-AATC--------------------------------GGG-----GCGGATGTTGGCTTCCCGT--GCA-TCACCTGCTCGGTTGGCTGAAAAAA-GCAGTATTCGTGG--CACGGTACTCGACGGTTGGTGGAAGACACAA---G--GTTT-------TGTCCCATCGTCTTCCC--------------GGTGCCACAGAGC----------G--AACTGCG--A---TGACCCT----AGA--ACGTTG-------TCCACCTC---------------------------------------GGTGGGCATCGATTCCTTC????????????????????????????????????????????????????
	'Tripodanthus_acutifolius|HM010404|Nickrent_4983'                                          ??????????TTGTCGAAACCTGCACAGCAGA--ACGA-CCTGTGGACATGTTGAAA---AG-------AT-GGGTGTGGGGTCTGG----------GTGAATTCATCC------------AGCCCT--CCC-------CCTATGTCGGCCCG-TGCGTGG------CTCC--TCCCTCCC----CACTCGATGC-TTACGCG--CGGTGGGG-TTGC--GATGAATTTTC---GTACGTGG-TCGG--CGCCAAC-C-------TTGAACCCGGCGCGGACTGCGCCAA-GGAAACTAAAAC----AAGGAGCATGCTC-CC--AGG--GCCATC-------------GC-ATCG-------ATGTGCTC-TCGGGATGC--AC---CTCTGTG----------ATGAAA-C----ATTATAACGACTCTCGGCAACGGATATCTCGGCTCTCGCATCGATGAAGAACGCAGCGAAATGCGATACCTGGTGTGAATTGCAGAATCCCGTGAATCATCGAGTCTTTGAACGCAAGTTGCGCCCGAGACCA-TTCGGTTGAGGGCACGCCTGCCTGGGCGTCACGCGTTGCGTCG-CCTCCCAA-CCCCTTT--ACCTCC-------GGGACCG-------GGTT----------------------GG-AATC--------------------------------GGG-----GCGGATGTTGGCTTCCCGT--GCA-TCACCTGCTCGGTTGGCTGAAAAAA-GCAGTATCTGTGG--CACGGTACTCGACGGTTGGTGGAAGACACAA---A--GTTT-------TGTCCCATCGTCTTCCC--------------GGCGCCACAGAGA----------G--AACTGCG--A---TGACCCT----AGA--ATGTTG-------TCCACCTC---------------------------------------GGTGGGCATCGATTCCTTCTGCGACCCCAGGTCAG????????????????????????????????????
	'Tripodanthus_acutifolius|HM010405|Nickrent_4998'                                          GGAAGGATCATTGTCGAAACCTGCACAGCAGA--ACGA-CCTGTGGACATGTTGAAA---AG-------AT-GGGTGTGGGGTCTGG----------GTGAATTCATCC------------AGCCCT--CCC-------CCTATGTCGGCCCG-TGCGTGG------CTCC--TCCCTCCC----CACTCGATGC-TTACGCG--CGGTGGGG-TTGC--GATGAATTTTC---GTACGTGG-TCGG--CGCCAAC-C-------TTGAACCCGGCGCGGACTGCGCCAA-GGAAACTAAAAC----AAGGAGCATGCTC-CC--AGG--GCCATC-------------GC-ATCG-------ATGTGCTC-TCGGGATGC--AC---CTCTGTG----------ATGAAA-C----ATTATAACGACTCTCGGCAACGGATATCTCGGCTCTCGCATCGATGAAGAACGCAGCGAAATGCGATACCTGGTGTGAATTGCAGAATCCCGTGAATCATCGAGTCTTTGAACGCAAGTTGCGCCCGAGACCA-TTCGGTTGAGGGCACGCCTGCCTGGGCGTCACGCGTTGCGTCG-CCTCCCAA-CCCCTTT--ACCTCC-------GGGACCG-------GGTT----------------------GG-AATC--------------------------------GGG-----GCGGATGTTGGCTTCCCGT--GCA-TCACCTGCTCGGTTGGCTGAAAAAA-GCAGTATCTGTGG--CACGGTACTCGACGGTTGGTGGAAGACACAA---A--GTTT-------TGTCCCATCGTCTTCCC--------------GGCGCCACAGAGA----------G--AACTGCG--A---TGACCCT----AGA--ATGTTG-------TCCACCTC---------------------------------------GGTGGGCATCGATTCCTTCTGCGACCCCAGGTCAGGCGGGGCTACCCGCTGAGTTTAAGCATA????????
	'Tripodanthus_acutifolius|HM010410|Nickrent_5321'                                          ??????????TTGTCGAAACCTGCACAGCAGA--ACGA-CCTGTGGACATGTTGAAA---AG-------AT-GGGTGTGGGGTCTGG----------GTGAATTCATCC------------AGCCCT--CCC-------CSTATGTCGGCCCG-TGCGTGG------CTCC--TCCCTCCC----CACTCGATGC-TTACGTG--CGGTGGGG-TTGC--GATGAATTTTC---GTACGTGG-TCGG--CACCAAC-C-------TTGAACCCRGCGCGGACTGCGCCAA-GGAAACTAAAAT----AAGGAGCATGCTC-CC--AGG--GCCATC-------------GC-ATCG-------ATGTGCTC-TCGGGATGC--AC---CTCTGTG----------ATAAAA-C----ATTATAACGACTCTCGGCAACGGATATCTCGGCTCTCGCATCGATGAAGAACGCAGCGAAATGCGATACCTGGTGTGAATTGCAGAATCCCGTGAATCATCGAGTCTTTGAACGCAAGTTGCGCCCGAGACCA-TTCGGTTGAGGGCACGCCTGCCTGGGCGTCACGCGTTGCGTCG-CCTCCCAA-CCCCTTT--ACCTTT-------GGGATCG-------GGTT----------------------GG-AATC--------------------------------GGG-----GCGGATGTTGGCTTCCCGT--GCA-TCACCTGCTCGGTTGGCTGAAAAAA-GCAGTATTCGTGG--CACGGTACTCGACGGTTGGTGGAAGACACAA---A--GTTT-------TGTCCCATCGTCTTCCC--------------GGCGCCACAGAGC----------G--AACTGCG--A---TGACCCT----AGA--ACGTTG-------TCCACCTC---------------------------------------GGTGGGCATCGATTCCTTCTGCGACCCCAGGTCAGG???????????????????????????????????
	'Tripodanthus_acutifolius|HM010411|Nickrent_5323'                                          ?????????????????????????????????????????????????????????????????????????????????????GG----------GTGAATTCATCC------------AGCCCT--CCC-------CCTATGTCGGCCCG-TGCGTGG------CTCC--TCCCTCCC----CACTCGATGC-TTACGTG--CGGTGGGG-TTGC--GATGAATTTTC---GTACGTGG-TCGG--CACCAAC-C-------TTGAACCCGGCGCGGACTGCGCCAA-GGAAACTAAAAC----AAGGAGCATGCTC-CC--AGG--GCCATC-------------GC-ATCG-------ATGTGCTC-TCGGGATGC--AC---CTCTGTG----------ATAAAA-C----ATTATAACGACTCTCGGCAACGGATATCTCGGCTCTCGCATCGATGAAGAACGCAGCGAAATGCGATACCTGGTGTGAATTGCAGAATCCCGTGAATCATCGAGTCTTTGAACGCAAGTTGCGCCCGAGACCA-TTCGGTTGAGGGCACGCCTGCCTGGGCGTCACGCGTTGCGTCG-CCTCCCAA-CCCCTTT--ACCTTC-------GGGATCG-------GGTT----------------------GG-AATC--------------------------------GGG-----GCGGATGTTGGCTTCCCGT--GCA-TCACCTGCTCGGTTGGCTGAAAAAA-GCAGTATTCGTGG--CACGGTACTCGACGGTTGGTGGAAGACACAA---A--GTTT-------TGTCCCATCGTCTTCCC--------------GGCGCCACAGAGC----------G--AACTGCG--A---TGACCCT----AGA--ACGTTG-------TCCACCTC---------------------------------------GGTGGGCATCGATTCCTTCTGCGACCCC???????????????????????????????????????????
	'Tripodanthus_acutifolius|HM010412|Nickrent_5325'                                          GGAAGGATCATTGTCGAAACCTGCACAGCAGA--ACGA-CCTGTGGACATGTTGAAA---AG-------AT-GGGTGCGGGGTCTGG----------GTGAATTCATCC------------AGCCCT--CCC-------CCTATGTCGGCCCG-TGCGTGG------CTCC--TCCCTCCC----CACTCGATGC-TTACGCG--CGGTGGGG-TTGC--GATGAATTTTC---GTACGTGG-TCGG--CGCCAAC-C-------TTGAACCCGGCGCGGACTGTGCCAA-GGAAACTAAAAC----AAGGAGCATGCTC-CC--AGG--GCCATC-------------GC-ATTG-------ATGTGCTC-TCGGGATGC--AC---CTCTGTC----------ATGAAA-C----ATTATAACGACTCTCGGCAACGGATATCTCGGCTCTCGCATCGATGAAGAACGCAGCGAAATGCGATACCTGGTGTGAATTGCAGAATCCCGTGAATCATCGAGTCTTTGAACGCAAGTTGCGCCCGAGACCA-TTCGGTTGAGGGCACGCCTGCCTGGGCGTCACGCGTTGCGTCG-CCTCCCAACCCCCTTT--ACCTTC-------GGGACCG-------GGTT----------------------GG-AATC--------------------------------GGG-----GCGGATGTTGGCTTCCCGT--GCA-TCACCTGCTCGGTTGGCTGAAAAAA-GCAGTATCCGTGG--CACGGTACTCGACGGTTGGTGGAAGACACAA---A--GTTT-------TGTCCCATCGTCTTCCC--------------GGCGCCACAGAGC----------G--AACTGCG--A---TGACCCT----AGA--ACGTTG-------TCCACCTC---------------------------------------GGTGGGCATCGATTCCTTCTGCGACCCCAGGTCAGGCGGGGCTACCCG???????????????????????
	'Tripodanthus_acutifolius|HM010413|Nickrent_5326'                                          GGAAGGATCATTGTCGAAACCTGCACAGCAGA--ACGA-CCTGTGGACATGTTGAAA---AG-------AT-GGGTGTGGGGTCTGG----------GTGAATTCATCC------------AGCCCT--CCC-------CCTATGTCGGCCTG-TGCGTGG------CTCC--TCCCTCCC----CACTCGATGC-TTACGCG--CGGTGGGG-TTGC--GATGAATTTTC---GTACGTGG-TCGG--CGCCAAC-C-------TTGAACCCGGCGCGGACTGCGCCAA-GGAAACTAAAAC----AAGGAGCATGCTC-CC--AGG--GCCATC-------------GC-ATCG-------ATGTGCTC-TCGGGATGC--AC---CTCTGTC----------ATGAAA-C----ATTATAACGACTCTCGGCAACGGATATCTCGGCTCTCGCATCGATGAAGAACGCAGCGAAATGCGATACCTGGTGTGAATTGCAGAATCCCGTGAATCATCGAGTCTTTGAACGCAAGTTGCGCCCGAGACCA-TTCGGTTGAGGGCACGCCTGCCTGGGCGTCACGCGTTGCGTCG-CCTCCCAA-CCCCTTT--ACCTTC-------GGGACCG-------GGTT----------------------GG-AATC--------------------------------GGG-----GCGGATGTTGGCTTCCCGT--GCA-TCACCTGCTCGGTTGGCTGAAAAAA-GCAGTATCCGTGG--CACGGTACTCGACGGTTGGTGGAAGACACAA---A--GTTT-------TGTCCCATCGTCTTCCC--------------GGCGCCACAGAGC----------G--AACTGCG--A---TGACCCT----AGA--ACGTTG-------TCCACCTC---------------------------------------GGTGGGCATCGATTCCTTCTGCGACCCCAGGTCAGGCGGGGCTACCCGCTGAGTTTAAGCATAT???????
	'Tripodanthus_acutifolius|HM010414|Nickrent_5330'                                          GGAAGGATCATTGTCGAAACCTGCACAGCAGA--ACGA-CCTGTGGACATGTTGAAA---AG-------AT-GGGTGTGGGGTCTAG----------GTGAATTCATCC------------AGCCCT--CCC-------CCTATGTCGGCCCG-TGCGTGG------CTCC--TCCCTCCC----CACTCGATGC-TTACGCG--CGGTGGGG-TTGC--GATGAATTTTC---GTACGTGG-TCGG--GGCCAAC-C-------TTGAACCCGGCACGGACTGTGCCAA-GGAAACTAAAAC----AAGGAGCATGCTC-CC--AGG--GCCATC-------------GC-ATCG-------ATGTGCTC-TCGGGATGC--AC---CTCTGTG----------ATGAAA-C----ATTATAACGACTCTCGGCAACGGATATCTCGGCTCTCGCATCGATGAAGAACGCAGCGAAATGCGATACCTGGTGTGAATTGCAGAATCCCGTGAATCATCGAGTCTTTGAACGCAAGTTGCGCCCGAGACCA-TTCGGTTGAGGGCACGCCTGCCTGGGCGTCACGCGTTGTGTCG-CCTCCCAA-CCCCTTT--ACCTCC-------GGGATCG-------GGTT----------------------GG-AATC--------------------------------GGG-----GCGGATGTTGGCTTCCCGT--GCA-TCACCTGCTCGGTTGGCTGAAAAAA-GCAGTATCCGTGG--CACGGTACTCGACGGTTGGTGGAAGACACAA---A--GTTT-------TGTCCCATCGTCTTCCC--------------GGCGCCACAGAGC----------G--AACTGCG--A---TGACCCT----AGA--ATGTTG-------TCCACCTC---------------------------------------GGTGGGCATCGATTCCTTCTGCGACCCCAGGTCAGGCGGGGCTACCCGCTGAGTTTAAGCATATCA?????
	'Tripodanthus_acutifolius|HM010415|Nickrent_5345'                                          ??????????TTGTCGAAACCTGCACAGCAGA--ACGA-CCCGTGGACATGTTGAAA---AG-------AT-GGGTGTGGGGTCTGG----------GTGAATTCATCC------------AGCCCT--CCC-------CCTATGTCGGCCCG-TGCGTGG------CTCT--TCCCTCCC----CACTCGTTGC-TTAAGTG--CGGTGGGG-TTGC--GATGAATTTTC---GTACGTGG-TCGG--CGCCAAC-C-------TTGAACCCGGCGCGGACTGCGCCAA-GGAAACTAAAAC----AAGGAGCATGCTC-CC--AGG--GCCATC-------------GC-ATTG-------ATGTCCTC-TCGGGATGC--AC---CTCTGTG----------ATGAAA-T----ATTATAACGACTCTCGGCAACGGATATCTCGGCTCTCGCATCGATGAAGAACGCAGCGAAATGCGATACCTGGTGTGAATTGCAGAATCCCGTGAATCATCGAGTCTTTGAACGCAAGTTGCGCCCGAGACCA-TTCGGTTGAGGGCACGCCTGCCTGGGCGTCACGCGTTGCGTCG-CCTCCCAA-CCCCTTT--ACCTYC-------GGGACCG-------GGTT----------------------GG-AATC--------------------------------GGG-----GCGGATGTTGGCTTCCCGT--GCA-TCACCTGCTCGGTTGGCTGAAAAAA-GCAGTATTCGTGG--CACGGTACTCGACGGTTGGTGGAAGACACAA---G--GTTT-------TGTCCYATCGTCTTSCC--------------GGCGCCACAGARY----------G--AACTGCG--A---TGACCCT----AGA--ACGTTG-------TCCACCTC---------------------------------------GGTGGGCATCGATTCCTTCTGCGACCCCAGGTCA?????????????????????????????????????
	'Tripodanthus_acutifolius|HM010416|Nickrent_5346'                                          GGAAGGATCATTGTCGAAACCTGCACAGCAGA--ACGA-CCCGTGGACATGTTGAAA---AG-------AT-GGGTGTGGGGTCTGG----------GTGAATTCATCC------------AGCCCT--CCC-------CCTATGTCGGCCCG-TGCGTGG------CTCT--TCCCTCCC----CACTCGTTGC-TTAAGTG--CGGTGGGG-TTGC--GATGAATTTTY---GTACGTGG-TCGG--CGCCAAC-C-------TTGAACCCGGCGCGGACTGCGCCAA-GGAAACTAAAAC----AAGGAGCATGCTC-CC--AGG--GCCATC-------------GC-ATTG-------ATGTCCTC-TCGGGATGC--AC---CTCTGTR----------ATGAAA-T----ATTATAACGACTCTCGGCAACGGATATCTCGGCTCTCGCATCGATGAAGAACGCAGCGAAATGCGATACCTGGTGTGAATTGCAGAATCCCGTGAATCATCGAGTCTTTGAACGCAAGTTGCGCCCGAGACCA-TTCGGTTGAGGGCACGCCTGCCTGGGCGTCACGCGTTGCGTCG-CCTCCCAA-CCCCTTT--ACCTTC-------GGGACCG-------GGTT----------------------GG-AATC--------------------------------GGG-----GCGGATGTTGGCTTCCCGT--GCA-TCACCTGCTCGGTTGGCTGAAAAAA-GCAGTATTCGTGG--CACGGTACTCGACGGTTGGTGGAAGACACAA---G--GTTT-------TGTCCTATCGTCTTGCC--------------GGCGCCACAGAAT----------G--AACTGCG--A---TGACCCT----AGA--ACGTTG-------TCCACCTC---------------------------------------GGTGGGCATCGATTCCTTCTGCGACCCCAGGTCAGGCGGGGCTACCCGCTGAGTTTAAGCATATCAA????
	'Tripodanthus_acutifolius|HM010417|Nickrent_5349'                                          GGAAGGATCATTGTCGAAACCTGCACAGCAGA--ACGA-CCCGTGGACATGTTGAAA---AG-------AT-GGGTGTGGGGTCTGG----------GTGAATTCATCC------------AGCCCT--CCC-------CATATGTCGGCCCG-TGCGTGG------CTCT--TCCCTCCC----CACTCGTTGC-TTAAGTG--CGGTGGGG-TTGC--GATGAATTTTC---GTACGTGG-TCGG--CGCCAAC-C-------TTGAACCCGGCGCGGACTGCGCCAA-GGAAACTAAAAC----AAGGAGCATGCTC-CC--AGG--GCCATC-------------GC-ATTG-------ATGTCCTC-TCGGGATGC--AC---CTCTGTG----------ATGAAA-T----ATTATAACGACTCTCGGCAACGGATATCTCGGCTCTCGCATCGATGAAGAACGCAGCGAAATGCGATACCTGGTGTGAATTGCAGAATCCCGTGAATCATCGAGTCTTTGAACGCAAGTTGCGCCCGAGACCA-TTCGGTTGAGGGCACGCCTGCCTGGGCGTCACGCGTTGCGTCG-CCTCCCAA-CCCCTTT--ACCTTC-------GGGACCG-------GGTT----------------------GG-AATC--------------------------------GGG-----GCGGATGTTGGCTTCCCGT--GCA-TCACCTGCTCGGTTGGCTGAAAAAA-GCAGTATTCGTGG--CACGGTACTCGACGGTTGGTGGAAGACACAA---G--GTTT-------TGTCCCATCGTCTTCCC--------------GGCGCCACAGAAT----------G--AACTGCG--A---TGACCCT----AGA--ACGTTG-------TCCACCTC---------------------------------------GGTGGGCATCGATTCCTTCTGCGACCCCAGGTCAGGCGGGGCTACCCGCTGAGTTTAAGCATA????????
	'Tripodanthus_acutifolius|HM010418|Nickrent_5350'                                          ?????GATCATTGTCGAAACCTGCACAGCAGA--ACGA-CCTGTGGACATGTTGAAA---AG-------AT-GGGTGCGGGGTCTGG----------GTGAATTCATCC------------AGCCCT--CCC-------CCTATGTCGGCCCG-TGCGTGG------CTCC--TCCCTCCC----CACTCGATGC-TTACGCG--CGGTGGGG-TTGC--GATGAATTTTC---GTACGTGG-TCGG--CGCCAAC-C-------TTGAACCCGGCGCGGACTGTGCCAA-GGAAACTAAAAC----AAGGAGCATGCTC-CC--AGG--GCCATC-------------GC-ATYG-------ATGTGCTC-TCGGGATGC--AC---CTCTGTC----------ATGAAA-C----ATTATAACGACTCTCGGCAACGGATATCTCGGCTCTCGCATCGATGAAGAACGCAGCGAAATGCGATACCTGGTGTGAATTGCAGAATCCCGTGAATCATCGAGTCTTTGAACGCAAGTTGCGCCCGAGACCA-TTCGGTTGAGGGCACGCCTGCCTGGGCGTCACGCGTTGCGTCG-CCTCCCAA-CCCCTTT--ACCTTC-------GGGACCG-------GGTT----------------------GG-AATC--------------------------------GGG-----GCGGATGTTGGCTTCCCGT--GCA-TCACCTGCTCGGTTGGCTGAAAAAA-GCAGTATCCGTGG--CACGGTACTCGACGGTTGGTGGAAGACACAA---A--GTTT-------TGTCCCATCGTCTTCCC--------------GGCGCCACAGAGC----------G--AACTGCG--A---TGACCCT----AGA--ACGTTG-------TCCACCTC---------------------------------------GGTGGGCATCGATTCCTTCTGCGACCCCAGGTCAGGCGGGGCTACCCGCTGAGTTT???????????????
	'Tripodanthus_acutifolius|HM010419|Nickrent_5548'                                          ??????????TTGTCGAAACCTGCACAGCAGA--ACGA-CCCGTGGACATGTTGAAA---AG-------AT-GGGTGTGGGGTCTGG----------GTGAATTCATCC------------AGCCCT--CCC-------CCTATGTCGGCCCG-TGCGTGG------CTCT--TCCCTCCC----CACTCGTTGC-TTAAGTG--CGGTGGGG-TTGC--GATGAATTTTC---GTACGTGG-TCGG--CGCCAAC-C-------TTGAACCCGGCGCGGACTGCGCCAA-GGAAACTAAAAC----AAGGAGCATGCTC-CC--AGG--GCCATC-------------GC-ATTG-------ATGTCCTC-TCGGGATGC--AC---CTCTGTG----------ATGAAA-T----ATTATAACGACTCTCGGCAACGGATATCTCGGCTCTCGCATCGATGAAGAACGCAGCGAAATGCGATACCTGGTGTGAATTGCAGAATCCCGTGAATCATCGAGTCTTTGAACGCAAGTTGCGCCCGAGACCA-TTCGGTTGAGGGCACGCCTGCCTGGGCGTCACGCGTTGCGTCG-CCTCCCAA-CCCCTTT--ACCTTC-------GGGACCG-------GGTT----------------------GG-AATC--------------------------------GGG-----GCGGATGTTGGCTTCCCGT--GCA-TCACCTGCTCGGTTGGCTGAAAAAA-GCAGTATTCGTGG--CACGGTACTCGACGGTTGGTGGAAGACACAA---G--GTTT-------TGTCCTATCGTCTTGCC--------------GGCGCCACAGAAT----------G--AAMTGCG--A---TGACCCT----AGA--ACGTTG-------TCCACCTC---------------------------------------GGTGGGCATCGATTCCTTCTGCGACCCCAGGTC??????????????????????????????????????
	'Tripodanthus_acutifolius|HM010421|Nickrent_5550'                                          GGAAGGATCATTGTCGAAACCTGCACAGCAGA--ACGA-CCTGTGGACATGTTGAAA---AG-------AT-GGGTGTGGGGTCTGG----------GTGAATTCATCC------------AGCCCT--CCC-------CCTATGTCGGCCTG-TGCGTGG------CTCC--TCCCTCCC----CACTCGATGC-TTACGCG--CGGTGGGG-TTGC--GATGAATTTTC---GTACGTGG-TCGG--CGCCAAC-C-------TTGAACCCGGCGCGGACTGCGCCAA-GGAAACTAAAAC----AAGGAGCATGCTC-CC--AGG--GCCATC-------------GC-ATCG-------ATGTGCTC-TCGGGATGC--AC---CTCTGTC----------ATGAAA-C----ATTATAACGACTCTCGGCAACGGATATCTCGGCTCTCGCATCGATGAAGAACGCAGCGAAATGCGATACCTGGTGTGAATTGCAGAATCCCGTGAATCATCGAGTCTTTGAACGCAAGTTGCGCCCGAGACCA-TTCGGTTGAGGGCACGCCTGCCTGGGCGTCACGCGTTGCGTCG-CCTCCCAA-CCCCTTT--ACCTTC-------GGGACCG-------GGTT----------------------GG-AATC--------------------------------GGG-----GCGGATGTTGGCTTCCCGT--GCA-TCACCTGCTCGGTTGGCTGAAAAAA-GCAGTATCCGTGG--CACGGTACTCGACGGTTGGTGGAAGACACAA---A--GTTT-------TGTCCCATCGTCTTCCC--------------GGCGCCACAGAGC----------G--AACTGCG--A---TGACCCT----AGA--ACGTTG-------TCCACCTC---------------------------------------GGTGGGCATCGATTCCTTCTGCGACCCCAGGTCAGGCGGGGCTACCCGCTGAGTTTAAGCATA????????
	'Tripodanthus_acutifolius|HM010422|Nickrent_5551'                                          GGAAGGATCATTGTCGAAACCTGCACAGCAGA--ACGA-CCTGTGGACATGTTGAAA---AG-------AT-GGGTGTGGGGTCTGG----------GTGAATTCATCC------------AGCCCT--CCC-------CCTATGTCGGCCTG-TGCGTGG------CTCC--TCCCTCCC----CACTCGATGC-TTACGYG--CGGTGGGG-TTGC--GATGAATTTTC---GTACGTGG-TCGG--CGCCAAC-C-------TTGAACCCGGCGCGGACTGCGCCAA-GGAAACTAAAAC----AAGGAGCATGCTC-CC--AGG--GCCATC-------------GC-ATCG-------ATGTGCTC-TCGGGATGC--AC---CTCTGTC----------ATGAAA-C----ATTATAACGACTCTCGGCAACGGATATCTCGGCTCTCGCATCGATGAAGAACGCAGCGAAATGCGATACCTGGTGTGAATTGCAGAATCCCGTGAATCATCGAGTCTTTGAACGCAAGTTGCGCCCGAGACCA-TTCGGTTGAGGGCACGCCTGCCTGGGCGTCACGCGTTGCGTCG-CCTCCCAA-CCCCTTT--ACCTTC-------GGGACCG-------GGTT----------------------GG-AATC--------------------------------GGG-----GCGGATGTTGGCTTCCCGT--GCA-TCACCTGCTCGGTTGGCTGAAAAAA-GCAGTATCCGTGG--CACGGTACTCGACGGTTGGTGGAAGACACAA---A--GTTT-------TGTCCCATCGTCTTCCC--------------GGCGCCACAGAGC----------G--AACTGCG--A---TGACCCT----AGA--ACGTTG-------TCCACCTC---------------------------------------GGTGGGCATCGATTCCTTCTGCGACCCCAGGTCA?????????????????????????????????????
	'Tripodanthus_belmirensis|HM010406|Nickrent_5050'                                          ?????????????????????TGC?C?GCAGA--ACGA-CCTGTGGACATGTTGAAC---CG-------AT-GGGTGTGGGGTCTGG----------GTGAACTCATCC------------AGCCCT--CCC-------CCTATGTCGGCCCG-TGCGTGG------TTCC--TCCCTCCC----CATTCGATGC-TTAGGCG--CGGTGGGGCTTGC--GATGAATTTTC---GTATGTGG-TCGG--CGCCAAC-C-------ATGAATCCGGCGCGGACTGCGCCAA-GGAAACTAAAAC----AAGGAGCATGCTC-CC--AGG--GCCATC-------------GC-ATCG-------ATGTGCTC-TCGGGATGC--AC---CTCTGTG----------ATAAAA-C----ATTATAACGACTCTCGGCAACGGATATCTCGGCTCTCGCATCGATGAAGAACGCAGCGAAATGCGATACCTGGTGTGAATTGCAGAATCCCGTGAATCATCGAGTCTTTGAACGCAAGTTGCGCCCGAGACCA-TTCGGTTGAGGGCACGCCTGCCTGGGCGTCACGCGTTGCGTCG-CCTCCTAA--CCCCTT--ACCTCC-------GGGACTG-------GGTT----------------------GG-AATC--------------------------------GGG-----GCGGATGTTGGCTTCCCGT--GCA-TCACCTGCTCGGTTGGCTGAAAAAA-GCAGTCTCCGTGG--CACGGTACTCGACGGTTGGTGGAAGACACAA---A--GTTT-------TGTCCCATCGTCTTTCC--------------GGCGCCACAGAGC----------G--AACTGCG--A---TGACCCT----AGA--ATGTTG-------TCCATCTC---------------------------------------GGTGGGCATCGATTCCTTCTGCGACCCCAGGTCAGGCGGGGCTACCCGCT?????????????????????
	'Tripodanthus_flagellaris|DQ333863|Calvin_and_Wilson_AR03_10'                              ?????????????TSGAAGCTTGCACAGCAGT--ACGA-CCCGCGGACATGTTGAAC---CG-------AT-GGGCGCGGGGGCTGG-----------------------------------GCCCT--CCC-------CTTTCGTCGGCCCG-TGCGTGG------CTCC--TCCCTCCC----CGCCCGATGCTTTACGCG--CGGTGGGGCTTGC--GATGAGTCYTC---GTGCGCGG-CCGG--CACCGAC-C-------TCGAACTCGGCGCGGATTGCGCCAA-GGAAACCGAAAC----AAGGAGCATGCTC-CC--AGG--GCCGTC-------------GC-GCCG-------ATGTGCCC-TCGGGATGC--AC---CTCTGCG----------ATAAAA-C----GTTATAACGACTCTCGGCAACGGATATCTCGGCTCTCGCATCGATGAAGAACGCAGCGAAATGCGATACCTGGTGTGAATTGCAGAATCCCGTGAATCATCGAGTCTTTGAACGCAAGTTGCGCCCGAGACCA-TTCGGTCGAGGGCACGCCTGCCTGGGCGTCACGCGTTGCGTCG-CCTCCCAC--CCCCTT--WCCTCC-------GGGATCG-------GGGT----------------------GG-AGCG--------------------------------GGG-----GCGGATGTTGGCTTCCCGT--GCG-TTGCACGCTCGGTTGGCCGAAACAA-GCAGTGTCCGCGG--CACGGTACACGACGGTTGGTGGAAGACACAA---A--GTTT-------TGTCCCATCGTCCTGCC--------------GGCGCCACGGAGC----------G--AGCTGCG--A---TGACCCT----AGA--ACGCTG-------TCCACCTC---------------------------------------GGTGGGCATCGATTCCTTC????????????????????????????????????????????????????
	'Tripodanthus_flagellaris|HM010407|Nickrent_5204'                                          GGAAGGATCATTGTCGAAGCCTGCACAGCAGT--ACGA-CCCGCGGACATGTTGAAC---CG-------ATGGGGCGCGGGGGCCTG----------G------------------------GCCCT--CCC-------CCTTCGTCGGCCCG-TGCGTGG------CTCC--TCCCTCCC----CGCCCGATGCTTTACGCG--CGGTGGGGCTTGC--GATGAGTCCTC---GTGCGCGG-CCGG--CACCGAC-C-------TCGAACTCGGCGCGGACTGCGCCAA-GGAAACCGAAAC----AAGGAGCATGCTC-CC--AGG--GCCGTC-------------GC-GCCG-------ATGTGCCC-TCGGGATGC--AC---CTCTGCG----------ATAAAA-C----GTTATAACGACTCTCGGCAACGGATATCTCGGCTCTCGCATCGATGAAGAACGCAGCGAAATGCGATACCTGGTGTGAATTGCAGAATCCCGTGAATCATCGAGTCTTTGAACGCAAGTTGCGCCCGAGACCA-TTCGGTCGAGGGCACGCCTGCCTGGGCGTCACGCGTTGCGTCG-CCTCCCAA-CCCCTTT--ACCTCC-------GGGATCG-------GGGT----------------------GG-AGCG--------------------------------GGG-----GCGGATGTTGGCTTCCCGT--GCG-TTGCACGCTCGGTTGGCCGAAACAA-GCAGTGTCCGCGG--CACGGTACACGACGGTTGGTGGAAGACACAA---A--GTTT-------TGTCCCATCGTCCTGCC--------------GGCGCCACGGAGC----------G--AGCTGCG--A---TGACCCT----AGA--ACGCTG-------TCCACCTC---------------------------------------GGTGGGCATCGATTCCTTCTGCGACCCCAGGTCAGGCGGGGCTACCCGCTGAGTTTAAGCATATC??????
	'Tripodanthus_flagellaris|HM010408|Nickrent_5210'                                          ??????????TTGTCGAAGCCTGCACAGCAGT--ACGA-CCCGCGGACATGTTGAAC---CG-------ATGGGGCGCGGGGGCCTG----------G------------------------GCCCT--CCC-------CCTTCGTCGGCCCG-TGCGTGG------CTCC--TCCCTCCC----CGCCCGATGCTTTACGCG--CGGTGGGGCTTGC--GATGAGTCCTC---GTGCGCGG-CCGG--CACCGAC-C-------TCGAACTCGGCGCGGACTGCGCCAA-GGAAACCGAAAC----AAGGAGCATGCTC-CC--AGG--GCCGTC-------------GC-GCCG-------ATGTGCCC-TCGGGATGC--AC---CTCTGCG----------ATAAAA-C----GTTATAACGACTCTCGGCAACGGATATCTCGGCTCTCGCATCGATGAAGAACGCAGCGAAATGCGATACCTGGTGTGAATTGCAGAATCCCGTGAATCATCGAGTCTTTGAACGCAAGTTGCGCCCGAGACCA-TTCGGTCGAGGGCACGCCTGCCTGGGCGTCACGCGTTGCGTCG-CCTCCCAA-CCCCTTT--ACCTCC-------GGGATCG-------GGGT----------------------GG-AGCG--------------------------------GGG-----GCGGATGTTGGCTTCCCGT--GCG-TTGCACGCTCGGTTGGCCGAAACAA-GCAGTGTCCGCGG--CACGGTACACGACGGTTGGTGGAAGACACAA---A--GTTT-------TGTCCCATCGTCCTGCC--------------GGCGCCACGGAGC----------G--AGCTGCG--A---TGACCCT----AGA--ACGCTG-------TCCACCTC---------------------------------------GGTGGGCATCGATTCCTTCTGCGACCCCAGGTCAGG???????????????????????????????????
	'Tripodanthus_flagellaris|HM010409|Nickrent_5211'                                          GGAAGGATCATTGTCGAAGCCTGCACAGCAGT--ACGA-CCCGCGGACATGTTGAAC---CG-------ATGGGGCGCGGGGGCCTG----------G------------------------GCCCT--CCC-------CCTTCGTCGGCCCG-TGCGTGG------CTCC--TCCCTCCC----CGCCCGATGCTTTACGCG--CGGTGGGGCTTGC--GATGAGTCCTC---GTGCGCGG-CCGG--CACCGAC-C-------TCGAACTCGGCGCGGACTGCGCCAA-GGAAACCGAAAC----AAGGAGCATGCTC-CC--AGG--GCCGTC-------------GC-GCCG-------ATGTGCCC-TCGGGATGC--AC---CTCTGCG----------ATAAAA-C----GTTATAACGACTCTCGGCAACGGATATCTCGGCTCTCGCATCGATGAAGAACGCAGCGAAATGCGATACCTGGTGTGAATTGCAGAATCCCGTGAATCATCGAGTCTTTGAACGCAAGTTGCGCCCGAGACCA-TTCGGTCGAGGGCACGCCTGCCTGGGCGTCACGCGTTGCGTCG-CCTCCCAA-CCCCTTT--ACCTCC-------GGGATCG-------GGGT----------------------GG-AGCG--------------------------------GGG-----GCGGATGTTGGCTTCCCGT--GCG-TTGCACGCTCGGTTGGCCGAAACAA-GCAGTGTCCGCGG--CACGGTACACGACGGTTGGTGGAAGACACAA---A--GTTT-------TGTCCCATCGTCCTGCC--------------GGCGCCACGGAGC----------G--AGCTGCG--A---TGACCCT----AGA--ACGCTG-------TCCACCTC---------------------------------------GGTGGGCATCGATTCCTTCTGCGACCCCAGGTCAGGCGGGGCTACCCGCTGAGTTTAAGC???????????
	'Tripodanthus_flagellaris|HM010420|Nickrent_5549'                                          GGAAGGATCATTGTCGAAGCCTGCACAGCAGT--ACGA-CCCGCGGACATGTTGAAC---CG-------ATGGGGCGCGGGGGCCTG----------G------------------------SCCCT--CCC-------CCTTCGTCGGCCCG-TGCGTGG------CTCC--TCCCTCCS----CGCCCGATGCTTTACGCG--CGGTGGGGCTTGC--GATGAGTCCTC---GTGCGCGG-CCGG--CACCGAC-C-------TCGAACTCGGCGCGGACTGCGCCAA-GGAAACCGAAAC----AAGGAGCATGCTC-CC--AGG--GCCGTC-------------GC-GCCG-------ATGTGCCC-TCGGGATGC--AC---CTCTGCG----------ATAAAA-C----GTTATAACGACTCTCGGCAACGGATATCTCGGCTCTCGCATCGATGAAGAACGCAGCGAAATGCGATACCTGGTGTGAATTGCAGAATCCCGTGAATCATCGAGTCTTTGAACGCAAGTTGCGCCCGAGACCA-TTCGGTCGAGGGCACGCCTGCCTGGGCGTCACGCGTTGCGTCG-CCTCCCAA-CCCCTTT--ACCTCC-------GGGATCG-------GGGT----------------------GG-AGCG--------------------------------GGG-----GCGGATGTTGGCTTCCCGT--GCG-TTGCACGCTCGGTTGGCCGAAACAA-GCAGTGTCCGCGG--CACGGTACACGACGGTTGGTGGAAGACACAA---A--GTTT-------TGTCCCATCGTCCTGCC--------------GGCGCCACGGAGC----------G--AGCTGCG--A---TGACCCT----AGA--ACGCTG-------TCCACCTC---------------------------------------GGTGGGCATCGATTCCTTCTGCGACCCCAGGTCAGGCGGGGCTACCCGCTGAGTTTAAGCA??????????
	'Tripodanthus_flagellaris|HM010423|Nickrent_5552'                                          ??AAGGATCATTGTCGAAGCCTGCACAGCAGT--ACGA-CCCGCGGACATGTTGAAC---CG-------ATGGGGCGCGGGGGCCTG----------G------------------------GCCCT--CCC-------CCTTCGTCGGCCCG-TGCGTGG------CTCC--TCCCTCCC----CGCCCGATGCTTTACGCG--CGGTGGGGCTTGC--GATGAGTCCTC---GTGCGCGG-CCGG--CACCGAC-C-------TCGAACTCGGCGCGGACTGCGCCAA-GGAAACCGAAAC----AAGGAGCATGCTC-CC--AGG--GCCGTC-------------GC-GCCG-------ATGTGCCC-TCGGGATGC--AC---CTCTGCG----------ATAAAA-C----GTTATAACGACTCTCGGCAACGGATATCTCGGCTCTCGCATCGATGAAGAACGCAGCGAAATGCGATACCTGGTGTGAATTGCAGAATCCCGTGAATCATCGAGTCTTTGAACGCAAGTTGCGCCCGAGACCA-TTCGGTCGAGGGCACGCCTGCCTGGGCGTCACGCGTTGCGTCG-CCTCCCAA-CCCCTTT--ACCTCC-------GGGATCG-------GGGT----------------------GG-AGCG--------------------------------GGG-----GCGGATGTTGGCTTCCCGT--GCG-TTGCACGCTCGGTTGGCCGAAACAA-GCAGTGTCCGCGG--CACGGTACACGACGGTTGGTGGAAGACACAA---A--GTTT-------TGTCCCATCGTCCTGCC--------------GGCGCCACGGAGC----------G--AGCTGCG--A---TGACCCT----AGA--ACGCTG-------TCCACCTC---------------------------------------GGTGGGCATCGATTCCTTCTGCGACCCCAGGTCAGG???????????????????????????????????
	'Tripodanthus_flagellaris|HM010424|Nickrent_5553'                                          GGAAGGATCATTGTCGAAGCCTGCACAGCAGT--ACGA-CCCGCGGACATGTTGAAC---CG-------ATGGGGCGCGGGGGCCTG----------G------------------------GCCCT--CCC-------CCTTCGTCGGCCCG-TGCGTGG------CTCC--TCCCTCCC----CGCCCGATGCTTTACGCG--CGGTGGGGCTTGC--GATGAGTCCTC---GTGCGCGG-CCGG--CACCGAC-C-------TCGAACTCGGCGCGGACTGCGCCAA-GGAAACCGAAAC----AAGGAGCATGCTC-CC--AGG--GCCGTC-------------GC-GCCG-------ATGTGCCC-TCGGGATGC--AC---CTCTGCG----------ATAAAA-C----GTTATAACGACTCTCGGCAACGGATATCTCGGCTCTCGCATCGATGAAGAACGCAGCGAAATGCGATACCTGGTGTGAATTGCAGAATCCCGTGAATCATCGAGTCTTTGAACGCAAGTTGCGCCCGAGACCA-TTCGGTCGAGGGCACGCCTGCCTGGGCGTCACGCGTTGCGTCG-CCTCCCAA-CCCCTTT--ACCTCC-------GGGATCG-------GGGT----------------------GG-AGCG--------------------------------GGG-----GCGGATGTTGGCTTCCCGT--GCG-TTGCACGCTCGGTTGGCCGAAACAA-GCAGTGTCCGCGG--CACGGTACACGACGGTTGGTGGAAGACACAA---A--GTTT-------TGTCCCATCGTCCTGCC--------------GGCGCCACGGAGC----------G--AKCTGCG--A---TGACCCT----AGA--ACGCTG-------TCCACCTC---------------------------------------GGTGGGCATCGATTCCTTCTGCGACCCCA??????????????????????????????????????????
	'Tupeia_antarctica|DQ333850|Calvin_and_Wilson_NZ98_02'                                     ?????????????TCGAAACCTGCACAGCARA--ACGA-CCCGCGGACATGTTTAAT---CG-------RT-GGGTGCGGGGGCCGG----------GCRATTTCGGCC------------GGCCTCGCCCC-------CACTTGTCGGCCCG-TGCGTGG------CGCC--TCCCTCCCTCCCCGCT----------------CGACGGGGCGTTG--GGCGGAGTCCC---GCGCGCGG-CCGG--CTCCAAC-T-------ATGAACCCGGCGCGGACTGCGCCAA-GGAAACTAAAAC----AATGAGCGCGCTC-CC--GGG--GCAGCC-------------GC-AACG-------GCGCGCCA-TCGGGACGCA-AA---CTCTGTG----------ATAA---C----ATTATAACGACTCTCGGCAACGGATATCTCGGCTCTCGCATCGATGAAGAACGCAGCGAAATGCGATACCTGGTGTGAATTGCAGAATCCCGTGAATCATCGAGTCTTTGAACGCAAGTTGCGCCCGAGGCCA-TTAGGTCGAGGGCACGCCTGCCTGGGCGTCACGCGTTGCGTCG-CCTCCCCC-ACCCCGT--GCCTCC-------GGGCGCG-------GGCT----------------------GT-GATC--------------------------------GGG-----GCGGATGTTGGCTTCCCGT--GCA-TCCCCTGCACGGTTGGCTGAAAAAA-GCAGTCTCCGTGG--CACGGTACTCGACGGTTGGTGGATGACACAC---T--GTTA-------TGTCCCATCGTCTTTTC--------------GGCGCCCCGGAGC----------G--AGCTGCG--A---TGACCCT----AGA--ACGATG-------TCCACCTC---------------------------------------GGTGGGCATCGATTCC???????????????????????????????????????????????????????

;


END;

BEGIN LABELS;
	TAXAGROUPLABEL Elytrantheae COLOR = (RGB 0.03529412 1.0 0.03529412) ;
	TAXAGROUPLABEL Gaiadendreae COLOR = (RGB 0.03529412 1.0 0.61176471) ;
	TAXAGROUPLABEL 'Lorantheae:Amyeminae' COLOR = (RGB 1.0 1.0 0.03529412) ;
	TAXAGROUPLABEL 'Lorantheae:Dendrophthoinae' COLOR = (RGB 1.0 0.81176471 0.06666667) ;
	TAXAGROUPLABEL 'Lorantheae:Emelianthinae' COLOR = (RGB 1.0 0.63921569 0.10196078) ;
	TAXAGROUPLABEL 'Lorantheae:Ileostylinae' COLOR = (RGB 1.0 0.47843137 0.13333333) ;
	TAXAGROUPLABEL 'Lorantheae:Loranthinae' COLOR = (RGB 1.0 0.27843137 0.10196078) ;
	TAXAGROUPLABEL 'Lorantheae:Scurrulinae' COLOR = (RGB 1.0 0.03529412 0.03529412) ;
	TAXAGROUPLABEL 'Lorantheae:Tapinanthinae' COLOR = (RGB 0.63529412 0.01960784 0.01960784) ;
	TAXAGROUPLABEL Nuytsieae COLOR = (RGB 1.0 0.03529412 1.0) ;
	TAXAGROUPLABEL 'Psittacantheae:Ligarinae' COLOR = (RGB 0.41960784 0.03529412 1.0) ;
	TAXAGROUPLABEL 'Psittacantheae:Notantherinae' COLOR = (RGB 0.03529412 0.03529412 1.0) ;
	TAXAGROUPLABEL 'Psittacantheae:Psittacanthinae' COLOR = (RGB 0.03529412 0.41960784 1.0) ;
	TAXAGROUPLABEL 'Psittacantheae:Tupeinae' COLOR = (RGB 0.03529412 0.80784314 1.0) ;

	CHARGROUPLABEL 18S_rDNA COLOR = (RGB 1.0 0.03529412 0.03529412) ;
	CHARGROUPLABEL ITS1 COLOR = (RGB 1.0 1.0 0.03529412) ;
	CHARGROUPLABEL 5.8S_rDNA COLOR = (RGB 1.0 0.03529412 0.03529412) ;
	CHARGROUPLABEL ITS2 COLOR = (RGB 1.0 1.0 0.03529412) ;
	CHARGROUPLABEL 25S_rDNA COLOR = (RGB 1.0 0.03529412 0.03529412) ;


END;

BEGIN SETS;
	TAXPARTITION * UNTITLED  =  Elytrantheae :  1 -  9, Gaiadendreae :  10 -  12, 'Lorantheae:Amyeminae' :  13 -  20, 'Lorantheae:Dendrophthoinae' :  21 -  23, 'Lorantheae:Emelianthinae' :  24 -  25, 'Lorantheae:Ileostylinae' :  26 -  31, 'Lorantheae:Loranthinae' :  32 -  34, 'Lorantheae:Scurrulinae' :  35 -  36, 'Lorantheae:Tapinanthinae' :  37 -  40, Nuytsieae :  41 -  42, 'Psittacantheae:Ligarinae' :  43 -  65, 'Psittacantheae:Notantherinae' :  66 -  68, 'Psittacantheae:Psittacanthinae' :  69 -  98, 'Psittacantheae:Tupeinae' :  99;

	CHARPARTITION * UNTITLED  =  18S_rDNA :  1 -  13, ITS1 :  14 -  421, 5.8S_rDNA :  422 -  585, ITS2 :  586 -  993, 25S_rDNA :  994 -  1044;

END;

BEGIN ASSUMPTIONS;
	TYPESET * UNTITLED   =  unord:  1 -  1044;

END;

BEGIN NOTES;

	SUT   TAXA = Taxa TAXON = 21 NAME = color INTEGER = 6;
	SUT   TAXA = Taxa TAXON = 23 NAME = color INTEGER = 6;
	SUT   TAXA = Taxa TAXON = 67 NAME = color INTEGER = 6;
	SUT   TAXA = Taxa TAXON = 74 NAME = color INTEGER = 6;

END;

BEGIN CODONS;
	CODESET * UNTITLED   =  universal:  1 -  1044;


END;

BEGIN MESQUITECHARMODELS;
	ProbModelSet * UNTITLED   =  'Jukes-Cantor':  1 -  1044;
END;

Begin MESQUITE;
		MESQUITESCRIPTVERSION 2;
		TITLE AUTO;
		tell ProjectCoordinator;
		timeSaved 1394009697744;
		getEmployee #mesquite.minimal.ManageTaxa.ManageTaxa;
		tell It;
			setID 0 391745436734471600;
			tell It;
				setDefaultOrder  0 1 2 3 4 5 6 7 8 9 10 11 12 13 14 15 16 17 18 19 20 21 22 23 24 25 26 27 28 29 30 31 32 33 34 36 37 38 39 40 41 42 43 44 45 46 47 48 49 50 51 52 53 54 55 56 57 58 59 60 61 62 63 64 65 68 70 71 66 67 69 72 73 74 75 76 77 78 79 80 81 82 83 84 85 86 87 88 89 90 91 92 93 94 95 96 97 98 99;
				attachments ;
			endTell;
		endTell;
		getEmployee #mesquite.charMatrices.ManageCharacters.ManageCharacters;
		tell It;
			setID 0 7716076312586209962;
			mqVersion 275;
			checksumv 0 3 2181806631 null  getNumChars 1044 numChars 1044 getNumTaxa 99 numTaxa 99   short true   bits 3458764513820540943   states 15   sumSquaresStatesOnly 1200930.0 sumSquares -7.90904152160297E20 longCompressibleToShort false usingShortMatrix true   NumFiles 1 NumMatrices 1;
			mqVersion;
		endTell;
		getWindow;
		tell It;
			suppress;
			setResourcesState false false 257;
			setPopoutState 400;
			setExplanationSize 0;
			setAnnotationSize 0;
			setFontIncAnnot 0;
			setFontIncExp 0;
			setSize 1600 782;
			setLocation -8 0;
			setFont SanSerif;
			setFontSize 10;
			getToolPalette;
			tell It;
			endTell;
			desuppress;
		endTell;
		getEmployee  #mesquite.minimal.ManageTaxa.ManageTaxa;
		tell It;
			showTaxa #391745436734471600 #mesquite.lists.TaxonList.TaxonList;
			tell It;
				setTaxa #391745436734471600;
				getWindow;
				tell It;
					newAssistant  #mesquite.lists.DefaultTaxaOrder.DefaultTaxaOrder;
					newAssistant  #mesquite.lists.TaxonListCurrPartition.TaxonListCurrPartition;
					getTable;
					tell It;
						columnWidth 1 141;
					endTell;
					setExplanationSize 30;
					setAnnotationSize 20;
					setFontIncAnnot 0;
					setFontIncExp 0;
					setSize 1343 715;
					setLocation -8 0;
					setFont SanSerif;
					setFontSize 10;
					getToolPalette;
					tell It;
						setTool mesquite.lists.TaxonList.TaxonListWindow.ibeam;
					endTell;
				endTell;
				showWindow;
				getEmployee #mesquite.lists.ColorTaxon.ColorTaxon;
				tell It;
					setColor Red;
					removeColor off;
				endTell;
				getEmployee #mesquite.lists.TaxonListAnnotPanel.TaxonListAnnotPanel;
				tell It;
					togglePanel off;
				endTell;
			endTell;
		endTell;
		getEmployee  #mesquite.charMatrices.BasicDataWindowCoord.BasicDataWindowCoord;
		tell It;
			showDataWindow #7716076312586209962 #mesquite.charMatrices.BasicDataWindowMaker.BasicDataWindowMaker;
			tell It;
				getWindow;
				tell It;
					setExplanationSize 30;
					setAnnotationSize 20;
					setFontIncAnnot 0;
					setFontIncExp 0;
					setSize 1343 715;
					setLocation -8 0;
					setFont SanSerif;
					setFontSize 10;
					getToolPalette;
					tell It;
						setTool mesquite.charMatrices.DataPainter.DataPainter.fill;
					endTell;
					setActive;
					setTool mesquite.charMatrices.DataPainter.DataPainter.fill;
					colorCells  #mesquite.charMatrices.ColorByState.ColorByState;
				tell It;
					setStateLimit 9;
					toggleUniformMaximum on;
				endTell;
					colorRowNames  #mesquite.charMatrices.ColorCells.ColorCells;
				tell It;
					setColor Orange;
					removeColor off;
				endTell;
					colorColumnNames  #mesquite.charMatrices.CharGroupColor.CharGroupColor;
					colorText  #mesquite.charMatrices.NoColor.NoColor;
					setBackground White;
					toggleShowNames on;
					toggleShowTaxonNames on;
					toggleTight off;
					toggleThinRows on;
					toggleShowChanges off;
					toggleSeparateLines off;
					toggleShowStates on;
					toggleAutoWCharNames off;
					toggleAutoTaxonNames off;
					toggleShowDefaultCharNames off;
					toggleConstrainCW on;
					toggleBirdsEye off;
					toggleShowPaleGrid off;
					toggleShowPaleCellColors off;
					togglePaleInapplicable on;
					toggleShowBoldCellText off;
					toggleAllowAutosize off;
					toggleColorsPanel off;
					toggleLinkedScrolling on;
					toggleScrollLinkedTables off;
				endTell;
				showWindow;
				getWindow;
				tell It;
					forceAutosize;
				endTell;
				getEmployee #mesquite.categ.StateNamesStrip.StateNamesStrip;
				tell It;
					showStrip off;
				endTell;
				getEmployee #mesquite.charMatrices.AnnotPanel.AnnotPanel;
				tell It;
					togglePanel off;
				endTell;
				getEmployee #mesquite.charMatrices.CharReferenceStrip.CharReferenceStrip;
				tell It;
					showStrip off;
				endTell;
				getEmployee #mesquite.charMatrices.QuickKeySelector.QuickKeySelector;
				tell It;
					autotabOff;
				endTell;
				getEmployee #mesquite.charMatrices.SelSummaryStrip.SelSummaryStrip;
				tell It;
					showStrip off;
				endTell;
				getEmployee #mesquite.align.AlignToDropped.AlignToDropped;
				tell It;
					gapCosts 8 3 2 2;
					subCosts  10 5 10 10 10 5 5 10 10 10 5 10;
				endTell;
				getEmployee #mesquite.molec.ColorByAA.ColorByAA;
				tell It;
					emphasizeDegeneracy off;
				endTell;
				getEmployee #mesquite.chromaseq.ColorQuality.ColorQuality;
				tell It;
					toggleAmbiguities on;
					toggleMarks on;
				endTell;
				getEmployee #mesquite.molec.SequenceInfoEditor.SequenceInfoEditor;
				tell It;
					panelOpen false;
				endTell;
				getEmployee #mesquite.chromaseq.SourceFileInfoEditor.SourceFileInfoEditor;
				tell It;
					panelOpen false;
				endTell;
			endTell;
		endTell;
		getEmployee  #mesquite.charMatrices.ManageCharacters.ManageCharacters;
		tell It;
			showCharacters #7716076312586209962 #mesquite.lists.CharacterList.CharacterList;
			tell It;
				setData 0;
				getWindow;
				tell It;
					newAssistant  #mesquite.lists.CharListInclusion.CharListInclusion;
					newAssistant  #mesquite.stochchar.CharListProbModels.CharListProbModels;
					newAssistant  #mesquite.lists.CharListCodonPos.CharListCodonPos;
					newAssistant  #mesquite.lists.CharListPartition.CharListPartition;
					newAssistant  #mesquite.lists.CharNumForList.CharNumForList;
				tell It;
					suppress;
					setValueTask  #mesquite.charMatrices.NumApplicableNonMissing.NumApplicableNonMissing;
					toggleShadeCells on;
					desuppress;
				endTell;
					getTable;
					tell It;
						columnWidth 4 45;
					endTell;
					setExplanationSize 30;
					setAnnotationSize 20;
					setFontIncAnnot 0;
					setFontIncExp 0;
					setSize 1343 715;
					setLocation -8 0;
					setFont SanSerif;
					setFontSize 10;
					getToolPalette;
					tell It;
					endTell;
				endTell;
				showWindow;
				getEmployee #mesquite.lists.CharListAnnotPanel.CharListAnnotPanel;
				tell It;
					togglePanel off;
				endTell;
			endTell;
		endTell;
		endTell;
end;
