# Supplementary material for: Evolution of pollen morphology in Loranthaceae
Source: Grana. 2017 Feb 20;57(1-2):16–116. doi: 10.1080/00173134.2016.1261939 (PMC5771552; doi:10.1080/00173134.2016.1261939)
Supplement: Grimsson et al. Online supplementary material [file SGRA_A_1261939_SM9964.zip › Mats/02_ITS.mafft.Psiinae.nex]

#NEXUS
[written Mon Jul 20 17:59:48 CEST 2015 by Mesquite  version 2.75 (build 566) at Flachbrett/131.130.246.113]

BEGIN TAXA;
	TITLE Taxa;
	DIMENSIONS NTAX=30;
	TAXLABELS
		'Cladocolea_cupulata|DQ333861|Calvin_and_Wilson_MX03_08' 'Cladocolea_mcvaughii|DQ333860|Calvin_and_Wilson_MX03_09' 'Ixocactus_inornus|DQ333858|Calvin_and_Wilson_MX03_04' 'Oryctanthus_occidentalis|DQ333862|Calvin_and_Wilson_CR01_11' 'Phthirusa_pyrifolia|DQ333857|Calvin_and_Wilson_CR01_03' 'Psittacanthus_schiedeanus|DQ333859|Calvin_and_Wilson_CR01_09' 'Struthanthus_orbicularis|DQ333856|Calvin_and_Wilson_CR01_02' 'Tripodanthus_acutifolius|DQ333864|Calvin_and_Wilson_AR03_04' 'Tripodanthus_acutifolius|HM010404|Nickrent_4983' 'Tripodanthus_acutifolius|HM010405|Nickrent_4998' 'Tripodanthus_acutifolius|HM010410|Nickrent_5321' 'Tripodanthus_acutifolius|HM010411|Nickrent_5323' 'Tripodanthus_acutifolius|HM010412|Nickrent_5325' 'Tripodanthus_acutifolius|HM010413|Nickrent_5326' 'Tripodanthus_acutifolius|HM010414|Nickrent_5330' 'Tripodanthus_acutifolius|HM010415|Nickrent_5345' 'Tripodanthus_acutifolius|HM010416|Nickrent_5346' 'Tripodanthus_acutifolius|HM010417|Nickrent_5349' 'Tripodanthus_acutifolius|HM010418|Nickrent_5350' 'Tripodanthus_acutifolius|HM010419|Nickrent_5548' 'Tripodanthus_acutifolius|HM010421|Nickrent_5550' 'Tripodanthus_acutifolius|HM010422|Nickrent_5551' 'Tripodanthus_belmirensis|HM010406|Nickrent_5050' 'Tripodanthus_flagellaris|DQ333863|Calvin_and_Wilson_AR03_10' 'Tripodanthus_flagellaris|HM010407|Nickrent_5204' 'Tripodanthus_flagellaris|HM010408|Nickrent_5210' 'Tripodanthus_flagellaris|HM010409|Nickrent_5211' 'Tripodanthus_flagellaris|HM010420|Nickrent_5549' 'Tripodanthus_flagellaris|HM010423|Nickrent_5552' 'Tripodanthus_flagellaris|HM010424|Nickrent_5553' 
	;

END;


BEGIN CHARACTERS;
	TITLE  Character_Matrix;
	DIMENSIONS  NCHAR=1044;
	FORMAT DATATYPE = DNA GAP = - MISSING = ?;
	MATRIX
	'Cladocolea_cupulata|DQ333861|Calvin_and_Wilson_MX03_08'      ?????????????TCGAAACCTGCACAGCAGA--ACGA-CCCGTGGACATGTTGATT---CG-------AT-GGGTGTGGGGTCTGG----------GTGAACTCAACC------------AGTCCT--CCC-------CTTATGCCGGCCCG-TTCGWGT------CT------CCTCCC----CACTCGATGC-TTAGGCG--CGATGGGGAATGT--KATGAAGTTGC---GTACGTGG-TCGG--CGCCAAC-C-------ATGAACCCGGCGCGGACTGCGCCAA-GGAGACTAAAAC----AACGAGCATGCCC-CG--AGG--GCCATC-------------GT-ACTG-------ATGTGCTC-TCGGGATGC--AC---CTCTGTG----------ATAATA-C----ATTATAACGACTCTCGGCAACGGATATCTCGGCTCTCGCATCGATGAAGAACGCAGCGAAATGCGATACCTGGTGTGAATTGCAGAATCCCGTGAATCATCGAGTCTTTGAACGCAAGTTGCGCCCAAGACCA-TTCGGTCGAGGGCACGCCTGCCTGGGCGTCTCGCGTTCCGTCG-CCTCACAA--CCCCTT--ACCTGC-------GTAATTG-------GG-T----------------------GGAAACT--------------------------------GAG-----GCGGATGTTGGCTTCCCGT--GCA-TCACCTGCTCGGTTGGTCGAAAAAA-GCAGTCTCCGTGG--CACGGTACTTGACGGTTGGTGGATGACACAA---T--GTTT-------TGTCCCATCGTTATCCC--------------GACACCACAGAGT----------C--AACTGCG--A---TGACCCT----AGA--ACGATG-------TCCACTTC---------------------------------------GGTGGGCATCGATTCC???????????????????????????????????????????????????????
	'Cladocolea_mcvaughii|DQ333860|Calvin_and_Wilson_MX03_09'     ?????????????TCGAAACCTGCACAGCAGA--ACGA-CCCGTGGACATGTTGACC---CG-------AT-GGGTGTGGGGTCTGG----------GTGAACTCATCC------------AGTCCT--CCC-------CCTATGCCGACCCG-TGCATGC------CT------CCTCCC----CACTCAGTGC-TCAGGCA--CGATGGGGATTGC--GATGAAGTTRC---GTACGTGG-CCGG--CACCAAC-Y-------GTGAACCCGGCGCGGACTGCGCCAA-GGAAACTGAAAC----AACGAGCATGCCC-CA--AGG--GCCATC-------------GC-ACTG-------ATGTGCTC-TCGGGATGC--AC---CTCTGTG----------ATAATA-C----ATTATAACGACTCTCGGCAACGGATATCTCGGCTCTCGCATCGATGAAGAACGCAGCGAAATGCGATACYTGGTGTGAATTGCAGAATCCCGTGAATCATCGAGTCTTTGAACGCAAGTTGCGCCCAAGACCA-TTCGGTCGAGGGCACGCCTGCCTGGGCGTCACGCGTTGCGTCG-CCTCCCAA--CCCCTC--ACCTGT-------GGGATTG-------GGTT----------------------GGAAATC--------------------------------GAG-----GCGGATGTTGGCTTCCCGT--GCA-TCACTTGCTCGGTTGGTTGAAAAAA-GCAGTATCCGTGG--TTCGGAACCTGACGGTTGGTGGATGACACAA---A--GTTA-------TGTCCCATCGTCTCCCC--------------GACACCACAGAGT----------G--AAYTGCG--A---TGACCCT----AAA--ACGATG-------TTCGCWCC----------------------------------------ACAGACATCGATT?????????????????????????????????????????????????????????
	'Ixocactus_inornus|DQ333858|Calvin_and_Wilson_MX03_04'        ?????????????TCGAA?CCTGCACAGCAGA--ACGA-CCCGCGGACATGTTGAAC---TG-------AT-GGGTGCGGGGTCTGA----------GCGAATCCTTCG---------CTCAGTCCTCCCCC-------TATGCCACGGCTCG-TGCGTGG------ATCT--TCCCTCCC----CACTCGAT---ATCAGTG--CGATGGGGCGTTG-CGATGAATCTTC---GTACGCGG-TCGG--TGACAAC-C-------GTGAATCCGGCGCGGATTGCGCCAA-GGAAACCGAAAC----AAGGAGGAAACTC-CC--ATG--GCCATC-------------GC-ACCG-------ATGCGCTC-TTGGGATGTGTAC---CTCTGTGTGAC------AGAAAA-C----ATTATAACGACTCTCGGCAACGGATATCTCGGCTCTCGCATCGATGAAGAACGCAGCGAAATGCGATACCTGGTGTGAATTGCAGAATCCCGTGAATCATCGAGTCTTTGAACGCAAGTTGCGCCCGAGACCG-TCCGGTCGAGGGCACGCCTGCCTGGGCGTCACGCGTCGCGTCG-CCTCCCCACCCCCCCTTCACCTCW-------GGGATCG-------GGCT----------------------GGGAATT--------------------------------GGG-----GCGGATGTTGGCTTCCCGT--GCA-TTACCTGCTCGGTTGGCTGAAAAAA-ATAGCTTCCGTGG--CACGGTACTCGACGGTTGGTGGATGACACAA---A--GTTT-------TGTCCCATCGTCTTCCG--------------GTTGCCATAGAGT----------GAAAACTAAG--T---TGACCCT----AGA--ACGCTG-------TCCATCTC---------------------------------------GCTGGGCATCGATTCCT??????????????????????????????????????????????????????
	'Oryctanthus_occidentalis|DQ333862|Calvin_and_Wilson_CR01_11' ?????????????TCGAAACCTGCACAGCAGA--ATGA-CCCGTGGATATGTTGA-C---AG-------AT-GGGTGTGCGGTCTGA----------GTGAATTCACAC------------AGTCCTCCCCC-------CCTATGTCTGCCCG-TGCGTGG------CTTCTATCCCTCCC----CACTCGATGC-TTAGGCG--CGACGGGGCTTGT--GAAGAATTTTC---GCACGCGG-TCGA--CGCCAAC-C-------ATGAACCCGGCGCGGACCGCGCCAA-GGAAACTAAAAA----AAGGAGCATGCTC-CC--AGG--GCCATC-------------GC-ATCG-------ATGGGCACTTTGGGATGC--AC---CTCTGTG----------ATAAAW-T----ATTATAACGACTCTCGGCAACGGATATCTCGGTTCTCGCATCGATGAAGAACGCAGCGAAATGCGATACTTGGTGTGAATTGCAGAATCCCGTGAATCATCGAGTCTTTGAACGCAAGTTGCGCCCGAGACCA-TTCGGTCGAGGGCACGCCTGCTTGGGCGTCACGCGTTGCGTCG-CCTCCCAA--ACCCTT--TCCCTC-------GGGATGG-------GGTT----------------------AGAAATC--------------------------------GGG-----GCGGATGTTGGCTTCCCGT--GTA-TCACTTGCTCGGTTGGCTTAAAAAA-GCAGTCGTTTTGG--CACGGTACTCGACGGTTGGTGGATGACACAG---A--GTAC-------TGTCCCATCGTCTTCCT--------------GGCGCCATAGCGG----------G--AACTGCC--A---TGACCCT----AGA--ACGTTG-------TCCATGTC---------------------------------------GATGGGCATCGATTCYTTC????????????????????????????????????????????????????
	'Phthirusa_pyrifolia|DQ333857|Calvin_and_Wilson_CR01_03'      ?????????????TCGAAACCTGCACAGCAGA--ACGA-CCTGTGGACATGTTGAAT---CG-------AT-GGGTGTGGGGCTGAG---------TGAGAATTCATAC------------AGTCCTCC----------CCAATGTCGGCCCG-TGTGTGG------CTCC--TCCATCCC----TCCTCAATGC-TTAGGCGT-GAATGGGGCTTGC--GAAGAATTTTC---ATACGTGG-TCGA--CACCAAC-C-------ATGAACCCGGCGCGGACTGCGCCAA-GGAACTTGAAAC----AAGGAGCATGCTC-CT--AGG--GCCATC-------------CT-ATCG-------ATGTGATC-CTGGGATGC--AC---CTCTGTG----------ATTAAATT----ATTATAACGACTCTCGGCAACGGATATCTCGGCTCTCGCATCGATGAAGAACGCAGCGAAATGCGATACCTGGTGTGAATTGCAGAATCCCGTGAATCATCGAGTCTTTGAACGCAAGTTGCGCCTGAGACCA-TTCGGTCGAGGGCACGCCTGCCTGGGCGTCACGCGTTGCGTCG-CCTCCCAA--CCCCTT--AACTTC-------GAGTTTG-------GGTT----------------------GGAAATC--------------------------------GGG-----GCGGATGTTGGCTTCCCGT--GTA-TCACCTGCTCGGTTGGCTGAAAAAA-GCAGTCGTTTTGG--CACAGTACTCGACGGTTGGTGGATGACACAA---A--GTAT-------TGTCCCATCGTCTTCCT--------------GGCGCCACGAAGT----------G--AACTGCA--G---TGACC-T----AGA--ACGTTG-------TCCACCTC---------------------------------------GTTGGGCATCGATTCCTTC????????????????????????????????????????????????????
	'Psittacanthus_schiedeanus|DQ333859|Calvin_and_Wilson_CR01_09' ?????????????TCGAAACCTGCATAGCAGA--ATGA-CCTGTGGACATGTTGATC---TG-------AT-AGGTGTGGGGTTCGG----------GTGTACTTATCC------------CGTACT--CCC-------CCGACGTCGGCCCG-TGCGTGG------GTTC--TCCATTYC----TACCGAATGC-TTAGGCA--TGATAGGGTTTGT--GATGAATTTTC---GTACGTGG-TTTG--CGCCAAC-C-------ATGGACCCGGCGCGGACTGCGCCAA-GGAAGCAAAAAT----AAGGAGAATGCTC-CC--AGG--GCCATC-------------GC-ATGG-------ATGTTCTC-TAGGGATGC--AC---CTCTATA----------ATATGA-C----ATTATAACGACTCTCGGCAACGGATATCTCGGCTCTC????????????????????GAAATGCGATA???GG?GTGAATTGYAGAATCCCGTGAATCATCGAGTCTTTGAACGCAAGTTGCGCCCGAGGCCA-TTTGGTCTAGGGCACGCCTGCCTGGGTGTCACACGTTGTGTAG-CCTCTCAA--CCCCTT--ACCCAT-------GGGATCG-------GGTT----------------------GGMTATG--------------------------------AGT-----GCAGATATTGGCTTCCCGT--GCA-TCACATGCTCGGTTGGTTGAAAAAA-GCAGTCTCCGTGG--CCTGGCACTCGACGGTTGGTGGATGACACAA---A--GTTT-------TGTCCCATCGTCTTTCT--------------AGCAATACAGAGC----------A--TACTGCG--A---TGACCCT----AGA--ATGTTG-------TCCATCTT---------------------------------------GGTGGACATCGATTCCTTC????????????????????????????????????????????????????
	'Struthanthus_orbicularis|DQ333856|Calvin_and_Wilson_CR01_02' ?????????????TCGAAGCCTGCACAGCAGA--ACGA-CCCGTGRACATGTTGA-C---CG-------AT-GGGTGCGGGGTCTGG----------GTGAACTCATCC------------GGTCCT--CCC-------CCTATGYCGGCCCG-TGCGTGG------CT------CCTCCT----CACTCGATGC-CTAGGCGCCCGATGGGGATTGC--GATGTCATTGC---GTACGTGG-TTGG--CACCAAC-C-------ATGAACTCGGCGCGGACTGCGCCAA-GGAAACTGAAAC----AACGAGCATGCTC-CG--AGG--GCCATC-------------GT-ATTG-------ATGTGCTC-TCTGGATGC--AC---CTCTGTG----------ATAAAA-C----ATTATAACGACTCTCGGCAACGGATATCTCGGCTCTCGCATCGATGAAGAACGCAGCGAAATGCGATACCTGGTGTGAATTGCAGAATCCCGTGAATCATCGAGTCTTTGAACGCAAGTTGCGCCCGAGACCA-TTCGGTCGAGGGCACGCCTGCCTGGGCGTCACGCGTTGCGTCG-CCTCCCAA--CCCCTC--ACTTGT-------GGGAGTG-------GGCT----------------------GGAAATC--------------------------------GAG-----GCGGATGTTGGCTTCCCGT--GCA-TCACCTGCTCGGTTGGTTGAAAAAA-GCAGTCTCCGTGG--CACGGTGCCTGACGGTTGGTGGATGACACTA---T--GTTT-------TGTCCCATCGTCTTCCC--------------GACACCACAGAGC----------G--AACTGCG--A---TGACCTT----AGA--ACGTTG-------TCCACCTC---------------------------------------RGTGGGCATCGATTCC???????????????????????????????????????????????????????
	'Tripodanthus_acutifolius|DQ333864|Calvin_and_Wilson_AR03_04' ?????????????TCGAAACCTGCACAGCAGA--ACGA-CCCGTGGACATGTTGAAM---AG-------AT-GGGTGTGGGGTCTGG----------GTGAATTCATCC------------AGCCCT--CCC-------CCTATGTCGGCCCG-TGCGTGG------CTCC--TCCCTCCC----CACTCGATGC-TTACGTG--CGGTGGTG-TTGC--GATGAATTTTC---GTACGTGG-TCGG--CGCCAAC-C-------TTGAACCCGGCGCGGACTGCGCCAA-GGAAACTAAAAC----AAGGAGCATGCTC-CC--AGG--GCCATC-------------GC-ATCG-------ATGTGCTC-TCGGGATGC--AC---CTCTGTG----------ATGAAA-T----ATTATAACGACTCTCGGCAACGGATATCTCGGCTCTCGCATCGATGAAGAACGCAGCGAAATGCGATACCTGGTGTGAATTGCAGAATCCCGTGAATCATCGAGTCTTTGAACGCAAGTTGCGCCCGAGACCA-TTCGGTTGAGGGCACGCCTGCCTGGGCGTCACGCGTTGCGTCG-CCTCCCAA-CCCCTTT--ACCTCC-------GGGATCG-------GGTT----------------------GG-AATC--------------------------------GGG-----GCGGATGTTGGCTTCCCGT--GCA-TCACCTGCTCGGTTGGCTGAAAAAA-GCAGTATTCGTGG--CACGGTACTCGACGGTTGGTGGAAGACACAA---G--GTTT-------TGTCCCATCGTCTTCCC--------------GGTGCCACAGAGC----------G--AACTGCG--A---TGACCCT----AGA--ACGTTG-------TCCACCTC---------------------------------------GGTGGGCATCGATTCCTTC????????????????????????????????????????????????????
	'Tripodanthus_acutifolius|HM010404|Nickrent_4983'             ??????????TTGTCGAAACCTGCACAGCAGA--ACGA-CCTGTGGACATGTTGAAA---AG-------AT-GGGTGTGGGGTCTGG----------GTGAATTCATCC------------AGCCCT--CCC-------CCTATGTCGGCCCG-TGCGTGG------CTCC--TCCCTCCC----CACTCGATGC-TTACGCG--CGGTGGGG-TTGC--GATGAATTTTC---GTACGTGG-TCGG--CGCCAAC-C-------TTGAACCCGGCGCGGACTGCGCCAA-GGAAACTAAAAC----AAGGAGCATGCTC-CC--AGG--GCCATC-------------GC-ATCG-------ATGTGCTC-TCGGGATGC--AC---CTCTGTG----------ATGAAA-C----ATTATAACGACTCTCGGCAACGGATATCTCGGCTCTCGCATCGATGAAGAACGCAGCGAAATGCGATACCTGGTGTGAATTGCAGAATCCCGTGAATCATCGAGTCTTTGAACGCAAGTTGCGCCCGAGACCA-TTCGGTTGAGGGCACGCCTGCCTGGGCGTCACGCGTTGCGTCG-CCTCCCAA-CCCCTTT--ACCTCC-------GGGACCG-------GGTT----------------------GG-AATC--------------------------------GGG-----GCGGATGTTGGCTTCCCGT--GCA-TCACCTGCTCGGTTGGCTGAAAAAA-GCAGTATCTGTGG--CACGGTACTCGACGGTTGGTGGAAGACACAA---A--GTTT-------TGTCCCATCGTCTTCCC--------------GGCGCCACAGAGA----------G--AACTGCG--A---TGACCCT----AGA--ATGTTG-------TCCACCTC---------------------------------------GGTGGGCATCGATTCCTTCTGCGACCCCAGGTCAG????????????????????????????????????
	'Tripodanthus_acutifolius|HM010405|Nickrent_4998'             GGAAGGATCATTGTCGAAACCTGCACAGCAGA--ACGA-CCTGTGGACATGTTGAAA---AG-------AT-GGGTGTGGGGTCTGG----------GTGAATTCATCC------------AGCCCT--CCC-------CCTATGTCGGCCCG-TGCGTGG------CTCC--TCCCTCCC----CACTCGATGC-TTACGCG--CGGTGGGG-TTGC--GATGAATTTTC---GTACGTGG-TCGG--CGCCAAC-C-------TTGAACCCGGCGCGGACTGCGCCAA-GGAAACTAAAAC----AAGGAGCATGCTC-CC--AGG--GCCATC-------------GC-ATCG-------ATGTGCTC-TCGGGATGC--AC---CTCTGTG----------ATGAAA-C----ATTATAACGACTCTCGGCAACGGATATCTCGGCTCTCGCATCGATGAAGAACGCAGCGAAATGCGATACCTGGTGTGAATTGCAGAATCCCGTGAATCATCGAGTCTTTGAACGCAAGTTGCGCCCGAGACCA-TTCGGTTGAGGGCACGCCTGCCTGGGCGTCACGCGTTGCGTCG-CCTCCCAA-CCCCTTT--ACCTCC-------GGGACCG-------GGTT----------------------GG-AATC--------------------------------GGG-----GCGGATGTTGGCTTCCCGT--GCA-TCACCTGCTCGGTTGGCTGAAAAAA-GCAGTATCTGTGG--CACGGTACTCGACGGTTGGTGGAAGACACAA---A--GTTT-------TGTCCCATCGTCTTCCC--------------GGCGCCACAGAGA----------G--AACTGCG--A---TGACCCT----AGA--ATGTTG-------TCCACCTC---------------------------------------GGTGGGCATCGATTCCTTCTGCGACCCCAGGTCAGGCGGGGCTACCCGCTGAGTTTAAGCATA????????
	'Tripodanthus_acutifolius|HM010410|Nickrent_5321'             ??????????TTGTCGAAACCTGCACAGCAGA--ACGA-CCTGTGGACATGTTGAAA---AG-------AT-GGGTGTGGGGTCTGG----------GTGAATTCATCC------------AGCCCT--CCC-------CSTATGTCGGCCCG-TGCGTGG------CTCC--TCCCTCCC----CACTCGATGC-TTACGTG--CGGTGGGG-TTGC--GATGAATTTTC---GTACGTGG-TCGG--CACCAAC-C-------TTGAACCCRGCGCGGACTGCGCCAA-GGAAACTAAAAT----AAGGAGCATGCTC-CC--AGG--GCCATC-------------GC-ATCG-------ATGTGCTC-TCGGGATGC--AC---CTCTGTG----------ATAAAA-C----ATTATAACGACTCTCGGCAACGGATATCTCGGCTCTCGCATCGATGAAGAACGCAGCGAAATGCGATACCTGGTGTGAATTGCAGAATCCCGTGAATCATCGAGTCTTTGAACGCAAGTTGCGCCCGAGACCA-TTCGGTTGAGGGCACGCCTGCCTGGGCGTCACGCGTTGCGTCG-CCTCCCAA-CCCCTTT--ACCTTT-------GGGATCG-------GGTT----------------------GG-AATC--------------------------------GGG-----GCGGATGTTGGCTTCCCGT--GCA-TCACCTGCTCGGTTGGCTGAAAAAA-GCAGTATTCGTGG--CACGGTACTCGACGGTTGGTGGAAGACACAA---A--GTTT-------TGTCCCATCGTCTTCCC--------------GGCGCCACAGAGC----------G--AACTGCG--A---TGACCCT----AGA--ACGTTG-------TCCACCTC---------------------------------------GGTGGGCATCGATTCCTTCTGCGACCCCAGGTCAGG???????????????????????????????????
	'Tripodanthus_acutifolius|HM010411|Nickrent_5323'             ?????????????????????????????????????????????????????????????????????????????????????GG----------GTGAATTCATCC------------AGCCCT--CCC-------CCTATGTCGGCCCG-TGCGTGG------CTCC--TCCCTCCC----CACTCGATGC-TTACGTG--CGGTGGGG-TTGC--GATGAATTTTC---GTACGTGG-TCGG--CACCAAC-C-------TTGAACCCGGCGCGGACTGCGCCAA-GGAAACTAAAAC----AAGGAGCATGCTC-CC--AGG--GCCATC-------------GC-ATCG-------ATGTGCTC-TCGGGATGC--AC---CTCTGTG----------ATAAAA-C----ATTATAACGACTCTCGGCAACGGATATCTCGGCTCTCGCATCGATGAAGAACGCAGCGAAATGCGATACCTGGTGTGAATTGCAGAATCCCGTGAATCATCGAGTCTTTGAACGCAAGTTGCGCCCGAGACCA-TTCGGTTGAGGGCACGCCTGCCTGGGCGTCACGCGTTGCGTCG-CCTCCCAA-CCCCTTT--ACCTTC-------GGGATCG-------GGTT----------------------GG-AATC--------------------------------GGG-----GCGGATGTTGGCTTCCCGT--GCA-TCACCTGCTCGGTTGGCTGAAAAAA-GCAGTATTCGTGG--CACGGTACTCGACGGTTGGTGGAAGACACAA---A--GTTT-------TGTCCCATCGTCTTCCC--------------GGCGCCACAGAGC----------G--AACTGCG--A---TGACCCT----AGA--ACGTTG-------TCCACCTC---------------------------------------GGTGGGCATCGATTCCTTCTGCGACCCC???????????????????????????????????????????
	'Tripodanthus_acutifolius|HM010412|Nickrent_5325'             GGAAGGATCATTGTCGAAACCTGCACAGCAGA--ACGA-CCTGTGGACATGTTGAAA---AG-------AT-GGGTGCGGGGTCTGG----------GTGAATTCATCC------------AGCCCT--CCC-------CCTATGTCGGCCCG-TGCGTGG------CTCC--TCCCTCCC----CACTCGATGC-TTACGCG--CGGTGGGG-TTGC--GATGAATTTTC---GTACGTGG-TCGG--CGCCAAC-C-------TTGAACCCGGCGCGGACTGTGCCAA-GGAAACTAAAAC----AAGGAGCATGCTC-CC--AGG--GCCATC-------------GC-ATTG-------ATGTGCTC-TCGGGATGC--AC---CTCTGTC----------ATGAAA-C----ATTATAACGACTCTCGGCAACGGATATCTCGGCTCTCGCATCGATGAAGAACGCAGCGAAATGCGATACCTGGTGTGAATTGCAGAATCCCGTGAATCATCGAGTCTTTGAACGCAAGTTGCGCCCGAGACCA-TTCGGTTGAGGGCACGCCTGCCTGGGCGTCACGCGTTGCGTCG-CCTCCCAACCCCCTTT--ACCTTC-------GGGACCG-------GGTT----------------------GG-AATC--------------------------------GGG-----GCGGATGTTGGCTTCCCGT--GCA-TCACCTGCTCGGTTGGCTGAAAAAA-GCAGTATCCGTGG--CACGGTACTCGACGGTTGGTGGAAGACACAA---A--GTTT-------TGTCCCATCGTCTTCCC--------------GGCGCCACAGAGC----------G--AACTGCG--A---TGACCCT----AGA--ACGTTG-------TCCACCTC---------------------------------------GGTGGGCATCGATTCCTTCTGCGACCCCAGGTCAGGCGGGGCTACCCG???????????????????????
	'Tripodanthus_acutifolius|HM010413|Nickrent_5326'             GGAAGGATCATTGTCGAAACCTGCACAGCAGA--ACGA-CCTGTGGACATGTTGAAA---AG-------AT-GGGTGTGGGGTCTGG----------GTGAATTCATCC------------AGCCCT--CCC-------CCTATGTCGGCCTG-TGCGTGG------CTCC--TCCCTCCC----CACTCGATGC-TTACGCG--CGGTGGGG-TTGC--GATGAATTTTC---GTACGTGG-TCGG--CGCCAAC-C-------TTGAACCCGGCGCGGACTGCGCCAA-GGAAACTAAAAC----AAGGAGCATGCTC-CC--AGG--GCCATC-------------GC-ATCG-------ATGTGCTC-TCGGGATGC--AC---CTCTGTC----------ATGAAA-C----ATTATAACGACTCTCGGCAACGGATATCTCGGCTCTCGCATCGATGAAGAACGCAGCGAAATGCGATACCTGGTGTGAATTGCAGAATCCCGTGAATCATCGAGTCTTTGAACGCAAGTTGCGCCCGAGACCA-TTCGGTTGAGGGCACGCCTGCCTGGGCGTCACGCGTTGCGTCG-CCTCCCAA-CCCCTTT--ACCTTC-------GGGACCG-------GGTT----------------------GG-AATC--------------------------------GGG-----GCGGATGTTGGCTTCCCGT--GCA-TCACCTGCTCGGTTGGCTGAAAAAA-GCAGTATCCGTGG--CACGGTACTCGACGGTTGGTGGAAGACACAA---A--GTTT-------TGTCCCATCGTCTTCCC--------------GGCGCCACAGAGC----------G--AACTGCG--A---TGACCCT----AGA--ACGTTG-------TCCACCTC---------------------------------------GGTGGGCATCGATTCCTTCTGCGACCCCAGGTCAGGCGGGGCTACCCGCTGAGTTTAAGCATAT???????
	'Tripodanthus_acutifolius|HM010414|Nickrent_5330'             GGAAGGATCATTGTCGAAACCTGCACAGCAGA--ACGA-CCTGTGGACATGTTGAAA---AG-------AT-GGGTGTGGGGTCTAG----------GTGAATTCATCC------------AGCCCT--CCC-------CCTATGTCGGCCCG-TGCGTGG------CTCC--TCCCTCCC----CACTCGATGC-TTACGCG--CGGTGGGG-TTGC--GATGAATTTTC---GTACGTGG-TCGG--GGCCAAC-C-------TTGAACCCGGCACGGACTGTGCCAA-GGAAACTAAAAC----AAGGAGCATGCTC-CC--AGG--GCCATC-------------GC-ATCG-------ATGTGCTC-TCGGGATGC--AC---CTCTGTG----------ATGAAA-C----ATTATAACGACTCTCGGCAACGGATATCTCGGCTCTCGCATCGATGAAGAACGCAGCGAAATGCGATACCTGGTGTGAATTGCAGAATCCCGTGAATCATCGAGTCTTTGAACGCAAGTTGCGCCCGAGACCA-TTCGGTTGAGGGCACGCCTGCCTGGGCGTCACGCGTTGTGTCG-CCTCCCAA-CCCCTTT--ACCTCC-------GGGATCG-------GGTT----------------------GG-AATC--------------------------------GGG-----GCGGATGTTGGCTTCCCGT--GCA-TCACCTGCTCGGTTGGCTGAAAAAA-GCAGTATCCGTGG--CACGGTACTCGACGGTTGGTGGAAGACACAA---A--GTTT-------TGTCCCATCGTCTTCCC--------------GGCGCCACAGAGC----------G--AACTGCG--A---TGACCCT----AGA--ATGTTG-------TCCACCTC---------------------------------------GGTGGGCATCGATTCCTTCTGCGACCCCAGGTCAGGCGGGGCTACCCGCTGAGTTTAAGCATATCA?????
	'Tripodanthus_acutifolius|HM010415|Nickrent_5345'             ??????????TTGTCGAAACCTGCACAGCAGA--ACGA-CCCGTGGACATGTTGAAA---AG-------AT-GGGTGTGGGGTCTGG----------GTGAATTCATCC------------AGCCCT--CCC-------CCTATGTCGGCCCG-TGCGTGG------CTCT--TCCCTCCC----CACTCGTTGC-TTAAGTG--CGGTGGGG-TTGC--GATGAATTTTC---GTACGTGG-TCGG--CGCCAAC-C-------TTGAACCCGGCGCGGACTGCGCCAA-GGAAACTAAAAC----AAGGAGCATGCTC-CC--AGG--GCCATC-------------GC-ATTG-------ATGTCCTC-TCGGGATGC--AC---CTCTGTG----------ATGAAA-T----ATTATAACGACTCTCGGCAACGGATATCTCGGCTCTCGCATCGATGAAGAACGCAGCGAAATGCGATACCTGGTGTGAATTGCAGAATCCCGTGAATCATCGAGTCTTTGAACGCAAGTTGCGCCCGAGACCA-TTCGGTTGAGGGCACGCCTGCCTGGGCGTCACGCGTTGCGTCG-CCTCCCAA-CCCCTTT--ACCTYC-------GGGACCG-------GGTT----------------------GG-AATC--------------------------------GGG-----GCGGATGTTGGCTTCCCGT--GCA-TCACCTGCTCGGTTGGCTGAAAAAA-GCAGTATTCGTGG--CACGGTACTCGACGGTTGGTGGAAGACACAA---G--GTTT-------TGTCCYATCGTCTTSCC--------------GGCGCCACAGARY----------G--AACTGCG--A---TGACCCT----AGA--ACGTTG-------TCCACCTC---------------------------------------GGTGGGCATCGATTCCTTCTGCGACCCCAGGTCA?????????????????????????????????????
	'Tripodanthus_acutifolius|HM010416|Nickrent_5346'             GGAAGGATCATTGTCGAAACCTGCACAGCAGA--ACGA-CCCGTGGACATGTTGAAA---AG-------AT-GGGTGTGGGGTCTGG----------GTGAATTCATCC------------AGCCCT--CCC-------CCTATGTCGGCCCG-TGCGTGG------CTCT--TCCCTCCC----CACTCGTTGC-TTAAGTG--CGGTGGGG-TTGC--GATGAATTTTY---GTACGTGG-TCGG--CGCCAAC-C-------TTGAACCCGGCGCGGACTGCGCCAA-GGAAACTAAAAC----AAGGAGCATGCTC-CC--AGG--GCCATC-------------GC-ATTG-------ATGTCCTC-TCGGGATGC--AC---CTCTGTR----------ATGAAA-T----ATTATAACGACTCTCGGCAACGGATATCTCGGCTCTCGCATCGATGAAGAACGCAGCGAAATGCGATACCTGGTGTGAATTGCAGAATCCCGTGAATCATCGAGTCTTTGAACGCAAGTTGCGCCCGAGACCA-TTCGGTTGAGGGCACGCCTGCCTGGGCGTCACGCGTTGCGTCG-CCTCCCAA-CCCCTTT--ACCTTC-------GGGACCG-------GGTT----------------------GG-AATC--------------------------------GGG-----GCGGATGTTGGCTTCCCGT--GCA-TCACCTGCTCGGTTGGCTGAAAAAA-GCAGTATTCGTGG--CACGGTACTCGACGGTTGGTGGAAGACACAA---G--GTTT-------TGTCCTATCGTCTTGCC--------------GGCGCCACAGAAT----------G--AACTGCG--A---TGACCCT----AGA--ACGTTG-------TCCACCTC---------------------------------------GGTGGGCATCGATTCCTTCTGCGACCCCAGGTCAGGCGGGGCTACCCGCTGAGTTTAAGCATATCAA????
	'Tripodanthus_acutifolius|HM010417|Nickrent_5349'             GGAAGGATCATTGTCGAAACCTGCACAGCAGA--ACGA-CCCGTGGACATGTTGAAA---AG-------AT-GGGTGTGGGGTCTGG----------GTGAATTCATCC------------AGCCCT--CCC-------CATATGTCGGCCCG-TGCGTGG------CTCT--TCCCTCCC----CACTCGTTGC-TTAAGTG--CGGTGGGG-TTGC--GATGAATTTTC---GTACGTGG-TCGG--CGCCAAC-C-------TTGAACCCGGCGCGGACTGCGCCAA-GGAAACTAAAAC----AAGGAGCATGCTC-CC--AGG--GCCATC-------------GC-ATTG-------ATGTCCTC-TCGGGATGC--AC---CTCTGTG----------ATGAAA-T----ATTATAACGACTCTCGGCAACGGATATCTCGGCTCTCGCATCGATGAAGAACGCAGCGAAATGCGATACCTGGTGTGAATTGCAGAATCCCGTGAATCATCGAGTCTTTGAACGCAAGTTGCGCCCGAGACCA-TTCGGTTGAGGGCACGCCTGCCTGGGCGTCACGCGTTGCGTCG-CCTCCCAA-CCCCTTT--ACCTTC-------GGGACCG-------GGTT----------------------GG-AATC--------------------------------GGG-----GCGGATGTTGGCTTCCCGT--GCA-TCACCTGCTCGGTTGGCTGAAAAAA-GCAGTATTCGTGG--CACGGTACTCGACGGTTGGTGGAAGACACAA---G--GTTT-------TGTCCCATCGTCTTCCC--------------GGCGCCACAGAAT----------G--AACTGCG--A---TGACCCT----AGA--ACGTTG-------TCCACCTC---------------------------------------GGTGGGCATCGATTCCTTCTGCGACCCCAGGTCAGGCGGGGCTACCCGCTGAGTTTAAGCATA????????
	'Tripodanthus_acutifolius|HM010418|Nickrent_5350'             ?????GATCATTGTCGAAACCTGCACAGCAGA--ACGA-CCTGTGGACATGTTGAAA---AG-------AT-GGGTGCGGGGTCTGG----------GTGAATTCATCC------------AGCCCT--CCC-------CCTATGTCGGCCCG-TGCGTGG------CTCC--TCCCTCCC----CACTCGATGC-TTACGCG--CGGTGGGG-TTGC--GATGAATTTTC---GTACGTGG-TCGG--CGCCAAC-C-------TTGAACCCGGCGCGGACTGTGCCAA-GGAAACTAAAAC----AAGGAGCATGCTC-CC--AGG--GCCATC-------------GC-ATYG-------ATGTGCTC-TCGGGATGC--AC---CTCTGTC----------ATGAAA-C----ATTATAACGACTCTCGGCAACGGATATCTCGGCTCTCGCATCGATGAAGAACGCAGCGAAATGCGATACCTGGTGTGAATTGCAGAATCCCGTGAATCATCGAGTCTTTGAACGCAAGTTGCGCCCGAGACCA-TTCGGTTGAGGGCACGCCTGCCTGGGCGTCACGCGTTGCGTCG-CCTCCCAA-CCCCTTT--ACCTTC-------GGGACCG-------GGTT----------------------GG-AATC--------------------------------GGG-----GCGGATGTTGGCTTCCCGT--GCA-TCACCTGCTCGGTTGGCTGAAAAAA-GCAGTATCCGTGG--CACGGTACTCGACGGTTGGTGGAAGACACAA---A--GTTT-------TGTCCCATCGTCTTCCC--------------GGCGCCACAGAGC----------G--AACTGCG--A---TGACCCT----AGA--ACGTTG-------TCCACCTC---------------------------------------GGTGGGCATCGATTCCTTCTGCGACCCCAGGTCAGGCGGGGCTACCCGCTGAGTTT???????????????
	'Tripodanthus_acutifolius|HM010419|Nickrent_5548'             ??????????TTGTCGAAACCTGCACAGCAGA--ACGA-CCCGTGGACATGTTGAAA---AG-------AT-GGGTGTGGGGTCTGG----------GTGAATTCATCC------------AGCCCT--CCC-------CCTATGTCGGCCCG-TGCGTGG------CTCT--TCCCTCCC----CACTCGTTGC-TTAAGTG--CGGTGGGG-TTGC--GATGAATTTTC---GTACGTGG-TCGG--CGCCAAC-C-------TTGAACCCGGCGCGGACTGCGCCAA-GGAAACTAAAAC----AAGGAGCATGCTC-CC--AGG--GCCATC-------------GC-ATTG-------ATGTCCTC-TCGGGATGC--AC---CTCTGTG----------ATGAAA-T----ATTATAACGACTCTCGGCAACGGATATCTCGGCTCTCGCATCGATGAAGAACGCAGCGAAATGCGATACCTGGTGTGAATTGCAGAATCCCGTGAATCATCGAGTCTTTGAACGCAAGTTGCGCCCGAGACCA-TTCGGTTGAGGGCACGCCTGCCTGGGCGTCACGCGTTGCGTCG-CCTCCCAA-CCCCTTT--ACCTTC-------GGGACCG-------GGTT----------------------GG-AATC--------------------------------GGG-----GCGGATGTTGGCTTCCCGT--GCA-TCACCTGCTCGGTTGGCTGAAAAAA-GCAGTATTCGTGG--CACGGTACTCGACGGTTGGTGGAAGACACAA---G--GTTT-------TGTCCTATCGTCTTGCC--------------GGCGCCACAGAAT----------G--AAMTGCG--A---TGACCCT----AGA--ACGTTG-------TCCACCTC---------------------------------------GGTGGGCATCGATTCCTTCTGCGACCCCAGGTC??????????????????????????????????????
	'Tripodanthus_acutifolius|HM010421|Nickrent_5550'             GGAAGGATCATTGTCGAAACCTGCACAGCAGA--ACGA-CCTGTGGACATGTTGAAA---AG-------AT-GGGTGTGGGGTCTGG----------GTGAATTCATCC------------AGCCCT--CCC-------CCTATGTCGGCCTG-TGCGTGG------CTCC--TCCCTCCC----CACTCGATGC-TTACGCG--CGGTGGGG-TTGC--GATGAATTTTC---GTACGTGG-TCGG--CGCCAAC-C-------TTGAACCCGGCGCGGACTGCGCCAA-GGAAACTAAAAC----AAGGAGCATGCTC-CC--AGG--GCCATC-------------GC-ATCG-------ATGTGCTC-TCGGGATGC--AC---CTCTGTC----------ATGAAA-C----ATTATAACGACTCTCGGCAACGGATATCTCGGCTCTCGCATCGATGAAGAACGCAGCGAAATGCGATACCTGGTGTGAATTGCAGAATCCCGTGAATCATCGAGTCTTTGAACGCAAGTTGCGCCCGAGACCA-TTCGGTTGAGGGCACGCCTGCCTGGGCGTCACGCGTTGCGTCG-CCTCCCAA-CCCCTTT--ACCTTC-------GGGACCG-------GGTT----------------------GG-AATC--------------------------------GGG-----GCGGATGTTGGCTTCCCGT--GCA-TCACCTGCTCGGTTGGCTGAAAAAA-GCAGTATCCGTGG--CACGGTACTCGACGGTTGGTGGAAGACACAA---A--GTTT-------TGTCCCATCGTCTTCCC--------------GGCGCCACAGAGC----------G--AACTGCG--A---TGACCCT----AGA--ACGTTG-------TCCACCTC---------------------------------------GGTGGGCATCGATTCCTTCTGCGACCCCAGGTCAGGCGGGGCTACCCGCTGAGTTTAAGCATA????????
	'Tripodanthus_acutifolius|HM010422|Nickrent_5551'             GGAAGGATCATTGTCGAAACCTGCACAGCAGA--ACGA-CCTGTGGACATGTTGAAA---AG-------AT-GGGTGTGGGGTCTGG----------GTGAATTCATCC------------AGCCCT--CCC-------CCTATGTCGGCCTG-TGCGTGG------CTCC--TCCCTCCC----CACTCGATGC-TTACGYG--CGGTGGGG-TTGC--GATGAATTTTC---GTACGTGG-TCGG--CGCCAAC-C-------TTGAACCCGGCGCGGACTGCGCCAA-GGAAACTAAAAC----AAGGAGCATGCTC-CC--AGG--GCCATC-------------GC-ATCG-------ATGTGCTC-TCGGGATGC--AC---CTCTGTC----------ATGAAA-C----ATTATAACGACTCTCGGCAACGGATATCTCGGCTCTCGCATCGATGAAGAACGCAGCGAAATGCGATACCTGGTGTGAATTGCAGAATCCCGTGAATCATCGAGTCTTTGAACGCAAGTTGCGCCCGAGACCA-TTCGGTTGAGGGCACGCCTGCCTGGGCGTCACGCGTTGCGTCG-CCTCCCAA-CCCCTTT--ACCTTC-------GGGACCG-------GGTT----------------------GG-AATC--------------------------------GGG-----GCGGATGTTGGCTTCCCGT--GCA-TCACCTGCTCGGTTGGCTGAAAAAA-GCAGTATCCGTGG--CACGGTACTCGACGGTTGGTGGAAGACACAA---A--GTTT-------TGTCCCATCGTCTTCCC--------------GGCGCCACAGAGC----------G--AACTGCG--A---TGACCCT----AGA--ACGTTG-------TCCACCTC---------------------------------------GGTGGGCATCGATTCCTTCTGCGACCCCAGGTCA?????????????????????????????????????
	'Tripodanthus_belmirensis|HM010406|Nickrent_5050'             ?????????????????????TGC?C?GCAGA--ACGA-CCTGTGGACATGTTGAAC---CG-------AT-GGGTGTGGGGTCTGG----------GTGAACTCATCC------------AGCCCT--CCC-------CCTATGTCGGCCCG-TGCGTGG------TTCC--TCCCTCCC----CATTCGATGC-TTAGGCG--CGGTGGGGCTTGC--GATGAATTTTC---GTATGTGG-TCGG--CGCCAAC-C-------ATGAATCCGGCGCGGACTGCGCCAA-GGAAACTAAAAC----AAGGAGCATGCTC-CC--AGG--GCCATC-------------GC-ATCG-------ATGTGCTC-TCGGGATGC--AC---CTCTGTG----------ATAAAA-C----ATTATAACGACTCTCGGCAACGGATATCTCGGCTCTCGCATCGATGAAGAACGCAGCGAAATGCGATACCTGGTGTGAATTGCAGAATCCCGTGAATCATCGAGTCTTTGAACGCAAGTTGCGCCCGAGACCA-TTCGGTTGAGGGCACGCCTGCCTGGGCGTCACGCGTTGCGTCG-CCTCCTAA--CCCCTT--ACCTCC-------GGGACTG-------GGTT----------------------GG-AATC--------------------------------GGG-----GCGGATGTTGGCTTCCCGT--GCA-TCACCTGCTCGGTTGGCTGAAAAAA-GCAGTCTCCGTGG--CACGGTACTCGACGGTTGGTGGAAGACACAA---A--GTTT-------TGTCCCATCGTCTTTCC--------------GGCGCCACAGAGC----------G--AACTGCG--A---TGACCCT----AGA--ATGTTG-------TCCATCTC---------------------------------------GGTGGGCATCGATTCCTTCTGCGACCCCAGGTCAGGCGGGGCTACCCGCT?????????????????????
	'Tripodanthus_flagellaris|DQ333863|Calvin_and_Wilson_AR03_10' ?????????????TSGAAGCTTGCACAGCAGT--ACGA-CCCGCGGACATGTTGAAC---CG-------AT-GGGCGCGGGGGCTGG-----------------------------------GCCCT--CCC-------CTTTCGTCGGCCCG-TGCGTGG------CTCC--TCCCTCCC----CGCCCGATGCTTTACGCG--CGGTGGGGCTTGC--GATGAGTCYTC---GTGCGCGG-CCGG--CACCGAC-C-------TCGAACTCGGCGCGGATTGCGCCAA-GGAAACCGAAAC----AAGGAGCATGCTC-CC--AGG--GCCGTC-------------GC-GCCG-------ATGTGCCC-TCGGGATGC--AC---CTCTGCG----------ATAAAA-C----GTTATAACGACTCTCGGCAACGGATATCTCGGCTCTCGCATCGATGAAGAACGCAGCGAAATGCGATACCTGGTGTGAATTGCAGAATCCCGTGAATCATCGAGTCTTTGAACGCAAGTTGCGCCCGAGACCA-TTCGGTCGAGGGCACGCCTGCCTGGGCGTCACGCGTTGCGTCG-CCTCCCAC--CCCCTT--WCCTCC-------GGGATCG-------GGGT----------------------GG-AGCG--------------------------------GGG-----GCGGATGTTGGCTTCCCGT--GCG-TTGCACGCTCGGTTGGCCGAAACAA-GCAGTGTCCGCGG--CACGGTACACGACGGTTGGTGGAAGACACAA---A--GTTT-------TGTCCCATCGTCCTGCC--------------GGCGCCACGGAGC----------G--AGCTGCG--A---TGACCCT----AGA--ACGCTG-------TCCACCTC---------------------------------------GGTGGGCATCGATTCCTTC????????????????????????????????????????????????????
	'Tripodanthus_flagellaris|HM010407|Nickrent_5204'             GGAAGGATCATTGTCGAAGCCTGCACAGCAGT--ACGA-CCCGCGGACATGTTGAAC---CG-------ATGGGGCGCGGGGGCCTG----------G------------------------GCCCT--CCC-------CCTTCGTCGGCCCG-TGCGTGG------CTCC--TCCCTCCC----CGCCCGATGCTTTACGCG--CGGTGGGGCTTGC--GATGAGTCCTC---GTGCGCGG-CCGG--CACCGAC-C-------TCGAACTCGGCGCGGACTGCGCCAA-GGAAACCGAAAC----AAGGAGCATGCTC-CC--AGG--GCCGTC-------------GC-GCCG-------ATGTGCCC-TCGGGATGC--AC---CTCTGCG----------ATAAAA-C----GTTATAACGACTCTCGGCAACGGATATCTCGGCTCTCGCATCGATGAAGAACGCAGCGAAATGCGATACCTGGTGTGAATTGCAGAATCCCGTGAATCATCGAGTCTTTGAACGCAAGTTGCGCCCGAGACCA-TTCGGTCGAGGGCACGCCTGCCTGGGCGTCACGCGTTGCGTCG-CCTCCCAA-CCCCTTT--ACCTCC-------GGGATCG-------GGGT----------------------GG-AGCG--------------------------------GGG-----GCGGATGTTGGCTTCCCGT--GCG-TTGCACGCTCGGTTGGCCGAAACAA-GCAGTGTCCGCGG--CACGGTACACGACGGTTGGTGGAAGACACAA---A--GTTT-------TGTCCCATCGTCCTGCC--------------GGCGCCACGGAGC----------G--AGCTGCG--A---TGACCCT----AGA--ACGCTG-------TCCACCTC---------------------------------------GGTGGGCATCGATTCCTTCTGCGACCCCAGGTCAGGCGGGGCTACCCGCTGAGTTTAAGCATATC??????
	'Tripodanthus_flagellaris|HM010408|Nickrent_5210'             ??????????TTGTCGAAGCCTGCACAGCAGT--ACGA-CCCGCGGACATGTTGAAC---CG-------ATGGGGCGCGGGGGCCTG----------G------------------------GCCCT--CCC-------CCTTCGTCGGCCCG-TGCGTGG------CTCC--TCCCTCCC----CGCCCGATGCTTTACGCG--CGGTGGGGCTTGC--GATGAGTCCTC---GTGCGCGG-CCGG--CACCGAC-C-------TCGAACTCGGCGCGGACTGCGCCAA-GGAAACCGAAAC----AAGGAGCATGCTC-CC--AGG--GCCGTC-------------GC-GCCG-------ATGTGCCC-TCGGGATGC--AC---CTCTGCG----------ATAAAA-C----GTTATAACGACTCTCGGCAACGGATATCTCGGCTCTCGCATCGATGAAGAACGCAGCGAAATGCGATACCTGGTGTGAATTGCAGAATCCCGTGAATCATCGAGTCTTTGAACGCAAGTTGCGCCCGAGACCA-TTCGGTCGAGGGCACGCCTGCCTGGGCGTCACGCGTTGCGTCG-CCTCCCAA-CCCCTTT--ACCTCC-------GGGATCG-------GGGT----------------------GG-AGCG--------------------------------GGG-----GCGGATGTTGGCTTCCCGT--GCG-TTGCACGCTCGGTTGGCCGAAACAA-GCAGTGTCCGCGG--CACGGTACACGACGGTTGGTGGAAGACACAA---A--GTTT-------TGTCCCATCGTCCTGCC--------------GGCGCCACGGAGC----------G--AGCTGCG--A---TGACCCT----AGA--ACGCTG-------TCCACCTC---------------------------------------GGTGGGCATCGATTCCTTCTGCGACCCCAGGTCAGG???????????????????????????????????
	'Tripodanthus_flagellaris|HM010409|Nickrent_5211'             GGAAGGATCATTGTCGAAGCCTGCACAGCAGT--ACGA-CCCGCGGACATGTTGAAC---CG-------ATGGGGCGCGGGGGCCTG----------G------------------------GCCCT--CCC-------CCTTCGTCGGCCCG-TGCGTGG------CTCC--TCCCTCCC----CGCCCGATGCTTTACGCG--CGGTGGGGCTTGC--GATGAGTCCTC---GTGCGCGG-CCGG--CACCGAC-C-------TCGAACTCGGCGCGGACTGCGCCAA-GGAAACCGAAAC----AAGGAGCATGCTC-CC--AGG--GCCGTC-------------GC-GCCG-------ATGTGCCC-TCGGGATGC--AC---CTCTGCG----------ATAAAA-C----GTTATAACGACTCTCGGCAACGGATATCTCGGCTCTCGCATCGATGAAGAACGCAGCGAAATGCGATACCTGGTGTGAATTGCAGAATCCCGTGAATCATCGAGTCTTTGAACGCAAGTTGCGCCCGAGACCA-TTCGGTCGAGGGCACGCCTGCCTGGGCGTCACGCGTTGCGTCG-CCTCCCAA-CCCCTTT--ACCTCC-------GGGATCG-------GGGT----------------------GG-AGCG--------------------------------GGG-----GCGGATGTTGGCTTCCCGT--GCG-TTGCACGCTCGGTTGGCCGAAACAA-GCAGTGTCCGCGG--CACGGTACACGACGGTTGGTGGAAGACACAA---A--GTTT-------TGTCCCATCGTCCTGCC--------------GGCGCCACGGAGC----------G--AGCTGCG--A---TGACCCT----AGA--ACGCTG-------TCCACCTC---------------------------------------GGTGGGCATCGATTCCTTCTGCGACCCCAGGTCAGGCGGGGCTACCCGCTGAGTTTAAGC???????????
	'Tripodanthus_flagellaris|HM010420|Nickrent_5549'             GGAAGGATCATTGTCGAAGCCTGCACAGCAGT--ACGA-CCCGCGGACATGTTGAAC---CG-------ATGGGGCGCGGGGGCCTG----------G------------------------SCCCT--CCC-------CCTTCGTCGGCCCG-TGCGTGG------CTCC--TCCCTCCS----CGCCCGATGCTTTACGCG--CGGTGGGGCTTGC--GATGAGTCCTC---GTGCGCGG-CCGG--CACCGAC-C-------TCGAACTCGGCGCGGACTGCGCCAA-GGAAACCGAAAC----AAGGAGCATGCTC-CC--AGG--GCCGTC-------------GC-GCCG-------ATGTGCCC-TCGGGATGC--AC---CTCTGCG----------ATAAAA-C----GTTATAACGACTCTCGGCAACGGATATCTCGGCTCTCGCATCGATGAAGAACGCAGCGAAATGCGATACCTGGTGTGAATTGCAGAATCCCGTGAATCATCGAGTCTTTGAACGCAAGTTGCGCCCGAGACCA-TTCGGTCGAGGGCACGCCTGCCTGGGCGTCACGCGTTGCGTCG-CCTCCCAA-CCCCTTT--ACCTCC-------GGGATCG-------GGGT----------------------GG-AGCG--------------------------------GGG-----GCGGATGTTGGCTTCCCGT--GCG-TTGCACGCTCGGTTGGCCGAAACAA-GCAGTGTCCGCGG--CACGGTACACGACGGTTGGTGGAAGACACAA---A--GTTT-------TGTCCCATCGTCCTGCC--------------GGCGCCACGGAGC----------G--AGCTGCG--A---TGACCCT----AGA--ACGCTG-------TCCACCTC---------------------------------------GGTGGGCATCGATTCCTTCTGCGACCCCAGGTCAGGCGGGGCTACCCGCTGAGTTTAAGCA??????????
	'Tripodanthus_flagellaris|HM010423|Nickrent_5552'             ??AAGGATCATTGTCGAAGCCTGCACAGCAGT--ACGA-CCCGCGGACATGTTGAAC---CG-------ATGGGGCGCGGGGGCCTG----------G------------------------GCCCT--CCC-------CCTTCGTCGGCCCG-TGCGTGG------CTCC--TCCCTCCC----CGCCCGATGCTTTACGCG--CGGTGGGGCTTGC--GATGAGTCCTC---GTGCGCGG-CCGG--CACCGAC-C-------TCGAACTCGGCGCGGACTGCGCCAA-GGAAACCGAAAC----AAGGAGCATGCTC-CC--AGG--GCCGTC-------------GC-GCCG-------ATGTGCCC-TCGGGATGC--AC---CTCTGCG----------ATAAAA-C----GTTATAACGACTCTCGGCAACGGATATCTCGGCTCTCGCATCGATGAAGAACGCAGCGAAATGCGATACCTGGTGTGAATTGCAGAATCCCGTGAATCATCGAGTCTTTGAACGCAAGTTGCGCCCGAGACCA-TTCGGTCGAGGGCACGCCTGCCTGGGCGTCACGCGTTGCGTCG-CCTCCCAA-CCCCTTT--ACCTCC-------GGGATCG-------GGGT----------------------GG-AGCG--------------------------------GGG-----GCGGATGTTGGCTTCCCGT--GCG-TTGCACGCTCGGTTGGCCGAAACAA-GCAGTGTCCGCGG--CACGGTACACGACGGTTGGTGGAAGACACAA---A--GTTT-------TGTCCCATCGTCCTGCC--------------GGCGCCACGGAGC----------G--AGCTGCG--A---TGACCCT----AGA--ACGCTG-------TCCACCTC---------------------------------------GGTGGGCATCGATTCCTTCTGCGACCCCAGGTCAGG???????????????????????????????????
	'Tripodanthus_flagellaris|HM010424|Nickrent_5553'             GGAAGGATCATTGTCGAAGCCTGCACAGCAGT--ACGA-CCCGCGGACATGTTGAAC---CG-------ATGGGGCGCGGGGGCCTG----------G------------------------GCCCT--CCC-------CCTTCGTCGGCCCG-TGCGTGG------CTCC--TCCCTCCC----CGCCCGATGCTTTACGCG--CGGTGGGGCTTGC--GATGAGTCCTC---GTGCGCGG-CCGG--CACCGAC-C-------TCGAACTCGGCGCGGACTGCGCCAA-GGAAACCGAAAC----AAGGAGCATGCTC-CC--AGG--GCCGTC-------------GC-GCCG-------ATGTGCCC-TCGGGATGC--AC---CTCTGCG----------ATAAAA-C----GTTATAACGACTCTCGGCAACGGATATCTCGGCTCTCGCATCGATGAAGAACGCAGCGAAATGCGATACCTGGTGTGAATTGCAGAATCCCGTGAATCATCGAGTCTTTGAACGCAAGTTGCGCCCGAGACCA-TTCGGTCGAGGGCACGCCTGCCTGGGCGTCACGCGTTGCGTCG-CCTCCCAA-CCCCTTT--ACCTCC-------GGGATCG-------GGGT----------------------GG-AGCG--------------------------------GGG-----GCGGATGTTGGCTTCCCGT--GCG-TTGCACGCTCGGTTGGCCGAAACAA-GCAGTGTCCGCGG--CACGGTACACGACGGTTGGTGGAAGACACAA---A--GTTT-------TGTCCCATCGTCCTGCC--------------GGCGCCACGGAGC----------G--AKCTGCG--A---TGACCCT----AGA--ACGCTG-------TCCACCTC---------------------------------------GGTGGGCATCGATTCCTTCTGCGACCCCA??????????????????????????????????????????

;


END;

BEGIN LABELS;
	TAXAGROUPLABEL Elytrantheae COLOR = (RGB 0.03529412 1.0 0.03529412) ;
	TAXAGROUPLABEL Gaiadendreae COLOR = (RGB 0.03529412 1.0 0.61176471) ;
	TAXAGROUPLABEL 'Lorantheae:Amyeminae' COLOR = (RGB 1.0 1.0 0.03529412) ;
	TAXAGROUPLABEL 'Lorantheae:Dendrophthoinae' COLOR = (RGB 1.0 0.81176471 0.06666667) ;
	TAXAGROUPLABEL 'Lorantheae:Emelianthinae' COLOR = (RGB 1.0 0.63921569 0.10196078) ;
	TAXAGROUPLABEL 'Lorantheae:Ileostylinae' COLOR = (RGB 1.0 0.47843137 0.13333333) ;
	TAXAGROUPLABEL 'Lorantheae:Loranthinae' COLOR = (RGB 1.0 0.27843137 0.10196078) ;
	TAXAGROUPLABEL 'Lorantheae:Scurrulinae' COLOR = (RGB 1.0 0.03529412 0.03529412) ;
	TAXAGROUPLABEL 'Lorantheae:Tapinanthinae' COLOR = (RGB 0.63529412 0.01960784 0.01960784) ;
	TAXAGROUPLABEL Nuytsieae COLOR = (RGB 1.0 0.03529412 1.0) ;
	TAXAGROUPLABEL 'Psittacantheae:Ligarinae' COLOR = (RGB 0.41960784 0.03529412 1.0) ;
	TAXAGROUPLABEL 'Psittacantheae:Notantherinae' COLOR = (RGB 0.03529412 0.03529412 1.0) ;
	TAXAGROUPLABEL 'Psittacantheae:Psittacanthinae' COLOR = (RGB 0.03529412 0.41960784 1.0) ;
	TAXAGROUPLABEL 'Psittacantheae:Tupeinae' COLOR = (RGB 0.03529412 0.80784314 1.0) ;

	CHARGROUPLABEL 18S_rDNA COLOR = (RGB 1.0 0.03529412 0.03529412) ;
	CHARGROUPLABEL ITS1 COLOR = (RGB 1.0 1.0 0.03529412) ;
	CHARGROUPLABEL 5.8S_rDNA COLOR = (RGB 1.0 0.03529412 0.03529412) ;
	CHARGROUPLABEL ITS2 COLOR = (RGB 1.0 1.0 0.03529412) ;
	CHARGROUPLABEL 25S_rDNA COLOR = (RGB 1.0 0.03529412 0.03529412) ;


END;

BEGIN SETS;
	TAXPARTITION * UNTITLED  =  'Psittacantheae:Psittacanthinae' :  1 -  30;

	CHARPARTITION * UNTITLED  =  18S_rDNA :  1 -  13, ITS1 :  14 -  421, 5.8S_rDNA :  422 -  585, ITS2 :  586 -  993, 25S_rDNA :  994 -  1044;

END;

BEGIN ASSUMPTIONS;
	TYPESET * UNTITLED   =  unord:  1 -  1044;

END;

BEGIN NOTES;

	SUT   TAXA = Taxa TAXON = 6 NAME = color INTEGER = 6;

END;

BEGIN CODONS;
	CODESET * UNTITLED   =  universal:  1 -  1044;


END;

BEGIN MESQUITECHARMODELS;
	ProbModelSet * UNTITLED   =  'Jukes-Cantor':  1 -  1044;
END;

Begin MESQUITE;
		MESQUITESCRIPTVERSION 2;
		TITLE AUTO;
		tell ProjectCoordinator;
		timeSaved 1437407988157;
		getEmployee #mesquite.minimal.ManageTaxa.ManageTaxa;
		tell It;
			setID 0 391745436734471600;
		endTell;
		getEmployee #mesquite.charMatrices.ManageCharacters.ManageCharacters;
		tell It;
			setID 0 7716076312586209962;
			mqVersion 275;
			checksumv 0 3 2771712583 null  getNumChars 1044 numChars 1044 getNumTaxa 30 numTaxa 30   short true   bits 2305843009213693967   states 15   sumSquaresStatesOnly 413639.0 sumSquares -1.3835058055282164E20 longCompressibleToShort false usingShortMatrix true   NumFiles 1 NumMatrices 1;
			mqVersion;
		endTell;
		getWindow;
		tell It;
			suppress;
			setResourcesState false false 257;
			setPopoutState 400;
			setExplanationSize 0;
			setAnnotationSize 0;
			setFontIncAnnot 0;
			setFontIncExp 0;
			setSize 2560 1284;
			setLocation -11 -11;
			setFont SanSerif;
			setFontSize 10;
			getToolPalette;
			tell It;
			endTell;
			desuppress;
		endTell;
		getEmployee  #mesquite.minimal.ManageTaxa.ManageTaxa;
		tell It;
			showTaxa #391745436734471600 #mesquite.lists.TaxonList.TaxonList;
			tell It;
				setTaxa #391745436734471600;
				getWindow;
				tell It;
					newAssistant  #mesquite.lists.DefaultTaxaOrder.DefaultTaxaOrder;
					newAssistant  #mesquite.lists.TaxonListCurrPartition.TaxonListCurrPartition;
					getTable;
					tell It;
						columnWidth 1 141;
					endTell;
					setExplanationSize 30;
					setAnnotationSize 20;
					setFontIncAnnot 0;
					setFontIncExp 0;
					setSize 2303 1217;
					setLocation -11 -11;
					setFont SanSerif;
					setFontSize 10;
					getToolPalette;
					tell It;
						setTool mesquite.lists.TaxonList.TaxonListWindow.arrow;
					endTell;
				endTell;
				showWindow;
				getEmployee #mesquite.lists.ColorTaxon.ColorTaxon;
				tell It;
					setColor Red;
					removeColor off;
				endTell;
				getEmployee #mesquite.lists.TaxonListAnnotPanel.TaxonListAnnotPanel;
				tell It;
					togglePanel off;
				endTell;
			endTell;
		endTell;
		getEmployee  #mesquite.charMatrices.BasicDataWindowCoord.BasicDataWindowCoord;
		tell It;
			showDataWindow #7716076312586209962 #mesquite.charMatrices.BasicDataWindowMaker.BasicDataWindowMaker;
			tell It;
				getWindow;
				tell It;
					setExplanationSize 30;
					setAnnotationSize 20;
					setFontIncAnnot 0;
					setFontIncExp 0;
					setSize 2303 1217;
					setLocation -11 -11;
					setFont SanSerif;
					setFontSize 10;
					getToolPalette;
					tell It;
						setTool mesquite.charMatrices.BasicDataWindowMaker.BasicDataWindow.arrow;
					endTell;
					setActive;
					setTool mesquite.charMatrices.BasicDataWindowMaker.BasicDataWindow.arrow;
					colorCells  #mesquite.charMatrices.ColorByState.ColorByState;
				tell It;
					setStateLimit 9;
					toggleUniformMaximum on;
				endTell;
					colorRowNames  #mesquite.charMatrices.ColorCells.ColorCells;
				tell It;
					setColor Orange;
					removeColor off;
				endTell;
					colorColumnNames  #mesquite.charMatrices.CharGroupColor.CharGroupColor;
					colorText  #mesquite.charMatrices.NoColor.NoColor;
					setBackground White;
					toggleShowNames on;
					toggleShowTaxonNames on;
					toggleTight off;
					toggleThinRows on;
					toggleShowChanges off;
					toggleSeparateLines off;
					toggleShowStates on;
					toggleAutoWCharNames off;
					toggleAutoTaxonNames off;
					toggleShowDefaultCharNames off;
					toggleConstrainCW on;
					toggleBirdsEye off;
					toggleShowPaleGrid off;
					toggleShowPaleCellColors off;
					togglePaleInapplicable on;
					toggleShowBoldCellText off;
					toggleAllowAutosize off;
					toggleColorsPanel off;
					toggleLinkedScrolling on;
					toggleScrollLinkedTables off;
				endTell;
				showWindow;
				getWindow;
				tell It;
					forceAutosize;
				endTell;
				getEmployee #mesquite.categ.StateNamesStrip.StateNamesStrip;
				tell It;
					showStrip off;
				endTell;
				getEmployee #mesquite.charMatrices.AnnotPanel.AnnotPanel;
				tell It;
					togglePanel off;
				endTell;
				getEmployee #mesquite.charMatrices.CharReferenceStrip.CharReferenceStrip;
				tell It;
					showStrip off;
				endTell;
				getEmployee #mesquite.charMatrices.QuickKeySelector.QuickKeySelector;
				tell It;
					autotabOff;
				endTell;
				getEmployee #mesquite.charMatrices.SelSummaryStrip.SelSummaryStrip;
				tell It;
					showStrip off;
				endTell;
				getEmployee #mesquite.align.AlignToDropped.AlignToDropped;
				tell It;
					gapCosts 8 3 2 2;
					subCosts  10 5 10 10 10 5 5 10 10 10 5 10;
				endTell;
				getEmployee #mesquite.molec.ColorByAA.ColorByAA;
				tell It;
					emphasizeDegeneracy off;
				endTell;
				getEmployee #mesquite.molec.SequenceInfoEditor.SequenceInfoEditor;
				tell It;
					panelOpen false;
				endTell;
			endTell;
		endTell;
		getEmployee  #mesquite.charMatrices.ManageCharacters.ManageCharacters;
		tell It;
			showCharacters #7716076312586209962 #mesquite.lists.CharacterList.CharacterList;
			tell It;
				setData 0;
				getWindow;
				tell It;
					newAssistant  #mesquite.lists.CharListInclusion.CharListInclusion;
					newAssistant  #mesquite.stochchar.CharListProbModels.CharListProbModels;
					newAssistant  #mesquite.lists.CharListCodonPos.CharListCodonPos;
					newAssistant  #mesquite.lists.CharListPartition.CharListPartition;
					newAssistant  #mesquite.lists.CharNumForList.CharNumForList;
				tell It;
					suppress;
					setValueTask  #mesquite.charMatrices.NumApplicableNonMissing.NumApplicableNonMissing;
					toggleShadeCells on;
					desuppress;
				endTell;
					getTable;
					tell It;
						columnWidth 4 45;
					endTell;
					setExplanationSize 30;
					setAnnotationSize 20;
					setFontIncAnnot 0;
					setFontIncExp 0;
					setSize 2303 1217;
					setLocation -11 -11;
					setFont SanSerif;
					setFontSize 10;
					getToolPalette;
					tell It;
					endTell;
				endTell;
				showWindow;
				getEmployee #mesquite.lists.CharListAnnotPanel.CharListAnnotPanel;
				tell It;
					togglePanel off;
				endTell;
			endTell;
		endTell;
		endTell;
end;
