# Supplementary material for: Evolution of pollen morphology in Loranthaceae
Source: Grana. 2017 Feb 20;57(1-2):16–116. doi: 10.1080/00173134.2016.1261939 (PMC5771552; doi:10.1080/00173134.2016.1261939)
Supplement: Grimsson et al. Online supplementary material [file SGRA_A_1261939_SM9964.zip › Mats/03_25S.mafft.nex]

#NEXUS
[written Fri May 16 11:36:25 CEST 2014 by Mesquite  version 2.75 (build 566) at NRM-7085/172.16.20.110]

BEGIN TAXA;
	TITLE Taxa;
	DIMENSIONS NTAX=66;
	TAXLABELS
		'Alepis_flavida|EF464474|Nickrent_2743' 'Amylotheca_duthieana|EU544356|Nickrent_4022' 'Decaisnina_triflora|EU544364|Nickrent_4491' 'Lepeostegeres_lancifolius|EU544379|Nickrent_4041' 'Lepidaria_cf__forbesii|EU544378|Nickrent_4044' 'Loxanthera_speciosa|EU544382|Nickrent4026' 'Lysiana_filifolia|EU544383|Nickrent_4449' 'Macrosolen_cochinchinensis|EU544384|Nickrent_4038' 'Peraxilla_tetrapetala|EU544390|Nickrent_2744' 'Atkinsonia_ligustrina|EF464475|Nickrent_4344' 'Gaiadendron_punctatum|DQ790209|D__Nickrent_2729' 'Amyema_glabrum|EU544354|Nickrent_2794' 'Amyema_queenslandicum|EU544355|Nickrent_2788' 'Baratranthus_axanthus|EU544357|Nickrent_4029' 'Benthamina_alyxifolia|EU544359|Nickrent_4127' 'Dactyliophora_novae_guineae|EU544363|Nickrent_4563' 'Diplatia_furcata|EU544368|Nickrent_2824' 'Helicanthes_elastica|EU544375|Nickrent_4906' 'Sogerianthe_sessiflora|EU544400|Nickrent_4467' 'Dendropemon_bicolor|EU544365|Nickrent_2172' 'Dendrophthoe_curvata|EU544367|Nickrent_4012' 'Dendrophthoe_longituba|EU544366|Nickrent_4010' 'Helixanthera_coccinea|EU544373|Nickrent_4019' 'Helixanthera_cylindrica|EU544374|Nickrent_4037' 'Emelianthe_panganensis|EU544369|Nickrent_4889' 'Erianthemum_dregei|EU544371|Nickrent_2985' 'Globimetula_dinklagei|EU544372|Nickrent_3087' 'Moquiniella_rubra|DQ790207|D__Nickrent_3042' 'Oliverella_rubroviridis|EU544387|Nickrent_4330' 'Phragmanthera_crassicaulis|EU544391|Phragmanthera_3037' 'Spragueanella_rhamnifolia|EU544401|Nickrent_4674' 'Ileostylus_micranthus|EU544376|Nickrent_2741' 'Muellerina_eucalyptoides|EU544385|Nickrent_4310' 'Cecarria_obtusifolia|EU544361|Nickrent_4562' 'Loranthus_europaeus|EU544380|Nickrent_2849' 'Loranthus_odoratus|EU544381|Nickrent_4977' 'Scurrula_ferruginea|EU544395|Nickrent_4008' 'Scurrula_parasitica|EU544397|Nickrent_4004' 'Scurrula_pulverulenta|EU544396|Nickrent_4159' 'Taxillus_chinensis|EU544405|Nickrent_4032' 'Actinanthella_menyharthii|EU544352|Nickrent_4375' 'Agelanthus_sansibarensis|EU544353|Nickrent_2987' 'Bakerella_sp_|EU544358|Nickrent_4161' 'Berhautia_senegalensis|EU544360|Nickrent_4576' 'Englerina_ramulosa|EU544370|Nickrent_2984' 'Oedina_pendens|EU544386|Nickrent_4329' 'Oncocalyx_sulfureus|EU544388|Nickrent_2850' 'Plicosepalus_sagittifolius|EU544393|Nickrent_2852' 'Septulina_glauca|EU544398|Nickrent_4089' 'Socratina_bemarivensis|EU544399|Nickrent_4179' 'Tapinanthus_constrictiflorus|EU544404|Nickrent_3088' 'Vanwykia_remota|EU544407|Nickrent_4331' 'Nuytsia_floribunda|DQ790210|D__Nickrent_2747' 'Ligaria_cuneifolia|EF464477|Nickrent_4567' 'Tristerix_corymbosus|EF464479|Nickrent_4572' 'Desmaria_mutabilis|EF464476|Nickrent_4510A' 'Notanthera_heterophylla|EF464478|Nickrent_4372' 'Cladocolea_gracilis|EU544362|Nickrent_3066' 'Ixocactus_sp_|EU544377|Nickrent_4332' 'Oryctanthus_occidentalis|EU544389|Nickrent_2763' 'Phthirusa_pyrifolia|EU544392|Nickrent_2762' 'Psittacanthus_calyculatus|EU544394|Nickrent_4043' 'Struthanthus_oerstedii|EU544402|Nickrent_2728' 'Struthanthus_woodsonii|EU544403|Nickrent_2761' 'Tripodanthus_acutifolius|EU544406|Nickrent_2969' 'Tupeia_antarctica|DQ790208|D__Nickrent_2742' 
	;

END;


BEGIN CHARACTERS;
	TITLE  Character_Matrix;
	DIMENSIONS  NCHAR=2175;
	FORMAT DATATYPE = DNA GAP = - MISSING = ?;
	MATRIX
	'Alepis_flavida|EF464474|Nickrent_2743'                 ?????????????????????????????????????????????????GATTCCCCTAGTAACGGCGAGCGAACCGGGAATAGCCCAGCTTGAAAATCGTTCGGCCCGGCCGTTCGAATTGTAGTCTGTAGAAGCGTCCTCAGCGGCGGACCGGGCTCAAGTCCTCTGGAAGGGGGCGCCGGAGAGGGTGAGAGCCCCGTCGTGCTCGGACCCTGCCGCATCACGAGGCGCTGTCGGCGAGTCGGGTTGTTTGGGAATGCAGCCCTAATCGGGCGGTAAATTCCGTCCAAGGCTAAATATGGGCGAGAGACCGATAGCAAACAAGTACCGCGAGGGAAAGATGAAAAGGACTTTGAAAAGAGAGTCAAAGAGTGCTTGAAATTGTCGGGAGGGAAGCGGATGGGGGCCGGCGATGCACCTCGGTCGGATGTGGAACGGCCACAAGCCGGTCTGCCGATCGACTCGGGGTGTGGACCGATGCGGATTGGGGCGGCGGCCCAAGCCTAGGCAGTTGTTAT--GCCTGCGGAGACGTCGCCGCCTCGATCGTGGTAGGCAGCGCGCGCCCTC-------GGGCGTGCTTC--GGCACCTGCGCGCTCCAGGCAACGGCCTGCGGGCTCCCCATTCGACCCGTCTTGAAACACGGACCAAGGAGTCTGACATGTGTGCGAGTCAACGGGC-GATTAAACCCGTAAGGCGTAAGGAAGCTGA-TTGGTGGGATCCCC------CTGCGGG---TGCACCCCCGACCGACCTTGATCTTCTGAGAAGGGTTCGAGTGTGAGCATGCCTGTCGGGACCCGAAAGATGGTGAACTATGCCTGAGCGGGGCGAAGCCAGAGGAAACTCTGGTGGAGGCCCGCAGCGATACTGACGTGCAAATCGTTCGTCTGACTTGGGTATAGGGGCGAAAGACTAATCGAACCGTCTAGTAGCTGGTTCCCTCC?????????????????????????????????????????????????????????????????????????????????????????????????????????????????????????????????????????????????????????????????????????????????????????????????????????????????????????????????????????????????????????????????????????????????????????????????????????????????????????????????????????????????????????????????????????????????????????????????????????????????????????????????????????????????????????????????????????????????????????????????????????????????????????????????????????????????????????????????????????????????????????????????????????????????????????????????????????????????????????????????????????????????????????????????????????????????????????????????????????????????????????????????????????????????????????????????????????????????????????????????????????????????????????????????????????????????????????????????????????????????????????????????????????????????????????????????????????????????????????????????????????????????????????????????????????????????????????????????????????????????????????????????????????????????????????????????????????????????????????????????????????????????????????????????????????????????????????????????????????????????????????????????
	'Amylotheca_duthieana|EU544356|Nickrent_4022'           CCCGCTGAGTTTAAGCATATCAATAAGCGGAGGAAAAGAAACTTACAAGGATTCCCCTAGTAACGGCGAGCGAACCGGGAACAGCCCAGCTTGAAAATCGTTCGGCCCAGCCGTTCGAATTGTAGTCTGTAGAAGCGTCCTCAGCGGCGGACCGGGCTCAAGTCCTCTGGAAGGGGGCGCCGGAGAGGGTGAGAGCCCCGTCGTGCCCGGACCCTGCCGCATCACGAGGCGCTGTCGGCGAGTCGGGTTGTTTGGGAATGCAGCCCTAATCGGGCGGTAAATTCCGTCCAAGGCTAAATATGGGCGAGAGACCGATAGCAAACAAGTACCGCGAGGGAAAGATGAAAAGGACTTTGAAAAGAGAGTCAAAGAGTGCTTGAAATTGTCGGGAGGGAAGCGGATGGGGGCCGGCGATGCGCCTCGGTCGGATGTGGAACGGCCACAAGCCGGTCCGCCGATCGACTCGGGGCGTGGACCGATGCGGATTGGGGCGGCGGCCCAAGCCTAGGCAGTCGTTAT--GCCTGCGGAGACGTCGTCGCCCCGATCGTGGTAGGCAGCGCGCGCCCTC------CGGGCGTGCCTC--GGCACCTGCGCGCTCCAGGCAGCGGCCTGCGGGCTCCCCATTCGACCCGTCTTGAAACACGGACCATGGAGTCTGACATGTGTGCGAGTCAACGGGC-GATTAAACCCGTAAGGCGTAAGGAAGCTGA-TTGGTGGGATCCCC------TCGCGGG---TGCACCCCCGACCGACCTTGATCTTCTGAGAAGGGTTCGAGTGTGAGCATGCCTGTCGGGACCCGAAAGATGGTGAACTATGCCTGAGCGGGGCGAAGCCAGAGGAAACTCTGGTGGAGGCCCGCAGCGATACTGACGTGCAAATCGTTCGTCTGACTTGGGTATAGGGGCGAAAGACTAATCGAACCGTCTAGTAGCTGGTTCCCTCCGAAGTTTCCCTCAGGATAGCTGGAGCTCGAGCGCGAGTTCTATCAGGTAAAGCCAATGATTAGAGGCATCGGGGGCGCAACGCCCTCGACCTATTCTCAAACTTTAAATGGGTAGGACGGCGCGGCTGCTTCGTTGAGCCGCGCCAGGGAATCGAGAGCTCCAAGTGGGCCATTTTTGGTAAGCAGAACTGGCGATGCGGGATGAACCGGAAGCCGGGTTACGGTGCCCAACTGCGCGCTAACCTAGAACCCACAAAGGGTGTTGGTCGATTAAGACAGCAGGACGGTGGTCATGGAAGTCGAAATCCGCTAAGGAGTGTGTAACAACTCACCTGCCGAATCAACTAGCCCCGAAAATGGATGGCGCTCAAGCGCGCGACCTATACCCGGCCGTCGGGGCAACGGCCAGGCCCCGATGAGTAGGAGGGCGCGGCGGTCGCTGCAAAACCTGTGGCGCGAGCCCGGGCGGAGCGTCCGTCGGTGCGGATCTTGGTGGTAGTAGCAAATATTCAAATGAGAACTTTGAAGGCCGAAGAGGGGAAAGGTTCCATGTGAACGGCACTTGCACATGGGTTAGTCGATCCTAAGAGACGGGGGAAGCCCGTCTGATAGCGCGCGCCGCGCGAACTTCGAAAGGGAATCGGGTTAAAATTCCCGAACCGGGACGCGGTGGTTGACGGCGACGTTAGGGAGTCCGGAGACGTCGTCGGGGGCCCCGGGAAGAGTTATCTTTTCTGTTTAACAGCCTGCCCACCCTGGAATCGGCTCAGCCGGAGGTAGGGTCCAGCGGCTGGAACAGCACCGCACGTCGCGCGGTGTCCGGTGCGCCCTCGACGGCCCCTGAAAATCCGGAGGACCGAGTACCATCCACGCCCGTTCGTACTCATAACCGCATCAGGTCTCCAAGGTGAACAGCCTCTGGTCGATGGAACAATGTAGGCAAGGGAAGTCGGCAAAATGGATCCGTAACTTCGGGAAAAGGATTGGCTCTGAGGGCTGGGCTCGGGGGTCCCAGCCCCGAACCCGTCGGCTGTCGGCGGACTGCTCGAGCTGCTACCGCGGCGAGAGCGGGTCGCCGCGTGCCGTCCGGGGGACGGACTGGGAACGGCTCCTCG--------CGGGGCCTTCCCCGAGCAACGAACAGTCGGCTCAGAACTGGTACGGACAAGGGG????????????????????????????????????????
	'Decaisnina_triflora|EU544364|Nickrent_4491'            ????????????????????????????????????????????????????????????????????AGCGAACCGGGAACAGCCCAGCTTGAGAATCGTTCGGCCCGGCCGTTCGAATTGTAGTCTGTAGAAGCGTCCTCAGCGGCGGACCGGGCTCAAGTCCTCTGGAAGGGGGCGCCGGAGAGGGTGAGAGCCCCGTCGCGCCCGGACCCTGCCGCATCACGAGGCGCTGTCGGCGAGTCGGGTTGTTTGGGAATGCAGCCCTAATCGGGCGGTAAATTCCGTCCAAGGCTAAATACGGGCGAGAGACCGATAGCAAACAAGTACCGCGAGGGAAAGATGAAAAGGACTTTGAAAAGAGAGTCAAAGAGTGCTTGAAATTGTCGGGAGGGAAGCGGATGGGGGCCGGCGATGCGCCTCGGTCGGATGTGGAACGGCCTAAAACCGGTCCGCCGATCGGCTCGGGGCGTGGACCGATGCGGATCGGGGCGGCGGCCCAAGCCTAGGCAGTTGCTAT--GCCTGCGGAGACGTCGTCGCCTCGATCGTGGCAGGCAGCGCGCGCCCTCC-----GGGGCGTGCTTC--GGCACCTGCGCGCTCCAGGCAGCGGCCTGCGGGCTCCCCATTCGACCCGTCTTGAAACACGGACCAAGGAGTCTGACATGTGTGCGAGTCAACGGGC-GATTAAACCCGTAAGGCGCAAGGAAGCTGA-CTGGCGGGATCCCC------TAGCGGG---TGCACCCCCGACCGACCTTGATCTTCTGAGAAGGGTTCGAGTGTGAGCATGCCTGTCGGGACCCGAAAGATGGTGAACTATGCCTGAGCGGGGCGAAGCCAGAGGAAACTCTGGTGGAGGCCCGCAGCGATACTGACGTGCAAATCGTTCGTCTGACTTGGGTATAGGGGCGAAAGACTAATCGAACCGTCTAGTAGCTGGTTCCCTCCGAAGTTTCCCTCAGGATAGCTGGAGCTCGAGCGCGAGTTCTATCAGGTAAAGCCAATGATTAGAGGCATCGGGGGCGCAACGCCCTCGACCTATTCTCAAACTTTAAATGGGTAGGACGGCGCGGCTGCTTCGCTGAGCCGCGCCACGGAATCGAGAGCTCCAAGTGGGCCATTTTTGGTAAGCAGAACTGGCGATGCGGGATGAACCGGAAGCCGGGTTACGGTGCCCAACTGCGCGCTAACCTAGAACCCACAAAGGGTGTTGGTCGATTAAGACAGCAGGACGGTGGTCATGGAAGTCGAAATCCGCTAAGGAGTGTGTAACAACTCACCTGCCGAATCAACTAGCCCCGAAAATGGATGGCGCTCAAGCGCGCGACCTATACCCGGCCGTCGGGGCAACGGCCAGGCCCCGATGAGTAGGAGGGCGCGGCGGTCGCTGCGAAACCTGTGGCGCGAGCCCGGGCGGAGCGTCCGTCGGTGCGGATCTTGGTGGTAGTAGCAAATATTCAAATGAGAACTTTGAAGGCCGAAGAGGGGAAAGGTTCCATGTGAACGGCACTTGCACATGGGTTAGTCGATCCTAAGAGACGGGGGAAGCCCGTCTGACAGCGCGCGCCGCGCGAACTTCGAAAGGGAATCGGGTTAAAATTCCCGAACCGGGACGCGGTGGTTGACGGCGACGTTAGGGAGTCCGGAGACGTCGTCGGGGGCCTCGGGAAGAGTTATCTTTTCTGTTTAACAGCCTGCCCACCCTGGAATCGGCTCAGCCGGAGGTAGGGTCCAGCGGCTGGAACAGCACCGCACGTCGCGCGGTGTCCGGTGCGCCCTCGACGGCCCTTGAAAATCCGGAGGACCGAGTACCATCCGCGCCCGTTCGTACTCATAACCGCATCAGGTCTCCAAGGTGAACAGCCTCTGGTCGATGGAACAATGTAGGCAAGGGAAGTCGGCAAAATGGATCCGTAACTTCGGGAAAAGGATTGGCTCTGAGGGCTGGGCTCGGGGGTCCCAGCCCCGAACCCGTCGGCTGTCGGCGGACTGCTCGAGCTGCTACCGCGGCGAGAGCGGGTCGCCGCGTGCCGTCCGGGGGACGGACTGGGAACGGCCYCCCTCC------GGGGGCCTTCCCCGAGCAACGAACAGTCGGCTCAGAACTGGTACGGACAAGGGGAATCC???????????????????????????????????
	'Lepeostegeres_lancifolius|EU544379|Nickrent_4041'      ?????????TTTAAGCATATCAATAAGCGGAGGAAAAGAAACTTACAAGGATTCCCCTAGTAACGGCGAGCGAACCGGGAACAGCCCAGCTTGAAAATCGCTCGGCCCAGCCGCGCGAATTGTAGTCTGTAGAAGCGTCCTCAGCGGCGGACCGGGCTCAAGTCCTCTGGAAGGGGGCGCCGGAGAGGGTGAGAGCCCCGTCGTGCCCGGACCCTGCCGCATCACGAGGCGCTGTCGGCGAGTCGGGTTGTTTGGGAATGCAGCCCTAATCGGGCGGTAAATTCCGTCCAAGGCTAAATACGGGCGAGAGACCGATAGCAAACAAGTACCGCGAGGGAAAGATGAAAAGGACTTTGAAAAGAGAGTCAAAGAGTGCTTGAAATTGTCGGGAGGGAAGCGGATGGGGGCCGGCGATGCGCCTCGGTCGGATGTGGAACGGCCACAAGCCGGTCCGCCGATCGACTCGGGGCGTGGACCGATGCGGATTGGGGCGGCGGCCCAAGCCTAGGCAGTCGTCAT--GCCTGCGGAGACGTCGTCGCCCCGATCGTGGGAGGCAGCGCGCGCCCTC------CGGGCGTGCCTC--GGCACCTGCGCGCTCCAGGCAGCGGCCTGCGGGCTCCCCATTCGACCCGTCTTGAAACACGGACCAAGGAGTCTGACATGTGTGCGAGTCAACGGGC-GATTAAACCCGTAAGGCGTAAGGAAGCTGA-TTGGTGGGATCCCCT-----CCGCGGG---TGCACCCCCGACCGACCTTGATCTTCTGAGAAGGGTTCGAGTGTGAGCATGCCTGTCGGGACCCGAAAGATGGTGAACTATGCCTGAGCGGGGCGAAGCCAGAGGAAACTCTGGTGGAGGCCCGCAGCGATACTGACGTGCAAATCGTTCGTCTGACTTGGGTATAGGGGCGAAAGACTAATCGAACCGTCTAGTAGCTGGTTCCCTCCGAAGTTTCCCTCAGGATAGCTGGAGCTCGAGCGCGAGTTCTATCAGGTAAAGCCAATGATTAGAGGCATCGGGGGCGCAACGCCCTCGACCTATTCTCAAACTTTAAATGGGTAGGACGGCGCGGCTGCTTCGTTGAGCCGCGCCACGGAATCGAGAGCTCCAAGTGGGCCATTTTTGGTAAGCAGAACTGGCGATGCGGGATGAACCGGAAGCCGGGTTACGGTGCCCAACTGCGCGCTAACCTAGAACCCACAAAGGGTGTTGGTCGATTAAGACAGCAGGACGGTGGTCATGGAAGTCGAAATCCGCTAAGGAGTGTGTAACAACTCACCTGCCGAATCAACTAGCCCCGAAAATGGATGGCGCTCAAGCGCGCGACCTATACCCGGCCGTCGGGGCAACGGCCAGGCCCCGATGAGTAGGAGGGCGCGGCGGTCGCTGCAAAACCTGTGGCGCGAGCCCGGGCGGAGCGTCCGTCGGTGCGGATCTTGGTGGTAGTAGCAAATATTCAAATGAGAACTTTGAAGGCCGAAGAGGGGAAAGGTTCCATGTGAACGGCACTTGCACATGGGTTAGTCGATCCTAAGAGACGGGGGAAGCCCGTCTGATAGCGCGCGCCGCGCGGACTTCGAAAGGGAATCGGGTTAAAATTCCCGAACCGGGACGCGGTGGTTGACGGCGACGTTAGGGAGTCCGGAGACGTCGTCGGGGCCCTCGGGAAGAGTTATCTTTTCTGTTTAACAGCCTGCCCACCCTGGAATCGGCTCAGCCGGAGGTAGGGTCCAGCGGCTGGAACAGCACCGCACGTCGCGCGGTGTCCGGTGCGCCCTCGACGGCCCTTGAAAATCCGGAGGACCGAGTACCATCC???????????????????????????????????????????????????????????????????????????????????????????????????????????????????????????????????????????????????CCCGAACCCGTCGGCTGTCGGCGGACTGCTCGAGCTGCTACCGCGGCGAGAGCGGGTCGCCGCGTGCCGTCCGGGGGACGGACTGGGAACGGCCCCTCC--------GGGGGCCTTCCCCGAGCAACGAACAGTCGGCTCAGAACTGGTACGGACAAGGGGAATCCGACTGTTTAATTAAAACAAAGCATTGCGATGGTCC
	'Lepidaria_cf__forbesii|EU544378|Nickrent_4044'         ?????????TTTAAGCATATCAATAAGCGGAGGAAAAGAAACTTACGAGGATTCCCCTAGTAACGGCGAGCGAACCGGGAACAGCCCAGCTTGAAAATCGTTCGGCGCAGCCGTTCGAATTGTAGTCTGTAGAAGCGTCCTCAGCGGCGGACCGGGCTCAAGTCCTCTGGAAGGGGGCGCCGGAGAGGGTGAGAGCCCCGTCGTGCCCGGACCCTGCCGCATCACGAGGCGCTGTCGGCGAGTCGGGTTGTTTGGGAATGCAGCCCTAATCGGGCGGTAAATTCCGTCCAAGGCTAAATATGGGCGAGAGACCGATAGCAAACAAGTACCGCGAGGGAAAGATGAAAAGGACTTTGAAAAGAGAGTCAAAGAGTGCTTGAAATTGTCGGGAGGGAAGCGGATGGGGGCCGGCGATGCGCCTCGGTCGGATGTGGAACGGCCACAAGCCGGTCCGCCGATCGACTCGGGGCGTGGACCGATGCGGATTGGGGCGGCGGCCCAAGCCTAGGCAGTCGCTAT--GCCTGCGGAGACGTCGTCGCCCCGATCGTGGGAGGCAGCGCGCGCCCTC------CGGGCGTGCTCC--GGCACCTGCGCGCTCCAGGCAGCGGCCTGCGGGCTCCCCATTCGACCCGTCTTGAAACACGGACCAAGGAGTCTGACATGTGTGCGAGTCAACGGGC-GATTAAACCCGTAAGGCGCAAGGAAGCTGA-TTGGCGGGATCCCCC-----CCGCGGG---TGCACCCCCGACCGACCTTGATCTTCTGAGAAGGGTTCGAGTGTGAGCATGCCTGTCGGGACCCGAAAGATGGTGAACTATGCCTGAGCGGGGCGAAGCCAGAGGAAACTCTGGTGGAGGCCCGCAGCGATACTGACGTGCAAATCGTTCGTCTGACTTGGGTATTGGGGCGAAAGACTAATCGAACCGTCTAGTAGCTGGTTCCCTCCGAAGTTTCCCTCAGGATAGCTGGAGCTCGAGCGCGAGTTCTATCAGGTAAAGCCAATGATTAGAGGCATCGGGGGCGCAAGGCCCTCGACCTATTCTCAAACTTTAAATGGGTAGGACGGCGCGGCTGCTTCGTTGAGCCGCGCCAGGGAATCGAGAGCTCCAAGTGGGCCATTTTTGGTAAGCAGAACAGGCGATGCGGGATGAACCGGAAGCCAGGTTACGGTGCCCAACTGTGCGATAACTTAGAACCCACAAAGGGTGTTGGTCGATTAAGACAGCAGGACGGTGGTCAAGGAAGTCGAAATCCTCTAAGGAGTTTGTAACAACTCACCTGCCGAATCAGCTAGCCCCGAAAATGGATGGCGCTCAAGCGCGCGACCTATACCCGGCCGTCGGGGCAACGGCCAGGCCCCGATGAGTAGGAGGGCGCGGCGGTCGCTGCAAAACCTGTGGCGCTAGCTCGAGCGGAGCGTCCGTCGGTGCGGATCTTGGTGGTAGTAGCAAATATTCAAATGAGAACTTTGAAGGCCGAAGAGGGGAAAGGTTCCATGTGAATGGCACTTGCACATGGGTTAGTTAATCCTAAGAGACGAGGGAATCCTGTCGGATAGCACACGCCGTGCGAACTTCGAAAGGGAATCGGGTTAAAAATCTCGAATCGGGACGCGTTGGTTGACGGCGATGTAAGGTAGTCCGAAGACATCGTCAGGGGCCCCGAGAAGAGTTATCTTTTCTGTTTAATAGCCTGCCCACCCTGGAATCGGATCAGCCAGAGGTAGGGTCCAGCGGCTGGAACAGCACCGCACGTCGCGCGGTGTCAAGTGTGCCCTCCATGGCCCCTGAAAATCTGGAGGACAGAGTACCATCCACGTCCGATCATACTCATAACCGCATCAGGTCTCCAAGGTGAATAGCCTCTGGTCGATGGAACAATGTAGGCAAGGGAAGTCGGAAAAAATCACCCATAACTTCGGGAAAAGGATTGGCTCTGAGGGCTGGGCTCGGGGGTCCCAGCCCCGAACGCATCGGCTGTCAGAAGACTGCTAGAGCTGCTACCGTGGCGAGAGAGGGTTGCCGCGTGCCGTCCGGGGGATGGACTGGGAACGGCTCCTTCC-------GGGGGCCTTCC???????????????????????????????????????????????????????????????????????????????????
	'Loxanthera_speciosa|EU544382|Nickrent4026'             ?????????????????????????????????????????????????GATTCCCCTAGTAACGGCGAGCGAACCGGGAATAGCCCAGCTTGAAAATCGTTCGGCCTGGCCGTTCGAATTGTAGTCTGTAGAAGCGTCCTCAGCGGCGGACCGGGCTCAAGTCCTCTGGAA-GGGGCGCCGGAGAGGGTGAGAGCCCCGTCGTGCCCGGACCCTGTCGCATCACGAGGCGCTGTCGACGAGTCGGGTTGTTTGGGAATGCAGCCCTAATCGGGCGGTAAATTCCGTCCAAGGCTAAATTTCGGCGAGAGACCGATAGCAAACAAGTACCGCGAGGGAAAGATGAAAAGGACTTTGAAAAGAGAGTCAAAGAGTGCTTGAAATTGTCGCGAGGGAAGCGGATGGGGGCCGGCGATGCGCCTCGGTCGGATGTGGAACGGCCTCAACCCGGTCCGCCGATCGACTCGGGGCGTGGACCGATGCGGATTGGGTCGGCGGCCCAAGCCTAGGTAGTTGTTAG--GCCTGCGGAGACGTCGTCGCCCTGATCGTGGTAGGCAGCGTGCGCCCTT------CGGGCGTGCCTC--GGCACCTGCGCGCTCCAGGCAGCGGCCTGCGGGCTCCCCATTCGACCCGTCTTGAAACACGGACCAAGGAGTCTGACATGTGTGCGAGTCAACGGGC-GTTTAAACCTGTAAGGCGTAAGGAAGCTGA-TTGGCGGGATCCCCT-----TCGCGGG---TGCACCCCCGACCGACCTTGATCTTCTGAGAAGGGTTCGAGTGTGAGCGTGCCTGTCGGGACCCGAAAGATGGTGAACTATGCCTGAGCGGGGCGAAGCCAGAGGAAACTCTGGTGGAGGCCCGCAGCGATACTGACGTGCAAATCGTTCGTCTGACTTGGGTATAGGGGCGAAAGACTAATCGAACCGTCTAGTAGCTGGTTCCCTTCGAAGTTTCCCTCAGGATAGCTGGAGCTCGAGTACGAGTTCTATCAGGTAAAGCCAATGATTAGAGGCATCGGGGGCGCAACGCCTTCGACCTATTCTCAAACTTTAAATGGGTAGGACGGCGCGCCTGCTTCGTTGAGCCGCGCTAGGGAATCGAGAGCTCCAAGTGGGCCATTTTTGGTAAGCAGAACTGGCGATGCGGGATGAACCGGAAGCCGGGTTACGGTGCCCAATTGCGCGCTAACCTAGAACCCACAAAGGGTGTTGGTCGATTAAGACAGCAGGACGGTGGTCATGGAAGTCGAAATCCGCTAAGGAGTGTGTAACAACTCACCTGCCGAATCAACTAGCCCCGAAAATGGATGGCGCTCAAGCGCGCGACCTATACCCGGCCGTCAGGGCAACGGCCAGGCCCTGATGAGTAGGAGGGCGTGGCGGTCGCTGCAAAACCTGTGGCGCGAGCCCGGGCGGAGCGGCTGTCAGTGCGGATCTTGGTGGTAGTAGCAAATATTCAAATGAGAACTTTGAAGGCCGAAGAGGGGAAAGGTTCCATGTGAACGGCACTTGCACATGGGTTAGTCGATCCTAAGAGACGGGGGAAGCTCGTCCGATAGCGCGCATCGCGCGAACTTCGAAAGGGAATCGGGTTAAAATTCTCGAACCGGGATGCGGTGGTTGACGGTGATGTTAGGGAGTCCGGAGATGTCGTCGGGGGCCCCGGGAAGAGTTATCTTTTGTGTTTAACAGCCTGCCCACCCTGGAATCGGCTCAGCCGGAGGTAGGGTCCAGCGGCTGGAACAGCGCAGCACGTCGCTCGGTGTCCGGTGCGCCCTCGACGGCCCTTGAAAATTCGGAGGACCGAGTACCATCCACGCCCGTTCGTACTCATAACCGCATCAGGTCTCCAAGGTGAACAGCCTCTGGTCAATGGAACAATGTAGGCAAGGGAAGTCGGCAAAATGGATCCGTAACTTCGGGAAAAGGATTGGCTCTGAGGGCTGGGCTCGGGGGTCCCAGCCCCAAACCCAGCGGCTGTCGGCGGACTGCTCGAGCTGCTACCGCGGCGAGAGCGGGTCGCCGCGTGCTGTCCGGGGGACGGACTGGGAACGGCTCCTTG--------CGGGGCCTTCCCCGAGCAACGAATAGTCGGCTCAGAACTGGTACGGAC??????????????????????????????????????????????
	'Lysiana_filifolia|EU544383|Nickrent_4449'              ????????????????????????????????????????????????????????????????????????????????????????????????????????????????????????????????GTAGAAGCGTCCTCAGCGGCGGACCAGGMTCAAGTCCTCTGGAAGGGGGCGCCGGAGAGGGTGAGAGCCCCGTCGTGCCCGGACCCTGCCGCATCACGAGGCGCTGTCGGCGAGTCGGGTTGTTTGGGAATGCAGCCCTAATCGGGCGGTAAATTCCGTCCAAGGCTAAATATGGGCGAGAGACCGATAGCAAACAAGTACCGCGAGGGAAAGATGAAAAGGACTTTGAAAAGAGAGTCAAAGAGTGCTTGAAATTGTCGGGAGGGAAGCGGATGGGGGCCGGCGATGCGCCTCGGTCGGATGTGGAACGGCCGCAAGCCGGTCCGCCGATCGACTCGGGGCGTGGACCGATGCGGATTGGGGCGGCGGCCCAAGCCTAGGCAGTCGTTAT--GCCTGCGGAGACGTCGTCGCCCCGATCGTGGCAGGCAGCGCGCGCCCTC------CGGGCGTGCTTC--GGCACCTGCGCGCTCCAGGCAGCGGCCTGCGGGCTCCCCATTCGACCCGTCTTGAAACACGGACCAAGGAGTCTGACATGTGTGCGAGTCAACGGGC-GATTAAACCCGTAAGGCGTAAGGAAGCTGA-TTGGTGGGATCCCC------TCGCGGG---TGCACCCCCGACCGACCTTGATCTTCTGAGAAGGGTTCGAGTGTGAGCATGCCTGTCGGGACCCGAAAGATGGTGAACTATGCCTGAGCGGGGCGAAGCCAGAGGAAACTCTGGTGGAGGCCCGCAGCGATACTGACGTGCAAATCGTTCGTCTGACTTGGGTATAGGGGCGAAAGACTAATCGAACCGTCTAGTAGCTGGTTCCCTCCGAAGTTTCCCTCAGGATAGCTGGAGCTCGAGCGCGAGTTCTATCAGGTAAAGCCAATGATTAGAGGCATCGGGGGCGCAACGCCCTCGACCTATTCTCAAACTTTAAATGGGTAGGACGGCGCGGCTGCTTCGTTGAGCCGCGCCAGGGAATCGAGAGCTCCAAGTGGGCCATTTTTGGTAAGCAGAACTGGCGATGCGGGATGAACCGGAAGCCGGGTTACGGTGCCCAACTGCGCGCTAACCTAGAACCCACAAAGGGTGTTGGTCGATTAAGACAGCAGGACGGTGGTCATGGAAGTCGAAATCCGCTAAGGAGTGTGTAACAACTCACCTGCCGAATCAACTAGCCCCGAAAATGGATGGCGCTCAAGCGCGCGACCTATACCCGGCCGTCGGGGCAACGGCCAGGCCCCGATGAGTAGGAGGGCGCGGCGGTCGCTGCGAAACCTGTGGCGCGAGCCCGGGCGGAGCGTCCGTCGGTGCGGATCTTGGTGGTAGTAGCAAATATTCAAATGAGAACTTTGAAGGCCGAAGAGGGGAAAGGTTCCATGTGAACGGCACTTGCACATGGGTTAGTCGATCCTAAGAGACGGGGGAAGCCCGTCTGATAGCGCGGTCAGCGCGAACTTCGAAAGGGAATCGGGTTAAAATTCCCGAACCGGGACGCGGTGGTTGACGGCGACGTTAGGGAGTCCGGAGACGTCGTCGGGGGCCTCGGGAAGAGTTATCTTTTCTGTTTAACAGCCTGCCCACCCTGGAATCGGCTCAGCCGGAGGTAGGGTCCAGCGGCTGGAACAGCACCGCACGTCGCGCGGTGTCCGGTGCGCCCTCGACGGCCCTTGAAAATCCGGAGGACCGAGTACCATCCACGCCCGTTCGTACTCATAACCGCATCAGGTCTCCAAGGTGAACAGCCTCTGGTCGATGGAACAATGTAGGCAAGGGAAGTCGGCAAAATGGATCCGTAACTTCGGGAAAAGGATTGGCTCTGAGGGCTGGGCTCGGGGGTCCCCGCCCCGAACCCGTCGGCTGTCGGCGGACTGCTCGAGCTGCTACCGCGGCGAGAGCGGGTCGCCGCGTGCCGTCCGGGGGACGGACTGGGAACGGCTCCTCC--------GGGGGCCTTCCCCGAGCAACGAACAGTCGGCTCAGAACTGGTACGGACAA????????????????????????????????????????????
	'Macrosolen_cochinchinensis|EU544384|Nickrent_4038'     ???????????????????????????????????????????????????????????????????????????CGGGAACAGCCCAGCTTGAAAATCGTTCGGCGCAGCCGTTCGAATTGTAGACTGTTTAAGCGTCCTCAGCGGCGGACCGGGCTCAAGTCCTCTGGAAGGGGGYGCCGGAGAGGGTGAGAGCCCCGTCGTGCCCGGACCCTGCCGCATCACGAGGCGCTGTCGGCGAGTCGGGTTGTTTGGGAATGCAGCCCTAATCGGGCGGTAAATTCCGTCCAAGGCTAAATATGGGCGAGAGACCGATAGCAAACAAGTACCGCGAGGGAAAGATGAAAAGGACTTTGAAAAGAGAGTCAAAGAGTGCTTGAAATTGTCGGGAGGGAAGCGGATGGGGGCCGGCGATGCGCCTCGGTCGGATGTGGAACGGCCACAAGCCGGTCCGCCGATCGACTCGGGGCGTGGACCGATGCGGATTGGGGCGGCGGCCCAAGCCTAGGCAGTTGTTAT--GCCTGCGGAGACGTCGTCGCCCCGATCGTGGGAGGCAGCGCGCGCCCCTCTCGCGGGGGCGTGCCTC--GGCACCTGCGCGCTCCAGGCAGCGGCCTGCGGGCTCCCCATTCGACCCGTCTTGAAACACGGACCAAGGAGTCTGACATGTGTGCGAGTCAACGGGC-GATTAAACCCGTAAGGCGCAAGGAAGCTGA-GTGGCGGGATCCCC------TCGCGGG---TGCACCCCCGACCGACCTTGATCTTCTGAGAAGGGTTCGAGTGTGAGCATGCCTGTCGGGACCCGAAAGATGGTGAACTATGCCTGAGCGGGGCGAAGCCAGAGGAAACTCTGGTGGAGGCCCGCAGCGATACTGACGTGCAAATCGTTCGTCTGACTTGGGTATAGGGGCGAAAGACTAATCGAACCGTCTAGTAGCTGGTTCCCTCCGAAGTTTCCCTCAGGATAGCTGGAGCTCGAGCGCGAGTTCTATCAGGTAAAGCCAATGATTAGAGGCATCGGGGGCGCAACGCCCTCGACCTATTCTCAAACTTTAAATGGGTAGGACGGCGCGGCTGCTTCGTTGAGCCGCGCCAGGGAATCGAGAGCTCCAAGTGGGCCATTTTTGGTAAGCAGAACTGGCGATGCGGGATGAACCGGAAGCCGGGTTACGGTGCCCAACTGCGCGCTAACCTAGAACCCACAAAGGGTGTTGGTCGATTAAGACAGCAGGACGGTGRTCATGGAAGTCGAAATCCGCTAAGGAGTGTGTAACRACTCACCTGCCGAATCAACTAGCCCCGAAAATGGATGGCGCTCAAGCGCGCGACCTATACCCGGCCGTCGGGGCAACGGCCAGGCCCCGATGAGTAGGAGGGCGCGGCGGTCGCTGCAAAACCTGTGGCGCGAGCCCGGGCGGAGCGTCCGTCGGTGCGGATCTTGGTGGTAGTAGCAAATATTCAAATGAGAACTTTGAAGGCCGAAGAGGGGAAAGGTTCCATGTGAACGGCACTTGCACATGGGTTAGTCGATCCTAAGAGACGGGGGAAGCCCGTCTGATAGCGCGCCTCGCGCGAACTTCGAAAGGGAATCGGGTTAAAATTCCCGAACCGGGACGCGGCCGTTGACGGCGACGTTAGGAAGTCCGGAGACGTCGTCGGGGGCCCCGGGAAGAGTTATCTTTTCTGTTTAACAGCCTGCCCACCCTGGAATCGGCTCAGCCGGAGGTAGGGTCCAGCGGCTGGAACAGCACCGCACGTCGCGCGGTGTCCGGTGCGCCCTCGACGGCCCCTGAAAATCCGGAGGACCGAGTACCGTCCGCGCCCGTTCGTACTCATAACCGCATCAGGTCTCCAAGGTGAACAGCCTCAGGTCAATGGAACAATGTAGGCAAGGGAAGTCGGCAAAATGGATCCGTAACTTCGGGAAAAGGATTGGCTCTGAGGGCTGGGCTCGGGGGTCCCAGCCCCGAACCCGTCGGCTGTCGGCGGACTGCTCGAGCTGCTACCGTGGTGAGAGCGGGTCGCCGCGTGCCGTCCGGGGGACGGACTGGGAACGGCTCCTTCGC------GGGGGCCTTCCCCGAGCAACGAACAGCCGGCTCAGAACTGGTACGGACAAGGGGAATCCGACTGTTTAATTAAAACAAAGCATTGCGATGGTCC
	'Peraxilla_tetrapetala|EU544390|Nickrent_2744'          ??????????????????????????????????????????????????????????AGAAACGGCGAGCGAACCGGGAATAGCCCAG?????????????????CCAGGCGTTCGAATTGAAGTCGGTAVAAGCGWCCTCAGCGGCGGACCGGGCTCAAGTCCTSTGGAAGGGSGCGCCGGAGAGGGTGAGAGCCCCGTSGTGCCCGGACCCTGCCGCATCACGAGGCGCTGTCGGCGAGTCGGGTTgtttGGGAATGCAGCCCTAATCGGGCGGTAAATTCCGTCCAAGGCTAAATATGGGCGAGAGACCGATAGCAAACAAGTACCGCGAGGGAAAGATGAAAAGGACTTTGAAAAGAGAGTCAAAGAGTGCTTGAAATTGTCGGGAGGGAAGCGGATGGGGGCCGGCGATGCACCTCGGTCGGATGTGGAACGGCCACAAGCCGGTCCGCCGATCGACTCGGGGTGTGGACCGATGCGGATTGGGGCGGCGGCCCAAGCCTAGGCAGTTGTTAT--GCCTGCGGAGACGTCGTCGCCTCGATCGTGGTAGGCAGCGCGCGCCCT-------CGGGCGTGCTTC--GGCACCTGCGCGCTCCAGGCAACGGCCTGCGGGCTCCCCATTCGACCCGTCTTGAAACACGGACCAAGGAGTCTGACATGTGTGCGAGTCAACGGGC-GATTAAACCCGTAAGGCGTAAGGAAGCTGA-TTGGTGGGATCCCC------CTGCGGG---TGCACCCCCGACCGACCTTGATCTTCTGAGAAGGGTTCGAGTGTGAGCATGCCTGTCGGGACCCGAAAGATGGTGAACTATGCCTGAGCGGGGCGAAGCCAGAGGAAACTCTGGTGGAGGCCCGCAGCGATACTGACGTGCAAATCGTTCGTCTGACTTGGGTATAGGGGCGAAAGACTAATCGAACCGTCTAGTAGCTGGTTCCCTCCGAAGTTTCCCTCAGGATAGCTGGAGCTCGAGCGCGAGTTCTATCAGGTAAAGCCAATGATTAGAGGCATCGGGGGCGCAACGCCCTCGACCTATTCTCAAACTTTAAATGGGTAGGACGGCGTGGCTGCTTTGTTGAGCCGCGCTAAGGAATCGAGAGCTCCAAGTGGGCCATTTTTGGTAAGCAGAACTGGCGATGCGGGATGAACCGGAAGCCGGGTTACGGTGCCCAACTGCGCGCTAACCTAGAACCCACAAAGGGTGTTGGTCGATTAAGACAGCAGGACGGTGGTCATGGAAGTCGAAATCCGCTAAGGAGTGTGTAACAACTCACCTGCCGAATCAACTAGCCCCGAAAATGGATGGCGCTTAAGCGCGCGACCTATACCCGGCCGTCGAGGCAACTGCCAGGCCCCGATGAGTAGGAGGGCGCGGCGGTCGCTGCAAAACCTGTGGCGCGAGCCCGGGCGGAGCGTCCGTCGGTGCGGATCTTGGTGGTAGTAGCAAATATTCAAATGAGAACTTTGAAGGCCGAAGAGGGGAAAGGTTCCATGTGAACGGCACTTGCACATGGGTTAGTCGATCCTAAGAGACGGGGGAAGCCCGTCTGATAGCGTGCAACGCGCGAACTTCGAAAGGGAATCGGGTTAAAATTCCCGAACCGGGACGTGGTGGTTGACGGCGACGTTAGGGAGTCCGGAGACGTCGTCGGGGGCCTCGGGAAGAGTTATCTTTTCTGTTTAACAGCCTGCCCACCCTGGAATCGGCTCAGCCGGAGGTAGGGTCCAGCGGCTGGAACAGCACCGCACGTCGCGCGGTGTCCGGTGCGCCCTCGACGGCCCTTGAAAATCCGGAGGACCGAGTATCATCCACGCCCGTTCGTACTCATAACCGCATCAGGTCTCCAAGGTGAACAGCCTCTGGTCGATGGAAGAATGTAGGCAAGGGAAGTCGGCAAAATGGATCCGTAACTTCGGGAAAAGGATTGGCTCTGAGGGCTGGGCTCGGGGGTCCCAGTCCCGAACCCGTCGGCTGTCGGCGGACTGCTCGAGCTGCTACCGCGGCGAGAGCGGGTC??????TGCCGTCCGGGGGACGGA?TGGGAACGGCTCCTCC--------GGGGGCCTTCCCCGAGCAACGAACAGTCGGCTCAGAACTGGT????????????????????????????????????????????????????
	'Atkinsonia_ligustrina|EF464475|Nickrent_4344'          ????????????????????????????????????????????????????????????????????????????????????????????????????????????????????????????????????????????????????????????????AGTCCTCTGGAAGGGGGCGCCGGAGAGGGTGAGAGCCCCGTCGTGCCCGGACCCTGCCGCATCACGAGGCGCTGTCGGCGAGTCGGGTTGTTTGGGAATGCAGCCCCAATCGGGCGGTAAATTCCGTCCAAGGCTAAATATGGGCGAGAGACCGATAGCAAACAAGTACCGCGAGGGAAAGATGAAAAGGACTTTGAAAAGAGAGTCAAAGAGTGCTTGAAATTGTCGGGAGGGAAGCGGATGGGGGCCGGCGATGCACCTCGGTCGGATGTGGAACGGCCATCAGCCGGTCCGCCGATCGACTCGGGGTGTGGACCGAAGCGGATTGAGGCGGCGGCCCAAGCCTAGGCTGTTGTTAT--GCCTGCGGAGACGTCGTCGCCTCGATCGTGGTAAGCAGCGCGCGCCGT-------CAGGCGTGCTTC--GGCACCTGCGCGCTCCAGGCAACGGCCTGCGGGCTCCCCATTCGACCCGTCTTGAAACACGGACCAAGGAGTCTGACATGTGTGCGAGTCAACGGGC-GATTAAACCCGTAAGGCGTAAGGAAGCTGA-TTGGTGGGATCCCC------TAGCGGG---TGCACCCCCGACCGACCTTGATCTTCTGAGAAGGGTTCGAGTGTGAGCATGCCTGTCGGGACCCGAAAGATGGTGAACTATGCCTGAGCGGGGCGAAGCCAGAGGAAACTCTGGTGGAGGCCCGCAGCGATACTGACGTGCAAATCGTTCGTCTGACTTGGGTATAGGGGCGAAAGACTAATCGAACCGTCTAGTAGCTGGTTCCCTCC?????????????????????????????????????????????????????????????????????????????????????????????????????????????????????????????????????????????????????????????????????????????????????????????????????????????????????????????????????????????????????????????????????????????????????????????????????????????????????????????????????????????????????????????????????????????????????????????????????????????????????????????????????????????????????????????????????????????????????????????????????????????????????????????????????????????????????????????????????????????????????????????????????????????????????????????????????????????????????????????????????????????????????????????????????????????????????????????????????????????????????????????????????????????????????????????????????????????????????????????????????????????????????????????????????????????????????????????????????????????????????????????????????????????????????????????????????????????????????????????????????????????????????????????????????????????????????????????????????????????????????????????????????????????????????????????????????????????????????????????????????????????????????????????????????????????????????????????????????????????????????????????????
	'Gaiadendron_punctatum|DQ790209|D__Nickrent_2729'       ???????????????????????????????????????????????????????????GTAACGGCGAGCGAACCGGGAACAGCCCAGCTTGAAAATCGTTCGGCCCAGCCGTTCGAATTGTAGTCTGTAGAAGCGTCCTCAGCGGCGGACCGGGCTCAAGTCCTCTGGAAGGGGGCGCCGGAGAGGGTGAGAGCCCCGTCGTGCCCGGACCCTGCCGCACCACGAGGCGCTGTCGGCGAGTCGGGTTGTTTGGGAATGCAGCCCCAATCGGGCGGTAAATTCCGTCCAAGGCTAAATATGGGCGAGAGACCGATAGCAAACAAGTACCGCGAGGGAAAGATGAAAAGGACTTTGAAAAGAGAGTCAAAGAGTGCTTGAAATTGTCGGGAGGGAAGCGGATGGGGGCCGGCGATGCACCTCGGTCGGATGTGGAACGGCCACCAGCCGGTCCGCCGATCGACTCGGGGTGTGGACCGATGCGGATTGAGGCGGCGGCCTAAGCCTGGGCAGTTGTTAT--GCCTGCGGAGACGCCGTCGCCTCGATTGTGGTAGGCAGCGCGCGCCGC-------TCGGCGTGCTTC--GGCACCTGCGCGCTCCGGGCAACGGCCTGCGGGCTCCCCATTCGACCCGTCTTGAAACACGGACCAAGGAGTCTGACATGTGTGCGAGTCAACGGGC-GATTAAACCCGTAAGGCGTAAGGAAGCTGA-TTGGTGGGATCCCC------TAGCGGG---TGCACCCCCGACCGACCTTGATCTTCTGAGAAGGGTTCGAGTGTGAGCATGCCTGTCGGGACCCGAAAGATGGTGAACTATGCCTGAGCGGGGCGAAGCCAGAGGAAACTCTGGTGGAGGCCCGCAGCGATACAAACGTGCAAATCGTTCGTCTGACTTGGGTATAGGGGCGAAAGACTAATCGAACCATCTAGTAGCTGGTTCCCTCC?????????????????????????????????????????????????????????????????????????????????????????????????????????????????????????????????????????????????????????????????????????????????????????????????????????????????????????????????????????????????????????????????????????????????????????????????????????????????????????????????????????????????????????????????????????????????????????????????????????????????????????????????????????????????????????????????????????????????????????????????????????????????????????????????????????????????????????????????????????????????????????????????????????????????????????????????????????????????????????????????????????????????????????????????????????????????????????????????????????????????????????????????????????????????????????????????????????????????????????????????????????????????????????????????????????????????????????????????????????????????????????????????????????????????????????????????????????????????????????????????????????????????????????????????????????????????????????????????????????????????????????????????????????????????????????????????????????????????????????????????????????????????????????????????????????????????????????????????????????????????????????????????
	'Amyema_glabrum|EU544354|Nickrent_2794'                 ?????????????????????????????????????????????????????????????AACGGCGAGCGAACCGGGAATAGCCCAGCTTGAAAATCGTTCGGCCCAGCCGCACGAATTGTAGTCTGTAGAAGCGTCCTCAGCGGCGGACCGGGCTCAAGTCCCCTGGAAGGGGGCGCCGGAGAGGGTGAGAGCCCCGTCGTGCCCGGACCCTGCCGCATCACGAGGTGCTG?CGGCGAGTCGGGTTGTTTGGGAATGCAGCCCCAATTGGGCGGTAAATTCCGTCCAAGGCTAAATATGGGCGAGAGACCGATAGCAAACAAGTACCGCGAGGGAAAGATGAAAAGGACTTTGAAAAGAGAGTCAAAGAGTGCTTGAAATTGTCGGGAGGGAAGCGAATGGGGGCCGGCGATGCACCTCGGTCGGATGTGGAACGGCCAACAGCCGGTCCGCCGATCGACTCGGGGTGTGGACCGATGCGGATTGAGGCGGCGGCCCAAGCCTGGGCTGTTGTTAC--GCCTGCGGAGATGTCGTCGCCTCGATCGTGGAATACAGCGCGCGCCGT-------CAGGCGTGCTTC--GGCACCTGCGCGCTCCGGGCAACGGCCTGC???????????????????????????????????????????????????????????????????-???????????????????????AAGCTGA-TTGGTGGGATCCCCT-----CCGCGGG---TGCACCCCCGACTGACCTTGATCTTCTGAGAAGGGTTCGAGTGTGAGCATGCCTGTCGGGACCCGAAAGATGGTGAACTATGCCTGAGCGGGGCGAAGCCAGAGGAAACTCTGGTGGAGGCCCGCAGCGATACTGACGTGCAAATCGTTCGTCTGACTTGGGTATAGGGGCGAAAGACTAATCGAACCGTCTAGTAGCTGGTTCCCTCCGAAGTTTCCCTCAGGATAGCTGGAGCTCGCGCGCGAGTTCTATCAGATAAAGCCAATGATTAGAGGAATCGGGGGCGCAATGCCCTCGACCTATTCTCAAACTTTAAATGGGTAGGACGACACGGCTGCTTTGTTGAGCCGTGGCGAGGAATCGAGAGCTCCAAGTGGGCCATTTTTGGTAAGCAGAACTGGCGATGCGGGATGAACCGGAAGCCGGGTTACGGTGCCCAACTGCGCGCTAACCTAGAACCCACAAAGGGTGTTGGTCGATTAAGACAGCAGGACGGTGGTCATGGAAGCCGAAATCCGCTAAGGAGTGTGTAACAACTCACCTGCCGAACCAACTAGCCCCGAAAATGGATGGCGCTTAAGCGCGCGACCTATACCCGGCCGTCGAGGCAGCGGCCAAGCCCCGATGAGAAGGAGGGCGCGACGGTCGCTGCGAAACCTGTGGCGCGAGCCCGGGCGGAGCGTCCGTCGGTGCGGATCTTGGTGGTAGTAGCAAATATTCAAATGAGAACTTTGAAGGCCGAAGAGGGGAAAGGTTCCATGTGAACGGCACTTGCACATGGGTTAGTCGATCCTAAGAGACGGGGGAAGCCCGTCCGACAGCGCGAAACGCGCGAGCTTCGAAAGGGAATCGGGTTAAAATTCCCGAACCGGGACGTGGTGGTTGACGGCAACGTTAGGAAGTCCGGAGACGTCGTCGGGAGCCCCGGGAAGAGTTATCTTTTCTGTTTAACAGCCTGCCCACCCTGGAATCGGCTCAGCCGGAGGTAGGGTCCAGCGGCTGGAACAGCACCGCACGTCGCGCGGTGTCCGGTGCGCCCTCGACGGCCCCTGAAAATCCGGAGGACCAAGTACCATCCACGCCCGTTCGTACTCACAACCGCATCAGGTCTCCAAGGTGAACAGCCTCTGGTCGATGGAACAATGTAGGCAAGGGAAGTCGGCAAAATGGATCCGTAACTTCGGGAAAAGGATTGRCTCTGAGGGCTGGGCTCGGGGGTCCCAGCCCTGAACCCATCGGCTGTCGGCGGACTGCTCGAGCTGCTACCGCGGCGAGAGCGGGTCGCCGCGTGCCGTCCGGGGGACGGACTGGGAACGGCTCCCTC--------GGGGGCCTTCCCCGAGCAGCGAACAGCCAGCTCAGAACTGGTACGGACAAGGGGAATCCGACTGTTTAATTAAAACAAAGCATTGCGACGGTCC
	'Amyema_queenslandicum|EU544355|Nickrent_2788'          ??????????????????????????????????????????????????????????????????????????????????????CGG-------------------------ACGAATTGTAGTCTGTAGAAGCGTCCTCAGCGGCGGACCGGGCTCAAGTCCCCTGGAAGGGGGCGCCGGAGAGGGTGAGAGCCCCGTCGTGCCCGGACCCTGCCGCATCACGAGGCGCTGTCGGCGAGTCGGGTTGTTTGGGAATGCAGCCCCAATCGGGCGGTAAATTCCGTCCAAGGCTAAATATGGGCGAGAGACCGATAGCAAACAAGTACCGCGAGGGAAAGATGAAAAGGACTTTGAAAAGAGAGTCAAAGAGTGCTTGAAATTGTCGGGAGGGAAGCGGATGGGGGCCGGCGATGCACCTCGGTCGGATGTGGAACGGCCAACAGCCGGTCCGCCGATCGACTCGGGGTGCGGACCGATGCGGATTGAGGCGGCGGCCCAAGCCTAGGCCGTCGTTAA--GCCTGCGGAGACGTCGCCGCCTCGATCGTGGAATGCAGCGCGCGCCGC-------CAGGCGTGCTTC--GGCACCTGCGCGCTCCGGGCAACGGCCTGCGGGCTCCCCATTCGACCCGTCTTGAAACACGGACCAAGGAGTCTGACATGTGTGCGAGTCAACGGGC-GATTAAACCCGTAAGGCGAAAGGAAGCTGA-TTGGTGGGATCCCC------CCGCGGG---TGCACCCCCGACCGACCTTGATCTTCTGAGAAGGGTTCGAGTGTGAGCATGCCTGTCGGGACCCGAAAGATGGTGAACTATGCCTGAGCGGGGCGAAGCCAGAGGAAACTCTGGTGGAGGCCCGCAGCGATACTGACGTGCAAATCGTTCGTCTGACTTGGGTATAGGGGCGAAAGACTAATCGAACCGTCTAGTAGCTGGTTCCCTCCGAAGTTTCCCTCAGGATAGCTGGAGCTCGCGCGCGAGTTCTATCAGATAAAGCCAATGATTAGAGGAATCGGGGGCGCAATGCCCTCGACCTATTCTCAAACTTTAAATGGGTAGGACGACACGGCTGCTTCGTTGAGCCGTGGCGAGGAATCGAGAGCTCCAAGTGGGCCATTTTTGGTAAGCAGAACTGGCGATGCGGGATGAACCGGAAGCCGGGTTACGGTGCCCAACTGCGCGCTAACCTAGATCCCACAAAGGGTGTTGGTCGATTAAGACAGCAGGACGGTGGTCATGGAAGTCGAAATCCGCTAAGGAGTGTGTAACAACTCACCTGCCGAATCAACTAGCCCCGAAAATGGATGGCGCTTAAGCGCGCGACCTATACCCGGCCGTCGAGGCAACGGCCAGGCCCCGATGAGTAGGAGGGCGCGGCGGTCGCCGCGAAACCTGTGGCGCGAGCCCGGGCGGAGCGTCCGTCGGTGCGGATCTTGGTGGTAGTAGCAAATATTCAAATGAGAACTTTGAAGGCCGAAGAGGGGAAAGGTTCCATGTGAACGGCACTTGCACATGGGTTAGTCGATCCTAAGAGACGGGGGAAGCCCGTCCGACAGCGCGAAACGCGCGAGCTTCGAAAGGGAATCGGGTTAAAATTCCCGAACCGGGACGTGGTGGTTGACGGCAACGTTAGGGAGTCCGGAGACGTCGTCGGGGGCCTCGGGAAGAGTTATCTTTTCTGTTTAACAGCCTGCCCACCCTGGAATCGGCTCAGCCGGAGGTAGGGTCCAGCGGCTGGAACAGCACCGCACGTCGCGCGGTGTCCGGTGCGCCCTCGACGGCCCTTGAAAATCCGGAGGACCGGGTCCCATCCACGCCCGTTCGTACTCATAACCGCATCAGGTCTCCAAGGTGAACAGCCTCTGGTCGATGGAACAATGTAGGCAAGGGAAGTCGGCAAAATGGATCCGTAACTTCGGGAAAAGGATTGGCTCTGAGGGCTGGGCTCGGGGGTCCCAGCCCCGAACCCATCGGCTGTCGGCGGACTGCTCGAGCTGCTACCGCGGCGAGAGCGGGTCGCCGCGTGCCGTCCGGGGGACGGACTGGGAACGGCTCCCTC--------GGGGGCCTTCCCCGAGCAGCGAACAGCCAGCTCAGAACTGGT????????????????????????????????????????????????????
	'Baratranthus_axanthus|EU544357|Nickrent_4029'          ??????????????????????????????????????????????????ATTCCCCTAGTAACGGCGAGCGAACCGGGAACAGCCCAGCTTGAAAATCGTTCGGCCCAGCCGCACGAATTGTAGTCTGTAGAAGCGTCCTCAGCGGCGGACCGGGCTCAAGTCCTCTGGAAGGGGGCGCCGGAGAGGGTGAGAGCCCCGTCGTGCCCGGACCCTGCCGCATCACGAGGCGCTGTCGGCGAGTCGGGTTGTTTGGGAATGCAGCCCCAATCGGGCGGTAAATTCCGTCCAAGGCTAAATACGGGCGAGAGACCGATAGCAAACAAGTACCGCGAGGGAAAGATGAAAAGGACTTTGAAAAGAGAGTCAAAGAGTACTTGAAATTGTCGGGAGGGAAGCGGATGGGGGCCGGCGATGCGCCTCGGTCGGATGTGGAACGGCCAACAGCCGGTCCGCCGATCGACTCGGGGCGTGGACCGATGCGGATTGGGGCGGCGGCCCAAGCCTAGGCTATCGTTAC--GCCTGCGGAGATGTCGTCGCCTCGATCGTGGAATGCAGCGCGCGCCGC-------CAGGCGTGCTTC--GGCACCTGCGCGCTACGGGCAACGGCCTGCGGGCTCCCCATTCGACCCGTCTTGAAACACGGACCAAGGAGTCTGACATGTGTGCGAGTCAACGGGC-GATTAAACCCGTAAGGCGAAAGGAAGCTGA-TTGGCGGGATCCCC------TAGCGGG---TGCACCCCCGACCGACCTTGATCTTCTGAGAAGGGTTCGAGTGTGAGCATGCCTGTCGGGACCCGAAAGATGGTGAACTATGCCTGAGCGGGGCGAAGCCAGAGGAAACTCTGGTGGAGGCCCGCAGCGATACTGACGTGCAAATCGTTCGTCTGACTTGGGTATAGGGGCGAAAGACTAATCGAACCGTCTAGTAGCTGGTTCCCTCCGAAGTTTCCCTCAGGATAGCTGGAGCTCGTGCGCGAGTTCTATCAGATAAAGCCAATGATTAGAGGCATCGGGGGCGCAATACCCTCGACCTATTCTCAAACTTTAAATGGGTAGGACGACACGGCTGCTTAGTTGAGCCGTGGCGAGGAATCGAGAGCTCCAAGTGGGCCATTTTTGGTAAGCAGAACTGGCGATGCGGGATGAACCGGAAGCCGGGTTACGGTGCCCAACTGCGCGCTAACCTAGATCCCACAAAGGGTGTTGGTCGATTAAGACAGCAGGACGGTGGTCATGGAAGTCGAAATCCGCTAAGGAGTGTGTAACTACTCACCTGCCGAATCAACTAGCCCCGAAAATGGATGGCGCTTAAGCGCGCGACCTATACCCGGCCGTCGAGGCAACGGCCAGGCCCCGATGAGTAGGAGGGCGCGGCGGTCGCTGCAAAACCTGTGGCGCGAGCCCGGGCGGAGCGTCCGTCGGTGCGGATCTTGGTGGTAGTAGCAAATATTCAAATGAGAACTTTGAAGGCCGAAGAGGGGAAAGGTTCCATGTGAACGGCACTTGCACATGGGTGAGTCGATCCTAAGAGACGGGGGAAGCCCGTCCGACAGCGCTCAACGCGCGAGCTTCGAAAGGGAATCGGGTTAAAATTCCCGAACCGGGACGTGGTGGTTGACGGCAACGTTAGGGAGTCCGGAGACGTCGTCGGGGGCCCTGGGAAGAGTTATCTTTTCTGTTTAACAGCCTGCCCACCCTGGAATCGGTTCAGCCGGAGGTAGGGTCCAGCGGCTGGAACAGCACCGCACGTCGCGCGGTGTCCGGTGCGCCCTCGACGGCCCCTGAAAATCCGGAGGACCGAGTGCCATCCACGCCCGTTCGTACTCATAACCGCATCAGGTCTCCAAGGTGAACAGCCTCTGGTCGATGGAACAATGTAGGCAAGGGAAGTCGGCAAAATGGATCCGTAACTTCGGGAAAAGGATTGGCTCTGAGGGCTGGGCTCGGGGGTCCCAGCCCTAAACTCGTCGGCTGTCGGCGGACTGCTCGAGCTGCTACCGCGGCGAGAGCGGGCCGCCGCGTGCCGTCCGGGGGACGGACTGGGAACGGCTCCCTC--------GGGGGCCTTCCCCGAGCAGCGAACAGCCAGCTCAGA??????????????????????????????????????????????????????????
	'Benthamina_alyxifolia|EU544359|Nickrent_4127'          CCCGCTGAGTTTAAGCATATCAATAAGCGGAGGAAAAGAAACTTACAAGGATTCCCCTAGTAACGGCGAGCGGACCGGGAACAGCCCAGCTTGAAAATCGCTCGGCCCAGCCGTGCGAATTGTAGTCTGTAGAAGCGTCCTCAGCGGCGGACCGGGCTCAAGTCCTCTGGAAGGGGGCGCCGGAGAGGGTGAGAGCCCCGTCGTGCCCGGACCCTGCCGCATCACGAGGCGCTGTCGGCGAGTCGGGTTGTTTGGGAATGCAGCCCCAATCGAGCGGTAAATTCCGTCCAAGGCTAAATATGGGCGAGAGACCGATAGCAAACAAGTACCGCGAGGGAAAGATGAAAAGGACTTTGAAAAGAGAGTCAAAGAGTGCTTGAAATTGTCGGGAGGGAAGCGGATGGGGGCCGGCGATGCACCTCGGTCGGATGTGGAACGGCCAACAGCCGGTCCGCCGATCGGCTCGGGGTGTGGACCGATGCGGATTGAGGCGGCGGCCCAAGCCTAGGCCGTCGTTAC--GCCTGCGGAGATGTCGTCGCCTCGATCGTGGAATGCAGCGCGCGCCGC-------ACGGCGTGCTTC--GGCACCTGCGCGCTCCGGGCAACGGCCTGCGGGCTccccATTCGACCCGTCTTGAAACACGGACCAAGGAGTCTGACATGTGTGCGAGTCAACGGGC-GATTAAACCCGTAAGGCGAAAGGAAGCTGA-TTGGTGGGATCCCC------CTGCGGG---TGCACCCCCGACCGACCTTGATCTTCTGAGAAGGGTTCGAGTGTGAGCATGCCTGTCGGGACCCGAAAGATGGTGAACTATGCCTGAGCGGGGCGAAGCCAGAGGAAACTCTGGTGGAGGCCCGCAGCGATACTGACGTGCAAATCGTTCGTCTGACTTGGGTATAGGGGCGAAAGACTAATCGAACCGTCTAGTAGCTGGTTCCCTCCGAAGTTTCCCTCAGGATAGCTGGAGCTCGCGCGCGAGTTCTATCAGATAAAGCCAATGATTAGAGGAATCGGGGGCGCAATGCCCTCGACCTATTCTCAAACTTTAAATGGGTAGGACGACACGGCTGCTTCGTTGAGCCGTGGCGAGGAATCGAGAGCTCCAAGTGGGCCATTTTTGGTAAGCAGAACTGGCGATGCGGGATGAACCGGAAGCCGGGTTACGGTGCCCAACTGCGCGCTAACCTAGATCCCACAAAGGGTGTTGGTCGATTAAGACAGCAGGACGGTGGTCATGGAAGTCGAAATCCGCTAAGGAGTGTGTAACAACTCACCTGCCGAATCAACTAGCCCCGAAAATGGATGGCGCTTAAGCGCGCGACCTATACCCGGCCGTCGAGGCAACGGCCAGGCCCCGATGAGTAGGAGGGCGCGGCGGTCGCCGCGAAACCTGTGGCGCGAGCCCGGGCGGAGCGTCCGTCGGTGCGGATCTTGGTGGTAGTAGCAAATATTCAAATGAGAACTTTGAAGGCCGAAGAGGGGAAAGGTTCCATGTGAACGGCACTTGCACATGGGTTAGTCGATCCTAAGAGACGGGGGAAGCCTGTCCGACAGCGCGAAACGCGCGAGCTTCGAAAGGGAATCGGGTTAAAATTCCCGAACCGGGACGTGGTGGTTGACGGCAACGTTAGGGAGTCCGGAGACGTCGTCGGGGGCCTCGGGAAGAGTTATCTTTTCTGTTTAACAGCCTGCCCACCCTGGAATCGGCTCAGCCGGAGGTAGGGTCCAGCGGCTGGAACAGCACCGCACGTCGCGCGGTGTCCGGTGCGCCCTCGACGGCCCTTGAAAATCCGGAGGACCAGGTATCATTCACGCCCGTTCGTACTCATAACCGCATCAGGTCTCCAAGGTGAACAGCCTCTGGTCGATGGAAGAATGTAGGCAAGGGAAGTCGGCAAAATGGATCCGTAACTTCGGGAAAAGGATTGGCTCTGAGGGCTGGGCTCGGGGGTCCCAGCCCCGAACCCATCGGCTGTCGGCGGACTGCTCGAGCTGCTACCGCGGCGAGAGCGGGTCGCCGCGTGCCGTCCGGGGGACGGACTGGGAACGGCTCCCTC--------GGGGGCCTTCCCCGAGCAGCGAACAGCCAGCT??????????????????????????????????????????????????????????????
	'Dactyliophora_novae_guineae|EU544363|Nickrent_4563'    ????????????????????????????????????????????????????????????????????????????????ATAGCCCAGCTTGAAAATCGCTCGGCCCAGSCGCGCGAATTGTAGTCTGTAGAAGCGTCCTCAGCGGCGGACCGGGCTCAAGTCCTCTGGAAGGGGGCGCCGGAGAGGGTGAGAGCCCCGTCGTGCCCGGACCCTGCCGCATCACGAGGCGCTGTCGGCGAGTCGGGTTGTTTGGGAATGCAGCCCCAATCGGGCGGTAAATTCCGTCCAAGGCTAAATACGGGCGAGAGACCGATAGCAAACAAGTACCGCGAGGGAAAGATGAAAAGGACTTTGAAAAGAGAGTCAAAGAGTGCTTGAAATTGTCGGGAGGGAAGCGGATGGGGGCCGGCGATGCACCTCGGTCGGATGTGGAACGGCCAATAGCCGGTCCGCCGATCGACTCGGGGTGTGGACCGATGCGGATTGAGGCGGCGGCCCAAGCCTAGGCCGTCGTTAC--GCCTGCGGAGATGTCGTCGCCTCGATCGTGGAATGCAGCGCGCGCCGC-------AAGGCGTGCTTC--GGCACCTGCGCGCTCCGGGCATCGGCCTGCGGGCTCCCCATTCGACCCGTCTTGAAACACGGACCAAGGAGTCTGACATGTGTGCGAGTCAACGGGC-GATTAAACCCGTAAGGCGAAAGGAAGCTGA-TTGGCGGGATCCCCT-----CCGCGGG---TGCACCCCCGACCGACCTTGATCTTCTGAGAAGGGTTCGAGTGTGAGCATGCCTGTCGGGACCCGAAAGATGGTGAACTATGCCTGAGCGGGGCGAAGCCAGAGGAAACTCTGGTGGAGGCCCGCAGCGATACTGACGTGCAAATCGTTCGTCTGACTTGGGTATAGGGGCGAAAGACTAATCGAACCGTCTAGTAGCTGGTTCCCTCCGAAGTTTCCCTCAGGATAGCTGGAGCTCGYGCGCGAGTTCTATCAGATAAAGCCAATGATTAGAGGAATCGGGGGCGCAATGCCCTCGACCTATTCTCAAACTTTAAATGGGTAGGACGACACGGCTGCTTCGTTGAGCCGTGGCGAG???????????????????????????TTGGTAAGCAGAACTGGCGATGCGGGATGAACCGGAAGCCGGGTTACGGTGCCCAACTGCGCGCTAACCTAGATCCCACAAAGGGTGTTGGTCGATTAAGACAGCAGGACGGTGGTCATGGAAGTCGAAATCCGCTAAGGAGTGTGTAACAACTCACCTGCCGAATCAACTAGCCCCGAAAATGGATGGCGCTTAAGCGCGCGACCTATACCCGGCCGTCGAGGCAACGGCCAGGCCCCGATGAGTAGGAGGGCGCGGCGGTCGCTGCGAAACCTGTGGCGCGAGCCCGGGCGGAGCGTCCGTCGGTGCGGATCTTGGTGGTAGTAGCAAATATTCAAATGAGAACTTTGAAGGCCGAAGAGGGGAAAGGTTCCATGTGAACGGCACTTGCACATGGGTTAGTCGATCCTAAGAGACGGGGGAAGCCCGTCCGACAGCGCGAAACGCGCGAGCTTCGAAAGGGAATCGGGTTAAAATTCCCGAACCGGGACGTGGTGGTCGACGGCAACGTTAGGGAGTCCGGAGACGTCGTCGGGGGCCTCGGGAAGAGTTATCTTTTCTGTTTAACAGCCTGCCCACCCTGGAATCGGCTCAGCCGGAGGTAGGGTCCAGCGGCTGGAACAGCACCGCACGTCGCGCGGTGTCCGGTGCGCCCTCGACGGCCCTTGAAAATCCGGAGGACCG?????CATCCACGCCCGTTCGTACTCATAACCGCATCAGGTCTCC?????????????????????????????????????????????????????????????????????????????????????????????????????????????????????????????????????????????????????????????????????????????????????????????????????????????????????????????????????????????????????????????????????????????????????????????????????????????????????????
	'Diplatia_furcata|EU544368|Nickrent_2824'               CCCGCTGAGTTTAAGCATATCAATAAGCGGAGGAAAAGAAACTTACAACGATTCCCGTAGTAACGGCGAGCGAACCGGGAATAGCCCATCTTGAAAATCATTTGGCCCAGCTGCACGAATTGTAGTCTGTAGAAGCGTCCTCAGTGGCGGACCGGGCTCAAGTCCCCCGGAAGGGGGCGCCAGAAAGGGTGAGAGCCCCGTCGTGCCCGGACCCTACCACATCACGAggcGCTGTCGGTGAGTCGGGTTGTTTGGGAATGCAACCCCAATCGGGCGGTAAATTCCGtccAAGGCTAAATATGGGCGAGAGACCGATAGCAAACAAGTACCGCGAGGGAGAGATGAAAAGTGCATTGAAAAGAGAGTCAAAGAGTGCTTGTAATTGTTGGGAGAGAAGCGGATGGGGGCTGGCGATACACCTCGGTCGGATGTGGATCGACCAACAGCCGGTCTGCCGATCGACTCGGGGTGTGGACCGATGCGGAATTAGGTGGCGGCCCAAGCCTGGGCTGTTGATAC--GCCTGCCAAGATGTCATTGCCTTGATCGTGGAATGCAGTGCACACCGT-------CAGGCGTGCTTC--GGCACCTGTGCACTCCATGCAACGGCCTGCGGGCTGCCCATTTGACCCATCTTGAAACACGGGCCAAAGAGTCTGACATGTGTGCGAGTCAATAGGC-GATTAAACCTGTAAGGCAAAAGGAAGCTGA-TTGGTGGGATCCCCT-----CCGCGGG---TGCACCCACGACCAACCTTGATCTTATGAGAGGGGTTCGAGTGTGAGCGTGCAGGTCGGGGCCCAAAAGATGGTGAACTATGCCTGAGCGGGGCGAAGCCAGAGGAAACTCTGGTGGAGGCCCGCAACGATACTAACGTGCAAATCGTTCGTCTGACTTCGTTATAGGGGCGAAAGACTAATCGAACCGTCTAGTATATGGTTCCCTCCGAAGTTTCCCTCAGGATAGCTGGAGCTCGCGTGGGAGTCCTATCCGATAAAGCCAATGATTAGAGGAATCGGGGGCGCAATGCCCTCGACCTATTCTCAAACTTTAAATGGGTAGGACGACGCGGCTACTTCGTTGAGCCGTGGGGAGGAATCGAGAGCTCCAAGTGGGCCATTTTTGGTAAGCAGAACTGGCGATGCGGGATGAACCGGAAGCCGGGTTACGGTGCCCAACTGCGCGCTAACCTAGATCCCACAAAGGGTGTTGGTCGATTAAGACAGCAGGATGGTGGTCATGGAAGTCGAAATCCGCTAAGGAGTGTGTAACAACTCACCTGCCGAATCAACTAGCCCCGAAAATGGATGGCGCTTAAGCGCGCGACCTATACCCGGCCGTCGAGGCAACGGCCAAGCCCCGATGAGTAGGAGGGCGCGGCGGTCGCTGCGAAACCTGTGGCGCGAGCCCGGGCGGAGCGTCCGTCGGTGCGGATCTTGGTGGTAGTAGCAAATATTCAAGTGAGAACCTTGAAGGCCGAAAAGGGGAAAGGTTCCATGTGAACGGCACTTGCACATGGGTTAGTCGATCCTAAGAAACGGGGGAAGCCCGTCCGACAGCGCGAAACGCGCGAGCTTCGAAAGGGAATCGGGTTAAAATTCCCGAACCGGGACGTGGTGGTTGACGGCAACGTTAGGAAGTCCGGAGACGTCGACGGGAGCCCCGGGAAGAGTTATCTTTTCTGTTTAACAGCCTGCCCACCCTGGAATCGGCTCAGCCGGAGGTAGGGTCCAGCGGCTGGAACGCCACCGCACGTCGCGCGGTGTCCGGTGCGCCCTCGACGGCCCTTGAAAATCCGGAGGACCGTGTATCATCCACGCCCGTTCGTACTCACAACCGCATCAGGTCTCCAAGGTGAACAGCCTCTGGTCGATGGGACAATGTAGGCAAGGGAAGTCGGCAAAATGGATCCGTAACTTCGGGAAAAGGGTTGGCTCTGAGGGCTGGGCTCGGGGGTCCCAGCCCTGAACCCAGCGGCTGTCGGCGGACTGCTCGAGCTGCTACCGCGGCGAGAGCGGGTCGCCGCGTGCCGTCCGGGGGACGGACTGGGAACGGCTTCCTT--------CGGGGGCTTCCCCGAGCAGCGAACAGCCAGCTCAGAACTGGTACGGACAAGGGAAATCCGACTGTTTAATTAAAACAAAGcATTGCGATGGTCC
	'Helicanthes_elastica|EU544375|Nickrent_4906'           ?????????????????????????????????????????????????????????????????????????????????????????????????????????????????????????????????????????????????????????????????????????????????????????????????????????????????????????????????????????????????????????????????????????????????????????????????????????????????????????????????????????????????????????????????????????????????????????????????????????????????????????????????????????????????????????????????????????????????????????????????????????????????????????????????????????????????????????????????????????????????????????????????????????????????????????????????????????????????????ATTTGACCCGTCTTGAAACACGGACCAAGGAGTCTGACATGTGTGCGAGTCAGCGGGC-CTCTAATCCCGTATGGCACAAGGAAGCTAA-TTGGCGGGATGTCC------GTGAGGC---AACACCGTCCACCGACCTTGATCATCTGTGAAGGGTTCGAGTGTGAGCATACCTGTCGGGACCCGAAAGATGGTGAACTATGCCTGACCGGTCCGAAGCCAGAGGAAACTCTGGTGGAGGCCCGCAGCGATACTGACGTGCAAATCGTTCGTCTGACTTGGGTATAGGGGCGAAAGACTAATCGAA????????????????????????????????????????????????????????????????????????????????????????????????????????????????????????????????????????????????????????????????????????????????????????????????????????????????????????????????????????????????????????????????????????????????????????????????????????????????????????????????????????????????????????????????????????????????????????????????????????????????????????????????????????????????????????????????????????????????????????????????????????????????????????????????????????????????????????????????????????????????????????????????????????????????????????????????????????????????????????????????????????????????????????????????????????????????????????????????????????????????????????????????????????????????????????????????????????????????????????????????????????????????????????????????????????????????????????????????????????????????????????????????????????????????????????????????????????????????????????????????????????????????????????????????????????????????????????????????????????????????????????????????????????????????????????????????????????????????????????????????????????????????????????????????????????????????????????????????????????????????????????????????????????????????????????
	'Sogerianthe_sessiflora|EU544400|Nickrent_4467'         CCCGCTGAGTTTAAGCATATCAATAAGCGGAGGAAAAGAAACTTACAAGGATTCCCCTAGTAACGGCGAGCGAACCGGGAATAGCCCAGCTTGAAAATCGTTCGGCCCAGCCGCGCGAATTGTAGTCTGTAGAAGCGTCCTCAGCGGCGGACCGGGCTCAAGTCCCCTGGAAGGGGGTGCCGGAGAGGGTGAGAGccccGTCGTGCCCGGACCCTGCCGCATCACGAGGCGCTGTCGGCGAGTCGGGTTGTTTGGGAATGCAGCCCCAATCGGGCGGTAAATTCCGTCCAAGGCTAAATATGGGCGAGAGACCGATAGCAAACAAGTACCGCGAGGGAAAGATGAAAAGGACTTTGAAAAGAGAGTCAAAGAGTGCTTGAAATTGTCGGGAGGGAAGCGGATGGGGGCCGGCGATGCACCTCGGTCGGATGTGGAACGGCCAACAGCCGGTCCGCCGATCGGCTCGGGGTGTGGACCGATGCGGATTGAGGCGGCGGCCCAAGCCTAGGCCGTCGTTAC--GCCTGCGGAGACGTCGTCGCCTCGATCGTGGAATGCAGCGCGCGCCGC-------TGGGCGTGCTTC--GGCACCTGCGCGCTCCGGGCAACGGCCTGCGGGCTCCCCATTCGACCCGTCTTGAGACACGGACCAAGGAGTCTGACATGTGTGCGAGTCAACGGGC-GATTAAACCCGTAAGGCGAAAGGAAGCTGA-TTGGTGGGATCCCC------TAGCGGG---TGCACCCCCGACCGACCTTGATCTTCTGAGAAGGGTTCGAGTGTGAGCATGCCTGTCGGGACCCGAAAGATGGTGAACTATGCCTGAGCGGGGCGAAGCCAGAGGAAACTCTGGTGGAGGCCCGCAGCGATACTGACGTGCAAATCGTTCGTCTGACTTGGGTATAGGGGCGAAAGACTAATCGAACCGTCTAGTAGCTGGTTCCCTCCGAAGTTTCCCTCAGGATAGCTGGAGCTCGCGCGCGAGTTCTATCAGATAAAGCCAATGATTAGAGGAATCGGGGGCGCAATGCCCTCGACCTATTCTCAAACTTTAAATGGGTAGGACGACGCGGCTGCTTTGTTGAGCCGCGGCGAGGAATCGAGAGCTCCAAGTGGGCCATTTTTGGTAAGCAGAACTGGCGATGCGGGATGAACCGGAAGCCGGGTTACGGTGCCTAACTGCGCGCTAACCTAGATCCCACAAAGGGTGTTGGTCGATTAAGACAGCAGGACGGTGGTCATGGAAGTCGAAATCCGCTAAGGAGTGTGTAACAACTCACCTGCCGAATCAACTAGCCCCGAAAATGGATGGCGCTTAAGCGCGCGACCTATACCCGGCCGTCGAGGCAACGGCCAGGCCCCGATGAGTAGGAGGGCGCGGCGGTCGCTGCGAAACCTGTGGCGCGAGCCCGGGCGGAGCGTCCGTCGGTGCGGATCTTGGTGGTAGTAGCAAATATTCAAATGAGAACTTTGAAGGCCGAAGAGGGGAAAGGTTCCATGTGAACGGCACTTGCACATGGGTAAGTCGATCCTAAGAGACGGGGGAAGCCCGTCCGACAGCGCGAACCGCGCGAGCTTCGAAAGGGAATCGGGTTAAAATTCCCGAACCGGGACGTGGTGGTTGACGGCAACGTTAGGGAGTCCGGAGACGTCGTCGGGAGCCCCGGGAAGAGTTATCTTTTCTGTTTAACAGCCTGCCCTCCCTGGAATCGGCTCAGCCGGAGGTAGGGTCCAGCGGCTGGAACAGCACCGCACGTCGCGCGGTGTCCGGTGCGCCCTCGACGGCCCTTGAAAATCCGGAGGACCGAGTACCATCCACGCCCGTTCGTACTCATAACCGCATCAGGTCTCCAAGGTGAACAGCCTCTGGTCAATGGAACAATGTAGGCAAGGGAAGTCGGCAAAATGGATCCGTAACTTCGGGAAAAGGATTGGCTCTGAGGGCTGGGCTCGGGGGTCCCAGCCCCGAACCCATCGGCTGTCGGCGGACTGCTCGAGCTGCTACCGCGGCGAGAGCGGGTCGCCGCGTGCCGTCCGGGGGACGGACTGGGAACGGCTCCCTCC-------GGGGGCCTTCCCCGAGCAGCGAACAGCCAGCTCAGA??????????????????????????????????????????????????????????
	'Dendropemon_bicolor|EU544365|Nickrent_2172'            ?????????TTTAAGCATATCAATAAGCGGAGGAAAAGAAACTTACAAGGATTCCCCTAGTAACGGCGAGCGAACCGGGAATAGCCCAGCTTGAAAATCGTTCGGCTTAGCCGTTCGAATTGTAGTCTGTAGAAGCGTCCCCAGCGGCGGACCGGGCTCAAGTCCTCTGGAAGGGGGCGCCGGAGAGGGTGAGAGCCCCGTCGTGCCCGGACCCTGCCGCATCACGAGGCGCTGTCGGCGAGTCGGGTTGTTTGGGAATGCAGCCCTAATTGGGCGGTAAATTCCGTCCAAGGCTAAATATGGGCGAGAGACCGATAGCAAACAAGTACTGCGAGGGAAAGATGAAAAGGACTTTGAAAAGAGAGTCAAAGAGTGCTTGAAATTGTCGGGAGGGAAGCGGATGGGGGCCGGCAATGCGCCTCGGTCGGATGTGGAACGGCCATTAGCCGGTCTGCCGATCGACTCGGGGTGTGGACCAATGTGGATTGATGCGGCGGCCCAAGCCTAGGCTGTTGTTAT--GCCTGCGGAGACGTCGCTGCATCGATCGTGGTAGGCAGCGCGCGCCAC-------TAGGCGTGCTTC--GGTACCTGCGCGCTCCAGGCAATGGCCTGCGGGCTCCCCATTCGACCCGTCTTGAAACACGGACCAAGGAGTCTGACATGTGTGCGAGTCAACGGGC-GATTAAACCCGTAAGGCGTAAGGAAGCTGA-TTGGTGGGATCCCC------TAGCGGG---TGCACCCCCGACCGACCTTGATCTTTTGAGAAGGGTTCGAGTGTGAGCATGCCTGTCGGGACCCGAAAGATGGTGAACTATGCCTGAGCGGGGCGAAGCCAGAGGAAACTCTGGTGGAGGCCCGCAGCGATACTGACGTGCAAATCGTTCGTCTGACTTGGGTATAGGGGCGAAAGACTAATCGAACCATCTAGTAGCTGGTTCCCTCCGAAGTCTCCCTCAGGATAGCTGGAGCTCGCACGAGAGTTCTA????GTAAAGCCAATGATTAGAGGCATCGGGGGCGCAACGCCCTCGACCTATTCTCAAACTTTAAATAGGTAGGACGGCACGGCTGCTTTG??GAGCCGTGCCAAGGAATCAAGAGCTCCAAGTGGGCCATTTTTGGTAAGCAGAACTGGCGATGCGGGATGAACCGGAAGCCGGGTTACGGTGCCCAACTGCGCGCTAACCTAGATCCCACAAAGGGTGTTGGTCGATTAAGACAGCAGGACGGTGGTCATGGAAGTCGAAATCCGCTAAGGAGTGTGTAATAACTCACCTGCCGAATCAACTAGCCCCGAAAATGGATGGCGCTTAAGCGCGCGACCTATACCCGGCCATCGAGGCAACTGCCAGGCCCCGATGAGTAGGAGGGCGCGGCGGTCGCTGCAAAACCTGTGGCGTGAGCCCGGGCGGAGCGTCCGTCGGTGCGGATCTTGGTGGTAGTAGCAAATATTCAAATGAGAACTTTGAAGGCCGAAGAGGGGAAAGGTTCCATGTGAACGGCACTTGCACATGGGTTAGTCGATCCTAAGAGACGGGGGAAGCCCGTCCGAGAGCGTGCAACACGCGAGCTTCGAAAGGGAATCGGGTTAAAATTCCTGAACCGGGATGTGGTGGTTGACGGCAACGTTAGGGAGTCTGGAGACGTCGTCGGGGGCCTCGGGAAGAGTTATCTTTTCTGTTTAACAGCCTGCCCACCCTGGAATCGGCTCAGCCGGAGGTAGGGTCCAGCGGTTGGAACAGCACCGCACGTCGCGCGGTGTCCGGTGCGCCCTCGACGGCCCTTGAAAATCCGGAGGACCGAGTATCAT??????????????????????????????????????????????????????????????????????????????????????????????????????????????????????????????????????????????????????????????????????????????????????????????????????????????????????????????????????????????????????????????????????????????????????????????????????????????????????????????????????????????????????????????
	'Dendrophthoe_curvata|EU544367|Nickrent_4012'           ????????????????????????????????????????????????????????????????????????????????????????????????????????????????????????????????????????????????????????????????????????????????????????????????????????????????????????????????????????????????????????????????????????????????????????????????????????????????????????????????????????????????????????????????????????????????????????????????????????????????????????????????????????????????????????????????????????????????????????????????????ATTGAGGCGGCGGCCCAAGCCTGGGCCGTCGTTAC--GCCTGCGGAGATGCCGCCGCCTCGATCGTGGAACGCAGCGCGCGCCGC-------AAGGCGTGCCTCCGGGCACCTGCGCGCTCCGGGCAACGGCCTGCGGGCTCCCCATTCGACCCGTCTTGAAACACGGACCAAGGAGTCTGACATGTGTGCGAGTCAACGGGC-GATCAAACCCGTAAGGCGAAAGGAAGCTGA-CTGGTGGGATCCCCC-----CTGCGGG---TGCACCCCCGACCGACCTTGATCTTCTGAGAAGGGTTCGAGTGTGAGCATGCCTGTCGGGACCCGAAAGATGGTGAACTATGCCTGAGCGGGGCGAAGCCAGAGGAAACTCTGGTGGAGGCCCGCAGCGATACTGACGTGCAAATCGTTCGTCTGACTTGGGTATAGGGGCGAAAGACTAATCGAACCGTCTAGTAGCTGGTTCCCTCCGAAGTTTCCCTCAGGATAGCTGGAGCTCGCGCGCGAGTTCTATCAGGTAAAGCCAATGATTAGAGGCATCGGGGGCGCAATGCCCTCGACCTATTCTCAAACTTTAAATGGGTAGGACGACACGGCTGCTTCGCTGAGCCGTGGCGAGGAATCGAGAGCTCCAAGTGGGCCATTTTTGGTAAGCAGAACTGGCGATGCGGGATGAACCGGAAGCCGGGTTACGGTGCCCAACTGCGCGCTAACCTAGATCCCACAAAGGGTGTTGGTCGATTAAGACAGCAGGACGGTGGTCATGGAAGTCGAAATCCGCTAAGGAGTGTGTAACTACTCACCTGCCGAATCAACTAGCCCCGAAAATGGATGGCGCTTAAGCGCGCGACCTATACCCGGCCGTCGAGGCAACGGCCAGGCCCCGATGAGTAGGAGGGCGCGGCGGTCGCTGCAAAACCTGTGGCGCGAGCCCGGGCGGAGCGTCCGTCGGTGCGGATCTTGGTGGTAGTAGCAAATATTCAAATGAGAACTTTGAAGGCCGAAGAGGGGAAGGGTTCCATGTGAACGGCACTTGCAC?????????????????????????????????????????????????????????????????????????????????????????????????????????????????????????????????????????????????????????????????????????????????????????????????????????????????????????????????????????????????????????????????????????????????????????????????????????????????????????????????????????????????????????????????????????????????????????????????????????????????????????????????????????????????????????????????????????????????????????????????????????????????????????????????????????????????????????????????????????????????????????????????????????????????????????????????????????????????????????????????????????
	'Dendrophthoe_longituba|EU544366|Nickrent_4010'         ?????????????????????????????????????????????????????????????AACGGCGAGCGAACCGGGAACAGCCCAGMTTGAAAATCGCGCGGYCGMGSCGMK?GAAYTGTAGACTGTAGAAGCGTCCTCAGCGGCGGACCGGGCTCAAGTCCCCTGGAAGGGGGCGCCGGAGAGGGTGAGAGCCCCGTCGTGCCCGGACCCTGCCGCACCACRAGGCGCTGTCGGCGAGTCGGGTTGTTTGGGAATGCAGCCCCAATCGGGCGGTAAATTCCGTCCAAGGCTAAATATGGGCGAGAGACCGATAGCAAACAAGTACCGCGAGGGAAAGATGAAAAGGACTTTGAAAAGAGAGTCAAAGAGTGCTTGAAATTGTCGGGAGGGAAGCGGATGGGGGCCGGCGATGCACCTCGGTCGGATGTGGAACGGCCAACAGCCGGTCCGCCGATCGACTCGGGGTGCGGACCGATGCGGATTGAGGCGGCGGCCCAAGCCTGGGCCGTCGTTAC--GCCTGCGGAGATGCCGCCGCCTCGATCGTGGAATGCAGCGCGCGCCGC-------ACGGCGTGCTTC--GGCACCTGCGCGCTCCGGGCAACGGCCTGCGGGCTCCCCATTCGACCCGTCTTGAAACACGGACCAAGGAGTCTGACATGTGTGCGAGTCAACGGGC-GACTAAACCCGTAAGGCGAAAGGAAGCTGA-TTGGTGGGATCCCCC-----CTGCGGG---TGCACCCCCGACCGACCTTGATCTTCTGAGAAGGGTTCGAGTGTGAGCATGCCTGTCGGGACCCGAAAGATGGTGAACTATGCCTGAGCGGGGCGAAGCCAGAGGAAACTCTGGTGGAGGCCCGCAGCGATACTGACGTGCAAATCGTTCGTCTGACTTGGGTATAGGGGCGAAAGACTAATCGAACCGTCTAGTAGCTGGTTCCCTCCGAAGTTTCCCTCAGGATAGCTGGAGCTCGCGCGCGAGTTCTATCAGGTAAAGCCAATGATTAGAGGCATCGGGGGCGCAATGCCCTCGACCTATTCTCAAACTTTAAATGGGTAGGACGACACGGCTGCTTCGCTGAGCCGTGGCGAGGAATCGAGAGCTCCAAGTGGGCCATTTTTGGTAAGCAGAACTGGCGATGCGGGATGAACCGGAAGCCGGGTTACGGTGCCCAACTGCGCGCTAACCTAGATCCCACAAAGGGTGTTGGTCGATTAAGACAGCAGGACGGTGGTCATGGAAGTCGAAATCCGCTAAGGAGTGTGTAACAACTCACCTGCCGAATCAACTAGCCCCGAAAATGGATGGCGCTTAAGCGCGCGACCTATACCCGGCCGTCGAGGCAACGGCCAGGCCCCGATGAGTAGGAGGGCGCGGCGGTCGCTGCAAAACCTGTGGCGCGAGCCCGGGCGGAGCGTCCGTCGGTGCGGATCTTGGTGGTAGTAGCAAATATTCAAATGAGAACTTTGAAGGCCGAAGAGGAGAAGGGTTCCATGTGAACGGCACTTGCACATGGGTTAGTCGATCCTAAGAGACGGGGGAAGCCCGTCCGACAGCGCGATCCGCGCGAGCTTCGAAAGGGAATCGGGTTAAAACTCCCGAGCCGGGACGTGGTGGTTGACGGCGACGTTAGGGAGTCCGGAGACGTCGTCGGGGGCCCCGGGAAGAGTTATCTTTTCTGTTTAACAGCCTGCCCACCCTGGAATCGGTTCGGCCGGAGGTAGGGTCCAGCGGCTGGAACAGCACCGCACGTCGCGCGGTGTCCGGTGCGCCCTCGACGGCCCYTGAAAATCCGGAGGACCGAGTACCATCCACGCCCGTTCGTACCGATAACCGCATCAGGTCTCCAAGGTGAACAGCCTCTGGTCGATGGAACAATGTAGGCAAGGGAAGTCGGCAAAATGGATCCGTAACTTCGGGAAAAGGATTGGCTCTGAGGGCTGGGCTCGGGGGTCCCAGCCCCGAACCCATCGGCTGTCGGCGGACTGCTCGAGCTGCTCTCGCGGCGAGAGCGGGTCGCCGCGTGCCGTCCGGGCGACGGACTGGGAACGGCTCCCTC--------GGGGGCCTTCCCCGAGCAGCGAACAGCCAGCTCAGAACTGGTACGG????????????????????????????????????????????????
	'Helixanthera_coccinea|EU544373|Nickrent_4019'          CCCGCTGAGTTTAAGCATATCAATAAGCGGAGGAAAAGAAACTTACGAGGATTCCCCTAGTAACGGCGAGCGAACCGGGAACAGCCCAGCTTGAAAATCGTTCGGCCCTGCCGCGCGAATTGTAGTCTGTAGAAGCGTCCTCAGCGGCGGACCGGGCTCAAGTCCTCTGGAAGGGGGCGCCGGAGAGGGTGAGAGCCCCGTCGTGCCCGGACCCTGCCGCATCACGAGGCGCTGTCGGCGAGTCGGGTTGTTTGGGAATGCAGCCCCAATCGGGCGGTAAATTCCGTCCAAGGCTAAATACGGGCGAGAGACCGATAGCAAACAAGTACCGCGAGGGAAAGATGAAAAGGACTTTGAAAAGAGAGTCAAAGAGTGCTTGAAATTGTCGGGAGGGAAGCGGATGGGGGCCGGCGATGCACCTCGGTCGGATGTGGAACGGCCAACAGCCGGTCCGCCGATCGACTCGGGGTGCGGACCGATGCGGATTGAGGCGGCGGCCCAAGCCTGGGCCTTCGAGAC--GCCTGCGGAGATGCCGCCGCCTCGATCGTGGAAAGCAGCGCGCGCCGC-------AAGGCGTGCCTC--GGCACCTGCGCGCTCCGGGCATCGGCCTGCGGGCTCCCCATTCGACCCGTCTTGAAACACGGACCAAGGAGTCTGACATGTGTGCGAGTCAACGGGC-GACTAAACCCGTAAGGCGAAAGGAAGCTGA-TTGGCGGGATCCCC------CAGTGGG---TGCACCCCCGACCGACCTTGATCTTCTGAGAAGGGTTCGAGTGTGAGCATGCCTGTCGGGACCCGAAAGATGGTGAACTATGCCTGAGCGGGGCGAAGCCAGAGGAAACTCTGGTGGAGGCCCGCAGCGATACTGACGTGCAAATCGTTCGTCTGACTTGGGTATAGGGGCgaaaGACTAATCGAACCATCTAGTAGCTGGTTCCCTCCGAAGTTTCCCTCAGGATAGCTGGAGCTCGCGCGCGAGTTCTATCAGGTAAAGCCAATGATTAGAGGCATCGGGGGCGCCACGCCCTCGACCTATTCTCAAACTTTAAATGGGTAGGACGACACGGCTGCTTCGCTGAGCCGTGGCGAGGAATCGAGAGCTCCAAGTGGGCCATTTTTGGTAAGCAGAACTGGCGATGCGGGATGAACCGGAAGCCGGGTTACGGTGCCCAACTGCGCGCTAACCTAGATCCCACAAAGGGTGTTGGTCGATTAAGACAGCAGGACGGTGGTCATGGAAGTCGAAATCCGCTAAGGAGTGTGTAACAACTCACCTGCCGAATCAACTAGCCCCGAAAATGGATGGCGCTTAAGCGCGCGACCTATACCCGGCCGTCGAGGCAACGGCCAAGCCCCGATGAGTAGGAGGGCGCGGCGGTCGCTGCAAAACCTGTGGCGCGAGCCCGGGCGGAGCGTCCGTCGGTGCGGATCTTGGTGGTAGTAGCAAATATTCAAATGAGAACTTTGAAGGCCGAAGAGGGGAAAGGTTCCATGTGAACGGCACTTGCACATGGGTTAGTCGATCCTAAGAGACGGGGGAAGCCCGTCCGACAGCGCGCTGCGCGCGAGCTTCGAAAGGGAATCGGGTTAAAATTCCCGAACCGGGACGTGGTGGTTGACGGCGACGTTAGGGAGTCCGGAGACGTCGTCGGGGGCCCCGGGAAGAGTTATCTTTTCTGTTTAACAGCCTGCCCACCCTGGAATCGGCTCAGCCGGAGGTAGGGTCCAGCGGCTGGAACAGCACCGCACGTCGCGCGGTGTCCGGTGCGCCCTCGACGGCCCCTGAAAATCCGGAGGACCGAGTGCCATCCACGCCCGTTCGTACTCATAACCGCATCAGGTCTCCAAGGTGAACAGCCTCTGGTCGATGGAACAATGTAGGCAAGGGAAGTCGGCAAAATGGATCCGTAACTTCGGGAAAAGGATTGGCTCTGAGGGCTGGGCTCGGGGGTCCCAGCCCCGAACCCATCGGCTGTCGGCGGACTGCTCGAGCTGCTCTCGCGGCGAGAGCGGGTCGCCGCGTGCCGTCCGGGGGACGGACTGGGAACGGCCCCCTCGC------GGGGGCCTTCCCCGAGCAGCGAACAGCCAGCTCAGAACTGGTACGGA???????????????????????????????????????????????
	'Helixanthera_cylindrica|EU544374|Nickrent_4037'        ??????????????????????????????????????????????????????????????????????????????????????????????????????????????????????????????????????????????????????????????????????????????????????????????????????????????????????????????????????????????????????????????????????????????????????????????????????????????????????????????????????????????????????????????????????????????????????????????????????????????????????????????????????????????????????????????????????????????CT-----------------------------------------------ATCGTTAC--GCCCGCGGAGACGTCGCCGCCTCGATCGTGGAAAGCAGCGCGCGCCGC-------CAGGCGTGCTTC--GGCACCTGCGCGCTCCGGGCAACGGCCTGCGGGCTCCCCATTCGACCCGTCTTGAAACACGGACCAAGGAGTCTGACATGTGTGCGAGTCAACGGGC-GATCAAACCCGTAAGGCGAAAGGAAGCTGA-TTGGCGGGATCCCC------CTGCGGG---TGCACCCCCGACCGACCTTGATCTTCTGAGAAGGGTTCGAGTGTGAGCATGCCTGTCGGGACCCGAAAGATGGTGAACTATGCCTGAGCGGGGCGAAGCCAGAGGAAACTCTGGTGGAGGCCCGCAGCGATACTGACGTGCAAATCGTTCGTCTGACTTGGGTATAGGGGCGAAAGACTAATCGAACCGTCTAGTAGCTGGTTCCCTCCGAAGTTTCCCTCAGGATAGCTGGAGCTCGCGCGCGAGTTCTATCAGGTAAAGCCAATGATTAGAGGCATCGGGGGCGCAATGCCCTCGACCTATTCTCAAACTTTAAATGGGTAGGACGACGCGGCTGCTTCGTTGAGCCGCGGCGAGGAATCGAGAGCTCCAAGTGGGCCATTTTTGGTAAGCAGAACTGGCGATGCGGGATGAACCGGAAGCCGGGTTACGGTGCCCAACTGCGCGCTAACCTAGATCCCACAAAGGGTGTTGGTCGATTAAGACAGCAGGACGGTGGTCATGGAAGTCGAAATCCGCTAAGGAGTGTGTAACAACTCACCTGCCGAATCAACTAGCCCCGAAAATGGATGGCGCTTAAGCGCGCGACCTATACCCGGCCGTCGAGGCAACGGCCAGGCCCCGATGAGTAGGAGGGCGCGGCGGTCGCCGCAAAACCTGTGGCGCGAGCCCGGGCGGAGCGGCCGTCGGTGCGGATCTTGGTGGTAGTAGCAAATATTCAAATGAGAACTTTGAAGGCCGAAGAGGGGAAAGGTTCCATGTGAACGGCACTTGCACATGGGTTAGTCGATCCTAAGAGACGGGGGAAGCCCGTCCGACAGCGCGTACCGCGCGAGCTTCGAAAGGGAATCGGGTTAAAATTCCCGAACCGGGAC???????????????????????????????????????????????????????????????????????????????????????????????????????????????????????????????????????????????????????????????????????????????????????????????????????????????????????????????????????????????????????????????????????????????????????????????????????????????????????????????????????????????????????????????????????????????????????????????????????????????????????????????????????????????????????????????????????????????????????????????????????????????????????????????????????????????????????????????????????
	'Emelianthe_panganensis|EU544369|Nickrent_4889'         ?????????????????????????????????????????????????????????????AACGGCGAGCGAACCGGGAATAGCCCAGCTTGAAAATCGCGCGGCGATGTCGCGCGAATTGTAGTCTGTAGAAGCGTCCTCAGCGGCGGACCGGGCTCAAGTTCCCTGGAAGGGGGCGCCGGAGAGGGTGAGAGCCCCGTCGTGCCCGGACCCTGCCGCATCACGAGGCGCTGTCGGCGAGTCGGGTTGTTTGGGAATGCAGCCCCAATCGGGCGGTAAATTCCGTCCAAGGCTAAATACGGGCGAGAGACCGATAGCAAACAAGTACCGCGAGGGAAAGATGAAAAGGACTTTGAAAAGAGAGTCAAAGAGTGCTTGAAATTGTCGGGAGGGAAGCGGATGGGGGCCGGCGATGCACCTCGGTCGGATGTGGAACGGCCAACAGTCGGTCCGCCGATCGACTCGGGGTGTGGACCGATGCGGATTGAGGCGGCGGCCCAAGCCTGGGCTGTCGTGAC--GCCTGCGGAGATGTCGCCGCCTCGATCGTGGAATGCAGCGCGCGCCGC-------ACGGCGTGCTTC--GGCACCTGCGCGCTCCGGGCAACGGCCTGCGGGCTCCCCATTCGACCCGTCTTGAAACACGGACCAAGGAGTCTGACATGTGTGCGAGTCAACGGGC-GATTAAACCCGTAAGGCGAAAGGAAGCTGA-TTGGTGGGATCCCC------CAGCGGG---TGCACCCCCGACCGACCTTGATCTTCTGAGAAGGGTTCGAGTGTGAGCATGCCTGTCGGGACCCGAAAGATGGTGAACTATGCCTGAGCGGGGCGAAGCCAGAGGAAACTCTGGTGGAGGCCCGCAGCGATACTGACGTGCAAATCGTTCGTCTGACTTGGGTATAGGGGCGAAAGACTAATCGAACCGTCTAGTAGCTGGTTCCCTCCGAAGTTTCCCTCAGGATAGCTGGAGCTCGAGCGCGAGTTCTATCAGGTAAAGCCAATGATTAGAGGCATCGGGGGCGCAACGCCCTCGACCTATTCTCAAACTTTAAATGGGTAGGACGGCGCGGCTGCTTCGYTGAGCCGCGCCAAGGAATCGAGAGCTCCAAGTGGGCCATTTTTGGTAAGCAGAACTGGCGATGCGGGATGAACCGGAAGCCGGGTTACGGTGCCCAACTGCGCGCTAACCTAGATCCCACAAAGGGTGTTGGTCGATTAAGACAGCAGGACGGTGGTCATGGAAGTCGAAATCCGCTAAGGAGTGTGTAACAACTCACCTGCCGAATCAACTAGCCCCGAAAATGGATGGCGCTTAAGCGCGCGACCTATACCCGGCCGTCGAGGCAACGGCCAGGCCCCGATGAGTAGGAGGGCGCGGCGGTCGCTGCAAAACCTGTGGCGCGAGCCCGGGCGGAGCGTCCGTCGGTGCGGATCTTGGTGGTAGTAGCAAATATTCAAATGAGAACTTTGAAGGCCGAAGAGGGGAAAGGTTCCATGTGAACGGCACTTGCACATGGGTTAGTCGATCCTAAGAGACGGGGGAAGCCCGTCCGACAGCGCGAAACGCGCGAGCTTCGAAAGGGAATCGGGTTAAAATTCCCGAACCGGGACGTGGTGGTTGACGGCGACGTTAGGGAGTCCGGAGACGTCGTCGGGGGCCCCGGGAAGAGTTATCTTTTCTGTTTAACAGCCTGCCCACCCTGGAATCGGCTCAGCCGGAGGTAGGGTCCAGCGGCTGGAACAGCACCGCACGTCGCGCGGTGTCCGGTGCGCCCTCGACGGCCCCTGAAAATCCGGAGGACCGAGTGCCATCCACGCCCGTTCGTACTCATAACCGCATCAGGTCTCCAAGGTGAACAGCCTCTGGCCAACGGAACAATGTAGGCAAGGGAAGTCGGCAAAATGGATCCGTAACTTCGGGAAAAGGATTGGCTCTGAGGGCTGGGCTCGGGGGTCCCAGCCCCGAACTCATCGGCTGTCGGCGGACTGCTCGAGCTGCCACCGCGGCGAGAGCGGGTCGCCGCGTGCCGTCCGGGGGACGGACTGGGAACGGCTCCCTC--------GGGGGCCTTCCCCGAGCAGCGAACAGCCAGCTCAGAACTGGTACGGAC??????????????????????????????????????????????
	'Erianthemum_dregei|EU544371|Nickrent_2985'             ?????????????????????????????????????????????????????CCCCTAGTAACGGCGAGCGAACCGGGAATAGCCCAGCTTGAAAATCGCGCGGCACTGCCGCGCGAATTGTAGTCTGTAGAAGCGTCCTCAGCGGCGGACCGGGCTCAAGTTCCCTGGAAGGGGGCGCCGGAGAGGGTGAGAGCCCCGTCGTGCCCGGACCCTGCCGCATCACGAGGCGCTGTCGGCGAGTCGGGTTGTTTGGGAATGCAGCCCCAATCGGGCGGTAAATTCCGTCCAAGGCTAAATACGGGCGAGAGACCGATAGCAAACAAGTACCGCGAGGGAAAGATGAAAAGGACTTTGAAAAGAGAGTCAAAGAGTGCTTGAAATTGTCGGGAGGGAAGCGGATGGGGGCCGGCGATGCACCTCGGTCGGATGTGGAACGGCCGTCGGCCGGTCCGCCGATCGACTCGGGGTGTGGACCGATGCGGATTGAGGTGGCGGCCCAAGCCTGGGCCTTTGTTAC--GCCTGCGGAGATGTCGCCGCCTCGATCGTGGAATGCAGCGCGCGCCGC-------AAGGCGTGCTTC--GGCACCTGCGCGCTCCGGGCAACGGCCTGCGGGCTCCCCATTCGACCCGTCTTGAAACACGGACCAAGGAGTCTGACATGTGTGCGAGTCAACGGGC-GATTAAACCCGTAAGGCGAAAGGAAGCTGA-TTGGTGGGATCCCC------TAGAGGG---TGCACCCCCGACCGACCTTGATCTTCTGAGAAGGGTTCGAGTGTGAGCATGCCTGTCGGGACCCGAAAGATGGTGAACTATGCCTGAGCGGGGCGAAGCCAGGGGAAACTCTGGTGGAGGCCCGCAGCGATACTGACGTGCAAATCGTTCGTCTGACTTGGGTATAGGGGCGAAAGACTAATCGAACCGTCTAGTAGCTGGTTCCCTCCGAAGTTTCCCTCAGGATAGCTGGAGCTCGCGCGCGAGTTCTATCAGGTAAAGCCAATGATTAGAGGCATCGGGGGCGCAACGCCCTCGACCTATTCTCAAACTTTAAATGGGTAGGACGACGCGGCTGCTTTGTTGAGCCGCGGCGAGGAATCGAGAGCTCCAAGTGGGCCATTTTTGGTAAGCAGAACTGGCGATGCGGGATGAACCGGAAGCCGGGTTACGGTGCCCAACTGCGCGCTAACCTAGATCCCACAAAGGGTGTTGGTCGATTAAGACAGCAGGACGGTGGTCATGGAAGTCGAAATCCGCTAAGGAGTGTGTAACAACTCACCTGCCGAATCAACTAGCCCCGAAAATGGATGGCGCTTAAGCGCGCGACCTATACCCGGCCGTCGAGGCAACGGCCAGGCCCCGATGAGTAGGAGGGCGCGGCGGTCGCTGCAAAACCTGTGGCGCGAGCCCGGGCGGAGCGTCCGTCGGTGCGGATCTTGGTGGTAGTAGCAAATATTCAAATGAGAACTTTGAAGGCCGAAGAGGGGAAAGGTTCCATGTGAACGGCACTTGCACATGGGTTAGTCGATCCTAAGAGACGGGGGAAGCCCGTCCGACAGCGCGAAACGCGCGAGCTTCGAAAGGGAATCGGGTTAAAATTCCCGAACCGGGTCGTGGTGGTTGACGGCGACCTTAGGGAGTCCGGAGACGTCGTCGGGGGCCCCGGGAAGAGTTATCTTTTCTGTTTAACAGCCTGCCCACCCTGGAATCGGCTCAGCCGGAGGTAGGGTCCAGCGGCTGGAAGAGCACCGCACGTCGCGCGGTGTCCGGTGCGCCCTCGACGGCCCCTGAAAATCCGGAGGACCGAGTGCCATCCACGCCCGTTCGTACTCATAACCGCATCAGGTCTCCAAGGTGAACAGCCTCTGGTCAATGGAACAATGTAGGCAAGGGAAGTCGGCAAAATGGATCCGTAACTTCGGGAAAAGGATTGGCTCTGAGGGCTGGGCTCGGGGGTCCCAGCCCCGAACTCATCGGCTGTCGGCGGACTGCTCGAGCTGCTACCGCGGCGAGAGCGGGTCGCCGCGTGCCGTCCGGGGGACGGACTGGGAACGGCTCCTTC--------GGGGGCCTTCCCCGAGCAGCGAACAGCCAGCTCAGAACTGGTACGGACAA????????????????????????????????????????????
	'Globimetula_dinklagei|EU544372|Nickrent_3087'          ??????????????????????????????????????????????????????????????????????????????????????CAGCTGGAAAATCGCGCGGGATWAACGCGCGAATTGTAGTCTGTAGAAGCGTCCTCAGCGGCGGACCGGGCTCAAGKTCCCTGGAAGGGGGCGCCGGAGAGGGTGACAGCCCCGTCGTGCCCGGACCCTGCCGCATCACGAGG?GCTGTCGGCGAG?CGGGTTGTTTGGGAATGCAGCCCCAATCGGGCGGTAAATTCCGTCCAAGGCTAAATACGGGCGAGAGACCGATAGCAAACAAGTACCGCGAGGGAAAGATGAAAAGGACTTTGAAAAGAGAGTCAAAGAGTGCTTGAAATTGTCGGGAGGGAAGCGGATGGGGGCCGGCGATGCACCTCGGTCGGATGTGGAACGGCCACAAGCCGGTCCGCCGATCGACTCGGGGTGCGGACCGATGCGGATTGAGGCGGCGGCCCAAGCCTGGGCCGTCGTTAC--GCCTGCGGAGATGCCGCCGCCTCGATCGTGGAATGCAGCGCGCGCCGC-------ACGGCGTGCTTC--GGCACCTGCGCGCTCCGGGCAACGGCCTGCGGGCTCCCCATTCGACCCGTCTTGAAACACGGACCAAGGAGTCTGACATGTGTGCGAGTCAACGGGC-GATTAAACCCGTAAGGCGAAAGGAAGCTGA-TTGGTGGGATCCCC------CAGCGGG---TGCACCCCCGACCGACCTTGATCTTCTGAGAAGGGTTCGAGTGTGAGCATGCCTGTCGGGACCCGAAAGATGGTGAACTATGCCTGAGCGGGGCGAAGCCAGAGGAAACTCTGGTGGAGGCCCGCAGCGATACTGACGTGCAAATCGTTCGTCTGACTTGGGTATAGGGGCGAAAGACTAATCGAACCGTCTAGTAGCTGGTTCCCTCCGAAGTTTCCCTCAGGATAGCTGGAGCTCGCGCGCGAGTTCTATCAGGTAAAGCCAATGATTAGAGGCATCGGGGGCGCAACGCCCTCGACCTATTCTCAAACTTTAAATGGGTAGGACGACGCGGCTGCTTCGTTGAGCCGCGGCGAGGAATCGAGAGCTCCAAGTGGGCCATTTTTGGTAAGCAGAACTGGCGATGCGGGATGAACCGGAAGCCGGGTTACGGTGCCCAACTGCGCGCTAACCTAGATCCCACAAAGGGTGTTGGTCGATTAAGACAGCAGGACGGTGGTCATGGAAGTCGAAATCCGCTAAGGAGTGTGTAACTACTCACCTGCCGAATCAACTAGCCCCGAAAATGGATGGCGCTTAAGCGCGCGACCTATACCCGGCCGTCGAGGCAACGGCCAGGCCCCGATGAGTAGGAGGGCGCGGCGGTCGCTGCGAAACCTGTGGCGCGAGCCCGGGCGGAGCGTCCGTCGGTGCGGATCTTGGTGGTAGTAGCAAATATTCAAATGAGAACTTTGAAGGCCGAAGAGGGGAAAGGTTCCATGTGAACGGCACTTGCACATGGGTTAGTCGATCCTAAGAGACGGGGGAAGCCCGTCCGACAGCGCCAAGCGCGCGAGCTTCGAAAGGGAATCGGGTTAAAATTCCCGAACCGGGACGTGGTGGTTGACGGCGACGTTAGGGAGTCCGGAGACGTCGTCGGGGGCCCCGGGAAGAGTTATCTTTTCTGTTTAACAGCCTGCCCACCCTGGAATCGGCTCAGCCGGAGGTAGGGTCCAGCGGCTGGAACAGCACCGCACGTCGCGCGGTGTCCGGTGCGCCCTCGACGGCCCCTGAAAATCCGGAGGACCGAGTGCCATCCACGCCCGTTCGTACTCATAACCGCATCAGGTCTCCAAGGTGAACAGCCTCTGGCCAATGGAACAATGTAGGCAAGGGAAGTCGGCAAAATGGATCCGTAACTTCGGGAAAAGGATTGGCTCTGAGGGCTGGGCTCGGGGGTCCCAGCCCCGAACCCGTCGGCTGTCGGCGGACTGCTCGAGCTGCCACCGCGGCGAGAGCGGGTCGCCGCGTGCCGTCCGGGCGACGGACTCGGAACGGCTCCCTC--------GGGGGCCTTCCCCGAGCAGCGAACAGCCAGCTCAGAACTGGTACGGACAA????????????????????????????????????????????
	'Moquiniella_rubra|DQ790207|D__Nickrent_3042'           ???????????????????????????????????????????????????????CCTAGTAACGGCGAGCGAACCGGGAATAGCCCAGCTTGAAAATCGCGCGGCGCTGCCGCGCGAATTGTAGTCTGTAGAAGCGTCCTCAGCGGCGGACCGGGCTCAAGTTCCCTGGAAGGGGGCGCCGGAGAGGGTGAGAGCCCCGTCGTGCCCGGACCCTGCCGCATCACGAGGCGCTGTCGGCGAGTCGGGTTGTTTGGGAATGCAGCCCCAATCGGGCGGTAAATTCCGTCCAAGGCTAAATACGGGCGAGAGACCGATAGCAAACAAGTACCGCGAGGGAAAGATGAAAAGGACTTTGAAAAGAGAGTCAAAGAGTGCTTGAAATTGTCGGGAGGGAAGCGGATGGGGGCCGGCGATGCACCTCGGTCGGATGTGGAACGGCCAGCGGCCGGTCCGCCGATCGACTCGGGGTGCGGACCGATGCGGATTGAGGCGGCGGCCCAAGCCCGGGCCGTCGATAC--GCCTGCGGAGATGTCGCCGCCTCGATCGTGGAAAGCAGCGCGCGCCGC-------GAGGCGTGCTTC--GGCACCTGCGCGCTCCGGGCAACggCCTGCGGGCTCCCCATTCGACCCGTCTTGAAACACGGACCAAGGA?TCTGACATGTGTGCGAGTCAACGGGC-GATCAAACCCGTAAGGCGAAAGGAAGCTGA-TTGGCGGGATCCCC------CAGCGGG---TGCACCGCCGACCGACCTTGATCTTCTGAGAAGGGCTCGAGTGTGAGCATGCCTGTCGGGACCCGAAAGATGGTGAACTATGCCTGAGCGGGGCGAAGCCAGAGGAAACTCTGGTGGAGGCCCGCAGCGATACTGACGTGCAAATCGTTCGTCTGACTTGGGTATAGGGGCGAAAGACTAATCGAACCGTCTAGTAGCTGGTTCCCTCC?????????????????????????????????????????????????????????????????????????????????????????????????????????????????????????????????????????????????????????????????????????????????????????????????????????????????????????????????????????????????????????????????????????????????????????????????????????????????????????????????????????????????????????????????????????????????????????????????????????????????????????????????????????????????????????????????????????????????????????????????????????????????????????????????????????????????????????????????????????????????????????????????????????????????????????????????????????????????????????????????????????????????????????????????????????????????????????????????????????????????????????????????????????????????????????????????????????????????????????????????????????????????????????????????????????????????????????????????????????????????????????????????????????????????????????????????????????????????????????????????????????????????????????????????????????????????????????????????????????????????????????????????????????????????????????????????????????????????????????????????????????????????????????????????????????????????????????????????????????????????????????????????
	'Oliverella_rubroviridis|EU544387|Nickrent_4330'        CCCGCTGAGTTTAAGCATATCAATAAGCGGAGGAAAAGAAACTTACAAGGATTCCCCTAGTAACGGCGAGCGAACCGGGAATAGCCCAACTTGAAAATCGTTCGGCGCTGCCGCACGAATTGTAGTCTGTAGAAGCGTCCTCAGCGGCGGACCGGGCTCAAGTCCCCTGGAAGGGGGCGCCTGAGAGGGTGAGAGCCCCGTCGTGCCCGGACCCTGCCGCATCACGAGGCGCTGTCGGCGAGTCGGGTTGTTTGGGAATGCAGCCCCAATCGGGCGGTAAAttccGTCCAAGGCTAAATACGGGCGAGAGACCGATAGCAAACAAGTACCGCGAGGGAAAGATGAAAAGGACTTTGAAAAGAGAGTCAAAGAGTGCTTGAAATTGTCGGGAGGGAAGCGGATGGGGGCCGGCGATGCACCCCGGTCGGATGTGGAACGTCCAAAAGACGGTCCGCCGATCGACTCGGGGTGTGGACCGATGCGGATTGAGGCGGCGGCCCAA?CCTGGGCCGTTGTTAA--GCCTGCGGAGACGCCGCCGCCTCGATCGTGGAAAGCAGCGCGCGCCGCT------GCGGCGTGCCTC--GGCACTTGCGCGCTCCGGGCAACGGCCTGCGGGCTCCCCATTCGACCCGTCTTGAAACACGGACCAAGGAGTCTGACATGTGTGCGAGTCAACGGGA-GATTAAACCCGTTAGGCAAAACGAAGCTGA-TTGGTGGGATCCCC------CTGCGGG---TGCACCCCCGACCGACCTTGATCTTCTGAGAAGGGTTCGAGTGTGAGCATGCCTGTCGGG-CCCGAAAGATGGTGAACTATGCCTGAGCGGGGCGAAGCCAGAGGAAACTCTGGTGGAGGCCCGCAGCGATACTGACGTGCAAATCGTTCGTCTGACTTGGGTATAGGGGCGAAAGACTAATCGAACCGTCTAGTAGCTGGTTCCCTCCGAAGTTTCCCTTAGGATAGCTGGAGCTCGCGCGCGAGTTCTATCAGGTAAAGCCAATGATTAGAGGCATCGGGGGCGCAACGCCCTCGACCTATTCTCAAACTTTAAATGGGTAGGACGACGCGGCTGCTTTGTTGAGCCGCGGCGAGGAATCGAGAGCTCCAAGTGGGCCATTTTTGGTAAGCAGAACTGGCGATGCGGAATGAACCGGAAGCCGGGTTACGGTGTCCAACTGCGCGCTAACCTAGATCCCACAAAGGGTGTTGGTCGATTAAGACAGCAGGACGGTGGTCATGGAAGTCGAAATCCGCTAAGGAGTGTGTAACAACTCACCTGCCGAATCAACTAGCCCCGAAAATGGATGGCGCTTAAGCGCGCGACCTATACCCGGCCGTCGAGGCAACGGCCAGGCCCCGATGAGTAGGATGGCGCGGCGGTCGCTGCGAAACCTGTGGCGCGAGCCCGGGCGGAGCGTCCGTCGGTGCGGATCTTGGTGGTAGTAGCAAATATTCAAATGAGAACTTTGAAGGCCGAAGAGGGGAAAGGTTCCATGTGAACGGCACTTGCACATGGGTTAGTCGATCCTAAGAGACGGGGGAAGCCCGTCCGACAGCGCGTAACGCGCGAGCTTCGAAAGGGAATCGG???????????????????????????????????????????????????????????????????????????????????????????????????????????????????????????????????????????????????????????????????????????????????????????????????????????????????????????????????????????????????????????????????????????????????????????????????????????????????????????????????????????????????????????????????????CGGGGGTCCCAGCCCCGAACCCATCGGCTGTCGGCGGACTGCTCGAGTCGCTTCCGCAACAAGAGCGGGCCACCGCGTGCCGTCCGGGGGACGGACTGGGAACGACTCCCTC--------GGGGGCCTTCCCCGAGCAGCGAACAGCCAGCTCAGAACTGGTACGGACAAGGGGAATCCGACTGTTTAATTAAAACAAAGCATTGCGATGGTCC
	'Phragmanthera_crassicaulis|EU544391|Phragmanthera_3037' CCCGCTGAGTTTAAGCATATCAATAAGCGGAGGAAAAGAAACTTACAAGGATTCCCCTAGTAACGGCGAGCGAACCGGGAACAGCCCAGCTTGAAAATCGCGCGGCCGCGCCGCGCGAATTGTAGTCTGTAGAAGCGTCCTCAGCGGCGGACCGGGCTCAAGTTCCCTGGAAGGGGGCGCCGGAGAGAGTGAGAGCCCCGTCGTGCCCGGACCCTGCCGCATCACGAGGCGCTGTCGGCGAGTCGGGTTGTTTGGGAATGCAGCCCCAATCGGGCGGTAAATTCCGTCCAAGGCTAAATACGGGCGAGAGACCGATAGCAAACAAGTACCGCGAGGGAAAGATGAAAAGGACTTTGAAAAGAGAGTCAAAGAGTGCTTGAAATTGTCGGGAGGGAAGCGGATGGGGGCCGGCGATGCGCCCCGGTCGGATGTGGAACGGCCAACAGCCGGCCCGCCGATCGACTCGGGGTGTGGACCGATGCGGATTGAGGCGGCGGCCCAAGCCTGGGCCGTCGATAC--GCCCGCGGAGATGCCGCCGCCTCGATCGTGGAAAGCAGCGCGCGCCGC-------AAGGCGTGCTTC--GGCACCTGCGCGCTCCGGGCAACGGCCTGCGGGCTCTCCATTCGACCCGTCTTGAMACACGGWCCAAGGAGTCTGACATGTGTGCGAGTCAACGGGC-GATCAAACCCGTAAGGCGAAAGGAAGCTGA-TTGGTGGGATCCCC------CTGCGGG---TGCACCCCCGACCGACCTTGATCTTCTGAGAAGGGTTCGAGTGTGAGCATGCCTGTCGGGACCCGAAAGATGGTGAACTATGCCTGAGCGGGGCGAAGCCAGAGGAAACTCTGGTGGAGGCCCGCAGCGATACTGACGTGCAAATCGTTCGTCTGACTTGGGTATAGGGGCGAAAGACTAATCGAACCGTCTAGTAGCTGGTTCCCTCCGAAGTTTCCCTCAGGATAGCTGGAGCTCGCGCGCGAGTTCTATCAGGTAAAGCCAATGATTAGAGGCATCGGGGGCGCAACGCCCTCGACCTATTCTCAAACTTTAAATGGGTAGGACGACGCGGCTGCTTCGTTGAGCCGCGGCGAGGAATCGAGAGCTCCAAGTGGGCCATTTTTGGTAAGCAGAACTGGCGATGCGGGATGAACCGGAAGCCGGGTTACGGTGCCCAACTGCGCGCTAACCTAGATCCCACAAAGGGTGTTGGTCGATTAAGACAGCAGGACGGTGGTCATGGAAGTTGAAATCCGCTAAGGAGTGTGTAACAACTCACCTGCCGAATCAACTAGCCCCGAAAATGGATGGCGCTTAAGCGCGCGACCTATACCCGGCCGTCGAGGCAACGGCCAGGCCCCGATGAGTAGGAGGGCGCGGCGGTCGCTGCAAAACCTGTGGCGCGAGCCCGGGCGGAGCGTCCGTCGGTGCGGATCTTGGTGGTAGTAGCAAATATTCAAATGAGAACTTTGAAGGCCGAAGAGGGGAAAGGTTCCATGTGAACGGCACTTGCACATGGGTTAGTCGATCCTAAGAGACGGGGGAAGCCAGTCCGACAGCGCACTACGCGCGAGCTTCGAAAGGGAATCGGGTTAAAATTCCCGAACCGGGACGTGGTGGTTGACGGCGACGTTAGGGAGTCCGGAGACGTCGTCGGGGGCCCCGGGAAGAGTTATCTTTTCTGTTTAACAGCCTGCCCACCCTGGAATCGGCTCAGCCGGAGGTAGGGTCCAGCGGCTGGAACAGCACCGCACGTCGCGCGGTGTCCGGTGCGCCCTCGACGGCCCCTGAAAATCCGGAGGACCGAGTGCCATCCACGCCCGTTCGTACTCATAACCGCATCAGGTCTCCAAGGTGAACAGCCTCTGGTCAATGGAACAATGTAGGCAAGGGAAGTCGGCAAAATGGATCCGTAACTTCGGGAAAAGGATTGGCTCTGAGGGCTGGGCTCGGGGGTCCCAGCCCCGAACTCGTCGGCTGTCGGCGGACTGCTCGAGCTGCTACCGCGGCGAGAGCGGGTCGCCGCGTGCCGTCCGGGCGACGGACTGGGAACGGCTCCCTC--------GGGGGCCTTCCCCGGGCTGCGAACAGCCAGCTCAGAACTGGTACGGACAAGGGGAATCCGACTGTTTAATTAAAACAAAGCATTGCGATGGTCC
	'Spragueanella_rhamnifolia|EU544401|Nickrent_4674'      ??????????????????????????????????????????????????????????????ACGGCGAGCGAAGCGGGAACAGCCCATATTGGAAATCGGGCGCCTTCGGCGTCCGAATTGTAATCTGGAGAAGAGTCCTCAGCGGCGGACCGGGCCCAAGTCCCCTGGAACGGGGCGCCATAGAGGGTGAGAGCCCCGTCGTGCCCGGACCCTGTCGCACCACGAGGCGCTGTCTGCAAGTCGGGTTGTTTGGGAATGCAGCCCTAATCGGGGGGTAAATTCCGTCCAAGGCTAAATACGGGCGAGAGACCGATAGCAAACAAGTACCGCGAGGGAAAGATGAAAAGGACTTTGAAAAGAGAGTCAAAGAGTGCTTGAAATTGTCGGGAGGGAAGCGGATGGGGGCCGGCGATGCRCCCCGGTCGGATGTGGAACGGTGACAGGCCGGTCCGCCGA?????????????????????????????????????????????????????????????????????????????????????????????????????????????????????????????????????????????????????????????????????????????????????????????????????????????????????????????????????????????????????????????????????????????????????????????GGG---TGCACCGCCGACCGACCCTGATGTTCTGAGAAGGGTTTGAGTGAGAGCATACCTGTTGGGACCCGAAAGATGGTGAACTATGCCTGAGCGGGGCGAAGCCAGAGGAAACTCTGGTGGAGGCYCGCAGCGATTCTGACGTGCAAATCGTTCGTCTGACTTGGGTATAGGGGCGAAAGACTAATCGAACCGTCTAGTAGCTGGTTCCCTCCGAAGTTTCCCTCAGGATAGCTGGAGCCCGGGCGCGAGTTCTATCAGGTAAAGCCAATGATTAGAGGCATCGGGGGCGCAACGCCCTCGACCTATTCTCAAACTTTAAATAGGTAGGAGGGCGCGTCTTCTCCTTTGA?????????????????????????????????????????????????????????????????????????????????????????????ACTGCGCGCTAACCTAGAACCCACAAAGGGTGTTGGTCGATTAAGACAGCAGGACGGTGGTCATGGAAGTCGAAATCCGCTAAGGAGTGTGTAACAACTCACCTGCCGAATCAACTAGCCCCGAAAATGGATGGCGCTTAAGCGCGCGACCTATACCCGGCCGTCGGGGCAAGCGCCAGGCCCCGATGAGTAGGAGGGCGCGGCGGTCGCTGCRAAACCTTGGGCGCGAGCCCGGGCGGAGCGGCCGTCGGTGCGGATCTTGGTGGTAGTAGCAAATATTCAAATGAGAACTTTGAAGGCCGAAGAGGGGAAAGGTTCCATGTGAACGGCACTTGCACATGGGTTAGTCGATCCTAAGAGTCGGGGGAAGCCCGWCAGAKAGCGCGTTCGGCGCGAGCTTCGAAAGGGAATCGGGTTAAAATTCCTGAACCGGGACGTGGCGGCTGACGGCAACGTTAGGGAGTCCGGAGACGTCGGCGGGGGCCTCGGGAAGAGTTATCTTTTCTGTTTAACAGCCTGCCCACCCTGGAAACGGCTCAGCCGGAGGTAGGGTCCAGCGGCTGGAAGAGCACCGCACGTCGCGTGGTGTCCGGTGCGCCCCCGGCGGCCCTTGAAAATCCGGA????????????????????????????????????????????????????????????????????????????????????????????????????????????????????????????????????????????????????????????????????????????????????????????????????????????????????????????????????????????????????????????????????????????????????????????????????????????????????????????????????????????????????????????????????????????
	'Ileostylus_micranthus|EU544376|Nickrent_2741'          ????????????????????????????????????????????????????????????????????????????GGGAACAGCCCAGCTTGAAAATMGTTCGGCCCAGCCGTACGAATTGWAGTCTGTASAAGCGTCCTCAGCGGCGGACCGGGCTCAAGTCCTCTGGAAGGGGGCGCCGGAGAGGGTGACAGCCCCGTCGTGCCCGGACCCTGCCGCATCACGAGGCGCTGTCGGCGAGTCGGGTTGTTTGGGAATGCAGCCCCAATCGGGCGGTAAATTCCGTCCAAGGCTAAATACGGGCGAGAGACCGATAGCAAACAAGTACCGCGAGGGAAAGATGAAAAGGACTTTGAAAAGAGAGTCAAAGAGTGCTTGAAATTGTCGGGAGGGAAGCGGATGGGGGCCGGCGGTGCACCTCGGTCGGATGTGGAACGGCCACCAGCCGGTCCGCCGATCGACTCGGGGTGTGGACCGATGCGGACTGAGGCGGCGGCCCAAGCCTGGGCTGTTGTTAC--CCCTGCGGAGATGCCGCCGCCTCGATCGTGGAAAGCAGCGCGCGCCAT-------CAGGCGTGCTTC--GGCACCTGCGCGCTCCGGGCAGCGGTCTGCGGGCTCCCCATTCGACCCGTCTTGAAACACGGACCAAGGAGTCTGACATGTGTGCGAGTCAACGGGC-GATTAAACCCGTAAGGCGCAAGGAAGCTGA-TTGGCGGGATCCCC------TAGCGGG---TGCACCCCCGACCGACCTTGATCTTCTGAGAAGGGTTCGAGTGTGAGCATGCCTGTCGGGACCCGAAAGATGGTGAACTATGCCTGAGCGGGGCGAAGCCAGAGGAAACTCTGGTGGAGGCCCGCAGCGATACTGACGTGCAAATCGTTCGTCTGACTTGGGTATAGGGGCGAAAGACTAATCGAACCGTCTAGTAGCTGGTTCCCTCCGAAGTTTCCCTCAGGATAGCTGGAGCTCGCGCGCGAGTTCTATCAGGTAAAGCCAATGATTAGAGGCATCGGGGGCGCAACGCCCTCGACCTATTCTCAAACTTTAAATAGGTAGGACGACACGGCTGCTTCGTTGAGCCGTGGCGAGGAATCGAGAGCTCCAAGTGGGCCATTTTTGGTAAGCAGAACTGGCGATGCGGGATGAACCGGAAGCCGGGTTACGGTGCCCAACTGCGCGCTAACCTAGATCCCACAAAGGGTGTTGGTCGATTAAGACAGCAGGACGGTGGTCATGGAAGTCGAAATCCGCTAAGGAGTGTGTAACAACTCACCTGCCGAATCAACTAGCCCCGAAAATGGATGGCGCTTAAGCGCGCGACCTATACCCGGCCGTCGAGGCAACGGCCAGGCCCCGATGAGTAGGAGGGCGCGGCGGTCGCTGCGAAACCTGTGGCGCGAGCCCGGGCGGAGCGTCCGTCGGTGCGGATCTTGGTGGTAGTAGCAAATATTCAAATGAGAACTTTGAAGGCCGAAGAGGGGAAAGGTTCCATGTGAACGGCACTTGCACATGGGTTAGTCGATCCTAAGAGACGGGGGAAGCCCGTCCGATAGCGCGAAACGCGCGAGCTTCGAAAGGGAATCGGGTTAAAATTCCCGAACCGGGACGTGGTGGTTGACGGCAACGTTAGGGAGTCCGGAGACGTCGTCGGGGGCCTCGGGAAGAGTTATCTTTTCTGTTTAACAGCCTGCCCACCCTGGAATCGGCTCAGCCGGAGGTAGGGTCCAGCGGCTGGAACAGCACCGCACGTCGCGCGGTGTCCGGTGCGCCCTCGACGGCCCTTGAAAATCCGGAGGACCGAGTGCCATCCACGCCCGTT???????????????????????????????????????????????????????????????????????????????????????????????????????????????????????????????????????????????????????????????????????????????????????????????????????????????????????????????????????????????????????????????????????????????????????????????????????????????????????????????????????????????????
	'Muellerina_eucalyptoides|EU544385|Nickrent_4310'       ????????????????????????????????????????????????GGATTCCCCTAGTAACGGCGAGCGAACCGGGAACAGCCCAGCTTGAAAATCGTTCGGCCCAGCCGCACGAATTGTAGTCTGTAGAAGCGTCCTCAGCGGCGGACCGGGCTCAAGTCCTCTGGAAGGGGGCGCCGGAGAGGGTGACAGCCCCGTCGTGCCCGGACCCTGCCGCATCACGAGGCRCTGTCGGCGAGTCGGGTTGTTTGGGAATGCAGCCCCAATCGGGCGGTAAATTCCGTCCAAGGCTAAATACGGGCGAGAGACCGATAGCAAACAAGTACCGCGAGGGAAAGATGAAAAGGACTTTGAAAAGAGAGTCAAAGAGTGCTTGAAATTGTCGGGAGGGAAGCGGATGGGGGCCGGCGGTGCACCTCGGTCGGATGTGGAACGGCCACAAGCCGGTCCGCCGATCGGCTCGGGGTGTGGACCGATGCGGATTGAGGCGGCGGCCCAAGCCTGGGCTGTCGTTAC--GCCTGCGGAGATGTCGCCGCCTCGATCGTGGCAAGCAGCGCGCGCCGC-------AAGGCGTGCTTC--GGCACCTGCGCGCTCCAGGCAGCGGTCTGCGGGCTCCCCATTCGACCCGTCTTGAAACACGGACCAAGGAGTCTGACATGTGTGCGAGTCAACGGGC-GATTAAACCCGTAAGGCGAAAGGAAGCTGA-TTGGTGGGATCCCC------TAGCGGG---TGCACCCCCGACCGACCTTGATCTTCTGAGAAGGGTTCGAGTGTGAGCATGCCTGTCGGGACCCGAAAGATGGTGAACTATGCCTGAGCGGGGCGAAGCCAGAGGAAACTCTGGTGGAGGCCCGCAGCGATACTGACGTGCAAATCGTTCGTCTGACTTGGGTATAGGGGCGAAAGACTAATCGAACCGTCTAGTAGCTGGTTCCCTCCGAAGTTTCCCTCAGGATAGCTGGAGCTCGCGCGCGAGTTCTATCAGGTAAAGCCAATGATTAGAGGCATCGGGGGCGCAACGCCCTCGACCTATTCTCAAACTTTAAATAGGTAGGACGACACGGCTGCTTCGTTGAGCCGTGGCGAGGAATCGAGAGCTCCAAGTGGGCCATTTTTGGTAAGCAGAACTGGCGATGCGGGATGAACCGGAAGCCGGGTTACGGTGCCCAACTGCGCGCTAACCTAGATCCCACAAAGGGTGTTGGTCGATTAAGACAGCAGGACGGTGGTCATGGAAGTCGAAATCCGCTAAGGAGTGTGTAACAACTCACCTGCCGAATCAACTAGCCCCGAAAATGGATGGCGCTTAAGCGCGCGACCTATACCCGGCCGTCGAGGCAACGGCCAGGCCCCGATGAGTAGGAGGGCGCGGCGGTCGCTGCGAAACCTGTGGCGCGAGCCCGGGCGGAGCGTCCGTCGGTGCGGATCTTGGTGGTAGTAGCAAATATTCAAATGAGAACTTTGAAGGCCGAAGAGGGGAAAGGTTCCATGTGAACGGCACTTGCACATGGGTTAGTCGATCCTAAGAGACGGGGGAAGCCCGTCCGATAGCGCGACACGCGCGAGCTTCGAAAGGGAATCGGGTTAAAATTCCCGAACCGGGACGTGGTGGTTGACGGCAACGTTAGGGAGTCCGGAGACGTCGTCGGGGGCCTCGGGAAGAGTTATCTTTTCTGTTTAACAGCCTGCCCACCCTGGAATCGGCTCAGCCGGAGGTAGGGTCCAGCGGCTGGAACAGCACCGCACGTCGCGCGGTGTCCGGTGCGCCCTCGACGGCCCTTGAAAATCCGGAGGACCGAGTGCCATCCACGCCCGTTCGTACTCATAACCGCATCAGGTCTCCAAGGTGAACAGCCTCTGGTCGATGGAACAATGTAGGCAAGGGAAGTCGGCAAAATGGATCCGTAACTTCGGGAAAAGGATTGGCTCTGAGGGCTGGGCTCGGGGGTCCCAGTCCTTAACCCATCGGCTGTCGGCGGACTGCTCGAGCTGCTACCGCGGCGAGAGCGGGTCTCCGCGTGCCGTCCGGGGGACGGACTGGGAACGGCTCCCTC--------GGGGGCCTTCCCCGAGCAGCGAACAGTCAGCTCAGAACTGGTACG?????????????????????????????????????????????????
	'Cecarria_obtusifolia|EU544361|Nickrent_4562'           CCCGCTGAGTTTAAGCATATCAATAAGCGGAGGAAAAGAAACTTACAAGGATTCCCCTAGTAACGGCGAGCGAACCGGGAACAGCCCAGCTTGAAAATCGTTCGGCCGTGCCGTGCGAATTGTAGTCTGTAGAAGCGTCCTCAGCGGCGGACCGGGCTCAAGTCCTCTGGAAGGGGGCGCCGGAGAGGGTGAGAGCCCCGTCGTGCCCGGACCCTGCCGCAGCACGAGGCGCTGTCGGCGAGTCGGGTTGTTTGGGAATGCAGCCCCAATCGGGCGGTAAATTCCGTCCAAGGCTAAATATGGGCGAGAGACCGATAGCAAACAAGTACCGCGAGGGAAAGATGAAAAGGACTTTGAAAAGAGAGTCAAAAAGTGCTTGAAATTGTCGGGAGGGAAGCGGATGGGGGCCGGCGATGCACCTCGGTCGGATGTGGAACGGCCAACAGCCGGTCCGCCGATCGACTCGGGGTGTGGACCGATGCGGATTGAGGCGGCGGCCCAAGCCTGGGCTCTTGCTAT--GCCTGTGGAGATGTCGTCGCCTCGATCGTGGCAAGCAGCGCGCGCCAT-------CAGGCGTGCCTC--GGCACCTGCGCGCTCCGGGCATCGGCCTGCGGGCTCCCCATTCGACCCGTCTTGAAACACGGACCAAGGAGTCTGACATGTGTGCGAGTCAACGGGC-GATTAAACCCGTAAGGCGTAAGGAAGCTGA-TTGGCGGGATCCCC------TAGCGGG---TGCACCCCCGACCGACCTTGATCTTCTGAGAAGGGTTCGAGTGTGAGCATGCCTGTCGGGACCCGAAAGATGGTGAACTATGCCTGAGCGGGGCGAAGCCAGAGGAAACTCTGGTGGAGGCCCGCAGCGATACTGACGTGCAAATCGTTCGTCTGACTTGGGTATAGGGGCGAAAGACTAATCGAACCGTCTAGTAGCTGGTTCCCTCCGAAGTTTCCCTCAGGATAGCTGGAGCTCGTGCGAGAGTTCTATCAGGTAAAGCCAATGATTAGAGGCATCGGGGGCGCAACGCCCTCGACCTATTCTCAAACTTTAAATGGGTAGGACGGCGCGGCTGCTTTGTTGAGCCGCGTCGAGGAATCGAGAGCTCCAAGTGGGCCATTTTTGGTAAGCAGAACTGGCGATGCGGGATGAACCGGAAGCCGGGTTACGGTGCCCAACTGCGCGCTAACCTAGATCCCACAAAGGGTGTTGGTCGATTAAGACAGCAGGACGGTGGTCATGGAAGTCGAAATCCGCTAAGGAGTGTGTAACAACTCACCTGCCGAATCAACTAGCCCCGAAAATGGATGGCGCTTAAGCGCGCGACCTATACCCGGCCGTCGAGGCAACGGCCAGGCCCCGATGAGTAGGAGGGCGCGGCGGTCGCTGCAAAACCTGTGGCGCGAGCCCGGGCGGAGCGTCCGTCGGTGCGGATCTTGGTGGTAGTAGCAAATATTCAAATGAGAACTTTGAAGGCCGAAGAGGGGAAAGGTTCCATGTGAACGGCACTTGCACATGGGTTAGTCGATCCTAAGAGACGGGGGAAACCCGTCCGACAGCGCGAAACGCGTGATCTTCGAAAGGGAATCGGGTTAAAATTCCCGAACCGGGACGTGGTGGTTGACGGCAACGTTAGGGAGTCCGGAGACGTCGTCGGGGGCCTCGGGAAGAGTTATCTTTTCTGCTTAACAGCCTGCCCACCCTGGAATCGGCTCAGCCGGAGGTAGGGTCCAGCGGCTGGAACAGCATCGCACGTCGCGCGGTGTCCGGTGCGCCCTCGACGGCCCTTGAAAATCCGGAGGACCGGGTGCCATCCA???????????????????????????????????????????????????????????????????????????????????????????????????????????????????????????????????????????????????????????????????????????????????????????????????????????????????????????????????????????????????????????????????????????????????????????????????????????????????????????????????????????????????????????
	'Loranthus_europaeus|EU544380|Nickrent_2849'            ??????????????????????????????????????????????????????????????ACGGCGAGCGMACCGGGAACAGCCCAGCTTGAAAATCGTTCGGCCAAGGCGKGYGAATTGTAGTCTGTAGAAGCGTCCTCAGCGGCGGACCGGGMTCMAGTCCCCTGGAAGGGGGCGCCGGAGAGGGTGACAGCCCCGTCGTGCCTGGACCCTGCCGCATCACGAGGCGCTGTCGGCGACCCGGGTTGTTTGGGAATGCAGCCCCAATCGGGCGGTAAATTCCGTCCAAGGCTAAATATGGGCGAGAGACCGATAGCAAACAAGTACCGCGAGGGAAAGATGAAAAGGACTTTGAAAAGAGAGYCAAAGAGTGCTTGAAATTGTCGGGAGGGAAGCGGATGGGGGCCGGCGATGCACCTCGGTCGGATGTGGAACGGCCACCAGCCGGTCCGCCGATCGGCTCGGGGTGTGGACCGATGCGGATTGAGGCGGCGGCCCAAGCCTGGGCTGTTGTTAT--GCTCGCGGAGATGTCGCCGCCTCGATCGTGGCAAGCAGCGCGCGCCGT-------TCGGCGTGCTTC--GGCACCTGCGCGCTCCGGGCATCGGCCTGCGGGCTCCCCATTCGACCCGTCTTGAAACACGGACCAAGGAGTCTGACATGTGTGCGAGTCAACGGGC-GATTAAACCCGTAAGGCGCAAGGAAGCTGA-TTGGTGGGATCCCC------ATGCGGG---TGCACCCCCGACCGACCTTGATCTTCTGAGAAGGGTTCGAGTGTGAGCATGCCTGTCGGGACCCGAAAGATGGTGAACTATGCCTGAGCGGGGCGAAGCCAGAGGAAACTCTGGTGGAGGCCCGCAGCGATACTGACGTGCAAATCGTTCGTCTGACTTGGGTATAGGGGCGAAAGACTAATCGAACCGTCTAGTAGCTGGTTCCCTCCGAAGTTTCCCTCAGGATAGCTGGAGCTCGTGCGAGAGTTCTATCAGGTAAAGCCAATGATTAGAGGCATCGGGGGCGCAACGCCCTCGACCTATTCTCAAACTTTAAATAGGTAGGACGGCACGGCTGCTTTGCTGAGCCGTGCCGAGGAATCGAGAGCTCCAAGTGGGCCATTTTTGGTAAGCAGAACTGGCGATGCGGGATGAACCGGAAGCCGGGTTACGGTGCCCAACTGCGCGCTAACCTAGATCCCACAAAGGGTGTTGGTCGATTAAGACAGCAGGACGGTGGTCATGGAAGTCGAAATCCGCTAAGGAGTGTGTAACAACTCACCTGCCGAATCAACTAGCCCCGAAAATGGATGGCGCTTAAGCGCGCGACCTATACCCGGCCGTCGAGGCAACGGCCAGGCCCCGATGAGTAGGAGGGCGCGGCGGTCGCTGCAAAACCTGTGGCGCGAGCCCGGGCGGAGCGTCCGTCGGTGCGGATCTTGGTGGTAGTAGCAAATATTCAAATGAGAACTTTGAAGGCCGAAGAGGGGAAAGGTTCCATGTGAACGGCACTTGCACATGGGTTAGTCGATCCTAAGATTCGGGGGAAACCCGTCCGACAGCGTGAAACGCGCGATCATCGAAAGGGAATCGGGTTAAAATTCCCGAACCGGGACGTGGTGGTTGACGGCAACGTTAGGGAGTCCGGAGACGTCGTCGGGGGCCTCGGGAAGAGTTATCTTTTCTGTTTAACAGCCTGCCCACCCTGGAATCGGCTCAGCCGGAGATAGGGTCCAGCGGTTGGAACAGCTCCGCACGTCGCGCGGTGTCCGGTGCGCCCTCGACGGCCCTTGAAAATCCGGAGGACCGGGTGCCATCCACGCCCGTTCGTACTCGTAACCGCATCAGGTCTCCAAGGTGAACAGCCTCTGGCCAATGGAACAATGTAGGCAAGGGAAGTCGGCAAAATGGATCCGTAACTTCGGGAAAAGGATTGGCTCTGAGGGCTGGGCTCGGGGGTCCCAGTCCCGAACCCATCGGCTGTCGGCGGACTGCTCGAGCTGCTACCGCGGCGAGAGCGGGTCGCCGCGTGCCGTCCGGGGGACGGACTGGGAACGGCCCTTAC--------GGGGGTCTTCCCCGAGCAGCGAACAGTCAGCTCAGAACTGGTACGGACAAGGGGAATCCGACTGTTTAATTAAAACAAAGCATTGCGATGGTCC
	'Loranthus_odoratus|EU544381|Nickrent_4977'             ??????????????????????????????????????????????????????CCCTAGTAACGGCGAGCGAACCGGGAACAGCCCAGCTTGAAAATCGCTCGGCCAAGCCGTGCGAATTGTAGTCTGTAGAAGCGTCCTCAGCGGCGGACCGGGCTCAAGTCCCCTGGAAGGGGGCGCCGGAGAGGGTGACAGCCCCGTCGTGCCCGGACCCTGTCGCATCACGAGGCGCTGTCGGCGAGTCGGGTTGTTTGGGAATGCAGCCCCAATCGGGCGGTAAATTCCGTCCAAGGCTAAATATGGGCGAGAGACCGATAGCAAACAAGTACCGCGAGGGAAAGATGAAAAGGACTTTGAAAAGAGAGTCAAAGAGTGCTTGAAATTGCCGGGAGGGAAGCGGATGGGGGCCGGCGATGCACCTCGGTCGGATGTGGAACGGCCACCAGCCGGTCCGCCGATCGGCTCGGGGTGTGGACCGATGCGGATTGAGGCGGCGGCCCAAGCCTGGGCCGTCGTTAC--GCCTGCGGAGATGTCGCCGCCTCGATCGTGGCAAGCAGCGCGCGCCGC-------AAGGCGTGCCTC--GGCACCTGCGCGCTCCGGGCATCGGCCTGCGGGCTCCCCATTCGACCCGTCTTGAAACACGGACCAAGGAGTCTGACATGTGTGCGAGTCAACGGGC-GATTAAACCCGTAAGGCGCAAGGAAGCTGA-TTGGTGGGATCCCC------CTGCGGG---TGCACCCCCGACCGACCTTGATCTTCTGAGAAGGGTTCGAGTGTGAGCATGCCTGTCGGGACCCGAAAGATGGTGAACTATGCCTGAGCGGGGCGAAGCCAGAGGAAACTCTGGTGGAGGCCCGCAGCGATACTGACGTGCAAATCGTTCGTCTGACTTGGGTATAGGGGCGAAAGACTAATCGAACCATCTAGTAGCTGGTTCCCTCCGAAGTTTCCCTCAGGATAGCTGGAGCTCGCGCGAGAGTTCTATCAGGTAAAGCCAATGATTAGAGGCATCGGGGGCGCAACGCCCTCGACCTATTCTCAAACTTTAAATGGGTAGGACGGCACGGCTGCTTTGCTGAGCCGTGTCGGGGAATCGAGAGCTCCAAGTGGGCCATTTTTGGTAAGCAGAACTGGCGATGCGGGATGAACCGGAAGCCGGGTTACGGTGCCCAACTGCGCGCTAACCTAGATCCCACAAAGGGTGTTGGTCGATTAAGACAGCAGGACGGTGGTCATGGAAGTCGAAATCCGCTAAGGAGTGTGTAACAACTCACCTGCCGAATCAACTAGCCCCGAAAATGGATGGCGCTTAAGCGCGCGACCTATACCCGGCCGTCGAGGCAACGGCCAGGCCCCGATGAGTAGGAGGGCGCGGCGGTCGCTGCAAAACCTGTGGCGCGAGCCCGGGCGGAGCGTCCGTCGGTGCGGATCTTGGTGGTAGTAGCAAATATTCAAATGAGAACTTTGAAGGCCGAAGAGGGGAAAGGTTCCATGTGAACGGCACTTGCACATGGGTTAGTCGATCCTAAGATTCGGGGGAAACCCGTCCGACAGCGCGAAACGCGCGATCATCGAAAGGGAATCGGGTTAAAATTCCCGAACCGGGACGTGGTGGTTGACGGCAACGTTAGGGAGTCCGGAGACGTCGTCGGGGGCCTCGGGAAGAGTTATCTTTTCTGTTTAACAGCCTGCCCACCCTGGAATCGGCTCAGCCGGAGATAGGGTCCAGCGGTTGGAACAGCACCGCACGTCGCGCGGTGTCCGGTGCGCCCTCGACGGCCCTTGAAAATCCGGAGGACCGGGTGCCATCCA???????????????????????????????????????????????????????????????????????????????????????????????????????????????????????????????????????????????????????????????????????????????????????????????????????????????????????????????????????????????????????????????????????????????????????????????????????????????????????????????????????????????????????????
	'Scurrula_ferruginea|EU544395|Nickrent_4008'            ?????????????????????????????????????????????????????CCCCTAGTAACGGCGAGCGAACCGGGAACAGCCCAGCTTGAAAATCGTTCGGCCATGCCGCACGAATTGTAGTCTGTAGAAGCGTCCTCAGCGGCGGACCGGGCTCAAGTCCCCTGGAAGGGGGCGCCGGAGAGGGTGAGAGCCCCGTCGTGCCCGGACCCTGCCGCATCACGAGGCGCTGTCGGCGAGTCGGGTTGTTTGGGAATGCAGCCCCAATCGGGCGGGAAATTCCGTCCAAGGCTAAATATGGGCGAGAGACCGATAGCAAACAAGTACCGCGAGGGAAAGATGAAAAGGACTTTGAAAAGAGAGTCAAAGAGTGCTTGAAATTGTCGGGAGGGAAGCGGATGGGGGCCGGCGATGCACCTCGGTCGGATGTGGAACGGCCAACAGCCGGTCCGCCGATCGACTCGGGGTGTGGACCGATGCGGATTGAGGCGGCGGCCCAAGCCTGGGCTTTCGTTAC--GCCCGCGGAGATGTCGCCGCCTCGATCGTGGAAAGCAGCGCGCGCCGC-------AGGGCGTGCTTC--GGCACCTGCGCGCTCCGGGCAACGGCCTGCGGGCTCCCCATTCGACCCGTCTTGAAACACGGACCAAGGAGTCTGACATGTGTGCGAGTCAACGGGC-GATTAAACCCGTAAGGCGAAAGGAAGCTGA-TTGGTGGGATCCCCC-----CAGCGGG---TGCACCCCCGACCGACCTTGATCTTCTGAGAAGGGTTCGAGTGTGAGCATGCCTGTCGGGACCCGAAAGATGGTGAACTATGCCTGAGCGGGGCGAAGCCAGAGGAAACTCTGGTGGAGGCCCGCAGCGATACTGACGTGCAAATCGTTCGTCTGACTTGGGTATAGGGGCGAAAGACTAATCGAACCGTCTAGTAGCTGGTTCCCTCCGAAGTTTCCCTCAGGATAGCTGGAGCTCGCGCGCGAGTTCTATCAGGTAAAGCCAATGATTAGAGGCATCGGGGGCGTAACGCCCTCGACCTATTCTCAAACTTTAAATGGGTAGGACGACACGGCTGCTTCGTTGAGCCGTGGCGAGGAATCGAGAGCTCCAAGTGGGCCATTTTTGGTAAGCAGAACTGGCGATGCGGGATGAACCGGAAGCCGGGTTACGGTGCCCAACTGCGCGCTAACCTAGATCCCACAAAGGGTGTTGGTCGATTAAGACAGCAGGACGGTGGTCATGGAAGTCGAAATCCGCTAAGGAGTGTGTAACAACTCACCTGCCGAATCAACTAGCCCCGAAAATGGATGGCGCTTAAGCGCGCGACCTATACCCGGCCGTCGAGGCAACGGCCAGGCCCCGATGAGTAGGAGGGCGCGGCGGTCGCTGCAAAACCTGTGGCGTGAGCCCGGGCGGAGCGTCCGTCGGTGCGGATCTTGGTGGTAGTAGCAAATATTCAAATGAGAACTTTGAAGGCCGAAGAGGGGAAAGGTTCCATGTGAACGGCACTTGCACATGGGTTAGTCGATCCTAAGAGACGGGGGAAGCCCGTCCGACAGCGCGAACCGCGCGAGCTTCGAAAGGGAATCGGGTTAAAATTCCCGAACCGGGACGTGGTGGTTGACGGCGACGTTAGGGAGTCCGGAGACGTCGTCGGGGGCCCCGGGAAGAGTTATCTTTTCTGTTTAACAGCCTGCCCACCCTGGAATCGGCTCAGCCGGAGGTAGGGTCCAGCGGCTGGAACAGCACCGCACGTCGCGCGGTGTCCGGTGCGCCCTCGACGGCCCCTGAAAATCCGGAGGACCGAGTG??????????????????????????????????GGTCTCCAAGGTGAACAGCCTCTGGTCGATGGAACAATGTAGGCAAGGGAAGTCGGCAAAATGGATCCGTAACTTCGGGAAAAGGATTGGCTCTGAGGGCTGGGCTCGGGGGTCCCAGCCCCGAACCCATCGGCTGTCGGCGGACTGCTCGAGCTGCTTCCGCGGYGAGAGCGGGTCGCCGCGTGCCGTCCGGGGGACGGACTGGGAACGGCTCCCTC--------GGGGGCCTTCCCCGAGCAGTGAACATCCA?????????????????????????????????????????????????????????????????
	'Scurrula_parasitica|EU544397|Nickrent_4004'            ????????????????????????????????????????????????????????CTAGTAACGGCGAGCGAACCGGGAACAGCCCAGCTTGAAAATCGTTCGGCCGTGCCGCACGAATTGTAGTCTGTAGAAGCGTCCTCAGCGGCGGACCGGGCTCAAGTCCCCTGGAAGGGGGCGCCTGAGAGGGTGAGAGCCCCGTCGTGCCCGGACCCTGCCGCATCACGAGGCGCTGTCGGCGAGTCGGGTTGTTTGGGAATGCAGCCCCAATCGGGCGGTAAATTCCGTCCAAGGCTAAATATGGGCGAGAGACCGATAGCAAACAAGTACCGCGAGGGAAAGATGAAAAGGACTTTGAAAAGAGAGTCAAAGAGTGCTTGAAATTGTCGGGAGGGAAGCGGATGGGGGCCGGCGATGCACCTCGGTCGGATGTGGAACGGCCAACAGCCGGTCCGCCGATCGACTCGGGGTGTGGACCGATGCGGATTGAGGCGGCGGCCCAAGCCTGGGCTTTCGTTAC--GCCCGCGGAGATGCCGCCGCCTCGATCGTGGAAAGCAGCGCGCGCCGC-------ACGGCGTGCTTC--GGCACCTGCGCGCTCCGGGCAACGGCCTGCGGGCTCCCCATTCGACCCGTCTTGAAACACGGACCAAGGAGTCTGACATGTGTGCGAGTCAACGGGC-GATTAAACCCGTAAGGCGAAAGGAAGCTGA-TTGGTGGGATCCCC------CAGCGGG---TGCACCCCCGACCGACCTTGATCTTCTGAGAAGGGTTCGAGTGTGAGCATGCCTGTCGGGACCCGAAAGATGGTGAACTATGCCTGAGCGGGGCGAAGCCAGAGGAAACTCTGGTGGAGGCCCGCAGCGATACTGACGTGCAAATCGTTCGTCTGACTTGGGTATAGGGGCGAAAGACTAATCGAACCGTCTAGTAGCTGGTTCCCTCCGAAGTTTCCCTCAGGATAGCTGGAGCTCGCGCGCGAGTTCTATCAGGTAAAGCCAATGATTAGAGGCATCGGGGGCGCAACGCCCTCGACCTATTCTCAAACTTTAAATGGGTAGGACGACACGGCTGCTTCGTTGAGCCGTGGCGAGGAATCGAGAGCTCCAAGTGGGCCATTTTTGGTAAGCAGAACTGGCGATGCGGGATGAACCGGAAGCCGGGTTACGGTGCCCAACTGCGCGCTAACCTAGATCCCACAAAGGGTGTTGGTCGATTAAGACAGCAGGACGGTGGTCATGGAAGTCGAAATCCGCTAAGGAGTGTGTAACAACTCACCTGCCGAATCAACTAGCCCCGAAAATGGATGGCGCTTAAGCGCGCGACCTATACCCGGCCGTCGAGGCAACGGCCAGGCCCCGATGAGTAGGAGGGCGCGGCGGTCGCTGCAAAACCTGTGGCGCGAGCCCGGGCGGAGCGTCCGTCGGTGCGGATCTTGGTGGTAGTAGCAAATATTCAAATGAGAACTTTGAAGGCCGAAGAGGGGAAAGGTTCCATGTGAACGGCACTTGCACATGGGTTAGTCGATCCTAAGAGACGGGGGAAG?????????????????????????????????????????????????????????????????????????????????????????????????????????????????????????????????????????????????????????????????????????????????????????????????????????????????????????????????????????????????????????????????????????????????????????????????????????????????????????????????????????????????????????????????????????????????????????????????????????????????????????????????????????????????????????????????????????????????????????????????????????????????????????????????????????????????????????????????????????????????????????????????????????????????????????????????????????
	'Scurrula_pulverulenta|EU544396|Nickrent_4159'          ????????????????????????????????????????????????????????CTAGTAACGGCGAGCGAACCGGGAACAGCCCAGCTTGAAAATCGTTCGGCCGTGCCGCACGAATTGTAGTCTGTAGAAGCGTCCTCAGCGGCGGACCGGGMTCAAGTCCCCTGGAAGGGGGCGCCTGAGAGGGTGAGAGCCCCGTMGTGCCCGGACCCTGCCGCATCACGAGGCGCTGTCGGCGAGTCGGGTTGTTTGGGAATGCAGCCCCAATCGGGCGGTAAATTCCGTCCAAGGCTAAATATGGGCGAGAGACCGATAGCAAACAAGTACCGCGAGGGAAAGATGAAAAGGACTTTGAAAAGAGAGTCAAAGAGTGCTTGAAATTGTCGGGAGGGAAGCGGATGGGGGCCGGCGATGCACCTCGGTCGGATGTGGAACGGCCAACAGCCGGTCCGCCGATCGACTCGGGGTGTGGACCGATGCGGATTGGGGCGGCGGCCCAAGCCTGGGCTCTTGTTAC--GCCCGCGGAGATGTCGCCGCCTCGATCGTGGAAAGCAGCGCGCGCCGT-------AAGGCGTGCTTC--GGCACCCGCGCGCTCCGGGCAACGGCCTGCGGGCTCCCCATTCGACCCGTCTTGAAACACGGACCAAGGAGTCTGACATGTGTGCGAGTCAACGGGC-GATTAAACCCGTAAGGCGAAAGGAAGCTGA-TTGGCGGGATCCCC------TAGCGGG---TGCACCCCCGACCGACCTTGATCTTCTGAGAAGGGTTCGAGTGTGAGCATGCCTGTCGGGACCCGAAAGATGGTGAACTATGCCTGAGCGGGGCGAAGCCAGAGGAAACTCTGGTGGAGGCCCGCAGCGATACTGACGTGCAAATCGTTCGTCTGACTTGGGTATAGGGGCGAAAGACTAATCGAACCGTCTAGTAGCTGGTTCCCTCCGAAGTTTCCCTCAGGATAGCTGGAGCTCGCGCGCGAGTTCTATCAGGTAAAGCCAATGATTAGAGGCATCGGGGGCGCAACGCCCTCGACCTATTCTCAAACTTTAAATGGGTAGGACGACACGGCTGCTTTGCTGAGCCGTGGCGAGGAATCGAGAGCTCCAAGTGGGCCATTTTTGGTAAGCAGAACTGGCGATGCGGGATGAACCGGAAGCCGGGTTACGGTGCCCAACTGCGCGCTAACCTAGATCCCACAAAGGGTGTTGGTCGATTAAGACAGCAGGACGGTGGTCATGGAAGTCGAAATCCGCTAAGGAGTGTGTAACAACTCACCTGCCGAATCAACTAGCCCCGAAAATGGATGGCGCTTAAGCGCGCGACCTATACCCGGCCGTCGAGGCAACGGCCAGGCCCCGATGAGTAGGAGGGCGCGGCGGTCGCTGCAAAACCTGTGGCGCGAGCCCGGGCGGAGCGTCCGTCGGTGCGGATCTTGGTGGTAGTAGCAAATATTCAAATGAGAACTTTGAAGGCCGAAGAGGGGAAAGGTTCCATGTGAACGGCACTTGCACATGGGTTAGTCGATCCTAAGAGACGGGGGAAGCCCGTCCGA????????????????????????????????????????????????????????????????????????????????????????????????????????????????????????????????????????????????????????????????????????????????????????????????????????????????????????????????????????????????????????????????????????????????????????????????????????????????????????????????????????????????????????????????????????????????????????????????????????????????????????????????????????????????????????????????????????????????????????????????????????????????????????????????????????????????????????????????????????????????????????????????????????????????????????????????
	'Taxillus_chinensis|EU544405|Nickrent_4032'             ?????????????????????????????????????????????????????????????AACGGCGAGCGAACCGGGAACAGCCCAGCTTGAAAATCGTTCGGCCCTGCCGCACGAATTGTAGTCTGTAGAAGCGTCCTCAGCGGCGGACCGGGCTCAAGTCCTCTGGAAGGGGGCGCCGGAGAGGGTGAGAGCCCCGTCGTGCCCGGACCCTGCCGCATCACGAGGCGCTGTCGGCGAGTCGGGTTGTTTGGGAATGCAGCCCCAATCGGGCGGTAAATTCCGTCCAAGGCTAAATATGGGCGAGAGACCGATAGCAAACAAGTACCGCGAGGGAAAGATGAAAAGGACTTTGAAAAGAGAGTCAAAGAGTGCTTGAAATTGTCGGGAGGGAAGCGGATGGGGGCCGGCGATGCACCTCGGTCGGATGTGGAACGGCCAACAGCCGGTCCGCCGATCGACTCGGGGTGTGGACCGATGCGGATTGAGGCGGCGGCCCAAGCCTGGGCTCTCGTTAC--GCCCGCGGAGATGTCGCCGCCTCGATCGTGGAAAGCAGCGCGCGCCGC-------GAGGCGTGCTCC--GGCACCTGCGCGCTCCGGGCAACGGCCTGCGGGCTCCCCATTCGACCCGTCTTGAAACACGGACCAAGGAGTCTGACATGTGTGCGAGTCAACGGGC-GATTAAACCCGTAAGGCGAAAGGAAGCTGA-TTGGCGGGATCCCC------CAGCGGG---TGCACCCCCGACCGACCTTGATCTTCTGAGAAGGGTTCGAGTGTGAGCATGCCTGTCGGGACCCGAAAGATGGTGAACTATGCCTGAGCGGGGCGAAGCCAGAGGAAACTCTGGTGGAGGCCCGCAGCGATACTGACGTGCAAATCGTTCGTCTGACTTGGGTATAGGGGCGAAAGACTAATCGAACCGTCTAGTAGCTGGTTCCCTCCGAAGTTTCCCTCAGGATAGCTGGAGCTCGCGCGCGAGTTCTATCAGGTAAAGCCAATGATTAGAGGCATCGGGGGCGCAACGCCCTCGACCTATTCTCAAACTTTAAATGGGTAGGACGACACGGCTGCTTCGTTGAGCCGTGGCGAGGAATCGAGAGCTCCAAGTGGGCCATTTTTGGTAAGCAGAACTGGCGATGCGGGATGAACCGGAAGCCGGGTTACGGTGCCCAACTGCGCGCTAACCTAGATCCCACAAAGGGTGTTGGTCGATTAAGACAGCAGGACGGTGGTCATGGAAGTCGAAATCCGCTAAGGAGTGTGTAACAACTCACCTGCCGAATCAACTAGCCCCGAAAATGGATGGCGCTTAAGCGCGCGGCCTATACCCGGCCGTCGAGGCAACGGCCAGGCCCCGATGAGTAGGAGGGCGCGGCGGTCGCTGCAAAACCTGTGGCGCGAGCCCGGGCGGAGCGTCCGTCGGTGCGGATCTTGGTGGTAGTAGCAAATATTCAAATGAGAACTTTGAAGGCCGAAGAGGGGAAAGGTTCCATGTGAACGGCACTTGCACATGGGTTAGTCGATCCTAAGAGACGGGGGAAGCCCGTCCGACAGCGCGAACCGCGCGAGCTTCGAAAGGGAATCGGGTTAAAATTCCCGAACCGGGACGTGGTGGTTGACGGCGACGTTAGGGAGTCCGGAGACGTCGTCGGGGGCCCCGGGAAGAGTTATCTTTTCTGTTTAACAGCCTGCCCACCCTGGAATCGGCTCAGCCGGAGGTAGGGTCCAGCGGCTGGAACAGCACCGCACGTCGCGCGGTGTCCGGTGCGCCCTCGACGGCCCTTGAAAATCCGGAGGACCGAGTGCCATCCACGCCCGTTCGTACTCATAACCGCAT?????????????????????????????????????????????????????????????????????????????????????????????????????????????????????CAGCCCCGAACCCATCGGCTGTCGGCGGACTGCTCGAGCTGCTACCGCGGCGAGAGCGGGTCGCCGCGTGCCGTCCGGGGGACGGACTGGGAACGGCTCCCTC--------GGGGGCCTTCCCCGAGCAGCGAACAGCCAGCTCAGAACTGGTACGGACAAGGGGAATCCGACTGTTTAATTAAAACAAAGCATTGCGATGGTCC
	'Actinanthella_menyharthii|EU544352|Nickrent_4375'      ?????????TTTAAGCATATCAATAAGCGGAGGAAAAGAAACTTACGAGGATTCCCCTAGTAACGGCGAGCGAACCGGGAACAGCCCAGCTTGAAAATCGTCCGGCGCTGCCGCACGAATTGTAGTCTGTAGAAGCGTCCTCAGCGGCGGACCGGGCTCAAGTCCCCTGGAAGGGGGCGCCGGAGAGGGTGAGAGCCCCGTCGTGCCCGGACCCTGCCGCACCACGAGGCGCTGTCGGCGAGTCGGGTTGTTTGGGAATGCAGCCCCAATCGGGCGGTAAATTCCGTCCAAGGCTAAATACGGGCGAGAGACCGATAGCAAACAAGTACCGCGAGGGAAAGATGAAAAGGACTTTGAAAAGAGAGTCAAAGAGTGCTTGAAATTGTCGGGAGGGAAGCGGATGGGGGCCGGCGATGCACCTCGGTCGGATGTGGAACGGCCGCCGGCCGGTCCGCCGATCGACTCGGGGTGCGGACCGATGCGGATTGAGGCGGCGGCCCAAGCCCGGGCCGTCGTTAC--GCTCGCGGAGATGCCGCCGCCTCGATCGTGGGAAGCAGCGCGCGCCGCCC-----GCGGCGTGCCTC--GGCACCTGCGCGCTCCGGGCATCGGCCTGCGGGCTCCCCATTCGACCCGTCTTGAAACACGGACCAAGGAGTCTGACATGTGTGCGAGTCAACGGGC-GACTAAACCCGTAAGGCGAAAGGAAGCTGA-TTGGAGGGATCCCC------CTGCGGG---TGCACCCCCGACCGACCTTGATCTTCTGTGAAGGGTTCGAGTGTGAGCATGCCTGTCGGGACCCGAAAGATGGTGAACTATGCCTGAGCGGGGCGAAGCCAGAGGAAACTCTGGTGGAGGCCCGCAGCGATACTGACGTGCAAATCGTTCGTCTGACTTGGGTATAGGGGCGAAAGACTAATCGAACCGTCTAGTAGCTGGTTCCCTCCGAAGTTTCCCTCAGGATAGCTGGAGCTCGCGCGCGAGTTCTATCAGGTAAAGCCAATGATTAGAGGCATCGGGGGCGCAACGCCCTCGACCTATTCTCAAACTTTAAATGGGTAGGACGACGCGGCTGCTTCGTTGAGCCGCGGCGGGGAATCGAGAGCTCCAAGTGGGCCATTTTTGGTAAGCAGAACTGGCGATGCGGGATGAACCGGAAGCCGGGTTACGGTGCCCAACTGCGCGCTAACCTAGATCCCACAAAGGGTGTTGGTCGATTAAGACAGCAGGACGGTGGTCATGGAAGTCGAAATCCGCTAAGGAGTGTGTAACAACTCACCTGCCGAATCAACTAGCCCCGAAAATGGATGGCGCTTAAGCGCGCGACCTATACCCGGCCGTCGAGGCAACGGCCAGGCCCCGATGAGTAGGAGGGCGCGGCGGTCGCTGCAAAACCTGTGGCGCGAGCCCGGGCGGAGCGTCCGTCGGTGCGGATCTTGGTGGTAGTAGCAAATATTCAAATGAGAACTTTGAAGGCCGAAGAGGGGAAAGGTTCCATGTGAACGGCACTTGCACATGGGTTAGTCGATCCTAAGAGACGGGGGAAGCCCGTCCGACAGCGCACAACGCGCGAGCTTCGAAAGGGAATCGGGTTAAAATTCCCGAACCGGGACGTGGTGGTTGACGGCGACGTTAGGGAGTCCGGAGACGTCGTCGGGGGCCCCGGGAAGAGTTATCTTTTCTGTTTAACAGCCTGCCCACCCTGGAATCGGTTCAGCCGGAGGTAGGGTCCAGCGGCTGGAACAGCACCGCACGTCGCGCGGTGTCCGGTGCGCCCTCGACGGCCCCTGAAAATCCGGAGGACCGAGTGCCATCCACGCCCGTTCGTACTCATAACCGCATCAGGTCTCCAAGGTGAACA???????????????????????????????????????????????????????????????????????????????????????????????????????????????????????????????????????????????????????????????????????????????????????????????????????????????????????????????????????????????????????????????????????????????????????????????????????????????
	'Agelanthus_sansibarensis|EU544353|Nickrent_2987'       ?????????TTTAAGCATATCAATAAGCGGAGGAAAAGAAACTTACGAGGATTCCCCTAGTAACGGCGAGCGAACCGGGAACAGCCCAGCTTGAAAATCGCGCGGCGCCGCCGCGCGAATTGTAGTCTGTAGAAGCGTCCTCAGCGGCGGACCGGGCTCAAGCCCCCTGGAAGGGGGCGCCGGAGAGGGTGAGAGCCCCGTCGTGCCCGGACCCTGCCGCACCACGAGGCGCTGTCGGCGAGTCGGGTTGTTTGGGAATGCAGCCCCAATCGGGCGGTAAATTCCGTCCAAGGCTAAATACGGGCGAGAGACCGATAGCAAACAAGTACCGCGAGGGAAAGATGAAAAGGACTTTGAAAAGAGAGTCAAAGAGTGCTTGAAATTGTCGGGAGGGAAGCGGATGGGGGCCGGCGATGCGCCCCGGTCGGATGCGGAACGGCCGACAGCCGGTCCGCCGATCGACTCGGGGTGCGGACCGATGCGGATTGAGGCGGCGGCCCAAGCCCGGGCCGTCGTTAC--GCTCGCGGAGACGTCGCCGCCTCGATCGTGGAAAGCAGCGCGCGCCGCCT-----GCGGCGTGCCTC--GGCACCCGCGCGCTCCGGGCAACGGCCTGCGGGCTCCCCATTCGACCCGTCTTGAAACACGGACCAAGGAGTCTGACATGTGTGCGAGTCAACGGGA-GATTAAACCCGTAAGGCGAAAGGAAGCTGA-TTGGTGGGATCCCC------CCGCGGG---TGCACCCCCGACTGACCTTGATCTTCTGAGAAGGGTTCGAGTGTGAGCATACCTGTCGGGACCCGAAAGATGGTGAACTATGCCTGAGCGGGGCGAAGCCAGAGGAAACTCTGGTGGAGGCCCGCAGCGATACTGACGTGCAAATCGTTCGTCTGACTTGGGTATAGGGGCGAAAGACTAATCGAACCGTCTAGTAGCTGGTTCCCTCCGAAGTTTCCCTTAGGATAGCTGGAGCTCGCGCGCGAGTTCTATCAGGTAAAGCCAATGATTAGAGGCATCGGGGGCGCAACGCCCTCGACCTATTCTCAAACTTTAAATGGGTAGGACGACGCGGCTGCTTCGTTGAGCCGCGGCGAGGAATCGAGAGCTCCAAGTGGGCCATTTTTGGTAAGCAGAACTGGCGATGCGGGATGAACCGGAAGCCGGGTTACGGTGCCCAACTGCGCGCTAACCTAGATCCCACAAAGGGTGTTGGTCGATTAAGACAGCAGGACGGTGGTCATGGAAGTCGAAATCCGCTAAGGAGTGTGTAACAACTCACCTGCCGAATCAACTAGCCCCGAAAATGGATGGCGCTCAAGCGCGCGACCTATACCCGGCCGTCGAGGCAACGGCCAGGCCCCGATGAGTAGGAGGGCGCGGCGGCCGCCGCGAAACCTGTGGCGCGAGCCCGGGCGGAGCGGCCGTCGGTGCGGATCTTGGTGGTAGTAGCAAATATTCAAATGAGAACTTTGAAGGCCGAAGAGGGGAAAGGTTCCATGTGAACGGCACTTGCACATGGGTTAGTCGATCCTAAGAGACGGGGGAAGCCCGTCCGACAGCGCACAACGCGCGAGCTTCGAAAGGGAATCGGGTTAAAATTCCCGAACCGGGACGTGGTGGTTGACGGCGACGTTACGGAGTCCGGAGACGTCGTCGGGGGCCCCGGGAAGAGTTATCTTTTCTGTTTAACAGCCTGCCCACCCTGGAATCGGCTCAGCCGGAGGTAGGGTCCAGCGGCTGGAACAGCACCGCACGTCGCGCGGTGTCCGGTGCGCCCTCGACGGCCCCTGAAAATCCGGAGGACCGAGTGCCATCCACGCCCGTTCGTACTCATAACCGCATCAGGTCTCCAAGGTGAACAGCCTCTGGTCAATGGAACAATGTAGGCAAGGGAAGTCGGCAAAATGGATCCGTAACTTCGGGAAAAGGATTGGCTCTGAGGGCTGGGCTCGGGGGTCCCAGCCCCGAACCCGTCGCCTGTCGGCGGACTGCTCGAGCCGCTACCGTGGCGAGAGCGGGCCGCCGCGTGCCGTCCGGGGGACGGACTGGGAACGGCTCCCTCC-------GGGGGCCTTCCCCGAGCAGCGAACAGCCAGCTCAGAACTGGTACGGACAAGGGGAATCCGAC????????????????????????????????
	'Bakerella_sp_|EU544358|Nickrent_4161'                  ?????????????????????????????????????????????????????CCCCTAGTAACGGCGAGCGAACCGGGAACAGCCCAGCTTGAAAATCGCGCGGYCCCGSCGCGCGAATTGYAGTCTGTAGAAGCGTCCKCMGCGGCGGACCGGGCTCAAGTCCCCTGGAAGGGGGCGCCGGAGAGGGTGAGAGCCCCGTCGTGCCCGGACCCTGCCGCATCACGAGGCGCTGTCGGCGAGTCGGGTTGTTTGGGAATGCAGCCCCAATCGGGCGGTAAATTCCGTCCAAGGCTAAATACGGGCGAGAGACCGATAGCAAACAAGTACCGCGAGGGAAAGATGAAAAGGACTTTGAAAAGAGAGTCAAAGAGTGCTTGAAATTGTCGGGAGGGAAGCGGATGGGGGCCGGCGATGCGCCCCGGTCGGATGCGGAACGGCCAACGGCCGGTCCGCCGATCGACTCGGGGCGTGGACCGATGCGGATTGAGGCGGCGGCCCAAGCCTGGGCYGCTGATAC--GCCTGCGGAGATGTCGCCGCCTCGATCGTGGAAAGCAGCGCGCGCCGC-------GAGGCGTGCTTC--GGCACCCGCGCGCTCCGGGCAACGGCCTGCGGGCTCCCCATTCGACCCGTCTTGAAACACGGACCAAGGAGTCTGACATGTGTGCGAGTCAACGGGC-GATTAAACCCGTAAGGCGAAAGGAAGCTGA-CTGGTGGGATCCCC------TAGCGGG---TGCACCCCCGACCGACCTTGATCTTCTGAGAAGGGTTCGAGTGTGAGCATGCCTGTCGGGACCCGAAAGATGGTGAACTATGCCTGAGCGGGGCGAAGCCAGAGGAAACTCTGGTGGAGGCCCGCAGCGATACTGACGTGCAAATCGTTCGTCTGACTTGGGTATAGGGGCGAAAGACTAATCGAACCGTCTAGTAGCTGGTTCCCTCCGAAGTTTCCCTCAGGATAGCTGGAGCTCGCGCGCGAGTTCTATCAGGTAAAGCCAATGATTAGAGGCATCGGGGGCGCAACGCCCTCGACCTATTCTCAAACTTTAAATGGGTAGGACGACGCGGCTGCTTCGTTGAGCCGCGGCGAGGAATCGAGAGCTCCAAGTGGGCCATTTTTGGTAAGCAGAACTGGCGATGCGGGATGAACCGGAAGCCGGGTTACGGTGCCCAACTGCGCGCTAACCTAGATCCCACAAAGGGTGTTGGTCGATTAAGACAGCAGGACGGTGGTCATGGAAGTCGAAATCCGCTAAGGAGTGTGTAACAACTCACCTGCCGAATCAACTAGCCCCGAAAATGGATGGCGCTTAAGCGCGCGACCTATACCCGGCCGTCGAGGCAACGGCCAGGCCCCGATGAGTAGGAGGGCGCGGCGGTCGCTGCAAAACCTGTGGCGCGAGCCCGGGCGGAGCGTCCGTCGGTGCGGATCTTGGTGGTAGTAGCAAATATTCAAATGAGAACTTTGAAGGCCGAAGAGGGGAAAGGTTCCATGTGAACGGCACTTGCACATGGGTTAGTCGATCCTAAGAGACGGGGGAAGCCCGTCCGACAGCGCACA?CGCGCGAGCTTCGAAAGGGAATCGGGTTAAAATTCCCGAACCGGGACGTGGTGGTTGACGGCGACGTTAGGGAGTCCGGAGACGTCGTCGGGGGCCCCGGGAAGAGTTATCTTTTCTGTTTAACAGCCTGCCCACCCTGGAATCGGCTCAGCCGGAGGTAGGGTCCAGCGGCTGGAACAGCACCGCACGTCGCGCGGTGTCCGGTGCGCCCTCGACGGCCCCTGAAAATCCGGAGGAC??????????????????????????????????GCATCAGGTCTCCAAGGTGAACAGCCTCTGGTCAATGGAACAATGTAGGCAAGGGAAGTCGGCAAAATGGATCCGTAACTTCGGGAAAAGGATTGGCTCTGAGGGCTGGGCTCGGGGGTCCCAGCCCCGAACTCGTCGGCTGTCGGCGGACTGCTCGAGCTGCTACCGCGGCGAGAGCGGGTCGCCGCGTGCCGTCCGGGGGACGGACTGGGAACGGCTCCCTC--------GGGGGCCTTCCCCGAGCAGCGAACAGCCAGCTCAGAACTGGTACGGACAARGGGAATCC???????????????????????????????????
	'Berhautia_senegalensis|EU544360|Nickrent_4576'         ????????????????????????????????????????????????????????????????????AGCGAACCGGGAAAAGCCCAGCTTGAAAATCGCGCGGCGCCGCCACGCGAATTGTAGTCTGTABAAGCGTCCTCAGCGGCGGACCGGGCTCAAGTCCCCTGGAAGGGGGCGCCGGAGAGGGTGAGAGCCCCGTCGTGCCCGGACCCTGCCGCACCACGAGGCGCTGTCGGCGAGTCGGGTTGTTTGGGAATGCAGCCCCAATCGGGCGGTAAATTCCGTCCAAGGCTAAATACGGGCGAGAGACCGATAGCAAACAAGTACCGCGAGGGAAAGATGAAAAGGACTTTGAAAAGAGAGTCAAAGAGTGCTTGAAATTGTCGGGAGGGAAGCGGATGGGGGCCGGCGATGCGCCCCGGTCGGATGTGGAACGGCCAACAGCCGGTCCGCCGCTCGACTCGGGGCGTGGACCGATGCGGATTGAGGCGGCGGCCCAAGCCCGGGCCCTTGATAA--GCCCGCGGAGATGTCGCCGCCCCGATCGTGGAAAGCAGCGCGCGCCGCTC-----GCGGCGTGCCTC--GGCACCTGCGCGCTCCGGGCAACGGCCTGCGGGCTCCCCATTCGACCCGTCTTGAAACACGGACCAAGGAGTCTGACATGTGTGCGAGTCAACGGGC-GATTAAACCCGTAAGGCGAAAGGAAGCTGA-TTGGCGGGATCCCC------CCGTGGG---TGCACCCCCGACCGACCTTGATCTTCTGAGAAGGGTTCGAGTGTGAGCATGCCTGCCGGGACCCGAAAGATGGTGAACTATGCCTGAGCGGGGCGAAGCCAGAGGAAACTCTGGTGGAGGCCCGCAGCGATACTGACGTGCAAATCGTTCGTCTGACTTGGGTATAGGGGCGAAAGACTAATCGAACCATCTAGTAGCTGGTTCCCTCCGAAGTTTCCCTCAGGATAGCTGGAGCTCGCGCGCGAGTTCTATCAGGTAAAGCCAATGATTAGAGGCATCGGGGGCGCAACGCCCTCGACCTATTCTCAAACTTTAAATGGGTAGGACGGCGCGGCTGCTTCGTTGAGCCGCGTCGAGGAATCGAGAGCTCCAAGTGGGCCATTTTTGGTAAGCAGAACTGGCGATGCGGGATGAACCGGAAGCCGGGTTACGGTGCCCAACTGCGCGCTAACCTAGATCCCACAAAGGGTGTTGGTCGATTAAGACAGCAGGACGGTGGTCATGGAAGTCGAAATCCGCTAAGGAGTGTGTAACAACTCACCTGCCGAATCAACTAGCCCCGAAAATGGATGGCGCTTAAGCGCGCGACCTATACCCGGCCGTCGAGGCAACGGCCAGGCCCCGATGAGTAAGAGGGCGCGGCGGTCGCTGCAAAACCTGTGGCGCGAGCCCGGGCGGAGCGTCCGTCGGTGCGGCTCTCGGTGGTAGTAGCAAATATTCAAATGAGAACTTTGAAGGCCGAAGAAGGGAAAGGTTCCATGTGAACGGCACTTGCACATGGGTTAGTCGATCCTAAGAGGCGGGGGAAGCCCGTCCGACAGCGCACGACGCGCGATCTTCGAAAGGGAATCGGGTTAAAATTCCCGTACCGGGACGTGGTGGTTGACGGCAACGTTAGGAAGCCCGAAGACGCCGCCGGGGCCCCCGGAAAGAGTTATCTTTTCTGTTTAACAGCCTGCCCACCCTGGAATCGGCTCAGCCGGAGGTAGGGTCCAGCGGCTGGAACAGCACCGCACGTCGCGCGGTGTCCGGTGCGCCCTCGACGGCCCCTGAAAATCCGGGGGACCGAGTGCCATCCACGCCCGTTCGTACTCATAACCGCATCAGGTCTCCAAGGTGAACAGCCTCTGGCCAATGGAACAATGTAGGCAAGGGAAGTCGGCAAAATGGATCCGTAACTTCGGGAAAAGGATTGGCTCTGAGGGTTGGGCTCGGGGGTCCCAGCCCCGAACCCATCGGCTGTCGGCGGACTGCTCGAGCTGCTCCCGCGGCGAGAGCGGGTCGTCGCGTGCCGTCCGGGGGACGGACTGGGAACGGCTCCCTC--------GGGGGCCTTCCCCGAGCAGCGAACAGCCAGCTCAGAACTGGTACGGACAAGGGGAATCCGACTGTTTAATTAAAACAAAGCATTGCGATGGTCC
	'Englerina_ramulosa|EU544370|Nickrent_2984'             ?????????????????????????????????????????????????????CCCCTAGWAACGGCGAGCGAACCGGGAATAGCCCAGCTTGAAAATCGTTCGGCACCGGCGAACGAATTGTAGACTGTAGAAGCGTCCTCAGCGGCGGACTGGGCTCAAGTCCCCTGGAAGGGGGCGCCTGAGAGGGTGAGAGCCCCGTCGTGCCCGGACCCTGCCGCATCACGAGGCGCTGTCGGCGAGTCGGGTTGTTTGGGAATGCAGCCCTAATCGGGCGGTAAATTCCGTCCAAGGCTAAATACGGGCGAGAGACCGATAGCAAACAAGTACCGCGAGGGAAAGATGAAAAGGACTTTGAAAAGAGAGTCAAAGAGTGCTTGAAATTGTCGGGAGGGAAGCGGATGGGGGCCGGCGATGCACCTCGGTCGGATGCGGAATGGTTAACATCCGGTTCGCCGATCGACTCGGGGTGTGGACCGATGCGGATTGAGGTGGCGGCCCAAGCCTGGGCCGTTGTTAA--GCCTGTGGAGACGTCGTCGCCTCGATCGTGGGAAGCAGCGCGCGCCGCTT-----GCGGCGTGCCTC--GGTACTTGCGCGCTACGGGCAACGGCCTGCGGGCTCCCCATTCGACCCGTCTTGAAACACGGACCAAGGAGTCTGACATGTGTGCGAGTCAACGGGC-GATTAAACCCGTTAGGCGAAAGGAAGCTGA-TTGGTGGGATCCCC------CTGCGGG---TGCACCCCCGACCGACCTTGATYTTCTGAGAAGGGTTCGAGTGTGAGCATGCCTGTCGGGACCCGAAAGATGGTGAACTATGCCTGAGCGGGGCGAAGCCAGAGGAAACTCTGGTGGAGGCCCGCAGCGATACTGACGTGCAAATCGTTCGTCTGACTTGGGTATAGGGGCGAAAGACTAATCGAACCGTCTAGTAGCTGGTTCCCTCCGAAGTTTCCCTTAGGATAGCTGGAGCTCGAGCGCGAGTTCTATCAGGTAAAGCCAATGATTAGAGGCATCGGGGGCGCAACGCCCTCGACCTATTCTCAAACTTTAAATGGGTAGGATGGCGCGGCTGCTTTGTTGAGCCGCGCCGAGGAATCGAGAGCTCCAAGTGGGCCATTTTTGGTAAGCAGAACTGGCGATGCGGGATGAACCGGAAGCCGGGTTACGGTGCCCAATTGCGCGCTAACCTAGATCCCACAAAGGGTGTTGGTCGATTAAGACAGCAGGACGGTGGTCATGGAAGTCGAAATCCGCTAAGGAGTGTGTAACAACTCACCTGCCGAATCAACTAGCCCCGAAAATGGATGGCGCTTAAGCGCGCGACCTATACCCGGCCGTCGAGGCAACGGCCAGGCCCCGATGAGTAGGAGGGCGCGGCGGTCGCTGCAAAACCTGTGGCGCGAGCCCGGGCGGAGCGTCCGTCGGTGCGGATCTTGGTGGTAGTAGCAAATATTCAAATGAGAACTTTGAAGGCCGAAGAGGGGAAAGGTTCCATGTGAACGGCACTTGCACATGGGTTAGTCGATCCTAAGAGACGGGGGAAGCCCGTCCGATAGCGTGTAACGCGCGAGCTTCGAAAGGGAATCGGGTTAAAATTCCCGAACCGGGACGTGGTGGTTGACGGCGACGTTAGGTAGTCCGGAGACGTCGTCGGGGGCCCCGRGAAGAGTTATCTTTTCTGTTTAACAGCCTGCCCACCCTGGAATCGGCTCAGCCGGAGGTAGGGTCCAGCGGCTGGAACAGCACCGCACGTCGCGCGGTGTYCGGTGCGCCCTCGACGGCCCTTGAAAATCCGGAGGACCGAGTGCCATCCACGCCTGTTCGTACTCATAACCGCATCAGGTCTCCAAGGTGAACAGCCTCTGGTCAATGGAACAATGTAGGCAAGGGAAGTCGGCAAAATAGATCTGTAACTTCGGGAAAAGGATTGGCTCTGAGGGCTGGGCTCGGGGGTCCCAGCCCCGAACCCATCGGCTGTCGGCGGACTGCTCGAGCTGCTTYCGTGGCAAGAGCGGGTCACCGCGTGCCGTCCGGGGGACGGACTGGGAATGGCTCCCTC--------GGGGGCCTTCCCCGAGCAGCGAACAGCCAGCTCAGAACTGGTACGGA???????????????????????????????????????????????
	'Oedina_pendens|EU544386|Nickrent_4329'                 ?????????????????????????????????????????????????????????TAGTAACGGCGAGCGAACCGGGAATAGCCCAGCTTGAAAATCGCGCGGCACTGCCGCGCGAATTGTAGTCTGTAGAAGCGTCCTCAGCGGCGGACCGGGCTCAAGTTCCCTGGAAGGGGGCGCCGGAGAGGGTGAGAGCCCCGTCGTGCCCGGACCCTGCCGCATCACGAGGCGCTGTCGGCGAGTCGGGTTGTTTGGGAATGCAGCCCCAATCGGGCGGTAAATTCCGTCCAAGGCTAAATACGGGCGAGAGACCGATAGCAAACAAGTACCACGAGGGAAAGATGAAAAGGACTTTGAAAAGAGAGTCAAAGAGTGCTTGAAATTGTCGGGAGGGAAGCGGATGGGGGCCGGCGATGCACCTCGGTCGGATGTGGAACGGCCAACGGCCGGTCCGCCGATCGGCTCGGGGTGCGGACCGATGCGGATTGAGGCGGCGGCCCAAGCCTGGGCTTTCGTTAC--GCCTGCGGAGATGTCGCCGCCTCGATCGTGGAATGCAGCGCGCGCCGC-------CAGGCGTGCTTC--GGCACTTGCGCGCTCCGGGCAACGGCCTGCGGGCTCCCCATTCGACCCGTCTTGAGACACGGACCAAGGAGTCTGACATGTGTGCGAGTCAACGGGC-GATCAAACCCGTAAGGCGAAAGGAAGCTGA-TTGGTGGGATCCCC------TAGCGGG---TGCACCCCCGACCGACCTTGATCTTCTGAGAAGGGTTCGAGTGTGAGCATGCCTGTCGGGACCCGAAAGATGGTGTACTATGCCTGAGCGGGGCGAAGCCAGAGGAAACTCTGGTGGAGGCCCGCAGCGATACTGACGTGCAAATCGTTCGTCTGACTTGGGTATAGGGGCGAAAGACTAATCGAACCGTCTAGTAGCTGGTTCCCTCCGAAGTTTCCCTCAGGATAGCTGGAGCTCGCGCGCGAGCTCTATCAGGTAAAGCCAATGAATAGAGGCATCGGGGGCGCAACGCCCTCGACCTATTCTCAAACTTTAAATGGGTAGGACGACGCGGCTGCTTCGTTGAGCCGCGGCGAGGAATCGAGAGCTCCAAGTGGGCCATTTTTGGTAAGCGGAACTGGCAATGCGGGATGAACCGGAAGCCGGGTTACGGTGCCCAACTGCACGTTAACCTAGATCCCACaaaGGGTGTCGGTCGATTAAGACAGCAGGACATTGGTCATGGAAGTCGAAATCCGCTAAGGAGTGTGTAAAAACTCACCTGCCGAATCAACTAGCCCCGAAAATGGATGGCGCTTAAGCGCGCGACCTATACCCGGCCATCGAGGCAACGGCCAGGCCCCGATGAGTAGGAGGGCGCGGCGGTCGCTGTAAAACCTGTGGTGCGAGCCCGGGCGGAGCGTCCGTCGGTGCGGATCTTAGTGGTAGTAGCAAATATTCAAATGAGAACTTTGAAGGCCGAAGAGGGGAAAGGTTCCATGTGAACGGCACTTGCACATGCGTTAGTCGATCCTAAGAGACGAGGGAAGCCCATCCGACAGTGCGAAACGCGCGAGCTTCGAAAGGGAATCGGGTTAAAATTCCCGAACCGGGTCGTGGTGGTTGACGGCGACGTTACAGAGTCCGGAGACGTCGTCGGGGCCCCCGGGAAGAGTTATCTTTTCTATTTAACAGCCTGCCCACCCTGGAATCGGCTCAGCCGAAGGTAGGGTCCAGCGGATAGAAGAGCACCGCACGTCGCGCGGTGTCCGGTGCGCCCTCGACGGCACCTGAAAATCCGGAGGACCGAGTGCCATCCACGCCCGTTCGTACTCATAACCGCATCAGGTCTCCAAGGTGAACAGCCTCTGGTCAATGGAACAATGTAGGCAAGGGAAGTCGGCAAAATGGATCCGTAACTTTGGGAAAAGTATTGGCTCTGAGGGCTGGGCTCGGGGGTCCCAGCCCCGAACTCATCGGCTGTCGGCGGACTGCTCGAGCTGCTACCGTGGCGAGAGTGGGTCGCCGCGTGCCGTCCGGGGGACGGACTGGGAACGGCTCCTTC--------GGGGGCCTTCCCCAAGCAGCGAACAGCCAGCTCAGAACTGGTACGGACAAGGGGAATCCGACTGTTTAATTAAAACAAAGCATTGCGATGGTCC
	'Oncocalyx_sulfureus|EU544388|Nickrent_2850'            CCCGCTGAGTTTAAGCATATCAATAAGCGGAGGAAAAGAAACTTACGAGGATTCCCCTAGTAACGGCGAGCGAACCGGGAACAGCCCAGCTTGAAAATCGCGCGGCGGCGCCGCGCGAATTGTAGTCTGTAGAAGCGTCCTCAGCGGCGGACCGGGCTCAAGTCCCCTGGAAGGGGGCGCCGGAGAGGGTGAGAGCCCCGTCGTGCCCGGACCCTGCCGCACCACGAGGCGCTGTCGGCGAGTCGGGTTGTTTGGGAATGCAGCCCCAATCGGGCGGTAAATTCCGTCCAAGGCTAAATACGGGCGAGAGACCGATAGCGAACAAGTACCGCGAGGGAAAGATGAAAAGGACTTTGAAAAGAGAGTCAAAGAGTGCTTGAAATTGCCGGGAGGGAAGCGGATGGGGGCCGGCGATGCGCCCCGGTCGGATGTGGAACGGCCTGCGGCCGGTCCGCCGATCGACTCGGGGCGTGGACCGATGCGGATTGAGGCGGCGGCCCAAGCCCGGGCCGTCGACAC--GCCTGCGGAGACGCCGCCGCCTCGATCGTGGAAAGCAGCGCGCCGCAC-------GTGGCGTGCCTC--GGCACCCGCGCGCTCCGGGCAACGGCCTGCGGGCTCCCCATTCGACCCGTCTTGAAACACGGACCAAGGAGTCTGACATGTGTGCGAGTCAACGGGC-GACGAAACCCGTAAGGCGAAAGGAAGCTGA-TTGGCGGGATCCCCC-----CCGCGGG---TGCACCCCCGACCGACCTTGATCTGATGAGAAGGGTTCGAGTGTGAGCATGCCTGTCGGGACCCGAAAGATGGTGAACTATGCCTGAGCGGGGCGAAGCCAGAGGAAACTCTGGTGGAGGCCCGCAGCGATACTGACGTGCAAATCGTTCGTCTGACTTGGGTATAGGGGCGAAAGACTAATCGAACCGTCTAGTAGCTGGTTCCCTCCGAAGTTTCCCTCAGGATAGCTGGAGCTCGCGCGCGAGTTCTATCAGGTAAAGCCAATGACTAGAGGCATCGGGGGCGCAACGCCCTCGACCTATTCTCAAACTTTAAATGGGTAGGACGACGCGGCTGCTTCGTTGAGCCGCGGCGAGGAATCGAGAGCTCCAAGTGGGCCATTTTTGGTAAGCAGAACTGGCGATGCGGGATGAACCGGAAGCCGGGTTACGGTGCCCAACTGCGCGCTAACCTAGATCCCACAAAGGGTGTTGGTCGATTAAGACAGCAGGACGGTGGTCATGGAAGTCGAAATCCGCTAAGGAGTGTGTAACAACTCACCTGCCGAATCAACTAGCCCCGAAAATGGATGGCGCTTAAGCGCGCGACCTATACCCGGCCGTCGAGGCAACGGCCAGGCCCCGATGAGTAGGAAGGCGCGGCGGTCGCCGCGAAACCCGCGGCGCGAGCCCGGGCGGAGCGTCCGTCGGTGCGGATCTTGGTGGTAGTAGCAAATATTCAAATGAGAACTTTGAAGGCCGAAGAGGGGAAAGGTTCCATGTGAACGGCACTTGCACATGGGTTAGTCGATCCTAAGAGACGGGGGAAGCCCGTCCGACAGCGCACGACACGCGAGCTTCGAAAGGGAATCGGGTTAAAATTCCCGAACCGGGACGTGGTGGTTGACGGYGACGTTAGGGAGTCCGGAGACGTCGCCGGGGGCCCCGGGAAGAGTTATCTTTTCTGTTTAACAGCCCGCCCACCCTGGAATCGGCTCAGCCGGAGGTAGGGTCCAGCGGCTGGAACA???????????????????????????????????????????????????????????????????????????????????????????????????????????????????????????????????????????????????????????????????????????????????????????????????????????????????TCCCAGCCCCGAACCCGTCGGCTGTCGGCGGACTGCTCGAGCTGCTTCCGCGGCGAGAGCGGGTCGCCGCGTGCCGTCCGGGGGACGGGCTGGGAACGGCCCCCTC--------GGGGGCCTTCCCCGGGCAGCGAACAGCCAGCTCAGAACTGGTACGGACAAGGGGAATCCGACTGTTTAATTAAAACAAAGCATTGCGATGGTCC
	'Plicosepalus_sagittifolius|EU544393|Nickrent_2852'     ?????????????????????????????????????????????????????????TAGTAACGGCGAGCGAACCGGGAACAGCCCAGCTTGAAAATCGTTCGGCCCTGCCGYACGAATTGTAGTCTGTAGAAGCGTCCTCAGCGGCGGACCGGGMTCAAGTCCCCTGGAAGGGGGTGCCGGAGAGGGTGAGAGCCCCGTCGTGCCCGGACCCTGCCGCATCACGAGG?GCTGTCGGCGAGTCGGGTTGTTTGGGAATGCAGCCCCAATCGGGCGGGAAATTCCGTCCAAGGCTAAATACGGGCGAGAGACCGATAGCAAACAAGTACCGCGAGGGAAAGATGAAAAGGACTTTGAAAAGAGAGTCAAAGAGTGCTTGAAATTGTCGGGAGGGAAGCGGATGGGGGCCGGCGATGCACCTCGGTCGGATGCGGAACGGCCAACAGCCGGTCCGCCGATCGGCTCGGGGTGCGGACCGATGCGGATTGAGGCGGCGGCCCAAGCCTGGGCCGTCGTTAA--GCCTGCGGAGATGCCGCCGCCTCGATCGTGGAACACAGCGCGCGCCGT-------TAGGCGTGCTAA--GGCACCTGCGCGCTCCGGGCAACGGCCTGCGGGCTCCCCATTCGACCCGTCTTGAAACACGGACCAAGGAGTCTGACATGTGTGCGAGTCAACGGGC-GATTAAACCCGTAAGGCGAAAGGAAGCTGA-GTGGCGGGATCCCCTAGTAATAGCGGG---TGCACCCCCGACCGACCTTGATCTTTTGAGAAGGGTTYGAGTGTGAGCATCCCTGTCGGGACCCGAAAGATGGTGAACTATGCCTGAGCGGGGCGAAGCCAGAGGAAACTCTGGTGGAGGCCCGCAGCGATACTGACGTGCAAATCGTTCGTCTGACTTGGGTATAGGGGCGAAAGACTAATCGAACCATCTAGTAGCTGGTTCCCTCCGAAGTTTCCCTCAGGATAGCTGGAGCTCGGGCGAGAGTTCTATCAGGTAAAGCCAATGATTAGAGGCATCGGGGGCGCAACGCCCTCGACCTATTCTCAAACTTTAAATGGGTAGGACGGCGCGGCTGCTTCGTTGAACCGCGCCGAGGAATCGAGAGCTCCAAGTGGGCCATTTTTGGTAAGCAGAACTGGCGATGCGGGATGAACCGGAAGCCGGGTTACGGTGCCCAACTGCGCGCTAACCTAGAGCCCACAAAGGGTGTTGGTCGATTAAGACAGCAGGACGGTGGTCATGGAAGTCGAAATCCGCTAAGGAGTGTGTAACAACTCACCTGCCGAATCAACTAGCCCCGAAAATGGATGGCGCTTAAGCGCGCGACCTATACCCGGCCGTCGAGGCAACGGCCAGGCCCCGATGAGTAGGAGGGCGCGACGGTCGCCGCAAAACCTGTGGCGCGAGCCCGGGCGGAGCGTCCGTCGGTGCGGATCTTGGTGGTAGTAGCAAATATTCAAATGAGAACTTTGAAGGCCGAAGAGGGGAAAGGTTCCATGTGAACGGCACTTGCACATGGGTTAGTCGATCCTAAGAGGCGGGGGAAGCCCGTCCGACAGCGCGACAAGCGCGAGCTTCGAAAGGGAATCGGGTTAAAATTCCCGACCCGGGACGTGGTGGTTGACGGCGACGTTAGGGAGTCCGGAGACGTCGTCGGGGGCCCCGGGAAGAGTTATCTTTTCTGTTTAACAGCCTGCCCACCCTGGAATCGGCTCAGCCGGAGGTAGGGTCCAGCGGCTGGAACAGCTCCGCACGTCGCGCGGCGTCCGGTGCGCCCTCGACGGCCCCTGAAAATCCGGAGGTCCGAGTGCCATCCAC?????????????????????????????????????????????????????????????????????????????????????????????????????????????????????????????????????????????????????????????????????????????????????????CCGCGGCGAGAGCGGGCCGCCGCGTGCCGTCCGGGCGATGGACTGGGAACGGCCTCCCCCTTCGAGGGGGGGCCTTCCCCGAGCAGCGAACAGCCAGCTCAGAACTGGTACGGACAAGGGGAATCCGACTGTTTAATTAAAACAAAGCATTGCGATGGTCC
	'Septulina_glauca|EU544398|Nickrent_4089'               ???????????????????????????????????????????????????????CCTAGTAACGGCGAGCGAACCGGGAATAGCCCAGCTTGAAAATCGTACGGCCGTGCCGCACGAATTGTAGTCTGTAGAAGCGTCCTCAGCGGCGGACCGGGCTCAAGTTCCCTGGAAGGGGGCGCCGGAGAGGGTGAGAGCCCCGTCGTGCCCGGACCCTGCCGCATCACGAGGCGCTGTCGGCGAGTCGGGTTGTTTGGGAATGCAGCCCCAATCGGGCGGTAAATTCCGTCCAAGGCTAAATACAGGCGAGAGACCGATAGCAAACAAGTACCGCGAGGGAAAGATGAAAAGGACTTTGAAAAGAGAGTCAAAGAGTGCTTGAAATTGTCGGGAGGGAAGCGGATGGGGGCCGGCGATGCACCTCGGTCGGATGTGGAACGGCCAACAGCCGGTCCGCCGATCGACTCGGGGTGTGGACCGATGCGGATTGAGGCGGCGGCCCAAGCCTGGGCCGTTGTTAC--GCCTGCGGAGATGTCGCCGCCTCGATCGTGGAAAGCAGCGCGCGCCGC-------AAGGCGTGCTTC--GGCACCTGCGCGCTCCGGGCAACGGCCTGCGGGCTCCCCATTCGACCCGTCTTGAAACACGGACCAAGGAGTCTGACATGTGTGCGAGTCAACGGGC-GATTAAACCCGTAAGGCGAAAGGAAGCTGA-TTGGTGGGATCCCC------TAGCGGG---TGCACCCCCGACCGACCTTGATCTTCTGAGAAGGGTTCGAGTGTGAGCATGCCTGTCGGGACCCGAAAGATGGTGAACTATGCCTGAGCGGGGCGAAGCCAGAGGAAACTCTGGTGGAGGCCCGCAGCGATACTGACGTGCAAATCGTTCGTCTGACTTGGGTATAGGGGCGAAAGACTAATCGAACCGTCTAGTAGCTGGTTCCCTCCGAAGTTTCCCTCAGGATAGCTGGAGCTCGCGCGCGAGTTCTATCAGGTAAAGCCAATGATTAGAGGCATCGGGGGCGCAACGCCCTCGACCTATTCTCAAACTTTAAATGGGTAGGACGACGCGGCTGCTTCGTTGAGCCGCGGCGAGGAATCGAGAGCTCCAAGTGGGCCATTTTTGGTAAGCAGAACTGGCGATGCGGGATGAACCGGAAGCCGGGTTACGGTGCCCAACTGCGCGCTAACCTAGATCCCACAAAGGGTGTTGGTCGATTAAGACAGCAGGACGGTGGTCATGGAAGTCGAAATCCGCTAAGGAGTGTGTAACAACTCACCTGCCGAATCAACTAGCCCCGAAAATGGATGGCGCTTAAGCGCGCGACCTATACCCGGCCGTCGAGGCAACGGCCAGGCCCCGATGAGTAGGAGGGCGCGGCGGTCGCTGCAAAACCTGTGGCGCGAGCCCGGGCGGAGCGTCCGTCGGTGCGGATCTTGGTGGTAGTAGCAAATATTCAAATGAGAACTTTGAAGGCCGAAGAGGGGAAAGGTTCCATGTGAACGGCACTTGCACATGGGTTAGTCGATCCTAAGAGACGGGGGAAGCCCGTCCGACAGCGCACTACGCGCGAGCTTCGAAAGGGAATCGGGTTAAAATTCCCGAACCGGGACGTGGTGGTTGACGGCGACGTTAGGGAGTCCGGAGACGTCGTCGGGGGCCCCGGGAAGAGTTATCTTTTCTGTTTAACAGCCTGCCCACCCTGGAATCGGCTCAGCCGGAGGTAGGGTCCAGCGGCTGGAACAGCACCGCACGTCGCGCGGTGTCCGGTGCGCCCTCGACGGCCCCTGAAAATCCGGAGGACCGAGTGCCATCCACGCCCGTTCGTACTCATAACCGCATCAGGTCTCCAAGGTGAACAGCCTCTGGCCAATGGAACAATGTAGGCAAGGGAAGTCGGCAAAATGGATCCGTAACTTCGGGAAAAGGATTGGCTCTGAGGGCTGGGCTCGGGGGTCCCAGCCCTGAACTCGTCGGCTGTCGGCGGACTGCTCGAGCTGCTACCGCGGCGAGAGCGGGTCGCCGCGTGCCGTCCGGGGGACGGACTGGGAACGGCTCCCTC--------GGGGGCCTTCCCCGAGCAGCGAACAGCCAGCTCAGAACTGGTACGGACAAGGGGAATCCGACTGTTTAATTAAAACAAAGCATTG?????????
	'Socratina_bemarivensis|EU544399|Nickrent_4179'         ????????????????????????????????????????????????GGATTCCCCTAGTAACGGCGAGCGAACCGGGAACAGCCCAGCTTGAAAATCGCGCGGCCTCGCCGCGCGAATTGTAGTCTGTAGAAGCGTCCTCAGCGGCGGACCGGGCTCAAGTCCCCTGGAAGGGGGCGCCGGAGAGGGTGAGAGCCCCGTCGTGCCCGGACCCTGCCGCATCACGAGGCGCTGTCGGCGAGTCGGGTTGTTTGGGAATGCAGCCCCAATCGGGCGGTAAATTCCGTCCAAGGCTAAATACGGGCGAGAGACCGATAGCAAACAAGTACCGCGAGGGAAAGATGAAAAGGACTTTGAAAAGAGAGTCAAAGAGTGCTTGAAATTGTCGGGAGGGAAGCGGATGGGGGCCGGCGATGCACCTCGGTCGGATGCGGAACGGCCAACAGCCGGTCCGCCGATCGACTCGGGGTGCGGACCGATGCGGATCGAGGCGGCGGCCCAAGCCTGGGCCGTCGATAC--GCCTGCGGAGACGTCGCCGCCTCGATCGTGGAATGCAGCGCGCGCCGC-------ACGGCGTGCTCC--GGCACCTGCGCGCTCCGGGCAACGGCCTGCGGGCTCCCCATTCGACCCGTCTTGAAACACGGACCAAGGAGTCTGACATGTGTGCGAGTCAACGGGC-GATAAAACCCGTAAGGCGAAAGGAAGCTGA-TTGGTGGGATCCCCC-----CTGCGGG---TGCACCCCCGACCGACCTTGATCTTCTGAGAAGGGTTCGAGTGTGAGCATGCCTGTCGGGACCCGAAAGATGGTGAACTATGCCTGAGCGGGGCGAAGCCAGAGGAAACTCTGGTGGAGGCCCGCAGCGATACTGACGTGCAAATCGTTCGTCTGACTTGGGTATAGGGGCGAAAGACTAATCGAACCGTCTAGTAGCTGGTTCCCTCCGAAGTTTCCCTCAGGATAGCTGGAGCTCGCGCGCGAGTTCTATCAGGTAAAGCCAATGATTAGAGGCATCGGGGGCGCAACGCCCTCGACCTATTCTCAAACTTTAAATGGGTAGGACGACGCGGCTGCTTCGTTGAGCCGCGGCGAGGAATCGAGAGCTCCAAGTGGGCCATTTTTGGTAAGCAGAACTGGCGATGCGGGATGAACCGGAAGCCGGGTTACGGTGCCCAACTGCGCGCTAACCTAGAACCCACAAAGGGTGTTGGTCGATTAAGACAGCAGGACGGTGGTCATGGAAGTCGAAATCCGCTAAGGAGTGTGTAACGACTCACCTGCCGAATCAACTAGCCCCGAAAATGGATGGCGCTTAAGCGCGCGACCTATACCCGGCCGTCGGGGCAACGGCCAGGCCCCGATGAGTAGGAGGGCGCGGCGGTCGCCGCGAAACCTGTGGCGCGAGCCCGGGCGGAGCGTCCGTCGGTGCGGATCTTGGTGGTAGTAGCAAATATTCAAATGAGAACTTTGAAGGCCGAAGAGGGGAAAGGTTCCATGTGAACGGCACTTGCACATGGGTTAGTCGATCCTAAGAGACGGGGGAAACCCGTCCGACAGCGCGATCCGCGCGAGCTTCGAAAGGGAATCGGGTTAAAATTCCCGAACCGGGACGTGGTGGTAGACGGCGACGTTAGGGAGTCCGGAGACGTCGTCGGGGGCCCCGGGAAGAGTTATCTTTTCTGCTTAACAGCCTGCCCACCCTGGAATCGGCTCAGCCGGAGGTAGGGTCCAGCGGCTGGAACAGCACCGCACGTCGCGCGGTGTCCGGTGCGCCCTCGACGGCCCTTGAAAATCCGGAGGACC???????????????????????????????????????????????????????????????????????????????????????????????????????????????????????????????????????????????????????????????????????????????????????????????????????????????????????????????????????????????????????????????????????????????????????????????????????????????????????????????????????????????????????????????????????
	'Tapinanthus_constrictiflorus|EU544404|Nickrent_3088'   ???????????????????????????????????????????????????????????????CGGCGAGCGAACCGGGAACAGCCCAGCTTGAAAATCGTTCGGCACTGKCGCACGAATTGYAGWCKGTAGAAGCGTCCTCAGCGGCGGACCGGGCTCAAGTCCCCTGGAAGGGGGCGCCTGAGAGGGTGAGAGCCCCGTCGTGCCCGGACCCTGCCGCACCACGAGGCGCTGTCGGCGAGTCGGGTTGTTTGGGAATGCAGCCCTAATCGGGCGGTAAATTCCGTCCAAGGCTAAATACGGGCGAGAGACCGATAGCAAACAAGTACCGCGAGGGAAAGATGAAAAGGACTTTGAAAAGAGAGTCAAACAGTGCTTGAAATTGTCGGGAGGGAAGCGGATGGGGGCCGGCGATGCGCCTCGGTCGGATGTGGAACGGCCAACTGCCGGTCCGCCGATCGACTCGGGGTGTGGACCGATGCGGATTGAGGCGGCGGCCCAAGCCTGGGTTGTTGTTAA--GCCTGCGGAGACGTCGCCGCCTCGATCGTGGAAAGCAGCGCGCGCCGCTC-----GCGGCGTGCCTC--GGCACTTGCGCGCTACGGGCAACGGCCTGCGGGCTCCCCATTCGACCCGTCTTGAAACACGGACCAAGGAGTCTGACATGTGTGCGAGTCAACGGGC-GATTAAACCCGTTAGGCGAAAGGAAGCTGA-TTGGTGGGATCCCC------ACGCGGG---TGCACCCCCGACCGACCTTGATCTTCTGAGAAGGGTTCGAGTGTGAGCATGCCTGTCGGGACCCGAAAGATGGTGAACTATGCCTGAGCGGGGCGAAGCCAGAGGAAACTCTGGTGGAGGCCCGCAGCGATACTGACGTGCAAATCGTTCGTCTGACTTGGGTATAGGGGCGAAAGACTAATCGAACCGTCTAGTAGCTGGTTCCCTCCGAAGTTTCCCTTAGGATAGCTGGAGCTCGCGCGCGAGTTCTATCAGGTAAAGCCAATGATTAGAGGCATCGGGGGCGCAACGCCCTCGACCTATTCTCAAACTTTAAATGGGTAGGACGACGCGGCTGCTTCGTTGAGCCGCGGCGAGGAATCGAGAGCTCCAAGTGGGCCATTTTTGGTAAGCAGAACTGGCGATGCGGGATGAACCGGAAGCCGGGTTACGGTGCCCAACTGCGCGCTAACCTAGATCCCACAAAGGGTGTTGGTCGATTAAGACAGCAGGACGGTGGTCATGGAAGTCGAAATCCGCTAAGGAGTGTGTAACAACTCACCTGCCGAATCAACTAGCCCCGAAAATGGATGGCGCTTAAGCGCGCGACCTATACCCGGCCGTCGAGGCAACGGCCAGGCCCCGATGAGTAGGAGGGCGCGGCGGTCGCTGCAAAACCTGTGGCGCGAGCCCGGGCGGAGCGTCCGTCGGTGCGGATCTTGGTGGTAGTAGCAAATATTCAAATGAGAACTTTGAAGGCCGAAGAGGGGAAAGGTTCCATGTGAACGGCACTTGCACATGGGTTAGTCGATCCTAAGAGACGGGGGAAGCCCGTCCGACAGCGCGTAACGCGCGAGCTTCGAAAGGGAATCGGGTTAAAATTCCCGAACCGGGACGTGGTGGTTGACGGCGACGTTAGGGAGTCCGGAGACGTCGTCGGGGGCCCCGGGAAGAGTTATCTTTTCTGTTTAACAGCCTGCCCACCCTGGAATCGGCTCAGCCGGAGGTAGGGTCCAGCGGCTGGAACAGCACCGCACGTCGCGCGGTGTCCGGTGCGCCCTCGACGGCCCCTGAAAATCCGGAGGACCGAGTGCCATCCACGCCCGTTCGTACTCATAACCGCATCAGGTCTCCAAGGTGAACAGCCTCTGGTCAATGGAACAATGTAGGCAAGGGAAGTCGGCAAAATGGATCTGTAACTTCGGGAAAAGGATTGGCTCTGAGGGCTGGGCTCGGGGGTCCCAGCCCCGAACCCGTCGGCTGTCGGTGGACTGCTCGAGCTGCTTCCGCGGCGAGAGCGGGTCGCCGCGTGCCGTCCGGGGGACGGACTGGGAACGGCTCCCTC--------GGGGGCCTTCCCCGGGCAGCGAGCAGCCAGCTCAGAACTGGTAC??????????????????????????????????????????????????
	'Vanwykia_remota|EU544407|Nickrent_4331'                ?????????TTTAAGTATATCAATAAGCGGAGGAAAAGAAACTTACAAGGATTCCCCTAGTAACGGCGAGCGAACCGGGAACAGCCCAGCTTGAAAATCGTCCGGCCGTGCCGCACGAATTGTAGTCTGTAGAAGCGTCCTCAGCGGCGGACCGGGCTCAAGTCCCCTGGAAGGGGGCGCCGGAGAGGGTGAGAGCCCCGTCGTGCCCGGACCCTGCCGCATCACGAGGCGCTGTCGGCGAGTCGGGTTGTTTGGGAATGCAGCCCCAATCGGGCGGTAAATTCCGTCCAAGGCTAAATATGGGCGAGAGACCGATAGCAAACAAGTACCGCGAGGGAAAGATGAAAAGGACTTTGAAAAGAGAGTCAGAGAGTGCTTGAAATTGCCGGGAGGGAAGCGGATGGGGGCCGGCGATGCACCTCGGTCGGATGTGGAACGGCCAACAGCCGGTCCGCCGATCGACTCGGGGTGTGGACCGATGCGGATCGAGGCGGCGGCCCAAGCCTGGGCCGTCGTTAC--GCCTGCGGAGACGTCGCCGCCTCGATCGTGGAATGCAGCGCGCGCCGC-------ACGGCGTGCTTC--GGCACCTGCGCGCTCCGGGCAACGGCCTGCAGGCTCCCCATTCGACCCGTCTTGAAACACGGACCAAGGAGTCTGACATGTGTGCGAGTCAACGGGC-GATTAAACCCGTAAGGCGAAAGGAAGCTGA-TTGGCGGGATCCCC------TAGCGGG---TGCACCCCCGACCGACCTTGGTCTTCTGAGAAGGGTCCGAGTGTGAGCATGCCTGTCGGGACCCGAAAGATGGTGAACTATGCCTGAGCGGGGCGAAGCCAGAGGAAACTCTGGTGGAGGCCCGCAGCGATACTGACGTGCAAATCGTTCGTCTGACTTGGGTATAGGGGCGAAAGACTAATCGAACCGTCTAGTAGCTGGTTCCCTCCGAAGTTTCCCTCAGGATAGCTGGAGCTCGCGCGCGAGTTCTATCAGGTAAAGCGAATGATTAGAGGCATCGGGGGCGCAACGCCCTCGACCTATTCTCAAACTTTAAATGGGTAGGACGACGCGGCTGCTTCGTTGAGCCGCGGCGAGGAATCGAGAGCTCCAAGTGGGCCATTTTTGGTAAGCAGAACTGGCGATGCGGGATGAACCGGAAGCCGGGTTACGGTGCCCAACTGCGCGCTAACCTAGATCCCACAAAGGGTGTTGGTCGATTAAGACAGCAGGACGGTGGTCATGAAAGTTGAAATCCGCTAAGGAGTGTGTAACGACTCACCTGCCGAATCAACTAGCCCCGAAAATGGATGGCGCTTAAGCGCGCGACCTATACCCGGCCGTCGAGGCAACGGCCATGCCCCGATGAGTAGGAGGGCGCGGCGGTCGCTGTAAAACCTGTGGCGCGAGCCCGGGCGGAGCGTCCGTCGGTGCGGATCTTGGTGGTAGTAGCAAATATTCAAATGAGAACTTTGAAGGCCGAAGAGGGGAAAGGTTCCATGTGAACGGCACTTGCACATGGGTTAGTCGATCCTAAGAGACGGGGGAAACCCGTCCGACAGCGCGATCCGCGCGAGCTTCGAAAGGGAATCGGGTTAAAATTCCCGAACCGGGACGTGGTGGTTGACGGCAACGTTAGGGAGTCCGGAGACGTCGTCGGGGGCCCCGGGAAGAGTTATCTTTTCTGCTTAACAGCCTGCCCACCCTGGAATCGGCTCAGCCGGAGGTAGGGTCCAGCGGCTGGAACAGCACCGCACGTCGCGCGGTGTCCGGTGCGCCCTCGACGGCCCCTGAAAATCCGGAGGACCGAGTGCCATCCACGCCCGTTCGTACTCATAACCGCATCAGGTCTCCAAGGTGAACAGCCTCTGGTCGATGGAACAATGTAGGCAAGGGAAGTCGGCAAAATGGATCCGTAACTTCGGGAAAAGGATTGGCTCTGAGGGCTGGGCTCGGGGGTCCCAGCCCCGAACTCGTCGGCTGTCGGCGGACTGCTCGAGCTGCTACCGCGGCGAGAGCGGGTCGCCGCGTGCCGTCCGGGGGACGGACTGGGAACGGCTCCCTCC-------GGGGGCCTTCCCCGAGCAGCGAACAGCCAGCTCAG???????????????????????????????????????????????????????????
	'Nuytsia_floribunda|DQ790210|D__Nickrent_2747'          ???????????????????????????????????????????????????????????????CGGCGAGCGAACCGGGAACAGCCCAGCTTGAAAATCGTTCGGCCCGGCCGTTCGAATTGTAGTCTGTASAAGCGTCCTCAGCGGCGGACCGGGCTCAAGTCCTCTGGAAGGGGGCGCCGGAKAGGGTGAGAGCCCCGTCGTGCCCGGACCCTGCCGCATCACGAGGCGCTGTCGGCGAGTCGGGTTGTTTGGGAATGCAGCCCCAATCGGGCGGTAAATTCCGTCCAAGGCTAAATATGGGCGAGAGACCGATAGCAAACAAGTACCGCGAGGGAAAGATGAAAAGGACTTTGAAAAGAGAGTCAAAGAGTGCTTGAAATTGTCGGGAGGGAAGCGGATGGGGGCCGGCGATGCGCCTCGGTCGGATGTGGAACGGCCTCCAGCCGGTCCGCCGATCGACTCGGGGCGTGGACCGACGCGGATTGAGGGGGCGGCCCAAGCCTGGGCAGTCGACAT--GCCTGCGGAGATGTCGTCGCCTCGATCGTGGTATGCAGCGCGCGCCGC-------ACGGCGTGCCTC--GGCACCTGCGCGCTCCAGGCGTCGGCCTGCGGGCTCCCCATTCGACCCGTCTTGAAACACGGACCAAGGAGTCTGACATGTGTGCGAGTCAACGGGC-GATTAAACCCGTAAGGCGTAAGGAAGCTGA-TTGGTGGGATCCCC------TCGCGGG---TGCACCCCCGACCGACCTTGATCTTCTGAGAAGGGTTCGAGTGTGAGCATGCCTGTCGGGACCCGAAAGATGGTGAACTATGCCTGAGCGGGGCGAAGCCAGAGGAAACTCTGGTGGAGGCCCGCAGCGATACTGACGTGCAAATCGTTCGTCTGACTTGGGTATAGGGGCGAAAGACTAATCGAACCGTCTAGTAGCTGGTTCCCTCC?????????????????????????????????????????????????????????????????????????????????????????????????????????????????????????????????????????????????????????????????????????????????????????????????????????????????????????????????????????????????????????????????????????????????????????????????????????????????????????????????????????????????????????????????????????????????????????????????????????????????????????????????????????????????????????????????????????????????????????????????????????????????????????????????????????????????????????????????????????????????????????????????????????????????????????????????????????????????????????????????????????????????????????????????????????????????????????????????????????????????????????????????????????????????????????????????????????????????????????????????????????????????????????????????????????????????????????????????????????????????????????????????????????????????????????????????????????????????????????????????????????????????????????????????????????????????????????????????????????????????????????????????????????????????????????????????????????????????????????????????????????????????????????????????????????????????????????????????????????????????????????????????
	'Ligaria_cuneifolia|EF464477|Nickrent_4567'             ?????????????????????????????????????????????????GGATTCCCTAGTAACGGCGAGCGAACCGGGAAAAGCCCAGCTTGAAAATCGTTCGGCCAGGCCGTTCGAATTGTAGTCTGTAGAAGCGTACTCAGCGGCGGACCGGGCTCAAGTCCTCTGGAAGGGGGCGCCGTAGAGGGTGACAGCCCCGTTGCGCCCGGACCCTGCCGCATCACGAGGCGCTGTCGGCGAGTCGGGTTGTTTGGGAATGCAGCCCTAATCGGGCGGTAAATTCCGTCCAAGGCTAAATATGGGCGAGAGACCGATAGCAAACAAGTACCGCGAGGGAAAGATGAAAAGGACTTTGAAAAGAGAGTCAAAGAGTGCTTGAAATTGTCGGGAGGGAAGCGGATGGGGGCCGGCGATGCACCTCGGTCGGATGTGGAACGGCTAACCGCCGGTCCGCCAATCGACTCGGGGTGTGGGCCGATGCAGATTGAGGCGGCGGCCCAAGCCTAGGCTTTTGTTAC--GCCTGCGGAGACGTCGTCGCCTCGATCGTGGTAAGCAGCGCGCGCCTT-------CGGGCGTGCTTC--GGCACCTGCGCGCTCAGGGCAACGGCCTGCGGGCTCCCCATTCGACCCGTCTTGAAACACGGACCAAGGAGTCTGACATGTGTGCGAGTCAACGGGC-GATTAAACCCGTAAGGCGTAAGGAAGCTAA-TTGGTGGGATCCCCT-----CGCGGGG---TGCACCGCCGACCGACCTTGATCTTCTGAGAAGGGTTCGAGTGTGAGCATGCCTGTCGGGACCCGAAAGATGGTGAACTATGCCTGAGCGGGGCGAAGCCAGAGGAAACTCTGGTGGAGGCCCGCAGCGATACTGACGTGCAAATCGTTCGTCTGACTTGGGTATAGGGGCGAAAGACTAATCGAACCATCTAGTAGCTGGTTCCCTCC?????????????????????????????????????????????????????????????????????????????????????????????????????????????????????????????????????????????????????????????????????????????????????????????????????????????????????????????????????????????????????????????????????????????????????????????????????????????????????????????????????????????????????????????????????????????????????????????????????????????????????????????????????????????????????????????????????????????????????????????????????????????????????????????????????????????????????????????????????????????????????????????????????????????????????????????????????????????????????????????????????????????????????????????????????????????????????????????????????????????????????????????????????????????????????????????????????????????????????????????????????????????????????????????????????????????????????????????????????????????????????????????????????????????????????????????????????????????????????????????????????????????????????????????????????????????????????????????????????????????????????????????????????????????????????????????????????????????????????????????????????????????????????????????????????????????????????????????????????????????????????????????????
	'Tristerix_corymbosus|EF464479|Nickrent_4572'           ?????????????????????????????????????????????????????????????AACGGCGAGCGAACCGGGAATAGCCCAGCTTGAAAATCGTTCGGCCCARCCGTTCGAATTGTAGTCTGTAGAAGCGTCCTCAGCGGCGGACCGGGCTCAAGTCCTCTGGAAGGGGGCGCCGGAGAGGGTGAGAGCCCCGTCGTGCCCGGACCCTGCCGCATCACGAGGCGCTGTCGGCGAGTCGGGTTGTTTGAGAATGCAGCCCCAATCGGGCGGTAAATTCCGTCCAAGGCTAAATATGGGCGAGAGACCGATAGCAAACAAGTACCGCGAGGGAAAGATGAAAAGGACTTTGAAAAGAGAGTCAAAGAGTGCTTGAAATTGTCGGGAGGGAAGCGGATGGGGGCCGGCGATGCACCTCGGTCGGATGTGGAACGGCCATCGGCCGGTCCGCCGATCGGCTCGGGGTGTGGACCGATGCGGATTGAGGCGGAGGCCCAAGCCTGGGCAGTAGATAT--GCCCGCGGAGATGTCGCCGCCTCGATCGTGGTATGCAGCGCGCGCCGC-------ACGGCGTGCTTC--GGCACCTGCGCGCTCCAGGCAACGGCCAGCGGGCTCCCCATTCGACCCGTCTTGAAACACGGACCAAGGAGTCTGACATGTGTGCGAGTCAACGGGC-GATTAAACCCGTAAGGCGTAAGGAAGCTGA-TTGGTGGGATCCCC------TAGCGGG---TGCACCCCCGACCGACCTTGATCTTCTGAGAAGGGTTCGAGTGTGAGCATGCCTGTCGGGACCCGAAAGATGGTGAACTATGCCTGAGCGGGGCGAAGCCAGAGGAAACTCTGGTGGAGGCCCGCAGCGATACTGACGTGCAAATCGTTCGTCTGACTTGGGTATAGGGGCGAAAGACTAATCGAACCGTCTAGTAGCTGGTTCCCTCC?????????????????????????????????????????????????????????????????????????????????????????????????????????????????????????????????????????????????????????????????????????????????????????????????????????????????????????????????????????????????????????????????????????????????????????????????????????????????????????????????????????????????????????????????????????????????????????????????????????????????????????????????????????????????????????????????????????????????????????????????????????????????????????????????????????????????????????????????????????????????????????????????????????????????????????????????????????????????????????????????????????????????????????????????????????????????????????????????????????????????????????????????????????????????????????????????????????????????????????????????????????????????????????????????????????????????????????????????????????????????????????????????????????????????????????????????????????????????????????????????????????????????????????????????????????????????????????????????????????????????????????????????????????????????????????????????????????????????????????????????????????????????????????????????????????????????????????????????????????????????????????????????
	'Desmaria_mutabilis|EF464476|Nickrent_4510A'            ??????????????????????????????????????????????????????????????????????CGAACCGGGAAACGCCCAGCTTGAAAATCGTTCGGCCCAGGCGATCGAATTGTAGTCTGTAGAAGCGTCCTCAGCGGCGGACCGGGCTCAAGTCCTCTGGAAGGGGGCGCCGGAGAGGGYGAGAGCCCCGTCGTGCCCGGACCCTGCCGCATCACGAGGCGCTGTCGGCGAGTCGGGTTGTTTGGGAATGCAGCCCCAATCGGGCGGTAAATTCCGTCCAAGGCTAAATATGGGCGAGAGACCGATAGCAAACAAGTACCGCGAGGGAAAGATGAAAAGGACTTTGAAAAGAGAGTCAAAGAGTGCTTGAAATTGTCGGGAGGGAAGCGGATGGGGGCCGGCGATGCACCTCGGTCGGATGTGGAACGGCCATCAGCCGGTCCGCCGATCGACTCGGGGTGTGGACCGATGCGGATTGAGGCGGCGGCCCAAGCCTAGGCTGTTGATAT--GCCTGCGGAGACGTCGCCGCCTCGATCGTGGTAGGCAGCGCGCGCCAT-------AAGGCGTGCTTC--GGCACCTGCGCGCTCCAGGCAACGGCCTGCGGGCTCCCCATTCGACCCGTCTTGAAACACGGACCAAGGAGTCTGACATGTGTGCGAGTCAACGGGC-GATTAAACCCGTAAGGCGTAAGGAAGCTGA-TTGGTGGGATCCCC------TAGCGGG---TGCACCGCCGACCGACCTTGATCTTCTGAGAAGGGTTCGAGTGTGAGCATGCCTGTCGGGACCCGAAAGATGGTGAACTATGCCTGAGCGGGGCGAAGCCAGAGGAAACTCTGGTGGAGGCCCGCAGCGATACTGACGTGCAAATCGTTCGTCTGACTTGGGTATAGGGGCGAAAGACTAATCGAACCGTCTAGTAGCTGGTTCCCTCC?????????????????????????????????????????????????????????????????????????????????????????????????????????????????????????????????????????????????????????????????????????????????????????????????????????????????????????????????????????????????????????????????????????????????????????????????????????????????????????????????????????????????????????????????????????????????????????????????????????????????????????????????????????????????????????????????????????????????????????????????????????????????????????????????????????????????????????????????????????????????????????????????????????????????????????????????????????????????????????????????????????????????????????????????????????????????????????????????????????????????????????????????????????????????????????????????????????????????????????????????????????????????????????????????????????????????????????????????????????????????????????????????????????????????????????????????????????????????????????????????????????????????????????????????????????????????????????????????????????????????????????????????????????????????????????????????????????????????????????????????????????????????????????????????????????????????????????????????????????????????????????????????
	'Notanthera_heterophylla|EF464478|Nickrent_4372'        CCCGCTGAGTTTAAGCATATCAATAAGCGGAGGAAAAGAAACTTACAAGGATTCCCCTAGTAACGGCGAGCGAACCGGGAACAGCCCAGCTTGAAAATCGTCCGGCCAAGCCGTTCGAATTGTAGTCTGTAGAAGCGTCCTCAGCGGCGGACCGGGCTCAAGTCCCCTGGAAGGGGGCGCCGGAGAGGGTGAGAGCCCCGTCGTGCCCGGACCCTGCCGCACCACGAGGCGCTGTCGGCGAGTCGGGTTGTTTGAGAATGCAGCCCCAATCGGGCGGTAAATTCCGTCCAAGGCTAAATACCGGCGAGAGACCGATAGCAAACAAGTACCGCGAGGGAAAGATGAAAAGGACTTTGAAAAGAGAGTCAAAGAGTGCTTGAAATTGTCGGGAGGGAAGCGGATGGGGGCCGGCGATGCGCCCCGGTCGGATGTGGAACGGCCCTCGGCCGGTCCGCCGATCGACTCGGGGCGTGGACCGATGCGGATTGGGGCGGCGGCCCAAGCCTGGGCTGTAGATAG--GCCTGCGGAGACGTCGCCGCCTCGATCGTGGTAGGCAGCGCGCGCCCT-------CGGGCGTGCTTC--GGCACCTGCGCGCTCCGGGCAACGGCCtGCGGGCTCCCCATTCGACCCGTCTTGAAACACGGACCAAGGAGTCTGACATGTGTGCGAGTCAACGGGC-AATTAAACCCGTAAGGCGTAAGGAAGCTGA-TTGGTGGGATCCCCT-----CCGCGGG---TGCACCCCCGACCGACCTTGATCTTCTGAGAAGGGTTCGAGTGTGAGCATGCCTGTCGGGACCCGAAAGATGGTGAWCTATGCCTGAGCGGGGCGAAGCCAGAGGAAACTCTGGTGGAGGCCCGCAGCGATACTGACGTGCAAATCGTTCGTCTGACTTGGGTATAGGGGCGAAAGACTAATCGAACCGTCTAGTAGCTGGTTCCCTCC?????????????????????????????????????????????????????????????????????????????????????????????????????????????????????????????????????????????????????????????????????????????????????????????????????????????????????????????????????????????????????????????????????????????????????????????????????????????????????????????????????????????????????????????????????????????????????????????????????????????????????????????????????????????????????????????????????????????????????????????????????????????????????????????????????????????????????????????????????????????????????????????????????????????????????????????????????????????????????????????????????????????????????????????????????????????????????????????????????????????????????????????????????????????????????????????????????????????????????????????????????????????????????????????????????????????????????????????????????????????????????????????????????????????????????????????????????????????????????????????????????????????????????????????????????????????????????????????????????????????????????????????????????????????????????????????????????????????????????????????????????????????????????????????????????????????????????????????????????????????????????????????????
	'Cladocolea_gracilis|EU544362|Nickrent_3066'            ?????????TTTAAGCATATCAATAAGCGGAGGAAAAGAAACTTACAAGGATTCCCCTAGTAACGGCGAGCGAACCGGGAATAGCCCACCTTGAAAATCGTTCGGCCCAGCCGCTCGAATTGTAGTCTGTAGAAGCGTCCTCAGCGGCGGACCGGGCTCAAGTCCTCTGGAAGGGGGCGCCGGAGAGGGTGAGAGCCCCGTCGTGTCCGGACCCTGCCGCATCACGAGGCGCTGTCGGCGAGTCGGGTTGTTTGGGAATGCAGCCCCAATCGGGCGGTAAATTCCGTCCAAGGCTAAATATGGGCGAGAGACCGATAGCAAACAAGTACCGCGAGGGAAAGATGAAAAGGACTTTGAAAAGAGAGTCAAAGTGTGCTTGAAATTGTCGGGAGGGAAGCGGATGGGGGCCGGCGATGCACCTCGGTCGGATGTGGAACGGCTATCAGCCGGTCCGCCGATCGGCTCGGGGTGTGGACCAATGCGGATTGAGGCGACGGCCCAAGCCTAGGCTGTTGTTAT--GCCTGTGGAGACGTCGTCGCATCGATCGTGGTAGGCAGCGCGCGCTAC-------TAGGCGCGCTTC--GGCACCTGCGCGCTCCGGGCAACGGCCTGCGGGCTCCCCATTCGACCCGTCTTGAAACACGGACCAAGGAGTCTGACATGTGAGCGAGTCAACGGGC-GATTAAACCCGTAAGGCGTAAGGAAGCTGA-TTGGTGGGATCCCC------TAGCGGG---TGCACCCCCGACCGACCTTGATCTTCTGAGAAGGGTTCGAGTGTGAGCATGCCTGTCGGGACCCGAAAGATGGTGAACTATGCCTGAGCGGGGCGAAGCCAGAGGAAACTCTGGTGGAGGCCCGCAGCGATACTGACGTGCAAATCGTTCGTCTGACTTGGGTATAGGGGCGAAAGACTAATCGAACCGTCTAGTAGCTGGTTCCCTCCGAAGTTTCCCTCAGGATAGCTGGAGCTCGCGCGAGAGTTCTACAAGGTAAAGCCAATGATTAGAGGCATCGGGGGCGCAACGCCCTCGACCTATTCTCAAACTTTAAATAGGTAGGACGGCGCGGCTGCTTCGTTGAGCCGCGCCAAGGAATCGAGAGCTCCAAGTGGGCCATTTTTGGTAAGCAGAACTGGCGATGCGGGATGAACCGGAAGCCGGGTTACGGTGCCCAACTGCGCGCTAACCTAGATCCCACAAAGGGTGTTGGTCGATTAAGACAGCAGGACGGTGGTCATGGAAGTCGAAATCCGCTAAGGAGTGTGTAACAACTCACCTGCCGAATCAACTAGCCCCGAAAATGGATGGCGCTTAAGCGCGCGACCTATACCCGGCCGTCGAGGCAACTGCCAGGCCCCGATGAGTAGGAGGGCGCGGCGGTCGCTGCAAAACCTGTGGCGCGAGCCCGGGCGGAGCGGCCGTCGGTGCGGATCTTGGTGGTAGTAGCAAATATTCAAATGAGAACTTTGAAGGCCGAAGAGGGGAAAGGTTCCATGTGAACGGCACTTGCACATGGGTTAGTCGATCCTAAGAGACGGGGGAAGCCCGTCCGATAGCGTGCAACACGCGAGCTTCGAAAGGGAATCAGGTTAAAATTCCTGAACCGGGATGTGGTGGTTGACGGCAACGTTAGGGAGTCCGGAGACGTCGTCGGGGGCCTCGGGAAGAGTTATCTTTTCTGTTTAACAGCCTGCCCACCCTGGAATCGGCTCAGCCGGAGGTAGGGTCCAGCGGCTGGAACAGCACCGCACGTCGCGCGGTGTCCGGTGCGCCCTCGACGGCCCTTGAAAATCCGGAGGACCGAGTACCATCCACGCCCGTTCGTACTCATAACCGCATCAGGTCTCC?????????????????????????????????????????????????????????????????????????????????????????????????????????????????????????????????????????????????????????????????????????????????????????????????????????????????????????????????????????????????????????????????????????????????????????????????????????????????????????
	'Ixocactus_sp_|EU544377|Nickrent_4332'                  ?????????????????????????????????????????????????????????????AACGGCGAGCGAACCGGGAGGAGCCCAACTTGGAAATCGGGCGGCTTGTTCGTTCGATTTGTAGTCTGTAGAAG?GTCTTTAGCGCCGGACCGGGCTTAAGTCCCTTGGAAGGGGGTGCCGGAAAGGGTGATAGCCCCGTCGTGCCCGGACCCTGCCGCACCATGAGGC????????????????????????????????????????????????????????????????????????????????????????????????TACCGCGAGGGAAAGATGAAAAGGACTTTGAAAAGAGAGTCAAAGAGTG?TTGAAATTGTCGGGAGGGAAGCGAATGGGGGCCGGCAATGCGCCCCGGTCGCATGTGGAACGGTCGTAAGCCGGTCCGCCGATCGGCTCGAGGCGCGGGTCGAAGCGGATCGAGGCGGCGGTCGAAGCCGAAGCTATCGTCACAGGCTTTCGGATATGCCGTCCCCTTGATCAACATGGGCAGCGCGCGCTTTAA-----GCGATGCGCATG--AGCACCGGCGTGCTCCATGCATCGACTAGTGGGCTCCTCATTCGGCCCGTCTTGAAACACGGACCAAGGAGTCTGACATGTGTGCGAGTCAACGGGTGGGTAAAACTCGTGAGGCGTAAGGAAGCTGACCTGGCGGGATCCCCC-----ATGAGGGGTCTGCACCGTCGACCGACCTTGATCTTCTGAGAAGGGTTCGAGTGCGAGCATGCGTGTCGGGACCCGAAAGATGGTGAACTATGCCTGAGCGGGGCGAAGCCAGAGGAAACTCTGGTGGAGGCCCGCAGCGATACTGACGTGCAAATCGTTCGTCTGACTTGGGTATAGGGGCGAAAGACTAATCGAACCATCTAGTAGCTGGTTCCCTCCGAAGTTTCCCTCAGGATAGCTGGAGCTCACGGGCGAGTTCTATCAGGTAAAGCCAATGATTAGAGGCATCGGGGGCGTAACGCCCTCGACCTATTCTCAAACTTTAAATAGGTAGGATGGGACGGCTGCTTTAATGAGCCGTCCTACGGAATCAAGAGCTCCAAGTGGGCCATTTTTGGTAAGCAGAACTGGCGATGCGGGATGAACCGAAAGTTGAGTTACGGTGCCGAAATGCGCGCTAACCCAGAACCCACAAAGGGTGTTGGTCGATTAAGACAGCAGGACGGTGGTCATGGAAGTCGAAATCCGCTAAGGAGTGTGTAACAACTCACCTGCCGAATCAACTAGCCCCGAAAATGGATGGCGCTGAAGCGCGTGACCTACACTCGACCGTCAAGGTGATCGCCATGCCTTGATGAGTAGGAGGGCGCGGCGGTTGCTGCGAAACCCGGGGCATGAGCCCGGGCGGAGCATTCGTCGGTGCGGATCTTGGTGGTAGTAGCAAATATTCAAGTGAGAACTTTGAAGGCCGAAGAGGGGAAAGGTTCCATGTGAACGGCACTTGCACATGGGTTAGTCGATCCTAAGAGACAGGGGAAGCCCGTCGGAAAGTGCGCCTCGCACGTGCTTCGAAAGGGAATCGGGTTAAAATTCCTGAACCGGGACGTGGCGGTTGACGGCAACGTTAGGGAGTCCGGAGACGTCGTCGAGGGCCTCGGGAAGAGTTATCTTTTCTGTTTAACAGCTTGCCCACCCTGGAAACGGTTTAGCCGGAGGTAGGGTCCAGCAGCTGGAACAGCACCGCACGTCGCGTGGTGTTCGATGCGCCCCCGGCGGCCCTTGAAAATCCGGAGG??????????????????????????????????????????????????????????????????????????????????????????????????????????????????????????????????????????????????????????????????????????????????????????????????????????????????????????????????????????????????????????????????????????????????????????????????????????????????????????????????????????????????????????????????????????
	'Oryctanthus_occidentalis|EU544389|Nickrent_2763'       ?????????TTTAAGCATATCAATAAGCGGAGGAAAAGAAACTTACAAGGATTCCCCTAGTAACGGCGAGCGAACCGGGAATAGCCCAGCTTGAAAATCGTTCGGCCTAGCCGTTCGAATTGTAGTCTGTAGAAGCGTCCTCAGCGGCGGACCGGGCTCAAGTCCTCTGGAAGGGGGCGCCGGAGAGGGTGAGAACCCCGTCGTGCCCGGACCCTGCCGCATCACGAGGCGCTGTCGGCGAGTCGGGTTGTTTGGGAATGTAGCCCTAATTGGGCGGTAAATTCCGTCCAAGGCTAAATATGGGCGAGAGACCGATAGCAAACAAGTACCGCGAGGGAAAGATGAAAAGGACTTTGAAAAGAGAGTCAAAAAGTGCTTGAAATTGTCGGGAGGGAAGCGGATGGGGGCCGGCGATGCGCCTCGGTCGGACGTGGAACGGCCATTAGCCGGTCTGCCGATCGACTCGGGGCGTGGACCAATGCGGATTGACGCGGCGGCCCAAGCCTAGGCTGTTGTTAT--GCCTGCGGAGACGTCGCTGCATCGATCGTGGTAGGCAGCGCGCGCCAC-------TAGGCGTGCTTC--GGTACCTGCGCGCTCCAGGCAATGGCCTGCGGGCTCCCCATTCGACCCGTCTTGAAACACGGACCAAGGAGTCTGACATGTGTGCGGGTCGACGGGC-GATTAAACCCGTAAGGCGTAAGGAAGCTGA-TTGGTGGGATCCCC------TAGCGGG---TGCACCCCCGACCGACCTTGATCTTTTGAGAAGGGTTCGAGTGTGAGCATGCCTGTCGGGACCCGAAAGATGGTGAACTATGCCTGAGCGGGGCGAAGCCAGAGGAAACTCTGGTGGAGGCCCGCAGCGATACTGACGTGCAAATCGTTCGTCTGACTTGGGTATAGGGGCGAAAGACTAATCGAACCATCTAGTAGCTGGTTCCCTCCGAAGTTTCCCTCAGGATAGCTGGAGCTCGCACGAGAGTTCTACAAGGTAAAGCCAATGATTAGAGGCATCGGGGGCGCAACGCCCTCGACCTATTCTCAAACTTTAAATAGGTAGGACGGCACGGCTGCTTTG??GAGCCGTGCCAAGGAATCAAGAGCTCCAAGTGGGCCATTTTTGGTAAGCAGAACTGGCGATGCGGGATGAACCGGAAGCCGGGTTACGGTGCCCAACTGCGCGCTAACCTAGATCCCACAAAGGGTGTTGGTCGATTAAGACAGCAGGACGGTGGTCATGGAAGTCGAAATCCACTAAGGAGTGTGTAACAACTCACCTGCCGAATCAACTAGCCCCGAAAATGGATGGCGCTTAAGCGCACGACCTATACCCGGCCATCGAGGCAACTGCCAGGCCCCGATGAGTAAGAAGGCGCGGCGGTCGCTGCAAAACCTGTGGCGTGAGCCCGGGCGGAGCGTCCGTCGGTGCGGATCTTGGTGGTAGTAGCAAATATTCAAATGAGAACTTTGAAGGCCGAAGAAGGGAAAGGTTCCATGTGAACGGCACTTGCACATGGGTTAGTCGATCCTAAGAGACGGGGGAAGCCCGTCCGAGAGCGTGCAACACGCGAGCTTCGAAAGGGAATCGGGTTAAAATTCCTGAACCGGGATGTGGTGGTTGACGGCAACGTTAGGGAGTCTGGAGACGTCGTCGGGGGCCTCGGGAAGAGTTATCTTTTCTGTTTAACAGCCTGCCCACCCTGGAATCGGCTCAGCCGGAGGTAGGGTCTAGCGGTTGGAACAGCACCGCACGTCGCGCGGTGTCCGGTGCGCCCTCGACGGCCCTTGAAAATCCGGAGGACCGAGTATCATCCACGCCCGTTCGTACTCATAACCGCATCAGGTCTCCAAGGTGAACAGCCTCTGGTCGATGGAAGAATGTAGGCAAGGGAAGTCGGCAAAATGGATCCGTAACCTCGGGAAAAGGATTGGCTCTGAGGGCTGGGCTCGGGGGTCCCAGTCCTGAACCCGTCGGCTGTCGGTGGACTGCTCGAGCTGCTACCGCGGCGAGAGCGGGTTGCCGCGTGCCGTCCGGGGGACGGACTAGGAACGGCTCCCTC--------CGGGGCCTTCCCCGAGCAACGAACAGCCAGCTCAGAACTGGTACGGACAAGGGGAATCCGACTGTTTAATTAAAACAAAGCATTGCGATGGTCC
	'Phthirusa_pyrifolia|EU544392|Nickrent_2762'            CCCGCTGAGTTTAAGCATATCAATAAGCGGAGGAAAAGAAACTTACAAGGACTCCCCTAGTAACGGCGAGCGAACCGGGAATAGCCCAGCTTGAAAATCGTTCGGCCTAGCCGCTCGAATTGTAGTCTGTAGAAGCGTCCTCAGCGGCGGACCGGGCTCAAGTCCCCTGGAAGGGGGTGCCAGAGAGGGTGAGAGCCCCGTCGTGCCCGGACCCTGCCGCATCACGAGGCGCTGTCGGCGAGTCGGGTTGTTTGAGAATGCAGCCCTAATTGGGCGGTAAATTCCGTCCAAGGCTAAATACGGGCGAGAAACCGATAGCAAACAAGTACCGCGAGGGAAAGATGAAAAGGACTTTGAAAAGAGAGTCAAAGAGTGCTTGAAATTGTCGGGAGGGAAGCGGATGGGGGCCGGCGATGCACCTCGGTCGGATGTGGAACGGCCATTGTCCGGTCTGCCGATCGACTCGGGGTGTGGACCGATGCGGATTGATGTGGCGGCCCAATCCTAGGCTGTTGTTAT--GCCTGCGGAGATGTCGTCGCATTGATCGTGGTAGGCAGCGCGCGCCAC-------TAGGCGTGCTTT--GGCACCTGCGCGCTCCAGGCAACGGCCTGCGGGCTCCCCATTCGACCCGTCTTGAAACACGGACCAAGGAGTCTGACATGTGTGCGAGTCAACGGGC-TATTAAACCCGTAAGGCGTAAGGAAGCTGA-CTGGTGGGATCCCC------TAGTGGG---TGCACCCCCGACCGACCTTGATCATCTGAGAAGGGTTCGAGTGTGAGCATGCCTGTCGGGACCCGAAAGATGGTGAACTATGCCTGAGCGGGGCGAAGCCAGAGGAAACTCTGGTGGAGGCCCGCAGCGATACTGACGTGCAAATCGTTCGTCTGACTTGGGTATAGGGGCGAAAGACTAATCGAACCATCTAGTAGCTGGTTCCCTCCGAAGTTTCCCTCAGGATAGCTGGAGCTCGTGTGAGAGTTCTACAAGGTAAAGCCAATGATTAGAGGCATCGGGGGCGCAACGCCCTCGACCTATTCTCAAACTTTAAATAGGTAGGACGGCGCGGCTGCTTCGTTGAGCCGTGCCAAGGAATCGAGAGCTCCAAGTGGGCCATTTTTGGTAAGCAGAACTGGCGATGCGGGATGAACCGGAAGCCGGGTTACGGTGCCTAACTGCGCGCTAACCTAGATCCCACAAAGGGTGTTGGTCGATTAAGACAGCAGGACGGTGGTCATGGAAGTCGAAATCCGCTAAGGAGTGTGTAACAACTCACCTGCCGAATCAACTAGCCCCGAAAATGGATGGCGCTTAAGCGCGCGACCTATACCCGGCCGTCGAGGCAACTGCCAGGCCCCGATGAGTAGGAGGGCGCGGCGGTCGCTGTAAAACCTGTGGCGCGAGCCCGGGCGGAGCGTCCGTCGGTGCGGATCTTGGTGGTAGTAGCAAATATTCAAATGAGAACTTTGAAGGCCGAAGAGGGGAAAGGTTCCATGTGAACGGCACTTGCACATGGGTTAGTCGATCCTAAGAGACGGGGGAAACCTGTCCGATAGCGTGCAACACGCGAGCTTCGAAAGGGAATCAGGTTAAAATTCCTGAACCGGGATGTGGTGGTTGACGGCAACGTTAGGGAGTCCGGAGACGTCGTCGGGGGCCTCGGGAAGAGTTATCTTTTCTGTTTAACAGCCTGCCCACCCTGGAATCGGCTCAGCCGGAGGTAGGGTCCAGCGGCTGGAACAGCACCGCACGTCGCGCGGTGTCCGGTGCGCCCTCGACGGCCCTTGAAAATCCGGAGGACCGAGTATCATCCACGCCCGTTCGTACTCATAACCGCATCAGGTCTCCAAGGTGAACAGCCTCTGGTCAATGGAAGAATGTAGGCAAGGGAAGTCGGCAAAATGGATCCGTAAcctCGGGAAAAGGATTGGCTCTGAGGGCTGGGCTCGGGGGTCCCAGTCCTGAACCCGTCGGCTGTCGGTGGACTGCTCGAGCTGCTACCGCGGCGAGAGCGGGTCGCCGCGTGCCGTTTGGGGGACGGACTGGGAACGGCTCCTTC--------AGGGGCCTTCCCCGAGCAACGAACAGCCAGCTCAGAACTGGTACGG????????????????????????????????????????????????
	'Psittacanthus_calyculatus|EU544394|Nickrent_4043'      ???????????????????????????????????????????????????????????GGAACGGCGAGCGAACCGGGAATAACCCAGCTTGAAAATCGTTCGGCCCATCCGTTCGAATTGTAGTCTGTACAAGCGTCCTCAGCGGCGGACCGGGCTCAAGTCCTTTGGAAGGGGGCGCCAGAGAGGGTGAGAGCCCCGTCGTGCCCGGACCCTGCCGCATCACGAGGCGCTGTCGGCGAGTCGGGTTGTTTGGGAATGCAGCCCCAATTGGGYGGTAAATTCCGTCCAAGGCTAAATATGGGCGAGAGACCGATAGCAAACAAGTACCGCGAGGGAAAGATGAAAAGGACTTTGAAAAGAGAGTCAAAGAGTGCTTGAAATTGYCGGGAGGGAAGCGGATGGGGGCCGGCGATGCACCTCGGTCGGATGTGGAACGGCCATTAGCCGGTCCGCCGATCGACTCGGGGTGTGGACCGATGCTGATTGAGGCGGCGGCCCAAGCCTAGGCAGTTGTTAT--GCCTGTGGATACGTCGCCGCTTCGATCGTGGTAGGCAGCACGCGCCAT-------TAGGCGTACTTT--GGTACCTGCGTGCTCCAGGCAACGGCCTGCGGGCTCCCCATTSGACCCGTCTTGAAACACGGACCAAGGAGTCTGACATGTGTGCGAGTCATTGGGT-GATGAAACCCGTAAGGCGTAAGGAAGCTGA-TTGGTGGGATCCCT------TAATGGG---TGCACCCCCGACCGACCTTGATCTTCTGAGAAGGGTTCGAGTGTGAGCATGCCTGTCGGGACCCGAAAGATGGTGAACTATGCCTGAGCGGGGCGAAGCCAGAGGAAACTCTGGTGGAGGCCCGCAGCGATACTGACGTGCAAATCGTTCGTCTGACTTGGGTATAGGGGCGAAAGACTAATCGAACCGTCTAGTAGCTGGTTCCCTCCGAAGTTTCCCTTAGGATAGCTGGAGCTCGCGCGAGAGTTCTACAAGGTAAAGCCAATGATTAGAGGCATCGGGGGCGCAACGCCCTCGACCTATTCTCAAACTTTAAATAGGTAGGACGGCACGGCTGCTTTGTTGAGCTGTGCCATGGAATCAAGAGCTCCAAGTGGGCCATTTTTGGTAAGCAGAACTGGCGATGCGGGATGAACCGAAAGCCGGGTTACGGTGcccAACTGCGCGCTAACCTAGAACCCACAAAGGGTGTTGGTCGATTAAGACAGCAGGACGGTGGTCATGGAAGTCGAAATCCGCTAAGGAGTGTGTAACAACTCACCTGCCGAATCAACTAGCCCCGAAAATGGATGGCGCTTAAGCGCGCGACCTATACCC???????????????????????????????????????????????????????AAAACCTGCGGCGTGAGCCCGGGCGGAGCGTCCGTCGGCGCGGATCTTGGTGGTAGTAGCAAATATTCAAATGAGAACTTTGAAGGCCGAAGAGGGGAAAGGTTCCATGTGAACGGCACTTGCACATGGGTTAGTCGATCCTAAGAGACGGGGGAAGCCCGTTTGATAGCGTGYAACACGCGAGCTTCGAAAGGGAATCAGGTTAAAATTCCTGAACCGGGATGTGGTGGTTGACGGCAACGTTAGGGAGTCCGGAGACGTCGTCGGGGGCCTCGGGAAGAGTTATCTTTTCTG???????????????????????????????????????????????????????????????????????????????????????????????????????????????????????????????????????????????????????????????????????????????????????????????????????????????????????????????????????????????????????????????????????????????????????????????????????????????????????????????????????????????????????????GTCCGGGGGACGAACTGGGAACGGCTCCTTT--------CGGGGCCTTCCCCGAGCAACGAACAGCCAGCTCAGAACTGGTACGGAC??????????????????????????????????????????????
	'Struthanthus_oerstedii|EU544402|Nickrent_2728'         CCCGCTGAGTTTAAGCATATCAATAAGCGGAGGAAAAGAAACTTACAAGGATTCCCCTAGTAACGGCGAGCGAACCGGGAACAGCCCAGCTTGAAAATCGTTCGGCCCAGCCGTTCGAATTGTAGTCTGTAGAAGCGTCCTCAGCGGCGGACCGGGCTCAAGTCCTCTGGAAGGGGGCGCCGGAGAGGGTGAGAGCCCCGTCGTGCCCGGACCCTGCCGCATCACGAGGCGCTGTCGGCGAGTCGGGTTGTTTGGGAATGCAGCCCCAATCGGGCGGTAAATTCCGTCCAAGGCTAAATATGGGCGAGAGACCGATAGCAAACAAGTACCGCGAGGGAAAGATGAAAAGGACTTTGAAAAGAGAGTCAAAGAGTGCTTGAAATTGTCGGGAGGGAAGCGGATGGGGGCCGGCGATGCACCTCGGTCGGATGTGGAACGGCCACCGGCCGGTCTGCCGATCGACTCGGGGTGTGGACCGATGCGGATTGATGCGGCGGCCCAAGCCTAGGCTGTTGATAT--GCCTGCGGAGACGTCGTCGCATCGATCGTGGTAGGCAGCGCGCGCCGC-------TGGGCGTGCTTC--GGCACCTGCGCGCTCCGGGCAACGGCCTGCGGGCTCCCCATTCGACCCGTCTTGAAACACGGACCAAGGAGTCTGACATGTGTGCGAGTCAACGGGC-GATTAAACCCGTAAGGCGTAAGGAAGCTGA-TTGGTGGGATCCCC------TAGCGGG---TGCACCCCCGACCGACCTTGATCTTCTGAGAAGGGTTCGAGTGTGAGCATGCCTGTCGGGACCCGAAAGATGGTGAACTATGCCTGAGCGGGGCGAAGCCAGAGGAAACTCTGGTGGAGGCCCGCAGCGATACTGACGTGCAAATCGTTCGTCTGACTTGGGTATAGGGGCGAAAGACTAATCGAACCGTCTAGTAGCTGGTTCCCTCCGAAGTTTCCCTCAGGATAGCTGGAGCTCGCGCGAGAGTTCTACAAGGTAAAGCCAATGATTAGAGGCATCGGGGGCGCAACGCCCTCGACCTATTCTCAAACTTTAAATAGGTAGGACGGCGCGGCTGCTTCGTTGAGCCGCGCCAAGGAATCGAGAGCTCCAAGTGGGCCATTTTTGGTAAGCAGAACTGGCGATGCGGGATGAACCGGAAGCCGGGTTACGGTGCCCAACTGCGCGCTAACCTAGAACCCACAAAGGGTGTTGGTCGATTAAGACAGCAGGACGGTGGTCATGGAAGTCGAAATCCGCTAAGGAGTGTGTAACAACTCACCTGCCGAATCAACTAGCCCCGAAAATGGATGGCGCTTAAGCGCGCGACCTATACCCGGCCGTCGAGGCAACTGCCAGGCCCCGATGAGTAGGAGGGCGCGGCGGTCGCTGCAAAACCTGTGGCGCGAGCCCGGGCGGAGCGTCCGTCGGTGCGGATCTTGGTGGTAGTAGCAAATATTCAAATGAGAACTTTGAAGGCCGAAGAGGGGAAAGGTTCCATGTGAACGGCACTTGCACATGGGTTAGTCGATCCTAAGAGACGGGGGAAGCCCGTCCGATAGCGTGCAACACGCGAGCTTCGAAAGGGAATCAGGTTAAAATTCCTGAACCGGGATGTGGTGGTTGACGGCAACGTTAGGGAGTCCGGAGACGTCGTCGGGGGCCTCGGGAAGAGTTATCTTTTCTGTTTAACAGCCTGCCCACCCTGGAATCGGCTCAGCCGGAGGTAGGGTCCAGCGGCTGGAACAGCACCGCACGTCGCGCGGTGTCCGGTGCGCCCTCGACGGCCCTTGAAAATCCGGAGGACCGAGTACCATCCACGCCCGTTCGTACTCATAACCGCATCAGGTCTCCAAGGTGAACAGCCTCTGGTCGATGGAAGAATGTAGGCAAGGGAAGTCGGCAAAATGGATCCGTAACCTCGGGAAAAGGATTGGCTCTGAGGGCTGGGCTCGGGGGTCCCAGTCCTGAACCCGTCGGCTGTCGGTGGACTGCTCGAGCTGCTACCGCGGCGAGAGCGGGTCGCCGCGTGCCGTCCGGGGGACGGACTGGGAACGGCTCCTCG--------CGGGGCTTTCCCCGAGCAACGAACAGCCAGCTCAGAACTGGTACG?????????????????????????????????????????????????
	'Struthanthus_woodsonii|EU544403|Nickrent_2761'         ???????????????????????????????????????????????????????CCTAATAACGGCGAGCGAACCGGGAATAGCCCAGCTTGAAAATCGTTCGGCCCAGCCGTTCGAATTGTAGTCTGTAGAAGCGTCCTCAGCGGCGGACCGGGCTCAAGTCCTCTGGAAGGGGGCGCCGGAGAGGGTGAGAGCCCCGTCGTGCCCGGACCCTGCCGCATCACGAGGCGCTGTCGGCGAGTCGGGTTGTTTGGGAATGCAGCCCCAATCGGGCGGTAAATTCCGTCCAAGGCTAAATATGGGCGAGAGACCGATAGCAAACAAGTACCGCGAGGGAAAGATGAAAAGGACTTTGAAAAGAGAGTCAAAGAGTGCTTGAAATTGTCGGGAGGGAAGCGGATGGGGGCCGGCGATGCACCTCGGTCGGATGTGGAACGGCCATCAGCCGGTCTGCCACTCGACTCGGGGTGTGGACCGATGCGGATTGATGCGGCGGCCCAAGCCTAGGCTGTTGATAT--GCCTGTGGAGACGTCGTCGCATCGATCGTGGTAGGCAGCGCGCGCCAC-------TAGGCGTGCTTC--GGCACCTGCGTGCTCCAGGCAACGGCCTGCGGGCTCCCCATTCGACCCGTCTTGAAACACGGACCAAGGAGTCTGACATGTGTGCGAGTTAACGGGC-GATTAAACCCGTAAAGCGTAAGGAAGCTGA-TTGGTGGGATCCCC------TAGCGGG---TGCACCCCCGACCGACCTTGATCTTCTGAGAAGGGTTCGAGTGTGAGCATGCCTGTCGGGACCCGAAAGATGGTGAACTATGCCTGAGCGGGGCGAAGCCAGAGGAAACTCTGGTGGAGGCCCGCAGCGATACTGACGTGCAAATCGTTCGTCTGACTTGGGTATAGGGGCGAAAGACTAATCGAACCGTCTAGTAGCTGGTTCCCTCCGAAGTTTCCCTCAGGATAGCTGGAGCTCGCGCGAGAGTTCTACAAGGTAAAGCCAATGATTAGAGGCATCGGGGGCGCAACGCCCTCGACCTATTCTCAAACTTTAAATAGGTAGGACGGCGCGGCTGCTTTGTTGAGCCGCGCCAAGGAATCGAGAGCTCCAAGTGGGCCATTTTTGGTAAGCAGAACTGGCGATGCGGGATGAACCGGAAGCCGGGTTACGGTGCCCAACTGCGCGCTAACCTAGATCCCACAAAGGGTGTTGGTCGATTAAGACAGCAGGACGGTGGTCATGGAAGTCGAAATCCGCTAAGGAGTGTGTAACAACTCACCTGCCGAATCAACTAGCCCCGAAAATGGATGGCGCTTAAGCGCGCGACCTATACCCGGCCGTCGAGGCAACTGCCAGGCCCCGATGAGTAGGAGGGCGCGGCGGTCGCTGCAAAACCTGTGGCGCGAGCCCGGGCGGAGCGTCCGTCGGTGCGGATCTTGGTGGTAGTAGCAAATATTCAAATGAGAACTTTGAAGGCCGAAGAGGGGAAAGGTTCCATGTGAACGGCACTTGCACATGGGTTAGTCGATCCTAAGAGACGGGGGAAGCCCGTCTGATAGCGTGCAACACGCGAGCTTCGAAAGGGAATCAGGTTAAAATTCCTGAACCGGGATGTGGTGGTTGACGGCAACGTTAGGGAGTCCGGAGACGTCGTCGGGGGCCTCGGGAAGAGTTATCTTTTCTGTTTAACAGCCTGCCCACCCTGGAATCGGCTCAGCCGGAGGTAGGGTCCAGCGGCTGGAACAGCACCGCACGTCGCGCGGTGTCCGGTGCGCCCTCGACGGCCCTTGAAAATCCGGAGGACCGAGTACCATCCACGCCCGTTCGTACTCATAACCGCATCAGGTCTCCAAGGTGAACAGCCTCTGGTCGATGGAAGAATGTAGGCAAGGGAAGTCGGCAAAATGGATCCGTAACCTCGGGAAAAGGATTGGCTCTGAGGGCTGGGCTCGGGGGTCCCAGTCCTGAACCCGTCGGCTGTCGGTGGACTGCTCGAGCTGCTACCGCGGCGAGAGCGGGTCGCCGCGTGCCGTCCGGGGGACGGACTGGGAACGGCTCCTTC--------CGGGGCTTTCCCCGAGCAACGAACAGCCAGCTCAGAACTG??????????????????????????????????????????????????????
	'Tripodanthus_acutifolius|EU544406|Nickrent_2969'       ??????????????????ATCAATAAGCGGAGGAAAAGAAACTTACAAGGATTCCCCTAGTAACGGCGAGCGAACCGGGAATAGCCCAGCTTGAAAATCGTTCGGCCCAGCCGTTCGAATTGTAGTCTGTAGAAGCGTCCTCAGCGGCGGACCGGGCTCAAGTCCTCTGGAAGGGGACGCCGGAGAGGGTGAGAGCCCCGTCGTGCCCGGACCCTGCCGCATCACGAGGCGCTGTCGGCGAGTCGGGTTGTTTGGGAATGCAGCCCCAATCGGGCGATAAATTCCGTCCAAGGCTAAATATGGGCGAGAGACCGATAGCAAACAAGTACCGCGAGGGAAAGATGAAAAGGACTTTGAAAAGAGAGTCAAAGAGTGCTTGAAATTGTCGGGAGGGAAGCGGATGGGGGCCGGCGATGCACCTCGGTCGGATGTGGAACGGCCACCAGCCGGTCCGCCGATCGACTCGGGGTGTGGACCGATGCGGATTGAGGTGGCGGCCCAAGCCTAGGCTGTTGTTAT--GCCTGCGGAGACGTCGCCGCCTCGATCGTGGTAGGCAGCGCGCGCCAC-------TAGGCGTGCTTC--GGCACCTGCGCGCTCCAGGCAACGGCCTGCGGGCTCCCCATTCGACCCGTCTTGAAACACGGACCAAGGAGTCTGACATGTGTGCGAGTCAACGGGC-GATTAAACCCGTAAGGCGTTAGGAAGCTGA-TTGGTGGGATCCCT------TAGCGGG---TGCACCCCCGACCGACCTTGATCTTCTGAGAAGGGTTCGAGTGTGAGCATGCCTGTCGGGACCCGAAAGATGGTGAACTATGCCTGAGCGGGGCGAAGCCAGAGGAAACTCTGGTGGAGACCCGCAGCGATACTGACGTGCAAATCGTTCGTCTGACTTGGGTATAGGGGCGAAAGACTAATCGAACCGTCTAGTAGCTGGTTCCCTCCGAAGTTTCCCTCAGGATAGCTGGAGCTCGCGCGAGAGTTCTACAAGGTAAAGCCAATGATTAGAGGCATCGGGGGCGCAACGCCCTCGACCTATTCTCAAACTTTAAATAGGTAGGACGGCACGGCTGCTTTGTTGAGCCGTGCCAAGGAATCGAGAGCTCCAAGTGGGCCATTTTTGGTAAGCAGAACTGGCGATGCGGGATGAACCGGAAGCCGGGTTACGGTGCTCAACTGCGCGCTAACCTAGATCCCACAAAGGGTGTTGGTCGATTAAGACAGCAGGACGGTGGTCATGGAAGTCGAAATCCGCTAAGGAGTGTGTAACAACTCACCTGCCGAATCAACTAGCCCCGAAAATGGATGGCGCTTAAGCGCGCGACCTATACCCGGCCATCGTGGCAACTGCCAGGCCTCGACGAGTAAGAGGGCGCGGCGGTCGCTGCAAAACCTGTGGCGCGAGCCCGGGCGGAGCGTCCGTCGGTGCGGATCTTGGTGGTAGTAGCAAATATTCAAATGAGAACTTTGAAGGCCGAAGAGGGGAAAGGTTCCATGTGAACGGCACTTGCACATGGGTTAGTCGATCCTAAGAGACGGGGGAAGCCCGTCTGATAGCGTGCAACACGCGAGCTTCGAAAGGGAATCGGGTTAAAATTCCCGAACCGGGATGTGGTGGTTGACGGCAACGTTAGGGAGTCCGGAGACGTCGTCGGGGGCCTCGGGAAGAGTTATCTTTTCTGTTTAACAGCCTGCCCACCCTGGAATCGGCTCAGCCGGAGGTAGGGTCCAGCGGCTGGAACAGCACCGCACGTCGCGCGGTGTCCGGTGCGCCCTCGACGGCCCTTGAAAATCCGGAGGACCGAGTGCCATCCACGCCCGTTCGTACTCATAACCGCATCAGGTCTCCAAGGTGAACAGCCTCTGGTCGATGGAAGAATGTAGGCAAGGGAAGTCGGCAAAATGGATCCGTAACCTCGGGAAAAGGATTGGCTCTGAGGGCTGGGCTCGGGGGTCCCAGTCCTGAACCCGTCGGCTGTCGGTGGACTGCTCGAGCTGCTACCGCGGCGAGAGCGGGTCGCCGCGTGCCGTCCGGGGGACGGACTGGGAACGGCTCCCTC--------GGGGGCCTTCCCCGAGCAACGAACAGCCAGCTCAGAACTGGTACGGACAAGGGGAATCCGACTGTTTAATTAAAACAAAGCATTGCGATGGTCC
	'Tupeia_antarctica|DQ790208|D__Nickrent_2742'           ????????????????????????????????????AGAAACTTACAAGGATTCCCCTAGTAACGGCGAGCGAACCGGGAAAAGCCCAGCTTGAAAATCGTTCGGCCCAGCCGTTCGAATTGTAGTCTGTAGAAGCGTCCTCAGCGGCGGACCGGGCTCAAGTCCCCTGGAAGGGGGCGCCGGAGAGGGTGAGAGCCCCGTCGTGCCCGGACCCTGCCGCATCACGAGGCGCTGTCGGTGAGTCGGGTTGTTTGGGAATGCAGCCCCAATCGGGCGGTAAATTCCGTCCAAGGCTAAATATGGGCGAGAGACCGATAGCAAACAAGTACCGCGAGGGAAAGATGAAAAGGACTTCGAAAAGAGAGTCAAAGAGTGCTTGAAATTGTCGGGAGGGAAGCGGATGGGGGCCGGCGATGCACCTCGGTCGGATGTGGAACGGCCATCAGCCGGTCCGCCGATCGGCTCGGGGTGTGGACCGATGCGGATTGAGGCGGCGGCCCAAGCCTGGGCTGTTGTTAT--GCCTGCGGAGATGTCGCCGCCTCGATCGTGGTAGGCAGCGCGCGCCGC-------AAGGCGTGCTTC--GGCACCTGCGCGCTCCAGGCAACGGCCTGCGGGCTCCCCATTCGACCCGTCTTGAAACACGGACCAAGGAGTCTGACATGTGTGCGAGTCAACGGGC-GATTAAACCCGTAAGGCGTAAGGAAGCTGA-TTGGTGGGATCCCC------TAGCGGG---TGCACCCCCGACCGACCTTGATCTTTTGAGAAGGGTTCGAGTGTGAGCATGCCTGTCGGGACCCGAAAGATGGTGAACTATGCCTGAGCGGGGCGAAGCCAGAGGAAACTCTGGTGGAGGCCCGCAGCGATACTGACGTGCAAATCGTTCGTCTGACTTGGGTATAGGGGCGAAAGACTAATCGAACCGTCTAGTAGCTGGTTCCCTCC?????????????????????????????????????????????????????????????????????????????????????????????????????????????????????????????????????????????????????????????????????????????????????????????????????????????????????????????????????????????????????????????????????????????????????????????????????????????????????????????????????????????????????????????????????????????????????????????????????????????????????????????????????????????????????????????????????????????????????????????????????????????????????????????????????????????????????????????????????????????????????????????????????????????????????????????????????????????????????????????????????????????????????????????????????????????????????????????????????????????????????????????????????????????????????????????????????????????????????????????????????????????????????????????????????????????????????????????????????????????????????????????????????????????????????????????????????????????????????????????????????????????????????????????????????????????????????????????????????????????????????????????????????????????????????????????????????????????????????????????????????????????????????????????????????????????????????????????????????????????????????????????????

;


END;

BEGIN LABELS;
	TAXAGROUPLABEL Elytrantheae COLOR = (RGB 0.22745098 1.0 0.03529412) ;
	TAXAGROUPLABEL Gaiadendreae COLOR = (RGB 0.03529412 1.0 0.80784314) ;
	TAXAGROUPLABEL 'Lorantheae:Amyeminae' COLOR = (RGB 1.0 1.0 0.03529412) ;
	TAXAGROUPLABEL 'Lorantheae:Dendrophthoinae' COLOR = (RGB 1.0 0.81176471 0.06666667) ;
	TAXAGROUPLABEL 'Lorantheae:Emelianthinae' COLOR = (RGB 1.0 0.63921569 0.10196078) ;
	TAXAGROUPLABEL 'Ileostylinae:Ileostylus' COLOR = (RGB 1.0 0.47843137 0.13333333) ;
	TAXAGROUPLABEL 'Lorantheae:Loranthinae' COLOR = (RGB 1.0 0.27843137 0.10196078) ;
	TAXAGROUPLABEL 'Lorantheae:Scurrulinae' COLOR = (RGB 0.90196078 0.05882353 0.05882353) ;
	TAXAGROUPLABEL 'Lorantheae:Tapinanthinae' COLOR = (RGB 0.56862745 0.01960784 0.01960784) ;
	TAXAGROUPLABEL Nuytsieae COLOR = (RGB 1.0 0.03529412 0.61176471) ;
	TAXAGROUPLABEL 'Psittacantheae:Ligarinae' COLOR = (RGB 0.80784314 0.03529412 1.0) ;
	TAXAGROUPLABEL 'Psittacantheae:Notantherinae' COLOR = (RGB 0.62745098 0.06666667 1.0) ;
	TAXAGROUPLABEL 'Psittacantheae:Psittacanthinae' COLOR = (RGB 0.03529412 0.03529412 1.0) ;
	TAXAGROUPLABEL 'Psittacantheae:Tupeinae' COLOR = (RGB 0.06666667 0.81176471 1.0) ;

	CHARGROUPLABEL 25S_rDNA COLOR = (RGB 1.0 0.06666667 0.06666667) ;


END;

BEGIN SETS;
	TAXPARTITION * UNTITLED  =  Elytrantheae :  1 -  9, Gaiadendreae :  10 -  11, 'Lorantheae:Amyeminae' :  12 -  19, 'Lorantheae:Dendrophthoinae' :  20 -  24, 'Lorantheae:Emelianthinae' :  25 -  31, 'Ileostylinae:Ileostylus' :  32 -  33, 'Lorantheae:Loranthinae' :  34 -  36, 'Lorantheae:Scurrulinae' :  37 -  40, 'Lorantheae:Tapinanthinae' :  41 -  52, Nuytsieae :  53, 'Psittacantheae:Ligarinae' :  54 -  55, 'Psittacantheae:Notantherinae' :  56 -  57, 'Psittacantheae:Psittacanthinae' :  58 -  65, 'Psittacantheae:Tupeinae' :  66;

	CHARPARTITION * UNTITLED  =  25S_rDNA :  1 -  2175;

END;

BEGIN ASSUMPTIONS;
	TYPESET * UNTITLED   =  unord:  1 -  2175;

END;

BEGIN NOTES;

	SUT   TAXA = Taxa TAXON = 5 NAME = color INTEGER = 6;
	SUT   TAXA = Taxa TAXON = 17 NAME = color INTEGER = 6;
	SUT   TAXA = Taxa TAXON = 18 NAME = color INTEGER = 7;
	SUT   TAXA = Taxa TAXON = 29 NAME = color INTEGER = 7;
	SUT   TAXA = Taxa TAXON = 59 NAME = color INTEGER = 6;

	SU  T = 18 C = 1 N = color I = 7;
	SU  T = 59 C = 1 N = color I = 6;

	SU  T = 18 C = 2 N = color I = 7;
	SU  T = 59 C = 2 N = color I = 6;

	SU  T = 18 C = 3 N = color I = 7;
	SU  T = 59 C = 3 N = color I = 6;

	SU  T = 18 C = 4 N = color I = 7;
	SU  T = 59 C = 4 N = color I = 6;

	SU  T = 18 C = 5 N = color I = 7;
	SU  T = 59 C = 5 N = color I = 6;

	SU  T = 18 C = 6 N = color I = 7;
	SU  T = 59 C = 6 N = color I = 6;

	SU  T = 18 C = 7 N = color I = 7;
	SU  T = 59 C = 7 N = color I = 6;

	SU  T = 18 C = 8 N = color I = 7;
	SU  T = 59 C = 8 N = color I = 6;

	SU  T = 18 C = 9 N = color I = 7;
	SU  T = 59 C = 9 N = color I = 6;

	SU  T = 18 C = 10 N = color I = 7;
	SU  T = 59 C = 10 N = color I = 6;

	SU  T = 18 C = 11 N = color I = 7;
	SU  T = 59 C = 11 N = color I = 6;

	SU  T = 18 C = 12 N = color I = 7;
	SU  T = 59 C = 12 N = color I = 6;

	SU  T = 18 C = 13 N = color I = 7;
	SU  T = 59 C = 13 N = color I = 6;

	SU  T = 18 C = 14 N = color I = 7;
	SU  T = 59 C = 14 N = color I = 6;

	SU  T = 18 C = 15 N = color I = 7;
	SU  T = 59 C = 15 N = color I = 6;

	SU  T = 18 C = 16 N = color I = 7;
	SU  T = 59 C = 16 N = color I = 6;

	SU  T = 18 C = 17 N = color I = 7;
	SU  T = 59 C = 17 N = color I = 6;

	SU  T = 18 C = 18 N = color I = 7;
	SU  T = 59 C = 18 N = color I = 6;

	SU  T = 18 C = 19 N = color I = 7;
	SU  T = 59 C = 19 N = color I = 6;

	SU  T = 18 C = 20 N = color I = 7;
	SU  T = 59 C = 20 N = color I = 6;

	SU  T = 18 C = 21 N = color I = 7;
	SU  T = 59 C = 21 N = color I = 6;

	SU  T = 18 C = 22 N = color I = 7;
	SU  T = 59 C = 22 N = color I = 6;

	SU  T = 18 C = 23 N = color I = 7;
	SU  T = 59 C = 23 N = color I = 6;

	SU  T = 18 C = 24 N = color I = 7;
	SU  T = 59 C = 24 N = color I = 6;

	SU  T = 18 C = 25 N = color I = 7;
	SU  T = 59 C = 25 N = color I = 6;

	SU  T = 18 C = 26 N = color I = 7;
	SU  T = 59 C = 26 N = color I = 6;

	SU  T = 18 C = 27 N = color I = 7;
	SU  T = 59 C = 27 N = color I = 6;

	SU  T = 18 C = 28 N = color I = 7;
	SU  T = 59 C = 28 N = color I = 6;

	SU  T = 18 C = 29 N = color I = 7;
	SU  T = 59 C = 29 N = color I = 6;

	SU  T = 18 C = 30 N = color I = 7;
	SU  T = 59 C = 30 N = color I = 6;

	SU  T = 18 C = 31 N = color I = 7;
	SU  T = 59 C = 31 N = color I = 6;

	SU  T = 18 C = 32 N = color I = 7;
	SU  T = 59 C = 32 N = color I = 6;

	SU  T = 18 C = 33 N = color I = 7;
	SU  T = 59 C = 33 N = color I = 6;

	SU  T = 18 C = 34 N = color I = 7;
	SU  T = 59 C = 34 N = color I = 6;

	SU  T = 18 C = 35 N = color I = 7;
	SU  T = 59 C = 35 N = color I = 6;

	SU  T = 18 C = 36 N = color I = 7;
	SU  T = 59 C = 36 N = color I = 6;

	SU  T = 18 C = 37 N = color I = 7;
	SU  T = 59 C = 37 N = color I = 6;

	SU  T = 18 C = 38 N = color I = 7;
	SU  T = 59 C = 38 N = color I = 6;

	SU  T = 18 C = 39 N = color I = 7;
	SU  T = 59 C = 39 N = color I = 6;

	SU  T = 18 C = 40 N = color I = 7;
	SU  T = 59 C = 40 N = color I = 6;

	SU  T = 18 C = 41 N = color I = 7;
	SU  T = 59 C = 41 N = color I = 6;

	SU  T = 18 C = 42 N = color I = 7;
	SU  T = 59 C = 42 N = color I = 6;

	SU  T = 18 C = 43 N = color I = 7;
	SU  T = 59 C = 43 N = color I = 6;

	SU  T = 18 C = 44 N = color I = 7;
	SU  T = 59 C = 44 N = color I = 6;

	SU  T = 18 C = 45 N = color I = 7;
	SU  T = 59 C = 45 N = color I = 6;

	SU  T = 18 C = 46 N = color I = 7;
	SU  T = 59 C = 46 N = color I = 6;

	SU  T = 18 C = 47 N = color I = 7;
	SU  T = 59 C = 47 N = color I = 6;

	SU  T = 18 C = 48 N = color I = 7;
	SU  T = 59 C = 48 N = color I = 6;

	SU  T = 18 C = 49 N = color I = 7;
	SU  T = 59 C = 49 N = color I = 6;

	SU  T = 18 C = 50 N = color I = 7;
	SU  T = 59 C = 50 N = color I = 6;

	SU  T = 18 C = 51 N = color I = 7;
	SU  T = 59 C = 51 N = color I = 6;

	SU  T = 18 C = 52 N = color I = 7;
	SU  T = 59 C = 52 N = color I = 6;

	SU  T = 18 C = 53 N = color I = 7;
	SU  T = 59 C = 53 N = color I = 6;

	SU  T = 18 C = 54 N = color I = 7;
	SU  T = 59 C = 54 N = color I = 6;

	SU  T = 18 C = 55 N = color I = 7;
	SU  T = 59 C = 55 N = color I = 6;

	SU  T = 18 C = 56 N = color I = 7;
	SU  T = 59 C = 56 N = color I = 6;

	SU  T = 18 C = 57 N = color I = 7;
	SU  T = 59 C = 57 N = color I = 6;

	SU  T = 18 C = 58 N = color I = 7;
	SU  T = 59 C = 58 N = color I = 6;

	SU  T = 18 C = 59 N = color I = 7;
	SU  T = 59 C = 59 N = color I = 6;

	SU  T = 18 C = 60 N = color I = 7;
	SU  T = 59 C = 60 N = color I = 6;

	SU  T = 18 C = 61 N = color I = 7;
	SU  T = 59 C = 61 N = color I = 6;

	SU  T = 18 C = 62 N = color I = 7;
	SU  T = 59 C = 62 N = color I = 6;

	SU  T = 18 C = 63 N = color I = 7;
	SU  T = 59 C = 63 N = color I = 6;

	SU  T = 18 C = 64 N = color I = 7;
	SU  T = 59 C = 64 N = color I = 6;

	SU  T = 18 C = 65 N = color I = 7;
	SU  T = 59 C = 65 N = color I = 6;

	SU  T = 18 C = 66 N = color I = 7;
	SU  T = 59 C = 66 N = color I = 6;

	SU  T = 18 C = 67 N = color I = 7;
	SU  T = 59 C = 67 N = color I = 6;

	SU  T = 18 C = 68 N = color I = 7;
	SU  T = 59 C = 68 N = color I = 6;

	SU  T = 18 C = 69 N = color I = 7;
	SU  T = 59 C = 69 N = color I = 6;

	SU  T = 18 C = 70 N = color I = 7;
	SU  T = 59 C = 70 N = color I = 6;

	SU  T = 18 C = 71 N = color I = 7;
	SU  T = 59 C = 71 N = color I = 6;

	SU  T = 18 C = 72 N = color I = 7;
	SU  T = 59 C = 72 N = color I = 6;

	SU  T = 18 C = 73 N = color I = 7;
	SU  T = 59 C = 73 N = color I = 6;

	SU  T = 18 C = 74 N = color I = 7;
	SU  T = 59 C = 74 N = color I = 6;

	SU  T = 18 C = 75 N = color I = 7;
	SU  T = 59 C = 75 N = color I = 6;

	SU  T = 18 C = 76 N = color I = 7;
	SU  T = 59 C = 76 N = color I = 6;

	SU  T = 18 C = 77 N = color I = 7;
	SU  T = 59 C = 77 N = color I = 6;

	SU  T = 18 C = 78 N = color I = 7;
	SU  T = 59 C = 78 N = color I = 6;

	SU  T = 18 C = 79 N = color I = 7;
	SU  T = 59 C = 79 N = color I = 6;

	SU  T = 18 C = 80 N = color I = 7;
	SU  T = 59 C = 80 N = color I = 6;

	SU  T = 18 C = 81 N = color I = 7;
	SU  T = 59 C = 81 N = color I = 6;

	SU  T = 18 C = 82 N = color I = 7;
	SU  T = 59 C = 82 N = color I = 6;

	SU  T = 18 C = 83 N = color I = 7;
	SU  T = 59 C = 83 N = color I = 6;

	SU  T = 18 C = 84 N = color I = 7;
	SU  T = 59 C = 84 N = color I = 6;

	SU  T = 18 C = 85 N = color I = 7;
	SU  T = 59 C = 85 N = color I = 6;

	SU  T = 18 C = 86 N = color I = 7;
	SU  T = 59 C = 86 N = color I = 6;

	SU  T = 18 C = 87 N = color I = 7;
	SU  T = 59 C = 87 N = color I = 6;

	SU  T = 18 C = 88 N = color I = 7;
	SU  T = 59 C = 88 N = color I = 6;

	SU  T = 18 C = 89 N = color I = 7;
	SU  T = 59 C = 89 N = color I = 6;

	SU  T = 18 C = 90 N = color I = 7;
	SU  T = 59 C = 90 N = color I = 6;

	SU  T = 18 C = 91 N = color I = 7;
	SU  T = 59 C = 91 N = color I = 6;

	SU  T = 18 C = 92 N = color I = 7;
	SU  T = 59 C = 92 N = color I = 6;

	SU  T = 18 C = 93 N = color I = 7;
	SU  T = 59 C = 93 N = color I = 6;

	SU  T = 18 C = 94 N = color I = 7;
	SU  T = 59 C = 94 N = color I = 6;

	SU  T = 18 C = 95 N = color I = 7;
	SU  T = 59 C = 95 N = color I = 6;

	SU  T = 18 C = 96 N = color I = 7;
	SU  T = 59 C = 96 N = color I = 6;

	SU  T = 18 C = 97 N = color I = 7;
	SU  T = 59 C = 97 N = color I = 6;

	SU  T = 18 C = 98 N = color I = 7;
	SU  T = 59 C = 98 N = color I = 6;

	SU  T = 18 C = 99 N = color I = 7;
	SU  T = 59 C = 99 N = color I = 6;

	SU  T = 18 C = 100 N = color I = 7;
	SU  T = 59 C = 100 N = color I = 6;

	SU  T = 18 C = 101 N = color I = 7;
	SU  T = 59 C = 101 N = color I = 6;

	SU  T = 18 C = 102 N = color I = 7;
	SU  T = 59 C = 102 N = color I = 6;

	SU  T = 18 C = 103 N = color I = 7;
	SU  T = 59 C = 103 N = color I = 6;

	SU  T = 18 C = 104 N = color I = 7;
	SU  T = 59 C = 104 N = color I = 6;

	SU  T = 18 C = 105 N = color I = 7;
	SU  T = 59 C = 105 N = color I = 6;

	SU  T = 18 C = 106 N = color I = 7;
	SU  T = 59 C = 106 N = color I = 6;

	SU  T = 18 C = 107 N = color I = 7;
	SU  T = 59 C = 107 N = color I = 6;

	SU  T = 18 C = 108 N = color I = 7;
	SU  T = 59 C = 108 N = color I = 6;

	SU  T = 18 C = 109 N = color I = 7;
	SU  T = 59 C = 109 N = color I = 6;

	SU  T = 18 C = 110 N = color I = 7;
	SU  T = 59 C = 110 N = color I = 6;

	SU  T = 18 C = 111 N = color I = 7;
	SU  T = 59 C = 111 N = color I = 6;

	SU  T = 18 C = 112 N = color I = 7;
	SU  T = 59 C = 112 N = color I = 6;

	SU  T = 18 C = 113 N = color I = 7;
	SU  T = 59 C = 113 N = color I = 6;

	SU  T = 18 C = 114 N = color I = 7;
	SU  T = 59 C = 114 N = color I = 6;

	SU  T = 18 C = 115 N = color I = 7;
	SU  T = 59 C = 115 N = color I = 6;

	SU  T = 18 C = 116 N = color I = 7;
	SU  T = 59 C = 116 N = color I = 6;

	SU  T = 18 C = 117 N = color I = 7;
	SU  T = 59 C = 117 N = color I = 6;

	SU  T = 18 C = 118 N = color I = 7;
	SU  T = 59 C = 118 N = color I = 6;

	SU  T = 18 C = 119 N = color I = 7;
	SU  T = 59 C = 119 N = color I = 6;

	SU  T = 18 C = 120 N = color I = 7;
	SU  T = 59 C = 120 N = color I = 6;

	SU  T = 18 C = 121 N = color I = 7;
	SU  T = 59 C = 121 N = color I = 6;

	SU  T = 18 C = 122 N = color I = 7;
	SU  T = 59 C = 122 N = color I = 6;

	SU  T = 18 C = 123 N = color I = 7;
	SU  T = 59 C = 123 N = color I = 6;

	SU  T = 18 C = 124 N = color I = 7;
	SU  T = 59 C = 124 N = color I = 6;

	SU  T = 18 C = 125 N = color I = 7;
	SU  T = 59 C = 125 N = color I = 6;

	SU  T = 18 C = 126 N = color I = 7;
	SU  T = 59 C = 126 N = color I = 6;

	SU  T = 18 C = 127 N = color I = 7;
	SU  T = 59 C = 127 N = color I = 6;

	SU  T = 18 C = 128 N = color I = 7;
	SU  T = 59 C = 128 N = color I = 6;

	SU  T = 18 C = 129 N = color I = 7;
	SU  T = 59 C = 129 N = color I = 6;

	SU  T = 18 C = 130 N = color I = 7;
	SU  T = 59 C = 130 N = color I = 6;

	SU  T = 18 C = 131 N = color I = 7;
	SU  T = 59 C = 131 N = color I = 6;

	SU  T = 18 C = 132 N = color I = 7;
	SU  T = 59 C = 132 N = color I = 6;

	SU  T = 18 C = 133 N = color I = 7;
	SU  T = 59 C = 133 N = color I = 6;

	SU  T = 18 C = 134 N = color I = 7;
	SU  T = 59 C = 134 N = color I = 6;

	SU  T = 18 C = 135 N = color I = 7;
	SU  T = 59 C = 135 N = color I = 6;

	SU  T = 18 C = 136 N = color I = 7;
	SU  T = 59 C = 136 N = color I = 6;

	SU  T = 18 C = 137 N = color I = 7;
	SU  T = 59 C = 137 N = color I = 6;

	SU  T = 18 C = 138 N = color I = 7;
	SU  T = 59 C = 138 N = color I = 6;

	SU  T = 18 C = 139 N = color I = 7;
	SU  T = 59 C = 139 N = color I = 6;

	SU  T = 18 C = 140 N = color I = 7;
	SU  T = 59 C = 140 N = color I = 6;

	SU  T = 18 C = 141 N = color I = 7;
	SU  T = 59 C = 141 N = color I = 6;

	SU  T = 18 C = 142 N = color I = 7;
	SU  T = 59 C = 142 N = color I = 6;

	SU  T = 18 C = 143 N = color I = 7;
	SU  T = 59 C = 143 N = color I = 6;

	SU  T = 18 C = 144 N = color I = 7;
	SU  T = 59 C = 144 N = color I = 6;

	SU  T = 18 C = 145 N = color I = 7;
	SU  T = 59 C = 145 N = color I = 6;

	SU  T = 18 C = 146 N = color I = 7;
	SU  T = 59 C = 146 N = color I = 6;

	SU  T = 18 C = 147 N = color I = 7;
	SU  T = 59 C = 147 N = color I = 6;

	SU  T = 18 C = 148 N = color I = 7;
	SU  T = 59 C = 148 N = color I = 6;

	SU  T = 18 C = 149 N = color I = 7;
	SU  T = 59 C = 149 N = color I = 6;

	SU  T = 18 C = 150 N = color I = 7;
	SU  T = 59 C = 150 N = color I = 6;

	SU  T = 18 C = 151 N = color I = 7;
	SU  T = 59 C = 151 N = color I = 6;

	SU  T = 18 C = 152 N = color I = 7;
	SU  T = 59 C = 152 N = color I = 6;

	SU  T = 18 C = 153 N = color I = 7;
	SU  T = 59 C = 153 N = color I = 6;

	SU  T = 18 C = 154 N = color I = 7;
	SU  T = 59 C = 154 N = color I = 6;

	SU  T = 18 C = 155 N = color I = 7;
	SU  T = 59 C = 155 N = color I = 6;

	SU  T = 18 C = 156 N = color I = 7;
	SU  T = 59 C = 156 N = color I = 6;

	SU  T = 18 C = 157 N = color I = 7;
	SU  T = 59 C = 157 N = color I = 6;

	SU  T = 18 C = 158 N = color I = 7;
	SU  T = 59 C = 158 N = color I = 6;

	SU  T = 18 C = 159 N = color I = 7;
	SU  T = 59 C = 159 N = color I = 6;

	SU  T = 18 C = 160 N = color I = 7;
	SU  T = 59 C = 160 N = color I = 6;

	SU  T = 18 C = 161 N = color I = 7;
	SU  T = 59 C = 161 N = color I = 6;

	SU  T = 18 C = 162 N = color I = 7;
	SU  T = 59 C = 162 N = color I = 6;

	SU  T = 18 C = 163 N = color I = 7;
	SU  T = 59 C = 163 N = color I = 6;

	SU  T = 18 C = 164 N = color I = 7;
	SU  T = 59 C = 164 N = color I = 6;

	SU  T = 18 C = 165 N = color I = 7;
	SU  T = 59 C = 165 N = color I = 6;

	SU  T = 18 C = 166 N = color I = 7;
	SU  T = 59 C = 166 N = color I = 6;

	SU  T = 18 C = 167 N = color I = 7;
	SU  T = 59 C = 167 N = color I = 6;

	SU  T = 18 C = 168 N = color I = 7;
	SU  T = 59 C = 168 N = color I = 6;

	SU  T = 18 C = 169 N = color I = 7;
	SU  T = 59 C = 169 N = color I = 6;

	SU  T = 18 C = 170 N = color I = 7;
	SU  T = 59 C = 170 N = color I = 6;

	SU  T = 18 C = 171 N = color I = 7;
	SU  T = 59 C = 171 N = color I = 6;

	SU  T = 18 C = 172 N = color I = 7;
	SU  T = 59 C = 172 N = color I = 6;

	SU  T = 18 C = 173 N = color I = 7;
	SU  T = 59 C = 173 N = color I = 6;

	SU  T = 18 C = 174 N = color I = 7;
	SU  T = 59 C = 174 N = color I = 6;

	SU  T = 18 C = 175 N = color I = 7;
	SU  T = 59 C = 175 N = color I = 6;

	SU  T = 18 C = 176 N = color I = 7;
	SU  T = 59 C = 176 N = color I = 6;

	SU  T = 18 C = 177 N = color I = 7;
	SU  T = 59 C = 177 N = color I = 6;

	SU  T = 18 C = 178 N = color I = 7;
	SU  T = 59 C = 178 N = color I = 6;

	SU  T = 18 C = 179 N = color I = 7;
	SU  T = 59 C = 179 N = color I = 6;

	SU  T = 18 C = 180 N = color I = 7;
	SU  T = 59 C = 180 N = color I = 6;

	SU  T = 18 C = 181 N = color I = 7;
	SU  T = 59 C = 181 N = color I = 6;

	SU  T = 18 C = 182 N = color I = 7;
	SU  T = 59 C = 182 N = color I = 6;

	SU  T = 18 C = 183 N = color I = 7;
	SU  T = 59 C = 183 N = color I = 6;

	SU  T = 18 C = 184 N = color I = 7;
	SU  T = 59 C = 184 N = color I = 6;

	SU  T = 18 C = 185 N = color I = 7;
	SU  T = 59 C = 185 N = color I = 6;

	SU  T = 18 C = 186 N = color I = 7;
	SU  T = 59 C = 186 N = color I = 6;

	SU  T = 18 C = 187 N = color I = 7;
	SU  T = 59 C = 187 N = color I = 6;

	SU  T = 18 C = 188 N = color I = 7;
	SU  T = 59 C = 188 N = color I = 6;

	SU  T = 18 C = 189 N = color I = 7;
	SU  T = 59 C = 189 N = color I = 6;

	SU  T = 18 C = 190 N = color I = 7;
	SU  T = 59 C = 190 N = color I = 6;

	SU  T = 18 C = 191 N = color I = 7;
	SU  T = 59 C = 191 N = color I = 6;

	SU  T = 18 C = 192 N = color I = 7;
	SU  T = 59 C = 192 N = color I = 6;

	SU  T = 18 C = 193 N = color I = 7;
	SU  T = 59 C = 193 N = color I = 6;

	SU  T = 18 C = 194 N = color I = 7;
	SU  T = 59 C = 194 N = color I = 6;

	SU  T = 18 C = 195 N = color I = 7;
	SU  T = 59 C = 195 N = color I = 6;

	SU  T = 18 C = 196 N = color I = 7;
	SU  T = 59 C = 196 N = color I = 6;

	SU  T = 18 C = 197 N = color I = 7;
	SU  T = 59 C = 197 N = color I = 6;

	SU  T = 18 C = 198 N = color I = 7;
	SU  T = 59 C = 198 N = color I = 6;

	SU  T = 18 C = 199 N = color I = 7;
	SU  T = 59 C = 199 N = color I = 6;

	SU  T = 18 C = 200 N = color I = 7;
	SU  T = 59 C = 200 N = color I = 6;

	SU  T = 18 C = 201 N = color I = 7;
	SU  T = 59 C = 201 N = color I = 6;

	SU  T = 18 C = 202 N = color I = 7;
	SU  T = 59 C = 202 N = color I = 6;

	SU  T = 18 C = 203 N = color I = 7;
	SU  T = 59 C = 203 N = color I = 6;

	SU  T = 18 C = 204 N = color I = 7;
	SU  T = 59 C = 204 N = color I = 6;

	SU  T = 18 C = 205 N = color I = 7;
	SU  T = 59 C = 205 N = color I = 6;

	SU  T = 18 C = 206 N = color I = 7;
	SU  T = 59 C = 206 N = color I = 6;

	SU  T = 18 C = 207 N = color I = 7;
	SU  T = 59 C = 207 N = color I = 6;

	SU  T = 18 C = 208 N = color I = 7;
	SU  T = 59 C = 208 N = color I = 6;

	SU  T = 18 C = 209 N = color I = 7;
	SU  T = 59 C = 209 N = color I = 6;

	SU  T = 18 C = 210 N = color I = 7;
	SU  T = 59 C = 210 N = color I = 6;

	SU  T = 18 C = 211 N = color I = 7;
	SU  T = 59 C = 211 N = color I = 6;

	SU  T = 18 C = 212 N = color I = 7;
	SU  T = 59 C = 212 N = color I = 6;

	SU  T = 18 C = 213 N = color I = 7;
	SU  T = 59 C = 213 N = color I = 6;

	SU  T = 18 C = 214 N = color I = 7;
	SU  T = 59 C = 214 N = color I = 6;

	SU  T = 18 C = 215 N = color I = 7;
	SU  T = 59 C = 215 N = color I = 6;

	SU  T = 18 C = 216 N = color I = 7;
	SU  T = 59 C = 216 N = color I = 6;

	SU  T = 18 C = 217 N = color I = 7;
	SU  T = 59 C = 217 N = color I = 6;

	SU  T = 18 C = 218 N = color I = 7;
	SU  T = 59 C = 218 N = color I = 6;

	SU  T = 18 C = 219 N = color I = 7;
	SU  T = 59 C = 219 N = color I = 6;

	SU  T = 18 C = 220 N = color I = 7;
	SU  T = 59 C = 220 N = color I = 6;

	SU  T = 18 C = 221 N = color I = 7;
	SU  T = 59 C = 221 N = color I = 6;

	SU  T = 18 C = 222 N = color I = 7;
	SU  T = 59 C = 222 N = color I = 6;

	SU  T = 18 C = 223 N = color I = 7;
	SU  T = 59 C = 223 N = color I = 6;

	SU  T = 18 C = 224 N = color I = 7;
	SU  T = 59 C = 224 N = color I = 6;

	SU  T = 18 C = 225 N = color I = 7;
	SU  T = 59 C = 225 N = color I = 6;

	SU  T = 18 C = 226 N = color I = 7;
	SU  T = 59 C = 226 N = color I = 6;

	SU  T = 18 C = 227 N = color I = 7;
	SU  T = 59 C = 227 N = color I = 6;

	SU  T = 18 C = 228 N = color I = 7;
	SU  T = 59 C = 228 N = color I = 6;

	SU  T = 18 C = 229 N = color I = 7;
	SU  T = 59 C = 229 N = color I = 6;

	SU  T = 18 C = 230 N = color I = 7;
	SU  T = 59 C = 230 N = color I = 6;

	SU  T = 18 C = 231 N = color I = 7;
	SU  T = 59 C = 231 N = color I = 6;

	SU  T = 18 C = 232 N = color I = 7;
	SU  T = 59 C = 232 N = color I = 6;

	SU  T = 18 C = 233 N = color I = 7;
	SU  T = 59 C = 233 N = color I = 6;

	SU  T = 18 C = 234 N = color I = 7;
	SU  T = 59 C = 234 N = color I = 6;

	SU  T = 18 C = 235 N = color I = 7;
	SU  T = 59 C = 235 N = color I = 6;

	SU  T = 18 C = 236 N = color I = 7;
	SU  T = 59 C = 236 N = color I = 6;

	SU  T = 18 C = 237 N = color I = 7;
	SU  T = 59 C = 237 N = color I = 6;

	SU  T = 18 C = 238 N = color I = 7;
	SU  T = 59 C = 238 N = color I = 6;

	SU  T = 18 C = 239 N = color I = 7;
	SU  T = 59 C = 239 N = color I = 6;

	SU  T = 18 C = 240 N = color I = 7;
	SU  T = 59 C = 240 N = color I = 6;

	SU  T = 18 C = 241 N = color I = 7;
	SU  T = 59 C = 241 N = color I = 6;

	SU  T = 18 C = 242 N = color I = 7;
	SU  T = 59 C = 242 N = color I = 6;

	SU  T = 18 C = 243 N = color I = 7;
	SU  T = 59 C = 243 N = color I = 6;

	SU  T = 18 C = 244 N = color I = 7;
	SU  T = 59 C = 244 N = color I = 6;

	SU  T = 18 C = 245 N = color I = 7;
	SU  T = 59 C = 245 N = color I = 6;

	SU  T = 18 C = 246 N = color I = 7;
	SU  T = 59 C = 246 N = color I = 6;

	SU  T = 18 C = 247 N = color I = 7;
	SU  T = 59 C = 247 N = color I = 6;

	SU  T = 18 C = 248 N = color I = 7;
	SU  T = 59 C = 248 N = color I = 6;

	SU  T = 18 C = 249 N = color I = 7;
	SU  T = 59 C = 249 N = color I = 6;

	SU  T = 18 C = 250 N = color I = 7;
	SU  T = 59 C = 250 N = color I = 6;

	SU  T = 18 C = 251 N = color I = 7;
	SU  T = 59 C = 251 N = color I = 6;

	SU  T = 18 C = 252 N = color I = 7;
	SU  T = 59 C = 252 N = color I = 6;

	SU  T = 18 C = 253 N = color I = 7;
	SU  T = 59 C = 253 N = color I = 6;

	SU  T = 18 C = 254 N = color I = 7;
	SU  T = 59 C = 254 N = color I = 6;

	SU  T = 18 C = 255 N = color I = 7;
	SU  T = 59 C = 255 N = color I = 6;

	SU  T = 18 C = 256 N = color I = 7;
	SU  T = 59 C = 256 N = color I = 6;

	SU  T = 18 C = 257 N = color I = 7;
	SU  T = 59 C = 257 N = color I = 6;

	SU  T = 18 C = 258 N = color I = 7;
	SU  T = 59 C = 258 N = color I = 6;

	SU  T = 18 C = 259 N = color I = 7;
	SU  T = 59 C = 259 N = color I = 6;

	SU  T = 18 C = 260 N = color I = 7;
	SU  T = 59 C = 260 N = color I = 6;

	SU  T = 18 C = 261 N = color I = 7;
	SU  T = 59 C = 261 N = color I = 6;

	SU  T = 18 C = 262 N = color I = 7;
	SU  T = 59 C = 262 N = color I = 6;

	SU  T = 18 C = 263 N = color I = 7;
	SU  T = 59 C = 263 N = color I = 6;

	SU  T = 18 C = 264 N = color I = 7;
	SU  T = 59 C = 264 N = color I = 6;

	SU  T = 18 C = 265 N = color I = 7;
	SU  T = 59 C = 265 N = color I = 6;

	SU  T = 18 C = 266 N = color I = 7;
	SU  T = 59 C = 266 N = color I = 6;

	SU  T = 18 C = 267 N = color I = 7;
	SU  T = 59 C = 267 N = color I = 6;

	SU  T = 18 C = 268 N = color I = 7;
	SU  T = 59 C = 268 N = color I = 6;

	SU  T = 18 C = 269 N = color I = 7;
	SU  T = 59 C = 269 N = color I = 6;

	SU  T = 18 C = 270 N = color I = 7;
	SU  T = 59 C = 270 N = color I = 6;

	SU  T = 18 C = 271 N = color I = 7;
	SU  T = 59 C = 271 N = color I = 6;

	SU  T = 18 C = 272 N = color I = 7;
	SU  T = 59 C = 272 N = color I = 6;

	SU  T = 18 C = 273 N = color I = 7;
	SU  T = 59 C = 273 N = color I = 6;

	SU  T = 18 C = 274 N = color I = 7;
	SU  T = 59 C = 274 N = color I = 6;

	SU  T = 18 C = 275 N = color I = 7;
	SU  T = 59 C = 275 N = color I = 6;

	SU  T = 18 C = 276 N = color I = 7;
	SU  T = 59 C = 276 N = color I = 6;

	SU  T = 18 C = 277 N = color I = 7;
	SU  T = 59 C = 277 N = color I = 6;

	SU  T = 18 C = 278 N = color I = 7;
	SU  T = 59 C = 278 N = color I = 6;

	SU  T = 18 C = 279 N = color I = 7;
	SU  T = 59 C = 279 N = color I = 6;

	SU  T = 18 C = 280 N = color I = 7;
	SU  T = 59 C = 280 N = color I = 6;

	SU  T = 18 C = 281 N = color I = 7;
	SU  T = 59 C = 281 N = color I = 6;

	SU  T = 18 C = 282 N = color I = 7;
	SU  T = 59 C = 282 N = color I = 6;

	SU  T = 18 C = 283 N = color I = 7;
	SU  T = 59 C = 283 N = color I = 6;

	SU  T = 18 C = 284 N = color I = 7;
	SU  T = 59 C = 284 N = color I = 6;

	SU  T = 18 C = 285 N = color I = 7;
	SU  T = 59 C = 285 N = color I = 6;

	SU  T = 18 C = 286 N = color I = 7;
	SU  T = 59 C = 286 N = color I = 6;

	SU  T = 18 C = 287 N = color I = 7;
	SU  T = 59 C = 287 N = color I = 6;

	SU  T = 18 C = 288 N = color I = 7;
	SU  T = 59 C = 288 N = color I = 6;

	SU  T = 18 C = 289 N = color I = 7;
	SU  T = 59 C = 289 N = color I = 6;

	SU  T = 18 C = 290 N = color I = 7;
	SU  T = 59 C = 290 N = color I = 6;

	SU  T = 18 C = 291 N = color I = 7;
	SU  T = 59 C = 291 N = color I = 6;

	SU  T = 18 C = 292 N = color I = 7;
	SU  T = 59 C = 292 N = color I = 6;

	SU  T = 18 C = 293 N = color I = 7;
	SU  T = 59 C = 293 N = color I = 6;

	SU  T = 18 C = 294 N = color I = 7;
	SU  T = 59 C = 294 N = color I = 6;

	SU  T = 18 C = 295 N = color I = 7;
	SU  T = 59 C = 295 N = color I = 6;

	SU  T = 18 C = 296 N = color I = 7;
	SU  T = 59 C = 296 N = color I = 6;

	SU  T = 18 C = 297 N = color I = 7;
	SU  T = 59 C = 297 N = color I = 6;

	SU  T = 18 C = 298 N = color I = 7;
	SU  T = 59 C = 298 N = color I = 6;

	SU  T = 18 C = 299 N = color I = 7;
	SU  T = 59 C = 299 N = color I = 6;

	SU  T = 18 C = 300 N = color I = 7;
	SU  T = 59 C = 300 N = color I = 6;

	SU  T = 18 C = 301 N = color I = 7;
	SU  T = 59 C = 301 N = color I = 6;

	SU  T = 18 C = 302 N = color I = 7;
	SU  T = 59 C = 302 N = color I = 6;

	SU  T = 18 C = 303 N = color I = 7;
	SU  T = 59 C = 303 N = color I = 6;

	SU  T = 18 C = 304 N = color I = 7;
	SU  T = 59 C = 304 N = color I = 6;

	SU  T = 18 C = 305 N = color I = 7;
	SU  T = 59 C = 305 N = color I = 6;

	SU  T = 18 C = 306 N = color I = 7;
	SU  T = 59 C = 306 N = color I = 6;

	SU  T = 18 C = 307 N = color I = 7;
	SU  T = 59 C = 307 N = color I = 6;

	SU  T = 18 C = 308 N = color I = 7;
	SU  T = 59 C = 308 N = color I = 6;

	SU  T = 18 C = 309 N = color I = 7;
	SU  T = 59 C = 309 N = color I = 6;

	SU  T = 18 C = 310 N = color I = 7;
	SU  T = 59 C = 310 N = color I = 6;

	SU  T = 18 C = 311 N = color I = 7;
	SU  T = 59 C = 311 N = color I = 6;

	SU  T = 18 C = 312 N = color I = 7;
	SU  T = 59 C = 312 N = color I = 6;

	SU  T = 18 C = 313 N = color I = 7;
	SU  T = 59 C = 313 N = color I = 6;

	SU  T = 18 C = 314 N = color I = 7;
	SU  T = 59 C = 314 N = color I = 6;

	SU  T = 18 C = 315 N = color I = 7;
	SU  T = 59 C = 315 N = color I = 6;

	SU  T = 18 C = 316 N = color I = 7;
	SU  T = 59 C = 316 N = color I = 6;

	SU  T = 18 C = 317 N = color I = 7;
	SU  T = 59 C = 317 N = color I = 6;

	SU  T = 18 C = 318 N = color I = 7;
	SU  T = 59 C = 318 N = color I = 6;

	SU  T = 18 C = 319 N = color I = 7;
	SU  T = 59 C = 319 N = color I = 6;

	SU  T = 18 C = 320 N = color I = 7;
	SU  T = 59 C = 320 N = color I = 6;

	SU  T = 18 C = 321 N = color I = 7;
	SU  T = 59 C = 321 N = color I = 6;

	SU  T = 18 C = 322 N = color I = 7;
	SU  T = 59 C = 322 N = color I = 6;

	SU  T = 18 C = 323 N = color I = 7;
	SU  T = 59 C = 323 N = color I = 6;

	SU  T = 18 C = 324 N = color I = 7;
	SU  T = 59 C = 324 N = color I = 6;

	SU  T = 18 C = 325 N = color I = 7;
	SU  T = 59 C = 325 N = color I = 6;

	SU  T = 18 C = 326 N = color I = 7;
	SU  T = 59 C = 326 N = color I = 6;

	SU  T = 18 C = 327 N = color I = 7;
	SU  T = 59 C = 327 N = color I = 6;

	SU  T = 18 C = 328 N = color I = 7;
	SU  T = 59 C = 328 N = color I = 6;

	SU  T = 18 C = 329 N = color I = 7;
	SU  T = 59 C = 329 N = color I = 6;

	SU  T = 18 C = 330 N = color I = 7;
	SU  T = 59 C = 330 N = color I = 6;

	SU  T = 18 C = 331 N = color I = 7;
	SU  T = 59 C = 331 N = color I = 6;

	SU  T = 18 C = 332 N = color I = 7;
	SU  T = 59 C = 332 N = color I = 6;

	SU  T = 18 C = 333 N = color I = 7;
	SU  T = 59 C = 333 N = color I = 6;

	SU  T = 18 C = 334 N = color I = 7;
	SU  T = 59 C = 334 N = color I = 6;

	SU  T = 18 C = 335 N = color I = 7;
	SU  T = 59 C = 335 N = color I = 6;

	SU  T = 18 C = 336 N = color I = 7;
	SU  T = 59 C = 336 N = color I = 6;

	SU  T = 18 C = 337 N = color I = 7;
	SU  T = 59 C = 337 N = color I = 6;

	SU  T = 18 C = 338 N = color I = 7;
	SU  T = 59 C = 338 N = color I = 6;

	SU  T = 18 C = 339 N = color I = 7;
	SU  T = 59 C = 339 N = color I = 6;

	SU  T = 18 C = 340 N = color I = 7;
	SU  T = 59 C = 340 N = color I = 6;

	SU  T = 18 C = 341 N = color I = 7;
	SU  T = 59 C = 341 N = color I = 6;

	SU  T = 18 C = 342 N = color I = 7;
	SU  T = 59 C = 342 N = color I = 6;

	SU  T = 18 C = 343 N = color I = 7;
	SU  T = 59 C = 343 N = color I = 6;

	SU  T = 18 C = 344 N = color I = 7;
	SU  T = 59 C = 344 N = color I = 6;

	SU  T = 18 C = 345 N = color I = 7;
	SU  T = 59 C = 345 N = color I = 6;

	SU  T = 18 C = 346 N = color I = 7;
	SU  T = 59 C = 346 N = color I = 6;

	SU  T = 18 C = 347 N = color I = 7;
	SU  T = 59 C = 347 N = color I = 6;

	SU  T = 18 C = 348 N = color I = 7;
	SU  T = 59 C = 348 N = color I = 6;

	SU  T = 18 C = 349 N = color I = 7;
	SU  T = 59 C = 349 N = color I = 6;

	SU  T = 18 C = 350 N = color I = 7;
	SU  T = 59 C = 350 N = color I = 6;

	SU  T = 18 C = 351 N = color I = 7;
	SU  T = 59 C = 351 N = color I = 6;

	SU  T = 18 C = 352 N = color I = 7;
	SU  T = 59 C = 352 N = color I = 6;

	SU  T = 18 C = 353 N = color I = 7;
	SU  T = 59 C = 353 N = color I = 6;

	SU  T = 18 C = 354 N = color I = 7;
	SU  T = 59 C = 354 N = color I = 6;

	SU  T = 18 C = 355 N = color I = 7;
	SU  T = 59 C = 355 N = color I = 6;

	SU  T = 18 C = 356 N = color I = 7;
	SU  T = 59 C = 356 N = color I = 6;

	SU  T = 18 C = 357 N = color I = 7;
	SU  T = 59 C = 357 N = color I = 6;

	SU  T = 18 C = 358 N = color I = 7;
	SU  T = 59 C = 358 N = color I = 6;

	SU  T = 18 C = 359 N = color I = 7;
	SU  T = 59 C = 359 N = color I = 6;

	SU  T = 18 C = 360 N = color I = 7;
	SU  T = 59 C = 360 N = color I = 6;

	SU  T = 18 C = 361 N = color I = 7;
	SU  T = 59 C = 361 N = color I = 6;

	SU  T = 18 C = 362 N = color I = 7;
	SU  T = 59 C = 362 N = color I = 6;

	SU  T = 18 C = 363 N = color I = 7;
	SU  T = 59 C = 363 N = color I = 6;

	SU  T = 18 C = 364 N = color I = 7;
	SU  T = 59 C = 364 N = color I = 6;

	SU  T = 18 C = 365 N = color I = 7;
	SU  T = 59 C = 365 N = color I = 6;

	SU  T = 18 C = 366 N = color I = 7;
	SU  T = 59 C = 366 N = color I = 6;

	SU  T = 18 C = 367 N = color I = 7;
	SU  T = 59 C = 367 N = color I = 6;

	SU  T = 18 C = 368 N = color I = 7;
	SU  T = 59 C = 368 N = color I = 6;

	SU  T = 18 C = 369 N = color I = 7;
	SU  T = 59 C = 369 N = color I = 6;

	SU  T = 18 C = 370 N = color I = 7;
	SU  T = 59 C = 370 N = color I = 6;

	SU  T = 18 C = 371 N = color I = 7;
	SU  T = 59 C = 371 N = color I = 6;

	SU  T = 18 C = 372 N = color I = 7;
	SU  T = 59 C = 372 N = color I = 6;

	SU  T = 18 C = 373 N = color I = 7;
	SU  T = 59 C = 373 N = color I = 6;

	SU  T = 18 C = 374 N = color I = 7;
	SU  T = 59 C = 374 N = color I = 6;

	SU  T = 18 C = 375 N = color I = 7;
	SU  T = 59 C = 375 N = color I = 6;

	SU  T = 18 C = 376 N = color I = 7;
	SU  T = 59 C = 376 N = color I = 6;

	SU  T = 18 C = 377 N = color I = 7;
	SU  T = 59 C = 377 N = color I = 6;

	SU  T = 18 C = 378 N = color I = 7;
	SU  T = 59 C = 378 N = color I = 6;

	SU  T = 18 C = 379 N = color I = 7;
	SU  T = 59 C = 379 N = color I = 6;

	SU  T = 18 C = 380 N = color I = 7;
	SU  T = 59 C = 380 N = color I = 6;

	SU  T = 18 C = 381 N = color I = 7;
	SU  T = 59 C = 381 N = color I = 6;

	SU  T = 18 C = 382 N = color I = 7;
	SU  T = 59 C = 382 N = color I = 6;

	SU  T = 18 C = 383 N = color I = 7;
	SU  T = 59 C = 383 N = color I = 6;

	SU  T = 18 C = 384 N = color I = 7;
	SU  T = 59 C = 384 N = color I = 6;

	SU  T = 18 C = 385 N = color I = 7;
	SU  T = 59 C = 385 N = color I = 6;

	SU  T = 18 C = 386 N = color I = 7;
	SU  T = 59 C = 386 N = color I = 6;

	SU  T = 18 C = 387 N = color I = 7;
	SU  T = 59 C = 387 N = color I = 6;

	SU  T = 18 C = 388 N = color I = 7;
	SU  T = 59 C = 388 N = color I = 6;

	SU  T = 18 C = 389 N = color I = 7;
	SU  T = 59 C = 389 N = color I = 6;

	SU  T = 18 C = 390 N = color I = 7;
	SU  T = 59 C = 390 N = color I = 6;

	SU  T = 18 C = 391 N = color I = 7;
	SU  T = 59 C = 391 N = color I = 6;

	SU  T = 18 C = 392 N = color I = 7;
	SU  T = 59 C = 392 N = color I = 6;

	SU  T = 18 C = 393 N = color I = 7;
	SU  T = 59 C = 393 N = color I = 6;

	SU  T = 18 C = 394 N = color I = 7;
	SU  T = 59 C = 394 N = color I = 6;

	SU  T = 18 C = 395 N = color I = 7;
	SU  T = 59 C = 395 N = color I = 6;

	SU  T = 18 C = 396 N = color I = 7;
	SU  T = 59 C = 396 N = color I = 6;

	SU  T = 18 C = 397 N = color I = 7;
	SU  T = 59 C = 397 N = color I = 6;

	SU  T = 18 C = 398 N = color I = 7;
	SU  T = 59 C = 398 N = color I = 6;

	SU  T = 18 C = 399 N = color I = 7;
	SU  T = 59 C = 399 N = color I = 6;

	SU  T = 18 C = 400 N = color I = 7;
	SU  T = 59 C = 400 N = color I = 6;

	SU  T = 18 C = 401 N = color I = 7;
	SU  T = 59 C = 401 N = color I = 6;

	SU  T = 18 C = 402 N = color I = 7;
	SU  T = 59 C = 402 N = color I = 6;

	SU  T = 18 C = 403 N = color I = 7;
	SU  T = 59 C = 403 N = color I = 6;

	SU  T = 18 C = 404 N = color I = 7;
	SU  T = 59 C = 404 N = color I = 6;

	SU  T = 18 C = 405 N = color I = 7;
	SU  T = 59 C = 405 N = color I = 6;

	SU  T = 18 C = 406 N = color I = 7;
	SU  T = 59 C = 406 N = color I = 6;

	SU  T = 18 C = 407 N = color I = 7;
	SU  T = 59 C = 407 N = color I = 6;

	SU  T = 18 C = 408 N = color I = 7;
	SU  T = 59 C = 408 N = color I = 6;

	SU  T = 18 C = 409 N = color I = 7;
	SU  T = 59 C = 409 N = color I = 6;

	SU  T = 18 C = 410 N = color I = 7;
	SU  T = 59 C = 410 N = color I = 6;

	SU  T = 18 C = 411 N = color I = 7;
	SU  T = 59 C = 411 N = color I = 6;

	SU  T = 18 C = 412 N = color I = 7;
	SU  T = 59 C = 412 N = color I = 6;

	SU  T = 18 C = 413 N = color I = 7;
	SU  T = 59 C = 413 N = color I = 6;

	SU  T = 18 C = 414 N = color I = 7;
	SU  T = 59 C = 414 N = color I = 6;

	SU  T = 18 C = 415 N = color I = 7;
	SU  T = 59 C = 415 N = color I = 6;

	SU  T = 18 C = 416 N = color I = 7;
	SU  T = 59 C = 416 N = color I = 6;

	SU  T = 18 C = 417 N = color I = 7;
	SU  T = 59 C = 417 N = color I = 6;

	SU  T = 18 C = 418 N = color I = 7;
	SU  T = 59 C = 418 N = color I = 6;

	SU  T = 18 C = 419 N = color I = 7;
	SU  T = 59 C = 419 N = color I = 6;

	SU  T = 18 C = 420 N = color I = 7;
	SU  T = 59 C = 420 N = color I = 6;

	SU  T = 18 C = 421 N = color I = 7;
	SU  T = 59 C = 421 N = color I = 6;

	SU  T = 18 C = 422 N = color I = 7;
	SU  T = 59 C = 422 N = color I = 6;

	SU  T = 18 C = 423 N = color I = 7;
	SU  T = 59 C = 423 N = color I = 6;

	SU  T = 18 C = 424 N = color I = 7;
	SU  T = 59 C = 424 N = color I = 6;

	SU  T = 18 C = 425 N = color I = 7;
	SU  T = 59 C = 425 N = color I = 6;

	SU  T = 18 C = 426 N = color I = 7;
	SU  T = 59 C = 426 N = color I = 6;

	SU  T = 18 C = 427 N = color I = 7;
	SU  T = 59 C = 427 N = color I = 6;

	SU  T = 18 C = 428 N = color I = 7;
	SU  T = 59 C = 428 N = color I = 6;

	SU  T = 18 C = 429 N = color I = 7;
	SU  T = 59 C = 429 N = color I = 6;

	SU  T = 18 C = 430 N = color I = 7;
	SU  T = 59 C = 430 N = color I = 6;

	SU  T = 18 C = 431 N = color I = 7;
	SU  T = 59 C = 431 N = color I = 6;

	SU  T = 18 C = 432 N = color I = 7;
	SU  T = 59 C = 432 N = color I = 6;

	SU  T = 18 C = 433 N = color I = 7;
	SU  T = 59 C = 433 N = color I = 6;

	SU  T = 18 C = 434 N = color I = 7;
	SU  T = 59 C = 434 N = color I = 6;

	SU  T = 18 C = 435 N = color I = 7;
	SU  T = 59 C = 435 N = color I = 6;

	SU  T = 18 C = 436 N = color I = 7;
	SU  T = 59 C = 436 N = color I = 6;

	SU  T = 18 C = 437 N = color I = 7;
	SU  T = 59 C = 437 N = color I = 6;

	SU  T = 18 C = 438 N = color I = 7;
	SU  T = 59 C = 438 N = color I = 6;

	SU  T = 18 C = 439 N = color I = 7;
	SU  T = 59 C = 439 N = color I = 6;

	SU  T = 18 C = 440 N = color I = 7;
	SU  T = 59 C = 440 N = color I = 6;

	SU  T = 18 C = 441 N = color I = 7;
	SU  T = 59 C = 441 N = color I = 6;

	SU  T = 18 C = 442 N = color I = 7;
	SU  T = 59 C = 442 N = color I = 6;

	SU  T = 18 C = 443 N = color I = 7;
	SU  T = 59 C = 443 N = color I = 6;

	SU  T = 18 C = 444 N = color I = 7;
	SU  T = 59 C = 444 N = color I = 6;

	SU  T = 18 C = 445 N = color I = 7;
	SU  T = 59 C = 445 N = color I = 6;

	SU  T = 18 C = 446 N = color I = 7;
	SU  T = 59 C = 446 N = color I = 6;

	SU  T = 18 C = 447 N = color I = 7;
	SU  T = 59 C = 447 N = color I = 6;

	SU  T = 18 C = 448 N = color I = 7;
	SU  T = 59 C = 448 N = color I = 6;

	SU  T = 18 C = 449 N = color I = 7;
	SU  T = 59 C = 449 N = color I = 6;

	SU  T = 18 C = 450 N = color I = 7;
	SU  T = 59 C = 450 N = color I = 6;

	SU  T = 18 C = 451 N = color I = 7;
	SU  T = 59 C = 451 N = color I = 6;

	SU  T = 18 C = 452 N = color I = 7;
	SU  T = 59 C = 452 N = color I = 6;

	SU  T = 18 C = 453 N = color I = 7;
	SU  T = 59 C = 453 N = color I = 6;

	SU  T = 18 C = 454 N = color I = 7;
	SU  T = 59 C = 454 N = color I = 6;

	SU  T = 18 C = 455 N = color I = 7;
	SU  T = 59 C = 455 N = color I = 6;

	SU  T = 18 C = 456 N = color I = 7;
	SU  T = 59 C = 456 N = color I = 6;

	SU  T = 18 C = 457 N = color I = 7;
	SU  T = 59 C = 457 N = color I = 6;

	SU  T = 18 C = 458 N = color I = 7;
	SU  T = 59 C = 458 N = color I = 6;

	SU  T = 18 C = 459 N = color I = 7;
	SU  T = 59 C = 459 N = color I = 6;

	SU  T = 18 C = 460 N = color I = 7;
	SU  T = 59 C = 460 N = color I = 6;

	SU  T = 18 C = 461 N = color I = 7;
	SU  T = 59 C = 461 N = color I = 6;

	SU  T = 18 C = 462 N = color I = 7;
	SU  T = 59 C = 462 N = color I = 6;

	SU  T = 18 C = 463 N = color I = 7;
	SU  T = 59 C = 463 N = color I = 6;

	SU  T = 18 C = 464 N = color I = 7;
	SU  T = 59 C = 464 N = color I = 6;

	SU  T = 18 C = 465 N = color I = 7;
	SU  T = 59 C = 465 N = color I = 6;

	SU  T = 18 C = 466 N = color I = 7;
	SU  T = 59 C = 466 N = color I = 6;

	SU  T = 18 C = 467 N = color I = 7;
	SU  T = 59 C = 467 N = color I = 6;

	SU  T = 18 C = 468 N = color I = 7;
	SU  T = 59 C = 468 N = color I = 6;

	SU  T = 18 C = 469 N = color I = 7;
	SU  T = 59 C = 469 N = color I = 6;

	SU  T = 18 C = 470 N = color I = 7;
	SU  T = 59 C = 470 N = color I = 6;

	SU  T = 18 C = 471 N = color I = 7;
	SU  T = 59 C = 471 N = color I = 6;

	SU  T = 18 C = 472 N = color I = 7;
	SU  T = 59 C = 472 N = color I = 6;

	SU  T = 18 C = 473 N = color I = 7;
	SU  T = 59 C = 473 N = color I = 6;

	SU  T = 18 C = 474 N = color I = 7;
	SU  T = 59 C = 474 N = color I = 6;

	SU  T = 18 C = 475 N = color I = 7;
	SU  T = 59 C = 475 N = color I = 6;

	SU  T = 18 C = 476 N = color I = 7;
	SU  T = 59 C = 476 N = color I = 6;

	SU  T = 18 C = 477 N = color I = 7;
	SU  T = 59 C = 477 N = color I = 6;

	SU  T = 18 C = 478 N = color I = 7;
	SU  T = 59 C = 478 N = color I = 6;

	SU  T = 18 C = 479 N = color I = 7;
	SU  T = 59 C = 479 N = color I = 6;

	SU  T = 18 C = 480 N = color I = 7;
	SU  T = 59 C = 480 N = color I = 6;

	SU  T = 18 C = 481 N = color I = 7;
	SU  T = 59 C = 481 N = color I = 6;

	SU  T = 18 C = 482 N = color I = 7;
	SU  T = 59 C = 482 N = color I = 6;

	SU  T = 18 C = 483 N = color I = 7;
	SU  T = 59 C = 483 N = color I = 6;

	SU  T = 18 C = 484 N = color I = 7;
	SU  T = 59 C = 484 N = color I = 6;

	SU  T = 18 C = 485 N = color I = 7;
	SU  T = 59 C = 485 N = color I = 6;

	SU  T = 18 C = 486 N = color I = 7;
	SU  T = 59 C = 486 N = color I = 6;

	SU  T = 18 C = 487 N = color I = 7;
	SU  T = 59 C = 487 N = color I = 6;

	SU  T = 18 C = 488 N = color I = 7;
	SU  T = 59 C = 488 N = color I = 6;

	SU  T = 18 C = 489 N = color I = 7;
	SU  T = 59 C = 489 N = color I = 6;

	SU  T = 18 C = 490 N = color I = 7;
	SU  T = 59 C = 490 N = color I = 6;

	SU  T = 18 C = 491 N = color I = 7;
	SU  T = 59 C = 491 N = color I = 6;

	SU  T = 18 C = 492 N = color I = 7;
	SU  T = 59 C = 492 N = color I = 6;

	SU  T = 18 C = 493 N = color I = 7;
	SU  T = 59 C = 493 N = color I = 6;

	SU  T = 18 C = 494 N = color I = 7;
	SU  T = 59 C = 494 N = color I = 6;

	SU  T = 18 C = 495 N = color I = 7;
	SU  T = 59 C = 495 N = color I = 6;

	SU  T = 18 C = 496 N = color I = 7;
	SU  T = 59 C = 496 N = color I = 6;

	SU  T = 18 C = 497 N = color I = 7;
	SU  T = 59 C = 497 N = color I = 6;

	SU  T = 18 C = 498 N = color I = 7;
	SU  T = 59 C = 498 N = color I = 6;

	SU  T = 18 C = 499 N = color I = 7;
	SU  T = 59 C = 499 N = color I = 6;

	SU  T = 18 C = 500 N = color I = 7;
	SU  T = 59 C = 500 N = color I = 6;

	SU  T = 18 C = 501 N = color I = 7;
	SU  T = 59 C = 501 N = color I = 6;

	SU  T = 18 C = 502 N = color I = 7;
	SU  T = 59 C = 502 N = color I = 6;

	SU  T = 18 C = 503 N = color I = 7;
	SU  T = 59 C = 503 N = color I = 6;

	SU  T = 18 C = 504 N = color I = 7;
	SU  T = 59 C = 504 N = color I = 6;

	SU  T = 18 C = 505 N = color I = 7;
	SU  T = 59 C = 505 N = color I = 6;

	SU  T = 18 C = 506 N = color I = 7;
	SU  T = 59 C = 506 N = color I = 6;

	SU  T = 18 C = 507 N = color I = 7;
	SU  T = 59 C = 507 N = color I = 6;

	SU  T = 18 C = 508 N = color I = 7;
	SU  T = 59 C = 508 N = color I = 6;

	SU  T = 18 C = 509 N = color I = 7;
	SU  T = 59 C = 509 N = color I = 6;

	SU  T = 18 C = 510 N = color I = 7;
	SU  T = 59 C = 510 N = color I = 6;

	SU  T = 18 C = 511 N = color I = 7;
	SU  T = 59 C = 511 N = color I = 6;

	SU  T = 18 C = 512 N = color I = 7;
	SU  T = 59 C = 512 N = color I = 6;

	SU  T = 18 C = 513 N = color I = 7;
	SU  T = 59 C = 513 N = color I = 6;

	SU  T = 18 C = 514 N = color I = 7;
	SU  T = 59 C = 514 N = color I = 6;

	SU  T = 18 C = 515 N = color I = 7;
	SU  T = 59 C = 515 N = color I = 6;

	SU  T = 18 C = 516 N = color I = 7;
	SU  T = 59 C = 516 N = color I = 6;

	SU  T = 18 C = 517 N = color I = 7;
	SU  T = 59 C = 517 N = color I = 6;

	SU  T = 18 C = 518 N = color I = 7;
	SU  T = 59 C = 518 N = color I = 6;

	SU  T = 18 C = 519 N = color I = 7;
	SU  T = 59 C = 519 N = color I = 6;

	SU  T = 18 C = 520 N = color I = 7;
	SU  T = 59 C = 520 N = color I = 6;

	SU  T = 18 C = 521 N = color I = 7;
	SU  T = 59 C = 521 N = color I = 6;

	SU  T = 18 C = 522 N = color I = 7;
	SU  T = 59 C = 522 N = color I = 6;

	SU  T = 18 C = 523 N = color I = 7;
	SU  T = 59 C = 523 N = color I = 6;

	SU  T = 18 C = 524 N = color I = 7;
	SU  T = 59 C = 524 N = color I = 6;

	SU  T = 18 C = 525 N = color I = 7;
	SU  T = 59 C = 525 N = color I = 6;

	SU  T = 18 C = 526 N = color I = 7;
	SU  T = 59 C = 526 N = color I = 6;

	SU  T = 18 C = 527 N = color I = 7;
	SU  T = 59 C = 527 N = color I = 6;

	SU  T = 18 C = 528 N = color I = 7;
	SU  T = 59 C = 528 N = color I = 6;

	SU  T = 18 C = 529 N = color I = 7;
	SU  T = 59 C = 529 N = color I = 6;

	SU  T = 18 C = 530 N = color I = 7;
	SU  T = 59 C = 530 N = color I = 6;

	SU  T = 18 C = 531 N = color I = 7;
	SU  T = 59 C = 531 N = color I = 6;

	SU  T = 18 C = 532 N = color I = 7;
	SU  T = 59 C = 532 N = color I = 6;

	SU  T = 18 C = 533 N = color I = 7;
	SU  T = 59 C = 533 N = color I = 6;

	SU  T = 18 C = 534 N = color I = 7;
	SU  T = 59 C = 534 N = color I = 6;

	SU  T = 18 C = 535 N = color I = 7;
	SU  T = 59 C = 535 N = color I = 6;

	SU  T = 18 C = 536 N = color I = 7;
	SU  T = 59 C = 536 N = color I = 6;

	SU  T = 18 C = 537 N = color I = 7;
	SU  T = 59 C = 537 N = color I = 6;

	SU  T = 18 C = 538 N = color I = 7;
	SU  T = 59 C = 538 N = color I = 6;

	SU  T = 18 C = 539 N = color I = 7;
	SU  T = 59 C = 539 N = color I = 6;

	SU  T = 18 C = 540 N = color I = 7;
	SU  T = 59 C = 540 N = color I = 6;

	SU  T = 18 C = 541 N = color I = 7;
	SU  T = 59 C = 541 N = color I = 6;

	SU  T = 18 C = 542 N = color I = 7;
	SU  T = 59 C = 542 N = color I = 6;

	SU  T = 18 C = 543 N = color I = 7;
	SU  T = 59 C = 543 N = color I = 6;

	SU  T = 18 C = 544 N = color I = 7;
	SU  T = 59 C = 544 N = color I = 6;

	SU  T = 18 C = 545 N = color I = 7;
	SU  T = 59 C = 545 N = color I = 6;

	SU  T = 18 C = 546 N = color I = 7;
	SU  T = 59 C = 546 N = color I = 6;

	SU  T = 18 C = 547 N = color I = 7;
	SU  T = 59 C = 547 N = color I = 6;

	SU  T = 18 C = 548 N = color I = 7;
	SU  T = 59 C = 548 N = color I = 6;

	SU  T = 18 C = 549 N = color I = 7;
	SU  T = 59 C = 549 N = color I = 6;

	SU  T = 18 C = 550 N = color I = 7;
	SU  T = 59 C = 550 N = color I = 6;

	SU  T = 18 C = 551 N = color I = 7;
	SU  T = 59 C = 551 N = color I = 6;

	SU  T = 18 C = 552 N = color I = 7;
	SU  T = 59 C = 552 N = color I = 6;

	SU  T = 18 C = 553 N = color I = 7;
	SU  T = 59 C = 553 N = color I = 6;

	SU  T = 18 C = 554 N = color I = 7;
	SU  T = 59 C = 554 N = color I = 6;

	SU  T = 18 C = 555 N = color I = 7;
	SU  T = 59 C = 555 N = color I = 6;

	SU  T = 18 C = 556 N = color I = 7;
	SU  T = 59 C = 556 N = color I = 6;

	SU  T = 18 C = 557 N = color I = 7;
	SU  T = 59 C = 557 N = color I = 6;

	SU  T = 18 C = 558 N = color I = 7;
	SU  T = 59 C = 558 N = color I = 6;

	SU  T = 18 C = 559 N = color I = 7;
	SU  T = 59 C = 559 N = color I = 6;

	SU  T = 18 C = 560 N = color I = 7;
	SU  T = 59 C = 560 N = color I = 6;

	SU  T = 18 C = 561 N = color I = 7;
	SU  T = 59 C = 561 N = color I = 6;

	SU  T = 18 C = 562 N = color I = 7;
	SU  T = 59 C = 562 N = color I = 6;

	SU  T = 18 C = 563 N = color I = 7;
	SU  T = 59 C = 563 N = color I = 6;

	SU  T = 18 C = 564 N = color I = 7;
	SU  T = 59 C = 564 N = color I = 6;

	SU  T = 18 C = 565 N = color I = 7;
	SU  T = 59 C = 565 N = color I = 6;

	SU  T = 18 C = 566 N = color I = 7;
	SU  T = 59 C = 566 N = color I = 6;

	SU  T = 18 C = 567 N = color I = 7;
	SU  T = 59 C = 567 N = color I = 6;

	SU  T = 18 C = 568 N = color I = 7;
	SU  T = 59 C = 568 N = color I = 6;

	SU  T = 18 C = 569 N = color I = 7;
	SU  T = 59 C = 569 N = color I = 6;

	SU  T = 18 C = 570 N = color I = 7;
	SU  T = 59 C = 570 N = color I = 6;

	SU  T = 18 C = 571 N = color I = 7;
	SU  T = 59 C = 571 N = color I = 6;

	SU  T = 18 C = 572 N = color I = 7;
	SU  T = 59 C = 572 N = color I = 6;

	SU  T = 18 C = 573 N = color I = 7;
	SU  T = 59 C = 573 N = color I = 6;

	SU  T = 18 C = 574 N = color I = 7;
	SU  T = 59 C = 574 N = color I = 6;

	SU  T = 18 C = 575 N = color I = 7;
	SU  T = 59 C = 575 N = color I = 6;

	SU  T = 18 C = 576 N = color I = 7;
	SU  T = 59 C = 576 N = color I = 6;

	SU  T = 18 C = 577 N = color I = 7;
	SU  T = 59 C = 577 N = color I = 6;

	SU  T = 18 C = 578 N = color I = 7;
	SU  T = 59 C = 578 N = color I = 6;

	SU  T = 18 C = 579 N = color I = 7;
	SU  T = 59 C = 579 N = color I = 6;

	SU  T = 18 C = 580 N = color I = 7;
	SU  T = 59 C = 580 N = color I = 6;

	SU  T = 18 C = 581 N = color I = 7;
	SU  T = 59 C = 581 N = color I = 6;

	SU  T = 18 C = 582 N = color I = 7;
	SU  T = 59 C = 582 N = color I = 6;

	SU  T = 18 C = 583 N = color I = 7;
	SU  T = 59 C = 583 N = color I = 6;

	SU  T = 18 C = 584 N = color I = 7;
	SU  T = 59 C = 584 N = color I = 6;

	SU  T = 18 C = 585 N = color I = 7;
	SU  T = 59 C = 585 N = color I = 6;

	SU  T = 18 C = 586 N = color I = 7;
	SU  T = 59 C = 586 N = color I = 6;

	SU  T = 18 C = 587 N = color I = 7;
	SU  T = 59 C = 587 N = color I = 6;

	SU  T = 18 C = 588 N = color I = 7;
	SU  T = 59 C = 588 N = color I = 6;

	SU  T = 18 C = 589 N = color I = 7;
	SU  T = 59 C = 589 N = color I = 6;

	SU  T = 18 C = 590 N = color I = 7;
	SU  T = 59 C = 590 N = color I = 6;

	SU  T = 18 C = 591 N = color I = 7;
	SU  T = 59 C = 591 N = color I = 6;

	SU  T = 18 C = 592 N = color I = 7;
	SU  T = 59 C = 592 N = color I = 6;

	SU  T = 18 C = 593 N = color I = 7;
	SU  T = 59 C = 593 N = color I = 6;

	SU  T = 18 C = 594 N = color I = 7;
	SU  T = 59 C = 594 N = color I = 6;

	SU  T = 18 C = 595 N = color I = 7;
	SU  T = 59 C = 595 N = color I = 6;

	SU  T = 18 C = 596 N = color I = 7;
	SU  T = 59 C = 596 N = color I = 6;

	SU  T = 18 C = 597 N = color I = 7;
	SU  T = 59 C = 597 N = color I = 6;

	SU  T = 18 C = 598 N = color I = 7;
	SU  T = 59 C = 598 N = color I = 6;

	SU  T = 18 C = 599 N = color I = 7;
	SU  T = 59 C = 599 N = color I = 6;

	SU  T = 18 C = 600 N = color I = 7;
	SU  T = 59 C = 600 N = color I = 6;

	SU  T = 18 C = 601 N = color I = 7;
	SU  T = 59 C = 601 N = color I = 6;

	SU  T = 18 C = 602 N = color I = 7;
	SU  T = 59 C = 602 N = color I = 6;

	SU  T = 18 C = 603 N = color I = 7;
	SU  T = 59 C = 603 N = color I = 6;

	SU  T = 18 C = 604 N = color I = 7;
	SU  T = 59 C = 604 N = color I = 6;

	SU  T = 18 C = 605 N = color I = 7;
	SU  T = 59 C = 605 N = color I = 6;

	SU  T = 18 C = 606 N = color I = 7;
	SU  T = 59 C = 606 N = color I = 6;

	SU  T = 18 C = 607 N = color I = 7;
	SU  T = 59 C = 607 N = color I = 6;

	SU  T = 18 C = 608 N = color I = 7;
	SU  T = 59 C = 608 N = color I = 6;

	SU  T = 18 C = 609 N = color I = 7;
	SU  T = 59 C = 609 N = color I = 6;

	SU  T = 18 C = 610 N = color I = 7;
	SU  T = 59 C = 610 N = color I = 6;

	SU  T = 18 C = 611 N = color I = 7;
	SU  T = 59 C = 611 N = color I = 6;

	SU  T = 18 C = 612 N = color I = 7;
	SU  T = 59 C = 612 N = color I = 6;

	SU  T = 18 C = 613 N = color I = 7;
	SU  T = 59 C = 613 N = color I = 6;

	SU  T = 18 C = 614 N = color I = 7;
	SU  T = 59 C = 614 N = color I = 6;

	SU  T = 18 C = 615 N = color I = 7;
	SU  T = 59 C = 615 N = color I = 6;

	SU  T = 18 C = 616 N = color I = 7;
	SU  T = 59 C = 616 N = color I = 6;

	SU  T = 18 C = 617 N = color I = 7;
	SU  T = 59 C = 617 N = color I = 6;

	SU  T = 18 C = 618 N = color I = 7;
	SU  T = 59 C = 618 N = color I = 6;

	SU  T = 18 C = 619 N = color I = 7;
	SU  T = 59 C = 619 N = color I = 6;

	SU  T = 18 C = 620 N = color I = 7;
	SU  T = 59 C = 620 N = color I = 6;

	SU  T = 18 C = 621 N = color I = 7;
	SU  T = 59 C = 621 N = color I = 6;

	SU  T = 18 C = 622 N = color I = 7;
	SU  T = 59 C = 622 N = color I = 6;

	SU  T = 18 C = 623 N = color I = 7;
	SU  T = 59 C = 623 N = color I = 6;

	SU  T = 18 C = 624 N = color I = 7;
	SU  T = 59 C = 624 N = color I = 6;

	SU  T = 18 C = 625 N = color I = 7;
	SU  T = 59 C = 625 N = color I = 6;

	SU  T = 18 C = 626 N = color I = 7;
	SU  T = 59 C = 626 N = color I = 6;

	SU  T = 18 C = 627 N = color I = 7;
	SU  T = 59 C = 627 N = color I = 6;

	SU  T = 18 C = 628 N = color I = 7;
	SU  T = 59 C = 628 N = color I = 6;

	SU  T = 18 C = 629 N = color I = 7;
	SU  T = 59 C = 629 N = color I = 6;

	SU  T = 18 C = 630 N = color I = 7;
	SU  T = 59 C = 630 N = color I = 6;

	SU  T = 18 C = 631 N = color I = 7;
	SU  T = 59 C = 631 N = color I = 6;

	SU  T = 18 C = 632 N = color I = 7;
	SU  T = 59 C = 632 N = color I = 6;

	SU  T = 18 C = 633 N = color I = 7;
	SU  T = 59 C = 633 N = color I = 6;

	SU  T = 18 C = 634 N = color I = 7;
	SU  T = 59 C = 634 N = color I = 6;

	SU  T = 18 C = 635 N = color I = 7;
	SU  T = 59 C = 635 N = color I = 6;

	SU  T = 18 C = 636 N = color I = 7;
	SU  T = 59 C = 636 N = color I = 6;

	SU  T = 18 C = 637 N = color I = 7;
	SU  T = 59 C = 637 N = color I = 6;

	SU  T = 18 C = 638 N = color I = 7;
	SU  T = 59 C = 638 N = color I = 6;

	SU  T = 18 C = 639 N = color I = 7;
	SU  T = 59 C = 639 N = color I = 6;

	SU  T = 18 C = 640 N = color I = 7;
	SU  T = 59 C = 640 N = color I = 6;

	SU  T = 18 C = 641 N = color I = 7;
	SU  T = 59 C = 641 N = color I = 6;

	SU  T = 18 C = 642 N = color I = 7;
	SU  T = 59 C = 642 N = color I = 6;

	SU  T = 18 C = 643 N = color I = 7;
	SU  T = 59 C = 643 N = color I = 6;

	SU  T = 18 C = 644 N = color I = 7;
	SU  T = 59 C = 644 N = color I = 6;

	SU  T = 18 C = 645 N = color I = 7;
	SU  T = 59 C = 645 N = color I = 6;

	SU  T = 18 C = 646 N = color I = 7;
	SU  T = 59 C = 646 N = color I = 6;

	SU  T = 18 C = 647 N = color I = 7;
	SU  T = 59 C = 647 N = color I = 6;

	SU  T = 18 C = 648 N = color I = 7;
	SU  T = 59 C = 648 N = color I = 6;

	SU  T = 18 C = 649 N = color I = 7;
	SU  T = 59 C = 649 N = color I = 6;

	SU  T = 18 C = 650 N = color I = 7;
	SU  T = 59 C = 650 N = color I = 6;

	SU  T = 18 C = 651 N = color I = 7;
	SU  T = 59 C = 651 N = color I = 6;

	SU  T = 18 C = 652 N = color I = 7;
	SU  T = 59 C = 652 N = color I = 6;

	SU  T = 18 C = 653 N = color I = 7;
	SU  T = 59 C = 653 N = color I = 6;

	SU  T = 18 C = 654 N = color I = 7;
	SU  T = 59 C = 654 N = color I = 6;

	SU  T = 18 C = 655 N = color I = 7;
	SU  T = 59 C = 655 N = color I = 6;

	SU  T = 18 C = 656 N = color I = 7;
	SU  T = 59 C = 656 N = color I = 6;

	SU  T = 18 C = 657 N = color I = 7;
	SU  T = 59 C = 657 N = color I = 6;

	SU  T = 18 C = 658 N = color I = 7;
	SU  T = 59 C = 658 N = color I = 6;

	SU  T = 18 C = 659 N = color I = 7;
	SU  T = 59 C = 659 N = color I = 6;

	SU  T = 18 C = 660 N = color I = 7;
	SU  T = 59 C = 660 N = color I = 6;

	SU  T = 18 C = 661 N = color I = 7;
	SU  T = 59 C = 661 N = color I = 6;

	SU  T = 18 C = 662 N = color I = 7;
	SU  T = 59 C = 662 N = color I = 6;

	SU  T = 18 C = 663 N = color I = 7;
	SU  T = 59 C = 663 N = color I = 6;

	SU  T = 18 C = 664 N = color I = 7;
	SU  T = 59 C = 664 N = color I = 6;

	SU  T = 18 C = 665 N = color I = 7;
	SU  T = 59 C = 665 N = color I = 6;

	SU  T = 18 C = 666 N = color I = 7;
	SU  T = 59 C = 666 N = color I = 6;

	SU  T = 18 C = 667 N = color I = 7;
	SU  T = 59 C = 667 N = color I = 6;

	SU  T = 18 C = 668 N = color I = 7;
	SU  T = 59 C = 668 N = color I = 6;

	SU  T = 18 C = 669 N = color I = 7;
	SU  T = 59 C = 669 N = color I = 6;

	SU  T = 18 C = 670 N = color I = 7;
	SU  T = 59 C = 670 N = color I = 6;

	SU  T = 18 C = 671 N = color I = 7;
	SU  T = 59 C = 671 N = color I = 6;

	SU  T = 18 C = 672 N = color I = 7;
	SU  T = 59 C = 672 N = color I = 6;

	SU  T = 18 C = 673 N = color I = 7;
	SU  T = 59 C = 673 N = color I = 6;

	SU  T = 18 C = 674 N = color I = 7;
	SU  T = 59 C = 674 N = color I = 6;

	SU  T = 18 C = 675 N = color I = 7;
	SU  T = 59 C = 675 N = color I = 6;

	SU  T = 18 C = 676 N = color I = 7;
	SU  T = 59 C = 676 N = color I = 6;

	SU  T = 18 C = 677 N = color I = 7;
	SU  T = 59 C = 677 N = color I = 6;

	SU  T = 18 C = 678 N = color I = 7;
	SU  T = 59 C = 678 N = color I = 6;

	SU  T = 18 C = 679 N = color I = 7;
	SU  T = 59 C = 679 N = color I = 6;

	SU  T = 18 C = 680 N = color I = 7;
	SU  T = 59 C = 680 N = color I = 6;

	SU  T = 18 C = 681 N = color I = 7;
	SU  T = 59 C = 681 N = color I = 6;

	SU  T = 18 C = 682 N = color I = 7;
	SU  T = 59 C = 682 N = color I = 6;

	SU  T = 18 C = 683 N = color I = 7;
	SU  T = 59 C = 683 N = color I = 6;

	SU  T = 18 C = 684 N = color I = 7;
	SU  T = 59 C = 684 N = color I = 6;

	SU  T = 18 C = 685 N = color I = 7;
	SU  T = 59 C = 685 N = color I = 6;

	SU  T = 18 C = 686 N = color I = 7;
	SU  T = 59 C = 686 N = color I = 6;

	SU  T = 18 C = 687 N = color I = 7;
	SU  T = 59 C = 687 N = color I = 6;

	SU  T = 18 C = 688 N = color I = 7;
	SU  T = 59 C = 688 N = color I = 6;

	SU  T = 18 C = 689 N = color I = 7;
	SU  T = 59 C = 689 N = color I = 6;

	SU  T = 18 C = 690 N = color I = 7;
	SU  T = 59 C = 690 N = color I = 6;

	SU  T = 18 C = 691 N = color I = 7;
	SU  T = 59 C = 691 N = color I = 6;

	SU  T = 18 C = 692 N = color I = 7;
	SU  T = 59 C = 692 N = color I = 6;

	SU  T = 18 C = 693 N = color I = 7;
	SU  T = 59 C = 693 N = color I = 6;

	SU  T = 18 C = 694 N = color I = 7;
	SU  T = 59 C = 694 N = color I = 6;

	SU  T = 18 C = 695 N = color I = 7;
	SU  T = 59 C = 695 N = color I = 6;

	SU  T = 18 C = 696 N = color I = 7;
	SU  T = 59 C = 696 N = color I = 6;

	SU  T = 18 C = 697 N = color I = 7;
	SU  T = 59 C = 697 N = color I = 6;

	SU  T = 18 C = 698 N = color I = 7;
	SU  T = 59 C = 698 N = color I = 6;

	SU  T = 18 C = 699 N = color I = 7;
	SU  T = 59 C = 699 N = color I = 6;

	SU  T = 18 C = 700 N = color I = 7;
	SU  T = 59 C = 700 N = color I = 6;

	SU  T = 18 C = 701 N = color I = 7;
	SU  T = 59 C = 701 N = color I = 6;

	SU  T = 18 C = 702 N = color I = 7;
	SU  T = 59 C = 702 N = color I = 6;

	SU  T = 18 C = 703 N = color I = 7;
	SU  T = 59 C = 703 N = color I = 6;

	SU  T = 18 C = 704 N = color I = 7;
	SU  T = 59 C = 704 N = color I = 6;

	SU  T = 18 C = 705 N = color I = 7;
	SU  T = 59 C = 705 N = color I = 6;

	SU  T = 18 C = 706 N = color I = 7;
	SU  T = 59 C = 706 N = color I = 6;

	SU  T = 18 C = 707 N = color I = 7;
	SU  T = 59 C = 707 N = color I = 6;

	SU  T = 18 C = 708 N = color I = 7;
	SU  T = 59 C = 708 N = color I = 6;

	SU  T = 18 C = 709 N = color I = 7;
	SU  T = 59 C = 709 N = color I = 6;

	SU  T = 18 C = 710 N = color I = 7;
	SU  T = 59 C = 710 N = color I = 6;

	SU  T = 18 C = 711 N = color I = 7;
	SU  T = 59 C = 711 N = color I = 6;

	SU  T = 18 C = 712 N = color I = 7;
	SU  T = 59 C = 712 N = color I = 6;

	SU  T = 18 C = 713 N = color I = 7;
	SU  T = 59 C = 713 N = color I = 6;

	SU  T = 18 C = 714 N = color I = 7;
	SU  T = 59 C = 714 N = color I = 6;

	SU  T = 18 C = 715 N = color I = 7;
	SU  T = 59 C = 715 N = color I = 6;

	SU  T = 18 C = 716 N = color I = 7;
	SU  T = 59 C = 716 N = color I = 6;

	SU  T = 18 C = 717 N = color I = 7;
	SU  T = 59 C = 717 N = color I = 6;

	SU  T = 18 C = 718 N = color I = 7;
	SU  T = 59 C = 718 N = color I = 6;

	SU  T = 18 C = 719 N = color I = 7;
	SU  T = 59 C = 719 N = color I = 6;

	SU  T = 18 C = 720 N = color I = 7;
	SU  T = 59 C = 720 N = color I = 6;

	SU  T = 18 C = 721 N = color I = 7;
	SU  T = 59 C = 721 N = color I = 6;

	SU  T = 18 C = 722 N = color I = 7;
	SU  T = 59 C = 722 N = color I = 6;

	SU  T = 18 C = 723 N = color I = 7;
	SU  T = 59 C = 723 N = color I = 6;

	SU  T = 18 C = 724 N = color I = 7;
	SU  T = 59 C = 724 N = color I = 6;

	SU  T = 18 C = 725 N = color I = 7;
	SU  T = 59 C = 725 N = color I = 6;

	SU  T = 18 C = 726 N = color I = 7;
	SU  T = 59 C = 726 N = color I = 6;

	SU  T = 18 C = 727 N = color I = 7;
	SU  T = 59 C = 727 N = color I = 6;

	SU  T = 18 C = 728 N = color I = 7;
	SU  T = 59 C = 728 N = color I = 6;

	SU  T = 18 C = 729 N = color I = 7;
	SU  T = 59 C = 729 N = color I = 6;

	SU  T = 18 C = 730 N = color I = 7;
	SU  T = 59 C = 730 N = color I = 6;

	SU  T = 18 C = 731 N = color I = 7;
	SU  T = 59 C = 731 N = color I = 6;

	SU  T = 18 C = 732 N = color I = 7;
	SU  T = 59 C = 732 N = color I = 6;

	SU  T = 18 C = 733 N = color I = 7;
	SU  T = 59 C = 733 N = color I = 6;

	SU  T = 18 C = 734 N = color I = 7;
	SU  T = 59 C = 734 N = color I = 6;

	SU  T = 18 C = 735 N = color I = 7;
	SU  T = 59 C = 735 N = color I = 6;

	SU  T = 18 C = 736 N = color I = 7;
	SU  T = 59 C = 736 N = color I = 6;

	SU  T = 18 C = 737 N = color I = 7;
	SU  T = 59 C = 737 N = color I = 6;

	SU  T = 18 C = 738 N = color I = 7;
	SU  T = 59 C = 738 N = color I = 6;

	SU  T = 18 C = 739 N = color I = 7;
	SU  T = 59 C = 739 N = color I = 6;

	SU  T = 18 C = 740 N = color I = 7;
	SU  T = 59 C = 740 N = color I = 6;

	SU  T = 18 C = 741 N = color I = 7;
	SU  T = 59 C = 741 N = color I = 6;

	SU  T = 18 C = 742 N = color I = 7;
	SU  T = 59 C = 742 N = color I = 6;

	SU  T = 18 C = 743 N = color I = 7;
	SU  T = 59 C = 743 N = color I = 6;

	SU  T = 18 C = 744 N = color I = 7;
	SU  T = 59 C = 744 N = color I = 6;

	SU  T = 18 C = 745 N = color I = 7;
	SU  T = 59 C = 745 N = color I = 6;

	SU  T = 18 C = 746 N = color I = 7;
	SU  T = 59 C = 746 N = color I = 6;

	SU  T = 18 C = 747 N = color I = 7;
	SU  T = 59 C = 747 N = color I = 6;

	SU  T = 18 C = 748 N = color I = 7;
	SU  T = 59 C = 748 N = color I = 6;

	SU  T = 18 C = 749 N = color I = 7;
	SU  T = 59 C = 749 N = color I = 6;

	SU  T = 18 C = 750 N = color I = 7;
	SU  T = 59 C = 750 N = color I = 6;

	SU  T = 18 C = 751 N = color I = 7;
	SU  T = 59 C = 751 N = color I = 6;

	SU  T = 18 C = 752 N = color I = 7;
	SU  T = 59 C = 752 N = color I = 6;

	SU  T = 18 C = 753 N = color I = 7;
	SU  T = 59 C = 753 N = color I = 6;

	SU  T = 18 C = 754 N = color I = 7;
	SU  T = 59 C = 754 N = color I = 6;

	SU  T = 18 C = 755 N = color I = 7;
	SU  T = 59 C = 755 N = color I = 6;

	SU  T = 18 C = 756 N = color I = 7;
	SU  T = 59 C = 756 N = color I = 6;

	SU  T = 18 C = 757 N = color I = 7;
	SU  T = 59 C = 757 N = color I = 6;

	SU  T = 18 C = 758 N = color I = 7;
	SU  T = 59 C = 758 N = color I = 6;

	SU  T = 18 C = 759 N = color I = 7;
	SU  T = 59 C = 759 N = color I = 6;

	SU  T = 18 C = 760 N = color I = 7;
	SU  T = 59 C = 760 N = color I = 6;

	SU  T = 18 C = 761 N = color I = 7;
	SU  T = 59 C = 761 N = color I = 6;

	SU  T = 18 C = 762 N = color I = 7;
	SU  T = 59 C = 762 N = color I = 6;

	SU  T = 18 C = 763 N = color I = 7;
	SU  T = 59 C = 763 N = color I = 6;

	SU  T = 18 C = 764 N = color I = 7;
	SU  T = 59 C = 764 N = color I = 6;

	SU  T = 18 C = 765 N = color I = 7;
	SU  T = 59 C = 765 N = color I = 6;

	SU  T = 18 C = 766 N = color I = 7;
	SU  T = 59 C = 766 N = color I = 6;

	SU  T = 18 C = 767 N = color I = 7;
	SU  T = 59 C = 767 N = color I = 6;

	SU  T = 18 C = 768 N = color I = 7;
	SU  T = 59 C = 768 N = color I = 6;

	SU  T = 18 C = 769 N = color I = 7;
	SU  T = 59 C = 769 N = color I = 6;

	SU  T = 18 C = 770 N = color I = 7;
	SU  T = 59 C = 770 N = color I = 6;

	SU  T = 18 C = 771 N = color I = 7;
	SU  T = 59 C = 771 N = color I = 6;

	SU  T = 18 C = 772 N = color I = 7;
	SU  T = 59 C = 772 N = color I = 6;

	SU  T = 18 C = 773 N = color I = 7;
	SU  T = 59 C = 773 N = color I = 6;

	SU  T = 18 C = 774 N = color I = 7;
	SU  T = 59 C = 774 N = color I = 6;

	SU  T = 18 C = 775 N = color I = 7;
	SU  T = 59 C = 775 N = color I = 6;

	SU  T = 18 C = 776 N = color I = 7;
	SU  T = 59 C = 776 N = color I = 6;

	SU  T = 18 C = 777 N = color I = 7;
	SU  T = 59 C = 777 N = color I = 6;

	SU  T = 18 C = 778 N = color I = 7;
	SU  T = 59 C = 778 N = color I = 6;

	SU  T = 18 C = 779 N = color I = 7;
	SU  T = 59 C = 779 N = color I = 6;

	SU  T = 18 C = 780 N = color I = 7;
	SU  T = 59 C = 780 N = color I = 6;

	SU  T = 18 C = 781 N = color I = 7;
	SU  T = 59 C = 781 N = color I = 6;

	SU  T = 18 C = 782 N = color I = 7;
	SU  T = 59 C = 782 N = color I = 6;

	SU  T = 18 C = 783 N = color I = 7;
	SU  T = 59 C = 783 N = color I = 6;

	SU  T = 18 C = 784 N = color I = 7;
	SU  T = 59 C = 784 N = color I = 6;

	SU  T = 18 C = 785 N = color I = 7;
	SU  T = 59 C = 785 N = color I = 6;

	SU  T = 18 C = 786 N = color I = 7;
	SU  T = 59 C = 786 N = color I = 6;

	SU  T = 18 C = 787 N = color I = 7;
	SU  T = 59 C = 787 N = color I = 6;

	SU  T = 18 C = 788 N = color I = 7;
	SU  T = 59 C = 788 N = color I = 6;

	SU  T = 18 C = 789 N = color I = 7;
	SU  T = 59 C = 789 N = color I = 6;

	SU  T = 18 C = 790 N = color I = 7;
	SU  T = 59 C = 790 N = color I = 6;

	SU  T = 18 C = 791 N = color I = 7;
	SU  T = 59 C = 791 N = color I = 6;

	SU  T = 18 C = 792 N = color I = 7;
	SU  T = 59 C = 792 N = color I = 6;

	SU  T = 18 C = 793 N = color I = 7;
	SU  T = 59 C = 793 N = color I = 6;

	SU  T = 18 C = 794 N = color I = 7;
	SU  T = 59 C = 794 N = color I = 6;

	SU  T = 18 C = 795 N = color I = 7;
	SU  T = 59 C = 795 N = color I = 6;

	SU  T = 18 C = 796 N = color I = 7;
	SU  T = 59 C = 796 N = color I = 6;

	SU  T = 18 C = 797 N = color I = 7;
	SU  T = 59 C = 797 N = color I = 6;

	SU  T = 18 C = 798 N = color I = 7;
	SU  T = 59 C = 798 N = color I = 6;

	SU  T = 18 C = 799 N = color I = 7;
	SU  T = 59 C = 799 N = color I = 6;

	SU  T = 18 C = 800 N = color I = 7;
	SU  T = 59 C = 800 N = color I = 6;

	SU  T = 18 C = 801 N = color I = 7;
	SU  T = 59 C = 801 N = color I = 6;

	SU  T = 18 C = 802 N = color I = 7;
	SU  T = 59 C = 802 N = color I = 6;

	SU  T = 18 C = 803 N = color I = 7;
	SU  T = 59 C = 803 N = color I = 6;

	SU  T = 18 C = 804 N = color I = 7;
	SU  T = 59 C = 804 N = color I = 6;

	SU  T = 18 C = 805 N = color I = 7;
	SU  T = 59 C = 805 N = color I = 6;

	SU  T = 18 C = 806 N = color I = 7;
	SU  T = 59 C = 806 N = color I = 6;

	SU  T = 18 C = 807 N = color I = 7;
	SU  T = 59 C = 807 N = color I = 6;

	SU  T = 18 C = 808 N = color I = 7;
	SU  T = 59 C = 808 N = color I = 6;

	SU  T = 18 C = 809 N = color I = 7;
	SU  T = 59 C = 809 N = color I = 6;

	SU  T = 18 C = 810 N = color I = 7;
	SU  T = 59 C = 810 N = color I = 6;

	SU  T = 18 C = 811 N = color I = 7;
	SU  T = 59 C = 811 N = color I = 6;

	SU  T = 18 C = 812 N = color I = 7;
	SU  T = 59 C = 812 N = color I = 6;

	SU  T = 18 C = 813 N = color I = 7;
	SU  T = 59 C = 813 N = color I = 6;

	SU  T = 18 C = 814 N = color I = 7;
	SU  T = 59 C = 814 N = color I = 6;

	SU  T = 18 C = 815 N = color I = 7;
	SU  T = 59 C = 815 N = color I = 6;

	SU  T = 18 C = 816 N = color I = 7;
	SU  T = 59 C = 816 N = color I = 6;

	SU  T = 18 C = 817 N = color I = 7;
	SU  T = 59 C = 817 N = color I = 6;

	SU  T = 18 C = 818 N = color I = 7;
	SU  T = 59 C = 818 N = color I = 6;

	SU  T = 18 C = 819 N = color I = 7;
	SU  T = 59 C = 819 N = color I = 6;

	SU  T = 18 C = 820 N = color I = 7;
	SU  T = 59 C = 820 N = color I = 6;

	SU  T = 18 C = 821 N = color I = 7;
	SU  T = 59 C = 821 N = color I = 6;

	SU  T = 18 C = 822 N = color I = 7;
	SU  T = 59 C = 822 N = color I = 6;

	SU  T = 18 C = 823 N = color I = 7;
	SU  T = 59 C = 823 N = color I = 6;

	SU  T = 18 C = 824 N = color I = 7;
	SU  T = 59 C = 824 N = color I = 6;

	SU  T = 18 C = 825 N = color I = 7;
	SU  T = 59 C = 825 N = color I = 6;

	SU  T = 18 C = 826 N = color I = 7;
	SU  T = 59 C = 826 N = color I = 6;

	SU  T = 18 C = 827 N = color I = 7;
	SU  T = 59 C = 827 N = color I = 6;

	SU  T = 18 C = 828 N = color I = 7;
	SU  T = 59 C = 828 N = color I = 6;

	SU  T = 18 C = 829 N = color I = 7;
	SU  T = 59 C = 829 N = color I = 6;

	SU  T = 18 C = 830 N = color I = 7;
	SU  T = 59 C = 830 N = color I = 6;

	SU  T = 18 C = 831 N = color I = 7;
	SU  T = 59 C = 831 N = color I = 6;

	SU  T = 18 C = 832 N = color I = 7;
	SU  T = 59 C = 832 N = color I = 6;

	SU  T = 18 C = 833 N = color I = 7;
	SU  T = 59 C = 833 N = color I = 6;

	SU  T = 18 C = 834 N = color I = 7;
	SU  T = 59 C = 834 N = color I = 6;

	SU  T = 18 C = 835 N = color I = 7;
	SU  T = 59 C = 835 N = color I = 6;

	SU  T = 18 C = 836 N = color I = 7;
	SU  T = 59 C = 836 N = color I = 6;

	SU  T = 18 C = 837 N = color I = 7;
	SU  T = 59 C = 837 N = color I = 6;

	SU  T = 18 C = 838 N = color I = 7;
	SU  T = 59 C = 838 N = color I = 6;

	SU  T = 18 C = 839 N = color I = 7;
	SU  T = 59 C = 839 N = color I = 6;

	SU  T = 18 C = 840 N = color I = 7;
	SU  T = 59 C = 840 N = color I = 6;

	SU  T = 18 C = 841 N = color I = 7;
	SU  T = 59 C = 841 N = color I = 6;

	SU  T = 18 C = 842 N = color I = 7;
	SU  T = 59 C = 842 N = color I = 6;

	SU  T = 18 C = 843 N = color I = 7;
	SU  T = 59 C = 843 N = color I = 6;

	SU  T = 18 C = 844 N = color I = 7;
	SU  T = 59 C = 844 N = color I = 6;

	SU  T = 18 C = 845 N = color I = 7;
	SU  T = 59 C = 845 N = color I = 6;

	SU  T = 18 C = 846 N = color I = 7;
	SU  T = 59 C = 846 N = color I = 6;

	SU  T = 18 C = 847 N = color I = 7;
	SU  T = 59 C = 847 N = color I = 6;

	SU  T = 18 C = 848 N = color I = 7;
	SU  T = 59 C = 848 N = color I = 6;

	SU  T = 18 C = 849 N = color I = 7;
	SU  T = 59 C = 849 N = color I = 6;

	SU  T = 18 C = 850 N = color I = 7;
	SU  T = 59 C = 850 N = color I = 6;

	SU  T = 18 C = 851 N = color I = 7;
	SU  T = 59 C = 851 N = color I = 6;

	SU  T = 18 C = 852 N = color I = 7;
	SU  T = 59 C = 852 N = color I = 6;

	SU  T = 18 C = 853 N = color I = 7;
	SU  T = 59 C = 853 N = color I = 6;

	SU  T = 18 C = 854 N = color I = 7;
	SU  T = 59 C = 854 N = color I = 6;

	SU  T = 18 C = 855 N = color I = 7;
	SU  T = 59 C = 855 N = color I = 6;

	SU  T = 18 C = 856 N = color I = 7;
	SU  T = 59 C = 856 N = color I = 6;

	SU  T = 18 C = 857 N = color I = 7;
	SU  T = 59 C = 857 N = color I = 6;

	SU  T = 18 C = 858 N = color I = 7;
	SU  T = 59 C = 858 N = color I = 6;

	SU  T = 18 C = 859 N = color I = 7;
	SU  T = 59 C = 859 N = color I = 6;

	SU  T = 18 C = 860 N = color I = 7;
	SU  T = 59 C = 860 N = color I = 6;

	SU  T = 18 C = 861 N = color I = 7;
	SU  T = 59 C = 861 N = color I = 6;

	SU  T = 18 C = 862 N = color I = 7;
	SU  T = 59 C = 862 N = color I = 6;

	SU  T = 18 C = 863 N = color I = 7;
	SU  T = 59 C = 863 N = color I = 6;

	SU  T = 18 C = 864 N = color I = 7;
	SU  T = 59 C = 864 N = color I = 6;

	SU  T = 18 C = 865 N = color I = 7;
	SU  T = 59 C = 865 N = color I = 6;

	SU  T = 18 C = 866 N = color I = 7;
	SU  T = 59 C = 866 N = color I = 6;

	SU  T = 18 C = 867 N = color I = 7;
	SU  T = 59 C = 867 N = color I = 6;

	SU  T = 18 C = 868 N = color I = 7;
	SU  T = 59 C = 868 N = color I = 6;

	SU  T = 18 C = 869 N = color I = 7;
	SU  T = 59 C = 869 N = color I = 6;

	SU  T = 18 C = 870 N = color I = 7;
	SU  T = 59 C = 870 N = color I = 6;

	SU  T = 18 C = 871 N = color I = 7;
	SU  T = 59 C = 871 N = color I = 6;

	SU  T = 18 C = 872 N = color I = 7;
	SU  T = 59 C = 872 N = color I = 6;

	SU  T = 18 C = 873 N = color I = 7;
	SU  T = 59 C = 873 N = color I = 6;

	SU  T = 18 C = 874 N = color I = 7;
	SU  T = 59 C = 874 N = color I = 6;

	SU  T = 18 C = 875 N = color I = 7;
	SU  T = 59 C = 875 N = color I = 6;

	SU  T = 18 C = 876 N = color I = 7;
	SU  T = 59 C = 876 N = color I = 6;

	SU  T = 18 C = 877 N = color I = 7;
	SU  T = 59 C = 877 N = color I = 6;

	SU  T = 18 C = 878 N = color I = 7;
	SU  T = 59 C = 878 N = color I = 6;

	SU  T = 18 C = 879 N = color I = 7;
	SU  T = 59 C = 879 N = color I = 6;

	SU  T = 18 C = 880 N = color I = 7;
	SU  T = 59 C = 880 N = color I = 6;

	SU  T = 18 C = 881 N = color I = 7;
	SU  T = 59 C = 881 N = color I = 6;

	SU  T = 18 C = 882 N = color I = 7;
	SU  T = 59 C = 882 N = color I = 6;

	SU  T = 18 C = 883 N = color I = 7;
	SU  T = 59 C = 883 N = color I = 6;

	SU  T = 18 C = 884 N = color I = 7;
	SU  T = 59 C = 884 N = color I = 6;

	SU  T = 18 C = 885 N = color I = 7;
	SU  T = 59 C = 885 N = color I = 6;

	SU  T = 18 C = 886 N = color I = 7;
	SU  T = 59 C = 886 N = color I = 6;

	SU  T = 18 C = 887 N = color I = 7;
	SU  T = 59 C = 887 N = color I = 6;

	SU  T = 18 C = 888 N = color I = 7;
	SU  T = 59 C = 888 N = color I = 6;

	SU  T = 18 C = 889 N = color I = 7;
	SU  T = 59 C = 889 N = color I = 6;

	SU  T = 18 C = 890 N = color I = 7;
	SU  T = 59 C = 890 N = color I = 6;

	SU  T = 18 C = 891 N = color I = 7;
	SU  T = 59 C = 891 N = color I = 6;

	SU  T = 18 C = 892 N = color I = 7;
	SU  T = 59 C = 892 N = color I = 6;

	SU  T = 18 C = 893 N = color I = 7;
	SU  T = 59 C = 893 N = color I = 6;

	SU  T = 18 C = 894 N = color I = 7;
	SU  T = 59 C = 894 N = color I = 6;

	SU  T = 18 C = 895 N = color I = 7;
	SU  T = 59 C = 895 N = color I = 6;

	SU  T = 18 C = 896 N = color I = 7;
	SU  T = 59 C = 896 N = color I = 6;

	SU  T = 18 C = 897 N = color I = 7;
	SU  T = 59 C = 897 N = color I = 6;

	SU  T = 18 C = 898 N = color I = 7;
	SU  T = 59 C = 898 N = color I = 6;

	SU  T = 18 C = 899 N = color I = 7;
	SU  T = 59 C = 899 N = color I = 6;

	SU  T = 18 C = 900 N = color I = 7;
	SU  T = 59 C = 900 N = color I = 6;

	SU  T = 18 C = 901 N = color I = 7;
	SU  T = 59 C = 901 N = color I = 6;

	SU  T = 18 C = 902 N = color I = 7;
	SU  T = 59 C = 902 N = color I = 6;

	SU  T = 18 C = 903 N = color I = 7;
	SU  T = 59 C = 903 N = color I = 6;

	SU  T = 18 C = 904 N = color I = 7;
	SU  T = 59 C = 904 N = color I = 6;

	SU  T = 18 C = 905 N = color I = 7;
	SU  T = 59 C = 905 N = color I = 6;

	SU  T = 18 C = 906 N = color I = 7;
	SU  T = 59 C = 906 N = color I = 6;

	SU  T = 18 C = 907 N = color I = 7;
	SU  T = 59 C = 907 N = color I = 6;

	SU  T = 18 C = 908 N = color I = 7;
	SU  T = 59 C = 908 N = color I = 6;

	SU  T = 18 C = 909 N = color I = 7;
	SU  T = 59 C = 909 N = color I = 6;

	SU  T = 18 C = 910 N = color I = 7;
	SU  T = 59 C = 910 N = color I = 6;

	SU  T = 18 C = 911 N = color I = 7;
	SU  T = 59 C = 911 N = color I = 6;

	SU  T = 18 C = 912 N = color I = 7;
	SU  T = 59 C = 912 N = color I = 6;

	SU  T = 18 C = 913 N = color I = 7;
	SU  T = 59 C = 913 N = color I = 6;

	SU  T = 18 C = 914 N = color I = 7;
	SU  T = 59 C = 914 N = color I = 6;

	SU  T = 18 C = 915 N = color I = 7;
	SU  T = 59 C = 915 N = color I = 6;

	SU  T = 18 C = 916 N = color I = 7;
	SU  T = 59 C = 916 N = color I = 6;

	SU  T = 18 C = 917 N = color I = 7;
	SU  T = 59 C = 917 N = color I = 6;

	SU  T = 18 C = 918 N = color I = 7;
	SU  T = 59 C = 918 N = color I = 6;

	SU  T = 18 C = 919 N = color I = 7;
	SU  T = 59 C = 919 N = color I = 6;

	SU  T = 18 C = 920 N = color I = 7;
	SU  T = 59 C = 920 N = color I = 6;

	SU  T = 18 C = 921 N = color I = 7;
	SU  T = 59 C = 921 N = color I = 6;

	SU  T = 18 C = 922 N = color I = 7;
	SU  T = 59 C = 922 N = color I = 6;

	SU  T = 18 C = 923 N = color I = 7;
	SU  T = 59 C = 923 N = color I = 6;

	SU  T = 18 C = 924 N = color I = 7;
	SU  T = 59 C = 924 N = color I = 6;

	SU  T = 18 C = 925 N = color I = 7;
	SU  T = 59 C = 925 N = color I = 6;

	SU  T = 18 C = 926 N = color I = 7;
	SU  T = 59 C = 926 N = color I = 6;

	SU  T = 18 C = 927 N = color I = 7;
	SU  T = 59 C = 927 N = color I = 6;

	SU  T = 18 C = 928 N = color I = 7;
	SU  T = 59 C = 928 N = color I = 6;

	SU  T = 18 C = 929 N = color I = 7;
	SU  T = 59 C = 929 N = color I = 6;

	SU  T = 18 C = 930 N = color I = 7;
	SU  T = 59 C = 930 N = color I = 6;

	SU  T = 18 C = 931 N = color I = 7;
	SU  T = 59 C = 931 N = color I = 6;

	SU  T = 18 C = 932 N = color I = 7;
	SU  T = 59 C = 932 N = color I = 6;

	SU  T = 18 C = 933 N = color I = 7;
	SU  T = 59 C = 933 N = color I = 6;

	SU  T = 18 C = 934 N = color I = 7;
	SU  T = 59 C = 934 N = color I = 6;

	SU  T = 18 C = 935 N = color I = 7;
	SU  T = 59 C = 935 N = color I = 6;

	SU  T = 18 C = 936 N = color I = 7;
	SU  T = 59 C = 936 N = color I = 6;

	SU  T = 18 C = 937 N = color I = 7;
	SU  T = 59 C = 937 N = color I = 6;

	SU  T = 18 C = 938 N = color I = 7;
	SU  T = 59 C = 938 N = color I = 6;

	SU  T = 18 C = 939 N = color I = 7;
	SU  T = 59 C = 939 N = color I = 6;

	SU  T = 18 C = 940 N = color I = 7;
	SU  T = 59 C = 940 N = color I = 6;

	SU  T = 18 C = 941 N = color I = 7;
	SU  T = 59 C = 941 N = color I = 6;

	SU  T = 18 C = 942 N = color I = 7;
	SU  T = 59 C = 942 N = color I = 6;

	SU  T = 18 C = 943 N = color I = 7;
	SU  T = 59 C = 943 N = color I = 6;

	SU  T = 18 C = 944 N = color I = 7;
	SU  T = 59 C = 944 N = color I = 6;

	SU  T = 18 C = 945 N = color I = 7;
	SU  T = 59 C = 945 N = color I = 6;

	SU  T = 18 C = 946 N = color I = 7;
	SU  T = 59 C = 946 N = color I = 6;

	SU  T = 18 C = 947 N = color I = 7;
	SU  T = 59 C = 947 N = color I = 6;

	SU  T = 18 C = 948 N = color I = 7;
	SU  T = 59 C = 948 N = color I = 6;

	SU  T = 18 C = 949 N = color I = 7;
	SU  T = 59 C = 949 N = color I = 6;

	SU  T = 18 C = 950 N = color I = 7;
	SU  T = 59 C = 950 N = color I = 6;

	SU  T = 18 C = 951 N = color I = 7;
	SU  T = 59 C = 951 N = color I = 6;

	SU  T = 18 C = 952 N = color I = 7;
	SU  T = 59 C = 952 N = color I = 6;

	SU  T = 18 C = 953 N = color I = 7;
	SU  T = 59 C = 953 N = color I = 6;

	SU  T = 18 C = 954 N = color I = 7;
	SU  T = 59 C = 954 N = color I = 6;

	SU  T = 18 C = 955 N = color I = 7;
	SU  T = 59 C = 955 N = color I = 6;

	SU  T = 18 C = 956 N = color I = 7;
	SU  T = 59 C = 956 N = color I = 6;

	SU  T = 18 C = 957 N = color I = 7;
	SU  T = 59 C = 957 N = color I = 6;

	SU  T = 18 C = 958 N = color I = 7;
	SU  T = 59 C = 958 N = color I = 6;

	SU  T = 18 C = 959 N = color I = 7;
	SU  T = 59 C = 959 N = color I = 6;

	SU  T = 18 C = 960 N = color I = 7;
	SU  T = 59 C = 960 N = color I = 6;

	SU  T = 18 C = 961 N = color I = 7;
	SU  T = 59 C = 961 N = color I = 6;

	SU  T = 18 C = 962 N = color I = 7;
	SU  T = 59 C = 962 N = color I = 6;

	SU  T = 18 C = 963 N = color I = 7;
	SU  T = 59 C = 963 N = color I = 6;

	SU  T = 18 C = 964 N = color I = 7;
	SU  T = 59 C = 964 N = color I = 6;

	SU  T = 18 C = 965 N = color I = 7;
	SU  T = 59 C = 965 N = color I = 6;

	SU  T = 18 C = 966 N = color I = 7;
	SU  T = 59 C = 966 N = color I = 6;

	SU  T = 18 C = 967 N = color I = 7;
	SU  T = 59 C = 967 N = color I = 6;

	SU  T = 18 C = 968 N = color I = 7;
	SU  T = 59 C = 968 N = color I = 6;

	SU  T = 18 C = 969 N = color I = 7;
	SU  T = 59 C = 969 N = color I = 6;

	SU  T = 18 C = 970 N = color I = 7;
	SU  T = 59 C = 970 N = color I = 6;

	SU  T = 18 C = 971 N = color I = 7;
	SU  T = 59 C = 971 N = color I = 6;

	SU  T = 18 C = 972 N = color I = 7;
	SU  T = 59 C = 972 N = color I = 6;

	SU  T = 18 C = 973 N = color I = 7;
	SU  T = 59 C = 973 N = color I = 6;

	SU  T = 18 C = 974 N = color I = 7;
	SU  T = 59 C = 974 N = color I = 6;

	SU  T = 18 C = 975 N = color I = 7;
	SU  T = 59 C = 975 N = color I = 6;

	SU  T = 18 C = 976 N = color I = 7;
	SU  T = 59 C = 976 N = color I = 6;

	SU  T = 18 C = 977 N = color I = 7;
	SU  T = 59 C = 977 N = color I = 6;

	SU  T = 18 C = 978 N = color I = 7;
	SU  T = 59 C = 978 N = color I = 6;

	SU  T = 18 C = 979 N = color I = 7;
	SU  T = 59 C = 979 N = color I = 6;

	SU  T = 18 C = 980 N = color I = 7;
	SU  T = 59 C = 980 N = color I = 6;

	SU  T = 18 C = 981 N = color I = 7;
	SU  T = 59 C = 981 N = color I = 6;

	SU  T = 18 C = 982 N = color I = 7;
	SU  T = 59 C = 982 N = color I = 6;

	SU  T = 18 C = 983 N = color I = 7;
	SU  T = 59 C = 983 N = color I = 6;

	SU  T = 18 C = 984 N = color I = 7;
	SU  T = 59 C = 984 N = color I = 6;

	SU  T = 18 C = 985 N = color I = 7;
	SU  T = 59 C = 985 N = color I = 6;

	SU  T = 18 C = 986 N = color I = 7;
	SU  T = 59 C = 986 N = color I = 6;

	SU  T = 18 C = 987 N = color I = 7;
	SU  T = 59 C = 987 N = color I = 6;

	SU  T = 18 C = 988 N = color I = 7;
	SU  T = 59 C = 988 N = color I = 6;

	SU  T = 18 C = 989 N = color I = 7;
	SU  T = 59 C = 989 N = color I = 6;

	SU  T = 18 C = 990 N = color I = 7;
	SU  T = 59 C = 990 N = color I = 6;

	SU  T = 18 C = 991 N = color I = 7;
	SU  T = 59 C = 991 N = color I = 6;

	SU  T = 18 C = 992 N = color I = 7;
	SU  T = 59 C = 992 N = color I = 6;

	SU  T = 18 C = 993 N = color I = 7;
	SU  T = 59 C = 993 N = color I = 6;

	SU  T = 18 C = 994 N = color I = 7;
	SU  T = 59 C = 994 N = color I = 6;

	SU  T = 18 C = 995 N = color I = 7;
	SU  T = 59 C = 995 N = color I = 6;

	SU  T = 18 C = 996 N = color I = 7;
	SU  T = 59 C = 996 N = color I = 6;

	SU  T = 18 C = 997 N = color I = 7;
	SU  T = 59 C = 997 N = color I = 6;

	SU  T = 18 C = 998 N = color I = 7;
	SU  T = 59 C = 998 N = color I = 6;

	SU  T = 18 C = 999 N = color I = 7;
	SU  T = 59 C = 999 N = color I = 6;

	SU  T = 18 C = 1000 N = color I = 7;
	SU  T = 59 C = 1000 N = color I = 6;

	SU  T = 18 C = 1001 N = color I = 7;
	SU  T = 59 C = 1001 N = color I = 6;

	SU  T = 18 C = 1002 N = color I = 7;
	SU  T = 59 C = 1002 N = color I = 6;

	SU  T = 18 C = 1003 N = color I = 7;
	SU  T = 59 C = 1003 N = color I = 6;

	SU  T = 18 C = 1004 N = color I = 7;
	SU  T = 59 C = 1004 N = color I = 6;

	SU  T = 18 C = 1005 N = color I = 7;
	SU  T = 59 C = 1005 N = color I = 6;

	SU  T = 18 C = 1006 N = color I = 7;
	SU  T = 59 C = 1006 N = color I = 6;

	SU  T = 18 C = 1007 N = color I = 7;
	SU  T = 59 C = 1007 N = color I = 6;

	SU  T = 18 C = 1008 N = color I = 7;
	SU  T = 59 C = 1008 N = color I = 6;

	SU  T = 18 C = 1009 N = color I = 7;
	SU  T = 59 C = 1009 N = color I = 6;

	SU  T = 18 C = 1010 N = color I = 7;
	SU  T = 59 C = 1010 N = color I = 6;

	SU  T = 18 C = 1011 N = color I = 7;
	SU  T = 59 C = 1011 N = color I = 6;

	SU  T = 18 C = 1012 N = color I = 7;
	SU  T = 59 C = 1012 N = color I = 6;

	SU  T = 18 C = 1013 N = color I = 7;
	SU  T = 59 C = 1013 N = color I = 6;

	SU  T = 18 C = 1014 N = color I = 7;
	SU  T = 59 C = 1014 N = color I = 6;

	SU  T = 18 C = 1015 N = color I = 7;
	SU  T = 59 C = 1015 N = color I = 6;

	SU  T = 18 C = 1016 N = color I = 7;
	SU  T = 59 C = 1016 N = color I = 6;

	SU  T = 18 C = 1017 N = color I = 7;
	SU  T = 59 C = 1017 N = color I = 6;

	SU  T = 18 C = 1018 N = color I = 7;
	SU  T = 59 C = 1018 N = color I = 6;

	SU  T = 18 C = 1019 N = color I = 7;
	SU  T = 59 C = 1019 N = color I = 6;

	SU  T = 18 C = 1020 N = color I = 7;
	SU  T = 59 C = 1020 N = color I = 6;

	SU  T = 18 C = 1021 N = color I = 7;
	SU  T = 59 C = 1021 N = color I = 6;

	SU  T = 18 C = 1022 N = color I = 7;
	SU  T = 59 C = 1022 N = color I = 6;

	SU  T = 18 C = 1023 N = color I = 7;
	SU  T = 59 C = 1023 N = color I = 6;

	SU  T = 18 C = 1024 N = color I = 7;
	SU  T = 59 C = 1024 N = color I = 6;

	SU  T = 18 C = 1025 N = color I = 7;
	SU  T = 59 C = 1025 N = color I = 6;

	SU  T = 18 C = 1026 N = color I = 7;
	SU  T = 59 C = 1026 N = color I = 6;

	SU  T = 18 C = 1027 N = color I = 7;
	SU  T = 59 C = 1027 N = color I = 6;

	SU  T = 18 C = 1028 N = color I = 7;
	SU  T = 59 C = 1028 N = color I = 6;

	SU  T = 18 C = 1029 N = color I = 7;
	SU  T = 59 C = 1029 N = color I = 6;

	SU  T = 18 C = 1030 N = color I = 7;
	SU  T = 59 C = 1030 N = color I = 6;

	SU  T = 18 C = 1031 N = color I = 7;
	SU  T = 59 C = 1031 N = color I = 6;

	SU  T = 18 C = 1032 N = color I = 7;
	SU  T = 59 C = 1032 N = color I = 6;

	SU  T = 18 C = 1033 N = color I = 7;
	SU  T = 59 C = 1033 N = color I = 6;

	SU  T = 18 C = 1034 N = color I = 7;
	SU  T = 59 C = 1034 N = color I = 6;

	SU  T = 18 C = 1035 N = color I = 7;
	SU  T = 59 C = 1035 N = color I = 6;

	SU  T = 18 C = 1036 N = color I = 7;
	SU  T = 59 C = 1036 N = color I = 6;

	SU  T = 18 C = 1037 N = color I = 7;
	SU  T = 59 C = 1037 N = color I = 6;

	SU  T = 18 C = 1038 N = color I = 7;
	SU  T = 59 C = 1038 N = color I = 6;

	SU  T = 18 C = 1039 N = color I = 7;
	SU  T = 59 C = 1039 N = color I = 6;

	SU  T = 18 C = 1040 N = color I = 7;
	SU  T = 59 C = 1040 N = color I = 6;

	SU  T = 18 C = 1041 N = color I = 7;
	SU  T = 59 C = 1041 N = color I = 6;

	SU  T = 18 C = 1042 N = color I = 7;
	SU  T = 59 C = 1042 N = color I = 6;

	SU  T = 18 C = 1043 N = color I = 7;
	SU  T = 59 C = 1043 N = color I = 6;

	SU  T = 18 C = 1044 N = color I = 7;
	SU  T = 59 C = 1044 N = color I = 6;

	SU  T = 18 C = 1045 N = color I = 7;
	SU  T = 59 C = 1045 N = color I = 6;

	SU  T = 18 C = 1046 N = color I = 7;
	SU  T = 59 C = 1046 N = color I = 6;

	SU  T = 18 C = 1047 N = color I = 7;
	SU  T = 59 C = 1047 N = color I = 6;

	SU  T = 18 C = 1048 N = color I = 7;
	SU  T = 59 C = 1048 N = color I = 6;

	SU  T = 18 C = 1049 N = color I = 7;
	SU  T = 59 C = 1049 N = color I = 6;

	SU  T = 18 C = 1050 N = color I = 7;
	SU  T = 59 C = 1050 N = color I = 6;

	SU  T = 18 C = 1051 N = color I = 7;
	SU  T = 59 C = 1051 N = color I = 6;

	SU  T = 18 C = 1052 N = color I = 7;
	SU  T = 59 C = 1052 N = color I = 6;

	SU  T = 18 C = 1053 N = color I = 7;
	SU  T = 59 C = 1053 N = color I = 6;

	SU  T = 18 C = 1054 N = color I = 7;
	SU  T = 59 C = 1054 N = color I = 6;

	SU  T = 18 C = 1055 N = color I = 7;
	SU  T = 59 C = 1055 N = color I = 6;

	SU  T = 18 C = 1056 N = color I = 7;
	SU  T = 59 C = 1056 N = color I = 6;

	SU  T = 18 C = 1057 N = color I = 7;
	SU  T = 59 C = 1057 N = color I = 6;

	SU  T = 18 C = 1058 N = color I = 7;
	SU  T = 59 C = 1058 N = color I = 6;

	SU  T = 18 C = 1059 N = color I = 7;
	SU  T = 59 C = 1059 N = color I = 6;

	SU  T = 18 C = 1060 N = color I = 7;
	SU  T = 59 C = 1060 N = color I = 6;

	SU  T = 18 C = 1061 N = color I = 7;
	SU  T = 59 C = 1061 N = color I = 6;

	SU  T = 18 C = 1062 N = color I = 7;
	SU  T = 59 C = 1062 N = color I = 6;

	SU  T = 18 C = 1063 N = color I = 7;
	SU  T = 59 C = 1063 N = color I = 6;

	SU  T = 18 C = 1064 N = color I = 7;
	SU  T = 59 C = 1064 N = color I = 6;

	SU  T = 18 C = 1065 N = color I = 7;
	SU  T = 59 C = 1065 N = color I = 6;

	SU  T = 18 C = 1066 N = color I = 7;
	SU  T = 59 C = 1066 N = color I = 6;

	SU  T = 18 C = 1067 N = color I = 7;
	SU  T = 59 C = 1067 N = color I = 6;

	SU  T = 18 C = 1068 N = color I = 7;
	SU  T = 59 C = 1068 N = color I = 6;

	SU  T = 18 C = 1069 N = color I = 7;
	SU  T = 59 C = 1069 N = color I = 6;

	SU  T = 18 C = 1070 N = color I = 7;
	SU  T = 59 C = 1070 N = color I = 6;

	SU  T = 18 C = 1071 N = color I = 7;
	SU  T = 59 C = 1071 N = color I = 6;

	SU  T = 18 C = 1072 N = color I = 7;
	SU  T = 59 C = 1072 N = color I = 6;

	SU  T = 18 C = 1073 N = color I = 7;
	SU  T = 59 C = 1073 N = color I = 6;

	SU  T = 18 C = 1074 N = color I = 7;
	SU  T = 59 C = 1074 N = color I = 6;

	SU  T = 18 C = 1075 N = color I = 7;
	SU  T = 59 C = 1075 N = color I = 6;

	SU  T = 18 C = 1076 N = color I = 7;
	SU  T = 59 C = 1076 N = color I = 6;

	SU  T = 18 C = 1077 N = color I = 7;
	SU  T = 59 C = 1077 N = color I = 6;

	SU  T = 18 C = 1078 N = color I = 7;
	SU  T = 59 C = 1078 N = color I = 6;

	SU  T = 18 C = 1079 N = color I = 7;
	SU  T = 59 C = 1079 N = color I = 6;

	SU  T = 18 C = 1080 N = color I = 7;
	SU  T = 59 C = 1080 N = color I = 6;

	SU  T = 18 C = 1081 N = color I = 7;
	SU  T = 59 C = 1081 N = color I = 6;

	SU  T = 18 C = 1082 N = color I = 7;
	SU  T = 59 C = 1082 N = color I = 6;

	SU  T = 18 C = 1083 N = color I = 7;
	SU  T = 59 C = 1083 N = color I = 6;

	SU  T = 18 C = 1084 N = color I = 7;
	SU  T = 59 C = 1084 N = color I = 6;

	SU  T = 18 C = 1085 N = color I = 7;
	SU  T = 59 C = 1085 N = color I = 6;

	SU  T = 18 C = 1086 N = color I = 7;
	SU  T = 59 C = 1086 N = color I = 6;

	SU  T = 18 C = 1087 N = color I = 7;
	SU  T = 59 C = 1087 N = color I = 6;

	SU  T = 18 C = 1088 N = color I = 7;
	SU  T = 59 C = 1088 N = color I = 6;

	SU  T = 18 C = 1089 N = color I = 7;
	SU  T = 59 C = 1089 N = color I = 6;

	SU  T = 18 C = 1090 N = color I = 7;
	SU  T = 59 C = 1090 N = color I = 6;

	SU  T = 18 C = 1091 N = color I = 7;
	SU  T = 59 C = 1091 N = color I = 6;

	SU  T = 18 C = 1092 N = color I = 7;
	SU  T = 59 C = 1092 N = color I = 6;

	SU  T = 18 C = 1093 N = color I = 7;
	SU  T = 59 C = 1093 N = color I = 6;

	SU  T = 18 C = 1094 N = color I = 7;
	SU  T = 59 C = 1094 N = color I = 6;

	SU  T = 18 C = 1095 N = color I = 7;
	SU  T = 59 C = 1095 N = color I = 6;

	SU  T = 18 C = 1096 N = color I = 7;
	SU  T = 59 C = 1096 N = color I = 6;

	SU  T = 18 C = 1097 N = color I = 7;
	SU  T = 59 C = 1097 N = color I = 6;

	SU  T = 18 C = 1098 N = color I = 7;
	SU  T = 59 C = 1098 N = color I = 6;

	SU  T = 18 C = 1099 N = color I = 7;
	SU  T = 59 C = 1099 N = color I = 6;

	SU  T = 18 C = 1100 N = color I = 7;
	SU  T = 59 C = 1100 N = color I = 6;

	SU  T = 18 C = 1101 N = color I = 7;
	SU  T = 59 C = 1101 N = color I = 6;

	SU  T = 18 C = 1102 N = color I = 7;
	SU  T = 59 C = 1102 N = color I = 6;

	SU  T = 18 C = 1103 N = color I = 7;
	SU  T = 59 C = 1103 N = color I = 6;

	SU  T = 18 C = 1104 N = color I = 7;
	SU  T = 59 C = 1104 N = color I = 6;

	SU  T = 18 C = 1105 N = color I = 7;
	SU  T = 59 C = 1105 N = color I = 6;

	SU  T = 18 C = 1106 N = color I = 7;
	SU  T = 59 C = 1106 N = color I = 6;

	SU  T = 18 C = 1107 N = color I = 7;
	SU  T = 59 C = 1107 N = color I = 6;

	SU  T = 18 C = 1108 N = color I = 7;
	SU  T = 59 C = 1108 N = color I = 6;

	SU  T = 18 C = 1109 N = color I = 7;
	SU  T = 59 C = 1109 N = color I = 6;

	SU  T = 18 C = 1110 N = color I = 7;
	SU  T = 59 C = 1110 N = color I = 6;

	SU  T = 18 C = 1111 N = color I = 7;
	SU  T = 59 C = 1111 N = color I = 6;

	SU  T = 18 C = 1112 N = color I = 7;
	SU  T = 59 C = 1112 N = color I = 6;

	SU  T = 18 C = 1113 N = color I = 7;
	SU  T = 59 C = 1113 N = color I = 6;

	SU  T = 18 C = 1114 N = color I = 7;
	SU  T = 59 C = 1114 N = color I = 6;

	SU  T = 18 C = 1115 N = color I = 7;
	SU  T = 59 C = 1115 N = color I = 6;

	SU  T = 18 C = 1116 N = color I = 7;
	SU  T = 59 C = 1116 N = color I = 6;

	SU  T = 18 C = 1117 N = color I = 7;
	SU  T = 59 C = 1117 N = color I = 6;

	SU  T = 18 C = 1118 N = color I = 7;
	SU  T = 59 C = 1118 N = color I = 6;

	SU  T = 18 C = 1119 N = color I = 7;
	SU  T = 59 C = 1119 N = color I = 6;

	SU  T = 18 C = 1120 N = color I = 7;
	SU  T = 59 C = 1120 N = color I = 6;

	SU  T = 18 C = 1121 N = color I = 7;
	SU  T = 59 C = 1121 N = color I = 6;

	SU  T = 18 C = 1122 N = color I = 7;
	SU  T = 59 C = 1122 N = color I = 6;

	SU  T = 18 C = 1123 N = color I = 7;
	SU  T = 59 C = 1123 N = color I = 6;

	SU  T = 18 C = 1124 N = color I = 7;
	SU  T = 59 C = 1124 N = color I = 6;

	SU  T = 18 C = 1125 N = color I = 7;
	SU  T = 59 C = 1125 N = color I = 6;

	SU  T = 18 C = 1126 N = color I = 7;
	SU  T = 59 C = 1126 N = color I = 6;

	SU  T = 18 C = 1127 N = color I = 7;
	SU  T = 59 C = 1127 N = color I = 6;

	SU  T = 18 C = 1128 N = color I = 7;
	SU  T = 59 C = 1128 N = color I = 6;

	SU  T = 18 C = 1129 N = color I = 7;
	SU  T = 59 C = 1129 N = color I = 6;

	SU  T = 18 C = 1130 N = color I = 7;
	SU  T = 59 C = 1130 N = color I = 6;

	SU  T = 18 C = 1131 N = color I = 7;
	SU  T = 59 C = 1131 N = color I = 6;

	SU  T = 18 C = 1132 N = color I = 7;
	SU  T = 59 C = 1132 N = color I = 6;

	SU  T = 18 C = 1133 N = color I = 7;
	SU  T = 59 C = 1133 N = color I = 6;

	SU  T = 18 C = 1134 N = color I = 7;
	SU  T = 59 C = 1134 N = color I = 6;

	SU  T = 18 C = 1135 N = color I = 7;
	SU  T = 59 C = 1135 N = color I = 6;

	SU  T = 18 C = 1136 N = color I = 7;
	SU  T = 59 C = 1136 N = color I = 6;

	SU  T = 18 C = 1137 N = color I = 7;
	SU  T = 59 C = 1137 N = color I = 6;

	SU  T = 18 C = 1138 N = color I = 7;
	SU  T = 59 C = 1138 N = color I = 6;

	SU  T = 18 C = 1139 N = color I = 7;
	SU  T = 59 C = 1139 N = color I = 6;

	SU  T = 18 C = 1140 N = color I = 7;
	SU  T = 59 C = 1140 N = color I = 6;

	SU  T = 18 C = 1141 N = color I = 7;
	SU  T = 59 C = 1141 N = color I = 6;

	SU  T = 18 C = 1142 N = color I = 7;
	SU  T = 59 C = 1142 N = color I = 6;

	SU  T = 18 C = 1143 N = color I = 7;
	SU  T = 59 C = 1143 N = color I = 6;

	SU  T = 18 C = 1144 N = color I = 7;
	SU  T = 59 C = 1144 N = color I = 6;

	SU  T = 18 C = 1145 N = color I = 7;
	SU  T = 59 C = 1145 N = color I = 6;

	SU  T = 18 C = 1146 N = color I = 7;
	SU  T = 59 C = 1146 N = color I = 6;

	SU  T = 18 C = 1147 N = color I = 7;
	SU  T = 59 C = 1147 N = color I = 6;

	SU  T = 18 C = 1148 N = color I = 7;
	SU  T = 59 C = 1148 N = color I = 6;

	SU  T = 18 C = 1149 N = color I = 7;
	SU  T = 59 C = 1149 N = color I = 6;

	SU  T = 18 C = 1150 N = color I = 7;
	SU  T = 59 C = 1150 N = color I = 6;

	SU  T = 18 C = 1151 N = color I = 7;
	SU  T = 59 C = 1151 N = color I = 6;

	SU  T = 18 C = 1152 N = color I = 7;
	SU  T = 59 C = 1152 N = color I = 6;

	SU  T = 18 C = 1153 N = color I = 7;
	SU  T = 59 C = 1153 N = color I = 6;

	SU  T = 18 C = 1154 N = color I = 7;
	SU  T = 59 C = 1154 N = color I = 6;

	SU  T = 18 C = 1155 N = color I = 7;
	SU  T = 59 C = 1155 N = color I = 6;

	SU  T = 18 C = 1156 N = color I = 7;
	SU  T = 59 C = 1156 N = color I = 6;

	SU  T = 18 C = 1157 N = color I = 7;
	SU  T = 59 C = 1157 N = color I = 6;

	SU  T = 18 C = 1158 N = color I = 7;
	SU  T = 59 C = 1158 N = color I = 6;

	SU  T = 18 C = 1159 N = color I = 7;
	SU  T = 59 C = 1159 N = color I = 6;

	SU  T = 18 C = 1160 N = color I = 7;
	SU  T = 59 C = 1160 N = color I = 6;

	SU  T = 18 C = 1161 N = color I = 7;
	SU  T = 59 C = 1161 N = color I = 6;

	SU  T = 18 C = 1162 N = color I = 7;
	SU  T = 59 C = 1162 N = color I = 6;

	SU  T = 18 C = 1163 N = color I = 7;
	SU  T = 59 C = 1163 N = color I = 6;

	SU  T = 18 C = 1164 N = color I = 7;
	SU  T = 59 C = 1164 N = color I = 6;

	SU  T = 18 C = 1165 N = color I = 7;
	SU  T = 59 C = 1165 N = color I = 6;

	SU  T = 18 C = 1166 N = color I = 7;
	SU  T = 59 C = 1166 N = color I = 6;

	SU  T = 18 C = 1167 N = color I = 7;
	SU  T = 59 C = 1167 N = color I = 6;

	SU  T = 18 C = 1168 N = color I = 7;
	SU  T = 59 C = 1168 N = color I = 6;

	SU  T = 18 C = 1169 N = color I = 7;
	SU  T = 59 C = 1169 N = color I = 6;

	SU  T = 18 C = 1170 N = color I = 7;
	SU  T = 59 C = 1170 N = color I = 6;

	SU  T = 18 C = 1171 N = color I = 7;
	SU  T = 59 C = 1171 N = color I = 6;

	SU  T = 18 C = 1172 N = color I = 7;
	SU  T = 59 C = 1172 N = color I = 6;

	SU  T = 18 C = 1173 N = color I = 7;
	SU  T = 59 C = 1173 N = color I = 6;

	SU  T = 18 C = 1174 N = color I = 7;
	SU  T = 59 C = 1174 N = color I = 6;

	SU  T = 18 C = 1175 N = color I = 7;
	SU  T = 59 C = 1175 N = color I = 6;

	SU  T = 18 C = 1176 N = color I = 7;
	SU  T = 59 C = 1176 N = color I = 6;

	SU  T = 18 C = 1177 N = color I = 7;
	SU  T = 59 C = 1177 N = color I = 6;

	SU  T = 18 C = 1178 N = color I = 7;
	SU  T = 59 C = 1178 N = color I = 6;

	SU  T = 18 C = 1179 N = color I = 7;
	SU  T = 59 C = 1179 N = color I = 6;

	SU  T = 18 C = 1180 N = color I = 7;
	SU  T = 59 C = 1180 N = color I = 6;

	SU  T = 18 C = 1181 N = color I = 7;
	SU  T = 59 C = 1181 N = color I = 6;

	SU  T = 18 C = 1182 N = color I = 7;
	SU  T = 59 C = 1182 N = color I = 6;

	SU  T = 18 C = 1183 N = color I = 7;
	SU  T = 59 C = 1183 N = color I = 6;

	SU  T = 18 C = 1184 N = color I = 7;
	SU  T = 59 C = 1184 N = color I = 6;

	SU  T = 18 C = 1185 N = color I = 7;
	SU  T = 59 C = 1185 N = color I = 6;

	SU  T = 18 C = 1186 N = color I = 7;
	SU  T = 59 C = 1186 N = color I = 6;

	SU  T = 18 C = 1187 N = color I = 7;
	SU  T = 59 C = 1187 N = color I = 6;

	SU  T = 18 C = 1188 N = color I = 7;
	SU  T = 59 C = 1188 N = color I = 6;

	SU  T = 18 C = 1189 N = color I = 7;
	SU  T = 59 C = 1189 N = color I = 6;

	SU  T = 18 C = 1190 N = color I = 7;
	SU  T = 59 C = 1190 N = color I = 6;

	SU  T = 18 C = 1191 N = color I = 7;
	SU  T = 59 C = 1191 N = color I = 6;

	SU  T = 18 C = 1192 N = color I = 7;
	SU  T = 59 C = 1192 N = color I = 6;

	SU  T = 18 C = 1193 N = color I = 7;
	SU  T = 59 C = 1193 N = color I = 6;

	SU  T = 18 C = 1194 N = color I = 7;
	SU  T = 59 C = 1194 N = color I = 6;

	SU  T = 18 C = 1195 N = color I = 7;
	SU  T = 59 C = 1195 N = color I = 6;

	SU  T = 18 C = 1196 N = color I = 7;
	SU  T = 59 C = 1196 N = color I = 6;

	SU  T = 18 C = 1197 N = color I = 7;
	SU  T = 59 C = 1197 N = color I = 6;

	SU  T = 18 C = 1198 N = color I = 7;
	SU  T = 59 C = 1198 N = color I = 6;

	SU  T = 18 C = 1199 N = color I = 7;
	SU  T = 59 C = 1199 N = color I = 6;

	SU  T = 18 C = 1200 N = color I = 7;
	SU  T = 59 C = 1200 N = color I = 6;

	SU  T = 18 C = 1201 N = color I = 7;
	SU  T = 59 C = 1201 N = color I = 6;

	SU  T = 18 C = 1202 N = color I = 7;
	SU  T = 59 C = 1202 N = color I = 6;

	SU  T = 18 C = 1203 N = color I = 7;
	SU  T = 59 C = 1203 N = color I = 6;

	SU  T = 18 C = 1204 N = color I = 7;
	SU  T = 59 C = 1204 N = color I = 6;

	SU  T = 18 C = 1205 N = color I = 7;
	SU  T = 59 C = 1205 N = color I = 6;

	SU  T = 18 C = 1206 N = color I = 7;
	SU  T = 59 C = 1206 N = color I = 6;

	SU  T = 18 C = 1207 N = color I = 7;
	SU  T = 59 C = 1207 N = color I = 6;

	SU  T = 18 C = 1208 N = color I = 7;
	SU  T = 59 C = 1208 N = color I = 6;

	SU  T = 18 C = 1209 N = color I = 7;
	SU  T = 59 C = 1209 N = color I = 6;

	SU  T = 18 C = 1210 N = color I = 7;
	SU  T = 59 C = 1210 N = color I = 6;

	SU  T = 18 C = 1211 N = color I = 7;
	SU  T = 59 C = 1211 N = color I = 6;

	SU  T = 18 C = 1212 N = color I = 7;
	SU  T = 59 C = 1212 N = color I = 6;

	SU  T = 18 C = 1213 N = color I = 7;
	SU  T = 59 C = 1213 N = color I = 6;

	SU  T = 18 C = 1214 N = color I = 7;
	SU  T = 59 C = 1214 N = color I = 6;

	SU  T = 18 C = 1215 N = color I = 7;
	SU  T = 59 C = 1215 N = color I = 6;

	SU  T = 18 C = 1216 N = color I = 7;
	SU  T = 59 C = 1216 N = color I = 6;

	SU  T = 18 C = 1217 N = color I = 7;
	SU  T = 59 C = 1217 N = color I = 6;

	SU  T = 18 C = 1218 N = color I = 7;
	SU  T = 59 C = 1218 N = color I = 6;

	SU  T = 18 C = 1219 N = color I = 7;
	SU  T = 59 C = 1219 N = color I = 6;

	SU  T = 18 C = 1220 N = color I = 7;
	SU  T = 59 C = 1220 N = color I = 6;

	SU  T = 18 C = 1221 N = color I = 7;
	SU  T = 59 C = 1221 N = color I = 6;

	SU  T = 18 C = 1222 N = color I = 7;
	SU  T = 59 C = 1222 N = color I = 6;

	SU  T = 18 C = 1223 N = color I = 7;
	SU  T = 59 C = 1223 N = color I = 6;

	SU  T = 18 C = 1224 N = color I = 7;
	SU  T = 59 C = 1224 N = color I = 6;

	SU  T = 18 C = 1225 N = color I = 7;
	SU  T = 59 C = 1225 N = color I = 6;

	SU  T = 18 C = 1226 N = color I = 7;
	SU  T = 59 C = 1226 N = color I = 6;

	SU  T = 18 C = 1227 N = color I = 7;
	SU  T = 59 C = 1227 N = color I = 6;

	SU  T = 18 C = 1228 N = color I = 7;
	SU  T = 59 C = 1228 N = color I = 6;

	SU  T = 18 C = 1229 N = color I = 7;
	SU  T = 59 C = 1229 N = color I = 6;

	SU  T = 18 C = 1230 N = color I = 7;
	SU  T = 59 C = 1230 N = color I = 6;

	SU  T = 18 C = 1231 N = color I = 7;
	SU  T = 59 C = 1231 N = color I = 6;

	SU  T = 18 C = 1232 N = color I = 7;
	SU  T = 59 C = 1232 N = color I = 6;

	SU  T = 18 C = 1233 N = color I = 7;
	SU  T = 59 C = 1233 N = color I = 6;

	SU  T = 18 C = 1234 N = color I = 7;
	SU  T = 59 C = 1234 N = color I = 6;

	SU  T = 18 C = 1235 N = color I = 7;
	SU  T = 59 C = 1235 N = color I = 6;

	SU  T = 18 C = 1236 N = color I = 7;
	SU  T = 59 C = 1236 N = color I = 6;

	SU  T = 18 C = 1237 N = color I = 7;
	SU  T = 59 C = 1237 N = color I = 6;

	SU  T = 18 C = 1238 N = color I = 7;
	SU  T = 59 C = 1238 N = color I = 6;

	SU  T = 18 C = 1239 N = color I = 7;
	SU  T = 59 C = 1239 N = color I = 6;

	SU  T = 18 C = 1240 N = color I = 7;
	SU  T = 59 C = 1240 N = color I = 6;

	SU  T = 18 C = 1241 N = color I = 7;
	SU  T = 59 C = 1241 N = color I = 6;

	SU  T = 18 C = 1242 N = color I = 7;
	SU  T = 59 C = 1242 N = color I = 6;

	SU  T = 18 C = 1243 N = color I = 7;
	SU  T = 59 C = 1243 N = color I = 6;

	SU  T = 18 C = 1244 N = color I = 7;
	SU  T = 59 C = 1244 N = color I = 6;

	SU  T = 18 C = 1245 N = color I = 7;
	SU  T = 59 C = 1245 N = color I = 6;

	SU  T = 18 C = 1246 N = color I = 7;
	SU  T = 59 C = 1246 N = color I = 6;

	SU  T = 18 C = 1247 N = color I = 7;
	SU  T = 59 C = 1247 N = color I = 6;

	SU  T = 18 C = 1248 N = color I = 7;
	SU  T = 59 C = 1248 N = color I = 6;

	SU  T = 18 C = 1249 N = color I = 7;
	SU  T = 59 C = 1249 N = color I = 6;

	SU  T = 18 C = 1250 N = color I = 7;
	SU  T = 59 C = 1250 N = color I = 6;

	SU  T = 18 C = 1251 N = color I = 7;
	SU  T = 59 C = 1251 N = color I = 6;

	SU  T = 18 C = 1252 N = color I = 7;
	SU  T = 59 C = 1252 N = color I = 6;

	SU  T = 18 C = 1253 N = color I = 7;
	SU  T = 59 C = 1253 N = color I = 6;

	SU  T = 18 C = 1254 N = color I = 7;
	SU  T = 59 C = 1254 N = color I = 6;

	SU  T = 18 C = 1255 N = color I = 7;
	SU  T = 59 C = 1255 N = color I = 6;

	SU  T = 18 C = 1256 N = color I = 7;
	SU  T = 59 C = 1256 N = color I = 6;

	SU  T = 18 C = 1257 N = color I = 7;
	SU  T = 59 C = 1257 N = color I = 6;

	SU  T = 18 C = 1258 N = color I = 7;
	SU  T = 59 C = 1258 N = color I = 6;

	SU  T = 18 C = 1259 N = color I = 7;
	SU  T = 59 C = 1259 N = color I = 6;

	SU  T = 18 C = 1260 N = color I = 7;
	SU  T = 59 C = 1260 N = color I = 6;

	SU  T = 18 C = 1261 N = color I = 7;
	SU  T = 59 C = 1261 N = color I = 6;

	SU  T = 18 C = 1262 N = color I = 7;
	SU  T = 59 C = 1262 N = color I = 6;

	SU  T = 18 C = 1263 N = color I = 7;
	SU  T = 59 C = 1263 N = color I = 6;

	SU  T = 18 C = 1264 N = color I = 7;
	SU  T = 59 C = 1264 N = color I = 6;

	SU  T = 18 C = 1265 N = color I = 7;
	SU  T = 59 C = 1265 N = color I = 6;

	SU  T = 18 C = 1266 N = color I = 7;
	SU  T = 59 C = 1266 N = color I = 6;

	SU  T = 18 C = 1267 N = color I = 7;
	SU  T = 59 C = 1267 N = color I = 6;

	SU  T = 18 C = 1268 N = color I = 7;
	SU  T = 59 C = 1268 N = color I = 6;

	SU  T = 18 C = 1269 N = color I = 7;
	SU  T = 59 C = 1269 N = color I = 6;

	SU  T = 18 C = 1270 N = color I = 7;
	SU  T = 59 C = 1270 N = color I = 6;

	SU  T = 18 C = 1271 N = color I = 7;
	SU  T = 59 C = 1271 N = color I = 6;

	SU  T = 18 C = 1272 N = color I = 7;
	SU  T = 59 C = 1272 N = color I = 6;

	SU  T = 18 C = 1273 N = color I = 7;
	SU  T = 59 C = 1273 N = color I = 6;

	SU  T = 18 C = 1274 N = color I = 7;
	SU  T = 59 C = 1274 N = color I = 6;

	SU  T = 18 C = 1275 N = color I = 7;
	SU  T = 59 C = 1275 N = color I = 6;

	SU  T = 18 C = 1276 N = color I = 7;
	SU  T = 59 C = 1276 N = color I = 6;

	SU  T = 18 C = 1277 N = color I = 7;
	SU  T = 59 C = 1277 N = color I = 6;

	SU  T = 18 C = 1278 N = color I = 7;
	SU  T = 59 C = 1278 N = color I = 6;

	SU  T = 18 C = 1279 N = color I = 7;
	SU  T = 59 C = 1279 N = color I = 6;

	SU  T = 18 C = 1280 N = color I = 7;
	SU  T = 59 C = 1280 N = color I = 6;

	SU  T = 18 C = 1281 N = color I = 7;
	SU  T = 59 C = 1281 N = color I = 6;

	SU  T = 18 C = 1282 N = color I = 7;
	SU  T = 59 C = 1282 N = color I = 6;

	SU  T = 18 C = 1283 N = color I = 7;
	SU  T = 59 C = 1283 N = color I = 6;

	SU  T = 18 C = 1284 N = color I = 7;
	SU  T = 59 C = 1284 N = color I = 6;

	SU  T = 18 C = 1285 N = color I = 7;
	SU  T = 59 C = 1285 N = color I = 6;

	SU  T = 18 C = 1286 N = color I = 7;
	SU  T = 59 C = 1286 N = color I = 6;

	SU  T = 18 C = 1287 N = color I = 7;
	SU  T = 59 C = 1287 N = color I = 6;

	SU  T = 18 C = 1288 N = color I = 7;
	SU  T = 59 C = 1288 N = color I = 6;

	SU  T = 18 C = 1289 N = color I = 7;
	SU  T = 59 C = 1289 N = color I = 6;

	SU  T = 18 C = 1290 N = color I = 7;
	SU  T = 59 C = 1290 N = color I = 6;

	SU  T = 18 C = 1291 N = color I = 7;
	SU  T = 59 C = 1291 N = color I = 6;

	SU  T = 18 C = 1292 N = color I = 7;
	SU  T = 59 C = 1292 N = color I = 6;

	SU  T = 18 C = 1293 N = color I = 7;
	SU  T = 59 C = 1293 N = color I = 6;

	SU  T = 18 C = 1294 N = color I = 7;
	SU  T = 59 C = 1294 N = color I = 6;

	SU  T = 18 C = 1295 N = color I = 7;
	SU  T = 59 C = 1295 N = color I = 6;

	SU  T = 18 C = 1296 N = color I = 7;
	SU  T = 59 C = 1296 N = color I = 6;

	SU  T = 18 C = 1297 N = color I = 7;
	SU  T = 59 C = 1297 N = color I = 6;

	SU  T = 18 C = 1298 N = color I = 7;
	SU  T = 59 C = 1298 N = color I = 6;

	SU  T = 18 C = 1299 N = color I = 7;
	SU  T = 59 C = 1299 N = color I = 6;

	SU  T = 18 C = 1300 N = color I = 7;
	SU  T = 59 C = 1300 N = color I = 6;

	SU  T = 18 C = 1301 N = color I = 7;
	SU  T = 59 C = 1301 N = color I = 6;

	SU  T = 18 C = 1302 N = color I = 7;
	SU  T = 59 C = 1302 N = color I = 6;

	SU  T = 18 C = 1303 N = color I = 7;
	SU  T = 59 C = 1303 N = color I = 6;

	SU  T = 18 C = 1304 N = color I = 7;
	SU  T = 59 C = 1304 N = color I = 6;

	SU  T = 18 C = 1305 N = color I = 7;
	SU  T = 59 C = 1305 N = color I = 6;

	SU  T = 18 C = 1306 N = color I = 7;
	SU  T = 59 C = 1306 N = color I = 6;

	SU  T = 18 C = 1307 N = color I = 7;
	SU  T = 59 C = 1307 N = color I = 6;

	SU  T = 18 C = 1308 N = color I = 7;
	SU  T = 59 C = 1308 N = color I = 6;

	SU  T = 18 C = 1309 N = color I = 7;
	SU  T = 59 C = 1309 N = color I = 6;

	SU  T = 18 C = 1310 N = color I = 7;
	SU  T = 59 C = 1310 N = color I = 6;

	SU  T = 18 C = 1311 N = color I = 7;
	SU  T = 59 C = 1311 N = color I = 6;

	SU  T = 18 C = 1312 N = color I = 7;
	SU  T = 59 C = 1312 N = color I = 6;

	SU  T = 18 C = 1313 N = color I = 7;
	SU  T = 59 C = 1313 N = color I = 6;

	SU  T = 18 C = 1314 N = color I = 7;
	SU  T = 59 C = 1314 N = color I = 6;

	SU  T = 18 C = 1315 N = color I = 7;
	SU  T = 59 C = 1315 N = color I = 6;

	SU  T = 18 C = 1316 N = color I = 7;
	SU  T = 59 C = 1316 N = color I = 6;

	SU  T = 18 C = 1317 N = color I = 7;
	SU  T = 59 C = 1317 N = color I = 6;

	SU  T = 18 C = 1318 N = color I = 7;
	SU  T = 59 C = 1318 N = color I = 6;

	SU  T = 18 C = 1319 N = color I = 7;
	SU  T = 59 C = 1319 N = color I = 6;

	SU  T = 18 C = 1320 N = color I = 7;
	SU  T = 59 C = 1320 N = color I = 6;

	SU  T = 18 C = 1321 N = color I = 7;
	SU  T = 59 C = 1321 N = color I = 6;

	SU  T = 18 C = 1322 N = color I = 7;
	SU  T = 59 C = 1322 N = color I = 6;

	SU  T = 18 C = 1323 N = color I = 7;
	SU  T = 59 C = 1323 N = color I = 6;

	SU  T = 18 C = 1324 N = color I = 7;
	SU  T = 59 C = 1324 N = color I = 6;

	SU  T = 18 C = 1325 N = color I = 7;
	SU  T = 59 C = 1325 N = color I = 6;

	SU  T = 18 C = 1326 N = color I = 7;
	SU  T = 59 C = 1326 N = color I = 6;

	SU  T = 18 C = 1327 N = color I = 7;
	SU  T = 59 C = 1327 N = color I = 6;

	SU  T = 18 C = 1328 N = color I = 7;
	SU  T = 59 C = 1328 N = color I = 6;

	SU  T = 18 C = 1329 N = color I = 7;
	SU  T = 59 C = 1329 N = color I = 6;

	SU  T = 18 C = 1330 N = color I = 7;
	SU  T = 59 C = 1330 N = color I = 6;

	SU  T = 18 C = 1331 N = color I = 7;
	SU  T = 59 C = 1331 N = color I = 6;

	SU  T = 18 C = 1332 N = color I = 7;
	SU  T = 59 C = 1332 N = color I = 6;

	SU  T = 18 C = 1333 N = color I = 7;
	SU  T = 59 C = 1333 N = color I = 6;

	SU  T = 18 C = 1334 N = color I = 7;
	SU  T = 59 C = 1334 N = color I = 6;

	SU  T = 18 C = 1335 N = color I = 7;
	SU  T = 59 C = 1335 N = color I = 6;

	SU  T = 18 C = 1336 N = color I = 7;
	SU  T = 59 C = 1336 N = color I = 6;

	SU  T = 18 C = 1337 N = color I = 7;
	SU  T = 59 C = 1337 N = color I = 6;

	SU  T = 18 C = 1338 N = color I = 7;
	SU  T = 59 C = 1338 N = color I = 6;

	SU  T = 18 C = 1339 N = color I = 7;
	SU  T = 59 C = 1339 N = color I = 6;

	SU  T = 18 C = 1340 N = color I = 7;
	SU  T = 59 C = 1340 N = color I = 6;

	SU  T = 18 C = 1341 N = color I = 7;
	SU  T = 59 C = 1341 N = color I = 6;

	SU  T = 18 C = 1342 N = color I = 7;
	SU  T = 59 C = 1342 N = color I = 6;

	SU  T = 18 C = 1343 N = color I = 7;
	SU  T = 59 C = 1343 N = color I = 6;

	SU  T = 18 C = 1344 N = color I = 7;
	SU  T = 59 C = 1344 N = color I = 6;

	SU  T = 18 C = 1345 N = color I = 7;
	SU  T = 59 C = 1345 N = color I = 6;

	SU  T = 18 C = 1346 N = color I = 7;
	SU  T = 59 C = 1346 N = color I = 6;

	SU  T = 18 C = 1347 N = color I = 7;
	SU  T = 59 C = 1347 N = color I = 6;

	SU  T = 18 C = 1348 N = color I = 7;
	SU  T = 59 C = 1348 N = color I = 6;

	SU  T = 18 C = 1349 N = color I = 7;
	SU  T = 59 C = 1349 N = color I = 6;

	SU  T = 18 C = 1350 N = color I = 7;
	SU  T = 59 C = 1350 N = color I = 6;

	SU  T = 18 C = 1351 N = color I = 7;
	SU  T = 59 C = 1351 N = color I = 6;

	SU  T = 18 C = 1352 N = color I = 7;
	SU  T = 59 C = 1352 N = color I = 6;

	SU  T = 18 C = 1353 N = color I = 7;
	SU  T = 59 C = 1353 N = color I = 6;

	SU  T = 18 C = 1354 N = color I = 7;
	SU  T = 59 C = 1354 N = color I = 6;

	SU  T = 18 C = 1355 N = color I = 7;
	SU  T = 59 C = 1355 N = color I = 6;

	SU  T = 18 C = 1356 N = color I = 7;
	SU  T = 59 C = 1356 N = color I = 6;

	SU  T = 18 C = 1357 N = color I = 7;
	SU  T = 59 C = 1357 N = color I = 6;

	SU  T = 18 C = 1358 N = color I = 7;
	SU  T = 59 C = 1358 N = color I = 6;

	SU  T = 18 C = 1359 N = color I = 7;
	SU  T = 59 C = 1359 N = color I = 6;

	SU  T = 18 C = 1360 N = color I = 7;
	SU  T = 59 C = 1360 N = color I = 6;

	SU  T = 18 C = 1361 N = color I = 7;
	SU  T = 59 C = 1361 N = color I = 6;

	SU  T = 18 C = 1362 N = color I = 7;
	SU  T = 59 C = 1362 N = color I = 6;

	SU  T = 18 C = 1363 N = color I = 7;
	SU  T = 59 C = 1363 N = color I = 6;

	SU  T = 18 C = 1364 N = color I = 7;
	SU  T = 59 C = 1364 N = color I = 6;

	SU  T = 18 C = 1365 N = color I = 7;
	SU  T = 59 C = 1365 N = color I = 6;

	SU  T = 18 C = 1366 N = color I = 7;
	SU  T = 59 C = 1366 N = color I = 6;

	SU  T = 18 C = 1367 N = color I = 7;
	SU  T = 59 C = 1367 N = color I = 6;

	SU  T = 18 C = 1368 N = color I = 7;
	SU  T = 59 C = 1368 N = color I = 6;

	SU  T = 18 C = 1369 N = color I = 7;
	SU  T = 59 C = 1369 N = color I = 6;

	SU  T = 18 C = 1370 N = color I = 7;
	SU  T = 59 C = 1370 N = color I = 6;

	SU  T = 18 C = 1371 N = color I = 7;
	SU  T = 59 C = 1371 N = color I = 6;

	SU  T = 18 C = 1372 N = color I = 7;
	SU  T = 59 C = 1372 N = color I = 6;

	SU  T = 18 C = 1373 N = color I = 7;
	SU  T = 59 C = 1373 N = color I = 6;

	SU  T = 18 C = 1374 N = color I = 7;
	SU  T = 59 C = 1374 N = color I = 6;

	SU  T = 18 C = 1375 N = color I = 7;
	SU  T = 59 C = 1375 N = color I = 6;

	SU  T = 18 C = 1376 N = color I = 7;
	SU  T = 59 C = 1376 N = color I = 6;

	SU  T = 18 C = 1377 N = color I = 7;
	SU  T = 59 C = 1377 N = color I = 6;

	SU  T = 18 C = 1378 N = color I = 7;
	SU  T = 59 C = 1378 N = color I = 6;

	SU  T = 18 C = 1379 N = color I = 7;
	SU  T = 59 C = 1379 N = color I = 6;

	SU  T = 18 C = 1380 N = color I = 7;
	SU  T = 59 C = 1380 N = color I = 6;

	SU  T = 18 C = 1381 N = color I = 7;
	SU  T = 59 C = 1381 N = color I = 6;

	SU  T = 18 C = 1382 N = color I = 7;
	SU  T = 59 C = 1382 N = color I = 6;

	SU  T = 18 C = 1383 N = color I = 7;
	SU  T = 59 C = 1383 N = color I = 6;

	SU  T = 18 C = 1384 N = color I = 7;
	SU  T = 59 C = 1384 N = color I = 6;

	SU  T = 18 C = 1385 N = color I = 7;
	SU  T = 59 C = 1385 N = color I = 6;

	SU  T = 18 C = 1386 N = color I = 7;
	SU  T = 59 C = 1386 N = color I = 6;

	SU  T = 18 C = 1387 N = color I = 7;
	SU  T = 59 C = 1387 N = color I = 6;

	SU  T = 18 C = 1388 N = color I = 7;
	SU  T = 59 C = 1388 N = color I = 6;

	SU  T = 18 C = 1389 N = color I = 7;
	SU  T = 59 C = 1389 N = color I = 6;

	SU  T = 18 C = 1390 N = color I = 7;
	SU  T = 59 C = 1390 N = color I = 6;

	SU  T = 18 C = 1391 N = color I = 7;
	SU  T = 59 C = 1391 N = color I = 6;

	SU  T = 18 C = 1392 N = color I = 7;
	SU  T = 59 C = 1392 N = color I = 6;

	SU  T = 18 C = 1393 N = color I = 7;
	SU  T = 59 C = 1393 N = color I = 6;

	SU  T = 18 C = 1394 N = color I = 7;
	SU  T = 59 C = 1394 N = color I = 6;

	SU  T = 18 C = 1395 N = color I = 7;
	SU  T = 59 C = 1395 N = color I = 6;

	SU  T = 18 C = 1396 N = color I = 7;
	SU  T = 59 C = 1396 N = color I = 6;

	SU  T = 18 C = 1397 N = color I = 7;
	SU  T = 59 C = 1397 N = color I = 6;

	SU  T = 18 C = 1398 N = color I = 7;
	SU  T = 59 C = 1398 N = color I = 6;

	SU  T = 18 C = 1399 N = color I = 7;
	SU  T = 59 C = 1399 N = color I = 6;

	SU  T = 18 C = 1400 N = color I = 7;
	SU  T = 59 C = 1400 N = color I = 6;

	SU  T = 18 C = 1401 N = color I = 7;
	SU  T = 59 C = 1401 N = color I = 6;

	SU  T = 18 C = 1402 N = color I = 7;
	SU  T = 59 C = 1402 N = color I = 6;

	SU  T = 18 C = 1403 N = color I = 7;
	SU  T = 59 C = 1403 N = color I = 6;

	SU  T = 18 C = 1404 N = color I = 7;
	SU  T = 59 C = 1404 N = color I = 6;

	SU  T = 18 C = 1405 N = color I = 7;
	SU  T = 59 C = 1405 N = color I = 6;

	SU  T = 18 C = 1406 N = color I = 7;
	SU  T = 59 C = 1406 N = color I = 6;

	SU  T = 18 C = 1407 N = color I = 7;
	SU  T = 59 C = 1407 N = color I = 6;

	SU  T = 18 C = 1408 N = color I = 7;
	SU  T = 59 C = 1408 N = color I = 6;

	SU  T = 18 C = 1409 N = color I = 7;
	SU  T = 59 C = 1409 N = color I = 6;

	SU  T = 18 C = 1410 N = color I = 7;
	SU  T = 59 C = 1410 N = color I = 6;

	SU  T = 18 C = 1411 N = color I = 7;
	SU  T = 59 C = 1411 N = color I = 6;

	SU  T = 18 C = 1412 N = color I = 7;
	SU  T = 59 C = 1412 N = color I = 6;

	SU  T = 18 C = 1413 N = color I = 7;
	SU  T = 59 C = 1413 N = color I = 6;

	SU  T = 18 C = 1414 N = color I = 7;
	SU  T = 59 C = 1414 N = color I = 6;

	SU  T = 18 C = 1415 N = color I = 7;
	SU  T = 59 C = 1415 N = color I = 6;

	SU  T = 18 C = 1416 N = color I = 7;
	SU  T = 59 C = 1416 N = color I = 6;

	SU  T = 18 C = 1417 N = color I = 7;
	SU  T = 59 C = 1417 N = color I = 6;

	SU  T = 18 C = 1418 N = color I = 7;
	SU  T = 59 C = 1418 N = color I = 6;

	SU  T = 18 C = 1419 N = color I = 7;
	SU  T = 59 C = 1419 N = color I = 6;

	SU  T = 18 C = 1420 N = color I = 7;
	SU  T = 59 C = 1420 N = color I = 6;

	SU  T = 18 C = 1421 N = color I = 7;
	SU  T = 59 C = 1421 N = color I = 6;

	SU  T = 18 C = 1422 N = color I = 7;
	SU  T = 59 C = 1422 N = color I = 6;

	SU  T = 18 C = 1423 N = color I = 7;
	SU  T = 59 C = 1423 N = color I = 6;

	SU  T = 18 C = 1424 N = color I = 7;
	SU  T = 59 C = 1424 N = color I = 6;

	SU  T = 18 C = 1425 N = color I = 7;
	SU  T = 59 C = 1425 N = color I = 6;

	SU  T = 18 C = 1426 N = color I = 7;
	SU  T = 59 C = 1426 N = color I = 6;

	SU  T = 18 C = 1427 N = color I = 7;
	SU  T = 59 C = 1427 N = color I = 6;

	SU  T = 18 C = 1428 N = color I = 7;
	SU  T = 59 C = 1428 N = color I = 6;

	SU  T = 18 C = 1429 N = color I = 7;
	SU  T = 59 C = 1429 N = color I = 6;

	SU  T = 18 C = 1430 N = color I = 7;
	SU  T = 59 C = 1430 N = color I = 6;

	SU  T = 18 C = 1431 N = color I = 7;
	SU  T = 59 C = 1431 N = color I = 6;

	SU  T = 18 C = 1432 N = color I = 7;
	SU  T = 59 C = 1432 N = color I = 6;

	SU  T = 18 C = 1433 N = color I = 7;
	SU  T = 59 C = 1433 N = color I = 6;

	SU  T = 18 C = 1434 N = color I = 7;
	SU  T = 59 C = 1434 N = color I = 6;

	SU  T = 18 C = 1435 N = color I = 7;
	SU  T = 59 C = 1435 N = color I = 6;

	SU  T = 18 C = 1436 N = color I = 7;
	SU  T = 59 C = 1436 N = color I = 6;

	SU  T = 18 C = 1437 N = color I = 7;
	SU  T = 59 C = 1437 N = color I = 6;

	SU  T = 18 C = 1438 N = color I = 7;
	SU  T = 59 C = 1438 N = color I = 6;

	SU  T = 18 C = 1439 N = color I = 7;
	SU  T = 59 C = 1439 N = color I = 6;

	SU  T = 18 C = 1440 N = color I = 7;
	SU  T = 59 C = 1440 N = color I = 6;

	SU  T = 18 C = 1441 N = color I = 7;
	SU  T = 59 C = 1441 N = color I = 6;

	SU  T = 18 C = 1442 N = color I = 7;
	SU  T = 59 C = 1442 N = color I = 6;

	SU  T = 18 C = 1443 N = color I = 7;
	SU  T = 59 C = 1443 N = color I = 6;

	SU  T = 18 C = 1444 N = color I = 7;
	SU  T = 59 C = 1444 N = color I = 6;

	SU  T = 18 C = 1445 N = color I = 7;
	SU  T = 59 C = 1445 N = color I = 6;

	SU  T = 18 C = 1446 N = color I = 7;
	SU  T = 59 C = 1446 N = color I = 6;

	SU  T = 18 C = 1447 N = color I = 7;
	SU  T = 59 C = 1447 N = color I = 6;

	SU  T = 18 C = 1448 N = color I = 7;
	SU  T = 59 C = 1448 N = color I = 6;

	SU  T = 18 C = 1449 N = color I = 7;
	SU  T = 59 C = 1449 N = color I = 6;

	SU  T = 18 C = 1450 N = color I = 7;
	SU  T = 59 C = 1450 N = color I = 6;

	SU  T = 18 C = 1451 N = color I = 7;
	SU  T = 59 C = 1451 N = color I = 6;

	SU  T = 18 C = 1452 N = color I = 7;
	SU  T = 59 C = 1452 N = color I = 6;

	SU  T = 18 C = 1453 N = color I = 7;
	SU  T = 59 C = 1453 N = color I = 6;

	SU  T = 18 C = 1454 N = color I = 7;
	SU  T = 59 C = 1454 N = color I = 6;

	SU  T = 18 C = 1455 N = color I = 7;
	SU  T = 59 C = 1455 N = color I = 6;

	SU  T = 18 C = 1456 N = color I = 7;
	SU  T = 59 C = 1456 N = color I = 6;

	SU  T = 18 C = 1457 N = color I = 7;
	SU  T = 59 C = 1457 N = color I = 6;

	SU  T = 18 C = 1458 N = color I = 7;
	SU  T = 59 C = 1458 N = color I = 6;

	SU  T = 18 C = 1459 N = color I = 7;
	SU  T = 59 C = 1459 N = color I = 6;

	SU  T = 18 C = 1460 N = color I = 7;
	SU  T = 59 C = 1460 N = color I = 6;

	SU  T = 18 C = 1461 N = color I = 7;
	SU  T = 59 C = 1461 N = color I = 6;

	SU  T = 18 C = 1462 N = color I = 7;
	SU  T = 59 C = 1462 N = color I = 6;

	SU  T = 18 C = 1463 N = color I = 7;
	SU  T = 59 C = 1463 N = color I = 6;

	SU  T = 18 C = 1464 N = color I = 7;
	SU  T = 59 C = 1464 N = color I = 6;

	SU  T = 18 C = 1465 N = color I = 7;
	SU  T = 59 C = 1465 N = color I = 6;

	SU  T = 18 C = 1466 N = color I = 7;
	SU  T = 59 C = 1466 N = color I = 6;

	SU  T = 18 C = 1467 N = color I = 7;
	SU  T = 59 C = 1467 N = color I = 6;

	SU  T = 18 C = 1468 N = color I = 7;
	SU  T = 59 C = 1468 N = color I = 6;

	SU  T = 18 C = 1469 N = color I = 7;
	SU  T = 59 C = 1469 N = color I = 6;

	SU  T = 18 C = 1470 N = color I = 7;
	SU  T = 59 C = 1470 N = color I = 6;

	SU  T = 18 C = 1471 N = color I = 7;
	SU  T = 59 C = 1471 N = color I = 6;

	SU  T = 18 C = 1472 N = color I = 7;
	SU  T = 59 C = 1472 N = color I = 6;

	SU  T = 18 C = 1473 N = color I = 7;
	SU  T = 59 C = 1473 N = color I = 6;

	SU  T = 18 C = 1474 N = color I = 7;
	SU  T = 59 C = 1474 N = color I = 6;

	SU  T = 18 C = 1475 N = color I = 7;
	SU  T = 59 C = 1475 N = color I = 6;

	SU  T = 18 C = 1476 N = color I = 7;
	SU  T = 59 C = 1476 N = color I = 6;

	SU  T = 18 C = 1477 N = color I = 7;
	SU  T = 59 C = 1477 N = color I = 6;

	SU  T = 18 C = 1478 N = color I = 7;
	SU  T = 59 C = 1478 N = color I = 6;

	SU  T = 18 C = 1479 N = color I = 7;
	SU  T = 59 C = 1479 N = color I = 6;

	SU  T = 18 C = 1480 N = color I = 7;
	SU  T = 59 C = 1480 N = color I = 6;

	SU  T = 18 C = 1481 N = color I = 7;
	SU  T = 59 C = 1481 N = color I = 6;

	SU  T = 18 C = 1482 N = color I = 7;
	SU  T = 59 C = 1482 N = color I = 6;

	SU  T = 18 C = 1483 N = color I = 7;
	SU  T = 59 C = 1483 N = color I = 6;

	SU  T = 18 C = 1484 N = color I = 7;
	SU  T = 59 C = 1484 N = color I = 6;

	SU  T = 18 C = 1485 N = color I = 7;
	SU  T = 59 C = 1485 N = color I = 6;

	SU  T = 18 C = 1486 N = color I = 7;
	SU  T = 59 C = 1486 N = color I = 6;

	SU  T = 18 C = 1487 N = color I = 7;
	SU  T = 59 C = 1487 N = color I = 6;

	SU  T = 18 C = 1488 N = color I = 7;
	SU  T = 59 C = 1488 N = color I = 6;

	SU  T = 18 C = 1489 N = color I = 7;
	SU  T = 59 C = 1489 N = color I = 6;

	SU  T = 18 C = 1490 N = color I = 7;
	SU  T = 59 C = 1490 N = color I = 6;

	SU  T = 18 C = 1491 N = color I = 7;
	SU  T = 59 C = 1491 N = color I = 6;

	SU  T = 18 C = 1492 N = color I = 7;
	SU  T = 59 C = 1492 N = color I = 6;

	SU  T = 18 C = 1493 N = color I = 7;
	SU  T = 59 C = 1493 N = color I = 6;

	SU  T = 18 C = 1494 N = color I = 7;
	SU  T = 59 C = 1494 N = color I = 6;

	SU  T = 18 C = 1495 N = color I = 7;
	SU  T = 59 C = 1495 N = color I = 6;

	SU  T = 18 C = 1496 N = color I = 7;
	SU  T = 59 C = 1496 N = color I = 6;

	SU  T = 18 C = 1497 N = color I = 7;
	SU  T = 59 C = 1497 N = color I = 6;

	SU  T = 18 C = 1498 N = color I = 7;
	SU  T = 59 C = 1498 N = color I = 6;

	SU  T = 18 C = 1499 N = color I = 7;
	SU  T = 59 C = 1499 N = color I = 6;

	SU  T = 18 C = 1500 N = color I = 7;
	SU  T = 59 C = 1500 N = color I = 6;

	SU  T = 18 C = 1501 N = color I = 7;
	SU  T = 59 C = 1501 N = color I = 6;

	SU  T = 18 C = 1502 N = color I = 7;
	SU  T = 59 C = 1502 N = color I = 6;

	SU  T = 18 C = 1503 N = color I = 7;
	SU  T = 59 C = 1503 N = color I = 6;

	SU  T = 18 C = 1504 N = color I = 7;
	SU  T = 59 C = 1504 N = color I = 6;

	SU  T = 18 C = 1505 N = color I = 7;
	SU  T = 59 C = 1505 N = color I = 6;

	SU  T = 18 C = 1506 N = color I = 7;
	SU  T = 59 C = 1506 N = color I = 6;

	SU  T = 18 C = 1507 N = color I = 7;
	SU  T = 59 C = 1507 N = color I = 6;

	SU  T = 18 C = 1508 N = color I = 7;
	SU  T = 59 C = 1508 N = color I = 6;

	SU  T = 18 C = 1509 N = color I = 7;
	SU  T = 59 C = 1509 N = color I = 6;

	SU  T = 18 C = 1510 N = color I = 7;
	SU  T = 59 C = 1510 N = color I = 6;

	SU  T = 18 C = 1511 N = color I = 7;
	SU  T = 59 C = 1511 N = color I = 6;

	SU  T = 18 C = 1512 N = color I = 7;
	SU  T = 59 C = 1512 N = color I = 6;

	SU  T = 18 C = 1513 N = color I = 7;
	SU  T = 59 C = 1513 N = color I = 6;

	SU  T = 18 C = 1514 N = color I = 7;
	SU  T = 59 C = 1514 N = color I = 6;

	SU  T = 18 C = 1515 N = color I = 7;
	SU  T = 59 C = 1515 N = color I = 6;

	SU  T = 18 C = 1516 N = color I = 7;
	SU  T = 59 C = 1516 N = color I = 6;

	SU  T = 18 C = 1517 N = color I = 7;
	SU  T = 59 C = 1517 N = color I = 6;

	SU  T = 18 C = 1518 N = color I = 7;
	SU  T = 59 C = 1518 N = color I = 6;

	SU  T = 18 C = 1519 N = color I = 7;
	SU  T = 59 C = 1519 N = color I = 6;

	SU  T = 18 C = 1520 N = color I = 7;
	SU  T = 59 C = 1520 N = color I = 6;

	SU  T = 18 C = 1521 N = color I = 7;
	SU  T = 59 C = 1521 N = color I = 6;

	SU  T = 18 C = 1522 N = color I = 7;
	SU  T = 59 C = 1522 N = color I = 6;

	SU  T = 18 C = 1523 N = color I = 7;
	SU  T = 59 C = 1523 N = color I = 6;

	SU  T = 18 C = 1524 N = color I = 7;
	SU  T = 59 C = 1524 N = color I = 6;

	SU  T = 18 C = 1525 N = color I = 7;
	SU  T = 59 C = 1525 N = color I = 6;

	SU  T = 18 C = 1526 N = color I = 7;
	SU  T = 59 C = 1526 N = color I = 6;

	SU  T = 18 C = 1527 N = color I = 7;
	SU  T = 59 C = 1527 N = color I = 6;

	SU  T = 18 C = 1528 N = color I = 7;
	SU  T = 59 C = 1528 N = color I = 6;

	SU  T = 18 C = 1529 N = color I = 7;
	SU  T = 59 C = 1529 N = color I = 6;

	SU  T = 18 C = 1530 N = color I = 7;
	SU  T = 59 C = 1530 N = color I = 6;

	SU  T = 18 C = 1531 N = color I = 7;
	SU  T = 59 C = 1531 N = color I = 6;

	SU  T = 18 C = 1532 N = color I = 7;
	SU  T = 59 C = 1532 N = color I = 6;

	SU  T = 18 C = 1533 N = color I = 7;
	SU  T = 59 C = 1533 N = color I = 6;

	SU  T = 18 C = 1534 N = color I = 7;
	SU  T = 59 C = 1534 N = color I = 6;

	SU  T = 18 C = 1535 N = color I = 7;
	SU  T = 59 C = 1535 N = color I = 6;

	SU  T = 18 C = 1536 N = color I = 7;
	SU  T = 59 C = 1536 N = color I = 6;

	SU  T = 18 C = 1537 N = color I = 7;
	SU  T = 59 C = 1537 N = color I = 6;

	SU  T = 18 C = 1538 N = color I = 7;
	SU  T = 59 C = 1538 N = color I = 6;

	SU  T = 18 C = 1539 N = color I = 7;
	SU  T = 59 C = 1539 N = color I = 6;

	SU  T = 18 C = 1540 N = color I = 7;
	SU  T = 59 C = 1540 N = color I = 6;

	SU  T = 18 C = 1541 N = color I = 7;
	SU  T = 59 C = 1541 N = color I = 6;

	SU  T = 18 C = 1542 N = color I = 7;
	SU  T = 59 C = 1542 N = color I = 6;

	SU  T = 18 C = 1543 N = color I = 7;
	SU  T = 59 C = 1543 N = color I = 6;

	SU  T = 18 C = 1544 N = color I = 7;
	SU  T = 59 C = 1544 N = color I = 6;

	SU  T = 18 C = 1545 N = color I = 7;
	SU  T = 59 C = 1545 N = color I = 6;

	SU  T = 18 C = 1546 N = color I = 7;
	SU  T = 59 C = 1546 N = color I = 6;

	SU  T = 18 C = 1547 N = color I = 7;
	SU  T = 59 C = 1547 N = color I = 6;

	SU  T = 18 C = 1548 N = color I = 7;
	SU  T = 59 C = 1548 N = color I = 6;

	SU  T = 18 C = 1549 N = color I = 7;
	SU  T = 59 C = 1549 N = color I = 6;

	SU  T = 18 C = 1550 N = color I = 7;
	SU  T = 59 C = 1550 N = color I = 6;

	SU  T = 18 C = 1551 N = color I = 7;
	SU  T = 59 C = 1551 N = color I = 6;

	SU  T = 18 C = 1552 N = color I = 7;
	SU  T = 59 C = 1552 N = color I = 6;

	SU  T = 18 C = 1553 N = color I = 7;
	SU  T = 59 C = 1553 N = color I = 6;

	SU  T = 18 C = 1554 N = color I = 7;
	SU  T = 59 C = 1554 N = color I = 6;

	SU  T = 18 C = 1555 N = color I = 7;
	SU  T = 59 C = 1555 N = color I = 6;

	SU  T = 18 C = 1556 N = color I = 7;
	SU  T = 59 C = 1556 N = color I = 6;

	SU  T = 18 C = 1557 N = color I = 7;
	SU  T = 59 C = 1557 N = color I = 6;

	SU  T = 18 C = 1558 N = color I = 7;
	SU  T = 59 C = 1558 N = color I = 6;

	SU  T = 18 C = 1559 N = color I = 7;
	SU  T = 59 C = 1559 N = color I = 6;

	SU  T = 18 C = 1560 N = color I = 7;
	SU  T = 59 C = 1560 N = color I = 6;

	SU  T = 18 C = 1561 N = color I = 7;
	SU  T = 59 C = 1561 N = color I = 6;

	SU  T = 18 C = 1562 N = color I = 7;
	SU  T = 59 C = 1562 N = color I = 6;

	SU  T = 18 C = 1563 N = color I = 7;
	SU  T = 59 C = 1563 N = color I = 6;

	SU  T = 18 C = 1564 N = color I = 7;
	SU  T = 59 C = 1564 N = color I = 6;

	SU  T = 18 C = 1565 N = color I = 7;
	SU  T = 59 C = 1565 N = color I = 6;

	SU  T = 18 C = 1566 N = color I = 7;
	SU  T = 59 C = 1566 N = color I = 6;

	SU  T = 18 C = 1567 N = color I = 7;
	SU  T = 59 C = 1567 N = color I = 6;

	SU  T = 18 C = 1568 N = color I = 7;
	SU  T = 59 C = 1568 N = color I = 6;

	SU  T = 18 C = 1569 N = color I = 7;
	SU  T = 59 C = 1569 N = color I = 6;

	SU  T = 18 C = 1570 N = color I = 7;
	SU  T = 59 C = 1570 N = color I = 6;

	SU  T = 18 C = 1571 N = color I = 7;
	SU  T = 59 C = 1571 N = color I = 6;

	SU  T = 18 C = 1572 N = color I = 7;
	SU  T = 59 C = 1572 N = color I = 6;

	SU  T = 18 C = 1573 N = color I = 7;
	SU  T = 59 C = 1573 N = color I = 6;

	SU  T = 18 C = 1574 N = color I = 7;
	SU  T = 59 C = 1574 N = color I = 6;

	SU  T = 18 C = 1575 N = color I = 7;
	SU  T = 59 C = 1575 N = color I = 6;

	SU  T = 18 C = 1576 N = color I = 7;
	SU  T = 59 C = 1576 N = color I = 6;

	SU  T = 18 C = 1577 N = color I = 7;
	SU  T = 59 C = 1577 N = color I = 6;

	SU  T = 18 C = 1578 N = color I = 7;
	SU  T = 59 C = 1578 N = color I = 6;

	SU  T = 18 C = 1579 N = color I = 7;
	SU  T = 59 C = 1579 N = color I = 6;

	SU  T = 18 C = 1580 N = color I = 7;
	SU  T = 59 C = 1580 N = color I = 6;

	SU  T = 18 C = 1581 N = color I = 7;
	SU  T = 59 C = 1581 N = color I = 6;

	SU  T = 18 C = 1582 N = color I = 7;
	SU  T = 59 C = 1582 N = color I = 6;

	SU  T = 18 C = 1583 N = color I = 7;
	SU  T = 59 C = 1583 N = color I = 6;

	SU  T = 18 C = 1584 N = color I = 7;
	SU  T = 59 C = 1584 N = color I = 6;

	SU  T = 18 C = 1585 N = color I = 7;
	SU  T = 59 C = 1585 N = color I = 6;

	SU  T = 18 C = 1586 N = color I = 7;
	SU  T = 59 C = 1586 N = color I = 6;

	SU  T = 18 C = 1587 N = color I = 7;
	SU  T = 59 C = 1587 N = color I = 6;

	SU  T = 18 C = 1588 N = color I = 7;
	SU  T = 59 C = 1588 N = color I = 6;

	SU  T = 18 C = 1589 N = color I = 7;
	SU  T = 59 C = 1589 N = color I = 6;

	SU  T = 18 C = 1590 N = color I = 7;
	SU  T = 59 C = 1590 N = color I = 6;

	SU  T = 18 C = 1591 N = color I = 7;
	SU  T = 59 C = 1591 N = color I = 6;

	SU  T = 18 C = 1592 N = color I = 7;
	SU  T = 59 C = 1592 N = color I = 6;

	SU  T = 18 C = 1593 N = color I = 7;
	SU  T = 59 C = 1593 N = color I = 6;

	SU  T = 18 C = 1594 N = color I = 7;
	SU  T = 59 C = 1594 N = color I = 6;

	SU  T = 18 C = 1595 N = color I = 7;
	SU  T = 59 C = 1595 N = color I = 6;

	SU  T = 18 C = 1596 N = color I = 7;
	SU  T = 59 C = 1596 N = color I = 6;

	SU  T = 18 C = 1597 N = color I = 7;
	SU  T = 59 C = 1597 N = color I = 6;

	SU  T = 18 C = 1598 N = color I = 7;
	SU  T = 59 C = 1598 N = color I = 6;

	SU  T = 18 C = 1599 N = color I = 7;
	SU  T = 59 C = 1599 N = color I = 6;

	SU  T = 18 C = 1600 N = color I = 7;
	SU  T = 59 C = 1600 N = color I = 6;

	SU  T = 18 C = 1601 N = color I = 7;
	SU  T = 59 C = 1601 N = color I = 6;

	SU  T = 18 C = 1602 N = color I = 7;
	SU  T = 59 C = 1602 N = color I = 6;

	SU  T = 18 C = 1603 N = color I = 7;
	SU  T = 59 C = 1603 N = color I = 6;

	SU  T = 18 C = 1604 N = color I = 7;
	SU  T = 59 C = 1604 N = color I = 6;

	SU  T = 18 C = 1605 N = color I = 7;
	SU  T = 59 C = 1605 N = color I = 6;

	SU  T = 18 C = 1606 N = color I = 7;
	SU  T = 59 C = 1606 N = color I = 6;

	SU  T = 18 C = 1607 N = color I = 7;
	SU  T = 59 C = 1607 N = color I = 6;

	SU  T = 18 C = 1608 N = color I = 7;
	SU  T = 59 C = 1608 N = color I = 6;

	SU  T = 18 C = 1609 N = color I = 7;
	SU  T = 59 C = 1609 N = color I = 6;

	SU  T = 18 C = 1610 N = color I = 7;
	SU  T = 59 C = 1610 N = color I = 6;

	SU  T = 18 C = 1611 N = color I = 7;
	SU  T = 59 C = 1611 N = color I = 6;

	SU  T = 18 C = 1612 N = color I = 7;
	SU  T = 59 C = 1612 N = color I = 6;

	SU  T = 18 C = 1613 N = color I = 7;
	SU  T = 59 C = 1613 N = color I = 6;

	SU  T = 18 C = 1614 N = color I = 7;
	SU  T = 59 C = 1614 N = color I = 6;

	SU  T = 18 C = 1615 N = color I = 7;
	SU  T = 59 C = 1615 N = color I = 6;

	SU  T = 18 C = 1616 N = color I = 7;
	SU  T = 59 C = 1616 N = color I = 6;

	SU  T = 18 C = 1617 N = color I = 7;
	SU  T = 59 C = 1617 N = color I = 6;

	SU  T = 18 C = 1618 N = color I = 7;
	SU  T = 59 C = 1618 N = color I = 6;

	SU  T = 18 C = 1619 N = color I = 7;
	SU  T = 59 C = 1619 N = color I = 6;

	SU  T = 18 C = 1620 N = color I = 7;
	SU  T = 59 C = 1620 N = color I = 6;

	SU  T = 18 C = 1621 N = color I = 7;
	SU  T = 59 C = 1621 N = color I = 6;

	SU  T = 18 C = 1622 N = color I = 7;
	SU  T = 59 C = 1622 N = color I = 6;

	SU  T = 18 C = 1623 N = color I = 7;
	SU  T = 59 C = 1623 N = color I = 6;

	SU  T = 18 C = 1624 N = color I = 7;
	SU  T = 59 C = 1624 N = color I = 6;

	SU  T = 18 C = 1625 N = color I = 7;
	SU  T = 59 C = 1625 N = color I = 6;

	SU  T = 18 C = 1626 N = color I = 7;
	SU  T = 59 C = 1626 N = color I = 6;

	SU  T = 18 C = 1627 N = color I = 7;
	SU  T = 59 C = 1627 N = color I = 6;

	SU  T = 18 C = 1628 N = color I = 7;
	SU  T = 59 C = 1628 N = color I = 6;

	SU  T = 18 C = 1629 N = color I = 7;
	SU  T = 59 C = 1629 N = color I = 6;

	SU  T = 18 C = 1630 N = color I = 7;
	SU  T = 59 C = 1630 N = color I = 6;

	SU  T = 18 C = 1631 N = color I = 7;
	SU  T = 59 C = 1631 N = color I = 6;

	SU  T = 18 C = 1632 N = color I = 7;
	SU  T = 59 C = 1632 N = color I = 6;

	SU  T = 18 C = 1633 N = color I = 7;
	SU  T = 59 C = 1633 N = color I = 6;

	SU  T = 18 C = 1634 N = color I = 7;
	SU  T = 59 C = 1634 N = color I = 6;

	SU  T = 18 C = 1635 N = color I = 7;
	SU  T = 59 C = 1635 N = color I = 6;

	SU  T = 18 C = 1636 N = color I = 7;
	SU  T = 59 C = 1636 N = color I = 6;

	SU  T = 18 C = 1637 N = color I = 7;
	SU  T = 59 C = 1637 N = color I = 6;

	SU  T = 18 C = 1638 N = color I = 7;
	SU  T = 59 C = 1638 N = color I = 6;

	SU  T = 18 C = 1639 N = color I = 7;
	SU  T = 59 C = 1639 N = color I = 6;

	SU  T = 18 C = 1640 N = color I = 7;
	SU  T = 59 C = 1640 N = color I = 6;

	SU  T = 18 C = 1641 N = color I = 7;
	SU  T = 59 C = 1641 N = color I = 6;

	SU  T = 18 C = 1642 N = color I = 7;
	SU  T = 59 C = 1642 N = color I = 6;

	SU  T = 18 C = 1643 N = color I = 7;
	SU  T = 59 C = 1643 N = color I = 6;

	SU  T = 18 C = 1644 N = color I = 7;
	SU  T = 59 C = 1644 N = color I = 6;

	SU  T = 18 C = 1645 N = color I = 7;
	SU  T = 59 C = 1645 N = color I = 6;

	SU  T = 18 C = 1646 N = color I = 7;
	SU  T = 59 C = 1646 N = color I = 6;

	SU  T = 18 C = 1647 N = color I = 7;
	SU  T = 59 C = 1647 N = color I = 6;

	SU  T = 18 C = 1648 N = color I = 7;
	SU  T = 59 C = 1648 N = color I = 6;

	SU  T = 18 C = 1649 N = color I = 7;
	SU  T = 59 C = 1649 N = color I = 6;

	SU  T = 18 C = 1650 N = color I = 7;
	SU  T = 59 C = 1650 N = color I = 6;

	SU  T = 18 C = 1651 N = color I = 7;
	SU  T = 59 C = 1651 N = color I = 6;

	SU  T = 18 C = 1652 N = color I = 7;
	SU  T = 59 C = 1652 N = color I = 6;

	SU  T = 18 C = 1653 N = color I = 7;
	SU  T = 59 C = 1653 N = color I = 6;

	SU  T = 18 C = 1654 N = color I = 7;
	SU  T = 59 C = 1654 N = color I = 6;

	SU  T = 18 C = 1655 N = color I = 7;
	SU  T = 59 C = 1655 N = color I = 6;

	SU  T = 18 C = 1656 N = color I = 7;
	SU  T = 59 C = 1656 N = color I = 6;

	SU  T = 18 C = 1657 N = color I = 7;
	SU  T = 59 C = 1657 N = color I = 6;

	SU  T = 18 C = 1658 N = color I = 7;
	SU  T = 59 C = 1658 N = color I = 6;

	SU  T = 18 C = 1659 N = color I = 7;
	SU  T = 59 C = 1659 N = color I = 6;

	SU  T = 18 C = 1660 N = color I = 7;
	SU  T = 59 C = 1660 N = color I = 6;

	SU  T = 18 C = 1661 N = color I = 7;
	SU  T = 59 C = 1661 N = color I = 6;

	SU  T = 18 C = 1662 N = color I = 7;
	SU  T = 59 C = 1662 N = color I = 6;

	SU  T = 18 C = 1663 N = color I = 7;
	SU  T = 59 C = 1663 N = color I = 6;

	SU  T = 18 C = 1664 N = color I = 7;
	SU  T = 59 C = 1664 N = color I = 6;

	SU  T = 18 C = 1665 N = color I = 7;
	SU  T = 59 C = 1665 N = color I = 6;

	SU  T = 18 C = 1666 N = color I = 7;
	SU  T = 59 C = 1666 N = color I = 6;

	SU  T = 18 C = 1667 N = color I = 7;
	SU  T = 59 C = 1667 N = color I = 6;

	SU  T = 18 C = 1668 N = color I = 7;
	SU  T = 59 C = 1668 N = color I = 6;

	SU  T = 18 C = 1669 N = color I = 7;
	SU  T = 59 C = 1669 N = color I = 6;

	SU  T = 18 C = 1670 N = color I = 7;
	SU  T = 59 C = 1670 N = color I = 6;

	SU  T = 18 C = 1671 N = color I = 7;
	SU  T = 59 C = 1671 N = color I = 6;

	SU  T = 18 C = 1672 N = color I = 7;
	SU  T = 59 C = 1672 N = color I = 6;

	SU  T = 18 C = 1673 N = color I = 7;
	SU  T = 59 C = 1673 N = color I = 6;

	SU  T = 18 C = 1674 N = color I = 7;
	SU  T = 59 C = 1674 N = color I = 6;

	SU  T = 18 C = 1675 N = color I = 7;
	SU  T = 59 C = 1675 N = color I = 6;

	SU  T = 18 C = 1676 N = color I = 7;
	SU  T = 59 C = 1676 N = color I = 6;

	SU  T = 18 C = 1677 N = color I = 7;
	SU  T = 59 C = 1677 N = color I = 6;

	SU  T = 18 C = 1678 N = color I = 7;
	SU  T = 59 C = 1678 N = color I = 6;

	SU  T = 18 C = 1679 N = color I = 7;
	SU  T = 59 C = 1679 N = color I = 6;

	SU  T = 18 C = 1680 N = color I = 7;
	SU  T = 59 C = 1680 N = color I = 6;

	SU  T = 18 C = 1681 N = color I = 7;
	SU  T = 59 C = 1681 N = color I = 6;

	SU  T = 18 C = 1682 N = color I = 7;
	SU  T = 59 C = 1682 N = color I = 6;

	SU  T = 18 C = 1683 N = color I = 7;
	SU  T = 59 C = 1683 N = color I = 6;

	SU  T = 18 C = 1684 N = color I = 7;
	SU  T = 59 C = 1684 N = color I = 6;

	SU  T = 18 C = 1685 N = color I = 7;
	SU  T = 59 C = 1685 N = color I = 6;

	SU  T = 18 C = 1686 N = color I = 7;
	SU  T = 59 C = 1686 N = color I = 6;

	SU  T = 18 C = 1687 N = color I = 7;
	SU  T = 59 C = 1687 N = color I = 6;

	SU  T = 18 C = 1688 N = color I = 7;
	SU  T = 59 C = 1688 N = color I = 6;

	SU  T = 18 C = 1689 N = color I = 7;
	SU  T = 59 C = 1689 N = color I = 6;

	SU  T = 18 C = 1690 N = color I = 7;
	SU  T = 59 C = 1690 N = color I = 6;

	SU  T = 18 C = 1691 N = color I = 7;
	SU  T = 59 C = 1691 N = color I = 6;

	SU  T = 18 C = 1692 N = color I = 7;
	SU  T = 59 C = 1692 N = color I = 6;

	SU  T = 18 C = 1693 N = color I = 7;
	SU  T = 59 C = 1693 N = color I = 6;

	SU  T = 18 C = 1694 N = color I = 7;
	SU  T = 59 C = 1694 N = color I = 6;

	SU  T = 18 C = 1695 N = color I = 7;
	SU  T = 59 C = 1695 N = color I = 6;

	SU  T = 18 C = 1696 N = color I = 7;
	SU  T = 59 C = 1696 N = color I = 6;

	SU  T = 18 C = 1697 N = color I = 7;
	SU  T = 59 C = 1697 N = color I = 6;

	SU  T = 18 C = 1698 N = color I = 7;
	SU  T = 59 C = 1698 N = color I = 6;

	SU  T = 18 C = 1699 N = color I = 7;
	SU  T = 59 C = 1699 N = color I = 6;

	SU  T = 18 C = 1700 N = color I = 7;
	SU  T = 59 C = 1700 N = color I = 6;

	SU  T = 18 C = 1701 N = color I = 7;
	SU  T = 59 C = 1701 N = color I = 6;

	SU  T = 18 C = 1702 N = color I = 7;
	SU  T = 59 C = 1702 N = color I = 6;

	SU  T = 18 C = 1703 N = color I = 7;
	SU  T = 59 C = 1703 N = color I = 6;

	SU  T = 18 C = 1704 N = color I = 7;
	SU  T = 59 C = 1704 N = color I = 6;

	SU  T = 18 C = 1705 N = color I = 7;
	SU  T = 59 C = 1705 N = color I = 6;

	SU  T = 18 C = 1706 N = color I = 7;
	SU  T = 59 C = 1706 N = color I = 6;

	SU  T = 18 C = 1707 N = color I = 7;
	SU  T = 59 C = 1707 N = color I = 6;

	SU  T = 18 C = 1708 N = color I = 7;
	SU  T = 59 C = 1708 N = color I = 6;

	SU  T = 18 C = 1709 N = color I = 7;
	SU  T = 59 C = 1709 N = color I = 6;

	SU  T = 18 C = 1710 N = color I = 7;
	SU  T = 59 C = 1710 N = color I = 6;

	SU  T = 18 C = 1711 N = color I = 7;
	SU  T = 59 C = 1711 N = color I = 6;

	SU  T = 18 C = 1712 N = color I = 7;
	SU  T = 59 C = 1712 N = color I = 6;

	SU  T = 18 C = 1713 N = color I = 7;
	SU  T = 59 C = 1713 N = color I = 6;

	SU  T = 18 C = 1714 N = color I = 7;
	SU  T = 59 C = 1714 N = color I = 6;

	SU  T = 18 C = 1715 N = color I = 7;
	SU  T = 59 C = 1715 N = color I = 6;

	SU  T = 18 C = 1716 N = color I = 7;
	SU  T = 59 C = 1716 N = color I = 6;

	SU  T = 18 C = 1717 N = color I = 7;
	SU  T = 59 C = 1717 N = color I = 6;

	SU  T = 18 C = 1718 N = color I = 7;
	SU  T = 59 C = 1718 N = color I = 6;

	SU  T = 18 C = 1719 N = color I = 7;
	SU  T = 59 C = 1719 N = color I = 6;

	SU  T = 18 C = 1720 N = color I = 7;
	SU  T = 59 C = 1720 N = color I = 6;

	SU  T = 18 C = 1721 N = color I = 7;
	SU  T = 59 C = 1721 N = color I = 6;

	SU  T = 18 C = 1722 N = color I = 7;
	SU  T = 59 C = 1722 N = color I = 6;

	SU  T = 18 C = 1723 N = color I = 7;
	SU  T = 59 C = 1723 N = color I = 6;

	SU  T = 18 C = 1724 N = color I = 7;
	SU  T = 59 C = 1724 N = color I = 6;

	SU  T = 18 C = 1725 N = color I = 7;
	SU  T = 59 C = 1725 N = color I = 6;

	SU  T = 18 C = 1726 N = color I = 7;
	SU  T = 59 C = 1726 N = color I = 6;

	SU  T = 18 C = 1727 N = color I = 7;
	SU  T = 59 C = 1727 N = color I = 6;

	SU  T = 18 C = 1728 N = color I = 7;
	SU  T = 59 C = 1728 N = color I = 6;

	SU  T = 18 C = 1729 N = color I = 7;
	SU  T = 59 C = 1729 N = color I = 6;

	SU  T = 18 C = 1730 N = color I = 7;
	SU  T = 59 C = 1730 N = color I = 6;

	SU  T = 18 C = 1731 N = color I = 7;
	SU  T = 59 C = 1731 N = color I = 6;

	SU  T = 18 C = 1732 N = color I = 7;
	SU  T = 59 C = 1732 N = color I = 6;

	SU  T = 18 C = 1733 N = color I = 7;
	SU  T = 59 C = 1733 N = color I = 6;

	SU  T = 18 C = 1734 N = color I = 7;
	SU  T = 59 C = 1734 N = color I = 6;

	SU  T = 18 C = 1735 N = color I = 7;
	SU  T = 59 C = 1735 N = color I = 6;

	SU  T = 18 C = 1736 N = color I = 7;
	SU  T = 59 C = 1736 N = color I = 6;

	SU  T = 18 C = 1737 N = color I = 7;
	SU  T = 59 C = 1737 N = color I = 6;

	SU  T = 18 C = 1738 N = color I = 7;
	SU  T = 59 C = 1738 N = color I = 6;

	SU  T = 18 C = 1739 N = color I = 7;
	SU  T = 59 C = 1739 N = color I = 6;

	SU  T = 18 C = 1740 N = color I = 7;
	SU  T = 59 C = 1740 N = color I = 6;

	SU  T = 18 C = 1741 N = color I = 7;
	SU  T = 59 C = 1741 N = color I = 6;

	SU  T = 18 C = 1742 N = color I = 7;
	SU  T = 59 C = 1742 N = color I = 6;

	SU  T = 18 C = 1743 N = color I = 7;
	SU  T = 59 C = 1743 N = color I = 6;

	SU  T = 18 C = 1744 N = color I = 7;
	SU  T = 59 C = 1744 N = color I = 6;

	SU  T = 18 C = 1745 N = color I = 7;
	SU  T = 59 C = 1745 N = color I = 6;

	SU  T = 18 C = 1746 N = color I = 7;
	SU  T = 59 C = 1746 N = color I = 6;

	SU  T = 18 C = 1747 N = color I = 7;
	SU  T = 59 C = 1747 N = color I = 6;

	SU  T = 18 C = 1748 N = color I = 7;
	SU  T = 59 C = 1748 N = color I = 6;

	SU  T = 18 C = 1749 N = color I = 7;
	SU  T = 59 C = 1749 N = color I = 6;

	SU  T = 18 C = 1750 N = color I = 7;
	SU  T = 59 C = 1750 N = color I = 6;

	SU  T = 18 C = 1751 N = color I = 7;
	SU  T = 59 C = 1751 N = color I = 6;

	SU  T = 18 C = 1752 N = color I = 7;
	SU  T = 59 C = 1752 N = color I = 6;

	SU  T = 18 C = 1753 N = color I = 7;
	SU  T = 59 C = 1753 N = color I = 6;

	SU  T = 18 C = 1754 N = color I = 7;
	SU  T = 59 C = 1754 N = color I = 6;

	SU  T = 18 C = 1755 N = color I = 7;
	SU  T = 59 C = 1755 N = color I = 6;

	SU  T = 18 C = 1756 N = color I = 7;
	SU  T = 59 C = 1756 N = color I = 6;

	SU  T = 18 C = 1757 N = color I = 7;
	SU  T = 59 C = 1757 N = color I = 6;

	SU  T = 18 C = 1758 N = color I = 7;
	SU  T = 59 C = 1758 N = color I = 6;

	SU  T = 18 C = 1759 N = color I = 7;
	SU  T = 59 C = 1759 N = color I = 6;

	SU  T = 18 C = 1760 N = color I = 7;
	SU  T = 59 C = 1760 N = color I = 6;

	SU  T = 18 C = 1761 N = color I = 7;
	SU  T = 59 C = 1761 N = color I = 6;

	SU  T = 18 C = 1762 N = color I = 7;
	SU  T = 59 C = 1762 N = color I = 6;

	SU  T = 18 C = 1763 N = color I = 7;
	SU  T = 59 C = 1763 N = color I = 6;

	SU  T = 18 C = 1764 N = color I = 7;
	SU  T = 59 C = 1764 N = color I = 6;

	SU  T = 18 C = 1765 N = color I = 7;
	SU  T = 59 C = 1765 N = color I = 6;

	SU  T = 18 C = 1766 N = color I = 7;
	SU  T = 59 C = 1766 N = color I = 6;

	SU  T = 18 C = 1767 N = color I = 7;
	SU  T = 59 C = 1767 N = color I = 6;

	SU  T = 18 C = 1768 N = color I = 7;
	SU  T = 59 C = 1768 N = color I = 6;

	SU  T = 18 C = 1769 N = color I = 7;
	SU  T = 59 C = 1769 N = color I = 6;

	SU  T = 18 C = 1770 N = color I = 7;
	SU  T = 59 C = 1770 N = color I = 6;

	SU  T = 18 C = 1771 N = color I = 7;
	SU  T = 59 C = 1771 N = color I = 6;

	SU  T = 18 C = 1772 N = color I = 7;
	SU  T = 59 C = 1772 N = color I = 6;

	SU  T = 18 C = 1773 N = color I = 7;
	SU  T = 59 C = 1773 N = color I = 6;

	SU  T = 18 C = 1774 N = color I = 7;
	SU  T = 59 C = 1774 N = color I = 6;

	SU  T = 18 C = 1775 N = color I = 7;
	SU  T = 59 C = 1775 N = color I = 6;

	SU  T = 18 C = 1776 N = color I = 7;
	SU  T = 59 C = 1776 N = color I = 6;

	SU  T = 18 C = 1777 N = color I = 7;
	SU  T = 59 C = 1777 N = color I = 6;

	SU  T = 18 C = 1778 N = color I = 7;
	SU  T = 59 C = 1778 N = color I = 6;

	SU  T = 18 C = 1779 N = color I = 7;
	SU  T = 59 C = 1779 N = color I = 6;

	SU  T = 18 C = 1780 N = color I = 7;
	SU  T = 59 C = 1780 N = color I = 6;

	SU  T = 18 C = 1781 N = color I = 7;
	SU  T = 59 C = 1781 N = color I = 6;

	SU  T = 18 C = 1782 N = color I = 7;
	SU  T = 59 C = 1782 N = color I = 6;

	SU  T = 18 C = 1783 N = color I = 7;
	SU  T = 59 C = 1783 N = color I = 6;

	SU  T = 18 C = 1784 N = color I = 7;
	SU  T = 59 C = 1784 N = color I = 6;

	SU  T = 18 C = 1785 N = color I = 7;
	SU  T = 59 C = 1785 N = color I = 6;

	SU  T = 18 C = 1786 N = color I = 7;
	SU  T = 59 C = 1786 N = color I = 6;

	SU  T = 18 C = 1787 N = color I = 7;
	SU  T = 59 C = 1787 N = color I = 6;

	SU  T = 18 C = 1788 N = color I = 7;
	SU  T = 59 C = 1788 N = color I = 6;

	SU  T = 18 C = 1789 N = color I = 7;
	SU  T = 59 C = 1789 N = color I = 6;

	SU  T = 18 C = 1790 N = color I = 7;
	SU  T = 59 C = 1790 N = color I = 6;

	SU  T = 18 C = 1791 N = color I = 7;
	SU  T = 59 C = 1791 N = color I = 6;

	SU  T = 18 C = 1792 N = color I = 7;
	SU  T = 59 C = 1792 N = color I = 6;

	SU  T = 18 C = 1793 N = color I = 7;
	SU  T = 59 C = 1793 N = color I = 6;

	SU  T = 18 C = 1794 N = color I = 7;
	SU  T = 59 C = 1794 N = color I = 6;

	SU  T = 18 C = 1795 N = color I = 7;
	SU  T = 59 C = 1795 N = color I = 6;

	SU  T = 18 C = 1796 N = color I = 7;
	SU  T = 59 C = 1796 N = color I = 6;

	SU  T = 18 C = 1797 N = color I = 7;
	SU  T = 59 C = 1797 N = color I = 6;

	SU  T = 18 C = 1798 N = color I = 7;
	SU  T = 59 C = 1798 N = color I = 6;

	SU  T = 18 C = 1799 N = color I = 7;
	SU  T = 59 C = 1799 N = color I = 6;

	SU  T = 18 C = 1800 N = color I = 7;
	SU  T = 59 C = 1800 N = color I = 6;

	SU  T = 18 C = 1801 N = color I = 7;
	SU  T = 59 C = 1801 N = color I = 6;

	SU  T = 18 C = 1802 N = color I = 7;
	SU  T = 59 C = 1802 N = color I = 6;

	SU  T = 18 C = 1803 N = color I = 7;
	SU  T = 59 C = 1803 N = color I = 6;

	SU  T = 18 C = 1804 N = color I = 7;
	SU  T = 59 C = 1804 N = color I = 6;

	SU  T = 18 C = 1805 N = color I = 7;
	SU  T = 59 C = 1805 N = color I = 6;

	SU  T = 18 C = 1806 N = color I = 7;
	SU  T = 59 C = 1806 N = color I = 6;

	SU  T = 18 C = 1807 N = color I = 7;
	SU  T = 59 C = 1807 N = color I = 6;

	SU  T = 18 C = 1808 N = color I = 7;
	SU  T = 59 C = 1808 N = color I = 6;

	SU  T = 18 C = 1809 N = color I = 7;
	SU  T = 59 C = 1809 N = color I = 6;

	SU  T = 18 C = 1810 N = color I = 7;
	SU  T = 59 C = 1810 N = color I = 6;

	SU  T = 18 C = 1811 N = color I = 7;
	SU  T = 59 C = 1811 N = color I = 6;

	SU  T = 18 C = 1812 N = color I = 7;
	SU  T = 59 C = 1812 N = color I = 6;

	SU  T = 18 C = 1813 N = color I = 7;
	SU  T = 59 C = 1813 N = color I = 6;

	SU  T = 18 C = 1814 N = color I = 7;
	SU  T = 59 C = 1814 N = color I = 6;

	SU  T = 18 C = 1815 N = color I = 7;
	SU  T = 59 C = 1815 N = color I = 6;

	SU  T = 18 C = 1816 N = color I = 7;
	SU  T = 59 C = 1816 N = color I = 6;

	SU  T = 18 C = 1817 N = color I = 7;
	SU  T = 59 C = 1817 N = color I = 6;

	SU  T = 18 C = 1818 N = color I = 7;
	SU  T = 59 C = 1818 N = color I = 6;

	SU  T = 18 C = 1819 N = color I = 7;
	SU  T = 59 C = 1819 N = color I = 6;

	SU  T = 18 C = 1820 N = color I = 7;
	SU  T = 59 C = 1820 N = color I = 6;

	SU  T = 18 C = 1821 N = color I = 7;
	SU  T = 59 C = 1821 N = color I = 6;

	SU  T = 18 C = 1822 N = color I = 7;
	SU  T = 59 C = 1822 N = color I = 6;

	SU  T = 18 C = 1823 N = color I = 7;
	SU  T = 59 C = 1823 N = color I = 6;

	SU  T = 18 C = 1824 N = color I = 7;
	SU  T = 59 C = 1824 N = color I = 6;

	SU  T = 18 C = 1825 N = color I = 7;
	SU  T = 59 C = 1825 N = color I = 6;

	SU  T = 18 C = 1826 N = color I = 7;
	SU  T = 59 C = 1826 N = color I = 6;

	SU  T = 18 C = 1827 N = color I = 7;
	SU  T = 59 C = 1827 N = color I = 6;

	SU  T = 18 C = 1828 N = color I = 7;
	SU  T = 59 C = 1828 N = color I = 6;

	SU  T = 18 C = 1829 N = color I = 7;
	SU  T = 59 C = 1829 N = color I = 6;

	SU  T = 18 C = 1830 N = color I = 7;
	SU  T = 59 C = 1830 N = color I = 6;

	SU  T = 18 C = 1831 N = color I = 7;
	SU  T = 59 C = 1831 N = color I = 6;

	SU  T = 18 C = 1832 N = color I = 7;
	SU  T = 59 C = 1832 N = color I = 6;

	SU  T = 18 C = 1833 N = color I = 7;
	SU  T = 59 C = 1833 N = color I = 6;

	SU  T = 18 C = 1834 N = color I = 7;
	SU  T = 59 C = 1834 N = color I = 6;

	SU  T = 18 C = 1835 N = color I = 7;
	SU  T = 59 C = 1835 N = color I = 6;

	SU  T = 18 C = 1836 N = color I = 7;
	SU  T = 59 C = 1836 N = color I = 6;

	SU  T = 18 C = 1837 N = color I = 7;
	SU  T = 59 C = 1837 N = color I = 6;

	SU  T = 18 C = 1838 N = color I = 7;
	SU  T = 59 C = 1838 N = color I = 6;

	SU  T = 18 C = 1839 N = color I = 7;
	SU  T = 59 C = 1839 N = color I = 6;

	SU  T = 18 C = 1840 N = color I = 7;
	SU  T = 59 C = 1840 N = color I = 6;

	SU  T = 18 C = 1841 N = color I = 7;
	SU  T = 59 C = 1841 N = color I = 6;

	SU  T = 18 C = 1842 N = color I = 7;
	SU  T = 59 C = 1842 N = color I = 6;

	SU  T = 18 C = 1843 N = color I = 7;
	SU  T = 59 C = 1843 N = color I = 6;

	SU  T = 18 C = 1844 N = color I = 7;
	SU  T = 59 C = 1844 N = color I = 6;

	SU  T = 18 C = 1845 N = color I = 7;
	SU  T = 59 C = 1845 N = color I = 6;

	SU  T = 18 C = 1846 N = color I = 7;
	SU  T = 59 C = 1846 N = color I = 6;

	SU  T = 18 C = 1847 N = color I = 7;
	SU  T = 59 C = 1847 N = color I = 6;

	SU  T = 18 C = 1848 N = color I = 7;
	SU  T = 59 C = 1848 N = color I = 6;

	SU  T = 18 C = 1849 N = color I = 7;
	SU  T = 59 C = 1849 N = color I = 6;

	SU  T = 18 C = 1850 N = color I = 7;
	SU  T = 59 C = 1850 N = color I = 6;

	SU  T = 18 C = 1851 N = color I = 7;
	SU  T = 59 C = 1851 N = color I = 6;

	SU  T = 18 C = 1852 N = color I = 7;
	SU  T = 59 C = 1852 N = color I = 6;

	SU  T = 18 C = 1853 N = color I = 7;
	SU  T = 59 C = 1853 N = color I = 6;

	SU  T = 18 C = 1854 N = color I = 7;
	SU  T = 59 C = 1854 N = color I = 6;

	SU  T = 18 C = 1855 N = color I = 7;
	SU  T = 59 C = 1855 N = color I = 6;

	SU  T = 18 C = 1856 N = color I = 7;
	SU  T = 59 C = 1856 N = color I = 6;

	SU  T = 18 C = 1857 N = color I = 7;
	SU  T = 59 C = 1857 N = color I = 6;

	SU  T = 18 C = 1858 N = color I = 7;
	SU  T = 59 C = 1858 N = color I = 6;

	SU  T = 18 C = 1859 N = color I = 7;
	SU  T = 59 C = 1859 N = color I = 6;

	SU  T = 18 C = 1860 N = color I = 7;
	SU  T = 59 C = 1860 N = color I = 6;

	SU  T = 18 C = 1861 N = color I = 7;
	SU  T = 59 C = 1861 N = color I = 6;

	SU  T = 18 C = 1862 N = color I = 7;
	SU  T = 59 C = 1862 N = color I = 6;

	SU  T = 18 C = 1863 N = color I = 7;
	SU  T = 59 C = 1863 N = color I = 6;

	SU  T = 18 C = 1864 N = color I = 7;
	SU  T = 59 C = 1864 N = color I = 6;

	SU  T = 18 C = 1865 N = color I = 7;
	SU  T = 59 C = 1865 N = color I = 6;

	SU  T = 18 C = 1866 N = color I = 7;
	SU  T = 59 C = 1866 N = color I = 6;

	SU  T = 18 C = 1867 N = color I = 7;
	SU  T = 59 C = 1867 N = color I = 6;

	SU  T = 18 C = 1868 N = color I = 7;
	SU  T = 59 C = 1868 N = color I = 6;

	SU  T = 18 C = 1869 N = color I = 7;
	SU  T = 59 C = 1869 N = color I = 6;

	SU  T = 18 C = 1870 N = color I = 7;
	SU  T = 59 C = 1870 N = color I = 6;

	SU  T = 18 C = 1871 N = color I = 7;
	SU  T = 59 C = 1871 N = color I = 6;

	SU  T = 18 C = 1872 N = color I = 7;
	SU  T = 59 C = 1872 N = color I = 6;

	SU  T = 18 C = 1873 N = color I = 7;
	SU  T = 59 C = 1873 N = color I = 6;

	SU  T = 18 C = 1874 N = color I = 7;
	SU  T = 59 C = 1874 N = color I = 6;

	SU  T = 18 C = 1875 N = color I = 7;
	SU  T = 59 C = 1875 N = color I = 6;

	SU  T = 18 C = 1876 N = color I = 7;
	SU  T = 59 C = 1876 N = color I = 6;

	SU  T = 18 C = 1877 N = color I = 7;
	SU  T = 59 C = 1877 N = color I = 6;

	SU  T = 18 C = 1878 N = color I = 7;
	SU  T = 59 C = 1878 N = color I = 6;

	SU  T = 18 C = 1879 N = color I = 7;
	SU  T = 59 C = 1879 N = color I = 6;

	SU  T = 18 C = 1880 N = color I = 7;
	SU  T = 59 C = 1880 N = color I = 6;

	SU  T = 18 C = 1881 N = color I = 7;
	SU  T = 59 C = 1881 N = color I = 6;

	SU  T = 18 C = 1882 N = color I = 7;
	SU  T = 59 C = 1882 N = color I = 6;

	SU  T = 18 C = 1883 N = color I = 7;
	SU  T = 59 C = 1883 N = color I = 6;

	SU  T = 18 C = 1884 N = color I = 7;
	SU  T = 59 C = 1884 N = color I = 6;

	SU  T = 18 C = 1885 N = color I = 7;
	SU  T = 59 C = 1885 N = color I = 6;

	SU  T = 18 C = 1886 N = color I = 7;
	SU  T = 59 C = 1886 N = color I = 6;

	SU  T = 18 C = 1887 N = color I = 7;
	SU  T = 59 C = 1887 N = color I = 6;

	SU  T = 18 C = 1888 N = color I = 7;
	SU  T = 59 C = 1888 N = color I = 6;

	SU  T = 18 C = 1889 N = color I = 7;
	SU  T = 59 C = 1889 N = color I = 6;

	SU  T = 18 C = 1890 N = color I = 7;
	SU  T = 59 C = 1890 N = color I = 6;

	SU  T = 18 C = 1891 N = color I = 7;
	SU  T = 59 C = 1891 N = color I = 6;

	SU  T = 18 C = 1892 N = color I = 7;
	SU  T = 59 C = 1892 N = color I = 6;

	SU  T = 18 C = 1893 N = color I = 7;
	SU  T = 59 C = 1893 N = color I = 6;

	SU  T = 18 C = 1894 N = color I = 7;
	SU  T = 59 C = 1894 N = color I = 6;

	SU  T = 18 C = 1895 N = color I = 7;
	SU  T = 59 C = 1895 N = color I = 6;

	SU  T = 18 C = 1896 N = color I = 7;
	SU  T = 59 C = 1896 N = color I = 6;

	SU  T = 18 C = 1897 N = color I = 7;
	SU  T = 59 C = 1897 N = color I = 6;

	SU  T = 18 C = 1898 N = color I = 7;
	SU  T = 59 C = 1898 N = color I = 6;

	SU  T = 18 C = 1899 N = color I = 7;
	SU  T = 59 C = 1899 N = color I = 6;

	SU  T = 18 C = 1900 N = color I = 7;
	SU  T = 59 C = 1900 N = color I = 6;

	SU  T = 18 C = 1901 N = color I = 7;
	SU  T = 59 C = 1901 N = color I = 6;

	SU  T = 18 C = 1902 N = color I = 7;
	SU  T = 59 C = 1902 N = color I = 6;

	SU  T = 18 C = 1903 N = color I = 7;
	SU  T = 59 C = 1903 N = color I = 6;

	SU  T = 18 C = 1904 N = color I = 7;
	SU  T = 59 C = 1904 N = color I = 6;

	SU  T = 18 C = 1905 N = color I = 7;
	SU  T = 59 C = 1905 N = color I = 6;

	SU  T = 18 C = 1906 N = color I = 7;
	SU  T = 59 C = 1906 N = color I = 6;

	SU  T = 18 C = 1907 N = color I = 7;
	SU  T = 59 C = 1907 N = color I = 6;

	SU  T = 18 C = 1908 N = color I = 7;
	SU  T = 59 C = 1908 N = color I = 6;

	SU  T = 18 C = 1909 N = color I = 7;
	SU  T = 59 C = 1909 N = color I = 6;

	SU  T = 18 C = 1910 N = color I = 7;
	SU  T = 59 C = 1910 N = color I = 6;

	SU  T = 18 C = 1911 N = color I = 7;
	SU  T = 59 C = 1911 N = color I = 6;

	SU  T = 18 C = 1912 N = color I = 7;
	SU  T = 59 C = 1912 N = color I = 6;

	SU  T = 18 C = 1913 N = color I = 7;
	SU  T = 59 C = 1913 N = color I = 6;

	SU  T = 18 C = 1914 N = color I = 7;
	SU  T = 59 C = 1914 N = color I = 6;

	SU  T = 18 C = 1915 N = color I = 7;
	SU  T = 59 C = 1915 N = color I = 6;

	SU  T = 18 C = 1916 N = color I = 7;
	SU  T = 59 C = 1916 N = color I = 6;

	SU  T = 18 C = 1917 N = color I = 7;
	SU  T = 59 C = 1917 N = color I = 6;

	SU  T = 18 C = 1918 N = color I = 7;
	SU  T = 59 C = 1918 N = color I = 6;

	SU  T = 18 C = 1919 N = color I = 7;
	SU  T = 59 C = 1919 N = color I = 6;

	SU  T = 18 C = 1920 N = color I = 7;
	SU  T = 59 C = 1920 N = color I = 6;

	SU  T = 18 C = 1921 N = color I = 7;
	SU  T = 59 C = 1921 N = color I = 6;

	SU  T = 18 C = 1922 N = color I = 7;
	SU  T = 59 C = 1922 N = color I = 6;

	SU  T = 18 C = 1923 N = color I = 7;
	SU  T = 59 C = 1923 N = color I = 6;

	SU  T = 18 C = 1924 N = color I = 7;
	SU  T = 59 C = 1924 N = color I = 6;

	SU  T = 18 C = 1925 N = color I = 7;
	SU  T = 59 C = 1925 N = color I = 6;

	SU  T = 18 C = 1926 N = color I = 7;
	SU  T = 59 C = 1926 N = color I = 6;

	SU  T = 18 C = 1927 N = color I = 7;
	SU  T = 59 C = 1927 N = color I = 6;

	SU  T = 18 C = 1928 N = color I = 7;
	SU  T = 59 C = 1928 N = color I = 6;

	SU  T = 18 C = 1929 N = color I = 7;
	SU  T = 59 C = 1929 N = color I = 6;

	SU  T = 18 C = 1930 N = color I = 7;
	SU  T = 59 C = 1930 N = color I = 6;

	SU  T = 18 C = 1931 N = color I = 7;
	SU  T = 59 C = 1931 N = color I = 6;

	SU  T = 18 C = 1932 N = color I = 7;
	SU  T = 59 C = 1932 N = color I = 6;

	SU  T = 18 C = 1933 N = color I = 7;
	SU  T = 59 C = 1933 N = color I = 6;

	SU  T = 18 C = 1934 N = color I = 7;
	SU  T = 59 C = 1934 N = color I = 6;

	SU  T = 18 C = 1935 N = color I = 7;
	SU  T = 59 C = 1935 N = color I = 6;

	SU  T = 18 C = 1936 N = color I = 7;
	SU  T = 59 C = 1936 N = color I = 6;

	SU  T = 18 C = 1937 N = color I = 7;
	SU  T = 59 C = 1937 N = color I = 6;

	SU  T = 18 C = 1938 N = color I = 7;
	SU  T = 59 C = 1938 N = color I = 6;

	SU  T = 18 C = 1939 N = color I = 7;
	SU  T = 59 C = 1939 N = color I = 6;

	SU  T = 18 C = 1940 N = color I = 7;
	SU  T = 59 C = 1940 N = color I = 6;

	SU  T = 18 C = 1941 N = color I = 7;
	SU  T = 59 C = 1941 N = color I = 6;

	SU  T = 18 C = 1942 N = color I = 7;
	SU  T = 59 C = 1942 N = color I = 6;

	SU  T = 18 C = 1943 N = color I = 7;
	SU  T = 59 C = 1943 N = color I = 6;

	SU  T = 18 C = 1944 N = color I = 7;
	SU  T = 59 C = 1944 N = color I = 6;

	SU  T = 18 C = 1945 N = color I = 7;
	SU  T = 59 C = 1945 N = color I = 6;

	SU  T = 18 C = 1946 N = color I = 7;
	SU  T = 59 C = 1946 N = color I = 6;

	SU  T = 18 C = 1947 N = color I = 7;
	SU  T = 59 C = 1947 N = color I = 6;

	SU  T = 18 C = 1948 N = color I = 7;
	SU  T = 59 C = 1948 N = color I = 6;

	SU  T = 18 C = 1949 N = color I = 7;
	SU  T = 59 C = 1949 N = color I = 6;

	SU  T = 18 C = 1950 N = color I = 7;
	SU  T = 59 C = 1950 N = color I = 6;

	SU  T = 18 C = 1951 N = color I = 7;
	SU  T = 59 C = 1951 N = color I = 6;

	SU  T = 18 C = 1952 N = color I = 7;
	SU  T = 59 C = 1952 N = color I = 6;

	SU  T = 18 C = 1953 N = color I = 7;
	SU  T = 59 C = 1953 N = color I = 6;

	SU  T = 18 C = 1954 N = color I = 7;
	SU  T = 59 C = 1954 N = color I = 6;

	SU  T = 18 C = 1955 N = color I = 7;
	SU  T = 59 C = 1955 N = color I = 6;

	SU  T = 18 C = 1956 N = color I = 7;
	SU  T = 59 C = 1956 N = color I = 6;

	SU  T = 18 C = 1957 N = color I = 7;
	SU  T = 59 C = 1957 N = color I = 6;

	SU  T = 18 C = 1958 N = color I = 7;
	SU  T = 59 C = 1958 N = color I = 6;

	SU  T = 18 C = 1959 N = color I = 7;
	SU  T = 59 C = 1959 N = color I = 6;

	SU  T = 18 C = 1960 N = color I = 7;
	SU  T = 59 C = 1960 N = color I = 6;

	SU  T = 18 C = 1961 N = color I = 7;
	SU  T = 59 C = 1961 N = color I = 6;

	SU  T = 18 C = 1962 N = color I = 7;
	SU  T = 59 C = 1962 N = color I = 6;

	SU  T = 18 C = 1963 N = color I = 7;
	SU  T = 59 C = 1963 N = color I = 6;

	SU  T = 18 C = 1964 N = color I = 7;
	SU  T = 59 C = 1964 N = color I = 6;

	SU  T = 18 C = 1965 N = color I = 7;
	SU  T = 59 C = 1965 N = color I = 6;

	SU  T = 18 C = 1966 N = color I = 7;
	SU  T = 59 C = 1966 N = color I = 6;

	SU  T = 18 C = 1967 N = color I = 7;
	SU  T = 59 C = 1967 N = color I = 6;

	SU  T = 18 C = 1968 N = color I = 7;
	SU  T = 59 C = 1968 N = color I = 6;

	SU  T = 18 C = 1969 N = color I = 7;
	SU  T = 59 C = 1969 N = color I = 6;

	SU  T = 18 C = 1970 N = color I = 7;
	SU  T = 59 C = 1970 N = color I = 6;

	SU  T = 18 C = 1971 N = color I = 7;
	SU  T = 59 C = 1971 N = color I = 6;

	SU  T = 18 C = 1972 N = color I = 7;
	SU  T = 59 C = 1972 N = color I = 6;

	SU  T = 18 C = 1973 N = color I = 7;
	SU  T = 59 C = 1973 N = color I = 6;

	SU  T = 18 C = 1974 N = color I = 7;
	SU  T = 59 C = 1974 N = color I = 6;

	SU  T = 18 C = 1975 N = color I = 7;
	SU  T = 59 C = 1975 N = color I = 6;

	SU  T = 18 C = 1976 N = color I = 7;
	SU  T = 59 C = 1976 N = color I = 6;

	SU  T = 18 C = 1977 N = color I = 7;
	SU  T = 59 C = 1977 N = color I = 6;

	SU  T = 18 C = 1978 N = color I = 7;
	SU  T = 59 C = 1978 N = color I = 6;

	SU  T = 18 C = 1979 N = color I = 7;
	SU  T = 59 C = 1979 N = color I = 6;

	SU  T = 18 C = 1980 N = color I = 7;
	SU  T = 59 C = 1980 N = color I = 6;

	SU  T = 18 C = 1981 N = color I = 7;
	SU  T = 59 C = 1981 N = color I = 6;

	SU  T = 18 C = 1982 N = color I = 7;
	SU  T = 59 C = 1982 N = color I = 6;

	SU  T = 18 C = 1983 N = color I = 7;
	SU  T = 59 C = 1983 N = color I = 6;

	SU  T = 18 C = 1984 N = color I = 7;
	SU  T = 59 C = 1984 N = color I = 6;

	SU  T = 18 C = 1985 N = color I = 7;
	SU  T = 59 C = 1985 N = color I = 6;

	SU  T = 18 C = 1986 N = color I = 7;
	SU  T = 59 C = 1986 N = color I = 6;

	SU  T = 18 C = 1987 N = color I = 7;
	SU  T = 59 C = 1987 N = color I = 6;

	SU  T = 18 C = 1988 N = color I = 7;
	SU  T = 59 C = 1988 N = color I = 6;

	SU  T = 18 C = 1989 N = color I = 7;
	SU  T = 59 C = 1989 N = color I = 6;

	SU  T = 18 C = 1990 N = color I = 7;
	SU  T = 59 C = 1990 N = color I = 6;

	SU  T = 18 C = 1991 N = color I = 7;
	SU  T = 59 C = 1991 N = color I = 6;

	SU  T = 18 C = 1992 N = color I = 7;
	SU  T = 59 C = 1992 N = color I = 6;

	SU  T = 18 C = 1993 N = color I = 7;
	SU  T = 59 C = 1993 N = color I = 6;

	SU  T = 18 C = 1994 N = color I = 7;
	SU  T = 59 C = 1994 N = color I = 6;

	SU  T = 18 C = 1995 N = color I = 7;
	SU  T = 59 C = 1995 N = color I = 6;

	SU  T = 18 C = 1996 N = color I = 7;
	SU  T = 59 C = 1996 N = color I = 6;

	SU  T = 18 C = 1997 N = color I = 7;
	SU  T = 59 C = 1997 N = color I = 6;

	SU  T = 18 C = 1998 N = color I = 7;
	SU  T = 59 C = 1998 N = color I = 6;

	SU  T = 18 C = 1999 N = color I = 7;
	SU  T = 59 C = 1999 N = color I = 6;

	SU  T = 18 C = 2000 N = color I = 7;
	SU  T = 59 C = 2000 N = color I = 6;

	SU  T = 18 C = 2001 N = color I = 7;
	SU  T = 59 C = 2001 N = color I = 6;

	SU  T = 18 C = 2002 N = color I = 7;
	SU  T = 59 C = 2002 N = color I = 6;

	SU  T = 18 C = 2003 N = color I = 7;
	SU  T = 59 C = 2003 N = color I = 6;

	SU  T = 18 C = 2004 N = color I = 7;
	SU  T = 59 C = 2004 N = color I = 6;

	SU  T = 18 C = 2005 N = color I = 7;
	SU  T = 59 C = 2005 N = color I = 6;

	SU  T = 18 C = 2006 N = color I = 7;
	SU  T = 59 C = 2006 N = color I = 6;

	SU  T = 18 C = 2007 N = color I = 7;
	SU  T = 59 C = 2007 N = color I = 6;

	SU  T = 18 C = 2008 N = color I = 7;
	SU  T = 59 C = 2008 N = color I = 6;

	SU  T = 18 C = 2009 N = color I = 7;
	SU  T = 59 C = 2009 N = color I = 6;

	SU  T = 18 C = 2010 N = color I = 7;
	SU  T = 59 C = 2010 N = color I = 6;

	SU  T = 18 C = 2011 N = color I = 7;
	SU  T = 59 C = 2011 N = color I = 6;

	SU  T = 18 C = 2012 N = color I = 7;
	SU  T = 59 C = 2012 N = color I = 6;

	SU  T = 18 C = 2013 N = color I = 7;
	SU  T = 59 C = 2013 N = color I = 6;

	SU  T = 18 C = 2014 N = color I = 7;
	SU  T = 59 C = 2014 N = color I = 6;

	SU  T = 18 C = 2015 N = color I = 7;
	SU  T = 59 C = 2015 N = color I = 6;

	SU  T = 18 C = 2016 N = color I = 7;
	SU  T = 59 C = 2016 N = color I = 6;

	SU  T = 18 C = 2017 N = color I = 7;
	SU  T = 59 C = 2017 N = color I = 6;

	SU  T = 18 C = 2018 N = color I = 7;
	SU  T = 59 C = 2018 N = color I = 6;

	SU  T = 18 C = 2019 N = color I = 7;
	SU  T = 59 C = 2019 N = color I = 6;

	SU  T = 18 C = 2020 N = color I = 7;
	SU  T = 59 C = 2020 N = color I = 6;

	SU  T = 18 C = 2021 N = color I = 7;
	SU  T = 59 C = 2021 N = color I = 6;

	SU  T = 18 C = 2022 N = color I = 7;
	SU  T = 59 C = 2022 N = color I = 6;

	SU  T = 18 C = 2023 N = color I = 7;
	SU  T = 59 C = 2023 N = color I = 6;

	SU  T = 18 C = 2024 N = color I = 7;
	SU  T = 59 C = 2024 N = color I = 6;

	SU  T = 18 C = 2025 N = color I = 7;
	SU  T = 59 C = 2025 N = color I = 6;

	SU  T = 18 C = 2026 N = color I = 7;
	SU  T = 59 C = 2026 N = color I = 6;

	SU  T = 18 C = 2027 N = color I = 7;
	SU  T = 59 C = 2027 N = color I = 6;

	SU  T = 18 C = 2028 N = color I = 7;
	SU  T = 59 C = 2028 N = color I = 6;

	SU  T = 18 C = 2029 N = color I = 7;
	SU  T = 59 C = 2029 N = color I = 6;

	SU  T = 18 C = 2030 N = color I = 7;
	SU  T = 59 C = 2030 N = color I = 6;

	SU  T = 18 C = 2031 N = color I = 7;
	SU  T = 59 C = 2031 N = color I = 6;

	SU  T = 18 C = 2032 N = color I = 7;
	SU  T = 59 C = 2032 N = color I = 6;

	SU  T = 18 C = 2033 N = color I = 7;
	SU  T = 59 C = 2033 N = color I = 6;

	SU  T = 18 C = 2034 N = color I = 7;
	SU  T = 59 C = 2034 N = color I = 6;

	SU  T = 18 C = 2035 N = color I = 7;
	SU  T = 59 C = 2035 N = color I = 6;

	SU  T = 18 C = 2036 N = color I = 7;
	SU  T = 59 C = 2036 N = color I = 6;

	SU  T = 18 C = 2037 N = color I = 7;
	SU  T = 59 C = 2037 N = color I = 6;

	SU  T = 18 C = 2038 N = color I = 7;
	SU  T = 59 C = 2038 N = color I = 6;

	SU  T = 18 C = 2039 N = color I = 7;
	SU  T = 59 C = 2039 N = color I = 6;

	SU  T = 18 C = 2040 N = color I = 7;
	SU  T = 59 C = 2040 N = color I = 6;

	SU  T = 18 C = 2041 N = color I = 7;
	SU  T = 59 C = 2041 N = color I = 6;

	SU  T = 18 C = 2042 N = color I = 7;
	SU  T = 59 C = 2042 N = color I = 6;

	SU  T = 18 C = 2043 N = color I = 7;
	SU  T = 59 C = 2043 N = color I = 6;

	SU  T = 18 C = 2044 N = color I = 7;
	SU  T = 59 C = 2044 N = color I = 6;

	SU  T = 18 C = 2045 N = color I = 7;
	SU  T = 59 C = 2045 N = color I = 6;

	SU  T = 18 C = 2046 N = color I = 7;
	SU  T = 59 C = 2046 N = color I = 6;

	SU  T = 18 C = 2047 N = color I = 7;
	SU  T = 59 C = 2047 N = color I = 6;

	SU  T = 18 C = 2048 N = color I = 7;
	SU  T = 59 C = 2048 N = color I = 6;

	SU  T = 18 C = 2049 N = color I = 7;
	SU  T = 59 C = 2049 N = color I = 6;

	SU  T = 18 C = 2050 N = color I = 7;
	SU  T = 59 C = 2050 N = color I = 6;

	SU  T = 18 C = 2051 N = color I = 7;
	SU  T = 59 C = 2051 N = color I = 6;

	SU  T = 18 C = 2052 N = color I = 7;
	SU  T = 59 C = 2052 N = color I = 6;

	SU  T = 18 C = 2053 N = color I = 7;
	SU  T = 59 C = 2053 N = color I = 6;

	SU  T = 18 C = 2054 N = color I = 7;
	SU  T = 59 C = 2054 N = color I = 6;

	SU  T = 18 C = 2055 N = color I = 7;
	SU  T = 59 C = 2055 N = color I = 6;

	SU  T = 18 C = 2056 N = color I = 7;
	SU  T = 59 C = 2056 N = color I = 6;

	SU  T = 18 C = 2057 N = color I = 7;
	SU  T = 59 C = 2057 N = color I = 6;

	SU  T = 18 C = 2058 N = color I = 7;
	SU  T = 59 C = 2058 N = color I = 6;

	SU  T = 18 C = 2059 N = color I = 7;
	SU  T = 59 C = 2059 N = color I = 6;

	SU  T = 18 C = 2060 N = color I = 7;
	SU  T = 59 C = 2060 N = color I = 6;

	SU  T = 18 C = 2061 N = color I = 7;
	SU  T = 59 C = 2061 N = color I = 6;

	SU  T = 18 C = 2062 N = color I = 7;
	SU  T = 59 C = 2062 N = color I = 6;

	SU  T = 18 C = 2063 N = color I = 7;
	SU  T = 59 C = 2063 N = color I = 6;

	SU  T = 18 C = 2064 N = color I = 7;
	SU  T = 59 C = 2064 N = color I = 6;

	SU  T = 18 C = 2065 N = color I = 7;
	SU  T = 59 C = 2065 N = color I = 6;

	SU  T = 18 C = 2066 N = color I = 7;
	SU  T = 59 C = 2066 N = color I = 6;

	SU  T = 18 C = 2067 N = color I = 7;
	SU  T = 59 C = 2067 N = color I = 6;

	SU  T = 18 C = 2068 N = color I = 7;
	SU  T = 59 C = 2068 N = color I = 6;

	SU  T = 18 C = 2069 N = color I = 7;
	SU  T = 59 C = 2069 N = color I = 6;

	SU  T = 18 C = 2070 N = color I = 7;
	SU  T = 59 C = 2070 N = color I = 6;

	SU  T = 18 C = 2071 N = color I = 7;
	SU  T = 59 C = 2071 N = color I = 6;

	SU  T = 18 C = 2072 N = color I = 7;
	SU  T = 59 C = 2072 N = color I = 6;

	SU  T = 18 C = 2073 N = color I = 7;
	SU  T = 59 C = 2073 N = color I = 6;

	SU  T = 18 C = 2074 N = color I = 7;
	SU  T = 59 C = 2074 N = color I = 6;

	SU  T = 18 C = 2075 N = color I = 7;
	SU  T = 59 C = 2075 N = color I = 6;

	SU  T = 18 C = 2076 N = color I = 7;
	SU  T = 59 C = 2076 N = color I = 6;

	SU  T = 18 C = 2077 N = color I = 7;
	SU  T = 59 C = 2077 N = color I = 6;

	SU  T = 18 C = 2078 N = color I = 7;
	SU  T = 59 C = 2078 N = color I = 6;

	SU  T = 18 C = 2079 N = color I = 7;
	SU  T = 59 C = 2079 N = color I = 6;

	SU  T = 18 C = 2080 N = color I = 7;
	SU  T = 59 C = 2080 N = color I = 6;

	SU  T = 18 C = 2081 N = color I = 7;
	SU  T = 59 C = 2081 N = color I = 6;

	SU  T = 18 C = 2082 N = color I = 7;
	SU  T = 59 C = 2082 N = color I = 6;

	SU  T = 18 C = 2083 N = color I = 7;
	SU  T = 59 C = 2083 N = color I = 6;

	SU  T = 18 C = 2084 N = color I = 7;
	SU  T = 59 C = 2084 N = color I = 6;

	SU  T = 18 C = 2085 N = color I = 7;
	SU  T = 59 C = 2085 N = color I = 6;

	SU  T = 18 C = 2086 N = color I = 7;
	SU  T = 59 C = 2086 N = color I = 6;

	SU  T = 18 C = 2087 N = color I = 7;
	SU  T = 59 C = 2087 N = color I = 6;

	SU  T = 18 C = 2088 N = color I = 7;
	SU  T = 59 C = 2088 N = color I = 6;

	SU  T = 18 C = 2089 N = color I = 7;
	SU  T = 59 C = 2089 N = color I = 6;

	SU  T = 18 C = 2090 N = color I = 7;
	SU  T = 59 C = 2090 N = color I = 6;

	SU  T = 18 C = 2091 N = color I = 7;
	SU  T = 59 C = 2091 N = color I = 6;

	SU  T = 18 C = 2092 N = color I = 7;
	SU  T = 59 C = 2092 N = color I = 6;

	SU  T = 18 C = 2093 N = color I = 7;
	SU  T = 59 C = 2093 N = color I = 6;

	SU  T = 18 C = 2094 N = color I = 7;
	SU  T = 59 C = 2094 N = color I = 6;

	SU  T = 18 C = 2095 N = color I = 7;
	SU  T = 59 C = 2095 N = color I = 6;

	SU  T = 18 C = 2096 N = color I = 7;
	SU  T = 59 C = 2096 N = color I = 6;

	SU  T = 18 C = 2097 N = color I = 7;
	SU  T = 59 C = 2097 N = color I = 6;

	SU  T = 18 C = 2098 N = color I = 7;
	SU  T = 59 C = 2098 N = color I = 6;

	SU  T = 18 C = 2099 N = color I = 7;
	SU  T = 59 C = 2099 N = color I = 6;

	SU  T = 18 C = 2100 N = color I = 7;
	SU  T = 59 C = 2100 N = color I = 6;

	SU  T = 18 C = 2101 N = color I = 7;
	SU  T = 59 C = 2101 N = color I = 6;

	SU  T = 18 C = 2102 N = color I = 7;
	SU  T = 59 C = 2102 N = color I = 6;

	SU  T = 18 C = 2103 N = color I = 7;
	SU  T = 59 C = 2103 N = color I = 6;

	SU  T = 18 C = 2104 N = color I = 7;
	SU  T = 59 C = 2104 N = color I = 6;

	SU  T = 18 C = 2105 N = color I = 7;
	SU  T = 59 C = 2105 N = color I = 6;

	SU  T = 18 C = 2106 N = color I = 7;
	SU  T = 59 C = 2106 N = color I = 6;

	SU  T = 18 C = 2107 N = color I = 7;
	SU  T = 59 C = 2107 N = color I = 6;

	SU  T = 18 C = 2108 N = color I = 7;
	SU  T = 59 C = 2108 N = color I = 6;

	SU  T = 18 C = 2109 N = color I = 7;
	SU  T = 59 C = 2109 N = color I = 6;

	SU  T = 18 C = 2110 N = color I = 7;
	SU  T = 59 C = 2110 N = color I = 6;

	SU  T = 18 C = 2111 N = color I = 7;
	SU  T = 59 C = 2111 N = color I = 6;

	SU  T = 18 C = 2112 N = color I = 7;
	SU  T = 59 C = 2112 N = color I = 6;

	SU  T = 18 C = 2113 N = color I = 7;
	SU  T = 59 C = 2113 N = color I = 6;

	SU  T = 18 C = 2114 N = color I = 7;
	SU  T = 59 C = 2114 N = color I = 6;

	SU  T = 18 C = 2115 N = color I = 7;
	SU  T = 59 C = 2115 N = color I = 6;

	SU  T = 18 C = 2116 N = color I = 7;
	SU  T = 59 C = 2116 N = color I = 6;

	SU  T = 18 C = 2117 N = color I = 7;
	SU  T = 59 C = 2117 N = color I = 6;

	SU  T = 18 C = 2118 N = color I = 7;
	SU  T = 59 C = 2118 N = color I = 6;

	SU  T = 18 C = 2119 N = color I = 7;
	SU  T = 59 C = 2119 N = color I = 6;

	SU  T = 18 C = 2120 N = color I = 7;
	SU  T = 59 C = 2120 N = color I = 6;

	SU  T = 18 C = 2121 N = color I = 7;
	SU  T = 59 C = 2121 N = color I = 6;

	SU  T = 18 C = 2122 N = color I = 7;
	SU  T = 59 C = 2122 N = color I = 6;

	SU  T = 18 C = 2123 N = color I = 7;
	SU  T = 59 C = 2123 N = color I = 6;

	SU  T = 18 C = 2124 N = color I = 7;
	SU  T = 59 C = 2124 N = color I = 6;

	SU  T = 18 C = 2125 N = color I = 7;
	SU  T = 59 C = 2125 N = color I = 6;

	SU  T = 18 C = 2126 N = color I = 7;
	SU  T = 59 C = 2126 N = color I = 6;

	SU  T = 18 C = 2127 N = color I = 7;
	SU  T = 59 C = 2127 N = color I = 6;

	SU  T = 18 C = 2128 N = color I = 7;
	SU  T = 59 C = 2128 N = color I = 6;

	SU  T = 18 C = 2129 N = color I = 7;
	SU  T = 59 C = 2129 N = color I = 6;

	SU  T = 18 C = 2130 N = color I = 7;
	SU  T = 59 C = 2130 N = color I = 6;

	SU  T = 18 C = 2131 N = color I = 7;
	SU  T = 59 C = 2131 N = color I = 6;

	SU  T = 18 C = 2132 N = color I = 7;
	SU  T = 59 C = 2132 N = color I = 6;

	SU  T = 18 C = 2133 N = color I = 7;
	SU  T = 59 C = 2133 N = color I = 6;

	SU  T = 18 C = 2134 N = color I = 7;
	SU  T = 59 C = 2134 N = color I = 6;

	SU  T = 18 C = 2135 N = color I = 7;
	SU  T = 59 C = 2135 N = color I = 6;

	SU  T = 18 C = 2136 N = color I = 7;
	SU  T = 59 C = 2136 N = color I = 6;

	SU  T = 18 C = 2137 N = color I = 7;
	SU  T = 59 C = 2137 N = color I = 6;

	SU  T = 18 C = 2138 N = color I = 7;
	SU  T = 59 C = 2138 N = color I = 6;

	SU  T = 18 C = 2139 N = color I = 7;
	SU  T = 59 C = 2139 N = color I = 6;

	SU  T = 18 C = 2140 N = color I = 7;
	SU  T = 59 C = 2140 N = color I = 6;

	SU  T = 18 C = 2141 N = color I = 7;
	SU  T = 59 C = 2141 N = color I = 6;

	SU  T = 18 C = 2142 N = color I = 7;
	SU  T = 59 C = 2142 N = color I = 6;

	SU  T = 18 C = 2143 N = color I = 7;
	SU  T = 59 C = 2143 N = color I = 6;

	SU  T = 18 C = 2144 N = color I = 7;
	SU  T = 59 C = 2144 N = color I = 6;

	SU  T = 18 C = 2145 N = color I = 7;
	SU  T = 59 C = 2145 N = color I = 6;

	SU  T = 18 C = 2146 N = color I = 7;
	SU  T = 59 C = 2146 N = color I = 6;

	SU  T = 18 C = 2147 N = color I = 7;
	SU  T = 59 C = 2147 N = color I = 6;

	SU  T = 18 C = 2148 N = color I = 7;
	SU  T = 59 C = 2148 N = color I = 6;

	SU  T = 18 C = 2149 N = color I = 7;
	SU  T = 59 C = 2149 N = color I = 6;

	SU  T = 18 C = 2150 N = color I = 7;
	SU  T = 59 C = 2150 N = color I = 6;

	SU  T = 18 C = 2151 N = color I = 7;
	SU  T = 59 C = 2151 N = color I = 6;

	SU  T = 18 C = 2152 N = color I = 7;
	SU  T = 59 C = 2152 N = color I = 6;

	SU  T = 18 C = 2153 N = color I = 7;
	SU  T = 59 C = 2153 N = color I = 6;

	SU  T = 18 C = 2154 N = color I = 7;
	SU  T = 59 C = 2154 N = color I = 6;

	SU  T = 18 C = 2155 N = color I = 7;
	SU  T = 59 C = 2155 N = color I = 6;

	SU  T = 18 C = 2156 N = color I = 7;
	SU  T = 59 C = 2156 N = color I = 6;

	SU  T = 18 C = 2157 N = color I = 7;
	SU  T = 59 C = 2157 N = color I = 6;

	SU  T = 18 C = 2158 N = color I = 7;
	SU  T = 59 C = 2158 N = color I = 6;

	SU  T = 18 C = 2159 N = color I = 7;
	SU  T = 59 C = 2159 N = color I = 6;

	SU  T = 18 C = 2160 N = color I = 7;
	SU  T = 59 C = 2160 N = color I = 6;

	SU  T = 18 C = 2161 N = color I = 7;
	SU  T = 59 C = 2161 N = color I = 6;

	SU  T = 18 C = 2162 N = color I = 7;
	SU  T = 59 C = 2162 N = color I = 6;

	SU  T = 18 C = 2163 N = color I = 7;
	SU  T = 59 C = 2163 N = color I = 6;

	SU  T = 18 C = 2164 N = color I = 7;
	SU  T = 59 C = 2164 N = color I = 6;

	SU  T = 18 C = 2165 N = color I = 7;
	SU  T = 59 C = 2165 N = color I = 6;

	SU  T = 18 C = 2166 N = color I = 7;
	SU  T = 59 C = 2166 N = color I = 6;

	SU  T = 18 C = 2167 N = color I = 7;
	SU  T = 59 C = 2167 N = color I = 6;

	SU  T = 18 C = 2168 N = color I = 7;
	SU  T = 59 C = 2168 N = color I = 6;

	SU  T = 18 C = 2169 N = color I = 7;
	SU  T = 59 C = 2169 N = color I = 6;

	SU  T = 18 C = 2170 N = color I = 7;
	SU  T = 59 C = 2170 N = color I = 6;

	SU  T = 18 C = 2171 N = color I = 7;
	SU  T = 59 C = 2171 N = color I = 6;

	SU  T = 18 C = 2172 N = color I = 7;
	SU  T = 59 C = 2172 N = color I = 6;

	SU  T = 18 C = 2173 N = color I = 7;
	SU  T = 59 C = 2173 N = color I = 6;

	SU  T = 18 C = 2174 N = color I = 7;
	SU  T = 59 C = 2174 N = color I = 6;

	SU  T = 18 C = 2175 N = color I = 7;
	SU  T = 59 C = 2175 N = color I = 6;

END;

BEGIN CODONS;
	CODESET * UNTITLED   =  universal:  1 -  2175;


END;

BEGIN MESQUITECHARMODELS;
	ProbModelSet * UNTITLED   =  'Jukes-Cantor':  1 -  2175;
END;

Begin MESQUITE;
		MESQUITESCRIPTVERSION 2;
		TITLE AUTO;
		tell ProjectCoordinator;
		timeSaved 1400232985699;
		getEmployee #mesquite.minimal.ManageTaxa.ManageTaxa;
		tell It;
			setID 0 2195058954819266164;
			tell It;
				setDefaultOrder  0 1 2 3 4 5 6 7 8 9 10 11 12 13 14 15 16 17 18 19 20 21 22 23 24 25 26 27 28 29 30 31 32 33 34 35 36 37 38 39 40 41 42 43 44 45 46 47 48 49 50 51 57 55 64 53 56 52 54 58 59 60 61 62 63 65;
				attachments ;
			endTell;
		endTell;
		getEmployee #mesquite.charMatrices.ManageCharacters.ManageCharacters;
		tell It;
			setID 0 8638496106986764788;
			mqVersion 275;
			checksumv 0 3 1594677486 null  getNumChars 2175 numChars 2175 getNumTaxa 66 numTaxa 66   short true   bits 3458764513820540943   states 15   sumSquaresStatesOnly 2059346.0 sumSquares -2.582544170319337E20 longCompressibleToShort false usingShortMatrix true   NumFiles 1 NumMatrices 1;
			mqVersion;
		endTell;
		getWindow;
		tell It;
			suppress;
			setResourcesState false false 257;
			setPopoutState 400;
			setExplanationSize 0;
			setAnnotationSize 0;
			setFontIncAnnot 0;
			setFontIncExp 0;
			setSize 1280 906;
			setLocation -8 -8;
			setFont SanSerif;
			setFontSize 10;
			getToolPalette;
			tell It;
			endTell;
			desuppress;
		endTell;
		getEmployee  #mesquite.minimal.ManageTaxa.ManageTaxa;
		tell It;
			showTaxa #2195058954819266164 #mesquite.lists.TaxonList.TaxonList;
			tell It;
				setTaxa #2195058954819266164;
				getWindow;
				tell It;
					newAssistant  #mesquite.lists.DefaultTaxaOrder.DefaultTaxaOrder;
					newAssistant  #mesquite.lists.TaxonListCurrPartition.TaxonListCurrPartition;
					setExplanationSize 30;
					setAnnotationSize 20;
					setFontIncAnnot 0;
					setFontIncExp 0;
					setSize 1023 839;
					setLocation -8 -8;
					setFont SanSerif;
					setFontSize 10;
					getToolPalette;
					tell It;
					endTell;
				endTell;
				showWindow;
				getEmployee #mesquite.lists.ColorTaxon.ColorTaxon;
				tell It;
					setColor Red;
					removeColor off;
				endTell;
				getEmployee #mesquite.lists.TaxonListAnnotPanel.TaxonListAnnotPanel;
				tell It;
					togglePanel off;
				endTell;
			endTell;
		endTell;
		getEmployee  #mesquite.charMatrices.BasicDataWindowCoord.BasicDataWindowCoord;
		tell It;
			showDataWindow #8638496106986764788 #mesquite.charMatrices.BasicDataWindowMaker.BasicDataWindowMaker;
			tell It;
				getWindow;
				tell It;
					setExplanationSize 30;
					setAnnotationSize 20;
					setFontIncAnnot 0;
					setFontIncExp 0;
					setSize 1023 839;
					setLocation -8 -8;
					setFont SanSerif;
					setFontSize 10;
					getToolPalette;
					tell It;
						setTool mesquite.charMatrices.BasicDataWindowMaker.BasicDataWindow.ibeam;
					endTell;
					setTool mesquite.charMatrices.BasicDataWindowMaker.BasicDataWindow.ibeam;
					colorCells  #mesquite.charMatrices.ColorByState.ColorByState;
				tell It;
					setStateLimit 9;
					toggleUniformMaximum on;
				endTell;
					colorRowNames  #mesquite.charMatrices.ColorCells.ColorCells;
				tell It;
					setColor Orange;
					removeColor off;
				endTell;
					colorColumnNames  #mesquite.charMatrices.CharGroupColor.CharGroupColor;
					colorText  #mesquite.charMatrices.NoColor.NoColor;
					setBackground White;
					toggleShowNames on;
					toggleShowTaxonNames on;
					toggleTight off;
					toggleThinRows on;
					toggleShowChanges off;
					toggleSeparateLines off;
					toggleShowStates on;
					toggleAutoWCharNames off;
					toggleAutoTaxonNames off;
					toggleShowDefaultCharNames off;
					toggleConstrainCW on;
					toggleBirdsEye off;
					toggleShowPaleGrid off;
					toggleShowPaleCellColors off;
					togglePaleInapplicable on;
					toggleShowBoldCellText off;
					toggleAllowAutosize off;
					toggleColorsPanel off;
					toggleLinkedScrolling on;
					toggleScrollLinkedTables off;
				endTell;
				showWindow;
				getWindow;
				tell It;
					forceAutosize;
				endTell;
				getEmployee #mesquite.categ.StateNamesStrip.StateNamesStrip;
				tell It;
					showStrip off;
				endTell;
				getEmployee #mesquite.charMatrices.AnnotPanel.AnnotPanel;
				tell It;
					togglePanel off;
				endTell;
				getEmployee #mesquite.charMatrices.CharReferenceStrip.CharReferenceStrip;
				tell It;
					showStrip off;
				endTell;
				getEmployee #mesquite.charMatrices.QuickKeySelector.QuickKeySelector;
				tell It;
					autotabOff;
				endTell;
				getEmployee #mesquite.charMatrices.SelSummaryStrip.SelSummaryStrip;
				tell It;
					showStrip off;
				endTell;
				getEmployee #mesquite.align.AlignToDropped.AlignToDropped;
				tell It;
					gapCosts 8 3 2 2;
					subCosts  10 5 10 10 10 5 5 10 10 10 5 10;
				endTell;
				getEmployee #mesquite.molec.ColorByAA.ColorByAA;
				tell It;
					emphasizeDegeneracy off;
				endTell;
				getEmployee #mesquite.chromaseq.ColorQuality.ColorQuality;
				tell It;
					toggleAmbiguities on;
					toggleMarks on;
				endTell;
				getEmployee #mesquite.molec.SequenceInfoEditor.SequenceInfoEditor;
				tell It;
					panelOpen false;
				endTell;
				getEmployee #mesquite.chromaseq.SourceFileInfoEditor.SourceFileInfoEditor;
				tell It;
					panelOpen false;
				endTell;
			endTell;
		endTell;
		getEmployee  #mesquite.charMatrices.ManageCharacters.ManageCharacters;
		tell It;
			showCharacters #8638496106986764788 #mesquite.lists.CharacterList.CharacterList;
			tell It;
				setData 0;
				getWindow;
				tell It;
					newAssistant  #mesquite.lists.CharListInclusion.CharListInclusion;
					newAssistant  #mesquite.stochchar.CharListProbModels.CharListProbModels;
					newAssistant  #mesquite.lists.CharListCodonPos.CharListCodonPos;
					newAssistant  #mesquite.lists.CharListPartition.CharListPartition;
					newAssistant  #mesquite.lists.CharNumForList.CharNumForList;
				tell It;
					suppress;
					setValueTask  #mesquite.charMatrices.NumApplicableNonMissing.NumApplicableNonMissing;
					toggleShadeCells on;
					desuppress;
				endTell;
					getTable;
					tell It;
						columnWidth 4 79;
					endTell;
					setExplanationSize 30;
					setAnnotationSize 20;
					setFontIncAnnot 0;
					setFontIncExp 0;
					setSize 1023 839;
					setLocation -8 -8;
					setFont SanSerif;
					setFontSize 10;
					getToolPalette;
					tell It;
					endTell;
					setActive;
				endTell;
				showWindow;
				getEmployee #mesquite.lists.CharListAnnotPanel.CharListAnnotPanel;
				tell It;
					togglePanel off;
				endTell;
			endTell;
		endTell;
		endTell;
end;
