# Supplementary material for: Evolution of pollen morphology in Loranthaceae
Source: Grana. 2017 Feb 20;57(1-2):16–116. doi: 10.1080/00173134.2016.1261939 (PMC5771552; doi:10.1080/00173134.2016.1261939)
Supplement: Grimsson et al. Online supplementary material [file SGRA_A_1261939_SM9964.zip › Mats/04_matK.mafft.nex]

#NEXUS
[written Fri May 16 11:34:14 CEST 2014 by Mesquite  version 2.75 (build 566) at NRM-7085/172.16.20.110]

BEGIN TAXA;
	TITLE Taxa;
	DIMENSIONS NTAX=68;
	TAXLABELS
		'Alepis_flavida|EF464508|Nickrent_2743' 'Amylotheca_duthieana|EU544413|Nickrent_4022' 'Decaisnina_triflora|EU544421|Nickrent_4491' 'Lepeostegeres_lancifolius|EU544435|Nickrent_4041' 'Lepidaria_cf__forbesii|EU544434|Nickrent_4044' 'Loxanthera_speciosa|EU544437|Nickrent_4026' 'Lysiana_filifolia|EU544438|Nickrent_4449' 'Macrosolen_cochinchinensis|EU544439|Nickrent_4038' 'Peraxilla_tetrapetala|EU544446|Nickrent_2744' 'Atkinsonia_ligustrina|DQ787444|Nickrent_4343' 'Gaiadendron_punctatum|DQ787445|Nickrent_2729' 'Amyema_glabrum|EU544411|Nickrent_2794' 'Amyema_queenslandicum|EU544412|Nickrent_2788' 'Baratranthus_axanthus|EU544414|Nickrent_4029' 'Benthamina_alyxifolia|EU544416|Nickrent_4127' 'Dactyliophora_novae_guineae|EU544420|Nickrent_4563' 'Diplatia_furcata|EU544425|Nickrent_2824' 'Helicanthes_elastica|EU544432|Nickrent_4906' 'Sogerianthe_sessiflora|EU544455|Nickrent_4467' 'Dendrophthoe_curvata|EU544424|Nickrent_4012' 'Dendrophthoe_longituba|EU544423|Nickrent_4010' 'Helixanthera_coccinea|EU544430|Nickrent_4019' 'Helixanthera_cylindrica|EU544431|Nickrent_4037' 'Tolypanthus_involucratus|EU544461|Nickrent_4907' 'Emelianthe_panganensis|EU544426|Nickrent_4889' 'Erianthemum_dregei|EU544428|Nickrent_2985' 'Globimetula_dinklagei|EU544429|Nickrent_3087' 'Moquiniella_rubra|DQ790171|D__Nickrent_3042' 'Oliverella_rubroviridis|EU544442|Nickrent_4330' 'Phragmanthera_crassicaulis|EU544447|Nickrent_3037' 'Spragueanella_rhamnifolia|EU544456|Nickrent_4674' 'Ileostylus_micranthus|EU544433|Nickrent_2741' 'Muellerina_eucalyptoides|EU544440|Nickrent_4310' 'Cecarria_obtusifolia|EU544418|Nickrent_4562' 'Loranthus_europaeus|EU544436|Nickrent_5082' 'Scurrula_ferruginea|EU544451|Nickrent_4008' 'Scurrula_parasitica|EU544453|Nickrent_4004' 'Scurrula_pulverulenta|EU544452|Nickrent_4159' 'Taxillus_chinensis|EU544460|Nickrent_4032' 'Actinanthella_menyharthii|EU544408|Nickrent_4375' 'Agelanthus_sansibarensis|EU544410|Nickrent_2987' 'Bakerella_sp_|EU544415|Nickrent_4161' 'Berhautia_senegalensis|EU544417|Nickrent_4576' 'Englerina_ramulosa|EU544427|Nickrent_2984' 'Oedina_pendens|EU544441|Nickrent_4329' 'Oncella_ambigua|EU544443|Nickrent_4673' 'Oncocalyx_sulfureus|EU544444|Nickrent_2850' 'Plicosepalus_sagittifolius|EU544449|Nickrent_2852' 'Socratina_bemarivensis|EU544454|Nickrent_4279' 'Tapinanthus_constrictiflorus|EU544459|Nickrent_3088' 'Tapinanthus_sp_|EU214301|OM825' 'Vanwykia_remota|EU544463|Nickrent_4331' 'Nuytsia_floribunda|DQ787446|Nickrent_2747' 'Ligaria_cuneifolia|EF464510|Nickrent_4567' 'Tristerix_corymbosus|EF464512|Nickrent_4129' 'Desmaria_mutabilis|EF464509|Nickrent_4510A' 'Notanthera_heterophylla|EF464511|Nickrent_4372' 'Cladocolea_gracilis|EU544419|Nickrent_3066' 'Dendropemon_bicolor|EU544422|Nickrent_2172' 'Oryctanthus_occidentalis|EU544445|Nickrent_2763' 'Phthirusa_pyrifolia|EU544448|Nickrent_2762' 'Psittacanthus_calyculatus|EU544450|Nickrent_4043' 'Struthanthus_oerstedii|EU544457|Nickrent_2728' 'Struthanthus_orbicularis|JQ589640|RE_5125_1' 'Struthanthus_sp_|JQ589641|RE_5128_1' 'Struthanthus_woodsonii|EU544458|Nickrent_2761' 'Tripodanthus_acutifolius|EU544462|Nickrent_2969' 'Tupeia_antarctica|DQ790172|D_Nickrent_2742' 
	;

END;


BEGIN CHARACTERS;
	TITLE  Character_Matrix;
	DIMENSIONS  NCHAR=1590;
	FORMAT DATATYPE = DNA GAP = - MISSING = ?;
	MATRIX
	'Alepis_flavida|EF464508|Nickrent_2743'              CAGGAGTATATTTATGCACTTACTCACAATCGTAGTTTAAATCGATCAAGTTTGCTCGAAAATGTAGGTTATGACAAAAAATTTAGATTACTAATTGTGAAACGCTTAATTACTCGAATGTATCAACAGAATTCTTTTCTTATTTCTACTAAT---------AAT------TCTAAC------------CTAAATCCTTTTTTTGGGCACAACAAACATTTTTATTTTCAAATCATATCGAGTAAATTAGCAGTTATTGTGGAAATGAAACTTTCCCTATGCTTAGTA---TCTTCCCTA---------GAAGATCAA---AAAATAGACGAATCTCAAAATTTACGATCAATTCATTCCACATTTCCCTTTTTAGAAGATAAATTCTCCTATTTAAATTATGTGTCAAATATACTAATACCCTATCCTGTTCATCTTGAAATCTTGATTCTAATTCTTCGTTACTGGGTGAAAGATGCCTCTTCTTTGCATTTTTTACGATTCGTTTTCCACGAGAATCTTAATTGGAACCCCACCTTTTTTTCAAAGAAATATATTGACACTCTT------------TCAAAAAGA------------AATCAAAGATTATTCTTATTTTTATATAACTCTCATGTCTGTGAATACGAATCCATTTTCGTTTTTTTACGTAACCAATCCTATCATTTACGATCAACATTTTTTGGAACCCTTTTTGAGCGCATTTTTTTCTATGGAAAAATAAAAAAAGAGTATCTT------GTAAATGTC------TTTACTCAGGATTTTCAAGCTATT------TCATGGCTGTTCAAAGATCCTTTTATGCATTATGTTAGGTATCAAGGAAAATCGATTCTGGCTTCAAAACGGACGTTTCTTATTCTGAATAAATGGAAATATTACCTTGCCCTCTTTTGGAAATGTCGTTTTTATGTGTGGTATCAACCAGAAAGGATCCATATCAAAACATTATCCAAGCATTTCCTTGACTTTCTAGGTTATCTT------TCAAGTGCA------AGTATACGATTCAACCCTTCGGTGGGACGAAGTCAAATGCTAGAAAATTCATTTATAATA---------AATAATATTATTAAG---------ACGTTTGATACCACAGTTCCAATTATGCCTTTGGTTGGATCATTGGCTAAAGCGAAAGTTTGTGACGTCTTAGGTCACCCCATTAGTAAG---TTGGTCTGGGCCGATTTC------TCAGATTATGATATTATTGACTTATTTTGGCGTATATGCAGAAATCTTTCTC??????????????????????????????????????????????????????????????????????????????????????????????????????????????????????????????????????????????????????????????????????????????????????????????????????????????????????????????????????????????????????????????????????????????????????????????????
	'Amylotheca_duthieana|EU544413|Nickrent_4022'        CAGGAGTATATTTATGCACTTACTCATAATCGTAGTTTAAATCGATCAAGTTTGTTCGAAAATGTAGGTTATGACAAAAAATTTAGGTTACTAATTGTGAAACGCTTAATTACTCGAATGTATCAACAGAATTCTTTTCTTATTTATACTAAT---------GAT------TCTAAC------------CAAAATCCTTTTTTTGGGCACAACAAACATTTTTATTTTCAAATCATATCAGGTAAATTAGCAATTATTCTGGAAATTAAACTTTCCCTATGCTTAGTA---TCTTCCCTC---------GAAGATAAGAAGAAAATAGACGAATCTCAAAATATACGATCAATTCATTCCACATTTCCCTTTTTAGAAGAAAAATTCTCCCATTTAAATTATGTGTCAAATATATTAATACCCTATCCTGTTCATCTTGAAATCTTGATTCTAATTCTTCGTTACTGGGTGAAAGATGTTTCTTCTTGGCATTTTTTACGATTCGTTTTCCACGAGAATCGTAATTGGAACTTTTTTTTTTTCCCAAAGAAATATATTTACACTCTT------------TCAAAAAGA------------AATCAAAGATTATTCTTATTTTTATATAATTCTCATGTCTGTGAATACGAATCCATTTTTGTTTTTTTACGTAACCAATCCTATCATTTACGATCAACATTTTTTGGAACCCTTTTTGAGCGAATTTTTTTCTATGGAAAAATAAAAAAAGAGTATCTT------GTAAATATC------TTTACTAAGGATTTTCAAGCTATT------TCATGGCTGTTCAAAGATCCCTTTATGCATTATGTTAGGTATCAAGGAAAATCGATTATGGCTTCAAAACGGACGTCTCTTATTCTGAATAAATGGAAATATTACCTTGCCCTCTTTTGGAAATGTCGTTTTTTTGTGTGGTATCAACCAGAAAGGATCCATATAAAAACATTATCCAAGCATTTCCTTGACTTTATAGGTTATCTT------TCAAGTGCA------AGTATACGC------CCTTCGGTGGGACGAAGTCAAATGCCAGAAAATTCATTTATAATA---------AATAATATTATTAAG---------ACGTTTGATACCATAGTTCCAATTATGCCTTTGGTTGGATCATTGGCTAAAGCGAAAGTTTGTGACGTTTTAGGTTACCCCATTAGTAAG---TTGGTCTGGGCCGATTTA------TCAGATTATGATATTATTGACTTATTTTGGCGTATATGCAGAAATCTTTCTCATTATTACAGCGGACGCTCAAAAAAA---AAGAGTTTGTATCAAATA---------AAGTATATACTTCGACTTTCTTGTACTAGAACTTTAGCTCGTAAACATAAAAGCACTCTACGTGCTTTTTTGAAACGATTAGGTCCGGAATTTTTGGAAGAATTTTTTACGGAAGAGGAGCAAGTTCTTTCGTTGACCTTCTCAAGGTATTCTTTTACTTCGCGGAAGTTATATAGAGAAGGTCGTTTTTGGTATTTTGATATT??????????????????????????????
	'Decaisnina_triflora|EU544421|Nickrent_4491'         ???????????????????????????????????????????????????????????????????????????????????????????????????????????????????????????CAACAGAATTCTTTTCTTATTTCTACTAAT---------GAT------TCTAAC------------CAAAATCCTTTTTTGGGGCACAACAAACATTTTGATTTGAAAATCATATCCGATAAATTAGCAGTTATTGCGGAAATGAAACTTTCCCTAGGCTTAGTA---TCTTCCTTC---------GAAGATAAG---AAAATAGACGAATCTCAAAATATACGATCAATTCATTCCACATTTCCCTTTTTAGAAGAAAAATTCTCCCATTTAAATTATGTGTCAAATATATTAATACCCTATCCTGTTCATCTTGAAATCTTGATTCTAATTCTTCGTTACTGGGTGAAAGATGTTTCTTCTTTGCATTTTTTACGATTCGTTTTTCACGAGAATCGTAATTGGAACTTTCTTTTTTTCCAAAATAAATATAGTTACACTCTT---TCAAAAAGTTCAAAAAGA------------AATCAAGGATTATTCTTATTTTTATATAATTCTCATGTCTGTGAATACGAATCCATTTTTGTTTTTTTACGTAACCAATCCTATTATTTACGATCAACATTTTTTGGAACCCTTTTTGAGCGAATTTTTTTCTATGGAAAAATAAAAAAAGAGTATCTT------GTAAATGTC------TTTACTAAGGATTTTCAAGCTATT------TCATGGCTGTTCAAAGATCCCTTTCTGCATTATATTCGGTATCAAGGAAAATCGATTCTGGCTTCAAAACAGACGTCTCTTATTCTGAATAAATGGAAATATTACCTTGCCCTCTTTTGGAAATGTCGTTTTTTTGTGTGGTATCAACCCGAAAGGATCCATATAAAAACATTATCCAAGCATTTCCTTGACTTTCTAGGTTATCTT------TCAAGTGCA------AGTATACGCTTCAACCCTTCGGTGGGACGAAGTCAAATGTTAGAAAATTCATTTATAATA---------AATAATATTATTAAG---------ACGTTTGATACCATAGTTCCAATTATACCTTTGGTTGGATCATTGGCTAAAGCCAAAATTTGTGACGTCTTAGGTCACCCCATTAGTAAG---TTGGTCTGGGCCGATTTA------TCAGATTATGATATTATTAACTTATTTTGGCGTATATGCAGAAATCTTTCTCATTATTACAGCGGAGCCTCAACAAAA---AAAAGTTTGTATCAAATA---------AAGTATATACTTCGACTTTCTTGTACTAGAACTTTAGCTCGTAAACATAAAAGCACTCTACGTGCTTTTTTGAAACGATTAGGTCCGGAATTTTTGGAAGAATTTTTTACGGAAGAGGAGCAAGTTCTTTACTTGATCTTCTCAAGGTATTCTTTTAGTTCGCGGAAGTTATATGGAGAAGGT???????????????????????????????????????????????????
	'Lepeostegeres_lancifolius|EU544435|Nickrent_4041'   ?????????????????????????????????????????????????????????????????????????????????????????????????????????????????????????????????????????????????????????????????????????????????????????????????????????????????????????????????????????????????????????????????????????????????????????????????????????????????????????????????????????????????????????CGATCAATTCATTCCACATTTCCCTTTTTAGAAGATAAATTCTCCCATTTAAATTATGTGTCAAATATACTAATACCCTATCCTGTTCATCTTGAAATCTTGATTCTAATTCTTCGTTACTGGGTGAAAGATGCCTCTTCTTTGCATTTTTTAAGATTTGTTTTCCACGAGAATAGTAATTGGAACCATTCTTTTTTCCCAAAGAAATATATTTCCACTCTT------------TCAAAAAGA------------AATCAAAGATTATTCTTATTCTTATATAATTCTCATGTCTGTGAATATGAATCCATTTTTGTTTTTTTACGTAACCAATCCTATCATTTACGATCAACATTTTTTGGAACCCTTTTTGAGCGAATTTTTTTCTATGGAAAAATAAAAAAAGAGTATCTT------GTAAATGTA------TTTACGAAGGATTTTCAAGCAATT------TCATGGCTGTTCAAAGATCCTTTTATGCATTATGTTAGGTATCAAGGAAAATCTATTCTGGCTTCAAAACAGACGTCTCTTATTCTGAATAAATGGAAATATTACCTTGCCCTCTTTTGGAAATGTCGTTTTTATGTGTGGTATGAACCAGAAAGGATCCATATAAAAACATTATCCAAACATTTCCTTGACTTTCTAGGTTATCGT------TCAAGTGCA------AGTATACGATTCAACTCTTCGGTGGGACGAAGTCAAATGCTAGAAAATTCATTTCTAATA---------AATAATATTATTAAG---------ATGTTTGATACCACAGTTCCAATCATACCTTTGGTTGGATCATTGGCTAAATCGAAAGTTTGTAACGTCTTAGGTCACCCCATTAGTAAG---TTGGTCTGGTCCGATTTA------TCAGATTATGATATTATTGACTTATTTTGGCGTATATGCAAAAATCTTTCTCATTATTACAGCGGAGCTTCAAAAAAA---AAGAGTTTGTATCAAATA---------AAGTATATACTTCGGCTTTCTTGTACTAGACCTTTAGCTCGTAAACACAAAAGTACTCTACGTGCTTTTTTGAAAAGATTAGGTCCGGAATTTTTGGAAGAATTTTTTACGGAGGAGGAGCAAGTTCTTTCGTTGATCTTCTCAAGGTATTCCTTTACTTCGTGGAGGTTCTATAGAGAAGGTCGTATTTGGTATTTTGATATT??????????????????????????????
	'Lepidaria_cf__forbesii|EU544434|Nickrent_4044'      CAGGAGTATATTTATGCACTTACTCATAATCGTAGTTTAAATCGATCAAGTTTGTTCGAAAATGTAGGTTATGACAAAAAATTTAGGTTACTAATTGTGAAACGCTTAATTACTCGAATGTATCAACAGAATTCTTTTCTTATTTATACTAAT---------GAT------TCTAAC------------CAAAATCCTTTTTTGGGGCACAACAAACATTTTGATTTTCAAATCATATCAGGTAAATTAGCAGTTATTGTGGAAATGAAACTTTCCCTATGCTTAGTA---TCTTCTCTC---------GAAGATAAG---AAAATAGACGAATCTCAAAATATACGATCAATTCATTCCACATTTCCCTTTTTAGAAGAAAAATTCTCCCATTTAAATTATGTGTCAAATATATTAATACCCTATCCTGTTCATCTTGAAATCTTGATTCTAATTCTTCGTTACTGGTTGAAAGATGTTTCTTCTTTGCATTTTTTACGATTCGTTTTCCACGAGAATCATAATTGGAACTTTTTTTTTTTCCCAAATAAATATATTTACACTCTT------------TCAAAAAGA------------AATCAAAGATTATTCTTATTTTTATATAATTCTCATGTCTGTGAATACGAATCCATTTTTGTTTTTTTACGTAACCAATCCTATCATTTACGATCAACATTTTTTGGAACCCTTTTTGAGCGAATTTTTTTCTATGGAAAAATAAAAAAAGAGTATCTT------GTAAATGTC------TTTACTAAGGATTTTCAAGCTATT------TCATGGCTGTTCAAAGATCCCTTTATGCATTATGTTAGGTATCAAGGAAAGTCGATTCTGGCTTCAAAACGGACGTCTCTTATTCTGAATAAATGGAAATATTACCTTCCCCTTTTTTGGAAATGTCGTTTTTTTGTGTGGTATCAACCAGAAAGGATCCATATAAAAACATTATCCAAGCATTTCCTTGACTTTCTAGGTTATCTT------TCAAATGCA------AGTATACGCTTCAACCCTTCGGTGGGACGAAGTCAAATGCTAGAAAATTCATTTATAATA---------AATAATATTATTAAG---------ACGTTTGATACCATAGTTCCAATTATGCCTTTGGTTGGATCGTTGGCTAAAGCGAAAGTTTGTGACGTCTTAGGTCACCCCATTAGTAAG---TTGGTCTGGGCCGATTTA------TCAGATTATGATATTATTGACTTATTTTGGCGTATATGCAGAAATCTTTCTCATTATTACAGCGGAGCCTCAAAAAAA---AAGAGTTTGTATCAAATA---------AAGTATCTACTTCGACTTTCTTGTACTAGAACTTTAGCTCGTAAACATAAAAGCACTCTACGTGCTTTTTTGAAACGATTAGTTCCGGAATTTTTGGAAGAATTTTTTACGGAAGAGGAGCAAGTTCTTTCGTTGATCTTCTCAAGGTATTCTTTTACTTCGCGAAAGTTATATAGAGAAGGTCGT????????????????????????????????????????????????
	'Loxanthera_speciosa|EU544437|Nickrent_4026'         ???????????????????????????????????????AATCGATCAAGTTTGTTCGAAAATGTAGGTTATGACAAAAAATTTAGGTTACTAATTGTGAAACGCTTAATGACTCGAATGTATCAACAGAATTCTTTTCTTATTTCTACTAAT---------GAT------TCTAAC------------CAAAATCCTTTTTTTGGGCACAACAAACATTTTTATTTTCAAATCATATCAGGTAAATTAGCAGTTATTGTGGAAATTAAACTTTCTCTATGCTTAGTA---TCTTCTCTC---------GAAGATAAG---AAAATAAACGAATCTCAAAATATACGATCAATTCATTCGACATTTACCTTTTTAGAAGAAAAATTCTTCCATTTAAATTATGTGTCAAATATATTAATACCCTATCCTGTTCATCTTGAAATCTTGATTCTAATTCTTCGTTACTGGGTGAAAGATGTTTCTTCTTTGCATTTTTTACGATTCGTTTTCCACGAGAATCGTAATTGGAACTTTTTTTTTCTCGCAAAGAAATATATTTACACTCTT------------TCAAAAAGA------------AATAAAAGATTATTCTTATTTTTATATAATTCTCATGTCTGTGAATACGAATCCATTTTTGTTTTTTTACGTAACCAATCCTATCATTTACGATCAACATTTTTTGGAACCCTTTTTGAGCGAATTTTTTTCTATGGAAAAATAAAAAAAGAGTATCTT------GTAAATGTC------TTTACTAAGGATTTTCAAGCTATT------TCATGGCTGTTCAAAGATCCTTTTATGCATTATGTTAGGTATCAAGGAAAATCGATTCTGGCTTCAAAACGGACGTCTCTTATTCTGAATAAATGGAAATATTACCTTGCCCACTTTTGGAAATGTCGTTTTTTTGTGTGGTATCAACCAGAAAGGATCCATATAAAAACATTATCCAAGCATTTCCTTGACTTTCTAGGTTATCTT------TCAAGTGCA------AGTATACGCTTCAACCCTTCGGTGGGACGAAGTCAAATGCTAGAAAATTCATTTATAATA---------AATAATATTATTAAG---------ACGTTTGATACCATAGTTCCAATTATGCCTTTGGTTGGATCATTGGCTAAAGCGAAAGTTTGTGACGTCTTAGGTCACCCCATTAGTAAG---TCAGTCTGGGCCGATTTA------TCAGATTATGATATTATTGACTTATTTTGGCGTATATGCAGAAATCTTTCTTATTATTACAGCGGAGCCTCAAAAAAA---AAGAGTTTGTATCAAATA---------AAGTATATACTTCGATTTTCTTGTACTAGAACTTTAGCTCGTAAACATAAAAGCACTCTACGTGCTTTTTTGAAACGATTAGGTCCGGAATTTTTGGAAGAATTTTTTATGGAAGAGGAGCAAGTTCTTTCGTTGATCTTCTCAAAGTATTCTTTTACTTCGCGGAAGTTATATAGAGAAGGTCGTTTTTGGTATTTTGATATT??????????????????????????????
	'Lysiana_filifolia|EU544438|Nickrent_4449'           ?????????????????????????????????????????TCGATCAAGTTTGTTCGAAAATGTAGGTTATGACAAAAAATTGAGGTTACTAATTGTGAAACGCTTAATTACTCGAATGTATCAACAGAATTCTTTTCTTATTTCTACTAAT---------GAT------TCTAAC------------CAAAATCCTTTTTTTGGGCACAACAAACATTTTTATTTTCAAATCATATCAGGTAAATTAGCAGTTATTGTGGAAATGAAACTTTCCCTATGCTTAGTA---TCTTCCCTC---------GAAGATAAG---AGAATAGACGAATCTCAAAATATACGATCAATTCATTCCACATTTCCCTTTTTAGAAGAAAAATTCTCCCATTTAAATTATGTGTCAAATATATTAATACCCTATCCTGTTCATCTTGAAATCTTGATTCTAATTCTTCGTTACTGGGTGAAAGATGTTTCTTCTTTGCATTTTTTACGATTTGTTTTCCACGAGAATCGTAATTGGAACTTTTTTTTTTTCCAAAAGAAATAT------ACTCTT------------TCAAAAAGA------------AATCAAAGATTATTCTTATTTTTATATAATTCTCATGTCTGGGAATACAAATCCATTTTTGTTTTTTTACGTAACCAATCCTATCATTTACGATCAACATTTTTTGGAACCCTTTTTGAGCGAATTTTTTTCTATGGAAAAATAAAAAAAGAGTATCTT------GTAAATGTC------TTTACTAAGGATTTTCAAGCTATT------TCATGGCTGTTCAAAGATCCTTTTATGCATTATGTTAGGTATCAAGGAAAATCTATTCTGGCTTCAAAACGGACGTCTCTTATTCTGAATAAATGGAAATATTACCTTGCCCTCCTTTGGAAATGTCGTTTTTTTGTGTGGTATCAACCAGAAAGGATTCATAGAAAAACATTATCCAAGCATTTCCTTGACTTTCTAGGTTATCTT------TCAAGTGCA------AGTATACGCTTCAACCCTTCGGTGGGACGAAGTCAAATGCTAGAAAATTCATTTATAATA---------AATAATATTATTAAG---------ACGTTTGATACCATAGTTCCAATTATGCCTTTGGTTGGATCATTGGCTAAAGCGAAAGTTTGTGACGTCTTAGGTCATCCCATGAGTAAG---TTGGTCTGGGCCGATTTA------TCAGATTATGATATTATTGACTTATTTTGGCGTATATACAGAAATCTTTCTCATTATTACAGCGGAGCCTCAAAAAAA---AAGAGTTTGTATCAAATA---------AAGTATATACTTCGACTTTCTTGTACTAGAACTTTAGCTCGTAAACATAAAAGCACTCTACGTGCTTTTTTGAAACGATTAGGTCCGGAATTTTTGGAAGAATTTTTTACCGAAGAGGAACAAGTTCTTTCATTGATCTTCTCAAGGTATTCTTTTACTTCGCGGAAGTTATATAGAGAAGGTCGTTTTTGGTATTTTGATATT??????????????????????????????
	'Macrosolen_cochinchinensis|EU544439|Nickrent_4038'  CAGGAGTATATTTATGCACTTACTCATAATCGTAGTTTAAATCGATCAAGTTTGTTCGAAAATGTGGGTTATGACAAAAAATTTAGGTTACTAATTGTGAAACGCTTAATTACTCGAATGTATCAACAGAATTCTTTTCTTATTTCTACTAAT---------GAT------TCGAAC------------CAAAATCCTTTTTTGGGGCACAACAAACATTTTGATTTTCAAATCATATCAGGTAAATTAGCAGTTATTATGGAAATGAAACTTTCCCTATGCTTAGTA---TCTTCCCTC---------GAAGATAAG---AAAATAGACGAATCTCAAAATATACGATCAATTCATTCCACATTTCCCTTTTTAGAAGAAAAATTCGCCCATTTAAATTATGTGTCAAATATATTAATACCCTATCCTGTTCATCTTGAAATCTTGATTCTAATTCTTCGTTACTGGGTGAAAGATGTTTCTTCTTTGCATTTTTTACGATTCGTTTTCCACGAGAATCATAATTGGAACTTTTTTTTTTTCCAAAATAAATATATTTACACTATT------------TCAAAAAGA------------AATCAAAGATTATTCTTATTTTTATATAATTCTCATGTCTGTGAATACGAATCCATTTTTGTTTTTTTACGTAACCAATCCTATCATTTACGATCAACATTTTTTGGAACCCTTTTTGAGCGAATTTTTTTCTATGGAAAAATAAAAAAAGAGTATCTT------GTAAATATC------TTTACTAAGGATTTTCAAGCTATT------TCATGGCTGTTCAAAGATCCCTTTATGCATTATGTTAGGTATCAAGGAAAATCGATTCTGGCTTCAAAACGGACGTCTCTTATTCTGAATAAATGGAAATATTACCTTCCCCTTTTTTGGAAATGTCGTTTTTTTGTGTGGTATCAACCAGAAAGGATCCATATAAAAACATTATCCAAGCATTTCCTTGACTTTCTAGGTTATCTT------TCAAATGCA------AGTATACGCTTCAACCCTTCGGTGGGTCGAAGTCAAATGCTAGAAAATTCATTTATAATA---------AATAATATTATTAAG---------ACGTTTGATACCATAGTTCCAATTATGCCTTTGGTTGGATCATTGGCTAAAGCGAAAGTTTGTGACGTCTTAGGTCACCCCATTAGTAAG---TTGATCTGGGCTGATTTA------TCAGATTATGATATTATTGACTTATTTTGGCGTATATGCAGAAATCTTTCTCATTATTACAGCGGACGCTCAAAAAAA---AAGAGTTTGTATCAAATA---------AAGTATATACTTCGACTTTCTTGTACTAGAACTTTAGCTCGTAAATATAAAAGCACTCTACGTGCTTTTTTGAAACGATTAGGCCCGGAATTTTTGGAAGAATTTTTTACGGAAGAGGAGCAAGTTCGTTCGTTGATCTTCTCAAGGTATTCTTTTACTTCGCAAAAGTTATATAGAGAAGGTCGTTTTTGGTATTTTGATATT??????????????????????????????
	'Peraxilla_tetrapetala|EU544446|Nickrent_2744'       ????????????????????????????????????????????????????????????????????????GACAAAAAATTTAGATTACTAATTGTGAAACGCTTAACTACTCGAATGTATCAACAGAATTATTTTCTTATTTCTACTAAT---------AAT------TCTAAC------------CTAAATCCTTTTTTTGGGCACAACAAACATTTTTATTTTCAAATCATATCGGGTAAATTAGAAGTTATTGTGGAAATAAAACTTTCCCTATGCTTAGTA---TCTTCCCTA---------GAAGATAAG---AAAATAGACGAATCTAAAAATTTACGATCAATTCATTCCACATTTCCCTTTTTAGAAGATAAATTCTCCCATTTAAATTATGTGTCAAATATACTAATACCCTATCCTGTTCATCTTGAAATCTTGATTCTAATTCTTCGTTACTGGGTGAAAGATGCCTCTTCTTTGCATTTTTTACGATTCGTTTTCCACGAGAATCTTAATTGGAACCCCCTTTTTTTTTCAAAGAAATATATTGACACTCTT------------TCAAAAAGA------------AATCAAAGATTATTCTTATTTTTATATAACTCTCATGTCTGTGAATACGAATCCATTTTCGTTTTTTTACGTAACCAATCCTATCATTTACGATCAACATTTTTTGGAACCCTTTTTGAGCGAATTTTTTTCTATGGAAAAATAAAAAAAGAGTATCTT------GTAAATGTC------TTTACTAAGGATTTTAAAGCTATT------TCATGGCTGTTCAAAGATCCTTTTATGCATTATGTTAGGTATCAAGGAAAATCGATTCTGGCTTCAAAACAGACGTCTCTTATTCTGAATAAATGGAAATATTACCTTGACCTCTTTTGGAAATGTCGTTTTTATGTGTGGTATCAACCAGAAAGGATCCATATAAAAACATTATCCAAGCCTTTCCTTGACTTTCTAGGTTATCTT------TCAAGTGCA------AGTATACGATTCAACCCTTCGGTGGGACGAAGTCAAATGCTAGAAAATTCATTTATAATA---------AATAATATTATTAAA---------ACGTTTGATACCACAGTTCCAATTATGCCTTTGGTTGGATCATTGGCTAAAGCGAAAGTTTGTGACGTCTTAGGTCACCCCATTAGTAAG---TTGGTCTGGGCCGATTTA------TCAGATTATGATATTATTGACTTATTTTGGCGTATATGCAGAAATCTTTCTCATTATTACAGCGGAGCCTCAAAAAAA---AATAGTTTGTATCAAATA---------AAGTATATACTTCGACTTTCTTGTACTAGAACTTTAGCTCGTAAACATAAAAGCACTCTACGTGCTTTTTTGAAAAGATTAGGTCCGGAATTTTTGGAAGAATTTTTTACGGAAGAGGAGCAAATTCTTTCGTTGATCTTCTCAAGGTATTCTTTTACTTCGCGGAGGTTATATAGAGAAGGTCGTTT??????????????????????????????????????????????
	'Atkinsonia_ligustrina|DQ787444|Nickrent_4343'       ?????????????????????????????????????????????????????????GAAAATGTAGGTTATGACAAAAAATTTAGGTTACTAATTGTGAAACGCTTAATTACTCGAATGTATCAACAGAATTCTTTGCTTATTTCTACTAAT---------GAT------TCTAAC------------CAAAATCCCTTTTTTGGGCACAACAAACATTTTTATTTTCAAATCATATCGGGTAAATTAGCAGTTATTGTGGAAATTAAACTTTCCCTATGCTTAGTA---TCTTCCCTC---------GAAGATAAG---AAAATAGACGAATCTCAAAATTTACGATCAATTCATTCCATATTTCCCTTTTTAGAAGAAAAATTCTCCCATTTAAATTATGTGTCAAATATACTAATACCCTATCCTGTTCATCTTGAAATCTTGATTCTAATTCTTCGTTACTGGGTGAAAGATGCCTCTTCTTTGCATTTTTTACGATTCGTTTTCCACGAGAATCGTAATTGGAACCATTTTTTTTTCCCAAAGAAATATATTTCCACTCTT------------TCAAAAAGA------------AATCAAAGATTATTCTTATTCTTATATAATTCTCATGTCTGTGAATACGAATCCATTTTTGTTTTTTTACGTAACCAATCCCATCATTTACGATCAACATTTTTTGGAACCCTTTTTGAGCGAATGTTTTTCTATGGAAAAATAAAAAAAGAGTATCTT------GTAAATGTC------TTTACTAAGGATTTTCAAGCTATT------TCATGGCTGTTCAAAGATCCTTTTATGCATTATGTAAGGTATCAAGGAAAATCTATTCTGGCTTCAAAACGGACGTCTCTTATTCTGAATAAATGGAAATATTACCTTGCCCTCTTTTGGAAATGTCGTTTTTATGTGTGGTATCAACCAGAAAGGATCCATATAAAAACATTATCCAAGCATTTCCTTGACTTTCTAGGTTATCTT------TCAAGTGCA------AGTATACGATTCAACCCTTCGGTGGGACGAAGTCAAATGCTAGAAAATTCATTTATAATA---------AATAATATTATTAAG---------ACGTTTGATACCACAGTTCCAATTATGCCTTTGGTTGGATCATTGGCTAAAGCGAAAGTTTGTGACGTCTTAGGTCACCCCATTAGTAAG---TTGGTCTGGGCCGATTTA------TCAGATTATGATATTATTGACTTATTTTGGCGTATATGCAGAAATCTTTCTCATTATTACAGCGGAGCCTCAAAAAAA---AAGAGTTTGTATCAAATA---------AAGTATATACTTCGACTTTCTTGTACTAGAACTTTAGCTCGTAAACACAAAAGCACTCTACGTGCTTTTTTGAAAAGATTAGGTCCGGAATTTTTGGAAGAATTTTTTACGGAGGAGGAACAGGTTCTTTCGTTGATCTTCTCAAGGTACTCTTTCACTTCGC???????????????????????????????????????????????????????????????????????
	'Gaiadendron_punctatum|DQ787445|Nickrent_2729'       ?????????????????????????????????????????????????????????????????????TATGACAAAAAATTTAGGTTACTAATTGTGAAACGCTTAATTACTCGAATGTATCAACAGAATTCTTTTCTTATTTTTACTAAT---------GAT------TCTAAC------------CAAAATCCCTTTTTTGGGCACAACAAACATTTTTATTTTCAAATCATATCGGGTAAATTAGCAGTTATTGTGGAAATTAAACTTTCCCTACGCTTAGTA---TCTTCCCTC---------GAAGATAAG---AAAATAGACGAATCTAAAAATTTACGATCAATTCATTCCATATTTCCCTTTTTAGAAGATAAATTCTCCCATTTAAATTATGTGTCAAATATACTAATACCCTATCCTGTTCATCTTGAAATCTTGATTCTAATTCTTCGTTACTGGGTGAAAGATGCCTCTTCTTTACATTTTTTACGATTCGTTTTCCACGAGAATCGTAATTGTAACCAATTTTTTTTACCAAAGAAATATATTTCCACTCTT------------TCAAAAAGA------------AATCAAAAATTATTC------TTATATAATTCTCATGTCTGTGAATACGAATCCATTTTTTTTTTTTTACGGAACCAATCCAATCATTTACAACCAAATTTTTTTGGAACCCTTTTTGAGCGAATTTTTTTCTATGGAAAAATAAAAAAAAAGTATCTT------GTAAATGCC------TTTATTAAGGATTTTCAAGCTATT------TCATGCCAGTTCAAAGAACCTTTTATGCATTATGTTAGGTATCAAGGTAAATCTATTCTGGCTTCAAAACGGACGTCTCTTATTCTGAATAAATGGAAATATTACCTTGCCCTCTTTTGGAAATGTCGTTTTTATGTATGGTATCAACCAGAAAGGATCCATATAAAAACATTATCCAAGCATTTCCTTGACTTTCTAGGTTATCTT------TCAAGTGCA------AGTATACGATTCAACCCTTCGGTGGGACGAAGTCAAATGCTAGAAAATTCATTTATAATA---------AATAATATTATTAAG---------ACGTTTGATACCACAGTTCCAATTATGCCTTTGATTGGATCATTGGCTAAAGCGAAAGTTTGTGACGTCTTAGGTCACCCCATTAGTAAG---TTGGTCTGGGCCGATTTA------TCAGATTATGATATTATTGACTTATTTTGGCGTATCTGCAGAAATCTTTCTCATTATTACAGCGGAGCCTCAAAAAAA---AAGAGTTTGTATCAAATA---------AAGTATATACTTCGACTTTCTTGTACTAGAACTTTAGCTCGTAAACACAAAAGCACTCTACGTGCTTTTTTGAAAAGATTAGGTCCGGAATTTTTGGAAGAATTTTTTACGGAGGAGGTGCAAGTTCTTTCGTTGATCTTCTCAAGGTATTCTTTTACTTCGCGGAGGTTATATAGAGAAGGTCGTATTTGGTATTTGGATATT??????????????????????????????
	'Amyema_glabrum|EU544411|Nickrent_2794'              ????????????????????????????????????????????????????????????AATGTGAGTTATGACAAAAAGGTTAGGTTACTAATTGTGAAACGTTTAATTACTGGAATGTATCATCAGAATTCTTTTCTTATTTCTACTTAT------------------------------------CAAAATGCTTTTTTTGGACACAACAAACATTTTTATTTGCAAATCATATCGAGTAAGTTAGCGGTTATTGTGGAAATGAAACTTTTCCTAGGCTTAGTA---TCTTCTATT---------GAAGATAAT---AAAATAGACGAATCTAAAAATTTACGATCAATTCATTCCATATTTCCTTTTTTAGAAGATAAATTCTCCTGTTTCAATTATGTGTCAAATATACTAATACCTTATCCTGCTCATCTTGAAATATTGGTTTTAATTCTTCGTTGTTGGGTGAAAGATGCTTCTTCTTTACATTTTTTACGATTCGTTTTACACGAGAATCGTAATTGGAACCATTTTTTTTTTCAA???AAATATATTTCCACCCTT------------TCAAAAAGAaaaaaa------AATCAGAGATTATTGGTATTTTTATATAATTCTCAGGCCTGGGAATACGAATCCATTTTTGTTTTTTTACGTAACCAATCCTATCATTTACGATCAACATTTTTTGGAACTTTTTTTGAGCGAACTATTTTCTATGTAAAAATAAAAAAAGAGTATCTT------GTAAATGTT------TTTACTAAGGATTTTCAAGCCATA------TCATGTATGTTCAAAGATATTTTTATACATTATGTTAGGTATCAAGGAAAATCTATTCTGGCTTCAAAATGTACGTTTTTTATTCAGAATAAATGGAACTATTACTTTGCTCTCTTTTGGAAATGTCGTTTTTATGTGTGGTATCAATCAGAAAGG------ATAAAAACATTATCCAAGCATTTCCTTGCCTTTCTAGGTTATCTT------TCAAGTGCA------AATATACGATTCAACCCTTCGTTGGGACGAAGTCAAATGATAGAAAATTCATTTCTAATA---------AATAATATTAGTAAG---------ACGTTTGATACCACAGTTCCAATTACACCTTTGGTTGGACCATTGGTTAAAGCTAAAGTTGGTGACGTTTTAAGTTATCCCATTAGTAAG---TTAATCTCGTCCGATTTA------TCAGATTATGATATTATTGACTTATTCTGGCATATATGCAGAAATCTTTCTCATTATTACAGCGGAGCTTCAAAAAAA---AGTAGTTTGTATCAAATA---------AAGTATATACTTCGACTTTCTTGTACTAGAACTTTAGCTCGTAAACACAAAAGCGCTTTACGTGCTTTTTTGAAAAGATTAGGTCAAAAAGTTTTGGAAGAATTTTTTATGGAGGAGGAGCAAGTTCTTTTGTTAATCTTCTCAAGGTATTCTTTTACTTCGAAGAGATTGTATAGAAAAGGT???????????????????????????????????????????????????
	'Amyema_queenslandicum|EU544412|Nickrent_2788'       ???????????????????????????????????????????????????TTGTTCGAAAATGTAGGTTATGACAAAAAGGTTAGGTTACTAATTGTGAAACGCTTAATTACTCGAATGTATTACCAGAATTCTTTTCTTATTTCTACTTAT---------GAT------TCGAAC------------CAAAATGCTTTTTTTGGACACAACAAACATTTTTATTTGCAAATCATATCGGGTAAGTTGGCGGTTATTGTGGAAATTAAACTTTTCCTAGGCTTAGTA---TCTTCTATT---------GAAGATAAT---AAAATAGACGAATCTAAAAATTTACGATCAATTCATTCCATATTTCCCTTTTTAGAAGATAAATTCTCCCGTTTAAATTATGTGTCAAGTATACTAATACCTTATCCTGCTCATCTTGAAATATTGGTTTTAATTCTTCGTTGTTGGGTGAAAGATGCTTCTTCTTTACATTTTTTACGATTCGTTTTCCACGAGAATCGTAATTGGAACCATTTTTTTTTACAAAATAAATATAGTTCCACCCTT------------TCAAAAAGA------------AATCAGAGATTATTTTTATTCTTATATAATTCTCATGTCTGTGAATACGAATCCATTTTTGTTTTTTTACGTAACCAATCCTATCATTTACGATCAACATTTTTTGGAACCTTTTTTGAGCGAACTGTTTTCTATGGAAAAATAAAAAAAGAGTATCTT------GTAAATGTC------TTTACTAAGGATTTTCAAGCCATA------TTATGTATGTTCAAAGATATTTTTATGCATTATGTTAGGTATCAAGGAAAATCTATTCTGGCTTCAAAATGGACGTTTTTTATTCTGAATAAATGGAACTATTATCTTGCTCTCTTTTGGAAATGTCGTTTTTATGTGTGGTATCAATCAGAAAAG------ATAAAAATATTATCCAAGCATTTCCTTGCCTTTCTAGGTTATCTT------TCAAGTACA------AATATACGATTCAACCCTTCGTTGGGACGAAGTCAAATGATAGAAAATTCATTTATAATA---AATAATAATAATATTATTAAG---------ACGTTTGATACCACAGGTCCAATTATACCTTTGGTTGGACCATTGGTTAAAGCGAAAGTTAGTGACGTCTTAGGTCACCCCATTAGTGAG---TTGAGCTCGGCCGATTTA------TCAGATTATGATATTATTGACTTATTTTGGCATATATGCAGAAATCTTTCTCATTATTACAGCGGACGTTCAAAAAAA---AAGAGTTTGTATCAAATA---------AAGTATATACTTCGACTTTATTGTACTAGAACTTTAGCTCGTAAACACAAAAGCGCTTTACGTGCTTTTTTGAAAAGATTAGGTCCAGAAGTTTTGGAAGAATTTTTTATGGAGGAGGAGCAAGTTCTTTCGTTGATCTTCTCAAGGTATTCTTTTACTTCGCAGAGA??????????????????????????????????????????????????????????????????
	'Baratranthus_axanthus|EU544414|Nickrent_4029'       ??????????????????????????????????????????????????????????????????GGTTATGACAAAAAGGTTAGGTTATTAATTGTGAAACGCTTAATTACTCGAATGTATCACCAGAATTCGTTTCTTATTTCTCCTTAT---------GAT------TATAAC------------CAAAATGCTTTTTTTGGGCACAACAAACATTTTTATTTGAAAATCATATCGGGTAAGTTAGCGGTTATTGTGGAAATTCAATTTTTACTAGGCTTAGTA---TCTTCTCTT---------GAAGATAAT---AAAATAGACGAATCTAAAAATTTACGATCAATTCATTCCATATTTCCCTTTTTAGAAGATAAATTCTCCCGTTTAAATTATGTGTCAAATATACTAATACCTTATCCTGTTCATCTTGAAATATTGGTTTTAATTCTTCGTTGTTGGGTGAAAGATGCTTCTTCTTTACATTTTTTACGATTCGTTTTCCACGAGAATCGTAATTGGAACCATTTTTTTTTCCAAAATAAATATATTTCCCCCCTT------------TCAAAAATA------------AATCAAAGATTATTTTTATTCTTATATAATTCTCATGTCTGTGAATACGAATCCATTTTTGTTTTTTTACGTaaccAATCCTATCATTTACGATCAACATTTTTTGGAAACTTTTTTGAGCGAACTATTTTCTATGGAAAAATAAAAAAAGAGTATCTT------GTAAATGTC------TTTACTAAGGATTTTCAAGCCATA------TCATGTATGTTCAAAGATATTTTTATGCATTATGTTAGGTATCAAGGAAAATATATTCTGGCTTCAAAATGGACGTTTTTTATTCTGAATAAATGGAACTATTACCTTGCTCTCTTGTGGAAATGTCGTTTTTATGTGTGGTATCAATCAGAAAGG------ATAAAAACATTATCCAAGCATTTTCTTGACTTTCTAGGTTATTTT------TCAAGTGCA------AATATACGATTCAACCCTTCGTTGGGACGAAGTCAAATGATAGAAAATTCATTTATAATA---AATAATAATAATATTATTAAG---------ACGTTTGATACCACAGTTCCAATTATACCTTTGGTTGGACCATTGGTTAAAGCGAAAGTTGTTGAGGTCTTASGTCACCCCATTAGTAAG---TGGATCTCGSCCGATTTA------TCAGATTATGATATTATTGATTTATTTTGGCATATATGTAGAAATCTTTCTCATTATTACAGCGGAGCTTCAGAAAAA---AAAAGTTTGTATCAAATA---------AAGTATATACTTCGACTTTCTTGTACTAGAACTTTAGCTCGTAAACACAAAAGCTCTTTACGTGCTTTTTTGAAAAGATTAGGTCCAGAAGGTTTGGAAGAATTTTTTATGGAGGAGGAGCAAGTTCTTTCGTTGATCTTCTCAAGGTATTCTTTT??????????????????????????????????????????????????????????????????????????????
	'Benthamina_alyxifolia|EU544416|Nickrent_4127'       CAGGAGTATATTTATGCACTTACTTATAATCGTAGTTTCAATCGATCAAATTTGTTCGAAAATGTGGGTTATGACAAAAAGGTTAGGTTACTAATTGTGAAACGCTTAATTACTCGAATGTATCACCAGAATTCTCTTCTTATTTCTACTTAT---------GAT------TCGAAC------------CAAAATGTTTTTTTTGGACACAACAAACATTTTTATTTGCAAATCATATCGGGTAAGTTAGCGGTTATTGTGGAAATTAAACTTGTCCTAGGCTTAGTA---TCTTCTATT---------GAAGATAAT---AAAATAGACGAATCTAAAAATTTACGATCAATTCATTCCATATTTCCCTTTTTAGAAGATAAATTCTCCCGTTTAAATTATGTGTCAAATATACTAATACCTTATCCTGTTCATCTTGAAATATTGGTTTTAATTCTTCGTTGTTGGGTGAAAGATGCTTCTTCTTTACATTTTTTACGATTTGTTTTCCACGAGAATCGTAATTGGAACCATTTTTTTTTCCAAAATAAATATATTTACACCCTT------------TCAAAAAGA------------AATCAGAGATTATTTTTATTCTTATATAATTCTCATGTCTGTGAATACGAATCCATTTTT???TTTTTACGTAACCAATCCTATCATTTACGATCAACATTTTTTGGAACCTTTTTTGAGCGAACTTTTTTCTATGGAAAAATCAAAAAAGAGTATCTT------GGAAATGTC------TTTACTAAGGATTTTCAAGCCATA------TCATGTATGTTCAAAGATATTTTTATGCATTATGTTAGGTATCAAGGAAAATCTATTCTGGCTTCAAAATGGACGTTTTTTATTCTGAATAAATGGAACTATTACCTTGCTCTCTTTTGGAAATGTCGTTTTTATGTGTGGTATCAATCAGAAAGG------ATAAAAACATTATCCAAGCATTTCCTTGCCTTTCTAGGTTATCTT------TCAAGTACA------AATATACGATTCAACCCTTCGTTGGGACGAAGTCAAATGATAGAAAATTCATTTATAATA---AATAATAATAATATTATTAAG---------ACGTTTGATACCACAGTTCCAATTATACCTTTTGTTGGACCATTGGTTAAAGCGAAAGTTGGTGACGTCTTAGGTCACCCCATTAGTAAG---TTGATCTCGTCCGATTTA------TCAGATTATGATATTATTGACTTATTTTGGCATATATGCAGAAATCTTTCTCATTATTACAGCGGAGCTTCAAAAAAA---AATAGTTTGTATCAAATA---------AAGTATATACTTCGACTTTCTTGTACTAGAACTTTAGCTCGTAAACACAAAAGCGCTTTACGTGCTTTTTTGAAAAGATTAGGTCCAGAAGTTTTGGAAGAATTTTTTATGGAGGAGGAGCAAGTTCTTTCGTTGATCTTCTCAAGGTATTCTTTTACTTCGCAGAGATTGTATAGAGAAGGTCGTATTTGGTATTTGGATATTTATTAT????????????????????????
	'Dactyliophora_novae_guineae|EU544420|Nickrent_4563' CAGGAGTATATTTATGCACTTACTCATAATCGTAGTTTCAATCGATCAAGTTTGTTCGAAAATGTAGGTTATGACACGAAGGTTAGGTTACTAATTGTGAAACGCTTAATTACTCGAATGTATCACCAGAATTCTTTTCTTATTTATACTTAT---------GAT------TCGAAC------------CAAAATGCTTTTTTTGGACACCACAAACATTTTTATTTGCAAATCATATCGGGTAAGTTAGCGGTTATTGTGGAAATTAAACTTTTCCTAGGCTTAGTA---TCTTCTATT---------GAAAATAAT---AAAATAGACGAATCTAAAAATTTACGATCAATTCATTCCATATTTCCCTTTTTAGAAGATAAATTCTCCCGTTTCAATTATGTGTCAAATATACTAATACCTTATCCTGTTCATCTTGAAATATTGGTTTTAATTCTTCGTTGTTGGGTGAAAGATGCTTCTTCTTTACATTTTTTACGATTCGTTTTCCACGAGAATCGTAATTGGAACTATTTTTTTTTACCAAATAAATATATTTCCACCCTT------------TCAAAAAGA------------AATCAGAGATTATTTTTATTCTTATATAATTCTCATGTCTGTGAATACGAATCCATTTTTGTTTTTTTACGTAACCAATCCTATCATTTACGATCAACATTTTTTGGAACCTTTTTTGAGCGAACTATTTTCTATGGAAAAATAAAAAAAGAGTATCTT------GTAAATGTC------TTTACTAAGGATTTTCAAGCCATA------TCATGTATGTTCAAAGATATTTTTATGCATTATGTTAGGTATCAAGGAAAATCTATTCTGGCTTCAAAATGGACGTTTTTTATTCTGAATAAATGGAACTATTACTTTGCTCTCTTTTGGAAATGTCGTTTTTATGTGTGGTATCAATCAGAAAGG------ATAAAAACATTATACAAGCATTTCCTTGCCTTTCTAGGTTATCTT------TCAAGTGCA------AATATACGATTCAACCCTTCGTTGGGACGAAGTCAAATGATAGAAAATTCATTTATAATA---AATAATAATAATAATATTAAG---------ACGTTTGATACCACAGTTCCAATTATACCTTTGGTTGGACCATTGGTTAAAGCGAAAGTTGGTGACGTCTTAGGTCACCCCATTAGTAAG---TTGATCTCGTCCGATTTA------TCAGATTATGATATTATTGACTTATTTTGGCATATCTGCAGAAATCTTTCTCATTATTACAGCGGAGCTTCAAAAAAA---AATAGTTTGTATCAAATA---------AAGTATATACTTCGACTTTCTTGTACTAGAACTTTAGCTCGTAAACACAAAAGCGCTTTACGTGCTTTTTTGAAAAGATTAGGCACAGAAGTTTTGGAAGAATTTTTTATGGAGGAGGAGCAAGTTCTTTCGTTGATCTTCTCAAGGTATTCTTTTACTTCGCAGAGATAGTATAGAGAAGGTCGTATTTGGTATTTGGATATTTATTAT????????????????????????
	'Diplatia_furcata|EU544425|Nickrent_2824'            ??????????????????????????????????????????CGATCAAGTTTGTTCGAAAATGTGGGTTATGACAAAAAGGTTAGGTTACTAATTGTGAAACGTTTAATTACTGGAATGTATCATCAGAATTTTTTTCTTATTTCTACTTAT---------GAT------TCGAAC------------CAAAATGCTTTTTTTGGACACAACAAACATTTTGATTTGCAAATCATATCGAGTAAGTTAGCGGTTATTGTGGAAATGAAACTTTTCCTAGGCTTATTA---TCTTCTATT---------GAAGATAAT---AAAATAGACGAATCTAAAAATTTACGATCAATTCATTCCATATTTCCTTTTTTAGAAGATAAATTCTCCTGTTTCAATTATGTGTCAAATATACTAATACCTTATCCTGTTCATCTTGAAATATTGGTTTTAATTCTTCGTTGTTGGGTGAAAGATGCTTCTTCTTTACATTTTTTACGATTCGTTTTACACGAGAATCGTAATTGGAACCATTTTTTTTTCCAA???AAATATATTTCCACCCTT------------TCAAAAAGAaaaaaaAAAAGAAATCAAAAATTATTGGAATTTTTATATAATTCTCAGGTTTGGGAATACGAATCCATTTTTGTTTTTTTACGTAACCAATCCTATCATTTACGATCAACATTTTTTGGAACTTTTTTTGAGCGAACTATTTTCTATGGAAAAATAAAAAAAGAGTATTTT------GTAAATGTT------TTTACTAAGGATTTTCAAGCCATA------TCATGTATGTTCAAAGATATTTTTATACATTATGTTAGGTATCAAGGAAAATCTATTCTGGCTTTAAAATGTACGTTTTTTATTCAGAATAAATGGACCTATTACTTTTCTCTCTTTTGGAAATGTCGTTTTTATGTGTGGTATCAATCAGAAAGG------ATAAAAACATTATCCAAACATTTCCTTGCCTTTCTAGGTTATCTT------TCAAGTGCA------AATATACGATTCAACCCTTCGTTGGGACGAAGTCAAATGATAGAAAATTCATTTATAATA---------AATAATATTAGTAAG---------ACGTTTGATACCACAGTTCCAATTACACCTTTGG------------------------------------TAGGTTATCCCATTAGTAAG---TTGATCTCGTCCGATTTA------TCGGATTATGATATTATTGACTTATTCGGGCATATATGCAGAAATCTTTCTCATTATTACAGCGGAGCTTCAAAAAAA---AGTAGTTTGTATCAAATA---------AAGTATATACTTCGACTTTCTTGTACTAGAACTTTAGCTCGTAAACACAAAAGCGCTTTACGTGCTTTTTTGAAAAGATTAGGTCAAAAAGTTTTGGAAGAATTTTTTATGGAGGAGGAGCAAGTTCTTTCATTAATCTTCTCCAGGTATTCTTTTACTTCGAGGAGATTGTAT????????????????????????????????????????????????????????????
	'Helicanthes_elastica|EU544432|Nickrent_4906'        ???????????????????????????????????????????????????????????????????????????????????????????????????????????????????????????????????????TTTCTTATTTCTACTTAT---------GAT------TCGAAC------------CAAAATGCTTTTTTTGGACACAACAAACATTTTTATTTGCAAATCATATCGGGTAAGTTGGCGGTTATTGTGGAAATTAAACTTTTCCTAGGCTTAGTA---TCTTCTATT---------GAAGATAAT---AAAATAGACGAATCTAAAAATTTACGATCAATTCATTCCATATTTCCCTTTTTAGAAGATAAATTCTCCCGTTTAAATTATGTGTCAAGTATACTAATACCTTATCCTGCTCATCTTGAAATATTGGTTTTAATTCTTCGTTGTTGGGTGAAAGATGCTTCTTCTTTACATTTTTTACGATTCGTTTTCCACGAGAATCGTAATTGGAACCATTTTTTTTTACAAAATAAATATAGTTCCACCCTT------------TCAAAAAGA------------AATCAGAGATTATTTTTATTCTTATATAATTCTCATGTCTGTGAATACGAATCCATTTTTGTTTTTTTACGTAACCAATCCTATCATTTACGATCAACATTTTTTGGAACCTTTTTTGAGCGAACTGTTTTCTATGGAAAAATAAAAAAAGAGTATCTT------GTAAATGTC------TTTACTAAGGATTTTCAAGCCATA------TTATGTATGTTCAAAGATATTTTTATGCATTATGTTAGGTATCAAGGAAAATCTATTCTGGCTTCAAAATGGACGTTTTTTATTCTGAATAAATGGAACTATTATCTTGCTCTCTTTTGGAAATGTCGTTTTTATGTGTGGTATCAATCAGAAAAG------ATAAAAATATTATCCAAGCATTTCCTTGCCTTTCTAGGTTATCTT------TCAAGTACA------AATATACGATTCAACCCTTCGTTGGGACGAAGTCAAATGATAGAAAATTCATTTATAATA---AATAATAATAATATTATTAAG---------ACGTTTGATACCACAGGTCCAATTATACCTTTGGTTGGACCATTGGTTAAAGCGAAAGTTAGTGACGTCTTAGGTCACCCCATTAGTGAG---TTGAGCTCGGCCGATTTA------TCAGATTATGATATTATTGACTTATTTTGGCATATATGCAGAAATCTTTCTCATTATTACAGCGGAGCTTCAAAAAAA---AAGAGTTTGTATCAAATA---------AAGTATATACTTCGACTTTATTGTACTAGAACTTTAGCTCGTAAACACAAAAGCGCTTTACGTGCTTTTTTGAAAAGATTAGGTCCAGAAGTTTTGGAAGAATTTTTTATGGAGGAGGAGCAAGTTCTTTCGTTGATCTTCTCAAGGTATTCTTTTACTTCGCAGAGATTGTCTAGAGAAGGTCGTATTTGGTATTTGGAT?????????????????????????????????
	'Sogerianthe_sessiflora|EU544455|Nickrent_4467'      ????????????????????????????????????????????????????????????AATGTACGATATGACAAAAAG???AGGTTACTAATTGTGAAACGTTTAATTACTCGAATGTATCACCAGAATTATTTTCTTTTTTCTACTTAT---------GAT------TCTAAC------------CAAAATGCTTTTTTTGGACACAACAAACATTTTTATTTGCAAATTATATGGGGTAAGTTAGCGGTTATTGTGGAAATTAAACTTTTCCTAGGCTTAGTA---TCTTCTATT---------GAAGATAAT---AAAATAGACGAATCTAAAAATTTACGATCAATTCATTCCATATTTCCCTTTTTAGAAGATAAATTCTCCCGTTTAAATTATGTGTCAAATATACTAATACCTTATCCTGTTCATCTTGAAATATTGGTTTTAATTCTTCGTGGTTGGGTGAAAGATGCTTCTTCTTTACATTTTTTACGATTCGTTTTCCACGATAATCGTAATTGGAACCATTTATTTTGGAAAAATAAATATATTTCCACCCTT------------TCAGAACGA------------AATCAGAGATTATTTTTATTCTTATATAATTCTCATGTCTGTGAATACGAATACATTTTTGTTTTTTTACGTAACCAATCCTATCATTTACGATCAACATTTTTTGGAACCTTTTTTGAGCGAACGATTTTCTATGGAAAAATAAAAAAAGAGTATCTT------GTAAATGGC------TTTACTAAGGATTTTCAAGCCATA------TCATGTATGTTCAAAGATATTTTTATGCATTATGTTAGGTATCAAGGAAAATCTATTCTGGCTTCAAAATGGACGTTTTTTATTCTGAATAAATGGAACTATTACCTTGCTCTCTTTTGGAAATTTCGTTTTTATGTGTGGTATCAATCAGAACGT------ATAAAAACATTATCCAAGCATTTCCTTTGCTTTCTAGGTTATCTT------TCAAGTGCA------AATATACGATTCAACCCTTCGTTGGGACGAAGTCAAATGATAGAAAATTCATTTCTAATA---AATAATAATAATATTATTAAG---------ACGTTTGATACCACAGTTCCAATTATACCTTTGGTTGGACCATTGGTTAAAGCGAAAGTTGGTGACGTCTTAGGTCACCCCATTAGTAAG---TTGATCTCGGCCGATTTA------TCAGATTATGATATTATTGACTTATTTTGGCATATATGCAGAAATCTTTCTCATTATTACAGCGGAGCTTCAAAACAA---AAGAGTTTGTATCAAATA---------AAGTCTATACTTCGACTTTCTTGTACTAGAACTTTAGCTCGTAAACACAAAAGCGCTTTACGTGCTTTTTTGAAAAGATTAGGTCCAGAAGTTTTGGAAGAATTTTTTATGGAGGAGGAGCAAGTTCTTTCGTTGATCTTCTCAAGGTATTCTTTTACTTCGCAGAGATTGTATAGAGAAGGTCGTATTTGGTATTTGGAT?????????????????????????????????
	'Dendrophthoe_curvata|EU544424|Nickrent_4012'        ????????????????????????????????????????????????????????????AATGTAAGTTATGACAAAAAAGTTAGGTTACTAATTGTGAAACGATTAATTACTCGAATGTATCACCAGAACTCTTTTCTTATTTCTACTTAT---------GAT------TATAAC------------CAAAATGATTTTTTTGGGCACAACAAGCATTTTTATTTGCAAATCATATCGGGTAAGTTAGCGGTTATTGTGGAAATTAAACTTTTTCTAGGCTTAGTA---TCTTCTCTT---------GAAGATAAT---AAAATAGACGAATATAAAAATTTACGATCAATTCATTCCATATTTCCCTTTTTAGAAGATAAATTTTCCCGTTTAAATTATGTGTCAAATATACTAATACCTTATCCTGTTCATCTTGAACTATTGGTTTTAATTCTTCGTTGTTGGGTGAAAGATTCTTCTTCTTTACATTTTTTACGGTTCGTTTTCCACGAGAATCGTACTTGGAACCATTTTTTTTTACAAAATAAATATATTTCCACCCTT------------CCAAAAAGA------------AATCATAGATTTTTTTTATTCTTATATAATTCTCATGTTTGTGAATACGAATCCATTTTTGTTTTTTTACGTAACCAATCCTATTATTTACGATCAACATTTTTTGGAACCTTTTTTGAGCGAACTATTTTCTATGGAAAAATAAAAAAAGAGTATTTT------GTAACTGTC------TTTACTAAGGATTTTCAAGCCATA------TCATGTATGTTCAAAGATATTTGTATGCATTATGTTAGGTATCAAGGAAAATCTATTCTGGCTTCAAAATGGACGTTTTTTATTCTGAATAAATGGAACTATTATCTTACTCTCTTTTGGAAATGTCGTTTTTATGTGTGTTATCAATCAGAAAGG------ATAAAAACATTATCCAAGCATTTCCTTGACTTTCTAGGTTATCTT------TCAAGTTCA------AATAGACGATTCAACCCTTCGTTGGGACGAAGTCAAATGATAGAAAATTCATTTATAATA------AATAATAATATTATTAAG---------ACGTTTGATACCACAGTTCCAATTATACCTTTGGTTGGACCATTGGTTAAAGTGAAAGTTGGTGACGTCTTAGGTCAACCCATTAGTAAG---TTGATCTCGACCGATTTA------TCAGATTATGATATTATTGACTTATTTTGGCATATATGCAGAAATCTTTCTCATTATTACAGCGGAGCTTCAAAAAAA---AATAGTTTGTATCAACTA---------AAGTATATACTTCGACTTTCGTGTACTAGAACTTTAGCTCGTAAACACAAAAGCGCTTTACGTGCTTTTTTGAAAAGATTAGTTCCAGAAGTTTTGGAAGAATTTTTTATGGAGGAGGAGCAAGTTCTTTCGTTGATCTTCTCAAGGTATTCTTTTCCTTCGCAGAGATTG???????????????????????????????????????????????????????????????
	'Dendrophthoe_longituba|EU544423|Nickrent_4010'      CAGGAGTATATTTATGCACTTACTCATAATCGTAGTTTCAATCGATCAAGTTTGTTTGAAAATGTAAGTTATGACAAAAAGGTTAGGTTACTAATTGTGAAACGATTAATTACTCGAATGTATCACCAGAATTCTGTTATTATTTATACTTAT---------GAT------TATAAC------------CAAAATGCTTTTTTTGGGCACAACAAGTATTTTTATTTGCAAATCATATCGGGTAAGTTAGCGGTTATTGTAGAAATTAAACTTTTTCTAGGCTTAGTA---GCTTCTCTT---------GAAGATAAT---AAAATAGACGAATCTAAAAATTTACGATCAATTCATTCCATATTTCCCTTTTTAGAAGATAAATTCTCCCGTTTAAATTATGTGTCAAATATATTAATACCTTATCCTGTTCATCTTGAAATATTGGTTTTAATTCTTCGTTGTTGGATGAAAGATCCTTCTTCTTTACATTTTTTACGATTCGTTTTTCACGAGAATCGTAATTGGAACCATTTTTTTTTCCAAAATAAATATATTTCCACCCTT------------CCAAAAAGA------------AATCAGAGATTATTTCTATTCTTATATAATTCTCATGTCTGTGAATACGAATCCGTTTTT???TTTTTACGTAACCAATCCTATCATTTACGATCAACATTTTTTGGAACCTTTTTTGAGCGAACTGTTTTTTATGGAAAAATAAAAAAAGAGTATCTT------GTAAATGTC------TTTACTAAGGATTTTCAAGCCATA------TCATATATGTTCAAAGATATTTGTATGCATTATGTTAGGTATAAAGGAAAATCTATTCTGGCTTCAAAATGGACGTTTTTTATTCTGAATAAATGGAATTATTACCTTATTCTCTTTTGGAAATGTCGTTTTTATGTGTGGTATCAATCAGAAAGG------ATAAAAACATTATCCAAGCATTTCCTTGACTTTCTAGGTTATCTT------TCAAGTGCA------AATATACGATTCAACCTTTCGTTGGGACGAAGTCAAATGATAGAAAATTCATTTATAATA------AATAATAATATTATTAAC---------ACGTTTGATACCACAGTTCCAATTATATCTTTGGTTGGACCATTGGTTAAAGTGAAAATTGGTGACTTCTTAGGTCACCCCATTAGTAAG---TTGATCTCGACCGATTTA------TCAGATTGTGATATTATTGATTTATTTTGGCATATATGCAGAAATCTTTCTCATTATTACAGCGGAGCTTCAAAAAAA---AATAGTTTGTATCAAATA---------AAGTATATACTTCGACTTTCGTGTACTAGAACTTTAGCTCGTAAACACAAAAGCGCTTTACGTGCTTTTTTGAAAAGATTAGTTCCAGAAGTTTTGGAAGAATTTTTTATGGAGGAGGAGCAAGTCCTTTCGTTGATCTTCTCAAGGTATTCTTTTCCTTCGCAGAGATTGTATATAGAAGGTCGTATTTGGTATTTGGATACTTATTATTTGTATCAACGATCTAGTCAATCA
	'Helixanthera_coccinea|EU544430|Nickrent_4019'       ????????????????????????????????????????????????????????????????????????GACAAAAAGGTTAGGTTACTAATTGTGAAACGATTAATTACTCGATTGTATCACCAGAATTATTTTCTTATTTATACTTAT---------GAT------TATAAC------------CAAAATTATTTTTTTGGGCACAACAAACATTTTTATTTGCAAATCATATCGGGTAAGTTAGCGGTTATTGTGGAAATGAAACTTTTTCAAGGCTTAGTA---TCCTCTCTT---------GAAGATAAT---AAAATAGACGAATCTAAAAATTTACGATCAATTCATTCCATATTTCCCTTTTTAGAAGATAAATTCTCCCGTTTAAATTATGTGTCAAATATACTAATACCTTATCCTGTTCATTTTGAAATATTGGTTTTAATTCTTCGTTGTTGGGTGAAAGATTGTTCTTTTTTACATTTTTTACGATTCGTTTTCCACGAGAATCGTAATTGGAACCATTTTTTTTTCCAAAATAAATATATTTCCACCCTT------------CAAAAAAGA------------AATCAGAGATTTTTATTATTCTTATATAATTCTCATGTCTGTGAATACGAATCCATTTTTGTTTTTTTACGTAACCAATCCTATCATTTACGATCAACATTTTTTGGAACCTTTTTTGAGCGAACTCTTTTCTATGGAAAAAATAATAAAGAGTATCTTGTACTGGTAAATGTC------TTTACTAAGGATTTTCAAGCCATA------TCATGTATGTTCAAAGATATTTGTATGCATTATGTTAGGTATCAAGGAAAATTCATTCTGGCTTCAAAATGGACGTTTTTTATTCTGAATAAATGGACTTATTACCTGCTCTTCTTTTGGAAATGTCGTTTATGTGTGTGGTACCAATCAGAAAGG------ATAAAAATATTATCCCAGCATTCCCTTGACTTTCTAAGTTATCTT------TCAAGTGCA------AATAGACGATTCAACCTTTCGTTGGGACGAAGTCAAATGCTAGAAAATTCATTTATAATA------AATAATAATATTATTAAG---------ACGTTTGATACCACAGTTCCAATTACACCTTTGGTTAGACCATTGGTTAAAGCGAAAAGTGGTGACGTCTTAGGTCACCCCATTAGTAAG---TTGATCTCGGCCGATTTA------TCAGATTATGATATTATTGACTTATTTTGGCATATATGCAGAAATCTTTCTCATTATTACAGCGGAGCTTCAAAAAAA---AAAAGTTTGTATCAAATA---------AAGTATATACTTCGACTTTCGTGTACTAGAACTTTAGCTCGTAAACACAAAAGTGCTTTACGTGCTTTTTTGAAAAGATTAGTTCCAGAAGTTTTGGAAGAATTTTTTATGGAGGAGGAGCAAGTTCTTTCGTTGATCTTCTCAAGGTATTCTTTTC?????????????????????????????????????????????????????????????????????????????
	'Helixanthera_cylindrica|EU544431|Nickrent_4037'     ?????????????????????????????????????????????????????????GAAAATGTAGGTTATGACAAAAAGGTTAGGTTACTAATTGTGAAACGCTTAATTACTCGAATGTATCACCAGAATTCTTTTATTATTTCTACTTATGATTATAATGAT------TATAAC------------CAAAATGCTTTTTTTAGGCACAACAAACATTTTTATTTCCAAATCATATCGGGTAAGTTAGCGGTTATTGTGGAAATAAAATTTTTTCTAGGCTTAGTA---TCTTCTCTT---------GAAGATAAT---AAAATAGACGAATCTAAAAATTTACGATCAATTCATTCCATATTTCCCTTTTTAGAAGATAAATTCTCCCGTTTAAATTATGTGTCAAATATACTAATACCTTATCCTGTTCATCTTGAAATATTGGTTTTAATTCTTCGTTGTTGGGTAAAAGATGCTTCTTCTTTACATTTTTTACGATTTGTTTTCCACGAGAATCGTAATTGGAACCATTTTTTTTTCCAATATAAATATAGTTCCATCCTT------------TCAAAAAGA------------AATCAGAGATTTGTTTTATTCTTATATAATTCTCATGTCTGTGAATACGAATCCATTTTTGTTTTTTTACGTAACCAATCCTATCATTTACGATCAACATTTTTTGGAACCTTTTTTGAGCGAACTATTTTCTATGGAAAAATAAAAAAAGAGTATCTT------GTAAAT---------------AAGGATTTTCAAGCCATA------TCATGTATGTTCAAAGATAGTTTTATGCATTATGTTAGGTATCAAGGAAAATCTATTCTGGCTTCAAAACGGACGTTTTTTATTCTGAATAAATGGAACTATTACCTTACTCTCTTTTGGAAATGTCGTTTTTATGTGTGGTATCAATCAGAAAGG------ATAAAAACATTATCCAAGCATTTCCTTGACTTTATAGGTTATCTT------TCAAGTGCA------AATATACGATTCAACCCTTCGTTTGGACGAAGTCAAATGATAGAAAATTCATTTATAATA---AATAAAAATAATATTATTAAG---------ACGTTTGATACCACAGTTCCAATTATACCTTTGGTTGGACCATTGGATAAAGCGAAAGTTGGTGACGTCTTAGGTCACTCCATTAGTAAG---TTGATCTCGGCCGATTTATCAGATTCAGATTATGATATTATTGACTTATTTTGGCATATATGCAGAAATCTTTCTCATTATTACAGCGGAGCTTCAAAAAAA---AAGAGTTTGTATCAAATA---------AAGTATATACTTCGACTTTCTTGTACTAGAACTTTAGCTCGTAAACACAAAAGCGCTTTACGTGCTTTTTTGAAAAGATTAGGTTCAGAAGTTTTGGAAGAATTTTTTATGGAGGAGGAGCAAGTTCTTTCGTTGATCTTCTCAAGGTATTCTTTTCCTTCGCAGAGATT????????????????????????????????????????????????????????????????
	'Tolypanthus_involucratus|EU544461|Nickrent_4907'    ???????????????????????????????????????????????????????????????????????????????????????????????????????????????????????????CACCAGAATTCTTTTCTTATTTCTACTTAT---------GAT------TATAAC------------CAAAATGCTTTTTTTGGGCACAACAAACATTTTTATTTGCAAATCATATCGGTTAAGTTAGCGGTTATTGTGGAAATTAAACTTTTTCTAGGCTTAGTA---TCTTCTCTT---------GAAGATAAT---AAAATAGACGAATCTAAAAATTTACGATCAATTCATTCCATATTTCCCTTTTTAGAAGATAAATTCTCCCGTTTAAATTATGTGTCAAATATACTAATACCTTATCCTGTTCATCTTGAAATATTGGTTTTAATTCTTCGTTGTTGGGTGAAAGATTCTTCTTCTTTACATTTTTTACGATTCGTTTTCCACGAGAATCGTAATTGGAACCATTTTTTTTTCCAAAATAAATATATTTCCACCCTT------------TCAAAAAGA------------AATCAGAGATTATTTTTATTCTTATATAATTCTCATGTCTGTGAATACGAATCTATTTTTGTTTTTTTACGTAACCAATCCTATCATTTACGATCAACATTTTTTGGAACCTTTTTTGAGCGAACTCTTTTCTATGGAAAAATAAAAAAAGAGTATTTT------GTAAATGTC------GTTACTAAGGATTTTCAAGCCATA------TCATGTATGTTCAAAGATATTTGTATGCATTATGTGAGGTATCAAGGAAAATCTATTTTGGCTTCAAAATGGACGTTTTTTATTCTGAATAAATGGAACTATTACCTTGCTCTCTTTTGTAAATGTCGTTTTTATGTGTGGTATCAATCAGAAAGG------ATAAAAACATTATCCAAGCATTTCCTTGACTTTCTGAGTTATCTT------TCAAGTGCA------AATATACGATTCAACCCTTCGTTGGGACGAAGTCAAATGGTAGAAAATTCATTTATAATA------AATAATAATATTATTAAG---------ACGTTTGATACCAAAGTTCCAATTATACCTTTGGTTGGACCATTGGTTAAAGCGAAAGTTGGTGACGTATTAGGTCACCCCATTAGTAAG---TTGATCTCGGCCGATTTA------TCAGATTATGATATTATTGACTTATTTTGGCATATATGCAGAAATCTTTCTCATTATTACAGCGGAGCTTCAAAAAAA---AATAGTTTGTATCAAATA---------AAGTATATACTTCGACTTTCGTGTACTAGAACTTTAGCTCGTAAACACAAAAGCGCTTTCCGTGCGTTTTTGAAAAGATTAGTTCCAGAAGTTTTGGAAGAATTTTTTATGGAGGAGAAGCAAGTTCTTTCGTTGATCTTCTCAAGGTATTCTTTTACTTCGCAGAGATTGTATAGAGAAGGTCGTATTTGG??????????????????????????????????????????
	'Emelianthe_panganensis|EU544426|Nickrent_4889'      ???????????????????????????????????????????????????????????????????????????????????????TTACTAATTGTGAAACGATTAATTACTCGAATGTATCACCAGAATTCTTTTCTTATTTCTACTWCT---------AAT------TATAAC------------CAAAATGTTTTTTGGGGGCACAACAAACATTTTTATTTTCAAATCATATCGGGTAAGTTAGCGGTTATTGTGGAAATTAAACTTTTCCTAGGCCTAGTA---TCTTCTCTT---------GAAGATAATAAAAAAATAGACGAATCGCAAAATTTACGATCAATTCATTCCATATTTCCCTTTTTAGAAGATAAATTCTCCCGTTTAAATTATGTGTCAAATATACTAATACCTTATCCTGTTCATCTTGAAATACTAGTTTTAATTCTTCGTTGTTGGGTGAAAGATGCTTCTTATTTACATTTTTTACGATTCGTTTTCCACGAGAATCGTAATTGGAACCATTTTTTTTTCAAAAAGAAATATATTTCTACCCTT------------TCAAAAAGA------------AATCGGAGATTATTTTTATTCTTATATAATTCTCATGTCTGTGAATACGAATCCATTTTTGTTTTTTTACGTAACCAATCCTATCATTTACGATCAACATTTTTTGGAACCTTTTTTGAGCGAACTATTTTCTATGGAAAAATAAAAAAAGAGTATCTT------GGAAATGGC------TTTACTAAGGATTTTCAACCCATA------TCA????????????????????????????????????????????????????????????????????????TTTTTTATTCTGAATAAATGGAACTATTACCTTGCTCTCTTTTGGAAATGTCGGTTTTATGTGTGGTATCAATCAGAAAGG------ATAAAAACATTATTCAAGCATTTCCTTGACTTTCTAGGTTATCTT------TCAAGTGCA------AATATACGATTCAACCCTTCGTTGGGACGAAGTCAAATGATAGAAAATTCATTTCTAATA------AATAATAATATTATTAAG---------ACATTTGATACCACAGTTCAAATTATACCTTTGGTTGGACCATTGGTTCAAGCGAAAGTTGGTGACGTCTTAGGTCACCCCATTAGTAAGTTGTTGATCTCGTCAGATTTA------TCAGATTATGATATTATTGACTTATTTTGGCATATATGCAGAAATCTTTCTCATTATTACAGTGGAGCTTCAAAAAAAAAAAAGAGTTTGTATCAAATA---------AAGTATATACTTCAACTTTCGTGTACTAGAACTGTAGCTCGTAAACACAAAAGTTCTTTACGTGCTTTTTCGAAAAGATTAGTTCTCGAAGTTTTCGAAGAATTTTTTATGGAGGAGGAGCAAGTTCTTTCGTTGATCTTCTCAAGGTATTCTTTTCCTTCGCAG?????????????????????????????????????????????????????????????????????
	'Erianthemum_dregei|EU544428|Nickrent_2985'          ??????????????????????????????????????????CGATCAAGTTTGTTCGAAAATGTAAGTTATGACAAAAAGGTTAGGTTCCTAATTGTGAAACGATTAATTACTCGACTGTATCACCAGAATTCTTTTCTTATTTCTACTTAT---------GAT------TATAAC------------CAAAATGTTTTTTTGGGGTACAACAAACATTTTTATTTGCAAATCATATCGGGTAAGTTAGCGGTTATTGTAGAAATTAAACTTTTCCTAGGCCTAGTA---TCTTCTCTTTCTTCTCTTGAAGATAATAAAAAAATAAACGAATCTAAAAATTTCCGATCAATTCATTCCATATTTCCCTTTTTAGAAGATAAATTCTCCCATTTAAATTATGTGTCAAATATACTAATACCTTATCCTGTTCATCTTGAAATATTAGTTTTAATTCTTCGTTATTGGGTGAACGATGCTTCTTCTTTACATTTTTTACGATTCGTTTTCCACGAGAATCGTAATTGGAACCATTTTTTTTTCCAAAATAAATCTATTTCTACCCTT------------TCAAAAAGG------------AATCAGAGATTATTTTTCTTCTTATATAATTCTCATGTCTGTGAATACGAATCCATTTTTGTTTTTTTACGTAACCAATCCTATCATTTACGATCAACATTTTTTGGAACCTTTTTTGAACGAACTTTTTTCTATGGAAAAATAAAAAAAGAGTATCTT------GTAAATGGCTTTACCTTTACTAAGGATTTTCAAGCCATA------TCATGTATGTTCAAAGATATTTTTATGCATTATGTTAGGTATCAAGGAAAATCTATTCTGGCTTCAAAATGGACATTTTTTATTCTGAATAAATGGAACTATTACCTTGCTCTCTTTTGGAAATGTCGTTTTTATGTGTGGTATCAATCAGAAAGG------ATAAAAACATTATCCAAGCATTTCCCTGACTTTCTAGGTTATCTT------TCAAGTGCA------AATATACGATTCAACCCTTCGTTGGGACGAAGTCAAATGATAGAAAATTCATTTATAATA------AATAATAATATTATTAAG---------ACATTTGATACCACAGTTCCAATTATACCTTTGGTTGGACCATTGGTTAAAGCAAAAGTTGGTGACGTCTTAGGTCACCCCATTAGTAAGTTGTTGATATCGTCCGATTTA------TCCGATTATGATATTATTGACTTATTTTGGCATATATGCAGAAATCTTTCTCATTATTACAGCGGAGCTTCAAAAAAA---AAGAGTTTGTATCAAATA---------AAGTATATACTGCGACTTTTGTGTACTAGAACTTTAGCTCGTAAACACAAAAGTGCTTTACGTGCTTTTTTGAAAAGATTAGTTCCAGAAGTTTTGGAAGAATTTTTTATGGAGGAGGAGCAAGTTCTTTCGTTGATCTTCTCAAAGTATTCTTTTCCTTCGCAGAGATTGTATAGAGAAGGTCGTATTTGG??????????????????????????????????????????
	'Globimetula_dinklagei|EU544429|Nickrent_3087'       CAGGAGTATATTTATGCACTTACTCATAATCGTAATTTCAATCGATCAAGTTTGTTCGAAAATGTAAGTTATGACAAAAAGGTTAGGTTACTAATTGTGAAACGATTAATTACTCGAATGTATCACCAGAATTATTTTCTTATTTCTACTTAT---------AAT------TATAAC------------CAAAATGTTTTTTGGGGGCACAACAAACATTTTTATTTGAAAATCATATCGGGTAAGTTAGTGGTTATTGTAGAAATTAAACTTTTCCTAGGCCTAGTA---TCTTTTATT---------GAAGATAATAAAAAAATAGACGAATCTAAAAATTTACGATCAATTCATTCCATATTTCCCTTTTTAGAAGATAAATTCTCCCGTTTAAATTATGTATCAAATATACTAATACCTTATCCTGTTCATCTTGAAATATTAGTTTTAATTCTTCGTTGTTGGGTGAAAGATGCTTCTTATTTACATTTTTTACGATTCGTTTTCCACGAAAATCATAATTGGAACCATTTTTTTTTCCAAAATAAATGTATTTCTACCCTT------------TCAAAAAGA------------AATCAGAGATTCTTTTTATTCTTATATAATTCTCATGTCTGTGAATACGAATCCATTTTTTTTTTTTTACGTAACCAATCCTATCATTTACGATCAACATTTTTTGGAACCTTTTTTGAGCGAACTATTTTCTATGGAAAAATAAAAAAAGAGTATCTT------GTAAATGGC------TTTACTAAGGATTTTCAAGCCATA------TCATATATGTTCAAAGATATTTTTATCCTTTATGTTAGGTATCAAGGAAAATCTATTCTGGCTTCAAAATGGACGTTTTTTATTCTGAATAAATGGAACTATTATCTTGCTCTTTTTTGGAAATGTCGTTTTTATGTGTGGTATCAATCAGAAAGG------ATAAAAACATTATCCAAGCATTTCCTTGACTTTCTAGGTTATCTT------TCAAGTGCA------AATATACGATTCAACCCTTCGTTGGGACGAAGTCAAATGATAGAAAATTCATTTATAATG------AATAATAATATTATTAAA---------ACATTTGATACCGCAGTTCCAATTATACCTTTGGTTGGACCATTGGTTAAAGCGAAAGTTGGTGACGTTTTAGGTCACCCCATTAGTAAGTTGTTGATCTCGTCCGATTTA------TCAGATTATGATATTATTGACTTATTTTGGCATATATGCAGAAATCTTTCTCATTATTACAGTGGAGCTTCAAAAAAA---AAGAGTTTGTATCAAATA---------AAGTATATACTTCGACTTTCGTGTACTAGAACTTTAGCTCGTAAACACAAAAGTGCTTTACGTGCTTTTTTAAAAAGATTAGTTACAGAAGTTTTGGAAGAATTTTTTATGGAAGAGGAGCAAGTTATTTCGTTGATCTTCTCAAGGTATTCTTTTCTTTCGCAGAGATTGTATAGAGAAGGTCGTATTCGGTATTTGGATATTTATTATTTGTATCAACGATCTAGTCAATCA
	'Moquiniella_rubra|DQ790171|D__Nickrent_3042'        ????????????????????????????????????TTCAATCGATCAAGTTTGTTCGAAAATGTAAGTTATAACAAAAAGGTTAGGTTACTAATTGTGAAACGATTAATTACTCGAATGTATCACCAGAATTCTTTTCTTATTTCTACTTAT---------GATTATAACTATAAC------------CAAAATGTTTTTTTGGGGCACAACAAACATTTTTATTTGCAAATCATATCGGATAAGTTAGCGGTTATTGTGGAAATGAAACTTTTCCTAGGACTAGTA---TCTTCTCTT---------GAAGATAATAAAAAAATAGACGAATCTAAAAATTTACGATCAATTCATTCCATATTTCCCTTTTTAGAAGATAAATTCTCTCGTTTAAATTATGTGTCAAATATACTAATACCTTATCCTGTTCATCTTGAAATATTAGTTTTAATTCTTCGTTGTTGGGTGAAAGATGCTTCTTCTTTACATTTTTTACGATTCGTTTTCCACGAGAATCCTAATTGGAACCATTTTTTTTTCCAAAATAAATATATTTCTACCTTT------------TCAAAAAGA------------AATCAGAGATTCTTTTTATTCTTATATAATTCTCATGTCTGTGAATACGAATCCATTTTTGTTTTTTTACGTAACCAATCCTATCATTTACGATCAACATTTTTTGGAACCTTTTTTGAGCGAACTATTTTCTATAGAAAAATAAAAAAAGAGTATCTT------GTAAATATC------TTTACTAAGGATTTTCAAGCCATA------GCATGTATGTTCAAAGATATTTTTATGCATTATGTTAGGTATCAAGGAAAATCTATTCTGGCTTCAAAATGGACGTTTTTTATTCTGAATAAATGGAACTATTACCTTGCTCTCTTTTGGAAATGTCGTTTTTATGTGTGGTATCACTCAGAAAGG------ATAAAAACATTATCCAAGCATTTCCTTGACTTTCTAGGTTATCTT------TCAAGTGCA------AATATACGATTCAACTCTTCGTTGGGACGAAGTCAAATGATAGAAAATTCATTTCTAATA------AATAATAATATTATTAAG---------ACGTTTGATACCACAGTTCCAATTATACCTTTGGTTGGACCATTGGTTAAAGCGAAAGTTGGTGACGTCTTAGGTCACCCCATTAGTAAGTTGTTGATCTCGTCCGATTTA------TCAGATTATGATATTATTGACTTATTTTGGCATATATGCAGAAATCTTTCTC??????????????????????????????????????????????????????????????????????????????????????????????????????????????????????????????????????????????????????????????????????????????????????????????????????????????????????????????????????????????????????????????????????????????????????????????????
	'Oliverella_rubroviridis|EU544442|Nickrent_4330'     ????????????????????????????????????TTCAATCGATCAAGTTTGTTCGAAAATGTAAGTTATGACAAAAAGGTTAGGTTCCTAATTGTGAAACGATTAATTACTCGAATGTATCACCAGAATTCTTTTATTATTTCTACTTAT---------GAT------TATAAC------------CAAAATTTTTTTGGGGGGCACAACAAACATTTTTATTTGCAAATCATATCGGGTAAGTTAGCGGTTATTGTAGAAATTAAACTTTTCCTATGCCTAGTA---TCTTCTCTT---------GAAGATAATAAAAAAATAAACGAATCTAAAAATTTACGATCAATTCATTCCATATTTCCCTTTTTAGAAGATAAATTCTCCCATTTAAATTATGTGTCAAATATATTAATACCTTATCCTGTTCATCTTGAAATATTAGTTTTAATTCTTCGTTGTTGGGTGAAAGATGCTTCTTCTTTACATTTTTTACGATTTGTTTTCCACGAGAATCGTAATTGGAACCATTTTTTTTTCCAAAATAAATATATTTCTACCCTT------------TCAAAAAGA------------AATCAGAGATTATTTTTATTCTTATATAATTCTCATGTCTGTGAATACGAATCCATTTTTGTTTTTTTACGTAACCAATCCTATCATTTGCGATCAACATTTTTTGGAACCTTTTTTGAGCGAACTTTTTTCTATGGAAAAATAAAAAAAGAGTATCTT------GTAAATGGCTTTACCTTTACTAAGGATTTTCAAGCCATA------TCATGTATGTTCAAAGATATTTTTATGCATTATGTTAGATATCAAGGAAAATCTATTCTGGCTTCAAAATGGGCATTTTTTATTCTGAATAAATGGAACTATTACCTTGCTCTCTTTTGGAAATGTCGTTTTTATGTGTGGTATCAATCAGAAAGG------ATAAAAACACTATCCAAGCATTTCCTTGCCTTTATAGGTTATCTT------TCAAGTGCA------AATATACGATTCAACCCTTCGTTGGGACGAAGTCAAATGATAGAAAATTCACTTATAATA------AATAATAATATTATTAAG---------ACATTTGATACCACAGTTCCAATTATACCTTTGGTTGGACCATTGGTTAAAGCGAAAGTTGGTGACGTCTTAGGTCACCCCATTAGTAAGTTGTTGATATCGTCCGATTTA------TCAGATTATGATATTATTTACTTATTTTGGCATATATGCAGAAATCTTTCTCATTATTACAGCGGAGCTTCAAAAAAA---AATAGTTTGTATCAAATAAATCAAATAAAGTATATATTTCGACTTTTGTGTATTAGAACTTTAGCTCGTAAACACAAAAGTGCTTTACGTGCTTTTTTGAAAAGATTAGTTCCAGAAGTTTTGGAAGAATTTTTTATGGAGGAGGAGCAAGTTCTTTCGTTGATCTTCTCAAGGTATTCTTTTCCTTCGAAGAGATTGTATAGAGAAGGTCGTATTTGGTATTTGGATATTTATTAT????????????????????????
	'Phragmanthera_crassicaulis|EU544447|Nickrent_3037'  ?????????????????????????????????????????????????GTTTGTTCGAAAATGTAAGTTATGACAAAAAGGTTAGGTTACTAATTGTGAAACGATTAATTACTCGAATGTATGACCAGAATCCTTTTCTTATTTATACTTAT---------GAT------TATAAC------------CAAAATGTTTTTTTTGGGCACAACAAACATTTTTATTTGCAAATCATATCGGGTAAGTTAGCGGTTATTGTGGAAATGAAACTTTTCCTAGGCCTAGTA---TCTTCTCTT---------GAAAATAATAAAAAAATAGACGAATCTAAAAATTTACGATCTATTCATTCCATATTTCCCTTTTTAGAAGATAAATTCTCCCGTTTAAATTATGTATCAAATATACTAATACCTTATCCTGTTCATCTTGAAATATTAGTTTTAATTCTTCGTTGTTGGGTGAAAGACGCTTCTTCTTTACATTTTTTACGATTCGTTTTCCACGAGAATCGTAATTGGAATCATTTTTTTTTCCAAAATAAATATATTTCTACCCTT------------TCAAAAAGA------------AATAAGAGATTATTTTTATTCTTATATAATTCTCATGTCTGTGAATACGAATCCATTTTTATTTTTTTACGTAACCAATCCTATCATTTACGATCAACAGTTTTTGGAACCTTTTTTGAGCGAACTATTTTCTATGGAAAAATAAAAAAAGAGTATCTT------GTAAATGGC------TTTACTAAGGATTTTCAAGCCATA------TCATGTATGTTCAAAGATATTTTTATGCATTATGTTAGGTATCAAGGAAAATCTATTCTGGCTTCAAAATGGACGTTTTTTATTCTGAATAAATGGAACTATTACCTTGCTCTCTTTTGGAAATGTCGTTTTTATGTGTGGTATCAATCAGAAAGG------ATAAAAACATTATCCAAGCATTTCCTTGACTTTCTAGGTTATCTT------TCAAGTGCAAATACAAATATACGATTTAACCCTTCGTTGGGAAGAAGTCAAATGATAGAAAATTCATTTATAATA------AATAATAATATTATTAAG---------ACATTTGATACCACAGTTCCAATTATACCTTTGGTTGGACCATTGGTTAAAGCAAAAGTTGGTGACGTCTTAGGTCACCCCATTAGTAAGTTGTTGAGCTCGTCCGATTTA------TCAGATTATGATATTATTGACTTATTTTGGCATATATGCAGAAATCTTTCTCATTATTACAGCGGATCTTCCAAAAAA---AAAAATTTGTATCAAATA---------AAGTATATACTTCGATTTTCATGTACTAGAACTTTAGCTCGTAAACACAAAAGTGCTTTACGTGCTTTTTTGAAAAGATTAGTTCCAGAAGTTTTGGAAGAATTTTTTATGGAGGAGGAGCAAGTTCTTTCGTTGATCTTCTCAAGGTATTCTTTTCCTTCGCAGAGATTGTATAGAGAAGGTCGTATTTGG??????????????????????????????????????????
	'Spragueanella_rhamnifolia|EU544456|Nickrent_4674'   ????????????????????????????????????????????????????????????????????????????????????AGGTTACTAATTGTGAAACGATTAATTACTCGACTGTATCACCAGAATTCTTTTCTTATTTCTACTTAT---------GAT------TATAAC------------CAAAACGTTTTTTTGGGGTACAACAAACATTTTTATTTGCAAATCATATCGGGTAAGTTAGCGGTTATTGTAGAAATTAAACTTTTCCTAGGCCTAGTA---TCTTCTCTTTCTTCTCTTGAAGATAATAAAAAAATAAACGAATCTAAAAATTTCCGATCAATTCATTCCATATTTCCCTTTTTAGAAGATAAATTCTCCCATTTAAATTATGTGTCAAATATACTAATACCTTATCCTGTTCATCTTGAAATATTAGTTTTAATTCTTCGTTATTGGGTGAACGATGCTTCTTCTTTACATTTTTTACGATTCGTTTTCCACGAGAATCGTAATTGGAACCATTTTTTTTTCCAAAATAAATCTATTTCTACCCTT------------TCAAAAAGG------------AATCAGAGATTATTTTTCTTCTTATATAATTCTCATGTCTGTGAATACGAATCCATTTTTGTTTTTTTACGTAACCAATCCTATCATTTACGATCAACATTTTTTGGAACCTTTTTTGAACGAACTTTTTTCTATGGAAAAATAAGAAAAGAGTATCTT------GTAAATGGCTTTACCTTTACTAAGGATTTTCAAGCCATA------TCATGTATGTTCAAAGATATTTTCATGCATTATGTTAGGTATCAAGGAAAATCTATTCTGGCTTCAAAATGGACATTTTTTATTCTGAATAAATGGAACTATTACCTTGCTCTCTTTTGGAAATGTCGTTTTTATGTGTGGTATCAATCAGAAAGG------ATAAAAACATTATCCAAGCATTTCCCTGACTTTCTAGGTTATCTT------TCAAGTGCA------AATATACGATTCAACCCTTCGTTGGGACGAAGTCAAATGATAGAAAATTCATTTATAATA------AATAATAATATTATTAAG---------ACATTTGATACCACAGTTCCAATTATACCTTTGGTTGGACCATTGGTTAAAGCAAAAGTTGGTGACGTCTTAGGTCACCCCATTAGTAAGTTGTTGATATCGTCCGATTTA------TCCGATTATGATATTATTGACTTATTTTGGCATATATGCAGAAATCTTTCTCATTATTACAGCGGAGCTTCAAAAAAA---AAGAGTTTGTATCAAATA---------AAGTATATACTGCGACTTTTGTGTACTAGAACTTTAGCTCGTAAACACAAAAGTGCTTTACGTGCTTTTTTGAAAAGATTAGTTCCAGAAGTTTTGGAAGAATTTTTTATGGAGGAGGAGCAAGTTCTTTCGTTGATCTTCTCAAAGTATTCTTTTCCTTCGCAGAGATTGTATAGAGAAGGTCGTATTTGGTATTTGGATATTTATTATTTGTATCAACGATCTAGTTAATCA
	'Ileostylus_micranthus|EU544433|Nickrent_2741'       ???????????????????????????????????????AATCGATCAAATTTGTTCGAAAATGTAGGTTATGACACAAAAGTTAGGTTACTAATTGTGAAACGCTTAATTACTCGAATGTATCAACAGAATTTTTTTATTATTTCTACTAAT---------GAT------TCTAAC------------CAAAATACTTTTTGGGGGCACAATAAACATTTTTATTTGCAAATCATGTCGGGTAACTTAGCAGTTATTGTGGAAATGAAATTTTGCCTACACTTAGTA---TCTTCTCTC---------AAAGATAAT---AAAATAGACGAATATAAAAATTTACGATCAATTCATTCCCTATTTCCCTTTTTAGAAGATAAATTATCCCGTTTAAATTATGTATCAAATAGACTAATACCCTACCCTGTTCATCTTGAAATATTGGTTCTAATTATTCGTTGCTGGTTGAAAGATGCCTCTTCTTTGCATTTTTTACGATTCATTTTACACGTGAATCGTAATTGGAACCTTTCTTTTTTACAAAATAAATATATTTCCACTCTT------------TCAAAAAGA------------AATCAGAGATTCTTCTTATTCTTATATAATTCTCATGTCTGTGAATACGAATCCATTTTTGTTTTTTTACGTAACCAATCCTCTCATTTACGATCAACATTTTTTGTAACCCTTTTTGAGCGAAATTTTTTATATGGAAAAATAAAAAAAGAGCATCTT------GTAAATTTA------TTTACTAAGGATTTTCAAGCCATT------TCATGGCTGTTCAAAGATATTTTTATACATTATGTTAGGTATCAAGGAAAATCGATTCCGGCTTCAAAACGGACGTCTCTTATTCTTAATAAATGGAATTATTACCTTGACCTCTTTTGGAAATGTCATTTTTATGTGTGGTATCAAGCAGAAAGG------ATAAATAAATTATCCAAGCATTTCCTTTACTTTTTAGGTTATCTG------TTAAATTCA------AGTATACGATTCAACCCTTCGTTGGGACGAAGTCAAATGCTAGAAAATTCATTTATAATA---------AATAATATTATTAAG---------ACGTTTGATACCACAGTTCCAATTATGCCTTTGGTTGGATCATTGGCTAAAGCGAAAGTTGATGATGTTTTAGGTCACCCCATTAGTAAG---TTGATCTCGTCCGATTTA------TCAGATTATGATATTATTGACTTATTTTGGTATATATGCAGAAATTTTTCTCATTATTACAGCGGATCCTCAAAAAAA---AAAAGTTTGTATCAAATA---------AAGTATATACTTAGACTTTATTGTACTAGAACTTTAGCTCGTAAACACAAAAGCGCTTTACGTGCTTTTTTGAAAAGATTAGGTCCGGCATTTTTGGAAGAATTTTTTACGGAGGAGGAGCAAGTTCTTTCGTTGATCTTCTCAAGGTCTTCTTTTACTTCGCGGAGGTTATATAGAGAAGGTCGTATTTGGTATTTGGATATT??????????????????????????????
	'Muellerina_eucalyptoides|EU544440|Nickrent_4310'    ?????????????????????????????????????????????????????????GAAAATGTAGGTTATAACACAAAAGTTAGGTTACTAATTGTGAAACGCTTAATTACTCAAATGTATCAACAGAATTATTTTCTTATTTCTACTACT---------GAT------TCTAAC------------CAAAATACTTTTTGGGGGCACAATAAACATTTTTATTTGCAAATCATGTCGGGTAAATTAGCAGTTATTGTGAAAATTAAATTTTGCCTACATTTATTA---TCTTCTCTA---------GAAGATAAT---AAAATAGACGAATCTAAAAATTTACGATCAATTCATTCCCTATTTCCCTTTTTAGAAGATAAATTCTCTCATTTAAATTATGTATCAAATAGACTAATACCCTATCCTGTTCATCTTGAAATATTAGTTCTCATTCTTCGTTGCTCGTTGAAAGATGCCTCTTCTTTGCATTTTTTACGATTCGTTTTCCATGAGAATCGTAATCGGAACCTTTTTTTTTTACAAAAGAAATATATTTCCACTTTT------------TCAAAAAGA------------AATCAGGGATTCTTTTTATTCTTATATAATTCTCATGTCTGTGAATGCGAATCCATTTTTGTTTTTTTACGTAACCAATCCTATCATTTACGATCAACATTTTTTGGAACCCTTTTTGAGCGAAATTTTTTATATAGAAAAATAAAAAAAGAGCATCTT------GTAAATGTA------TTTACTAAGGATTTTCAAGCCATT------TCATGGTTGTTCAAAGATATTTTTATACATTATGTTAGGTATCAAGGAAAATCTATTCTGGCTGCAAAGCGGACGTCTCTTATTCTGAATAAATGGAATTATTACCTTGACCTCTTTTGGAAATGTCGTTTTTATGTGTGGTATCAACCAGAAAGA---AGGATAAATAAATTATCCAAGCATTTCCTTTACTTTCTAGGTTATCTG------TCAAGTTCA------AATATACGATTCAACCCTTCGTTGGGACGAAGTCAAATGCTAGAAAATGCATTTCTAATA---------AATAATATTATTAAG---------ACGCTTGATACTACAGTTCCAATTCTGCCTTTGGTTGGATCATTGTCTAAAGCGAAAGTTGATGATGTTTTAGATCACCCCATTAGTAAG---TGGATCTCGTCCGATTTA------TCAGATTATGATATTATTGACTTATTTTGGTATATATGCAGAACTATTTCTCATTATTACAGCGGAGCCTCAAAAAAA---ACGAGTTTGTATCAAATA---------AAGTACATACTGCGACTTTCTTGTACTAGAACTTTAGCTCGTAAACACAAAAGTGCTTTACGTGCTTTTTTGAAAAGATTAGGTCCGGAATTTTTGGAAGAATTTTTTACAGAGGAGGAACAAGTTCTTTCGTTGATCTTCTCAAGGTATTCTTTTACTTCGCGTAGGTTATATAGA?????????????????????????????????????????????????????????
	'Cecarria_obtusifolia|EU544418|Nickrent_4562'        ??????????????????????????????????????????????????????????????????????????????????TTAGGTTACTAATTGTGAAACGCTTAATTACTCGAATGTATCAACAGAATTATTTTATTATTTCTACTAAT---------GAT????????????????????????????????????????????????????????????????????????????????????????????????????????????????????????????????????????????????????????????????????????????????????????????????????????????????????????????????????????????????????????????????????????????????????????????????????????????????????????????????????????????????????????????????????????????????????????????????????????????????????????????????????????????????????????????????????????????????????????????????????????????????????????????????????????????????????????????????????????????????????????????????????????????????????????????????????????????????????????????????????????????????????????????????????????????????????????????????????????????????????????????????????????????????????CTCTTTTGGAAATATCGTTTTTATGTGCGGTATCAACCAGAACGG------ATAAAAACATTATCCAAGCATTTC------TTTCTAGGTTATCTT------TCAAGTGTA------AGTATACGATTCAACTTTTGGTTGGTCCGAAGTCTAATGCTAGAAAATTCCTTTCTAATA------AATAATAATATTATTAAG---------GCGTTTGATACTACA---------ATGCCTTTGGTTGGATCTTTGGCTAAAGCGAAAGTTGGCGATGTCTTAGGTCGCCCTATTAATAAG---TTGATCTCGATCGATTTA------TCAGATTATGATATTATTGACTTATTTTGGCATATATGCCAAAATATTTTTAATTATTTCAGCGGAGTCTCAAAAaaa---AAGAGTTTGTATCAAATA---------AAGTATATATTTCGACTT??????????????????????????????????????????????????????????????????????AATTTTTGGAATAATTTTTTTTGGTGGAAGAGCAAGTTCTTTCGTTGATCTTCTAAAGGTATTCTTTTAACTCCCGGGGTTTATATAGAGAAAGTCATGTTTGGTATCTGGATATT??????????????????????????????
	'Loranthus_europaeus|EU544436|Nickrent_5082'         ?????????????????????????????????????????????????????????????????????????????????????????????????????????????????????????????????????????????????????????????????????????????????????????????????????????????????????????????????????????????????????????????????????????????????????????????????????????????????????????????????????????????????????????????????????????????????????????????????????????????????????????????????????????????????????????????????????????????????????????????????????????????????????????????????????????????????????????????????????????????????????????????????????????????????????????????????????????????????????????????????????????????????TTTGTTTTTTTACGTAACCAATCCTGTCAGTTACGATCAACATTTTTTGGAACCTTTTTTGAGCGACATTTTTTCTATGGAAAAATAAAAAAAGAGCATCTT------GTAAATGTC------TTTACTAAGGATTTTAAAGCCATTTACTGGTACTGGTTGTTCAAAGATAGTTTCATGCATTATGTTAGGTATCAAGGAAAATGCACTTTGGCTTTAAAACGGGCGTCTCTTATTCTAAATAAATGGAAATATTACCTTGCCCTCTTTTGGAAATATCGTTTTTATGTGCGGTATAAACCAGAACGG------ATAAAAACATTATCCAAGCATTTCCTTAACTTTCTAGGTTATCTT------TCAAGTGTA------AGTATACGATTCAACCCTTGGTTGGGCCGAAGTCAAATGCTAGAGAATTCCTTTCTAATA---------AATAATATTATTAAG---------ACGTTTGATACCACAGTTCCAATTATGCCTTTGGTTGGATCTTTGGCTAAAGCGAAAGTTGGTGATGTATTAGGTCACCCTATTAATAAG---TTGATCTCGATCGATTTA------TCAGATTATGATATTATTGACTTATTTTGGCATATATGCCAAAATATTTATCATTATTACAGCGGAATCTCAAAAAAA---AAGAGTTTGTATCAAATA---------AAGTATATATTTCGACTTTCTTGTACTAGAACTTTA??????????????????????????????????????????????????????????????????????????????????????????????????????????????????????????????????????????????????????????????????????????????????????????????????????
	'Scurrula_ferruginea|EU544451|Nickrent_4008'         CAGGAGTATATTTATGCACTTACTCATAAGCGTAGTTTCAATCGATCAAGTTTGTTCGAAAATGTAGGTTATGACAAAAAGGTTAGGTTACTAATTGTGAAACGCTTAATTACTCGAATGTATCACCAGAATTCTTTTCTTATTTCGACTTAT---------GAT------TATAAC------------CAAAATGATTTTTTGGGGCACAACAAGCTTTTTTGTTTTCAAATCATATCGAGTAAGTTAGCAGTTCTTGTAGAAATTAAACTTTTCCTAGGCGTAGTA---TCTTCTCTT---------GAAGATAAT---AAAATAAACGAATCTAAAAATTTACGATCAATTCATTCCATATTTCCCTTTTTAGAAGATCAATTCTCCCGTTTAAATTATGTGTCAAAGATATTAATACCTTATCCTGTTCATCTTGAAATATTGGTTTTAATTCTTCGTTGTTGGGTGAAAGATGCTGCTTCTTTACATTTTTTACGATTCGTTTTCCACGAGAATCGTAATTGGAACCTTTTTTTTTTTCCAAATAAATATATTTCCAACCTT------------TCAAAAAGA------------AATCAGAGATTATTTTTATTCTTATATAATTCTCATGTCTGTGAATACGAATCGATTTTTGTTTTTTTACGTAACCAATCCTATCATTTACAATCAACATTTTTTGGAACCTTTTTTGAGCGAACTATTTTCTATGGAAAAATCAAAAAAGAGTATCTT------GTCAATGTC------TTTACTAAGGATTTTCAAGCCATA------TCATGTATGTTCAAAGATATTTTTTTGCATTATGTTAGGTATCAAGGAAAATCTATTCTGGCTTCAAAATGGACGTTTTTTATTCTTAATAAATGGAACTATTACCTTGCTCTCTTTTTAAAATGTCGTTTTTATGTGTGGTATCAATCAGAAAGG------ATAAAAACATTATCCAAGCATTTCCTTTACTTTCTAGGTTATCTT------TTAAGTGCA------AATATACTATTCAACCCTTCGTTGGCGCGAAGTCAAATGATCGAAAATTCATTTCTAATA---------AATAATATTATTAAG---------ACGTTTGATACCACAGTTCCAATTATACCTTTGGTTGGACCATTAGTTAAAGCGAAAGTTGGTGACGTCTTAGGTCACCCCATTAGTAAG---TTGATATCGGCCGATTTA------TCAGATTATGATATTATTGACTTTTTTTGGCATATATGCAGAAATATTTTTCATTATTACAGAGGAGCTTCCAAAAAA---AATAGTTTGTACCATATA---------AAGTATATACTTCGACTTTCTTGTACTAGAACTTTAGCTCGTAAACACAAAAGCGCTTTACGTGCTTTTTTGAAAAGATTAGGTCCAGAAGTTTTGGAAGAATTTTTGATGGAGGAGGAGCAAGTTCTTTCGGTGATCTTCTCAAGGTATTCTTTTCCTTCGCAGAGATTGTACAGAGAAGGTCGTATTTGGTATTTGGATATTTATTATTTGTATCAACGATCTAGTCAATCA
	'Scurrula_parasitica|EU544453|Nickrent_4004'         ???????????????????????????????????????????????????????????????GTAGGTTATGACAAAAAGGTTAGGTTACTAATTGTGAAACGCTTAATTACTCRAATGTATCACCAGAATTCTTTTCTTATTTCGACTTAT---------GAT------TATAAC------------CAAAATGATTTTTTGGGGCACAACAAGCTTTTTTGTTTTCAAATCATATCGAGTAAGTTAGCAGTTCTTGTAGAAATTAAACTTTTCCTAGGCGTAGTA---TCTTCTCTT---------GAAGATAAT---AAAATAAACGAATCTAAAAATTTACGATCAATTCATTCCATATTTCCCTTTTTAGAAGATCAATTCTCCCGTTTAAATTATGTGTCAAAGATCTTAATACCTTATCCTGTTCATCTTGAAATATTGGTTTTAATTCTTCGTTGTTGGGTGAAAGATGCTGCTTCTTTACATTTTTTACGATTCGTTTTCCACGATAATCGTAATTGGAACCTTTTTTTTTTTCCAAATAAATATATTTCCAACCTT------------TCAAAAAGA------------AATCAGAGATTATTTTTATTCTTATATAATTCTCATGTCTGTGAATACGAATCGATTTTTGTTTTTTTACGTAACCAATCCTATCATTTACAATCAACATTTTTTGGAACCTTTTTTGAGCGAACTATTTTCTCTGGAAAAATACAAAAAGAGTATCTT------GTCAATGTC------TTTACTAAGGATTTTCAAGCCATA------TCATGTATGTTCAAAGATATTTTTTTGCATTATGTTAGGTATCAAGGAAAATCTATTCTGGCTTCAAAATGGACGTTTTTTATTCTTAATAAATGGAACTATTACTTTGCTCTCTTTTTTAAATGTCGTTTTTATGTGTGGTATCAATCAGAAAGG------ATAAAAACATTATCCAAGCATTTCCTTTACTTTCTAGGTTATCTT------TTAAGTTCA------AATATACTATTCAACCCTTCGTTGGCGCGAAGTCAAATGATAGAAAATTCATTTCTAATA---------AATAATATTATTAAG---------ACGTTTGATACCACAGTTCCAATTATACCTTTGGTTGGACCATTAGTTAAAGCGAAAGTTGGTGACGTCTTAGGTCACCCCATTAGTAAG---TTGATATCGGCCGATTTA------TCAGATTATGATATTATTGACTTTTTTTGGCATATATGCAGAAATATTTTTCATTATTACAGAGGAGCTTCCAAAAAA---AATAGTTTGTACCATATA---------AAGTATATACTTCGACTTTCTTGTACTAGAACTTTAGCTCGTAAACACAAAAGCGCTTTACGTGCTTTTTTGAAAAGATTAGGTCCAGAAGTTTTGGAAGAATTTTTGATGGAGGAAGAGCAAGTTCTTTCGGTGATCTTCTCAAGGTATTCTTTTCCTTCGCAGAGATTGCAT????????????????????????????????????????????????????????????
	'Scurrula_pulverulenta|EU544452|Nickrent_4159'       ?????????????????????????????????????????????????????????GAAAATGTAGGTTATAACAAAAAGGTTAGGTTACTAATTGTGAAACGCTTAATTACTCGAATGTATCACCAGAATTCTTTTCTTATTTCGACTTAT---------GAT------TATAAC------------CAAAATTATTTTTTGGGGCACAACAAGCTTTTTTGTTTTCAAATCATATCGAGTAAGTTAGCAGTTCTTGTAGAAATTAAACTTTTCCTAGGCGTAGTA---TCTTCTCTT---------GAAGATAAT---AAAATAAACGAATCTAAAAATTTACGATCAATTCATTCCATATTTCCCTTTTTAGAAGATCAATTCTCCCGTTTAAATTATGTGTCAAAGATATTAATACCTTATCCTGTTCATCTTGAAATATTGGTTTTAATTCTTCGTTGTTGGGTGAAAGATGCTGCTTCTTTACATTTTTTACGATTCGTTTTCCACGAGAATCGTAATTGGAACCTTTTTTTTTTTCCAAATAAATATATTTCCAACCTT------------TCAAAAAGA------------AATCAGAGATTCTTTTTATTCTTATATAATTCTCATGTCTGTGAATACGAATCGATTTTTGTTTTTTTACGTAACCAATCCTATCATTTACAATCAACATTTTTTGGAACCTTTTTTGAGCGAACTATTTTCTATGGAAAAATACAAAAAGAGTATCTT------GTCAATGTC------TTTACTAAGGATTTTCAAGTCATA------TCATGTATGTTCAAAGATATTTTTTTGCATTATGTTAGGTATCAAGGAAAATCTATTCTGGCTTCAAAATGGACGTTTTTTATTCTTAATAAATGGAACTATTACCTTGCTATCTTTTTTAAATGTCGTTTTTATGTGTGGTATCAATCAGAAAGG------ATAAAAACATTATCCAAGCATTTCCTTTACTTTCTAGGTTATCTT------TTAAGTGCA------AATATACTATTCAACCCTTCGTTGGCGCGAAGTCAAATGATAGAAAATTCATTTCTAATA---------AATAATATTATTAAG---------ACGTTTGATACCACAGTTCCAATTATACCTTTGGTTGGACCATTGGTTAAAGCGAAAGTTGGTGACGTCTTAGGTCACCCCATTAGTAAG---TTGATATCGGCCGATTTA------TCAGATTATGATATTATTTACTTTTTTTGGCATATATGCAGAAATATTTTTCATTATTACAGAGGAGCTTCCAAAAAA---AAAAGTTTGTATCATATA---------AAGTATATACTTCGACTTTCTTGTACTAGAACTTTAGCTCGTAAACACAAAAGCGCTTTACGTGCTTTTTTTAAAAGATTAGGTCCAGAAGTTTTGGAAGAATTTTTGATGGAGGAGGAGCAAGTTCTTTCGGTGATCTTCTCAAGGTATTCTTTTCCTTCGCAGAGATTGTAT????????????????????????????????????????????????????????????
	'Taxillus_chinensis|EU544460|Nickrent_4032'          ???????????????????????????????????????????????????TTGTTCGAAAATGTAGGTTATGACAAAAAGGTTAGGTTACTAATTGTGAAACGCTTAATTACTCGAATGTATCACCATAATTATTTTCTTATTTCTACTTAT---------GAT------TATAAC------------CAAAATTCTTTTTTGGGGCACAACAAACTTTTTTTTTTTCAAATCATATCGAGTAAGTTAGCAGTTATTGTAGAAATTAAACTTTTCCTAGGCGTAGTA---TCTTCAAGA---------GAATATAAT---CAAATAGACGAATCTAAAAAGGTACGATCAATTCATTCCATATTTCCCTTTTTAGAAAATCAATTCTCCCGTTCAAATTATGGGTCAAAAATACTAATACCTTATCCGGTTCATCTTGAAATATTGGTTTTAATTCTTCGTTGTTGGGTGAAAGATGCTTCTTTTTTACATTTGTTACGATTCATTTTCCACGAGAATCGTAATTGGAACCTTTTTTTTTTCCAAAATCAATCTATTTACAACCTT------------TCAAAAAGA------------AATCAAAGATTCTTTTTCTTCTTATATAATTCTCATGCCGGGGAATACAAATATATTTTTGTTTTTTTACGTAACCAATCCTATCATTTACAATCAACATTTTTTGGAACCTTTTTTGAGCGAACTATTTTCTATGGAAAAATAAAAAAAGAGTATCTT------GTCAATGTC------TTTACTAAAGATTTTCAAGCCATA------TCATGTATGTTCAAAGATATTTTTTTGCATTATGTTAGGTATCAAGGAAAATCGATTACGGCTTCAAAATGGACGTTTTTTATTCTTAATAAATGGAACTATTACCTTGCTCTCTTTTTTAAATGTCGTTTTTATGTGTGGTATCAATCAAAAAGG------ATAAAAACATTATCCAATCATTTCCTTTACTTTCTAGGTTATCTT------TTAAGTGCA------AATATACGATTCAACCCTTCGTTGGCGCGAAGTCAAATGATAGAAAATTCATTTCTAATA---------AATAATATTATTAAG---------ACGTTTGATACCACAGTTCCAATTATACCTTTGGTTGGACCATTGGTTAAAGCGAAAGTTGGTGACGTCTTAGGTCACCCCATTATTAAG---TTTATATCGGCCGATTTA------TCAGATTATGATATTATTGACTTATTTTGGCATATATGCAGAAATCTTTTTCATTATTACAGCGGAGCTTCCAAAAAA---AAGAGTTTGTATCATATA---------AAGTATATACTTCGACTTTATTGTACTAGAACTGTAGCTCGTAAACACAAAAGCGCTTTACGTTCTTTTTTGAAAAGATTAGGTCCAGAAGTTTTGGAAGAATTTTTTATGGAGGAGGAGCAAGTTCTTTCGTTGATCTTCTCAAGGTATTCTTTTCCTTCGAAGAGATTGTATAGAGAAGGTCGTATTTGGTATTTGGAT?????????????????????????????????
	'Actinanthella_menyharthii|EU544408|Nickrent_4375'   CAGGAGTATATTTATGCACTTACTCATGATCGTAGTTTCAATCGATCAAGTTTGTTCGAAAATGTAAGTTATGACAAAAAGATTAGGTTACTAATTGTGAAACGATTAATTACTCGAATGTATCACCAGAATTATTTTCTTATTTCTACTTTT---------GAT------TATAAT------------CAAAATGCTTTTTTTGGGCACAACAAACATTTTTATTTTCAAATCATATCGTGTAAGTTAGCGGTTATTGTGGAAATTCAACTTTTCCTAGGCTTAGTA---TCTTCTCTT---------GAAGATAAT---AAAATAGACGAATCGAAAAATTTACGATCAATTCATTCCATATTTCCCTTTCTAGAAGATAAATTCTCCCGTTTAAATTATGTGTCAAATATACTAATACCTTATCCTGTTCATCTTGAAATATTGGTTTTAATTCTTCGTTGTTGGGTGAAAGATGCTTCTTCTTTACATTTTTTACGATTCATTTTCCACGAAAATCGTAATTGGAACCATTTTTTTTTCCAAAATAACTATATTTCCACCCTT------------TCAAAAAGA------------AATCAGAGATTCTTTTTATTCTTATATAATTCTCATGTCTGTGAATATGAATTCATTTTTGTTTTTTTACGTAACCAATCCTATCATTTACGATCAACATTTTTTGGAACCTTTTTTGAGCGAACTATTTTCTATGGAAAAATAAAAAAAGAATATCTT------GTAAATGTC------TTTACTAAGGATTTTCAAACCATA------TCATGTATGTTCAAAGATATTTTTATGCATTATGTTAGGTATCAAGGAAAATCTATTTTGGCTTCAAAATGGACGTTTTTTATTCTGAATAAATGGAACTATTATCTTGCTCTCTTTTGGAAATGTCGTTTTTATGTGTGGTATCAATCAGAAAGG------ATAAAAACATTATCCAAGCATTTCCTTGACTTTCTAAGTTATCTT------TCAAGTGCA------AATATACGATTCAATCCTTCGTTGGGACGAAGTCAAATGATAGAAAATTCATTTTTAATA------AATAATAATATTATTAAG---------ACGTTTGATACCACAGTTCCAATTATACCTTTGGTTGGACCATTGGGTAAAGCGAAAGGTGGTGACGTCTTAGGTCACCCCATTAGGAAG---TTGATCTCGGCCGATTTC------TCAGATTATGATATTATTGACTTATTTTGGCATATATGCAGAAATCTTTCTCATTATTACAGCGGAGCTTCAAAAAAA---AATAGTTTGTATCAAATA---------AAGTATATACTTCGACTTTCGTGTACTAGAACTTTAGCTCGTAAACACAAAAGCGCTTTACGTGCTTTTTTGAAAAGATTAGTTCCAGAAGTTTTGGAAGAATTTTTTATGGAGGAGGAGCAAGTTCTTTCGTTGATCTTCTCAAGGTATTCTTTTCCTTCGCGGAGATTGTATAGAGAAGGTCGTATTTGGTATTTGGATATTTATTATTTGTATCAACGATCTAGTCAATCA
	'Agelanthus_sansibarensis|EU544410|Nickrent_2987'    ??????????????????????????????????????????CGATCAAGTTTGTTCAAAAATGTAAGTTATGACAAAAGGGTTAGGTTACTAATTGTGAAACGATTAATTACTCGAATGTATCACCAGAATTCTTTTCTTATTTCTACTTAT---------GAT------TATAAC------------CAAAATGCTTTTTTTGGGCACAACAAACATTTTTATTTGCAAATCATATCGTGTAAGTTAGCGGTTATTGTGGAAATTAAACTTTTCCTAGGCTTAGTA---TCTTCTCTT---------GAAGATAAT---AAAATAGACGAATCTAAAAATTTACGATCAATTCATTCCATATTTCCCTTTCTAGAAGATAAATTCTCCCGTTTAAATTATGTGTCAAATATACTAATACCTTATCCTGTACATCTTGAAATATTGGTTTTAATTCTTCGTTGTTGGGTAAAAGATGCTTCTTCTTTACATTTTTTACAATTCGTTTTCCACAAAAATAATAATTGGAACCATTTTTTTTTCAAAAATAACTATATTTCCACCCTT------------TCAAAAAGA------------AATCAGAGATTATTTTTATTCTTATATAATTCTCATGTCTGTGAATATGAATCCATTTTTGTTTTTTTACGTAACCAATCCTATCATTTACGATCAACATTTTTTGGAACCTTTTTTGAGCGAACTATTTTCTATGGAAAAATAAAAAAAGAGTATCTT------GTAAATGTC------TTTACTAAGGATTTTCAAGCCATA------TCATATATGTTCAAAGATATTTTTATGCATTATGTTAGGTACCAAGGAAAATCGATTTTGGCTTCAAAATGGACGTTTTTTATTCTGAATAAATGGAACTATTACCTTGCTCTCTTTTGGAAATATCGTTTTTATGTGTGGTATCAATCAGAAAGG------ATAAAAACATTATCCAAGCATTTCCTTGACTTTCTAGGTTATCGT------TCAAGTGCA------AATATACGATTCAATTCTTCGTTGGGACGAAGTCAAATGATAGAAAATTTATTTATAATA------AATAATAATATTATTAAGACGTTTGAGACGTTTGATACTACAGTTCCAATTATACCTTTGGTTGGACCATTAGGTAAAGCGAAAGGTGGTGACGTCTTAGGTCACCCCATTAGTAAG---TTGATCTCGGCCGATTTA------TCAGATTATGATATTATTGACTTATTTTGGCATATATTCAGAAATCTTTCTCATTATTACAGCGGAGCTTCAAAAAAA---AATAGTTTGTATCAAATA---------AAGTATATACTTCGACTTTCATGTACTAGAACTTTAGCTCGTAAACACAAAAGCGCTTTACGTGCTTTTTTGAAAAGATTAGTTCCAGAAGTTTTGGAAGAATTTTTTATGGAGGAGGAGCAAGTTCTTTCGTTGATCTTCTCAAGGTATTCTTTTCCTTCGCGTAGATTGTATAGAGAAGGTCGTATTTGG??????????????????????????????????????????
	'Bakerella_sp_|EU544415|Nickrent_4161'               ???GAGTATATTTATGCACTTACTCATAATCGTAGTTTCAATCGATCAAGTTTGTTCGAAAATGTAAGTTATGACAAAAAGATTAGGTTACTAATTGTGAAACGATTAATTACTCGAATGTATCACCAGAATTTTTTCCTTATTTCTACTTAT---------GAT------TATAAC------------CAAAATGCTTTTTTTGGACACAACAAACATTTTTATTTGAAAATCATATCGGGTAAGTTAGCGGTTATTGTGGAAATAAAACTTTTCCTAGGTTTATTA---TCTTCCAGA---------GAAGATAAT---AAAATAGACGAATCTAAAAATTTACGATCAATTCATTCCATATTTCCCTTTTTAGAAGATAAATTCTCTCGTTTAAATTATGTGTCAAATATACTAATACCTTATCCTGTTCATCTTGAAATATTGGTTTTAATTCTTCGTTGTTGGGTGAAAGATGCTTCTTCTTTACATTTTTTACGATTCGTTTTCCACGAGAATCATAATTGGAACCATTTTTTTTTCAAAAATAAATATGTTTCCGCCCTT------------TCAAAAAGA------------AATCCGAGATTATTTTTATTCTTATATAATTCTCATGTCTGTGAATACGAATCCATTTTTGGTTTTTTACGTAACCAATCCTATCATTTACGATCAACATTTTTTGGAACCTTTTTTGAGCGAACTATTTTCTATGGAAAAATAAAAAAAGAGTATCTT------GTAAATGTC------TTTACTAAGGATTTTCAAGCCATA------TCATGTATGTTTAAAGATATTTTTATGCATTATGTTAGGTATCAAGGAAAGTCTATTCTGGCTTCAAAATGGGCGTTTTTTATTCTGAATAAATGGAACTATTACCTTGATCTCTTTTGGAAATGTCGTTTTTATGTGTGGTATCAATCAGAAAGG------CTAAAAACATTATCCAAGCATTTCCTTGACTTTCTAGGTTATCTT------TCAAGTGCA------AATATACGATTCAACCCTTCGTTGGGACGAAGTCAAATGATAGAAAATTCATTTATAATA------AATAATAATATTATTAAG---------ACGTTTGATACCACTATACCTTTTATACCTTTGGTTGGACCATTGGTTAAAGCGAAAGTTGGTGACGTCTTAGGTCACCCCATTAGTAAG---TTGATCTCGGCCGATTTA------TCAGATTATGATATTATTGACTCATTTTGTCATATATGCAGAAATCTTTTTCATTATTACAGCGGAGCTTCAAAAAAA---AATAGTTTGTATCAAATA---------AAGTATATACTTCGACTTTCGTGTACTATAACTTTAGCTCGTAAACACAAAAGTGCTTTACGTGCTTTTTTGAAAAGATTAGTTCCAGAAGTTTTGGAAGAATTTTTTATGGAGGAGGAACAAGTTCTTTCGTTGATCTTCTCAAGGTATTCTTTTACTTCGCAGAGATTGTATAGAGAAGGTCGTATTTGGTATTTGGATATTTAT???????????????????????????
	'Berhautia_senegalensis|EU544417|Nickrent_4576'      ????????????????????????????????????????????????????????????????????????????????????AGGTTACTAATTGTGAAACGATTAATTACTCGAATGTATCACCAGAATTCTTTTCTTATTTCTACTTAT---------GAT------TATAACCAATATGCTTACCAAAATGCTTTTTTTGGGCACAACAAACATTTTTATTTGCAAATCATATCGTGTAAGTTATCGGTTATTGTGGAAATGAAACTTTTCTTAGGCTTAGTATCTTCTTCTCTT---------GAAGAGAAT---AAAATAGACGAATCTAAAAATTTACAATCAATTCATTCCATATTTCCCTCTCTAGAAGAAAAATCCTCTCGTTTAAATTATGTGTCAAATATACTAATACCTTATCCTGTTCATCTTGAAATATTGGTTTTAATTCTTCGTTGTTGGGTGAAAGATGCTTCTTCTTTACATTTTTTACGATTCGTTTTCCATGAAAATCGTAATTGGAACCATTTTTTTTTCAAAAATAACTCTATTTCCACCCTT------------TCAACAAAAAAA---------AATCAGAAATTCTTTTTATTCTTATATAATTCTCATGTCTGTGAATATGAATCCATTTTTGTTTTTTTACGTAACCAATCCTATCATTTACGATCAACATTTTTTGGAACCTTTTTTGAGCGAACTATTTTCTATGGAAAAATAAAAAAAGAATATCTT------GTAAATGTC------TTTACTAAGGATTTTCAAGCCATA------TCATGTATGTTCAAAGATATTTTTATGCATTATGTTAGGTATCAAGGAAAATCTATTTTGGCGTCAAAATGGACGTTTTTTATTCTGAATAAATGGAACTATTTCCTTGCTCCTTTTTGGAAATGTCGTTTTTATGTGTGGTATCAATCAGAAAGG------ATAAAAAAATTATCCAAGCATTTCCTTGACTTTCTAGGTTATCTT------TCAAGTACA------AATATACGATTCAATCCTTCGTTGGGACGAAGTCAAATGATAGAAAATTCATTTATAATA------AAGAATAATATTATTAAT---------ACGTTTGATACCACAATTCCAATTATACCTTTGGTTGAATCATTGGGTAAAGCGAAAGGTGGTGACGTCTTAGGTCACCCCATTAGTAAG---TTGATCTCGGCCGATTTA------TCAGATTATGATATTATTGACTTATTTTGGCATATATGCAGAAATCTTTCTCATTATTACAGCGGAGCTTCAAAAAAA---AATAGTTTGTATCAACTA---------AAGTATATACTTCGACTTTCGTGTACTAGAACTTTAGCTCATAAACGCAAAAGCGCTTTACGTGTTTTTTTGAAAAGATTAGTTCCAGAAGTTTTGGAAGAATTTTTTATGGAGGATGAGCAAGTTCTTTCGTTAATCTTCTCAAGGTATTCTTTTCCTTCGCGGAGATTGTATATAGAGGGTCGTATTTGGTATTTGGATATTTATTAT????????????????????????
	'Englerina_ramulosa|EU544427|Nickrent_2984'          ???????????????????????????????????????AATCGATCAAGTTTGTTCGAAAATGCAAGTTATGACAAAAAGGCTAGGTTACTAATTGTGAAACGATTAATTACTCGAATGTATCACCAGAATTCTTTTCTTATTTCTACTTAT---------GAT------TATAAC------------CAAAATGCttttTTTGGGCACAACAAACATTTTTATTTGCAAATCATATCGTGTAAGTTAACGGTTATTGTGGAAATTAAACTTTTCCTAGGCTTAGTA---TCTTCTCTT---------GAAGATAAT---AAAATAGACGAATCTAAAAATTTACGATCAATTCATTCCATATTTCCCTTTCTAGAAGAAAAATTCTCTCGTTTAAATTATGTGTCAAATATACTAATACCTTATCCTGTTCATTTTGAAATATTGGTTTTAATTCTTCGTTGTTGGGTGAAAGATGCTTCTTCTTTACATTTTTTACGATTCGTTTTCCACGAAAATCGTAATTGGAACCATTTTTTTTTCAAAAATAACTATATTTCCACCCTT------------TCAAAAAAA------------AATCAGAGATTCTTTTTATTCTTATATAATTCTCATGTCTGTGAATATGAATCCATTTTTGTTTTTTTACGTAACCAACCCTATCATTTACGATCAACATTTTTTGGAACCTTTTTTGAGCGAACTATTTTCTATGGAAAAATAAAAAAAGAGTATCTT------GTAAATGTC------TTTACTAAGGATTTTCAAGTTATA------TCATGTATGTTCAAAGATATTTTTATGCATTATGTTAGGTATCAAGGAAAATCTATTTTGGCTTTAAAATGGACGTTTTTTATTCTGAATAAATGGAAGTATTACCTTACTCTCTTTTGGAAATGTCGTTTTTATGTGTGGTATCAATCAGAAAGG------ATAAAAACATTATCCAAGCATTTCCTTGACTTTTTAGGTTATCTT------TCAAGTGCA------AATATACGATTCAATCCTTCGTTGGGACGAAGTCAAATGATAGAAAATTCATTTATAATG------AATAATAATATTATTAAG---------ACGTTTGATACCACAGTTCCAATTATACCTTTGGTTGGACCATTGGGTAAAGCGAAAAGTGGTGCCGTTTTAGGTCACCCCATTACTAAG---TTGATCCCGGACGATTTC------TCAGATTATGATATTATTGGCTTATTTTGGCATATATGCAGAAATCTTTCTCATTATTACAGCGGAGCTTCAAAAAAA---AATAGTTTGTATCAAATA---------AAATATATACTTCGACTTTCGTGTACTAGAACTTTAGCTCATAAACACAAAAGCGCTTTACGTGCTTTTTTGAAAAGATTACTTCCAGAAGTTTTGGAAGAATTTTTTATGGAGGAGGATAAAGTTCTTTCGTTGATCTTATCAAGGTATTCTTTTCCTTCGCGGAGATT????????????????????????????????????????????????????????????????
	'Oedina_pendens|EU544441|Nickrent_4329'              ???????????????????????????????????????????????????TTGTTCGAAAATGTAATTTATGACAAAAAGGTTAGATTACTAATTGTGAAACGATTAATTACTCGAATGTATCACCAGAATTCGTGTCTTATTTCTACGTAT---------GAT------TATAAC------------CAAAATGCTTTTTTTGGGCACAACATACATTTTTATTTGCAAATCATATCGTGTAAGTTAACAATTATTGTTGAAATTAAACTTTTCCTAGGCTTAGTA---TCTTCTCTT---------GAAGATAAT---AAAATAGACGAATCTAAAAATTTACGATCAATTCATTCCATATTTCCCTTTCTAGAAGATAAATTCTCCCGTTTAAATTATGTGTCAAATATACTAATACCTTATCCTGTTCATTTTGAAATATTGGTTTTAATTCTTCGTTGTTGGGTGAAAGATGCTTCTTCTTTACATTTTTTACGATTCGTTTTCCACGAAAATCATAATTGGAACCATTTTTTTTTCCAAAATAACTATAGTTACACCCTT------------TCAAAAAGA------------AATCAGAGATTATTTTTATTCTTATATAATTCTCATGGCTATGAATATGAATCCATTTTTGGTTTTTTACGTAACCAATCCTATCATTTACGATCAACATTTTTTGGAACCTTTTTTGAGCGAACTATTTTCTATGGGAAAATTAAAAAAGAGTATCTT------GTAAATGTC------TTTACGAAGGATTTCCAAGTCATA------TCATGTATGTTCAAAGATATTTTTATGCATTATGTTAGGTATCAAGGAAAATCTATTTGGTCTTCAAAATGGACGTTTTTTATTCTAAATAAATGGAACTATTACCTTGCTCTCTTTTGGAAATGTCGTTTTTATGTGTGGTATCAATCAGAAAGG------ATAACAACATTATCCAAGCATTTCCTTGACTTTCTAGGTTATCTT------TCAAGTGCA------AATATACAATTCAATCCTTCGTTGGGACGAAGTCAAATGATAGAAAATTCATTTATAATA------AATAATAATATTATTAAG---------ACGTTTGATACCACAGTTCAAATTATACCTTTGGTTGGACCATTGGTTAAAGCGAAAGTTGGTGACGTCTTAGGTCACCCCATTAGTAAG---TTGATCTCGGCCGATTTA------TCAGATTATGATATTATTGACTTATTTTGGTATATATGCAGAAATCTTTCTCATTATTACAGCGGAGCTTCAAAAAAA---AATAGTTTGTATCAAATA---------AAGTATATACTTCGACTTTTGTGTACTAGAACTTTAGCTCGTAAACACAAAAGCGCTTTACGTGCTTTTTTGAAAAGATTAGTTCCAGAAGTTTTGGAAGAATTTTTTATGGAGGAGGGGCAAGTTCTTTCGTTGATCTTCTCAAGGTATTCTTTTCCTTCGCGGAGATTGTATAGAGAAGGTCGTATTTGGTATTTGGATATTTAT???????????????????????????
	'Oncella_ambigua|EU544443|Nickrent_4673'             CAGGAGTATATTTATGCACTTACCCATAATCGTAGTTTCAATCGATCAAGTTTGTTCGAAAATGTAAGTTATGACAAAAAGGTTAGGTTCCTAATTGTGAAACGATTAATTACTCGACTGTATTACCAGAATTCTTTTCTTATTTCTACTTATACTTAT---GAT------TATAAC------------CAAAATGTTTTTTTGGGGCACAACAAACATTTTTATTTGAAAATAATATCGGGTAAGTTAGCGATTATTGTAGAAATGAAACTTTTACTAGGCCTAGTA---TCTTCTCTT---------GAAGATAATAAAAAAATAAACGAATCTAAAAATTTCCGATCAATTCATTCCACATTTCCCTTTCTAGAAGATAAATTCTCCCGTTTAAATTATGTGTCAAATATACTAATACCTTATCCTGTTCATCTTGAAATATTGGTTTTAATTCTTCGTTGTTGGGTAAAAGATGCGTCTTCTTTACATTTTTTACGATTCGTTTTCCACGAAAATAATAATTGGAACCATTTTTTTTTCAAAAATAACTATATTTCCATCCTT------------TCAAAAAGA------------AATCAGAGATTATTTTTATTCTTATATAATTCTCATGTCTGTGAATATGAATCCATTTTTGTTTTTTTACGTAACCAATCCTATCATTTACGATCTACATTTTTTGGAACCTTTTTTGAGCGAACTATTTTCTATGGAAAAATAAAAAAAGAGTATCTT------GTAAATGTC------TTTACTAAGGATTTTCAAGCCATA------TCATGTATGTTCAAAGATATTTTTATGCATTATGTTAGGTATCAAGGAAAATCTATTTTGGCTTCAAAATGTACGTTTTTTATTCTGAATAAATGGAACTATTACCTTGCTCTCTTTTGGAAATGTCGTTTTTATGTGTGGTATCAATCAGAAAGG------ATAAAAACATTATCCAAGCATTTCCTTGACTTTCTAGGTTATCTT------TCAAGTGCA------AATATACGATTCAATCCTTCGTTGGGACGAAGTCAAATGATAGAAAATTCATTTATAATA------AATAATAATATTATTAAG---------ACGTTTGATACCACAGTTCCAATTATACCTTTGGTTGGACCAGTAGGTAAAGCAAAAGGTGGTGATATCTTAGGTCACCCCATTAGTAAG---TTGATCTCGTCCGATTTA------TCAGATTATGATATTATTGACTTATTTTGGCATATATGCAGAAATCTTTCTCATTATTACAGCGGATCTTCAAAAAAA---AATAGTTTGTATCAAATA---------AAGTATATACTTCGACTTTCATGTACTCGAACTTTAGCTCGTAAACACAAAAGCGCTTTACGTGCTTTTTTCAAAAGATTAGTTCCAGAAGTTTTGGAAGAATTTTTTATGGAGGAGGAGCAAGTTCTTTCGTTTATCTTCTCAAGGTGTTCTTTTCCGTCGCGGAGATTGTATAGAGAAGGTCGTATTTGGTATTTGGATATTTATTAT????????????????????????
	'Oncocalyx_sulfureus|EU544444|Nickrent_2850'         ???????????????????????????????????????AATCGATCAAGTTTGTTCGAAAATATAAGTTATGACAAAAAGGTTAGGTTACTAATTGTGAAACGATTAATTACTCGAATGTATCACCAGAATTCTTTTCTTATTTCTACTTAT---------GAT------TATAAC------------CAAAATGCTTTTTTTGGGCACAACAAACATTTTTATTTGAAAATCATATCGTGTAAGTTAGCGGTTATTGTGGAAATTAAACTTTTCCTAGGCTTAGTA---TCTTCTCTT---------GAAGATAATAAAAAAATCGACGAATCTAAAAATTTACGATCAATTCATTCCATATTTCCCTTTCTAGAAGATAAATTCTCCCGTTTAAATAATGTGTCAAATATACTAATACCTTATCCTGTTCATCTTGAAATATTGGTTTTAATTCTTCGTTGTTGGGTAAAAGATGCGTCTTCTTTACATTTTTTACGATTCGTTTTCCACGAAAATAATAATTGGAACCATTTTTTTTTCAAAAATAACTATATTTCCATCCTT------------TCAAAAAGA------------AATCAGAGATTATTTTTATTCTTATATAATTCTCATGTCTGTGAATATGAATCCATTTTTGTTTTTTTACGTAACCAATCCTATCATTTACGATCAACATTTTTTGGAACCTTTTTTGAGCGAACTATTTTCTATGGAAAAATAAAAAAAGAGTATCTT------GTAAATGTC------TTTACTAAGGATTTTCAAGCCATA------TCATGTATGTTCAAAGATATTTTTATGCATTATGTTAGGTATCAAGGAAAATCTATTTTGGCTTCAAAATGTACGTTTTTTATTCTGAATAAATGGAACTATTACCTTGCTCTCTTTTGGAAATGTCGTTTTTATGTGTGGTATCAATCAGAAAGG------ATAAAAACATTATCCAAGCATTTCCTTGACTTTCTAGGTTATCTT------TCAAGTGCA------AATATACGATTCAATCCTTCGTTGGGACGAAGTCAAATGATAGAAAATTCATTTATAATA------AATAATAATATTATTAAG---------ACGTTTGATACCACAGTTCCAATTATACCTTTGGTTGGACCAGTAGGTAAAGCAAAAGGTGGTGATATCTTAGGTCACCCCATTAGTAAG---TTGATCTCGTCCGATTTA------TCAGATTATGATATTATTGACTTATTTTGGCATATATGCAGAAATCTTTCTCATTATTACAGCGGATCTTCAAAAAAA---AATAGTTTGTATCAAATA---------AAGTATATACTTCGACTTTCATGTACTCGAACTTTAGCTCGTAAACACAAAAGCGCTTTACGTGCTTTTTTCAAAAGATTAGTTCCAGAAGTTTTGGAAGAATTTTTTATGGAGGAGGAGCAAGTTCTTTCGTTTATCTTCTCAAGGTGTTCTTTTCCGTCGCGGAGATTGTATAGAGAAGGTCGTATTTGGTATTTGGATATTTAT???????????????????????????
	'Plicosepalus_sagittifolius|EU544449|Nickrent_2852'  ??AGAGTATATTTATGCACTTACTCATAATCGTAGTTTCAATCGATCAAGTTTGTTCGAAAATGTAAGTTATGACAAAAAGGTTAGGTTATTAATTGTGAAACGATTAATTACTCGAATGTATCACCAGAATTATTTTATTATTTCTCCTTAT---------GAT------TATAAC------------CAAAATGCTTTTTTTGGGCACAACAACCATTTTTATTTGCAAATCATATCGAGTAAGTTAGTGGTTATTGTGGAAATGAAACTTTTCCTAGGCTTAGTA---TCTTCTATT---------GAAGATAAT---AAAATAGACGAATCTACAAATTTACGATCAATTCATTCCATATTTCCCTTTTTAGAAGATAAATTCTCCCGTTTAAATTATGTGTCAAATATACTAATACCTTATCCTGTTCATCTTGAAATATTGGTTTTAATTCTTCGTTGTTGGGTGAAAGATGCTTCTTCTTTACATTTTTTACGATTCATTTTCCACGAGAATCGTAATTGGAACTATTTTTTTTTCCAAAATAAATATAGTTACACTCTT------------TCAAAAAGA------------AATCAGAGATTATTTTTATGCTTATATAATTCTCATGTCTGTGAATACGAATCCATTTTTGGTTTTTTACGTAACCAATCCTATCATTTACGATCAACATTTTTTGGAACCTTTTTGGAGCGAACTATTTTCTATGGAAAAATAAAAAAAGAGTCTCTT------GTAAATGTC------TTTACTAAGGATTTTCAAGCCAGA------TCATGTATGTTCAAAGATATTTTTATGCATTATGTTAGGTATCAAGGAAAATCTATTCTGGCTTCAAAATGGACGTTTTTTATTCTGAATAAATGGAACTATTACCTTGCTCTCTTTTGGAAATGTCGTGTTTATGTGTGGTATCAATCAGACAAA------ATAGAAGCATTATCCAAGTATTTCCTTGACTTTCTAGAGTATCTT------TCAAGTGCA------AATAGTCGATTCAACCCTTCGTTGGGCCGAAGTCAAATGATAGAAAATTCATTTATAATA------AATAATAATATTATTAAG---------ACGTTTGATACCACAGTTCCAATTAT?CCTTTAGTTGGACCATTGGTTAAAGCGAAAGTTGGTGACGTCTTAGGTCACCCCATTAGTAAG---TTGATCTCAGCCGATTTA------TCAGATTATGATATTATTGACTTATTTTGGCATATATGCAGAAATCTTTCTCATTATTACAGCGGAGCTTCAAAAAAA---AATAGTTTGTATCAAATA---------AAGTATATACTTCGACTTTCGTGTACTAGAACTTTAGCTCGTAAACACAAAAGTGTTTTACGTGCTTTTTTGAAAAGATTAGTTCCAAAAGTTTTGGAAGAATTTTTTATAGAGGAGGAGCAAGTTCTTTCGTTAATCTTCTCAAGGTATTCTTTTCCTTCGCAGAGATTGTATAGAGAAGGTCATATTTGGTATTTGGAT?????????????????????????????????
	'Socratina_bemarivensis|EU544454|Nickrent_4279'      ??????????????????????????????????????????CGATCAAGTTTGTTCGAAAATGTAAGTTATGACAAAAAGGGTAGGTTACTAATTGTGAAACGATTAATTACTCGAATGTATCACCAGAATTCTTTTCTTATTTCTACTTAT---------GAT------TATAAC------------CAAAATGCTTTTTTTGGGCACAACAAACATTTTTATTTGCAAATCATATCGGGTAAGTTAGCGGTTATTGTGGAAATTCAACTTTTCCTAGGCTTAGTA---TCGTCTCTT---------GAAGATAAT---AAAATAAACGAATCGAAAAATTTACGATCAATTCATTCCATATTTCCCTTTTTAGAAGATAAATTCTCTCGTTTAAATTATGTGTCAAATATACTAATACCTTATCCTGTTCATCTTGAAATATTGGTTTTAATTCTTCGTTGTTGGGTGAAAGATGCTTCTTCGTTACATTTTTTACGATTCGTTTTCCACGAAAACGCTAATTGGAATCATTTTTTTTTCCAAAATAACTATATTTCCACTCTT------------TCAAAAAGA------------AATCCGAGATTATTTTTATTCTTATATAATTCTCATGTCTGTGAATATGAATCCATTTTTGTTTTTTTACGTAACCAATCCTATCATTTACGATCAACATTTTTTGGAACCTTTTTTGAGCGAACTATTTTCTATGGAAAAATAAAAAAAGAGTATCTT------GTAAATGTC------TTTACTAAGGATTTTCAAGCCATA------TCATGTATGTTCAAAGATATTTTTATGCATTATGTTAGGTATCAAGGAAAATCTATTCTGGCTTCAAAATGGACGTTTTTTATTCTGAATAAATGGAACTATTACCTTGCTCTCTTTTGGAAATGTCGTTTTTATGTGTGGTATCAATCAGAAAGG------ATAAAAACATTATCCAAGCATTTCCTTGACTTTCTAGGTTCTCTT------TCAAGTGCA------AATATACGATTCAACCCTTTGTTGGGACGAAGTCAAATGATACAAAATTCATTTATAATA------AATAATAATATTATTAAG---------ACGTTTGATACCACAGTTCCAATTATACCT------------------------------GGTGACGTCTTAGGTCACCCCATTAGTAAG---TTGATCTCTTCGGATTTA------TCCGATTATGATATTATTGACTTATTTTGGCATATATGCAGAAATCTTTCGCATTATTACAGCGGAGCTTCAAAAAAA---AATAGTTTGTATCAAATA---------AAGTATATACTTCGACTTTCGTGTACTAGAACTTTAGCTCGTAAACACAAAAGCACTTTACGTGCTTTTTTGAAAAGATTAGTTCCAGAAGTTTTGGAAGAATTTTTTATGGAGGAGGAA?AAGTTCTTTCGTTGATCTTCTCAAGGTATTCTTTTCCTTCACAGAGATTGTATAGAGAAGGTCGTATTTGG??????????????????????????????????????????
	'Tapinanthus_constrictiflorus|EU544459|Nickrent_3088' ??????????????????????????????TGCAGTTTCAATCGATCAAGTTTGTTCAAAAATGTAAGTTATGCCAAAAAGGTTAGGTTACTAATTGTGAAACGATTAATTACTCGAATGTATCACCAGAATTCTTTTCTTATTTCTACTTAT---------GAT------TATAAC------------CAAAATGCTTTTTTTGGGCATAACAAACATTTTAATTTGCAAATCATATCGTGTAAGTTAACGGTTATTGTGGAAATTAAACTTTTCCTAGGCTTAGTA---TCTTCTCTT---------GAAGATAAT---AAAATAGACGAATCTAAAAATTTACGATCAATTCATTCCATATTTCCCTTTATAGAAGATAAATTCTCTCGTTTAAATTATGTGTTAAATATACTAATACCTTATCCTGTTCATTTTGAAATATTGGTTTTAATTCTTCGTTATTGGGTGAAAGATGCTTCTTCTTTACATTTTTTACGATTCGTTTTCCACGACAATGGTAATTGGAACCATTTTTTTTTCAAAAATAACTATATTTCCACCCTT------------TCAAAAAGA------------AATCAGAGATTATTTTTATTCTTATATAATTCTCATGTCTGTGAATATGAATCCATTTTTGTTTTTTTACGTAACCAACCCTATCATTTACGATCAACATTTTTTAGAATCTTTTTTGAGCGAACTATTTTCTATGGAAAAATAAAAAAAGAGTATCTT------GTAAATGTC------TTTATTAAGGATTTTCAAGTCATA------TCATGTATGTTCAAAGATATTTTTATGCATTATGTTAGGTATCAAGGAAAATCTATTTTGGCTTCAAAATGGACGTTTTTTATTCTGAATAAATGGAACTATTACCTTACTCTCTTTTGGAAATGTCGTTTTTATGTGTGGTATCAATCAGACAGG------ATAAAAACATTATCCAAGCATTTCCTTGACTTTCTAGGTTATCTT------TTAAGTGCA------AATATACGATTCAATCCTTCGTTGGGACGAAGTCAAATGATAGAAAATTCATTTATAATGAATAATAATAATAATATTATTAAG---------ACGTTTGATACCACAGTTCCAATTATACCTTTGGTTGGACCATTGGGTAAAGCGAAAGGTGGTGACGTCTTAGGTCACCCCATTACTAAG---TTGATCTCGGACGATTTA------TCAGATTATGATATTATTGACTTATTTTGGCATATATGCAGAAATCTTTCTCATTATTACAGCGGAGCTTCAAAAAAA---AATAGTTTGTATCAAATA---------AAGTATATACTTCGACTTTCGTGTACTAGAACTTTAGCTCGTAAACACAAAAGTGCTTTACGTGCTTTTTTGAAAAGATTAGTTCCAGAAGTTTTGGAAGAATTTTTTATGGAGGAGGATCAAATTCTTTCGTTGATCTTATCAAGGTATTCTTTTCCTTCGCGGAGATTGTATAGAGAAGGTCATATTTGGTATTTGGATATTTATTAT????????????????????????
	'Tapinanthus_sp_|EU214301|OM825'                     ?????????????????????????????????????????????????????????????????????????????????????????????????????????????????????????????????????????????????????????????????????????????????????????????????????????????????????????????????????????????????????????????????????????????????????????????????????????????????????????????????????????????????????????????????????????????????????????????????????????????????????????????????????????????????????????????????????????????????????????????GCTTCTTCTTTACATTTTTTACGATTTGTTTTCCACGAGAAT???AATTGGAACCATTTTTTTTTCCAAAATAAATCTATTTCTACCCTT------------TCAAAAAGA------------AATCAGAGATTCTTTTTCTTCTTATATAATTCTCATGTCTGTGAATACGAATCCATTTTTGTTTTTTTACGTAACCAATCCTATCATTTACGATCAACATTTTTTGGAACCTTTTTTGAGCGAACTTTTTTCTATGGAAAAATAAAAAACGAGTATCTT------GTAAATGGCTTTACCTTTACTAAGGATTTTCAAGCCATA------TCATGTATGTTCAAAGATATTTTTATGCATTATGTTAGGTATCAAGGAAAATCTATTCTGGCTTCAAAATGGACATTTTTTATTCTGAATAAATGGAACTATTACCTTGCTCTCTTTTGGAAATGTCGTTTTTATGTGTGGTATCAATTAGAAAGG------ATAAAAACATTATCCAAACATTTCCTTGAATTTCTAGGTTATCTT------TCAAGTGCA------AATATACGATTCAACCCTTCGTTGGGACGAAGTCAAATGATAGAAAATTCATTTATAATA------AATAATAATATTATTAAG---------ACATTTGATACCACAGTTCCAATTATACCTTTGATTGGACCATTGGTTAAAGCGAAAGTTGGTGACGTCTTAGGTCACCTCATTAGTAAG?????????????????????????????????????????????????????????????????????????????????????????????????????????????????????????????????????????????????????????????????????????????????????????????????????????????????????????????????????????????????????????????????????????????????????????????????????????????????????????????????????????????????????????????????????????????????
	'Vanwykia_remota|EU544463|Nickrent_4331'             ????????????????????????????????????????????????AGTTTGATCGAAAATGTAAGTTATGAAAAAAAGGTTAGATTACTAATTGTGAAACGATTAATTACTCGAATGTATCACCAGAATTTTTTTCTTATTTCTACTTAT---------GAT------TATAAC------------CAAAATTATTTTTTTGGGCACAACAAACATTTTTATTTGCAAATCATATCGGGTAAGTTAGCGGTTAGTGTGGAAATTAAACTTTTCCTAGGATTAGTA---TCTTCTCTT---------GAAGATAAT---AAAATAGACGAATCTAAAAATTTACGATCAATTCATTCCATATTTCCCTTTTTAGAAGATAAATTCTCCCGTTTAAATTATGTGTCAAATATATTAATACCTTATCCTGTTCATCTTGAAATATTGGTTTTAATTCTTCGTTGTTGGGTGAAAGATGCTTCTTCGTTACATTTTTTACGATTCGTTTTCCACGAGAATCATAATTGGAACCATTTTTTTTTCCAAAATAACTATATTTCCACCCTT------------TCAAAAAAA------------AATCAGAGATTATTTTTATTCTTATATAATTCTCATGTCTGTGAATATGAATCCATTTTTGGTTTTTTACGTAACCAATCCTATCATTTACGATCAACATTTTTTGGAACCTTTTTTGAGCGAACTATTTTCTATGGAAAAA???????????????????????GTAAATGTC------TTTACTAAGGATTTTCAAGCCATA------TCGTGTATGTTCAAAGATATTTTTATGCATTATGTTAGGTATCAAGGAAAATCTATTCTGGCTTCAAAATGGACGTTTTTTATTCTGAATAAATGGAACTATTACCTTGCTCTCTTTTGGAAATGTCGTTTTTATGTGTGGTATCAATCAGAAAGG------ATAAAAACATTATCCAAGCATTTCCTTGACCTTCTAGGTTATCTT------TCAAGTGCA------AATATACGATTCAACCCTTCGTTGGGACGAAGTCAAATGATAGAAAATTCATTTATAATA------AATAATAATATTATTAAG---------ACGTTTGATACCACAGTTCCAATTATACCTTTAGTTGGACCAATGGTTAAAGCGAAAGTTGGTGATGTCTTAGGTCACCCCAATAGTAAG---TTGATCTCGGACGATTTA------TCAGATTATGATATTATTGACTTATTTTGGCATATATGCAGAAATCTTTCTCATTATTACAACGGAGCTTCAAAAAAA---AATAGTTTGTATCAAATA---------AAGTATATACTTCGACTTTCGTGTACTAGAACTTTAGCTCGTAAACACAAAAGCGCTTTACGTGCTTTTTTGAAAAGATTAGTTCCAGAAGTTTTGGACGAATTTTTTATGGAGGAGGAGCAAGTTCTTTCGTTGATCTTCTCAAGGTATTCTTTTCCTTCACAGAGATTGTATAGAGAAGGTCGTATTTGGTATTTGGATATTTAT???????????????????????????
	'Nuytsia_floribunda|DQ787446|Nickrent_2747'          ?????????????????????????????????????????????????GTTTGTTAGAAAATGTAGGTTATAACAAAAAATTCAGGTTACTAATTGTGAAACGTTTAATTACTCGAATGTATCAACAGAATTCTTTGCTTATTTCTACTAAT---------GAT------TTTAAC------------CAAAATACCCTTTTTGGTCACAAAAAAAATTTGTATTTTCAAATCATATCGGGTAGATTAGCAATTGTTGTGGAAATTATACTTTCCCTATGCTTAGTA---TCTTCCCTC---------GAAAAGAAG---AAAGTAGCCGAATCTAAAAATTTACGATCAATTCATTCCATATTTCCTTTTTTAGAAGATAAATTCTCCCATTTAAATTATGTGTCAAATATACTAATACCCTATCCTGTTCATCTTGAAATCTTGATTCTAATTCTTCGTTACTGGGTGAAAGATCCCTCTTCTTTGCATTTTTTACGATTCGTTTTCCACAAGAATCATAATTGGAACCCTTTTATTTTCCCAAAGAAATATATTTCCACCCTT------------TCAAAAAGA------------AATCAAAGATTGTCCTTATTCTTATATAATTCTCATGTCTGTGAATACGAATCCATTTACGTTTTTTTACGTAACCAATCTTCTCATTTACGATCAACATTTCTTGGAACCCTTTTTGAGCGAATTTTTTTCTATGGAAAAATAAAAAAAGAGTATCTC------GTAAATGTC------TTTACTAAGGATTTTCAAGCTATT------TCATGGCTGTTCAAAGATCCTTTCATGCATTATGTTAGGTATCAAGGGAAATTCATTCTGGCTTCAAAACGGACGTCTCTTCTGCTGAATAAATGGAAATATTACCTTGCCCTTTTTTGGAAATGTCGTTTTTATGTGTGGTCTCAACCAGAAAGGCTCCATATAAATACATTATCCAAGCATTTCCTCGGCTTTCTAGGCTATCTT------TCAAGTGCA------AGTATGCGATTAAACCCTTCAGTGGGACGAAGTCAAATGCTAGAAAATTCATTTATAATA---------AATAATGTTATTAAG---------ACGTTTGATACCACAGTTCCAATTATTCCTTTGGTTGGATCGTTGGCTAAAGCGAAAGTTTGTGACGTCTTAGGGCACCCCATTAGTAAG---TTGGTCTGGGCCGATTTA------TCCGATTATGATATTATTGACTTATTTTGGCGTATATGCAGAAATCTTTCTCATTATTACAGCGGAGCCTCAAAAAAA---AAGAGTTTGTATCAAATA---------AAGTATATACTTCGACTTTCTTGTACTAGAACTTTAGCTCGTAAACACAAAAGCACTCTGCGCGCTTTTTTGAAAAGATTAGGTCCAGAATTTTTGGAAGAATTTTTTACGGAGGACGAACAAGTTTTTTCTTTGATCTTATCAAGATATTCTTGTACTTCGCGCAGTTTATATAGAGAA??????????????????????????????????????????????????????
	'Ligaria_cuneifolia|EF464510|Nickrent_4567'          ???????????????????????????AATCGTAGTTTCAATCGATCAAGTTTGGTCGAAAATAGGGGTTATGAAAAAAAATTTAGGTTACTAATTGTGAAACGCTTAATTACTCGAATGTATCCACATAATTTTTTTATTATTTCGACTAAT---------GAT------TCTAAT------------CAAAATCCGTTTTTGGGGCACAACAAAAATTTTTTTTTTCAAATCCTATCGGGTAAATTAGCAATTATTTTGGAAATTCAACTTTCCCTATGCTTAGTA---TCTTCCCAC---------GAAGATAAT---AAAATCGAAAAATCTCAAAATTTACGATCAATTCATACCATATTTCCCTTTTTCGAAGATAAATTCTCCCGTTTAAATTATGTGTCAAATATACTAATACCTTATCCTGTTCATCTTGAAATCTTGATTCTAATTCTTCGTTACTGGATAAAAGATGCTTCCTCTTTGCATTTTTTACGATTTGTTTTTCACGAAAATTGTAATTGGAACCATTTCTTTTGTAAAAAGAAATATATTTTTACTCTT------------TCAAAAAAC------------AATATAAGATTATTCTTATTTTTATATAATTCTCATGTCTGTGAATACGAATCCATTGTTTTTTTTTTACGCAACCAATCCTATCATTTAAGATCAACATTTTTTGGAACCCTTTTTGAGCGAATTTATTTTTATATAAAAATGAAAAAAGAGTATCTT------ATAAAAGTA------TTTACTAGGAATTTTCAAGACGTT------TCATGGCTGTTCAAAGATCTTTTTATGCATTATGTTAGGTATCAAGGAAAATCTATTCTGGCTTCAAAACGGACGTCTCTTATTCTGAATAAATGGAAATATTACTTTGTCCTCTTTTTGAAATGTTGTTTTTATGTATGGTATCAACCAGAAAGGATCCATATAAAAACATTATCCAAGCATTGTTTTTACTTTCTAGGTTATCTT------TCA------------AATATACGATTCAACCCTTCGGTGAGACGAAGTCAAATGTTAGAAAATTCATTTATAATA---------AATAGTAGTATTAAG---------ACGTTTGATACCGTGGTTCCAATTATGCCTTTGGTTGGATCATTAGCTAAAGCTAAAGTTTGTGATGTCTTAGGTCACCCCATCAGTAAG---TTGGCCTGGGCTGATTTA------TCAGATTATGATATTATTGACTTATTTTGGCGTATATGTAGAAATCTTTCT???????????????????????????????????????????????????????????????????????????????????????????????????????????????????????????????????????????????????????????????????????????????????????????????????????????????????????????????????????????????????????????????????????????????????????????????????
	'Tristerix_corymbosus|EF464512|Nickrent_4129'        ????????????????????????????????????????ATCGATCAAGTTTGGTCAAAAATGTAGATTTTGAAAAAAAATTTAGGTTACTAATTGTAAAACGCTTAATTACTCGAATGTATAAACAAAGTTCTTTTATGATTTCTACTTAT---------GAT------TATAAC------------CAAAATTCTTTTGTGGGGCACAACAAACATTTTTTTTTTCAAATCCTATCGGGTAAATTAACAGTTATTGGGGAAATAAAACTTTCCCTATGTTTAGTG---TCGTCACCC---------GAAGATACG---AAAATAAACGAATCTAAAAATTTACGCTCAATTCACTCCATATTTCCCTTTTTAGAAGATAAACTCTCCCATTTTTATTATTTGTCAAATATACTAATACCCTATCCTGTTCATCTTGAAATTTTGATTCTAATTCTTCGTTACTGGGTAAAAGATGTCTCTTCTTTGCATTTTTTACGATTTGTTTTCCATGAGAATCGTAATTGGAACCATTTCTTTGGGAAAAAGAAATATATTTCTACTTTT------------TCTAAAATA------------AATCAAAGATTTCTCTTATTCTTATATAATTCTTATATCTGTGAATATGAATCCATTTTTGTTTTTTTACGTAATCAATCCTATCATTTACGATCAACATTTTTTAGAACCCTTTTTGAGCGCATTTTTTTTTATGGAAAAACAAATAAAGAGTATCTT------GTAAATGTG------TTTACTAAGGATTTTCAAGCTATT------TCATGGATGTTCAAAGATACTTTTATGTATTATGTTAGGTATCAAGGAAAATTTATTTTGGCTTTAAACCAACCGTCTCTTATTCTGAATAAATGGAAATATTATATTTCCCTCTTTTGGAAATATCGTTTTTATGTGTGGTATCAACCCGAAAGGATCCATCTAAAAACATTATACAAGCATTTTAGTTACTTTTTAGGTTATCTT------TTAAGTGCA------AATATACGATTCAACCCTTCAGTGGGACGAAGTCAAATGCTAGAAAATTCATTTATAATA---------AATAATATTATTAAA---------ATGTTTGATACCACAGTTCCAATTATGCCTTTGGTTGGATCATTGGCTAAAGCGAAAGTTTGTGACGTCTTGGGTCATCCCATTAGTAAG---TTAACCTGGGCCGATTTA------TCAGATTATGATATTATTAACTTATTTTGGCGTATATACAGAAATCTTTCT???????????????????????????????????????????????????????????????????????????????????????????????????????????????????????????????????????????????????????????????????????????????????????????????????????????????????????????????????????????????????????????????????????????????????????????????????
	'Desmaria_mutabilis|EF464509|Nickrent_4510A'         ??????????????????????????????????????????????????TTTGTTCGAAAATATAGGTTATGACAAAAAATTTAGGTTACTAATTGTGAAACGCTTAATTACTCGAATGTATCAACCGAATTCTTTTCTTATTTCTACTAAT---------GAT------TCTAAC------------CAAAATCCTATTTTTGGGCCCAACAAACATTCTTTTTTTCAAATCCTATCGGGTAAATTAGCAGTTATTGTGGAAATGAAACTTTCCCTATGCTTAGTA---TCTTCCCTC---------GAAGATAAG---AAAATAGACGAATCTCGAAATTTACGATCAATTCATTCCATATTTCCCTTTTTAGAAGATAAATTCTGCCAGTTAAATTTTGTGTCAAATATACTAATACCCTATCCTGTTCATCTTGAAATCTTGATTCTAATTCTTCGTTACTGGGTGAAAGATGCCTCTTCTTTGCATTTTTTACGATTTGTTTTCCACGAGAATCGTAATTGGAACCGTTTTTTTTTCCTAAATAAAAATATTTCCACCCTT------------TCAAAAAGA------------AATAAAAGATTATTCTTATTCTTATATAATTCTCATGTCTGTGAATACGAATCCATTTTTGTTTTTTTACGTAACCAATCTTATCATTTACGATCAACATTTTTTGGAACCCTTTTTGAGCGGATTTTTTTCTATGGAAAAATAAAAAAAGAGTATCTT------GTAAATGTC------TTTACTAAGGAGTTGCAAGCTATT------TCATGGCTGTTCAAAGATCCTTTTATGCATTATGTTAGGTATCAAGGAAAATATATTCTGGCTTCAAAACGGACGTCTCTTTTTTTGAATAAATGGAAATATTACCTTGCCCTCTTTTGGAAATGTCGTTTTTATGTGTGGTATCAACCAGAAAAGATCCATATAAAAACATTATCCAAGCATTTCCTTGACTTTCTAGGTTATTTT------TCAAGTGCA------AGTATACGATTCAACCCTTCGGTGGGACGAAGTCAAATGCTAGAAAATTCATTTATAATA---------AATAATATTATTAAG---------ACGTTTGATACCACAGTTCCTATTATGCCTTTAGTTGGATCATTGGCTAAAGCGAAAATTTGTGACGTCTTAGGTCACCCCATTAGTAAG---TTAGTCTGGGCCGATTTA------TCAGATTATAATATTATTGACTTATTTTGGCGTATATGCCGAAATCTTTCT???????????????????????????????????????????????????????????????????????????????????????????????????????????????????????????????????????????????????????????????????????????????????????????????????????????????????????????????????????????????????????????????????????????????????????????????????
	'Notanthera_heterophylla|EF464511|Nickrent_4372'     ????????????????????????????????????????????????????????????????????????????????????AGGTTACTAATTGTGAAACGCTTAATTACTGGAATGTATCGACAGAATTATTTTCTGATTTCTAATAAT---------GAT------TCTAAC------------CAAAAGACTTTTTTTGGGCATAACAAACATTTTAATTTTAAAATCCTATCGGGTAAATTAGCAGTTATTGTAGAAATGAAACTTTCCCTGTGCTTAGTA---TCTTTCCCC---------GAAGATAAG---AAAATAGACGAATCTCAATATTTAGGATCAATTCATTCCACATTTCCATTTTTAGAAGAGAAATTGTCCCATTTAAATTATGTGTCAAATATACTAATACCTTATCCTGTTCATCTTGAAATCTTGATTCTAATTCTTCATTACCGGGTGAAAGATGCACCTTCTTTGCAACTTTTACGATTTGTTTTCCATGAGATTCGTAATTGGAACCTT---TTTTTTCCCAATTAATATATTTCC------------------------AGA------------AATCAAAGATTATTCTTATTCTTATATAATTCTCATGTCTGTGAATACGAATCCATTTTTGTTTTTTTACGTAACCAATCCTATCATTTACGATCAACATTTTTTGGAACCCTTTTTGAGCGAATTTTTTTCTATGGAAAAAGAAAAGGGGGGTATCTT------GTAAATGTT------TTTACTAAGGATTTTCAAGCTATT------TCATGGAGGTTCAAAGATCCCTTTATGCATTATGTTAGGTATCAAGAAAAGTCGATTCTGGCTTCAAAACGAACGTTTCTTATTTTGAATAAATGGAAATATTACCTTACCCTCTTTTGGAAATATCGCTTTTATGTGTGGTATCAATCCGAAAGGATCCATATAAAAACATTATCCAAGCATTTTCTTTACTTTCTAGGTTATCTT------TCAAGTGCA------AGTATACGATTCAACCCCTCGGTGGGACGAAGTCAAATGATAGAAAATTCATTTATAATA---------AATAATATTATTAAG---------ACATTTGGTACCATAGTTCCAATTATGCCTTTGGTTGGGTCATTGGCTAAAGCGAGAGTTTTTGACGTCTTAGGTCGCCCCGTTAGTAAA---TCGGCCCGGGCCGATTTA------TCAGATTATGATATTATTGGCTTATTTTGGCGTATATGCAGAAATCTTTCT???????????????????????????????????????????????????????????????????????????????????????????????????????????????????????????????????????????????????????????????????????????????????????????????????????????????????????????????????????????????????????????????????????????????????????????????????
	'Cladocolea_gracilis|EU544419|Nickrent_3066'         ??????????????????????????????????????????????????????????????????GGTTATGACAAAAAGTTTAGGTTACTAATTGTGAAACGCTTAATTACTCGAATGTATCAACAGAATTATTTTTTTATTTCTACTAAT---------GAT------TCTAAC------------CAAAATACTTTTTTGGGACACAACAAATATTTTTATTTTCAAATCCTATCGGGTAAATTAGCAGTTATTGTGGAAATTAAACTTTCCCTATACTTAGTA---TCTTCCCTCGAAGAC---GAAGATAAG---AAAATAGATAAATTCCAAAATTTACGATCAATTCATTCCATATTTCCCTTTTTAGAAGAAAAATTCTCCCATTTAAATTATGTGTCAAATATACTAATACCCTATCCTGTTCATCTTGAAATCTTGATTCTAATTCTTCGTTACTGGGTGAAAGACGCTTCTTCTTTGCATTTTTTACGATTCGTTTTCCACGAGAATCGTAATTGGAATATT---TTGTTTCCAAAGAATTTTATTTTCACTCTA------------------AGA------------AATCAAAGATTATTC------TTATATAATTCTCATGTCTGTGAATACGAATCCATTTTTGTTTTTTTACGTAACCAATCCTATCATTTACGATCAACATTTTTTGGAACCTCTTTTGAGCGAATTTTCTTCTATGGAAAAATAAAAAAAGAGTTTTTT------GTAAATGTC------TTTACTAAGTATTTTCAAGTTATT------TCATGGCTGTTCAAAGATCCTTTTATGCATTATGTTAGGTATCAAGGAAAATCTATTCTGGCTTCAAAACGGGCGTCTCTTATTCTGAATAAATGGAAATATTATCTTGCCCTCTTTTGGAAATGTCGTTTTTATGCGTGGGATCAACCAGAAAGGATTCATATAAAAACATTATCCAAGCACTTTCTTGACTTTCTAGGTTATCTT------TCAAGTGCA------AGTATACGC------CCTTCGGCGGGACGAAGTCAAATGCTAGAAAATTCATTTTTAATA---------AATAATATTATTAAG---------ACGTTTGATACCACAGTTCCAATTATGCCTTTGGTTGGATCGTTGGCTAAAGCAAAAGTTTGTGACGTCTTAGGTTACCCCATTAGTAAG---TTGGTCTGGTCCGATTTA------TCAGATTATGATATTATTGACTTATTTTGGCGTATATGCAGAAATCTTTCTCATTATTACAGCGGAGCCTCAAAAAAA---AAGAGTTTGTATCAAATA---------AAGTATATACTTCGACTTTCTTGTACTAGAACTTTAGCTTGTAAACACAAAAGCACTCTACGTGCTTTTTTGAAAAGATTAGGTCCGGAATTTTTTGAAGAATTTTTTACGGGGGAGGAGCAAGTTCTTTCGTTGATCTTTTCAAGGTATTCTTTTACCTCGCGGCGG??????????????????????????????????????????????????????????????????
	'Dendropemon_bicolor|EU544422|Nickrent_2172'         ????????????????????????????????????????????????????????CGAAAATGTAGGTTATGACAAAAAGTTTAGGTTACTAATTGTGAAACGCTTAATTACTCGAATGTATCAACAGAATTATTTTCTTATTTCTACTAAT---------GAT------TCTAAC------------CAAAATCCTTTTTGGGGGCACAACAAATATTTTTATTTTCAAATCTTATCGGGTAAATTAGCAGTTATTGTGGAAATGAAACTTTCCCTATGCTTAGTA---TCTTCCCTC---------GAAGATAAG---AAAATAGACGAATACCAAAATTTACGATCAATTCATTCCATATTTCCCTTTTTAGAAGATAAATACTCCCATTTAAATTATGTGTCAAATATACTAATACCGTATCCTGTTCATCTTGAAATCTTGATTCTAATTCTTCGTTACTGGTTGAAAGACGTCTCTTCTTTGCATTTTTTACGATTCGTTTTCCACGAGAATCGTAATTGGAATCTT---TTTTTTCCAAAGAAATATATTTCCACTCTTTTAAATTTAAAAATCAAAAGA------------AATCAAAGATTATTC------TTATATAATTCTCATGTCTGTGAATACGAATCCATTATTGTTTTTTTACGTAACCAATCCTATCATTTACGATCAACATCTTTTGGAACCCCTTTTGAGCGAATTTTCTTCTATGGAAAAATAAAAAAAGAGTTTTTT------GTAAATGTC------TTTACTAACGATTTTCAAGTTATT------TCATGGCTGTTCAAAGATCCTTTTATGCATTATGTTAGGTATCAAGGAAAATCTATTCTGGCTTCAAAACGGGCGTCTCTTATTCTTAATAAATGGAAATATTATCTTACCCTCTTTTGGAAATGTCGTTTTTATGTGTGGTATCAACCAGAAAGTATTCATATAAAAACATTATCCAAGCACTTTATTTACTTTCTAGGTTATCTTTCAATTTCAAGTGCA------AGTATACGATTCAACCCTTCGGCGGGACGAAGTCAAATGCTAGAAAATTCATTTTTAATA---------AATAATATTATTAAG---------ACGTTTGATACCACAGTTCCAATTATGCCTTTGGTTGGATCGTTGGCTAAAGCAAAAGTTTGTGACGTCTTAGGTCACCCCATTAGTAAG---TTGGTCTGGTCCGATTTA------TCAGATTATGATATTATTTATTTATTTTGGCATATATGCAGAAATCTTTCTCATTATTATAGCGGAGCCTCAAAAAAA---AAGAGTTTGTATCAAATA---------AAGTATATACTTCGACTTTCTTGTACTAGAACTTTAGCTTGTAAACACAAAAGCACTCTACGTGCTTTTTTGAAAAGATTAGGTCCGGAATTTTTTGAAGAATTTTTTACGGAGGAGGAGCAAGTTCTTTCGTTGATCTTTTCAAGGTATTTTTTTACTTCGCGGCGGTTGTATAGAGAA??????????????????????????????????????????????????????
	'Oryctanthus_occidentalis|EU544445|Nickrent_2763'    ??????????????????????????????????????????AGAGCAAGTTTGTTCGAAAATGTAGGTTATGATAAAAAGTTTAGGTTACTAATTGTGAAACGCTTAATTACTCGAATGTATCAACAGAATTATTTTATTATTTCTACTAAT---------GAT------TCTAAC------------CAAAATCCTTTTTGGGGGCACAACAAATATTTTTATTTTCAAATCTTATCGGGTAAATTAGCAGTTATTGTGGAAATGAAACTTTCCCTATGCTTAGTA---TCTTCCCTC---------GAAGATAAG---AAAATAGACGAATACCAAAATTTACGATCAATTCATTCCATATTTCCCTTTTTAGAAGATAAATTCTCCCATTTAAATTATGTGTCAAATATACTAATACCGTATCCTGTTCATCTTGAAATCTTGATTCTAATTCTTCGTTACTGGTTGAAAGACGTCTCTTCTTTGCATTTTTTACGATTCGTTTTCCACGAGAATCGTAATTGGAATCTT---TTTTTTCCAAAGAAATATATTTCCACTCTTTTAAATTTAAAAATAAAAAGA------------AATCAAAGATTATTC------TTATATAATTCTCATGTCTGTGAATACGAATCCATTTTTGTTTTTTTACGTAACCAATCCTATCATTTACGATCAACATCTTTTGGAACCCCTTTTGAGCGAATTTTCTTCTATGGAAAAATAAAAAAAGAGTTTTTT------GTAAATGTC------TTTACTAAGGATTTTCAAGTTATT------TCATGGCTGTTCAAAGATCCTTTTATGCATTATGTTAGGTATCAAGGAAAATCTATTCTGGCTTCAAAACGGGCGTCTCTTATTCTGAATAAATGGAAATATTATCTTGCCCTCTTTTGGAAATGTCGTTTTTATGTGTGGTATCAACCAGAAAGGATTCATATAAAAACATTATCCAAGCACTTTCTTGACTTTCTAGGTTATCTTTCAATTTCAAGTGCA------AGTATACGATTCAACCCTTCGGCGGGACGAAGTCAAATGCTAGAAAATTCATTTTTCATA---------AATAATATTATTAAG---------ACGTTTGATACCACAGTTCCAATTATGCCTTTGGTTGGATCGTTGGCTAAAGCAAAAGTTTGTGACGTCTTAGGTCACCCCATTAGTAAG---TTGGTCTGGTCCGATTTA------TCAGATTATGATATTATTGATTTATTTTGGCATATATGCAGAAATCTTTCTCATTATTACAGCGGAGCCTCAAAAAAA---AAGAATTTGTATCAAATA---------AAGTATATACTTCGACTTTCTTGTACTAGAACTTTAGCTTGTAAACACAAAAGCACTCTACGTGCTTTTTTGAAAAGATTAGGTCCGGAATTTTTTGAAGAATTTTTTACGGAGGAGGAACAAGTTCTTTCGTTGATCTTTTCAAGGTATTCTTTTACCTCGCGGCGGTTGTATAGAGAA??????????????????????????????????????????????????????
	'Phthirusa_pyrifolia|EU544448|Nickrent_2762'         ????????????????????????????????????????????????????????????????????????????????????????????????GTAAAACGCTTAATTACTCGAATGTATCAACAGAATTATTTTATTATTTATACTAAT---------GAT------TCTAAC------------AAAAATACTTTTTTGGGGCACAACAAATATTTTTATTTTCAAATCTTATCGGGTAAATTAGCATTTATTGTGGAAATTAAACTTTCCCTATGCTTAGTA---TCTTCCCTC---------GAAGATAAT---AAAATAGATGAATACCAAAATTTACGGTCAATTCATTCCATATTTCCCTTTTTAGAAGATCAATTCTCCCATTTAAATTATGTGTCAAATATACTAATACCCTATCCTGTTCATCTTGAAATATTGATTCTAATTCTTCGGTACTGGGTGAAAGACGTCTCTTCTTTGCATTTTTTACGATTCGTTTTCCACGAGAATCGTAATTGGAATCTT---TTTTTTACAAAGAAATATATTTCCACTTTT------------TGTAAAATC------------AATAAAAGATTATTCTTATACTTATATAATTCTCATGTCTGTGAATACGAATCCATTTTTGTTTTTTTACGTAACCAATCCTATCATTTACGATCAACATCTTTTGGAACCCCTTTTGAGCGAATTTTCTTCTATGGAAAAATAAAAAAAGAGTTTTTT------TTGAATATA------TTTACTAAGGATTTGCAAGTTATT------TCATGGCTGTTCAAAGATCCTTTTATGCATTATGTTAGGTATCAAGGAAAATCTATTCTGGCTTCAAAACGGGCGTCTCTTATTCTTAATAAATGGAAATATTATCTTGCCCTCTTTTGTAAATTTCGTTTTTATGTGTGGTATCAACCAGAAAGGATTCATATAAAAATTTTATCCAAGCACTTTATTGACTTTATAGGTTATCTTTCAATTTCAAGTGCA------AGTATACGAGTCAACCCTTCGGCAGGACGAAGTCAAATGCTAGAAAATTCATTTTTAATC---------AATAATATTATTAAG---------ACGTTTGATACTACAGTTCCAATTATGCCTTTGGTTGGATCGTTGGCTAAAGCAAAAGTTTGTGACGTATTAGGTCAACCCATTAGTAAG---TTGGTCTGGTCCGATTTA------TCAGATTTTGATATTCTTGACTTATTTTGGCGTATATGCAGAAATCTTTCTCATTATTACAGCGGAGCCTCAAAAAAAAAAAATAGTTTGTATCAAATA---------AAGTATATAATTCGACTTTCTTGTACTAGAACTTTAGCTTGTAAACACAAAAGCACTCTACGTTCTTTTTTGAAAAGATTAGGTTCAGAATTTTTTGAAGAATTTTTTACGGAGGAGGAGCAAGTTCTTTCG??????????????????????????????????????????????????????????????????????????????????????????????????????
	'Psittacanthus_calyculatus|EU544450|Nickrent_4043'   ????????????????????????????????????????????????????????????????????????????????????????????????????????????????????????????????????????????????TCTACTAAT---------GAT------TCTAAA------------CAAAATCCTTTTTTGGGGCACAAATTTTTTTTTTATTTTCAAATCCTATCGGGTAAATTAGCAGTTATTGGGGAAATGAAACTTTCCCTTTGCTTAGTA---TCTTCCCTC---------GAAGATAAG---AAAATAGACGAATCCCAAAATTTACGATCAATTCATTCTATATTTCCCTTTTTAGAAGATAAATTCTCCCATTTAAATTATGTGTCAAATATACTAATACCCTATCCTGTTCATCTTGAAATCTTGATTCTAATTCTTCGTTACTGGGTGAAAGACACTTCTTCCTTGCATTTTTTACGATTCGTTTTCCACGAGAATCATAATTGGAATCTTtttTTTTTTTCAAAGAAATATATTTCCACCCTT------------TCAAAAAGA------------AATAAAAGATTATTC------TTATATAATTCTCATGTCTGTGAATACGAATCCATTTTTGTTTTTTTACGTAACCAATCCTATCATTTACGATCAACATTTTTTGGAACCCTTTTTGATCGAATTTTCTTCTATGGAAAAATAAAAAAAGAGTTTTTT------GTAAATGTT------TTTACTAAGGATTTTCAAGTTATT------TCATGGTTGTTCAAAGATCCTTTTATGCATTATGTTAGGTATCAAGAAAAATCTATTCTAGCTTCAAAACGGGCGTCTCTTTTTCTGAATAAATGGAAATATTATCTTGCCCTCTTTTGGAAATGTCGTTTTTATGCGTGGTATCAACCAGAAAGGATTCATATAAAAACATTATCCAAGCACCTTCTTGACTTTCTAGGTTATCTT------TCAAGTGCA------AGTATACGATTCAACCCTTCGGCAGGACGAAGTCAAATGCTAGAAAATTCATTTTTAATA---------AATAATATTATTAAG---------ACGTTTAATACCACAGTTCCAATTATGCCTTTGGTTGGATCGTTGGCTAAAGCAAAAGTTTGTGACGTCTTAGGTCGCCCTATTAGTAAG---TTGGTCTGGTCCGATTTA------TCAGATTATGATATTATTGACTTATTTTGGCGTATATGCGGAAATCTTTCTCATTATTACAGCGGAGTCTCAAAAAAA---AAGAGTTTGTATCAAATA---------AAGTATATACTTCGACTTTCTTGTACTAGAACTTTAGCTTGTAAACACAAAAGCACTCTACATGCTTTTTTGAAAAGATTAGGTCCGGAATTTTTGGAAGAATTTTTTACGGAGAAGGAGCAAGTTCTTTCGTTGATCTTTTCAAGGTATTCTTTTACCCCGCGGCGGTTGTATAGAGAAGGT???????????????????????????????????????????????????
	'Struthanthus_oerstedii|EU544457|Nickrent_2728'      ???????????????????????????????????????????????????TTGTTCGAAAATGTAAGTTATGACAAAAAGTTTAGGTTACTAATTGTGAAACGCTTAATTACTCGAATGTATCAACAGAATTATTTGTTTATTTATACTAAT---------GAT------TCTAAC------------CAAAATACTTTTTGGGGACACAACAAATATTTTTATTTTCAAATCCTATCGGGTAAATTAGCAGTTATTGTGGAAATTAAACTTTCCCTATACTTAGTA---TCTTCCCTC---------GAAGATAAG---AAAATAGATGAATTCCAAAATTTACGATCAATTCATTCCATATTTCCCTTTTTAGAAGAAAAATTCTCCCATTTAAATTATGTGTCAAATATACTAATACCCTATCCTGTTCATCTTGAAATCTTGATTCTAATTCTTCGTTACTGGGTGAAAGACGCCTCTTCTTTGCATTTTTTAAGATTCGTTTTCCACGAGAATTGTAATTGGAATCTT---TTTTTTCCAAAGAAATTTATTTTCACTCTA------------------AGA------------AATCAAAGATTATTC------TTATATAATTCTCATGTCTGTGAATACGAATCCATTTTTGTTTTTTTACGTAACCAATCCTATCATTTACGATCAACATTTTTTGGAACCTCTTTTGAGCGAATTTTCTTCTATGGGAAAAATAAAAAAGAGTTTTTC------GTAAATGTC------TTTACTAAGGATTTTCAAGTTATT------TCATGGCTGTTCAAAGATCCTTTTATGCCTTATGTTAGGTACCAAGGAAAATCTATTCTGGCTTCAAAACGGGCGTCTCTTATTCTGAATAAATGGAAATCTTATCTTGCCCTCTTTTGGAAATGTCGTTTTTATGCGTGGTATGACCCAGAAAGGATTCATATACAAGCCTTATCCAAGCACTTTCTTGACTTTCTAGGTTATCTT------TCAAGTGTA------AGTATATGC------CCTTCGTCGGGACGAAGTCAAATGCTAGAAAATTCATTTTTAATA---------AATAATATTATTAAG---------ACGTTTGATACCACAGTTCCAATTATGCCTTTGGTTGGATCGTTGGCTAAAGCAAAAGTTTGTGACGTCTTAGGTTACCCCATTAGTAAG---TTGGTCTGGTCCGATTTA------TCAGATTATGATATTATTGACTTATTTTGGCGTATATGCAGAAATCTTTCTCATTATTACAGCGGAGCCTCAAAAAAA---AAGAGTTTGTATCAAATA---------AAGTATATACTTCGACTTTCTTGTACTAGAACTTTAGCTTGTAAACACAAAAGCACTCTACGTGCTTTTTTGAAAAGATTAGGTCCGGAATTTTTTGAAGAATTTTTTACGGGGGAGGAGCAAGAACTTTCGTTGATCTTTTCAAGGTATTCTTTTACCTCGCGGCGGTTGTATAGAGAA??????????????????????????????????????????????????????
	'Struthanthus_orbicularis|JQ589640|RE_5125_1'        ????????????????????????????????????????????????????????????????????????????????????????????????????????????????????????????????????????????????????????????????????????????????????????????????????????????????????????????????????????????????????????????????????????????????????????????????????????????????????????????????????????????????????????????????????????????????????????????????????????????????????????????????????????????????????????????????????????????????????????????????TCTTCTTTGCATTTTTTAAGATTCGTTTTCCACGAGAATTGTAATTGGAATCTT---TTTTTTCCAAAGAAATTTATTTTCACTCTA------------------AGA------------AATCAAAGATTATTC------TTATATAATTCTCATGTCTGTGAATACGAATCCATTTTTGTTTTTTTACGTAACCAATCCTATCATTTACGATCAACATTTTTTGGAACCTCTTTTGAGCGAATTTTCTTCTATGGAAAAATAAAAAAAGAGTTTTTT------GTAAATGTC------TTTACTAAGGATTTTCAAGTTATT------TCATGGCTGTTCAAAGATCCTTTTATGCATTATGTTAGGTATCAAGGAAAATCTATTCTGGCTTCAAAACGGGCGTCTCTTATTCTGAATAAATGGAAATATTATCTTGCCCTCTTTTGGAAATGTCGTTTTTATGCGTGGTATGAACCAGAAAGGATTCATATAAAAACATTATCCAAGCACTTTCTTGACTTTCTAGGTTATCTT------TCAAGTGTA------AGTATATGC------CCTTCGTCGGGACGAAGTCAAATGCTAGAAAATTCATTTTTAATA------AATAATAATATTATTAAG---------ACGTTTGATACCACAGTTCCAATTATGCCTTTGGTTGGATCGTTGGCTAAAGCAAAAGTTTGTGACGTCTTAGGTTACCCCATTAGTAAG?????????????????????????????????????????????????????????????????????????????????????????????????????????????????????????????????????????????????????????????????????????????????????????????????????????????????????????????????????????????????????????????????????????????????????????????????????????????????????????????????????????????????????????????????????????????????
	'Struthanthus_sp_|JQ589641|RE_5128_1'                ????????????????????????????????????????????????????????????????????????????????????????????????????????????????????????????????????????????????????????????????????????????????????????????????????????????????????????????????????????????????????????????????????????????????????????????????????????????????????????????????????????????????????????????????????????????????????????????????????????????????????????????????????????????????????????????????????????????????????????????????TCTTCTTTGCATTTTTTACGATTCGTTTTCCACGAGAATCGTAATTGGAATCTT---TTTTTTCCAAAGAAATTTATTTTCACTCTT------------TCAAAAAGA------------AATCAAAGATTATTC------TTATATAATTCTCATGTCTGTGAATACGAATCCATTTTTGTTTTTTTACGTAACCAATCCTATCATTTACGATCAACATTTTTTGGAACCTCTTTTGAGCGAATTTTCTTCTATGTAAAAATAAAAAAAGAGTTTTTT------GTAAATGTC------TTTACTAAGTATTTTCAAGTTATT------TCATGGCTGTTCAAAGATCCTTTTATGCATTATGTTAGGTATCAAGGAAAATCTATTCTGGCTTCAAAACGGGCGTCTCTTATTCTGAATAAATGGAAATATTATCTTGCCCTCTTTTGGAAATGTCGTTTTTATGCGTGGTATCAACCAGAAAGGATTCATATAAAAACATTATCCAAGCACTTTCTTGACTTTCTAGGTTATCTT------TCAAGTGTA------AGTATACGC------CCTTCGTCGGGACGAAGTAAAATGCTAGAAAATTCATTTTTAATA------AATAATATTATTATTAAG---------ACGTTTGATACCACAGTTCCAATTATGCCTTTGGTTGGATCGTTGGCTAAAGCAAAAGTTTGTGACGTCTTAGGT????????????????????????????????????????????????????????????????????????????????????????????????????????????????????????????????????????????????????????????????????????????????????????????????????????????????????????????????????????????????????????????????????????????????????????????????????????????????????????????????????????????????????????????????????????????????????????????????
	'Struthanthus_woodsonii|EU544458|Nickrent_2761'      ??????????????????????????????????????????????????????????????????????????????????????????????????????????????GACTCGAATGTATCAACAGAATTATTTGTTTATTTCTACTAAT---------GAT------TCTAAC------------CAAAATATTTTTTTGGGACACAACAAATATTTTTATTTTCAAATCCTATCGGGTAAATTAGCAGTTATTGTGGAAATTAAACTTTCCCTATACTTAGTA---TCTTCCCTC---------GAAGATAAG---AAAATAGATGAATTCCAAAATTTACGATCAATTCATTCCATATTTCCCTTTTTGGAAGAAAAATTCTCCCATTTAAATTATGTGTCAAATATACTAATACCCTATCCTGTTCATCTTGAAATCTTGATTCTAATTCTTCGTTACTGGGTGAAAGACGCCTCTTCTTTGCATTTTTTACGATTCGTTTTACACGAGAATCGTAATTGGAATCTT---TTTTTTCCAAAGAAATTTATTTTCACTCTT------------TCAAAAAGA------------AATCAAAGATTATTC------TTATATAATTCTCATGTCTGTGAATACGAATCCATTTTTGTTTTTTTACGTAACCAATCCTATCATTTACGATCAACATTTTTTGGAACCTCTTTTGAGCGAATTTTCTTCTATGGAAAAATAAAAAAAGAGTTTTTT------GTAAATGTC------TTTACTAAAGATTTTCAAGTTATT------TCATGGCTGTTCAAAGATCCTTTTATGCATTATGTTAGGTATCAAGGAAAATCTATTCTGGCTTCAAAACGGGCGTCTCTTATTCTGAATAAATGGAAATATTATCTTGCCCTCTTTTCGAAATGTCGTTTTTATGCGTGGTATCAACCAGAAAGGATTCATATAAAAACATTATCCAAGCACTTTCTTGACTTTCTAGGTTATCTT------TCAAGTGCA------AGTATACGC------CCTTCGTCGGGACGAAGTCAAATGCTAGAAAATTCATTTTTAATA---------AATAATATTATTAAG---------ACGTTTGATACCACAGTTCCAATTATGCCTTTGGTTGGATCGTTGGCTAAAGCAAAAGTTTGTGACGTCTTAGGTTACCCCATTAGTAAG---TTGGTCTGGTCCGATTTA------TCAGATTATGATATTATTGACTTATTTTGGCGTATATGCAGAAATCTTTCTCATTATTACAGCGGAGCCTCAAAAAAA---AAGAGTTTGTATCAAATA---------AAGTATATACTTCGACTTTCTTGTACTAGAACTTTAGC????????????????????????????????????????????????????????????????????????????????????????????????????????????????????????????????????????????????????????????????????????????????????????????????????
	'Tripodanthus_acutifolius|EU544462|Nickrent_2969'    CAGGAGTATATTTATGCACTTACTCATAATCGTGGTTTAAATCGATCAAGTTTGTTCGAAAATGTAGGTTATGAAAAAAAGTTTAGGTTACTAATTGTGAAACGCTTAATTACTCGAATGTATCAACAGAATTATTTTCTTATTTCTACTAAT---------GAT------TCTAAC------------CAAAATCCTTTTTTGGGGCACAACAAATATTTTGATTTTCAAATCCTATCGGGTAAATTAGCAGTTATTGTGGAAATTAAGCTTTCCCTATGCTTAGTA---TCTTCCCTC---------GAAGATAAG---AAAATAGACGAATCCCAAAATTTACGATCAATTCATTCCATATTTCCCTTTTTAGAAGATAAATTCTCCCATTTAAATTATGTGTCAAATATACTAATACCCTATCCTGTTCATCTTGAAATCTTGATTCTAATTCTTCGTTACTGGGTGAAAGACGCCTCTTCTTTGCATTTTTTACGATTCGTTTTCCACGAGAATCGTAATTGGAATCTTTTTTTTTTTACAAAGAAATATATTTCCACTCTT------------TCAAAAAGA------------AATCAAAGATTATTCTTATTCTTATATAATTCTCATGTCTGTGAATACGAATCCATTTTTGTTTTTTTACGTAACCAATCCTATCATTTACGATCAACTTTTTTTGGAACCCCTTTTGAGCGAATTTTCTTCTATGGAAAAATAAAAAAAGAGTTTTTT------GTAAATGTC------TTTACTAAGGATTTTCAAGTTATT------TCATGGCTGTTCAAAGATCCCTTTATGCATTATGTTAGGTATCAAGGAAAATCTATTCTGGCTTCAAAACGGGCGTCTCTTATTCTGAATAAATGGCAATATTATCTTGCCCTCTTTTGGAAATGTCGTTTTTATGTGTGGTATCAACCAGAAAGGATTCATATAAAAACATTATCCAAGCACTTTCTTGACTTTCTAGGTTATCTT------TCAAGTGCA------AGTATACGATTCAACCCTTCGGCGGGACGAAGTCAAATGCTAGAAAATGCATTTTTAATA---------AATAATATTATTAAG---------ACGTTTGATACCACAGTTCCAATTATGCCTTTGGTTGGATCGTTGGCTAAAGCAAAAGTTTGTGACGTCTTAGGTCACCCCATTAGTAAG---TCGGTCTGGTCCGATTTA------TCAGATTATGATATTATTGACTTATTTTGGCGTATATGCAGAAATCTTTCGCATTATTACAGCGGAGCCTCAAAAAAA---AGAAGTTTGTATCAAATA---------AAGTATATACTTCGACTTTCTTGTACTAGAACTTTAGCTTGTAAACACAAAAGCACTTTACGTGCTTTTTTGAAAAGATTAGGTCCGGAATTTTTTGAAGATTTTTTTACGGAGGAGGAGCAAGTTCTTTCGTTGATCTTTCCAAGGTATTCTTTTCCTTCGCGGCGGTTGTATAGA?????????????????????????????????????????????????????????
	'Tupeia_antarctica|DQ790172|D_Nickrent_2742'         CAGGAGTATATTTATGCACTTACTCATAACCGTAGTTTAAATCAATCAAGTTTGTTCGAAAATGTCGGTCATGAAAAAAAATTTCGGTTACTAATTGTGAAACGCTTAATTACTCGAATGTATCAACAGAATTCTTTTCTTCTTTCAACTAAT---------GAT------TCTAAC------------CAAAATCTTTTTTTGGGTCACAACAAACATTTTAATTTTCAAATAATATTGGGTAAATTAGCAGTTATTGTGGAAATGAAACTTTCCCTATGCTTAGTA---TCTTCCCTC---------GAAGATAAG---AAAATAGACGAATCTAAAAATTTACGATCAATTCATTCCATATTTCCCTTTTTAGAAGATAAATTCTCCCATTTAAATTATGTGTCAAATATACTAATACCCTATCCTGTTCATCTTGAAATCTTGATTCTAATTCTTCGTTACCGGGTGAAAGATGCCTCTTCTTTGCATTTTTTAAGATTTGTTTTCCACGAGAATAGTAATTGGAACCATTCTTTTTTCCCAAAGAAATATATTTCCACTCTT------------TCAAAAAGA------------AATCAAAGATTATTCTTATTCTTATATAATTCTCATGTCTGTGAATATGAATCCATTTTTGTTTTTTTACGTAACCAATCCTATCATTTACGATCAACATTTTTTGGAACCCTTTTTGAGCGAATTTTTTTCTATGGAAAAATAAAAAAAGAGTATCTT------GTAAATATC------TTTACTAAGGATTTTCAAGCTATT------TCATGGCTGTTCAAAGATCCCTTTATGCATTATGTTAGGTATCAAGGAAAATCTATTCTGGCTTCAAAACAGACGTCTCTTATTCTGAATAAATGGAAATATTACCTTGCCCTCTTTTGGAAATGTCGTTTTTATGTGTGGTATGAACCAGAAAGGATCCATATAAAAACATTATCCAAACATTTCCTTGACTTTCTAGGTTATCGT------TCAAGTGCA------AGTATACGATTCAACTCTTCGGTGGGACGAAGTCAAATGCTAGAAAATTCATTTCTAATG---------AATAATATTATTAAG---------ATGTTTGATACCACAGTTCCAATTATACCTTTGGTTGGATCATTGGCTAAATCGAAAGTTTGTAACGTCTTAGGTCACCCCATTAGTAAG---TTGGTCTGGTCCGATTTA------TCAGATTATGATATTATTGACTTATTTTGGCGTATATGCAAAAATCTTTCT???????????????????????????????????????????????????????????????????????????????????????????????????????????????????????????????????????????????????????????????????????????????????????????????????????????????????????????????????????????????????????????????????????????????????????????????????

;


END;

BEGIN LABELS;
	TAXAGROUPLABEL Elytrantheae COLOR = (RGB 0.22745098 1.0 0.03529412) ;
	TAXAGROUPLABEL Gaiadendreae COLOR = (RGB 0.03529412 1.0 0.61176471) ;
	TAXAGROUPLABEL 'Lorantheae:Amyeminae' COLOR = (RGB 1.0 1.0 0.03529412) ;
	TAXAGROUPLABEL 'Lorantheae:Dendrophthoinae' COLOR = (RGB 1.0 0.81176471 0.06666667) ;
	TAXAGROUPLABEL 'Lorantheae:Emelianthinae' COLOR = (RGB 1.0 0.63921569 0.10196078) ;
	TAXAGROUPLABEL 'Lorantheae:Ileostylinae' COLOR = (RGB 1.0 0.47843137 0.13333333) ;
	TAXAGROUPLABEL 'Lorantheae:Loranthinae' COLOR = (RGB 1.0 0.13333333 0.13333333) ;
	TAXAGROUPLABEL 'Lorantheae:Scurrulinae' COLOR = (RGB 0.90196078 0.05882353 0.05882353) ;
	TAXAGROUPLABEL 'Lorantheae:Tapinanthinae' COLOR = (RGB 0.53333333 0.01960784 0.01960784) ;
	TAXAGROUPLABEL Nuytsieae COLOR = (RGB 1.0 0.03529412 0.80784314) ;
	TAXAGROUPLABEL 'Psittacantheae:Ligarinae' COLOR = (RGB 0.80784314 0.03529412 1.0) ;
	TAXAGROUPLABEL 'Psittacantheae:Notantherinae' COLOR = (RGB 0.03529412 0.03529412 1.0) ;
	TAXAGROUPLABEL 'Psittacantheae:Psittacanthinae' COLOR = (RGB 0.03529412 0.41960784 1.0) ;
	TAXAGROUPLABEL 'Psittacantheae:Tupeinae' COLOR = (RGB 0.03529412 0.80784314 1.0) ;


END;

BEGIN SETS;
	TAXPARTITION * UNTITLED  =  Elytrantheae :  1 -  9, Gaiadendreae :  10 -  11, 'Lorantheae:Amyeminae' :  12 -  19, 'Lorantheae:Dendrophthoinae' :  20 -  24, 'Lorantheae:Emelianthinae' :  25 -  31, 'Lorantheae:Ileostylinae' :  32 -  33, 'Lorantheae:Loranthinae' :  34 -  35, 'Lorantheae:Scurrulinae' :  36 -  39, 'Lorantheae:Tapinanthinae' :  40 -  52, Nuytsieae :  53, 'Psittacantheae:Ligarinae' :  54 -  55, 'Psittacantheae:Notantherinae' :  56 -  57, 'Psittacantheae:Psittacanthinae' :  58 -  67, 'Psittacantheae:Tupeinae' :  68;

END;

BEGIN ASSUMPTIONS;
	TYPESET * UNTITLED   =  unord:  1 -  1590;

END;

BEGIN CODONS;
	CODONPOSSET * UNTITLED  =  1: 1 - 1588\3, 2: 2 - 1589\3, 3: 3 - 1590\3;

	CODESET * UNTITLED   =  universal:  1 -  1590;


END;

BEGIN MESQUITECHARMODELS;
	ProbModelSet * UNTITLED   =  'Jukes-Cantor':  1 -  1590;
END;

Begin MESQUITE;
		MESQUITESCRIPTVERSION 2;
		TITLE AUTO;
		tell ProjectCoordinator;
		timeSaved 1400232855038;
		getEmployee #mesquite.minimal.ManageTaxa.ManageTaxa;
		tell It;
			setID 0 5235784540609465730;
			tell It;
				setDefaultOrder  0 1 2 3 4 5 6 7 8 9 10 11 12 13 14 15 16 17 18 19 20 21 22 23 24 25 26 27 28 29 30 31 32 33 34 35 36 37 38 39 40 41 42 43 44 45 46 47 48 49 50 51 52 53 54 58 59 56 57 60 61 62 63 64 65 66 67 68;
				attachments ;
			endTell;
		endTell;
		getEmployee #mesquite.charMatrices.ManageCharacters.ManageCharacters;
		tell It;
			setID 0 4341353547430878993;
			mqVersion 275;
			checksumv 0 3 2156322791 null  getNumChars 1590 numChars 1590 getNumTaxa 68 numTaxa 68   short true   bits 3458764513820540943   states 15   sumSquaresStatesOnly 2417909.0 sumSquares 3.919933115663291E19 longCompressibleToShort false usingShortMatrix true   NumFiles 1 NumMatrices 1;
			mqVersion;
		endTell;
		getWindow;
		tell It;
			suppress;
			setResourcesState false false 257;
			setPopoutState 400;
			setExplanationSize 0;
			setAnnotationSize 0;
			setFontIncAnnot 0;
			setFontIncExp 0;
			setSize 1280 906;
			setLocation -8 0;
			setFont SanSerif;
			setFontSize 10;
			getToolPalette;
			tell It;
			endTell;
			desuppress;
		endTell;
		getEmployee  #mesquite.minimal.ManageTaxa.ManageTaxa;
		tell It;
			showTaxa #5235784540609465730 #mesquite.lists.TaxonList.TaxonList;
			tell It;
				setTaxa #5235784540609465730;
				getWindow;
				tell It;
					newAssistant  #mesquite.lists.DefaultTaxaOrder.DefaultTaxaOrder;
					newAssistant  #mesquite.lists.TaxonListCurrPartition.TaxonListCurrPartition;
					newAssistant  #mesquite.lists.NumForTaxaList.NumForTaxaList;
				tell It;
					suppress;
					setValueTask  #mesquite.molec.PropUnambigSites.PropUnambigSites;
					tell It;
						getMatrixSource #mesquite.charMatrices.CharMatrixCoordIndep.CharMatrixCoordIndep;
						tell It;
							setCharacterSource #mesquite.charMatrices.StoredMatrices.StoredMatrices;
							tell It;
								setDataSet #4341353547430878993;
							endTell;
						endTell;
					endTell;
					toggleShadeCells on;
					desuppress;
				endTell;
					getTable;
					tell It;
						columnWidth 2 49;
					endTell;
					setExplanationSize 30;
					setAnnotationSize 20;
					setFontIncAnnot 0;
					setFontIncExp 0;
					setSize 1023 839;
					setLocation -8 0;
					setFont SanSerif;
					setFontSize 10;
					getToolPalette;
					tell It;
						setTool mesquite.lists.TaxonList.TaxonListWindow.ibeam;
					endTell;
				endTell;
				showWindow;
				getEmployee #mesquite.lists.ColorTaxon.ColorTaxon;
				tell It;
					setColor Red;
					removeColor off;
				endTell;
				getEmployee #mesquite.lists.TaxonListAnnotPanel.TaxonListAnnotPanel;
				tell It;
					togglePanel off;
				endTell;
			endTell;
		endTell;
		getEmployee  #mesquite.charMatrices.BasicDataWindowCoord.BasicDataWindowCoord;
		tell It;
			showDataWindow #4341353547430878993 #mesquite.charMatrices.BasicDataWindowMaker.BasicDataWindowMaker;
			tell It;
				getWindow;
				tell It;
					setExplanationSize 30;
					setAnnotationSize 20;
					setFontIncAnnot 0;
					setFontIncExp 0;
					setSize 1023 839;
					setLocation -8 0;
					setFont SanSerif;
					setFontSize 10;
					getToolPalette;
					tell It;
						setTool mesquite.charMatrices.BasicDataWindowMaker.BasicDataWindow.ibeam;
					endTell;
					setActive;
					setTool mesquite.charMatrices.BasicDataWindowMaker.BasicDataWindow.ibeam;
					colorCells  #mesquite.charMatrices.ColorByState.ColorByState;
				tell It;
					setStateLimit 9;
					toggleUniformMaximum on;
				endTell;
					colorRowNames  #mesquite.charMatrices.TaxonGroupColor.TaxonGroupColor;
					colorColumnNames  #mesquite.charMatrices.CharGroupColor.CharGroupColor;
					colorText  #mesquite.charMatrices.NoColor.NoColor;
					setBackground White;
					toggleShowNames on;
					toggleShowTaxonNames on;
					toggleTight off;
					toggleThinRows on;
					toggleShowChanges off;
					toggleSeparateLines off;
					toggleShowStates on;
					toggleAutoWCharNames off;
					toggleAutoTaxonNames off;
					toggleShowDefaultCharNames off;
					toggleConstrainCW on;
					toggleBirdsEye on;
					toggleShowPaleGrid off;
					toggleShowPaleCellColors off;
					togglePaleInapplicable on;
					toggleShowBoldCellText off;
					toggleAllowAutosize off;
					toggleColorsPanel off;
					toggleLinkedScrolling on;
					toggleScrollLinkedTables off;
				endTell;
				showWindow;
				getEmployee #mesquite.charMatrices.ColorCells.ColorCells;
				tell It;
					setColor Red;
					removeColor off;
				endTell;
				getEmployee #mesquite.categ.StateNamesStrip.StateNamesStrip;
				tell It;
					showStrip off;
				endTell;
				getEmployee #mesquite.charMatrices.AnnotPanel.AnnotPanel;
				tell It;
					togglePanel off;
				endTell;
				getEmployee #mesquite.charMatrices.CharReferenceStrip.CharReferenceStrip;
				tell It;
					showStrip off;
				endTell;
				getEmployee #mesquite.charMatrices.QuickKeySelector.QuickKeySelector;
				tell It;
					autotabOff;
				endTell;
				getEmployee #mesquite.charMatrices.SelSummaryStrip.SelSummaryStrip;
				tell It;
					showStrip off;
				endTell;
				getEmployee #mesquite.align.AlignToDropped.AlignToDropped;
				tell It;
					gapCosts 8 3 2 2;
					subCosts  10 5 10 10 10 5 5 10 10 10 5 10;
				endTell;
				getEmployee #mesquite.align.MultiBlockSplitter.MultiBlockSplitter;
				tell It;
					toggleCanExpand on;
				endTell;
				getEmployee #mesquite.align.SelectedBlockMover.SelectedBlockMover;
				tell It;
					toggleCanExpand on;
				endTell;
				getEmployee #mesquite.align.SimpleBlockMover.SimpleBlockMover;
				tell It;
					toggleCanExpand on;
				endTell;
				getEmployee #mesquite.molec.ColorByAA.ColorByAA;
				tell It;
					emphasizeDegeneracy off;
				endTell;
				getEmployee #mesquite.chromaseq.ColorQuality.ColorQuality;
				tell It;
					toggleAmbiguities on;
					toggleMarks on;
				endTell;
				getEmployee #mesquite.molec.SequenceInfoEditor.SequenceInfoEditor;
				tell It;
					panelOpen false;
				endTell;
				getEmployee #mesquite.chromaseq.SourceFileInfoEditor.SourceFileInfoEditor;
				tell It;
					panelOpen false;
				endTell;
			endTell;
		endTell;
		getEmployee  #mesquite.charMatrices.ManageCharacters.ManageCharacters;
		tell It;
			showCharacters #4341353547430878993 #mesquite.lists.CharacterList.CharacterList;
			tell It;
				setData 0;
				getWindow;
				tell It;
					newAssistant  #mesquite.lists.CharListInclusion.CharListInclusion;
					newAssistant  #mesquite.stochchar.CharListProbModels.CharListProbModels;
					newAssistant  #mesquite.lists.CharListCodonPos.CharListCodonPos;
					newAssistant  #mesquite.lists.CharNumForList.CharNumForList;
				tell It;
					suppress;
					setValueTask  #mesquite.charMatrices.NumApplicableNonMissing.NumApplicableNonMissing;
					toggleShadeCells on;
					desuppress;
				endTell;
					getTable;
					tell It;
						columnWidth 3 69;
					endTell;
					setExplanationSize 30;
					setAnnotationSize 20;
					setFontIncAnnot 0;
					setFontIncExp 0;
					setSize 1023 839;
					setLocation -8 0;
					setFont SanSerif;
					setFontSize 10;
					getToolPalette;
					tell It;
					endTell;
				endTell;
				showWindow;
				getEmployee #mesquite.lists.CharListAnnotPanel.CharListAnnotPanel;
				tell It;
					togglePanel off;
				endTell;
			endTell;
		endTell;
		endTell;
end;
