# Supplementary material for: Evolution of pollen morphology in Loranthaceae
Source: Grana. 2017 Feb 20;57(1-2):16–116. doi: 10.1080/00173134.2016.1261939 (PMC5771552; doi:10.1080/00173134.2016.1261939)
Supplement: Grimsson et al. Online supplementary material [file SGRA_A_1261939_SM9964.zip › Mats/05_trnLF.mafft.nex]

#NEXUS
[written Fri May 16 11:32:09 CEST 2014 by Mesquite  version 2.75 (build 566) at NRM-7085/172.16.20.110]

BEGIN TAXA;
	TITLE Taxa;
	DIMENSIONS NTAX=143;
	TAXLABELS
		'Alepis_flavida|DQ340598|Calvin_and_Wilson_NZ98_04' 'Alepis_flavida|EF464481|Nickrent_2743' 'Amylotheca_duthieana|EU544477|Nickrent_4022' 'Amylotheca_subumbellata|DQ340600|Calvin_and_Wilson_AU98_21' 'Decaisnina_brittenii|DQ340595|Calvin_and_Wilson_AU01_11' 'Decaisnina_congesta|DQ340594|Calvin_and_Wilson_AU02_01' 'Decaisnina_signata|DQ340596|Calvin_and_Wilson_AU02_05' 'Decaisnina_triflora|EU544484|Nickrent_4491' 'Lepidaria_cf__forbesii|EU544492|Nickrent_4044' 'Lepidaria_oviceps|DQ340602|Calvin_and_Wilson_B02_19' 'Loxanthera_speciosa|EU544495|Nickrent_4026' 'Lysiana_filifolia|EU544496|Nickrent_4449' 'Lysiana_maritima|DQ340599|Calvin_and_Wilson_AU98_19' 'Macrosolen_cochinchinensis|EU544497|Nickrent_4038' 'Macrosolen_melintangensis|DQ340593|Calvin_and_Wilson_B02_17' 'Peraxilla_tetrapetala|DQ340597|Calvin_and_Wilson_NZ98_03' 'Peraxilla_tetrapetala|EU544502|Nickrent_2744' 'Atkinsonia_ligustrina|DQ340616|Calvin_and_Wilson_AU00_01' 'Atkinsonia_ligustrina|DQ788714|Nickrent_4343' 'Gaiadendron_punctatum|DQ340617|Calvin_and_Wilson_CR01_08' 'Gaiadendron_punctatum|DQ788715|Nickrent_2729' 'Amyema_cambagei|DQ340582|Calvin_and_Wilson_AU99_01' 'Amyema_glabrum|EU544476|Nickrent_2794' 'Amyema_queenslandicum|DQ340583|Calvin_and_Wilson_AU02_22' 'Baratranthus_axanthus|DQ340587|Calvin_and_Wilson_B02_14' 'Baratranthus_axanthus|EU544478|Nickrent_4029' 'Benthamina_alyxifolia|DQ340584|Calvin_and_Wilson_AU99_14' 'Benthamina_alyxifolia|EU544480|Nickrent_4127' 'Dactyliophora_novae_guineae|DQ340586|Calvin_and_Wilson_AU02_10' 'Dactyliophora_novae_guineae|EU544483|Nickrent_4563' 'Diplatia_furcata|EU544486|Nickrent_2824' 'Diplatia_grandibractea|DQ340581|Calvin_and_Wilson_AU01_05' 'Sogerianthe_sessiflora|EU544508|Nickrent_4467' 'Dendrophthoe_constricta|DQ340589|Calvin_and_Wilson_B02_03' 'Dendrophthoe_longituba|EU544485|Nickrent_4010' 'Dendrophthoe_vitellina|DQ340588|Calvin_and_Wilson_AU98_08' 'Helixanthera_coccinea|EU544490|Nickrent_4019' 'Helixanthera_parasitica|DQ340572|Calvin_and_Wilson_B02_01' 'Emelianthe_panganensis|EU544487|Nickrent_4889' 'Erianthemum_dregei|DQ340580|A__Robertson_7366' 'Erianthemum_dregei|EU544488|Nickrent_2985' 'Globimetula_dinklagei|EU544489|Nickrent_3087' 'Moquiniella_rubra|EF464489|Nickrent_3042' 'Phragmanthera_crassicaulis|EU544503|Nickrent_3037' 'Phragmanthera_regularis|DQ340579|Calvin_and_Wilson_Y88_01' 'Ileostylus_micranthus|DQ340592|Calvin_and_Wilson_NZ00_02' 'Ileostylus_micranthus|EU544491|Nickrent_2741' 'Muellerina_celastroides|DQ340590|Calvin_and_Wilson_AU99_11' 'Muellerina_eucalyptoides|DQ340591|Calvin_and_Wilson_AU99_05' 'Muellerina_eucalyptoides|EU544498|Nickrent_4310' 'Cecarria_obtusifolia|DQ340585|Calvin_and_Wilson_AU02_16' 'Cecarria_obtusifolia|EU544481|Nickrent_4562' 'Loranthus_europaeus|EU544493|Nickrent_2849' 'Loranthus_europaeus|HQ917114|GUH_3997' 'Loranthus_grewingkii|HQ917115|GUH_3998' 'Loranthus_odoratus|EU544494|Nickrent_4977' 'Scurrula_ferruginea|DQ340576|Calvin_and_Wilson_B02_02' 'Scurrula_ferruginea|EU544505|Nickrent_4008' 'Taxillus_chinensis|EU544512|Nickrent_4032' 'Taxillus_wiensii|DQ340578|A_Robertson_7364' 'Agelanthus_sansibarensis|DQ340573|A_Robertson_7365' 'Bakerella_sp_|EU544479|Nickrent_4161' 'Cladocolea_cupulata|DQ340612|Calvin_and_Wilson_MX03_08' 'Cladocolea_gracilis|EU544482|Nickrent_3066' 'Cladocolea_mcvaughii|DQ340611|Calvin_and_Wilson_MX03_09' 'Desmaria_mutabilis|DQ340603|Calvin_and_Wilson_CL03_07' 'Desmaria_mutabilis|EF464486|Nickrent_4510A' 'Englerina_ramulosa|DQ340577|A_Robertson_7280' 'Ixocactus_inornus|DQ340609|Calvin_and_Wilson_MX03_04' 'Ligaria_cuneifolia|DQ340604|Calvin_and_Wilson_CL03_01' 'Ligaria_cuneifolia|DQ442940|G_Amico_76_BCRU' 'Notanthera_heterophylla|DQ340606|Calvin_and_Wilson_Cl03_03' 'Notanthera_heterophylla|DQ442939|G_Amico_151_BCRU' 'Nuytsia_floribunda|DQ340618|Calvin_and_Wilson_AU01_22' 'Nuytsia_floribunda|DQ788716|Nickrent_3080' 'Oedina_pendens|EU544499|Nickrent_4329' 'Oncocalyx_schimperi|DQ340574|Calvin_and_Wilson_Y88_02' 'Oncocalyx_sulfureus|EU544500|Nickrent_2850' 'Oryctanthus_occidentalis|DQ340613|Calvin_and_Wilson_CR01_11' 'Oryctanthus_occidentalis|EU544501|Nickrent_2763' 'Phthirusa_pyrifolia|DQ340608|Calvin_and_Wilson_CR01_03' 'Phthirusa_pyrifolia|EU544504|Nickrent_2762' 'Plicosepalus_curviflorus|DQ340575|Calvin_and_Wilson_Y88_03' 'Psittacanthus_schiedeanus|DQ340610|Calvin_and_Wilson_CR01_09' 'Septulina_glauca|EU544506|Nickrent_4089' 'Socratina_bemarivensis|EU544507|Nickrent_4179' 'Struthanthus_oerstedii|EU544509|Nickrent_2728' 'Struthanthus_orbicularis|DQ340607|Calvin_and_Wilson_CR01_02' 'Struthanthus_woodsonii|EU544510|Nickrent_2761' 'Tapinanthus_constrictiflorus|EU544511|Nickrent_3088' 'Tripodanthus_acutifolius|DQ340615|Calvin_and_Wilson_AR03_04' 'Tripodanthus_acutifolius|EU544513|Nickrent_4927' 'Tripodanthus_acutifolius|HM010425|Nickrent_4983' 'Tripodanthus_acutifolius|HM010426|Nickrent_4998' 'Tripodanthus_acutifolius|HM010431|Nickrent_5318' 'Tripodanthus_acutifolius|HM010432|Nickrent_5321' 'Tripodanthus_acutifolius|HM010433|Nickrent_5323' 'Tripodanthus_acutifolius|HM010434|Nickrent_5325' 'Tripodanthus_acutifolius|HM010435|Nickrent_5326' 'Tripodanthus_acutifolius|HM010436|Nickrent_5330' 'Tripodanthus_acutifolius|HM010437|Nickrent_5345' 'Tripodanthus_acutifolius|HM010438|Nickrent_5346' 'Tripodanthus_acutifolius|HM010439|Nickrent_5349' 'Tripodanthus_acutifolius|HM010440|Nickrent_5350' 'Tripodanthus_acutifolius|HM010441|Nickrent_5548' 'Tripodanthus_acutifolius|HM010443|Nickrent_5550' 'Tripodanthus_acutifolius|HM010444|Nickrent_5551' 'Tripodanthus_belmirensis|HM010427|Nickrent_5050' 'Tripodanthus_flagellaris|DQ340614|Calvin_and_Wilson_AR03_10' 'Tripodanthus_flagellaris|HM010428|Nickrent_5204' 'Tripodanthus_flagellaris|HM010429|Nickrent_5210' 'Tripodanthus_flagellaris|HM010430|Nickrent_5211' 'Tripodanthus_flagellaris|HM010442|Nickrent_5549' 'Tripodanthus_flagellaris|HM010445|Nickrent_5552' 'Tripodanthus_flagellaris|HM010446|Nickrent_5553' 'Tristerix_aphyllus|DQ442916|G_Amico_97_BCRU' 'Tristerix_aphyllus|DQ442917|L_Suarez_sn_BCRU' 'Tristerix_aphyllus|DQ442918|G_Amico_162_BCRU' 'Tristerix_aphyllus|DQ442919|G_Amico_166_BCRU' 'Tristerix_chodatianus|DQ442938|DN_Smith_Valencia_Gonzales_9536_3337838_MO' 'Tristerix_corymbosus|DQ340605|Calvin_and_Wilson_CL03_02' 'Tristerix_corymbosus|DQ442920|G_Amico_80_BCRU' 'Tristerix_corymbosus|DQ442921|G_Amico_83_BCRU' 'Tristerix_corymbosus|DQ442922|G_Amico_84_BCRU' 'Tristerix_corymbosus|DQ442923|G_Amico_96_BCRU' 'Tristerix_corymbosus|EF464493|Nickrent_4597A' 'Tristerix_grandiflorus|DQ442930|Palacios_Neil_Ceron_2547_3672311_MO' 'Tristerix_grandiflorus|DQ442931|V_Zar_1368_3907304_MO' 'Tristerix_longebracteatus|DQ442932|DN_Smith_8288_722877_MO' 'Tristerix_longebracteatus|DQ442933|D_Fernandez_M_Cerna_P_Villacres_371_5889268_MO' 'Tristerix_penduliflorus|DQ442928|M_Lewis_35236_4661844_MO' 'Tristerix_penduliflorus|DQ442929|P_Nunez_8288_720879_MO' 'Tristerix_peruvianus|DQ442934|DN_Smith_M_Buddensiek_10858_3307944__MO' 'Tristerix_peytonii|DQ442935|P_Nunez_J_Arque_8287_3632650_MO' 'Tristerix_pubescens|DQ442936|DN_Smith_M_Buddensiek_11090_3303268_MO' 'Tristerix_pubescens|DQ442937|DN_Smith_11388_3337809_MO' 'Tristerix_verticillatus|DQ442924|G_Amico_154_BCRU' 'Tristerix_verticillatus|DQ442925|G_Amico_157_BCRU' 'Tristerix_verticillatus|DQ442926|G_Amico_158_BCRU' 'Tristerix_verticillatus|DQ442927|G_Amico_155_BCRU' 'Tupeia_antarctica|DQ340601|Calvin_and_Wilson_NZ98_02' 'Tupeia_antarctica|EF464494|Nickrent_2742' 'Vanwykia_remota|EU544514|Nickrent_4331' 
	;

END;


BEGIN CHARACTERS;
	TITLE  Character_Matrix;
	DIMENSIONS  NCHAR=1321;
	FORMAT DATATYPE = DNA GAP = - MISSING = ?;
	MATRIX
	'Alepis_flavida|DQ340598|Calvin_and_Wilson_NZ98_04'                                CGAAATTGGTAGACGCTACGGACTTAATTGGATTGAGCCTTAGTATGGAAACCCACTAAGTG-----ATAACTTTCAAATTCAGGGAAACCATGGAATTAATAAAAATAGGCAATCCTGAGCCAAATCCCGTTT------TCC------GAA--------AAT---GAGTAGGGAAAGCAAGCCAGAAT------------AAAAAAGGATAGGTGCAGAGACTCAACGGAAGCTGTT-------CTAACA--------AA-----TAC---ATACA----AT-----ACAA------------------ATAAAGTTGA------TT-C----GCTGGT----------------------------------------------------------------------------------------------------------------------------------------------------------------------------------AGACGAGAATAAAGATAGAGTCCCATTCTACATGTCAATACCGACAACAATGAAATTTATAG-TAAGAGGAAAATCCGTCGATT-----TTTAAAATCATGAGGGTTCAAGTCCCTCTATCCCCAAAAAA----------GCCCAT-TTGACCCCCT-AATTATTT------CTC-------------------------------------------------------------------------------AAAATCCCT-TTCATTT--------------------TT------------------------------------------------CATATTTAGGCAAGAAATCCCCATT-------TT------------AATAATTCACAG---------CCAGTAC------TTATA-------------------------------------------------------------CTGAAACTT---------------A------CATTTAC----AAAGTCTTATTC--------AATTAG--------TCATTTTT------CAT----TTTGTGTA---TTTT--CAA-AAAGAAA----A-CTTTACA---AGTAATAC-------------------TTTTTTATATTTTTAATTGACATAGACCCAA-----GCGTTCT-------------AGTA-------AAATAAGAACGGCGCATCA----ATAATGGTCGGGATAGCTCAGTTGGT????????????????????????????????
	'Alepis_flavida|EF464481|Nickrent_2743'                                            ???????????GACGCTACGGACTTAATTGGATTGAGCCTTAGTATGGAAACCCACTAAGTG-----ATAACTTTCAAATTCAGGGAAACCATGGAATTAATAAAAATAGGCAATCCTGAGCCAAATCCCGTTT------TCC------GAA--------AAT---GAGTAGGGAAAGCAAGCCAGAAT------------AAAAAAGGATAGGTGCAGAGACTCAACGGAAGCTGTT-------CTAACA--------AA-----TAC---ATACA----AT-----ACAA------------------ATAAAGTTGA------TT-C----GCTGGT----------------------------------------------------------------------------------------------------------------------------------------------------------------------------------AGACGAGAATAAAGATAGAGTCCCATTCTACATGTCAATACCGACAACAATGAAATTTATAG-TAAGAGGAAAATCCGTCGATT-----TTTAAAATCATGAGGGTTCAAGTCCCTCTATCCCCAAAAAA----------GCCCAT-TTGACCCCCT-AATTATTT------CTC-------------------------------------------------------------------------------AAAATCCCT-TTCATTT--------------------TT------------------------------------------------CATATTTAGGCAAGAAATCCCCATT-------TT------------AATAATTCACAG---------CCAGTAC------TTATA-------------------------------------------------------------CTGAAACTT---------------A------CATTTAC----AAAGTCTTATTC--------AATTAG--------TCATTTTT------CAT----TTTGTGTA---TTTT--CAA-AAAGAAA----A-CTTTACA---AGTAATAC-------------------TTTTTTATATTTTTAATTGACATAGACCCAA-----GCGTTCT-------------AGTA-------AAATAAGAACGGCGCATCA----ATAATGGTCGGGATAGCTCATTTGGTAGAGCAGAGGACTGAAAATCCTCGTGTCACC?
	'Amylotheca_duthieana|EU544477|Nickrent_4022'                                      ?????????????????????????????????????CCTTAGTATGGAAACCCACTAAGTG-----ATAACTTTCAAATTCAGGGAAACCGTGGAATTAATAAAAATAGGCAATCCTGAGCCAAATCCCGTTT------TCC------GAA--------AAT---GAGTAGGGAAAACAAGCCAGAAT--------AAAAAAAAAAGGATAGGTGCAGAGACTCAACGGAAGCTGTT-------CTAACA--------AA-----TAC---AAACA----AT-----ACAA------------------ATGGAGTTGA------TT-C----GCTGGT----------------------------------------------------------------------------------------------------------------------------------------------------------------------------------AGACGAGAATAAAGATAGAGTCCCATTCTACATGTCAATACCGACAACAATGAAATTTATAG-TAAGAGGAAAATCCGTCGACT-----TTTTAAATCATGAGGGTTCAAGTCCCTCTATCCCCAAAAAA----------GCCTAT-TTGACTCCCT-AATTTTTT------CTC------------------------------C-----CTT--------T---------TCGT-------TAGC--GGTTAAAAATCCTT-TTTATTTTT------------------CT------------------------------------------------CATATTTAGGGAAGAA-----CATT-------TT------------AATAATTCACAG---------TCAGTAC------TTATA-------------------------------------------------------------CTGAAACTT---------------A------CATTTAC----AAAGTCTTATTC--------AATTAG--------TCATTTTT------TAT----TTTGTGTA---TTTT--CAA-AAAGAAA----A-CTTT--------TAATACTTTGTTTACTTTGTTTAGATTTTTTAGATTTTTAATTGACATAGACCCAA-----GCCTTCT-------------AGTA-------AAATAAGAACCGCGCATCA----ATAATGGTCGGGATAGCTCAGTTGGTAGAG????????????????????????????
	'Amylotheca_subumbellata|DQ340600|Calvin_and_Wilson_AU98_21'                       CGAAATTGGTAGACGCTACGGACTTAATTGGATTGAGCCTT????????????????AAGTG-----ATAACTTTCAAATTCAGGGAAACCGTGGAATTAATAAAAATAGGCAATCCTGAGCCAAATCCCGTTT------TCC------GGA--------AAT---GAGTAGGGAAAGCTAGCCAGAAT-----------AAAAAAAGGATAGGTGCAGAGACTCAACGGAAGCTGTT-------CTAACA--------AA-----TAC---ATACA----AT-----ACAA------------------ATGGAGTTGA------TT-C----GCTGGT----------------------------------------------------------------------------------------------------------------------------------------------------------------------------------AGACGAGAATAAAGATAGAGTCCCATTCTACATGTCAATACCGACAACAATGAAATTTATAG-TAAGAGGAAAATCCGTCGACT-----TTTTAAATCATGAGGGTTCAAGTCCCTCTATCCCCAAAAAA----------GCCCAT-TTGATCCCCT-AATTATTT------CTC------------------------------C-----CTT--------T---------TCGT-------TAGC--GGTTAAAAATCCTT-TTCATTT--------------------TT------------------------------------------------CATATTTAGGTAAGAAATCCCCATT-------TT------------AATAATTCACAG---------TCAGTAC------TTATA-------------------------------------------------------------CTGAAACTT---------------A------CATTTAC----AAAGTCTTATTC--------AATTAG--------TCATTCTT------CAT----TTTGTGTA---TTTT--CAA-AAAGAAA----A-CTTT---------------------------------------------------------------A-----GCCTTCT-------------AGTA-------AAATAAGAACCGCGCATCA----ATAATGGTCGGGAT????????????????????????????????????????????
	'Decaisnina_brittenii|DQ340595|Calvin_and_Wilson_AU01_11'                          CGAAATTGGTAGACGCTACGGACTTAATTGGATTGAGCCTTAGTATGGAAACCCACTAAGTG-----ATAACTTTCAAATTCAGGGAAACCGTGGAATTAATAAAAATAGGCAATCCTGAGCCAAATCCCGTTT------TCC------RAA--------ART---GAGTAGGGAAAACAAACCAGAAT----------AAAAAAAAGGATAGGTGCAGAGACTCAACGGAAKYTGTT-------CTAACA--------AW-----TAC---ATMCA----CT-----ACAA------------------ATGGAGTTGA------TT-C----GCTGGT----------------------------------------------------------------------------------------------------------------------------------------------------------------------------------AGACGAGAATAAAGATAGAGTCCCATTCTACATGTCAATACCGACAACAATGAAATTTATAG-TAAGAGGAAAATCCGTCGACT-----TTTTAAATCATGAGGGTTCAAGTCCCTCTATCCCCAAAAAA----------GCCCAT-TTGGCCCCCT-AATTATTT------CTA------------------------------C-----CTT--------T---------TCGG-------GAGC--GGTTAAAAATCCTT-TTCATTT--------------------TT------------------------------------------------CCTATTTAGGAAAGAAATCCCCATT-------TT------------AATAATTCACAG---------TTAGTAC------TTATA-------------------------------------------------------------CTGAAACTT---------------A------CATTTAC----AAAGTC-----------------TAG--------TCATTTTT------CAT----TTTGTGTA---TTTT--CAA-AAAGAAA----A-CTTTACA---AGTAATAC-------------------TTTTTTAGATTTTTAATTGACATAGACCCAA-----GCCTTCT-------------AGTA-------AAATAAGAACCGCGCATCA----ATAATGGTCGGGATAGCTCAGTTGGTAGAGC???????????????????????????
	'Decaisnina_congesta|DQ340594|Calvin_and_Wilson_AU02_01'                           CGAAATTGGTAGACGCTACGGACTTAATTGGATTGAGCCTTAGTATGGAAACCCACTAAGTG-----ATAACTTTCAAATTCAGGGAAACCGTGGAATTAATAAAAATAGGCAATCCTGAGCCAAATCCCGTTT------TCC------GAA--------AAT---GAGTAGGGAAAACAAACCAGAAT---------AAAAAAAAAGGATAGGTGCAGAGACTCAACGGAAGCTGTT-------CTAACA--------AA-----TAC---AT------------------------------------ACGGAGTTGA------TT-C----GCTGGT----------------------------------------------------------------------------------------------------------------------------------------------------------------------------------AGACGAGAATAAAGATAGAGTCCCATTCTACATGTCAATACCGACAACAATGAAATTTATAG-TAAGAGGAAAATCCGTCGACT-----TTTTAAATCATGAGGGTTCAAGTCCCTCTATCCCCAAAAAA----------GCCCAT-TTGGCCCCCT-AATTATTT------CTA------------------------------C-----CTT--------T---------TCGG-------GAGC--GGTTAAAAATCCTT-TTCATTT--------------------TT------------------------------------------------CCTATTTAGGAAAGAAATCCCCATT-------TT------------AATAATTCACAG---------TTAGTAC------TTATA-------------------------------------------------------------CTGAAACTT---------------A------CATTTAC----AAAGTC-----------------TAG--------TCATTTTT------CAT----TTTGTGTA---TTTT--CAA-AAAGAAA----A-CTTTACA---AGTAATAC-------------------TTTTTTAGATTTTTAATTGACATAGACCCAA-----GCCTTCT-------------AGTA-------AAATAAGAACCGCGCATCA----ATAATGGTCGGGATAGCTCAGTTGGTAGAGCAGAAGGCTGAAAA??????????????
	'Decaisnina_signata|DQ340596|Calvin_and_Wilson_AU02_05'                            ?????????????????????????????????TGAGCCTTAGTATGGAAACCCACTAAGTG-----ATAACTTTCAAATTCAGGGAAACCGTGGAATTAATAAAAATAGGCAATCCTGAGCCAAATCCCGTTT------TCC------GAA--------AAT---GAGTAGGGAAAACAAACCAGAAT---------AAAAAAAAAGGATAGGTGCAGAGACTCAACGGAAGCTGTT-------CTAACA--------AA-----TAC---AT------------------------------------ACGGAGTTGA------TT-C----GCTGGT----------------------------------------------------------------------------------------------------------------------------------------------------------------------------------AGACGAGAATAAAGATAGAGTCCCATTCTACATGTCAATACCGACAACAATGAAATTTATAG-TAAGAGGAAAATCCGTCGACT-----TTTTAAATCATGAGGGTTCAAGTCCCTCTATCCCCAAAAAA----------GCCCAT-TTGGCCCCCT-AATTATTT------CTA------------------------------C-----CTT--------T---------TCGG-------GAGC--GGTTAAAAATCCTT-TTCATTT--------------------TT------------------------------------------------CCTATTTAGGAAAGAAATCCCCATT-------TT------------AATAATTCACAG---------TTAGTAC------TTATA-------------------------------------------------------------CTGAAACTT---------------A------CATTTAC----AAAGTC-----------------TAG--------TCATTTTT------CAT----TTTGTGTA---TTTT--CAA-AAAGAAA----A-CTTTACA---AGTAATAC-------------------TTTTTTAGATTTTTAATTGACATAGACCCAA-----GCCTTCT-------------AGTA-------AAATAAGAACCGCGCATCA----ATAATGGTCGGGATAGCTCAGTTGGTAGAGCAGAAG??????????????????????
	'Decaisnina_triflora|EU544484|Nickrent_4491'                                       ?????????????????????????????????????CCTTAGTATGGAAACCCACTAAGTG-----ATAACTTTCAAATTCAGGGAAACCGTGGAATTAATAAAAATAGGCAATCCTGAGCCAAATCCCGTTT------TCC------GAA--------AAT---GAGTAGGGAAAACAAGCCAGAAT--------AAAAAAAAAAGGATAGGTGCAGAGACTCAACGGAAGCTGTT-------CTAACA--------AA-----TGC---ATACA----CT-----ACAA------------------ATGGAGTTGA------TT-C----GCTGGT----------------------------------------------------------------------------------------------------------------------------------------------------------------------------------AGACGAGAATAAAGATAGAGTCCCATTCTACATGTCAATACCGACAACAATGAAATTTATAG-TAAGAGGAAAATCCGTCGACT-----TTTTAAATCATGAGGGTTCAAGTCCCTCTATCCCCAAAAAA----------GCCCAT-TTGACCCCCT-AATTCTTT------CTA------------------------------C-----CTT--------T---------TCGG-------GAGC--GGTTAAAAATCCTT-TTCATTT--------------------TT------------------------------------------------CCTATTTAGGCAAGAAATCCCCATT-------TT------------AATAATTCACAG---------TTAGTAC------TTATA-------------------------------------------------------------CTGA-----------------------------------------------------------------------------TTT------AAT----TTTGTGTA---TTTT--CAA-AAAGAAA----A-CTTTACA---AGTAATAC-------------------TTTTTTAGATTTTTAATTGACATAGACCCAA-----GCCTTCT-------------AGTA-------AAATAAGAACCGCGCATCA----ATAATGGTCGGGATAGCTCAGTTGGTAGAG????????????????????????????
	'Lepidaria_cf__forbesii|EU544492|Nickrent_4044'                                    ???????????????????????????????????????TTAGTATGGAAACCCACTAAGTG-----ATAACTTTCAAATTCAGGGAAACCGTGGAATTAATAAAAATAGGCAATCCTGAGCCAAATCCCGTTT------TCC------GAA--------AAT---GAGTAGGGAAAACAAGCCAGAAT----------AAAAAAAAGGATAGGTGCAGAGACTCAACGGAAGCTGTT-------CTAACA--------AA-----TAC---ATACA----AT-----ACAA------------------ATGGAGTTGA------TT-C----GCTGGT----------------------------------------------------------------------------------------------------------------------------------------------------------------------------------AGACGAGAATAAAGATAGAGTCCCATTCTACATGTCAATACCGACAACAATGAAATTTATAG-TAAGAGGAAAATCCGTCGACT-----TTTTAAATCATGAGGGTTCAAGTCCCTCTATCCCCAAAAAA----------GCCCATATTGACCCCCT-AATTATTT------CTC------------------------------C-----CTT--------T---------TCGT-------TAGC--GGTTAAAAATCCTT-TTCATTT--------------------TT------------------------------------------------CATATTTAGGCAAGAAATCCCCATTTT-----TT------------AATAATTCACAG---------TCAGTAC------TTATA-------------------------------------------------------------CTGAAACTT---------------A------CATTTAC----AAAGTCTTATTC--------AATTAG--------TCATTTTT------AAT----TTTGTGTA---TTTT--CAATAAAGAAA----A-CTTTACA---AGTAATAC-------------------TTTTTTAGATTTTGAATTGACATAGACCCAA-----GCCTTCT-------------AGTA-------AAATAAGAACCGCGCATCA----ATAATGGTCGGGATAGCTCAGTTGGTAGA?????????????????????????????
	'Lepidaria_oviceps|DQ340602|Calvin_and_Wilson_B02_19'                              ???????????????????????????????????????????TATGGAAACACACTAAGTG-----ATAACTTTCAAATTCAGGGAAACCGTGGAATTAATAAAAATAGGCAATCCTGAGCCAAATCCCGTTT------TCT------GAA--------AAT-------AGGGAAAGCAAGCCAGAAT---------AAAAAAAAAGGATAGGTGCAGAGACTCAACGGAAGCTGTT-------CTAACA--------AA-----CAA---ATACATACAAT-----ACAA------------------ATGCAGTTGA------TT-C----GCTGGT----------------------------------------------------------------------------------------------------------------------------------------------------------------------------------AGACGAGAATAAAGATAGAGTCCCATTCTACATGTCAATACCGACAACAATGAAATTTATAG-TAATAGGAAAATCCGTCGACT-----TTTTAAATCATGAGGGTTCAAGTCCCTCTATCCCCAAAAAAA---------GCCCAT-TTGACCCCCT-AATTATTT------CTC---------------------C--------------CTT--------T---------TCGT-------TAGC--GGTTAAAAATCCTTATTCATTT--------------------TT------------------------------------------------CATATTTAGGCAAAAAATCCCCATT-------TT------------AATTATTTTTAA---------TAATTAATAATACTTAATA------------------------------------------------------------CTGAAACTT---------------A------CATTTAC----AAAGTCTTATTC--------AATTAG--------TCATTTTT------AATTTTGTTTGTGTA---TTTT--CAA-AAAGAAA-------------------------------------------------------------------------------ACTTTCT-------------AGTA-------AAATAAGAACCGCGCATCA----ATAATGGTCGGGATAGCTCAGTTGGTAGAGCAGAGGACTGAAAAT?????????????
	'Loxanthera_speciosa|EU544495|Nickrent_4026'                                       ?????????????????????????????????????????AGTATGGAAACCCACTAAGTG-----ATAACTTTCAAATTCAGGGAAACCGTGGAATTAATAAAAATAGGCAATCCTGAGCCAAATCCCATTT------TCC------GAA--------AAT---GAGTAGGGAAAGCAAGCCAGAAA----------AAAAAAAAGGATAGGTGCAGAGACTCAACGGAAGCTGTT-------CTAACA--------AA-----TAC---ATACA----AT-----ACAA------------------ATAGAGTTGA------TT-C----GCTGGT----------------------------------------------------------------------------------------------------------------------------------------------------------------------------------AGACGAGAATAAAGATAGAGTCCCATTCTACATGTCAATACCGACAACAATGAAATTTATAG-TAAGAGGAAAATCCGTCGACT-----TTTTAAATCATGAGGGTTCAAGTCCCTCTATCCCCAAAAAA----------GCCCAT-TTGAC----------ATTT------ATC------------------------------C-----CTT--------T---------TCGT-------TAGC--GGTTAAAAATCCTT-TTCATTT--------------------TT------------------------------------------------CATATTTAGGCAAGAAATCCC-----------TT------------AATAATTTACAG---------TCAGTAC------TTATA-------------------------------------------------------------CTGAAACTT---------------A------CATTTAC----AAAGTCTTATTC--------AATTAG--------TCA------------------TTTGTGTA---TTTT--CAA-AAAGAAA----A-CTTTACAAATAATAATAC-------------------TTTTTTAGATTTTTAATTGACATAGACCCAA-----GCCTTCT-------------AGTA-------AAATAAGAACCGCGCATCA----ATAATGGTCGGGATAGCTCAGTTGG?????????????????????????????????
	'Lysiana_filifolia|EU544496|Nickrent_4449'                                         ?????????????????????????????????????????????????AACCCACTAAGTG-----ATAACTTTCAAATTCAGGGAAACCGTGGAATTAATAAAAATAGGCAATCCTGAGCCAAATCCCGTTT------TCC------GAA--------AAT---GAGTAGGGAAAGCTAGCCAGAAT-------AAAAAAAAAAGGGATAGGTGCAGAGACTCAACGGAAGCTGTT-------CTAACA--------AA-----TAC---ATACA----CT-----ACAA------------------ATGGAGTTGA------TT-C----GCTGGT----------------------------------------------------------------------------------------------------------------------------------------------------------------------------------AGACGAGAATAAAGATAGAGTCCCATTCTACATGTCAATACCGACAACAATGAAATTTATAG-TAAGAGGAAAATCCGTCGACT-----TTTTAAATCATGAGGGTTCAAGTCCCTCTATCCCCAAAAAA----------GCCCAT-TTGATCCCCT-AATTATTT------CTC------------------------------C-----CTT--------T---------TCGT-------TAGC--GGTTAAAAATCCTT-TTCATTTTTC-----------------TT------------------------------------------------CATATTTAGGTAAGAAATCCCCATT-------TT------------AATAATTCACAG---------TCAATAC------TTATA-------------------------------------------------------------CTGAAACTT---------------A------CATTTAC----AAAATCTTATTC--------AATTAG--------TCATTCTT------CAT----TTTGTGTA---TTTT--CAA-AAAGAAA----A-CTTT---------------------------------------------------------------A-----GCCTTCT-------------AGTA-------AAATAAGAACCGCGCATCA----ATAATGGTCGGGATAGCTCAGTTGGTAGAGCAGAGGACTGAAAATCCTCGTGTC????
	'Lysiana_maritima|DQ340599|Calvin_and_Wilson_AU98_19'                              CGAAATGGGTAGACGCTACGGACTTAATTGAATTGAGCCTTAGTATGGAAACCCACTAAGTG-----ATAACTTTCAAATTCAGGGAAACCGTGGAATTAATAAAAATAGGCAATCCTGAGCCAAATCCCGTTT------TCC------GAA--------AAT---GAGTAGGGAAAGCTAGCCAGAAT--------AAAAAAAAAGGGATAGGTGCAGAGACTCAACGGAAGCTGTT-------CTAACA--------AA-----TAC---ATACA----CT-----ACAA------------------ATGGAGTTGA------TT-C----GCTGGT----------------------------------------------------------------------------------------------------------------------------------------------------------------------------------AGACGAGAATAAAGATAGAGTCCCATTCTACATGTCAATACCGACAACAATGAAATTTATAG-TAAGAGGAAAATCCGTCGACT-----TTTTAAATCATGAGGGTTCAAGTCCCTCTATCCCCAAAAAA----------GCCCAT-TTGATCCCCT-AATTATTT------CTC------------------------------C-----CTT--------T---------TCGT-------TAGC--GGTTAAAAATCCTT-TTCATTTTTC-----------------TT------------------------------------------------CATATTTAGGTAAGAAATCCCCATT-------TT------------AATAATTCACAG---------TCAATAC------TTATA-------------------------------------------------------------CTGAAACTT---------------A------CATTTAC----AAAATCTTATTC--------AATTAG--------TCATTCTT------CAT----TTTGTGTA---TTTT--CAA-AAAGAAA----A-CTTT---------------------------------------------------------------A-----GCCTTCT-------------AGTA-------AAATAAGAACCGCGCATCA----ATAATGGTCGGGATAGCTCAGTTGGTAGAGCAGAGGACTGAAA???????????????
	'Macrosolen_cochinchinensis|EU544497|Nickrent_4038'                                ?????????????????????????????????????????????????????????????????????????????????????????????????????????????????????????CCAAATCCCGTTT------TCC------GAA--------AAT---GAGTAGGGAAAACAAGCCAGAAT-AAAAAAAAAGGAAAAAAGGATAGGTGCAGAGACTCAACGGAAGCTGTT-------CTAACA--------AA-----TAC---ATACA----AT-----ACAA------------------ATGGAGTTGA------TT-C----GCTGGT----------------------------------------------------------------------------------------------------------------------------------------------------------------------------------AGACAAGAATAAAGATAGAGTCCCATTCTACATGTCAATACCGACAACAATGAAATTTATAG-TAAGAGGAAAATCCGTCGACT-----TTTTAAATCATGAGGGTTCAAGTCCCTCTATCCCCAAAAAA----------CCCCATATTGACCCCCT-AATTATTT------CTC------------------------------C-----CTT--------T---------TCGT-------TAGC--GGTTAAAAATCCTT-TTCATTT--------------------TT------------------------------------------------CATATTTAGGCAAGAAATCCCCATTTT-----TT------------AATAAGTCACAG---------TCAGTAC------TTATA-------------------------------------------------------------CTGAAACTT---------------A------CATTTAC----AAAGTCTTATTC--------AATTAG--------TCATTTTT------AAT----TTTGTGTA---TTTT--CAA-AAAGAAA----A-CTTTAGA---AGTAATAC-------------------TTTTTTAGATTTTTAATTGACATAGACCCAA-----GCCTTCT-------------AGTA-------AAATAAGAACCGCGCATCA----ATAATGGTCGG???????????????????????????????????????????????
	'Macrosolen_melintangensis|DQ340593|Calvin_and_Wilson_B02_17'                      CGAAATTGGTAGACGCTACGGACTTAATTGGATTGAGCCTTAGTATGGAAACCCACTAAGTG-----ATAACTTTCAAATTCAGGGAAACCGTGGAATTAATAAAAATAGGCAATCCTGAGCCAAATCCCGTTT------TCC------GAA--------AAT---GAGTAGGGAAAACAAGCCAGAATAAAAAAAAAAGGAAAAAAGGATAGGTGCAGAGACTCAACGGAAGCTGTT-------CTAACA--------AA-----TAC---ATACA----AT-----ACAA------------------ATGGAGTTGA------TT-C----GCTGGT----------------------------------------------------------------------------------------------------------------------------------------------------------------------------------AGACAAGAATAAAGATAGAGTCCCATTCTACATGTCAATACCGACAACAATGAAATTTATAG-TAAGAGGAAAATCCGTCGACT-----TTTTAAATCATGAGGGTTCAAGTCCCTCTATCCCCAAAAAA----------CCCCATATTGACCCCCT-AATTATTT------CTC------------------------------C-----CTT--------T---------TCGT-------TAGC--GGTTAAAAATCCTT-TTCATTT--------------------TT------------------------------------------------CATATTTAGGCAAGAAATCCCCATTTT-----TT------------AATAAGTCACAG---------TCAGTAC------TTATA-------------------------------------------------------------CTGAAACTT---------------A------CATTTAC----AAAGTCTTATTC--------AATTAG--------TCATTTTT------AAT----TTTGTGTA---TTTT--CAA-AAAGAAA----A-CTTTAGA---AGTAATAC-------------------TTTTTTAGATTTTTAATTGACATAGACCCAA-----GCCTTCT-------------AGTA-------AAATAAGAACCGCGCATCA----ATAATGGTCGGGATAGCTCARTTGGTAGAGCAGAGGACTGAAAA??????????????
	'Peraxilla_tetrapetala|DQ340597|Calvin_and_Wilson_NZ98_03'                         CGAAATTGGTAGACGCTACGGACTTAATTGGATTGAGCCTTAGTATGGAAACCCACTAAGTG-----ATAACTTTCAAATTCAGGGAAACCATGGAATTAATAAAAATAGGCAATCCTGAGCCAAATCCCGTTT------TCC------GAA--------AAT---GAGTAGGGAAAGCAAGCCAGAAT------------AAAAAAGGATAGGTGCAGAGACTCAACGGAAGCTGTT-------CTAACA--------AA-----TAC---ATACA----AT-----ACAA------------------ATAAAGTTGA------TT-C----GCTGGT----------------------------------------------------------------------------------------------------------------------------------------------------------------------------------AGACGAGAATAAAGATAGAGTCCCATTCTACATGTTAATACCGACAACAATGAAATTTATAG-TAAGAGGAAAATCCGTCGACT-----TTTTAAATCATGAGGGTTCAAGTCCCTCTATCCCCAAAAAA----------GCCCAT-TTGACCCCCT-AATTATTT------CTC-------------------------------------------------------------------------------AAAATCCTT-TTCATTT--------------------TT------------------------------------------------CATATTTAGGCAAGAAATCCCCATT-------TT------------AATAATTCACAG---------TCAGTAC------TTATA-------------------------------------------------------------CTGAAACTT---------------A------CATTTAC----AAAGTCTTATTC-ATTATTCAATTAG--------TCATTTTG------CAT----TTTGTGTA---TTTT--CAA-AAAGAAA----A-CTTTACA---AGTAATAC-------------------TTTTTTATATTTTTAATTGACATAGACCCAA-----GCCTTCT-------------AGTA-------AAATAAGAACGGCGCATCA----ATAATGGTCGGGATAGCTCA??????????????????????????????????????
	'Peraxilla_tetrapetala|EU544502|Nickrent_2744'                                     ???????????GACGCTACGGACTTAATTGGATTGAGCCTTAGTATGGAAACCCACTAAGTG-----ATAACTTTCAAATTCAGGGAAACCATGGAATTAATAAAAATAGGCAATCCTGAGCCAAATCCCGTTT------TCC------GAA--------AAT---GAGTAGGGAAAGCAAGCCAGAAT------------AAAAAAGGATAGGTGCAGAGACTCAACGGAAGCTGTT-------CTAACA--------AA-----TAC---ATACA----AT-----ACAA------------------ATAAAGTTGA------TT-C----GCTGGT----------------------------------------------------------------------------------------------------------------------------------------------------------------------------------AGACGAGAATAAAGATAGAGTCCCATTCTACATGTTAATACCGACAACAATGAAATTTATAG-TAAGAGGAAAATCCGTCGACT-----TTTTAAATCATGAGGGTTCAAGTCCCTCTATCCCCAAAAAA----------GCCCAT-TTGACCCCCT-AATTATTT------CTC-------------------------------------------------------------------------------AAAATCCTT-TTCATTT--------------------TT------------------------------------------------CATATTTAGGCAAGAAATCCCCATT-------TT------------AATAATTCACAG---------TCAGTAC------TTATA-------------------------------------------------------------CTGAAACTT---------------A------CATTTAC----AAAGTCTTATTCAATTATTCAATTAG--------TCATTTTG------CAT----TTTGTGTA---TTTT--CAA-AAAGAAA----A-CTTTACA---AGTAATAC-------------------TTTTTTATATTTTTAATTGACATAGACCCAA-----GCCTTCT-------------AGTA-------AAATAAGAACGGCGCATCA----ATAATGGTCGGGATA???????????????????????????????????????????
	'Atkinsonia_ligustrina|DQ340616|Calvin_and_Wilson_AU00_01'                         CGAAATTGGTAGACGTTACGGACTTAATTGGATTGAGCCTTAGTATGGAAACCCACTAAGTG-----ATAACTTTCAAATTCAGGGAAACCGTGGAATTAATAAAAATAGGCAATCCTGAGCCAAATCCCGTTT------TCC------GAA--------AAT---GAGTAGGGAAAGCAAGCCAGAAT------AAAAAAAGGAAAGGATAGGTGCAGAGACTCAACGGAAGCTGTT-------CTAACA--------AA-----TAC---ATACA----AT-----ACAA------------------ATGGAGTTGATTGTCTTT-C----GCTGGT----------------------------------------------------------------------------------------------------------------------------------------------------------------------------------AGCCGAGAATAAAGATAGAGTCCCATTCTACATGTCAATACCGACAACAATGAAATTTATAG-TAAGAGGAAAATCCGTCGACT-----TTTTAAATCATGAGGGTTCAAGTCCCTCTATCCCCAAAAAA----------GCCCAT-TTGACCCCCT-AATTATTT------CTC---------------------TTATTTATCC-----CTT--------T---------TCGT-------TAGC--GGTTAAAAATCCTT-TTCATTT--------------------TT------------------------------------------------CATATTTAGGCAAGAAATCCCCATT-------TT------------AATAATTCACAG---------TCAGGAC------TTATA-------------------------------------------------------------CTGAAACTT---------------A------CATTTAC----AAAGTCTTATTC--------AATTAG--------TCATTTTT------CAT----TTTTTGTA---TTTT--CAA-AAAGAAA----ACCTTTACA---AGTAATAC-------------------CTTTTTATATTTTTAATTGACATAGACCCAA-----GCCTTCT-------------AGTA-------AAATAAGAACGGCGCATCA----ATAATGGTCGGGATAGCTCAGTTGGTAGAGCAGAGGACTGAAAAT?????????????
	'Atkinsonia_ligustrina|DQ788714|Nickrent_4343'                                     ????????????????????????????????????????????????AAACCCACTAAGTG-----ATAACTTTCAAATTCAGGGAAACCGTGGAATTAATAAAAATAGGCAATCCTGAGCCAAATCCCGTTT------TCC------GAA--------AAT---GAGTAGGGAAAGCAAGCCAGAAT------AAAAAAAGGAAAGGATAGGTGCAGAGACTCAACGGAAGCTGTT-------CTAACA--------AA-----TAC---ATACA----AT-----ACAA------------------ATGGAGTTGATTGTCTTT-C----GCTGGT----------------------------------------------------------------------------------------------------------------------------------------------------------------------------------AGCCGAGAATAAAGATAGAGTCCCATTCTACATGTCAATACCGACAACAATGAAATTTATAG-TAAGAGGAAAATCCGTCGACT-----TTTTAAATCATGAGGGTTCAAGTCCCTCTATCCCCAAAAAA----------GCCCAT-TTGACCCCCT-AATTATTT------CTC---------------------TTATTTATCC-----CTT--------T---------TCGT-------TAGC--GGTTAAAAATCCTT-TTCATTT--------------------TT------------------------------------------------CATATTTAGGCAAGAAATCCCCATT-------TT------------AATAATTCACAG---------TCAGTAC------TTATA-------------------------------------------------------------CTGAAACTT---------------A------CATTTAC----AAAGTCTTATTC--------AATTAG--------TCATTTTT------CAT----TTTTTGTA---TTTT--CAA-AAAGAAA----A-CTTTACA---AGTAATAC-------------------CTTTTTATATTTTTAATTGACATAGACCCAA-----GCCTTCT-------------AGTA-------AAATAAGAACGGCGCATCA----ATAATGGTCGGGATAGCTCAGTTGGTAGAGCAGAGGACTGAAAATCCTCCTG??????
	'Gaiadendron_punctatum|DQ340617|Calvin_and_Wilson_CR01_08'                         CGAAATTGGTAGACGCTACGGACTTAATTGGATTGAGCCTTAGTATGGAAACCCACTAAGTG-----ATAACTTTCAAATTCAGGGAAACCGTGGAATTAA-AAAAATAGGCAATCCTGAGCCAAATCCCGTTT------TCC------GAA--------AAT---GAGTAGGGAAAGCAAGCCAGAAT-----------AAAAAAAGGATAGGTGCAGAGACTCAACGGAAGCTGTT-------CTAACA--------AA-----TAT---ATACA----AT-----ACAA------------------ATGGCGTTGA-----TTT-C----GCTGGT----------------------------------------------------------------------------------------------------------------------------------------------------------------------------------AGACGAGAATAAAGATAGAGTCCCATTCTACATGTCAATACCGACAACAATGAAATTTATAG-TAAGAGGAAAATCCGTCGACT-----TTTTAAATCATGAGGGTTCAAGTCCCTCTATCCCCAAAAAAAAAAAA----GCCTAT-TTGACCCCCT-AATTATTT------ATC------------------------------T-----TAT--------T---------TCGT-------TAGC--GGTTAAAAATCCTT-TTCATTT--------------------TT------------------------------------------------CATATTTAGGCAATAAATCCCCATT-------TT------------AATAATTCACAG---------TCAGTAC------TTATA-------------------------------------------------------------CTGAAACTT---------------A------CATTTAC----AAAGTCTTATTC--------AATTAG--------TCATTTTT------AAT----TTTGTGTA---TTTT--CAA-AAAGAAA----A-CTTTACA---AGTAATAC-------------------TTTTTTATATTTTAAATTGACATAGACCCAA-----GCCTTCT-------------AGTA-------AAATAAGAACGGCGCATCA----ATAATGGTCGGGATAGCTCAGTTGGTAGAGCA??????????????????????????
	'Gaiadendron_punctatum|DQ788715|Nickrent_2729'                                     ????????????????????????????????????????????????AAACCCACTAAGTG-----ATAACTTTCAAATTCAGGGAAACCGTGGAATTAATAAAAATAGGCAATCCTGAGCCAAATCCCGTTT------TCC------GAA--------AAT---GAGTAGGGAAAGCAAGCCAGAAT-----------AAAAAAAGGATAGGTGCAGAGACTCAACGGAAGCTGTT-------CTAACA--------AA-----TAC---ATACA----AT-----ACAA------------------ATGGCGTTGA-----TTT-C----G-------------------------------------------------------------------------------------------------------------------------------------------------------------------------------------------GAGAATAAAGATAGAGTCCCATTCTACATGTCAATACCGACAACAATGAAATTTATAG-TAAGAGGAAAATCCGTCGACT-----TTTTAAATCATGAGGGTTCAAGTCCCTCTATCCCCAAAAAAAAAA------GCCTAT-TTGACCCCCT-AATTATTT------ATC------------------------------T-----TAT--------T---------TCGT-------TAGC--GGTTAAAAATCCTT-TTCATTT--------------------TT------------------------------------------------CATATTTAGGCAATAAATCCCCATT-------TT------------AATAATTCACAG---------TCAGTAC------TTATA-------------------------------------------------------------CTGAAACTT---------------A------CATTTAC----AAAGTCTTATTC--------AATTAG--------TCATTTTT------AAT----TTTGTGTA---TTTT--CAA-AAAGAAA----A-CTTTACA---AGTAATAC-------------------TTTTTTATATTTTTAATTGACATAGACCCAA-----GCCTTCT-------------AGTA-------AAATAAGAACGGCGCATCA----ATAATGGTCGGGATAGCTCAGTTGGTAGAGCAGAGGACTGAAAATCCTCGTGTCAC??
	'Amyema_cambagei|DQ340582|Calvin_and_Wilson_AU99_01'                               CGAAATTGGTAGACGCTACGGACTTAATTGGGTTGAGCCTTAGTATGGAAACCCACTAAGTG-----ATAACTTTCAAATTCAGGGAAACCGTGGAATTAATAAAAATAGGCAATCCTGAGCCAAATCCCGTTT------TCCTTTTCCGAA--------AAT---GAGTAGGGAAAGCAAGCCAGAAT------------AAAAAAGGATAGGTGCAGAGACTCAACGGAAGCTGTT-------CTAATA--------AA-----GAC---ATACA----AT-----ACAA------------------ATGGAGTTGA------TT-C----GCCGGT----------------------------------------------------------------------------------------------------------------------------------------------------------------------------------AGACGAGAATAAAGATAGAGTCCCATTCTACATGTCAATACCGACAACAATGAAATTTATAG-TAAGAGGAAAATCCGTCGACT-----TTTTAAATCATGAGGGTTCAAGTCCCTCTATCCCCAAAAAA----------GCCCGT-TTAAACCCCT-AATTTTAT---------------------------------------------CCT--------T---------TTGT-------TAGC--AACCC------------------CC-----------------TT------------------------------------------------CATTTTTAGGAGAGAAATACCCATT-------TT------------ACTAATTCACAG---------TCAATACTTTAT---------------------------ATA-------------------------------------?TGAAACTT---------------A------CATTTTC----AAAGTATTATTA--------AATTAG--------TAATTTTG------CAT----TTTGTGTA---TTTTTAA-A-AAGA------AAATTTTACA---AGTAATAC-----------------------------TTT-T------TTAGAT--------------TT-----------------------------------------------TTAATGGTCGGGATAGCTCAGTTGGTAGA?????????????????????????????
	'Amyema_glabrum|EU544476|Nickrent_2794'                                            ?????????????????????????????????????CCTTAGTATGGAAACCCACTAAGTG-----ATAACTTTCAAATTCAGGGAAACCGTGGAATTAATAAAAATGGGCAATCCTGAGCCAAATCCCGTTT------TCC------GAA--------AAT---GAGTAGGGAAAGCAAGCCAGAAT------------AAAAAAGGATAGGTGCAGAGACTCAACGGAAGCTGTT-------CTAATA--------AA-----GAC------------AT-----ACAA------------------ATGGAGTTGA------TT-C----GCCGGT----------------------------------------------------------------------------------------------------------------------------------------------------------------------------------AGACGAGAATAAAGATAGAGTCCCATTCTACATGTCAATACCGACAACAATGAAATTTATAG-TAAGAGGAAAATCCGTCGACT-----TTTAAAATCATGAGGGTTCAAGTCCCTCTATCCCCAAAAAAA---------GCCCGT-TTAAACCCCT-AA-----T---------------------------------TTTATCC-----C-----------------------T-------TAGC--AGTTAAAAAC-------------TT-----------------TT------------------------------------------------CATATTTAGGCGAGAAATACCCATTTTACTAATT------------ACTAATTCACAG---------TCAATAC---------------------------------TA-------------------------------------CTGAAACTT---------------A------CATTTAC----AAAGTCTTATTC--------AATTAT--------TA-------------AT----TTTGTGTA---TTTTTAA-A-AATA------AAATTTTACA---AGTAATAC-----------------------------TTT-T------TTAGAT--------------TT-----------------------------------------------TTAATGGTCGGGATAGCT????????????????????????????????????????
	'Amyema_queenslandicum|DQ340583|Calvin_and_Wilson_AU02_22'                         ????????????????????????????????????????????????????????????????????TAACTTTCAAATTCAGGGAAACCGTGGAATTAATAAAAATAGGCAATCCTGAGCCAAATCCCGTTT------TCC------GAA--------AAT---GAGTAGGGAAAGCAAGCCAGAAT-----------AAAAAAGGGATAGGTGCAGAGACTCAACGGAAGCTGTT-------CTAATA--------AA-----TAC---ATWCA----AT-----ACAA------------------ATGGAGTTGA------TT-C----GCCGGT----------------------------------------------------------------------------------------------------------------------------------------------------------------------------------AGACGAGAATAAAGATAGAGTCCCATTCTACATGTCAATACCGACAACAATGAAATTTATAG-TACGAGGAAAATCCGTCGACT-----TTTTAAATCATGAGGGTTCAAGTCCCTCTATCCCCAAAAAAA---------GCCCGT-TTAAACCCCT-AATTCTTT------CTC---------------------TTATTTATCC-----CTT--------T---------TTGT-------TAGC--AGTTAAAAACCCCC----------------------------TT------------------------------------------------CATTTTT-CGCGAGAAATACCCATT-------TT------------AATAATTCACAG---------TCAGTACTTTATATTTTATATACATATATTGAAT-----ATA-------------------------------------TTGAAACTT---------------A------CATTTAC----AAAGTCTTATTC--------AATT---------------TTT------CAT----TTTTTTTA---TTTTTAA-A-ATTT------TCTTTTTAAA---AGTAATAC-----------------------------TTT-------GTTAGAT--------------TT-----------------------------------------------TTAATGGTCGGGATAG??????????????????????????????????????????
	'Baratranthus_axanthus|DQ340587|Calvin_and_Wilson_B02_14'                          CGAAATTGGTAGACGCTACGGACTTAATTGGATTGAGCCTTAGTATGGAAACCCACTAAGTG-----ATAACTTTCAAATTCAGGGAAACCGTGGAATTAATAAAAATCGGCAATCCTGAGCCAAATCCCGTTT------TCC------GAA--------AAT---GAATAGGGAAAGCAAGCCAGAAT----------AAAAAAAAGGATAGGTGCAGAGACTCAACGGAAGCTGTT-------CTAAATA-------AA-----TAC---ATACA----AT-----ACAA------------------ATGGAG----------TT-C----GTCGGT----------------------------------------------------------------------------------------------------------------------------------------------------------------------------------AGACGAGAATAAAGATAGAGTCCCATTCCACATGTCAATACCGACAACAATGAAATTTATAG-TAAGAGGAAAATCCGTCGACT-----TTTTAAATCATGAGGGTTCAAGTCCCTCTATCCCCAAAAGG----------GCCCGT-TTGAACCCCT-AATTCTTT------CTC---------------------TTAGTTATCC-----CTT--------T---------TCGT-------TAGC--AGTTAAAAATCCCC----TTCATTT-----------------TT------------------------------------------------CATATTTAGGTTCGAAATACCCATT-------TT------------AATAAGTCACAG---------TCAGTACTTTATATACTGAT-------------------ATA-------------------------------------CTGAAACTT---------------A------CATTCATTTACAAAGTCTTATTC--------AATAAG--------TGATTTTT------CAT----TTTGTGTA---TTTTAAAAA-AGAAAATTTAAAATTTTACA---AGTAAAAC-----------------------------TTT-T------TGAGAT--------------TT-----------------------------------------------TTAATGGTCGGGATAGCTCAGTTGGTAGAGCAGAAGACTGAAA???????????????
	'Baratranthus_axanthus|EU544478|Nickrent_4029'                                     ???????????GACGCTACGGACTTAATTGGATTGAGCCTTAGTATGGAAACCCACTAAGTG-----ATAACTTTCAAATTCAGGGAAACCGTGGAATTAATAAAAATCGGCAATCCTGAGCCAAATCCCGTTT------TCC------GAA--------AAT---GAATAGGGAAAGCAAGCCAGAAT----------AAAAAAAAGGATAGGTGCAGAGACTCAACGGAAGCTGTT-------CTAAATAAATACATAA-----TAC---ATACA----AT-----ACAA------------------ATGGAGTTGA------TT-C----GTCGGT----------------------------------------------------------------------------------------------------------------------------------------------------------------------------------AGACGAGAATAAAGATAGAGTCCCATTCTACATGTCAATACCGACAACAATGAAATTTATAG-TAAGAGGAAAATCCGTCGACT-----TTTTAAATCATGAGGGTTCAAGTCCCTCTATCCCCAAAAGG----------GCCCGT-TTGAACCCCT-AATTCTTT------CTC---------------------TTAGTTATCC-----CTT--------T---------TCGT-------TAGC--AGTTAAAAATCCCC----TTCATTT-----------------TT------------------------------------------------CATATTTAGGTTCGAAATACCCATT-------TT------------AATAAGTCACAG---------TCAGTACTTTATATACTGAT-------------------ATA-------------------------------------CTGAAACTT---------------A------CATTCATTTACAAAGTCTTATTC--------AATAAG--------TGATTTTT------CAT----TTTGTGTA---TTTTAAAAA-AGAAAATTTTAAATTTTACA---AGTAATAC-----------------------------TTT-T------TGAGAT--------------TT-----------------------------------------------TTAATGGTCGGG??????????????????????????????????????????????
	'Benthamina_alyxifolia|DQ340584|Calvin_and_Wilson_AU99_14'                         CGAAATTGGTAGACGCTACGGACTTAATTGGGTTGAGCCTTAGTATGGAAACCCACTAAGTG-----ATAACTTTCAAATTCAGGGAAACCGTGGAATTAATAAAAATAGGCAATCCTGAGCCAAATCCTGTTT------TCC------AAA--------AATAATGAGTAGGGAAAGCAAGCCAGAAT-----------AAAAAAAGGATAGGTGCAGAGACTCAACGGAAGCTGTT-------CTAATA--------AA-----TAC---ATACA----AT-----ACAA------------------ATGGAGTTGA------TT-C----GCCGGT----------------------------------------------------------------------------------------------------------------------------------------------------------------------------------AGACGAGAATAAAGATAGAGTCCCATTCTACATGTCAATACCGACAACAATGAAATTTATAG-TAAGAGGAAAATCCGTCGACT-----TTTAAAATCATGAGGGTTCAAGTCCCTCTATCCCCAAAAAAA---------GCCCGT-TTAAACCCCTAAATTCTTT------CTA---------------------TTATTTATCC-----CTT--------T---------TCGT-------TAGC--AGTTAAAAACTCCC----TTCATTT-----------------TT------------------------------------------------CATATTTAGGCGAGAAATACCCATT-------TT------------AATAATTCATAG---------TCAGTACTTTATTTATATATTTAATATATTTAT------AGA-------------------------------------CTGAAACTT---------------A------CATTTAC----AAAGTCTTATTC--------AATTAG--------TCATTTTA------AAT----TTTGTGTA---TTTTTAA-A-AATA------AAATTTTACA---AGTAATAC-----------------------------TTT-T------TTAGAT--------------TT-----------------------------------------------TTAATGGTCGGGATAGCTCAGTTGGTAGAGCA??????????????????????????
	'Benthamina_alyxifolia|EU544480|Nickrent_4127'                                     ????????????????TACGGACTTAATTGGGTTGAGCCTTAGTATGGAAACCCACTAAGTG-----ATAACTTTCAAATTCAGGGAAACCGTGGAATTAATAAAAATAGGCAATCCTGAGCCAAATCCTGTTT------TCC------AAA--------AATAATGAGTAGGGAAAGCAAGCCAGAAT-----------AAAAAAAGGATAGGTGCAGAGACTCAACGGAAGCTGTT-------CTAATA--------AA-----TAC---ATACA----AT-----ACAA------------------ATGGAGTTGA------TT-C----GCCGGT----------------------------------------------------------------------------------------------------------------------------------------------------------------------------------AGACGAGAATAAAGATAGAGTCCCATTCTACATGTCAATACCGACAACAATGAAATTTATAG-TAAGAGGAAAATCCGTCGACT-----TTTAAAATCATGAGGGTTCAAGTCCCTCTATCCCCAAAAAAA---------GCCCGT-TTAAACCCCTAAATTCTTT------CTA---------------------TTATTTATCC-----CTT--------T---------TCGT-------TAGC--AGTTAAAAACTCCC----TTCATTT-----------------TT------------------------------------------------CATATTTAGGCGAGAAATACCCATT-------TT------------AATAATTCATAG---------TCAGTACTTTATTTATATATTTAATATATTTAT------AGA-------------------------------------CTGAAACTT---------------A------CATTTAC----AAAGTCTTATTC--------AATTAG--------TCATTTTA------AAT----TTTGTGTA---TTTTTAA-A-AATA------AAATTTTACA---AGTAATAC-----------------------------TTT-T------TTAGAT--------------TT-----------------------------------------------TTAATGGTCGGGATAGCTCAGTTGGTAGAGCAGAGGACTGAAAATCCTCGTGTCACCA
	'Dactyliophora_novae_guineae|DQ340586|Calvin_and_Wilson_AU02_10'                   CGAAATTGGTAGACGCTACGGACTTAATTGGGTTGAGCCTTAGTATGGAAACCCACTAAGTG-----ATAACTTTCAAATTCAGGGAAACCGTGGAATTAATAAAAATAGGCAATCCTGAGCCAAATCCCGTTT------TCC------GAA--------AAT---GAGTAGGGAAAGCAAGCCAGAAT-----------AAAAAAAGGATAGGTGCAGAGACTCAACGGAAGCTGTT-------CTAATA--------AA-----GAC---ATACA----AT-----ACAA------------------ATGTAGTTGA------TT-C----GCCGGT----------------------------------------------------------------------------------------------------------------------------------------------------------------------------------AGACGAGAATAAAGATAGAGTCCCATTCTACATGTCAATACCGACAACAATGAAATTTATAG-TAAGAGGAAAATCCGTCGACT-----TTTTAAATCATGAGGGTTCAAGTCCCTCTATCCCCAAAAAAA---------GCCCGT-TTAAACCCCT-AATTCTTT---------------------------------TTTATTC-----CTT--------T---------TCGT-------TAGC--AGTTAAAAACCCCC----TTCATTT-----------------TT------------------------------------------------CATATTTAGGCGAGAAATACCCATT-------TT------------AATAATTCACAT---------TCAGTACTTTAT---------------------------ATA-------------------------------------CTGAAACTT---------------A------CATTTAC----AAAGTCTTATTC--------AATTAG--------TCATTTTT------GAT----TTTGTGTA---TTTTTAA-A-AAGA------AAATTTTACA---AGTAATAC-----------------------------TTT-T------TTAGATTTTT-----AATGGTT-----------------------------------------------TTAATGGTCGGGATAGCTCAGTTGGTAGAGCAGA????????????????????????
	'Dactyliophora_novae_guineae|EU544483|Nickrent_4563'                               ???????????GACGCTACGGACTTAATTGGGTTGAGCCTTAGTATGGAAACCCACTAAGTG-----ATAACTTTCAAATTCAGGGAAACCGTGGAATTAATAAAAATAGGCAATCCTGAGCCAAATCCCGTTT------TCC------GAA--------AAT---GAGTAGGGAAAGCAAGCCAGAAT-----------AAAAAAAGGATAGGTGCAGAGACTCAACGGAAGCTGTT-------CTAATA--------AA-----GAC---ATACA----AT-----ACAA------------------ATGTAGTTGA------TT-C----GCCGGT----------------------------------------------------------------------------------------------------------------------------------------------------------------------------------AGACGAGAATAAAGATAGAGTCCCATTCTACATGTCAATACCGACAACAATGAAATTTATAG-TAAGAGGAAAATCCGTCGACT-----TTTTAAATCATGAGGGTTCAAGTCCCTCTATCCCCAAAAAAA---------GCCCGT-TTAAACCCCT-AATTCTTT---------------------------------TTTATTC-----CTT--------T---------TCGT-------TAGC--AGTTAAAAACCCCC----TTCATTT-----------------TT------------------------------------------------CATATTTAGGCGAGAAATACCCATT-------TT------------AATAATTCACAT---------TCAGTACTTTAT---------------------------ATA-------------------------------------CTGAAACTT---------------A------CATTTAC----AAAGTCTTATTC--------AATTAG--------TCATTTTT------GAT----TTTGTGTA---TTTTTAA-A-AAGA------AAATTTTACA---AGTAATAC-----------------------------TTT-T------TTAGATTTTT-----AATGGTT-----------------------------------------------TTAATGGTCGGGA?????????????????????????????????????????????
	'Diplatia_furcata|EU544486|Nickrent_2824'                                          ???????????????????????????????????????????????????CCCACTAAGTG-----ATAACTTTCAAATTCAGGGAAACCGTGGAATTAATAAAAATGGGCAATCCTGAGCCAAATCCCGTTT------TCC------GAA--------AAT---GAGTAGGGAAAGCAAGCCAGAAT------------AAAAAAGGATAGGTGCAGAGACTCAACGGAAGCTGTT-------CTAATA--------AA-----GAC------------AT-----GCAA------------------ATGGAGTTGA------TT-C----GCCGGT----------------------------------------------------------------------------------------------------------------------------------------------------------------------------------AGACGAGAATAAAGATAGAGTCCCATTCTACATGTCAATACCGACAACAATGAAATTTATAG-TAAGAGGAAAATCCGTCGACT-----TTTAAAATCATGAGGGTTCAAGTCCCTCTATCCCCAAAAAAA---------GCCCGT-TTAAACCCCT-AA-----T---------------------------------TTTATCC-----CTT--------T---------TC-T-------TAGC--AGTTAAAAAC-------------TT-----------------TT------------------------------------------------CATAGTTAGGAGAGAAATACCCATT-------TT------------ACTAATTCACAG---------TCAATAC---------------------------------TA-------------------------------------CTGAAACTT---------------A------CATTTAC----AAAGTCTTATTC--------AATTAG--------TAATTTTG------CAT----TTTGTGTA---TTTTTAA-A-AAGA------AAATTTTACA---AGTAATAC-----------------------------TTT-T------TTAGAT--------------TT-----------------------------------------------TTAATGGTCGGGATAGCTCAGTTGGTAGAGCAGAGGACTGAAAATCCTCGTGTCACC?
	'Diplatia_grandibractea|DQ340581|Calvin_and_Wilson_AU01_05'                        CGAAATTGGTAGACGCTACGGACTTAATTGGGTTGAGCCTTAGTATGGAAACCCACTAAGTG-----ATAACTTTCAAATTCAGGGAAACCGTGGAATTAATAAAAATGGGCAATCCTGAGCCAAATCCCGTTT------TCC------GAA--------AAT---GAGTAGGGAAAGCAAGCCAGAAT-----------------AGGATAGGTGCAGAGACTCAACGGAAGCTGTT-------CTAATA--------AA-----GAC------------AT-----ACAA------------------ATGGAGTTGA------TT-C----GCCGGT----------------------------------------------------------------------------------------------------------------------------------------------------------------------------------AGACGAGAATAAAGATAGAGTCCCATTCTACATGTCAATACCGACAACAATGAAATTTATAG-TAAGAGGAAAATCCGTCGACT-----TTTAAAATCATGAGGGTTCAAGTCCCTCTATCCCCAAAAAAG---------GCCCGT-TTAAACCCCT-AA-----T---------------------------------TTTATCC-----CTT--------T---------TCGT-------TAGC--AGTTAAAAAC-------------TT-----------------TT------------------------------------------------CATATTTAGGAGAGAAATACCCATT-------TT------------ACTAATTCACAG---------TCAATAT---------------------------------TA-------------------------------------CTGAAACTT---------------A------CATTTAC----AAAGTCTTATTC--------AATTAG--------TAATTTTG------CAT----TTTGTGTA---TTTTTAA-A-AAGA------AAATTTTACA---AGTAATAC-----------------------------TTT-T------TTAGAT--------------TT-----------------------------------------------TTAATGGTCGGGATAGCTCAGTTGGTAGAGCAGA????????????????????????
	'Sogerianthe_sessiflora|EU544508|Nickrent_4467'                                    CGAAATCGGTAGACGCTACGGACTTAATTGGGTTGAGCCTTAGTATGGAAACCCACTAAGTG-----ATAACTTTCAAATTCAGGGAAACCGTGGAATTAATAAAAATAGGCAATCCTGAGCCAAATCCCGTTT------TCC------GAA--------AAT---GAGTAGGGAAAGCAAGCCAGAAT-----------AAAAAAAGGATAGGTGCAGAGACTCAACGGAAGCTGTT-------CTAATA--------AA-----TAC---ATACA----AT-----ACAA------------------ATGGAGTTGA------TT-C----GCCGGT----------------------------------------------------------------------------------------------------------------------------------------------------------------------------------AGACGAGAATAAAGATAGAGTCCCATTCTACATGTCAATACCGACAACAATGAAATTTATAG-TAAGAGGAAAATCCGTCGACT-----TTTTAAATCATGAGGGTTCAAGTCCCTCTATCCCCAAAAAAA---------GCCCGT-TTAAACCCCT-AATTCTTTCTCTTACTC---------------------TTATTTATCC-----CTT--------T---------TCGT-------TA-------------------------------------------------------------------------------------------------------------------------------------------------------------------TCAGTACTTTAT---------------------------ATA-------------------------------------CTGAAACTT---------------A------CATTTAC----AAAGTCTTATTC--------AATTAG--------TCATTTTT------CAT----TTTGTGTA---TTTTTAA-A-AAGA------AAATTTTACA---AGTAATAC-----------------------------TTT-T------TTAGAT--------------TT-----------------------------------------------TTAATGGTCGGGATAGCTCAGTTGGTAGAGCAGAGGACTGAAAATCCTCGTGTCACCA
	'Dendrophthoe_constricta|DQ340589|Calvin_and_Wilson_B02_03'                        CGAAATTGGTAGACGCTACGGACTTAATTGGGTTGAGCCTTAGTATGGAAACCCACTAAGTG-----ATAACTTTCAAATTCAGGGAAACCGTGGAATTAATAAAAATAGGCAATCCTGAGCCAAATCCCGTTT------TCC------GAA--------aaT---GAGTAGTGAAAGCAAGTTAGAAT-----------AAAAAAAGGATAGGTGCAGAGACTCAACGGAAGCTGTT-------CTAATA--------AA-----TAC---ATACA----AT-----ACAATACAAACATACAATACAAATGGAGTTTA------TT-C----GCCGGT----------------------------------------------------------------------------------------------------------------------------------------------------------------------------------AGACGAGAATAAAGATAGAGTCCCATTCTACATGTCAATACCGACAACAATGAAATTTATAG-TAATAGGAAAATCCGTCGACT-----TTTTAAATCATGAGGGTTCAAGTCCCTCTATCCCCAAAAAA----------GCCCGT-TTGAACCCCT-AATTCTTT------CTC---------------------TTATTTATCT-----CTT--------T---------TCAT-------TAGC--ATTTAAAAATCCCC----TTCATTT-----------------AT------------------------------------------------CATAGTTAGGCGAGAAATACCCATT-------TT------------AATAATTCACAG---------TCAGTACTTTAT---------------------------ATA-------------------------------------CTGA-----------------------------------------------------------------------------TTT------CAT----TTTGTGTA---TTTTAAA-A-AATA------AAATTTTACA---AGTAATAC-----------------------------T----------TTAGAT--------------TT-----------------------------------------------TTAATGGTCGGGAT????????????????????????????????????????????
	'Dendrophthoe_longituba|EU544485|Nickrent_4010'                                    ???????????????????????????????????????????TATGGAAACCCACTAAGTG-----ATAACTTTCAAATTCAGGGAAACCGTGGAATTAATAAAAATAGGCAATCCTGAGCCAAATCCTGTTT------TCC------GAA--------AAT---GAGTAGTGAAAGCAAGCTAGAAT---------AAAAAAAAAGGATAGGTGCAGAGACTCAACGGAAGCTGTT-------CTAATA--------AA-----TAC---ATACA----AT-----ACAA------------------ATGGAGTTGA------TT-C----GCCGGT----------------------------------------------------------------------------------------------------------------------------------------------------------------------------------AGACAAGAATAAAGATAGAGTCCCATTCTACATGTCAATACCGACAACAATGAAATTTATAG-TAATAGGAAAATCCGTCGACT-----TTTTAAATCATGAGGGTTCAAGTCCCTCTATCCCCAAAAAA----------GTCTGT-TTGAACCCCT-AATTATTT------CTC---------------------TTATTTATCT-----CTT--------T---------TCGT-------TAAC--AGTTAAAAATCCCC----TTCATTT-----------------CT------------------------------------------------CATAGTTAGGCGAGAAATACCCATT-------TT------------AATAATTCACAG---------TCAGTACTTTAT---------------------------ATA-------------------------------------CTGAAACTT---------------A------CATTTAC----AAAGTCTTATTC--------AATTAG--------TCATTTTT------CAT----TTTGTGTATTTTTTTTAAAA-AAGA------AAATTTTACA---AGTAATAC-----------------------------TTT-T--TT--TTAGATTTTT-----AT---TT-----------------------------------------------TTAATGGTCGGGATAGCTCAGTTGGTAGA?????????????????????????????
	'Dendrophthoe_vitellina|DQ340588|Calvin_and_Wilson_AU98_08'                        CGAAATTGGTAGACGTTACGGACTTAATTGGGTTGAGCCTTAGTATGGAAACCCACTAAGTG-----ATAACTTTCAAATTCAGGGAAACCGTGGAATTAATAAAAATAGGCAATCCTGAGCCAAATCCTGTTT------TCC------GAA--------AAT---GAGTAGTGAAAGCAAGCTAGAAT-----------AAAAAAAGGATAGGTGCAGAGACTCAACGGAAGCTGTT-------CTAATA--------AA-----TAC---ATACA----AT-----ACAA------------------ATGGAGTTGA------TT-C----------------------------------------------------------------------------------------------------------------------------------------------------------------------------------------------TCCAGAATAAAGATAGAGTCCCATTCTACATGTCAATACTGACAACAATGAAATTTATAG-TAATAGGAAAATCCGTCGACT-----TTTTAAATCATGAGGGTTCAAGTCCCTCTATCCCCAAAAAA----------GCCTGC-TTGAACCCCT-AATTCTTT------CTC---------------------TTATTTATCT-----CTT--------T---------TCGT-------TAGC--AGTTAAAAATCCCC----TTCATTT-----------------TT------------------------------------------------CATAGTTAGGCGAGAAATACCCATT-------TT------------AATAATTCACAG---------TCAGTACTTTAT---------------------------ATA-------------------------------------CTGAAACTT---------------A------CATTTAC----AAAGTCTTATTC--------AATTAG--------TCATTTTT------CAT----TTTGTGTA---TTTTAAA-A-AATA------AAATTTTACA---AGTAATAC-----------------------------TT-----------------------------TT-----------------------------------------------TTTATGGTCGGGAT????????????????????????????????????????????
	'Helixanthera_coccinea|EU544490|Nickrent_4019'                                     ????????????????TACGGACTTAATTGATTTGAGCCTTAGTATGGAAACCCACTAAGTG-----ATAACTTTCAAATTCAGGGAAACCGTGGAATTAATAAAAATAGGCAATCCTGAGCCAAATCCCGTTT------TCC------GAC--------AAT---GAGTAGTGAAAGCAAGCTAGAAT---------------AAAGGATAGGCGCAGAGACTCAACGGAAGCTGTT-------CTAATA--------AA-----TAC---ATACA----AT-----ACAA-ATTACAATACATTTGTAATGGAGTGGA------TT-C----GCCGGT----------------------------------------------------------------------------------------------------------------------------------------------------------------------------------AGACGAGAATAAAGATAGAGTCCCATTCAACATGTCAATACCGACAACAATGCAATTTGTAG-TAAGAGGAAAATCCGTCGACT-----TAAAAAATCATGAGGGTTCAAGTCCCTCTATCCCCAAAAAA----------GCCCGT-TTGAACCCCC-AATTCTTT------CTC---------------------TTATTTCTCT-----CTT--------T---------TCGT-------TAGC--AGTTCAAAATCCCC-TTTTTTTT-------------------TT------------------------------------------------CATAGTTAGGCGAGAAATAACCATT-------TT------------CATAATTCACAG---------TCAGTACTTTATATAAT----------------------ATA-------------------------------------CTGAAACTT---------------A------CATTTAC----AAAGTCTTATTC--------AATTAG--------TGATTTTT------CAT----TTTGTGTA----TTTTAACA-AAGA------AAATATTACA---AGTAATAC-----------------------------TTTTTTATTTTTTAGAT--------------TT-----------------------------------------------TTAATGGTCGGGATAGCTCAGTTGGTAGAGCAGAGGACTGAAAATCCTCG????????
	'Helixanthera_parasitica|DQ340572|Calvin_and_Wilson_B02_01'                        ???????????????CTACGGACTTAATTGGGTTGAGCCTTAGTATGGAAACCCACTAAGTG-----ATAACTTTCAAATTCAGGGAAACCTTGGAATTAATAAAAATAGGCAATCCTGAGCCAAATCCCGTTT------TAC------GAA--------AAT---GAGTAGGGAAAACAAGCCAGAAT-----------AAAAAAAGGATAGGTGCAGAGACTCAACGGAAGCTGTT-------CTAATA--------AA-----TAC---AAACA----AT-----ACAA------------------ATGGAGTTTA------TT-C----GCCGGT----------------------------------------------------------------------------------------------------------------------------------------------------------------------------------AAACGAGAATAAAGATAGAGTCCCATTTTACATGTCAATACCGACAACAATGAAATTTATAG-TAAGAGGAAAATCCGTCGACT-----TTTTAAATCATGAGGGTTCAAGTCCCTCTATCCCCAAAAAA----------GACAGT-TTGAATCCCT-AATTCTTT------CTC---------------------GTATTTATCC--------------------------CTGT-------TAGC--AGTTAAAAATCCCC----TTTATTT-----------------TT------------------------------------------------CATCTTTAGGCGAGAAATAACCATT-------TT------------AATAATTCACAG---------TCAGTACTTTACTTTAGAACTTTATATACTATATACTGAATA-------------------------------------TTGAAACTT---------------A------CATTTAC----AAAGTATTATTC--------AATTAG--------YCATTTTT------CAT----TTTGTGTA---TTT-----------------TTATTTTACA---AGTAATAC-----------------------------TTTTT--TAAATTTATA--------------TT-----------------------------------------------TTAA??????????????????????????????????????????????????????
	'Emelianthe_panganensis|EU544487|Nickrent_4889'                                    ???????????GACGCTACGGACTTAATTGGGTTGAGCCTTAGTATGGAAACCCACTAAGTGAAGTGATAACTTTCAAATTCAGGGAAACCGTGGAATTAATAAAAATAGGCAATCCTGAGCCAAATCCCGTTT------TCC------GAA--------AAT---GAGTAGGGAAAGCAAACCAGAAT-----------AAAAAAAGGATAGGTGCAGAGACTCAACGGACGCTGTT-------CTAATA--------AA-----TAC---AT------------------------------------ATGGAGTTGA------TT-C----GCCGGT----------------------------------------------------------------------------------------------------------------------------------------------------------------------------------AGACGAGAATAAAGATAGAGTCCCATTCTACATGTCAATACCGACAACAATGAAATTTATAG-TAAGAGGAAAATCCGTCGACT-----TTTAAAATCATGAGGGTTCAAGTCCCTCTATCCCCAAAAAA----------GCCCGT-TTGAACCACA-AATTCTTT--CTTATTA---------------------TTTTTCCTTT-----TTT--------T---------TCGT-------TAGC--AATTTTTAATCC------------------------------CC------------------------------------------------TTTATTTAGGCGAGAAACACCCATT-------TG------------AATAATTCACAG---------TCAGTACTTTATATATATATACTATATACTG--------ATA-------------------------------------CTGAAACTT---------------A------CATTTAC----AAAGTCTTATTC--------AATTAG--------TCATTTTT------CAT----TTTGTGTA---TTTTAAGA------------AAATTTGACA---AGTAATAC-----------------------------TTT-T--TTAGTTCGAT--------------TT-----------------------------------------------TGAATGGTCGGGATAGCTCAGTTGGTAG??????????????????????????????
	'Erianthemum_dregei|DQ340580|A__Robertson_7366'                                    CGAAATTGGTAGACGCTACGGACTTAATTGGGTTGAGCCTTAGTATGGAAACCCACTAAGTG-----ATAACTTTCAAATTCAGGGAAACCGTGGAATTAATAAAAATAGGCAATCCTGAGCCAAATCCCGTTT------TCC------GAA--------AAT---GAGGAGGGAAAGCAAACCAGAAT-----------AAAAAAAGGATAGGTGCAGAGACTCAACGGAAGCTGTT-------CTAATA--------AA-----TAC---ATACA----A----------------------------ATGGAGTTGA------TT-C----GCCAGT----------------------------------------------------------------------------------------------------------------------------------------------------------------------------------AGACGAGAATAAAGATAGAGTCCCATTCTACATGTCAATACCGACAACAATGAAATTTATAG-TAAGAGGAAAATCCGTCGAC?-----???????????????????????????????????AAAAAA----------GCCCGT-TTGAACCCCT-AATTCTTT-----CTTC---------------------TTATTTATCC-----CTT--------T---------TCGT-------TAGC--AATAAAAAAATCC-----------------------------CC------------------------------------------------TTTATTTAGGCGATAAATACCCATT-------TT------------AATAATTCACAG---------TCAGTACTTTATTATAATTATATATTATATACTG-----ATA-------------------------------------CTGAAACTT---------------A------CATTTAA----AAAGTCTTATTC--------AATTAG-AAATTAGTCATTTTT------TAT----TTTGTGTA---TTTAAAAAA-AAGA------AAATTTTACA---AGTAATAC-----------------------------TTT-T--TTAGTTAGAT--------------TT-----------------------------------------------TTAATGGTCGGGATAGCTCAGTTGGTAGAGCA??????????????????????????
	'Erianthemum_dregei|EU544488|Nickrent_2985'                                        ??????????????????????????????????????CTTAGTATGGAAACCCACTAAGTG-----ATAACTTTCAAATTCAGGGAAACCGTGGAATTAATAAAAATAGGCAATCCTGAGCCAAATCCCGTTT------TCC------GAA--------AAT---GAGGAGGGAAAGCAAACCAGAAT-----------AAAAAAAGGATAGGTGCAGAGACTCAACGGAAGCTGTT-------CTAATA--------AA-----TAC---ATACA----A----------------------------ATGGAGTTGA------TT-C----GCCAGT----------------------------------------------------------------------------------------------------------------------------------------------------------------------------------AGACGAGAATAAAGATAGAGTCCCATTCTACATGTCAATACCGACAACAATGAAATTTATAG-TAAGAGGAAAATCCGTCGACT-----TTTTAAATCATGAGGGTTCAAGTCCCTCTATCCCCAAAAAA----------GCCCGT-TTGAACCCCT-AATTCTTT-----CTTC---------------------TTATTTATCC-----CTT--------T---------TCGT-------TAGC--AATAAAAAAATCC-----------------------------CC------------------------------------------------TTTATTTAGGCGAGAAATACCCATT-------TT------------AATAATTCACAG---------TCAGTACTTTATTATAATTATATATTATATACTG-----ATA-------------------------------------CTGAAACTT---------------A------CATTTAA----AAAGTCTTATTC--------AATTAGCAAATTAGTCATTTTT------TAT----TTTGTGTG---TTTGAAAAA-AAGA------AAATTTTACA---AGTAACAC-----------------------------TTT-T--TCAGTTAGAT--------------TT-----------------------------------------------ATAATGGTCGGGATAGGTCAGTTGGTAGAGCAGAGGACTGAAAATCCTCGTGTCC???
	'Globimetula_dinklagei|EU544489|Nickrent_3087'                                     ?????????????????????????????????????CCTTAGTATGGAAACCCACTAAGTG-----ATAACTTTCAAATTCAGGGAAACCGTGGAATTAATAAAAATAGGCAATCCTGAGCCAAATCCCGTTT------TCC------GAA--------AAT---GAGTAGGGAAAGCAAGCCAGAAT--------------AAAAGGATAGGTGCAGAGACTCAACGGAAGCTGTT-------CTAATA--------AA-----TAC---ATACA----AT-----ACAA------------------ATGGAGTTGA------TT-C----GCCGGT----------------------------------------------------------------------------------------------------------------------------------------------------------------------------------AGACGAGAATAAAGATAGAGTCCCATTCTACATGTCAATACCGACAACAATGAAATTTATAG-TAAGAGGAAAATCCGTCGACT-----TTTTAAATCATGAGGGTTCAAGTCCCTCTATCCCCAAAAAA----------GCCCGT-TTGAACCCTT-AATTCTTT-----CTTC---------------------TTATTTATCC-----CTT--------T---------TCAT-------TAGC--AATTCAAAATTCCC-T--T---------------------------------------------------------------------------TATTTAGGCGAGAAATACCCATT-------TT------------AATAATTCACAG---------TCAGTACTTTAT---------------------------ATA-------------------------------------CTGAAACTT---------------A------CATTTAC----AAAGTCTTATTC--------AATTAG--------TCATTTTT------CAT----TTTTTGTA---TTTTAAA-A-AATA------AAATTTTACA---AGTTAATA-----------------------------CTT-T--TTAGTTAGAT--------------TT-----------------------------------------------GTAATGGTCGGGATAGCTCAGTTGGTAGAGCAGAGGACTGAAAATCCTCGTGTCC???
	'Moquiniella_rubra|EF464489|Nickrent_3042'                                         ????????????????????????????????????????TAGTATGGAAACCCACTAAGTG-----ATAACTTTCAAATTCAGGGAAACCGTGGAATTAATAAAAATAGGCAATCCTGAGCCAAATCCCATTT------TCC------GAA--------AAT---GAGTAGGGAAAGCAAGCCAGAAT-----------AAAAAAAGGATAGGTGCAGAGACTCAACGGAAGCTGTT-------CTAATA--------AA-----TAC---ATACA----AT-----ACAA------------------ATGGAGTTGA------TT-C----GCCGGT----------------------------------------------------------------------------------------------------------------------------------------------------------------------------------AGACGAGAATAAAGATAGAGTCCCATTCTACATGTCAATACCGACAACAATGAAATTTATAG-TAAGAGGAAAATCCGTCGACT-----TTTTAAATCATGAGGGTTCAAGTCCCTCTATCCCCAAAAAA----------GCCCGT-TWGAACGCCT-AATTCTTT-----CTTC---------------------TTATTTATCC-----CTT--------T---------TCGT-------TAGC--AATTTGAAATCCCC-G--TTCATTT-----------------TT------------------------------------------------CATATTTAGGTGAGAAATACTCATT-------TT------------AATAATTCACAG---------TCATTACTTTAT---------------------------ATA-------------------------------------CTGAAACTT---------------A------CATTTCC----AAAGTCTTATTC--------AATTAG--------TCATTTTT------CAT----TTTGTGTA---TTTTAAA-A-AATA------AAATTTTACA---AGTAATAC-----------------------------TTT-T--TTAGTTAGAT--------------TT-----------------------------------------------TTAATGGTCGGGATAGCTCAGTTGGTAGAG????????????????????????????
	'Phragmanthera_crassicaulis|EU544503|Nickrent_3037'                                ????????????????????????????????????????????????AAACCCACTAAGTG-----ATAACTTTCAAATTCAGGGAAACCGTGGAATTAATAAAAATAGGCAATCCTGAGCCAAATCCCGTTT------TCC------GAA--------AAT---GAGTAGGGAAAGCAAGACAGAAT--------------AAAAGGATAGGTGCAGAGACTCAACGGAAGCTGTT-------CTAATA--------AA-----TAC---ATACA----AT-----ACAA------------------ATGGAGTTGA------TT-C----GCCGGT----------------------------------------------------------------------------------------------------------------------------------------------------------------------------------AGACGAGAATAAAGATAGAGTCCCATTCTACATGTCAATACCGACAACAATGAAATTTATAG-TAAGAGGAAAATCCGTCGACT-----TTTTAAATCATGAGGGTTCAAGTCCCTCTATCCCCAAAAAA----------GCCCGT-TTGAACCCCT-AATTCTTT----GCTTC---------------------TTATTTATC---------------------------TCGT-------TAGC--AATTTAAAATCCCC-T--T---------------------------------------------------------------------------TATTTAGGCGATAAATACCCATT-------TT------------AATAATTTACAG---------TCAGTACTTTAT---------------------------ATA-------------------------------------CTGAAACTT---------------A------CATTTACT---AAAGTCTTATTC--------AATTAG--------TCATTTTT------CAT----TTTGTGTA---TTTTAAACA-AAGA------AAATTTTACA---AGTAATAC-----------------------------TTT-T--TTAGTTAGAT--------------TT-----------------------------------------------TTAATGGTCGGGATAGCTCAGTTGGTAGAGCAGAGGACTGAAAATCCTCGTGTCACC?
	'Phragmanthera_regularis|DQ340579|Calvin_and_Wilson_Y88_01'                        CGAAATTGGTAGACGCTACGGACTTAATTGGGTTGAGCCTTAGTATGGAAACCCACTAAGTG-----ATAACTTTCAAATTCAGGGAAACCGTGGAATTAATAAAAATAGGCAATCCTGAGCCAAATCCCGTTT------TCC------GAA--------AAT---GAGTAGGGAAAGCAAGCCAGAAT-----------AAAAAAAGGATAGGTGCAGAGACTCAACGGAAGCTGTT-------CTAATA--------AA-----TAC---ATACA----AT-----ACAA------------------ATGGAGTTGA------TT-C----ACCGGT----------------------------------------------------------------------------------------------------------------------------------------------------------------------------------AGACGAGAATAAAGATAGAGTCCCATTCTACATGTCAATACCGACAACAATGAAATTTATAG-TAAGAGGAAAATCCGTCGACT-----TTTTAAATCATGAGGGTTCAAGTCCCTCTATCCCCACAAAA----------GCCCGT-TTGAACCCCT-AATTCTTT-----CTTC---------------------TTATTTATCC-----CTT--------T---------TCGT-------TAGCAAAATGAAAAATCCCC----TTTATTTATATATTTATATTTAGATT------------------------------------------------TATATTTAGGCGAGAAATACCCATA-----------------------TAATTCACAG---------TCAG-------------------------------------A-------------------------------------CTGAAACTT---------------A------CATTTAY----AAAGTCTTATTC--------AATTAG--------TCATTTTT------CAT----TTTGTGTA---TTTTAAA-------------AAATTTTACA---AGTAATAC-----------------------------CTT-T------TTAGTTCGA-----------TT-----------------------------------------------TTAATGGTCGGGATAGCTCAGTTGGTAGAGCAGAAGACTGAAA???????????????
	'Ileostylus_micranthus|DQ340592|Calvin_and_Wilson_NZ00_02'                         CGAAATTGGTAGACGCTACGGACTTAATTGGATTGAGCCTTAGTATGGAAACCCACTAAGTG-----ATAACTTTCAAATTCAGGGAAACCGTGGAATTAATAAAAATAGGCAATCCTGAGCCAAATCCTGTTT------TCC------GAA--------AAT---GAGTAGGGAAAGCAAGCCAGAAT-------AAAAAAAAAAAGGATAGGTGCAGAGACTCAACGGAAGCTGTTCTAATAACTAATA--------AA-----TAC---ATACA----AT-----ACAA------------------ATG----------------C----GCCGGT----------------------------------------------------------------------------------------------------------------------------------------------------------------------------------AGACGAGAATAAAGATAGAGTCCCATTTTACATGTCAATACCGACAACAATGAAATTTATAG-TAAGAGGAAAATCCGTCGACT-----TTTTAAATCATGAGGGTTCAAGTCCCTCTATCCCCAAAAAAA---------GTCCGT-TTGAACCCCT-AATTCTTT------CCC---------------------TTATTTATCC--------------------------CTGT-------TAGT--AGTTAAAAACCCTT----------------------------TT------------------------------------------------CATTTTTAGGCAAGAAATACCCATT-------TT------------TATAATTCACAA---------TCAGTACTTTTATACTAAAATTTAT--------------CTA-------------------------------------CTGAAACTT---------------A------CATTTAT----AAAGTCTTATTC--------AATTAG--------TACTTTTT------CAT----TTTGTGTA---TTTTAAA-A-AATA------CAATTTTACA---AGTAATAC-----------------------------TTT-T------TTAGAT--------------TT-----------------------------------------------TTAATGGTCGGGATAGCTCAGTTGGTAGAGCAAAAA??????????????????????
	'Ileostylus_micranthus|EU544491|Nickrent_2741'                                     ???????????????????????????????????????????TATGGAAACCCACTAAGTG-----ATAACTTTCAAATTCAGGGAAACCGTGGAATTAATAAAAATAGGCAATCCTGAGCCAAATCCTGTTT------TCC------GAA--------AAT---GAGTAGGGAAAGCAAGCCAGAAT------AAAAAAAAAAAAGGATAGGTGCAGAGACTCAACGGAAGCTGTTCTAATAACTAATA--------AA-----TAC---ATACA----AT-----ACAA------------------ATG----------------C----GCCGGT----------------------------------------------------------------------------------------------------------------------------------------------------------------------------------AGACGAGAATAAAGATAGAGTCCCATTCTACATGTCAATACCGACAACAATGAAATTTATAG-TAAGAGGAAAATCCGTCGACT-----TTTTAAATCATGAGGGTTCAAGTCCCTCTATCCCCAAAAAAA---------GTCCGT-TTGAACCCCT-AATTCTTT------CCC---------------------TTATTTATCC--------------------------CTGT-------TAGT--AGTTAAAAACCCTT----------------------------TT------------------------------------------------CATTTTTAGGCAAGAAATACCCATT-------TT------------TATAATTCACAA---------TCAGTACTTTTATACTAAAATTTAT--------------CTA-------------------------------------CTGAAACTT---------------A------CATTTAT--------TCTTATTC--------AATTAG--------TACTTTTT------CAT----TTTGTGTA---TTTTAAA-A-AATA------CAATTTTACA---AGTAATAC-----------------------------TTT-T------TTAGAT--------------TT-----------------------------------------------TTAATGGTCGGGATAGCTCAGTTGG?????????????????????????????????
	'Muellerina_celastroides|DQ340590|Calvin_and_Wilson_AU99_11'                       CGAAATTGGTAGACGCTACGGACTTAATTGGATTGAGCCTTAGTATGGAAACTCACTAAGTG-----ATAACTTTCAAATTCAGGGAAACCGTGGAATTAATAAAAATAGGCAATCCTGAGCCAAATCCTGTTT------TCC------GAA--------AAT---GAGTAGGGAAAGCAAGCCAAAAA--------AAAAAAAAAAGGATAGGTGCAGAGACTCAACGGAAGCTGTT-------CTAATA--------AA-----TAC---ATACA----AT-----ACAA------------------ATGGAGTTGC------TT-C----TCCGGT----------------------------------------------------------------------------------------------------------------------------------------------------------------------------------AGACGAGAATAAAGATAGAGTCCCATTCTACATGTCAATACCGACAACAATGAAATTTCTAG-TAAGAGGAAAATCCGTCGACT-----TTTTAAATCATGAGGGTTCAAGTCCCTCTATCCCCAAAAAAA---------GTCCGT-TTGAACCCCT-AATTCGTT------CCC---------------------TTATTTCTCC--------------------------CTGT-------TAAC--AGTTAAAAATCCTT----TTCATTT-----------------TT------------------------------------------------CATATTTAGGCAAGAAATACTCATT-------TT------------AATAATTCACAA---------TCAGTATTTTTATACTAAAATTTAT--------------CTA-------------------------------------CTGAAACTT---------------A------CATTTAA----AAAGTATTATTC--------CA---------------TTTTT------CAT----TTTGTGTC---TTTTAAA-A-AATA------AAATTTTACA---AGTAATAC-----------------------------TTT-T------TTAGMT--------------GT-----------------------------------------------TTAATGG???????????????????????????????????????????????????
	'Muellerina_eucalyptoides|DQ340591|Calvin_and_Wilson_AU99_05'                      CGAAATTGGTAGACGCTACGGACTTAATTGGATTGAGCCTTAGTATGGAAACTCACTAAGTG-----ATAACTTTCAAATTCAGGGAAACCGTGGAATTAATAAAAATAGGCAATCCTGAGCCAAATCCTGTTT------TCC------GAA--------AAT---GAGTAGGGAAAGCAAGCCAAAAT----------AAAATAAAGGATAGGTGCAGAGACTCAACGGAAGCTGTT-------CTAATA--------AA-----TAC---ATACA----AT-----ACAA------------------ATGGAGTTGC------TT-C----GCCGGT----------------------------------------------------------------------------------------------------------------------------------------------------------------------------------AGACAAGAATAAAGATAGAGTCCCATTCTACATGTCAATACCGACAACAATGAAATTTCTAG-TAAGAGGAAAATCCGTCGACT-----TTTTAAATCATGAGGGTTCAAGTCCCTCTATCCCCAAAAAAA---------GTCCGT-TTGAACCCCT-AATTCGTT------CCC---------------------TTATTTCTCC--------------------------CTGT-------TAAC--AGTTAAAAATCCTT----TTCATTT-----------------TT------------------------------------------------CATATTTAGGCAAGAAATACTCATT-------TT------------AATAATTCACAA---------TCAGTATTTTGATACTAAAATTTAT--------------CTA-------------------------------------CTGAAACTT---------------A------CATTTAA----AAAGTATTATTC--------CA---------------TTTTT------CAT----TTTGTGTC---TTTTAAA-A-AAGA------AAATTTTACA---AGTAATAC-----------------------------TTT-?------TTAGA---------------TT-----------------------------------------------TGAATGGTCGGGATAG??????????????????????????????????????????
	'Muellerina_eucalyptoides|EU544498|Nickrent_4310'                                  ???????????GACGCTACGGACTTAATTGGATTGAGCCTTAGTATGGAAACTCACTAAGTG-----ATAACTTTCAAATTCAGGGAAACCGTGGAATTAATAAAAATAGGCAATCCTGAGCCAAATCCTGTTT------TCC------GAA--------AAT---GAGTAGGGAAAGCAAGCCAAAAT----------AAAATAAAGGATAGGTGCAGAGACTCAACGGAAGCTGTT-------CTAATA--------AA-----TAC---ATACA----AT-----ACAA------------------ATGGAGTTGC------TT-C----GCCGGT----------------------------------------------------------------------------------------------------------------------------------------------------------------------------------AGACGAGAATAAAGATAGAGTCCCATTCTACATGTCAATACCGACAACAATGAAATTTCTAG-TAAGAGGAAAATCCGTCGACT-----TTTTAAATCATGAGGGTTCAAGTCCCTCTATCCCCAAAAAAA---------GTCCGT-TTGAACCCCT-AATTCGTT------CCC---------------------TTATTTCTCC--------------------------CTGT-------TAAC--AGTTAAAAATCCTT----TTCATTT-----------------TT------------------------------------------------CATATTTAGGCAAGAAATACTCATT-------TT------------AATAATTCACAA---------TCAGTATTTTGATACTAAAATTTAT--------------CTA-------------------------------------CTGAAACTT---------------A------CATTTAA----AAAGTATTATTC--------CA---------------TTTTT------CAT----TTTGTGTC---TTTTAAA-A-AAGA------AAATTTTACA---AGTAATAC-----------------------------TTT-T------TTAGAT--------------TT-----------------------------------------------TGAATGGTCGGGATAGCTCAGTTGGTAGAGCAGAGGACTGAAAATCCTCGTGTCACCC
	'Cecarria_obtusifolia|DQ340585|Calvin_and_Wilson_AU02_16'                          CGAAATTGGTAGACGCTACGGACTTAATTGGATTGAGCCTTAGTATGGAAACTTACTAAGTG-----ATAACTTTCAAATTCAGGGAAACCGTGGAATTAATAAAAATAGGCAATCCTGAACCAAATCCCGTTT------TCA------TAA--------AAT---GAGTAGGGAAATCAAGCCAGAAT----------AAAAAAAAGGATAGGTGCAGAGACTCAATGGAAGCTGTT-------CTAATA--------AATACATTAC---ATACA----AT-----ACAA------------------ATTGTATGTA------GC-------CCGGT----------------------------------------------------------------------------------------------------------------------------------------------------------------------------------AGACGAGAATAAAGATAGAGTCCCATTCTACATGTCAATACCGACAACAATTAAATTTATAG-TAAGAGGAAAATCCGTCGATT-----TTTAAAATCATGAGGGTTCAGGTCCCTCTWTCCCCAAAAAAG---------GCCCGT-TTGAGCCCCC-ATTAGT--------------------------------------------------------------------TCAT-------TAGC--ATTTT---------------------------------------------------------------------------------------AATTTTTAGGCAAGAAATGCCCATT-------TT------------AATAATTCACAG---------TCAGTACTTTTTTTTATA-------------------------------------------------------------CTGAAACTTATCTACTG-------A-------ATTTAT-----AAGTKTTATTC-------------------------------------------TTTTTATA---TTT---------------------------------------------------------------------------------------------------------------------------------------------------TTAATGGTCAGG??????????????????????????????????????????????
	'Cecarria_obtusifolia|EU544481|Nickrent_4562'                                      ????????????????????????????????????????????????????TTACTAAGTG-----ATAACTTTCAAATTCAGGGAAACCGTGGAATTAATAAAAATAGGCAATCCTGAACCAAATCCCGTTT------TCA------TAA--------AAT---GAGTAGGGAAATCAAGCCAGAAT----------AAAAAAAAGGATAGGTGCAGAGACTCAATGGAAGCTGTT-------CTAATA--------AATACATTAC---ATACA----AT-----ACAA------------------ATTGTATGTA------GC-------CCGGT----------------------------------------------------------------------------------------------------------------------------------------------------------------------------------AGACGAGAATAAAGATAGAGTCCCATTCTACATGTCAATACCGACAACAATTAAATTTATAG-TAAGAGGAAAATCCGTCGATT-----TTAAAAATCATGAGGGTTCAAGTCCCTCTATCCCCAAAAAAAAAAAAG---GCCCGT-TTGAGCCCCC-ATTAGT--------------------------------------------------------------------TCAT-------TAGC--ATTTT---------------------------------------------------------------------------------------AATTTTTAGGCAAGAAATGCCCATT-------TT------------AATAATTCACAG---------TCAGTACTTTTTTTTATA-------------------------------------------------------------CTGAAACTTATCTACTG-------A------CATTTAT----AAAGTCTTATTC-------------------------------------------TTTTTATA---TTT---------------------------------------------------------------------------------------------------------------------------------------------------TTAATGGTCAGGATAG??????????????????????????????????????????
	'Loranthus_europaeus|EU544493|Nickrent_2849'                                       ???????????????????????????????????????TTAGTATGGAAACTCACTAAGTG-----ATAACTTTCAAATTCAGGGAAACCGTGGAATTAATAAAAATAGGCAATCCTGAACCAAATCCCGTTT------TCA------TAA--------AAT---GAGTAGGGAAATCAAGCCAGAAA----------AAAAAAAAGGATAGGTGCAGAGACTCAACGGAAGCTGTT-------CTAATA--------AA-----TAC---ATACA----AT-----ACAA------------------ATGGAGTTGA------TT-C----GCCGGT----------------------------------------------------------------------------------------------------------------------------------------------------------------------------------AGACGAGAATAAAGATAGAGTCCCTTTCTACATGTCAATACCGACAACAATGAAATTTACAG-TAAGAGGAAAATCCGTCGACT-----TTTTAAATCATGAGGGTTCAAGTCCCTCTATCCCCAAAAAAAGTCAA----GTCCGT-TTGAACCCCT-AATTCTAT--------------------------------------CC-----CTT--------T---------TCAT-------TATC--ATTTT---------------------------------------------------------------------------------------AATTTTTAGGCAAGAAATGCCCATT-------TT------------AATAATTCACAG---------TCAGTACTTTACTTTT-----------------------ATA-------------------------------------CTGAAACTTATCTACTGACACTTAA------CATTTAC----AAAGTCTTATTC------------------------------------------------------TTT------------------------------------------------------------------------------TTAGAT--------------TT-----------------------------------------------TTAATGGTCGGGATAGCTCAGTTGGTAGAGCAGAGGACTGAAAATCCTCGTGTC????
	'Loranthus_europaeus|HQ917114|GUH_3997'                                            ?????????????????????????????????????????????????????????????????????????????????????????CCGTGGAATTAATAAAAATAGGCAATCCTGAACCAAATCCCGTTT------TCA------TAA--------AAT---GAGTAGGGAAATCAAGCCAGAAT----------AAAAAAAAGGATAGGTGCAGAGACTCAACGGAAGCTGTT-------CTAATA--------AA-----TAC---ATACA----AT-----ACAA------------------ATGGAGTTGA------TT-C----GCCGGT----------------------------------------------------------------------------------------------------------------------------------------------------------------------------------AGACGAGAATAAAGATAGAGTCCCATTCTACATGTCAATACCGACAACAATGAAATTTACAG-TAAGAGGAAAATCCGTCGACT-----TTTTAAATCATGAGGGTTCAAGTCCCTCTATCCCCAAAAAAAGTCAA----GTCCGT-TTGAACCCCT-AATTCTAT--------------------------------------CC-----CTT--------T---------TCAT-------TATC--ATTTT---------------------------------------------------------------------------------------AATTTTTAGGCAAGAAATGCCCATT-------TT------------AATAATTCACAG---------TCAGTACTTTACTTTT-----------------------ATA-------------------------------------CTGAAACTTATCTACTGACACTTAA------CATTTAC----AAAGTCTTATTC------------------------------------------------------TTT------------------------------------------------------------------------------TTAGAT--------------TT-----------------------------------------------TTAATGGTCGGGATAGCTCAGTTGGTAGAGCAGAGGACTGAAAATCCTCGTGTCACC?
	'Loranthus_grewingkii|HQ917115|GUH_3998'                                           ?????????????????????????????????????????????????????????????????????????????????????????CCGTGGAATTAATAAAAATAGGCAATCCTGAACCAAATCCCGTTT------TCA------TAA--------AAT---GAGTAGGGAAATCAAGCCAGAAT-----------AAAAAAAGGATAGGTGCAGAGACTCAACGGAAGCTGTT-------CTAATA--------AA-----TAC---ATACA----AT-----ACAA------------------ATGGAGTTGA------TT-C----GCCGGT----------------------------------------------------------------------------------------------------------------------------------------------------------------------------------AGACGAGAATAAAGATAGAGTCCCATTCTACATGTCAATACCGACAACAATGAAATTTACAG-TAAGAGGAAAATCCGTCGACT-----TTTTAAATCATGAGGGTTCAAGTCCCTCTATCCCCAAAAAAA---------GTCCGT-TTGAACCCCT-AATTCTAT--------------------------------------CC-----CTT--------T---------TCAT-------TATC--ATTTT---------------------------------------------------------------------------------------AATTTTTAGGCAAGAAATGCCCATT-------TT------------AATAATTCACAG---------TCAGTACTTTACTTTT-----------------------ATA-------------------------------------CTGAAACTTATCTACTGACACTTAA------CATTTAC----AAAGTCTTATTT----------------------------------------------------------------------------------------------------------------------------------------TAGAT--------------TT-----------------------------------------------TTAATGGTCGGGATAGCTCAGTTGGTAGAGCAGAGGACTGAAAATCCTCGTGTCACC?
	'Loranthus_odoratus|EU544494|Nickrent_4977'                                        ???????GGTAGACGCTACGGACTTAATTGGATTGAGCCTTAGTATGGAAACTCACTAAGTG-----ATAACTTTCAAATTCAGGGAAACCGTGGAATTAATAAAAATAGGCAATCCTGAACCAAATCCCGTTT------TCA------TAA--------AAT---GAGTAGGGAAATCAAGCCAGAAT----------AAAAAAAAGGATAGGTGCAGAGACTCAACGGAAGCTGTT-------CTAATA--------AA-----TAC---ATACA----AT-----ACAA------------------ATGGAG-------------C----GCCGGT----------------------------------------------------------------------------------------------------------------------------------------------------------------------------------AGACGAGAATAAAGATAGAGTCCCATTCTACATGTCAATACCGACAACAATGAAATTTATAG-TAAGAGGAAAATCCGTCGACT-----TTTTAAATCATGAGGGTTCAAGTCCCTCTATCCCCAAAAAAA---------GTCCGT-TTGAACCCCT-AATTCTAT--------------------------------------CC-----CTT--------T---------TCAT-------TAGC--ATTTT-------------------------------------TT------------------------------------------------AATTTTTAGGCAAGAAATGCCCATT-------TT------------AATAATTCACAG---------TCAGTACTTTT----------------------------ATA-------------------------------------CTGAAACTTCTCTACTGACACTTAA------CATTTAC----AAAGTCTTATTC------------------------------------------------------TTT------------------------------------------------------------------------------TTAGAT--------------TT-----------------------------------------------TTAATGGTCGGGATAGCTCAGTTGGTAGAGCAGAGGACTGAAAATCCTCGTGTCACCA
	'Scurrula_ferruginea|DQ340576|Calvin_and_Wilson_B02_02'                            CGAAATTGGTAGACGCTACGGACTTAATTGGGTTGAGCCTTAGTATGGAAACCCACTAAGTG-----ATAACTTTCAAATTCAGGGAAACCGTGGAATTAATAAAAATAGGCAATCCTGAGCCAAATCCCGTTT------TCC------GAAG-------AAT---GAGTAGGGAAAGCAAGCCAGAAT---------AAAAAAAAAGGATAGGTGCAGAGACTCAACGGAAGTTGTT-------CTAATA--------AA-----TAC---ATACA----AT-----ACAA------------------ATGGAGTTG---------------ATTCGC----------------------------------------------------------------------------------------------------------------------------------------------------------------------------------CG-CGAGAATAAAGATAGAGTCCCATTTTACATGTCAATACCGACAACAATGAAATTGATAG-TAATAGGAAAATCCGTCGACT-----TTGTAAATCATGAGGGTTCAAGTCCCTCTATCCCCAAAAAA----------GCCCGT-TTGAACCCCT-AATTCTTT------CTC---------------------GTATTTATT---------------------------TCGT-------TAGC--AGTTCAAAATTCTC----------------------------TT------------------------------------------------CATT----------AAATACCCATT-------TT------------AAGAATTCACAGTCAGTAAT-TTAGAACTTTATATA----------------------------------------------------------------CTGAAACTT---------------A----------TAC----AAAGTCGTATTC--------AATTAG--------TCATTTTT------CAT----TTTTTGTA---TTTAAAAAA-------------ATTGTACA---AGTAATACTTTTCAAT----------------------------------------------------TT-----------------------------------------------GTAATGGTCGGGATAG??????????????????????????????????????????
	'Scurrula_ferruginea|EU544505|Nickrent_4008'                                       ?????????????????????????AATTGGGTTGAGCCTTAGTATGGAAACCCACTAAGTG-----ATAACTTTCAAATTCAGGGAAACCGTGGAATTAATAAAAATAGGCAATCCTGAGCCAAATCCCGTTT------TCC------GAAG-------AAT---GAGTAGGGAAAGCAAGCCAGAAT---------AAAAAAAAAGGATAGGTGCAGAGACTCAACGGAAGTTGTT-------CTAATA--------AA-----TAC---ATACA----AT-----ACAA------------------ATGGAGTTG---------------ATTCGC----------------------------------------------------------------------------------------------------------------------------------------------------------------------------------CG-CGAGAATAAAGATAGAGTCCCATTCTACATGTCAATACCGACAACAATGAAATTTATAG-TAATAGGAAAATCCGTCGACT-----TTGTAAATCATGAGGGTTCAAGTCCCTCTATCCCCAAAAAA----------GCCCGT-TTGAACCCCT-AATTCTTT------CTC---------------------GTATTTATT---------------------------TCGT-------TAGC--AGTTCAAAATTCTC----------------------------TT------------------------------------------------CATT----------AAATACCCATT-------TT------------AAGAATTCACAGTCAGTAATATTAGAACTTTATATA----------------------------------------------------------------CTGAAACTT---------------A----------TAC----AAAGTCGTATTC--------AATTAG--------TCATTTTT------CAT----TTTTTGTA---TTTAAAAAA-------------ATTGTACA---AGTAATACTTTTCAAT----------------------------------------------------T??????????????????????????????????????????????????????????????????????????????????????????????????????????
	'Taxillus_chinensis|EU544512|Nickrent_4032'                                        ?????????????????????????AATTGGGTTGAGCCTTAGTATGGAAACCCACTAAGTG-----ATAACTTTCAAATTCAGGGAAACCGTGGAATTAATAAAAATAGGCAATCCTGAGCCAAATCCCGTTT------TAC------GAAG-------AAT---GAGTAGGGACAGCAAGCCAGAAT-----------AAAAAAAGGATAGGTGCAGAGACTCAACGGAAGCTGTT-------CTAATA--------AA-----TAC---AATCA----AT-----ACAA------------------ATGGAGTTC---------------GCCGGT----------------------------------------------------------------------------------------------------------------------------------------------------------------------------------AGACGAGAATAAAGATAGAGTCCCATTCTACATGTCAATACCGACAACAATGAAATTTATAG-TAAGAGGAAAATCCGTCGACT-----TTTTAAATCATGAGGGTTCAAGTCCCTCTATCCCCAAAAAAA---------GCCCGT-TTGAACCCCT-AATTATTT------ATC---------------------GTATTTATTT--------------------------TCGT-------TAGC--AGTTCAAAATCCTC----------------------------TT------------------------------------------------CATT----------AAATACCCATT-------TT------------CATAATTCACAGTACTTTAGATTAGAACTTTATATA----------------------------------------------------------------CTGAAACTT---------------A------CATTTAC----AAAGTATTCTTC--------AATTAG--------TCATTTTT------CAT----TTTGTGTA---------------AAAAAAGAAAATTGTACA---AGTAATACTTGTCT------------------------------------------------------TT-----------------------------------------------TTAATGGTCGGGATAGCTCAGTTGG?????????????????????????????????
	'Taxillus_wiensii|DQ340578|A_Robertson_7364'                                       CGAAATTGGTAGACGCTACGGACTTAATTAGGTTGAGCCTTAGTATGGAAACCCACTAAGTG-----ATAACTTTCAAATTCAGGGAAACCGTGGAATTAATAAAAATCGGCAATCCTGAGCCAAATCCCGTTT------TCC------GAA--------AAT---GAGTAGGGAAAGCAAGCCCGAAT-----------AAAAAAAGGATAGGTGCAGAGACTCAACGGAAGCTGTT-------CTAATA--------AA-----TAC---ATACA----AT-----ACAA------------------ATGGAGTTGA------TT-C----GCCGGT----------------------------------------------------------------------------------------------------------------------------------------------------------------------------------AGACGAGAATAAAGATAGAGTCCCATTCTACATGTCAATACCGACAACAATGAAATTTATAG-TAAGAGGAAAATCCGTCGATT-----ATTTAAATCATGAGGGTTCAAGTCCCTCTATCCCCAAAAAA----------GCCCCT-TTGAACCCCT-AATTCTTT------CTC---------------------TCATTTATCC-----CTT--------T---------TCGT-------TAGC--AGTTAAAAATCCCC----TTCATTT-----------------TT------------------------------------------------CATATTTAGGCGAGAAATACCCATT-------TTAATTTTCATTTAAATAATTCACAG---------TCAGTATTTTATTTATATACT-----------G------ATA-------------------------------------CTGAAACTT---------------A------CATTTAC----AAAGTCTTATTC--------AATTAG--------TCATTTTT------CAT----TTTGTGTA---TTTTAAATA-AAGA------AAATTTGACA---AGTAATAC-----------------------------TTT-T------TTAGAT--------------TC-----------------------------------------------TTAATGGTCGGGATAGCTCAGTTGG?????????????????????????????????
	'Agelanthus_sansibarensis|DQ340573|A_Robertson_7365'                               ????????????????????????????????TTGAGCCTTAGTATGGAAACCCACTAAGTG-----ATAACTTTCAAATTCAGGGAAACCGTGGAATTAAAAAAAATAGGCAATCCTGAGCCAAATCCCGTTT------TCC------GAA--------AAT---GAGTAAGGAAAGCAAGCCAGAAT-----------AAAAAAAGGATAGGTGCAGAGACTCAACGGAAGCTGTT-------CTAATA--------AA-----TAC---ATACA----AG-----ACAA--------------ATAAATGGAGTTGA------TT-CCCCCGTCGAT----------------------------------------------------------------------------------------------------------------------------------------------------------------------------------AGGCGAGAATAAAGATAGAGTCCCAGTCTACATGTCAATACCGACAACAATGAAATTTATAG-TAATAGGAAAATCCGTCGACT-----TTTTAAATCATGAGGGTTCAAGTCCCTCTATCCCAAAAAA???????----???????????????????????????????????????????????????????????????????????????????????????????????????????????????????????????????????????????????????????????????????????????????????????????????????????????????????????????????????????????????????????????????????????????????????????????????????????????????????????????????????????????????????????????????????????????????????????????????????????????????????????????????????????????????????????????????????????????????????????????????????????????????????????????????????????????????????????????????????????????????????????????????????????????????????????????????????????????????????????????????????????????????????????
	'Bakerella_sp_|EU544479|Nickrent_4161'                                             ???????GGTAGACGCTACGGACTTAATTGGGTTGAGCCTTAGTATGGAAACCCACTAAGTG-----ATAACTTTCAAATTCAGGGAAACCGTGGAATTAATAAAAATAGGCAATCCTGAGCCAAATCCCGTTT------TCC------GAA--------AAT---GAGTAGGGAAAGCAAGCCAGAAC-----------AAAAAAAGGATAGGTGCAGAGACTCAACGGAAGCTGTT-------CTAATA--------AA-----TAC---ATACA----AT-----ACAA------------------ATGGAGTTGA------TT-C----GCCGGT----------------------------------------------------------------------------------------------------------------------------------------------------------------------------------AGACAAGAATAAAGATAGAGTCCCATTCTACATGTCAATACCGACAACAATGAAATTTATAG-TAAGAGGAAAATCCGTCGACT-----TTTTAAATCATGAGGGTTCAAGTCCCTCTATCCCCAAAAAA----------GCCCGT-TTGAACCCCT-AATTCGTT------CTC---------------------TTATTTATCC-----CTT--------T---------TCGT-------TAAC--AGTTAAAAATACCC----TTCATTT-----------------TT------------------------------------------------CATATTTAGGCGCGAAATACACATT-------TT------------AATAATTCACAG-----------------------------------------------------------------------------------------------------------------------------------------------------------------------------------------TTTGTGTA---TTTTAAA-A-AATA------AAATTTTACA---AGTAATAC-----------------------------TTT-T------TTAGAT--------------TT-----------------------------------------------TTAATGGTCGGGATAGCTCAGTTGGTAGAGCAGAGGACTGAAAATCCTCGTGTCACCA
	'Cladocolea_cupulata|DQ340612|Calvin_and_Wilson_MX03_08'                           CGAAATTGGTAGACGCTACGGACTTAATTGGATTGAGCCTTAGTATGGAAACCCACTAAGTG-----ATAACTTTCAAATTCAGGGAAACCGTGGAATTAATAAAAATAGGCAATCCTGAGCCAAATCCCGTTT------CCC------GAA--------AAC-GAGAGTAGGGAAAGCAAGCCAGAAT--AAATAAAAAAAGGAAAGGATAGGTGCAGAGACTCAACGGAAGCTGTT-------CTAACA--------AA-----TAC---ATACAAATGAT-----ACAA------------------ATGGGGTTTATTGTCTTT-C----GCCGGT----------------------------------------------------------------------------------------------------------------------------------------------------------------------------------AGACGAGAATAAAGATAGAGTCCCATTCTACATGTCAATACCTACAACAATGAAATTTATAGTTAAGAGGAAAATCCGCCGACT-----TTTAAAATCATGAGGGTTCAAGTCCCTCTATCCCCAAAAAA----------GCCCAT-TTTACCCCCT-AATTTTTT------ATC---------------------TTATTTATCC-----CGT--------T---------TCGT-------TAGC--GATTAAAAAT--------ATTT--------------------TT------------------------------------------------CATTTTTAGGCAAGAAATCCCCATT-------TT------------AATAACTCACAG---------TCAGTAC------TTATA-------------------------------------------------------------CTGAAACTT---------------A------CATTTAC----AAAGTCTTATTCAATTA---GTTTAG--------TTATTTTT------AAT----TTTGTGTA---TTTTCACAA-AAAGAAA----ACTTTACATACRAGTAATAC-------------------TTTTTTATATTTTAAATTGACATAGACCCAA-----GCCT------------------TA-------AAATAAGAACGGCGCATCA----ATAATGGTTGGGATAGCTCAGTTGGTAGAGCAGAGGACTGAAA???????????????
	'Cladocolea_gracilis|EU544482|Nickrent_3066'                                       ???????????GACGCTACGGACTTAATTGGATTGAGCCTTAGTATGGAAACCCACTAAGTG-----ATAACTTTCAAATTCAGGGAAACCGTGGAATTAATAAAAATAGGCAATCCTGAGCCAAATCCCGTTT------CCC------GAA--------AAC---GAGTAGGGAAAGCAAGCCAGAAT-------AAATAAAAAAAGGATAGGTGCAGAGACTCAACGGAAGCTGTT-------CTAACA--------AA-----TAC---ATACA--------------A------------------ATGGGGTTGATTGTCTTT-C----GCCGGT----------------------------------------------------------------------------------------------------------------------------------------------------------------------------------A---GAGAATAAAGATAGAGTCCCATTCTACATGTCAATACCTACAACAATGAAATTTATAGTTAAGAGGAAAATCCGTCGACT-----TTTTTAATCATGAGGGTTCAAGTCCCTCTATCCCCAAAAAA----------GCCCAT-TTGACCCCCT-AATTTTTT------ATC---------------------TTATTTATCC--------------------------CTGT-------TAGC--GATTAAAAATCTTT-TTCATAT---------------------------------------------------------------------------TTAGGCAAGAAATCCCCATT-------TT------------AATAACTCACAG---------TCAGTAC------TTATA-------------------------------------------------------------CTGAAACTT---------------A------CATTTAC----AAAGTCTTATTC--------AATA------------------------AAT----TTTGTGTA---TTTT--CAA-AAAGAAAAGAAAACTTTACA---AGTAATACTTTTTTTATA---------TTTTATTTAATTAAATAGAAAATAGACCCAA-----GCCTTAT-------------AGTA-------AAATAAGAACGGCGCATCA----ATAATGGTTGGGATAG??????????????????????????????????????????
	'Cladocolea_mcvaughii|DQ340611|Calvin_and_Wilson_MX03_09'                          CGAAATTGGTGGACGCTACGGACTTAATTGGATTGAGCCTTAGTATGGAAACCCACTAAGTG-----ATAACTTTCAAATTCAGGGAAACCGTGGAATTAATAAAAATAGGCAATCCTGAGCCAAATCCCGTTT------CCC------GAA--------AAC-GAGAGTAGGGAAAGCAAGCCAGAAT--AAATAAAAAAAGGATAGGATAGGTGCAGAGACTCAACGGAAGCTGTT-------CTAACA--------AA-----TAC---ATACA----AT-----ACAA------------------ATGGGGTTGATTGTCTTT-C----GCCGGT----------------------------------------------------------------------------------------------------------------------------------------------------------------------------------AGACGAGAATAAAGATAGAGTCCCATTCTACATGTCAATACCTACAACAATGAAATTTATAGTTAAGAGGAAAATCCGTCGACT-----TTTTAAATCATGAGGGTTCAAGTCCCTCTATCCCCAAAAAA----------GCCCAT-TTGACCCCCT-AATTTTTT------ATC---------------------TTATTTATCC-----CTT--------TTCGTTAGCGTCGT-------TAGC--GATTAAAAATCTTT-TTCATAT--------------------TT------------------------------------------------CATATTTAGGCACGAAATCCCCATT-------TT------------AATAACTCACAG---------TCAGTAC------TTATA-------------------------------------------------------------CTGAAACTT---------------A------CATTT-------------------AGTT---ATTTTT--------TTATTTTT------AAT----TTTGTGTA---TTTT--CAA-AAAGAAA----ACTTTA----------------------------------------------------------------------GCC------------------TA-------AAATAAGAATGGCGCATCA----ATAATGGTTGGGATAGCTCAGTTGGTAGAGCAGAGGACTGAAA???????????????
	'Desmaria_mutabilis|DQ340603|Calvin_and_Wilson_CL03_07'                            CGAAATTGGTAGACGCTACGGACTTAATTGGATTGAGCCTTAGTATGGAAACCCACTAAGTG-----ATAACTTTCAAATTCAGGGAAACCGTGGAATTAATAAAAATAGGCAATCCTGAGCCAAATCCCGTTT------TTC------GAA--------AAT---GAGTAGGGAAAGCAAACCAGAAT-----------CAAAAAAGGATAGGTGCAGAGACTCAACGGAAGCTGTT-------CTAACA--------AA-----TAC---ATACA----AT-----ACAA------------------ATGGAGTTGATTGTCTTT-C----GCTGGT----------------------------------------------------------------------------------------------------------------------------------------------------------------------------------AGACGAGAATAAAGAGAGAGTCCCATTCTACATGTCAATACCGACAACAATGAAATTTATAG-TAAGAGGAAAATCCGTCGACT-----TTTTAAATCATGAGGGTTCAAGTCCCTCTATCCCCAAAAAA----------GCCCAT-TTGACCCCCT-AATTTTTT------ATC---------------------TTATTTATAC-----CTT--------T---------TCGT-------TAGC--GGTTAAAAATCCTT-----------------------------------------------------------------------------------------------------------------------------------------------------------------------------------------------------------------------------------------------------------------------------GTCTTATTC--------AATTAG--------TCATTTTTAATTTAAAT----TTTGTGTA---TTTT--CAA-AAAGAAA----A-CTTTACA---AGTAATACTTTTTG-------------ATATTTTTATTTTTAATTGACATAGACCCCA-----GCCCTCT-------------AGTA-------AAATAAGAACGGTGCATCA----ATAATGGTCGGGATAGCTCAGTTGGTAGAGCAGAGGACTGAAAAT?????????????
	'Desmaria_mutabilis|EF464486|Nickrent_4510A'                                       ?????????????????????????????????????????????????AACCCACTAAGTG-----ATAACTTTCAAATTCAGGGAAACCGTGGAATTAATAAAAATAGGCAATCCTGAGCCAAATCCCGTTT------TTC------GAA--------AAT---GAGTAGGGAAAGCAAACCAGAAT-----------CAAAAAAGGATAGGTGCAGAGACTCAACGGAAGCTGTT-------CTAACA--------AA-----TAC---ATACA----AT-----ACAA------------------ATGGAGTTGATTGTCTTT-C----GCTGGT----------------------------------------------------------------------------------------------------------------------------------------------------------------------------------AGACGAGAATAAAGAGAGAGTCCCATTCTACATGTCAATACCGACAACAATGAAATTTATAG-TAAGAGGAAAATCCGTCGACT-----TTTTAAATCATGAGGGTTCAAGTCCCTCTATCCCCAAAAAA----------GCCCAT-TTGACCCCCT-AATTTTTT------ATC---------------------TTATTTATAC-----CTT--------T---------TCGT-------TAGC--GGTTAAAAATCCTT-----------------------------------------------------------------------------------------------------------------------------------------------------------------------------------------------------------------------------------------------------------------------------GTCTTATTC--------AATTAG--------TCATTTTTAATTTAAAT----TTTGTGTA---TTTT--CAA-AAAGAAA----A-CTTTACA---AGTAATACTTTTTG-------------ATATTTTTATTTTTAATTGACATAGACCCCA-----GCCCTCT-------------AGTA-------AAATAAGAACGGTGCATCA----ATAATGGTCGGGATAGCTCAGTTGGTAGAGCAGAGGACTGAAAATCCTCGTGCCCCAA
	'Englerina_ramulosa|DQ340577|A_Robertson_7280'                                     CGAAATTGGTAGACGCTACGGACTTAATTAGGTTGAGCCTTAGTATGGAAACCCACTAAGTG-----ATAACTTTCAAATTCAGGGAAACCGTGGAATTAATAAAAATAGGCAATCCTGAGCCAAATCCCGTTT------TCC------GAA--------AAT---GAGTAGGGAAAGTAAGCCAGCAG----------AAAAAAAAGGATAGGTGCAGAGACTCAACGGAAGCTGTT-------CTAATA--------AA-----TAC---ATACA----AC-----ACAA------------------CTCGAGTTGA------TTGCCCAAGTTGGT----------------------------------------------------------------------------------------------------------------------------------------------------------------------------------AGGCGAGAATAAAGATAGAGTCCCATTCTACATGTCAATGCCGACAACAATGAAATTTATAG-TAAGAGGAAAATCCGTCGACT-----TTTTAAATCATGAGGGTTCAAGTCCCTCTATCCCCAAAAAA----------GCCTGT-TTGAACACCT-AATTCTTT------CTC---------------------TTATTTTTCC-----CTT--------T---------TCGT-------TAGC--AGTCAAAATCCTCT-TTCTTT---------------------TT------------------------------------------------CATATTTAGGCGAGAAATATCCATT-------TT------------AATAATTCACAG---------TCAGTACTTTATTTATATATTATATATTATTTATTT---ATATATTATATATTAATTATTAATTTAATTAATATATAATCTGAAATTT---------------A------CATTTAC----AAAGTATTATTC--------AATTTA-------GTCATTTTT------CAT----TTTGTGTATTTTTTTTTTTA-AAAA--------------AA---AA?AATAC-----------------------------TTT-T------TTAGAT--------------TT-----------------------------------------------TTAA??????????????????????????????????????????????????????
	'Ixocactus_inornus|DQ340609|Calvin_and_Wilson_MX03_04'                             CGAAATTGGTAGACGCTACGGACTTAATTGGATTGAGCCTTAGTATGGAAACCCACTAAGTG-----ATAACTTTCAAATTCAGGGAAACCGTGGAATTAATAAAAATAGGCAATCCTGAGCCAAATCCCGTTT------TCC------GAA----------------GTAGGGAAAGCAAGCCAGAAT-----------AAAAAAAGGATAGGTGCAGAGACTCAACGGAAGCTGTT-------CTAACA--------AA-----TAC---ATACA----AA-----ACAA------------------ATGGGGTTGATTGTTTTT-C----GCCGGT----------------------------------------------------------------------------------------------------------------------------------------------------------------------------------AGACGAGAATAAAGATAGAGTCCCATTCTACATGTCAATACCTACAACAATGAAATTTATAGTTAAGAGGAAAATCCGTCGACT-----TTTTAAATCATGAGGGTTCAAGTCCCTCTATCCCCAAAAAA----------GCCCAT-TTGACCCCCT-AATTTTTT------CTC---------------------TTATTTATCCTTATCCCTTTCTCTAATTCTCTAATATCGT-------TAGC--GATTAAAAATCTTT-TTCATTT---------------------------------------------------------------------------TTAGGCAAGAAATCTCCATT-------TT------------AATAACTCACAG---------TCAGTAC------TTATA-------------------------------------------------------------CTGA------------------------------TTAC----AAAGTCTTATTC--------AATTAG--------TTATTTTT------AAT----TTTGTGTA---TTTT--CAA-AAAGAAA----A-CTTTACA---AGTAATAC-------------------TTTTTTATATTTTTAACTGACATAGACCCAA-----GCCTTCTATTCTAGCCTTCTAGTA-------AAATAAGAACGTCGCATCATATGATAATGGT??????????????????????????????????????????????????
	'Ligaria_cuneifolia|DQ340604|Calvin_and_Wilson_CL03_01'                            CGAAATTGGTAGACGCTACGGACTTAATTTAATTGAGCCTTAGTATGGAAACCCACTAAGTG-----ATAATTTTCAAATTCAGGGAAACCGCGGAATTAA-AAAAAGAGGCAATCCTGAGCCAAATCCCGCTT------TCC------GAA--------AAT---GAGTGGGGAACACAAACCGGA----------AAAAAAAAGAGGATAGGTGCAGAGACTCAATGGAAGCTGTT-------CTAACA--------AA-----TAC---AAATA----ATACAAAACAA------------------AAGGGGTTGATTGTCTTT-C----GCCGAT----------------------------------------------------------------------------------------------------------------------------------------------------------------------------------AGACGAGAATAAAGATAGAGTCCCATTCTACATGTCAATACCGACAACAATGAAATTTATAG-TAAGAGGAAAATCCGTCGACT-----TTTAAAATCATGAGGGTTCAAGTCCCTCTATCCCCAAAAAG----------GCATAT-TTGATCCCCT-AATTTTTT------------------------------------------------------------------------------------------------------------------------------T------------------------------------------------CCTATTTAGGCAAGAAA-GCCCATT-------TT------------AATA-----------------ATAGTA-------------------------------------------------------------------------CTTACATTT---------------A------CAAATAC----AAAGTTTTATAG----------------------TCATTTAA------AAT----TTTTCGTA---TTTTCAAAA--------AGAAAACTTTAAA---AGTAATAT-----------------------------TTTTAATTGACAGAAAC--------------TT-----------------TCTAGTAAAATAAGAACGGCACATCA----AAAGTGGTCGGGATAGCTCAGTTGGTAGAGCAGAGGACTGAAAA??????????????
	'Ligaria_cuneifolia|DQ442940|G_Amico_76_BCRU'                                      ????????????????????????????????????GCCTTAGTATGGAAACCCACTAAGTG-----ATAATTTTCAAATTCAGGGAAACCGCGGAA-AAA--AAAAGAGGCAATCCTGAGCCAAATCCCGCTT------TCC------GAA--------AAT---GAGTGGGGAACACAAACCGGAAT-------AAAAAAAAAGAGGATAGG?GCAGAGACTCAATGGAAGCTGTT-------CTAACA--------AA-----TAC---AAATA----ATACAAAACAA------------------AAGGGGTTGATTGTCTTT-C----GCCGAT----------------------------------------------------------------------------------------------------------------------------------------------------------------------------------AGACGAGAATAAAGATAGAGTCCCATTCTACATGTCAATACCGACAACAATGAAATTTATAG-TAAGAGGAAAATCCGTCGACT-----TTTAAAATCATGAGGGTTCAAGTCCCTCTATCCCCAAAAAG----------GCATAT-TTGATCCCCT-AATTT------------------------------------------------------------------------------------------------------------------------------------------------------------------------------------TATTTAGGCAAGAAA-GCCCATT-------TT------------AATA-----------------ATAGTA-------------------------------------------------------------------------CTTACATTT---------------A------CAAATAC----AAAGTTTTATAG----------------------TCATTTAA------AAT----TTTTCGTA---TTTTCAAAA--------AGAAAACTTTAAA---AGTAATAT-----------------------------TTTTAATTGACAGAAAC--------------CT-----------------TATAGTAAAAAAAGAACGGCACATCA----AAAGTGGTCGGGATAGCTCAGTTGGTAGAGCAGAGGACTGAAAATCCTCG????????
	'Notanthera_heterophylla|DQ340606|Calvin_and_Wilson_Cl03_03'                       CGAAATTGGTAGACGCTACGGACTTAATTGGATTGAGCCTT??TATGGAAACCTACGAAGTG-----ATAACTTTCAAATTCAGGGAAACCGTGGAATTAATAAAAACAGGCAATCCTGAACCAAATCCCGTTT------TCC------GAA--------AAT---GAGTAGGGAAAGCAAGCCAGAAT-----------AAAAAAAGGATAGGTGCAGAGACTCAACGGAAGCTGTT-------CTAACA--------AA-----TAC---ATACA----AT-----ACAA------------------ATGGAGTTGA-----TTT-C----GCTGGT----------------------------------------------------------------------------------------------------------------------------------------------------------------------------------AGACGAGAATAAAGATAGAGTCCCATTCTACATGTTAATACCGACAACAATGAAATTTATAG-TAAGAGGAAAATCCGTCGACT-----TTTTAAATCATGAGGGTTCAAGTCCCTCTATCCCCAAAAAA----------GCCCAT-TTGACCCCCC-AATTTTTT------CTC---------------------TTATTTATCC-----CTT--------T---------TCGT-------TAGT--GGTTAAAAATCCCG-TTCATTT--------------------TT------------------------------------------------CATATTTAGACAAGAAACCCCCAGT-------TT------------AATAATTTACAG---------TCAGTAC------TTATA-------------------------------------------------------------CTGAAACTT---------------A------CATTTAC----AAAG-CTTAGTC------------------------ATTTAT------AAT----TTTGTGTA---TTTT--CAA-AAAGAAA----ACTT-GACA---AGTAATACTTTTTT-------------GTATTTTTCTTTTTAATTGACATA---------------TTCT-------------AGTA-------AAATAAGAACGGCGCATCA----ATAATGGTCAGGATAGCTCAGTTGGTAGAGCAGAGGACTGAAAAT?????????????
	'Notanthera_heterophylla|DQ442939|G_Amico_151_BCRU'                                ??????????????????????????????????????????????GGAAACCTACGAAGTG-----ATAACTTTCAAATTCAGGGAAACCGTGGAATTAATAAAAACAGGCAATCCTGAACCAAATCCCGTTT------TCC------GAA--------AAT---GAGTAGGGAAAGCAAGCCAGAAT-----------AAAAAAAGGATAGGTGCAGAGACTCAACGGAAGCTGTT-------CTAACA--------AA-----TAC---ATACA----AT-----ACAA------------------ATGGAGTTGA-----TTT-C----GCTGGT----------------------------------------------------------------------------------------------------------------------------------------------------------------------------------AGACGAGAATAAAGATAGAGTCCCATTCTACATGTTAATACCGACAACAATGAAATTTATAG-TAAGAGGAAAATCCGTCGACT-----TTTTAAATCATGAGGGTTCAAGTCCCTCTATCCCCAAAAAA----------GCCCAT-TTGACCCCCC-AATTTTTT------CTC---------------------TTATTTATCC-----CTT--------T---------TCGT-------TAGT--GGTTAAAAATCCCG-TTCATTT--------------------TT------------------------------------------------CATATTTAGACAAGAAACCCCCAGT-------TT------------AATAATTTACAG---------TCAGTAC------TTATA-------------------------------------------------------------CTGAAACTT---------------A------CATTTAC----AAAGTCTTAGTC------------------------ATTTAT------AAT----TTTGTGTA---TTTT--CAA-AAAGAAA----ACTTGGACA---AGTAATACTTTTTT-------------G?ATTTTTCTTTTTAATTGACATA---------------TTCT-------------AGTA-------AAATAAGAACGGCGCATCA----ATAATGGTCAGGATAGCTCAGTTGGTAGAGCAGAGGACTGAAAATCCTCGTGT?????
	'Nuytsia_floribunda|DQ340618|Calvin_and_Wilson_AU01_22'                            ???????GGTAGACGCTACGGACTTAATTGGATTGAGCCTTAGTATGGAAACCCACTAAGTG-----ATAACTTTCAAATTCAGGGAAACCGTGGAATTAATAAAAATAGGCAATCCTGAGCCAAATCCCGTTT------TCC------GAA--------AAT---AAGTAGGGAAGTCAAGCCCGAAT-----------AAAAAAGGGATAGGTGCAGAGACTCAACGGGAGCTGTT-------CTAACA--------AA-----TAC---ATACA-----------------------------------GGAGTTGATTGTCTTT-C----GCTGATCGCAACTTCAGCAAAACCTCTATACATATGTATAGTACT----------------------------------------TAATGATTCGAATCCTTATTTTTTATACGAAAAAAAATTCGAATATTAATTGATCAAATCAATTACTCCATAGTCTGATAGATTTTTTGAAGATTAATCAGACGAGAATAAAGATAGAGTCCCATTCTACATGTCAATACCGACAACAATGAAATTTAGAG-TAAGAGGAAAATCCGTCGACT-----TTTGAAATCATGAGGGTTCAAGTCCCTCTATCCCCAAAAAA----------GCCCAT-TTGACTCCCT-AACCTTTTATCCTTTT----------------------------------------------------------TTGT-------TAGC--GGTTAAAAAGATTT-TTTATTTTTCATCTATTCCACTCTTTTCTTTCACAAACAGATTCGAATGTAATATATATAATACACGGACAAATGAACATCTTTAGGAAAGAAATCCCCATT-------TT------------CATAATTCACAG---------TTAATATCAGTACTTATA-------------------------------------------------------------CTGAAACTG---------------A------CATTTAC----AAAGTCTTATTC--------AATTGG--------TAATTTTT------AAT----TTTGTGTA---TTTTCAAAA--------AGAAAACTTTGAA------------------------------------TACTTTGTTTATCTTTTGAATTGACAAGCCCTCTACT-----------------------AAAATTAGAACGGCGCATCA----ATAATGGTCGGG??????????????????????????????????????????????
	'Nuytsia_floribunda|DQ788716|Nickrent_3080'                                        ????????????????????????????????????????????????AAACCCACTAAGTG-----ATAACTTTCAAATTCAGGGAAACCGTGGAATTAATAAAAATAGGCAATCCTGAGCCAAATCCCGTTT------TCC------GAA--------AAT---AAGTAGGGAAGTCAAGCCCGAAT-----------AAAAAAGGGATAGGTGCAGAGACTCAACGGGAGCTGTT-------CTAACA--------AA-----TAC---ATACA-----------------------------------GGAGTTGATTGTCTTT-C----GCTGATCGCAACTTCAGCAAAACCTCTATACATATGTATAGTACTGAAATTTCAAATTTTATAAAAGAAATATAAATAATGAAAATAATGATTCGAATCCTTATTTTTTATACGAAAAAAAATTCGAATATTAATTGATCAAATCAATTACTCCATAGTCTGATAGATTTTTTGAAGATTAATCAGACGAGAATAAAGATAGAGTCCCATTCTACATGTCAATACCGACAACAATGAAATTTAGAG-TAAGAGGAAAATCCGTCGACT-----TTTGAAATCATGAGGGTTCAAGTCCCTCTATCCCCAAAAAA----------GCCCAT-TTGACTCCCT-AACCTTTTATCCCTTTT---------------------------------------------------------TTGT-------TAGC--GGTTAAAAAGATTTTGTTATTTTTCATCTATTCCACTCTTTTCTTTCACAAACAGATTCGAATGTAATATATATAATACACGGACAAATGAACATCTTTAGGAAAGAAATCCCCATT-------TT------------CATAATTCACAG---------TTAATATCAGTACTTATA-------------------------------------------------------------CTGAAACTG---------------A------CATTTAC----AAAGTCTTATTC--------AATTGG--------TAATTTTT------AAT----TTTGTGTA---TTTTCAAAA--------AGAAAACTTTGAA------------------------------------TACTTTGTTTATCTTTTGAATTGACAAGCCCTCTRCT-----------------------AAAATTAGACCGGCGCATCA----ATAATGGTCGGGATAGCTCAGT????????????????????????????????????
	'Oedina_pendens|EU544499|Nickrent_4329'                                            ????????????????TACGGACTTAATTGGGTTGAGCCTTAGTATGGAAACCCACTAAGTG-----ATAACTTTCAAATTCAGGGAAACCGTGGAATTAATAAAAATAGGCAATCCTGAGCCAAATCCCGTTT------TCC------GAA--------AAT---GAGTAGGGAAAGCAAACCAGAAT-----------AAAAAAAGGATAGGTGCAGAGACTCAACGGAAGTTGTT-------CTAATA--------AA-----TCC---ATACA----AT-----ACAA------------------ATGGAGTTGA------TT-C----GCCAGT----------------------------------------------------------------------------------------------------------------------------------------------------------------------------------ATACAAGAATAAAGATAGAGTCCCATTTTACATGTCAATACCGACAACAATGAAATTTATAG-TAAGAAGAAAATCCGTCGACT-----TTTTAAATCATGAGGGTTCAAGTCCCTCTATCCCCAAAAAA-------------------------------------------------------------------------TCC-------------------------------------------------------------------------------------CC------------------------------------------------TTTATTTAGGCGAGAAATACCCATT-------TT------------AATAATTCACAG---------TCAGTA---------------------------------------------------------------------------GAAACTT---------------A------CATTTAC----AAAGTCTTATTC--------AATTAG-AAATTAGTCATTTTT------TAT----TTTGTGTA---TTTTTTAAA-AATA------AAATTTTACA---AGTAATAC-----------------------------TTTAT--TTAGTTAGAT--------------TT-----------------------------------------------TTAATGGTCGGGA?????????????????????????????????????????????
	'Oncocalyx_schimperi|DQ340574|Calvin_and_Wilson_Y88_02'                            CGAAATTGGTAGACGCTACGGACTTAATTAGGTTGAGCCTTAGTATGGAAACCCGCTAAGTG-----ATAACTTTCAAATTCAGGGAAACCGTGGAATTAATCAAAATAGGCAATCCTGAGCCAAATCCCGTTT------TCC------GAAT-------AAT---GAGTAGGGAAAGCAAGCCAGAAT-----------AAAAAAAGGATAGGTGCAGAGACTCAACGGAAGCTGTT-------CTAATC--------AA-----TAC---ATACA----AT-----TGAT----------------------------------TC-CCCGGTGTGGT----------------------------------------------------------------------------------------------------------------------------------------------------------------------------------AGGCGAGAATAAAGATAGAGTCCCATTCTACATGTCAATACCGACAACAATGAAATTTATAG-TAATAGGAAAATCCGTCGACT-----TTTTAAATCATGAGGGTTCAAGTCCCTCTATCCCCAAAAAA----------GCCCGT-TTGAACCCCT-AATTCTTT------CTC---------------------TTATTTATCC-----CTT--------T---------TCGT-------TAGT--AGTTCAAAATCT------------------------------TT------------------------------------------------CATATTTAGGCGAGAAATACCCGTTTTAATAATT--------CACAGATAATTCACAG---------TCAGTACTTTTTATAT-----------------------ATA-------------------------------------CTGAAACTT---------------A------CATTTAC----AAAGTATTATTC--------AATTAG--------TCATTTTT------CAT----TTTGTGTAT--TAAAAAATA-AATA------AAATTTGACA---AGTAATAC-----------------------------TTT-T------TTAGAT--------------TT-----------------------------------------------TTAATGGTCGGGATAGCTCAKTTGGTAGAGCAGAGGACTGAAAAT?????????????
	'Oncocalyx_sulfureus|EU544500|Nickrent_2850'                                       ????????????ACGCTACGGACTTAATTAGGTTGAGCCTTAGTATGGAAACCCACTAAGTG-----ATAACTTTCAAATTCAGGGAAACCGTGGAATTAATAAAAATAGGCAATCCTGAGCCAAATCCCGTTT------TCC------GAA--------AAT---GAGTAAGGAAAGCAAGCCAGAAT-----------AAAAAAAGGATAGGTGCAGAGACTCAACGGAAGCTGTT-------CTAATA--------AA-----TAC---ATACA----AT-----ACAA---------ACAATACAAATGGAGTTAA------TT-CCACGGTTGAT----------------------------------------------------------------------------------------------------------------------------------------------------------------------------------AGGCGAGAATAAAGATAGAGTCCCATTCTACATGTCAATACCGACAACAATGAAATTTATAG-TAATAGGAAAATCCGTCGACT-----TTTTAAATCATGAGGGTTCAAGTCCCTCTATCCCCAAAAAA----------GCCCGT-TTGAACCCCT-AATTCTTT------CTC---------------------TTATTTATCC-----CTT--------T---------TCGT-------TAGT--AGTTCAAAACCCTC----TTCATTT-----------------TT------------------------------------------------CATATTTAGGCGAGAAATACCCGTT-------TT------------ACTAATTCACAG---------TCAGTAATATA--------------------------------------------------------------------CTGAAACTT-------------------------------------------------------------------ACATTTTT------CAT----TTTGTGTA------TTAAAAAAATA------AAATTTTACA---AGTAATAC-----------------------------TTT-T------TTAGAT--------------TT-----------------------------------------------TTAATGGTCGGGATAGCTCAGTTGGTAGAGCAGAGGACTGAAAATCCTCGTGTCACC?
	'Oryctanthus_occidentalis|DQ340613|Calvin_and_Wilson_CR01_11'                      CGAAATTGGTAGACGCTACGGACTTAATTGGATTGAGCCTTAGTATGGAAACCCACTAAGTG-----ATAACTTTCAAATTCAGGGAAACCGTGGAATTAATAAAAATAGGCAATCCTGAGCCAAATCCCGTTT------TCC------GAA--------AAC---GAGTAGGGAAAGCAAGCCAGAAT-----------AAAAAAAGGATAGGTGCAGAGACTCAACGGAAGCTGTT-------CTAACA--------AA-----TACATAATACAATACAA-----ACAA------------------ATGGGGTTGATTGTCTTT-G----GCCGGT----------------------------------------------------------------------------------------------------------------------------------------------------------------------------------AGACGAGAATAAAGATAGAGTCCCATTCTACATGT-----CCTACAACAATGAAATTTATAGTTAAGAGGAAAATCCGTCGACT-----TTTAAAATCATGAGGGTTCAAGTCCCTCTATCCCCAA--------------GCCCAT-TGGAACCCCT-CATTTTTG------ATC---------------------TTATTTATAC-----ATT--------T---------TCGT-------TAGC--GATTAAAAATATTT-TTCATAT---------------------------------------------------------------------------TTAGGCAAGAAATCTCCATT-------TT------------CATAACTCACAG---------TCAGTAC------TTATA-------------------------------------------------------------CTGAAAATA---------------A------CATTTAT----AAAGTATTATTCAATATTC-AATTAG--------TTCTTTTT------CAT----TTTGTGTA---TTTT--CAAAAATAAAA------CTTTACA---AGTCATACTTTTTTCT-----------ATTTTTCTTTTTTTCATTGACATAGACTCAA-----GACTTTT-------------AGTA-------AAATAATAAC-----------------------GG??????????????????????????????????????????????
	'Oryctanthus_occidentalis|EU544501|Nickrent_2763'                                  ???????????????????????????????????????????????????????????????????????????????????????????????????????????????????????????????????????????????------??????????????---??????????????????????????????????????????????????????????????????????????????????????????????????????????????????????????????????????????????????????TTGATTGTCTTT-C----GCCGGT----------------------------------------------------------------------------------------------------------------------------------------------------------------------------------AGACGAGAATAAAGATAGAGTCCCATTCTACATGT-----CCTACAACAATGAAATTTATAGTTAAGAGGAAAATCCGTCGACT-----TTTTAAATCATGAGGGTTCAAGTCCCTCTATCCCCAA--------------GCCCAT-TTGAACCCCT-AATTTTTT------CTC---------------------TTATTTATCC-----CTC--------T---------TCGT-------TAGC--GATTAAAAATCTTT-TTCTTTT--------------------TG------------------------------------------------CATATTTAGGCAAGAAATCCCCATT-------TT------------CATAACTCACAG---------TCAGTACTTTAACTTATA-------------------------------------------------------------CTGAAACTT---------------A------CATTTAC----A-------------------AATTAG--------TTCTTTCT-------TT----TTTGTGTA---TTTT--CAA-------------------------GTAATACTTTCTGAT-----------ATTGTTCTTCTTCTAATTGACATAGACCCAA-----GCCTTTT-------------AGTA-------AAATAAGAACGGCGCATCA----ATAAT-----GG??????????????????????????????????????????????
	'Phthirusa_pyrifolia|DQ340608|Calvin_and_Wilson_CR01_03'                           CGAAATTGGTAGACGCTACGGACTTAATTGGATTGAGCCTTAGTATGGAAACCCACTAAGTG-----AGAACTTTCAAATTCAGGGAAACCGTGGAATTAATAAAAATAGGCAATCCTGAGCCAAATCCCGTTT------CCC------GAA--------AAC---GAGTAGGGAAAGCAAGCCAGAAT-----------AAAAAAAGGATAGGTGCAGAGACTCAACGGAAGCTGTT-------CTAACA--------AA-----TAC---ATACA----AT-----ACAA------------------ATGGGGTTGATTGTCTTT-C----GCCGGT----------------------------------------------------------------------------------------------------------------------------------------------------------------------------------AGACGAGAATAAAGATAGAGTCCCATTCTACATGT-----CCTACAACAATGAAATTTATAGTTAAGAGGAAAATCCGTCGACT-----TTTTAAATCATGAGGGTTCAAGTCCCTCTATCCCCAA--------------GCCCAT-TTGAACCCCT-AATTTTTT------CTC---------------------TTATTTATCC-----CTT--------T---------TCGT-------TAGC--GATTAAAAATCTTT-TTCATTT--------------------TG------------------------------------------------CATATTTAGGCAAGAAATCCCCATT-------TT------------CATAACTCACAG---------TCAGTAC-TTAACTTATA-------------------------------------------------------------CTGAAACTT---------------A------CATTTAC----A-------------------AATTAG--------TTCTTTCT-------TT----TTTGTGTA---TTTT--CAA-------------------------ATAATACTTTTTGAT-----------ATTTTTCTTTTTTTAATTGACATAGACCCAA-----GCCTTTT-------------AGTA-------AAATAAGAACGGCGCATCA----ATAATGGTTGGGATA???????????????????????????????????????????
	'Phthirusa_pyrifolia|EU544504|Nickrent_2762'                                       ?????????????CGCTACGGACTTAATTGGATTGAGCCTTAGTATGGAAACCCACTAAGTG-----ATAACTTTCAAATTCAGGGAAACCGTGGAATTAATAAAAATAGGCAATCCTGAGCCAAATCCCGTTT------CCC------GAA--------AAC---GAGTAGGGAAAGCAAGCCAGAAT-----------AAAAAAAGGATAGGTGCAGAGACTCAACGGAAGCTGTT-------CTAACA--------AA-----TAC---ATACAATACAA-----ACAA------------------ATGGGGTTGATTGTCTTT-G----GCCGGT----------------------------------------------------------------------------------------------------------------------------------------------------------------------------------AGACGAGAATAAAGATAGAGTCCCATTCTACATGT-----CCTACAACAATGAAATTTATAGTTAAGAGGAAAATCCGTCGACT-----TTTAAAATCATGAGGGTTCAAGTCCCTCTATCCCCAA--------------GCCCAT-TGGAACCCCT-CATTTTTG------ATC---------------------TTATTTATAC-----ATT--------T---------TCGT-------TAGC--GATTAAAAATATTT-TTCATAT---------------------------------------------------------------------------TTAGGCAAGAAATCTCCATT-------TT------------CATAACTCACAG---------TCAGTAC------TTATA-------------------------------------------------------------CTGAAAATA---------------A------CATTTAT----AAAGTATTATTCAATATTC-AATTAG--------TTCTTTTT------CAT----TTTGTGTA---TTTT--CAAAAATAAAA------CTTTACA---AGTCATACTTTTTTCT-----------ATTTTTCTTTTTTTCATTGACATAGACTCAA-----GACTTTT-------------AGTA-------AAATAATAACGGCGCATCA----ATAATGGTTGGGATA???????????????????????????????????????????
	'Plicosepalus_curviflorus|DQ340575|Calvin_and_Wilson_Y88_03'                       CGAAATTGGTAGACGCTACGGACTTAATTGGGTTGAGCCTTAGTACGGAAACCCACTAAGTG-----ATAACTTTCAAATTCAGGGAAATCTTGGAATTAATAAAAATAGGCAATCCTGAGCCAAATCCCGTTTTTAGAATCC------GAA--------AAT---GAGTAGGGAAAGCAAGCCAGAAT-----AAAAAAAATAAAAGGATAGGTGCAGAGACTCAACGGAAGCTGTT-------CTAATA--------AA-----TAC---ATACA----AT-----ACAA---------------AAAATGGAGTTAA------TT-C----GCCAAT----------------------------------------------------------------------------------------------------------------------------------------------------------------------------------AGACGAGAATAAAGATAGAGTCCCATTCTACATGTCAATACCGACAACAATTCAATTTATAG-TAAGAGGAAAATCCGTCGACTTTTTATTTTAAATCATGAGGGTTCAAGTCCCTCTATCCCCAAAAAA----------GCCCGT-TTGAACCCCT-AATTATTT------CTC---------------------TTATTTATCC-----TAT--------T---------TCGT-------TAGC--AATTATAAATCCCC----------------------------TT------------------------------------------------CATTTTT---CGAGAAATACCCATT-------TT------------AATAATTCACAG---------TCAGTACTTTATATA----------------------------------------------------------------CTGAAACTT---------------A------CATTGTAATACAAAATCTTATTC--------ACTTAG--------TCATTTTT------CAT----TTTGTATA---TTTTAAAAA--------ATAAAATTTTACA-----------------------------------------------AGTTTTAGAT--------------TT-----------------------------------------------TTAATGGTCGGGATA???????????????????????????????????????????
	'Psittacanthus_schiedeanus|DQ340610|Calvin_and_Wilson_CR01_09'                     ????????????????TACGGACTTAATTGGATTGAGCCTTAGTATGGAAACCCACTAAGTG-----ATAACTTTCAAATTCAGGGAAACTGTGGAATTAATAAAAATAGGCAATCCTGAGCCAAATCCCGTTT------CCC------GAA--------AAC---GAGTAGGGAAAACAAAT-----------------AAAAAAAGGATAGGTGCAGAGACTCAACGGAAGCTGTT-------CTAACA--------AA-----TAC---ATACA----AT-----ACAA------------------ATGGAGTTGGTTGTCTTT-C----GCCGGT----------------------------------------------------------------------------------------------------------------------------------------------------------------------------------AGACGAGAATAAAGATAGAGTCCCATTCTACATGTCAATACCTACAACAATGAAATTTATAGTTAAGAGGAAAATCCGTCGACT-----TTTTAAATCATGAGGGTTCAAGTCCCTCTATCCCC--------------------AC-TTGACCCCTC-AATT-TTT------CTC---------------------TTATTTATAC-----CTT--------T---------TCAT-------TATC--GATTTAAAATCTTT-TTAATTT--------------------TT------------------------------------------------CATATTTAGGCAAGAAATCCTTATT-------TT------------AATAA-----------------CAGTAC------TTATA-------------------------------------------------------------CTGAAACTT---------------AAACTTACATTTAC----AAAGTCTTATTC--------AATTAG--------TTATTTAA------AAT----TTTGTGTA---TTTT--TAA-AAAGAAA--------------------------------------------------------------------ACTTTA-----GCCTTCT-------------AGTA-------AAATAAGAACGGCGCATCA----ATAATGGTTGGGATAGCTCAGTTGGTAGAGCAGA????????????????????????
	'Septulina_glauca|EU544506|Nickrent_4089'                                          ???????????GACGCTACGGACTTAATTGGGTTGAGCCTTAGTATGGAAACCCACTAAGTG-----ATAACTTTCAAATTCAGGGAAACCGTGGAATTAATAAAAATAGGCAATCCTGAGCCAAATCCCGTTT------TCC------GAA--------AAT---GAGTAGGGAAAGCAAGCCAGAAT-----------AAAAAAAGGATAGGTGCAGAGACTCAACGGAAGCTGTT-------CTAATA--------AA-----TAC---ATACA----AT-----ACAA------------------ATGGAGTGAA------TT-C----GACGGT----------------------------------------------------------------------------------------------------------------------------------------------------------------------------------AGCCGAGAATAAAGATAGAGTCCCATTCTACATGTCAATACCGACAACAATGAAATTTATAG-TAAGAGGAAAATCCGTCGACT-----TTTTAAATCATGAGGGTTCAAGTCCCTCTATCCCCAAAAAA----------GCCCGT-TTGAACCCCG-AATTTATT-----CTTC---------------------TTATTTATAC-----CCT--------T---------TCGT-------TAGC--AATTACAAATCTC---------------------------------------------------------------------------------------GGTGCTAACTACCTATT-------TT------------AATAATTCACAG---------TCAGTACTTTAT---------------------------ATA-------------------------------------TTTAAACTT---------------A------CATTTAC----ATAGTCTTATTC--------AATTAG--------TCATTTTT------AAT----TTTGTGTA---TTTTAAA-A-AATA------ACATTTTACA---AGGAATAC-----------------------------TTG-T--TTCGTTCGAT--------------TT-----------------------------------------------GTAATGGTCGGGATAGCTCAGTTGGTAGAGCAGAGGACTGAAAATCCTCGTGTCGCCC
	'Socratina_bemarivensis|EU544507|Nickrent_4179'                                    ???????????????CTACGGACTTAATTAAGTTGAGCCTTAGTATGGAAACCCACTAAGTG-----ATAACTTTCAAATTCAGGGAAACCGTGGAATTAATAAAAATAGGCAATCCTGAGCCAAATCCCGTTT------TCC------GAA--------AAT---GAGTAGGTAAAGCAAGACAGAAT-----------AAAAAAAGGATAGGTGCAGAGACTCAACGGAAGCTGTT-------CTAATA--------AA-----TAC---ATACA----AT-----ACAA------------------ATGGAGTTGA------TT-C----GCCGGT----------------------------------------------------------------------------------------------------------------------------------------------------------------------------------AAACGAGAATAAAGATAGAGTCCCATTCTACATGTCAATACCGACAACAATGAAATTTATAG-TAAGAGGAAAATCCGTCGACT-----TTTTAAATCATGAGGGTTCAAGTCCCTCTATCCCCAAAAAA----------GCCCGT-TTGAACTCCT-AATTCTTT------CTC---------------------TTATTTATCC-----CTT--------T---------TCGT-------TAGC--AGTTAAAAATCCCC----TTCATTT-----------------TT------------------------------------------------CATATTTAGGCGAGAAATACCCATT-------TT------------AATAATTCACAG---------TCAGTACTTTAT---------------------------ATA-------------------------------------CTGAAACTT---------------A------CATTTAC----AAAGTCTTATTC--------AATTAG--------TCATTTTT------CAT----TTTGTGTA---TTTTAAA-A-AAGA------AAATTTTACA---AGTACTAC-----------------------------TTT-T------TTAGAT--------------TT-----------------------------------------------T?????????????????????????????????????????????????????????
	'Struthanthus_oerstedii|EU544509|Nickrent_2728'                                    ???????????GACGCTACGGACTTAATTGGATTGAGCCTTAGTATGGAAACCCACTAAGTG-----ATAACTTTCAAATTCAGGGAAACCGTGGAATTAATAAAAATAGGCAATCCTGAGCCAAATCCCGTTT------CCC------GAA--------AAC---GAGTAGGGAAAGCAAGCCAGAAT-------AAATAAAAAAAGGATAGGTGCAGAGACTCAACGGAAGCTGTT-------CTAACA--------AA-----TAC---ATACA----AT-----ACAA------------------ATGGGGTTGATTGTCTTT-C----GCCGGT----------------------------------------------------------------------------------------------------------------------------------------------------------------------------------AGACGAGAATAAAGATAGAGTCCCATTCTACATGTTAATACCTACAACAATGAAATTTATAGTTAAGAGGAAAATCCGTCGACT-----TTTTAAATCATGAGGGTTCAAGTCCCTCTATCCCCAAAAAA----------GCCCAT-TTGACCCCCT-AATTA----------TC---------------------TTATTTATCC-----CTT--------T---------TCGT-------TAGC--GATTAAAAATCTTT-TTCATTT---------------------------------------------------------------------------TTAGGCAAGAAATCCCCATT-------TT------------AATAACTCACAG---------TCAGTAC------TTATA-------------------------------------------------------------CTGAAACTT---------------ACATT--CATTTAC----AAATTC--------------AATTAG--------TTATTTTT------GAT----TTTGTGTA---TTTT--CAA-AAAGAAA----A-CTTTACA---AGTAATAC-------------------TTTTTTATATTTTAAATTGATATAGACCCAA-----GCCTTCT-------------AGTA-------AAATAAGAACGGCGCATCA----ATAATGGTTGGGATAGCTCAGTTGGTAGAGCAGAGGACTGAAAATCCTCGTGTCACCC
	'Struthanthus_orbicularis|DQ340607|Calvin_and_Wilson_CR01_02'                      ??????????????????????????????????????????GTATGGAAACCCACTAAGTG-----ATAACTTTCAAATTCAGGGAAACCGTGGAATTAATAAAAATAGGCAATCCTGAGCCAAATCCCGTTT------CCC------GAA--------AAC---GAGTAGGGAAAGCAAGCCAGAAT-----------AAAAAAAGGATAGGTGCAGAGACTCAACGGAAGCTGTT-------CTAACA--------AA-----TAC---ATACA----AT-----ACAA------------------ATGGGGTTGATTGTCTTT-C----GCCGGT----------------------------------------------------------------------------------------------------------------------------------------------------------------------------------AGACGAGAATAAAGATAGAGTCCCATTCTACATGTCAATACCTAC???????????????????????????????????????-----???????????????????????????????????AAAAAA----------GCCCAT-TTGACCCCCT-AATTTTTT------CTC---------------------TTATTTATCC-----CTT--------G---------TCGT-------TAGT--GATTAAAAATCTTT-TTCATTT--------------------TT------------------------------------------------CATATTTAGGCAAGAAATCCCCATT-------TT------------AATAACTCACAG---------TCAGTAT------TTATA-------------------------------------------------------------CTGAAACTT---------------A------CATTTAC----AAAGTCTTATTC--------AATTAG--------TTATTTTG------AAT----TTTGTGTA---TTTT--CAA-AAAGAAA----A-CTTTACA---AKTA???CTTT--TTAT----------ATTTTTATTTTTTAAATTGACATAGACCCAA-----GCCTTCT-------------AGTA-------AAATAAGAACGKCGCGTC???????????????????????????????????????????????????????????????
	'Struthanthus_woodsonii|EU544510|Nickrent_2761'                                    ????????????????????????????????????????????????AAACCCACTAAGTG-----ATAACTTTCAAATTCAGGGAAACCGTGGAATTAATAAAAATAGGCAATCCTGAGCCAAATCCCGTTT------CCC------GAA--------AAC---GAGTAGGGAAAGCAAGCCAGAAT-----------AAAAAAAGGATAGGTGCAGAGACTCAACGGAAGCTGTT-------CTAACA--------AA-----TAC---ATACA----ATACAAATCAA------------------ATGGGGTTGATTGTCTTT-C----GCCGGT----------------------------------------------------------------------------------------------------------------------------------------------------------------------------------AGACGAGAATAAAGATAGAGTCCCATTCTACATGTCAATACCTACAACAATGAAATTTATAGTTAAGAGGAAAATCCGTCGACT-----TTTTAAATCATGAGGGTTCAAGTCCCTCTATCCCCAAAAAA----------GCCCAT-TTGACCCCCT-AATTTTTT------ATC--------------------------------------T--------T---------ACGT-------TAGC--GATTAAAAATCTTT-TTCATTT---------------------------------------------------------------------------TTAGGCAAGAAATCCCCATT-------TT------------AATAACTCACAG---------TCAGTAC------TGATA-------------------------------------------------------------CTGAAACTT---------------A------CATTTAC----AAAGTCTTATTC--------AATTAG--------TTA-------------T----TTTGTGTA---TTTT--CAA-AAAGAAA----A-CTTT---------------------------------------------------------------A-----GCCTTCTAGTAAA-------AGTA-------AAATAAGAACGGCGCA----------ATGGTTGGGATAGCTCAGTTGGTAGAGCAGAGGACTGAAAATCCTCGTGTCACC?
	'Tapinanthus_constrictiflorus|EU544511|Nickrent_3088'                              ????????????????????????????????????????????????????CCACTAAGTG-----ATAACTTTCAAATTCAGGGAAACCGAGGAATTAATAAAAATAGGCAATCCTGAGCCAAATCCCGTTT------TCC------GAA--------AAT---GAGTAGGGAAAGCAAGCTAGAAT-----------AAAAAAAGGATAGGTGCAGAGACTCAACGGAAGCTGTT-------CTAATA--------AA-----TAC---ATACA----AT-----ACAA------------------ATGGAGTTGA------TT-CCCCAGTCGGT----------------------------------------------------------------------------------------------------------------------------------------------------------------------------------AGGCGAGAATAAAGATAGAGTCCCATTCTACATGTCAATACCGACAACAATGAAATTTATAG-TAATAGGAAAATCCGTCGACT-----TTTTAAATCATGAGGGTTCAAGTCCCTCTATCCCCAAAAAA----------GCCCGT-TTGAACCCCT-AATTATTT------TTCTTATCTTATTTATTATATTTATTATTTATCC-----CTT--------T---------TCGT-------TAGC--AGTTCAAAATCCTCTTTTTTTT--------------------TT------------------------------------------------CATATTTAGGCGATAAATATCTGTT-------TT------------AATAATTCACAG---------TCAGTACTTAATTTAAACTTAATTTAATATATATACTGAATATATA---------------------------------CTAAAACTT---------------A------TATTTAC----AAAGTATTG-------------------------GCATTTTT------CAT----TTTGTGTATTGTATTAAAAAAAAAGAAAGAATACTTTT------------------------------------------------------TTAGAT--------------TT-----------------------------------------------TTAATGGTCGGGATAGCTCATTTGGTAGAGCAGAGGACTGAAAATCCTC?????????
	'Tripodanthus_acutifolius|DQ340615|Calvin_and_Wilson_AR03_04'                      CGAAATTGGTAGACGCTACGGACTTAATTGGATTGAGCCTTAGTATGGAAACCCACTAAGTG-----ATAACTTTCAAATTCAGGGAAACCGCGGAATTAATAAAAATAGGCAATCCTGAGCCAAATCCCGTTT------TTC------GAA--------AAC---GAGTAGGGAAAGCAAGCCAGAAT-----------AAAAAAAGGATAGGTGCAGAGACTCAACGGAAGCTGTT-------CTAACA--------AA-----TAC---ATACA----AT-----ACAA------------------ATGGGGTTGATTGTCTTT-C----GCCGGT----------------------------------------------------------------------------------------------------------------------------------------------------------------------------------AGACGAGAATAAAGATAGAGTCCCATTCTACATGTCAATACCTACAACAATGAAATTTATAGTTAATAGGAAAATCCGTCGACT-----TTTTAAATCATGAGGGTTCAAGTCCCTCTATCCCCAAAAAA----------GCCCAT-TTGACCCCCT-AATTTTTT------CTC---------------------TTATTTATCC-----CCT--------T---------TCGT-------TAGC--GATTAAAAATCTTT-TTCATTT--------------------TT------------------------------------------------CATATTTAGGCAAGAAATCCCCATT-------TT------------AATAACTCACAG---------TCAGTAC------TTATA-------------------------------------------------------------CTGAAACTT---------------A------CATTTAC----AAAGTCTTATTC--------AATTAG--------TTATTTTA------AAT----TTTGTGTA---TTTT--CAA-AAAGAAA----A-CTTTACA---AGTAATACTTT-TTTAT----------ATTTTTAT-TTTTTAATTGACATAGACCCAA-----GCCTTCT-------------AGTA-------AAATAAGAACGGCGCATCA----ATAATGGTTGGGATAGCTCAGTTGGTAGAGCAGAGGACTGAAAAT?????????????
	'Tripodanthus_acutifolius|EU544513|Nickrent_4927'                                  ???????????GACGCTACGGACTTAATTGGATTGAGCCTTAGTATGGAAACCCACTAAGTG-----ATAACTTTCAAATTCAGGGAAACCGCGGAATTAATAAAAATAGGCAATCCTGAGCCAAATCCCGTTT------TTC------GAA--------AAC---GAGTAGGGAAAGCAAGCCAGAAT-----------AAAAAAAGGATAGGTGCAGAGACTCAACGGAAGCTGTT-------CTAACA--------AA-----TAC---ATACA----AT-----ACAA------------------ATGGGGTTGATTGTCTTT-C----GCCGGT----------------------------------------------------------------------------------------------------------------------------------------------------------------------------------AGACGAGAATAAAGATAGAGTCCCATTCTACATGTCAATACCTACAACAATGAAATTTATAGTTAATAGGAAAATCCGTCGACT-----TTTTAAATCATGAGGGTTCAAGTCCCTCTATCCCCAAAAAA----------GCCCAT-TTGACCCCCT-AATTTTTT------CTC---------------------TTATTTATCC-----CCT--------T---------TCGT-------TAGC--GATTAAAAATCTTT-TTCATTT--------------------TT------------------------------------------------CATATTTAGGCAAGAAATCCCCATT-------TT------------AATAACTCACAG---------TCAGTAC------TTATA-------------------------------------------------------------CTGAAACTT---------------A------CATTTAC----AAAGTCTTATTC--------AATTAG--------TTATTTTA------AAT----TTTGTGTA---TTTT--CAA-AAAGAAA----A-CTTTACA---AGTAATACTTT-TTTAT----------ATTTTTATTTTTTTAATTGACATAGACCCAA-----GCCTTCT-------------AGTA-------AAATAAGAACGGCGCATCA----ATAATGGTTGGGATAGCTCAGTTGGTAGAGCAGAGGACTGAAAATCCTCGTGTCACC?
	'Tripodanthus_acutifolius|HM010425|Nickrent_4983'                                  ????????????????????????????????????????????????AAACCCACTAAGTG-----ATAACTTTCAAATTCAGGGAAACCGCGGAATTAATAAAAATAGGCAATCCTGAGCCAAATCCCGTTT------TTC------GAA--------AAC---GAGTAGGGAAAGCAAGCCAGAAT-----------AAAAAAAGGATAGGTGCAGAGACTCAACGGAAGCTGTT-------CTAACA--------AA-----TAC---ATACA----AT-----ACAA------------------ATGGGGTTGATTGTCTTT-C----GCCGGT----------------------------------------------------------------------------------------------------------------------------------------------------------------------------------AGACGAGAATAAAGATAGAGTCCCATTCTACATGTCAATACCTACAACAATGAAATTTATAGTTAATAGGAAAATCCGTCGACT-----TTTTAAATCATGAGGGTTCAAGTCCCTCTATCCCCAAAAAA----------GCCCAT-TTGAACCCCT-AATTATTT------CTC---------------------TTATTTATCC-----CCT--------T---------TCGT-------TAGC--GATTAAAAATCTTT-TTCATTT--------------------TT------------------------------------------------CATATTTAGGCATGAAATCCCCATT-------TT------------AATAACTCACAG---------TCAGTAC------TTATAT------------------------------------------------------------CTGAAACTT---------------A------CATTTAC----AAAGTCTTATTC--------AATTAG--------TTATTTTA------AAT----GTTGTGTA---TTTT--CAA-AAAGAAA----A-CTTTACA---AGTAATACTTT-TTTAT----------ATTTTTATTTTTTTAATTGACATAGACCCAA-----GCCTTCT-------------AGTA-------AAATAAGAACGGTGCATCA----ATAATGGTTGGGATAGCTCAGTTGGTA???????????????????????????????
	'Tripodanthus_acutifolius|HM010426|Nickrent_4998'                                  ?????????????CGCTACGGACTTAATTGGATTGAGCCTTAGTATGGAAACCCACTAAGTG-----ATAACTTTCAAATTCAGGGAAACCGCGGAATTAATAAAAATAGGCAATCCTGAGCCAAATCCCGTTT------TTC------GAA--------AAC---GAGTAGGGAAAGCAAGCCAGAAT-----------AAAAAAAGGATAGGTGCAGAGACTCAACGGAAGCTGTT-------CTAACA--------AA-----TAC---ATACA----AT-----ACAA------------------ATGGGGTTGATTGTCTTT-C----GCCGGT----------------------------------------------------------------------------------------------------------------------------------------------------------------------------------AGACGAGAATAAAGATAGAGTCCCATTCTACATGTCAATACCTACAACAATGAAATTTATAGTTAATAGGAAAATCCGTCGACT-----TTTTAAATCATGAGGGTTCAAGTCCCTCTATCCCCAAAAAA----------GCCCAT-TTGACCCCCT-AATTTTTT------CTC---------------------TTATTTATCC-----CCT--------T---------TCGT-------TAGC--GATTAAAAATCTTT-TTCATTT--------------------TT------------------------------------------------CATATTTAGGCAAGAAATCCCCATT-------TT------------AATAACTCACAG---------TCAGTAC------TTATA-------------------------------------------------------------CTGAAACTT---------------A------CATTTAC----AAAGTCTTATTC--------AATTAG--------TTATTTTA------AAT----TTTGTGTA---TTTT--CAA-AAAGAAA----A-CTTTACA---AGTAATACTTT-TTTAT----------ATTTTTATTTTTTTAATTGACATAGACCCAA-----GCCTTCT-------------AGTA-------AAATAAGAACGGCGCATCA----ATAATGGTTGGGATAGCTCAGTTGGTAGAGCAGAGGACTGAAAATCCTCGTG??????
	'Tripodanthus_acutifolius|HM010431|Nickrent_5318'                                  ?????????????????????????????????????????????????????????????????????????????????????????????????????????????????????TGAGCCAAATCCCGTTT------TCC------GAA--------AAC---GAGTAGGGAAAGCAAGCCAGAAT-----------AAAAAAAGGATAGGTGCAGAGACTCAACGGAAGCTGTT-------CTAACA--------AA-----TAC---AT?CA----AT-----ACAA------------------ATGGGGTTGATTGT?TTT-C----GCCGGT----------------------------------------------------------------------------------------------------------------------------------------------------------------------------------AGACGAGAATAAAGATAGAGTCCCATTCTACATGTCAATACCTACAACAATGAAATTTATAGTTAAGAGGAAAATCCGTCGACT-----TTTTAAATCATGAGGGTTCAAGTCCCTCTATCCCCAAAAAA----------GCCCAT-TTGACCCCCT-AATTTTTT------CTC---------------------TTATTTATCC-----CTT--------T---------TCGT-------TAGC--GATTAAAAATCTTT-TTCATTT--------------------TT------------------------------------------------CATATTTAGGCAAGAAAGCCCCATT-------TT------------AATAACTCACAG---------TCAGTAC------TTATA-------------------------------------------------------------CTGAAACTT---------------A------CATTTAC----AAAGTCTTATTC--------AATTAG--------TTATTTTT------??T----TTTGTGTA---TTTT--CAA-AAAGAAA----A-CTTTACA---AGTAATACTTT-TTTAT----------ATTTTTATTTTTTTAATTGACATAGACCCAA-----GCCTTCT-------------AGTA-------AAATAAGAACGGCGCATCA----ATAATGGTTGGGATAGCTCAGTTGGTAGAGCAGAGGACTGAAAATCCTCGCGCAG???
	'Tripodanthus_acutifolius|HM010432|Nickrent_5321'                                  ???????????GACGCTACGGACTTAATTGGATTGAGCCTTAGTATGGAAACCCACTAAGTG-----ATAACTTTCAAATTCAGGGAAACCGTGGAATTAATAAAAATAGGCAATCCTGAGCCAAATCCCGTTT------TTC------GAA--------AAC---GAGTAGGGAAAGCAAGCCAGAAT-----------AAAAAAAGGATAGGTGCAGAGACTCAACGGAAGCTGTT-------CTAACA--------AA-----TAC---ATACA----ATACAAAACAA------------------ATGGGGTTGATTGTCTTT-C----GCCGGT----------------------------------------------------------------------------------------------------------------------------------------------------------------------------------AGACGAGAATAAAGATAGAGTCCCATTCTACATGTCAATACCTACAACAATGAAATTTATAGTTAATAGGAAAATCCGTCGACT-----TTTTAAATCATGAGGGTTCAAGTCCCTCTATCCCCAAAAAA----------GCCCAT-TTGACCCCCT-AATTTTTT------CTC---------------------TTATTTATCC-----CCT--------T---------TCGT-------TAGC--GATTAAAAATCTTT-TTCATTT--------------------TT------------------------------------------------CATATTTAGGCAAGAAATCCCCATT-------TT------------AATAACTCACAG---------TCAGTAC------TTATA-------------------------------------------------------------CTGAAACTT---------------A------CATTTAC----AAAGTCTTATTC--------AATTAG--------TTATTTTT------AAT----TTTGTGTA---TTTT--CAA-AAAGAAA----A-CTTTACA---AGTAATACTTT-TTTAT----------ATTTTTATTTTTTTAATTGACATAGACCCAA-----GCCTTCT-------------AGTA-------AAATAAGAACGGCGCATCA----ATAATGGTTGGGATAGCTCAGTTGGTAGAGCAGAGGACTGAAAATC????????????
	'Tripodanthus_acutifolius|HM010433|Nickrent_5323'                                  ??????????AGACGCTACGGACTTAATTGGATTGAGCCTTAGTATGGAAACCCACTAAGTG-----ATAACTTTCAAATTCAGGGAAACCGTGGAATTAATAAAAATAGGCAATCCTGAGCCAAATCCCGTTT------TTC------GAA--------AAC---GAGTAGGGAAAGCAAGCCAGAAT-----------AAAAAAAGGATAGGTGCAGAGACTCAACGGAAGCTGTT-------CTAACA--------AA-----TAC---ATACA----AA-----ACAA------------------ATGGGGTTGATTGTCTTT-C----GCCGGT----------------------------------------------------------------------------------------------------------------------------------------------------------------------------------AGACGAGAATAAAGATAGAGTCCCATTCTACATGTCAATACCTACAACAATGAAATTTATAGTTAATAGGAAAATCCGTCGACT-----TTTTAAATCATGAGGGTTCAAGTCCCTCTATCCCCAAAAAA----------GCCCAT-TTGACCCCCT-AATTTTTT------CTC---------------------TTATTTATCC-----CCT--------T---------TCGT-------TAGC--GATTAAAAATCTTT-TTCATTT--------------------TT------------------------------------------------CATATTTAGGCAAGAAATCCCCATT-------TT------------AATAACTCACAG---------TCAGTAC------TTATA-------------------------------------------------------------CTGAAACTT---------------A------CATTTAC----AAAGTCTTATTC--------AATTAG--------?TATTTT?------?AT----TTTGTGTA---TTTT--CAA-AAAGAAA----A-CTTTACA---AGTAATACTTT-TTTAT----------ATTTTTATTTTTT?AATTGACATAGACCCAA-----GCCTTCT-------------AGTA-------AAATAAGAACGGCGCATCA----ATAATGGTTGGGATAGCTCAGTTGGTAGAGCAGAGGACTGAAAATCCTCG????????
	'Tripodanthus_acutifolius|HM010434|Nickrent_5325'                                  TCGAAACGGTAGACGCTACGGACTTAATTGGATTGAGCCTTAGTATGGAAACCCACTAAGTG-----ATAACTTTCAAATTCAGGGAAACCGTGGAATTAATAAAAATAGGCAATCCTGAGCCAAATCCCGTTT------TCC------GAA--------AAC---GAGTAGGGAAAGCAAGCCAGAAT-----------AAAAAAAGGATAGGTGCAGAGACTCAACGGAAGCTGTT-------CTAACA--------AA-----TAC---ATACA----AT-----ACAA------------------ATGGGGTTGATTGTCTTT-C----GCCGGT----------------------------------------------------------------------------------------------------------------------------------------------------------------------------------AGACGAGAATAAAGATAGAGTCCCATTCTACATGTCAATACCTACAACAATGAAATTTATAGTTAAGAGGAAAATCCGTCGACT-----TTTTAAATCATGAGGGTTCAAGTCCCTCTATCCCCAAAAAA----------GCCCAT-TTGACCCCCT-AATTTTTT------CTC---------------------TTATTTATCC-----CTT--------T---------TCGT-------TAGC--GATTAAAAATCTTT-TTCATTT--------------------TT------------------------------------------------CATATTTAGGCAAGAAAGCCCCATT-------TT------------AATAACTCACAG---------TCAGTAC------TTATA-------------------------------------------------------------CTGAAACTT---------------A------CATTTAC----AAAGTCTTATTC--------AATTAG--------TTATTTTT------AAT----TTTGTGTA---TTTT--CAA-AAAGAAA----A-CTTTACA---AGTAATACTTT-TTTAT----------ATTTTTATTTTTTTAATTGACATAGACCCAA-----GCCTTCT-------------AGTA-------AAATAAGAACGGCGCATCA----ATAATGGTTGGGATAGCTCAGTTGGTAGAGCAGAGGACTGA?TC??????????????
	'Tripodanthus_acutifolius|HM010435|Nickrent_5326'                                  ??????????AGACGCTACGGACTTAATTGGATTGAGCCTTAGTATGGAAACCCACTAAGTG-----ATAACTTTCAAATTCAGGGAAACCGTGGAATTAATAAAAATAGGCAATCCTGAGCCAAATCCCGTTT------TCC------GAA--------AAC---GAGTAGGGAAAGCAAGCCAGAAT-----------AAAAAAAGGATAGGTGCAGAGACTCAACGGAAGCTGTT-------CTAACA--------AA-----TAC---ATACA----AT-----ACAA------------------ATGGGGTTGATTGTCTTT-C----GCCGGT----------------------------------------------------------------------------------------------------------------------------------------------------------------------------------AGACGAGAATAAAGATAGAGTCCCATTCTACATGTCAATACCTACAACAATGAAATTTATAGTTAAGAGGAAAATCCGTCGACT-----TTTTAAATCATGAGGGTTCAAGTCCCTCTATCCCCAAAAAA----------GCCCAT-TTGACCCCCT-AATTTTTT------CTC---------------------TTATTTATCC-----CTT--------T---------TCGT-------TAGC--GATTAAAAATCTTT-TTCATTT--------------------TT------------------------------------------------CATATTTAGGCAAGAAAGCCCCATT-------TT------------AATAACTCACAG---------TCAGTAC------TTATA-------------------------------------------------------------CTGAAACTT---------------A------CATTTAC----AAAGTCTTATTC--------AATTAG--------TTATTTTT------AAT----TTTGTGTA---TTTT--CAA-AAAGAAA----A-CTTTACA---AGTAATACTTT-TTTAT----------ATTTTTATTTTTTTAATTGACATAGACCCAA-----GCCTTCT-------------AGTA-------AAATAAGAACGGCGCATC???????????????????????????????????????????????????????????????
	'Tripodanthus_acutifolius|HM010436|Nickrent_5330'                                  ??????????AGACGCTACGGACTTAATTGGATTGAGCCTTAGTATGGAAACCCACTAAGTG-----ATAACTTTCAAATTCAGGGAAACCGTGGAATTAATAAAAATAGGCAATCCTGAGCCAAATCCCGTTT------TTC------GAA--------AAC---GAGTAGGGAAAGCAAGCCAGAAT-----------AAAAAAAGGATAGGTGCAGAGACTCAACGGAAGCTGTT-------CTAACA--------AA-----TAC---ATACA----AT-----ACAA------------------ATGGGGTTGATTGTCTTT-C----GCCGGT----------------------------------------------------------------------------------------------------------------------------------------------------------------------------------AGACGAGAATAAAGATAGAGTCCCATTCTACATGTCAATACCTACAACAATGAAATTTATAGTTAATAGGAAAATCCGTCGACT-----TTTTAAATCATGAGGGTTCAAGTCCCTCTATCCCCAAAAAA----------GCCCAT-TTGACCCCCT-AATTTTTT------CTC---------------------TTATTTATCC-----CCT--------T---------TCGT-------TAGC--GATTAAAAATCTTT-TTCATTT--------------------TT------------------------------------------------CATATTTAGGCAAGAAATCCCCATT-------TT------------AATAACTCACAG---------TCAGTAC------TTATA-------------------------------------------------------------CTGAAACTT---------------A------CATTTAC----AAAGTCTTATTC--------AATTAG--------TTATTTTA------AAT----TTTGTGTA---TTTT--CAA-AAAGAAA----A-CTTTACA---AGTAATACTTT-TTTAT----------ATTTTTATTTTTTTAATTGACATAGACCCAA-----GCCTTCT-------------AGTA-------AAATAAGAACGGCGCATCA----ATAATGGTTGGGATAGCTCAGTTGGTAGAGCAGAGGACTGAAAATCCTCGTGTCA???
	'Tripodanthus_acutifolius|HM010437|Nickrent_5345'                                  ??????????????GCTACGGACTTAATTGGATTGAGCCTTAGTATGGAAACCCACTAAGTG-----ATAACTTTCAAATTCAGGGAAACCGCGGAATTAATAAAAATAGGCAATCCTGAGCCAAATCCCGTTT------TTC------GAA--------AAC---GAGTAGGGAAAGCAAGCCAGAAT-----------AAAAAAAGGATAGGTGCAGAGACTCAACGGAAGCTGTT-------CTAACA--------AA-----TAC---ATACA----AT-----ACAA------------------ATGGGGTTGATTGTCTTT-C----GACGGT----------------------------------------------------------------------------------------------------------------------------------------------------------------------------------AGACGAGAATAAAGATAGAGTCCCATTCTACATGTCAATACCTACAACAATGAAATTTATAGTTAATAGGAAAATCCGT?GACT-----TTTTAAATCATGAGGGTTCAAGTCCCTCTATCCCCAAAAAA----------GCCCAT-TTGACCCCCT-AATTTTTT------CTC---------------------TTATTTATCC-----CCT--------T---------TCGT-------TAGC--GATTAAAAATCTTT-TTCATTT--------------------TT------------------------------------------------CATATTTAGGCAAGAAATCCCCATT-------TT------------AATAACTCACAG---------TCAGTAC------TTATA-------------------------------------------------------------CTGAAACTT---------------A------CATTTAC----AAAGTCTTATTC--------AATTAG--------TTATTTTA------AAT----TTTGTGTA---TTTT--CAA-AAAGAAA----A-CTTTACA---AGTAATACTTT-TTTAT----------ATTTTTATTTTTTTAATTGACATAGACCCAA-----GCCTTCT-------------AGTA-------AAATAAGAACGGCGCATCA----ATAATGG???????????????????????????????????????????????????
	'Tripodanthus_acutifolius|HM010438|Nickrent_5346'                                  ?????????????CGCTACGGACTTAATTGGATTGAGCCTTAGTATGGAAACCCACTAAGTG-----ATAACTTTCAAATTCAGGGAAACCGCGGAATTAATAAAAATAGGCAATCCTGAGCCAAATCCCGTTT------TTC------GAA--------AAC---GAGTAGGGAAAGCAAGCCAGAAT-----------AAAAAAAGGATAGGTGCAGAGACTCAACGGAAGCTGTT-------CTAACA--------AA-----TAC---ATACA----AT-----ACAA------------------ATGGGGTTGATTGTCTTT-C----GACGGT----------------------------------------------------------------------------------------------------------------------------------------------------------------------------------AGACGAGAATAAAGATAGAGTCCCATTCTACATGTCAATACCTACAACAATGAAATTTATAGTTAATAGGAAAATCC??????T-----TTT?AAATCATGAGGGTTCAAGTCCCTCTATCCCCAAAAAA----------GCCCAT-TTGACCCCCT-AATTTTTT------CTC---------------------TTATTTATCC-----CCT--------T---------TCGT-------TAGC--GATTAAAAATCTTT-TTCATTT--------------------TT------------------------------------------------CATATTTAGGCAAGAAATCCCCATT-------TT------------AATAACTCACAG---------TCAGTAC------TTATA-------------------------------------------------------------CTGAAACTT---------------A------CATTTAC----AAAGTCTTATTC--------AATTAG--------TTATTTTA------AAT----TTTGTGTA---TTTT--CAA-AAAGAAA----A-CTTTACA---AGTAATACTTT-TTTAT----------ATTTTTATTTTTWTAATWGACATAGACCCAA-----GCCTTCT-------------AGTA-------AAATAAGAACGGCGCA?????????????????????????????????????????????????????????????????
	'Tripodanthus_acutifolius|HM010439|Nickrent_5349'                                  ?????????????CGCTACGGACTTAATTGGATTGAGCCTTAGTATGGAAACCCACTAAGTG-----ATAACTTTCAAATTCAGGGAAACCGCGGAATTAATAAAAATAGGCAATCCTGAGCCAAATCCCGTTT------TTC------GAA--------AAC---GAGTAGGGAAAGCAAGCCAGAAT-----------AAAAAAAGGATAGGTGCAGAGACTCAACGGAAGCTGTT-------CTAACA--------AA-----TAC---ATACA----AT-----ACAA------------------ATGGGGTTGATTGTCTTT-C----GCCGGT----------------------------------------------------------------------------------------------------------------------------------------------------------------------------------AGACGAGAATAAAGATAGAGTCCCATTCTACATGTCAATACCTACAACAATGAAATTTATAGTTAATAGGAAAATCWGTCGACT-----TTTTAAATCATGAGGGTTCAAGTCCCTCTATCCCCAAAAAA----------GCCCAT-TTGACCCCCT-AATTTTTT------CTC---------------------TTATTTATCC-----CCT--------T---------TCGT-------TAGC--GATTAAAAATCTTT-TTCATTT--------------------TT------------------------------------------------CATATTTAGGCAAGAAATCCCCATT-------TT------------AATAACTCACAG---------TCAGTAC------TTATA-------------------------------------------------------------CTGAAACTT---------------A------CATTTAC----AAAGTCTTATTC--------AATTAG--------TTATTTTA------AAT----TTTGTGTA---TTTT--CAA-AAAGAAA----A-CTTTACA---AGTAATACTTT-TTTAT----------ATTTTTCTTTTTTTAATTGACATAGACCCAA-----GCCTTCT-------------AGTA-------AAATAAGAACGGCGCATCA----ATAATGGT??????????????????????????????????????????????????
	'Tripodanthus_acutifolius|HM010440|Nickrent_5350'                                  ??????????????????????????????????GAGCCTTAGTATGGAAACCCACTAAGTG-----ATAACTTTCAAATTCAGGGAAACCGTGGAATTAATAAAAATAGGCAATCCTGAGCCAAATCCCGTTT------TCC------GAA--------AAC---GAGTAGGGAAAGCAAGCCAGAAT-----------AAAAAAAGGATAGGTGCAGAGACTCAACGGAAGCTGTT-------CTAACA--------AA-----TAC---ATACA----AT-----ACAA------------------ATGGGGTTGATTGTCTTT-C----GCCGGT----------------------------------------------------------------------------------------------------------------------------------------------------------------------------------AGACGAGAATAAAGATAGAGTCCCATTCTACATGTCAATACCTACAACAATGAAATTTATAGTTAAGAGGAAAATCCGTCGACT-----TTTTAAATCATGAGGGTTCAAGTCCCTCTATCCCCAAAAAA----------GCCCAT-TTGACCCCCT-AATTTTTT------CTC---------------------TTATTTATCC-----CTT--------T---------TCGT-------TAGC--GATTAAAAATCTTT-TTCATTT--------------------TT------------------------------------------------CATATTTAGGCAAGAAAGCCCCATT-------TT------------AATAACTCACAG---------TCAGTAC------TTATA-------------------------------------------------------------CTGAAACTT---------------A------CATTTAC----AAAGTCTTATTC--------AATTAG--------TTATTTTT------AAT----TTTGTGTA---TTTT--CAA-AAAGAAA----A-CTTTACA---AGTAATACTTT-TTTAT----------ATTTTTATTTTTTTAATTGACATAGACCCAA-----GCCTTCT-------------AGTA-------AAATAAGAACGGCGCATCA----ATAATGGTTGGGATAGCTCAGTTGGTAGAGCAGAGGACTGAAAATCCTCGTGTCA???
	'Tripodanthus_acutifolius|HM010441|Nickrent_5548'                                  ??????????????????????????????????GAGCCTTAGTATGGAACCCCACTAAGTG-----ATAACTTTCAAATTCAGGGAAACCGCGGAATTAATAAAAATAGGCAATCCTGAGCCAAATCCCGTTT------TTC------GAA--------AAC---GAGTAGGGAAAGCAAGCCAGAAT-----------AAAAAAAGGATAGGTGCAGAGACTCAACGGAAGCTGTT-------CTAACA--------AA-----TAC---ATACA----AT-----ACAA------------------ATGGGGTTGATTGTCTTT-C----GCCGGT----------------------------------------------------------------------------------------------------------------------------------------------------------------------------------AGACGAGAATAAAGATAGAGTCCCATTCTACATGTCAATACCTACAACAATGAAATTTATAGTTAATAGGAAAATCCGTCGACT-----TTTTAAATCATGAGGGTTCAAGTCCCTCTATCCCCAAAAAA----------GCCCAT-TTGACCCCCT-AATTTTTT------CTC---------------------TTATTTATCC-----CCT--------T---------TCGT-------TAGC--GATTAAAAATCTTT-TTCATTT--------------------TT------------------------------------------------CATATTTAGGCAAGAAATCCCCATT-------TT------------AATAACTCACAG---------TCAGTAC------TTATA-------------------------------------------------------------CTGAAACTT---------------A------CATTTAC----AAAGTCTTATTC--------AATTAG--------TTATTTTA------AAT----TTTGTGTA---TTTT--CAA-AAAGAAA----A-CTTTACA---AGTAATACTTT-TTTAT----------ATTTTTATTTTTTTAATTGACATAGACCCAA-----GCCTTCT-------------AGTA-------AAATAAGAACGGCGCATCA----ATAATGGTTGGGATAGCTCAGTTGG?????????????????????????????????
	'Tripodanthus_acutifolius|HM010443|Nickrent_5550'                                  ??????????AGACGCTACGGACTTAATTGGATTGAGCCTTAGTATGGAAACCCACTAAGTG-----ATAACTTTCAAATTCAGGGAAACCGTGGAATTAATAAAAATAGGCAATCCTGAGCCAAATCCCGTTT------TCC------GAA--------AAC---GAGTAGGGAAAGCAAGCCAGAAT-----------AAAAAAAGGATAGGTGCAGAGACTCAACGGAAGCTGTT-------CTAACA--------AA-----TAC---ATACA----AT-----ACAA------------------ATGGGGTTGATTGTCTTT-C----GCCGGT----------------------------------------------------------------------------------------------------------------------------------------------------------------------------------AGACGAGAATAAAGATAGAGTCCCATTCTACATGTCAATACCTACAACAATGAAATTTATAGTTAAGAGGAAAATCCGTCGACT-----TTTTAAATCATGAGGGTTCAAGTCCCTCTATCCCCAAAAAA----------GCCCAT-TTGACCCCCT-AATTTTTT------CTC---------------------TTATTTATCC-----CTT--------T---------TCGT-------TAGC--GATTAAAAATCTTT-TTCATTT--------------------TT------------------------------------------------CATATTTAGGCAAGAAAGCCCCATT-------TT------------AATAACTCACAG---------TCAGTAC------TTATA-------------------------------------------------------------CTGAAACTT---------------A------CATTTAC----AAAGTCTTATTC--------AATTAG--------TTATTTTT------AAT----TTTGTGTA---TTTT--CAA-AAAGAAA----A-CTTTACA---AGTAATACTTT-TTTAT----------ATTTTTATTTTTTTAATTGACATAGACCCAA-----GCCTTCT-------------AGTA-------AAATAAGAACGGCGCATCA----ATAATGGTTGGGATAGCTCAGTTGGTAGAGCAGAGGACTGAAAATCCTCGTGTCA???
	'Tripodanthus_acutifolius|HM010444|Nickrent_5551'                                  ????????????????????????????????????????TAGTATGGAAACCCACTAAGTG-----ATAACTTTCAAATTCAGGGAAACCGTGGAATTAATAAAAATAGGCAATCCTGAGCCAAATCCCGTTT------TCC------GAA--------AAC---GAGTAGGGAAAGCAAGCCAGAAT-----------AAAAAAAGGATAGGTGCAGAGACTCAACGGAAGCTGTT-------CTAACA--------AA-----TAC---ATACA----AT-----ACAA------------------ATGGGGTTGATTGTCTTT-C----GCCGGT----------------------------------------------------------------------------------------------------------------------------------------------------------------------------------AGACGAGAATAAAGATAGAGTCCCATTCTACATGTCAATACCTACAACAATGAAATTTATAGTTAAGAGGAAAATCCGTCGACT-----TTTTAAATCATGAGGGTTCAAGTCCCTCTATCCCCAAAAAA----------GCCCAT-TTGACCCCCT-AATTTTTT------CTC---------------------TTATTTATCC-----CTT--------T---------TCGT-------TAGC--GATTAAAAATCTTT-TTCATTT--------------------TT------------------------------------------------CATATTTAGGCAAGAAAGCCCCATT-------TT------------AATAACTCACAG---------TCAGTAC------TTATA-------------------------------------------------------------CTGAAACTT---------------A------CATTTAC----AAAGTCTTATTC--------AATTAG--------TTATTTTT------AAT----TTTGTGTA---TTTT--CAA-AAAGAAA----A-CTTTACA---AGTAATACTTT-TTTAT----------ATTTTTATTTTTTTAATTGACATAGACCCAA-----GCCTTCT-------------AGTA-------AAATAAGAACGGCGCATCA----ATAATGGTTGGGATAGCTCAGTTGGTAGAGCAGAGGACTGAAAATCCTCGTGTC????
	'Tripodanthus_belmirensis|HM010427|Nickrent_5050'                                  ?????????????????????????????????????????????????????????AAGTG-----ATAACTTTCAAATTCAGGGAAACCGTGGAATTAATAAAAATAGGCAATCCTGAGCCAAATCCCGTTT------TCC------GAA--------AAC---GAGTAGGGAAAGCAAGCCAGAAT-----------AAAAAAAGGATAGGTGCAGAGACTCAACGGAAGCTGTT-------CTAACA--------AA-----TAC---ATACA----AT-----ACAA------------------ATGGGGTTGATTGTCTTT-C----GCCGGT----------------------------------------------------------------------------------------------------------------------------------------------------------------------------------AGACGAGAATAAAGATAGAGTCCCATTCTACATGTCAATACCTACAACAATGAAATTTATAGTTAAGAGGAAAATCCGTCGACT-----TTTTAAATCATGAGGGTTCAAGTCCCTCTATCCCCAAAAAA----------GCCCAT-TTGACCCCCT-AATTTTTT------CTC---------------------TTATTTATCC-----CCT--------T---------TCGT-------TAGC--GATTCAAAATCTTT-TTCATTT--------------------TT------------------------------------------------CATATTTAGGCAAGAAATCCCCATT-------TT------------AATAACTCACAG---------TCAGTAC------TTATA-------------------------------------------------------------CTGAAACTT---------------A------CATTTAC----AAAGTCTTATTC--------AATTAG--------TTATTTTT------AAT----TTTGTGTA---TTTT--CAA-AAAGAAA----A-CTTTACA---AATAATACTTT-TTTAT----------ATTTTTCTTTTTTTAATTGACATAGACCCAA-----GCCTTCT-------------AGTA-------AAATAAGAACGGCGCATCA----ATAATGGTTGGGATAGCTCAGTTGGTAGAGCAGAGGACTGAAAATCCTCGTG??????
	'Tripodanthus_flagellaris|DQ340614|Calvin_and_Wilson_AR03_10'                      CGAAATTGGTAGACGCTACGGACTTAATTGGATTGAGCCTTAGTATGGAAACCCACTAAGTG-----ATAACTTTCAAATTCAGGGAAACCGTGGAATTAATAAAAATAGGCAATCCTGAGCCAAATCCCGTTT------TTC------GAA--------AAC---GAGTAGGGAAAGCAAGCCAGAAT-----------AAAAAAAGGATAGGTGCAGAGACTCAACGGAAGCTGTT-------CTAACA--------AA-----TAT---ACACA-----------------------------------GAGGTTGATTCTCTTT-C----GCCGGT----------------------------------------------------------------------------------------------------------------------------------------------------------------------------------AGACGAGAATAAAGATAGAGTCCCATTCTACATGTCAATACCTACAACAATGAAATTTATAGTTAATAGGAAAATCCGTCGACT-----TTTTAAATCATGAGGGTTCAAGTCCCTCTATCCCCAAAAAA----------GCCCAT-TTGACCCCCT-AATTTTTT------CTC---------------------TTATTTATCCCCTTTCCT--------T---------TCGT-------TAGT--GATTCAAAATCTTT-TTCATTT--------------------TT------------------------------------------------CATATTTAGGCAAGAAATCCCCATT-------TT------------AATAATTCACAG---------TTAGTAC------TTATA-------------------------------------------------------------CTGA-----------------------------------------------------------------------------------------------------------------------------------ACA---AGTAATACTTT-WTTAT----------ATTTTTATTTTTTTAATTGACATAGACCCAA-----GCCTTCT-------------AGTA-------AAATAAGAACGGCGCATCA----ATAATGGTTGGGATAGCTCAGTTGGTAGAGCAGAGGACTGAAAAT?????????????
	'Tripodanthus_flagellaris|HM010428|Nickrent_5204'                                  ????????????????TACGGACTTAATTGGATTGAGCCTTAGTATGGAAACCCACTAAGTG-----ATAACTTTCAAATTCAGGGAAACCGTGGAATTAATAAAAATAGGCAATCCTGAGCCAAATCCCGTTT------TTC------GAA--------AAC---GAGTAGGGAAAGCAAGCCAGAAT-----------AAAAAAAGGATAGGTGCAGAGACTCAACGGAAGCTGTT-------CTAACA--------AA-----TAT---ACACA-----------------------------------GAGGTTGATTCTCTTT-C----GCCGGT----------------------------------------------------------------------------------------------------------------------------------------------------------------------------------AGACGAGAATAAAGATAGAGTCCCATTCTACATGTCAATACCTACAACAATGAAATTTATAGTTAATAGGAAAATCCGTCGACT-----TTTTAAATCATGAGGGTTCAAGTCCCTCTATCCCCAAAAAA----------GCCCAT-TTGACCCCCT-AATTTTTT------CTC---------------------TTATTTATCCCCTTTCCT--------T---------TCGT-------TAGT--GATTCAAAATCTTT-TTCATTT--------------------TT------------------------------------------------CATATTTAGGCAAGAAATCCCCATT-------TT------------AATAATTCACAG---------TTAGTAC------TTATA-------------------------------------------------------------CTGAAACTT---------------A------CATTTAC----AAAGTCTTATTC--------AATTAG--------TTATTTTT------AAT----TTTGTGTA---TTTT--CAA-AAAGAAA----A-CTTTACA---AGTAATACTTTATTTAT----------ATTTTTATTTTTTTAATTGACATAGACCCAA-----GCCTTCT-------------AGTA-------AAATAAGAACGGCGCATCA----ATAATGGTTGGGATAGCTCAGTTGGTAGAGCAGAGGACTGAAAATC????????????
	'Tripodanthus_flagellaris|HM010429|Nickrent_5210'                                  ??????????????GCTACGGACTTAATTGGATTGAGC?TTAGTATGGAAACCCACTAAGTG-----ATAACTTTCAAATTCAGGGAAACCGTGGAATTAATAAAAATAGGCAATCCTGAGCCAAATCCCGTTT------TTC------GAA--------AAC---GAGTAGGGAAAGCAAGCCAGAAT-----------AAAAAAAGGATAGGTGCAGAGACTCAACGGAAGCTGTT-------CTAACA--------AA-----TAT---ACACA-----------------------------------GAGGTTGATTCTCTTT-C----GCCGGT----------------------------------------------------------------------------------------------------------------------------------------------------------------------------------AGACGAGAATAAAGATAGAGTCCCATTCTACATGTCAATACCTACAACAATGAAATTTATAGTTAATAGGAAAATCCGTCGACT-----TTTTAAATCATGAGGGTTCAAGTCCCTCTATCCCCAAAAAA----------GCCCAT-TTGACCCCCT-AATTTTTT------CTC---------------------TTATTTATCCCCTTTCCT--------T---------TCGT-------TAGT--GATTCAAAATCTTT-TTCATTT--------------------TT------------------------------------------------CATATTTAGGCAAGAAATCCCCATT-------TT------------AATAATTCACAG---------TTAGTAC------TTATA-------------------------------------------------------------CTGAAACTT---------------A------CATTTAC----AAAGTCTTATTC--------AATTAG--------TTATTTTT------AAT----TTTGTGTA---TTTT--CAA-AAAGAAA----A-CTTTACA---AGTAATACTTTATTTAT----------ATTTTTATTTTTTTAATTGACATAGACCCAA-----GCCTTCT-------------AGTA-------AAATAAGAACGGCGCATCA----ATAATGGTTGGGATAGCTCAGTTGGTAGAGCAGAGG??????????????????????
	'Tripodanthus_flagellaris|HM010430|Nickrent_5211'                                  ????????????????TACGGACTTAATTGGATTGAGCCTTAGTATGGAAACCCACTAAGTG-----ATAACTTTCAAATTCAGGGAAACCGTGGAATTAATAAAAATAGGCAATCCTGAGCCAAATCCCGTTT------TTC------GAA--------AAC---GAGTAGGGAAAGCAAGCCAGAAT-----------AAAAAAAGGATAGGTGCAGAGACTCAACGGAAGCTGTT-------CTAACA--------AA-----TAT---ACACA-----------------------------------GAGGTTGATTCTCTTT-C----GCCGGT----------------------------------------------------------------------------------------------------------------------------------------------------------------------------------AGACGAGAATAAAGATAGAGTCCCATTCTACATGTCAATACCTACAACAATGAAATTTATAGTTAATAGGAAAATCCGTCGACT-----TTTTAAATCATGAGGGTTCAAGTCCCTCTATCCCCAAAAAA----------GCCCAT-TTGACCCCCT-AATTTTTT------CTC---------------------TTATTTATCCCCTTTCCT--------T---------TCGT-------TAGT--GATTCAAAATCTTT-TTCATTT--------------------TT------------------------------------------------CATATTTAGGCAAGAAATCCCCATT-------TT------------AATAATTCACAG---------TTAGTAC------TTATA-------------------------------------------------------------CTGAAACTT---------------A------CATTTAC----AAAGTCTTATTC--------AATTAG--------TTATTTTT------AAT----TTTGTGTA---TTTT--CAA-AAAGAAA----A-CTTTACA---AGTAATACTTTATTTAT----------ATTTTTATTTTTTTAATTGACATAGACCCAA-----GCCTTCT-------------AGTA-------AAATAAGAACGGCGCATCA----ATAATGGTTGGGATAGCTCAGTTGGTAGAGCAGAGGACTGAAAATC????????????
	'Tripodanthus_flagellaris|HM010442|Nickrent_5549'                                  ??????????????????????????????????????????????GGAAACCCACTAAGTG-----ATAACTTTCAAATTCAGGGAAACCGTGGAATTAATAAAAATAGGCAATCCTGAGCCAAATCCCGTTT------TTC------GAA--------AAC---GAGTAGGGAAAGCAAGCCAGAAT-----------AAAAAAAGGATAGGTGCAGAGACTCAACGGAAGCTGTT-------CTAACA--------AA-----TAT---ACACA-----------------------------------GAGGTTGATTCTCTTT-C----GCCGGT----------------------------------------------------------------------------------------------------------------------------------------------------------------------------------AGACGAGAATAAAGATAGAGTCCCATTCTACATGTCAATACCTACAACAATGAAATTTATAGTTAATAGGAAAATCCGTCGACT-----TTTTAAATCATGAGGGTTCAAGTCCCTCTATCCCCAAAAAA----------GCCCAT-TTGACCCCCT-AATTTTTT------CTC---------------------TTATTTATCCCCTTTCCT--------T---------TCGT-------TAGT--GATTCAAAATCTTT-TTCATTT--------------------TT------------------------------------------------CATATTTAGGCAAGAAATCCCCATT-------TT------------AATAATTCACAG---------TTAGTAC------TTATA-------------------------------------------------------------CTGAAACTT---------------A------CATTTAC----AAAGTCTTATTC--------AATTAG--------TTATTTTT------AAT----TTTGTGTA---TTTT--CAA-AAAGAAA----A-CTTTACA---AGTAATACTTTATTTAT----------ATTTTTATTTTTTTAATTGACATAGACCCAA-----GCCTTCT-------------AGTA-------AAATAAGAACGGCGCATCA----ATAATGGTTGGGATAGCTCAGTTGG?????????????????????????????????
	'Tripodanthus_flagellaris|HM010445|Nickrent_5552'                                  ??????????????????????????????????????CTTAGTATGGAAACCCACTAAGTG-----ATAACTTTCAAATTCAGGGAAACCGTGGAATTAATAAAAATAGGCAATCCTGAGCCAAATCCCGTTT------TTC------GAA--------AAC---GAGTAGGGAAAGCAAGCCAGAAT-----------AAAAAAAGGATAGGTGCAGAGACTCAACGGAAGCTGTT-------CTAACA--------AA-----TAT---ACACA-----------------------------------GAGGTTGATTCTCTTT-C----GCCGGT----------------------------------------------------------------------------------------------------------------------------------------------------------------------------------AGACGAGAATAAAGATAGAGTCCCATTCTACATGTCAATACCTACAACAATGAAATTTATAGTTAATAGGAAAATCCGTCGACT-----TTTTAAATCATGAGGGTTCAAGTCCCTCTATCCCCAAAAAA----------GCCCAT-TTGACCCCCT-AATTTTTT------CTC---------------------TTATTTATCCCCTTTCCT--------T---------TCGT-------TAGT--GATTCAAAATCTTT-TTCATTT--------------------TT------------------------------------------------CATATTTAGGCAAGAAATCCCCATT-------TT------------AATAATTCACAG---------TTAGTAC------TTATA-------------------------------------------------------------CTGAAACTT---------------A------CATTTAC----AAAGTCTTATTC--------AATTAG--------TTATTTTT------AAT----TTTGTGTA---TTTT--CAA-AAAGAAA----A-CTTTACA---AGTAATACTTTATTTAT----------ATTTTTATTTTTTTAATTGACATAGACCCAA-----GCCTTCT-------------AGTA-------AAATAAGAACGGCGCATCA----ATAATGGTTGGGATAGCTCAGTTGG?????????????????????????????????
	'Tripodanthus_flagellaris|HM010446|Nickrent_5553'                                  ?????????????????????????????????????????????????AACCCACTAAGTG-----ATAACTTTCAAATTCAGGGAAACCGTGGAATTAATAAAAATAGGCAATCCTGAGCCAAATCCCGTTT------TTC------GAA--------AAC---GAGTAGGGAAAGCAAGCCAGAAT-----------AAAAAAAGGATAGGTGCAGAGACTCAACGGAAGCTGTT-------CTAACA--------AA-----TAT---ACACA-----------------------------------GAGGTTGATTCTCTTT-C----GCCGGT----------------------------------------------------------------------------------------------------------------------------------------------------------------------------------AGACGAGAATAAAGATAGAGTCCCATTCTACATGTCAATACCTACAACAATGAAATTTATAGTTAATAGGAAAATCCGTCGACT-----TTTTAAATCATGAGGGTTCAAGTCCCTCTATCCCCAAAAAA----------GCCCAT-TTGACCCCCT-AATTTTTT------CTC---------------------TTATTTATCCCCTTTCCT--------T---------TCGT-------TAGT--GATTCAAAATCTTT-TTCATTT--------------------TT------------------------------------------------CATATTTAGGCAAGAAATCCCCATT-------TT------------AATAATTCACAG---------TTAGTAC------TTATA-------------------------------------------------------------CTGAAACTT---------------A------CATTTAC----AAAGTCTTATTC--------AATTAG--------TTATTTTT------AAT----TTTGTGTA---TTTT--CAA-AAAGAAA----A-CTTTACA---AGTAATACTTTATTTAT----------ATTTTTATTTTTTTAATTGACATAGACCCAA-----GCCTTCT-------------AGTA-------AAATAAGAACGGCGCATCA----ATAATGGTTGGGATAGCTCAGTTGGTAGAGC???????????????????????????
	'Tristerix_aphyllus|DQ442916|G_Amico_97_BCRU'                                      ????????????????????????????????????????????????????CCACTAAGTG-----ATAACTTTCAAATTCAGGGAAACCGTGGAATTAATAAAAATAGGCAATCCTGAGCCAAATCCCGTTT------TAC------GAA--------AAT---GAGTAGGGAAAACGGGCCCGAAT-----------CAAAAAAGGATAGGCGCAGAGACTCAACGGAAGCTGTT-------CTAACA--------AA-----TAC---ATACA----AT-----CCAA------------------ATGGAGTTGGTTGTCTTT-C----GCTGGT----------------------------------------------------------------------------------------------------------------------------------------------------------------------------------AGACGAGAATAAAGATAGAGTCCCATTCTACATGTCAATACCGACAACAATGAAATTTATAG-TAAGAGGAAAATCCGTCGACT-----TTTTAAATCATGAGGGTTCAAGTCCCTCTATCCCCAAAAAA----------ACCC--------TTTCT-GACTATGACCCCAAAAT---------------------TGGATTATCC-----CCT--------T---------TCGTTATTCGTTAGC--GGTTCCAAATCTTTTTAATTT---------------------TG------------------------------------------------CATATTTAGGCAAAAAACCCCCATT-------TT------------CATAATTCACAG---------TCAGTACTTTTA-------------------------------------------------------------------CTGAAACTT---------------A------CATTTAC----AAAGTCTTATTC--------AATTGG--------TCATTTTT------CAT----TTTGTGTA---TTTTCAAAA--------AGAAAACTTTACA---AGTAATAC-------------------TTTTTTCTATTTTTCTTTTTAATTGACCAAGCCCT-GCCTTCT-------------AGTA-------AAATAAGAACGGTGCATCA----ATAATGGTCGGGATAGCTCAGTTGGTAGAGCAGAGGACTGAAAATCCTCGTGT?????
	'Tristerix_aphyllus|DQ442917|L_Suarez_sn_BCRU'                                     ????????????????????????????????????????????????????????????????????????????AAATTCAGGGAAACCGTGGAATTAATAAAAATAGGCAATCCTGAGCCAAATCCCGTTT------TAC------GAA--------AAT---GAGTAGGGAAAACGGGCCCGAAT-----------CAAAAAAGGATAGGCGCAGAGACTCAACGGAAGCTGTT-------CTAACA--------AA-----TAC---ATACA----AT-----CCAA------------------ATGGAGTTGGTTGTCTTT-C----GCTGGT----------------------------------------------------------------------------------------------------------------------------------------------------------------------------------AGACGAGAATAAAGATAGAGTCCCATTCTACATGTCAATACCGACAACAATGAAATTTATAG-TAAGAGGAAAATCCGTCGACT-----TTTTAAATCATGAGGGTTCAAGTCCCTCTATCCCCAAAAAA----------ACCC--------TTTCT-GACTATGACCCCAAAAT---------------------TGGATTATCC-----CCT--------T---------TCGTTATTCGTTAGC--GGTTCCAAATCTTTTTAATTT---------------------TG------------------------------------------------CATATTTAGGCAAAAAACCCCCATT-------TT------------CATAATTCACAG---------TCAGTACTTTTA-------------------------------------------------------------------CTGAAACTT---------------A------CATTTAC----AAAGTCTTATTC--------AATTGG--------TCATTTTT------CAT----TTTGTGTA---TTTTCAAAA--------AGAAAACTTTACA---AGTAATAC-------------------TTTTTTCTATTTTTCTTTTTAATTGACCAAGCCCT-GCCTTCT-------------AGTA-------AAATAAGAACGGTGCATCA----ATAATGGTCGGGATAGCTCAGTTGGTAGAGC???????????????????????????
	'Tristerix_aphyllus|DQ442918|G_Amico_162_BCRU'                                     ???????????????????????????????????????TTAGTATGGAAACCCACTAAGTG-----ATAACTTTCAAATTCAGGGAAACCGTGGAATTAATAAAAATAGGCAATCCTGAGCCAAATCCCGTTT------TAC------GAA--------AAT---GAGTAGGGAAAACGGGCCCGAAT-----------CAAAAAAGGATAGGCGCAGAGACTCAACGGAAGCTGTT-------CTAACA--------AA-----TAC---ATACA----AT-----CCAA------------------ATGGAGTTGGTTGTCTTT-C----GCTGGT----------------------------------------------------------------------------------------------------------------------------------------------------------------------------------AGACGAGAATAAAGATAGAGTCCCATTCTACATGTCAATACCGACAACAATGAAATTTATAG-TAAGAGGAAAATCCGTCGACT-----TTTTAAATCATGAGGGTTCAAGTCCCTCTATCCCCAAAAAA----------ACCC--------TTTCT-GACTATGACCCCAAAAT---------------------TGGATTATCC-----CCT--------T---------TCGTTATTCGTTAGC--GGTTCCAAATCTTTTTAATTT---------------------TG------------------------------------------------CATATTTAGGCAAAAAACCCCCATT-------TT------------CATAATTCACAG---------TCAGTACTTTTA-------------------------------------------------------------------TTGAAACTT---------------A------CATTTAC----AAAGTCTTATTC--------AATTGG--------TCATTTTT------CAT----TTTGTGTA---TTTTCAAAA--------AGAAAACTTTACA---AGTAATAC-------------------TTTTTTCTATTTTTCTTTTTAATTGACCAAGCCCT-GCCTTCT-------------AGTA-------AAATAAGAACGGTGCATCA----ATAATGGTCGGGATAGCTCAGTTGGTAGAGCAGAGGACTGAAAATCCTCGTGT?????
	'Tristerix_aphyllus|DQ442919|G_Amico_166_BCRU'                                     ??????????????????????????????????????????????GGAAACCCACTAAGTG-----ATAACTTTCAAATTCAGGGAAACCGTGGAATTAATAAAAATAGGCAATCCTGAGCCAAATCCCGTTT------TAC------GAA--------AAT---GAGTAGGGAAAACGGGCCCGAAT-----------CAAAAAAGGATAGGCGCAGAGACTCAACGGAAGCTGTT-------CTAACA--------AA-----TAC---ATACA----AT-----CCAA------------------ATGGAGTTGGTTGTCTTT-C----GCTGGT----------------------------------------------------------------------------------------------------------------------------------------------------------------------------------AGACGAGAATAAAGATAGAGTCCCATTCTACATGTCAATACCGACAACAATGAAATTTATAG-TAAGAGGAAAATCCGTCGACT-----TTTTAAATCATGAGGGTTCAAGTCCCTCTATCCCCAAAAAA----------ACCC--------TTTCT-GACTATGACCCCAAAAT---------------------TGGATTATCC-----CCT--------T---------TCGTTATTCGTTAGC--GGTTCCAAATCTTTTTAATTT---------------------TG------------------------------------------------CATATTTAGGCAAAAAACCCCCATT-------TT------------CATAATTCACAG---------TCAGTACTTTTA-------------------------------------------------------------------CTGAAACTT---------------A------CATTTAC----AAAGTCTTATTC--------AATTGG--------TCATTTTT------CAT----TTTGTGTA---TTTTCAAAA--------AGAAAACTTTACA---AGTAATAC-------------------TTTTTTCTATTTTTCTTTTTAATTGACCAAGCCCT-GCCTTCT-------------AGTA-------AAATAAGAACGGTGCATCA----ATAATGGTCGGGATAGCTCAGTTGGTAGAGCAGAAGACTGAAAATCCTCGTG??????
	'Tristerix_chodatianus|DQ442938|DN_Smith_Valencia_Gonzales_9536_3337838_MO'        ????????????????????????????????????????????????????????????????????TAACTTTCAAATTCAGGGAAACCGTGGAATTAATAAAAATAGGCAATCCTGAGCCAAATCCCGTTT------TAC------GAA--------AAT---GAGTAGGGAAAGCGGGCCCGAAT-----------CAAAAAAGGATAGGCGCAGAGACTCAACGGAAGCTGTT-------CTAACA--------AA-----TAT---ATACA----AT-----ACAA------------------ATGGAGTTGGTTGTCTTT-C----GCTGGT----------------------------------------------------------------------------------------------------------------------------------------------------------------------------------AGACGAGAATAAAGATAGAGTCCCATTCTACATGTCAATACCGACAACAATGAAATTTATAG-TAAGAGGAAAATCCGTCGACT-----TTTAAAATCATGAGGGTTCAAGTCCCTCTATCCCCAAAAAA----------GCTC--------TTTAT-GACTATGACCACAAAAT---------------------TGGATTATCC-----CCT--------T---------TCGTTATTCGTTAGC--GGTTCAAAATATTTTTTATTT---------------------TT------------------------------------------------CATATTTAGGCAAGAAATTGCCATT-------TT------------AATAATTCACAG---------TCAGTACTTAACTTATA--------------------------------------------------------------CTGAAACTT---------------A------CATTTAC----AAAGTCTTATTC--------AATTGG--------TCATTTTA------AAT----TTTGTGTA---TTTTTAAAA--------ATAAAACTTTACA---AGTAATAC-------------------TTTTTTCTATTTTTAA------TTGACCAAGCCTTCGCCTTCT-------------AGTA-------AAATAAGAACGGTACATCA----AAAATggTCGGGATAGCTCAGTTGGTAGAGCAGAGGACTG??????????????????
	'Tristerix_corymbosus|DQ340605|Calvin_and_Wilson_CL03_02'                          CGAAATTGGTAGACGCTACGGACTTAATTGGATTGAGCCTTAGTATGGAAACCCACTAAGTG-----ATAACTTTCAAATTCAGGGAAACCGTGGAATTAATAAAAATAGGCAATCCTGAGCCAAATCCCGTTT------TAC------GAA--------AAT---GAGTAGGGAAAACGGGCCCGAAT-----------CAAAAAAGGATAGGCGCAGAGACTCAACGGAAGCTGTT-------CTAACA--------AA-----TAC---ATACA----AT-----CCAA------------ATGGAGATGGAGTTGGTTGTCTTT-C----GCTGGT----------------------------------------------------------------------------------------------------------------------------------------------------------------------------------AGACGAGAATAAAGATAGAGTCCCATTCTACATGTCAATACCGACAACAATGAAATTTATAG-TAAGAGGAAAATCCGTCGACT-----TTTTAAATCATGAGGGTTCAAGTCCCTCTATCCCCAAAAAA----------ACCC--------TTTCT-GACTATGACCCCAAAAT---------------------TGGATTATCC-----CCT--------T---------TCGTTATTCGTTAGC--GGTTCCAAATCTTTTTAATTT---------------------TG------------------------------------------------CATATTTAGGCAAAAAACCCCCATT-------TT------------CATAATTCACAG---------TCAGTACTTTTA-------------------------------------------------------------------CTGAAACTT---------------A------CATTTAC----AAAGTCTTATTC--------AATTGG--------TCATTTTT------CAT----TTTGTGTA---TTTTCAAAA--------AGAAAACTTTACA---AGTAATAC-------------------TTTTTTCTATTTTTCTTTTTAATTGACCAAGCCCT-GCCTTCT-------------AGTA-------AAATAAGAACGGTGCATCA----ATAATGGTCGGGATA???????????????????????????????????????????
	'Tristerix_corymbosus|DQ442920|G_Amico_80_BCRU'                                    ?????????????????????????????????????????????????????????????????????????TTCAAATTCAGGGAAACCGTGGAATTAATAAAAATAGGCAATCCTGAGCCAAATCCCGTTT------TAC------GAA--------AAT---GAGTAGGGAAAACGGGCCCGAAT-----------CAAAAAAGGATAGGCGCAGAGACTCAACGGAAGCTGTT-------CTAACA--------AA-----TAC---ATACA----AT-----CCAA------------ATGGAGATGGAGTTGGTTGTCTTT-C----GCTGGT----------------------------------------------------------------------------------------------------------------------------------------------------------------------------------AGACGAGAATAAAGATAGAGTCCCATTCTACATGTCAATACCGACAACAATGAAATTTATAG-TAAGAGGAAAATCCGTCGACT-----TTTTAAATCATGAGGGTTCAAGTCCCTCTATCCCCAAAAAA----------ACCC--------TTTCT-GACTATGACCCCAAAAT---------------------TGGATTATCC-----CCT--------T---------TCGTTATTCGTTAGC--GGTTCCAAATCTTTTTAATTT---------------------TG------------------------------------------------CATATTTAGGCAAAAAACCCCCATT-------TT------------CATAATTCACAG---------TCAGTACTTTTA-------------------------------------------------------------------CTGAAACTT---------------A------CATTTAC----AAAGTCTTATTC--------AATTGG--------TCATTTTT------CAT----TTTGTGTA---TTTTCAAAA--------AGAAAACTTTACA---AGTAATAC-------------------TTTTTTCTATTTTTCTTTTTAATTGACCAAGCCCT-GCCTTCT-------------AGTA-------AAATAAGAACGGTGCATCA----ATAATGGTCGGGATAGCTCAGTTGGTAGAGCAGAGGACTGAAAATCCTCGTGT?????
	'Tristerix_corymbosus|DQ442921|G_Amico_83_BCRU'                                    ???????????????????????????????????????????????????????????????????ATAACTTTCAAATTCAGGGAAACCGTGGAATTAATAAAAATAGGCAATCCTGAGCCAAATCCCGTTT------TAC------GAA--------AAT---GAGTAGGGAAAACGGGCCCGAAT-----------CAAAAAAGGATAGGCGCAGAGACTCAACGGAAGCTGTT-------CTAACA--------AA-----TAC---ATACA----AT-----CCAA------------ATGGAGATGGAGTTGGTTGTCTTT-C----GCTGGT----------------------------------------------------------------------------------------------------------------------------------------------------------------------------------AGACGAGAATAAAGATAGAGTCCCATTCTACATGTCAATACCGACAACAATGAAATTTATAG-TAAGAGGAAAATCCGTCGACT-----TTTTAAATCATGAGGGTTCAAGTCCCTCTATCCCCAAAAAA----------ACCC--------TTTCT-GACTATGACCCCAAAAT---------------------TGGATTATCC-----CCT--------T---------TCGTTATTCGTTAGC--GGTTCCAAATCTTTTTAATTT---------------------TG------------------------------------------------CATATTTAGGCAAAAAACCCCCATT-------TT------------CATAATTCACAG---------TCAGTACTTTTA-------------------------------------------------------------------CTGAAACTT---------------A------CATTTAC----AAAGTCTTATTC--------AATTGG--------TCATTTTT------CAT----TTTGTGTA---TTTTCAAAA--------AGAAAACTTTACA---AGTAATAC-------------------TTTTTTCTATTTTTCTTTTTAATTGACCAAGCCCT-GCCTTCT-------------AGTA-------AAATAAGAACGGTGCATCA----ATAATGGTCGGGATAGCTCAGTTGGTAGAGCAGAGGACTGAAAATCCTCGTGC?????
	'Tristerix_corymbosus|DQ442922|G_Amico_84_BCRU'                                    ?????????????????????????????????????????????????????????????G-----ATAACTTTCAAATTCAGGGAAACCGTGGAATTAATAAAAATAGGCAATCCTGAGCCAAATCCCGTTT------TAC------GAA--------AAT---GAGTAGGGAAAACGGGCCCGAAT-----------CAAAAAAGGATAGGCGCAGAGACTCAACGGAAGCTGTT-------CTAACA--------AA-----TAC---ATACA----AT-----CCAA------------------ATGGAGTTGGTTGTCTTT-C----GCTGGT----------------------------------------------------------------------------------------------------------------------------------------------------------------------------------AGACGAGAATAAAGATAGAGTCCCATTCTACATGTCAATACCGACAACAATGAAATTTATAG-TAAGAGGAAAATCCGTCGACT-----TTTTAAATCATGAGGGTTCAAGTCCCTCTATCCCCAAAAAA----------ACCC--------TTTCT-GACTATGACCCCAAAAT---------------------TGAATTATCC-----CCT--------T---------TCGTTATTCGTTAGC--GGTTCCAAATCTTTTTAATTT---------------------TG------------------------------------------------CATATTTAGGCAAAAAACCCCCATT-------TT------------CATAATTCACAG---------TCAGTACTTTTA-------------------------------------------------------------------CTGAAACTT---------------A------CATTTAC----AAAGTCTTATTC--------AATTGG--------GCATTTTT------CAT----TTTGTGTA---TTTTCAAAA--------AGAAAACTTTACA---AGTAATAC-------------------TTTTTTCTATTTTTCTTTTTAATTGACTAAGCCCT-GCCTTCT-------------AGTA-------AAATAAGAACGGGGCATCA----ATAATGGTCGGGATAGCT????????????????????????????????????????
	'Tristerix_corymbosus|DQ442923|G_Amico_96_BCRU'                                    ???????????????????????????????????????????????????CCCACTAAGTG-----ATAACTTTCAAATTCAGGGAAACCGTGGAATTAATAAAAATAGGCAATCCTGAGCCAAATCCCGTTT------TAC------GAA--------AAT---GAGTAGGGAAAACGGGCCCGAAT-----------CAAAAAAGGATAGGCGCAGAGACTCAACGGAAGCTGTT-------CTAACA--------AA-----TAC---ATACA----AT-----CCAA------------------ATGGAGTTGGTTGTCTTT-C----GCTGGT----------------------------------------------------------------------------------------------------------------------------------------------------------------------------------AGACGAGAATAAAGATAGAGTCCCATTCTACATGTCAATACCGACAACAATGAAATTTATAG-TAAGAGGAAAATCCGTCGACT-----TTTTAAATCATGAGGGTTCAAGTCCCTCTATCCCCAAAAAA----------ACCC--------TTTCT-GACTATGACCCCAAAAT---------------------TGAATTATCC-----CCT--------T---------TCGTTATTCGTTAGC--GGTTCCAAATCTTTTTAATTT---------------------TG------------------------------------------------CATATTTAGGCAAAAAACCCCCATT-------TT------------CATAATTCACAG---------TCAGTACTTTTA-------------------------------------------------------------------CTGAAACTT---------------A------CATTTAC----AAAGTCTTATTC--------AATTGG--------TCATTTTT------CAT----TTTGTGTA---TTTTCAAAA--------AGAAAACTTTACA---AGTAATAC-------------------TTTTTTCTATTTTTCTTTTTAATTGACTAAGCCCT-GCCTTCT-------------AGTA-------AAATAAGAACGGTGCATCA----ATAATGGTCGGGATAGCTCA??????????????????????????????????????
	'Tristerix_corymbosus|EF464493|Nickrent_4597A'                                     ????????????ACGCTACGGACTTAATTGGATTGAGCCTTAGTATGGAAAcccACTAAGTG-----ATAACTTTCAAATTCAGGGAAACCGTGGAATTAATAAAAATAGGCAATCCTGAGCCAAATCCCGTTT------TAC------GAA--------AAT---GAGTAGGGAAAACGGGCCCGAAT-----------CAAAAAAGGATAGGCGCAGAGACTCAACGGAAGCTGTT-------CTAACA--------AA-----TAC---ATACA----AT-----CCAA------------------ATGGAGTTGGTTGTCTTT-C----GCTGGT----------------------------------------------------------------------------------------------------------------------------------------------------------------------------------AGACGAGAATAAAGATAGAGTCCCATTCTACATGTCAATACCGACAACAATGAAATTTATAG-TAAGAGGAAAATCCGTCGACT-----TTTTAAATCATGAGGGTTCAAGTCCCTCTATCCCCAAAAAA----------ACCC--------TTTCT-GACTATGACCCCAAAAT---------------------TGGATTATCC-----CCT--------T---------TCGTTATTCGTTAGC--GGTTCCAAATCTTTTTAATTT---------------------TG------------------------------------------------CATATTTAGGCAAAAAACCCCCATT-------TT------------CATAATTCACAG---------TCAGTACTTTTA-------------------------------------------------------------------CTGAAACTT---------------A------CATTTAC----AAAGTCTTATTC--------AATTGG--------TCATTTTT------CAT----TTTGTGTA---TTTTCAAAA--------AGAAAACTTTACA---AGTAATAC-------------------TTTTTTCTATTTTTCTTTTTAATTGACCAAGCCCT-GCCTTCT-------------AGTA-------AAATAAGAACGGTGCATCA----ATAATGGTCGGGATAGCTCAGTTGGTAGAGCAGAGGACTGAAAATCCTCGTGTCACC?
	'Tristerix_grandiflorus|DQ442930|Palacios_Neil_Ceron_2547_3672311_MO'              ???????????????????????????????????????TTAGTATGGAAACCCACTAAGTG-----ATAACTTTCAAATTCAGGGAAACCATGGAATTAATAAAAATAGGCAATCCTGAGCCAAATCCCGTTT------TAC------GAA--------AAT---GAGTAGGGAAAGCGGGCCCGAAT-----------CAAAAAAGGATAGGCGCAGAGACTCAACGGAAGCTGTT-------CTAACA--------AA-----TAC---ATACA----AT-----ACAA------------------ATGGAGTTGGTTGTCTTT-C----GCTG------------------------------------------------------------------------------------------------------------------------------------------------------------------------------------AGACGAGAATAAAGATAGAGTCCCATTCTACATGTCAATACCGACAACAATGAAATTTATAG-TAAGAGGAAAATCCGTCGACT-----TTTAAAATCATGAGGGTTCAAGTCCCTCTATCCCCAAAAAA----------GCTC--------TTTAT-GACTATGACCCCAAAAT---------------------TGGATTATCC-----CCT--------T---------TCGTTATTCGTTAGC--GGTTTAAAATATTTTTC----------------------------------------------------------------------------ATATTTAGGCAAGAAATCCCCATT-------TT------------AATAATTCACAG---------TTAGTACTTAACTTATA--------------------------------------------------------------CTGAAACTT---------------A------CATTTAC----AAAGTCTTATTC--------AATTGG--------TC-------------AT----TTTGTGTA---TTTAAAAAA--------AGAAAACTTTACA---AGTAATAC-------------------TTTT-----TTTTTAT------TTGACCAA------GCCTTCT-------------AGTA-------AAATAAGAACGGTACATCA----ATAATGGTCGGGATAGCTCAGTTGGTAGAGCAGAGGACTGAAAATCCTCGTGT?????
	'Tristerix_grandiflorus|DQ442931|V_Zar_1368_3907304_MO'                            ?????????????????????????????????????????AGTATGGAAACCCACTAAGTG-----ATAACTTTCAAATTCAGGGAAACCATGGAATTAATAAAAATAGGCAATCCTGAGCCAAATCCCGTTT------TAC------GAA--------AAT---GAGTAGGGAAAGCGGGCCCGAAT-----------CAAAAAAGGATAGGCGCAGAGACTCAACGGAAGCTGTT-------CTAACA--------AA-----TAC---ATACT----AT-----ACAA------------------ATGGAGTTGGTTGTCTTT-C----GCTG------------------------------------------------------------------------------------------------------------------------------------------------------------------------------------AGACGAGAATAAAGATAGAGTCCCATTCTACATGTCAATACCGACAACAATGAAATTTATAG-TAAGAGGAAAATCCGTCGACT-----TTTAAAATCATGAGGGTTCAAGTCCCTCTATCCCCAAAAAA----------GCTC--------TTTAT-GACTATGACCCCAAAAT---------------------TGGATTATCC-----CCT--------T---------TCGTTATTCGTTAGC--GGTTTAAAATATTTTTC----------------------------------------------------------------------------ATATTTAGGCAAGAAATCCCCATT-------TT------------AATAATTCACAA---------TTAGTACTTAACTTATA--------------------------------------------------------------CTGAAACTT---------------A------CATTTAC----AAAGTCTTATTC--------AATTGG--------TC-------------AT----TTTGTGTA---TTTAAAAAA--------AGAAAACTTTACA---AGTAATAC-------------------TTTT-----TTTTTAT------TTGACCAA------GCCTTCT-------------AGTA-------AAATAAGAACGGTACATCA----ATAATGGTCGGGATAKCTCAGTTGGTAGAG????????????????????????????
	'Tristerix_longebracteatus|DQ442932|DN_Smith_8288_722877_MO'                       ????????????????????????????????????GCCTTAGTATGGAAACCCACTAAGTG-----ATAACTTTCAAATTCAGGGAAACCGTGGAATTAATAAAAATAGGCAATCCTGAGCCAAATCCCGTTT------TAC------GAA--------AAT---GAGTAGGGAAAGCGGTCCCGAAT-----------CAAAAAAGGATAGGCGCAGAGACTCAACGGAAGCTGTT-------CTAACA--------AA-----TAC---ATACA----AT-----ACAA------------------ATGGAGTTGGTTGTC---------GCTGGT----------------------------------------------------------------------------------------------------------------------------------------------------------------------------------AGACGAGAATAAAGATAGAGTCCCATTCTACATGTCAATACCGACAACAATGAAATTTATAG-TAAGAGGAAAATCCGTCGACT-----TTTAAAATCATGAGGGTTCAAGTCCCTCTATCCCCAAAAAA----------GCTC--------TTTAT-GACTATGACCCCAAA-----------------------------------------------------------------------AGC--GGTTTAAAATATTTTTA----------------------------------------------------------------------------ATATTTAGGCAAGAAATCCCCATT-------TT------------AATAATTCACAG---------TTAGTACTTAACTTATA--------------------------------------------------------------CTGAAACTT---------------A------CATTTAC----AAAGTCTTATTC--------AATTGG--------TC-------------AT----TTTGTGTA---TTTAAAAAA--------AGAAAACTTTACA---AGTAATAC-------------------TTTTTTCTATTTTTAT------TTGACCAA------GCCTTCT-------------AGTA-------AAATAAGAACGGTACATCA----ATAATGGTCGGGATAGCTCAGTTGGTAGAGCAGAAGACTGAAAATCCTCG????????
	'Tristerix_longebracteatus|DQ442933|D_Fernandez_M_Cerna_P_Villacres_371_5889268_MO' ????????????????????????????????????GCCTTAGTATGGAAACCCACTAAGTG-----ATAACTTTCAAATTCAGGGAAACCGTGGAATTAATAAAAATAGGCAATCCTGAGCCAAATCCCGTTT------TAC------GAA--------AAT---TAGTAGGGAAAGTGGGCCCGAAT-----------CAAAAAAGGATAGGCGCAGAGACTCAACGGAAGCTGTT-------CTAACA--------AA-----TAC---ATACA----AT-----ACAA------------------ATAGAGTTGGTTGTCTTT-T----GCTGGT----------------------------------------------------------------------------------------------------------------------------------------------------------------------------------AGACGAGAATAAAGATAGAGTCCCATTCTACATGTCAATACCGACAACAATGAAATTTATAG-TAAGATGAAAATCCGTCGACT-----TTTAAAATCATGAGGGTTCAAGTCCCTCTATCCCCAAAAAA----------GCTC--------TTTAT-GACTATGACCCCAAAAT---------------------TGGATTATCC-----CCT--------T---------TCGTTATTCGTTAGT--GGTTTAAAATATTTTTC----------------------------------------------------------------------------ATATTTAGGCAAGAAATCCCCATT-------TT------------AAGAATTCACAG---------TTAGTACTTAACTTATA--------------------------------------------------------------CTGAAACTT---------------A------CATTTAC----AAAGTCTTATTC--------AATTGG--------TC-------------AT----TTTGTGTA---TTTAAAAAA--------AGAAAACTTAACA---AGTAATAC-------------------TTTTTTATATTTTTAT------TTGACCAAGCCTT-GCCTTCT-------------AGTA-------AAATAAGAACGGTACATCA----ATAATGGTCGGGATAGCTCA??????????????????????????????????????
	'Tristerix_penduliflorus|DQ442928|M_Lewis_35236_4661844_MO'                        ?????????????????????????????????????????????????AACCCACTAAGTG-----ATAACTTTCAAATTCAGGGAAACCATGGAATTAATAAAAATAGGCAATCCTGAGCCAAATCCCATTT------TAC------GAA--------AAT---GAGTAGGGAAAACAGGCCCAAAT-----------CAAAAAAGGATAGGCGCAGAGACTCAACGGAAGCTGTT-------CTAACA--------AA-----TAC---ATACA----AT-----CCAA------------------ATAGAGTTGGTTGTCTTT-C----GCTGGT----------------------------------------------------------------------------------------------------------------------------------------------------------------------------------AGACGAGAATAAAGATAGAGTCCCATTTTACATGTCAATACCGACAACAATAAAATTTATAG-TAAGAGGAAAATCCGTTGACT-----TTTTAAATCATGAGGGTTCAAGTCCCTCTATCCCCAAAAAA----------A-----------TTTTT-TATTATGACCAAAAAAT---------------------GGGATTATCC-----CCT--------T---------TCGTTATTCGTTAGC--GGTTCCAAATCTTTTTAATTT---------------------TT------------------------------------------------AAGATTTAGGCAAGAAATCCCCATT-------TT------------AATAATTCACAG---------TCAGTACTTTTA-------------------------------------------------------------------CTGAAACTT---------------A------CATTTAC----AAAGTCTTATTC--------AATTGG--------TCATT--------------------------------------------------------------TAATAC-------------------TTTTTTCGATTTTTCTTTTTAATTGACCAAGCCTT-GCCTTCT-------------AGTAAAATAAGAAATAAGAAAGGTGCATCA----ATAATGGTCGGGATAGCTCAGTTGGTAGAGCAGAGGACTGAAAATCCTCG????????
	'Tristerix_penduliflorus|DQ442929|P_Nunez_8288_720879_MO'                          ???????????????????????????????????????????????GAAACCCACTAAGTG-----ATAACTTTCAAATTCAGGGAAACCATGGAATTAATAAAAATAGGCAATCCTGAGCCAAATCCCATTT------TAC------GAA--------AAT---GAGTAGGGAAAACAGGCCCAAAT-----------CAAAAAAGGATAGGCGCAGAGACTCAACGGAAGCTGTT-------CTAACA--------AA-----TAC---ATACA----AT-----CCAA------------------ATAGAGTTGGTTGTCTTT-C----GCTGGT----------------------------------------------------------------------------------------------------------------------------------------------------------------------------------AGACGAGAATAAAGATAGAGTCCCATTTTACATGTCAATACCGACAACAATAAAATTTATAG-TAAGAGGAAAATCCGTTGACT-----TTTTAAATCATGAGGGTTCAAGTCCCTCTATCCCCAAAAAA----------ACCCTT-TAGGGTTTTT-TATTATGACCAAAAAAT---------------------GGGATTATCC-----CCT--------T---------TCGTTATTCGTTAGC--GGTTCCAAATCTTTTTAATTT---------------------TT------------------------------------------------AAGATTTAGGCAAGAAATCCCCATT-------TT------------AATAATTCACAG---------TCAGTACTTTTA-------------------------------------------------------------------CTGAAACTT---------------A------CATTTAC----AAAGTCTTATTC--------AATTGG--------TCATT--------------------------------------------------------------TAATAC-------------------TTTTTTCGATTTTTCTTTTTAATTGACCAAGCCTT-GCCTTCT-------------AGTAAAATAAGAAATAAGAAAGGTGCATCA----ATAATGGTCGGGATAGCTCAGTTGGTAGAGCAGAGGAC????????????????????
	'Tristerix_peruvianus|DQ442934|DN_Smith_M_Buddensiek_10858_3307944__MO'            ????????????????????????????????????GCCTTAGTATGGAAACCCACTAAGTG-----ATAACTTTCAAATTCAGGGAAACCGTGGAATTAATAAAAATAGGCAATCCTGAGCCAAATCCCGTTT------TAC------GAA--------AAT---GAGTAGGGAAAGCGGGCCCGAAT-----------CAAAAAAGGATAGGCGCAGAGACTCAACGGAAGCTGTT-------CTAACA--------AA-----TAT---ATACA----AT-----ACAA------------------ATGAAGTTGGTTTTC---------GCTGGT----------------------------------------------------------------------------------------------------------------------------------------------------------------------------------AGACGAGAATAAAGATAGAGTCCCATTCTACATGTCAATACCGATAACAATGAAATTTATAG-TAAGAGGAAAATCCGTCGACT-----TTTAAAATCATGAGGGTTCAAGTCCCTCTATCCCCAAAAAA----------GCTC--------TTTAT-GACTATGACCACAAAAT---------------------TGGATTATCC-----CCT--------T---------TCGTTATTCGTTAGC--GGTTCAAAATATTTTTC----------------------------------------------------------------------------ATATTTAGGCAAGAAATTCCCATT-------TT------------AATAATTCATAG---------TCAGTACTTAACTTATA--------------------------------------------------------------CTGAAACTT---------------A------CATTTAC----AAAGTCTTATTC--------AATTGG--------TCATTTTA------AAT----TTTGTGTA---TTTTAAAAA--------AGAAAACTTTACA---AGTAATAC-------------------TTTTTTCGATTTTTAA------TTGACCAA------GCCTTCT-------------AGTA-------AAATAAGAACGGTACATCA----AAAATGGTCGGGATAGCTCAGTTGGTAGAGCAGAGGACTGAAAATCCTCGTGT?????
	'Tristerix_peytonii|DQ442935|P_Nunez_J_Arque_8287_3632650_MO'                      ????????????????????????????????????GCCTTAGTATGGAAACCCACTAAGTG-----ATAACTTTCAAATTCAGGGAAACCGTGGAATTAATAAAAATAGGCAATCCTGAGCCAAATCCCGTTT------TAC------GAA--------AAT---GAGTAGGGAAAGCGGGCCCGAAT-----------CAAAAAAGGATAGGCGCAGAGACTCAACGGAAGCTGTT-------CTAACA--------AA-----TAC---ATACA----AT---------------------------------TTGGTTGTCTTT-C----GCTGGT----------------------------------------------------------------------------------------------------------------------------------------------------------------------------------AGAAGAGAATAAAGATAGAGTCCCATTCTACATGTCAATACCGACAACAATGAAATTTATAG-TAAGAGGAAAATCCGTCGACT-----TTTAAAATCATGAGGGTTCAAGTCCCTCTATCCCCAAAAAA----------GCTC--------TTTAT-GACTATGACCCCAAAAT---------------------TGTATTATCC-----CCT--------T---------TCGTT-------AGT--GGTTCAATA----------------------------------------------------------------------------------------------------------------------------------------------------------------------------------------------------------------------------------------------------------------------------------------------------------------------------------------------------------------------------------------------------------------------TTTTTAA------TTGACCAA------GCCTTAT-------------AGTA-------AAATAAGAACGGTACATCA----ATAATGGTCGGGATAGCTCAGTTGGTAGAGCAGAGGACTGAAAATCCTCGTGT?????
	'Tristerix_pubescens|DQ442936|DN_Smith_M_Buddensiek_11090_3303268_MO'              ?????????????????????????????????????????????????????????????G-----ATAACTTTCAAATTCAGGGAAACCGTGGAATTAATAAAAATAGGCAATCCTGAGCCAAATCCCGTTT------TAC------GAA--------AAT---GAGTAGGGAAAGCGGGCCCGAAT-----------CAAAAAAGGATAGGCGCAGAGACTCAACGGAAGCTGTT-------CTAACA--------AA-----TAC---ATACA----AT-----ACAA------------------ATGGAGTTGGTTGTATTT-C----GCTGGT----------------------------------------------------------------------------------------------------------------------------------------------------------------------------------AGACGAGAATAAAGATAGAGTCCCATTCTACATGTCAATACCGACAACAATGAAATTTATAG-TAAGAGGAAAATCCGTCGACT-----TTTAAAATCATGAGGGTTCAAGTCCCTCTATCCCCAAAAAA----------GCTC--------TTTAT-GACTATGACCCCAAAAT---------------------TGGATTATCC-----CCT--------T---------TCGTTATTCGTTAGC--GGTTCAAAATATTTTTTATTT---------------------TT------------------------------------------------AATATTTAGGCAATAAATCCCCATT-------TT------------AATAATTCACAG---------TTAGTACTTAACTTATA--------------------------------------------------------------CTGAAACTT---------------A------CATTTAC----AAAGTCTTATTC--------AATTGG--------TC-------------AT----TTTGTGTA---TT---AAAA--------AAAAAACTTTACA---AGTAATAC-------------------TTTTTTCTATTTTTATTTTTAATTGACCAA------GCCTTCT-------------AGTA-------AAATAAGAACGGTACATCA----ATAATGGTCGGGATAGCTCAGTTGGTA???????????????????????????????
	'Tristerix_pubescens|DQ442937|DN_Smith_11388_3337809_MO'                           ????????????????????????????????????????????????AAACCCACTAAGTG-----ATAACTTTCAAATTCAGGGAAACCGTGGAATTAATAAAAATAGGCAATCCTGAGCCAAATCCCGTTT------TAC------GAA--------AAT---GAGTAGGGAAAGCGGGCCCGAAT-----------CAAAAAAGGATAGGCGCAGAGACTCAACGGAAGCTGTT-------CTAACA--------AA-----TAC---ATACA----AT-----ACCA------------------ATGGAGTTGGTTGTATTT-T----GCTGGT----------------------------------------------------------------------------------------------------------------------------------------------------------------------------------AGACGAGAATAAAGATAGAGTCCCATTCTACATGTCAATACCGACAACAATGAAATTTATAG-TAAGAGGAAAATCCGTCGACT-----TTTAAAATCATGAGGGTTCAAGTCCCTCTATCCCCAAAAAA----------GCTC--------TTTAT-GACTATGACCCCAAAAT---------------------TGGATTATCC-----CCT--------T---------TCGTTATTCGTTAGC--GGTTCAAAATATTTTTTATTT---------------------TA------------------------------------------------AATATTTAGGCAATAAATCCCCATT-------TT------------AATAATTCACAG---------TTAGTACTTAACTTATA--------------------------------------------------------------CTGAAACTT---------------A------CAT--------AAAGTCTTATTC--------AATTGG--------TC-------------AT----TTTGTGTA---TT---AAAA--------AAAAAACTTTACA---AGTAATAC-------------------TTTTTTCTATTTTTATTTTTAATTGACCAA------GCCTTCT-------------AGTA-------AAATAAGAACGGTACATCA----ATAATGGTCGGGATAGCTCAGTTGGTA???????????????????????????????
	'Tristerix_verticillatus|DQ442924|G_Amico_154_BCRU'                                ????????????????????????????????????????????????AAACCCACTAAGTG-----AGAACTTTCAAATTCAGGGAAACCGTGGAATTAATAAAAATAGGCAATCCTGAGCCAAATCCCGTTT------TAC------AAATTTACAAAAAT---GAGTAGGGAAAACGGGCCCGAAT-----------CAAAAAAGGATAGGCGCAGAGACTCAACGGAAGCTGTT-------CTAACA--------AA-----TAC---ATACA----AT-----CCAA------------------ATGGATTTGGTTGTCTTT-C----GCTAGT----------------------------------------------------------------------------------------------------------------------------------------------------------------------------------AGACGAGAATAAAGATAGAGTCCCATTCTACATGTCAATACCGACAACAATGAAATTTATAG-TAAGAGGAAAATCCGTCGACT-----TTTTAAATCATGAGGGTTCAAGTCCCTCTATCCCCAAAAAACCCTTAAAAAACCC--------TTTAT-GATTATGACCCAAAAAT---------------------TGGATTATCC-----CCT--------T---------TCGTTATTCGTTAGC--GGTTCAAAATATTTTGCATTT---------------------TT------------------------------------------------CATATTTAGGCAAGAAATCCCCATT-------TT------------AATAATTCACAG---------TCAGTACTTTTA-------------------------------------------------------------------CTGAAATTT---------------A------CATTTAC----AAAGTCTTATTC--------AATTAG--------TCATTTTT------CAT----TTTGTGTA---TTTTCAAAA--------AGAAAACTTTACA---AGTAATAC-------------------TTTTTTCTATTTTTCTTTTTAATTGACCAAGCCTT-GCCTTCT-------------AGTA-------AAATAAGAACGGTGCATCA----ATAATGGTCGGGATAGCTCAGTTGGTAGAGCAGAGGACTGAAAATCCTCGTGT?????
	'Tristerix_verticillatus|DQ442925|G_Amico_157_BCRU'                                ???????????????????????????????????????????????GAAACCCACTAAGTG-----AGAACTTTCAAATTCAGGGAAACCGTGGAATTAATAAAAATAGGCAATCCTGAGCCAAATCCCGTTT------TAC------AAATTTACAAAAAT---GAGTAGGGAAAACGGGCCCGAAT-----------CAAAAAAGGATAGGCGCAGAGACTCAACGGAAGCTGTT-------CTAACA--------AA-----TAC---ATACA----AT-----CCAA------------------ATGGATTTGGTTGTCTTT-C----GCTAGT----------------------------------------------------------------------------------------------------------------------------------------------------------------------------------AGACGAGAATAAAGATAGAGTCCCATTCTACATGTCAATACCGACAACAATGAAATTTATAG-TAAGAGGAAAATCCGTCGACT-----TTTTAAATCATGAGGGTTCAAGTCCCTCTATCCCCAAAAAACCCTTAAAAAACCC--------TTTAT-GATTATGACCCAAAAAT---------------------TGGATTATCC-----CCT--------T---------TCGTTATTCGTTAGC--GGTTCAAAATATTTTGCATTT---------------------TT------------------------------------------------CATATTTAGGCAAGAAATCCCCATT-------TT------------AATAATTCACAG---------TCAGTACTTTTA-------------------------------------------------------------------CTGAAATTT---------------A------CATTTAC----AAAGTCTTATTC--------AATTGG--------TCATTTTG------CAT----TTTGTGTG---TTTTCAAAA--------AGAAAACTTTACC---AGTAATAC-------------------TTTTTTCTATTTTTCTTTTTAATTGACCAAGCCTT-GCCTTCT-------------AGTA-------AAATAAGAACGGTGCATCA----ATAATGG??????????????????????????????????????????????-----
	'Tristerix_verticillatus|DQ442926|G_Amico_158_BCRU'                                ????????????????????????????????????????????????AAACCCACTAAGTG-----AGAACTTTCAAATTCAGGGAAACCGTGGAATTAATAAAAATAGGCAATCCTGAGCCAAATCCCGTTT------TAC------AAATTTACAAAAAT---GAGTAGGGAAAACGGGCCCGAAT-----------CAAAAAAGGATAGGCGCAGAGACTCAACGGAAGCTGTT-------CTAACA--------AA-----TAC---ATACA----AT-----CCAA------------------ATGGATTTGGTTGTCTTT-C----GCTAGT----------------------------------------------------------------------------------------------------------------------------------------------------------------------------------AGACGAGAATAAAGATAGAGTCCCATTCTACATGTCAATACCGACAACAATGAAATTTATAG-TAAGAGGAAAATCCGTCGACT-----TTTTAAATCATGAGGGTTCAAATCCCTCTATCCCCAAAAAACCCTTAAAAAACCC--------TTTAT-GATTATGACCCAAAAAT---------------------TGGATTATCC-----CCT--------T---------TCGTTATTCGTTAGC--GGTTCAAAATATTTTGCATTT---------------------TT------------------------------------------------CATAGTTAGGCAAGAAATCCCCATT-------TT------------AATAATTCACAG---------TCAGTACTTTTA-------------------------------------------------------------------CTGAAATTT---------------A------CATTTAC----AAAGTCTTATTC--------AATTGG--------TCATTTTG------CAT----TTTGTGTA---TTTTCAAAA--------AGAAAACTTTACA---AGTAATAC-------------------TTTTTTCTATTTTTCTTTTTAATTGACCAAGCCTT-GCCTTCT-------------AGTA-------AAATAAGAACGGTGCATCA----ATAATGGTCGGGATAGCTCAGTTGGTAGAGCAGAGGACTGAAAATCCTCGTGT?????
	'Tristerix_verticillatus|DQ442927|G_Amico_155_BCRU'                                ????????????????????????????????????????????????????CCACTAAGTG-----ATAACTTTCAAATTCAGGGAAACCGTGGAATTAATAAAAATAGGCAATCCTGAGCCAAATCCCGTTT------TAC------AAATTTACAAAAAT---GAGTAGGGAAAACGGGCCCGAAT-----------CAAAAAAGGATAGGCGCAGAGACTCAACGGAAGCTGTT-------CTAACA--------AA-----TAC---ATACA----AT-----CCAA------------------ATGGATTTGATTGTCTTT-C----GCTAGT----------------------------------------------------------------------------------------------------------------------------------------------------------------------------------AGACGAGAATAAAGATAGAGTCCCATTCTACATGTCAATACCGACAACAATGAAATTTATAG-TAAGAGGAAAATCCGTCGACT-----TTTTAAATCATGAGGGTTCAAGTCCCTCTATCCCCAAAAAACCCTTAAAAAACCC--------TTTAT-GATTATGACCCAAAAAT---------------------TGGATTATCC-----CCT--------T---------TCGTTATTCGTTAGC--GGTTCAAAATATTTTTCATTT---------------------TT------------------------------------------------CATATTTAGGCAAGAAATCCCCATT-------TT------------AATAATTCACAG---------TCAGTACTTTTA-------------------------------------------------------------------CTGAAATTT---------------A------CATTTAC----AAAGTCTTATTC--------AATTGG--------TCATTTTT------CAT----TTTGTGTA---TTTTCAAAA--------AGAAAACTTTACA---AGTAATAC-------------------TTTTTTCTATTTTTCTTTTTAATTGACCAAGCCTT-GCCTTCT-------------AGTA-------AAATAAGAACGGTGCATCA----ATAATGGTCGGGATAGCTCAGTTGGTAGAGCAGAAGACTGAAAATCCTCG????????
	'Tupeia_antarctica|DQ340601|Calvin_and_Wilson_NZ98_02'                             CGAAATTGGTAGACGCTACGGACTTAATTGGATTGAGCCTTAGTATGGAAACCCACTAAGTG-----ATAACTTTCAAATTCAGGGAAACCATGGAATTAATAAAAATAGGCAATCCTGAGCCAAATCCCGTTT------TCC------GAA--------AAT---GAGTAGGGAAAGCAAGCCAGA-------------AAAAAAAGGATAGGTGCAGAGACTCAACGGAAGCTGTT-------CTAACA--------AA-----TAC---ATACA----AT-----ACAA------------------ATGGAGTTGA------TT-C----GCTGGT----------------------------------------------------------------------------------------------------------------------------------------------------------------------------------AGACGAGAATAAAGATAGAGTCCCATTCTACATGTCAATACTGACAACAATGAAATTTATAG-TAAGAGGAAAATCCGTCGACT-----TTTTAAATCATGAGGGTTCAAGTCCCTCTATCCCCAAAAAA----------GCCCAT-TTGACCCCCG-AAGTCTTT------CTC---------------------TTATTTATCC-----CTT--------T---------TCGTTATTCGGTAGC--GGTTAAAAATCCCT-TTCATTT--------------------TT------------------------------------------------CATATTTAGGCAAGAAATCCCCATT-------TT------------AATAATTCACAG---------TCAGTAC------TTATA-------------------------------------------------------------TTGAAACTT---------------A------CATTTTC----AA------------------------------------------------T----TTTTTCTA---TTTT--TAA--------------------------------------------------------TTTACTTTTAATTGACATAGACCCAA-----GCCTTCT-------------AGTA-------AAATAAGAACGGCGCATCA----ATAATGGTCGGGATAGCTCAGTTGGTAGAGCAGAGGACTGAAAAT?????????????
	'Tupeia_antarctica|EF464494|Nickrent_2742'                                         ???????????GACGCTACGGACTTAATTGGATTGAGCCTTAGTATGGAAACCCACTAAGTG-----ATAACTTTCAAATTCAGGGAAACCATGGAATTAATAAAAATAGGCAATCCTGAGCCAAATCCCGTTT------TCC------GAA--------AAT---GAGTAGGGAAAGCAAGCCAGA-------------AAAAAAAGGATAGGTGCAGAGACTCAACGGAAGCTGTT-------CTAACA--------AA-----TAC---ATACA----AT-----ACAA------------------ATGGAGTTGA------TT-C----GCTGGT----------------------------------------------------------------------------------------------------------------------------------------------------------------------------------AGACGAGAATAAAGATAGAGTCCCATTCTACATGTCAATACTGACAACAATGAAATTTATAG-TAAGAGGAAAATCCGTCGACT-----TTTTAAATCATGAGGGTTCAAGTCCCTCTATCCCCAAAAAA----------GCCCAT-TTGACCCCCG-AAGTCTTT------CTC---------------------TTATTTATCC-----CTT--------T---------TCGTTATTCGGTAGC--GGTTAAAAATCCCT-TTCATTT--------------------TT------------------------------------------------CATATTTAGGCAAGAAATCCCCATT-------TT------------AATAATTCACAG---------TCAGTAC------TTATA-------------------------------------------------------------TTGAAACTT---------------A------CATTTTC----AA------------------------------------------------T----TTTTTCTA---TTTT--TAA--------------------------------------------------------TTTACTTTTAATTGACATAGACCCAA-----GCCTTCT-------------AGTA-------AAATAAGAACGGCGCATCA----ATAATGGTCGGGATA???????????????????????????????????????????
	'Vanwykia_remota|EU544514|Nickrent_4331'                                           ???????????????????????????????????????????????????CCCACTAAGTG-----ATAACTTTCAAATTCAGGGAAACCGTGGAATTAATAAAAATCGGCAATCCTGAGCCAAATCCCGTTT------TCC------GAA--------AAT---GAGTAGGGAAAGCAAGCCCGAAT-----------AAAAAAAGGATAGGTGCAGAGACTCAACGGAAGCTGTT-------CTAATA--------AA-----TAC---ATACA----AT-----ACAA------------------ATGTAGTTGA------TT-C----GCCGGT----------------------------------------------------------------------------------------------------------------------------------------------------------------------------------AGACGAGAATAAAGATAGAGTCCCATTCTACATGTCAATACCGACAACAATGAAATTTATAG-TAAGAGGAAAATCCGTCGACT-----TTTTAAATCATGAGGGTTCAAGTCCCTCTATCCCCAAAAAA----------GCCCGT-TTGAACCCCT-AATTCTTT------CTC---------------------TTATTTATCCCT---CTT--------T---------TCGT-------TAGC--AGTTAAAAATCCCC-TTCTTCATTT-----------------TT------------------------------------------------CATATTTAGGCGAGAAATACCCATT-------TT------------AATAATTCACAG---------TCAGTACTTTAT---------------------------ATA-------------------------------------CTGAAACTT---------------A------TAC--------AAAGTCTTATTC--------AATTAG--------TCATTTTT------CAT----TTTGTGTA---TTTTAAA-A-AATA------AAATTTTACA---AGTAATAC-----------------------------TTT-T------TTAGAT--------------TC-----------------------------------------------TTAATGGTCGGGATAGCTCAGTTGGTAGAGCAGAGGACTGAAAATCCTCGTGTCACC?

;


END;

BEGIN LABELS;
	TAXAGROUPLABEL Elytrantheae COLOR = (RGB 0.03529412 1.0 0.22745098) ;
	TAXAGROUPLABEL Gaiadendreae COLOR = (RGB 0.03529412 1.0 0.80784314) ;
	TAXAGROUPLABEL 'Lorantheae:Amyeminae' COLOR = (RGB 1.0 1.0 0.03529412) ;
	TAXAGROUPLABEL 'Lorantheae:Dendrophthoinae' COLOR = (RGB 1.0 0.81176471 0.06666667) ;
	TAXAGROUPLABEL 'Lorantheae:Emelianthinae' COLOR = (RGB 1.0 0.62745098 0.06666667) ;
	TAXAGROUPLABEL 'Lorantheae:Ileostylinae' COLOR = (RGB 1.0 0.47843137 0.13333333) ;
	TAXAGROUPLABEL 'Lorantheae:Loranthinae' COLOR = (RGB 1.0 0.30588235 0.13333333) ;
	TAXAGROUPLABEL 'Lorantheae:Scurrulinae' COLOR = (RGB 1.0 0.03529412 0.03529412) ;

	CHARGROUPLABEL trnL_intron COLOR = (RGB 0.03529412 1.0 1.0) ;
	CHARGROUPLABEL trnL_exon COLOR = (RGB 0.03529412 0.03529412 1.0) ;
	CHARGROUPLABEL trnLF_spacer COLOR = (RGB 0.03529412 1.0 0.22745098) ;
	CHARGROUPLABEL trnF_gene COLOR = (RGB 0.03529412 0.03529412 1.0) ;


END;

BEGIN SETS;
	TAXPARTITION * UNTITLED  =  Elytrantheae :  1 -  17, Gaiadendreae :  18 -  21, 'Lorantheae:Amyeminae' :  22 -  33, 'Lorantheae:Dendrophthoinae' :  34 -  38, 'Lorantheae:Emelianthinae' :  39 -  45, 'Lorantheae:Ileostylinae' :  46 -  50, 'Lorantheae:Loranthinae' :  51 -  56, 'Lorantheae:Scurrulinae' :  57 -  60;

	CHARPARTITION * UNTITLED  =  trnL_intron :  1 -  588, trnL_exon :  589 -  643, trnLF_spacer :  644 -  1269, trnF_gene :  1270 -  1321;

END;

BEGIN ASSUMPTIONS;
	TYPESET * UNTITLED   =  unord:  1 -  1321;

END;

BEGIN CODONS;
	CODESET * UNTITLED   =  universal:  1 -  1321;


END;

BEGIN MESQUITECHARMODELS;
	ProbModelSet * UNTITLED   =  'Jukes-Cantor':  1 -  1321;
END;

Begin MESQUITE;
		MESQUITESCRIPTVERSION 2;
		TITLE AUTO;
		tell ProjectCoordinator;
		timeSaved 1400232729957;
		getEmployee #mesquite.minimal.ManageTaxa.ManageTaxa;
		tell It;
			setID 0 4700947319509501985;
			tell It;
				setDefaultOrder  0 1 2 3 4 5 6 7 8 9 10 11 12 13 14 15 16 17 18 19 20 21 22 23 24 25 26 27 28 29 30 31 32 33 34 35 36 37 38 39 40 41 42 43 44 45 46 47 48 49 50 51 52 53 54 55 80 81 88 89 56 57 58 59 60 61 62 63 64 65 66 67 68 69 70 71 72 73 74 75 76 77 78 79 82 83 84 85 86 87 90 91 92 93 94 95 96 97 98 99 100 101 102 103 104 105 106 107 108 109 110 111 112 113 114 115 116 117 118 119 120 121 122 123 124 125 126 127 128 129 130 131 132 133 134 135 136 137 138 139 140 141 142;
				attachments ;
			endTell;
		endTell;
		getEmployee #mesquite.charMatrices.ManageCharacters.ManageCharacters;
		tell It;
			setID 0 6363346198190058310;
			mqVersion 275;
			checksumv 0 3 1684104084 null  getNumChars 1321 numChars 1321 getNumTaxa 143 numTaxa 143   short true   bits 3458764513820540943   states 15   sumSquaresStatesOnly 2039429.0 sumSquares 2.305843009213703E19 longCompressibleToShort false usingShortMatrix true   NumFiles 1 NumMatrices 1;
			mqVersion;
		endTell;
		getWindow;
		tell It;
			suppress;
			setResourcesState false false 185;
			setPopoutState 400;
			setExplanationSize 0;
			setAnnotationSize 0;
			setFontIncAnnot 0;
			setFontIncExp 0;
			setSize 1280 906;
			setLocation -8 0;
			setFont SanSerif;
			setFontSize 10;
			getToolPalette;
			tell It;
			endTell;
			desuppress;
		endTell;
		getEmployee  #mesquite.minimal.ManageTaxa.ManageTaxa;
		tell It;
			showTaxa #4700947319509501985 #mesquite.lists.TaxonList.TaxonList;
			tell It;
				setTaxa #4700947319509501985;
				getWindow;
				tell It;
					newAssistant  #mesquite.lists.DefaultTaxaOrder.DefaultTaxaOrder;
					newAssistant  #mesquite.lists.TaxonListCurrPartition.TaxonListCurrPartition;
					setExplanationSize 30;
					setAnnotationSize 20;
					setFontIncAnnot 0;
					setFontIncExp 0;
					setSize 1095 839;
					setLocation -8 0;
					setFont SanSerif;
					setFontSize 10;
					getToolPalette;
					tell It;
						setTool mesquite.lists.TaxonList.TaxonListWindow.ibeam;
					endTell;
				endTell;
				showWindow;
				getEmployee #mesquite.lists.ColorTaxon.ColorTaxon;
				tell It;
					setColor Red;
					removeColor off;
				endTell;
				getEmployee #mesquite.lists.TaxonListAnnotPanel.TaxonListAnnotPanel;
				tell It;
					togglePanel off;
				endTell;
			endTell;
		endTell;
		getEmployee  #mesquite.charMatrices.BasicDataWindowCoord.BasicDataWindowCoord;
		tell It;
			showDataWindow #6363346198190058310 #mesquite.charMatrices.BasicDataWindowMaker.BasicDataWindowMaker;
			tell It;
				getWindow;
				tell It;
					getTable;
					tell It;
						rowNamesWidth 475;
					endTell;
					setExplanationSize 30;
					setAnnotationSize 20;
					setFontIncAnnot 0;
					setFontIncExp 0;
					setSize 1095 839;
					setLocation -8 0;
					setFont SanSerif;
					setFontSize 10;
					getToolPalette;
					tell It;
						setTool blockMover;
					endTell;
					setTool blockMover;
					colorCells  #mesquite.charMatrices.ColorByState.ColorByState;
				tell It;
					setStateLimit 9;
					toggleUniformMaximum on;
				endTell;
					colorRowNames  #mesquite.charMatrices.TaxonGroupColor.TaxonGroupColor;
					colorColumnNames  #mesquite.charMatrices.CharGroupColor.CharGroupColor;
					colorText  #mesquite.charMatrices.NoColor.NoColor;
					setBackground White;
					toggleShowNames on;
					toggleShowTaxonNames on;
					toggleTight off;
					toggleThinRows on;
					toggleShowChanges off;
					toggleSeparateLines off;
					toggleShowStates on;
					toggleAutoWCharNames off;
					toggleAutoTaxonNames off;
					toggleShowDefaultCharNames off;
					toggleConstrainCW on;
					toggleBirdsEye off;
					toggleShowPaleGrid off;
					toggleShowPaleCellColors off;
					togglePaleInapplicable on;
					toggleShowBoldCellText off;
					toggleAllowAutosize off;
					toggleColorsPanel off;
					toggleLinkedScrolling on;
					toggleScrollLinkedTables off;
				endTell;
				showWindow;
				getWindow;
				tell It;
					forceAutosize;
				endTell;
				getEmployee #mesquite.charMatrices.ColorCells.ColorCells;
				tell It;
					setColor Red;
					removeColor off;
				endTell;
				getEmployee #mesquite.categ.StateNamesStrip.StateNamesStrip;
				tell It;
					showStrip off;
				endTell;
				getEmployee #mesquite.charMatrices.AnnotPanel.AnnotPanel;
				tell It;
					togglePanel off;
				endTell;
				getEmployee #mesquite.charMatrices.CharReferenceStrip.CharReferenceStrip;
				tell It;
					showStrip off;
				endTell;
				getEmployee #mesquite.charMatrices.QuickKeySelector.QuickKeySelector;
				tell It;
					autotabOff;
				endTell;
				getEmployee #mesquite.charMatrices.SelSummaryStrip.SelSummaryStrip;
				tell It;
					showStrip off;
				endTell;
				getEmployee #mesquite.align.AlignToDropped.AlignToDropped;
				tell It;
					gapCosts 8 3 2 2;
					subCosts  10 5 10 10 10 5 5 10 10 10 5 10;
				endTell;
				getEmployee #mesquite.align.MultiBlockSplitter.MultiBlockSplitter;
				tell It;
					toggleCanExpand on;
					toggleAllOnSide on;
				endTell;
				getEmployee #mesquite.align.SelectedBlockMover.SelectedBlockMover;
				tell It;
					toggleCanExpand on;
				endTell;
				getEmployee #mesquite.align.SimpleBlockMover.SimpleBlockMover;
				tell It;
					toggleCanExpand on;
				endTell;
				getEmployee #mesquite.molec.ColorByAA.ColorByAA;
				tell It;
					emphasizeDegeneracy off;
				endTell;
				getEmployee #mesquite.chromaseq.ColorQuality.ColorQuality;
				tell It;
					toggleAmbiguities on;
					toggleMarks on;
				endTell;
				getEmployee #mesquite.molec.SequenceInfoEditor.SequenceInfoEditor;
				tell It;
					panelOpen false;
				endTell;
				getEmployee #mesquite.chromaseq.SourceFileInfoEditor.SourceFileInfoEditor;
				tell It;
					panelOpen false;
				endTell;
			endTell;
		endTell;
		getEmployee  #mesquite.charMatrices.ManageCharacters.ManageCharacters;
		tell It;
			showCharacters #6363346198190058310 #mesquite.lists.CharacterList.CharacterList;
			tell It;
				setData 0;
				getWindow;
				tell It;
					newAssistant  #mesquite.lists.CharListInclusion.CharListInclusion;
					newAssistant  #mesquite.stochchar.CharListProbModels.CharListProbModels;
					newAssistant  #mesquite.lists.CharListCodonPos.CharListCodonPos;
					newAssistant  #mesquite.lists.CharNumForList.CharNumForList;
				tell It;
					suppress;
					setValueTask  #mesquite.charMatrices.NumApplicableNonMissing.NumApplicableNonMissing;
					toggleShadeCells on;
					desuppress;
				endTell;
					newAssistant  #mesquite.lists.CharListPartition.CharListPartition;
					getTable;
					tell It;
						columnWidth 3 44;
					endTell;
					setExplanationSize 30;
					setAnnotationSize 20;
					setFontIncAnnot 0;
					setFontIncExp 0;
					setSize 1095 839;
					setLocation -8 0;
					setFont SanSerif;
					setFontSize 10;
					getToolPalette;
					tell It;
					endTell;
					setActive;
				endTell;
				showWindow;
				getEmployee #mesquite.lists.CharListAnnotPanel.CharListAnnotPanel;
				tell It;
					togglePanel off;
				endTell;
			endTell;
		endTell;
		endTell;
end;
