# Supplementary material for: Evolution of pollen morphology in Loranthaceae
Source: Grana. 2017 Feb 20;57(1-2):16–116. doi: 10.1080/00173134.2016.1261939 (PMC5771552; doi:10.1080/00173134.2016.1261939)
Supplement: Grimsson et al. Online supplementary material [file SGRA_A_1261939_SM9964.zip › Mats/05_trnLF.mafft.simple.nex]

#NEXUS
BEGIN DATA;
	DIMENSIONS NTAX=143 NCHAR=1321;
	FORMAT DATATYPE = DNA GAP = - MISSING = ?;
	MATRIX
	Alepis_flavida|DQ340598|Calvin_and_Wilson_NZ98_04 CGAAATTGGTAGACGCTACGGACTTAATTGGATTGAGCCTTAGTATGGAAACCCACTAAGTG-----ATAACTTTCAAATTCAGGGAAACCATGGAATTAATAAAAATAGGCAATCCTGAGCCAAATCCCGTTT------TCC------GAA--------AAT---GAGTAGGGAAAGCAAGCCAGAAT------------AAAAAAGGATAGGTGCAGAGACTCAACGGAAGCTGTT-------CTAACA--------AA-----TAC---ATACA----AT-----ACAA------------------ATAAAGTTGA------TT-C----GCTGGT---------…
	Alepis_flavida|EF464481|Nickrent_2743 ???????????GACGCTACGGACTTAATTGGATTGAGCCTTAGTATGGAAACCCACTAAGTG-----ATAACTTTCAAATTCAGGGAAACCATGGAATTAATAAAAATAGGCAATCCTGAGCCAAATCCCGTTT------TCC------GAA--------AAT---GAGTAGGGAAAGCAAGCCAGAAT------------AAAAAAGGATAGGTGCAGAGACTCAACGGAAGCTGTT-------CTAACA--------AA-----TAC---ATACA----AT-----ACAA------------------ATAAAGTTGA------TT-C----GCTGGT---------------------…
	Amylotheca_duthieana|EU544477|Nickrent_4022 ?????????????????????????????????????CCTTAGTATGGAAACCCACTAAGTG-----ATAACTTTCAAATTCAGGGAAACCGTGGAATTAATAAAAATAGGCAATCCTGAGCCAAATCCCGTTT------TCC------GAA--------AAT---GAGTAGGGAAAACAAGCCAGAAT--------AAAAAAAAAAGGATAGGTGCAGAGACTCAACGGAAGCTGTT-------CTAACA--------AA-----TAC---AAACA----AT-----ACAA------------------ATGGAGTTGA------TT-C----GCTGGT---------------…
	Amylotheca_subumbellata|DQ340600|Calvin_and_Wilson_AU98_21 CGAAATTGGTAGACGCTACGGACTTAATTGGATTGAGCCTT????????????????AAGTG-----ATAACTTTCAAATTCAGGGAAACCGTGGAATTAATAAAAATAGGCAATCCTGAGCCAAATCCCGTTT------TCC------GGA--------AAT---GAGTAGGGAAAGCTAGCCAGAAT-----------AAAAAAAGGATAGGTGCAGAGACTCAACGGAAGCTGTT-------CTAACA--------AA-----TAC---ATACA----AT-----ACAA------------------ATGGAGTTGA------TT-C----GCTGGT…
	Decaisnina_brittenii|DQ340595|Calvin_and_Wilson_AU01_11 CGAAATTGGTAGACGCTACGGACTTAATTGGATTGAGCCTTAGTATGGAAACCCACTAAGTG-----ATAACTTTCAAATTCAGGGAAACCGTGGAATTAATAAAAATAGGCAATCCTGAGCCAAATCCCGTTT------TCC------RAA--------ART---GAGTAGGGAAAACAAACCAGAAT----------AAAAAAAAGGATAGGTGCAGAGACTCAACGGAAKYTGTT-------CTAACA--------AW-----TAC---ATMCA----CT-----ACAA------------------ATGGAGTTGA------TT-C----GCTGGT---…
	Decaisnina_congesta|DQ340594|Calvin_and_Wilson_AU02_01 CGAAATTGGTAGACGCTACGGACTTAATTGGATTGAGCCTTAGTATGGAAACCCACTAAGTG-----ATAACTTTCAAATTCAGGGAAACCGTGGAATTAATAAAAATAGGCAATCCTGAGCCAAATCCCGTTT------TCC------GAA--------AAT---GAGTAGGGAAAACAAACCAGAAT---------AAAAAAAAAGGATAGGTGCAGAGACTCAACGGAAGCTGTT-------CTAACA--------AA-----TAC---AT------------------------------------ACGGAGTTGA------TT-C----GCTGGT----…
	Decaisnina_signata|DQ340596|Calvin_and_Wilson_AU02_05 ?????????????????????????????????TGAGCCTTAGTATGGAAACCCACTAAGTG-----ATAACTTTCAAATTCAGGGAAACCGTGGAATTAATAAAAATAGGCAATCCTGAGCCAAATCCCGTTT------TCC------GAA--------AAT---GAGTAGGGAAAACAAACCAGAAT---------AAAAAAAAAGGATAGGTGCAGAGACTCAACGGAAGCTGTT-------CTAACA--------AA-----TAC---AT------------------------------------ACGGAGTTGA------TT-C----GCTGGT-----…
	Decaisnina_triflora|EU544484|Nickrent_4491 ?????????????????????????????????????CCTTAGTATGGAAACCCACTAAGTG-----ATAACTTTCAAATTCAGGGAAACCGTGGAATTAATAAAAATAGGCAATCCTGAGCCAAATCCCGTTT------TCC------GAA--------AAT---GAGTAGGGAAAACAAGCCAGAAT--------AAAAAAAAAAGGATAGGTGCAGAGACTCAACGGAAGCTGTT-------CTAACA--------AA-----TGC---ATACA----CT-----ACAA------------------ATGGAGTTGA------TT-C----GCTGGT----------------…
	Lepidaria_cf__forbesii|EU544492|Nickrent_4044 ???????????????????????????????????????TTAGTATGGAAACCCACTAAGTG-----ATAACTTTCAAATTCAGGGAAACCGTGGAATTAATAAAAATAGGCAATCCTGAGCCAAATCCCGTTT------TCC------GAA--------AAT---GAGTAGGGAAAACAAGCCAGAAT----------AAAAAAAAGGATAGGTGCAGAGACTCAACGGAAGCTGTT-------CTAACA--------AA-----TAC---ATACA----AT-----ACAA------------------ATGGAGTTGA------TT-C----GCTGGT-------------…
	Lepidaria_oviceps|DQ340602|Calvin_and_Wilson_B02_19 ???????????????????????????????????????????TATGGAAACACACTAAGTG-----ATAACTTTCAAATTCAGGGAAACCGTGGAATTAATAAAAATAGGCAATCCTGAGCCAAATCCCGTTT------TCT------GAA--------AAT-------AGGGAAAGCAAGCCAGAAT---------AAAAAAAAAGGATAGGTGCAGAGACTCAACGGAAGCTGTT-------CTAACA--------AA-----CAA---ATACATACAAT-----ACAA------------------ATGCAGTTGA------TT-C----GCTGGT-------…
	Loxanthera_speciosa|EU544495|Nickrent_4026 ?????????????????????????????????????????AGTATGGAAACCCACTAAGTG-----ATAACTTTCAAATTCAGGGAAACCGTGGAATTAATAAAAATAGGCAATCCTGAGCCAAATCCCATTT------TCC------GAA--------AAT---GAGTAGGGAAAGCAAGCCAGAAA----------AAAAAAAAGGATAGGTGCAGAGACTCAACGGAAGCTGTT-------CTAACA--------AA-----TAC---ATACA----AT-----ACAA------------------ATAGAGTTGA------TT-C----GCTGGT----------------…
	Lysiana_filifolia|EU544496|Nickrent_4449 ?????????????????????????????????????????????????AACCCACTAAGTG-----ATAACTTTCAAATTCAGGGAAACCGTGGAATTAATAAAAATAGGCAATCCTGAGCCAAATCCCGTTT------TCC------GAA--------AAT---GAGTAGGGAAAGCTAGCCAGAAT-------AAAAAAAAAAGGGATAGGTGCAGAGACTCAACGGAAGCTGTT-------CTAACA--------AA-----TAC---ATACA----CT-----ACAA------------------ATGGAGTTGA------TT-C----GCTGGT------------------…
	Lysiana_maritima|DQ340599|Calvin_and_Wilson_AU98_19 CGAAATGGGTAGACGCTACGGACTTAATTGAATTGAGCCTTAGTATGGAAACCCACTAAGTG-----ATAACTTTCAAATTCAGGGAAACCGTGGAATTAATAAAAATAGGCAATCCTGAGCCAAATCCCGTTT------TCC------GAA--------AAT---GAGTAGGGAAAGCTAGCCAGAAT--------AAAAAAAAAGGGATAGGTGCAGAGACTCAACGGAAGCTGTT-------CTAACA--------AA-----TAC---ATACA----CT-----ACAA------------------ATGGAGTTGA------TT-C----GCTGGT-------…
	Macrosolen_cochinchinensis|EU544497|Nickrent_4038 ?????????????????????????????????????????????????????????????????????????????????????????????????????????????????????????CCAAATCCCGTTT------TCC------GAA--------AAT---GAGTAGGGAAAACAAGCCAGAAT-AAAAAAAAAGGAAAAAAGGATAGGTGCAGAGACTCAACGGAAGCTGTT-------CTAACA--------AA-----TAC---ATACA----AT-----ACAA------------------ATGGAGTTGA------TT-C----GCTGGT---------…
	Macrosolen_melintangensis|DQ340593|Calvin_and_Wilson_B02_17 CGAAATTGGTAGACGCTACGGACTTAATTGGATTGAGCCTTAGTATGGAAACCCACTAAGTG-----ATAACTTTCAAATTCAGGGAAACCGTGGAATTAATAAAAATAGGCAATCCTGAGCCAAATCCCGTTT------TCC------GAA--------AAT---GAGTAGGGAAAACAAGCCAGAATAAAAAAAAAAGGAAAAAAGGATAGGTGCAGAGACTCAACGGAAGCTGTT-------CTAACA--------AA-----TAC---ATACA----AT-----ACAA------------------ATGGAGTTGA------TT-C----GCTGG…
	Peraxilla_tetrapetala|DQ340597|Calvin_and_Wilson_NZ98_03 CGAAATTGGTAGACGCTACGGACTTAATTGGATTGAGCCTTAGTATGGAAACCCACTAAGTG-----ATAACTTTCAAATTCAGGGAAACCATGGAATTAATAAAAATAGGCAATCCTGAGCCAAATCCCGTTT------TCC------GAA--------AAT---GAGTAGGGAAAGCAAGCCAGAAT------------AAAAAAGGATAGGTGCAGAGACTCAACGGAAGCTGTT-------CTAACA--------AA-----TAC---ATACA----AT-----ACAA------------------ATAAAGTTGA------TT-C----GCTGGT--…
	Peraxilla_tetrapetala|EU544502|Nickrent_2744 ???????????GACGCTACGGACTTAATTGGATTGAGCCTTAGTATGGAAACCCACTAAGTG-----ATAACTTTCAAATTCAGGGAAACCATGGAATTAATAAAAATAGGCAATCCTGAGCCAAATCCCGTTT------TCC------GAA--------AAT---GAGTAGGGAAAGCAAGCCAGAAT------------AAAAAAGGATAGGTGCAGAGACTCAACGGAAGCTGTT-------CTAACA--------AA-----TAC---ATACA----AT-----ACAA------------------ATAAAGTTGA------TT-C----GCTGGT--------------…
	Atkinsonia_ligustrina|DQ340616|Calvin_and_Wilson_AU00_01 CGAAATTGGTAGACGTTACGGACTTAATTGGATTGAGCCTTAGTATGGAAACCCACTAAGTG-----ATAACTTTCAAATTCAGGGAAACCGTGGAATTAATAAAAATAGGCAATCCTGAGCCAAATCCCGTTT------TCC------GAA--------AAT---GAGTAGGGAAAGCAAGCCAGAAT------AAAAAAAGGAAAGGATAGGTGCAGAGACTCAACGGAAGCTGTT-------CTAACA--------AA-----TAC---ATACA----AT-----ACAA------------------ATGGAGTTGATTGTCTTT-C----GCTGGT--…
	Atkinsonia_ligustrina|DQ788714|Nickrent_4343 ????????????????????????????????????????????????AAACCCACTAAGTG-----ATAACTTTCAAATTCAGGGAAACCGTGGAATTAATAAAAATAGGCAATCCTGAGCCAAATCCCGTTT------TCC------GAA--------AAT---GAGTAGGGAAAGCAAGCCAGAAT------AAAAAAAGGAAAGGATAGGTGCAGAGACTCAACGGAAGCTGTT-------CTAACA--------AA-----TAC---ATACA----AT-----ACAA------------------ATGGAGTTGATTGTCTTT-C----GCTGGT--------------…
	Gaiadendron_punctatum|DQ340617|Calvin_and_Wilson_CR01_08 CGAAATTGGTAGACGCTACGGACTTAATTGGATTGAGCCTTAGTATGGAAACCCACTAAGTG-----ATAACTTTCAAATTCAGGGAAACCGTGGAATTAA-AAAAATAGGCAATCCTGAGCCAAATCCCGTTT------TCC------GAA--------AAT---GAGTAGGGAAAGCAAGCCAGAAT-----------AAAAAAAGGATAGGTGCAGAGACTCAACGGAAGCTGTT-------CTAACA--------AA-----TAT---ATACA----AT-----ACAA------------------ATGGCGTTGA-----TTT-C----GCTGGT--…
	Gaiadendron_punctatum|DQ788715|Nickrent_2729 ????????????????????????????????????????????????AAACCCACTAAGTG-----ATAACTTTCAAATTCAGGGAAACCGTGGAATTAATAAAAATAGGCAATCCTGAGCCAAATCCCGTTT------TCC------GAA--------AAT---GAGTAGGGAAAGCAAGCCAGAAT-----------AAAAAAAGGATAGGTGCAGAGACTCAACGGAAGCTGTT-------CTAACA--------AA-----TAC---ATACA----AT-----ACAA------------------ATGGCGTTGA-----TTT-C----G-------------------…
	Amyema_cambagei|DQ340582|Calvin_and_Wilson_AU99_01 CGAAATTGGTAGACGCTACGGACTTAATTGGGTTGAGCCTTAGTATGGAAACCCACTAAGTG-----ATAACTTTCAAATTCAGGGAAACCGTGGAATTAATAAAAATAGGCAATCCTGAGCCAAATCCCGTTT------TCCTTTTCCGAA--------AAT---GAGTAGGGAAAGCAAGCCAGAAT------------AAAAAAGGATAGGTGCAGAGACTCAACGGAAGCTGTT-------CTAATA--------AA-----GAC---ATACA----AT-----ACAA------------------ATGGAGTTGA------TT-C----GCCGGT--------…
	Amyema_glabrum|EU544476|Nickrent_2794 ?????????????????????????????????????CCTTAGTATGGAAACCCACTAAGTG-----ATAACTTTCAAATTCAGGGAAACCGTGGAATTAATAAAAATGGGCAATCCTGAGCCAAATCCCGTTT------TCC------GAA--------AAT---GAGTAGGGAAAGCAAGCCAGAAT------------AAAAAAGGATAGGTGCAGAGACTCAACGGAAGCTGTT-------CTAATA--------AA-----GAC------------AT-----ACAA------------------ATGGAGTTGA------TT-C----GCCGGT---------------------…
	Amyema_queenslandicum|DQ340583|Calvin_and_Wilson_AU02_22 ????????????????????????????????????????????????????????????????????TAACTTTCAAATTCAGGGAAACCGTGGAATTAATAAAAATAGGCAATCCTGAGCCAAATCCCGTTT------TCC------GAA--------AAT---GAGTAGGGAAAGCAAGCCAGAAT-----------AAAAAAGGGATAGGTGCAGAGACTCAACGGAAGCTGTT-------CTAATA--------AA-----TAC---ATWCA----AT-----ACAA------------------ATGGAGTTGA------TT-C----GCCGGT--…
	Baratranthus_axanthus|DQ340587|Calvin_and_Wilson_B02_14 CGAAATTGGTAGACGCTACGGACTTAATTGGATTGAGCCTTAGTATGGAAACCCACTAAGTG-----ATAACTTTCAAATTCAGGGAAACCGTGGAATTAATAAAAATCGGCAATCCTGAGCCAAATCCCGTTT------TCC------GAA--------AAT---GAATAGGGAAAGCAAGCCAGAAT----------AAAAAAAAGGATAGGTGCAGAGACTCAACGGAAGCTGTT-------CTAAATA-------AA-----TAC---ATACA----AT-----ACAA------------------ATGGAG----------TT-C----GTCGGT---…
	Baratranthus_axanthus|EU544478|Nickrent_4029 ???????????GACGCTACGGACTTAATTGGATTGAGCCTTAGTATGGAAACCCACTAAGTG-----ATAACTTTCAAATTCAGGGAAACCGTGGAATTAATAAAAATCGGCAATCCTGAGCCAAATCCCGTTT------TCC------GAA--------AAT---GAATAGGGAAAGCAAGCCAGAAT----------AAAAAAAAGGATAGGTGCAGAGACTCAACGGAAGCTGTT-------CTAAATAAATACATAA-----TAC---ATACA----AT-----ACAA------------------ATGGAGTTGA------TT-C----GTCGGT--------------…
	Benthamina_alyxifolia|DQ340584|Calvin_and_Wilson_AU99_14 CGAAATTGGTAGACGCTACGGACTTAATTGGGTTGAGCCTTAGTATGGAAACCCACTAAGTG-----ATAACTTTCAAATTCAGGGAAACCGTGGAATTAATAAAAATAGGCAATCCTGAGCCAAATCCTGTTT------TCC------AAA--------AATAATGAGTAGGGAAAGCAAGCCAGAAT-----------AAAAAAAGGATAGGTGCAGAGACTCAACGGAAGCTGTT-------CTAATA--------AA-----TAC---ATACA----AT-----ACAA------------------ATGGAGTTGA------TT-C----GCCGGT--…
	Benthamina_alyxifolia|EU544480|Nickrent_4127 ????????????????TACGGACTTAATTGGGTTGAGCCTTAGTATGGAAACCCACTAAGTG-----ATAACTTTCAAATTCAGGGAAACCGTGGAATTAATAAAAATAGGCAATCCTGAGCCAAATCCTGTTT------TCC------AAA--------AATAATGAGTAGGGAAAGCAAGCCAGAAT-----------AAAAAAAGGATAGGTGCAGAGACTCAACGGAAGCTGTT-------CTAATA--------AA-----TAC---ATACA----AT-----ACAA------------------ATGGAGTTGA------TT-C----GCCGGT--------------…
	Dactyliophora_novae_guineae|DQ340586|Calvin_and_Wilson_AU02_10 CGAAATTGGTAGACGCTACGGACTTAATTGGGTTGAGCCTTAGTATGGAAACCCACTAAGTG-----ATAACTTTCAAATTCAGGGAAACCGTGGAATTAATAAAAATAGGCAATCCTGAGCCAAATCCCGTTT------TCC------GAA--------AAT---GAGTAGGGAAAGCAAGCCAGAAT-----------AAAAAAAGGATAGGTGCAGAGACTCAACGGAAGCTGTT-------CTAATA--------AA-----GAC---ATACA----AT-----ACAA------------------ATGTAGTTGA------TT-C----GC…
	Dactyliophora_novae_guineae|EU544483|Nickrent_4563 ???????????GACGCTACGGACTTAATTGGGTTGAGCCTTAGTATGGAAACCCACTAAGTG-----ATAACTTTCAAATTCAGGGAAACCGTGGAATTAATAAAAATAGGCAATCCTGAGCCAAATCCCGTTT------TCC------GAA--------AAT---GAGTAGGGAAAGCAAGCCAGAAT-----------AAAAAAAGGATAGGTGCAGAGACTCAACGGAAGCTGTT-------CTAATA--------AA-----GAC---ATACA----AT-----ACAA------------------ATGTAGTTGA------TT-C----GCCGGT--------…
	Diplatia_furcata|EU544486|Nickrent_2824 ???????????????????????????????????????????????????CCCACTAAGTG-----ATAACTTTCAAATTCAGGGAAACCGTGGAATTAATAAAAATGGGCAATCCTGAGCCAAATCCCGTTT------TCC------GAA--------AAT---GAGTAGGGAAAGCAAGCCAGAAT------------AAAAAAGGATAGGTGCAGAGACTCAACGGAAGCTGTT-------CTAATA--------AA-----GAC------------AT-----GCAA------------------ATGGAGTTGA------TT-C----GCCGGT-------------------…
	Diplatia_grandibractea|DQ340581|Calvin_and_Wilson_AU01_05 CGAAATTGGTAGACGCTACGGACTTAATTGGGTTGAGCCTTAGTATGGAAACCCACTAAGTG-----ATAACTTTCAAATTCAGGGAAACCGTGGAATTAATAAAAATGGGCAATCCTGAGCCAAATCCCGTTT------TCC------GAA--------AAT---GAGTAGGGAAAGCAAGCCAGAAT-----------------AGGATAGGTGCAGAGACTCAACGGAAGCTGTT-------CTAATA--------AA-----GAC------------AT-----ACAA------------------ATGGAGTTGA------TT-C----GCCGGT-…
	Sogerianthe_sessiflora|EU544508|Nickrent_4467 CGAAATCGGTAGACGCTACGGACTTAATTGGGTTGAGCCTTAGTATGGAAACCCACTAAGTG-----ATAACTTTCAAATTCAGGGAAACCGTGGAATTAATAAAAATAGGCAATCCTGAGCCAAATCCCGTTT------TCC------GAA--------AAT---GAGTAGGGAAAGCAAGCCAGAAT-----------AAAAAAAGGATAGGTGCAGAGACTCAACGGAAGCTGTT-------CTAATA--------AA-----TAC---ATACA----AT-----ACAA------------------ATGGAGTTGA------TT-C----GCCGGT-------------…
	Dendrophthoe_constricta|DQ340589|Calvin_and_Wilson_B02_03 CGAAATTGGTAGACGCTACGGACTTAATTGGGTTGAGCCTTAGTATGGAAACCCACTAAGTG-----ATAACTTTCAAATTCAGGGAAACCGTGGAATTAATAAAAATAGGCAATCCTGAGCCAAATCCCGTTT------TCC------GAA--------aaT---GAGTAGTGAAAGCAAGTTAGAAT-----------AAAAAAAGGATAGGTGCAGAGACTCAACGGAAGCTGTT-------CTAATA--------AA-----TAC---ATACA----AT-----ACAATACAAACATACAATACAAATGGAGTTTA------TT-C----GCCGGT-…
	Dendrophthoe_longituba|EU544485|Nickrent_4010 ???????????????????????????????????????????TATGGAAACCCACTAAGTG-----ATAACTTTCAAATTCAGGGAAACCGTGGAATTAATAAAAATAGGCAATCCTGAGCCAAATCCTGTTT------TCC------GAA--------AAT---GAGTAGTGAAAGCAAGCTAGAAT---------AAAAAAAAAGGATAGGTGCAGAGACTCAACGGAAGCTGTT-------CTAATA--------AA-----TAC---ATACA----AT-----ACAA------------------ATGGAGTTGA------TT-C----GCCGGT-------------…
	Dendrophthoe_vitellina|DQ340588|Calvin_and_Wilson_AU98_08 CGAAATTGGTAGACGTTACGGACTTAATTGGGTTGAGCCTTAGTATGGAAACCCACTAAGTG-----ATAACTTTCAAATTCAGGGAAACCGTGGAATTAATAAAAATAGGCAATCCTGAGCCAAATCCTGTTT------TCC------GAA--------AAT---GAGTAGTGAAAGCAAGCTAGAAT-----------AAAAAAAGGATAGGTGCAGAGACTCAACGGAAGCTGTT-------CTAATA--------AA-----TAC---ATACA----AT-----ACAA------------------ATGGAGTTGA------TT-C-----------…
	Helixanthera_coccinea|EU544490|Nickrent_4019 ????????????????TACGGACTTAATTGATTTGAGCCTTAGTATGGAAACCCACTAAGTG-----ATAACTTTCAAATTCAGGGAAACCGTGGAATTAATAAAAATAGGCAATCCTGAGCCAAATCCCGTTT------TCC------GAC--------AAT---GAGTAGTGAAAGCAAGCTAGAAT---------------AAAGGATAGGCGCAGAGACTCAACGGAAGCTGTT-------CTAATA--------AA-----TAC---ATACA----AT-----ACAA-ATTACAATACATTTGTAATGGAGTGGA------TT-C----GCCGGT--------------…
	Helixanthera_parasitica|DQ340572|Calvin_and_Wilson_B02_01 ???????????????CTACGGACTTAATTGGGTTGAGCCTTAGTATGGAAACCCACTAAGTG-----ATAACTTTCAAATTCAGGGAAACCTTGGAATTAATAAAAATAGGCAATCCTGAGCCAAATCCCGTTT------TAC------GAA--------AAT---GAGTAGGGAAAACAAGCCAGAAT-----------AAAAAAAGGATAGGTGCAGAGACTCAACGGAAGCTGTT-------CTAATA--------AA-----TAC---AAACA----AT-----ACAA------------------ATGGAGTTTA------TT-C----GCCGGT-…
	Emelianthe_panganensis|EU544487|Nickrent_4889 ???????????GACGCTACGGACTTAATTGGGTTGAGCCTTAGTATGGAAACCCACTAAGTGAAGTGATAACTTTCAAATTCAGGGAAACCGTGGAATTAATAAAAATAGGCAATCCTGAGCCAAATCCCGTTT------TCC------GAA--------AAT---GAGTAGGGAAAGCAAACCAGAAT-----------AAAAAAAGGATAGGTGCAGAGACTCAACGGACGCTGTT-------CTAATA--------AA-----TAC---AT------------------------------------ATGGAGTTGA------TT-C----GCCGGT-------------…
	Erianthemum_dregei|DQ340580|A__Robertson_7366 CGAAATTGGTAGACGCTACGGACTTAATTGGGTTGAGCCTTAGTATGGAAACCCACTAAGTG-----ATAACTTTCAAATTCAGGGAAACCGTGGAATTAATAAAAATAGGCAATCCTGAGCCAAATCCCGTTT------TCC------GAA--------AAT---GAGGAGGGAAAGCAAACCAGAAT-----------AAAAAAAGGATAGGTGCAGAGACTCAACGGAAGCTGTT-------CTAATA--------AA-----TAC---ATACA----A----------------------------ATGGAGTTGA------TT-C----GCCAGT-------------…
	Erianthemum_dregei|EU544488|Nickrent_2985 ??????????????????????????????????????CTTAGTATGGAAACCCACTAAGTG-----ATAACTTTCAAATTCAGGGAAACCGTGGAATTAATAAAAATAGGCAATCCTGAGCCAAATCCCGTTT------TCC------GAA--------AAT---GAGGAGGGAAAGCAAACCAGAAT-----------AAAAAAAGGATAGGTGCAGAGACTCAACGGAAGCTGTT-------CTAATA--------AA-----TAC---ATACA----A----------------------------ATGGAGTTGA------TT-C----GCCAGT-----------------…
	Globimetula_dinklagei|EU544489|Nickrent_3087 ?????????????????????????????????????CCTTAGTATGGAAACCCACTAAGTG-----ATAACTTTCAAATTCAGGGAAACCGTGGAATTAATAAAAATAGGCAATCCTGAGCCAAATCCCGTTT------TCC------GAA--------AAT---GAGTAGGGAAAGCAAGCCAGAAT--------------AAAAGGATAGGTGCAGAGACTCAACGGAAGCTGTT-------CTAATA--------AA-----TAC---ATACA----AT-----ACAA------------------ATGGAGTTGA------TT-C----GCCGGT--------------…
	Moquiniella_rubra|EF464489|Nickrent_3042 ????????????????????????????????????????TAGTATGGAAACCCACTAAGTG-----ATAACTTTCAAATTCAGGGAAACCGTGGAATTAATAAAAATAGGCAATCCTGAGCCAAATCCCATTT------TCC------GAA--------AAT---GAGTAGGGAAAGCAAGCCAGAAT-----------AAAAAAAGGATAGGTGCAGAGACTCAACGGAAGCTGTT-------CTAATA--------AA-----TAC---ATACA----AT-----ACAA------------------ATGGAGTTGA------TT-C----GCCGGT------------------…
	Phragmanthera_crassicaulis|EU544503|Nickrent_3037 ????????????????????????????????????????????????AAACCCACTAAGTG-----ATAACTTTCAAATTCAGGGAAACCGTGGAATTAATAAAAATAGGCAATCCTGAGCCAAATCCCGTTT------TCC------GAA--------AAT---GAGTAGGGAAAGCAAGACAGAAT--------------AAAAGGATAGGTGCAGAGACTCAACGGAAGCTGTT-------CTAATA--------AA-----TAC---ATACA----AT-----ACAA------------------ATGGAGTTGA------TT-C----GCCGGT---------…
	Phragmanthera_regularis|DQ340579|Calvin_and_Wilson_Y88_01 CGAAATTGGTAGACGCTACGGACTTAATTGGGTTGAGCCTTAGTATGGAAACCCACTAAGTG-----ATAACTTTCAAATTCAGGGAAACCGTGGAATTAATAAAAATAGGCAATCCTGAGCCAAATCCCGTTT------TCC------GAA--------AAT---GAGTAGGGAAAGCAAGCCAGAAT-----------AAAAAAAGGATAGGTGCAGAGACTCAACGGAAGCTGTT-------CTAATA--------AA-----TAC---ATACA----AT-----ACAA------------------ATGGAGTTGA------TT-C----ACCGGT-…
	Ileostylus_micranthus|DQ340592|Calvin_and_Wilson_NZ00_02 CGAAATTGGTAGACGCTACGGACTTAATTGGATTGAGCCTTAGTATGGAAACCCACTAAGTG-----ATAACTTTCAAATTCAGGGAAACCGTGGAATTAATAAAAATAGGCAATCCTGAGCCAAATCCTGTTT------TCC------GAA--------AAT---GAGTAGGGAAAGCAAGCCAGAAT-------AAAAAAAAAAAGGATAGGTGCAGAGACTCAACGGAAGCTGTTCTAATAACTAATA--------AA-----TAC---ATACA----AT-----ACAA------------------ATG----------------C----GCCGGT--…
	Ileostylus_micranthus|EU544491|Nickrent_2741 ???????????????????????????????????????????TATGGAAACCCACTAAGTG-----ATAACTTTCAAATTCAGGGAAACCGTGGAATTAATAAAAATAGGCAATCCTGAGCCAAATCCTGTTT------TCC------GAA--------AAT---GAGTAGGGAAAGCAAGCCAGAAT------AAAAAAAAAAAAGGATAGGTGCAGAGACTCAACGGAAGCTGTTCTAATAACTAATA--------AA-----TAC---ATACA----AT-----ACAA------------------ATG----------------C----GCCGGT--------------…
	Muellerina_celastroides|DQ340590|Calvin_and_Wilson_AU99_11 CGAAATTGGTAGACGCTACGGACTTAATTGGATTGAGCCTTAGTATGGAAACTCACTAAGTG-----ATAACTTTCAAATTCAGGGAAACCGTGGAATTAATAAAAATAGGCAATCCTGAGCCAAATCCTGTTT------TCC------GAA--------AAT---GAGTAGGGAAAGCAAGCCAAAAA--------AAAAAAAAAAGGATAGGTGCAGAGACTCAACGGAAGCTGTT-------CTAATA--------AA-----TAC---ATACA----AT-----ACAA------------------ATGGAGTTGC------TT-C----TCCGGT…
	Muellerina_eucalyptoides|DQ340591|Calvin_and_Wilson_AU99_05 CGAAATTGGTAGACGCTACGGACTTAATTGGATTGAGCCTTAGTATGGAAACTCACTAAGTG-----ATAACTTTCAAATTCAGGGAAACCGTGGAATTAATAAAAATAGGCAATCCTGAGCCAAATCCTGTTT------TCC------GAA--------AAT---GAGTAGGGAAAGCAAGCCAAAAT----------AAAATAAAGGATAGGTGCAGAGACTCAACGGAAGCTGTT-------CTAATA--------AA-----TAC---ATACA----AT-----ACAA------------------ATGGAGTTGC------TT-C----GCCGG…
	Muellerina_eucalyptoides|EU544498|Nickrent_4310 ???????????GACGCTACGGACTTAATTGGATTGAGCCTTAGTATGGAAACTCACTAAGTG-----ATAACTTTCAAATTCAGGGAAACCGTGGAATTAATAAAAATAGGCAATCCTGAGCCAAATCCTGTTT------TCC------GAA--------AAT---GAGTAGGGAAAGCAAGCCAAAAT----------AAAATAAAGGATAGGTGCAGAGACTCAACGGAAGCTGTT-------CTAATA--------AA-----TAC---ATACA----AT-----ACAA------------------ATGGAGTTGC------TT-C----GCCGGT-----------…
	Cecarria_obtusifolia|DQ340585|Calvin_and_Wilson_AU02_16 CGAAATTGGTAGACGCTACGGACTTAATTGGATTGAGCCTTAGTATGGAAACTTACTAAGTG-----ATAACTTTCAAATTCAGGGAAACCGTGGAATTAATAAAAATAGGCAATCCTGAACCAAATCCCGTTT------TCA------TAA--------AAT---GAGTAGGGAAATCAAGCCAGAAT----------AAAAAAAAGGATAGGTGCAGAGACTCAATGGAAGCTGTT-------CTAATA--------AATACATTAC---ATACA----AT-----ACAA------------------ATTGTATGTA------GC-------CCGGT---…
	Cecarria_obtusifolia|EU544481|Nickrent_4562 ????????????????????????????????????????????????????TTACTAAGTG-----ATAACTTTCAAATTCAGGGAAACCGTGGAATTAATAAAAATAGGCAATCCTGAACCAAATCCCGTTT------TCA------TAA--------AAT---GAGTAGGGAAATCAAGCCAGAAT----------AAAAAAAAGGATAGGTGCAGAGACTCAATGGAAGCTGTT-------CTAATA--------AATACATTAC---ATACA----AT-----ACAA------------------ATTGTATGTA------GC-------CCGGT---------------…
	Loranthus_europaeus|EU544493|Nickrent_2849 ???????????????????????????????????????TTAGTATGGAAACTCACTAAGTG-----ATAACTTTCAAATTCAGGGAAACCGTGGAATTAATAAAAATAGGCAATCCTGAACCAAATCCCGTTT------TCA------TAA--------AAT---GAGTAGGGAAATCAAGCCAGAAA----------AAAAAAAAGGATAGGTGCAGAGACTCAACGGAAGCTGTT-------CTAATA--------AA-----TAC---ATACA----AT-----ACAA------------------ATGGAGTTGA------TT-C----GCCGGT----------------…
	Loranthus_europaeus|HQ917114|GUH_3997 ?????????????????????????????????????????????????????????????????????????????????????????CCGTGGAATTAATAAAAATAGGCAATCCTGAACCAAATCCCGTTT------TCA------TAA--------AAT---GAGTAGGGAAATCAAGCCAGAAT----------AAAAAAAAGGATAGGTGCAGAGACTCAACGGAAGCTGTT-------CTAATA--------AA-----TAC---ATACA----AT-----ACAA------------------ATGGAGTTGA------TT-C----GCCGGT---------------------…
	Loranthus_grewingkii|HQ917115|GUH_3998 ?????????????????????????????????????????????????????????????????????????????????????????CCGTGGAATTAATAAAAATAGGCAATCCTGAACCAAATCCCGTTT------TCA------TAA--------AAT---GAGTAGGGAAATCAAGCCAGAAT-----------AAAAAAAGGATAGGTGCAGAGACTCAACGGAAGCTGTT-------CTAATA--------AA-----TAC---ATACA----AT-----ACAA------------------ATGGAGTTGA------TT-C----GCCGGT--------------------…
	Loranthus_odoratus|EU544494|Nickrent_4977 ???????GGTAGACGCTACGGACTTAATTGGATTGAGCCTTAGTATGGAAACTCACTAAGTG-----ATAACTTTCAAATTCAGGGAAACCGTGGAATTAATAAAAATAGGCAATCCTGAACCAAATCCCGTTT------TCA------TAA--------AAT---GAGTAGGGAAATCAAGCCAGAAT----------AAAAAAAAGGATAGGTGCAGAGACTCAACGGAAGCTGTT-------CTAATA--------AA-----TAC---ATACA----AT-----ACAA------------------ATGGAG-------------C----GCCGGT-----------------…
	Scurrula_ferruginea|DQ340576|Calvin_and_Wilson_B02_02 CGAAATTGGTAGACGCTACGGACTTAATTGGGTTGAGCCTTAGTATGGAAACCCACTAAGTG-----ATAACTTTCAAATTCAGGGAAACCGTGGAATTAATAAAAATAGGCAATCCTGAGCCAAATCCCGTTT------TCC------GAAG-------AAT---GAGTAGGGAAAGCAAGCCAGAAT---------AAAAAAAAAGGATAGGTGCAGAGACTCAACGGAAGTTGTT-------CTAATA--------AA-----TAC---ATACA----AT-----ACAA------------------ATGGAGTTG---------------ATTCGC-----…
	Scurrula_ferruginea|EU544505|Nickrent_4008 ?????????????????????????AATTGGGTTGAGCCTTAGTATGGAAACCCACTAAGTG-----ATAACTTTCAAATTCAGGGAAACCGTGGAATTAATAAAAATAGGCAATCCTGAGCCAAATCCCGTTT------TCC------GAAG-------AAT---GAGTAGGGAAAGCAAGCCAGAAT---------AAAAAAAAAGGATAGGTGCAGAGACTCAACGGAAGTTGTT-------CTAATA--------AA-----TAC---ATACA----AT-----ACAA------------------ATGGAGTTG---------------ATTCGC----------------…
	Taxillus_chinensis|EU544512|Nickrent_4032 ?????????????????????????AATTGGGTTGAGCCTTAGTATGGAAACCCACTAAGTG-----ATAACTTTCAAATTCAGGGAAACCGTGGAATTAATAAAAATAGGCAATCCTGAGCCAAATCCCGTTT------TAC------GAAG-------AAT---GAGTAGGGACAGCAAGCCAGAAT-----------AAAAAAAGGATAGGTGCAGAGACTCAACGGAAGCTGTT-------CTAATA--------AA-----TAC---AATCA----AT-----ACAA------------------ATGGAGTTC---------------GCCGGT-----------------…
	Taxillus_wiensii|DQ340578|A_Robertson_7364 CGAAATTGGTAGACGCTACGGACTTAATTAGGTTGAGCCTTAGTATGGAAACCCACTAAGTG-----ATAACTTTCAAATTCAGGGAAACCGTGGAATTAATAAAAATCGGCAATCCTGAGCCAAATCCCGTTT------TCC------GAA--------AAT---GAGTAGGGAAAGCAAGCCCGAAT-----------AAAAAAAGGATAGGTGCAGAGACTCAACGGAAGCTGTT-------CTAATA--------AA-----TAC---ATACA----AT-----ACAA------------------ATGGAGTTGA------TT-C----GCCGGT----------------…
	Agelanthus_sansibarensis|DQ340573|A_Robertson_7365 ????????????????????????????????TTGAGCCTTAGTATGGAAACCCACTAAGTG-----ATAACTTTCAAATTCAGGGAAACCGTGGAATTAAAAAAAATAGGCAATCCTGAGCCAAATCCCGTTT------TCC------GAA--------AAT---GAGTAAGGAAAGCAAGCCAGAAT-----------AAAAAAAGGATAGGTGCAGAGACTCAACGGAAGCTGTT-------CTAATA--------AA-----TAC---ATACA----AG-----ACAA--------------ATAAATGGAGTTGA------TT-CCCCCGTCGAT--------…
	Bakerella_sp_|EU544479|Nickrent_4161 ???????GGTAGACGCTACGGACTTAATTGGGTTGAGCCTTAGTATGGAAACCCACTAAGTG-----ATAACTTTCAAATTCAGGGAAACCGTGGAATTAATAAAAATAGGCAATCCTGAGCCAAATCCCGTTT------TCC------GAA--------AAT---GAGTAGGGAAAGCAAGCCAGAAC-----------AAAAAAAGGATAGGTGCAGAGACTCAACGGAAGCTGTT-------CTAATA--------AA-----TAC---ATACA----AT-----ACAA------------------ATGGAGTTGA------TT-C----GCCGGT----------------------…
	Cladocolea_cupulata|DQ340612|Calvin_and_Wilson_MX03_08 CGAAATTGGTAGACGCTACGGACTTAATTGGATTGAGCCTTAGTATGGAAACCCACTAAGTG-----ATAACTTTCAAATTCAGGGAAACCGTGGAATTAATAAAAATAGGCAATCCTGAGCCAAATCCCGTTT------CCC------GAA--------AAC-GAGAGTAGGGAAAGCAAGCCAGAAT--AAATAAAAAAAGGAAAGGATAGGTGCAGAGACTCAACGGAAGCTGTT-------CTAACA--------AA-----TAC---ATACAAATGAT-----ACAA------------------ATGGGGTTTATTGTCTTT-C----GCCGGT----…
	Cladocolea_gracilis|EU544482|Nickrent_3066 ???????????GACGCTACGGACTTAATTGGATTGAGCCTTAGTATGGAAACCCACTAAGTG-----ATAACTTTCAAATTCAGGGAAACCGTGGAATTAATAAAAATAGGCAATCCTGAGCCAAATCCCGTTT------CCC------GAA--------AAC---GAGTAGGGAAAGCAAGCCAGAAT-------AAATAAAAAAAGGATAGGTGCAGAGACTCAACGGAAGCTGTT-------CTAACA--------AA-----TAC---ATACA--------------A------------------ATGGGGTTGATTGTCTTT-C----GCCGGT----------------…
	Cladocolea_mcvaughii|DQ340611|Calvin_and_Wilson_MX03_09 CGAAATTGGTGGACGCTACGGACTTAATTGGATTGAGCCTTAGTATGGAAACCCACTAAGTG-----ATAACTTTCAAATTCAGGGAAACCGTGGAATTAATAAAAATAGGCAATCCTGAGCCAAATCCCGTTT------CCC------GAA--------AAC-GAGAGTAGGGAAAGCAAGCCAGAAT--AAATAAAAAAAGGATAGGATAGGTGCAGAGACTCAACGGAAGCTGTT-------CTAACA--------AA-----TAC---ATACA----AT-----ACAA------------------ATGGGGTTGATTGTCTTT-C----GCCGGT---…
	Desmaria_mutabilis|DQ340603|Calvin_and_Wilson_CL03_07 CGAAATTGGTAGACGCTACGGACTTAATTGGATTGAGCCTTAGTATGGAAACCCACTAAGTG-----ATAACTTTCAAATTCAGGGAAACCGTGGAATTAATAAAAATAGGCAATCCTGAGCCAAATCCCGTTT------TTC------GAA--------AAT---GAGTAGGGAAAGCAAACCAGAAT-----------CAAAAAAGGATAGGTGCAGAGACTCAACGGAAGCTGTT-------CTAACA--------AA-----TAC---ATACA----AT-----ACAA------------------ATGGAGTTGATTGTCTTT-C----GCTGGT-----…
	Desmaria_mutabilis|EF464486|Nickrent_4510A ?????????????????????????????????????????????????AACCCACTAAGTG-----ATAACTTTCAAATTCAGGGAAACCGTGGAATTAATAAAAATAGGCAATCCTGAGCCAAATCCCGTTT------TTC------GAA--------AAT---GAGTAGGGAAAGCAAACCAGAAT-----------CAAAAAAGGATAGGTGCAGAGACTCAACGGAAGCTGTT-------CTAACA--------AA-----TAC---ATACA----AT-----ACAA------------------ATGGAGTTGATTGTCTTT-C----GCTGGT----------------…
	Englerina_ramulosa|DQ340577|A_Robertson_7280 CGAAATTGGTAGACGCTACGGACTTAATTAGGTTGAGCCTTAGTATGGAAACCCACTAAGTG-----ATAACTTTCAAATTCAGGGAAACCGTGGAATTAATAAAAATAGGCAATCCTGAGCCAAATCCCGTTT------TCC------GAA--------AAT---GAGTAGGGAAAGTAAGCCAGCAG----------AAAAAAAAGGATAGGTGCAGAGACTCAACGGAAGCTGTT-------CTAATA--------AA-----TAC---ATACA----AC-----ACAA------------------CTCGAGTTGA------TTGCCCAAGTTGGT--------------…
	Ixocactus_inornus|DQ340609|Calvin_and_Wilson_MX03_04 CGAAATTGGTAGACGCTACGGACTTAATTGGATTGAGCCTTAGTATGGAAACCCACTAAGTG-----ATAACTTTCAAATTCAGGGAAACCGTGGAATTAATAAAAATAGGCAATCCTGAGCCAAATCCCGTTT------TCC------GAA----------------GTAGGGAAAGCAAGCCAGAAT-----------AAAAAAAGGATAGGTGCAGAGACTCAACGGAAGCTGTT-------CTAACA--------AA-----TAC---ATACA----AA-----ACAA------------------ATGGGGTTGATTGTTTTT-C----GCCGGT------…
	Ligaria_cuneifolia|DQ340604|Calvin_and_Wilson_CL03_01 CGAAATTGGTAGACGCTACGGACTTAATTTAATTGAGCCTTAGTATGGAAACCCACTAAGTG-----ATAATTTTCAAATTCAGGGAAACCGCGGAATTAA-AAAAAGAGGCAATCCTGAGCCAAATCCCGCTT------TCC------GAA--------AAT---GAGTGGGGAACACAAACCGGA----------AAAAAAAAGAGGATAGGTGCAGAGACTCAATGGAAGCTGTT-------CTAACA--------AA-----TAC---AAATA----ATACAAAACAA------------------AAGGGGTTGATTGTCTTT-C----GCCGAT-----…
	Ligaria_cuneifolia|DQ442940|G_Amico_76_BCRU ????????????????????????????????????GCCTTAGTATGGAAACCCACTAAGTG-----ATAATTTTCAAATTCAGGGAAACCGCGGAA-AAA--AAAAGAGGCAATCCTGAGCCAAATCCCGCTT------TCC------GAA--------AAT---GAGTGGGGAACACAAACCGGAAT-------AAAAAAAAAGAGGATAGG?GCAGAGACTCAATGGAAGCTGTT-------CTAACA--------AA-----TAC---AAATA----ATACAAAACAA------------------AAGGGGTTGATTGTCTTT-C----GCCGAT---------------…
	Notanthera_heterophylla|DQ340606|Calvin_and_Wilson_Cl03_03 CGAAATTGGTAGACGCTACGGACTTAATTGGATTGAGCCTT??TATGGAAACCTACGAAGTG-----ATAACTTTCAAATTCAGGGAAACCGTGGAATTAATAAAAACAGGCAATCCTGAACCAAATCCCGTTT------TCC------GAA--------AAT---GAGTAGGGAAAGCAAGCCAGAAT-----------AAAAAAAGGATAGGTGCAGAGACTCAACGGAAGCTGTT-------CTAACA--------AA-----TAC---ATACA----AT-----ACAA------------------ATGGAGTTGA-----TTT-C----GCTGGT…
	Notanthera_heterophylla|DQ442939|G_Amico_151_BCRU ??????????????????????????????????????????????GGAAACCTACGAAGTG-----ATAACTTTCAAATTCAGGGAAACCGTGGAATTAATAAAAACAGGCAATCCTGAACCAAATCCCGTTT------TCC------GAA--------AAT---GAGTAGGGAAAGCAAGCCAGAAT-----------AAAAAAAGGATAGGTGCAGAGACTCAACGGAAGCTGTT-------CTAACA--------AA-----TAC---ATACA----AT-----ACAA------------------ATGGAGTTGA-----TTT-C----GCTGGT---------…
	Nuytsia_floribunda|DQ340618|Calvin_and_Wilson_AU01_22 ???????GGTAGACGCTACGGACTTAATTGGATTGAGCCTTAGTATGGAAACCCACTAAGTG-----ATAACTTTCAAATTCAGGGAAACCGTGGAATTAATAAAAATAGGCAATCCTGAGCCAAATCCCGTTT------TCC------GAA--------AAT---AAGTAGGGAAGTCAAGCCCGAAT-----------AAAAAAGGGATAGGTGCAGAGACTCAACGGGAGCTGTT-------CTAACA--------AA-----TAC---ATACA-----------------------------------GGAGTTGATTGTCTTT-C----GCTGATCGCAA…
	Nuytsia_floribunda|DQ788716|Nickrent_3080 ????????????????????????????????????????????????AAACCCACTAAGTG-----ATAACTTTCAAATTCAGGGAAACCGTGGAATTAATAAAAATAGGCAATCCTGAGCCAAATCCCGTTT------TCC------GAA--------AAT---AAGTAGGGAAGTCAAGCCCGAAT-----------AAAAAAGGGATAGGTGCAGAGACTCAACGGGAGCTGTT-------CTAACA--------AA-----TAC---ATACA-----------------------------------GGAGTTGATTGTCTTT-C----GCTGATCGCAACTTCAGCAAAAC…
	Oedina_pendens|EU544499|Nickrent_4329 ????????????????TACGGACTTAATTGGGTTGAGCCTTAGTATGGAAACCCACTAAGTG-----ATAACTTTCAAATTCAGGGAAACCGTGGAATTAATAAAAATAGGCAATCCTGAGCCAAATCCCGTTT------TCC------GAA--------AAT---GAGTAGGGAAAGCAAACCAGAAT-----------AAAAAAAGGATAGGTGCAGAGACTCAACGGAAGTTGTT-------CTAATA--------AA-----TCC---ATACA----AT-----ACAA------------------ATGGAGTTGA------TT-C----GCCAGT---------------------…
	Oncocalyx_schimperi|DQ340574|Calvin_and_Wilson_Y88_02 CGAAATTGGTAGACGCTACGGACTTAATTAGGTTGAGCCTTAGTATGGAAACCCGCTAAGTG-----ATAACTTTCAAATTCAGGGAAACCGTGGAATTAATCAAAATAGGCAATCCTGAGCCAAATCCCGTTT------TCC------GAAT-------AAT---GAGTAGGGAAAGCAAGCCAGAAT-----------AAAAAAAGGATAGGTGCAGAGACTCAACGGAAGCTGTT-------CTAATC--------AA-----TAC---ATACA----AT-----TGAT----------------------------------TC-CCCGGTGTGGT-----…
	Oncocalyx_sulfureus|EU544500|Nickrent_2850 ????????????ACGCTACGGACTTAATTAGGTTGAGCCTTAGTATGGAAACCCACTAAGTG-----ATAACTTTCAAATTCAGGGAAACCGTGGAATTAATAAAAATAGGCAATCCTGAGCCAAATCCCGTTT------TCC------GAA--------AAT---GAGTAAGGAAAGCAAGCCAGAAT-----------AAAAAAAGGATAGGTGCAGAGACTCAACGGAAGCTGTT-------CTAATA--------AA-----TAC---ATACA----AT-----ACAA---------ACAATACAAATGGAGTTAA------TT-CCACGGTTGAT----------------…
	Oryctanthus_occidentalis|DQ340613|Calvin_and_Wilson_CR01_11 CGAAATTGGTAGACGCTACGGACTTAATTGGATTGAGCCTTAGTATGGAAACCCACTAAGTG-----ATAACTTTCAAATTCAGGGAAACCGTGGAATTAATAAAAATAGGCAATCCTGAGCCAAATCCCGTTT------TCC------GAA--------AAC---GAGTAGGGAAAGCAAGCCAGAAT-----------AAAAAAAGGATAGGTGCAGAGACTCAACGGAAGCTGTT-------CTAACA--------AA-----TACATAATACAATACAA-----ACAA------------------ATGGGGTTGATTGTCTTT-G----GCCGG…
	Oryctanthus_occidentalis|EU544501|Nickrent_2763 ???????????????????????????????????????????????????????????????????????????????????????????????????????????????????????????????????????????????------??????????????---??????????????????????????????????????????????????????????????????????????????????????????????????????????????????????????????????????????????????????TTGATTGTCTTT-C----GCCGGT-----------…
	Phthirusa_pyrifolia|DQ340608|Calvin_and_Wilson_CR01_03 CGAAATTGGTAGACGCTACGGACTTAATTGGATTGAGCCTTAGTATGGAAACCCACTAAGTG-----AGAACTTTCAAATTCAGGGAAACCGTGGAATTAATAAAAATAGGCAATCCTGAGCCAAATCCCGTTT------CCC------GAA--------AAC---GAGTAGGGAAAGCAAGCCAGAAT-----------AAAAAAAGGATAGGTGCAGAGACTCAACGGAAGCTGTT-------CTAACA--------AA-----TAC---ATACA----AT-----ACAA------------------ATGGGGTTGATTGTCTTT-C----GCCGGT----…
	Phthirusa_pyrifolia|EU544504|Nickrent_2762 ?????????????CGCTACGGACTTAATTGGATTGAGCCTTAGTATGGAAACCCACTAAGTG-----ATAACTTTCAAATTCAGGGAAACCGTGGAATTAATAAAAATAGGCAATCCTGAGCCAAATCCCGTTT------CCC------GAA--------AAC---GAGTAGGGAAAGCAAGCCAGAAT-----------AAAAAAAGGATAGGTGCAGAGACTCAACGGAAGCTGTT-------CTAACA--------AA-----TAC---ATACAATACAA-----ACAA------------------ATGGGGTTGATTGTCTTT-G----GCCGGT----------------…
	Plicosepalus_curviflorus|DQ340575|Calvin_and_Wilson_Y88_03 CGAAATTGGTAGACGCTACGGACTTAATTGGGTTGAGCCTTAGTACGGAAACCCACTAAGTG-----ATAACTTTCAAATTCAGGGAAATCTTGGAATTAATAAAAATAGGCAATCCTGAGCCAAATCCCGTTTTTAGAATCC------GAA--------AAT---GAGTAGGGAAAGCAAGCCAGAAT-----AAAAAAAATAAAAGGATAGGTGCAGAGACTCAACGGAAGCTGTT-------CTAATA--------AA-----TAC---ATACA----AT-----ACAA---------------AAAATGGAGTTAA------TT-C----GCCAAT…
	Psittacanthus_schiedeanus|DQ340610|Calvin_and_Wilson_CR01_09 ????????????????TACGGACTTAATTGGATTGAGCCTTAGTATGGAAACCCACTAAGTG-----ATAACTTTCAAATTCAGGGAAACTGTGGAATTAATAAAAATAGGCAATCCTGAGCCAAATCCCGTTT------CCC------GAA--------AAC---GAGTAGGGAAAACAAAT-----------------AAAAAAAGGATAGGTGCAGAGACTCAACGGAAGCTGTT-------CTAACA--------AA-----TAC---ATACA----AT-----ACAA------------------ATGGAGTTGGTTGTCTTT-C----GCCG…
	Septulina_glauca|EU544506|Nickrent_4089 ???????????GACGCTACGGACTTAATTGGGTTGAGCCTTAGTATGGAAACCCACTAAGTG-----ATAACTTTCAAATTCAGGGAAACCGTGGAATTAATAAAAATAGGCAATCCTGAGCCAAATCCCGTTT------TCC------GAA--------AAT---GAGTAGGGAAAGCAAGCCAGAAT-----------AAAAAAAGGATAGGTGCAGAGACTCAACGGAAGCTGTT-------CTAATA--------AA-----TAC---ATACA----AT-----ACAA------------------ATGGAGTGAA------TT-C----GACGGT-------------------…
	Socratina_bemarivensis|EU544507|Nickrent_4179 ???????????????CTACGGACTTAATTAAGTTGAGCCTTAGTATGGAAACCCACTAAGTG-----ATAACTTTCAAATTCAGGGAAACCGTGGAATTAATAAAAATAGGCAATCCTGAGCCAAATCCCGTTT------TCC------GAA--------AAT---GAGTAGGTAAAGCAAGACAGAAT-----------AAAAAAAGGATAGGTGCAGAGACTCAACGGAAGCTGTT-------CTAATA--------AA-----TAC---ATACA----AT-----ACAA------------------ATGGAGTTGA------TT-C----GCCGGT-------------…
	Struthanthus_oerstedii|EU544509|Nickrent_2728 ???????????GACGCTACGGACTTAATTGGATTGAGCCTTAGTATGGAAACCCACTAAGTG-----ATAACTTTCAAATTCAGGGAAACCGTGGAATTAATAAAAATAGGCAATCCTGAGCCAAATCCCGTTT------CCC------GAA--------AAC---GAGTAGGGAAAGCAAGCCAGAAT-------AAATAAAAAAAGGATAGGTGCAGAGACTCAACGGAAGCTGTT-------CTAACA--------AA-----TAC---ATACA----AT-----ACAA------------------ATGGGGTTGATTGTCTTT-C----GCCGGT-------------…
	Struthanthus_orbicularis|DQ340607|Calvin_and_Wilson_CR01_02 ??????????????????????????????????????????GTATGGAAACCCACTAAGTG-----ATAACTTTCAAATTCAGGGAAACCGTGGAATTAATAAAAATAGGCAATCCTGAGCCAAATCCCGTTT------CCC------GAA--------AAC---GAGTAGGGAAAGCAAGCCAGAAT-----------AAAAAAAGGATAGGTGCAGAGACTCAACGGAAGCTGTT-------CTAACA--------AA-----TAC---ATACA----AT-----ACAA------------------ATGGGGTTGATTGTCTTT-C----GCCGG…
	Struthanthus_woodsonii|EU544510|Nickrent_2761 ????????????????????????????????????????????????AAACCCACTAAGTG-----ATAACTTTCAAATTCAGGGAAACCGTGGAATTAATAAAAATAGGCAATCCTGAGCCAAATCCCGTTT------CCC------GAA--------AAC---GAGTAGGGAAAGCAAGCCAGAAT-----------AAAAAAAGGATAGGTGCAGAGACTCAACGGAAGCTGTT-------CTAACA--------AA-----TAC---ATACA----ATACAAATCAA------------------ATGGGGTTGATTGTCTTT-C----GCCGGT-------------…
	Tapinanthus_constrictiflorus|EU544511|Nickrent_3088 ????????????????????????????????????????????????????CCACTAAGTG-----ATAACTTTCAAATTCAGGGAAACCGAGGAATTAATAAAAATAGGCAATCCTGAGCCAAATCCCGTTT------TCC------GAA--------AAT---GAGTAGGGAAAGCAAGCTAGAAT-----------AAAAAAAGGATAGGTGCAGAGACTCAACGGAAGCTGTT-------CTAATA--------AA-----TAC---ATACA----AT-----ACAA------------------ATGGAGTTGA------TT-CCCCAGTCGGT-------…
	Tripodanthus_acutifolius|DQ340615|Calvin_and_Wilson_AR03_04 CGAAATTGGTAGACGCTACGGACTTAATTGGATTGAGCCTTAGTATGGAAACCCACTAAGTG-----ATAACTTTCAAATTCAGGGAAACCGCGGAATTAATAAAAATAGGCAATCCTGAGCCAAATCCCGTTT------TTC------GAA--------AAC---GAGTAGGGAAAGCAAGCCAGAAT-----------AAAAAAAGGATAGGTGCAGAGACTCAACGGAAGCTGTT-------CTAACA--------AA-----TAC---ATACA----AT-----ACAA------------------ATGGGGTTGATTGTCTTT-C----GCCGG…
	Tripodanthus_acutifolius|EU544513|Nickrent_4927 ???????????GACGCTACGGACTTAATTGGATTGAGCCTTAGTATGGAAACCCACTAAGTG-----ATAACTTTCAAATTCAGGGAAACCGCGGAATTAATAAAAATAGGCAATCCTGAGCCAAATCCCGTTT------TTC------GAA--------AAC---GAGTAGGGAAAGCAAGCCAGAAT-----------AAAAAAAGGATAGGTGCAGAGACTCAACGGAAGCTGTT-------CTAACA--------AA-----TAC---ATACA----AT-----ACAA------------------ATGGGGTTGATTGTCTTT-C----GCCGGT-----------…
	Tripodanthus_acutifolius|HM010425|Nickrent_4983 ????????????????????????????????????????????????AAACCCACTAAGTG-----ATAACTTTCAAATTCAGGGAAACCGCGGAATTAATAAAAATAGGCAATCCTGAGCCAAATCCCGTTT------TTC------GAA--------AAC---GAGTAGGGAAAGCAAGCCAGAAT-----------AAAAAAAGGATAGGTGCAGAGACTCAACGGAAGCTGTT-------CTAACA--------AA-----TAC---ATACA----AT-----ACAA------------------ATGGGGTTGATTGTCTTT-C----GCCGGT-----------…
	Tripodanthus_acutifolius|HM010426|Nickrent_4998 ?????????????CGCTACGGACTTAATTGGATTGAGCCTTAGTATGGAAACCCACTAAGTG-----ATAACTTTCAAATTCAGGGAAACCGCGGAATTAATAAAAATAGGCAATCCTGAGCCAAATCCCGTTT------TTC------GAA--------AAC---GAGTAGGGAAAGCAAGCCAGAAT-----------AAAAAAAGGATAGGTGCAGAGACTCAACGGAAGCTGTT-------CTAACA--------AA-----TAC---ATACA----AT-----ACAA------------------ATGGGGTTGATTGTCTTT-C----GCCGGT-----------…
	Tripodanthus_acutifolius|HM010431|Nickrent_5318 ?????????????????????????????????????????????????????????????????????????????????????????????????????????????????????TGAGCCAAATCCCGTTT------TCC------GAA--------AAC---GAGTAGGGAAAGCAAGCCAGAAT-----------AAAAAAAGGATAGGTGCAGAGACTCAACGGAAGCTGTT-------CTAACA--------AA-----TAC---AT?CA----AT-----ACAA------------------ATGGGGTTGATTGT?TTT-C----GCCGGT-----------…
	Tripodanthus_acutifolius|HM010432|Nickrent_5321 ???????????GACGCTACGGACTTAATTGGATTGAGCCTTAGTATGGAAACCCACTAAGTG-----ATAACTTTCAAATTCAGGGAAACCGTGGAATTAATAAAAATAGGCAATCCTGAGCCAAATCCCGTTT------TTC------GAA--------AAC---GAGTAGGGAAAGCAAGCCAGAAT-----------AAAAAAAGGATAGGTGCAGAGACTCAACGGAAGCTGTT-------CTAACA--------AA-----TAC---ATACA----ATACAAAACAA------------------ATGGGGTTGATTGTCTTT-C----GCCGGT-----------…
	Tripodanthus_acutifolius|HM010433|Nickrent_5323 ??????????AGACGCTACGGACTTAATTGGATTGAGCCTTAGTATGGAAACCCACTAAGTG-----ATAACTTTCAAATTCAGGGAAACCGTGGAATTAATAAAAATAGGCAATCCTGAGCCAAATCCCGTTT------TTC------GAA--------AAC---GAGTAGGGAAAGCAAGCCAGAAT-----------AAAAAAAGGATAGGTGCAGAGACTCAACGGAAGCTGTT-------CTAACA--------AA-----TAC---ATACA----AA-----ACAA------------------ATGGGGTTGATTGTCTTT-C----GCCGGT-----------…
	Tripodanthus_acutifolius|HM010434|Nickrent_5325 TCGAAACGGTAGACGCTACGGACTTAATTGGATTGAGCCTTAGTATGGAAACCCACTAAGTG-----ATAACTTTCAAATTCAGGGAAACCGTGGAATTAATAAAAATAGGCAATCCTGAGCCAAATCCCGTTT------TCC------GAA--------AAC---GAGTAGGGAAAGCAAGCCAGAAT-----------AAAAAAAGGATAGGTGCAGAGACTCAACGGAAGCTGTT-------CTAACA--------AA-----TAC---ATACA----AT-----ACAA------------------ATGGGGTTGATTGTCTTT-C----GCCGGT-----------…
	Tripodanthus_acutifolius|HM010435|Nickrent_5326 ??????????AGACGCTACGGACTTAATTGGATTGAGCCTTAGTATGGAAACCCACTAAGTG-----ATAACTTTCAAATTCAGGGAAACCGTGGAATTAATAAAAATAGGCAATCCTGAGCCAAATCCCGTTT------TCC------GAA--------AAC---GAGTAGGGAAAGCAAGCCAGAAT-----------AAAAAAAGGATAGGTGCAGAGACTCAACGGAAGCTGTT-------CTAACA--------AA-----TAC---ATACA----AT-----ACAA------------------ATGGGGTTGATTGTCTTT-C----GCCGGT-----------…
	Tripodanthus_acutifolius|HM010436|Nickrent_5330 ??????????AGACGCTACGGACTTAATTGGATTGAGCCTTAGTATGGAAACCCACTAAGTG-----ATAACTTTCAAATTCAGGGAAACCGTGGAATTAATAAAAATAGGCAATCCTGAGCCAAATCCCGTTT------TTC------GAA--------AAC---GAGTAGGGAAAGCAAGCCAGAAT-----------AAAAAAAGGATAGGTGCAGAGACTCAACGGAAGCTGTT-------CTAACA--------AA-----TAC---ATACA----AT-----ACAA------------------ATGGGGTTGATTGTCTTT-C----GCCGGT-----------…
	Tripodanthus_acutifolius|HM010437|Nickrent_5345 ??????????????GCTACGGACTTAATTGGATTGAGCCTTAGTATGGAAACCCACTAAGTG-----ATAACTTTCAAATTCAGGGAAACCGCGGAATTAATAAAAATAGGCAATCCTGAGCCAAATCCCGTTT------TTC------GAA--------AAC---GAGTAGGGAAAGCAAGCCAGAAT-----------AAAAAAAGGATAGGTGCAGAGACTCAACGGAAGCTGTT-------CTAACA--------AA-----TAC---ATACA----AT-----ACAA------------------ATGGGGTTGATTGTCTTT-C----GACGGT-----------…
	Tripodanthus_acutifolius|HM010438|Nickrent_5346 ?????????????CGCTACGGACTTAATTGGATTGAGCCTTAGTATGGAAACCCACTAAGTG-----ATAACTTTCAAATTCAGGGAAACCGCGGAATTAATAAAAATAGGCAATCCTGAGCCAAATCCCGTTT------TTC------GAA--------AAC---GAGTAGGGAAAGCAAGCCAGAAT-----------AAAAAAAGGATAGGTGCAGAGACTCAACGGAAGCTGTT-------CTAACA--------AA-----TAC---ATACA----AT-----ACAA------------------ATGGGGTTGATTGTCTTT-C----GACGGT-----------…
	Tripodanthus_acutifolius|HM010439|Nickrent_5349 ?????????????CGCTACGGACTTAATTGGATTGAGCCTTAGTATGGAAACCCACTAAGTG-----ATAACTTTCAAATTCAGGGAAACCGCGGAATTAATAAAAATAGGCAATCCTGAGCCAAATCCCGTTT------TTC------GAA--------AAC---GAGTAGGGAAAGCAAGCCAGAAT-----------AAAAAAAGGATAGGTGCAGAGACTCAACGGAAGCTGTT-------CTAACA--------AA-----TAC---ATACA----AT-----ACAA------------------ATGGGGTTGATTGTCTTT-C----GCCGGT-----------…
	Tripodanthus_acutifolius|HM010440|Nickrent_5350 ??????????????????????????????????GAGCCTTAGTATGGAAACCCACTAAGTG-----ATAACTTTCAAATTCAGGGAAACCGTGGAATTAATAAAAATAGGCAATCCTGAGCCAAATCCCGTTT------TCC------GAA--------AAC---GAGTAGGGAAAGCAAGCCAGAAT-----------AAAAAAAGGATAGGTGCAGAGACTCAACGGAAGCTGTT-------CTAACA--------AA-----TAC---ATACA----AT-----ACAA------------------ATGGGGTTGATTGTCTTT-C----GCCGGT-----------…
	Tripodanthus_acutifolius|HM010441|Nickrent_5548 ??????????????????????????????????GAGCCTTAGTATGGAACCCCACTAAGTG-----ATAACTTTCAAATTCAGGGAAACCGCGGAATTAATAAAAATAGGCAATCCTGAGCCAAATCCCGTTT------TTC------GAA--------AAC---GAGTAGGGAAAGCAAGCCAGAAT-----------AAAAAAAGGATAGGTGCAGAGACTCAACGGAAGCTGTT-------CTAACA--------AA-----TAC---ATACA----AT-----ACAA------------------ATGGGGTTGATTGTCTTT-C----GCCGGT-----------…
	Tripodanthus_acutifolius|HM010443|Nickrent_5550 ??????????AGACGCTACGGACTTAATTGGATTGAGCCTTAGTATGGAAACCCACTAAGTG-----ATAACTTTCAAATTCAGGGAAACCGTGGAATTAATAAAAATAGGCAATCCTGAGCCAAATCCCGTTT------TCC------GAA--------AAC---GAGTAGGGAAAGCAAGCCAGAAT-----------AAAAAAAGGATAGGTGCAGAGACTCAACGGAAGCTGTT-------CTAACA--------AA-----TAC---ATACA----AT-----ACAA------------------ATGGGGTTGATTGTCTTT-C----GCCGGT-----------…
	Tripodanthus_acutifolius|HM010444|Nickrent_5551 ????????????????????????????????????????TAGTATGGAAACCCACTAAGTG-----ATAACTTTCAAATTCAGGGAAACCGTGGAATTAATAAAAATAGGCAATCCTGAGCCAAATCCCGTTT------TCC------GAA--------AAC---GAGTAGGGAAAGCAAGCCAGAAT-----------AAAAAAAGGATAGGTGCAGAGACTCAACGGAAGCTGTT-------CTAACA--------AA-----TAC---ATACA----AT-----ACAA------------------ATGGGGTTGATTGTCTTT-C----GCCGGT-----------…
	Tripodanthus_belmirensis|HM010427|Nickrent_5050 ?????????????????????????????????????????????????????????AAGTG-----ATAACTTTCAAATTCAGGGAAACCGTGGAATTAATAAAAATAGGCAATCCTGAGCCAAATCCCGTTT------TCC------GAA--------AAC---GAGTAGGGAAAGCAAGCCAGAAT-----------AAAAAAAGGATAGGTGCAGAGACTCAACGGAAGCTGTT-------CTAACA--------AA-----TAC---ATACA----AT-----ACAA------------------ATGGGGTTGATTGTCTTT-C----GCCGGT-----------…
	Tripodanthus_flagellaris|DQ340614|Calvin_and_Wilson_AR03_10 CGAAATTGGTAGACGCTACGGACTTAATTGGATTGAGCCTTAGTATGGAAACCCACTAAGTG-----ATAACTTTCAAATTCAGGGAAACCGTGGAATTAATAAAAATAGGCAATCCTGAGCCAAATCCCGTTT------TTC------GAA--------AAC---GAGTAGGGAAAGCAAGCCAGAAT-----------AAAAAAAGGATAGGTGCAGAGACTCAACGGAAGCTGTT-------CTAACA--------AA-----TAT---ACACA-----------------------------------GAGGTTGATTCTCTTT-C----GCCGG…
	Tripodanthus_flagellaris|HM010428|Nickrent_5204 ????????????????TACGGACTTAATTGGATTGAGCCTTAGTATGGAAACCCACTAAGTG-----ATAACTTTCAAATTCAGGGAAACCGTGGAATTAATAAAAATAGGCAATCCTGAGCCAAATCCCGTTT------TTC------GAA--------AAC---GAGTAGGGAAAGCAAGCCAGAAT-----------AAAAAAAGGATAGGTGCAGAGACTCAACGGAAGCTGTT-------CTAACA--------AA-----TAT---ACACA-----------------------------------GAGGTTGATTCTCTTT-C----GCCGGT-----------…
	Tripodanthus_flagellaris|HM010429|Nickrent_5210 ??????????????GCTACGGACTTAATTGGATTGAGC?TTAGTATGGAAACCCACTAAGTG-----ATAACTTTCAAATTCAGGGAAACCGTGGAATTAATAAAAATAGGCAATCCTGAGCCAAATCCCGTTT------TTC------GAA--------AAC---GAGTAGGGAAAGCAAGCCAGAAT-----------AAAAAAAGGATAGGTGCAGAGACTCAACGGAAGCTGTT-------CTAACA--------AA-----TAT---ACACA-----------------------------------GAGGTTGATTCTCTTT-C----GCCGGT-----------…
	Tripodanthus_flagellaris|HM010430|Nickrent_5211 ????????????????TACGGACTTAATTGGATTGAGCCTTAGTATGGAAACCCACTAAGTG-----ATAACTTTCAAATTCAGGGAAACCGTGGAATTAATAAAAATAGGCAATCCTGAGCCAAATCCCGTTT------TTC------GAA--------AAC---GAGTAGGGAAAGCAAGCCAGAAT-----------AAAAAAAGGATAGGTGCAGAGACTCAACGGAAGCTGTT-------CTAACA--------AA-----TAT---ACACA-----------------------------------GAGGTTGATTCTCTTT-C----GCCGGT-----------…
	Tripodanthus_flagellaris|HM010442|Nickrent_5549 ??????????????????????????????????????????????GGAAACCCACTAAGTG-----ATAACTTTCAAATTCAGGGAAACCGTGGAATTAATAAAAATAGGCAATCCTGAGCCAAATCCCGTTT------TTC------GAA--------AAC---GAGTAGGGAAAGCAAGCCAGAAT-----------AAAAAAAGGATAGGTGCAGAGACTCAACGGAAGCTGTT-------CTAACA--------AA-----TAT---ACACA-----------------------------------GAGGTTGATTCTCTTT-C----GCCGGT-----------…
	Tripodanthus_flagellaris|HM010445|Nickrent_5552 ??????????????????????????????????????CTTAGTATGGAAACCCACTAAGTG-----ATAACTTTCAAATTCAGGGAAACCGTGGAATTAATAAAAATAGGCAATCCTGAGCCAAATCCCGTTT------TTC------GAA--------AAC---GAGTAGGGAAAGCAAGCCAGAAT-----------AAAAAAAGGATAGGTGCAGAGACTCAACGGAAGCTGTT-------CTAACA--------AA-----TAT---ACACA-----------------------------------GAGGTTGATTCTCTTT-C----GCCGGT-----------…
	Tripodanthus_flagellaris|HM010446|Nickrent_5553 ?????????????????????????????????????????????????AACCCACTAAGTG-----ATAACTTTCAAATTCAGGGAAACCGTGGAATTAATAAAAATAGGCAATCCTGAGCCAAATCCCGTTT------TTC------GAA--------AAC---GAGTAGGGAAAGCAAGCCAGAAT-----------AAAAAAAGGATAGGTGCAGAGACTCAACGGAAGCTGTT-------CTAACA--------AA-----TAT---ACACA-----------------------------------GAGGTTGATTCTCTTT-C----GCCGGT-----------…
	Tristerix_aphyllus|DQ442916|G_Amico_97_BCRU ????????????????????????????????????????????????????CCACTAAGTG-----ATAACTTTCAAATTCAGGGAAACCGTGGAATTAATAAAAATAGGCAATCCTGAGCCAAATCCCGTTT------TAC------GAA--------AAT---GAGTAGGGAAAACGGGCCCGAAT-----------CAAAAAAGGATAGGCGCAGAGACTCAACGGAAGCTGTT-------CTAACA--------AA-----TAC---ATACA----AT-----CCAA------------------ATGGAGTTGGTTGTCTTT-C----GCTGGT---------------…
	Tristerix_aphyllus|DQ442917|L_Suarez_sn_BCRU ????????????????????????????????????????????????????????????????????????????AAATTCAGGGAAACCGTGGAATTAATAAAAATAGGCAATCCTGAGCCAAATCCCGTTT------TAC------GAA--------AAT---GAGTAGGGAAAACGGGCCCGAAT-----------CAAAAAAGGATAGGCGCAGAGACTCAACGGAAGCTGTT-------CTAACA--------AA-----TAC---ATACA----AT-----CCAA------------------ATGGAGTTGGTTGTCTTT-C----GCTGGT--------------…
	Tristerix_aphyllus|DQ442918|G_Amico_162_BCRU ???????????????????????????????????????TTAGTATGGAAACCCACTAAGTG-----ATAACTTTCAAATTCAGGGAAACCGTGGAATTAATAAAAATAGGCAATCCTGAGCCAAATCCCGTTT------TAC------GAA--------AAT---GAGTAGGGAAAACGGGCCCGAAT-----------CAAAAAAGGATAGGCGCAGAGACTCAACGGAAGCTGTT-------CTAACA--------AA-----TAC---ATACA----AT-----CCAA------------------ATGGAGTTGGTTGTCTTT-C----GCTGGT--------------…
	Tristerix_aphyllus|DQ442919|G_Amico_166_BCRU ??????????????????????????????????????????????GGAAACCCACTAAGTG-----ATAACTTTCAAATTCAGGGAAACCGTGGAATTAATAAAAATAGGCAATCCTGAGCCAAATCCCGTTT------TAC------GAA--------AAT---GAGTAGGGAAAACGGGCCCGAAT-----------CAAAAAAGGATAGGCGCAGAGACTCAACGGAAGCTGTT-------CTAACA--------AA-----TAC---ATACA----AT-----CCAA------------------ATGGAGTTGGTTGTCTTT-C----GCTGGT--------------…
	Tristerix_chodatianus|DQ442938|DN_Smith_Valencia_Gonzales_9536_3337838_MO ????????????????????????????????????????????????????????????????????TAACTTTCAAATTCAGGGAAACCGTGGAATTAATAAAAATAGGCAATCCTGAGCCAAATCCCGTTT------TAC------GAA--------AAT---GAGTAGGGAAAGCGGGCCCGAAT-----------CAAAAAAGGATAGGCGCAGAGACTCAACGGAAGCTGTT-------CTAACA--------AA-----TAT---ATACA----AT-----ACAA------------------ATGGAGTTGGTTGTC…
	Tristerix_corymbosus|DQ340605|Calvin_and_Wilson_CL03_02 CGAAATTGGTAGACGCTACGGACTTAATTGGATTGAGCCTTAGTATGGAAACCCACTAAGTG-----ATAACTTTCAAATTCAGGGAAACCGTGGAATTAATAAAAATAGGCAATCCTGAGCCAAATCCCGTTT------TAC------GAA--------AAT---GAGTAGGGAAAACGGGCCCGAAT-----------CAAAAAAGGATAGGCGCAGAGACTCAACGGAAGCTGTT-------CTAACA--------AA-----TAC---ATACA----AT-----CCAA------------ATGGAGATGGAGTTGGTTGTCTTT-C----GCTGGT---…
	Tristerix_corymbosus|DQ442920|G_Amico_80_BCRU ?????????????????????????????????????????????????????????????????????????TTCAAATTCAGGGAAACCGTGGAATTAATAAAAATAGGCAATCCTGAGCCAAATCCCGTTT------TAC------GAA--------AAT---GAGTAGGGAAAACGGGCCCGAAT-----------CAAAAAAGGATAGGCGCAGAGACTCAACGGAAGCTGTT-------CTAACA--------AA-----TAC---ATACA----AT-----CCAA------------ATGGAGATGGAGTTGGTTGTCTTT-C----GCTGGT-------------…
	Tristerix_corymbosus|DQ442921|G_Amico_83_BCRU ???????????????????????????????????????????????????????????????????ATAACTTTCAAATTCAGGGAAACCGTGGAATTAATAAAAATAGGCAATCCTGAGCCAAATCCCGTTT------TAC------GAA--------AAT---GAGTAGGGAAAACGGGCCCGAAT-----------CAAAAAAGGATAGGCGCAGAGACTCAACGGAAGCTGTT-------CTAACA--------AA-----TAC---ATACA----AT-----CCAA------------ATGGAGATGGAGTTGGTTGTCTTT-C----GCTGGT-------------…
	Tristerix_corymbosus|DQ442922|G_Amico_84_BCRU ?????????????????????????????????????????????????????????????G-----ATAACTTTCAAATTCAGGGAAACCGTGGAATTAATAAAAATAGGCAATCCTGAGCCAAATCCCGTTT------TAC------GAA--------AAT---GAGTAGGGAAAACGGGCCCGAAT-----------CAAAAAAGGATAGGCGCAGAGACTCAACGGAAGCTGTT-------CTAACA--------AA-----TAC---ATACA----AT-----CCAA------------------ATGGAGTTGGTTGTCTTT-C----GCTGGT-------------…
	Tristerix_corymbosus|DQ442923|G_Amico_96_BCRU ???????????????????????????????????????????????????CCCACTAAGTG-----ATAACTTTCAAATTCAGGGAAACCGTGGAATTAATAAAAATAGGCAATCCTGAGCCAAATCCCGTTT------TAC------GAA--------AAT---GAGTAGGGAAAACGGGCCCGAAT-----------CAAAAAAGGATAGGCGCAGAGACTCAACGGAAGCTGTT-------CTAACA--------AA-----TAC---ATACA----AT-----CCAA------------------ATGGAGTTGGTTGTCTTT-C----GCTGGT-------------…
	Tristerix_corymbosus|EF464493|Nickrent_4597A ????????????ACGCTACGGACTTAATTGGATTGAGCCTTAGTATGGAAAcccACTAAGTG-----ATAACTTTCAAATTCAGGGAAACCGTGGAATTAATAAAAATAGGCAATCCTGAGCCAAATCCCGTTT------TAC------GAA--------AAT---GAGTAGGGAAAACGGGCCCGAAT-----------CAAAAAAGGATAGGCGCAGAGACTCAACGGAAGCTGTT-------CTAACA--------AA-----TAC---ATACA----AT-----CCAA------------------ATGGAGTTGGTTGTCTTT-C----GCTGGT--------------…
	Tristerix_grandiflorus|DQ442930|Palacios_Neil_Ceron_2547_3672311_MO ???????????????????????????????????????TTAGTATGGAAACCCACTAAGTG-----ATAACTTTCAAATTCAGGGAAACCATGGAATTAATAAAAATAGGCAATCCTGAGCCAAATCCCGTTT------TAC------GAA--------AAT---GAGTAGGGAAAGCGGGCCCGAAT-----------CAAAAAAGGATAGGCGCAGAGACTCAACGGAAGCTGTT-------CTAACA--------AA-----TAC---ATACA----AT-----ACAA------------------ATGGAGTTGGTTGTCTTT-C-…
	Tristerix_grandiflorus|DQ442931|V_Zar_1368_3907304_MO ?????????????????????????????????????????AGTATGGAAACCCACTAAGTG-----ATAACTTTCAAATTCAGGGAAACCATGGAATTAATAAAAATAGGCAATCCTGAGCCAAATCCCGTTT------TAC------GAA--------AAT---GAGTAGGGAAAGCGGGCCCGAAT-----------CAAAAAAGGATAGGCGCAGAGACTCAACGGAAGCTGTT-------CTAACA--------AA-----TAC---ATACT----AT-----ACAA------------------ATGGAGTTGGTTGTCTTT-C----GCTG-------…
	Tristerix_longebracteatus|DQ442932|DN_Smith_8288_722877_MO ????????????????????????????????????GCCTTAGTATGGAAACCCACTAAGTG-----ATAACTTTCAAATTCAGGGAAACCGTGGAATTAATAAAAATAGGCAATCCTGAGCCAAATCCCGTTT------TAC------GAA--------AAT---GAGTAGGGAAAGCGGTCCCGAAT-----------CAAAAAAGGATAGGCGCAGAGACTCAACGGAAGCTGTT-------CTAACA--------AA-----TAC---ATACA----AT-----ACAA------------------ATGGAGTTGGTTGTC---------GCTGGT…
	Tristerix_longebracteatus|DQ442933|D_Fernandez_M_Cerna_P_Villacres_371_5889268_MO ????????????????????????????????????GCCTTAGTATGGAAACCCACTAAGTG-----ATAACTTTCAAATTCAGGGAAACCGTGGAATTAATAAAAATAGGCAATCCTGAGCCAAATCCCGTTT------TAC------GAA--------AAT---TAGTAGGGAAAGTGGGCCCGAAT-----------CAAAAAAGGATAGGCGCAGAGACTCAACGGAAGCTGTT-------CTAACA--------AA-----TAC---ATACA----AT-----ACAA------------------ATAGAGT…
	Tristerix_penduliflorus|DQ442928|M_Lewis_35236_4661844_MO ?????????????????????????????????????????????????AACCCACTAAGTG-----ATAACTTTCAAATTCAGGGAAACCATGGAATTAATAAAAATAGGCAATCCTGAGCCAAATCCCATTT------TAC------GAA--------AAT---GAGTAGGGAAAACAGGCCCAAAT-----------CAAAAAAGGATAGGCGCAGAGACTCAACGGAAGCTGTT-------CTAACA--------AA-----TAC---ATACA----AT-----CCAA------------------ATAGAGTTGGTTGTCTTT-C----GCTGGT-…
	Tristerix_penduliflorus|DQ442929|P_Nunez_8288_720879_MO ???????????????????????????????????????????????GAAACCCACTAAGTG-----ATAACTTTCAAATTCAGGGAAACCATGGAATTAATAAAAATAGGCAATCCTGAGCCAAATCCCATTT------TAC------GAA--------AAT---GAGTAGGGAAAACAGGCCCAAAT-----------CAAAAAAGGATAGGCGCAGAGACTCAACGGAAGCTGTT-------CTAACA--------AA-----TAC---ATACA----AT-----CCAA------------------ATAGAGTTGGTTGTCTTT-C----GCTGGT---…
	Tristerix_peruvianus|DQ442934|DN_Smith_M_Buddensiek_10858_3307944__MO ????????????????????????????????????GCCTTAGTATGGAAACCCACTAAGTG-----ATAACTTTCAAATTCAGGGAAACCGTGGAATTAATAAAAATAGGCAATCCTGAGCCAAATCCCGTTT------TAC------GAA--------AAT---GAGTAGGGAAAGCGGGCCCGAAT-----------CAAAAAAGGATAGGCGCAGAGACTCAACGGAAGCTGTT-------CTAACA--------AA-----TAT---ATACA----AT-----ACAA------------------ATGAAGTTGGTTTTC----…
	Tristerix_peytonii|DQ442935|P_Nunez_J_Arque_8287_3632650_MO ????????????????????????????????????GCCTTAGTATGGAAACCCACTAAGTG-----ATAACTTTCAAATTCAGGGAAACCGTGGAATTAATAAAAATAGGCAATCCTGAGCCAAATCCCGTTT------TAC------GAA--------AAT---GAGTAGGGAAAGCGGGCCCGAAT-----------CAAAAAAGGATAGGCGCAGAGACTCAACGGAAGCTGTT-------CTAACA--------AA-----TAC---ATACA----AT---------------------------------TTGGTTGTCTTT-C----GCTGG…
	Tristerix_pubescens|DQ442936|DN_Smith_M_Buddensiek_11090_3303268_MO ?????????????????????????????????????????????????????????????G-----ATAACTTTCAAATTCAGGGAAACCGTGGAATTAATAAAAATAGGCAATCCTGAGCCAAATCCCGTTT------TAC------GAA--------AAT---GAGTAGGGAAAGCGGGCCCGAAT-----------CAAAAAAGGATAGGCGCAGAGACTCAACGGAAGCTGTT-------CTAACA--------AA-----TAC---ATACA----AT-----ACAA------------------ATGGAGTTGGTTGTATTT-C-…
	Tristerix_pubescens|DQ442937|DN_Smith_11388_3337809_MO ????????????????????????????????????????????????AAACCCACTAAGTG-----ATAACTTTCAAATTCAGGGAAACCGTGGAATTAATAAAAATAGGCAATCCTGAGCCAAATCCCGTTT------TAC------GAA--------AAT---GAGTAGGGAAAGCGGGCCCGAAT-----------CAAAAAAGGATAGGCGCAGAGACTCAACGGAAGCTGTT-------CTAACA--------AA-----TAC---ATACA----AT-----ACCA------------------ATGGAGTTGGTTGTATTT-T----GCTGGT----…
	Tristerix_verticillatus|DQ442924|G_Amico_154_BCRU ????????????????????????????????????????????????AAACCCACTAAGTG-----AGAACTTTCAAATTCAGGGAAACCGTGGAATTAATAAAAATAGGCAATCCTGAGCCAAATCCCGTTT------TAC------AAATTTACAAAAAT---GAGTAGGGAAAACGGGCCCGAAT-----------CAAAAAAGGATAGGCGCAGAGACTCAACGGAAGCTGTT-------CTAACA--------AA-----TAC---ATACA----AT-----CCAA------------------ATGGATTTGGTTGTCTTT-C----GCTAGT---------…
	Tristerix_verticillatus|DQ442925|G_Amico_157_BCRU ???????????????????????????????????????????????GAAACCCACTAAGTG-----AGAACTTTCAAATTCAGGGAAACCGTGGAATTAATAAAAATAGGCAATCCTGAGCCAAATCCCGTTT------TAC------AAATTTACAAAAAT---GAGTAGGGAAAACGGGCCCGAAT-----------CAAAAAAGGATAGGCGCAGAGACTCAACGGAAGCTGTT-------CTAACA--------AA-----TAC---ATACA----AT-----CCAA------------------ATGGATTTGGTTGTCTTT-C----GCTAGT---------…
	Tristerix_verticillatus|DQ442926|G_Amico_158_BCRU ????????????????????????????????????????????????AAACCCACTAAGTG-----AGAACTTTCAAATTCAGGGAAACCGTGGAATTAATAAAAATAGGCAATCCTGAGCCAAATCCCGTTT------TAC------AAATTTACAAAAAT---GAGTAGGGAAAACGGGCCCGAAT-----------CAAAAAAGGATAGGCGCAGAGACTCAACGGAAGCTGTT-------CTAACA--------AA-----TAC---ATACA----AT-----CCAA------------------ATGGATTTGGTTGTCTTT-C----GCTAGT---------…
	Tristerix_verticillatus|DQ442927|G_Amico_155_BCRU ????????????????????????????????????????????????????CCACTAAGTG-----ATAACTTTCAAATTCAGGGAAACCGTGGAATTAATAAAAATAGGCAATCCTGAGCCAAATCCCGTTT------TAC------AAATTTACAAAAAT---GAGTAGGGAAAACGGGCCCGAAT-----------CAAAAAAGGATAGGCGCAGAGACTCAACGGAAGCTGTT-------CTAACA--------AA-----TAC---ATACA----AT-----CCAA------------------ATGGATTTGATTGTCTTT-C----GCTAGT---------…
	Tupeia_antarctica|DQ340601|Calvin_and_Wilson_NZ98_02 CGAAATTGGTAGACGCTACGGACTTAATTGGATTGAGCCTTAGTATGGAAACCCACTAAGTG-----ATAACTTTCAAATTCAGGGAAACCATGGAATTAATAAAAATAGGCAATCCTGAGCCAAATCCCGTTT------TCC------GAA--------AAT---GAGTAGGGAAAGCAAGCCAGA-------------AAAAAAAGGATAGGTGCAGAGACTCAACGGAAGCTGTT-------CTAACA--------AA-----TAC---ATACA----AT-----ACAA------------------ATGGAGTTGA------TT-C----GCTGGT------…
	Tupeia_antarctica|EF464494|Nickrent_2742 ???????????GACGCTACGGACTTAATTGGATTGAGCCTTAGTATGGAAACCCACTAAGTG-----ATAACTTTCAAATTCAGGGAAACCATGGAATTAATAAAAATAGGCAATCCTGAGCCAAATCCCGTTT------TCC------GAA--------AAT---GAGTAGGGAAAGCAAGCCAGA-------------AAAAAAAGGATAGGTGCAGAGACTCAACGGAAGCTGTT-------CTAACA--------AA-----TAC---ATACA----AT-----ACAA------------------ATGGAGTTGA------TT-C----GCTGGT------------------…
	Vanwykia_remota|EU544514|Nickrent_4331 ???????????????????????????????????????????????????CCCACTAAGTG-----ATAACTTTCAAATTCAGGGAAACCGTGGAATTAATAAAAATCGGCAATCCTGAGCCAAATCCCGTTT------TCC------GAA--------AAT---GAGTAGGGAAAGCAAGCCCGAAT-----------AAAAAAAGGATAGGTGCAGAGACTCAACGGAAGCTGTT-------CTAATA--------AA-----TAC---ATACA----AT-----ACAA------------------ATGTAGTTGA------TT-C----GCCGGT--------------------…
;
END;
BEGIN ASSUMPTION;
CharSet trnLi = 1-588;
CharSet tRNA = 589-643 1270-1321;
CharSet trnLF = 644-1269;
END;
BEGIN PAUP;
DEFAULT EXPORT Format=Nexus NoInterleave;
DEFAULT SAVEDIST Format=Nexus Triangle=Both;
DEFAULTS SAVETREES Format=Nexus BrLens SaveBootP=Both;
DEFAULT GETTREES Duptrees=Eliminate;
DEFAULTS CONTREE /NoStrict NoSemiStrict Adams NoMajRule NoLe50 NoGrpFreq Indices;
DEFAULTS DESCRIBE Plot=Phylogram;
DEFAULTS BANDB AddSeq=Furthest;
DEFAULTS HSEARCH AddSeq=Random NReps=100;
DEFAULT NJ BioNJ=Yes;
DEFAULT BOOTSTRAP Search=Heuristic NRep=10000; [Deactivate MulTrees!, AddSeq=Furthest]
SET SemiGraph MaxTrees=100 Increase=Auto AutoInc=50 Root=Outgroup OutRoot=Monophyl TCompress
		Criterion=Parsimony StoreBrLens AllowPunct;
DSET Distance=P MissDist=Ignore Objective=LSFit;
PSET Collapse=AmbEqual MSTaxa=Polymorph Opt=AccTran StepMatrix=ThreePlus1 IncludeAnc=No;
END;
