# Supplementary material for: Evolution of pollen morphology in Loranthaceae
Source: Grana. 2017 Feb 20;57(1-2):16–116. doi: 10.1080/00173134.2016.1261939 (PMC5771552; doi:10.1080/00173134.2016.1261939)
Supplement: Grimsson et al. Online supplementary material [file SGRA_A_1261939_SM9964.zip › Mats/06_rbcL.mafft.nex]

#NEXUS
[written Fri May 16 11:22:05 CEST 2014 by Mesquite  version 2.75 (build 566) at NRM-7085/172.16.20.110]

BEGIN TAXA;
	TITLE Taxa;
	DIMENSIONS NTAX=85;
	TAXLABELS
		'Decaisnina_triflora|EU544468|Nickrent_4491' 'Macrosolen_cochinchinensis|HQ317768|LS05' 'Macrosolen_cochinchinensis|HQ317769|LS35' 'Macrosolen_cochinchinensis|HQ317770|LS36' 'Macrosolen_cochinchinensis|JN687567|A_Chveerach_P31' 'Macrosolen_cochinchinensis|JQ933395|IWJ_Sinclair_DG_Long_5781_E' 'Macrosolen_tricolor|HQ317771|LS37' 'Macrosolen_tricolor|HQ317772|LS38' 'Peraxilla_tetrapetala|EU544473|Nickrent_2744' 'Peraxilla_tetrapetala|JQ933439|P_Douglass_8714_RNG' 'Atkinsonia_ligustrina|EF464526|Nickrent_4344' 'Gaiadendron_punctatum|L26072|UNKNOWN' 'Amyema_glabrum|EU544465|Nickrent_2794' 'Benthamina_alyxifolia|AY957440|Nickrent_4127' 'Dendrophthoe_lanosa|JN687563|A_Chveerach_P38_1' 'Dendrophthoe_nilgherrensis|JQ933297|Chase_17409_K' 'Dendrophthoe_pentandra|HQ317759|LS27' 'Dendrophthoe_pentandra|HQ317760|LS32' 'Dendrophthoe_pentandra|JN687564|A_Chveerach_P51_2' 'Helixanthera_parasitica|HQ317761|LS28' 'Helixanthera_parasitica|HQ317762|LS29' 'Helixanthera_parasitica|HQ317763|LS30' 'Helixanthera_parasitica|HQ317764|LS31' 'Helixanthera_parasitica|JN687565|A_Chveerach_P93_3' 'Helixanthera_sampsonii|HQ317765|LS33' 'Helixanthera_sampsonii|HQ317766|LS34' 'Tolypanthus_maclurei|HQ317757|LS01' 'Tolypanthus_maclurei|HQ317758|LS02' 'Moquiniella_rubra|DQ790132|D_Nickrent_3042' 'Moquiniella_rubra|AM235021|RBGK_5742' 'Ileostylus_micranthus|EU544471|Nickrent_2741' 'Muellerina_eucalyptoides|EU544472|Nickrent_4310' 'Cecarria_obtusifolia|EU544467|Nickrent_4562' 'Loranthus_delavayi|HQ317767|LS39' 'Loranthus_europaeus|JQ933393|Chase__14152___K_' 'Scurrula_atropurpurea|KF114862|UNKNOWN' 'Scurrula_chingii|HQ317773|LS25' 'Scurrula_chingii|HQ317774|LS26' 'Scurrula_ferruginea|KF114863|UNKNOWN' 'Scurrula_parasitica|HQ317775|LS18' 'Scurrula_parasitica|HQ317776|LS19' 'Scurrula_parasitica|HQ317777|LS57' 'Scurrula_parasitica|HQ317778|LS23' 'Scurrula_parasitica|HQ317779|LS58' 'Scurrula_sp_|JQ933474|MF_Watson_et_al_20812115_E' 'Taxillus_chinensis|HQ317780|LS03' 'Taxillus_chinensis|HQ317781|LS04' 'Taxillus_chinensis|HQ317782|LS06' 'Taxillus_chinensis|HQ317783|LS07' 'Taxillus_chinensis|HQ317784|LS08' 'Taxillus_chinensis|HQ317785|LS09' 'Taxillus_chinensis|HQ317786|LS52' 'Taxillus_chinensis|HQ317787|LS53' 'Taxillus_chinensis|HQ317788|LS54' 'Taxillus_chinensis|HQ317789|LS55' 'Taxillus_chinensis|HQ317790|LS56' 'Taxillus_limprichtii|HQ317791|LS12' 'Taxillus_limprichtii|HQ317792|LS13' 'Taxillus_limprichtii|HQ317793|LS15' 'Taxillus_nigrans|HQ317794|LS20' 'Taxillus_nigrans|HQ317795|LS21' 'Taxillus_sclerophyllus|JQ933498|Chase_17408_K' 'Taxillus_sutchuenensis|HQ317796|LS16' 'Taxillus_sutchuenensis|HQ317797|LS17' 'Taxillus_sutchuenensis|HQ317798|LS10' 'Taxillus_sutchuenensis|HQ317799|LS11' 'Agelanthus_sansibarensis|EU544464|Nickrent_2987' 'Bakerella_sp_|EU544466|Nickrent_4161' 'Englerina_ramulosa|EU544470|Nickrent_2984' 'Septulina_glauca|AM235022|JC_Manning_2925_NBG' 'Tapinanthus_sp_|EU213529|OM825' 'Nuytsia_floribunda|DQ790134|D_Nickrent_2747' 'Ligaria_cuneifolia|EF464528|Nickrent_4567' 'Tristerix_corymbosus|EF464530|Nickrent_4575E' 'Desmaria_mutabilis|EF464527|Nickrent_4510A' 'Notanthera_heterophylla|EF464529|Nickrent_4372' 'Dendropemon_bicolor|EU544469|Nickrent_2700' 'Struthanthus_orbicularis|JQ592413|BioBot05045' 'Struthanthus_orbicularis|JQ592414|BioBot05046' 'Struthanthus_orbicularis|JQ592415|BioBot05048' 'Struthanthus_orbicularis|JQ594621|RE_5125_1' 'Struthanthus_sp_|JQ594622|RE_5128_1' 'Struthanthus_woodsonii|EU544474|Nickrent_2761' 'Tripodanthus_acutifolius|EU544475|Nickrent_4927' 'Tupeia_antarctica|DQ790133|D_Nickrent_2742' 
	;

END;


BEGIN CHARACTERS;
	TITLE  Character_Matrix;
	DIMENSIONS  NCHAR=1407;
	FORMAT DATATYPE = DNA GAP = - MISSING = ?;
	MATRIX
	'Decaisnina_triflora|EU544468|Nickrent_4491'                     ??????????????????????????????????????CAAATTGACTTATTATACTCCTGATTATGAAACTAAAGATACTGATATCTTGGCAGCATTCCGAGTAACTCCTCAACCTGGAGTTCCACCCGAGGAAGCAGGGGCCGCGGTAGCTGCCGAATCTTCTACTGGTACATGGACCACTGTGTGGACAGATGGACTTACCAGCCTTGATCGTTACAAAGGACGATGCTATCACATCGAGCCCGTTGCTGGAGAAGAAAATCAATATATTGCTTATGTAGCTTACCCTTTAGATCTTTTTGAAGAAGGTTCTGTTACTAACATGTTTACTTCCATTGTGGGTAATGTATTTGGGTTTAAAGCCCTACGTGCTCTACGTCTGGAAGATCTTCGAATCCCCCCTGCTTATTCTAAAACTTTCCAAGGCCCGCCTCATGGTATCCAAGTTGAGAGAGATAAATTGAACAAGTATGGTCGTCCTCTATTGGGATGTACTATTAAACCCAAATTGGGGTTATCCGCTAAGAATTACGGTCGAGCGGTTTATGAGTGTCTTCGTGGTGGACTTGATTTTACCAAAGATGATGAGAATGTAAACTCCCAACCATTTATGCGTTGGAGAGACCGTTTCTTATTTTGTGCCGAAGCTCTTTATAAAGCACAAGCCGAAACTGGCGAAATCAAAGGGCATTATTTGAATGCTACTGCAGGTACATGCGAAGAAATGATCAAAAGGGCTGTATTTGCCAGAGAATTGGGAGTTCCTATCGTAATGCATGACTATTTAACAGGGGGATTCACTGCAAATACTAGCTTGGCTCATTATTGCCGGGATAATGGGTTACTTCTTCATATCCATCGTGCA????????????????????????????????????????????????????????????????????????????????????????????????????????????????????????????????????????????????????????????????????????????????????????????????????????????????????????????????????????????????????????????????????????????????????????????????????????????????????????????????????????????????????????????????????????????????????????????????????????????????????????????????????????????????????????????????????????????????????????????????????????????????????????????????????????????????????????????
	'Macrosolen_cochinchinensis|HQ317768|LS05'                       AAAGCAAGTGCTGGATTCAAAGCCGGTGTTAAAGAGTACAAATTGACTTATTATACTCCTGATTATGAAACTAAAGATACTGATATCTTGGCAGCATTCCGAGTAACTCCGCAACCTGGAGTTCCACCCGAGGAAGCAGGGGCCGCCGTAGCTGCCGAATCTTCTACTGGTACATGGACCACTGTGTGGACCGATGGACTTACCAGCCTTGATCGTTACAAAGGACGATGCTATGACATCGAGCCCGTTGCTGGAGAAGAAAATCAATATATTGCTTATGTAGCTTACCCTTTAGACCTTTTTGAAGAAGGTTCTGTTACTAACATGTTTACTTCCATTGTGGGTAATGTATTTGGGTTTAAAGCCCTACGTGCTCTACGTCTGGAGGATCTTCGAATCCCCCCTGCTTATTCTAAAACTTTCCAAGGCCCGCCTCATGGTATCCAAGTTGAGAGAGATAAATTGAACAAGTATGGTCGTCCTCTATTGGGATGTACTATTAAACCCAAATTGGGGTTATCCGCTAAGAATTACGGTCGAGCGGTTTATGAGTGTCTTCGTGGTGGACTTGATTTTACCAAAGATGATGAGAACGTAAACTCCCAACCATTTATGCGTTGGAGAGACCGTTTCTTATTTTGTGCCGAAGCTCTTTATAAAGCACAAGCCGAAACTGGCGAAATCAAAGGGCATTATTTAAAT?????????????????????????????????????????????????????????????????????????????????????????????????????????????????????????????????????????????????????????????????????????????????????????????????????????????????????????????????????????????????????????????????????????????????????????????????????????????????????????????????????????????????????????????????????????????????????????????????????????????????????????????????????????????????????????????????????????????????????????????????????????????????????????????????????????????????????????????????????????????????????????????????????????????????????????????????????????????????????????????????????????????????????????????????????????????????????????????????
	'Macrosolen_cochinchinensis|HQ317769|LS35'                       AAAGCAAGTGCTGGATTCAAAGCCGGTGTTAAAGAGTACAAATTGACTTATTATACTCCTGATTATGAAACTAAAGATACTGATATCTTGGCAGCATTCCGAGTAACTCCGCAACCTGGAGTTCCACCCGAGGAAGCAGGGGCCGCCGTAGCTGCCGAATCTTCTACTGGTACATGGACCACTGTGTGGACCGATGGACTTACCAGCCTTGATCGTTACAAAGGACGATGCTATGACATCGAGCCCGTTGCTGGAGAAGAAAATCAATATATTGCTTATGTAGCTTACCCTTTAGACCTTTTTGAAGAAGGTTCTGTTACTAACATGTTTACTTCCATTGTGGGTAATGTATTTGGGTTTAAAGCCCTACGTGCTCTACGTCTGGAGGATCTTCGAATCCCCCCTGCTTATTCTAAAACTTTCCAAGGCCCGCCTCATGGTATCCAAGTTGAGAGAGATAAATTGAACAAGTATGGTCGTCCTCTATTGGGATGTACTATTAAACCCAAATTGGGGTTATCCGCTAAGAATTACGGTCGAGCGGTTTATGAGTGTCTTCGTGGTGGACTTGATTTTACCAAAGATGATGAGAACGTAAACTCCCAACCATTTATGCGTTGGAGAGACCGTTTCTTATTTTGTGCCGAAGCTCTTTATAAAGCACAAGCCGAAACTGGCGAAATCAAAGGGCATTATTTAAAT?????????????????????????????????????????????????????????????????????????????????????????????????????????????????????????????????????????????????????????????????????????????????????????????????????????????????????????????????????????????????????????????????????????????????????????????????????????????????????????????????????????????????????????????????????????????????????????????????????????????????????????????????????????????????????????????????????????????????????????????????????????????????????????????????????????????????????????????????????????????????????????????????????????????????????????????????????????????????????????????????????????????????????????????????????????????????????????????????
	'Macrosolen_cochinchinensis|HQ317770|LS36'                       AAAGCAAGTGCTGGATTCAAAGCCGGTGTTAAAGAGTACAAATTGACTTATTATACTCCTGATTATGAAACTAAAGATACTGATATCTTGGCAGCATTCCGAGTAACTCCGCAACCTGGAGTTCCACCCGAGGAAGCAGGGGCCGCCGTAGCTGCCGAATCTTCTACTGGTACATGGACCACTGTGTGGACCGATGGACTTACCAGCCTTGATCGTTACAAAGGACGATGCTATGACATCGAGCCCGTTGCTGGAGAAGAAAATCAATATATTGCTTATGTAGCTTACCCTTTAGACCTTTTTGAAGAAGGTTCTGTTACTAACATGTTTACTTCCATTGTGGGTAATGTATTTGGGTTTAAAGCCCTACGTGCTCTACGTCTGGAGGATCTTCGAATCCCCCCTGCTTATTCTAAAACTTTCCAAGGCCCGCCTCATGGTATCCAAGTTGAGAGAGATAAATTGAACAAGTATGGTCGTCCTCTATTGGGATGTACTATTAAACCCAAATTGGGGTTATCCGCTAAGAATTACGGTCGAGCGGTTTATGAGTGTCTTCGTGGTGGACTTGATTTTACCAAAGATGATGAGAACGTAAACTCCCAACCATTTATGCGTTGGAGAGACCGTTTCTTATTTTGTGCCGAAGCTCTTTATAAAGCACAAGCCGAAACTGGCGAAATCAAAGGGCATTATTTAAAT?????????????????????????????????????????????????????????????????????????????????????????????????????????????????????????????????????????????????????????????????????????????????????????????????????????????????????????????????????????????????????????????????????????????????????????????????????????????????????????????????????????????????????????????????????????????????????????????????????????????????????????????????????????????????????????????????????????????????????????????????????????????????????????????????????????????????????????????????????????????????????????????????????????????????????????????????????????????????????????????????????????????????????????????????????????????????????????????????
	'Macrosolen_cochinchinensis|JN687567|A_Chveerach_P31'            ????????????GGATTCAAAGCGGGTGTTAAAGAGTACAAATTGACTTATTATACTCCTGATTATGAAACTAAAGATACTGATATCTTGGCAGCATTCCGAGTAACTCCGCAACCTGGAGTTCCACCCGAGGAAGCAGGGGCCGCGGTAGCTGCCGAATCTTCTACTGGTACATGGACCACTGTGTGGACCGATGGACTTACCAGCCTTGATCGTTACAAAGGACGATGCTATGACATTGAGCCCGTTGCTGGAGAAGAAAATCAATATATTGCTTATGTAGCTTACCCTTTAGACCTTTTTGAAGAAGGTTCTGTTACTAACATGTTTACTTCCATTGTGGGTAATGTATTTGGGTTTAAAGCCCTACGTGCTCTACGTCTGGAGGATCTTCGAATCCCCCCTGCTTATTCTAAAACTTTCCAAGGCCCGCCTCATGGTATCCAAGTTGAGAGAGATAAATTGAACAAGTATGGTCGTCCTCTATTGGGATGTACTATTAAACCCAAATTAGGGTTATCCGCT??????????????????????????????????????????????????????????????????????????????????????????????????????????????????????????????????????????????????????????????????????????????????????????????????????????????????????????????????????????????????????????????????????????????????????????????????????????????????????????????????????????????????????????????????????????????????????????????????????????????????????????????????????????????????????????????????????????????????????????????????????????????????????????????????????????????????????????????????????????????????????????????????????????????????????????????????????????????????????????????????????????????????????????????????????????????????????????????????????????????????????????????????????????????????????????????????????????????????????????????????????????????????????????????????????????????????????????????????????????????????
	'Macrosolen_cochinchinensis|JQ933395|IWJ_Sinclair_DG_Long_5781_E' ??????????????????????????????AAAGAGTACAAATTGACTTATTATACTCCCGATTATGAAACTAAAGATACTGATATCTTGGCAGCATTCCGAGTAACTCCGCAACCGGGAGTTCCACCCGAGGAAGCAGGGGCCGCGGTAGCTGCCGAATCTTCTACTGGTACATGGACCACTGTGTGGACCGATGGACTTACCAGCCTTGATCGTTACAAAGGACGATGCTATGACATTGAGCCCGTTGCTGGAGAAGAAAATCAATATATTGCTTATGTAGCTTACCCTTTAGACCTTTTTGAAGAAGGTTCTGTTACTAACATGTTTACTTCCATTGTGGGTAATGTATTTGGGTTTAAAGCCCTACGTGCTCTACGTCTGGAGGATCTTCGAATCCCCCCTGCTTATTCTAAAACTTTCCAAGGCCCGCCTCATGGTATCCAAGTTGAGAGAGATAAATTGAACAAGTATGGTCGTCCTCTATTGGGATGTACTATTAAACCCAAATTGGGGTTATCCGCTAAGAATTACGGTCGAGCGGTTTATGAGTGTCTTCGTGGTGGACTTGATTTTACCAAAGATGATGAGAACGTAAACTCCCAACCATTTATGCGTTGGAGAGACCGTTTCTTATTTTGTGCCGAAGCTCTTTATAAAGCACAAGCCGAAACTGGCGAAATCAAAGGGCATTATTTAAATGCTACTGCA????????????????????????????????????????????????????????????????????????????????????????????????????????????????????????????????????????????????????????????????????????????????????????????????????????????????????????????????????????????????????????????????????????????????????????????????????????????????????????????????????????????????????????????????????????????????????????????????????????????????????????????????????????????????????????????????????????????????????????????????????????????????????????????????????????????????????????????????????????????????????????????????????????????????????????????????????????????????????????????????????????????????????????????????????????????????????????
	'Macrosolen_tricolor|HQ317771|LS37'                              AAAGCAAGTGCTGGATTCAAAGCCGGTGTTAAAGAGTACAAATTGACTTATTATACTCCTGATTATGAAACTAAAGATACTGATATCTTGGCAGCATTCCGAGTAACTCCTCAACCTGGAGTTCCACCCGAGGAAGCAGGGGCCGCGGTAGCTGCCGAATCTTCTACTGGTACATGGACCACTGTGTGGACCGATGGACTTACCAGCCTTGATCGTTACAAAGGACGATGCTATCACATCGAGCCCGTTGCTGGAGAAGAAAATCAATATATTGCTTATGTAGCTTACCCTTTAGACCTTTTTGAAGAAGGTTCTGTTACTAACATGTTTACTTCCATTGTGGGTAATGTATTTGGGTTTAAAGCCCTACGTGCTCTACGTCTGGAGGATCTTCGAATCCCCCCTGCTTATTCTAAAACTTTCCAAGGCCCGCCTCATGGTATCCAAGTTGAGAGAGATAAATTGAACAAGTATGGTCGTCCTCTATTGGGATGTACTATTAAACCCAAATTGGGGTTATCCGCTAAGAATTATGGTCGAGCGGTTTATGAGTGTCTTCGTGGTGGACTTGATTTTACCAAAGATGATGAGAACGTAAACTCCCAACCATTTATGCGTTGGAGAGACCGTTTCTTATTTTGTGCCGAAGCTCTTTATAAAGCACAAGCCGAAACTGGCGAAATCAAAGGGCATTATTTGAAT?????????????????????????????????????????????????????????????????????????????????????????????????????????????????????????????????????????????????????????????????????????????????????????????????????????????????????????????????????????????????????????????????????????????????????????????????????????????????????????????????????????????????????????????????????????????????????????????????????????????????????????????????????????????????????????????????????????????????????????????????????????????????????????????????????????????????????????????????????????????????????????????????????????????????????????????????????????????????????????????????????????????????????????????????????????????????????????????????
	'Macrosolen_tricolor|HQ317772|LS38'                              AAAGCAAGTGCTGGATTCAAAGCCGGTGTTAAAGAGTACAAATTGACTTATTATACTCCTGATTATGAAACTAAAGATACTGATATCTTGGCAGCATTCCGAGTAACTCCTCAACCTGGAGTTCCACCCGAGGAAGCAGGGGCCGCGGTAGCTGCCGAATCTTCTACTGGTACATGGACCACTGTGTGGACCGATGGACTTACCAGCCTTGATCGTTACAAAGGACGATGCTATCACATCGAGCCCGTTGCTGGAGAAGAAAATCAATATATTGCTTATGTAGCTTACCCTTTAGACCTTTTTGAAGAAGGTTCTGTTACTAACATGTTTACTTCCATTGTGGGTAATGTATTTGGGTTTAAAGCCCTACGTGCTCTACGTCTGGAGGATCTTCGAATCCCCCCTGCTTATTCTAAAACTTTCCAAGGCCCGCCTCATGGTATCCAAGTTGAGAGAGATAAATTGAACAAGTATGGTCGTCCTCTATTGGGATGTACTATTAAACCCAAATTGGGGTTATCCGCTAAGAATTATGGTCGAGCGGTTTATGAGTGTCTTCGTGGTGGACTTGATTTTACCAAAGATGATGAGAACGTAAACTCCCAACCATTTATGCGTTGGAGAGACCGTTTCTTATTTTGTGCCGAAGCTCTTTATAAAGCACAAGCCGAAACTGGCGAAATCAAAGGGCATTATTTGAAT?????????????????????????????????????????????????????????????????????????????????????????????????????????????????????????????????????????????????????????????????????????????????????????????????????????????????????????????????????????????????????????????????????????????????????????????????????????????????????????????????????????????????????????????????????????????????????????????????????????????????????????????????????????????????????????????????????????????????????????????????????????????????????????????????????????????????????????????????????????????????????????????????????????????????????????????????????????????????????????????????????????????????????????????????????????????????????????????????
	'Peraxilla_tetrapetala|EU544473|Nickrent_2744'                   ???????????????????????????????????????AAATTGACTTATTATACTCCTGATTATGAAACTAAAGATACTGATATCTTGGCAGCATTCCGAGTAACTCCTCAGCCTGGAGTTCCACCCGAGGAAGCAGGGGCCGCGGTAGCTGCCGAATCTTCTACTGGTACATGGACCACTGTGTGGACCGATGGACTTACCAGTCTTGATCGTTACAAAGGACGATGCTATCACATCGAGCCCGTTGCTGGAGAAGAAAATCAATTTATTGCTTATGTAGCTTACCCTTTAGACCTTTTTGAAGAAGGTTCCGTTACTAACATGTTTACTTCCATTGTGGGTAATGTATTTGGGTTTAAAGCCCTACGTGCTCTACGTCTGGAGGATCTTCGAATCCCCCCTGCTTATTCTAAAACTTTCCAAGGCCCGCCTCATGGTATCCAAGTTGAGAGGGATAAATTGAACAAGTATGGTCGTCCTCTATTGGGATGTACTATTAAACCCAAATTGGGGTTATCCGCTAAGAATTATGGTCGAGCGGTTTATGAGTGTCTTCGCGGTGGACTTGATTTTACCAAAGATGATGAGAACGTAAACTCCCAACCATTTATGCGTTGGAGAGACCGTTTCTTATTTTGTGCCGAAGCTCTTTATAAAGCACAGGCCGAAACTGGCGAAATCAAAGGGCATTATTTGAATGCTACTGCAGGTACATGCGAAGAAATGATCAAAAGGGCTGTATTTGCCAGAGAATTGGGAGTCCCTATCGTAATGCATGACTATTTAACAGGGGGATTCACTGCAAATACTAGCCTGGCTCATTATTGCCGGGATAATGGCTTACTTCTTCATATCCATCGTGCA????????????????????????????????????????????????????????????????????????????????????????????????????????????????????????????????????????????????????????????????????????????????????????????????????????????????????????????????????????????????????????????????????????????????????????????????????????????????????????????????????????????????????????????????????????????????????????????????????????????????????????????????????????????????????????????????????????????????????????????????????????????????????????????????????????????????????????????
	'Peraxilla_tetrapetala|JQ933439|P_Douglass_8714_RNG'             ?????????GTTGGATTCAAAGCCGGTGTTAAAGAGTACAAATTGACTTATTATACTCCTGATTATGAAACTAAAGATACTGATATCTTGGCAGCATTCCGAGTAACTCCTCAGCCTGGAGTTCCACCCGAGGAAGCAGGGGCCGCGGTAGCTGCCGAATCTTCTACTGGTACATGGACCACTGTGTGGACCGATGGACTTACCAGTCTTGATCGTTACAAAGGACGATGCTATCACATCGAGCCCGTTGCTGGAGAAGAAAATCAATTTATTGCTTATGTAGCTTACCCTTTAGACCTTTTTGAAGAAGGTTCCGTTACTAACATGTTTACTTCCATTGTGGGTAATGTATTTGGGTTTAAAGCCCTACGTGCTCTACGTCTGGAGGATCTTCGAATCCCCCCTGCTTATTCTAAAACTTTCCAAGGCCCGCCTCATGGTATCCAAGTTGAGAGGGATAAATTGAACAAGTATGGTCGTCCTCTATTGGGATGTACTATTAAACCCAAATTGGGGTTATCCGCTAAGAATTATGGTCGAGCGGTTTATGAGTGTCTTCGCGGTGGACTTGATTTTACCAAAGATGATGAGAACGTAAACTCCCAACCATTTATGCGTTGGAGAGACCGTTTCTTATTTTGTGCCGAAGCTCTTTATAAAGCACAGGCCGAAACTGGCGAAATCAAAGGGCATTATTTGAATGCTACTGCAGGTACATGCGAAGAAATGATCAAAAGGGCTGTATTTGCCAGAGAATTGGGAGTCCCTATCGTAATGCATGACTATTTAACAGGGGGATTCACTGCAAATACTAGCCTGGCTCATTATTGCCGGGATAATGGCTTACTTCTTCATATCCATCGTGCAATGCATGCGGTTATTGATAGACAAAAAAATCATGGTATACACTTTCGTGTATTAGCTAAAGCCTTACGTATGTCTGGTGGAGATCATATTCACTCGGGTACTGTAGTAGGTAAACTTGAAGGGGAAAGAGATATCACTTTGGGATTTGTTGATTTACTACGTGATGATTTTATTGAAAAAAACCGAAGTAGGGGGATTTATTTCACTCAAGATTGGGTTTCGCTACCGGGTGTTTTGCCCGTAGCTTCAGGGGGTATTCATGTTTGGCATATGCCTGCTCTGACCGAGATCTTTGGAGATGATTCCGTATTACAGTTCGGTGGAGGAACCTTAGGACACCCTTGGGGAAATGCGCCGGGTGCCGTAGCTAATCGAGTAGCTCTAGAAGCATGTGTACAAGCTCGTAATGAGGGACGGGATCTTGCTCGTCAGGGTAATGAAATTATCCGCGAGGCTTGCAAATGGAGTCCTGAACTAGCTGCTGCTTGTGAGGTATGGAAGGAGATAAAATTTGAATTCCAA??????????????????
	'Atkinsonia_ligustrina|EF464526|Nickrent_4344'                   ?????????????????????????????????GAGTACAAATTGACTTATTATACTCCTGATTATGAAACTAAAGATACTGATATCTTGGCAGCATTCCGAGTAACTCCTCAACCTGGAGTTCCACCCGAGGAAGCGGGGGCCGCGGTAGCTGCCGAATCTTCTACTGGTACATGGACCACTGTGTGGACCGATGGACTTACTAGCCTTGATCGTTACAAAGGACGATGCTATCACATCGAGCCCGTTGCTGGAGAAGAAAATCAATATATTGCTTATGTAGCTTACCCTTTAGACCTTTTTGAAGAAGGTTCTGTTACTAACATGTTTACTTCCATTGTGGGTAATGTATTTGGGTTTAAAGCCCTACGTGCTCTACGTCTGGAGGATCTTCGAATCCCCCCTGCTTATTCTAAAACTTTCCAAGGCCCGCCTCATGGTATCCAAGTTGAGAGAGATAAATTGAACAAGTATGGTCGTCCTCTATTGGGATGTACTATTAAACCCAAATTGGGGTTATCCGCTAAGAACTACGGTCGAGCGGTTTATGAGTGTCTTCGCGGTGGACTTGATTTTACCAAAGATGATGAGAACGTAAACTCCCAACCATTTATGCGTTGGAGAGACCGTTTCTTATTTTGTGCCGAAGCTCTTTATAAAGCACAGGCCGAAACTGGCGAAATCAAAGGGCATTATTTGAATGCTACTGCAGGTACATGCGAAGAAATGATC???????????????????????????????????????????????????????????????????????????????????????????????????????????????????????????????????????????????????????????????????????????????????????????????????????????????????????????????????????????????????????????????????????????????????????????????????????????????????????????????????????????????????????????????????????????????????????????????????????????????????????????????????????????????????????????????????????????????????????????????????????????????????????????????????????????????????????????????????????????????????????????????????????????????????????????????????????????????????????????????????????????????????????????????????
	'Gaiadendron_punctatum|L26072|UNKNOWN'                           AAAGCAAGTGTTGGATTCAAAGCCGGTGTTAAAGAGTACAAATTGACTTATTATACTCCTGATTATGAAACTAAAGATACTGATATCTTGGCAGCATTCCGAGTAACTCCTCAACCTGGAGTTCCACCCGAGGAAGCAGGGGCCGCGGTACGTGCCGAATCTTCGACTGGTACATGGACCACTGTGTGGACCGATGGACTTACCAGCCTTGATCGTTACAAAGGACGATGCTATCACATCGAGCCCGTTGCTGGAGAAGAAAATCAATATATTGCTTATGTAGCTTACCCTTTAGACCTTTTTGAAGAAGGTTCTGTTACTAACATGTTTACTTCCATTGTGGGTAATGTATTTGGGTTTAAAGCCCTACGTGCTCTACGTCTGGAGGATCTTAGAATCCCCCCTGCTTATTCTAAAACTTTCCAAGGCCCGCCTCATGGTATCCAAGTTGAGAGAGATAAATTGAACAAGTATGGTCGTCCTCTATTGGGATGTACTATTAAACCCAAATTGGGGTTATCCGCTAAGAACTACGGTCGAGCGGTTTATGAGTGTCTTCGCGGTGGACTTGATTTTACCAAAGATGATGAGAACGTAAACTCCCAACCATTTATGCGTTGGAGAGACCGTTTCTTATTTTGTGCCGAAGCTCTTTATAAAGCACAGGCCGAAACTGGCGAAATCAAAGGGCATTATTTGAATGCTACTGCAGGTACATGCGAAGAAATGATCAAAAGGGCTGTATTTGCCAGAGAATTGGGAGTCCCTATCGTAATGCATGACTATTTAACAGGGGGTTTCACTGCAAATACTAGCTTGGCTCATTATTGCCGGGATAATGGCTTACTTCTTCATATCCATCGTGCAATGCATGCGGTTATTGATAGACAAAAAAATCATGGTATACACTTTCGTGTATTAGCTAAAGCCTTACGTATGTCTGGTGGAGATCATATTCACTCTGGTACTGTAGTAGGTAAACTTGAAGGGGAAAGAGATATCACTTTGGGATTTGTTGATTTACTACGTGATGATTTTATTGAAAAAAACCGAAGTAAGGGGATTTATTTCACTCAAGATTGGGTTTCGCTACCTGGTGTTTTGCCTGTAGCTTCCGGGGGTATTCATGTTTGGCATATGCCTGCTCTGACCGAGATCTTTGGGGATGATTCCGTATTACAGTTCGGTGGAGGAACCTTAGGACACCCTTGGGGAAATGCGCCGGGTGCCGTAGCTAATCGAGTAGCTCTAGAAGCATGTGTACAAGCTCGTAATGAGGGACGGGATCTTGCTCGTGAGGGTAATGAAATTATCCGCGAGGCTCGCAAATGGAGTCCTGAACTAGCTGCT?????????????????????????????????????????????????????????
	'Amyema_glabrum|EU544465|Nickrent_2794'                          ???????????????????????????????????????AAATTGACTTATTATACTCCTGATTATGAAACTAAAGATACTGATATTTTGGCAGCATTCCGAGTAACTCCTCAACCTGGAGTTCCACCCGAAGAAGCAGGAGCCGCAGTAGCTGCCGAATCTTCGACTGGTACATGGACCACTGTGTGGACCGATGGACTTACCAGCCTTGATCGTTACAAAGGACGATGCTATCACATCGAGCCCGTTGCTGGGGAAGAAAATCAATATATTGCTTATGTAGCTTACCCCTTAGACCTTTTTGAAGAAGGTTCTGTTACTAACATGTTTACTTCCATTGTGGGTAATGTATTTGGGTTTAAAGCCCTACGTGCCCTACGTCTGGAAGATCTTCGAATCCCCCCGGCTTATTCTAAAACTTTCCAAGGTCCGCCTCATGGTATCCAAGTTGAGAGAGATAAATTGAACAAGTACGGTCGTCCTCTATTGGGATGTACTATTAAACCAAAATTGGGGTTATCCGCTAAGAACTACGGTCGGGCGGTTTATGAGTGTCTGCGCGGTGGACTTGATTTTACCAAAGATGATGAGAATGTAAACTCCCAACCATTTATGCGATGGAGAGACCGTTTCTTATTTTGTGCCGAAGCACTTTATAAAGCACAAGCCGAAACTGGCGAAATCAAAGGGCATTATTTGAATGCTACTGCAGGTACATGCGAAGAAATGATGAAAAGGGCTGTATTTGCCAGAGAATTGGGAGTCCCTATCGTAATGCATGACTATTTAACAGGGGGGTTCACTGCAAATACTAGCTTGGCTCATTATTGCCGGGATAATGGCTTACTTCTTCATATTCATCGTGCAATGCATGCGGTTATTGATAGACAAAAAAATCATGGTATACACTTTCGTGTATTAGCTAAAGCCTTACGTATGTCTGGTGGAGATCATATTCACGCTGGGACTGTAGTAGGTAAACTTGAAGGGGAACGAGATATCACTTTGGGATTTGTTGATTTACTACGTGATGATTTTATTGAAAAAGACCGAAGTAGGGGGATTTATTTTACTCAAGATTGGGTTTCGCTACCGGGTGTTTTGCCCGTAGCTTCAGGGGGTATTCATGTTTGGCATATGCCTGCTCTGACCGAGATCTTTGGGGATGATT????????????????????????????????????????????????????????????????????????????????????????????????????????????????????????????????????????????????????????????????????????????????????????????????????????????????????????????????????????????
	'Benthamina_alyxifolia|AY957440|Nickrent_4127'                   ????????????GGATTCAAAGCCGGTGTTAAAGAGTACAAATTGACTTATTATACTCCTGATTATGAAACTAAAGATACTGATATTTTGGCAGCATTCCGAGTAACTCCTCAACCTGGAGTTCCACCCGAAGAAGCAGGAGCCGCGGTAGCTGCCGAATCTTCGACTGGTACATGGACCACTGTGTGGACCGATGGACTTACCAGCCTTGATCGTTACAAAGGACGATGCTATCACATCGAGCCCGTTGCTGGAGAAGAAAATCAATATATTGCTTATGTAGCTTACCCCTTAGACCTTTTTGAAGAAGGTTCTGTTACTAACATGTTTACTTCCATTGTAGGTAATGTATTTGGGTTTAAAGCCCTACGTGCTCTACGTCTGGAAGATCTTCGAATCCCTCCGGCTTATTCTAAAACTTTCCAAGGCCCGCCTCATGGTATCCAAGTTGAGAGAGATAAATTGAACAAGTACGGTCGTCCTCTATTGGGATGTACTATTAAACCCAAATTGGGGTTATCCGCTAAGAACTATGGTCGGGCGGTTTATGAGTGTCTGCGCGGTGGACTTGATTTTACCAAAGATGATGAGAATGTAAACTCCCAACCATTTATGCGATGGAGAGACCGTTTCTTATTTTGTGCCGAAGCTCTTTATAAAGCACAAGCCGAAACTGGCGAAATCAAAGGGCATTATTTGAATGCTACTGCAGGTACATGGGAAGAAATGATCAAAAGGGCTGTATTTGCCAGAGAATTGGGAGTCCCTATCGTAATGCATGACTATTTAACAGGGGGGTTCACCGCAAATACTAGCTTGGCTCATTATTGCCGGGATAATGGCTTACTTCTTCATATCCATCGTGCAATGCATGCGGTTATTGATAGACAAAAAAATCATGGTATACACTTTCGTGTATTAGCTAAAGCCTTACGTATGTCTGGTGGAGATCATATTCACTCTGGTACTGTAGTAGGTAAACTTGAAGGGGAAAGAGATATTACTTTGGGATTTGTTGATTTACTACGTGATGATTTTATTGAAAAAGACCGAAGTAGGGGGATTTATTTTACTCAAGATTGGGTTTCGCTACCGGGTGTTTTGCCCGTAGCTTCAGGGGGTATTCATGTTTGGCATATGCCTGCTCTGACCGAGATCTTTGGGGATGATTCCGTATTACAATTCGGGGGAGGAACCTTAGGACACCCTTGGGGAAATGCACCGGGTGCCGTAGCTAATCGAGTAGCTCTAGAAGCATGTGTACAAGCTCGTAATGAGGGGCGGGATCTTGCTCGTGAGGGTAATGAAATTATCCGCGAAGCTCGAAAATGGAGTCCTGAACTAGCTGCTGCTTGTGAGGTATGGAAGGAGATCAAATTTGAATTCCAAGCAATGGATACTTTGTAA
	'Dendrophthoe_lanosa|JN687563|A_Chveerach_P38_1'                 ????????????GGATTCAAAGCCGGTGTTAAAGAGTACAAATTGACTTATTATACTCCTGATTATGAAACTAAAGATACTGATATTTTGGCAGCATTCCGAGTAACTCCTCAACCTGGAGTTCCACCCGAGGAAGCCGGAGCCGCGGTAGCTGCCGAATCTTCAACTGGTACATGGACCACTGTATGGACCGATGGACTTACCAGCCTTGATCGTTACAAAGGACGATGCTATCACATCGAACCCGTTGCTGGAGAAGAAAATCAATATATTGCTTATGTAGCTTACCCCTTAGACCTTTTTGAAGAGGGTTCTGTTACTAACATGTTTACTTTCATTGTAGGTAATGTATTTGGTTTTAAAGCCCTACGTGCTCTACGTCTGGAAGATCTTCGAATCCCCCCGGCTTATTCTAAAACTTTCCCAGGCCCGCCTCATGGTATCCAAGTTGAGAGAGATAAATTGAACAAGTACGGTCGTCCTCTATTGGGATGTACTATTAAACCCAAATTAGGGTTATCCGCTAAG???????????????????????????????????????????????????????????????????????????????????????????????????????????????????????????????????????????????????????????????????????????????????????????????????????????????????????????????????????????????????????????????????????????????????????????????????????????????????????????????????????????????????????????????????????????????????????????????????????????????????????????????????????????????????????????????????????????????????????????????????????????????????????????????????????????????????????????????????????????????????????????????????????????????????????????????????????????????????????????????????????????????????????????????????????????????????????????????????????????????????????????????????????????????????????????????????????????????????????????????????????????????????????????????????????????????????????????????????????????????
	'Dendrophthoe_nilgherrensis|JQ933297|Chase_17409_K'              ??????????????????????????????AAAGAGTACAAATTGACTTATTATACTCCTGATTATGAAACTAAAGATACTGATATTTTGGCAGCATTCCGAGTAACTCCTCAACCTGGAGTTCCACCCGAGGAAGCAGGAGCCGCGGTAGCTGCCGAATCTTCGACTGGTACATGGACCACTGTGTGGACTGATGGACTTACCAGCCTTGATCGTTACAAAGGACGATGCTATCACATCGAGCCCGTTGCTGGAGAAGAAAATCAATATATTGCTTATGTAGCTTACCCCTTAGACCTTTTTGAAGAAGGTTCTGTTACTAACATGTTTACTTCCATTGTAGGTAATGTATTTGGTTTTAAAGCCCTACGTGCTCTACGTCTGGAAGATCTTCGAATCCCCCCGGCTTATTCTAAAACTTTCCAAGGCCCGCCTCATGGTATCCAAGTTGAGAGAGATAAATTGAACAAGTACGGGCGTCCTCTATTGGGATGTACTATTAAACCCAAATTGGGGTTATCCGCTAAGAACTACGGTCGGGCAGTTTATGAGTGTCTGCGCGGTGGACTTGATTTTACCAAAGATGATGAGAATGTAAACTCCCAACCATTTATGCGCTGGAGAGACCGTTTCTTATTTTGTGCCGAAGCTCTTTATAAAGCACAAGCCGAAACTGGCGAAATCAAAGGGCATT?????????????????????????????????????????????????????????????????????????????????????????????????????????????????????????????????????????????????????????????????????????????????????????????????????????????????????????????????????????????????????????????????????????????????????????????????????????????????????????????????????????????????????????????????????????????????????????????????????????????????????????????????????????????????????????????????????????????????????????????????????????????????????????????????????????????????????????????????????????????????????????????????????????????????????????????????????????????????????????????????????????????????????????????????????????????????????????????????????????
	'Dendrophthoe_pentandra|HQ317759|LS27'                           AAAGCAGGTGTTGGATTCAAAGCCGGTGTTAAAGAGTACAAATTGACTTATTATACTCCTGATTATGAAACTAAAGATACTGATATTTTGGCAGCATTCCGAGTAACTCCTCAACCTGGAGTTCCACCCGAGGAAGCCGGAGCCGCGGTAGCTGCCGAATCTTCAACTGGTACATGGACCACTGTATGGACCGATGGACTTACCAGCCTTGATCGTTACAAAGGACGATGCTATCACATCGAGCCCGTTGCTGGAGAAGAAAATCAATATATTGCTTATGTAGCTTACCCCTTAGACCTTTTTGAAGAAGGTTCTGTTACTAACATGTTTACTTCCATTGTAGGTAATGTATTTGGTTTTAAAGCCCTACGTGCTCTACGTCTGGAAGATCTTCGAATCCCCCCAGCTTATTCTAAAACTTTCCAAGGCCCGCCTCATGGTATCCAAGTTGAGAGAGATAAATTGAACAAGTACGGTCGTCCTCTATTGGGATGTACTATTAAACCCAAATTAGGGTTATCCGCTAAGAACTACGGTCGGGCGGTTTATGAGTGTCTGCGCGGTGGACTTGATTTTACCAAAGATGATGAGAATGTAAACTCCCAACCATTTATGCGCTGGAGAGACCGTTTCTTATTTTGTGCCGAAGCTCTTTATAAAGCACAAGCCGAAACTGGCGAAATCAAAGGACATTATTTGAAT?????????????????????????????????????????????????????????????????????????????????????????????????????????????????????????????????????????????????????????????????????????????????????????????????????????????????????????????????????????????????????????????????????????????????????????????????????????????????????????????????????????????????????????????????????????????????????????????????????????????????????????????????????????????????????????????????????????????????????????????????????????????????????????????????????????????????????????????????????????????????????????????????????????????????????????????????????????????????????????????????????????????????????????????????????????????????????????????????
	'Dendrophthoe_pentandra|HQ317760|LS32'                           AAAGCAGGTGTTGGATTCAAAGCCGGTGTTAAAGAGTACAAATTGACTTATTATACTCCTGATTATGAAACTAAAGATACTGATATTTTGGCAGCATTCCGAGTAACTCCTCAACCTGGAGTTCCACCCGAGGAAGCCGGAGCCGCGGTAGCTGCCGAATCTTCAACTGGTACATGGACCACTGTATGGACCGATGGACTTACCAGCCTTGATCGTTACAAAGGACGATGCTATCACATCGAGCCCGTTGCTGGAGAAGAAAATCAATATATTGCTTATGTAGCTTACCCCTTAGACCTTTTTGAAGAAGGTTCTGTTACTAACATGTTTACTTCCATTGTAGGTAATGTATTTGGTTTTAAAGCCCTACGTGCTCTACGTCTGGAAGATCTTCGAATCCCCCCAGCTTATTCTAAAACTTTCCAAGGCCCGCCTCATGGTATCCAAGTTGAGAGAGATAAATTGAACAAGTACGGTCGTCCTCTATTGGGATGTACTATTAAACCCAAATTAGGGTTATCCGCTAAGAACTACGGTCGGGCGGTTTATGAGTGTCTGCGCGGTGGACTTGATTTTACCAAAGATGATGAGAATGTAAACTCCCAACCATTTATGCGCTGGAGAGACCGTTTCTTATTTTGTGCCGAAGCTCTTTATAAAGCACAAGCCGAAACTGGCGAAATCAAAGGACATTATTTGAAT?????????????????????????????????????????????????????????????????????????????????????????????????????????????????????????????????????????????????????????????????????????????????????????????????????????????????????????????????????????????????????????????????????????????????????????????????????????????????????????????????????????????????????????????????????????????????????????????????????????????????????????????????????????????????????????????????????????????????????????????????????????????????????????????????????????????????????????????????????????????????????????????????????????????????????????????????????????????????????????????????????????????????????????????????????????????????????????????????
	'Dendrophthoe_pentandra|JN687564|A_Chveerach_P51_2'              ????????????GGATTCAAAGCCGGTGTTAAAGAGTACAAATTGACTTATTATACTCCTGATTATGAAACTAAAGATACTGATATTTTGGCAGCATTCCGAGTAACTCCTCAACCTGGAGTTCCACCCGAGGAAGCCGGAGCCGCGGTAGCTGCCGAATCTTCAACTGGTACATGGACCACTGTATGGACCGATGGACTTACCAGCCTTGATCGTTACAAAGGACGATGCTATCACATCGAGCCCGTTGCTGGAGAAGAAAATCAATATATTGCTTATGTAGCTTACCCCTTAGACCTTTTTGAAGAAGGTTCTGTTACTAACATGTTTACTTCCATTGTAGGTAATGTATTTGGTTTTAAAGCCCTACGTGCTCTACGTCTGGAAGATCTTCGAATCCCCCCAGCTTATTCGAAAACTTTCCAAGGCCCGCCTCATGGTATCCAAGTTGAGAGAGATAAATTGAACCAGTACGGTCGTCCTCTATTGGGATGTACTATTTACCCCAAATTAGGGTTATCCGCTAAGAA?????????????????????????????????????????????????????????????????????????????????????????????????????????????????????????????????????????????????????????????????????????????????????????????????????????????????????????????????????????????????????????????????????????????????????????????????????????????????????????????????????????????????????????????????????????????????????????????????????????????????????????????????????????????????????????????????????????????????????????????????????????????????????????????????????????????????????????????????????????????????????????????????????????????????????????????????????????????????????????????????????????????????????????????????????????????????????????????????????????????????????????????????????????????????????????????????????????????????????????????????????????????????????????????????????????????????????????????????????????????
	'Helixanthera_parasitica|HQ317761|LS28'                          AAAGCAGGTGTTGGATTCAAAGCCGGTGTTAAAGAGTACAAATTGACTTATTATACTCCTGATTATGAAACTAAAGATACTGATATTTTGGCAGCATTCCGAGTAACTCCTCAACCTGGAGTTCCACCCGAGGAAGCAGGAGCCGCGGTAGCTGCCGAATCTTCGACTGGTACATGGACCACTGTGTGGACCGATGGACTTACCAGCCTTGATCGTTACAAAGGACGATGCTATCACATCGAGCCCGTTGCTGGAGAAGAAAATCAATATATTGCTTATGTAGCTTACCCCTTAGACCTTTTTGAAGAAGGTTCTGTTACTAACATGTTTACTTCCATTGTAGGTAATGTATTTGGGTTTAAAGCCTTACGTGCTCTACGTCTGGAAGATCTTCGAATCCCCCCGGCTTATTCTAAAACTTTCCAAGGCCCGCCTCATGGTATCCAAGTTGAGAGAGATAAATTGAACAAGTACGGCCGTCCTCTATTGGGATGTACTATTAAACCCAAATTGGGGTTATCCGCTAAGAACTACGGTCGGGCGGTTTATGAGTGTCTGCGCGGTGGACTTGATTTTACCAAAGATGATGAGAATGTAAACTCCCAACCATTTATGCGCTGGAGAGACCGTTTCCTATTTTGTGCCGAAGCTCTTTATAAAGCACAAGCCGAAACTGGCGAAATCAAAGGACATTATTTGAAT?????????????????????????????????????????????????????????????????????????????????????????????????????????????????????????????????????????????????????????????????????????????????????????????????????????????????????????????????????????????????????????????????????????????????????????????????????????????????????????????????????????????????????????????????????????????????????????????????????????????????????????????????????????????????????????????????????????????????????????????????????????????????????????????????????????????????????????????????????????????????????????????????????????????????????????????????????????????????????????????????????????????????????????????????????????????????????????????????
	'Helixanthera_parasitica|HQ317762|LS29'                          AAAGCAGGTGTTGGATTCAAAGCCGGTGTTAAAGAGTACAAATTGACTTATTATACTCCTGATTATGAAACTAAAGATACTGATATTTTGGCAGCATTCCGAGTAACTCCTCAACCTGGAGTTCCACCCGAGGAAGCAGGAGCCGCGGTAGCTGCCGAATCTTCGACTGGTACATGGACCACTGTGTGGACCGATGGACTTACCAGCCTTGATCGTTACAAAGGACGATGCTATCACATCGAGCCCGTTGCTGGAGAAGAAAATCAATATATTGCTTATGTAGCTTACCCCTTAGACCTTTTTGAAGAAGGTTCTGTTACTAACATGTTTACTTCCATTGTAGGTAATGTATTTGGGTTTAAAGCCTTACGTGCTCTACGTCTGGAAGATCTTCGAATCCCCCCGGCTTATTCTAAAACTTTCCAAGGCCCGCCTCATGGTATCCAAGTTGAGAGAGATAAATTGAACAAGTACGGCCGTCCTCTATTGGGATGTACTATTAAACCCAAATTGGGGTTATCCGCTAAGAACTACGGTCGGGCGGTTTATGAGTGTCTGCGCGGTGGACTTGATTTTACCAAAGATGATGAGAATGTAAACTCCCAACCATTTATGCGCTGGAGAGACCGTTTCCTATTTTGTGCCGAAGCTCTTTATAAAGCACAAGCCGAAACTGGCGAAATCAAAGGACATTATTTGAAT?????????????????????????????????????????????????????????????????????????????????????????????????????????????????????????????????????????????????????????????????????????????????????????????????????????????????????????????????????????????????????????????????????????????????????????????????????????????????????????????????????????????????????????????????????????????????????????????????????????????????????????????????????????????????????????????????????????????????????????????????????????????????????????????????????????????????????????????????????????????????????????????????????????????????????????????????????????????????????????????????????????????????????????????????????????????????????????????????
	'Helixanthera_parasitica|HQ317763|LS30'                          AAAGCAGGTGTTGGATTCAAAGCCGGTGTTAAAGAGTACAAATTGACTTATTATACTCCTGATTATGAAACTAAAGATACTGATATTTTGGCAGCATTCCGAGTAACTCCTCAACCTGGAGTTCCACCCGAGGAAGCAGGAGCCGCGGTAGCTGCCGAATCTTCGACTGGTACATGGACCACTGTGTGGACCGATGGACTTACCAGCCTTGATCGTTACAAAGGACGATGCTATCACATCGAGCCCGTTGCTGGAGAAGAAAATCAATATATTGCTTATGTAGCTTACCCCTTAGACCTTTTTGAAGAAGGTTCTGTTACTAACATGTTTACTTCCATTGTAGGTAATGTATTTGGGTTTAAAGCCTTACGTGCTCTACGTCTGGAAGATCTTCGAATCCCCCCGGCTTATTCTAAAACTTTCCAAGGCCCGCCTCATGGTATCCAAGTTGAGAGAGATAAATTGAACAAGTACGGCCGTCCTCTATTGGGATGTACTATTAAACCCAAATTGGGGTTATCCGCTAAGAACTACGGTCGGGCGGTTTATGAGTGTCTGCGCGGTGGACTTGATTTTACCAAAGATGATGAGAATGTAAACTCCCAACCATTTATGCGCTGGAGAGACCGTTTCCTATTTTGTGCCGAAGCTCTTTATAAAGCACAAGCCGAAACTGGCGAAATCAAAGGACATTATTTGAAT?????????????????????????????????????????????????????????????????????????????????????????????????????????????????????????????????????????????????????????????????????????????????????????????????????????????????????????????????????????????????????????????????????????????????????????????????????????????????????????????????????????????????????????????????????????????????????????????????????????????????????????????????????????????????????????????????????????????????????????????????????????????????????????????????????????????????????????????????????????????????????????????????????????????????????????????????????????????????????????????????????????????????????????????????????????????????????????????????
	'Helixanthera_parasitica|HQ317764|LS31'                          AAAGCAGGTGTTGGATTCAAAGCCGGTGTTAAAGAGTACAAATTGACTTATTATACTCCTGATTATGAAACTAAAGATACTGATATTTTGGCAGCATTCCGAGTAACTCCTCAACCTGGAGTTCCACCCGAGGAAGCAGGAGCCGCGGTAGCTGCCGAATCTTCGACTGGTACATGGACCACTGTGTGGACCGATGGACTTACCAGCCTTGATCGTTACAAAGGACGATGCTATCACATCGAGCCCGTTGCTGGAGAAGAAAATCAATATATTGCTTATGTAGCTTACCCCTTAGACCTTTTTGAAGAAGGTTCTGTTACTAACATGTTTACTTCCATTGTAGGTAATGTATTTGGGTTTAAAGCCTTACGTGCTCTACGTCTGGAAGATCTTCGAATCCCCCCGGCTTATTCTAAAACTTTCCAAGGCCCGCCTCATGGTATCCAAGTTGAGAGAGATAAATTGAACAAGTACGGCCGTCCTCTATTGGGATGTACTATTAAACCCAAATTGGGGTTATCCGCTAAGAACTACGGTCGGGCGGTTTATGAGTGTCTGCGCGGTGGACTTGATTTTACCAAAGATGATGAGAATGTAAACTCCCAACCATTTATGCGCTGGAGAGACCGTTTCCTATTTTGTGCCGAAGCTCTTTATAAAGCACAAGCCGAAACTGGCGAAATCAAAGGACATTATTTGAAT?????????????????????????????????????????????????????????????????????????????????????????????????????????????????????????????????????????????????????????????????????????????????????????????????????????????????????????????????????????????????????????????????????????????????????????????????????????????????????????????????????????????????????????????????????????????????????????????????????????????????????????????????????????????????????????????????????????????????????????????????????????????????????????????????????????????????????????????????????????????????????????????????????????????????????????????????????????????????????????????????????????????????????????????????????????????????????????????????
	'Helixanthera_parasitica|JN687565|A_Chveerach_P93_3'             ????????????GGATTCAAAGCCGGTGTTAAAGAGTACAAATTGACTTATTATACTCCTGATTATGAAACTAAAGATACTGATATTTTGGCAGCATTCCGAGTAACTCCTCAACCTGGAGTTCCACCCGAGGAAGCAGGAGCCGCGGTAGCTGCCGAATCTTCGACTGGTACATGGACCACTGTGTGGACCGATGGACTTACCAGCCTTGATCGTTACAAAGGACGATGCTATCACATCGAGCCCGTTGCTGGAGAAGAAAATCAATATATTGCTTATGTAGCTTACCCCTTAGACCTTTTTGAAGAAGGTTCTGTTACTAACATGTTTACTTCCATTGTAGGTAATGTATTTGGGTTTAAAGCCTTACGTGCTCTACGTCTGGAAGATCTTCGAATCCCCCCGGCTTATTCTAAAATTTTCCAAGGCCCGCCTCATGGTATCCAAGTTGAGAGAGATAAATTGAACAAGTACGGGCGTCCTCTATTGGGATGTACTATTAAACCCCAATTGGGGTTATCCGCTAAGAACTA??????????????????????????????????????????????????????????????????????????????????????????????????????????????????????????????????????????????????????????????????????????????????????????????????????????????????????????????????????????????????????????????????????????????????????????????????????????????????????????????????????????????????????????????????????????????????????????????????????????????????????????????????????????????????????????????????????????????????????????????????????????????????????????????????????????????????????????????????????????????????????????????????????????????????????????????????????????????????????????????????????????????????????????????????????????????????????????????????????????????????????????????????????????????????????????????????????????????????????????????????????????????????????????????????????????????????????????????????????????
	'Helixanthera_sampsonii|HQ317765|LS33'                           AAAGCAGGTGTTGGATTCAAAGCCGGTGTTAAAGAGTACAAATTGACTTATTATACTCCTGATTATGAAACTAAAGATACTGATATTTTGGCAGCATTCCGAGTAACTCCTCAACCTGGAGTTCCACCCGAGGAAGCAGGAGCCGCGGTAGCTGCCGAATCTTCGACTGGTACATGGACCACTGTGTGGACCGATGGACTTACCAGCCTTGATCGTTACAAAGGACGATGCTATCACATCGAGCCCGTTGCTGGAGAAGAAAATCAATATATTGCTTATGTAGCTTACCCCTTAGACCTTTTTGAAGAAGGTTCTGTTACTAACATGTTTACTTCCATTGTAGGTAATGTATTTGGTTTTAAAGCCCTACGTGCTCTACGTCTGGAAGATCTTCGAATCCCCCCGGCTTATTCTAAAACTTTCCAAGGCCCGCCTCATGGTATCCAAGTTGAAAGAGATAAATTGAACAAGTACGGTCGTCCTCTATTGGGATGTACTATTAAACCCAAATTAGGGTTATCCGCTAAGAACTACGGTCGGGCGGTTTATGAGTGTCTGCGCGGTGGACTTGATTTTACCAAAGATGATGAGAATGTAAACTCCCAACCATTTATGCGCTGGAGAGACCGTTTCTTATTTTGTGCCGAAGCTCTTTATAAAGCACAAGCCGAAACTGGCGAAATCAAAGGGCATTATTTGAAT?????????????????????????????????????????????????????????????????????????????????????????????????????????????????????????????????????????????????????????????????????????????????????????????????????????????????????????????????????????????????????????????????????????????????????????????????????????????????????????????????????????????????????????????????????????????????????????????????????????????????????????????????????????????????????????????????????????????????????????????????????????????????????????????????????????????????????????????????????????????????????????????????????????????????????????????????????????????????????????????????????????????????????????????????????????????????????????????????
	'Helixanthera_sampsonii|HQ317766|LS34'                           AAAGCAGGTGTTGGATTCAAAGCCGGTGTTAAAGAGTACAAATTGACTTATTATACTCCTGATTATGAAACTAAAGATACTGATATTTTGGCAGCATTCCGAGTAACTCCTCAACCTGGAGTTCCACCCGAGGAAGCAGGAGCCGCGGTAGCTGCCGAATCTTCGACTGGTACATGGACCACTGTGTGGACCGATGGACTTACCAGCCTTGATCGTTACAAAGGACGATGCTATCACATCGAGCCCGTTGCTGGAGAAGAAAATCAATATATTGCTTATGTAGCTTACCCCTTAGACCTTTTTGAAGAAGGTTCTGTTACTAACATGTTTACTTCCATTGTAGGTAATGTATTTGGTTTTAAAGCCCTACGTGCTCTACGTCTGGAAGATCTTCGAATCCCCCCGGCTTATTCTAAAACTTTCCAAGGCCCGCCTCATGGTATCCAAGTTGAAAGAGATAAATTGAACAAGTACGGTCGTCCTCTATTGGGATGTACTATTAAACCCAAATTAGGGTTATCCGCTAAGAACTACGGTCGGGCGGTTTATGAGTGTCTGCGCGGTGGACTTGATTTTACCAAAGATGATGAGAATGTAAACTCCCAACCATTTATGCGCTGGAGAGACCGTTTCTTATTTTGTGCCGAAGCTCTTTATAAAGCACAAGCCGAAACTGGCGAAATCAAAGGGCATTATTTGAAT?????????????????????????????????????????????????????????????????????????????????????????????????????????????????????????????????????????????????????????????????????????????????????????????????????????????????????????????????????????????????????????????????????????????????????????????????????????????????????????????????????????????????????????????????????????????????????????????????????????????????????????????????????????????????????????????????????????????????????????????????????????????????????????????????????????????????????????????????????????????????????????????????????????????????????????????????????????????????????????????????????????????????????????????????????????????????????????????????
	'Tolypanthus_maclurei|HQ317757|LS01'                             AAAGCAGGTGTTGGATTCAAAGCCGGTGTTAAAGAGTACAAATTGACTTATTATACTCCTGATTATGAAACTAAAGATACTGATATTTTGGCAGCATTCCGAGTAACTCCTCAACCTGGAGTTCCACCCGAGGAAGCAGGAGCCGCGGTAGCTGCCGAATCTTCGACTGGTACATGGACCACTGTGTGGACCGATGGACTTACCAGCCTTGATCGTTACAAAGGACGATGCTATCACATCGAGCCCGTTGCTGGAGAAGAAAATCAATATATTGCTTATGTAGCTTACCCCTTAGACCTTTTTGAAGAAGGTTCTGTTACTAACATGTTTACTTCCATTGTAGGTAATGTATTTGGTTTTAAAGCCTTACGTGCTCTACGTCTGGAAGATCTTCGAATCCCCCCGGCTTATTCTAAAACTTTCCAAGGCCCGCCTCATGGTATCCAAGTTGAGAGAGATAAATTGAACAAGTATGGTCGTCCTCTATTGGGATGTACTATTAAACCCAAATTGGGGTTATCCGCTAAGAACTACGGTCGGGCGGTTTATGAGTGTCTGCGCGGTGGACTTGATTTTACCAAAGATGATGAGAATGTAAACTCCCAACCATTTATGCGCTGGAGAGACCGTTTCTTATTTTGTGCCGAAGCTCTTTATAAAGCACAAGCCGAAACTGGCGAAATCAAAGGGCATTATTTGAAT?????????????????????????????????????????????????????????????????????????????????????????????????????????????????????????????????????????????????????????????????????????????????????????????????????????????????????????????????????????????????????????????????????????????????????????????????????????????????????????????????????????????????????????????????????????????????????????????????????????????????????????????????????????????????????????????????????????????????????????????????????????????????????????????????????????????????????????????????????????????????????????????????????????????????????????????????????????????????????????????????????????????????????????????????????????????????????????????????
	'Tolypanthus_maclurei|HQ317758|LS02'                             AAAGCAGGTGTTGGATTCAAAGCCGGTGTTAAAGAGTACAAATTGACTTATTATACTCCTGATTATGAAACTAAAGATACTGATATTTTGGCAGCATTCCGAGTAACTCCTCAACCTGGAGTTCCACCCGAGGAAGCAGGAGCCGCGGTAGCTGCCGAATCTTCGACTGGTACATGGACCACTGTGTGGACCGATGGACTTACCAGCCTTGATCGTTACAAAGGACGATGCTATCACATCGAGCCCGTTGCTGGAGAAGAAAATCAATATATTGCTTATGTAGCTTACCCCTTAGACCTTTTTGAAGAAGGTTCTGTTACTAACATGTTTACTTCCATTGTAGGTAATGTATTTGGTTTTAAAGCCTTACGTGCTCTACGTCTGGAAGATCTTCGAATCCCCCCGGCTTATTCTAAAACTTTCCAAGGCCCGCCTCATGGTATCCAAGTTGAGAGAGATAAATTGAACAAGTATGGTCGTCCTCTATTGGGATGTACTATTAAACCCAAATTGGGGTTATCCGCTAAGAACTACGGTCGGGCGGTTTATGAGTGTCTGCGCGGTGGACTTGATTTTACCAAAGATGATGAGAATGTAAACTCCCAACCATTTATGCGCTGGAGAGACCGTTTCTTATTTTGTGCCGAAGCTCTTTATAAAGCACAAGCCGAAACTGGCGAAATCAAAGGGCATTATTTGAAT?????????????????????????????????????????????????????????????????????????????????????????????????????????????????????????????????????????????????????????????????????????????????????????????????????????????????????????????????????????????????????????????????????????????????????????????????????????????????????????????????????????????????????????????????????????????????????????????????????????????????????????????????????????????????????????????????????????????????????????????????????????????????????????????????????????????????????????????????????????????????????????????????????????????????????????????????????????????????????????????????????????????????????????????????????????????????????????????????
	'Moquiniella_rubra|DQ790132|D_Nickrent_3042'                     AAAGCAAGTGTTGGATTCAAAGCCGGTGTTAAAGAGTACAAATTGACTTATTATACTCCTGATTATGAAACTAAAGATACTGATATTTTGGCAGCATTCCGAGTAACTCCTCAACCTGGAGTTCCACCCGAGGAAGCAGGAGCCGCGGTAGCTGCCGAATCTTCGACTGGTACATGGACCACTGTGTGGACCGATGGACTTACCAGCCTTGATCGTTACAAAGGACGATGCTATCACATCGAGCCCGTTGCTGGAGAAGAAAATCAATATCTTGCTTATGTAGCTTACCCCTTAGACCTTTTTGAAGAAGGTTCTGTTACTAACATGTTTACTTCCATTGTAGGTAATGTATTTGGTTTTAAAGCCCTACGTGCTCTACGTCTGGAAGATCTTCGAATCCCCCCGGCTTATTCTAAAACTTTCCAAGGCCCGCCTCATGGTATCCAAGTTGAGAGAGATAAGTTGAACAAGTACGGCCGTCCTCTATTGGGATGTACTATTAAACCAAAATTGGGGTTATCCGCTAAGAACTACGGTCGAGCGGTTTATGAGTGTCTTCGTGGTGGACTTGATTTTACCAAAGATGATGAGAATGTAAACTCCCAACCATTTATGCGYTGGAGAGACCGTTTCTTATTTTGTGCCGAAGCTCTTTATAAAGCACAGGCCGAAACTGGCGAAATCAAAGGTCATTATTTGAATGCTACTGCAGGTACATGCGAAGAAATGATCAAAAGGGCTGTATTTGCCAGAGAATTGGGAGTCCCTATCGTAATGCATGACTATTTAACAGGGGGATTTACTGCAAATACTAGCTTGGCTCATTATTGCCGGGATAATGGYTTACTTCTTCATATCCATCGTGCAATGCAYGCGGTTATTGATAGACAAAAAAATCATGGTATACACTTTCGTGTATTAGCTAAAGCCTTACGTATGTCTGGTGGAGATCATATTCACTCTGGTACTGTAGTAGGTAAACTTGAAGGTGAAAGAGATATCACTTTGGGATTTGTTGATTTACTACGTGATGATTTTATTGAAAAAAACCGAAGTAAGGGGATCTATTTCACTCAAGATTGGGTTTCGCTACCGGGTGTTTTGCCCGTAGCTTCAGGGGGTATTCATGTTTGGCATATGCCTGCTCTGACCGAGATCTTTGGGGATGATTCCGTATTACAGTTCGGTGGAGGAACCTTAGGACACCCTTGGGGAAATGCGCCGGGTGCCGTAGCTAATCGAGTAGCTCTAGAAGCATGTGTACAAGCTCGTAATGAGGGACGGGATCTTGCTCGTGAGGGTAATGAAATTATCCGCGAGGCTTGCACATGGAGTCCTGAACTAGCTGCTGCTTGTGAGATATGGAAGGAGATCAAATTTGAATTCCAAGCAATGGATACTTTGTAA
	'Moquiniella_rubra|AM235021|RBGK_5742'                           ?????????GTTGGATTCAAAGCCGGTGTTAAAGAGTACAAATTGACTTATTATACTCCTGAATATGAAACTAAAGATACTGATATTTTGGCAGCATTCCGAGTAACTCCTCAACCAGGAGTTCCACCCGAGGAAGCAGGAGCCGCGGTAGCTGCCGAATCTTCGACTGGTACATGGACCACTGTGTGGACCGATGGACTTACCAGCCTTGATCGTTACAAAGGACGATGCTATAATATCGAGCCTGTTGCTGGAGAAGAAAATCAATATATTGCTTATGTAGCTTACCCCTTAGACCTTTTTGAAGAAGGTTCTGTTACTAACATGTTTACTTCCATTGTAGGTAATGTATTTGGTTTTAAAGCCCTACGTGCTCTACGTCTGGAAGATCTTCGAATCCCCCCGGCTTATTCTAAAACTTTCCAAGGCCCACCTCATGGTATCCAAGTTGAGAGAGATAAATTGAACAAGTACGGCCGTCCTCTATTGGGATGTACTATTAAACCAAAATTGGGGTTATCCGCTAAGAACTACGGTCGGGCGGTTTATGAGTGTCTGCGCGGTGGACTTGATTTTACCAAAGATGATGAGAATGTCAACTCCCAACCATTTATGCGCTGGAGAGATCGTTTCTTATTTTGTGCCGAAGCTCTTTATAAAGCACAAGCCGAAACTGGAGAAATCAAAGGGCATTATTTGAATGCTACTGCAGGTACATGTGAAGAAATGATGAAAAGGGCTGTATTTGCCAGAGAATTGGGAGTCCCTATCGTAATGCATGACTATTTAACAGGGGGGTTCACTGCAAATACTAGCTTGGCTCATTATTGCCGGGATAATGGTTTACTTCTTCATATCCATCGTGCAATGCATGCGGTTATTGATAGACAAAAAAATCATGGTATACACTTTCGTGTATTAGCTAAAGCCTTACGTATGTCTGGTGGAGATCATATTCACTCTGGTACTGTAGTAGGTAAACTTGAAGGGGAAAGAGATATTACTTTGGGATTTGTTGATTTACTACGTGATGATTTTGTTGAAAAAGACCGAAGTAGGGGGATTTATTTTACTCAAGATTGGGTTTCGCTACCGGGTGTTTTGCCCGTAGCTTCAGGGGGTATTCATGTTTGGCATATGCCTGCTCTGACCGAGATCTTTGGGGATGATTCCGTATTACAATTCGGGGGAGGAACTCTAGGACACCCTTGGGGAAATGCACCGGGTGCCGTAGCTAATCGAGTAGCTCTAGAAGCATGTGTACAAGCTCGTAATGAGGGGCGGGATCTTGCTCGTGAGGGTAATGAAATTATCCGCGAAGCTCGAA????????????????????????????????????????????????????????????????????????????????
	'Ileostylus_micranthus|EU544471|Nickrent_2741'                   ???????????????????????????????????????AAATTGACTTATTATACTCCTGATTATGAAACTAAAGATACTGATATTTTGGCAGCATTCCGAGTAACTCCTCAACCTGGAGTTCCACCCGAGGAAGCAGGAGCCGCGGTAGCTGCCGAATCTTCTACTGGTACATGGACCACTGTGTGGACCGATGGACTTACCAGCCTTGATCGTTACAAAGGACGATGCTATCACATCGAGCCCGTTGCTGGAGAAGAAAATCAATATATTGCTTATGTAGCTTACCCTTTAGACCTTTTTGAAGAAGGTTCTGTTACTAACATGTTTACTTCCATTGTAGGTAATGTATTTGGGTTTAAAGCCCTACGTGCTCTACGTCTGGAAGATCTTCGAATACCCCCGGCTTATTCTAAAACTTTCCAAGGCCCGCCTCATGGTATCCAAGTTGAGAGAGATAAATTGAACAAGTATGGTCGTCCTCTATTGGGATGTACTATTAAACCCAAATTGGGGTTATCCGCTAAGAATTACGGTCGAGCGGTTTATGAGTGTCTGCGCGGTGGACTTGATTTTACCAAAGATGATGAGAACGTAAACTCCCAACCATTTATGCGTTGGAGAGACCGTTTCTTATTTTGTGCCGAGGCTCTTTATAAAGCACAGGCCGAAACTGGCGAAATCAAGGGGCATTATTTGAATGCTACTGCAGGTACATGCGAAGAAATGATGAAAAGGGCTGTATTTGCCAGAGAATTGGGAGTCCCTATCGTAATGCATGACTATTTAACAGGGGGATTCACTGCAAATACTAGCTTGGCTCATTATTGCCGGGATAATGGCTTACTTCTTCATATC?????????????????????????????????????????????????????????????????????????????????????????????????????????????????????????????????????????????????????????????????????????????????????????????????????????????????????????????????????????????????????????????????????????????????????????????????????????????????????????????????????????????????????????????????????????????????????????????????????????????????????????????????????????????????????????????????????????????????????????????????????????????????????????????????????????????????????????????????????
	'Muellerina_eucalyptoides|EU544472|Nickrent_4310'                ???????????????????????????????????????AAATTGACTTATTATACTCCTGATTATGAAACTAAAGATACTGATATTTTGGCAGCATTCCGAGTAACTCCTCAACCTGGAGTTCCACCCGAGGAAGCAGGAGCCGCGGTAGCTGCAGAATCTTCTACTGGTACATGGACCACTGTGTGGACCGATGGACTTACTAGCCTTGATCGTTACAAAGGACGATGCTATCACATCGAGCCGGTTGCTGGAGAAGAAAATCAATATATTGCTTATGTAGCTTACCCTTTAGACCTTTTTGAAGAAGGTTCTGTTACTAACATGTTTACTTCCATTGTAGGTAATGTATTTGGGTTTAAAGCCCTACGTGCTCTACGTCTGGAAGATCTTCGAATACCCCCGGCTTATTCTAAAACTTTCCAAGGCCCACCTCATGGTATCCAAGTTGAGAGAGATAAATTGAACAAGTATGGTCGTCCTCTATTGGGATGTACTATTAAACCTAAATTGGGGTTATCCGCTAAGAATTACGGTCGAGCGGTTTATGAGTGTCTGCGCGGTGGACTTGATTTTACCAAAGATGATGAGAACGTAAACTCCCAACCATTTATGCGTTGGAGAGACCGTTTCTTATTTTGTGCCGAGGCTATTTATAAAGCACAGGCCGAAACTGGCGAAATTAAGGGGCATTATTTGAATGCTACTGCAGGTACGTGGGAAGAAATGATCAAAAGGGCTGTATTTGCCAGAGAATTGGGAGTCCCTATCGTAATGCATGACTATTTAACAGGAGGATTCACTGCAAATACTAGCTTGGCTCATTATTGCCGGGATAATGGCTTACTTCTTCATATTCATCGTGCA????????????????????????????????????????????????????????????????????????????????????????????????????????????????????????????????????????????????????????????????????????????????????????????????????????????????????????????????????????????????????????????????????????????????????????????????????????????????????????????????????????????????????????????????????????????????????????????????????????????????????????????????????????????????????????????????????????????????????????????????????????????????????????????????????????????????????????????
	'Cecarria_obtusifolia|EU544467|Nickrent_4562'                    ????????????????????????????TTAAAGAGTACAAATTGACTTATTATACTCCTGATTATGAAACTAAAGATACTGATATTTTGGCAGCATTCCGAGTAACCCCTCAACCTGGAGTTCCACCCGAGGAAGCAGGAGCCGCGGTAGCTGCTGAATCTTCTACTGGTACATGGACTACCGTGTGGACCGATGGACTTACGAGTCTTAATCGTTACAAAGGACGATGCTATCACATCGAGCCCGTTGCTGGAGAAGAAAATCAATATATTGCTTATGTAGCTTACCCGTTAGACCTTTTTGAAGAAGGTTCTGTTACTAACATGTTTACTTCCATTGTAGGTAATGTGTTTGGGTTTAAAGCCCTACGTGCTCTACGTCTGGAAGATCTTCGAATCCCCCCGGCTTATTCTAAAACTTTCCAAGGCCCGCCTCATGGTATCCAAGTTGAGAGAGATAAATTGAACAAGTATGGTCGTCCTCTATTGGGATGTACTATTAAACCCAAATTGGGGTTATCCGCTAAGAATTACGGTCGAGCGGTTTATGAGTGTCTGCGCGGTGGACTTGATTTTACCAAAGATGATGAGAACGTAAACTCCCAACCATTTATGCGTTGGAGAGACCGTTTCTTATTTTGTGCCGAAGCTATTTATAAAGCACAGGCAGAAACTGGTGAAATCAAAGGTCATTATTTGAAT?????????????????????????????????????????????????????????????????????????????????????????????????????????????????????????????????????????????????????????????????????????????????????????????????????????????????????????????????????????????????????????????????????????????????????????????????????????????????????????????????????????????????????????????????????????????????????????????????????????????????????????????????????????????????????????????????????????????????????????????????????????????????????????????????????????????????????????????????????????????????????????????????????????????????????????????????????????????????????????????????????????????????????????????????????????????????????????????????
	'Loranthus_delavayi|HQ317767|LS39'                               AAAGCAAGTGTTGGATTCAAAGCCGGTGTTAAAGAGTACAAATTGACTTATTTTACTCCTGATTATGAAACTAAAGATACTGATATTTTGGCAGCATTCCGAGTAACCCCTCAACCTGGAGTTCCACCCGAGGAAGCAGGAGCCGCGGTAGCTGCTGAATCTTCTACTGGTACATGGACTACCGTGTGGACCGATGGACTTACGAGTCTTGATCGTTACAAAGGACGATGCTATCACATCGAGCCCGTTGCTGGAGAAGAAAATCAATATATTGCTTATGTAGCTTACCCGTTAGACCTTTTTGAAGAAGGTTCTGTTACTAACATGTTTACTTCCATTGTAGGTAATGTGTTTGGGTTTAAAGCCCTACGTGCTCTACGTCTGGAAGATCTTCGAATCCCCCCGGCTTATTCTAAAACTTTCCAAGGCCCGCCTCATGGTATCCAAGTTGAGAGAGATAAATTGAACAAGTATGGTCGTCCTCTATTGGGATGTACTATTAAACCCAAATTGGGGTTATCCGCTAAGAACTACGGTCGAGCGGTTTATGAGTGTCTGCGCGGTGGACTTGATTTTACCAAAGATGATGAGAACGTAAACTCCCAACCATTTATGCGTTGGAGAGACCGTTTCTTATTTTGTGCCGAAGCTCTTTATAAAGCACAGGCCGAAACTGGTGAAATCAAAGGGCATTATTTGAAT?????????????????????????????????????????????????????????????????????????????????????????????????????????????????????????????????????????????????????????????????????????????????????????????????????????????????????????????????????????????????????????????????????????????????????????????????????????????????????????????????????????????????????????????????????????????????????????????????????????????????????????????????????????????????????????????????????????????????????????????????????????????????????????????????????????????????????????????????????????????????????????????????????????????????????????????????????????????????????????????????????????????????????????????????????????????????????????????????
	'Loranthus_europaeus|JQ933393|Chase__14152___K_'                 ?????????GTTGGATTCAAAGCCGGTGTTAAAGAGTACAAATTGACTTATTATACTCCTGATTATGAAACTAAAGATACTGATATTTTGGCAGCATTCCGAGTAACCCCTCAACCTGGAGTTCCACCCGAGGAAGCAGGAGCCGCGGTAGCTGCTGAATCTTCTACTGGTACATGGACTACCGTGTGGACCGATGGACTTACGAGTCTTGATCGTTACAAAGGACGATGCTATCACATCGAGCCCGTTGCTGGAGAAGAAAATCAATATATTGCTTATGTAGCTTACCCGTTAGACCTTTTTGAAGAAGGTTCTGTTACTAACATGTTTACTTCCATTGTAGGTAATGTGTTTGGGTTTAAAGCCCTACGTGCTCTACGTCTGGAAGATCTTCGAATCCCCCCGGCTTATTCTAAAACTTTCCAAGGCCCGCCTCATGGTATCCAAGTTGAGAGAGATAAATTGAACAAGTATGGTCGTCCTCTATTGGGATGTACTATTAAACCCAAATTGGGGTTATCCGCTAAGAACTACGGTCGAGCGGTTTATGAGTGTCTGCGCGGTGGACTTGATTTTACCAAAGATGATGAGAACGTAAACTCCCAACCATTTATGCGTTGGAGAGACCGTTTCTTATTTTGTGCCGAAGCTATTTATAAAGCACAGGCCGAAACTGGTGAAATCAAAGGGCATTATTTGAATGCTACTGCAGGTACATGCGAAGAAATGATCAAAAGGGCTGTATTTGCCAGAGAATTGGGAGTCCCTATCGTAATGCATGACTATTTAACAGGGGGATTCACTGCAAATACTAGCTTGGCTCATTATTGCCGGGATAATGGCTTACTTCTTCATATCCATCGTGCAATGCATGCGGTTATTGATAGACAAAAAAATCATGGTATACACTTTCGTGTATTAGCTAAAGCTTTACGTATGTCTGGTGGAGATCATATTCACTCTGGTACTGTAGTAGGTAAACTTGAAGGGGAAAGAGATATCACTTTGGGATTTGTTGATTTACTACGTGATGATTTTATTGAAAAAAACCGAAGTAGGGGAATTTATTTCACTCAAGATTGGGTTTCGCTACCAGGTGTTTTGCCTGTAGCTTCAGGGGGTATTCATGTTTGGCATATGCCTGCTCTGACCGAGATCTTTGGGGATGATTCCGTATTACAGTTCGGTGGAGGAACCTTAGGACACCCCTGGGGAAATGCGCCGGGTGCCGTAGCTAATCGAGTAGCTCTAGAAGCATGTGTACAAGCTCGTAATGAGGGACGGGATCTTGCTCGTGAGGGTAATGAAATTATCCGCGAGGCTCGAAAGTGGAGTCCTGAACTAGCCGCTGCTTGTGAGGTATGGAAAGAGATCAAATTTGAATTCCAA??????????????????
	'Scurrula_atropurpurea|KF114862|UNKNOWN'                         ?????????????????????GCCGGTGTTAAAGAGTACAAATTGACTTATTATACTCCTGATTATGAAACTAAAGATACGGATATTTTGGCAGCATTCCGAGTAACTCCTCAACCTGGAGTTCCACCCGAGGAAGCCGGAGCCGCGGTAGCTGCCGAATCTTCGACTGGTACATGGACCACTGTGTGGACCGATGGACTTACCAGCCTTGATCGTTACAAAGGACGATGCTATCACATCGAGCCCGTTGCTGGAGAAGAAAATCAATATATTGCTTATGTAGCTTACCCCTTAGACCTTTTTGAAGAAGGTTCTGTTACTAACATGTTTACTTCCATTGTAGGTAATGTATTTGGGTTTAAAGCCCTACGTGCTCTACGTCTGGAAGATCTTCGAATCCCCCCGGCGTATTCGAAAACTTTCCAAGGCCCGCCTCATGGTATCCAAGTTGAGAGAGATAAATTGAATAAGTACGGTCGTCCTCTATTGGGATGTACTATTAAACCAAAATTGGGGTTATCCGCTAAGAACTACGGTCGGGCGGTTTATGAGTGTCTGCGCGGT???????????????????????????????????????????????????????????????????????????????????????????????????????????????????????????????????????????????????????????????????????????????????????????????????????????????????????????????????????????????????????????????????????????????????????????????????????????????????????????????????????????????????????????????????????????????????????????????????????????????????????????????????????????????????????????????????????????????????????????????????????????????????????????????????????????????????????????????????????????????????????????????????????????????????????????????????????????????????????????????????????????????????????????????????????????????????????????????????????????????????????????????????????????????????????????????????????????????????????????????????????????????????????????????????????????
	'Scurrula_chingii|HQ317773|LS25'                                 AAAGCAGGTGTTGGATTCAAAGCCGGTGTTAAAGAGTACAAATTGACTTATTATACTCCTGATTATGAAACTAAAGATACGGATATTTTGGCAGCATTCCGAGTAACTCCTCAACCTGGAGTTCCACCCGAGGAAGCCGGAGCCGCGGTAGCTGCCGAATCTTCGACTGGTACATGGACCACTGTGTGGACCGATGGACTTACCAGCCTTGATCGTTACAAAGGACGATGCTATCACATCGAGCCCGTTGCTGGAGAAGAAAATCAATATATTGCTTATGTAGCTTACCCCTTAGACCTTTTTGAAGAAGGTTCTGTTACTAACATGTTTACTTCCATTGTAGGTAATGTATTTGGGTTTAAAGCCCTACGTGCTCTACGTCTGGAAGATCTTCGAATCCCCCCGGCGTATTCGAAAACTTTCCAAGGCCCGCCTCATGGTATCCAAGTTGAGAGAGATAAATTGAATAAGTACGGTCGTCCTCTATTGGGATGTACTATTAAACCAAAATTGGGGTTATCCGCTAAGAACTACGGTCGGGCGGTTTATGAGTGTCTGCGCGGTGGACTTGATTTTACCAAAGATGATGAGAATGTAAACTCCCAACCATTTATGCGCTGGAGAGACCGTTTCCTATTTTGTGCCGAAGCTCTTTATAAAGCACAAGCCGAAACTGGCGAAATCAAAGGACATTATTTGAAT?????????????????????????????????????????????????????????????????????????????????????????????????????????????????????????????????????????????????????????????????????????????????????????????????????????????????????????????????????????????????????????????????????????????????????????????????????????????????????????????????????????????????????????????????????????????????????????????????????????????????????????????????????????????????????????????????????????????????????????????????????????????????????????????????????????????????????????????????????????????????????????????????????????????????????????????????????????????????????????????????????????????????????????????????????????????????????????????????
	'Scurrula_chingii|HQ317774|LS26'                                 AAAGCAGGTGTTGGATTCAAAGCCGGTGTTAAAGAGTACAAATTGACTTATTATACTCCTGATTATGAAACTAAAGATACGGATATTTTGGCAGCATTCCGAGTAACTCCTCAACCTGGAGTTCCACCCGAGGAAGCCGGAGCCGCGGTAGCTGCCGAATCTTCGACTGGTACATGGACCACTGTGTGGACCGATGGACTTACCAGCCTTGATCGTTACAAAGGACGATGCTATCACATCGAGCCCGTTGCTGGAGAAGAAAATCAATATATTGCTTATGTAGCTTACCCCTTAGACCTTTTTGAAGAAGGTTCTGTTACTAACATGTTTACTTCCATTGTAGGTAATGTATTTGGGTTTAAAGCCCTACGTGCTCTACGTCTGGAAGATCTTCGAATCCCCCCGGCGTATTCGAAAACTTTCCAAGGCCCGCCTCATGGTATCCAAGTTGAGAGAGATAAATTGAATAAGTACGGTCGTCCTCTATTGGGATGTACTATTAAACCAAAATTGGGGTTATCCGCTAAGAACTACGGTCGGGCGGTTTATGAGTGTCTGCGCGGTGGACTTGATTTTACCAAAGATGATGAGAATGTAAACTCCCAACCATTTATGCGCTGGAGAGACCGTTTCCTATTTTGTGCCGAAGCTCTTTATAAAGCACAAGCCGAAACTGGCGAAATCAAAGGACATTATTTGAAT?????????????????????????????????????????????????????????????????????????????????????????????????????????????????????????????????????????????????????????????????????????????????????????????????????????????????????????????????????????????????????????????????????????????????????????????????????????????????????????????????????????????????????????????????????????????????????????????????????????????????????????????????????????????????????????????????????????????????????????????????????????????????????????????????????????????????????????????????????????????????????????????????????????????????????????????????????????????????????????????????????????????????????????????????????????????????????????????????
	'Scurrula_ferruginea|KF114863|UNKNOWN'                           ?????????????????????GCCGGTGTTAAAGAGTACAAATTGACTTATTATACTCCTGATTATGAAACTAAAGATACGGATATTTTGGCAGCATTCCGAGTAACTCCTCAACCTGGAGTTCCACCCGAGGAAGCCGGAGCCGCGGTAGCTGCCGAATCTTCGACTGGTACATGGACCACTGTGTGGACCGATGGACTTACCAGCCTTGATCGTTACAAAGGACGATGCTATCACATCGAGCCCGTTGCTGGAGAAGAAAATCAATATATTGCTTATGTAGCTTACCCCTTAGACCTTTTTGAAGAAGGTTCTGTTACTAACATGTTTACTTCCATTGTAGGTAATGTATTTGGGTTTAAAGCCCTACGTGCTCTACGTCTGGAAGATCTTCGAATCCCCCCGGCGTATTCGAAAACTTTCCAAGGCCCGCCTCATGGTATCCAAGTTGAGAGAGATAAATTGAATAAGTACGGTCGTCCTCTATTGGGATGTACTATTAAACCAAAATTGGGGTTATCCGCTAAGAACTACGGTCGGGCGGTTTATGAGTGTCTGCGCGGT???????????????????????????????????????????????????????????????????????????????????????????????????????????????????????????????????????????????????????????????????????????????????????????????????????????????????????????????????????????????????????????????????????????????????????????????????????????????????????????????????????????????????????????????????????????????????????????????????????????????????????????????????????????????????????????????????????????????????????????????????????????????????????????????????????????????????????????????????????????????????????????????????????????????????????????????????????????????????????????????????????????????????????????????????????????????????????????????????????????????????????????????????????????????????????????????????????????????????????????????????????????????????????????????????????????
	'Scurrula_parasitica|HQ317775|LS18'                              AAAGCAGGTGTTGGATTCAAAGCCGGTGTTAAAGAGTACAAATTGACTTATTATACTCCTGATTATGAAACTAAAGATACGGATATTTTGGCAGCATTCCGAGTAACTCCTCAACCTGGAGTTCCACCCGAGGAAGCCGGAGCCGCGGTAGCTGCCGAATCTTCGACTGGTACATGGACCACTGTGTGGACCGATGGACTTACCAGCCTTGATCGTTACAAAGGACGATGCTATCACATCGAGCCCGTTGCTGGAGAAGAAAATCAATATATTGCTTATGTAGCTTACCCCTTAGACCTTTTTGAAGAAGGTTCTGTTACTAACATGTTTACTTCCATTGTAGGTAATGTATTTGGGTTTAAAGCCCTACGTGCTCTACGTCTGGAAGATCTTCGAATCCCCCCGGCGTATTCGAAAACTTTCCAAGGCCCGCCTCATGGTATCCAAGTTGAGAGAGATAAATTGAATAAGTACGGTCGTCCTCTATTGGGATGTACTATTAAACCAAAATTGGGGTTATCCGCTAAGAACTACGGTCGGGCGGTTTATGAGTGTCTGCGCGGTGGACTTGATTTTACCAAAGATGATGAGAATGTAAACTCCCAACCATTTATGCGCTGGAGAGACCGTTTCCTATTTTGTGCCGAAGCTCTTTATAAAGCACAAGCCGAAACTGGCGAAATCAAAGGACATTATTTGAAT?????????????????????????????????????????????????????????????????????????????????????????????????????????????????????????????????????????????????????????????????????????????????????????????????????????????????????????????????????????????????????????????????????????????????????????????????????????????????????????????????????????????????????????????????????????????????????????????????????????????????????????????????????????????????????????????????????????????????????????????????????????????????????????????????????????????????????????????????????????????????????????????????????????????????????????????????????????????????????????????????????????????????????????????????????????????????????????????????
	'Scurrula_parasitica|HQ317776|LS19'                              AAAGCAGGTGTTGGATTCAAAGCCGGTGTTAAAGAGTACAAATTGACTTATTATACTCCTGATTATGAAACTAAAGATACGGATATTTTGGCAGCATTCCGAGTAACTCCTCAACCTGGAGTTCCACCCGAGGAAGCCGGAGCCGCGGTAGCTGCCGAATCTTCGACTGGTACATGGACCACTGTGTGGACCGATGGACTTACCAGCCTTGATCGTTACAAAGGACGATGCTATCACATCGAGCCCGTTGCTGGAGAAGAAAATCAATATATTGCTTATGTAGCTTACCCCTTAGACCTTTTTGAAGAAGGTTCTGTTACTAACATGTTTACTTCCATTGTAGGTAATGTATTTGGGTTTAAAGCCCTACGTGCTCTACGTCTGGAAGATCTTCGAATCCCCCCGGCGTATTCGAAAACTTTCCAAGGCCCGCCTCATGGTATCCAAGTTGAGAGAGATAAATTGAATAAGTACGGTCGTCCTCTATTGGGATGTACTATTAAACCAAAATTGGGGCTATCCGCTAAGAACTACGGTCGGGCGGTTTATGAGTGTCTGCGCGGTGGACTTGATTTTACCAAAGATGATGAGAATGTAAACTCCCAACCATTTATGCGCTGGAGAGACCGTTTCCTATTTTGTGCCGAAGCTCTTTATAAAGCACAAGCCGAAACTGGCGAAATCAAAGGACATTATTTGAAT?????????????????????????????????????????????????????????????????????????????????????????????????????????????????????????????????????????????????????????????????????????????????????????????????????????????????????????????????????????????????????????????????????????????????????????????????????????????????????????????????????????????????????????????????????????????????????????????????????????????????????????????????????????????????????????????????????????????????????????????????????????????????????????????????????????????????????????????????????????????????????????????????????????????????????????????????????????????????????????????????????????????????????????????????????????????????????????????????
	'Scurrula_parasitica|HQ317777|LS57'                              AAAGCAGGTGTTGGATTCAAAGCCGGTGTTAAAGAGTACAAATTGACTTATTATACTCCTGATTATGAAACTAAAGATACGGATATTTTGGCAGCATTCCGAGTAACTCCTCAACCTGGAGTTCCACCCGAGGAAGCCGGAGCCGCGGTAGCTGCCGAATCTTCGACTGGTACATGGACCACTGTGTGGACCGATGGACTTACCAGCCTTGATCGTTACAAAGGACGATGCTATCACATCGAGCCCGTTGCTGGAGAAGAAAATCAATATATTGCTTATGTAGCTTACCCCTTAGACCTTTTTGAAGAAGGTTCTGTTACTAACATGTTTACTTCCATTGTAGGTAATGTATTTGGGTTTAAAGCCCTACGTGCTCTACGTCTGGAAGATCTTCGAATCCCCCCGGCGTATTCGAAAACTTTCCAAGGCCCGCCTCATGGTATCCAAGTTGAGAGAGATAAATTGAATAAGTACGGTCGTCCTCTATTGGGATGTACTATTAAACCAAAATTGGGGTTATCCGCTAAGAACTACGGTCGGGCGGTTTATGAGTGTCTGCGCGGTGGACTTGATTTTACCAAAGATGATGAGAATGTAAACTCCCAACCATTTATGCGCTGGAGAGACCGTTTCCTATTTTGTGCCGAAGCTCTTTATAAAGCACAAGCCGAAACTGGCGAAATCAAAGGACATTATTTGAAT?????????????????????????????????????????????????????????????????????????????????????????????????????????????????????????????????????????????????????????????????????????????????????????????????????????????????????????????????????????????????????????????????????????????????????????????????????????????????????????????????????????????????????????????????????????????????????????????????????????????????????????????????????????????????????????????????????????????????????????????????????????????????????????????????????????????????????????????????????????????????????????????????????????????????????????????????????????????????????????????????????????????????????????????????????????????????????????????????
	'Scurrula_parasitica|HQ317778|LS23'                              AAAGCAGGTGTTGGATTCAAAGCCGGTGTTAAAGAGTACAAATTGACTTATTATACTCCTGATTATGAAACTAAAGATACGGATATTTTGGCAGCATTCCGAGTAACTCCTCAACCTGGAGTTCCACCCGAGGAAGCCGGAGCCGCGGTAGCTGCCGAATCTTCGACTGGTACATGGACCACTGTGTGGACCGATGGACTTACCAGCCTTGATCGTTACAAAGGACGATGCTATCACATCGAGCCCGTTGCTGGAGAAGAAAATCAATATATTGCTTATGTAGCTTACCCCTTAGACCTTTTTGAAGAAGGTTCTGTTACTAACATGTTTACTTCCATTGTAGGTAATGTATTTGGGTTTAAAGCCCTACGTGCTCTACGTCTGGAAGATCTTCGAATCCCCCCGGCGTATTCGAAAACTTTCCAAGGCCCGCCTCATGGTATCCAAGTTGAGAGAGATAAATTGAATAAGTACGGTCGTCCTCTATTGGGATGTACTATTAAACCAAAATTGGGGTTATCCGCTAAGAACTACGGTCGGGCGGTTTATGAGTGTCTGCGCGGTGGACTTGATTTTACCAAAGATGATGAGAATGTAAACTCCCAACCATTTATGCGCTGGAGAGACCGTTTCCTATTTTGTGCCGAAGCTCTTTATAAAGCACAAGCCGAAACTGGCGAAATCAAAGGACATTATTTGAAT?????????????????????????????????????????????????????????????????????????????????????????????????????????????????????????????????????????????????????????????????????????????????????????????????????????????????????????????????????????????????????????????????????????????????????????????????????????????????????????????????????????????????????????????????????????????????????????????????????????????????????????????????????????????????????????????????????????????????????????????????????????????????????????????????????????????????????????????????????????????????????????????????????????????????????????????????????????????????????????????????????????????????????????????????????????????????????????????????
	'Scurrula_parasitica|HQ317779|LS58'                              AAAGCAGGTGTTGGATTCAAAGCCGGTGTTAAAGAGTACAAATTGACTTATTATACTCCTGATTATGAAACTAAAGATACGGATATTTTGGCAGCATTCCGAGTAACTCCTCAACCTGGAGTTCCACCCGAGGAAGCCGGAGCCGCGGTAGCTGCCGAATCTTCGACTGGTACATGGACCACTGTGTGGACCGATGGACTTACCAGCCTTGATCGTTACAAAGGACGATGCTATCACATCGAGCCCGTTGCTGGAGAAGAAAATCAATATATTGCTTATGTAGCTTACCCCTTAGACCTTTTTGAAGAAGGTTCTGTTACTAACATGTTTACTTCCATTGTAGGTAATGTATTTGGGTTTAAAGCCCTACGTGCTCTACGTCTGGAAGATCTTCGAATCCCCCCGGCGTATTCGAAAACTTTCCAAGGCCCGCCTCATGGTATCCAAGTTGAGAGAGATAAATTGAATAAGTACGGTCGTCCTCTATTGGGATGTACTATTAAACCAAAATTGGGGTTATCCGCTAAGAACTACGGTCGGGCGGTTTATGAGTGTCTGCGCGGTGGACTTGATTTTACCAAAGATGATGAGAATGTAAACTCCCAACCATTTATGCGCTGGAGAGACCGTTTCCTATTTTGTGCCGAAGCTCTTTATAAAGCACAAGCCGAAACTGGCGAAATCAAAGGACATTATTTGAAT?????????????????????????????????????????????????????????????????????????????????????????????????????????????????????????????????????????????????????????????????????????????????????????????????????????????????????????????????????????????????????????????????????????????????????????????????????????????????????????????????????????????????????????????????????????????????????????????????????????????????????????????????????????????????????????????????????????????????????????????????????????????????????????????????????????????????????????????????????????????????????????????????????????????????????????????????????????????????????????????????????????????????????????????????????????????????????????????????
	'Scurrula_sp_|JQ933474|MF_Watson_et_al_20812115_E'               ??????????????????????????????AAAGAGTACAAATTGACTTATTATACTCCTGATTATGAAACTAAAGATACGGATATTTTGGCAGCATTCCGAGTAACTCCTCAACCTGGAGTTCCACCCGAGGAAGCCGGAGCCGCGGTAGCTGCCGAATCTTCGACTGGTACATGGACCACTGTGTGGACCGATGGACTTACCAGCCTTGATCGTTACAAAGGACGATGCTATCACATCGAGCCCGTTGCTGGAGAAGAAAATCAATATATTGCTTATGTAGCTTACCCCTTAGACCTTTTTGAAGAAGGTTCTGTTACTAACATGTTTACTTCCATTGTAGGTAATGTATTTGGGTTTAAAGCCCTACGTGCTCTACGTCTGGAAGATCTTCGAATCCCCCCGGCTTATTCTAAAACTTTCCAAGGCCCGCCTCATGGTATCCAAGTTGAGAGAGATAAATTGAACAAGTACGGTCGTCCTCTATTGGGATGTACTATTAAACCAAAATTGGGGTTATCCGCTAAGAACTACGGTCGGGCGGTTTATGAGTGTCTGCGCGGTGGACTTGATTTTACCAAAGATGATGAGAATGTAAACTCCCAACCATTTATGCGCTGGAGAGACCGTTTCCTATTTTGTGCCGAAGCTCTTTATAAAGCACAAGCCGAAACTGGCGAAATCAAAGGACATTATTTG????????????????????????????????????????????????????????????????????????????????????????????????????????????????????????????????????????????????????????????????????????????????????????????????????????????????????????????????????????????????????????????????????????????????????????????????????????????????????????????????????????????????????????????????????????????????????????????????????????????????????????????????????????????????????????????????????????????????????????????????????????????????????????????????????????????????????????????????????????????????????????????????????????????????????????????????????????????????????????????????????????????????????????????????????????????????????????????????????
	'Taxillus_chinensis|HQ317780|LS03'                               AAAGCAGGTGTTGGATTCAAAGCCGGTGTGAAAGAGTACAAATTGACTTATTATACTCCTGATTATGAAACTAAAGATACGGATATTTTGGCAGCATTCCGAGTAACTCCTCAACCTGGAGTTCCACCCGAAGAAGCCGGAGCCGCGGTAGCTGCCGAATCTTCGACTGGTACATGGACCACTGTGTGGACCGATGGACTTACCAGCCTTGATCGTTACAAAGGACGATGCTATCACATCGAGCCCGTTGCTGGAGAAGAAAATCAATATATTGCTTATGTAGCTTACCCCTTAGACCTTTTTGAAGAAGGTTCTGTTACTAACATGTTTACTTCCATTGTAGGTAATGTATTTGGGTTTAAAGCCCTACGTGCTCTACGTCTGGAAGATCTTCGAATCCCCCCGGCTTATTCTAAAACTTTCCAAGGCCCGCCTCATGGTATCCAAGTTGAGAGAGATAAATTGAACAAGTACGGTCGTCCTCTATTGGGATGTACTATTAAACCAAAATTGGGGTTATCCGCTAAGAACTACGGTCGGGCGGTTTATGAGTGTCTGCGCGGTGGACTTGATTTTACCAAAGATGATGAGAATGTAAACTCCCAACCATTTATGCGCTGGAGAGACCGTTTCCTATTTTGTGCCGAAGCTCTTTATAAAGCACAAGCCGAAACTGGCGAAATCAAAGGACATTATTTGAAT?????????????????????????????????????????????????????????????????????????????????????????????????????????????????????????????????????????????????????????????????????????????????????????????????????????????????????????????????????????????????????????????????????????????????????????????????????????????????????????????????????????????????????????????????????????????????????????????????????????????????????????????????????????????????????????????????????????????????????????????????????????????????????????????????????????????????????????????????????????????????????????????????????????????????????????????????????????????????????????????????????????????????????????????????????????????????????????????????
	'Taxillus_chinensis|HQ317781|LS04'                               AAAGCAGGTGTTGGATTCAAAGCCGGTGTGAAAGAGTACAAATTGACTTATTATACTCCTGATTATGAAACTAAAGATACGGATATTTTGGCAGCATTCCGAGTAACTCCTCAACCTGGAGTTCCACCCGAAGAAGCCGGAGCCGCGGTAGCTGCCGAATCTTCGACTGGTACATGGACCACTGTGTGGACCGATGGACTTACCAGCCTTGATCGTTACAAAGGACGATGCTATCACATCGAGCCCGTTGCTGGAGAAGAAAATCAATATATTGCTTATGTAGCTTACCCCTTAGACCTTTTTGAAGAAGGTTCTGTTACTAACATGTTTACTTCCATTGTAGGTAATGTATTTGGGTTTAAAGCCCTACGTGCTCTACGTCTGGAAGATCTTCGAATCCCCCCGGCTTATTCTAAAACTTTCCAAGGCCCGCCTCATGGTATCCAAGTTGAGAGAGATAAATTGAACAAGTACGGTCGTCCTCTATTGGGATGTACTATTAAACCAAAATTGGGGTTATCCGCTAAGAACTACGGTCGGGCGGTTTATGAGTGTCTGCGCGGTGGACTTGATTTTACCAAAGATGATGAGAATGTAAACTCCCAACCATTTATGCGCTGGAGAGACCGTTTCCTATTTTGTGCCGAAGCTCTTTATAAAGCACAAGCCGAAACTGGCGAAATCAAAGGACATTATTTGAAT?????????????????????????????????????????????????????????????????????????????????????????????????????????????????????????????????????????????????????????????????????????????????????????????????????????????????????????????????????????????????????????????????????????????????????????????????????????????????????????????????????????????????????????????????????????????????????????????????????????????????????????????????????????????????????????????????????????????????????????????????????????????????????????????????????????????????????????????????????????????????????????????????????????????????????????????????????????????????????????????????????????????????????????????????????????????????????????????????
	'Taxillus_chinensis|HQ317782|LS06'                               AAAGCAGGTGTTGGATTCAAAGCCGGTGTGAAAGAGTACAAATTGACTTATTATACTCCTGATTATGAAACTAAAGATACGGATATTTTGGCAGCATTCCGAGTAACTCCTCAACCTGGAGTTCCACCCGAAGAAGCCGGAGCCGCGGTAGCTGCCGAATCTTCGACTGGTACATGGACCACTGTGTGGACCGATGGACTTACCAGCCTTGATCGTTACAAAGGACGATGCTATCACATCGAGCCCGTTGCTGGAGAAGAAAATCAATATATTGCTTATGTAGCTTACCCCTTAGACCTTTTTGAAGAAGGTTCTGTTACTAACATGTTTACTTCCATTGTAGGTAATGTATTTGGGTTTAAAGCCCTACGTGCTCTACGTCTGGAAGATCTTCGAATCCCCCCGGCTTATTCTAAAACTTTCCAAGGCCCGCCTCATGGTATCCAAGTTGAGAGAGATAAATTGAACAAGTACGGTCGTCCTCTATTGGGATGTACTATTAAACCAAAATTGGGGTTATCCGCTAAGAACTACGGTCGGGCGGTTTATGAGTGTCTGCGCGGTGGACTTGATTTTACCAAAGATGATGAGAATGTAAACTCCCAACCATTTATGCGCTGGAGAGACCGTTTCCTATTTTGTGCCGAAGCTCTTTATAAAGCACAAGCCGAAACTGGCGAAATCAAAGGACATTATTTGAAT?????????????????????????????????????????????????????????????????????????????????????????????????????????????????????????????????????????????????????????????????????????????????????????????????????????????????????????????????????????????????????????????????????????????????????????????????????????????????????????????????????????????????????????????????????????????????????????????????????????????????????????????????????????????????????????????????????????????????????????????????????????????????????????????????????????????????????????????????????????????????????????????????????????????????????????????????????????????????????????????????????????????????????????????????????????????????????????????????
	'Taxillus_chinensis|HQ317783|LS07'                               AAAGCAGGTGTTGGATTCAAAGCCGGTGTGAAAGAGTACAAATTGACTTATTATACTCCTGATTATGAAACTAAAGATACGGATATTTTGGCAGCATTCCGAGTAACTCCTCAACCTGGAGTTCCACCCGAAGAAGCCGGAGCCGCGGTAGCTGCCGAATCTTCGACTGGTACATGGACCACTGTGTGGACCGATGGACTTACCAGCCTTGATCGTTACAAAGGACGATGCTATCACATCGAGCCCGTTGCTGGAGAAGAAAATCAATATATTGCTTATGTAGCTTACCCCTTAGACCTTTTTGAAGAAGGTTCTGTTACTAACATGTTTACTTCCATTGTAGGTAATGTATTTGGGTTTAAAGCCCTACGTGCTCTACGTCTGGAAGATCTTCGAATCCCCCCGGCTTATTCTAAAACTTTCCAAGGCCCGCCTCATGGTATCCAAGTTGAGAGAGATAAATTGAACAAGTACGGTCGTCCTCTATTGGGATGTACTATTAAACCAAAATTGGGGTTATCCGCTAAGAACTACGGTCGGGCGGTTTATGAGTGTCTGCGCGGTGGACTTGATTTTACCAAAGATGATGAGAATGTAAACTCCCAACCATTTATGCGCTGGAGAGACCGTTTCCTATTTTGTGCCGAAGCTCTTTATAAAGCACAAGCCGAAACTGGCGAAATCAAAGGACATTATTTGAAT?????????????????????????????????????????????????????????????????????????????????????????????????????????????????????????????????????????????????????????????????????????????????????????????????????????????????????????????????????????????????????????????????????????????????????????????????????????????????????????????????????????????????????????????????????????????????????????????????????????????????????????????????????????????????????????????????????????????????????????????????????????????????????????????????????????????????????????????????????????????????????????????????????????????????????????????????????????????????????????????????????????????????????????????????????????????????????????????????
	'Taxillus_chinensis|HQ317784|LS08'                               AAAGCAGGTGTTGGATTCAAAGCCGGTGTGAAAGAGTACAAATTGACTTATTATACTCCTGATTATGAAACTAAAGATACGGATATTTTGGCAGCATTCCGAGTAACTCCTCAACCTGGAGTTCCACCCGAAGAAGCCGGAGCCGCGGTAGCTGCCGAATCTTCGACTGGTACATGGACCACTGTGTGGACCGATGGACTTACCAGCCTTGATCGTTACAAAGGACGATGCTATCACATCGAGCCCGTTGCTGGAGAAGAAAATCAATATATTGCTTATGTAGCTTACCCCTTAGACCTTTTTGAAGAAGGTTCTGTTACTAACATGTTTACTTCCATTGTAGGTAATGTATTTGGGTTTAAAGCCCTACGTGCTCTACGTCTGGAAGATCTTCGAATCCCCCCGGCTTATTCTAAAACTTTCCAAGGCCCGCCTCATGGTATCCAAGTTGAGAGAGATAAATTGAACAAGTACGGTCGTCCTCTATTGGGATGTACTATTAAACCAAAATTGGGGTTATCCGCTAAGAACTACGGTCGGGCGGTTTATGAGTGTCTGCGCGGTGGACTTGATTTTACCAAAGATGATGAGAATGTAAACTCCCAACCATTTATGCGCTGGAGAGACCGTTTCCTATTTTGTGCCGAAGCTCTTTATAAAGCACAAGCCGAAACTGGCGAAATCAAAGGACATTATTTGAAT?????????????????????????????????????????????????????????????????????????????????????????????????????????????????????????????????????????????????????????????????????????????????????????????????????????????????????????????????????????????????????????????????????????????????????????????????????????????????????????????????????????????????????????????????????????????????????????????????????????????????????????????????????????????????????????????????????????????????????????????????????????????????????????????????????????????????????????????????????????????????????????????????????????????????????????????????????????????????????????????????????????????????????????????????????????????????????????????????
	'Taxillus_chinensis|HQ317785|LS09'                               AAAGCAGGTGTTGGATTCAAAGCCGGTGTGAAAGAGTACAAATTGACTTATTATACTCCTGATTATGAAACTAAAGATACGGATATTTTGGCAGCATTCCGAGTAACTCCTCAACCTGGAGTTCCACCCGAAGAAGCCGGAGCCGCGGTAGCTGCCGAATCTTCGACTGGTACATGGACCACTGTGTGGACCGATGGACTTACCAGCCTTGATCGTTACAAAGGACGATGCTATCACATCGAGCCCGTTGCTGGAGAAGAAAATCAATATATTGCTTATGTAGCTTACCCCTTAGACCTTTTTGAAGAAGGTTCTGTTACTAACATGTTTACTTCCATTGTAGGTAATGTATTTGGGTTTAAAGCCCTACGTGCTCTACGTCTGGAAGATCTTCGAATCCCCCCGGCTTATTCTAAAACTTTCCAAGGCCCGCCTCATGGTATCCAAGTTGAGAGAGATAAATTGAACAAGTACGGTCGTCCTCTATTGGGATGTACTATTAAACCAAAATTGGGGTTATCCGCTAAGAACTACGGTCGGGCGGTTTATGAGTGTCTGCGCGGTGGACTTGATTTTACCAAAGATGATGAGAATGTAAACTCCCAACCATTTATGCGCTGGAGAGACCGTTTCCTATTTTGTGCCGAAGCTCTTTATAAAGCACAAGCCGAAACTGGCGAAATCAAAGGACATTATTTGAAT?????????????????????????????????????????????????????????????????????????????????????????????????????????????????????????????????????????????????????????????????????????????????????????????????????????????????????????????????????????????????????????????????????????????????????????????????????????????????????????????????????????????????????????????????????????????????????????????????????????????????????????????????????????????????????????????????????????????????????????????????????????????????????????????????????????????????????????????????????????????????????????????????????????????????????????????????????????????????????????????????????????????????????????????????????????????????????????????????
	'Taxillus_chinensis|HQ317786|LS52'                               AAAGCAGGTGTTGGATTCAAAGCCGGTGTGAAAGAGTACAAATTGACTTATTATACTCCTGATTATGAAACTAAAGATACGGATATTTTGGCAGCATTCCGAGTAACTCCTCAACCTGGAGTTCCACCCGAAGAAGCCGGAGCCGCGGTAGCTGCCGAATCTTCGACTGGTACATGGACCACTGTGTGGACCGATGGACTTACCAGCCTTGATCGTTACAAAGGACGATGCTATCACATCGAGCCCGTTGCTGGAGAAGAAAATCAATATATTGCTTATGTAGCTTACCCCTTAGACCTTTTTGAAGAAGGTTCTGTTACTAACATGTTTACTTCCATTGTAGGTAATGTATTTGGGTTTAAAGCCCTACGTGCTCTACGTCTGGAAGATCTTCGAATCCCCCCGGCTTATTCTAAAACTTTCCAAGGCCCGCCTCATGGTATCCAAGTTGAGAGAGATAAATTGAACAAGTACGGTCGTCCTCTATTGGGATGTACTATTAAACCAAAATTGGGGTTATCCGCTAAGAACTACGGTCGGGCGGTTTATGAGTGTCTGCGCGGTGGACTTGATTTTACCAAAGATGATGAGAATGTAAACTCCCAACCATTTATGCGCTGGAGAGACCGTTTCCTATTTTGTGCCGAAGCTCTTTATAAAGCACAAGCCGAAACTGGCGAAATCAAAGGACATTATTTGAAT?????????????????????????????????????????????????????????????????????????????????????????????????????????????????????????????????????????????????????????????????????????????????????????????????????????????????????????????????????????????????????????????????????????????????????????????????????????????????????????????????????????????????????????????????????????????????????????????????????????????????????????????????????????????????????????????????????????????????????????????????????????????????????????????????????????????????????????????????????????????????????????????????????????????????????????????????????????????????????????????????????????????????????????????????????????????????????????????????
	'Taxillus_chinensis|HQ317787|LS53'                               AAAGCAGGTGTTGGATTCAAAGCCGGTGTGAAAGAGTACAAATTGACTTATTATACTCCTGATTATGAAACTAAAGATACGGATATTTTGGCAGCATTCCGAGTAACTCCTCAACCTGGAGTTCCACCCGAAGAAGCCGGAGCCGCGGTAGCTGCCGAATCTTCGACTGGTACATGGACCACTGTGTGGACCGATGGACTTACCAGCCTTGATCGTTACAAAGGACGATGCTATCACATCGAGCCCGTTGCTGGAGAAGAAAATCAATATATTGCTTATGTAGCTTACCCCTTAGACCTTTTTGAAGAAGGTTCTGTTACTAACATGTTTACTTCCATTGTAGGTAATGTATTTGGGTTTAAAGCCCTACGTGCTCTACGTCTGGAAGATCTTCGAATCCCCCCGGCTTATTCTAAAACTTTCCAAGGCCCGCCTCATGGTATCCAAGTTGAGAGAGATAAATTGAACAAGTACGGTCGTCCTCTATTGGGATGTACTATTAAACCAAAATTGGGGTTATCCGCTAAGAACTACGGTCGGGCGGTTTATGAGTGTCTGCGCGGTGGACTTGATTTTACCAAAGATGATGAGAATGTAAACTCCCAACCATTTATGCGCTGGAGAGACCGTTTCCTATTTTGTGCCGAAGCTCTTTATAAAGCACAAGCCGAAACTGGCGAAATCAAAGGACATTATTTGAAT?????????????????????????????????????????????????????????????????????????????????????????????????????????????????????????????????????????????????????????????????????????????????????????????????????????????????????????????????????????????????????????????????????????????????????????????????????????????????????????????????????????????????????????????????????????????????????????????????????????????????????????????????????????????????????????????????????????????????????????????????????????????????????????????????????????????????????????????????????????????????????????????????????????????????????????????????????????????????????????????????????????????????????????????????????????????????????????????????
	'Taxillus_chinensis|HQ317788|LS54'                               AAAGCAGGTGTTGGATTCAAAGCCGGTGTGAAAGAGTACAAATTGACTTATTATACTCCTGATTATGAAACTAAAGATACGGATATTTTGGCAGCATTCCGAGTAACTCCTCAACCTGGAGTTCCACCCGAAGAAGCCGGAGCCGCGGTAGCTGCCGAATCTTCGACTGGTACATGGACCACTGTGTGGACCGATGGACTTACCAGCCTTGATCGTTACAAAGGACGATGCTATCACATCGAGCCCGTTGCTGGAGAAGAAAATCAATATATTGCTTATGTAGCTTACCCCTTAGACCTTTTTGAAGAAGGTTCTGTTACTAACATGTTTACTTCCATTGTAGGTAATGTATTTGGGTTTAAAGCCCTACGTGCTCTACGTCTGGAAGATCTTCGAATCCCCCCGGCTTATTCTAAAACTTTCCAAGGCCCGCCTCATGGTATCCAAGTTGAGAGAGATAAATTGAACAAGTACGGTCGTCCTCTATTGGGATGTACTATTAAACCAAAATTGGGGTTATCCGCTAAGAACTACGGTCGGGCGGTTTATGAGTGTCTGCGCGGTGGACTTGATTTTACCAAAGATGATGAGAATGTAAACTCCCAACCATTTATGCGCTGGAGAGACCGTTTCCTATTTTGTGCCGAAGCTCTTTATAAAGCACAAGCCGAAACTGGCGAAATCAAAGGACATTATTTGAAT?????????????????????????????????????????????????????????????????????????????????????????????????????????????????????????????????????????????????????????????????????????????????????????????????????????????????????????????????????????????????????????????????????????????????????????????????????????????????????????????????????????????????????????????????????????????????????????????????????????????????????????????????????????????????????????????????????????????????????????????????????????????????????????????????????????????????????????????????????????????????????????????????????????????????????????????????????????????????????????????????????????????????????????????????????????????????????????????????
	'Taxillus_chinensis|HQ317789|LS55'                               AAAGCAGGTGTTGGATTCAAAGCCGGTGTGAAAGAGTACAAATTGACTTATTATACTCCTGATTATGAAACTAAAGATACGGATATTTTGGCAGCATTCCGAGTAACTCCTCAACCTGGAGTTCCACCCGAAGAAGCCGGAGCCGCGGTAGCTGCCGAATCTTCGACTGGTACATGGACCACTGTGTGGACCGATGGACTTACCAGCCTTGATCGTTACAAAGGACGATGCTATCACATCGAGCCCGTTGCTGGAGAAGAAAATCAATATATTGCTTATGTAGCTTACCCCTTAGACCTTTTTGAAGAAGGTTCTGTTACTAACATGTTTACTTCCATTGTAGGTAATGTATTTGGGTTTAAAGCCCTACGTGCTCTACGTCTGGAAGATCTTCGAATCCCCCCGGCTTATTCTAAAACTTTCCAAGGCCCGCCTCATGGTATCCAAGTTGAGAGAGATAAATTGAACAAGTACGGTCGTCCTCTATTGGGATGTACTATTAAACCAAAATTGGGGTTATCCGCTAAGAACTACGGTCGGGCGGTTTATGAGTGTCTGCGCGGTGGACTTGATTTTACCAAAGATGATGAGAATGTAAACTCCCAACCATTTATGCGCTGGAGAGACCGTTTCCTATTTTGTGCCGAAGCTCTTTATAAAGCACAAGCCGAAACTGGCGAAATCAAAGGACATTATTTGAAT?????????????????????????????????????????????????????????????????????????????????????????????????????????????????????????????????????????????????????????????????????????????????????????????????????????????????????????????????????????????????????????????????????????????????????????????????????????????????????????????????????????????????????????????????????????????????????????????????????????????????????????????????????????????????????????????????????????????????????????????????????????????????????????????????????????????????????????????????????????????????????????????????????????????????????????????????????????????????????????????????????????????????????????????????????????????????????????????????
	'Taxillus_chinensis|HQ317790|LS56'                               AAAGCAGGTGTTGGATTCAAAGCCGGTGTGAAAGAGTACAAATTGACTTATTATACTCCTGATTATGAAACTAAAGATACGGATATTTTGGCAGCATTCCGAGTAACTCCTCAACCTGGAGTTCCACCCGAAGAAGCCGGAGCCGCGGTAGCTGCCGAATCTTCGACTGGTACATGGACCACTGTGTGGACCGATGGACTTACCAGCCTTGATCGTTACAAAGGACGATGCTATCACATCGAGCCCGTTGCTGGAGAAGAAAATCAATATATTGCTTATGTAGCTTACCCCTTAGACCTTTTTGAAGAAGGTTCTGTTACTAACATGTTTACTTCCATTGTAGGTAATGTATTTGGGTTTAAAGCCCTACGTGCTCTACGTCTGGAAGATCTTCGAATCCCCCCGGCTTATTCTAAAACTTTCCAAGGCCCGCCTCATGGTATCCAAGTTGAGAGAGATAAATTGAACAAGTACGGTCGTCCTCTATTGGGATGTACTATTAAACCAAAATTGGGGTTATCCGCTAAGAACTACGGTCGGGCGGTTTATGAGTGTCTGCGCGGTGGACTTGATTTTACCAAAGATGATGAGAATGTAAACTCCCAACCATTTATGCGCTGGAGAGACCGTTTCCTATTTTGTGCCGAAGCTCTTTATAAAGCACAAGCCGAAACTGGCGAAATCAAAGGACATTATTTGAAT?????????????????????????????????????????????????????????????????????????????????????????????????????????????????????????????????????????????????????????????????????????????????????????????????????????????????????????????????????????????????????????????????????????????????????????????????????????????????????????????????????????????????????????????????????????????????????????????????????????????????????????????????????????????????????????????????????????????????????????????????????????????????????????????????????????????????????????????????????????????????????????????????????????????????????????????????????????????????????????????????????????????????????????????????????????????????????????????????
	'Taxillus_limprichtii|HQ317791|LS12'                             AAAGCAGGTGTTGGATTCAAAGCCGGTGTTAAAGAGTACAAATTGACTTATTATACTCCTGATTATGAAACAAAAGATACGGATATTTTGGCAGCATTCCGAGTAACTCCTCAACCTGGAGTTCCACCCGAGGAAGCCGGAGCCGCGGTAGCTGCCGAATCTTCGACTGGTACATGGACCACTGTGTGGACCGATGGACTTACCAGCCTTGATCGTTACAAAGGACGATGCTATCACATCGAGCCCGTTGCTGGAGAAGAAAATCAATATATTGCTTATGTAGCTTACCCCTTAGACCTTTTTGAAGAAGGTTCTGTTACTAACATGTTTACTTCCATTGTAGGTAATGTATTTGGGTTTAAAGCCCTACGTGCTCTACGTCTGGAAGATCTTCGAATCCCCCCGGCTTATTCTAAAACTTTCCAAGGCCCGCCTCATGGTATCCAAGTTGAGAGAGATAAATTGAACAAGTACGGTCGTCCTCTATTGGGATGTACTATTAAACCAAAATTGGGGTTATCCGCTAAGAACTACGGTCGGGCGGTTTATGAGTGTCTGCGCGGTGGACTTGATTTTACCAAAGATGATGAGAATGTAAACTCCCAACCATTTATGCGCTGGAGAGACCGTTTCCTATTTTGTGCCGAAGCTCTTTATAAAGCACAAGCCGAAACTGGCGAAATCAAAGGACATTATTTGAAT?????????????????????????????????????????????????????????????????????????????????????????????????????????????????????????????????????????????????????????????????????????????????????????????????????????????????????????????????????????????????????????????????????????????????????????????????????????????????????????????????????????????????????????????????????????????????????????????????????????????????????????????????????????????????????????????????????????????????????????????????????????????????????????????????????????????????????????????????????????????????????????????????????????????????????????????????????????????????????????????????????????????????????????????????????????????????????????????????
	'Taxillus_limprichtii|HQ317792|LS13'                             AAAGCAGGTGTTGGATTCAAAGCCGGTGTTAAAGAGTACAAATTGACTTATTATACTCCTGATTATGAAACAAAAGATACGGATATTTTGGCAGCATTCCGAGTAACTCCTCAACCTGGAGTTCCACCCGAGGAAGCCGGAGCCGCGGTAGCTGCCGAATCTTCGACTGGTACATGGACCACTGTGTGGACCGATGGACTTACCAGCCTTGATCGTTACAAAGGACGATGCTATCACATCGAGCCCGTTGCTGGAGAAGAAAATCAATATATTGCTTATGTAGCTTACCCCTTAGACCTTTTTGAAGAAGGTTCTGTTACTAACATGTTTACTTCCATTGTAGGTAATGTATTTGGGTTTAAAGCCCTACGTGCTCTACGTCTGGAAGATCTTCGAATCCCCCCGGCTTATTCTAAAACTTTCCAAGGCCCGCCTCATGGTATCCAAGTTGAGAGAGATAAATTGAACAAGTACGGTCGTCCTCTATTGGGATGTACTATTAAACCAAAATTGGGGTTATCCGCTAAGAACTACGGTCGGGCGGTTTATGAGTGTCTGCGCGGTGGACTTGATTTTACCAAAGATGATGAGAATGTAAACTCCCAACCATTTATGCGCTGGAGAGACCGTTTCCTATTTTGTGCCGAAGCTCTTTATAAAGCACAAGCCGAAACTGGCGAAATCAAAGGACATTATTTGAAT?????????????????????????????????????????????????????????????????????????????????????????????????????????????????????????????????????????????????????????????????????????????????????????????????????????????????????????????????????????????????????????????????????????????????????????????????????????????????????????????????????????????????????????????????????????????????????????????????????????????????????????????????????????????????????????????????????????????????????????????????????????????????????????????????????????????????????????????????????????????????????????????????????????????????????????????????????????????????????????????????????????????????????????????????????????????????????????????????
	'Taxillus_limprichtii|HQ317793|LS15'                             AAAGCAGGTGTTGGATTCAAAGCCGGTGTTAAAGAGTACAAATTGACTTATTATACTCCTGATTATGAAACTAAAGATACGGATATTTTGGCAGCATTCCGAGTAACTCCTCAACCTGGAGTTCCACCCGAGGAAGCCGGAGCCGCGGTAGCTGCCGAATCTTCGACTGGTACATGGACCACTGTGTGGACCGATGGACTTACCAGCCTTGATCGTTACAAAGGACGATGCTATCACATCGAGCCCGTTGCTGGAGAAGAAAATCAATATATTGCTTATGTAGCTTACCCCTTAGACCTTTTTGAAGAAGGTTCTGTTACTAACATGTTTACTTCCATTGTAGGTAATGTATTTGGGTTTAAAGCCCTACGTGCTCTACGTCTGGAAGATCTTCGAATCCCCCCGGCTTATTCTAAAACTTTCCAAGGCCCGCCTCATGGTATCCAAGTTGAGAGAGATAAATTGAACAAGTACGGTCGTCCTCTATTGGGATGTACTATTAAACCAAAATTGGGGTTATCCGCTAAGAACTACGGTCGGGCGGTTTATGAGTGTCTGCGCGGTGGACTTGATTTTACCAAAGATGATGAGAATGTAAACTCCCAACCATTTATGCGCTGGAGAGACCGTTTCCTATTTTGTGCCGAAGCTCTTTATAAAGCACAAGCCGAAACTGGCGAAATCAAAGGACATTATTTGAAT?????????????????????????????????????????????????????????????????????????????????????????????????????????????????????????????????????????????????????????????????????????????????????????????????????????????????????????????????????????????????????????????????????????????????????????????????????????????????????????????????????????????????????????????????????????????????????????????????????????????????????????????????????????????????????????????????????????????????????????????????????????????????????????????????????????????????????????????????????????????????????????????????????????????????????????????????????????????????????????????????????????????????????????????????????????????????????????????????
	'Taxillus_nigrans|HQ317794|LS20'                                 AAAGCAGGTGTTGGATTCAAAGCCGGTGTTAAAGAGTACAAATTGACTTATTATACTCCTGATTATGAAACTAAAGATACGGATATTTTGGCAGCATTCCGAGTAACTCCTCAACCTGGAGTTCCACCCGAGGAAGCCGGAGCCGCGGTAGCTGCCGAATCTTCGACTGGTACATGGACCACTGTGTGGACCGATGGACTTACCAGCCTTGATCGTTACAAAGGACGATGCTATCACATCGAGCCCGTTGCTGGAGAAGAAAATCAATATATTGCTTATGTAGCTTACCCCTTAGACCTTTTTGAAGAAGGTTCTGTTACTAACATGTTTACTTCCATTGTAGGTAATGTATTTGGGTTTAAAGCCCTACGTGCTCTACGTCTGGAAGATCTTCGAATCCCCCCGGCTTATTCTAAAACTTTCCAAGGCCCGCCTCATGGTATCCAAGTTGAGAGAGATAAATTGAACAAGTACGGTCGTCCTCTATTGGGATGTACTATTAAACCAAAATTGGGGTTATCCGCTAAGAACTACGGTCGGGCGGTTTATGAGTGTCTGCGCGGTGGACTTGATTTTACCAAAGATGATGAGAATGTAAACTCCCAACCATTTATGCGCTGGAGAGACCGTTTCCTATTTTGTGCCGAAGCTCTTTATAAAGCACAAGCCGAAACTGGCGAAATCAAAGGACATTATTTGAAT?????????????????????????????????????????????????????????????????????????????????????????????????????????????????????????????????????????????????????????????????????????????????????????????????????????????????????????????????????????????????????????????????????????????????????????????????????????????????????????????????????????????????????????????????????????????????????????????????????????????????????????????????????????????????????????????????????????????????????????????????????????????????????????????????????????????????????????????????????????????????????????????????????????????????????????????????????????????????????????????????????????????????????????????????????????????????????????????????
	'Taxillus_nigrans|HQ317795|LS21'                                 AAAGCAGGTGTTGGATTCAAAGCCGGTGTTAAAGAGTACAAATTGACTTATTATACTCCTGATTATGAAACTAAAGATACGGATATTTTGGCAGCATTCCGAGTAACTCCTCAACCTGGAGTTCCACCCGAGGAAGCCGGAGCCGCGGTAGCTGCCGAATCTTCGACTGGTACATGGACCACTGTGTGGACCGATGGACTTACCAGCCTTGATCGTTACAAAGGACGATGCTATCACATCGAGCCCGTTGCTGGAGAAGAAAATCAATATATTGCTTATGTAGCTTACCCCTTAGACCTTTTTGAAGAAGGTTCTGTTACTAACATGTTTACTTCCATTGTAGGTAATGTATTTGGGTTTAAAGCCCTACGTGCTCTACGTCTGGAAGATCTTCGAATCCCCCCGGCTTATTCTAAAACTTTCCAAGGCCCGCCTCATGGTATCCAAGTTGAGAGAGATAAATTGAACAAGTACGGTCGTCCTCTATTGGGATGTACTATTAAACCAAAATTGGGGTTATCCGCTAAGAACTACGGTCGGGCGGTTTATGAGTGTCTGCGCGGTGGACTTGATTTTACCAAAGATGATGAGAATGTAAACTCCCAACCATTTATGCGCTGGAGAGACCGTTTCCTATTTTGTGCCGAAGCTCTTTATAAAGCACAAGCCGAAACTGGCGAAATCAAAGGACATTATTTGAAT?????????????????????????????????????????????????????????????????????????????????????????????????????????????????????????????????????????????????????????????????????????????????????????????????????????????????????????????????????????????????????????????????????????????????????????????????????????????????????????????????????????????????????????????????????????????????????????????????????????????????????????????????????????????????????????????????????????????????????????????????????????????????????????????????????????????????????????????????????????????????????????????????????????????????????????????????????????????????????????????????????????????????????????????????????????????????????????????????
	'Taxillus_sclerophyllus|JQ933498|Chase_17408_K'                  ??????????????????????????????AAAGAGTACAAATTGACTTATTATACTCCTGATTATGAAACTAAAGATACTGATATTTTGGCAGCATTCCGAGTAACTCCTCAACCTGGAGTTCCACCCGAGGAAGCAGGAGCAGCGGTAGCTGCCGAATCTTCAACTGGTACATGGACCACTGTGTGGACCGATGGACTTACGAGCCTTGATCGTTACAAAGGACGATGCTATCACATCGAGCCCGTTGCTGGAGAAGAAAATCAATATATTGCTTATGTAGCTTACCCCTTAGACCTTTTTGAAGAAGGTTCGGTTACTAACATGTTTACTTCCATTGTAGGTAATGTATTTGGTTTTAAAGCCCTACGTGCTCTACGTCTGGAAGATCTTCGAATCCCACCGGCTTATTCTAAAACTTTTCAAGGCCCGCCTCATGGTATCCAAGTTGAGAGAGATAAATTGAACAAGTACGGTCGTCCTCTATTGGGATGTACTATTAAACCAAAATTAGGGTTATCCGCTAAGAACTACGGTCGGGCGGTTTATGAGTGTCTGCGCGGTGGACTTGATTTTACCAAAGATGATGAGAATGTAAACTCCCAACCATTTATGCGCTGGAGAGACCGTTTCTTATTTTGTGCCGAAGCTCTTTATAAAGCACAAGCCGAAACTGGCGAAATCAAA????????????????????????????????????????????????????????????????????????????????????????????????????????????????????????????????????????????????????????????????????????????????????????????????????????????????????????????????????????????????????????????????????????????????????????????????????????????????????????????????????????????????????????????????????????????????????????????????????????????????????????????????????????????????????????????????????????????????????????????????????????????????????????????????????????????????????????????????????????????????????????????????????????????????????????????????????????????????????????????????????????????????????????????????????????????????????????????????????????????????
	'Taxillus_sutchuenensis|HQ317796|LS16'                           AAAGCAGGTGTTGGATTCAAAGCCGGTGTTAAAGAGTACAAATTGACTTATTATACTCCTGATTATGAAACTAAAGATACGGATATTTTGGCAGCATTCCGAGTAACTCCTCAACCTGGAGTTCCACCCGAGGAAGCCGGAGCCGCGGTAGCTGCCGAATCTTCGACTGGTACATGGACCACTGTGTGGACCGATGGACTTACCAGCCTTGATCGTTACAAAGGACGATGCTATCACATCGAGCCCGTTGCTGGAGAAGAAAATCAATATATTGCTTATGTAGCTTACCCCTTAGACCTTTTTGAAGAAGGTTCTGTTACTAACATGTTTACTTCCATTGTAGGTAATGTTTTTGGGTTTAAAGCCCTACGTGCTCTACGTCTGGAAGATCTTCGAATCCCCCCGGCTTATTCTAAAACTTTCCAAGGCCCGCCTCATGGTATCCAAGTTGAGAGAGATAAATTGAACAAGTACGGTCGTCCTCTATTGGGATGTACTATTAAACCAAAATTGGGGTTATCCGCTAAGAACTACGGTCGGGCGGTTTATGAGTGTCTGCGCGGTGGACTTGATTTTACCAAAGATGATGAGAATGTAAACTCCCAACCATTTATGCGCTGGAGAGACCGTTTCCTATTTTGTGCCGAAGCTCTTTATAAAGCACAAGCCGAAACTGGCGAAATCAAAGGACATTATTTGAAT?????????????????????????????????????????????????????????????????????????????????????????????????????????????????????????????????????????????????????????????????????????????????????????????????????????????????????????????????????????????????????????????????????????????????????????????????????????????????????????????????????????????????????????????????????????????????????????????????????????????????????????????????????????????????????????????????????????????????????????????????????????????????????????????????????????????????????????????????????????????????????????????????????????????????????????????????????????????????????????????????????????????????????????????????????????????????????????????????
	'Taxillus_sutchuenensis|HQ317797|LS17'                           AAAGCAGGTGTTGGATTCAAAGCCGGTGTTAAAGAGTACAAATTGACTTATTATACTCCTGATTATGAAACTAAAGATACGGATATTTTGGCAGCATTCCGAGTAACTCCTCAACCTGGAGTTCCACCCGAGGAAGCCGGAGCCGCGGTAGCTGCCGAATCTTCGACTGGTACATGGACCACTGTGTGGACCGATGGACTTACCAGCCTTGATCGTTACAAAGGACGATGCTATCACATCGAGCCCGTTGCTGGAGAAGAAAATCAATATATTGCTTATGTAGCTTACCCCTTAGACCTTTTTGAAGAAGGTTCTGTTACTAACATGTTTACTTCCATTGTAGGTAATGTTTTTGGGTTTAAAGCCCTACGTGCTCTACGTCTGGAAGATCTTCGAATCCCCCCGGCTTATTCTAAAACTTTCCAAGGCCCGCCTCATGGTATCCAAGTTGAGAGAGATAAATTGAACAAGTACGGTCGTCCTCTATTGGGATGTACTATTAAACCAAAATTGGGGTTATCCGCTAAGAACTACGGTCGGGCGGTTTATGAGTGTCTGCGCGGTGGACTTGATTTTACCAAAGATGATGAGAATGTAAACTCCCAACCATTTATGCGCTGGAGAGACCGTTTCCTATTTTGTGCCGAAGCTCTTTATAAAGCACAAGCCGAAACTGGCGAAATCAAAGGACATTATTTGAAT?????????????????????????????????????????????????????????????????????????????????????????????????????????????????????????????????????????????????????????????????????????????????????????????????????????????????????????????????????????????????????????????????????????????????????????????????????????????????????????????????????????????????????????????????????????????????????????????????????????????????????????????????????????????????????????????????????????????????????????????????????????????????????????????????????????????????????????????????????????????????????????????????????????????????????????????????????????????????????????????????????????????????????????????????????????????????????????????????
	'Taxillus_sutchuenensis|HQ317798|LS10'                           AAAGCAGGTGTTGGATTCAAAGCCGGTGTTAAAGAGTATAAATTGACTTATTATACTCCTGATTATGAAACTAAAGATACGGATATTTTGGCAGCATTCCGAGTAACTCCTCAACCTGGAGTTCCACCCGAGGAAGCCGGAGCCGCGGTAGCTGCCGAATCTTCGACTGGTACATGGACCACTGTGTGGACCGATGGACTTACCAGCCTTGATCGTTACAAAGGACGATGCTATCACATCGAGCCCGTTGCTGGAGAAGAAAATCAATATATTGCTTATGTAGCTTACCCCTTAGACCTTTTTGAAGAAGGTTCTGTTACTAACATGTTTACTTCCATTGTAGGTAATGTATTTGGGTTTAAAGCCCTACGTGCTCTACGTCTGGAAGATCTTCGAATCCCCCCGGCTTATTCTAAAACTTTCCAAGGCCCGCCTCATGGTATCCAAGTTGAGAGAGATAAATTGAACAAGTACGGTCGTCCTCTATTGGGATGTACTATTAAACCAAAATTGGGGTTATCCGCTAAGAACTACGGTCGGGCGGTTTATGAGTGTCTGCGCGGTGGACTTGATTTTACCAAAGATGATGAGAATGTAAACTCCCAACCATTTATGCGCTGGAGAGACCGTTTCCTATTTTGTGCCGAAGCTCTTTATAAAGCACAAGCCGAAACTGGCGAAATCAAAGGACATTATTTGAAT?????????????????????????????????????????????????????????????????????????????????????????????????????????????????????????????????????????????????????????????????????????????????????????????????????????????????????????????????????????????????????????????????????????????????????????????????????????????????????????????????????????????????????????????????????????????????????????????????????????????????????????????????????????????????????????????????????????????????????????????????????????????????????????????????????????????????????????????????????????????????????????????????????????????????????????????????????????????????????????????????????????????????????????????????????????????????????????????????
	'Taxillus_sutchuenensis|HQ317799|LS11'                           AAAGCAGGTGTTGGATTCAAAGCCGGTGTTAAAGAGTATAAATTGACTTATTATACTCCTGATTATGAAACTAAAGATACGGATATTTTGGCAGCATTCCGAGTAACTCCTCAACCTGGAGTTCCACCCGAGGAAGCCGGAGCCGCGGTAGCTGCCGAATCTTCGACTGGTACATGGACCACTGTGTGGACCGATGGACTTACCAGCCTTGATCGTTACAAAGGACGATGCTATCACATCGAGCCCGTTGCTGGAGAAGAAAATCAATATATTGCTTATGTAGCTTACCCCTTAGACCTTTTTGAAGAAGGTTCTGTTACTAACATGTTTACTTCCATTGTAGGTAATGTATTTGGGTTTAAAGCCCTACGTGCTCTACGTCTGGAAGATCTTCGAATCCCCCCGGCTTATTCTAAAACTTTCCAAGGCCCGCCTCATGGTATCCAAGTTGAGAGAGATAAATTGAACAAGTACGGTCGTCCTCTATTGGGATGTACTATTAAACCAAAATTGGGGTTATCCGCTAAGAACTACGGTCGGGCGGTTTATGAGTGTCTGCGCGGTGGACTTGATTTTACCAAAGATGATGAGAATGTAAACTCCCAACCATTTATGCGCTGGAGAGACCGTTTCCTATTTTGTGCCGAAGCTCTTTATAAAGCACAAGCCGAAACTGGCGAAATCAAAGGACATTATTTGAAT?????????????????????????????????????????????????????????????????????????????????????????????????????????????????????????????????????????????????????????????????????????????????????????????????????????????????????????????????????????????????????????????????????????????????????????????????????????????????????????????????????????????????????????????????????????????????????????????????????????????????????????????????????????????????????????????????????????????????????????????????????????????????????????????????????????????????????????????????????????????????????????????????????????????????????????????????????????????????????????????????????????????????????????????????????????????????????????????????
	'Agelanthus_sansibarensis|EU544464|Nickrent_2987'                ??????????????????????????????AAAGAGTACAAATTGACTTATTATACTCCTGATTATGAAACTAAAGATACTGATATTTTGGCAGCATTCCGAGTAACTCCTCAACCTGGAGTTCCACCCGAGGAAGCAGGAGCCGCGGTAGCTGCCGAATCTTCGACTGGTACATGGACCACTGTGTGGACCGATGGACTTACCAGCCTTGATCGTTACAAAGGACGATGCTATCRCATCGAGCCCGTTGCTGGAGAAGAAAA????????????????????CTTACCCCTTAGACCTTTTTGAAGAAGGTTCTGTTACTAACATGTTTACTTCCATTGTAGGTAATGTATTTGGTTTCAAAGCCCTACGTGCTCTACGTCTGGAAGATCTTAGAATCCCCCCAGCTTATTCTAAAACTTTCCAAGGCCCGCCTCATGGTATCCAAGTT????????????????????????????????????????????????????????????????????????????????????????????????????????????????????????????????????????????????????????????????????????????????????????????????????????????????????????????????????GAAATCAAAGGGCATTATTTAAATGCTACTGCAGGTACATGCGAAGAAATGATCAAAAGGGCTGTATTTGCCAGAGAATTGGGAGTCCTGATAGTAATGCATGACTATTTAACAGGGGGGTTCACTGCAAATACTAGCTTGGCTCATTATTGCCGGGATAATGGTTTACTTCTTCATATCCATCGTGCAATGCATGCGGTTATTGATAGACAAAAAAATCATGGTATCCAATTTCGTGTATTAGCTAAAGCTTTACGTATGTCTGGTGGAGATCATATTCACTCTGGTACTGTAGTAGGTAAACTTGAAGGGGAAAGAGATATCACTTTGGGATTTGTTGATTTACTACGTGATGATTTTATTGAAAAAGACCGAAGTAGGGGGATTTATTTTACTCAAGATTGGGTTTCGCTACCGGGTGTTTTGCCCGTAGCTTCAGGGGGTATTCATGTTTGGCATATGCCTGCTCTGACCGAGATCTTTGGGGATGATTCCGTATTACAATTCGGGGGAGGAACCCTAGGGCACCCTTGGGGAAATGCACCGGGTGCCGTAGCTAATCGAGTAGCTCTAGAAGCATGTGTACAAGCTCGTAATGAGGGGCGGGATCTTGCTCGTGAGGGTAATGAAATTATCCGCGAAGCTCGAAAATGGAGTCCTGAACTAGCTGCTGCTTGTGAGGTATGGAAGGAGATCAAATTTGAATTCCAAGCAATGGATACTTTGTAA
	'Bakerella_sp_|EU544466|Nickrent_4161'                           ??????????????????AAAGCCGGTGTTAAAGAGTACAAATTGACTTATTATACTCCTGATTATGAAACTAAAGATACTGATATTTTGGCAGCATTCCGAGTAACTCCTCAACCTGGAGTTCCACCCGAGGAAGCAGGAGCCGCGGTAGCTGCCGAATCTTCGACTGGTACATGGACCACTGTGTGGACCGATGGACTTACCAGCCTTGATCGTTACAAAGGACGATGCTATCACATCGAGCCCGTTGCTGGAGAAGAAAATCAATATATTGCTTATGTAGCTTACCCCTTAGACCTTTTTGAAGAAGGTTCTGTTACGAACATGTTTACTTCCATTGTAGGTAATGTATTTGGTTTTAAAGCCCTACGTGCTCTACGTCTGGAAGATCTTCGAATCCCCCCGGCTTATTCTAAAACTTTCCAAGGCCCGCCTCATGGTATCCAAGTTGAGAGAGATAAATTGAACAAGTATGGTCGTCCTCTATTGGGATGTACTATTAAACCCAAATTGGGGTTATCCGCTAAGAACTATGGTCGGGCAGTTTATGAGTGTCTGCGCGGTGGACTTGATTTTACCAAAGATGATGAGAATGTAAACTCCCAACCATTTATGCGCTGGAGAGACCGTTTCTTATTTTGTGCCGAAGCTCTTTATAAAGCACAAGCCGAAACTGGCGAAATCAAAGGTCATTATTTGAATGCTACTGCAGGTACATGCGAAGAAATGATCAAAAGGGCTGTATTTGCCAGAGAATTGGGAGTCCCTATCGTAATGCATGACTATTTAACAGGGGGATTCACTGCAAATACTAGCTTGGCTCATTATTGCCGGGATAATGGTTTACTTCTTCATATCCATCGTGCAATGCATGCGGTTATTGATAGACGAAAAAATCATGGTATACACTTTCGTGTATTAGCTAAAGCCTTACGTATGTCTGGTGGAGATCATATTCACTCTGGTACTGTAGTAGGTAAACTTGAAGGGGAAAGAGATATCACTTTGGGATTTGTTGATTTACTACGTGATGATTTTATTGAAAAAGACCGAAGTAGGGGAATTTATTTTACTCAAGATTGGGTTTCGCTACCGGGTGTTTTGCCCGTAGCTTCAGGGGGTATTCATGTTTGGCATATGCCTGCTCTGACCGAGATCTTTGGGGATGATTCCGTATTACAATTCGGTGGAGGAACCCTAGGACACCCTTGGGGAAATGCACCGGGTGCCGTAGCTAATCGAGTAGCTCTAGAAGCATGTGTACAAGCTCGTAATGAGGGGCGGGATCTTGCTCGTGAGGGTAATGAAATTATCCGCGAAGCTCGAAAATGGAGTCCTGAACTAGCTGCTGCTTGTGAGGTATGGAAGGAGATCAAATTTGAATTCCAAGCAGTGGATCTTTTGTAA
	'Englerina_ramulosa|EU544470|Nickrent_2984'                      ??????????????????????CCGGTGTTAAAGAGTACAAATTGACTTATTATACTCCTGATTATGAAACTAAAGATACTGATATTTTGGCAGCATTCCGAGTAACTCCTCAACCTGGAGTTCCACCCGAGGAAGCAGGAGCCGCGGTAGCGGCCGAATCTTCGACTGGTACATGGACCACTGTGTGGACTGATGGACTTACCAGCCTTGATCGTTACAAAGGACGATGCTATCACATCGAGCCCGTTGCTGGAGAAGAAAATCAATATATTGCTTATGTAGCTTATCCCTTAGACCTTTTTGAAGAAGGTTCTGTTACTAACATGTTTACTTCCATTGTAGGTAATGTATTTGGTTTTAAAGCCCTACGTGCTCTACGTCTGGAAGATCTTCGAATCCCCCCGGCTTATTCGAAAACTTTCCAAGGCCCGCCTCATGGTATCCAAGTTGAGAGAGATAAATTGAACAAATACGGTCGTCCTCTATTGGGATGTACTATTAAACCCAAATTGGGATTATCCGCTAAGAACTACGGTCGGGCGGTTTATGAGTGTTTGCGCGGTGGACTTGATTTTACCAAAGATGATGAGAATGTAAACTCCCAACCATTTATGCGCTGGAGAGACCGTTTCTTATTTTGTGCCGAAGCTCTTTATAAAGCACAAACCGAAACTGGCGAAATCAAAGGGCATTATTTGAATGCTACTGCAGGTACATGCGAAGAAATGATTAAAAGGGCTGTATTTGCCAGAGAATTGGGAGTCCCTATCGTAATGCATGACTATTTAACAGTGGGGTTCACTGCAAATACTAGCTTGGCTCATTATTGCCGGGATAATGGTTTACTTCTTCAT????????????????????????????????????????????????????????????????????????????????????????????????????????????????????????????????????????????????????????????????????????????????????????????????????????????????????????????????????????????????????????????????????????????????????????????????????????????????????????????????????????????????????????????????????????????????????????????????????????????????????????????????????????????????????????????????????????????????????????????????????????????????????????????????????????????????????????????????????????
	'Septulina_glauca|AM235022|JC_Manning_2925_NBG'                  ?????????GTTGGATTCAAAGCCGGTGTTAAAGAGTACAAATTGACTTATTATACTCCTGCTTATGAAACTAAAGATACTGATATTTTGGCAGCATTCCGAGTAACTCCTCAACCTGGAGTTCCACCCGAAGAAGCAGGAGCCGCGGTAGCTGCCGAATCTTCGACTGGTACATGGACCACTGTGTGGACCGATGGACTTACCAGCCTTGATCGTTACAAAGGACGATGCTATCACATCGAGCCTGTTGCTGGAGAAGAAAATCAATATATTGCTTATGTAGCTTACCCCTTAGACCTTTTTGAAGAAGGTTCTGTTACTAACATGTTTACTTCTATTGTAGGTAATGTATTTGGTTTTAAAGCCCTACGGGCTTTACGTCTGGAAGATCTTCGAATCCCCCCGGCTTATTCTAAAACTTTCCAAGGCCCGCCTCATGGTATCCAAGTTGAAAGAGATAAATTGAACAAGTATGGCCGTCCTCTATTGGGATGTACTATTAAACCCAAATTGGGGTTATCCGCTAAGAACTACGGTCGTGCGGTTTATGAGTGTCTGCGCGGTGGACTTGATTTTACCAAAGATGATGAGAATGTAAACTCCCAACCATTTATGCGCTGGAGAGACCGTTTCTTATTTTGTGCCGAAGCTCTTTATAAAGCACAAGCCGAAACTGGAGAAATCAAAGGCCATTATTTGAATGCTACTGCAGGTACATGCGAAGAAATGATCAAAAGGGCTGTATTTGCCAGAGAATTGGGAGTACCTATTGTAATGCATGACTATTTAACAGGGGGGTTCACTGCAAATACTAGCTTGGCTCATTATTGCCGGGATAATGGTTTACTTCTTCATATCCATCGTGCAATGCATGCGGTTATTGATAGACAAAAAAATCATGGTATACACTTTCGTGTATTAGCGAAAGCCTTACGTATGTCTGGTGGAGATCATATTCACTCTGGTACTGTAGTAGGTAAACTTGAAGGGGAAAGAGATATAACTTTGGGATTTGTTGATTTACTACGTGATGATTTTATTGAAAAAGACCGAAGTAGGGGGATTTATTTTACTCAAGATTGGGTTTCGCTACCGGGTGTTTTGCCTGTAGCTTCAGGGGGTATTCATGTTTGGCATATGCCTGCTCTGACCGAGATCTTTGGGGATGATTCCGTATTGCAATTCGGGGGAGGGACCCTAGGACACCCGTGGGGAAATGCACCGGGTGCCGTAGCTAATCGAGTAGCTCTAGAAGCATGTGTACAAGCTCGTAATGAGGGGCGGGATCTTGCTCGTGAGGGTAATGAAATTATCCGCGAAGCTCGAAAATGGAGTCCTGAACTAGCTGCTGCTTGTGAGGTATGGAAGGAGATAAAATTTGAATTCGAAGCAATGGATACTTTGTAA
	'Tapinanthus_sp_|EU213529|OM825'                                 ????????????GGATTCAAAGCCGGTGTTAAAGAGTACAAATTGACTTATTATACTCCTGATTATGAAACGAAAGATACTGATATTTTGGCAGCATTCCGAGTAACTCCTCAACCTGGAGTTCCACCCGAGGAAGCAGGAGCAGCGGTAGCTGCCGAATCTTCGACTGGTACATGGACCACTGTGTGGACCGATGGACTTACCAGCCTTGATCGTTACAAAGGACGATGCTATCACATCGAGCCTGTTGCTGGAGAAGAAAATCAATATATTGCTTATGTAGCTTACCCCTTAGACCTTTTTGAAGAAGGTTCTGTTACTAATATGTTTACTTCCATTGTAGGTAATGTATTTGGTTTTAAAGCCCTACGTGCTCTACGTCTGGAAGATCTTCGAATCCCCCCGGCTTATTCTAAAACTTTCCAAGGTCCGCCTCATGGTATCCAAGTTGAGAGAGATAAATTGAACAAGTATGGCCGTCCGTTATTGGGATGTACTATTAAACCCAAATTGGGGTTATCCGCTAAGAACTATGGTCGGGCGGTTTATGAGTGTCTGCGCGGTGGACTTGATTTTACAAAAGATGATGAGAATGTAAACTCCCAACCATTTATGCGCTGGAGAGACCGTTTCTTATTTTGTGCCGAAGCTCTTTATAAAGCACAAGCTGAAACTGGAGAAATCAAAGGGCATTATTTG????????????????????????????????????????????????????????????????????????????????????????????????????????????????????????????????????????????????????????????????????????????????????????????????????????????????????????????????????????????????????????????????????????????????????????????????????????????????????????????????????????????????????????????????????????????????????????????????????????????????????????????????????????????????????????????????????????????????????????????????????????????????????????????????????????????????????????????????????????????????????????????????????????????????????????????????????????????????????????????????????????????????????????????????????????????????????????????????????
	'Nuytsia_floribunda|DQ790134|D_Nickrent_2747'                    ?????????????????????????????????????????????ACTTATTATACTCCTGATTATGAAACTAAAGATACTGATATCTTGGCAGCATTCCGAGTAACTCCTCAACCTGGAGTTCCACCTGAGGAAGCGGGGGCCGCGGTAGCTGCCGAATCTTCTACTGGTACATGGACCACTGTGTGGACCGATGGACTTACCAGCCTTGATCGTTACAAAGGACGATGCTATCACATCGAGCCCGTTGCTGGAGAAGAAAATCAATATATTGCTTATGTAGCTTATCCCTTAGACCTTTTTGAAGAAGGTTCTGTTACTAACATGTTTACTTCCATTGTGGGTAATGTATTTGGTTTTAAAGCACTGCGTGCTCTACGTCTGGAGGATCTTCGAATCCCTCCTGCTTATTCTAAAACTTTCCAAGGACCACCTCATGGTATCCAAGTTGAGAGAGATAAATTGAACAAGTATGGTCGTCCTCTATTGGGATGTACTATTAAACCTAAATTGGGGTTATCCGCTAAGAACTACGGTCGAGCGGTTTATGAATGTCTTCGCGGCGGACTTGATTTTACCAAAGATGATGAGAACGTAAACTCCCAACCATTTATGCGTTGGAGGGACCGTTTCTTATTTTGTGCCGAAGCTCTTTATAAAGCACAGGCCGAAACAGGCGAAATCAAAGGGCATTATTTGAATGCTACTGCAGGTACATGCGAAGAAATGATCAAAAGGGCTGTATTTGCCAGAGAATTGGGAGTCCCTATCGTAATGCATGACTATTTAACAGGGGGATTCACTGCAAATACTAGCTTGGCTCATTATTGCCGGGATAATGGCTTACTTCTGCACATCCATCGTGCA????????????????????????????????????????????????????????????????????????????????????????????????????????????????????????????????????????????????????????????????????????????????????????????????????????????????????????????????????????????????????????????????????????????????????????????????????????????????????????????????????????????????????????????????????????????????????????????????????????????????????????????????????????????????????????????????????????????????????????????????????????????????????????????????????????????????????????????
	'Ligaria_cuneifolia|EF464528|Nickrent_4567'                      ?????????????????????????????????????????????????????????????????????ACTAAAGATACTGATATCTTGGCAGCATTCCGAGTGACTCCTCAACCCGGAGTTCCACCCGAGGAAGCGGGGGCCGCAGTAGCGGCCGAATCTTCTACTGGTACATGGACCACTGTGTGGACCGATGGACTTACCAGCCTTGATCGTTACAAAGGACGGTGCTATCACATCGAGCCCGTTGCTGGAGAAGAAAATCAATATATTGTATATGTAGCTTACCCCTTAGACCTTTTTGAAGAAGGTTCTGTTACTAACATGTTTACTTCCATTGTGGGTAATGTATTTGGGTTTAAAGCCCTACGCGCTCTACGTCTGGAGGATCTTCGAATCCCCCCCGCTTATTCTAAAACTTTCCAAGGCCCGCCTCATGGTATCCAAGTTGAGAGGGACAAATTGAACAAGTATGGTCGTCCTTTATTGGGATGTACCATTAAACCAAAATTGGGGTTATCCGCTAAGAACTATGGTCGAGCGGTTTATGAGTGTCTTCGCGGTGGACTTGATTTTACCAAAGATGATGAGAATGTAAACTCCCAGCCATTTATGCGTTGGAGAGATCGTTTCTTATTTTGTGCCGAGGCTCTTTATAAAGCACAGGCCGAAACTGGCGAAATCAAAGGGCATTATTTGAATGCTACTGCAGGTACATGTGAAGAAATGATAAAAAGGGCTGTATTCGCCAGAGAATTGGGAGTCCCGATCGTAATGCACGACTATTTAACAGGGGGATTCACTGCAAATACTAGCTTGGCTCATTATTGCCGGGATAATGGCTTACTTCTTCAT????????????????????????????????????????????????????????????????????????????????????????????????????????????????????????????????????????????????????????????????????????????????????????????????????????????????????????????????????????????????????????????????????????????????????????????????????????????????????????????????????????????????????????????????????????????????????????????????????????????????????????????????????????????????????????????????????????????????????????????????????????????????????????????????????????????????????????????????????????
	'Tristerix_corymbosus|EF464530|Nickrent_4575E'                   ?????????????????????????????????GAGTACAAATTGACTTATTATACTCCTGATTATGAAACTAAAGATACTGATATCTTGGCAGCATTCCGAGTAACTCCTCAACCCGGAGTTCCACCCGAGGAAGCAGGGGCCGCGGTAGCTGCCGAATCTTCTACTGGTACATGGACCACTGTGTGGACCGATGGACTTACCAATCTTGATCGTTACAAAGGACGATGCTATCACATCGAGCCCGTTGCTGGAGAAGAAAATCAATATATTGCTTATGTAGCTTACCCCTTAGACCTTTTTGAGGAGGGTTCTGTTACTAACATGTTTACTTCCATTGTGGGTAATGTATTTGGGTTTAAAGCCCTACGTGCTTTACGTCTGGAGGATCTTCGAATCCCCCCTGCTTACTCGAAAACTTTTCAAGGCCCGCCTCATGGTATCCAAGTTGAGAGAGATAAATTGAACAAGTACGGTCGTCCTCTATTGGGATGTACTATTAAACCAAAATTGGGGTTATCCGCTAAGAACTACGGTCGAGCGGTTTATGAATGTCTTCGCGGTGGACTTGATTTTACCAAAGATGATGAGAATGTAAACTCCCAACCATTTATGCGTTGGAGAGACCGCTTCTTATTTTGTGCCGAAACTCTTTATAAAGCACAAGCTGAAACTGGCGAAATCAAAGGGCATTATTTGAATGCTACTGCAGGTACATGTGAAGAAATGATCAAAAGGGCTGTATTTGCCAGAGAGTTGGGAGTC??????????????????????????????????????????????????????????????????????????????????????????????????????????????????????????????????????????????????????????????????????????????????????????????????????????????????????????????????????????????????????????????????????????????????????????????????????????????????????????????????????????????????????????????????????????????????????????????????????????????????????????????????????????????????????????????????????????????????????????????????????????????????????????????????????????????????????????????????????????????????????????????????????????????????????????????????????????????????????????????????
	'Desmaria_mutabilis|EF464527|Nickrent_4510A'                     ?????????????????????GCCGGTGTTAAAGAGTACAAATTGACTTATTATACTCCTGATTATGAAACTAAAGATACTGATATCTTGGCAGCATTCCGAGTAACCCCTCAACCTGGAGTTCCACCCGAGGAAGCAGGGGCCGCGGTAGCTGCCGAATCTTCTACTGGTACATGGACCACTGTGTGGACCGATGGACTTACCAGCCTTGATCGTTACAAAGGACGATGCTATCACATCGAGCCCGTTGCTGGAGAAGAAAATCAATTTATTGCTTATGTAGCTTACCCTTTAGACCTTTTTGAAGAAGGTTCTGTTACTAACATGTTTACTTCCATTGTGGGTAATGTATTTGGGTTTAAAGCCCTACGTGCTCTACGTCTGGAGGATCTTCGAATCCCCCCTGCTTATTCTAAAACTTTCCAAGGCCCGCCTCATGGTATCCAAGTTGAGAGAGATAAATTGAACAAGTATGGTCGTCCTTTATTGGGATGTACTATTAAACCAAAATTGGGGTTATCCGCTAAGAACTACGGTCGAGCGGTTTATGAGTGTCTTCGCGGTGGACTTGATTTTACCAAAGATGATGAGAACGTAAACTCCCAACCATTTATGCGTTGGAGAGACCGCTTCTTATTTTGTGCCGAAGCTATTTATAAAGCACAGGCCGAAACTGGCGAAATAAAAGGGCATTATTTGAATGCTACTGCAGGTACATGCGAAGAAATGATAAAAAGGGCTGTATTTGCC?????????????????????????????????????????????????????????????????????????????????????????????????????????????????????????????????????????????????????????????????????????????????????????????????????????????????????????????????????????????????????????????????????????????????????????????????????????????????????????????????????????????????????????????????????????????????????????????????????????????????????????????????????????????????????????????????????????????????????????????????????????????????????????????????????????????????????????????????????????????????????????????????????????????????????????????????????????????????????????????????????????????????
	'Notanthera_heterophylla|EF464529|Nickrent_4372'                 ?????????????????????????????????????????????ACTTATTATACTCCTGATTATGAAACTAAAGATACTGATATCTTGGCAGCATTCCGAGTAACTCCTCAACCTGGAGTTCCACCCGAGGAAGCGGGTGCCGCGGTAGCTGCCGAATCTTCTACTGGTACATGGACCACTGTGTGGACCGATGGACTTACCAGCCTTGATCGTTACAAAGGACGATGCTATCACATCGAGCCCGTTGCTGGAGACGAAAATCAATATATTGCTTATGTAGCTTACCCTTTAGATCTTTTTGAAGAAGGTTCTGTTACTAACATGTTCACTTCCATTGTGGGTAATGTATTTGGGTTTAAAGCCCTACGTGCTCTACGTCTGGAGGATCTTCGAATCCCCCCCGCTTATTCTAAAACTTTCCAAGGCCCGCCTCACGGTATCCAAGTTGAGAGAGATAAATTGAACAAATATGGTCGTCCTCTATTGGGATGTACTATTAAACCCAAATTGGGGTTATCCGCT???????????????????????????????????????????????????????????????????????????????????????????????????????????????????????????????????????????????????????????????????????????????????????????????????????????????????????????????????????????????????????????????????????????????????????????????????????????????????????????????????????????????????????????????????????????CAAAAAAATCATGGTATACACTTTCGTGTATTAGCCAAAGCCTTACGTATGTCTGGTGGAGATCATATTCACTCTGGTACTGTAGTAGGTAAACTTGAGGGGGAAAGAGATATCACTTTGGGATTTGTTGATTTACTACGTGATGATTTTATTGAAAAAAACCGAAGTAGGGGGATTTATTTCACTCAAGATTGGGTTTCGCTACCAGGTGTTTTGCCCGTAGCTTCGGGGGGTATTCATGTTTGGCATATGCCCGCTCTGACCGAGATATTTGGGGATGATTCCGTATTACAGTTTGGTGGAGGAACCTTAGGACACCCCTGGGGAAATGCGCCGGGTGCCGTAGCTAATCGAGTAGCTCTAGAAGCATGTGTACAAGCCCGTAATGAGGGACGGGATCTTGCTCGTGAGGGTAATGAAATTATCCGCGAGGCTCGCAAATGGAGTCCTGAACTAGCTGCTGCTTGTGAGGTATGGAAGGAGATCAAATTTGAATTGGAAGCAATGGAT?????????
	'Dendropemon_bicolor|EU544469|Nickrent_2700'                     ???????????????????????????????????????AAATTGACTTATTATACTCCTGATTATCAAACTAAAGATACTGATATCTTGGCAGCATTCCGAGTAACTCCTCAACCCGGAGTTCCACCCGAGGAAGCGGGGGCCGCGGTAGCTGCCGAATCTTCTACTGGTACATGGACCACTGTGTGGACTGATGGACTTACCAGTCTTGATCGTTACAAAGGACGATGCTATCACATCGAGCCCGTTGCTGGAGAAGAAAATCAATATATTGCTTATGTAGCTTACCCTTTAGACCTTTTTGAAGAAGGTTCTGTTACTAACATGTTTACTTCCATTGTGGGTAATGTATTTGGCTTCAAAGCCCTACGTGCTCTACGTCTGGAGGATCTTCGAATCCCCCCCGCTTATTCTAAAACTTTCCAAGGCCCGCCTCATGGTATCCAAGTTGAGAGAGATAAATTGAACAAGTATGGTCGTCCTCTATTRGGATGTACTATTAAACCCAAATTGGGGTTATCCGCTAAGAACTATGGTCGAGCGGTTTATGAGTGTCTTCGCGGTGGACTTGATTTTACCAAAGATGATGAGAACGTAAACTCCCAACCATTTATGCGTTGGAGAGACCGTTTCTTATTTTGTGCCGAAGCTATTTATAAAGCACAGGCAGAAACTGGCGAAATCAAAGGGCATTATTTGAATGCTACTGCAGGTACATGCGAAGAAATGATCAAAAGGGCTGTATTTGCCAGAGAATTGGGAGTCCCTATCGTAATGCATGACTATTTAACAGGGGGATTCACTGCAAATACTAGCTTGGCTCATTATTGCCGGGATAATGGCTTACTTCTTCATATCCATCGTGCAATGCATGCGGTTATTGATAGACAGAAAAGTCATGGTATACACTTTCGTGTATTAGCTAAAGCCTTACGTATGTCTGGTGGAGATCATATTCACTCTGGTACTGTAGTAGGTAAACTTGAAGGGGAAAGAGATATCACTTTGGGATTTGTTGATTTACTACGTGATGATTTTATTGAAAAAGACCGAAGTMGGGGGCTTTATTTCACTCAAGATTGGGTGTCGCTACCCGGTGTTTTACCCGTAGCTTCAGGGGGTATTCATGTTTGGCATATGCCTGCTCTGACCGAGATCTTTGGGGATGATTCC??????????????????????????????????????????????????????????????????????????????????????????????????????????????????????????????????????????????????????????????????????????????????????????????????????????????????????????????????????????
	'Struthanthus_orbicularis|JQ592413|BioBot05045'                  ??????AGTGTTGGATTCAAAGCCGGTGTTAAAGAGTACAAATTGACTTATTATACTCCTGATTATCAAACTAAAGATACTGATATCTTGGCAGCATTCCGAGTAACTCCTCAACCCGGAGTTCCACCCGAGGAAGCGGGGGCCGCGGTAGCTGCCGAATCTTCTACTGGTACATGGACCACTGTGTGGACTGATGGACTTACCAGTCTTGATCGTTACAAAGGACGATGCTATAACATCGAGCCCGTTGCTGGAGAAGAAAATCAATATATTGCTTATGTAGCTTACCCTTTAGACCTTTTTGAAGAAGGTTCTGTTACTAACATGTTTACTTCCATTGTGGGTAATGTATTTGGGTTTAAAGCCCTACGTGCTCTACGTCTGGAGGATCTTCGAATCCCCCCCGCTTATTCTAAAACTTTCCAAGGCCCCCCTCATGGTATCCAAGTTGAGAGAGATAAATTGAACAAATATGGTCGTCCTCTATTGGGATGTACTATTAAACCCAAATTGGGGTTATCCGCTAAGAACTATGGTCGAGCAGTTTATGAGTGTCTT?????????????????????????????????????????????????????????????????????????????????????????????????????????????????????????????????????????????????????????????????????????????????????????????????????????????????????????????????????????????????????????????????????????????????????????????????????????????????????????????????????????????????????????????????????????????????????????????????????????????????????????????????????????????????????????????????????????????????????????????????????????????????????????????????????????????????????????????????????????????????????????????????????????????????????????????????????????????????????????????????????????????????????????????????????????????????????????????????????????????????????????????????????????????????????????????????????????????????????????????????????????????????????????????????????????????????
	'Struthanthus_orbicularis|JQ592414|BioBot05046'                  ??????AGTGTTGGATTCAAAGCCGGTGTTAAAGAGTACAAATTGACTTATTATACTCCTGATTATCAAACTAAAGATACTGATATCTTGGCAGCATTCCGAGTAACTCCTCAACCCGGAGTTCCACCCGAGGAAGCGGGGGCCGCGGTAGCTGCCGAATCTTCTACTGGTACATGGACCACTGTGTGGACTGATGGACTTACCAGTCTTGATCGTTACAAAGGACGATGCTATAACATCGAGCCCGTTGCTGGAGAAGAAAATCAATATATTGCTTATGTAGCTTACCCTTTAGACCTTTTTGAAGAAGGTTCTGTTACTAACATGTTTACTTCCATTGTGGGTAATGTATTTGGGTTTAAAGCCCTACGTGCTCTACGTCTGGAGGATCTTCGAATCCCCCCCGCTTATTCTAAAACTTTCCAAGGCCCCCCTCATGGTATCCAAGTTGAGAGAGATAAATTGAACAAATATGGTCGTCCTCTATTGGGATGTACTATTAAACCCAAATTGGGGTTATCCGCTAAGAACTATGGTCGAGCAGTTTATGAGTGTCTT?????????????????????????????????????????????????????????????????????????????????????????????????????????????????????????????????????????????????????????????????????????????????????????????????????????????????????????????????????????????????????????????????????????????????????????????????????????????????????????????????????????????????????????????????????????????????????????????????????????????????????????????????????????????????????????????????????????????????????????????????????????????????????????????????????????????????????????????????????????????????????????????????????????????????????????????????????????????????????????????????????????????????????????????????????????????????????????????????????????????????????????????????????????????????????????????????????????????????????????????????????????????????????????????????????????????????
	'Struthanthus_orbicularis|JQ592415|BioBot05048'                  ??????AGTGTTGGATTCAAAGCCGGTGTTAAAGAGTACAAATTGACTTATTATACTCCTGATTATCAAACTAAAGATACTGATATCTTGGCAGCATTCCGAGTAACTCCTCAACCCGGAGTTCCACCCGAGGAAGCGGGGGCCGCGGTAGCTGCCGAATCTTCTACTGGTACATGGACCACTGTGTGGACTGATGGACTTACCAGTCTTGATCGTTACAAAGGACGATGCTATAACATCGAGCCCGTTGCTGGAGAAGAAAATCAATATATTGCTTATGTAGCTTACCCTTTAGACCTTTTTGAAGAAGGTTCTGTTACTAACATGTTTACTTCCATTGTGGGTAATGTATTTGGGTTTAAAGCCCTACGTGCTCTACGTCTGGAGGATCTTCGAATCCCCCCCGCTTATTCTAAAACTTTCCAAGGCCCCCCTCATGGTATCCAAGTTGAGAGAGATAAATTGAACAAATATGGTCGTCCTCTATTGGGATGTACTATTAAACCCAAATTGGGGTTATCCGCTAAGAACTATGGTCGAGCAGTTTATGAGTGTCTT?????????????????????????????????????????????????????????????????????????????????????????????????????????????????????????????????????????????????????????????????????????????????????????????????????????????????????????????????????????????????????????????????????????????????????????????????????????????????????????????????????????????????????????????????????????????????????????????????????????????????????????????????????????????????????????????????????????????????????????????????????????????????????????????????????????????????????????????????????????????????????????????????????????????????????????????????????????????????????????????????????????????????????????????????????????????????????????????????????????????????????????????????????????????????????????????????????????????????????????????????????????????????????????????????????????????????
	'Struthanthus_orbicularis|JQ594621|RE_5125_1'                    ?????????????????????GCCGGTGTTAAAGAGTACAAATTGACTTATTATACTCCTGATTATCAAACTAAAGATACTGATATCTTGGCAGCGTTCCGAGTAACTCCTCAACCCGGAGTTCCACCCGAGGAAGCGGGGGCCGCGGTAGCTGCCGAATCTTCTACTGGTACATGGACCACTGTGTGGACTGATGGACTTACCAGTCTTGATCGTTACAAAGGACGATGCTATCACATCGAGCCCGTTGCTGGAGAAGAAAATCAATATATTGCTTATGTAGCTTACCCTTTAGACCTTTTTGAAGAAGGTTCTGTTACTAACATGTTTACTTCCATTGTGGGTAATGTATTTGGATTTAAAGCCCTACGTGCTCTACGTCTGGAGGATCTTCGAATCCCCCCCGCTTATTCTAAAACTTTCCAAGGCCCGCCTCATGGTATCCAAGTTGAGAGAGATAAATTGAACAAGTATGGTCGTCCTCTATTGGGATGTACTATTAAACCCAAATTGGGGTTATCCGCTAAGAACTATGGTCGAGCGGTTTATGAGTGTCTT?????????????????????????????????????????????????????????????????????????????????????????????????????????????????????????????????????????????????????????????????????????????????????????????????????????????????????????????????????????????????????????????????????????????????????????????????????????????????????????????????????????????????????????????????????????????????????????????????????????????????????????????????????????????????????????????????????????????????????????????????????????????????????????????????????????????????????????????????????????????????????????????????????????????????????????????????????????????????????????????????????????????????????????????????????????????????????????????????????????????????????????????????????????????????????????????????????????????????????????????????????????????????????????????????????????????????
	'Struthanthus_sp_|JQ594622|RE_5128_1'                            ??????AGTGTTGGATTCAAAGCCGGTGTTAAAGAGTACAAATTGACTTATTATACTCCTGATTATCAAACTAAAGATACTGATATCTTGGCAGCGTTCCGAGTAACTCCTCAACCCGGAGTTCCACCCGAGGAAGCGGGGGCCGCGGTAGCTGCCGAATCTTCTACTGGTACATGGACCACTGTGTGGACTGATGGACTTACCAGTCTTGATCGTTACAAAGGACGATGCTATCACATCGAGCCCGTTGCTGGAGAAGAAAATCAATATATTGCTTATGTAGCTTACCCTTTAGACCTTTTTGAAGAAGGTTCTGTTACTAACATGTTTACTTCCATTGTGGGTAATGTATTTGGATTTAAAGCCCTACGTGCTCTACGTCTGGAGGATCTTCGAATCCCCCCCGCTTATTCTAAAACTTTCCAAGGCCCGCCTCATGGTATCCAAGTTGAGAGAGATAAATTGAACAAGTATGGTCGTCCTCTATTGGGATGTACTATTAAACCCAAATTGGGGTTATCCGCTAAGAACTATGGTCGAGCGGTTTATGAGTGTCTTCGCGGTGGACT??????????????????????????????????????????????????????????????????????????????????????????????????????????????????????????????????????????????????????????????????????????????????????????????????????????????????????????????????????????????????????????????????????????????????????????????????????????????????????????????????????????????????????????????????????????????????????????????????????????????????????????????????????????????????????????????????????????????????????????????????????????????????????????????????????????????????????????????????????????????????????????????????????????????????????????????????????????????????????????????????????????????????????????????????????????????????????????????????????????????????????????????????????????????????????????????????????????????????????????????????????????????????????????????????????
	'Struthanthus_woodsonii|EU544474|Nickrent_2761'                  ??????????????????????????????AAAGAGTACAAATTGACTTATTATACTCCTGATTATCAAACTAAAGATACTGATATCTTGGCAGCATTCCGAGTAACTCCTCAACCCGGAGTTCCACCCGAGGAAGCGGGGGCCGCGGTAGCTGCCGAATCTTCTACTGGTACATGGACCACTGTGTGGACTGATGGACTTACCAGTCTTGATCGTTACAAAGGACGATGCTATCACATCGAGCCCGTTGCTGGAGAAGAAAATCAATATATTGCTTATGTAGCTTACCCTTTAGACCTTTTTGAAGAAGGTTCTGTTACTAACATGTTTACTTCCATTGTGGGTAATGTATTTGGATTTAAAGCCCTACGTGCTCTACGTCTGGAGGATCTTCGAATCCCCCCCGCTTATTCTAAAACTTTCCAAGGCCCGCCTCATGGTATCCAAGTTGAGAGAGATAAATTGAACAAGTATGGTCGTCCTCTATTGGGATGTACTATTAAACCCAAATTGGGGTTATCCGCTAAGAACTATGGTCGAGCGGTTTATGAGTGTCTTCGCGGTGGACTTGATTTTACCAAAGATGATGAGAACGTAAACTCCCAACCATTTATGCGTTGGAGAGACCGTTTCTTATTTTGTGCCGAAGCTCTTTATAAAGCACAGGCAGAAACTGGCGAAATCAAAGGGCATTATTTGAATGCTACTGCAGGTACATGCGAAGAAATGATCAAAAGGGCTGTATTTGCCAGAGAATTGGGAGTCCCTATCGTAATGCATGACTATTTAACAGGGGGATTCACTGCAAATACTAGCTTGGCTCATTATTGCCGGGATAATGGCTTACTTCTTCATATCCATCGTGCA????????????????????????????????????????????????????????????????????????????????????????????????????????????????????????????????????????????????????????????????????????????????????????????????????????????????????????????????????????????????????????????????????????????????????????????????????????????????????????????????????????????????????????????????????????????????????????????????????????????????????????????????????????????????????????????????????????????????????????????????????????????????????????????????????????????????????????????
	'Tripodanthus_acutifolius|EU544475|Nickrent_4927'                ???????????????????????????????????????AAATTGACTTATTATACTCCTGATTATCAAACTAAAGATACTGATATCTTGGCAGCATTCCGAGTAACTCCTCAACCCGGAGTTCCACCCGAGGAAGCGGGGGCCGCGGTAGCTGCCGAATCTTCTACTGGTACATGGACCACTGTGTGGACTGATGGACTTACCAGTCTTGATCGTTACAAAGGACGATGCTATCACATCGAGCCCGTTGCTGGAGAAGAAAATCAATATATTGCTTATGTAGCTTACCCTTTAGACCTTTTTGAAGAAGGTTCTGTTACTAACATGTTTACTTCCATTGTGGGTAATGTATTTGGGTTTAAAGCCCTACGTGCTCTACGTCTGGAGGATCTTCGAATCCCCCCCGCTTATTCTAAAACTTTCCAAGGCCCGCCTCATGGTATCCAAGTTGAGAGAGATAAATTGAACAAATATGGTCGTCCTCTATTGGGATGTACTATTAAACCCAAATTGGGGTTATCCGCTAAGAACTATGGTCGAGCGGTTTATGAGTGTCTTCGCGGTGGACTTGATTTTACCAAAGATGATGAGAACGTAAACTCCCAACCATTTATGCGTTGGAGAGACCGTTTCTTATTTTGTGCCGAAGCTCTTTATAAAGCACAGGCAGAAACTGGCGAAATCAAAGGGCATTATTTGAATGCTACTGCAGGTACATGCGAAGAAATGATCAAAAGGGCTGTATTTGCCAGAGAATTGGGAGTCCCTATCGTAATGCATGACTATTTAACAGGGGGATTCACTGCAAATACTAGCTTGGCTCATTATTGCCGGGATAATGGCTTACTTCTTCATATCCATCGTGCA????????????????????????????????????????????????????????????????????????????????????????????????????????????????????????????????????????????????????????????????????????????????????????????????????????????????????????????????????????????????????????????????????????????????????????????????????????????????????????????????????????????????????????????????????????????????????????????????????????????????????????????????????????????????????????????????????????????????????????????????????????????????????????????????????????????????????????????
	'Tupeia_antarctica|DQ790133|D_Nickrent_2742'                     ??????????????????????????????AAAGAGTACAAATTGACTTATTATACTCCTGATTATCAAACGAAAGATACTGATATCTTGGCAGCATTCCGAGTATCTCCTCAACCTGGAGTTCCACCCGAGGAAGCAGGGGCCGCGGTAGCTGCCGAATCTTCTACTGGTACATGGACCACTGTGTGGACCGATGGACTTACCAGCCTTGATCGTTACAAAGGACGATGCTATGAAATCGAGCCCGTTGCTGGAGAGGAAAATCAATATATTGCTTATGTAGCTTACCCTTTAGACCTTTTTGAAGAAGGTTCTGTTACTAACATGTTTACTTCCATTGTTGGTAATGTATTTGGGTTTAAAGCTCTACGTGCTCTACGTCTGGAAGATCTTCGAATCCCCCCTGCTTATTCTAAAACTTTCCAAGGCCCGCCTCATGGTATCCAAGTTGAGAGAGATAAATTGAACAAGTATGGTCGTCCTCTATTGGGATGTACTATTAAACCCAAATTGGGGTTATCCGCTAAGAACTACGGTCGAGCGGTTTATGAGTGTCTTCGTGGTGGACTTGATTTTACCAAAGATGATGAGAATGTAAACTCCCAACCATTTATGCGTTGGAGAGACCGTTTCTTATTTTGTGCCGAAGCTCTTTATAAAGCACAGGCCGAAACTGGCGAAATCAAAGGTCATTATTTGAATGCTACTGCAGGTACATGCGAAGAAATGATAAAAAGGGCTGTATTTGCCAGAGAATTGGGAGTCCCTATCGTAATGCATGACTATTTAACAGGGGGATTTACTGCAAATACTAGCTTGGCTCATTATTGCCGGGATAATGGCTTACTTCTTCATATCCATCGTGCAATGCACGCGGTTATTGATAGACAAAAAAATCATGGTATACACTTTCGTGTATTAGCTAAAGCCTTACGTATGTCTGGTGGAGATCATATTCACTCTGGTACTGTAGTAGGTAAACTTGAAGGGGAAAGAGATATCACTTTGGGATTTGTTGTTTTACTACGTGATGATTTTATTGAAAAAAACCGAAGTAAGGGGATCTATTTCACTCAAGATTGGGTTTCGCTACCGGGTGTTTTGCCCGTAGCTTCAGGGGGTATTCATGTTTGGCATATGCCTGCTCTGACCGAGATCTTTGGGGATGATTCCGTATTACAGTTCGGTGGAGGAACCTTAGGACACCCTTGGGGAAATGCGCCGGGTGCCGTAGCTAATCGAGTAGCTCTAGAAGCATGTGTACAAGCTCGTAATGAGGGACGGGATCTTGCTCGTGAGGGTAATGATATTATCCGCGAGGCTTGCACATGGAGTCCTGAACTAGCTGCTGCTTGTGAGATATGGAAGGAGATCAAATTTGAATTCCAAGCAATGGATACTTTGTAA

;


END;

BEGIN LABELS;
	TAXAGROUPLABEL Elytrantheae COLOR = (RGB 0.03529412 1.0 0.03529412) ;
	TAXAGROUPLABEL Gaiadendreae COLOR = (RGB 0.03529412 1.0 1.0) ;
	TAXAGROUPLABEL 'Lorantheae:Amyeminae' COLOR = (RGB 1.0 1.0 0.03529412) ;
	TAXAGROUPLABEL 'Lorantheae:Dendrophthoinae' COLOR = (RGB 1.0 0.81176471 0.06666667) ;
	TAXAGROUPLABEL 'Lorantheae:Emelianthinae' COLOR = (RGB 1.0 0.63921569 0.10196078) ;
	TAXAGROUPLABEL 'Lorantheae:Ileostylinae' COLOR = (RGB 1.0 0.47843137 0.13333333) ;
	TAXAGROUPLABEL 'Lorantheae:Loranthinae' COLOR = (RGB 1.0 0.33333333 0.16862745) ;
	TAXAGROUPLABEL 'Lorantheae:Scurrulinae' COLOR = (RGB 1.0 0.03529412 0.03529412) ;
	TAXAGROUPLABEL 'Lorantheae:Tapinanthinae' COLOR = (RGB 0.63529412 0.01960784 0.01960784) ;
	TAXAGROUPLABEL Nuytsieae COLOR = (RGB 1.0 0.03529412 0.80784314) ;
	TAXAGROUPLABEL 'Psittacantheae:Ligarinae' COLOR = (RGB 0.61176471 0.03529412 1.0) ;
	TAXAGROUPLABEL 'Psittacantheae:Notantherinae' COLOR = (RGB 0.25490196 0.06666667 1.0) ;
	TAXAGROUPLABEL 'Psittacantheae:Psittacanthinae' COLOR = (RGB 0.06666667 0.62745098 1.0) ;
	TAXAGROUPLABEL 'Psittacantheae:Tupeinae' COLOR = (RGB 0.06666667 0.81176471 1.0) ;

	CHARGROUPLABEL rbcL_gene COLOR = (RGB 0.61176471 0.03529412 1.0) ;


END;

BEGIN SETS;
	TAXPARTITION * UNTITLED  =  Elytrantheae :  1 -  10, Gaiadendreae :  11 -  12, 'Lorantheae:Amyeminae' :  13 -  14, 'Lorantheae:Dendrophthoinae' :  15 -  28, 'Lorantheae:Emelianthinae' :  29 -  30, 'Lorantheae:Ileostylinae' :  31 -  32, 'Lorantheae:Loranthinae' :  33 -  35, 'Lorantheae:Scurrulinae' :  36 -  66, 'Lorantheae:Tapinanthinae' :  67 -  71, Nuytsieae :  72, 'Psittacantheae:Ligarinae' :  73 -  74, 'Psittacantheae:Notantherinae' :  75 -  76, 'Psittacantheae:Psittacanthinae' :  77 -  84, 'Psittacantheae:Tupeinae' :  85;

	CHARPARTITION * UNTITLED  =  rbcL_gene :  1 -  1407;

END;

BEGIN ASSUMPTIONS;
	TYPESET * UNTITLED   =  unord:  1 -  1407;

END;

BEGIN CODONS;
	CODONPOSSET * UNTITLED  =  1: 1 - 1405\3, 2: 2 - 1406\3, 3: 3 - 1407\3;

	CODESET * UNTITLED   =  universal:  1 -  1407;


END;

BEGIN MESQUITECHARMODELS;
	ProbModelSet * UNTITLED   =  'Jukes-Cantor':  1 -  1407;
END;

Begin MESQUITE;
		MESQUITESCRIPTVERSION 2;
		TITLE AUTO;
		tell ProjectCoordinator;
		timeSaved 1400232125361;
		getEmployee #mesquite.minimal.ManageTaxa.ManageTaxa;
		tell It;
			setID 0 7369963784744404391;
		endTell;
		getEmployee #mesquite.charMatrices.ManageCharacters.ManageCharacters;
		tell It;
			setID 0 2838273069892571283;
			mqVersion 275;
			checksumv 0 3 838664323 null  getNumChars 1407 numChars 1407 getNumTaxa 85 numTaxa 85   short true   bits 2305843009213693967   states 15   sumSquaresStatesOnly 1541897.0 sumSquares -2.3058430092136333E19 longCompressibleToShort false usingShortMatrix true   NumFiles 1 NumMatrices 1;
			mqVersion;
		endTell;
		getWindow;
		tell It;
			suppress;
			setResourcesState false false 100;
			setPopoutState 400;
			setExplanationSize 0;
			setAnnotationSize 0;
			setFontIncAnnot 0;
			setFontIncExp 0;
			setSize 1280 906;
			setLocation -8 0;
			setFont SanSerif;
			setFontSize 10;
			getToolPalette;
			tell It;
			endTell;
			desuppress;
		endTell;
		getEmployee  #mesquite.minimal.ManageTaxa.ManageTaxa;
		tell It;
			showTaxa #7369963784744404391 #mesquite.lists.TaxonList.TaxonList;
			tell It;
				setTaxa #7369963784744404391;
				getWindow;
				tell It;
					newAssistant  #mesquite.lists.DefaultTaxaOrder.DefaultTaxaOrder;
					newAssistant  #mesquite.lists.TaxonListCurrPartition.TaxonListCurrPartition;
					setExplanationSize 30;
					setAnnotationSize 20;
					setFontIncAnnot 0;
					setFontIncExp 0;
					setSize 1180 839;
					setLocation -8 0;
					setFont SanSerif;
					setFontSize 10;
					getToolPalette;
					tell It;
						setTool mesquite.lists.TaxonList.TaxonListWindow.ibeam;
					endTell;
				endTell;
				showWindow;
				getEmployee #mesquite.lists.ColorTaxon.ColorTaxon;
				tell It;
					setColor Red;
					removeColor off;
				endTell;
				getEmployee #mesquite.lists.TaxonListAnnotPanel.TaxonListAnnotPanel;
				tell It;
					togglePanel off;
				endTell;
			endTell;
		endTell;
		getEmployee  #mesquite.charMatrices.BasicDataWindowCoord.BasicDataWindowCoord;
		tell It;
			showDataWindow #2838273069892571283 #mesquite.charMatrices.BasicDataWindowMaker.BasicDataWindowMaker;
			tell It;
				getWindow;
				tell It;
					getTable;
					tell It;
						rowNamesWidth 364;
					endTell;
					setExplanationSize 30;
					setAnnotationSize 20;
					setFontIncAnnot 0;
					setFontIncExp 0;
					setSize 1180 839;
					setLocation -8 0;
					setFont SanSerif;
					setFontSize 10;
					getToolPalette;
					tell It;
						setTool mesquite.charMatrices.DataPainter.DataPainter.fill;
					endTell;
					setActive;
					setTool mesquite.charMatrices.DataPainter.DataPainter.fill;
					colorCells  #mesquite.charMatrices.ColorByState.ColorByState;
				tell It;
					setStateLimit 9;
					toggleUniformMaximum on;
				endTell;
					colorRowNames  #mesquite.charMatrices.TaxonGroupColor.TaxonGroupColor;
					colorColumnNames  #mesquite.charMatrices.CharGroupColor.CharGroupColor;
					colorText  #mesquite.charMatrices.NoColor.NoColor;
					setBackground White;
					toggleShowNames on;
					toggleShowTaxonNames on;
					toggleTight off;
					toggleThinRows on;
					toggleShowChanges off;
					toggleSeparateLines off;
					toggleShowStates on;
					toggleAutoWCharNames off;
					toggleAutoTaxonNames off;
					toggleShowDefaultCharNames off;
					toggleConstrainCW on;
					toggleBirdsEye off;
					toggleShowPaleGrid off;
					toggleShowPaleCellColors off;
					togglePaleInapplicable on;
					toggleShowBoldCellText off;
					toggleAllowAutosize off;
					toggleColorsPanel off;
					toggleLinkedScrolling on;
					toggleScrollLinkedTables off;
				endTell;
				showWindow;
				getWindow;
				tell It;
					forceAutosize;
				endTell;
				getEmployee #mesquite.charMatrices.ColorCells.ColorCells;
				tell It;
					setColor Red;
					removeColor off;
				endTell;
				getEmployee #mesquite.categ.StateNamesStrip.StateNamesStrip;
				tell It;
					showStrip off;
				endTell;
				getEmployee #mesquite.charMatrices.AnnotPanel.AnnotPanel;
				tell It;
					togglePanel off;
				endTell;
				getEmployee #mesquite.charMatrices.CharReferenceStrip.CharReferenceStrip;
				tell It;
					showStrip off;
				endTell;
				getEmployee #mesquite.charMatrices.QuickKeySelector.QuickKeySelector;
				tell It;
					autotabOff;
				endTell;
				getEmployee #mesquite.charMatrices.SelSummaryStrip.SelSummaryStrip;
				tell It;
					showStrip off;
				endTell;
				getEmployee #mesquite.align.AlignToDropped.AlignToDropped;
				tell It;
					gapCosts 8 3 2 2;
					subCosts  10 5 10 10 10 5 5 10 10 10 5 10;
				endTell;
				getEmployee #mesquite.align.MultiBlockSplitter.MultiBlockSplitter;
				tell It;
					toggleCanExpand on;
					toggleAllOnSide on;
				endTell;
				getEmployee #mesquite.align.SelectedBlockMover.SelectedBlockMover;
				tell It;
					toggleCanExpand on;
				endTell;
				getEmployee #mesquite.align.SidePusher.SidePusher;
				tell It;
					toggleCanExpand on;
				endTell;
				getEmployee #mesquite.align.SimpleBlockMover.SimpleBlockMover;
				tell It;
					toggleCanExpand on;
				endTell;
				getEmployee #mesquite.molec.ColorByAA.ColorByAA;
				tell It;
					emphasizeDegeneracy off;
				endTell;
				getEmployee #mesquite.chromaseq.ColorQuality.ColorQuality;
				tell It;
					toggleAmbiguities on;
					toggleMarks on;
				endTell;
				getEmployee #mesquite.molec.SequenceInfoEditor.SequenceInfoEditor;
				tell It;
					panelOpen false;
				endTell;
				getEmployee #mesquite.chromaseq.SourceFileInfoEditor.SourceFileInfoEditor;
				tell It;
					panelOpen false;
				endTell;
			endTell;
		endTell;
		getEmployee  #mesquite.charMatrices.ManageCharacters.ManageCharacters;
		tell It;
			showCharacters #2838273069892571283 #mesquite.lists.CharacterList.CharacterList;
			tell It;
				setData 0;
				getWindow;
				tell It;
					newAssistant  #mesquite.lists.CharListInclusion.CharListInclusion;
					newAssistant  #mesquite.stochchar.CharListProbModels.CharListProbModels;
					newAssistant  #mesquite.lists.CharListCodonPos.CharListCodonPos;
					newAssistant  #mesquite.lists.CharListPartition.CharListPartition;
					newAssistant  #mesquite.lists.CharNumForList.CharNumForList;
				tell It;
					suppress;
					setValueTask  #mesquite.charMatrices.NumApplicableNonMissing.NumApplicableNonMissing;
					toggleShadeCells on;
					desuppress;
				endTell;
					getTable;
					tell It;
						columnWidth 4 70;
					endTell;
					setExplanationSize 30;
					setAnnotationSize 20;
					setFontIncAnnot 0;
					setFontIncExp 0;
					setSize 1180 839;
					setLocation -8 0;
					setFont SanSerif;
					setFontSize 10;
					getToolPalette;
					tell It;
					endTell;
				endTell;
				showWindow;
				getEmployee #mesquite.lists.CharListAnnotPanel.CharListAnnotPanel;
				tell It;
					togglePanel off;
				endTell;
			endTell;
		endTell;
		endTell;
end;
