# Supplementary material for: Evolution of pollen morphology in Loranthaceae
Source: Grana. 2017 Feb 20;57(1-2):16–116. doi: 10.1080/00173134.2016.1261939 (PMC5771552; doi:10.1080/00173134.2016.1261939)
Supplement: Grimsson et al. Online supplementary material [file SGRA_A_1261939_SM9964.zip › ML/0-runner.bat]

raxmlHPC -s conc.gen.epf -m GTRCAT -n xx -E ex -q part

raxmlHPC-PTHREADS -T 3 -s conc.gen.epf.ex -m GTRCAT -n conc.gen.q -f a -x 65489 -# autoMRE -q part.ex
raxmlHPC-PTHREADS -T 3 -s conc.gen.epf.ex -m GTRCAT -n conc.gen.noq -f a -x 65489 -# autoMRE
