# Supplementary material for: Evolution of pollen morphology in Loranthaceae
Source: Grana. 2017 Feb 20;57(1-2):16–116. doi: 10.1080/00173134.2016.1261939 (PMC5771552; doi:10.1080/00173134.2016.1261939)
Supplement: Grimsson et al. Online supplementary material [file SGRA_A_1261939_SM9964.zip › ML/0-runnergeneJK.bat]

raxmlHPC -s conc.red.epf -m GTRCAT -n xx -E ex -q part

raxmlHPC -s conc.red.epf -m GTRCAT -n xx -E 1_18S -q part
raxmlHPC -s conc.red.epf -m GTRCAT -n xx -E 2_25S -q part
raxmlHPC -s conc.red.epf -m GTRCAT -n xx -E 3_matK -q part
raxmlHPC -s conc.red.epf -m GTRCAT -n xx -E 4_trnLi -q part
raxmlHPC -s conc.red.epf -m GTRCAT -n xx -E 5_trnLF -q part
raxmlHPC -s conc.red.epf -m GTRCAT -n xx -E 6_rbcL -q part

raxmlHPC -s conc.red.epf -m GTRCAT -n xx -E ex18S -q part
raxmlHPC -s conc.red.epf -m GTRCAT -n xx -E ex25S -q part
raxmlHPC -s conc.red.epf -m GTRCAT -n xx -E exmatK -q part
raxmlHPC -s conc.red.epf -m GTRCAT -n xx -E extrnLi -q part
raxmlHPC -s conc.red.epf -m GTRCAT -n xx -E extrnLF -q part
raxmlHPC -s conc.red.epf -m GTRCAT -n xx -E exrbcL -q part

raxmlHPC -s conc.red.epf.ex -m GTRCAT -n conc.red.q -f a -x 65489 -# autoMRE -q part.ex
raxmlHPC -s conc.red.epf.ex -m GTRCAT -n conc.red.noq -f a -x 65489 -# autoMRE

raxmlHPC -s conc.red.epf.1_18S -m GTRCAT -n conc.red.18S -f a -x 65489 -# autoMRE
raxmlHPC -s conc.red.epf.2_25S -m GTRCAT -n conc.red.25S -f a -x 65489 -# autoMRE
raxmlHPC -s conc.red.epf.3_matK -m GTRCAT -n conc.red.matK -f a -x 65489 -# autoMRE -q part.1_matK
raxmlHPC -s conc.red.epf.4_trnLi -m GTRCAT -n conc.red.trnLi -f a -x 65489 -# autoMRE 
raxmlHPC -s conc.red.epf.5_trnLF -m GTRCAT -n conc.red.trnLF -f a -x 65489 -# autoMRE
raxmlHPC -s conc.red.epf.6_rbcL -m GTRCAT -n conc.red.rbcL -f a -x 65489 -# autoMRE -q part.6_rbcL

raxmlHPC -s conc.red.epf.ex18S -m GTRCAT -n conc.red.ex18S -f a -x 65489 -# autoMRE -q part.ex18S
raxmlHPC -s conc.red.epf.ex25S -m GTRCAT -n conc.red.ex25S -f a -x 65489 -# autoMRE -q part.ex25S
raxmlHPC -s conc.red.epf.exmatK -m GTRCAT -n conc.red.exmatK -f a -x 65489 -# autoMRE -q part.exmatK
raxmlHPC -s conc.red.epf.extrnLi -m GTRCAT -n conc.red.extrnLi -f a -x 65489 -# autoMRE -q part.extrnLi
raxmlHPC -s conc.red.epf.extrnLi -m GTRCAT -n conc.red.extrnLF -f a -x 65489 -# autoMRE -q part.extrnLF
raxmlHPC -s conc.red.epf.exrbcL -m GTRCAT -n conc.red.exrbcL -f a -x 65489 -# autoMRE -q part.exrbcL
