# Supplementary material for: Evolution of pollen morphology in Loranthaceae
Source: Grana. 2017 Feb 20;57(1-2):16–116. doi: 10.1080/00173134.2016.1261939 (PMC5771552; doi:10.1080/00173134.2016.1261939)
Supplement: Grimsson et al. Online supplementary material [file SGRA_A_1261939_SM9964.zip › ML/00_conc.gen.c.m1.PTonly.epf]

36 8294
Amylotheca     ????????????????????????????????????????????????????????????atgaactaattcagactgtgaaactgcgaatggctcattaaatcagttatagtttgtttgatggtatttgctactcggataaccgtagtaattctagagctaatacgtgcaccgaaccccgac??ttctggaagggatgcatttattagataaaaggtcgacgcgggcttcgtgcccgttgctctgatgaatcatgataacttgacggatcgcacggcctttgtgccggcgacgcatcattcaaatttctgccctatcaactttcgatggtaggatagtggcctaccatggtgatgacgggtgacggagaattagggttcgattccggagagggagcctgagaaacggctaccacatccaaggaaggcagcaggcgcgcaaattacccaatcctgacacggggaggtagtgacaataaataacaataccgggctctacgagtctggtaattggaatgagtacaatctaaatcccttaacgaggatccattggagggcaagtctggtgccagcagccg?????????????????????????????????????????????????????????????????????????????????????????????????????????????????????????????????????????????????????????????????????????????????????????????????????????????????????????????????????????????????????????????????????????????????????????????????????????????????????????????????????????????????????????????????????????????????????????????????????????????????????????????????????????????????????????????????????????????????????????????????????????????????????????????????????????????????????????????????????????????????????????????????????????????????????????????????????????????????????????????????????????????????????????????????????????????????????????gggtggtggtgcatggccgttcttagttagtggagcgatttgtctggttaattccgttaacgaacgagacctcagcctgctaactagctacatggaggtatccctccatggctagcttcttagagggactatggccttttaggtcacggaagtttgaggcaataacaggtctgtgatgcccttagatgttctgggccgcacgcgcgctacactgatgtattcatcgagtctatagccttggccgacaggtccgggtaatctttgaaatttcatcgtgatggggatagatcattgcaattgttggtcttcaacgaggaattcctagtaagcgcgagtcatcagctcgcgttgactacatccctgccctttgtacacaccgcccgtcgctcctaccgattgaatggtccggtgaagtgttcggatcgcggcgacgtgggcggt???tcgccgcc?agcgacgtcgcgagaagtccactgaaccttatcatttagaggaaggagaagtcgtaacaagatttccgtaggtgcccgctgagtttaagcatatcaataagcggaggaaaagaaacttacaaggattcccctagtaacggcgagcgaaccgggaacagcccagcttgaaaatcgttcggcccagccgttcgaattgtagtctgtagaagcgtcctcagcggcggaccgggctcaagtcctctggaagggggcgccggagagggtgagagccccgtcgtgcccggaccctgccgcatcacgaggcgctgtcggcgagtcgggttgtttgggaatgcagccctaatcgggcggtaaattccgtccaaggctaaatatgggcgagagaccgatagcaaacaagtaccgcgagggaaagatgaaaaggactttgaaaagagagtcaaagagtgcttgaaattgtcgggagggaagcggatgggggccggcgatgcgcctcggtcggatgtggaacggccacaagccggtccgccgatcgactcggggcgtggaccgatgcggattggggcggcggcccaagcctaggcagtcgttat??gcctgcggagacgtcgtcgccccgatcgtggtaggcagcgcgcgccctc??????cgggcgtgcctc??ggcacctgcgcgctccaggcagcggcctgcgggctccccattcgacccgtcttgaaacacggaccatggagtctgacatgtgtgcgagtcaacgggc?gattaaacccgtaaggcgtaaggaagctga?ttggtgggatcccc??????tcgcggg???tgcacccccgaccgaccttgatcttctgagaagggttcgagtgtgagcatgcctgtcgggacccgaaagatggtgaactatgcctgagcggggcgaagccagaggaaactctggtggaggcccgcagcgatactgacgtgcaaatcgttcgtctgacttgggtataggggcgaaagactaatcgaaccgtctagtagctggttccctccgaagtttccctcaggatagctggagctcgagcgcgagttctatcaggtaaagccaatgattagaggcatcgggggcgcaacgccctcgacctattctcaaactttaaatgggtaggacggcgcggctgcttcgttgagccgcgccagggaatcgagagctccaagtgggccatttttggtaagcagaactggcgatgcgggatgaaccggaagccgggttacggtgcccaactgcgcgctaacctagaacccacaaagggtgttggtcgattaagacagcaggacggtggtcatggaagtcgaaatccgctaaggagtgtgtaacaactcacctgccgaatcaactagccccgaaaatggatggcgctcaagcgcgcgacctatacccggccgtcggggcaacggccaggccccgatgagtaggagggcgcggcggtcgctgcaaaacctgtggcgcgagcccgggcggagcgtccgtcggtgcggatcttggtggtagtagcaaatattcaaatgagaactttgaaggccgaagaggggaaaggttccatgtgaacggcacttgcacatgggttagtcgatcctaagagacgggggaagcccgtctgatagcgcgcgccgcgcgaacttcgaaagggaatcgggttaaaattcccgaaccgggacgcggtggttgacggcgacgttagggagtccggagacgtcgtcgggggccccgggaagagttatcttttctgtttaacagcctgcccaccctggaatcggctcagccggaggtagggtccagcggctggaacagcaccgcacgtcgcgcggtgtccggtgcgccctcgacggcccctgaaaatccggaggaccgagtaccatccacgcccgttcgtactcataaccgcatcaggtctccaaggtgaacagcctctggtcgatggaacaatgtaggcaagggaagtcggcaaaatggatccgtaacttcgggaaaaggattggctctgagggctgggctcgggggtcccagccccgaacccgtcggctgtcggcggactgctcgagctgctaccgcggcgagagcgggtcgccgcgtgccgtccgggggacggactgggaacggctcctcg????????cggggccttccccgagcaacgaacagtcggctcagaactggtacggacaagggg????????????????????????????????????????caggagtatatttatgcacttactcataatcgtagtttaaatcgatcaagtttgttcgaaaatgtaggttatgacaaaaaatttaggttactaattgtgaaacgcttaattactcgaatgtatcaacagaattcttttcttatttatactaat?????????gat??????tctaac????????????caaaatcctttttttgggcacaacaaacatttttattttcaaatcatatcaggtaaattagcaattattctggaaattaaactttccctatgcttagta???tcttccctc?????????gaagataagaagaaaatagacgaatctcaaaatatacgatcaattcattccacatttccctttttagaagaaaaattctcccatttaaattatgtgtcaaatatattaataccctatcctgttcatcttgaaatcttgattctaattcttcgttactgggtgaaagatgtttcttcttggcattttttacgattcgttttccacgagaatcgtaattggaactttttttttttcccaaagaaatatatttacactctt????????????tcaaaaaga????????????aatcaaagattattcttatttttatataattctcatgtctgtgaatacgaatccatttttgtttttttacgtaaccaatcctatcatttacgatcaacattttttggaaccctttttgagcgaatttttttctatggaaaaataaaaaaagagtatctt??????gtaaatatc??????tttactaaggattttcaagctatt??????tcatggctgttcaaagatccctttatgcattatgttaggtatcaaggaaaatcgattatggcttcaaaacggacgtctcttattctgaataaatggaaatattaccttgccctcttttggaaatgtcgtttttttgtgtggtatcaaccagaaaggatccatataaaaacattatccaagcatttccttgactttataggttatctt??????tcaagtgca??????agtatacgc??????ccttcggtgggacgaagtcaaatgccagaaaattcatttataata?????????aataatattattaag?????????acgtttgataccatagttccaattatgcctttggttggatcattggctaaagcgaaagtttgtgacgttttaggttaccccattagtaag???ttggtctgggccgattta??????tcagattatgatattattgacttattttggcgtatatgcagaaatctttctcattattacagcggacgctcaaaaaaa???aagagtttgtatcaaata?????????aagtatatacttcgactttcttgtactagaactttagctcgtaaacataaaagcactctacgtgcttttttgaaacgattaggtccggaatttttggaagaattttttacggaagaggagcaagttctttcgttgaccttctcaaggtattcttttacttcgcggaagttatatagagaaggtcgtttttggtattttgatatt??????????????????????????????cgaaattggtagacgctacggacttaattggattgagccttagtatggaaacccactaagtg?????ataactttcaaattcagggaaaccgtggaattaataaaaataggcaatcctgagccaaatcccgttt??????tcc??????gRa????????aat???gagtagggaaaRcWagccagaat????????aaaaaaaaaaggataggtgcagagactcaacggaagctgtt???????ctaaca????????aa?????tac???aWaca????at?????acaa??????????????????atggagttga??????tt?c????gctggt??????????????????????????????????????????????????????????????????????????????????????????????????????????????????????????????????????????????????????????????????????????????????agacgagaataaagatagagtcccattctacatgtcaataccgacaacaatgaaatttatag?taagaggaaaatccgtcgact?????ttttaaatcatgagggttcaagtccctctatccccaaaaaa??????????gccYat?ttgaYYccct?aattWttt??????ctc??????????????????????????????c?????ctt????????t?????????tcgt???????tagc??ggttaaaaatcctt?ttYattttt??????????????????Yt????????????????????????????????????????????????catatttaggKaagaaatccccatt???????tt????????????aataattcacag?????????tcagtac??????ttata?????????????????????????????????????????????????????????????ctgaaactt???????????????a??????catttac????aaagtcttattc????????aattag????????tcattYtt??????Yat????tttgtgta???tttt??caa?aaagaaa????a?cttt????????taatactttgtttactttgtttagattttttagatttttaattgacatagacccaa?????gccttct?????????????agta???????aaataagaaccgcgcatca????ataatggtcgggatagctcagttggtagag???????????????????????????????????????????????????????????????????????????????????????????????????????????????????????????????????????????????????????????????????????????????????????????????????????????????????????????????????????????????????????????????????????????????????????????????????????????????????????????????????????????????????????????????????????????????????????????????????????????????????????????????????????????????????????????????????????????????????????????????????????????????????????????????????????????????????????????????????????????????????????????????????????????????????????????????????????????????????????????????????????????????????????????????????????????????????????????????????????????????????????????????????????????????????????????????????????????????????????????????????????????????????????????????????????????????????????????????????????????????????????????????????????????????????????????????????????????????????????????????????????????????????????????????????????????????????????????????????????????????????????????????????????????????????????????????????????????????????????????????????????????????????????????????????????????????????????????????????????????????????????????????????????????????????????????????????????????????????????????????????????????????????????????????????????????????????????????????????????????????????????????????????????????????????????????????????????????????????????????
Loxanthera     ???????tcctgccagtagtcatatgcttgtctcaaagattaagccatgcatgtgtaagtatgaactaattcagactgtgaaactgcgaatggctcattaaatcagttatagtttgtttgatggtatctgctacttggataaccgtagtaatgctagagctaatacatgcaacaaaccccgac??tttcggaagggatgcatttattagataaaaggtcgacgcgggcttct?gcccgttgctctgatgattcatgataactcgacggatcgcacggccctcgagccggcgacgcatcattcaaatctctgccctatcaactttcgatggtaggatagtggcctaccatggtgatgacgggtgacggagaattagggttcgattccggagagggagcctgagaaacggctaccacatccaaggaaggcagcaggcgcgcaaattacccaatcctgacacggggaggtagtgacaataaataacaataccgggctctatgagtctggtaattggaatgagtacaatctaaatctcttaacgaggatccattggagggaaagtctggtgccagcagccgcggtaattccagctccaatagcgtatatttaagttgttgcagttgaaaagctcgtagttggaccttgggctgggtcaatcggtccgccgttaggtgtgtaccggtcggctcgtcccttctactggcgatgcgctcctggccttaattggccgggtcgtgcctccggtgctgttactttgaagaaattagagtgctcaaagcaagcctacgctctggatacattagcatgggataacatcataggattttggtcctattctgttggtctttgggatcggagtaatgattaacagggacagtcgggggcattcgtatttcatagtcagaggtgaaattcttggatttatgaaagacgaacaactgcgaaagcattt????????gccaaggatgttttcattaatcaagaacgaaagttgggggctcgaagacgatcagataccgtcctagtctcaaccataaacgatgccgaccagggatcagcggatgttacttttaggactccgctggcaccttatgagaaatcaaagtttttgggttccggggggagtatggtcgcaaggctgaaacttaaaggaattgacggaagggcaccaccaggagtggagcctgcggcttaatttgactcaacacggggaaacttaccaggtccagacatagtaaggattgacagactgagagctctttcttgattctatgggtggtggtgcatggccgttcttagttagtggagcgatttgtctggttaattccgttaacgaacgagacctcagcctgctaactagctacatggaggtatccctccatggctagcttcttagagggactatggccttttaggtcacggaagtttgaggcaataacaggtctgtgatgcccttagatgttctgggccgcacgcgcgctacactgatgtattcatcgagtctatagccttggccgacaggtccgggtaatctttgaaatttcatcgtgatggggatagatcattgcaattgttggtcttcaacgaggaattcctagtaagcgcgagtcatcagctcgcgttgactacatccctgccctttgtacacaccgcccgtcgctcctaccgattgaatggtccggtgaagtgttcggatcgcggcgacgtgggcggt???tcgccgcc?agcgacgtcgcgagaagtccactgaaccttatcatttagaggaaggagaagtcgtaacaagatttccgtaggtg?????????????????????????????????????????????????gattcccctagtaacggcgagcgaaccgggaatagcccagcttgaaaatcgttcggcctggccgttcgaattgtagtctgtagaagcgtcctcagcggcggaccgggctcaagtcctctggaa?ggggcgccggagagggtgagagccccgtcgtgcccggaccctgtcgcatcacgaggcgctgtcgacgagtcgggttgtttgggaatgcagccctaatcgggcggtaaattccgtccaaggctaaatttcggcgagagaccgatagcaaacaagtaccgcgagggaaagatgaaaaggactttgaaaagagagtcaaagagtgcttgaaattgtcgcgagggaagcggatgggggccggcgatgcgcctcggtcggatgtggaacggcctcaacccggtccgccgatcgactcggggcgtggaccgatgcggattgggtcggcggcccaagcctaggtagttgttag??gcctgcggagacgtcgtcgccctgatcgtggtaggcagcgtgcgccctt??????cgggcgtgcctc??ggcacctgcgcgctccaggcagcggcctgcgggctccccattcgacccgtcttgaaacacggaccaaggagtctgacatgtgtgcgagtcaacgggc?gtttaaacctgtaaggcgtaaggaagctga?ttggcgggatcccct?????tcgcggg???tgcacccccgaccgaccttgatcttctgagaagggttcgagtgtgagcgtgcctgtcgggacccgaaagatggtgaactatgcctgagcggggcgaagccagaggaaactctggtggaggcccgcagcgatactgacgtgcaaatcgttcgtctgacttgggtataggggcgaaagactaatcgaaccgtctagtagctggttcccttcgaagtttccctcaggatagctggagctcgagtacgagttctatcaggtaaagccaatgattagaggcatcgggggcgcaacgccttcgacctattctcaaactttaaatgggtaggacggcgcgcctgcttcgttgagccgcgctagggaatcgagagctccaagtgggccatttttggtaagcagaactggcgatgcgggatgaaccggaagccgggttacggtgcccaattgcgcgctaacctagaacccacaaagggtgttggtcgattaagacagcaggacggtggtcatggaagtcgaaatccgctaaggagtgtgtaacaactcacctgccgaatcaactagccccgaaaatggatggcgctcaagcgcgcgacctatacccggccgtcagggcaacggccaggccctgatgagtaggagggcgtggcggtcgctgcaaaacctgtggcgcgagcccgggcggagcggctgtcagtgcggatcttggtggtagtagcaaatattcaaatgagaactttgaaggccgaagaggggaaaggttccatgtgaacggcacttgcacatgggttagtcgatcctaagagacgggggaagctcgtccgatagcgcgcatcgcgcgaacttcgaaagggaatcgggttaaaattctcgaaccgggatgcggtggttgacggtgatgttagggagtccggagatgtcgtcgggggccccgggaagagttatcttttgtgtttaacagcctgcccaccctggaatcggctcagccggaggtagggtccagcggctggaacagcgcagcacgtcgctcggtgtccggtgcgccctcgacggcccttgaaaattcggaggaccgagtaccatccacgcccgttcgtactcataaccgcatcaggtctccaaggtgaacagcctctggtcaatggaacaatgtaggcaagggaagtcggcaaaatggatccgtaacttcgggaaaaggattggctctgagggctgggctcgggggtcccagccccaaacccagcggctgtcggcggactgctcgagctgctaccgcggcgagagcgggtcgccgcgtgctgtccgggggacggactgggaacggctccttg????????cggggccttccccgagcaacgaatagtcggctcagaactggtacggac?????????????????????????????????????????????????????????????????????????????????????aatcgatcaagtttgttcgaaaatgtaggttatgacaaaaaatttaggttactaattgtgaaacgcttaatgactcgaatgtatcaacagaattcttttcttatttctactaat?????????gat??????tctaac????????????caaaatcctttttttgggcacaacaaacatttttattttcaaatcatatcaggtaaattagcagttattgtggaaattaaactttctctatgcttagta???tcttctctc?????????gaagataag???aaaataaacgaatctcaaaatatacgatcaattcattcgacatttacctttttagaagaaaaattcttccatttaaattatgtgtcaaatatattaataccctatcctgttcatcttgaaatcttgattctaattcttcgttactgggtgaaagatgtttcttctttgcattttttacgattcgttttccacgagaatcgtaattggaactttttttttctcgcaaagaaatatatttacactctt????????????tcaaaaaga????????????aataaaagattattcttatttttatataattctcatgtctgtgaatacgaatccatttttgtttttttacgtaaccaatcctatcatttacgatcaacattttttggaaccctttttgagcgaatttttttctatggaaaaataaaaaaagagtatctt??????gtaaatgtc??????tttactaaggattttcaagctatt??????tcatggctgttcaaagatccttttatgcattatgttaggtatcaaggaaaatcgattctggcttcaaaacggacgtctcttattctgaataaatggaaatattaccttgcccacttttggaaatgtcgtttttttgtgtggtatcaaccagaaaggatccatataaaaacattatccaagcatttccttgactttctaggttatctt??????tcaagtgca??????agtatacgcttcaacccttcggtgggacgaagtcaaatgctagaaaattcatttataata?????????aataatattattaag?????????acgtttgataccatagttccaattatgcctttggttggatcattggctaaagcgaaagtttgtgacgtcttaggtcaccccattagtaag???tcagtctgggccgattta??????tcagattatgatattattgacttattttggcgtatatgcagaaatctttcttattattacagcggagcctcaaaaaaa???aagagtttgtatcaaata?????????aagtatatacttcgattttcttgtactagaactttagctcgtaaacataaaagcactctacgtgcttttttgaaacgattaggtccggaatttttggaagaattttttatggaagaggagcaagttctttcgttgatcttctcaaagtattcttttacttcgcggaagttatatagagaaggtcgtttttggtattttgatatt???????????????????????????????????????????????????????????????????????agtatggaaacccactaagtg?????ataactttcaaattcagggaaaccgtggaattaataaaaataggcaatcctgagccaaatcccattt??????tcc??????gaa????????aat???gagtagggaaagcaagccagaaa??????????aaaaaaaaggataggtgcagagactcaacggaagctgtt???????ctaaca????????aa?????tac???ataca????at?????acaa??????????????????atagagttga??????tt?c????gctggt??????????????????????????????????????????????????????????????????????????????????????????????????????????????????????????????????????????????????????????????????????????????????agacgagaataaagatagagtcccattctacatgtcaataccgacaacaatgaaatttatag?taagaggaaaatccgtcgact?????ttttaaatcatgagggttcaagtccctctatccccaaaaaa??????????gcccat?ttgac??????????attt??????atc??????????????????????????????c?????ctt????????t?????????tcgt???????tagc??ggttaaaaatcctt?ttcattt????????????????????tt????????????????????????????????????????????????catatttaggcaagaaatccc???????????tt????????????aataatttacag?????????tcagtac??????ttata?????????????????????????????????????????????????????????????ctgaaactt???????????????a??????catttac????aaagtcttattc????????aattag????????tca??????????????????tttgtgta???tttt??caa?aaagaaa????a?ctttacaaataataatac???????????????????ttttttagatttttaattgacatagacccaa?????gccttct?????????????agta???????aaataagaaccgcgcatca????ataatggtcgggatagctcagttgg????????????????????????????????????????????????????????????????????????????????????????????????????????????????????????????????????????????????????????????????????????????????????????????????????????????????????????????????????????????????????????????????????????????????????????????????????????????????????????????????????????????????????????????????????????????????????????????????????????????????????????????????????????????????????????????????????????????????????????????????????????????????????????????????????????????????????????????????????????????????????????????????????????????????????????????????????????????????????????????????????????????????????????????????????????????????????????????????????????????????????????????????????????????????????????????????????????????????????????????????????????????????????????????????????????????????????????????????????????????????????????????????????????????????????????????????????????????????????????????????????????????????????????????????????????????????????????????????????????????????????????????????????????????????????????????????????????????????????????????????????????????????????????????????????????????????????????????????????????????????????????????????????????????????????????????????????????????????????????????????????????????????????????????????????????????????????????????????????????????????????????????????????????????????????????????????????????????????????????????????
Macrosolen     ???????tcctgccagtactcatatgcttgactcaaagattaagccatgcatgtgtaagtatgaactaattcagactgtgaaactgcgaatggctcattaaatcagttatagtttgtttgatagtatctgctactcggataaccgtagtaattctagagctaatacgtgcaccgaacccagac??ttccggaagggatgcatttattagataaaaggtcgacgcgggcttcc?gcccgttgctctgatgattcatgataactcgacggatcgcacggccctcgtgccggcgacgcatcattcaaatttctgccctatcaactttcgatggtaggatagtggcctaccatggtgatgacgggtgacggagaattagggttcgattccggagagggagcctgagaaacggctaccacatccaaggaaggcagcaggcgcgcaaattacccaatcctgacacggggaggtagtgacaataaataacaataccgggctctatgagtctggtaattggaatgagtacaatctaaatcccttaacgaggatccattggagggcaagtctggtgccagcagccgcggtaattccagctccaatagcgtatatttaagttgttgcagttgaaaagctcgtagttggaccttgggctgggtcgatcggtccgccgttaggtgtgtatcggtcggcccgtcccttctgccggcgacgcgctcctggccttaattggccgggtcgtgcctccggtgctgttactttgaagaaattagagtgctcaaagcaagcctacgctctggatacattagcatgggataacatcataggatttcggtcctattctgttggccttcgggatcggagtaatgattaacagggacagtcgggggcattcgtatttcatagtcagaggtgaaattcttggatttatgaaagacgaacaactgcgaaagcattt????????gccaaggatgttttcattaatcaagaacgaaagttgggggctcgaagacgatcagataccgtcctagtctcaaccataaacgatgccgaccagggatcagcggatgttacttttaggactccgctggcaccttatgagaaatcaaagtttttgggttccggggggagtatggtcgcaaggctgaaacttaaaggaattgacggaagggcaccaccaggagtggagcctgcggcttaatttgactcaacacggggaaactttccaggtccagacatagtaaggattgacagactgagagctctttcttgattctatggggggtggtgcatggccgttcttagttggtggagcgatttgtctggttaattccgttaacgaacgagacctcagcctgctaactagctacatggaggtatccctccatggctagcttcttagagggactatggccttttaggccacggaagtttgaggcaataacaggtctgtgatgcccttagatgttctgggccgcacgcgcgctacactgatgtattcaacgagtctatagccttggccgacaggcccgggtaatctttgaaatttcatcgtgatggggatagatcattgcaattgttggtcttcaacgaggaattcctagtaagcgcgagtcatcagctcgcgttgactacgtccctgccctttgtacacaccgcccgtcgctcctaccgattgaatggtccggtgaagtgttcggatcgcggcgacgtgggcggc?tacggctgcc?ggcgacgtcgcgagaagtccactgaaccttatcatttagaggaaggagaagtcgtaacaaggtttccgtaggtg???????????????????????????????????????????????????????????????????????????cgggaacagcccagcttgaaaatcgttcggcgcagccgttcgaattgtagactgtttaagcgtcctcagcggcggaccgggctcaagtcctctggaaggggg?gccggagagggtgagagccccgtcgtgcccggaccctgccgcatcacgaggcgctgtcggcgagtcgggttgtttgggaatgcagccctaatcgggcggtaaattccgtccaaggctaaatatgggcgagagaccgatagcaaacaagtaccgcgagggaaagatgaaaaggactttgaaaagagagtcaaagagtgcttgaaattgtcgggagggaagcggatgggggccggcgatgcgcctcggtcggatgtggaacggccacaagccggtccgccgatcgactcggggcgtggaccgatgcggattggggcggcggcccaagcctaggcagttgttat??gcctgcggagacgtcgtcgccccgatcgtgggaggcagcgcgcgcccctctcgcgggggcgtgcctc??ggcacctgcgcgctccaggcagcggcctgcgggctccccattcgacccgtcttgaaacacggaccaaggagtctgacatgtgtgcgagtcaacgggc?gattaaacccgtaaggcgcaaggaagctga?gtggcgggatcccc??????tcgcggg???tgcacccccgaccgaccttgatcttctgagaagggttcgagtgtgagcatgcctgtcgggacccgaaagatggtgaactatgcctgagcggggcgaagccagaggaaactctggtggaggcccgcagcgatactgacgtgcaaatcgttcgtctgacttgggtataggggcgaaagactaatcgaaccgtctagtagctggttccctccgaagtttccctcaggatagctggagctcgagcgcgagttctatcaggtaaagccaatgattagaggcatcgggggcgcaacgccctcgacctattctcaaactttaaatgggtaggacggcgcggctgcttcgttgagccgcgccagggaatcgagagctccaagtgggccatttttggtaagcagaactggcgatgcgggatgaaccggaagccgggttacggtgcccaactgcgcgctaacctagaacccacaaagggtgttggtcgattaagacagcaggacggtg?tcatggaagtcgaaatccgctaaggagtgtgtaac?actcacctgccgaatcaactagccccgaaaatggatggcgctcaagcgcgcgacctatacccggccgtcggggcaacggccaggccccgatgagtaggagggcgcggcggtcgctgcaaaacctgtggcgcgagcccgggcggagcgtccgtcggtgcggatcttggtggtagtagcaaatattcaaatgagaactttgaaggccgaagaggggaaaggttccatgtgaacggcacttgcacatgggttagtcgatcctaagagacgggggaagcccgtctgatagcgcgcctcgcgcgaacttcgaaagggaatcgggttaaaattcccgaaccgggacgcggccgttgacggcgacgttaggaagtccggagacgtcgtcgggggccccgggaagagttatcttttctgtttaacagcctgcccaccctggaatcggctcagccggaggtagggtccagcggctggaacagcaccgcacgtcgcgcggtgtccggtgcgccctcgacggcccctgaaaatccggaggaccgagtaccgtccgcgcccgttcgtactcataaccgcatcaggtctccaaggtgaacagcctcaggtcaatggaacaatgtaggcaagggaagtcggcaaaatggatccgtaacttcgggaaaaggattggctctgagggctgggctcgggggtcccagccccgaacccgtcggctgtcggcggactgctcgagctgctaccgtggtgagagcgggtcgccgcgtgccgtccgggggacggactgggaacggctccttcgc??????gggggccttccccgagcaacgaacagccggctcagaactggtacggacaaggggaatccgactgtttaattaaaacaaagcattgcgatggtcccaggagtatatttatgcacttactcataatcgtagtttaaatcgatcaagtttgttcgaaaatgtgggttatgacaaaaaatttaggttactaattgtgaaacgcttaattactcgaatgtatcaacagaattcttttcttatttctactaat?????????gat??????tcgaac????????????caaaatccttttttggggcacaacaaacattttgattttcaaatcatatcaggtaaattagcagttattatggaaatgaaactttccctatgcttagta???tcttccctc?????????gaagataag???aaaatagacgaatctcaaaatatacgatcaattcattccacatttccctttttagaagaaaaattcgcccatttaaattatgtgtcaaatatattaataccctatcctgttcatcttgaaatcttgattctaattcttcgttactgggtgaaagatgtttcttctttgcattttttacgattcgttttccacgagaatcataattggaactttttttttttccaaaataaatatatttacactatt????????????tcaaaaaga????????????aatcaaagattattcttatttttatataattctcatgtctgtgaatacgaatccatttttgtttttttacgtaaccaatcctatcatttacgatcaacattttttggaaccctttttgagcgaatttttttctatggaaaaataaaaaaagagtatctt??????gtaaatatc??????tttactaaggattttcaagctatt??????tcatggctgttcaaagatccctttatgcattatgttaggtatcaaggaaaatcgattctggcttcaaaacggacgtctcttattctgaataaatggaaatattaccttccccttttttggaaatgtcgtttttttgtgtggtatcaaccagaaaggatccatataaaaacattatccaagcatttccttgactttctaggttatctt??????tcaaatgca??????agtatacgcttcaacccttcggtgggtcgaagtcaaatgctagaaaattcatttataata?????????aataatattattaag?????????acgtttgataccatagttccaattatgcctttggttggatcattggctaaagcgaaagtttgtgacgtcttaggtcaccccattagtaag???ttgatctgggctgattta??????tcagattatgatattattgacttattttggcgtatatgcagaaatctttctcattattacagcggacgctcaaaaaaa???aagagtttgtatcaaata?????????aagtatatacttcgactttcttgtactagaactttagctcgtaaatataaaagcactctacgtgcttttttgaaacgattaggcccggaatttttggaagaattttttacggaagaggagcaagttcgttcgttgatcttctcaaggtattcttttacttcgcaaaagttatatagagaaggtcgtttttggtattttgatatt??????????????????????????????cgaaattggtagacgctacggacttaattggattgagccttagtatggaaacccactaagtg?????ataactttcaaattcagggaaaccgtggaattaataaaaataggcaatcctgagccaaatcccgttt??????tcc??????gaa????????aat???gagtagggaaaacaagccagaataaaaaaaaaaggaaaaaaggataggtgcagagactcaacggaagctgtt???????ctaaca????????aa?????tac???ataca????at?????acaa??????????????????atggagttga??????tt?c????gctggt??????????????????????????????????????????????????????????????????????????????????????????????????????????????????????????????????????????????????????????????????????????????????agacaagaataaagatagagtcccattctacatgtcaataccgacaacaatgaaatttatag?taagaggaaaatccgtcgact?????ttttaaatcatgagggttcaagtccctctatccccaaaaaa??????????ccccatattgaccccct?aattattt??????ctc??????????????????????????????c?????ctt????????t?????????tcgt???????tagc??ggttaaaaatcctt?ttcattt????????????????????tt????????????????????????????????????????????????catatttaggcaagaaatccccatttt?????tt????????????aataagtcacag?????????tcagtac??????ttata?????????????????????????????????????????????????????????????ctgaaactt???????????????a??????catttac????aaagtcttattc????????aattag????????tcattttt??????aat????tttgtgta???tttt??caa?aaagaaa????a?ctttaga???agtaatac???????????????????ttttttagatttttaattgacatagacccaa?????gccttct?????????????agta???????aaataagaaccgcgcatca????ataatggtcgggatagctca?ttggtagagcagaggactgaaaa??????????????aaagcaagtgctggattcaaagcSggtgttaaagagtacaaattgacttattatactccYgattatgaaactaaagatactgatatcttggcagcattccgagtaactccKcaaccKggagttccacccgaggaagcaggggccgcSgtagctgccgaatcttctactggtacatggaccactgtgtggaccgatggacttaccagccttgatcgttacaaaggacgatgctatSacatYgagcccgttgctggagaagaaaatcaatatattgcttatgtagcttaccctttagacctttttgaagaaggttctgttactaacatgtttacttccattgtgggtaatgtatttgggtttaaagccctacgtgctctacgtctggaggatcttcgaatcccccctgcttattctaaaactttccaaggcccgcctcatggtatccaagttgagagagataaattgaacaagtatggtcgtcctctattgggatgtactattaaacccaaattRgggttatccgctaagaattaYggtcgagcggtttatgagtgtcttcgtggtggacttgattttaccaaagatgatgagaacgtaaactcccaaccatttatgcgttggagagaccgtttcttattttgtgccgaagctctttataaagcacaagccgaaactggcgaaatcaaagggcattatttRaatgctactgca????????????????????????????????????????????????????????????????????????????????????????????????????????????????????????????????????????????????????????????????????????????????????????????????????????????????????????????????????????????????????????????????????????????????????????????????????????????????????????????????????????????????????????????????????????????????????????????????????????????????????????????????????????????????????????????????????????????????????????????????????????????????????????????????????????????????????????????????????????????????????????????????????????????????????????????????????????????????????????????????????????????????????????????????????????????????????????
Peraxilla      ???????????????????????????????????????????????????????????tatgaactaattcagactgtgaaactgcgaatggctcattaaatcagttatagtttgtttgatggtatctgctactcggataaccgtagtaattctagagctaatacgtgcaacaaaccccgac??tttcggaagggatgcatttattagataaaaggtcgacgcgggctct??gcccgttgctctgatgattcatgataactcgacggatcgcacggccctcgtgccggcgacgcatcattcaaatttctgccctatcaactttcgatggtaggatagtggcctaccatggtgatgacgggtgacggagaattagggttcgattccggagagggagcctgagaaacggctaccacatccaaggaaggcagcaggcgcgcaaattacccaatcctgacacggggaggtagtgacaataaataacaataccgggctctatgagtctggtaattggaatgagtacaatctaaatcccttaacgaggatccattggagggcaagtctggtgccagcagccgcggtaattccagctccaatagcgtatatttaagttgttgcagttaaaaagctcgtagttggaccttgggttgggtcgatcggtccgccgttaggtgtgtaccggtcggcctgtcccttctaccggcgatgcgctcctggccttaattggccgggtcgtgcctccggtgctgttactttgaagaaattagagtgctcaaagcaagcctacgctctggatacattagcatgggataacatcataggatttcggtcctattctgttggccttcgggatcggagtaatgattaacagggacagtcgggggcattcgtatttcatagtcagaggtgaaattcttggatttatgaaagacgaacaactgcgaaagcattt????????gccaaggatgttttcattaatcaagaacgaaagttgggggctcgaagacgatcagataccgtcctagtctcaaccataaacgatgccgaccagggatcagcggatgttacttttaggactccgctggcaccttatgagaaatcaaagtttttgggttccggggggagtatggtcgcaaggctgaaacttaaaggaattgacggaagggcaccaccaggagtggagcctgcggcttaatttgactcaacacggggaaacttaccaggtccagacatagtaaggattgacagactgagagctctttcttgattctatgggtggtggtgcatggccgttcttagttggtggagcgatttgtctggttaattccgttaacgaacgagacctcagcctgctaactagctacatggaggtatccctccatggctagcttcttagagggactatggccttttaggccacggaagtttgaggcaataacaggtctgtgatgcccttagatgttctgggccgcacgcgcgctacactgatgtattcaacgagtctatagccttggccgacaggcccgggtaatctttgaaatttcatcgtgatggggatagatcattgcaattgttggtcttaaacgaggaattcctagtaagcgcgagtcatcagctcgcgttgactacgtccctgccctttgtacacaccgcccgtcgctcctaccgattgaatggtccggtgaagtgttcggatcgcggcgacgtgggcggt???tcgctgcc?ggcgacgtcgcgagaagtccactg????????????????????????????????????????????????????????????????????????????????????????????????????????????agaaacggcgagcgaaccgggaatagcccag?????????????????ccaggcgttcgaattgaagtcggta?aagcg?cctcagcggcggaccgggctcaagtcct?tggaaggg?gcgccggagagggtgagagccccgt?gtgcccggaccctgccgcatcacgaggcgctgtcggcgagtcgggttgtttgggaatgcagccctaatcgggcggtaaattccgtccaaggctaaatatgggcgagagaccgatagcaaacaagtaccgcgagggaaagatgaaaaggactttgaaaagagagtcaaagagtgcttgaaattgtcgggagggaagcggatgggggccggcgatgcacctcggtcggatgtggaacggccacaagccggtccgccgatcgactcggggtgtggaccgatgcggattggggcggcggcccaagcctaggcagttgttat??gcctgcggagacgtcgtcgcctcgatcgtggtaggcagcgcgcgccct???????cgggcgtgcttc??ggcacctgcgcgctccaggcaacggcctgcgggctccccattcgacccgtcttgaaacacggaccaaggagtctgacatgtgtgcgagtcaacgggc?gattaaacccgtaaggcgtaaggaagctga?ttggtgggatcccc??????ctgcggg???tgcacccccgaccgaccttgatcttctgagaagggttcgagtgtgagcatgcctgtcgggacccgaaagatggtgaactatgcctgagcggggcgaagccagaggaaactctggtggaggcccgcagcgatactgacgtgcaaatcgttcgtctgacttgggtataggggcgaaagactaatcgaaccgtctagtagctggttccctccgaagtttccctcaggatagctggagctcgagcgcgagttctatcaggtaaagccaatgattagaggcatcgggggcgcaacgccctcgacctattctcaaactttaaatgggtaggacggcgtggctgctttgttgagccgcgctaaggaatcgagagctccaagtgggccatttttggtaagcagaactggcgatgcgggatgaaccggaagccgggttacggtgcccaactgcgcgctaacctagaacccacaaagggtgttggtcgattaagacagcaggacggtggtcatggaagtcgaaatccgctaaggagtgtgtaacaactcacctgccgaatcaactagccccgaaaatggatggcgcttaagcgcgcgacctatacccggccgtcgaggcaactgccaggccccgatgagtaggagggcgcggcggtcgctgcaaaacctgtggcgcgagcccgggcggagcgtccgtcggtgcggatcttggtggtagtagcaaatattcaaatgagaactttgaaggccgaagaggggaaaggttccatgtgaacggcacttgcacatgggttagtcgatcctaagagacgggggaagcccgtctgatagcgtgcaacgcgcgaacttcgaaagggaatcgggttaaaattcccgaaccgggacgtggtggttgacggcgacgttagggagtccggagacgtcgtcgggggcctcgggaagagttatcttttctgtttaacagcctgcccaccctggaatcggctcagccggaggtagggtccagcggctggaacagcaccgcacgtcgcgcggtgtccggtgcgccctcgacggcccttgaaaatccggaggaccgagtatcatccacgcccgttcgtactcataaccgcatcaggtctccaaggtgaacagcctctggtcgatggaagaatgtaggcaagggaagtcggcaaaatggatccgtaacttcgggaaaaggattggctctgagggctgggctcgggggtcccagtcccgaacccgtcggctgtcggcggactgctcgagctgctaccgcggcgagagcgggtc??????tgccgtccgggggacgga?tgggaacggctcctcc????????gggggccttccccgagcaacgaacagtcggctcagaactggt????????????????????????????????????????????????????????????????????????????????????????????????????????????????????????????gacaaaaaatttagattactaattgtgaaacgcttaactactcgaatgtatcaacagaattattttcttatttctactaat?????????aat??????tctaac????????????ctaaatcctttttttgggcacaacaaacatttttattttcaaatcatatcgggtaaattagaagttattgtggaaataaaactttccctatgcttagta???tcttcccta?????????gaagataag???aaaatagacgaatctaaaaatttacgatcaattcattccacatttccctttttagaagataaattctcccatttaaattatgtgtcaaatatactaataccctatcctgttcatcttgaaatcttgattctaattcttcgttactgggtgaaagatgcctcttctttgcattttttacgattcgttttccacgagaatcttaattggaaccccctttttttttcaaagaaatatattgacactctt????????????tcaaaaaga????????????aatcaaagattattcttatttttatataactctcatgtctgtgaatacgaatccattttcgtttttttacgtaaccaatcctatcatttacgatcaacattttttggaaccctttttgagcgaatttttttctatggaaaaataaaaaaagagtatctt??????gtaaatgtc??????tttactaaggattttaaagctatt??????tcatggctgttcaaagatccttttatgcattatgttaggtatcaaggaaaatcgattctggcttcaaaacagacgtctcttattctgaataaatggaaatattaccttgacctcttttggaaatgtcgtttttatgtgtggtatcaaccagaaaggatccatataaaaacattatccaagcctttccttgactttctaggttatctt??????tcaagtgca??????agtatacgattcaacccttcggtgggacgaagtcaaatgctagaaaattcatttataata?????????aataatattattaaa?????????acgtttgataccacagttccaattatgcctttggttggatcattggctaaagcgaaagtttgtgacgtcttaggtcaccccattagtaag???ttggtctgggccgattta??????tcagattatgatattattgacttattttggcgtatatgcagaaatctttctcattattacagcggagcctcaaaaaaa???aatagtttgtatcaaata?????????aagtatatacttcgactttcttgtactagaactttagctcgtaaacataaaagcactctacgtgcttttttgaaaagattaggtccggaatttttggaagaattttttacggaagaggagcaaattctttcgttgatcttctcaaggtattcttttacttcgcggaggttatatagagaaggtcgttt??????????????????????????????????????????????cgaaattggtagacgctacggacttaattggattgagccttagtatggaaacccactaagtg?????ataactttcaaattcagggaaaccatggaattaataaaaataggcaatcctgagccaaatcccgttt??????tcc??????gaa????????aat???gagtagggaaagcaagccagaat????????????aaaaaaggataggtgcagagactcaacggaagctgtt???????ctaaca????????aa?????tac???ataca????at?????acaa??????????????????ataaagttga??????tt?c????gctggt??????????????????????????????????????????????????????????????????????????????????????????????????????????????????????????????????????????????????????????????????????????????????agacgagaataaagatagagtcccattctacatgttaataccgacaacaatgaaatttatag?taagaggaaaatccgtcgact?????ttttaaatcatgagggttcaagtccctctatccccaaaaaa??????????gcccat?ttgaccccct?aattattt??????ctc???????????????????????????????????????????????????????????????????????????????aaaatcctt?ttcattt????????????????????tt????????????????????????????????????????????????catatttaggcaagaaatccccatt???????tt????????????aataattcacag?????????tcagtac??????ttata?????????????????????????????????????????????????????????????ctgaaactt???????????????a??????catttac????aaagtcttattcaattattcaattag????????tcattttg??????cat????tttgtgta???tttt??caa?aaagaaa????a?ctttaca???agtaatac???????????????????ttttttatatttttaattgacatagacccaa?????gccttct?????????????agta???????aaataagaacggcgcatca????ataatggtcgggatagctca???????????????????????????????????????????????gttggattcaaagccggtgttaaagagtacaaattgacttattatactcctgattatgaaactaaagatactgatatcttggcagcattccgagtaactcctcagcctggagttccacccgaggaagcaggggccgcggtagctgccgaatcttctactggtacatggaccactgtgtggaccgatggacttaccagtcttgatcgttacaaaggacgatgctatcacatcgagcccgttgctggagaagaaaatcaatttattgcttatgtagcttaccctttagacctttttgaagaaggttccgttactaacatgtttacttccattgtgggtaatgtatttgggtttaaagccctacgtgctctacgtctggaggatcttcgaatcccccctgcttattctaaaactttccaaggcccgcctcatggtatccaagttgagagggataaattgaacaagtatggtcgtcctctattgggatgtactattaaacccaaattggggttatccgctaagaattatggtcgagcggtttatgagtgtcttcgcggtggacttgattttaccaaagatgatgagaacgtaaactcccaaccatttatgcgttggagagaccgtttcttattttgtgccgaagctctttataaagcacaggccgaaactggcgaaatcaaagggcattatttgaatgctactgcaggtacatgcgaagaaatgatcaaaagggctgtatttgccagagaattgggagtccctatcgtaatgcatgactatttaacagggggattcactgcaaatactagcctggctcattattgccgggataatggcttacttcttcatatccatcgtgcaatgcatgcggttattgatagacaaaaaaatcatggtatacactttcgtgtattagctaaagccttacgtatgtctggtggagatcatattcactcgggtactgtagtaggtaaacttgaaggggaaagagatatcactttgggatttgttgatttactacgtgatgattttattgaaaaaaaccgaagtagggggatttatttcactcaagattgggtttcgctaccgggtgttttgcccgtagcttcagggggtattcatgtttggcatatgcctgctctgaccgagatctttggagatgattccgtattacagttcggtggaggaaccttaggacacccttggggaaatgcgccgggtgccgtagctaatcgagtagctctagaagcatgtgtacaagctcgtaatgagggacgggatcttgctcgtcagggtaatgaaattatccgcgaggcttgcaaatggagtcctgaactagctgctgcttgtgaggtatggaaggagataaaatttgaattccaa??????????????????
Atkinsonia     ??????????????????????????????????????????????????????????gtatgaactaattcagactgtgaaactgcgaatggctcattaaatcagttatagtttgtttgatggtatctgctactcggataaccgtagtaattctagagctaatacgtgcaacaaaccccgac??ttttggaagggatgcatttattagataaaaggtcgacgcgggctct??gcccgttgctctgatgattcatgataactcgacggatcgcacggccctcgtgccggcgacgcatcattcaaatttctgccctatcaactttcgatggtaggatagtggcctaccatggtgatgacgggtgacggagaattagggttcgattccggagagggagcctgagaaacggctaccacatccaaggaaggcagcaggcgcgcaaattacccaatcctgacacggggaggtagtgacaataaataacaataccgggctctatgagtctggtaattggaatgagtacaatctaaatcccttaacgaggatccattggagggcaagtctggtgccagcagccgcggtaattccagctccaatagcgtatatttaagttgttgcagttaaaaagctcgtagttggaccttgggttgggtcgatcggtccgccgttaggtgtgtaccggtcggcctgtcccttctaccggcgatgcgctcctggccttaattggccgggtcgtgcctccggtgctgctactttgaagaaattagagtgctcaaagcaagcctacgctctggatacattagcatgggataacatcataggatttcggtcctattctgttggccttcgggatcggagtaatgattaacagggacagtcgggggcattcgtatttcatagtcagaggtgaaattcttggatttatgaaagacgaacaactgcgaaagcattt????????gccaaggatgttttcattaatcaagaacgaaagttgggggctcgaagacgatcagataccgtcctagtctcagccataaacgatgctgaccagggatcagcggatgttacttttaggactccgctggcaccttatgagaaatcaaagtttttgggttccggggggagtatggtcgcaaggctgaaacttaaaggaattgacggaagggcaccaccaggagtggagcctgcggcttaatttgactcaacacggggaaacttaccaggtccagacatagtaaggattgacagactgagagctctttcttgattctatgggtggtggtgcatggccgttcttagttggtggagcgatttgtctggttaattccgttaacgaacgagacctcagcctgctaactagctacatggaggtatccctccatggctagcttcttagagggactatggccttttaggccacggaagtttgaggcaataacaggtctgtgatgcccttagatgttctgggccgcacgcgcgctacactgatgtattcaacgagtctatagccttggccgacaggcccgggtaatctttgaaatttcatcgtgatggggatagatcattgcaattgttggtcttcaacgaggaattcctagtaagcgcgagtcatcagctcgcgttgactacgtccctgccctttgtacacaccgcccgtcgctcctcccgattgaatggtccggtg?agtgttcggatcgcggcgacgtgggcggt???tcgctgcc?ggcgacgtcgcga?????????????????????????????????????????????????????????????????????????????????????????????????????????????????????????????????????????????????????????????????????????????????????????????????????????????????????????????agtcctctggaagggggcgccggagagggtgagagccccgtcgtgcccggaccctgccgcatcacgaggcgctgtcggcgagtcgggttgtttgggaatgcagccccaatcgggcggtaaattccgtccaaggctaaatatgggcgagagaccgatagcaaacaagtaccgcgagggaaagatgaaaaggactttgaaaagagagtcaaagagtgcttgaaattgtcgggagggaagcggatgggggccggcgatgcacctcggtcggatgtggaacggccatcagccggtccgccgatcgactcggggtgtggaccgaagcggattgaggcggcggcccaagcctaggctgttgttat??gcctgcggagacgtcgtcgcctcgatcgtggtaagcagcgcgcgccgt???????caggcgtgcttc??ggcacctgcgcgctccaggcaacggcctgcgggctccccattcgacccgtcttgaaacacggaccaaggagtctgacatgtgtgcgagtcaacgggc?gattaaacccgtaaggcgtaaggaagctga?ttggtgggatcccc??????tagcggg???tgcacccccgaccgaccttgatcttctgagaagggttcgagtgtgagcatgcctgtcgggacccgaaagatggtgaactatgcctgagcggggcgaagccagaggaaactctggtggaggcccgcagcgatactgacgtgcaaatcgttcgtctgacttgggtataggggcgaaagactaatcgaaccgtctagtagctggttccctcc??????????????????????????????????????????????????????????????????????????????????????????????????????????????????????????????????????????????????????????????????????????????????????????????????????????????????????????????????????????????????????????????????????????????????????????????????????????????????????????????????????????????????????????????????????????????????????????????????????????????????????????????????????????????????????????????????????????????????????????????????????????????????????????????????????????????????????????????????????????????????????????????????????????????????????????????????????????????????????????????????????????????????????????????????????????????????????????????????????????????????????????????????????????????????????????????????????????????????????????????????????????????????????????????????????????????????????????????????????????????????????????????????????????????????????????????????????????????????????????????????????????????????????????????????????????????????????????????????????????????????????????????????????????????????????????????????????????????????????????????????????????????????????????????????????????????????????????????????????????????????????????????????????????????????????????????????????????????????????????gaaaatgtaggttatgacaaaaaatttaggttactaattgtgaaacgcttaattactcgaatgtatcaacagaattctttgcttatttctactaat?????????gat??????tctaac????????????caaaatcccttttttgggcacaacaaacatttttattttcaaatcatatcgggtaaattagcagttattgtggaaattaaactttccctatgcttagta???tcttccctc?????????gaagataag???aaaatagacgaatctcaaaatttacgatcaattcattccatatttccctttttagaagaaaaattctcccatttaaattatgtgtcaaatatactaataccctatcctgttcatcttgaaatcttgattctaattcttcgttactgggtgaaagatgcctcttctttgcattttttacgattcgttttccacgagaatcgtaattggaaccatttttttttcccaaagaaatatatttccactctt????????????tcaaaaaga????????????aatcaaagattattcttattcttatataattctcatgtctgtgaatacgaatccatttttgtttttttacgtaaccaatcccatcatttacgatcaacattttttggaaccctttttgagcgaatgtttttctatggaaaaataaaaaaagagtatctt??????gtaaatgtc??????tttactaaggattttcaagctatt??????tcatggctgttcaaagatccttttatgcattatgtaaggtatcaaggaaaatctattctggcttcaaaacggacgtctcttattctgaataaatggaaatattaccttgccctcttttggaaatgtcgtttttatgtgtggtatcaaccagaaaggatccatataaaaacattatccaagcatttccttgactttctaggttatctt??????tcaagtgca??????agtatacgattcaacccttcggtgggacgaagtcaaatgctagaaaattcatttataata?????????aataatattattaag?????????acgtttgataccacagttccaattatgcctttggttggatcattggctaaagcgaaagtttgtgacgtcttaggtcaccccattagtaag???ttggtctgggccgattta??????tcagattatgatattattgacttattttggcgtatatgcagaaatctttctcattattacagcggagcctcaaaaaaa???aagagtttgtatcaaata?????????aagtatatacttcgactttcttgtactagaactttagctcgtaaacacaaaagcactctacgtgcttttttgaaaagattaggtccggaatttttggaagaattttttacggaggaggaacaggttctttcgttgatcttctcaaggtactctttcacttcgc???????????????????????????????????????????????????????????????????????cgaaattggtagacgttacggacttaattggattgagccttagtatggaaacccactaagtg?????ataactttcaaattcagggaaaccgtggaattaataaaaataggcaatcctgagccaaatcccgttt??????tcc??????gaa????????aat???gagtagggaaagcaagccagaat??????aaaaaaaggaaaggataggtgcagagactcaacggaagctgtt???????ctaaca????????aa?????tac???ataca????at?????acaa??????????????????atggagttgattgtcttt?c????gctggt??????????????????????????????????????????????????????????????????????????????????????????????????????????????????????????????????????????????????????????????????????????????????agccgagaataaagatagagtcccattctacatgtcaataccgacaacaatgaaatttatag?taagaggaaaatccgtcgact?????ttttaaatcatgagggttcaagtccctctatccccaaaaaa??????????gcccat?ttgaccccct?aattattt??????ctc?????????????????????ttatttatcc?????ctt????????t?????????tcgt???????tagc??ggttaaaaatcctt?ttcattt????????????????????tt????????????????????????????????????????????????catatttaggcaagaaatccccatt???????tt????????????aataattcacag?????????tcagKac??????ttata?????????????????????????????????????????????????????????????ctgaaactt???????????????a??????catttac????aaagtcttattc????????aattag????????tcattttt??????cat????tttttgta???tttt??caa?aaagaaa????acctttaca???agtaatac???????????????????ctttttatatttttaattgacatagacccaa?????gccttct?????????????agta???????aaataagaacggcgcatca????ataatggtcgggatagctcagttggtagagcagaggactgaaaatcctcctg???????????????????????????????????????gagtacaaattgacttattatactcctgattatgaaactaaagatactgatatcttggcagcattccgagtaactcctcaacctggagttccacccgaggaagcgggggccgcggtagctgccgaatcttctactggtacatggaccactgtgtggaccgatggacttactagccttgatcgttacaaaggacgatgctatcacatcgagcccgttgctggagaagaaaatcaatatattgcttatgtagcttaccctttagacctttttgaagaaggttctgttactaacatgtttacttccattgtgggtaatgtatttgggtttaaagccctacgtgctctacgtctggaggatcttcgaatcccccctgcttattctaaaactttccaaggcccgcctcatggtatccaagttgagagagataaattgaacaagtatggtcgtcctctattgggatgtactattaaacccaaattggggttatccgctaagaactacggtcgagcggtttatgagtgtcttcgcggtggacttgattttaccaaagatgatgagaacgtaaactcccaaccatttatgcgttggagagaccgtttcttattttgtgccgaagctctttataaagcacaggccgaaactggcgaaatcaaagggcattatttgaatgctactgcaggtacatgcgaagaaatgatc???????????????????????????????????????????????????????????????????????????????????????????????????????????????????????????????????????????????????????????????????????????????????????????????????????????????????????????????????????????????????????????????????????????????????????????????????????????????????????????????????????????????????????????????????????????????????????????????????????????????????????????????????????????????????????????????????????????????????????????????????????????????????????????????????????????????????????????????????????????????????????????????????????????????????????????????????????????????????????????????????????????????????????????????????
Gaiadendron    ??????????tgccagtagtcatatgcttgtctcaaagattaagccatgcatgtgtaagtatgaactaattcagactgtgaaactgcgaatggctcattaaatcagttatagtttgtttgatggtatctgctactcggataaccgtagta??tctagagctaatacgtg????aaaccccgac??tttcggaagggatgcattt?ttagataaaaggtcgacg??ggctct??gcccgttgctctgatgattcatgataactcgacggatcg????gccctcgtgccggcgacgcatcattcaaatttctgccctatcaactttcgatggtaggat??tggcctaccatggtgatgacgggtg?cggagaattagggttcgattccggagagggagcctgagaaacggcta??acatccaaggaaggcagcaggcgcgcaaattacccaatcctgacacggggaggtagtgacaataaataacaataccgggc?ctatgagtctggtaattggaatgagtacaatctaaatcccttaacgaggatccattggagggcaagtctggtgccagcagccgcggtaattccagctccaatagcgtatatttaagttgttgcagttaaaaagctcgtagttggaccttgggtt?ggtcgatcggtccgcctttagg?gtgtaccg?tcggcccgtcccttctaccggcgatgcgc?cctggccttaattgg?cgggtcgtgcctccggtgctgttactttgaagaaattagagtgctcaaagcaagcctacgctctgtatacattagcatgggataac??cataggatttcggtcctattctgttggccttcgggatcggagtaatgattaac?gggacagtcgggggcattcgtatttcatagtcagaggtgaaattcttggatttatgaaagacgaacaactgcgaaagcattt????????gccaaggatgttttcattaatcaagaacgaaagttgggggctcgaagacgatcagataccgtcctagtctcaaccataaacgatgccgaccagggatcagcggatgttacttttagtactccgctggcaccttatgagaaatcaaagtttttgggttccggggggagtatggtcgcaaggctgaaacttaaag?aatt?acg?aagggcaccaccatgagtggagcctgcg????aatttgactcaacacggggaaacttaccaggtccagacatagtaaggattgacagactgagagctctttcttgattctatgggtggtggtgcatggccgttcttagttggtggagcgatttgtctggttaattccgttaacgaacgagacctcagcctgctaactagcta???gcaggtatccctccgtggctagcttcttagagggactatggccttttaggccacggaagtttgaggcaataacaggtctgtgatgcccttagatgttctgggccgcacgcgcgctacactgatgtattcaacgagtctatagccttggccgacaggcccgggtaatctttgaaatttcatcgtgatggggatagatcattgcaattgttggtcttcaacgaggaattcctagtaagcgcgagtcatcagctcgcgttgactacgtccctgccctttgtacacaccgcccgtcgctcctaccgattgaatggtccggtgaagtgttcggatcgcggcgacgtgggc?gt???tcgctgcc?ggcgacgtcgcgagaagtccactgaaccttatcatttagaggaagga??????????????????????????????????????????????????????????????????????????????????????gtaacggcgagcgaaccgggaacagcccagcttgaaaatcgttcggcccagccgttcgaattgtagtctgtagaagcgtcctcagcggcggaccgggctcaagtcctctggaagggggcgccggagagggtgagagccccgtcgtgcccggaccctgccgcaccacgaggcgctgtcggcgagtcgggttgtttgggaatgcagccccaatcgggcggtaaattccgtccaaggctaaatatgggcgagagaccgatagcaaacaagtaccgcgagggaaagatgaaaaggactttgaaaagagagtcaaagagtgcttgaaattgtcgggagggaagcggatgggggccggcgatgcacctcggtcggatgtggaacggccaccagccggtccgccgatcgactcggggtgtggaccgatgcggattgaggcggcggcctaagcctgggcagttgttat??gcctgcggagacgccgtcgcctcgattgtggtaggcagcgcgcgccgc???????tcggcgtgcttc??ggcacctgcgcgctccgggcaacggcctgcgggctccccattcgacccgtcttgaaacacggaccaaggagtctgacatgtgtgcgagtcaacgggc?gattaaacccgtaaggcgtaaggaagctga?ttggtgggatcccc??????tagcggg???tgcacccccgaccgaccttgatcttctgagaagggttcgagtgtgagcatgcctgtcgggacccgaaagatggtgaactatgcctgagcggggcgaagccagaggaaactctggtggaggcccgcagcgatacaaacgtgcaaatcgttcgtctgacttgggtataggggcgaaagactaatcgaaccatctagtagctggttccctcc??????????????????????????????????????????????????????????????????????????????????????????????????????????????????????????????????????????????????????????????????????????????????????????????????????????????????????????????????????????????????????????????????????????????????????????????????????????????????????????????????????????????????????????????????????????????????????????????????????????????????????????????????????????????????????????????????????????????????????????????????????????????????????????????????????????????????????????????????????????????????????????????????????????????????????????????????????????????????????????????????????????????????????????????????????????????????????????????????????????????????????????????????????????????????????????????????????????????????????????????????????????????????????????????????????????????????????????????????????????????????????????????????????????????????????????????????????????????????????????????????????????????????????????????????????????????????????????????????????????????????????????????????????????????????????????????????????????????????????????????????????????????????????????????????????????????????????????????????????????????????????????????????????????????????????????????????????????????????????????????????????tatgacaaaaaatttaggttactaattgtgaaacgcttaattactcgaatgtatcaacagaattcttttcttatttttactaat?????????gat??????tctaac????????????caaaatcccttttttgggcacaacaaacatttttattttcaaatcatatcgggtaaattagcagttattgtggaaattaaactttccctacgcttagta???tcttccctc?????????gaagataag???aaaatagacgaatctaaaaatttacgatcaattcattccatatttccctttttagaagataaattctcccatttaaattatgtgtcaaatatactaataccctatcctgttcatcttgaaatcttgattctaattcttcgttactgggtgaaagatgcctcttctttacattttttacgattcgttttccacgagaatcgtaattgtaaccaattttttttaccaaagaaatatatttccactctt????????????tcaaaaaga????????????aatcaaaaattattc??????ttatataattctcatgtctgtgaatacgaatccatttttttttttttacggaaccaatccaatcatttacaaccaaatttttttggaaccctttttgagcgaatttttttctatggaaaaataaaaaaaaagtatctt??????gtaaatgcc??????tttattaaggattttcaagctatt??????tcatgccagttcaaagaaccttttatgcattatgttaggtatcaaggtaaatctattctggcttcaaaacggacgtctcttattctgaataaatggaaatattaccttgccctcttttggaaatgtcgtttttatgtatggtatcaaccagaaaggatccatataaaaacattatccaagcatttccttgactttctaggttatctt??????tcaagtgca??????agtatacgattcaacccttcggtgggacgaagtcaaatgctagaaaattcatttataata?????????aataatattattaag?????????acgtttgataccacagttccaattatgcctttgattggatcattggctaaagcgaaagtttgtgacgtcttaggtcaccccattagtaag???ttggtctgggccgattta??????tcagattatgatattattgacttattttggcgtatctgcagaaatctttctcattattacagcggagcctcaaaaaaa???aagagtttgtatcaaata?????????aagtatatacttcgactttcttgtactagaactttagctcgtaaacacaaaagcactctacgtgcttttttgaaaagattaggtccggaatttttggaagaattttttacggaggaggtgcaagttctttcgttgatcttctcaaggtattcttttacttcgcggaggttatatagagaaggtcgtatttggtatttggatatt??????????????????????????????cgaaattggtagacgctacggacttaattggattgagccttagtatggaaacccactaagtg?????ataactttcaaattcagggaaaccgtggaattaataaaaataggcaatcctgagccaaatcccgttt??????tcc??????gaa????????aat???gagtagggaaagcaagccagaat???????????aaaaaaaggataggtgcagagactcaacggaagctgtt???????ctaaca????????aa?????taY???ataca????at?????acaa??????????????????atggcgttga?????ttt?c????gctggt??????????????????????????????????????????????????????????????????????????????????????????????????????????????????????????????????????????????????????????????????????????????????agacgagaataaagatagagtcccattctacatgtcaataccgacaacaatgaaatttatag?taagaggaaaatccgtcgact?????ttttaaatcatgagggttcaagtccctctatccccaaaaaaaaaaaa????gcctat?ttgaccccct?aattattt??????atc??????????????????????????????t?????tat????????t?????????tcgt???????tagc??ggttaaaaatcctt?ttcattt????????????????????tt????????????????????????????????????????????????catatttaggcaataaatccccatt???????tt????????????aataattcacag?????????tcagtac??????ttata?????????????????????????????????????????????????????????????ctgaaactt???????????????a??????catttac????aaagtcttattc????????aattag????????tcattttt??????aat????tttgtgta???tttt??caa?aaagaaa????a?ctttaca???agtaatac???????????????????ttttttatattttWaattgacatagacccaa?????gccttct?????????????agta???????aaataagaacggcgcatca????ataatggtcgggatagctcagttggtagagcagaggactgaaaatcctcgtgtcac??aaagcaagtgttggattcaaagccggtgttaaagagtacaaattgacttattatactcctgattatgaaactaaagatactgatatcttggcagcattccgagtaactcctcaacctggagttccacccgaggaagcaggggccgcggtacgtgccgaatcttcgactggtacatggaccactgtgtggaccgatggacttaccagccttgatcgttacaaaggacgatgctatcacatcgagcccgttgctggagaagaaaatcaatatattgcttatgtagcttaccctttagacctttttgaagaaggttctgttactaacatgtttacttccattgtgggtaatgtatttgggtttaaagccctacgtgctctacgtctggaggatcttagaatcccccctgcttattctaaaactttccaaggcccgcctcatggtatccaagttgagagagataaattgaacaagtatggtcgtcctctattgggatgtactattaaacccaaattggggttatccgctaagaactacggtcgagcggtttatgagtgtcttcgcggtggacttgattttaccaaagatgatgagaacgtaaactcccaaccatttatgcgttggagagaccgtttcttattttgtgccgaagctctttataaagcacaggccgaaactggcgaaatcaaagggcattatttgaatgctactgcaggtacatgcgaagaaatgatcaaaagggctgtatttgccagagaattgggagtccctatcgtaatgcatgactatttaacagggggtttcactgcaaatactagcttggctcattattgccgggataatggcttacttcttcatatccatcgtgcaatgcatgcggttattgatagacaaaaaaatcatggtatacactttcgtgtattagctaaagccttacgtatgtctggtggagatcatattcactctggtactgtagtaggtaaacttgaaggggaaagagatatcactttgggatttgttgatttactacgtgatgattttattgaaaaaaaccgaagtaaggggatttatttcactcaagattgggtttcgctacctggtgttttgcctgtagcttccgggggtattcatgtttggcatatgcctgctctgaccgagatctttggggatgattccgtattacagttcggtggaggaaccttaggacacccttggggaaatgcgccgggtgccgtagctaatcgagtagctctagaagcatgtgtacaagctcgtaatgagggacgggatcttgctcgtgagggtaatgaaattatccgcgaggctcgcaaatggagtcctgaactagctgct?????????????????????????????????????????????????????????
Amyema         ?ggttgatcctgccagtagtcatatgcttgtctcaaagattaagccatgcatgtgtaagtatgaactaattcagactgtgaaactgcgaatggctcattaaatcagttatagtttgtttgatggtatttgctactcggataaccgtagtaattctagagctaatacgtgcaccaaaccccgac??ttctggaagggaYgcatttattagataaaaggtcgacgcgggcYYY??gcccgttgctctgatgaatcatgataacttgacggatcgcacggccMtcgtgccggcgacgcatcattcaaatttctgccctatcaactttcgatggtaggatagtggcctaccatggtgatgacgggtgacggagaattagggttcgattccggagagggagcctgagaaacggctaccacatccaaggaaggcagcaggcgcgcaaattacccaatcctgacacggggaggtagtgacaataaataacaataccgggctcWaYgagtctggtaattggaatgagtacaatctaaatcccttaacgaggatccattggagggcaagtctggtgccagcagccgcggtaattccagctccaatagcgtatatttaagttgttgcagttaaaaagctcgtagttggaccttgggYtgggtcgatcggtccgccgccaggtgtgtaccggtcggccYgtcccttctaccggcgatgcgctcctKgccttaattggccgggtcgtgcctccggtgctgttactttgaagaaattagagtgctcaaagcaagcctacgctctggatacattagcatgggataacatcataggatttcggtcctattctgttggccttcgggatcggagtaatgattaacagggacagtcgggggcattcgtatttcatagtcagaggtgaaattcttggatttatgaaagacgaacaactgcgaaagcattt????????gccaaggatgttttcattaatcaagaacgaaagttgggggctcgaagacgatcagataccgtcctagtctcaaccataaacgatgccgaccagggatcagcggaYgttacttaYaggacWccgctggcaccttatgagaaatcaaagtttttgggttccggggggagtatggtcgcaaggctgaaacttaaaggaattgacggaagggcaccaccaggagtggagcctgcggcttaatttgactcaacacggggaaacttaccaggtccagacatagtaaggattgacagactgagagctctttctagattctatgggtggtggtgcatggccgttcttagttggtggagcgatttgtctggttaattccgttaacgaacgagacctcagcctgctaactagctacRtggaggtaYccctccatggctagcttcttagagggactatggccttttaggccacggaagtttgaggcaataacaggtctgtgatgcccttagatgttctgggccgcacgcgcgctacactgatgtattcaacgagtctatagccttggccgacaggcccgggtaatctttgaaatttcatcgtgatggggatagatcattgcaattgttggtcttcaacgaggaattcctagtaagcgcgagtcatcagctcgcgttgactacgtccctgccctttgtacacaccgcccgtcgctcctaccgattgaatggtccggtgaagtgttcggatcgMggcgacgtgggcggt???WcgcKgcc?cgcgacgtcgcgagaagtccactgaaccttatcatttagaggaa???????????????????????????????????????????????????????????????????????????????????????????aacggcgagcgaaccgggaatagcccRgcttgaaaatcgttcggcccagccgcacgaattgtagtctgtagaagcgtcctcagcggcggaccgggctcaagtcccctggaagggggcgccggagagggtgagagccccgtcgtgcccggaccctgccgcatcacgaggYgctgtcggcgagtcgggttgtttgggaatgcagccccaatYgggcggtaaattccgtccaaggctaaatatgggcgagagaccgatagcaaacaagtaccgcgagggaaagatgaaaaggactttgaaaagagagtcaaagagtgcttgaaattgtcgggagggaagcgRatgggggccggcgatgcacctcggtcggatgtggaacggccaacagccggtccgccgatcgactcggggtgYggaccgatgcggattgaggcggcggcccaagcctRggcYgtYgttaM??gcctgcggagaYgtcgYcgcctcgatcgtggaatRcagcgcgcgccgY???????caggcgtgcttc??ggcacctgcgcgctccgggcaacggcctgcgggctccccattcgacccgtcttgaaacacggaccaaggagtctgacatgtgtgcgagtcaacgggc?gattaaacccgtaaggcgaaaggaagctga?ttggtgggatcccct?????ccgcggg???tgcacccccgacYgaccttgatcttctgagaagggttcgagtgtgagcatgcctgtcgggacccgaaagatggtgaactatgcctgagcggggcgaagccagaggaaactctggtggaggcccgcagcgatactgacgtgcaaatcgttcgtctgacttgggtataggggcgaaagactaatcgaaccgtctagtagctggttccctccgaagtttccctcaggatagctggagctcgcgcgcgagttctatcagataaagccaatgattagaggaatcgggggcgcaatgccctcgacctattctcaaactttaaatgggtaggacgacacggctgcttYgttgagccgtggcgaggaatcgagagctccaagtgggccatttttggtaagcagaactggcgatgcgggatgaaccggaagccgggttacggtgcccaactgcgcgctaacctagaWcccacaaagggtgttggtcgattaagacagcaggacggtggtcatggaagYcgaaatccgctaaggagtgtgtaacaactcacctgccgaaYcaactagccccgaaaatggatggcgcttaagcgcgcgacctatacccggccgtcgaggcaRcggccaRgccccgatgagWaggagggcgcgRcggtcgcYgcgaaacctgtggcgcgagcccgggcggagcgtccgtcggtgcggatcttggtggtagtagcaaatattcaaatgagaactttgaaggccgaagaggggaaaggttccatgtgaacggcacttgcacatgggttagtcgatcctaagagacgggggaagcccgtccgacagcgcgaaacgcgcgagcttcgaaagggaatcgggttaaaattcccgaaccgggacgtggtggttgacggcaacgttaggRagtccggagacgtcgtcgggRgccYcgggaagagttatcttttctgtttaacagcctgcccaccctggaatcggctcagccggaggtagggtccagcggctggaacagcaccgcacgtcgcgcggtgtccggtgcgccctcgacggcccYtgaaaatccggaggaccRRgtMccatccacgcccgttcgtactcaYaaccgcatcaggtctccaaggtgaacagcctctggtcgatggaacaatgtaggcaagggaagtcggcaaaatggatccgtaacttcgggaaaaggattggctctgagggctgggctcgggggtcccagcccYgaacccatcggctgtcggcggactgctcgagctgctaccgcggcgagagcgggtcgccgcgtgccgtccgggggacggactgggaacggctccctc????????gggggccttccccgagcagcgaacagccagctcagaactggtacggacaaggggaatccgactgtttaattaaaacaaagcattgcgacggtcc???????????????????????????????????????????????????ttgttcgaaaatgtRRgttatgacaaaaaggttaggttactaattgtgaaacgYttaattactSgaatgtatYaYcagaattcttttcttatttctacttat?????????gat??????tcgaac????????????caaaatgctttttttggacacaacaaacatttttatttgcaaatcatatcgRgtaagttRgcggttattgtggaaatKaaacttttcctaggcttagta???tcttctatt?????????gaagataat???aaaatagacgaatctaaaaatttacgatcaattcattccatatttccYtttttagaagataaattctccYgtttMaattatgtgtcaaRtatactaataccttatcctgctcatcttgaaatattggttttaattcttcgttgttgggtgaaagatgcttcttctttacattttttacgattcgttttMcacgagaatcgtaattggaaccatttttttttWcaaaataaatataKttccaccctt????????????tcaaaaagaaaaaaa??????aatcagagattattKKtattYttatataattctcaKgYctgKgaatacgaatccatttttgtttttttacgtaaccaatcctatcatttacgatcaacattttttggaacYttttttgagcgaactRttttctatgKaaaaataaaaaaagagtatctt??????gtaaatgtY??????tttactaaggattttcaagccata??????tYatgtatgttcaaagatatttttatRcattatgttaggtatcaaggaaaatctattctggcttcaaaatgKacgttttttattcWgaataaatggaactattaYYttgctctcttttggaaatgtcgtttttatgtgtggtatcaatcagaaaRg??????ataaaaaYattatccaagcatttccttgcctttctaggttatctt??????tcaagtRca??????aatatacgattcaacccttcgttgggacgaagtcaaatgatagaaaattcatttMtaata???aataataataatattaKtaag?????????acgtttgataccacagKtccaattaYacctttggttggaccattggttaaagcKaaagttRgtgacgtYttaRgtYaYcccattagtRag???ttRaKctcgKccgattta??????tcagattatgatattattgacttattYtggcatatatgcagaaatctttctcattattacagcggaSSttcaaaaaaa???aRKagtttgtatcaaata?????????aagtatatacttcgactttMttgtactagaactttagctcgtaaacacaaaagcgctttacgtgcttttttgaaaagattaggtcMaRaagttttggaagaattttttatggaggaggagcaagttctttYgttRatcttctcaaggtattcttttacttcgMagagattgtatagaaaaggt???????????????????????????????????????????????????cgaaattggtagacgctacggacttaattgggttgagccttagtatggaaacccactaagtg?????ataactttcaaattcagggaaaccgtggaattaataaaaatRggcaatcctgagccaaatcccgttt??????tccttttccgaa????????aat???gagtagggaaagcaagccagaat???????????aaaaaaRggataggtgcagagactcaacggaagctgtt???????ctaata????????aa?????Kac???ataca????at?????acaa??????????????????atggagttga??????tt?c????gccggt??????????????????????????????????????????????????????????????????????????????????????????????????????????????????????????????????????????????????????????????????????????????????agacgagaataaagatagagtcccattctacatgtcaataccgacaacaatgaaatttatag?taMgaggaaaatccgtcgact?????tttWaaatcatgagggttcaagtccctctatccccaaaaaaa?????????gcccgt?ttaaacccct?aattYtWt??????ctc?????????????????????ttatttatcc?????cYt????????t?????????ttgt???????tagc??aRYYMaaaaccccc?????????YY?????????????????tt????????????????????????????????????????????????catWtttaSgMgagaaatacccattttactaatt????????????aMtaattcacag?????????tcaRtactttatattttatatacatatattgaat?????ata?????????????????????????????????????Ytgaaactt???????????????a??????catttWc????aaagtMttattM????????aattaK????????taattttK??????cat????tttKtKta???tttttaa?a?aWKW??????WMWttttaMa???agtaatac?????????????????????????????ttt?t?????gttagat??????????????tt???????????????????????????????????????????????ttaatggtcgggatagctcagttggtaga????????????????????????????????????????????????????????????????????aaattgacttattatactcctgattatgaaactaaagatactgatattttggcagcattccgagtaactcctcaacctggagttccacccgaagaagcaggagccgcagtagctgccgaatcttcgactggtacatggaccactgtgtggaccgatggacttaccagccttgatcgttacaaaggacgatgctatcacatcgagcccgttgctggggaagaaaatcaatatattgcttatgtagcttaccccttagacctttttgaagaaggttctgttactaacatgtttacttccattgtgggtaatgtatttgggtttaaagccctacgtgccctacgtctggaagatcttcgaatccccccggcttattctaaaactttccaaggtccgcctcatggtatccaagttgagagagataaattgaacaagtacggtcgtcctctattgggatgtactattaaaccaaaattggggttatccgctaagaactacggtcgggcggtttatgagtgtctgcgcggtggacttgattttaccaaagatgatgagaatgtaaactcccaaccatttatgcgatggagagaccgtttcttattttgtgccgaagcactttataaagcacaagccgaaactggcgaaatcaaagggcattatttgaatgctactgcaggtacatgcgaagaaatgatgaaaagggctgtatttgccagagaattgggagtccctatcgtaatgcatgactatttaacaggggggttcactgcaaatactagcttggctcattattgccgggataatggcttacttcttcatattcatcgtgcaatgcatgcggttattgatagacaaaaaaatcatggtatacactttcgtgtattagctaaagccttacgtatgtctggtggagatcatattcacgctgggactgtagtaggtaaacttgaaggggaacgagatatcactttgggatttgttgatttactacgtgatgattttattgaaaaagaccgaagtagggggatttattttactcaagattgggtttcgctaccgggtgttttgcccgtagcttcagggggtattcatgtttggcatatgcctgctctgaccgagatctttggggatgatt????????????????????????????????????????????????????????????????????????????????????????????????????????????????????????????????????????????????????????????????????????????????????????????????????????????????????????????????????????????
Dendrophthoe   ???ttgatcctgccagtagtcatatgcttgtctcaaagattaagccatgcatgtgtaagtatgaactaattcagactgtgaaactgcgaatggctcattaaatcagttatagtttgtttgatggtatttgctactcggataaccgtagtaattctagagctaatacgtgcaccaMaccccgac??ttctggaagggacgcatttattagataaaaggtcgacgcSggcttc??gcccgttgttctgatgaatcatgataacttgacggatcgcacggccatcgtgccggcgacgcatcattcaaatttctgccctatcaactttcgatggtaggatagtggcctaccatggttttgacgggtgacggagaattagggttcgattccggagagggagcctgagaaacggctaccacatccaaggaaggcagcaggcgcgcaaattacccaatcctgacacggggaggtagtgacaataaataacaataccgggctctacgagtctggtaattggaatgagtacaatctaaatcccttaacgaggatccattggagggcaagtctggtgccagcagccgcggtaattccagctccaatagcgtatatttaagttgttgcagttaaaaagctcgtagttggaccttgggctgggtcgatcggtccgccgtcaggtgtgtaccggtcggcccgtcccttctaccggcgatgcgttcctggccttagctggccgggtcgtgcctccggtgctgttactttgaagaaattagagtgctcaaagcaagcctacgctctggatacattagcatgggataacatcataggatttcgatcctattctgttggccttcgggatcggagtaatgattaacagggacagtcgggggcattcgtatttcatagtcagaggtgaaattcttggatttatgaaagacgaacaactgcgaaagcattt????????gccaaggatgttttcattaatcaagaacgaaagttgggggctcgaagacgatcagataccgtcctagtctcaaccataaacgatgccgaccagggatcagcggatgttacttataggactccgctggcaccttatgagaaatcaaagtttttgggttccggggggagtatggtcgcaaggctgaaacttaaaggaattgacggaagggcaccaccaggagtggagcctgcggcttaatttgactcaacacggggaaacttaccaggtccagacatagtaaggattgacagactgagagctctttctagattctatgggtggtggtgcatggccgttcttagttggtggagcgatttgtctggttaattccgttaacgaacgagacctcagcctgctaactagctacatggaggtgaccctccatggctagcttcttagagggactatggccttttaggccacggaagtttgaggcaataacaggtctgtgatgcccttagatgttctgggccgcacgcgcgctacactgatgtattcaacgagtctatagccttggccgacaggcccgggtaatctttgaaatttcatcgtgatggggatagatcattgcaattgttggtcttcaacgaggaattcctagtaagcgcgagtcatcagctcgcgttgactacgtccctgccctttgtacacaccgcccgtcgctcctaccgattgaatggtccggtgaagtgttcggatcgaggcgacgtgggcggt???ccgctgcc?cgcgacgtcgcgagaagtccactgaaccttatcatttagaggaaggagaagtc??????????????????????????????????????????????????????????????????????????????????aacggcgagcgaaccgggaacagcccag?ttgaaaatcgcgcgg?cg?g?cg???gaa?tgtagactgtagaagcgtcctcagcggcggaccgggctcaagtcccctggaagggggcgccggagagggtgagagccccgtcgtgcccggaccctgccgcaccac?aggcgctgtcggcgagtcgggttgtttgggaatgcagccccaatcgggcggtaaattccgtccaaggctaaatatgggcgagagaccgatagcaaacaagtaccgcgagggaaagatgaaaaggactttgaaaagagagtcaaagagtgcttgaaattgtcgggagggaagcggatgggggccggcgatgcacctcggtcggatgtggaacggccaacagccggtccgccgatcgactcggggtgcggaccgatgcggattgaggcggcggcccaagcctgggccgtcgttac??gcctgcggagatgccgccgcctcgatcgtggaaYgcagcgcgcgccgc???????aMggcgtgcYtccgggcacctgcgcgctccgggcaacggcctgcgggctccccattcgacccgtcttgaaacacggaccaaggagtctgacatgtgtgcgagtcaacgggc?gaYYaaacccgtaaggcgaaaggaagctga?Ytggtgggatccccc?????ctgcggg???tgcacccccgaccgaccttgatcttctgagaagggttcgagtgtgagcatgcctgtcgggacccgaaagatggtgaactatgcctgagcggggcgaagccagaggaaactctggtggaggcccgcagcgatactgacgtgcaaatcgttcgtctgacttgggtataggggcgaaagactaatcgaaccgtctagtagctggttccctccgaagtttccctcaggatagctggagctcgcgcgcgagttctatcaggtaaagccaatgattagaggcatcgggggcgcaatgccctcgacctattctcaaactttaaatgggtaggacgacacggctgcttcgctgagccgtggcgaggaatcgagagctccaagtgggccatttttggtaagcagaactggcgatgcgggatgaaccggaagccgggttacggtgcccaactgcgcgctaacctagatcccacaaagggtgttggtcgattaagacagcaggacggtggtcatggaagtcgaaatccgctaaggagtgtgtaacWactcacctgccgaatcaactagccccgaaaatggatggcgcttaagcgcgcgacctatacccggccgtcgaggcaacggccaggccccgatgagtaggagggcgcggcggtcgctgcaaaacctgtggcgcgagcccgggcggagcgtccgtcggtgcggatcttggtggtagtagcaaatattcaaatgagaactttgaaggccgaagaggRgaagggttccatgtgaacggcacttgcacatgggttagtcgatcctaagagacgggggaagcccgtccgacagcgcgatccgcgcgagcttcgaaagggaatcgggttaaaactcccgagccgggacgtggtggttgacggcgacgttagggagtccggagacgtcgtcgggggccccgggaagagttatcttttctgtttaacagcctgcccaccctggaatcggttcggccggaggtagggtccagcggctggaacagcaccgcacgtcgcgcggtgtccggtgcgccctcgacggccc?tgaaaatccggaggaccgagtaccatccacgcccgttcgtaccgataaccgcatcaggtctccaaggtgaacagcctctggtcgatggaacaatgtaggcaagggaagtcggcaaaatggatccgtaacttcgggaaaaggattggctctgagggctgggctcgggggtcccagccccgaacccatcggctgtcggcggactgctcgagctgctctcgcggcgagagcgggtcgccgcgtgccgtccgggcgacggactgggaacggctccctc????????gggggccttccccgagcagcgaacagccagctcagaactggtacgg????????????????????????????????????????????????caggagtatatttatgcacttactcataatcgtagtttcaatcgatcaagtttgtttgaaaatgtaagttatgacaaaaaRgttaggttactaattgtgaaacgattaattactcgaatgtatcaccagaaYtctKttMttatttMtacttat?????????gat??????tataac????????????caaaatgMtttttttgggcacaacaagYatttttatttgcaaatcatatcgggtaagttagcggttattgtRgaaattaaactttttctaggcttagta???Kcttctctt?????????gaagataat???aaaatagacgaatMtaaaaatttacgatcaattcattccatatttccctttttagaagataaattYtcccgtttaaattatgtgtcaaatataYtaataccttatcctgttcatcttgaaMtattggttttaattcttcgttgttggRtgaaagatYcttcttctttacattttttacgRttcgttttYcacgagaatcgtaMttggaaccatttttttttMcaaaataaatatatttccaccctt????????????ccaaaaaga????????????aatcaKagattWtttYtattcttatataattctcatgtYtgtgaatacgaatccRtttttgtttttttacgtaaccaatcctatYatttacgatcaacattttttggaaccttttttgagcgaactRttttYtatggaaaaataaaaaaagagtatYtt??????gtaaMtgtc??????tttactaaggattttcaagccata??????tcatRtatgttcaaagatatttgtatgcattatgttaggtatMaaggaaaatctattctggcttcaaaatggacgttttttattctgaataaatggaaYtattaYcttaYtctcttttggaaatgtcgtttttatgtgtgKtatcaatcagaaagg??????ataaaaacattatccaagcatttccttgactttctaggttatctt??????tcaagtKca??????aataKacgattcaaccYttcgttgggacgaagtcaaatgatagaaaattcatttataata??????aataataatattattaaS?????????acgtttgataccacagttccaattataYctttggttggaccattggttaaagtgaaaRttggtgacKtcttaggtcaMcccattagtaag???ttgatctcgaccgattta??????tcagattRtgatattattgaYttattttggcatatatgcagaaatctttctcattattacagcggagcttcaaaaaaa???aatagtttgtatcaaMta?????????aagtatatacttcgactttcgtgtactagaactttagctcgtaaacacaaaagcgctttacgtgcttttttgaaaagattagttccagaagttttggaagaattttttatggaggaggagcaagtYctttcgttgatcttctcaaggtattcttttccttcgcagagattgtatatagaaggtcgtatttggtatttggatacttattatttgtatcaacgatctagtcaatcacgaaattggtagacgYtacggacttaattgggttgagccttagtatggaaacccactaagtg?????ataactttcaaattcagggaaaccgtggaattaataaaaataggcaatcctgagccaaatccYgttt??????tcc??????gaa????????aat???gagtagtgaaagcaagYtagaat?????????aaaaaaaaaggataggtgcagagactcaacggaagctgtt???????ctaata????????aa?????tac???ataca????at?????acaatacaaacatacaatacaaatggagttKa??????tt?c????gccggt??????????????????????????????????????????????????????????????????????????????????????????????????????????????????????????????????????????????????????????????????????????????????agWcVagaataaagatagagtcccattctacatgtcaatacYgacaacaatgaaatttatag?taataggaaaatccgtcgact?????ttttaaatcatgagggttcaagtccctctatccccaaaaaa??????????gYcYgY?ttgaacccct?aattMttt??????ctc?????????????????????ttatttatct?????ctt????????t?????????tcRt???????taRc??aKttaaaaatcccc????ttcattt?????????????????Ht????????????????????????????????????????????????catagttaggcgagaaatacccatt???????tt????????????aataattcacag?????????tcagtactttat???????????????????????????ata?????????????????????????????????????ctgaaactt???????????????a??????catttac????aaagtcttattc????????aattag????????tcattttt??????cat????tttgtgtatttttttWaaaa?aaKa??????aaattttaca???agtaatac?????????????????????????????ttt?t??tt??ttagattttt?????at???tt???????????????????????????????????????????????ttWatggtcgggatagctcagttggtaga?????????????????????????????aaagcaggtgttggattcaaagccggtgttaaagagtacaaattgacttattatactcctgattatgaaactaaagatactgatattttggcagcattccgagtaactcctcaacctggagttccacccgaggaagcMggagccgcggtagctgccgaatcttcRactggtacatggaccactgtRtggacYgatggacttaccagccttgatcgttacaaaggacgatgctatcacatcgaRcccgttgctggagaagaaaatcaatatattgcttatgtagcttaccccttagacctttttgaagaRggttctgttactaacatgtttacttYcattgtaggtaatgtatttggttttaaagccctacgtgctctacgtctggaagatcttcgaatccccccRgcttattcKaaaactttccMaggcccgcctcatggtatccaagttgagagagataaattgaacMagtacggKcgtcctctattgggatgtactattWaMcccaaattRgggttatccgctaagaactacggtcgggcRgtttatgagtgtctgcgcggtggacttgattttaccaaagatgatgagaatgtaaactcccaaccatttatgcgctggagagaccgtttcttattttgtgccgaagctctttataaagcacaagccgaaactggcgaaatcaaaggRcattatttgaat?????????????????????????????????????????????????????????????????????????????????????????????????????????????????????????????????????????????????????????????????????????????????????????????????????????????????????????????????????????????????????????????????????????????????????????????????????????????????????????????????????????????????????????????????????????????????????????????????????????????????????????????????????????????????????????????????????????????????????????????????????????????????????????????????????????????????????????????????????????????????????????????????????????????????????????????????????????????????????????????????????????????????????????????????????????????????????????????????
Helixanthera   ???????????????gtagtcatatgcttgtctcaaagattaagccatgcatgtgtaagtatgaactaattcagactgtgaaactgcgaatggctcattaaatcagttatagtttgtttgatggtatttgctactcggataaccgtagtaattctagagctaatacgtgcaccgaaccccgac?tttMYggaagggatgcatttattagataaaaggtcgacgcggRctYY??gYYcgttgYtctgatgaatcatgataacttgacggatYgcacggccatcgtgccggcgacgcatcattcaaatttctgccctatcaactttcgatggtaggatagtggcctaccatggtKWtgacgggtgacggagaattagggttcgattccggagagggagcctgagaaacggctaccacatccaaggaaggcagcaggcgcgcaaattacccaatcctgacacggggaggtagtgacaataaataacaataccgggctctaYgagtctggtaattggaatgagtacaatctaaatcccttaacgaggatccattggagggcaagtctggtgccagcagccgcggtaattccagctccaatagcgtatatttaagttgttgcagttaaaaagctcgtagttggaccttgggttgggYcgatcggtccgccKYcRggtgtgtaccggYcggcctgtcccttctaccggcgatgcgctcctggccttaattggccgggtcgtgcctccggtgctgttactttgaagaaattagagtgctcaaagcaagcctacgctctggatacattagcatgggataacatcataggatttcggtcctattctgttggccttcgggatcggagtaatgattaacagggacagtcgggggcattcgtatttcatagtcagaggtgaaattcttggatttatgaaagacgaacaactgcgaaagcattt????????gccaaggatgttttcattaatcaagaacgaaagttgggggctcgaagacgatcagataccgtcctagtctcaaccataaacgatgccgaccagggatcRgcggatgttacWtWMaggactccgcYggcaccttatgagaaatcaaagtttttgggttccggggggagtatggtcgcaaggctgaaacttaaaggaattgacggaagggcaccaccaggagtggagcctgcggcttaatttgactcaacacggggaaacttaccaggtccagacatagtaaggattgacagactgagagctctttctagattctatgggtggtggtgcatggccgttcttagttggtggagcgatttgtctggttaattccgttaacgaacgagacctcagcctgctaactagctacRtggaggtatccctccatggctagcttcttagagggactatggccttttaggccacggaagtttgaggcaataacaggtctgtgatgcccttagatgttctgggccgcacgcgcgctacactgatgtattcaacgagtctatagccttggccgacaggcccgggtaatctttgaaatttcatcgtgatggggatagatcattgcaattgttggtcttcaacgaggaattcctagtaagcgcgagtcatcagctcgcgttgactacgtccctgccctttgtacacaccgcccgtcgctcctaccgattgaatggtccggtgaagtgttcggatcgaggcgacgYgggcggt???YcgcYgcSccgcgacgtcgcgagaagtccactgaaccttatcatttagaggaaggag??????????????????????????cccgctgagtttaagcatatcaataagcggaggaaaagaaacttacgaggattcccctagtaacggcgagcgaaccgggaacagcccagcttgaaaatcgttcggccctgccgcgcgaattgtagtctgtagaagcgtcctcagcggcggaccgggctcaagtcctctggaagggggcgccggagagggtgagagccccgtcgtgcccggaccctgccgcatcacgaggcgctgtcggcgagtcgggttgtttgggaatgcagccccaatcgggcggtaaattccgtccaaggctaaatacgggcgagagaccgatagcaaacaagtaccgcgagggaaagatgaaaaggactttgaaaagagagtcaaagagtgcttgaaattgtcgggagggaagcggatgggggccggcgatgcacctcggtcggatgtggaacggccaacagccggtccgccgatcgactcggggtgcggaccgatgcggattgaggcggcggcccaagcctgggccWtcgWKac??gccYgcggagaYgYcgccgcctcgatcgtggaaagcagcgcgcgccgc???????MaggcgtgcYtc??ggcacctgcgcgctccgggcaWcggcctgcgggctccccattcgacccgtcttgaaacacggaccaaggagtctgacatgtgtgcgagtcaacgggc?gaYYaaacccgtaaggcgaaaggaagctga?ttggcgggatcccc??????cWgYggg???tgcacccccgaccgaccttgatcttctgagaagggttcgagtgtgagcatgcctgtcgggacccgaaagatggtgaactatgcctgagcggggcgaagccagaggaaactctggtggaggcccgcagcgatactgacgtgcaaatcgttcgtctgacttgggtataggggcgaaagactaatcgaaccRtctagtagctggttccctccgaagtttccctcaggatagctggagctcgcgcgcgagttctatcaggtaaagccaatgattagaggcatcgggggcgcMaYgccctcgacctattctcaaactttaaatgggtaggacgacRcggctgcttcgYtgagccgYggcgaggaatcgagagctccaagtgggccatttttggtaagcagaactggcgatgcgggatgaaccggaagccgggttacggtgcccaactgcgcgctaacctagatcccacaaagggtgttggtcgattaagacagcaggacggtggtcatggaagtcgaaatccgctaaggagtgtgtaacaactcacctgccgaatcaactagccccgaaaatggatggcgcttaagcgcgcgacctatacccggccgtcgaggcaacggccaRgccccgatgagtaggagggcgcggcggtcgcYgcaaaacctgtggcgcgagcccgggcggagcgKccgtcggtgcggatcttggtggtagtagcaaatattcaaatgagaactttgaaggccgaagaggggaaaggttccatgtgaacggcacttgcacatgggttagtcgatcctaagagacgggggaagcccgtccgacagcgcgYWScgcgcgagcttcgaaagggaatcgggttaaaattcccgaaccgggacgtggtggttgacggcgacgttagggagtccggagacgtcgtcgggggccccgggaagagttatcttttctgtttaacagcctgcccaccctggaatcggctcagccggaggtagggtccagcggctggaacagcaccgcacgtcgcgcggtgtccggtgcgccctcgacggcccctgaaaatccggaggaccgagtgccatccacgcccgttcgtactcataaccgcatcaggtctccaaggtgaacagcctctggtcgatggaacaatgtaggcaagggaagtcggcaaaatggatccgtaacttcgggaaaaggattggctctgagggctgggctcgggggtcccagccccgaacccatcggctgtcggcggactgctcgagctgctctcgcggcgagagcgggtcgccgcgtgccgtccgggggacggactgggaacggccccctcgc??????gggggccttccccgagcagcgaacagccagctcagaactggtacgga????????????????????????????????????????????????????????????????????????????????????????????????????????gaaaatgtaggttatgacaaaaaggttaggttactaattgtgaaacgMttaattactcgaWtgtatcaccagaattMttttMttatttMtacttatgattataatgat??????tataac????????????caaaatKMtttttttRggcacaacaaacatttttatttScaaatcatatcgggtaagttagcggttattgtggaaatRaaaYtttttcWaggcttagta???tcYtctctt?????????gaagataat???aaaatagacgaatctaaaaatttacgatcaattcattccatatttccctttttagaagataaattctcccgtttaaattatgtgtcaaatatactaataccttatcctgttcatYttgaaatattggttttaattcttcgttgttgggtRaaagatKSttcttYtttacattttttacgattYgttttccacgagaatcgtaattggaaccatttttttttccaaWataaatataKttccaYcctt????????????YMaaaaaga????????????aatcagagatttKtWttattcttatataattctcatgtctgtgaatacgaatccatttttgtttttttacgtaaccaatcctatcatttacgatcaacattttttggaaccttttttgagcgaactMttttctatggaaaaaWWaaWaaagagtatcttgtactggtaaatgtc??????tttactaaggattttcaagccata??????tcatgtatgttcaaagataKttKtatgcattatgttaggtatcaaggaaaatYYattctggcttcaaaaYggacgttttttattctgaataaatggaMYtattacctKMYYYtcttttggaaatgtcgtttWtRtgtgtggtaYcaatcagaaagg??????ataaaaaYattatccMagcattYccttgactttMtaRgttatctt??????tcaagtgca??????aataKacgattcaaccYttcgttKggacgaagtcaaatgMtagaaaattcatttataata???aataaWaataatattattaag?????????acgtttgataccacagttccaattaYacctttggttRgaccattggWtaaagcgaaaRKtggtgacgtcttaggtcacYccattagtaag???ttgatctcggccgatttatcagattcagattatgatattattgacttattttggcatatatgcagaaatctttctcattattacagcggagcttcaaaaaaa???aaRagtttgtatcaaata?????????aagtatatacttcgactttcKtgtactagaactttagctcgtaaacacaaaagYgctttacgtgcttttttgaaaagattagKtYcagaagttttggaagaattttttatggaggaggagcaagttctttcgttgatcttctcaaggtattcttttccttcgcagagatt???????????????????????????????????????????????????????????????????????????????ctacggacttaattgRKttgagccttagtatggaaacccactaagtg?????ataactttcaaattcagggaaaccKtggaattaataaaaataggcaatcctgagccaaatcccgttt??????tMc??????gaM????????aat???gagtagKgaaaRcaagcYagaat???????????aaaaaaaggataggYgcagagactcaacggaagctgtt???????ctaata????????aa?????tac???aWaca????at?????acaa?attacaatacatttgtaatggagtKKa??????tt?c????gccggt??????????????????????????????????????????????????????????????????????????????????????????????????????????????????????????????????????????????????????????????????????????????????aRacgagaataaagatagagtcccattYWacatgtcaataccgacaacaatgMaatttRtag?taagaggaaaatccgtcgact?????tWWWaaatcatgagggttcaagtccctctatccccaaaaaa??????????gMcMgt?ttgaaYcccY?aattcttt??????ctc?????????????????????KtatttMtcY?????ctt????????t?????????YYgt???????tagc??agttMaaaatcccc?ttttttWttt?????????????????tt????????????????????????????????????????????????catMKttaggcgagaaataaccatt???????tt????????????Mataattcacag?????????tcagtactttaYWtWaKaactttatatactatatactgaata?????????????????????????????????????Ytgaaactt???????????????a??????catttac????aaagtMttattc????????aattag????????tSattttt??????cat????tttgtgta???tttttaaca?aaga??????WWatWttaca???agtaatac?????????????????????????????ttttttatWWWttWRWW??????????????tt???????????????????????????????????????????????ttaatggtcgggatagctcagttggtagagcagaggactgaaaatcctcg????????aaagcaggtgttggattcaaagccggtgttaaagagtacaaattgacttattatactcctgattatgaaactaaagatactgatattttggcagcattccgagtaactcctcaacctggagttccacccgaggaagcaggagccgcggtagctgccgaatcttcgactggtacatggaccactgtgtggaccgatggacttaccagccttgatcgttacaaaggacgatgctatcacatcgagcccgttgctggagaagaaaatcaatatattgcttatgtagcttaccccttagacctttttgaagaaggttctgttactaacatgtttacttccattgtaggtaatgtatttggKtttaaagccYtacgtgctctacgtctggaagatcttcgaatccccccggcttattctaaaaYtttccaaggcccgcctcatggtatccaagttgaRagagataaattgaacaagtacggBcgtcctctattgggatgtactattaaacccMaattRgggttatccgctaagaactacggtcgggcggtttatgagtgtctgcgcggtggacttgattttaccaaagatgatgagaatgtaaactcccaaccatttatgcgctggagagaccgtttcYtattttgtgccgaagctctttataaagcacaagccgaaactggcgaaatcaaaggRcattatttgaat?????????????????????????????????????????????????????????????????????????????????????????????????????????????????????????????????????????????????????????????????????????????????????????????????????????????????????????????????????????????????????????????????????????????????????????????????????????????????????????????????????????????????????????????????????????????????????????????????????????????????????????????????????????????????????????????????????????????????????????????????????????????????????????????????????????????????????????????????????????????????????????????????????????????????????????????????????????????????????????????????????????????????????????????????????????????????????????????????
Tolypanthus    ???????????????????????????????????????????????????????????????????????????????????????????????????????????????????????????????????????????????????????????????????????????????????????????????????????????????????????????????????????????????????????????????????????????????????????????????????????????????????????????????????????????????????????????????????????????????????????????????????????????????????????????????????????????????????????????????????????????????????????????????????????????????????????????????????????????????????????????????????????????????????????????????????????????????????????????????????????????????????????????????????????????????????????????????????????????????????????????????????????????????????????????????????????????????????????????????????????????????????????????????????????????????????????????????????????????????????????????????????????????????????????????????????????????????????????????????????????????????????????????????????????????????????????????????????????????????????????????????????????????????????????????????????????????????????????????????????????????????????????????????????????????????????????????????????????????????????????????????????????????????????????????????????????????????????????????????????????????????????????????????????????????????????????????????????????????????????????????????????????????????????????????????????????????????????????????????????????????????????????????????????????????????????????????????????????????????????????????????????????????????????????????????????????????????????????????????????????????????????????????????????????????????????????????????????????????????????????????????????????????????????????????????????????????????????????????????????????????????????????????????????????????????????????????????????????????????????????????????????????????????????????????????????????????????????????????????????????????????????????????????????????????????????????????????????????????????????????????????????????????????????????????????????????????????????????????????????????????????????????????????????????????????????????????????????????????????????????????????????????????????????????????????????????????????????????????????????????????????????????????????????????????????????????????????????????????????????????????????????????????????????????????????????????????????????????????????????????????????????????????????????????????????????????????????????????????????????????????????????????????????????????????????????????????????????????????????????????????????????????????????????????????????????????????????????????????????????????????????????????????????????????????????????????????????????????????????????????????????????????????????????????????????????????????????????????????????????????????????????????????????????????????????????????????????????????????????????????????????????????????????????????????????????????????????????????????????????????????????????????????????????????????????????????????????????????????????????????????????????????????????????????????????????????????????????????????????????????????????????????????????????????????????????????????????????????????????????????????????????????????????????????????????????????????????????????????????????????????????????????????????????????????????????????????????????????????????????????????????????????????????????????????????????????????????????????????????????????????????????????????????????????????????????????????????????????????????????????????????????????????????????????????????????????????????????????????????????????????????????????????????????????????????????????????????????????????????????????????????????????????????????????????????????????????????????????????????????????????????????????????????????????????????????????????????????????????????????????????????????????????????????????????????????????????????????????????????????????????????????????????????????????????????????????????????????????????????????????????????????????????????????????????????????????????????????????????????????????????????????????????????????????????????????caccagaattcttttcttatttctacttat?????????gat??????tataac????????????caaaatgctttttttgggcacaacaaacatttttatttgcaaatcatatcggttaagttagcggttattgtggaaattaaactttttctaggcttagta???tcttctctt?????????gaagataat???aaaatagacgaatctaaaaatttacgatcaattcattccatatttccctttttagaagataaattctcccgtttaaattatgtgtcaaatatactaataccttatcctgttcatcttgaaatattggttttaattcttcgttgttgggtgaaagattcttcttctttacattttttacgattcgttttccacgagaatcgtaattggaaccatttttttttccaaaataaatatatttccaccctt????????????tcaaaaaga????????????aatcagagattatttttattcttatataattctcatgtctgtgaatacgaatctatttttgtttttttacgtaaccaatcctatcatttacgatcaacattttttggaaccttttttgagcgaactcttttctatggaaaaataaaaaaagagtatttt??????gtaaatgtc??????gttactaaggattttcaagccata??????tcatgtatgttcaaagatatttgtatgcattatgtgaggtatcaaggaaaatctattttggcttcaaaatggacgttttttattctgaataaatggaactattaccttgctctcttttgtaaatgtcgtttttatgtgtggtatcaatcagaaagg??????ataaaaacattatccaagcatttccttgactttctgagttatctt??????tcaagtgca??????aatatacgattcaacccttcgttgggacgaagtcaaatggtagaaaattcatttataata??????aataataatattattaag?????????acgtttgataccaaagttccaattatacctttggttggaccattggttaaagcgaaagttggtgacgtattaggtcaccccattagtaag???ttgatctcggccgattta??????tcagattatgatattattgacttattttggcatatatgcagaaatctttctcattattacagcggagcttcaaaaaaa???aatagtttgtatcaaata?????????aagtatatacttcgactttcgtgtactagaactttagctcgtaaacacaaaagcgctttccgtgcgtttttgaaaagattagttccagaagttttggaagaattttttatggaggagaagcaagttctttcgttgatcttctcaaggtattcttttacttcgcagagattgtatagagaaggtcgtatttgg???????????????????????????????????????????????????????????????????????????????????????????????????????????????????????????????????????????????????????????????????????????????????????????????????????????????????????????????????????????????????????????????????????????????????????????????????????????????????????????????????????????????????????????????????????????????????????????????????????????????????????????????????????????????????????????????????????????????????????????????????????????????????????????????????????????????????????????????????????????????????????????????????????????????????????????????????????????????????????????????????????????????????????????????????????????????????????????????????????????????????????????????????????????????????????????????????????????????????????????????????????????????????????????????????????????????????????????????????????????????????????????????????????????????????????????????????????????????????????????????????????????????????????????????????????????????????????????????????????????????????????????????????????????????????????????????????????????????????????????????????????????????????????????????????????????????????????????????????????????????????????????????????????????????????????????????????????????????????????????????????????????????????????????????????????????????????????????????????????????????????aaagcaggtgttggattcaaagccggtgttaaagagtacaaattgacttattatactcctgattatgaaactaaagatactgatattttggcagcattccgagtaactcctcaacctggagttccacccgaggaagcaggagccgcggtagctgccgaatcttcgactggtacatggaccactgtgtggaccgatggacttaccagccttgatcgttacaaaggacgatgctatcacatcgagcccgttgctggagaagaaaatcaatatattgcttatgtagcttaccccttagacctttttgaagaaggttctgttactaacatgtttacttccattgtaggtaatgtatttggttttaaagccttacgtgctctacgtctggaagatcttcgaatccccccggcttattctaaaactttccaaggcccgcctcatggtatccaagttgagagagataaattgaacaagtatggtcgtcctctattgggatgtactattaaacccaaattggggttatccgctaagaactacggtcgggcggtttatgagtgtctgcgcggtggacttgattttaccaaagatgatgagaatgtaaactcccaaccatttatgcgctggagagaccgtttcttattttgtgccgaagctctttataaagcacaagccgaaactggcgaaatcaaagggcattatttgaat?????????????????????????????????????????????????????????????????????????????????????????????????????????????????????????????????????????????????????????????????????????????????????????????????????????????????????????????????????????????????????????????????????????????????????????????????????????????????????????????????????????????????????????????????????????????????????????????????????????????????????????????????????????????????????????????????????????????????????????????????????????????????????????????????????????????????????????????????????????????????????????????????????????????????????????????????????????????????????????????????????????????????????????????????????????????????????????????????
Erianthemum    ??????????tgccagtagtcatatgcttgtctcaaagattaagccatgcatgtgtaagtatgaactaattcagactgtgaaactgcgaatggctcattaaatcagttatagtttgtttgatggtatttgctactcggataaccgtagtaattctagagctaatacgtgcaccaaaccccgactttcacggaagggatgcatttattagataaaaggtcgacgcgggttct??ccccgttgttctgatgaatcatgataacttgacggatcgcacggccatcgtgccggcgacgcatcattcaaatttctgccctatcaactttcgatggtaggatagtggcctaccatggttttgacgggtgacggagaattagggttcgattccggagagggagcctgagaaacggctaccacatccaaggaaggcagcaggcg???aaattacccaatcctgacacggggaggtagtgacaataaataacaataccgggctctacgagtctggtaattggaatgagtacaatctaaatcccttaacgaggatccattggagggcaagtctggtgccagcagccgcggtaattccagctccaatagcgtatatttaagttgttgcagttaaaaagctcgtagttggaccttgggttgggt?gctcggtccgcctttaggtgtgcaccggtcggcctgtcccttctaccggcgatgcgctcctggccttaattggccgggtcgtgcctccggtgctgttactttgaagaaattagagtgctcaaagcaagcctacgctctggatacattagcatgggataacatcataggatttcggtcctattctgttggccttcgggatcggagtaatgattaacagggacagtcgggggcattcgtatttcatagtcagaggtgaaattcttggatttatgaaagacgaacaactgcgaaagcattt????????gccaaggatgttttcattaatcaagaacgaaagttgggggctcgaagacgatcagataccgtcctagtctcaaccataaacgatgccgaccagggatcagcggatgttacttgtaggactccgctggcaccttatgagaaatcaaagtttttgggttccggggggagtatggtcgcaaggctgaaacttaaaggaattgacggaagggcaccaccaggagtggagcctgcggcttaatttgactcaacacggggaaacttaccaggtccagacatagtaaggattgacagactgagagagc??????gattctatgggtggtggtgcatggccgttcttagttggtggagcgatttgtctggttaattccgttaacgaacgagacctcagcctgctaactagctacatggaggtatccctccatggctagcttcttagagggactatggccttttaggccacggaagtttgaggcaataacaggtctgtgatgcccttagatgttctgggccgcacgcgcgctacactgatgtattcaacgagtctatagccttggccgacaggcccgggtaatctttgaaatttcatcgtgatggggatagatcattgcaattgttggtcttcaacgaggaattcctagtaagcgcgagtcatcagctcgcgttgactacgtccctgccctttgtacacaccgcccgtcgctcctaccgattgaatggtccggtgaagtgttcggatcgaggcgacgtgggcggt???tcgccgcc?cgcgacgtcgcgagaagtccactgaaccttatcatttagaggaa???????????????????????????????????????????????????????????????????????????????????cccctagtaacggcgagcgaaccgggaatagcccagcttgaaaatcgcgcggcactgccgcgcgaattgtagtctgtagaagcgtcctcagcggcggaccgggctcaagttccctggaagggggcgccggagagggtgagagccccgtcgtgcccggaccctgccgcatcacgaggcgctgtcggcgagtcgggttgtttgggaatgcagccccaatcgggcggtaaattccgtccaaggctaaatacgggcgagagaccgatagcaaacaagtaccgcgagggaaagatgaaaaggactttgaaaagagagtcaaagagtgcttgaaattgtcgggagggaagcggatgggggccggcgatgcacctcggtcggatgtggaacggccgtcggccggtccgccgatcgactcggggtgtggaccgatgcggattgaggtggcggcccaagcctgggcctttgttac??gcctgcggagatgtcgccgcctcgatcgtggaatgcagcgcgcgccgc???????aaggcgtgcttc??ggcacctgcgcgctccgggcaacggcctgcgggctccccattcgacccgtcttgaaacacggaccaaggagtctgacatgtgtgcgagtcaacgggc?gattaaacccgtaaggcgaaaggaagctga?ttggtgggatcccc??????tagaggg???tgcacccccgaccgaccttgatcttctgagaagggttcgagtgtgagcatgcctgtcgggacccgaaagatggtgaactatgcctgagcggggcgaagccaggggaaactctggtggaggcccgcagcgatactgacgtgcaaatcgttcgtctgacttgggtataggggcgaaagactaatcgaaccgtctagtagctggttccctccgaagtttccctcaggatagctggagctcgcgcgcgagttctatcaggtaaagccaatgattagaggcatcgggggcgcaacgccctcgacctattctcaaactttaaatgggtaggacgacgcggctgctttgttgagccgcggcgaggaatcgagagctccaagtgggccatttttggtaagcagaactggcgatgcgggatgaaccggaagccgggttacggtgcccaactgcgcgctaacctagatcccacaaagggtgttggtcgattaagacagcaggacggtggtcatggaagtcgaaatccgctaaggagtgtgtaacaactcacctgccgaatcaactagccccgaaaatggatggcgcttaagcgcgcgacctatacccggccgtcgaggcaacggccaggccccgatgagtaggagggcgcggcggtcgctgcaaaacctgtggcgcgagcccgggcggagcgtccgtcggtgcggatcttggtggtagtagcaaatattcaaatgagaactttgaaggccgaagaggggaaaggttccatgtgaacggcacttgcacatgggttagtcgatcctaagagacgggggaagcccgtccgacagcgcgaaacgcgcgagcttcgaaagggaatcgggttaaaattcccgaaccgggtcgtggtggttgacggcgaccttagggagtccggagacgtcgtcgggggccccgggaagagttatcttttctgtttaacagcctgcccaccctggaatcggctcagccggaggtagggtccagcggctggaagagcaccgcacgtcgcgcggtgtccggtgcgccctcgacggcccctgaaaatccggaggaccgagtgccatccacgcccgttcgtactcataaccgcatcaggtctccaaggtgaacagcctctggtcaatggaacaatgtaggcaagggaagtcggcaaaatggatccgtaacttcgggaaaaggattggctctgagggctgggctcgggggtcccagccccgaactcatcggctgtcggcggactgctcgagctgctaccgcggcgagagcgggtcgccgcgtgccgtccgggggacggactgggaacggctccttc????????gggggccttccccgagcagcgaacagccagctcagaactggtacggacaa??????????????????????????????????????????????????????????????????????????????????????cgatcaagtttgttcgaaaatgtaagttatgacaaaaaggttaggttcctaattgtgaaacgattaattactcgactgtatcaccagaattcttttcttatttctacttat?????????gat??????tataac????????????caaaatgtttttttggggtacaacaaacatttttatttgcaaatcatatcgggtaagttagcggttattgtagaaattaaacttttcctaggcctagta???tcttctctttcttctcttgaagataataaaaaaataaacgaatctaaaaatttccgatcaattcattccatatttccctttttagaagataaattctcccatttaaattatgtgtcaaatatactaataccttatcctgttcatcttgaaatattagttttaattcttcgttattgggtgaacgatgcttcttctttacattttttacgattcgttttccacgagaatcgtaattggaaccatttttttttccaaaataaatctatttctaccctt????????????tcaaaaagg????????????aatcagagattatttttcttcttatataattctcatgtctgtgaatacgaatccatttttgtttttttacgtaaccaatcctatcatttacgatcaacattttttggaaccttttttgaacgaacttttttctatggaaaaataaaaaaagagtatctt??????gtaaatggctttacctttactaaggattttcaagccata??????tcatgtatgttcaaagatatttttatgcattatgttaggtatcaaggaaaatctattctggcttcaaaatggacattttttattctgaataaatggaactattaccttgctctcttttggaaatgtcgtttttatgtgtggtatcaatcagaaagg??????ataaaaacattatccaagcatttccctgactttctaggttatctt??????tcaagtgca??????aatatacgattcaacccttcgttgggacgaagtcaaatgatagaaaattcatttataata??????aataataatattattaag?????????acatttgataccacagttccaattatacctttggttggaccattggttaaagcaaaagttggtgacgtcttaggtcaccccattagtaagttgttgatatcgtccgattta??????tccgattatgatattattgacttattttggcatatatgcagaaatctttctcattattacagcggagcttcaaaaaaa???aagagtttgtatcaaata?????????aagtatatactgcgacttttgtgtactagaactttagctcgtaaacacaaaagtgctttacgtgcttttttgaaaagattagttccagaagttttggaagaattttttatggaggaggagcaagttctttcgttgatcttctcaaagtattcttttccttcgcagagattgtatagagaaggtcgtatttgg??????????????????????????????????????????cgaaattggtagacgctacggacttaattgggttgagccttagtatggaaacccactaagtg?????ataactttcaaattcagggaaaccgtggaattaataaaaataggcaatcctgagccaaatcccgttt??????tcc??????gaa????????aat???gaggagggaaagcaaaccagaat???????????aaaaaaaggataggtgcagagactcaacggaagctgtt???????ctaata????????aa?????tac???ataca????a????????????????????????????atggagttga??????tt?c????gccagt??????????????????????????????????????????????????????????????????????????????????????????????????????????????????????????????????????????????????????????????????????????????????agacgagaataaagatagagtcccattctacatgtcaataccgacaacaatgaaatttatag?taagaggaaaatccgtcgact?????ttttaaatcatgagggttcaagtccctctatccccaaaaaa??????????gcccgt?ttgaacccct?aattcttt?????cttc?????????????????????ttatttatcc?????ctt????????t?????????tcgt???????tagc??aataaaaaaatcc?????????????????????????????cc????????????????????????????????????????????????tttatttaggcgaKaaatacccatt???????tt????????????aataattcacag?????????tcagtactttattataattatatattatatactg?????ata?????????????????????????????????????ctgaaactt???????????????a??????catttaa????aaagtcttattc????????aattagcaaattagtcattttt??????tat????tttgtgtR???tttRaaaaa?aaga??????aaattttaca???agtaaYac?????????????????????????????ttt?t??tYagttagat??????????????tt???????????????????????????????????????????????WtaatggtcgggatagStcagttggtagagcagaggactgaaaatcctcgtgtcc??????????????????????????????????????????????????????????????????????????????????????????????????????????????????????????????????????????????????????????????????????????????????????????????????????????????????????????????????????????????????????????????????????????????????????????????????????????????????????????????????????????????????????????????????????????????????????????????????????????????????????????????????????????????????????????????????????????????????????????????????????????????????????????????????????????????????????????????????????????????????????????????????????????????????????????????????????????????????????????????????????????????????????????????????????????????????????????????????????????????????????????????????????????????????????????????????????????????????????????????????????????????????????????????????????????????????????????????????????????????????????????????????????????????????????????????????????????????????????????????????????????????????????????????????????????????????????????????????????????????????????????????????????????????????????????????????????????????????????????????????????????????????????????????????????????????????????????????????????????????????????????????????????????????????????????????????????????????????????????????????????????????????????????????????????????????????????????????????????????????????????????????????????????????????????????????????
Globimetula    ????????cctgccagtagtcatatgcttgtctcaaagattaagccatgcatgtgtaagtatgaactaattcagactgtgaaactgcgaatggctcattaaatcagttatagtttgtttgatggtatttgctactcggataaccgtagtaattctagagctaatacgtgcaccgaaccccgactcttgcggaagggatgcatttattagataaaaggtcgacgcgggttct??gcccgttgttctgatgaatcatgataacttgacggatcgcacggccatcgtgccggcgacgcatcattcaaatttctgccctatcaactttcgatggtaggatagtggcctaccatggttttgacgggtgacggagaattagggttcgattccggagagggagcctgagaaacggctaccacatccaaggaaggcagcaggcgcgcaaattacccaatcctgacacggggaggtagtgacaataaataacaataccgggctctacgagtctggtaattggaatgagtacaatctaaatcccttaacgaggatccattggagggcaagtctggtgccagcagccgcggtaattccagctccaatagcgtatatttaagttgttgcagttaaaaagctcgtagttggaccttgggttgggtcgatcggtccgccttcaggtgtgtaccggtcggcctgtcccttctaccggcgatgcgctcctggccttaattggccgggtcgtgcctccggtgctgttactttgaagaaattagagtgctcaaagcaagcctacgctctggatacattagcatgggataacatcataggatttcggtcctattctgttggccttcgggatcggagtaatgattaacagggacagtcgggggcattcgtatttcatagtcagaggtgaaattcttggatttatgaaagacgaacaactgcgaaagcattt????????gccaaggatgttttcattaatcaagaacgaaagttgggggctcgaagacgatcagataccgtcctagtctcaaccataaacgatgccgaccagggatcagcggatgttacttataggactccgctggcaccttatgagaaatcaaagtttttgggttccggggggagtatggtcgcaaggctgaaacttaaaggaattgacggaagggcaccaccaggagtggagcctgcggcttaatttgactcaacacggggaaacttaccaggtccagacatagtaaggattgacagactgagagctctttctagattctatgggtggtggtgcatggccgttcttagttggtggagtgatttgtctggttaattccgttaacgaacgagacctcagcctgctaactagctacatggaggtatccctccatggctagcttcttagagggactatggccttttaggccacggaagtttgaggcaataacaggtctgtgatgcccttagatgttctgggccgcacgcgcgctacactgatgtattcaacgagtctatagccttggccgacaggcccgggtaatctttgaaatttcatcgtgatggggatagatcattgcaattgttggtcttcaacgaggaattcctagtaagcgcgagtcatcagctcgcgttgactacgtccctgccctttgtacacaccgcccgtcgctcctaccgattgaatggtccggtgaagtgttcggatcgaggcgacgtgggcggt???ccgccgcc?cgcgacgtcgcgagaagtccactgaaccttatcatttagaggaa????????????????????????????????????????????????????????????????????????????????????????????????????????????????????cagctggaaaatcgcgcgggat?aacgcgcgaattgtagtctgtagaagcgtcctcagcggcggaccgggctcaag?tccctggaagggggcgccggagagggtgacagccccgtcgtgcccggaccctgccgcatcacgagg?gctgtcggcgag?cgggttgtttgggaatgcagccccaatcgggcggtaaattccgtccaaggctaaatacgggcgagagaccgatagcaaacaagtaccgcgagggaaagatgaaaaggactttgaaaagagagtcaaagagtgcttgaaattgtcgggagggaagcggatgggggccggcgatgcacctcggtcggatgtggaacggccacaagccggtccgccgatcgactcggggtgcggaccgatgcggattgaggcggcggcccaagcctgggccgtcgttac??gcctgcggagatgccgccgcctcgatcgtggaatgcagcgcgcgccgc???????acggcgtgcttc??ggcacctgcgcgctccgggcaacggcctgcgggctccccattcgacccgtcttgaaacacggaccaaggagtctgacatgtgtgcgagtcaacgggc?gattaaacccgtaaggcgaaaggaagctga?ttggtgggatcccc??????cagcggg???tgcacccccgaccgaccttgatcttctgagaagggttcgagtgtgagcatgcctgtcgggacccgaaagatggtgaactatgcctgagcggggcgaagccagaggaaactctggtggaggcccgcagcgatactgacgtgcaaatcgttcgtctgacttgggtataggggcgaaagactaatcgaaccgtctagtagctggttccctccgaagtttccctcaggatagctggagctcgcgcgcgagttctatcaggtaaagccaatgattagaggcatcgggggcgcaacgccctcgacctattctcaaactttaaatgggtaggacgacgcggctgcttcgttgagccgcggcgaggaatcgagagctccaagtgggccatttttggtaagcagaactggcgatgcgggatgaaccggaagccgggttacggtgcccaactgcgcgctaacctagatcccacaaagggtgttggtcgattaagacagcaggacggtggtcatggaagtcgaaatccgctaaggagtgtgtaactactcacctgccgaatcaactagccccgaaaatggatggcgcttaagcgcgcgacctatacccggccgtcgaggcaacggccaggccccgatgagtaggagggcgcggcggtcgctgcgaaacctgtggcgcgagcccgggcggagcgtccgtcggtgcggatcttggtggtagtagcaaatattcaaatgagaactttgaaggccgaagaggggaaaggttccatgtgaacggcacttgcacatgggttagtcgatcctaagagacgggggaagcccgtccgacagcgccaagcgcgcgagcttcgaaagggaatcgggttaaaattcccgaaccgggacgtggtggttgacggcgacgttagggagtccggagacgtcgtcgggggccccgggaagagttatcttttctgtttaacagcctgcccaccctggaatcggctcagccggaggtagggtccagcggctggaacagcaccgcacgtcgcgcggtgtccggtgcgccctcgacggcccctgaaaatccggaggaccgagtgccatccacgcccgttcgtactcataaccgcatcaggtctccaaggtgaacagcctctggccaatggaacaatgtaggcaagggaagtcggcaaaatggatccgtaacttcgggaaaaggattggctctgagggctgggctcgggggtcccagccccgaacccgtcggctgtcggcggactgctcgagctgccaccgcggcgagagcgggtcgccgcgtgccgtccgggcgacggactcggaacggctccctc????????gggggccttccccgagcagcgaacagccagctcagaactggtacggacaa????????????????????????????????????????????caggagtatatttatgcacttactcataatcgtaatttcaatcgatcaagtttgttcgaaaatgtaagttatgacaaaaaggttaggttactaattgtgaaacgattaattactcgaatgtatcaccagaattattttcttatttctacttat?????????aat??????tataac????????????caaaatgttttttgggggcacaacaaacatttttatttgaaaatcatatcgggtaagttagtggttattgtagaaattaaacttttcctaggcctagta???tcttttatt?????????gaagataataaaaaaatagacgaatctaaaaatttacgatcaattcattccatatttccctttttagaagataaattctcccgtttaaattatgtatcaaatatactaataccttatcctgttcatcttgaaatattagttttaattcttcgttgttgggtgaaagatgcttcttatttacattttttacgattcgttttccacgaaaatcataattggaaccatttttttttccaaaataaatgtatttctaccctt????????????tcaaaaaga????????????aatcagagattctttttattcttatataattctcatgtctgtgaatacgaatccatttttttttttttacgtaaccaatcctatcatttacgatcaacattttttggaaccttttttgagcgaactattttctatggaaaaataaaaaaagagtatctt??????gtaaatggc??????tttactaaggattttcaagccata??????tcatatatgttcaaagatatttttatcctttatgttaggtatcaaggaaaatctattctggcttcaaaatggacgttttttattctgaataaatggaactattatcttgctcttttttggaaatgtcgtttttatgtgtggtatcaatcagaaagg??????ataaaaacattatccaagcatttccttgactttctaggttatctt??????tcaagtgca??????aatatacgattcaacccttcgttgggacgaagtcaaatgatagaaaattcatttataatg??????aataataatattattaaa?????????acatttgataccgcagttccaattatacctttggttggaccattggttaaagcgaaagttggtgacgttttaggtcaccccattagtaagttgttgatctcgtccgattta??????tcagattatgatattattgacttattttggcatatatgcagaaatctttctcattattacagtggagcttcaaaaaaa???aagagtttgtatcaaata?????????aagtatatacttcgactttcgtgtactagaactttagctcgtaaacacaaaagtgctttacgtgcttttttaaaaagattagttacagaagttttggaagaattttttatggaagaggagcaagttatttcgttgatcttctcaaggtattcttttctttcgcagagattgtatagagaaggtcgtattcggtatttggatatttattatttgtatcaacgatctagtcaatca?????????????????????????????????????ccttagtatggaaacccactaagtg?????ataactttcaaattcagggaaaccgtggaattaataaaaataggcaatcctgagccaaatcccgttt??????tcc??????gaa????????aat???gagtagggaaagcaagccagaat??????????????aaaaggataggtgcagagactcaacggaagctgtt???????ctaata????????aa?????tac???ataca????at?????acaa??????????????????atggagttga??????tt?c????gccggt??????????????????????????????????????????????????????????????????????????????????????????????????????????????????????????????????????????????????????????????????????????????????agacgagaataaagatagagtcccattctacatgtcaataccgacaacaatgaaatttatag?taagaggaaaatccgtcgact?????ttttaaatcatgagggttcaagtccctctatccccaaaaaa??????????gcccgt?ttgaaccctt?aattcttt?????cttc?????????????????????ttatttatcc?????ctt????????t?????????tcat???????tagc??aattcaaaattccc?t??t???????????????????????????????????????????????????????????????????????????tatttaggcgagaaatacccatt???????tt????????????aataattcacag?????????tcagtactttat???????????????????????????ata?????????????????????????????????????ctgaaactt???????????????a??????catttac????aaagtcttattc????????aattag????????tcattttt??????cat????tttttgta???ttttaaa?a?aata??????aaattttaca???agttaata?????????????????????????????ctt?t??ttagttagat??????????????tt???????????????????????????????????????????????gtaatggtcgggatagctcagttggtagagcagaggactgaaaatcctcgtgtcc??????????????????????????????????????????????????????????????????????????????????????????????????????????????????????????????????????????????????????????????????????????????????????????????????????????????????????????????????????????????????????????????????????????????????????????????????????????????????????????????????????????????????????????????????????????????????????????????????????????????????????????????????????????????????????????????????????????????????????????????????????????????????????????????????????????????????????????????????????????????????????????????????????????????????????????????????????????????????????????????????????????????????????????????????????????????????????????????????????????????????????????????????????????????????????????????????????????????????????????????????????????????????????????????????????????????????????????????????????????????????????????????????????????????????????????????????????????????????????????????????????????????????????????????????????????????????????????????????????????????????????????????????????????????????????????????????????????????????????????????????????????????????????????????????????????????????????????????????????????????????????????????????????????????????????????????????????????????????????????????????????????????????????????????????????????????????????????????????????????????????????????????????????????????????????????????????
Moquiniella    ???ttgatcctgccagtagtcatatgcttgtctcaaagattaagccatgcatgtgtaagtatgaactaattcagactgtgaaactgcgaatggctcattaaatcagttatagtttgtttgatggtatttgctactcggataaccgtagtaattctagagctaatacgtgcaccgaaccccgactcttgcggaagggatgcatttattagataaaaggtcgacgcgggcttct?gctcgtcgttctgatgaatcatgataacttgacggatcgcacggccatcgtgccggcgacgcatcattcaaatttctgccctatcaactttcgatggtaggatagtggcctaccatggttttgacgggtgacggagaattagggttcgattccggagagggagcctgagaaacggctaccacatccaaggaaggcagcaggcgcgcaaattacccaatcctgacacggggaggtagtgacaataaataacaataccgggctctacgagtctggtaattggaatgagtacaatctaaatcccttaacgaggatccattggagggcaagtctggtgccagcagccgcggtaattccagctccaatagcgtatatttaagttgttgcagttaaaaagctcgtagttggaccttgggttgggtcgatcggtccgccttcgggtgtgtaccggtcggcctgtcccttctaccggcgatgcgctcctggccttaattggccgggtcgtgcctccggtgctgttactttgaagaaattagagtgctcaaagcaagcctacgctctggatacattagcatgggataacatcataggatttcggtcctattctgttggccttcgggatcggagtaatgattaacagggacagtcgggggcattcgtatttcatagtcagaggtgaaattcttggatttatgaaagacgaacaactgcgaaagcattt????????gccaaggatgttttcattaatcaagaacgaaagttgggggctcgaagacgatcagataccgtcctagtctcaaccataaacgatgccgaccagggatcagcggatgttacttgtaggactccgctggcaccttatgagaaatcaaagtttttgggttccggggggagtatggtcgcaaggctgaaacttaaaggaattgacggaagggcaccaccaggagtggagcctgcggcttaatttgactcaacacggggaaacttaccaggtccagacatagtaaggattgacagactgagagctctttctagattctatgggtggtggtgcatggccgttcttagttggtggagcgatttgtctggttaattccgttaacgaacgagacctcagcctgctaactagctacgtggaggtatccctccatggctagcttcttagagggactatggccttttaggccacggaagtttgaggcaataacaggtctgtgatgcccttagatgttctgggccgcacgcgcgctacactgatgtattcaacgagtctatagccttggccgacaggcccgggtaatctttgaaatttcatcgtgatggggatagatcattgcaattgttggtcttcaacgaggaattcctagtaagcgcgagtcatcagctcgcgttgactacgtccctgccctttgtacacaccgcccgtcgctcctaccgattgaatggtccggtgaagtgttcggatcgaggcgacgcgggcggt???ccgccgtc?cgcgacgtcgcgagaagtccactaaaccttatcatttagaggaag????????????????????????????????????????????????????????????????????????????????????cctagtaacggcgagcgaaccgggaatagcccagcttgaaaatcgcgcggcgctgccgcgcgaattgtagtctgtagaagcgtcctcagcggcggaccgggctcaagttccctggaagggggcgccggagagggtgagagccccgtcgtgcccggaccctgccgcatcacgaggcgctgtcggcgagtcgggttgtttgggaatgcagccccaatcgggcggtaaattccgtccaaggctaaatacgggcgagagaccgatagcaaacaagtaccgcgagggaaagatgaaaaggactttgaaaagagagtcaaagagtgcttgaaattgtcgggagggaagcggatgggggccggcgatgcacctcggtcggatgtggaacggccagcggccggtccgccgatcgactcggggtgcggaccgatgcggattgaggcggcggcccaagcccgggccgtcgatac??gcctgcggagatgtcgccgcctcgatcgtggaaagcagcgcgcgccgc???????gaggcgtgcttc??ggcacctgcgcgctccgggcaacggcctgcgggctccccattcgacccgtcttgaaacacggaccaagga?tctgacatgtgtgcgagtcaacgggc?gatcaaacccgtaaggcgaaaggaagctga?ttggcgggatcccc??????cagcggg???tgcaccgccgaccgaccttgatcttctgagaagggctcgagtgtgagcatgcctgtcgggacccgaaagatggtgaactatgcctgagcggggcgaagccagaggaaactctggtggaggcccgcagcgatactgacgtgcaaatcgttcgtctgacttgggtataggggcgaaagactaatcgaaccgtctagtagctggttccctcc?????????????????????????????????????????????????????????????????????????????????????????????????????????????????????????????????????????????????????????????????????????????????????????????????????????????????????????????????????????????????????????????????????????????????????????????????????????????????????????????????????????????????????????????????????????????????????????????????????????????????????????????????????????????????????????????????????????????????????????????????????????????????????????????????????????????????????????????????????????????????????????????????????????????????????????????????????????????????????????????????????????????????????????????????????????????????????????????????????????????????????????????????????????????????????????????????????????????????????????????????????????????????????????????????????????????????????????????????????????????????????????????????????????????????????????????????????????????????????????????????????????????????????????????????????????????????????????????????????????????????????????????????????????????????????????????????????????????????????????????????????????????????????????????????????????????????????????????????????????????????????????????????????????????????????????????????????ttcaatcgatcaagtttgttcgaaaatgtaagttataacaaaaaggttaggttactaattgtgaaacgattaattactcgaatgtatcaccagaattcttttcttatttctacttat?????????gattataactataac????????????caaaatgtttttttggggcacaacaaacatttttatttgcaaatcatatcggataagttagcggttattgtggaaatgaaacttttcctaggactagta???tcttctctt?????????gaagataataaaaaaatagacgaatctaaaaatttacgatcaattcattccatatttccctttttagaagataaattctctcgtttaaattatgtgtcaaatatactaataccttatcctgttcatcttgaaatattagttttaattcttcgttgttgggtgaaagatgcttcttctttacattttttacgattcgttttccacgagaatcctaattggaaccatttttttttccaaaataaatatatttctaccttt????????????tcaaaaaga????????????aatcagagattctttttattcttatataattctcatgtctgtgaatacgaatccatttttgtttttttacgtaaccaatcctatcatttacgatcaacattttttggaaccttttttgagcgaactattttctatagaaaaataaaaaaagagtatctt??????gtaaatatc??????tttactaaggattttcaagccata??????gcatgtatgttcaaagatatttttatgcattatgttaggtatcaaggaaaatctattctggcttcaaaatggacgttttttattctgaataaatggaactattaccttgctctcttttggaaatgtcgtttttatgtgtggtatcactcagaaagg??????ataaaaacattatccaagcatttccttgactttctaggttatctt??????tcaagtgca??????aatatacgattcaactcttcgttgggacgaagtcaaatgatagaaaattcatttctaata??????aataataatattattaag?????????acgtttgataccacagttccaattatacctttggttggaccattggttaaagcgaaagttggtgacgtcttaggtcaccccattagtaagttgttgatctcgtccgattta??????tcagattatgatattattgacttattttggcatatatgcagaaatctttctc??????????????????????????????????????????????????????????????????????????????????????????????????????????????????????????????????????????????????????????????????????????????????????????????????????????????????????????????????????????????????????????????????????????????????????????????????????????????????????????????????????????tagtatggaaacccactaagtg?????ataactttcaaattcagggaaaccgtggaattaataaaaataggcaatcctgagccaaatcccattt??????tcc??????gaa????????aat???gagtagggaaagcaagccagaat???????????aaaaaaaggataggtgcagagactcaacggaagctgtt???????ctaata????????aa?????tac???ataca????at?????acaa??????????????????atggagttga??????tt?c????gccggt??????????????????????????????????????????????????????????????????????????????????????????????????????????????????????????????????????????????????????????????????????????????????agacgagaataaagatagagtcccattctacatgtcaataccgacaacaatgaaatttatag?taagaggaaaatccgtcgact?????ttttaaatcatgagggttcaagtccctctatccccaaaaaa??????????gcccgt?t?gaacgcct?aattcttt?????cttc?????????????????????ttatttatcc?????ctt????????t?????????tcgt???????tagc??aatttgaaatcccc?g??ttcattt?????????????????tt????????????????????????????????????????????????catatttaggtgagaaatactcatt???????tt????????????aataattcacag?????????tcattactttat???????????????????????????ata?????????????????????????????????????ctgaaactt???????????????a??????catttcc????aaagtcttattc????????aattag????????tcattttt??????cat????tttgtgta???ttttaaa?a?aata??????aaattttaca???agtaatac?????????????????????????????ttt?t??ttagttagat??????????????tt???????????????????????????????????????????????ttaatggtcgggatagctcagttggtagag????????????????????????????aaagcaagtgttggattcaaagccggtgttaaagagtacaaattgacttattatactcctgaWtatgaaactaaagatactgatattttggcagcattccgagtaactcctcaaccWggagttccacccgaggaagcaggagccgcggtagctgccgaatcttcgactggtacatggaccactgtgtggaccgatggacttaccagccttgatcgttacaaaggacgatgctatMaYatcgagccYgttgctggagaagaaaatcaatatMttgcttatgtagcttaccccttagacctttttgaagaaggttctgttactaacatgtttacttccattgtaggtaatgtatttggttttaaagccctacgtgctctacgtctggaagatcttcgaatccccccggcttattctaaaactttccaaggcccRcctcatggtatccaagttgagagagataaRttgaacaagtacggccgtcctctattgggatgtactattaaaccaaaattggggttatccgctaagaactacggtcgRgcggtttatgagtgtctKcgYggtggacttgattttaccaaagatgatgagaatgtMaactcccaaccatttatgcgctggagagaYcgtttcttattttgtgccgaagctctttataaagcacaRgccgaaactggMgaaatcaaaggKcattatttgaatgctactgcaggtacatgYgaagaaatgatSaaaagggctgtatttgccagagaattgggagtccctatcgtaatgcatgactatttaacagggggRttYactgcaaatactagcttggctcattattgccgggataatggtttacttcttcatatccatcgtgcaatgcatgcggttattgatagacaaaaaaatcatggtatacactttcgtgtattagctaaagccttacgtatgtctggtggagatcatattcactctggtactgtagtaggtaaacttgaaggKgaaagagatatYactttgggatttgttgatttactacgtgatgattttRttgaaaaaRaccgaagtaRggggatYtatttYactcaagattgggtttcgctaccgggtgttttgcccgtagcttcagggggtattcatgtttggcatatgcctgctctgaccgagatctttggggatgattccgtattacaRttcggKggaggaacYYtaggacacccttggggaaatgcRccgggtgccgtagctaatcgagtagctctagaagcatgtgtacaagctcgtaatgagggRcgggatcttgctcgtgagggtaatgaaattatccgcgaRgctYgMacatggagtcctgaactagctgctgcttgtgagatatggaaggagatcaaatttgaattccaagcaatggatactttgtaa
Phragmanthera  ??????????????????????????????????????????agccatgcatgtgtaagtatgaactaattcagactgtgaaactgcgaatggctcattaaatcagttatagtttgtttgatggtatttgctactcggataaccgtagtaattctagagctaatacgtgcaccgaaccccgactctcgcggaagggatgcatttattagataaaaggtcgacgcgggctct??gcccgttgttctgatgaatcatgataacttgacggatcgcacggccttcgtgccggcgacgcatcattcaaatttctgccctatcaactttcgatggtaggatagtggcctaccatggttttgacgggtgacggagaattagggttcgattccggagagggagcctgagaaacggctaccacatccaaggaaggcagcaggcgcgcaaattacccaatcctgacacggggaggtagtgacaataaataacaataccgggctctacgagtctggtaattggaatgagtacaatctaaatcc?ttaacgaggatccattggagggcaagtctggtgccagcagccgcggtaattccagctccaatagcgtatatttaagttgttgcagttaaaaagctcgtagttggaccttgggttgggtcgatcggtccgccttcaggtgtgtaccggccggcccgtcccttctaccggcgatgcgctcctggccttaattggccgggtcgtgcctccggtgctgttactttgaagaaattagagtgctcaaagcaagcctacgctctggatacattagcatgggataacatcataggatttcggtcctattctgttggccttcgggatcggagtaatgattaacagggacagtcgggggcattcgtatttcatagtcagaggtgaaattcttggatttatgaaagacgaacaactgcgaaagcattt????????gccaaggatgttttcattaatcaagaacgaaagttgggggctcgaagacgatcagataccgtcctagtctcaaccataaacgatgccgaccagggatcagcggatgttacttgtaggactccgctggcaccttatgagaaatcaaagtttttgggttccggggggagtatggtcgcaaggctgaaacttaaaggaattgacggaagggcaccaccaggagtggagcctgcggcttaatttgactcaacacggggaaacttaccaggtccagacatagtaaggattgacagactgagagctctttctagattctatgggtggtggtgcatggccgttcttagttggtggagcgatttgtctggttaattccgttaacgaacgagacctcagcctgctaactagctacgtggaggtatccctccatggctagcttcttagagggactatggccttttaggccacggaagtttgaggcaataacaggtctgtgatgcccttagatgttctgggccgcacgcgcgctacactgatgtattcaacgagtctatagccttggccgacaggcccgggtaatctttgaaatttcatcgtgatggggatagatcattgcaattgttggtcttcaacgaggaattcctagtaagcgcgagtcatcagctcgcgttgactacgtccctgccctttgtacacaccgcccgtcgctcctaccgattgaatggtccggtgaagtgttcggatcgaggcgacgtgggcggt???tcgccgct?cgcgacgtcgcgagaagtccactgaaccttatcatttagaggaaggagaagtcg????????????????????cccgctgagtttaagcatatcaataagcggaggaaaagaaacttacaaggattcccctagtaacggcgagcgaaccgggaacagcccagcttgaaaatcgcgcggccgcgccgcgcgaattgtagtctgtagaagcgtcctcagcggcggaccgggctcaagttccctggaagggggcgccggagagagtgagagccccgtcgtgcccggaccctgccgcatcacgaggcgctgtcggcgagtcgggttgtttgggaatgcagccccaatcgggcggtaaattccgtccaaggctaaatacgggcgagagaccgatagcaaacaagtaccgcgagggaaagatgaaaaggactttgaaaagagagtcaaagagtgcttgaaattgtcgggagggaagcggatgggggccggcgatgcgccccggtcggatgtggaacggccaacagccggcccgccgatcgactcggggtgtggaccgatgcggattgaggcggcggcccaagcctgggccgtcgatac??gcccgcggagatgccgccgcctcgatcgtggaaagcagcgcgcgccgc???????aaggcgtgcttc??ggcacctgcgcgctccgggcaacggcctgcgggctctccattcgacccgtcttga?acacgg?ccaaggagtctgacatgtgtgcgagtcaacgggc?gatcaaacccgtaaggcgaaaggaagctga?ttggtgggatcccc??????ctgcggg???tgcacccccgaccgaccttgatcttctgagaagggttcgagtgtgagcatgcctgtcgggacccgaaagatggtgaactatgcctgagcggggcgaagccagaggaaactctggtggaggcccgcagcgatactgacgtgcaaatcgttcgtctgacttgggtataggggcgaaagactaatcgaaccgtctagtagctggttccctccgaagtttccctcaggatagctggagctcgcgcgcgagttctatcaggtaaagccaatgattagaggcatcgggggcgcaacgccctcgacctattctcaaactttaaatgggtaggacgacgcggctgcttcgttgagccgcggcgaggaatcgagagctccaagtgggccatttttggtaagcagaactggcgatgcgggatgaaccggaagccgggttacggtgcccaactgcgcgctaacctagatcccacaaagggtgttggtcgattaagacagcaggacggtggtcatggaagttgaaatccgctaaggagtgtgtaacaactcacctgccgaatcaactagccccgaaaatggatggcgcttaagcgcgcgacctatacccggccgtcgaggcaacggccaggccccgatgagtaggagggcgcggcggtcgctgcaaaacctgtggcgcgagcccgggcggagcgtccgtcggtgcggatcttggtggtagtagcaaatattcaaatgagaactttgaaggccgaagaggggaaaggttccatgtgaacggcacttgcacatgggttagtcgatcctaagagacgggggaagccagtccgacagcgcactacgcgcgagcttcgaaagggaatcgggttaaaattcccgaaccgggacgtggtggttgacggcgacgttagggagtccggagacgtcgtcgggggccccgggaagagttatcttttctgtttaacagcctgcccaccctggaatcggctcagccggaggtagggtccagcggctggaacagcaccgcacgtcgcgcggtgtccggtgcgccctcgacggcccctgaaaatccggaggaccgagtgccatccacgcccgttcgtactcataaccgcatcaggtctccaaggtgaacagcctctggtcaatggaacaatgtaggcaagggaagtcggcaaaatggatccgtaacttcgggaaaaggattggctctgagggctgggctcgggggtcccagccccgaactcgtcggctgtcggcggactgctcgagctgctaccgcggcgagagcgggtcgccgcgtgccgtccgggcgacggactgggaacggctccctc????????gggggccttccccgggctgcgaacagccagctcagaactggtacggacaaggggaatccgactgtttaattaaaacaaagcattgcgatggtcc?????????????????????????????????????????????????gtttgttcgaaaatgtaagttatgacaaaaaggttaggttactaattgtgaaacgattaattactcgaatgtatgaccagaatccttttcttatttatacttat?????????gat??????tataac????????????caaaatgttttttttgggcacaacaaacatttttatttgcaaatcatatcgggtaagttagcggttattgtggaaatgaaacttttcctaggcctagta???tcttctctt?????????gaaaataataaaaaaatagacgaatctaaaaatttacgatctattcattccatatttccctttttagaagataaattctcccgtttaaattatgtatcaaatatactaataccttatcctgttcatcttgaaatattagttttaattcttcgttgttgggtgaaagacgcttcttctttacattttttacgattcgttttccacgagaatcgtaattggaatcatttttttttccaaaataaatatatttctaccctt????????????tcaaaaaga????????????aataagagattatttttattcttatataattctcatgtctgtgaatacgaatccatttttatttttttacgtaaccaatcctatcatttacgatcaacagtttttggaaccttttttgagcgaactattttctatggaaaaataaaaaaagagtatctt??????gtaaatggc??????tttactaaggattttcaagccata??????tcatgtatgttcaaagatatttttatgcattatgttaggtatcaaggaaaatctattctggcttcaaaatggacgttttttattctgaataaatggaactattaccttgctctcttttggaaatgtcgtttttatgtgtggtatcaatcagaaagg??????ataaaaacattatccaagcatttccttgactttctaggttatctt??????tcaagtgcaaatacaaatatacgatttaacccttcgttgggaagaagtcaaatgatagaaaattcatttataata??????aataataatattattaag?????????acatttgataccacagttccaattatacctttggttggaccattggttaaagcaaaagttggtgacgtcttaggtcaccccattagtaagttgttgagctcgtccgattta??????tcagattatgatattattgacttattttggcatatatgcagaaatctttctcattattacagcggatcttccaaaaaa???aaaaatttgtatcaaata?????????aagtatatacttcgattttcatgtactagaactttagctcgtaaacacaaaagtgctttacgtgcttttttgaaaagattagttccagaagttttggaagaattttttatggaggaggagcaagttctttcgttgatcttctcaaggtattcttttccttcgcagagattgtatagagaaggtcgtatttgg??????????????????????????????????????????cgaaattggtagacgctacggacttaattgggttgagccttagtatggaaacccactaagtg?????ataactttcaaattcagggaaaccgtggaattaataaaaataggcaatcctgagccaaatcccgttt??????tcc??????gaa????????aat???gagtagggaaagcaagMcagaat???????????aaaaaaaggataggtgcagagactcaacggaagctgtt???????ctaata????????aa?????tac???ataca????at?????acaa??????????????????atggagttga??????tt?c????Rccggt??????????????????????????????????????????????????????????????????????????????????????????????????????????????????????????????????????????????????????????????????????????????????agacgagaataaagatagagtcccattctacatgtcaataccgacaacaatgaaatttatag?taagaggaaaatccgtcgact?????ttttaaatcatgagggttcaagtccctctatccccaMaaaa??????????gcccgt?ttgaacccct?aattcttt????gcttc?????????????????????ttatttatcc?????ctt????????t?????????tcgt???????tagcaaaatKWaaaatcccc?t??tttatttatatatttatatttagatt????????????????????????????????????????????????tatatttaggcgaKaaatacccatW???????tt????????????aataattYacag?????????tcagtactttat???????????????????????????ata?????????????????????????????????????ctgaaactt???????????????a??????catttact???aaagtcttattc????????aattag????????tcattttt??????cat????tttgtgta???ttttaaaca?aaga??????aaattttaca???agtaatac?????????????????????????????Ytt?t??ttagttagWtcga???????????tt???????????????????????????????????????????????ttaatggtcgggatagctcagttggtagagcagaRgactgaaaatcctcgtgtcacc????????????????????????????????????????????????????????????????????????????????????????????????????????????????????????????????????????????????????????????????????????????????????????????????????????????????????????????????????????????????????????????????????????????????????????????????????????????????????????????????????????????????????????????????????????????????????????????????????????????????????????????????????????????????????????????????????????????????????????????????????????????????????????????????????????????????????????????????????????????????????????????????????????????????????????????????????????????????????????????????????????????????????????????????????????????????????????????????????????????????????????????????????????????????????????????????????????????????????????????????????????????????????????????????????????????????????????????????????????????????????????????????????????????????????????????????????????????????????????????????????????????????????????????????????????????????????????????????????????????????????????????????????????????????????????????????????????????????????????????????????????????????????????????????????????????????????????????????????????????????????????????????????????????????????????????????????????????????????????????????????????????????????????????????????????????????????????????????????????????????????????????????????????????????????????????????
Loranthus      tggttgatcctgccagtagtcatatgcttgtctcaaagattaagccatgcatgtgtaagtatgaacWaattcagactgtgaaactgcgaatggctcattaaatcagttatagtttgtttgatggtatttgctactcggataaccgtagtaattctagagctaatacgtgcaccaaaccccgac?ttYctggaagggatgcatttattagataaaaggtcaacgcgggcYYY??gcccgttgctctgacgattcatgataacttgacggatcgcacggcctttgtgccggcgacgcatcattcaaatttctgccctatcaactttcgatggtaggatagtggcctaccatggtgatgacgggtgacggagaattagggttcgattccggagagggagcctgagaaacggctaccacatccaaggaaggcagcaggcgcgcaaattacccaatcctgacacggggaggtagtgacaataaataacaataccgggctctttgagtctggtaattggaatgagtacaatctaaatcccttaacgaggatccattggagggcaagtctggtgccagcagccgcggtaattccagctccaatagcgtatatttaagttgYtgcagttaaaaagctcgtagttggaccttgggttgggtcgatcggtccgccttYaggtgtgtaccRgtcgKcttgtcccttctaccggcgatgcgctcctggccttaattggccgggtcgtgcctccggtgctgttactttgaagaaattagagtgctcaaagcaagcctacgctctggatacattagcatgggataacatcataggatttcggtcctattctgttggccttcgggatcggagtaatgattaacagggacagtcgggggcattcgtatttcatagtcagaggtgaaattcttggatttatgaaagacgaacaactgcgaaRgcattt????????gccaaggatgttttcattaatcaagaacgaaagttgggggctcgaagacgatcagataccgtcctagtctcaaccataaacgatgccgaccagggatcagcggatgttacttataggactccgctggcaccttatgagaaatcaaagtttttgggttccggggggagtatggtcgcaaggctgaaacttaaaggaattgacggaMgggcaccaccaggagtggagcctgcggcttaatttgactcaacacgggRaaacttaccaggtccagacatagtaaggattgacagactgagagctctttcgagattctatgggtggtggtgcatggccgttcttagttggtggagcgatttgtctggttaattccgttaacgaacgagacctcagcctgctaactagctacatggaggtatccctccatggctagcttcttagagggactatgSccttttaggccacggaagtttgaggcaataacaggtctgtgatgcccttagatgttctgggccgcacgcgcgctacactgatgtattcaacgagtctatagccttggccgacaggcccgggtaatctttgaaatttcatcgtgatggggatagatcattgcaattgttggtcttcaacgaggaattcctcgtaagcgcgagtcatcagctcgcgttgactacgtccctgccctttgtacacaccgccMgtcgctcctaccgattgaatggtccggtgaagtgttcggatcgcggcgacgtgKgcggt???tcgctgcc?cgcRacgtcacgagaagtccactgaaccttatcatttagaggaaggagaag?????????????????????????????????????????????????????????????????????????????ccctagtaacggcgagcgaaccgggaacagcccagcttgaaaatcgYtcggccaagScgtgcgaattgtagtctgtagaagcgtcctcagcggcggaccgggctcaagtcccctggaagggggcgccggagagggtgacagccccgtcgtgccYggaccctgYcgcatcacgaggcgctgtcggcgaSYcgggttgtttgggaatgcagccccaatcgggcggtaaattccgtccaaggctaaatatgggcgagagaccgatagcaaacaagtaccgcgagggaaagatgaaaaggactttgaaaagagagtcaaagagtgcttgaaattgYcgggagggaagcggatgggggccggcgatgcacctcggtcggatgtggaacggccaccagccggtccgccgatcggctcggggtgtggaccgatgcggattgaggcggcggcccaagcctgggcYgtYgttaY??gcYYgcggagatgtcgccgcctcgatcgtggcaagcagcgcgcgccgY???????WMggcgtgcYtc??ggcacctgcgcgctccgggcatcggcctgcgggctccccattcgacccgtcttgaaacacggaccaaggagtctgacatgtgtgcgagtcaacgggc?gattaaacccgtaaggcgcaaggaagctga?ttggtgggatcccc??????Mtgcggg???tgcacccccgaccgaccttgatcttctgagaagggttcgagtgtgagcatgcctgtcgggacccgaaagatggtgaactatgcctgagcggggcgaagccagaggaaactctggtggaggcccgcagcgatactgacgtgcaaatcgttcgtctgacttgggtataggggcgaaagactaatcgaaccRtctagtagctggttccctccgaagtttccctcaggatagctggagctcgYgcgagagttctatcaggtaaagccaatgattagaggcatcgggggcgcaacgccctcgacctattctcaaactttaaatRggtaggacggcacggctgctttgctgagccgtgYcgRggaatcgagagctccaagtgggccatttttggtaagcagaactggcgatgcgggatgaaccggaagccgggttacggtgcccaactgcgcgctaacctagatcccacaaagggtgttggtcgattaagacagcaggacggtggtcatggaagtcgaaatccgctaaggagtgtgtaacaactcacctgccgaatcaactagccccgaaaatggatggcgcttaagcgcgcgacctatacccggccgtcgaggcaacggccaggccccgatgagtaggagggcgcggcggtcgctgcaaaacctgtggcgcgagcccgggcggagcgtccgtcggtgcggatcttggtggtagtagcaaatattcaaatgagaactttgaaggccgaagaggggaaaggttccatgtgaacggcacttgcacatgggttagtcgatcctaagattcgggggaaacccgtccgacagcgYgaaacgcgcgatcatcgaaagggaatcgggttaaaattcccgaaccgggacgtggtggttgacggcaacgttagggagtccggagacgtcgtcgggggcctcgggaagagttatcttttctgtttaacagcctgcccaccctggaatcggctcagccggagatagggtccagcggttggaacagcWccgcacgtcgcgcggtgtccggtgcgccctcgacggcccttgaaaatccggaggaccgggtgccatccacgcccgttcgtactcgtaaccgcatcaggtctccaaggtgaacagcctctggccaatggaacaatgtaggcaagggaagtcggcaaaatggatccgtaacttcgggaaaaggattggctctgagggctgggctcgggggtcccagtcccgaacccatcggctgtcggcggactgctcgagctgctaccgcggcgagagcgggtcgccgcgtgccgtccgggggacggactgggaacggcccttac????????gggggtcttccccgagcagcgaacagtcagctcagaactggtacggacaaggggaatccgactgtttaattaaaacaaagcattgcgatggtcc?????????????????????????????????????????????????????????????????????????????????????????????????????????????????????????????????????????????????????????????????????????????????????????????????????????????????????????????????????????????????????????????????????????????????????????????????????????????????????????????????????????????????????????????????????????????????????????????????????????????????????????????????????????????????????????????????????????????????????????????????????????????????????????????????????????????????????????????????????????????????????????????????????????????????????????????????????????????????????????????????????????????????tttgtttttttacgtaaccaatcctgtcagttacgatcaacattttttggaaccttttttgagcgacattttttctatggaaaaataaaaaaagagcatctt??????gtaaatgtc??????tttactaaggattttaaagccatttactggtactggttgttcaaagatagtttcatgcattatgttaggtatcaaggaaaatgcactttggctttaaaacgggcgtctcttattctaaataaatggaaatattaccttgccctcttttggaaatatcgtttttatgtgcggtataaaccagaacgg??????ataaaaacattatccaagcatttccttaactttctaggttatctt??????tcaagtgta??????agtatacgattcaacccttggttgggccgaagtcaaatgctagagaattcctttctaata?????????aataatattattaag?????????acgtttgataccacagttccaattatgcctttggttggatctttggctaaagcgaaagttggtgatgtattaggtcaccctattaataag???ttgatctcgatcgattta??????tcagattatgatattattgacttattttggcatatatgccaaaatatttatcattattacagcggaatctcaaaaaaa???aagagtttgtatcaaata?????????aagtatatatttcgactttcttgtactagaacttta?????????????????????????????????????????????????????????????????????????????????????????????????????????????????????????????????????????????????????????????????????????????????????????????????????????????ggtagacgctacggacttaattggattgagccttagtatggaaactcactaagtg?????ataactttcaaattcagggaaaccgtggaattaataaaaataggcaatcctgaaccaaatcccgttt??????tca??????taa????????aat???gagtagggaaatcaagccagaaW??????????aaaaaaaaggataggtgcagagactcaacggaagctgtt???????ctaata????????aa?????tac???ataca????at?????acaa??????????????????atggagttga??????tt?c????gccggt??????????????????????????????????????????????????????????????????????????????????????????????????????????????????????????????????????????????????????????????????????????????????agacgagaataaagatagagtcccWttctacatgtcaataccgacaacaatgaaatttaYag?taagaggaaaatccgtcgact?????ttttaaatcatgagggttcaagtccctctatccccaaaaaaagtcaa????gtccgt?ttgaacccct?aattctat??????????????????????????????????????cc?????ctt????????t?????????tcat???????taKc??atttt?????????????????????????????????????tt????????????????????????????????????????????????aatttttaggcaagaaatgcccatt???????tt????????????aataattcacag?????????tcagtactttWctttt???????????????????????ata?????????????????????????????????????ctgaaacttMtctactgacacttaa??????catttac????aaagtcttattY??????????????????????????????????????????????????????ttt??????????????????????????????????????????????????????????????????????????????ttagat??????????????tt???????????????????????????????????????????????ttaatggtcgggatagctcagttggtagagcagaggactgaaaatcctcgtgtcaccaaaagcaagtgttggattcaaagccggtgttaaagagtacaaattgacttattWtactcctgattatgaaactaaagatactgatattttggcagcattccgagtaacccctcaacctggagttccacccgaggaagcaggagccgcggtagctgctgaatcttctactggtacatggactaccgtgtggaccgatggacttacgagtcttgatcgttacaaaggacgatgctatcacatcgagcccgttgctggagaagaaaatcaatatattgcttatgtagcttacccgttagacctttttgaagaaggttctgttactaacatgtttacttccattgtaggtaatgtgtttgggtttaaagccctacgtgctctacgtctggaagatcttcgaatccccccggcttattctaaaactttccaaggcccgcctcatggtatccaagttgagagagataaattgaacaagtatggtcgtcctctattgggatgtactattaaacccaaattggggttatccgctaagaactacggtcgagcggtttatgagtgtctgcgcggtggacttgattttaccaaagatgatgagaacgtaaactcccaaccatttatgcgttggagagaccgtttcttattttgtgccgaagctMtttataaagcacaggccgaaactggtgaaatcaaagggcattatttgaatgctactgcaggtacatgcgaagaaatgatcaaaagggctgtatttgccagagaattgggagtccctatcgtaatgcatgactatttaacagggggattcactgcaaatactagcttggctcattattgccgggataatggcttacttcttcatatccatcgtgcaatgcatgcggttattgatagacaaaaaaatcatggtatacactttcgtgtattagctaaagctttacgtatgtctggtggagatcatattcactctggtactgtagtaggtaaacttgaaggggaaagagatatcactttgggatttgttgatttactacgtgatgattttattgaaaaaaaccgaagtaggggaatttatttcactcaagattgggtttcgctaccaggtgttttgcctgtagcttcagggggtattcatgtttggcatatgcctgctctgaccgagatctttggggatgattccgtattacagttcggtggaggaaccttaggacacccctggggaaatgcgccgggtgccgtagctaatcgagtagctctagaagcatgtgtacaagctcgtaatgagggacgggatcttgctcgtgagggtaatgaaattatccgcgaggctcgaaagtggagtcctgaactagccgctgcttgtgaggtatggaaagagatcaaatttgaattccaa??????????????????
Scurrula       ???????????????????????????????????aagattaagccatgcatgtgtaagtatgaactaattcagactgtgaaactgcgaatggctcattaaatcagttatagtttgtttgatggtatttgctactcggataaccgtagtaattctagagctaatacgtgcacctaaccccgac??ttccggaagggatgcatttattagataaaaggtcgacgcgggctYHY?gcccgttgttctgatgaatcataataacttgacggatcgcacggccatcgtgccggcgacgcatcattcaaatttctgccctatcaactttcgatggtaggatagtggcctaccatggttttgacgggtgacggagaattagggttcgattccggagagggagcctgagaaacggctaccacatccaaggaaggcagcaggcgcgcaaattacccaatcctgacacggggaggtagtgacaataaataacaataccgggctctacgagtctggtaattggaatgagtacaatctaaatcccttaacgaggatccattggagggcaagtctggtgccagcagccgcggtaattccagctccaatagcgtatatttaagttgttgcagttaaaaagctcgtagttggaccttgggYtgggtcgatcggtccgccgtcaggtgtgtaccggtYggcctgtcccttctaccggcgatgcgctcctgKccttaattggccgggtcgtgcctccggtgctgttactttgaagaaattagagtgctcaaagcaagcctacgctctggatacattagcatgggataacatcataggatttcggtcctattctgttggccttcgggatcggagtaatgattaacagggacagtcgggggcattcgtatttcatagtcagaggtgaaattcttggatttatgaaagacgaacaactgcgaaagcattt????????gccaaggatgttttcattaatcaagaacgaaagttgggggctcgaagacgatcagataccgtcctagtctcaRccataaaYgatgccgaccagggatcagcggatgttacttacaggactccgctggcaccttatgagaaatcaaagtttttgggttccggggggagtatggtcgcaaggctgaaacttaaaggaattgacggaagggcaccaccaggagKgRagcctgcggcttaatttgactcaacacgggRaaacttRccaggtccagacatagtaaggattgacagactgagagctctttctagattctatgggtggtggtgcatggccgttcttagttggtggagcgatttgtctggttaattccgttaacgaacgagacctcagcctgctaactagctacatggaggtatccctccatggctagcttcttagagggactatggccttYtaggccacggaagtttgaggcaataacaggtctgtgatgcccttagatgttctgggccgcacgcgcgctacactgatgtattcaacgagtctatagccttggccgacaggcccgggtaatctttgaaatttcatcgtgatggggatagatcattgcaattgttggtcttcaacgaggaattcctagtaagcgcgagtcatcagctcgcgttgaStacgtccctgccctttgtacacaccgcccgtcgctcctaccgattgaatggtccggtgaagtgttcggatcgaggcgacgtgggcggt???tYgctgcc?cgcgacgtcgcgagaagtccaStgaaccttatca?????????????????????????????????????????????????????????????????????????????????????????????cccctagtaacggcgagcgaaccgggaacagcccagcttgaaaatcgttcggccRtgccgcacgaattgtagtctgtagaagcgtcctcagcggcggaccgggctcaagtcccctggaagggggcgccKgagagggtgagagccccgtcgtgcccggaccctgccgcatcacgaggcgctgtcggcgagtcgggttgtttgggaatgcagccccaatcgggcggKaaattccgtccaaggctaaatatgggcgagagaccgatagcaaacaagtaccgcgagggaaagatgaaaaggactttgaaaagagagtcaaagagtgcttgaaattgtcgggagggaagcggatgggggccggcgatgcacctcggtcggatgtggaacggccaacagccggtccgccgatcgactcggggtgtggaccgatgcggattgRggcggcggcccaagcctgggctYtYgttac??gcccgcggagatgYcgccgcctcgatcgtggaaagcagcgcgcgccgY???????aVggcgtgcttc??ggcaccYgcgcgctccgggcaacggcctgcgggctccccattcgacccgtcttgaaacacggaccaaggagtctgacatgtgtgcgagtcaacgggc?gattaaacccgtaaggcgaaaggaagctga?ttggYgggatccccc?????Yagcggg???tgcacccccgaccgaccttgatcttctgagaagggttcgagtgtgagcatgcctgtcgggacccgaaagatggtgaactatgcctgagcggggcgaagccagaggaaactctggtggaggcccgcagcgatactgacgtgcaaatcgttcgtctgacttgggtataggggcgaaagactaatcgaaccgtctagtagctggttccctccgaagtttccctcaggatagctggagctcgcgcgcgagttctatcaggtaaagccaatgattagaggcatcgggggcgYaacgccctcgacctattctcaaactttaaatgggtaggacgacacggctgcttYgYtgagccgtggcgaggaatcgagagctccaagtgggccatttttggtaagcagaactggcgatgcgggatgaaccggaagccgggttacggtgcccaactgcgcgctaacctagatcccacaaagggtgttggtcgattaagacagcaggacggtggtcatggaagtcgaaatccgctaaggagtgtgtaacaactcacctgccgaatcaactagccccgaaaatggatggcgcttaagcgcgcgacctatacccggccgtcgaggcaacggccaggccccgatgagtaggagggcgcggcggtcgctgcaaaacctgtggcgYgagcccgggcggagcgtccgtcggtgcggatcttggtggtagtagcaaatattcaaatgagaactttgaaggccgaagaggggaaaggttccatgtgaacggcacttgcacatgggttagtcgatcctaagagacgggggaagcccgtccgacagcgcgaaccgcgcgagcttcgaaagggaatcgggttaaaattcccgaaccgggacgtggtggttgacggcgacgttagggagtccggagacgtcgtcgggggccccgggaagagttatcttttctgtttaacagcctgcccaccctggaatcggctcagccggaggtagggtccagcggctggaacagcaccgcacgtcgcgcggtgtccggtgcgccctcgacggcccctgaaaatccggaggaccgagtg??????????????????????????????????ggtctccaaggtgaacagcctctggtcgatggaacaatgtaggcaagggaagtcggcaaaatggatccgtaacttcgggaaaaggattggctctgagggctgggctcgggggtcccagccccgaacccatcggctgtcggcggactgctcgagctgcttccgcgg?gagagcgggtcgccgcgtgccgtccgggggacggactgggaacggctccctc????????gggggccttccccgagcagtgaacatcca?????????????????????????????????????????????????????????????????caggagtatatttatgcacttactcataagcgtagtttcaatcgatcaagtttgttcgaaaatgtaggttatRacaaaaaggttaggttactaattgtgaaacgcttaattactcgaatgtatcaccagaattcttttcttatttcgacttat?????????gat??????tataac????????????caaaatKattttttggggcacaacaagcttttttgttttcaaatcatatcgagtaagttagcagttcttgtagaaattaaacttttcctaggcgtagta???tcttctctt?????????gaagataat???aaaataaacgaatctaaaaatttacgatcaattcattccatatttccctttttagaagatcaattctcccgtttaaattatgtgtcaaagatMttaataccttatcctgttcatcttgaaatattggttttaattcttcgttgttgggtgaaagatgctgcttctttacattttttacgattcgttttccacgaKaatcgtaattggaacctttttttttttccaaataaatatatttccaacctt????????????tcaaaaaga????????????aatcagagattMtttttattcttatataattctcatgtctgtgaatacgaatcgatttttgtttttttacgtaaccaatcctatcatttacaatcaacattttttggaaccttttttgagcgaactattttctMtggaaaaatMMaaaaagagtatctt??????gtcaatgtc??????tttactaaggattttcaagYcata??????tcatgtatgttcaaagatatttttttgcattatgttaggtatcaaggaaaatctattctggcttcaaaatggacgttttttattcttaataaatggaactattacYttgctMtctttttWaaatgtcgtttttatgtgtggtatcaatcagaaagg??????ataaaaacattatccaagcatttcctttactttctaggttatctt??????ttaagtKca??????aatatactattcaacccttcgttggcgcgaagtcaaatgatMgaaaattcatttctaata?????????aataatattattaag?????????acgtttgataccacagttccaattatacctttggttggaccattRgttaaagcgaaagttggtgacgtcttaggtcaccccattagtaag???ttgatatcggccgattta??????tcagattatgatattattKactttttttggcatatatgcagaaatatttttcattattacagaggagcttccaaaaaa???aaWagtttgtaYcatata?????????aagtatatacttcgactttcttgtactagaactttagctcgtaaacacaaaagcgctttacgtgcttttttKaaaagattaggtccagaagttttggaagaatttttgatggaggaRgagcaagttctttcggtgatcttctcaaggtattcttttccttcgcagagattgYaYagagaaggtcgtatttggtatttggatatttattatttgtatcaacgatctagtcaatcacgaaattggtagacgctacggacttaattgggttgagccttagtatggaaacccactaagtg?????ataactttcaaattcagggaaaccgtggaattaataaaaataggcaatcctgagccaaatcccgttt??????tcc??????gaag???????aat???gagtagggaaagcaagccagaat?????????aaaaaaaaaggataggtgcagagactcaacggaagttgtt???????ctaata????????aa?????tac???ataca????at?????acaa??????????????????atggagttg???????????????attcgc??????????????????????????????????????????????????????????????????????????????????????????????????????????????????????????????????????????????????????????????????????????????????cg?cgagaataaagatagagtcccattYtacatgtcaataccgacaacaatgaaattKatag?taataggaaaatccgtcgact?????ttgtaaatcatgagggttcaagtccctctatccccaaaaaa??????????gcccgt?ttgaacccct?aattcttt??????ctc?????????????????????gtatttatt???????????????????????????tcgt???????tagc??agttcaaaattctc????????????????????????????tt????????????????????????????????????????????????catt??????????aaatacccatt???????tt????????????aagaattcacagtcagtaatattagaactttatata????????????????????????????????????????????????????????????????ctgaaactt???????????????a??????????tac????aaagtcgtattc????????aattag????????tcattttt??????cat????tttttgta???tttaaaaaa?????????????attgtaca???agtaatacttttcaat????????????????????????????????????????????????????tt???????????????????????????????????????????????gtaatggtcgggatag??????????????????????????????????????????aaagcaggtgttggattcaaagccggtgttaaagagtacaaattgacttattatactcctgattatgaaactaaagatacggatattttggcagcattccgagtaactcctcaacctggagttccacccgaggaagccggagccgcggtagctgccgaatcttcgactggtacatggaccactgtgtggaccgatggacttaccagccttgatcgttacaaaggacgatgctatcacatcgagcccgttgctggagaagaaaatcaatatattgcttatgtagcttaccccttagacctttttgaagaaggttctgttactaacatgtttacttccattgtaggtaatgtatttgggtttaaagccctacgtgctctacgtctggaagatcttcgaatccccccggcKtattcKaaaactttccaaggcccgcctcatggtatccaagttgagagagataaattgaaYaagtacggtcgtcctctattgggatgtactattaaaccaaaattggggYtatccgctaagaactacggtcgggcggtttatgagtgtctgcgcggtggacttgattttaccaaagatgatgagaatgtaaactcccaaccatttatgcgctggagagaccgtttcctattttgtgccgaagctctttataaagcacaagccgaaactggcgaaatcaaaggacattatttgaat?????????????????????????????????????????????????????????????????????????????????????????????????????????????????????????????????????????????????????????????????????????????????????????????????????????????????????????????????????????????????????????????????????????????????????????????????????????????????????????????????????????????????????????????????????????????????????????????????????????????????????????????????????????????????????????????????????????????????????????????????????????????????????????????????????????????????????????????????????????????????????????????????????????????????????????????????????????????????????????????????????????????????????????????????????????????????????????????????
Taxillus       ???????tcctgccagtagtcatatgcttgtctcaaagattaagccatgcatgtgtaagtatgaactaattcagactgtgaaactgcgaatggctcattaaatcagttatagtttgtttgatggtatttgctactcggataaccgtagtaattctagagctaatacgtgcacccacccccgac??ttctggaagggacgcatttattagataaaaggtcgacgcgggccttgcgcccgttgttctgatgaatcatgataacttgacggatcgcacggccatcgtgccggcgacgcatcattcaaatttctgccctatcaactttcgatggtaggatagtggcctaccatggttttgacgggtgacggagaattagggttcgattccggagagggagcctgagaaacggctaccacatccaaggaaggcagcaggcgcgcaaattacccaatcctgacacggggaggtagtgacaataaataacaataccgggctctacaagtctggtaattggaatgagtacaatctaaatcccttaacgaggatccattggagggcaagtctggtgccagcagccgcggtaattccagctccaatagcgtatatttaagttgttgcagttaaaaagctcgtagttggaccttgggttgggtcgatcggtccgccgtcaggtgtgtaccggtcggcctgtcccttctaccggcgatgcgctcctggccttaattggccgggtcgtgcctccggtgctgttactttgaagaaattagagtgctcaaagcaagcctacgctctggatacattagcatgggataacatcataggatttcggtcctattctgttggccttcgggatcggagtaatgattaacagggacagtcgggggcattcgtatttcatagtcagaggtgaaattcttggatttatgaaagacgaacaactgcgaaagcattt????????gccaaggatgttttcattaatcaagaacgaaagttgggggctcgaagacgatcagataccgtcctagtctcaaccataaacgatgccgaccagggatcagcggatgttacttacaggactccgctggcaccttatgagaaatcaaagtttttgggttccggggggagtatggtcgcaaggctgaaacttaaaggaattgacggaagggcaccaccaggagtggagcctgcggcttaatttgactcaacacgggaaaacttaccaggtccagacatagtaaggattgacagactgagagctctttctagattctatgggtggtggtgcatggccgttcttagttggtggagcgatttgtctggttaattccgttaacgaacgagacctcagcctgctaactagctacatggaggtatccctccatggctagcttcttagagggactatggccttttaggccacggaagtttgaggcaataacaggtctgtgatgcccttagatgttctgggccgcacgcgcgctacactgatgtattcaacgagtctatagccttggccgacaggcccgggtaatctttgaaatttcatcgtgatggggatagatcattgcaattgttggtcttcaacgaggaattcctagtaagcgcgagtcatcagctcgcgttgactacgtccctgccctttgtacacaccgcccgtcgctcctaccgattgaatggtccggtgaagtgttcggatcgaggcgacgtgggcggt???ccgctgcc?cgcgacgtcgcgagaagtccactgaaccttatcatttagaggaaggagaagtcgtaacaaggtttccgtaggtg?????????????????????????????????????????????????????????????aacggcgagcgaaccgggaacagcccagcttgaaaatcgttcggccctgccgcacgaattgtagtctgtagaagcgtcctcagcggcggaccgggctcaagtcctctggaagggggcgccggagagggtgagagccccgtcgtgcccggaccctgccgcatcacgaggcgctgtcggcgagtcgggttgtttgggaatgcagccccaatcgggcggtaaattccgtccaaggctaaatatgggcgagagaccgatagcaaacaagtaccgcgagggaaagatgaaaaggactttgaaaagagagtcaaagagtgcttgaaattgtcgggagggaagcggatgggggccggcgatgcacctcggtcggatgtggaacggccaacagccggtccgccgatcgactcggggtgtggaccgatgcggattgaggcggcggcccaagcctgggctctcgttac??gcccgcggagatgtcgccgcctcgatcgtggaaagcagcgcgcgccgc???????gaggcgtgctcc??ggcacctgcgcgctccgggcaacggcctgcgggctccccattcgacccgtcttgaaacacggaccaaggagtctgacatgtgtgcgagtcaacgggc?gattaaacccgtaaggcgaaaggaagctga?ttggcgggatcccc??????cagcggg???tgcacccccgaccgaccttgatcttctgagaagggttcgagtgtgagcatgcctgtcgggacccgaaagatggtgaactatgcctgagcggggcgaagccagaggaaactctggtggaggcccgcagcgatactgacgtgcaaatcgttcgtctgacttgggtataggggcgaaagactaatcgaaccgtctagtagctggttccctccgaagtttccctcaggatagctggagctcgcgcgcgagttctatcaggtaaagccaatgattagaggcatcgggggcgcaacgccctcgacctattctcaaactttaaatgggtaggacgacacggctgcttcgttgagccgtggcgaggaatcgagagctccaagtgggccatttttggtaagcagaactggcgatgcgggatgaaccggaagccgggttacggtgcccaactgcgcgctaacctagatcccacaaagggtgttggtcgattaagacagcaggacggtggtcatggaagtcgaaatccgctaaggagtgtgtaacaactcacctgccgaatcaactagccccgaaaatggatggcgcttaagcgcgcggcctatacccggccgtcgaggcaacggccaggccccgatgagtaggagggcgcggcggtcgctgcaaaacctgtggcgcgagcccgggcggagcgtccgtcggtgcggatcttggtggtagtagcaaatattcaaatgagaactttgaaggccgaagaggggaaaggttccatgtgaacggcacttgcacatgggttagtcgatcctaagagacgggggaagcccgtccgacagcgcgaaccgcgcgagcttcgaaagggaatcgggttaaaattcccgaaccgggacgtggtggttgacggcgacgttagggagtccggagacgtcgtcgggggccccgggaagagttatcttttctgtttaacagcctgcccaccctggaatcggctcagccggaggtagggtccagcggctggaacagcaccgcacgtcgcgcggtgtccggtgcgccctcgacggcccttgaaaatccggaggaccgagtgccatccacgcccgttcgtactcataaccgcat?????????????????????????????????????????????????????????????????????????????????????????????????????????????????????cagccccgaacccatcggctgtcggcggactgctcgagctgctaccgcggcgagagcgggtcgccgcgtgccgtccgggggacggactgggaacggctccctc????????gggggccttccccgagcagcgaacagccagctcagaactggtacggacaaggggaatccgactgtttaattaaaacaaagcattgcgatggtcc???????????????????????????????????????????????????ttgttcgaaaatgtaggttatgacaaaaaggttaggttactaattgtgaaacgcttaattactcgaatgtatcaccataattattttcttatttctacttat?????????gat??????tataac????????????caaaattcttttttggggcacaacaaactttttttttttcaaatcatatcgagtaagttagcagttattgtagaaattaaacttttcctaggcgtagta???tcttcaaga?????????gaatataat???caaatagacgaatctaaaaaggtacgatcaattcattccatatttccctttttagaaaatcaattctcccgttcaaattatgggtcaaaaatactaataccttatccggttcatcttgaaatattggttttaattcttcgttgttgggtgaaagatgcttcttttttacatttgttacgattcattttccacgagaatcgtaattggaaccttttttttttccaaaatcaatctatttacaacctt????????????tcaaaaaga????????????aatcaaagattctttttcttcttatataattctcatgccggggaatacaaatatatttttgtttttttacgtaaccaatcctatcatttacaatcaacattttttggaaccttttttgagcgaactattttctatggaaaaataaaaaaagagtatctt??????gtcaatgtc??????tttactaaagattttcaagccata??????tcatgtatgttcaaagatatttttttgcattatgttaggtatcaaggaaaatcgattacggcttcaaaatggacgttttttattcttaataaatggaactattaccttgctctcttttttaaatgtcgtttttatgtgtggtatcaatcaaaaagg??????ataaaaacattatccaatcatttcctttactttctaggttatctt??????ttaagtgca??????aatatacgattcaacccttcgttggcgcgaagtcaaatgatagaaaattcatttctaata?????????aataatattattaag?????????acgtttgataccacagttccaattatacctttggttggaccattggttaaagcgaaagttggtgacgtcttaggtcaccccattattaag???tttatatcggccgattta??????tcagattatgatattattgacttattttggcatatatgcagaaatctttttcattattacagcggagcttccaaaaaa???aagagtttgtatcatata?????????aagtatatacttcgactttattgtactagaactgtagctcgtaaacacaaaagcgctttacgttcttttttgaaaagattaggtccagaagttttggaagaattttttatggaggaggagcaagttctttcgttgatcttctcaaggtattcttttccttcgaagagattgtatagagaaggtcgtatttggtatttggat?????????????????????????????????cgaaattggtagacgctacggacttaattRggttgagccttagtatggaaacccactaagtg?????ataactttcaaattcagggaaaccgtggaattaataaaaatMggcaatcctgagccaaatcccgttt??????tMc??????gaag???????aat???gagtagggaMagcaagccMgaat???????????aaaaaaaggataggtgcagagactcaacggaagctgtt???????ctaata????????aa?????tac???aWWca????at?????acaa??????????????????atggagttSa??????tt?c????gccggt??????????????????????????????????????????????????????????????????????????????????????????????????????????????????????????????????????????????????????????????????????????????????agacgagaataaagatagagtcccattctacatgtcaataccgacaacaatgaaatttatag?taagaggaaaatccgtcgaYt?????Wtttaaatcatgagggttcaagtccctctatccccaaaaaaa?????????gcccSt?ttgaacccct?aattMttt??????Mtc?????????????????????KYatttatYY?????ctt????????t?????????tcgt???????tagc??agttMaaaatccYc????ttcattt?????????????????tt????????????????????????????????????????????????catWtttaggcgagaaatacccatt???????ttaattttcatttaMataattcacagtactttagatYagWaYtttatWtatatact???????????g??????ata?????????????????????????????????????ctgaaactt???????????????a??????catttac????aaagtMttMttc????????aattag????????tcattttt??????cat????tttgtgta???ttttaaata?aaRaaaaagaaaattKKaca???agtaatacttgtct???????????????????????ttt?t??????ttagat??????????????tY???????????????????????????????????????????????ttaatggtcgggatagctcagttgg?????????????????????????????????aaagcaggtgttggattcaaagccggtgtKaaagagtaYaaattgacttattatactcctgattatgaaacWaaagatacKgatattttggcagcattccgagtaactcctcaacctggagttccacccgaRgaagcMggagcMgcggtagctgccgaatcttcRactggtacatggaccactgtgtggaccgatggacttacSagccttgatcgttacaaaggacgatgctatcacatcgagcccgttgctggagaagaaaatcaatatattgcttatgtagcttaccccttagacctttttgaagaaggttcKgttactaacatgtttacttccattgtaggtaatgtWtttggKtttaaagccctacgtgctctacgtctggaagatcttcgaatcccMccggcttattctaaaactttYcaaggcccgcctcatggtatccaagttgagagagataaattgaacaagtacggtcgtcctctattgggatgtactattaaaccaaaattRgggttatccgctaagaactacggtcgggcggtttatgagtgtctgcgcggtggacttgattttaccaaagatgatgagaatgtaaactcccaaccatttatgcgctggagagaccgtttcYtattttgtgccgaagctctttataaagcacaagccgaaactggcgaaatcaaaggacattatttgaat?????????????????????????????????????????????????????????????????????????????????????????????????????????????????????????????????????????????????????????????????????????????????????????????????????????????????????????????????????????????????????????????????????????????????????????????????????????????????????????????????????????????????????????????????????????????????????????????????????????????????????????????????????????????????????????????????????????????????????????????????????????????????????????????????????????????????????????????????????????????????????????????????????????????????????????????????????????????????????????????????????????????????????????????????????????????????????????????????
Actinanthella  ????????????????????????????????????????????????????????????????????????????????????????aatggctcattaaatcagttatagtttgtttgatggtatttgctactcggataaccgtagtaattctagagctaatacgtgcaccgaaccccgactcttctggaagggatgcatttattagataaaaggtcgacgcgggctct??gcccgtcgttctgatgaatcatgataacttgacggatcgcacggccatcgtgccggcgacgcatcattcaaatttctgccctatcaactttcgatggtaggatagtggcctaccatggttttgacgggtgacggagaattagggttcgattccggagagggagcctgagaaacggctaccacatccaaggaaggcagcaggcgcgcaaattacccaatcctgacacggggaggtagtgacaataaataacaataccgggctctctgagtctggtaattggaatgagtacaatctaaatcccttaacgaggatccattggagggcaagtctggtgccagcagccgcggtaattccagctccaatagcgtatatttaagttgttgcagttaaaaagctcgtagttggaccttgggttgggtcgatcggtccgccgttaggtgtgtaccggtcggcccgtcccttctaccggcgatgcgctcctggccttaactggccgggtcgtgcctccggtgctgttactttgaagaaattagagtgctcaaagcaagcctacgctctggatacattagcatgggataacatcataggatttcggtcctattctgttggccttcgggatcggagtaatgattaacagggacagtcgggggcattcgtatttcatagtcagaggtgaaattcttggatttatgaaagacgaacaactgcgaaagcattt????????gccaaggatgttttcattaatcaagaacgaaagttgggggctcgaagacgatcagataccgtcctagtctcaaccataaacgatgccgaccagggatcagcggatgttacttgtaggactccgctggcaccttatgagaaatcaaagtttttgggttccggggggagtatggtcgcaaggctgaaacttaaaggaattgacggaagggcaccaccaggagtggagcctgcggcttaatttgactcaacacgggaaaacttaccaggtccagacatagtaaggattgacagactgagagctctttctagattctatgggtggtggtgcatggccgttcttagttggtggagcgatttgtctggttaattccgttaacgaacgagacctcagcctgctaactagctacgtggaggtatacctccatggctagcttcttagagggactatggcctttcaggccacggaagtttgaggcaataacaggtctgtgatgcccttagatgttctgggccgcacgcgcgctacactgatgtattcaacgagtctatagccttggccgacaggcccgggtaatctttgaaatttcatcgtgatggggatagatcattgcaattgttggtcttcaacgaggaattcctagtaagcgcgagtcatcagctcgcgttgaatacgtccctgccctttgtacacaccgcccgtcgctcctaccgattgaatggtccggtgaagtgttcggatcgaggcgacgcgagcggtccgccgccgcc?cgcgacgtcgcgaga????????????????????????????????????????????????????????????????????tttaagcatatcaataagcggaggaaaagaaacttacgaggattcccctagtaacggcgagcgaaccgggaacagcccagcttgaaaatcgtccggcgctgccgcacgaattgtagtctgtagaagcgtcctcagcggcggaccgggctcaagtcccctggaagggggcgccggagagggtgagagccccgtcgtgcccggaccctgccgcaccacgaggcgctgtcggcgagtcgggttgtttgggaatgcagccccaatcgggcggtaaattccgtccaaggctaaatacgggcgagagaccgatagcaaacaagtaccgcgagggaaagatgaaaaggactttgaaaagagagtcaaagagtgcttgaaattgtcgggagggaagcggatgggggccggcgatgcacctcggtcggatgtggaacggccgccggccggtccgccgatcgactcggggtgcggaccgatgcggattgaggcggcggcccaagcccgggccgtcgttac??gctcgcggagatgccgccgcctcgatcgtgggaagcagcgcgcgccgccc?????gcggcgtgcctc??ggcacctgcgcgctccgggcatcggcctgcgggctccccattcgacccgtcttgaaacacggaccaaggagtctgacatgtgtgcgagtcaacgggc?gactaaacccgtaaggcgaaaggaagctga?ttggagggatcccc??????ctgcggg???tgcacccccgaccgaccttgatcttctgtgaagggttcgagtgtgagcatgcctgtcgggacccgaaagatggtgaactatgcctgagcggggcgaagccagaggaaactctggtggaggcccgcagcgatactgacgtgcaaatcgttcgtctgacttgggtataggggcgaaagactaatcgaaccgtctagtagctggttccctccgaagtttccctcaggatagctggagctcgcgcgcgagttctatcaggtaaagccaatgattagaggcatcgggggcgcaacgccctcgacctattctcaaactttaaatgggtaggacgacgcggctgcttcgttgagccgcggcggggaatcgagagctccaagtgggccatttttggtaagcagaactggcgatgcgggatgaaccggaagccgggttacggtgcccaactgcgcgctaacctagatcccacaaagggtgttggtcgattaagacagcaggacggtggtcatggaagtcgaaatccgctaaggagtgtgtaacaactcacctgccgaatcaactagccccgaaaatggatggcgcttaagcgcgcgacctatacccggccgtcgaggcaacggccaggccccgatgagtaggagggcgcggcggtcgctgcaaaacctgtggcgcgagcccgggcggagcgtccgtcggtgcggatcttggtggtagtagcaaatattcaaatgagaactttgaaggccgaagaggggaaaggttccatgtgaacggcacttgcacatgggttagtcgatcctaagagacgggggaagcccgtccgacagcgcacaacgcgcgagcttcgaaagggaatcgggttaaaattcccgaaccgggacgtggtggttgacggcgacgttagggagtccggagacgtcgtcgggggccccgggaagagttatcttttctgtttaacagcctgcccaccctggaatcggttcagccggaggtagggtccagcggctggaacagcaccgcacgtcgcgcggtgtccggtgcgccctcgacggcccctgaaaatccggaggaccgagtgccatccacgcccgttcgtactcataaccgcatcaggtctccaaggtgaaca???????????????????????????????????????????????????????????????????????????????????????????????????????????????????????????????????????????????????????????????????????????????????????????????????????????????????????????????????????????????????????????????????????????????????????????????????????????????caggagtatatttatgcacttactcatgatcgtagtttcaatcgatcaagtttgttcgaaaatgtaagttatgacaaaaagattaggttactaattgtgaaacgattaattactcgaatgtatcaccagaattattttcttatttctactttt?????????gat??????tataat????????????caaaatgctttttttgggcacaacaaacatttttattttcaaatcatatcgtgtaagttagcggttattgtggaaattcaacttttcctaggcttagta???tcttctctt?????????gaagataat???aaaatagacgaatcgaaaaatttacgatcaattcattccatatttccctttctagaagataaattctcccgtttaaattatgtgtcaaatatactaataccttatcctgttcatcttgaaatattggttttaattcttcgttgttgggtgaaagatgcttcttctttacattttttacgattcattttccacgaaaatcgtaattggaaccatttttttttccaaaataactatatttccaccctt????????????tcaaaaaga????????????aatcagagattctttttattcttatataattctcatgtctgtgaatatgaattcatttttgtttttttacgtaaccaatcctatcatttacgatcaacattttttggaaccttttttgagcgaactattttctatggaaaaataaaaaaagaatatctt??????gtaaatgtc??????tttactaaggattttcaaaccata??????tcatgtatgttcaaagatatttttatgcattatgttaggtatcaaggaaaatctattttggcttcaaaatggacgttttttattctgaataaatggaactattatcttgctctcttttggaaatgtcgtttttatgtgtggtatcaatcagaaagg??????ataaaaacattatccaagcatttccttgactttctaagttatctt??????tcaagtgca??????aatatacgattcaatccttcgttgggacgaagtcaaatgatagaaaattcatttttaata??????aataataatattattaag?????????acgtttgataccacagttccaattatacctttggttggaccattgggtaaagcgaaaggtggtgacgtcttaggtcaccccattaggaag???ttgatctcggccgatttc??????tcagattatgatattattgacttattttggcatatatgcagaaatctttctcattattacagcggagcttcaaaaaaa???aatagtttgtatcaaata?????????aagtatatacttcgactttcgtgtactagaactttagctcgtaaacacaaaagcgctttacgtgcttttttgaaaagattagttccagaagttttggaagaattttttatggaggaggagcaagttctttcgttgatcttctcaaggtattcttttccttcgcggagattgtatagagaaggtcgtatttggtatttggatatttattatttgtatcaacgatctagtcaatca????????????????????????????????????????????????????????????????????????????????????????????????????????????????????????????????????????????????????????????????????????????????????????????????????????????????????????????????????????????????????????????????????????????????????????????????????????????????????????????????????????????????????????????????????????????????????????????????????????????????????????????????????????????????????????????????????????????????????????????????????????????????????????????????????????????????????????????????????????????????????????????????????????????????????????????????????????????????????????????????????????????????????????????????????????????????????????????????????????????????????????????????????????????????????????????????????????????????????????????????????????????????????????????????????????????????????????????????????????????????????????????????????????????????????????????????????????????????????????????????????????????????????????????????????????????????????????????????????????????????????????????????????????????????????????????????????????????????????????????????????????????????????????????????????????????????????????????????????????????????????????????????????????????????????????????????????????????????????????????????????????????????????????????????????????????????????????????????????????????????????????????????????????????????????????????????????????????????????????????????????????????????????????????????????????????????????????????????????????????????????????????????????????????????????????????????????????????????????????????????????????????????????????????????????????????????????????????????????????????????????????????????????????????????????????????????????????????????????????????????????????????????????????????????????????????????????????????????????????????????????????????????????????????????????????????????????????????????????????????????????????????????????????????????????????????????????????????????????????????????????????????????????????????????????????????????????????????????????????????????????????????????????????????????????????????????????????????????????????????????????????????????????????????????????????????????????????????????????????????????????????????????????????????????????????????????????????????????????????????????????????????????????????????????????????????????????????????????????????????????????????????????????????????????????????????????????????????????????????????????????????????????????????????????????????????????????????????????????????????????????????????????????????????????????????????????????????????????????????????????????????????????????????????????????????????????????????????????????????????????????????
Agelanthus     ??gttgatcctgccagtagtcatatgcttgtctcaaagattaagccatgcatgtgtaagtatgaactaattcagactgtgaaactgcgaatggctcattaaatcagttatagtttgtttgatggtatttgctactcggataaccgtagtaattctagagctaatacgtgcaccgaaccccgactcctgtggaagggatgcatttattagataaaaggtcgac???ggctct??gcccgttgttctgatgaatcatgataacttgacggatcgcacggccatcgtgccggcgacgcatcattcaaatttctgccctatcaactttcgatggtaggatagtggcctaccatggttttgacgggtgacggagaattagggttcgattccggagagggagcctgagaaacggctaccacatccaaggaaggcagcaggcgcgcaaattacccaatcctgacacggggaggtagtgacaataaataacaataccgggctctatgagtctggtaattggaatgagtacaatctaaatcccttaacgaggatccattgaagggcaagtctggtgccagcagccgcggtaattccagctccaatagcgtatatttaagttgttgcagttaaaaagctcgtagttggaccttgggttgggtcgatcggtccgccttcaggtgtgtaccggtcgtcccgtcccttctgccggcgatgcgctcctggccttaattggccgggtcgtgcctccggtgctgttactttgaagaaattagagtgctcaaagcaagcctacgctctggatacattagcatgggataacatcataggatttcggtcctatt??gttggccttcgggatcggagtaatgattaacagggacagtcgggggcattcgtatttcatagtcagaggtgaaattcttggatttatgaaagacgaacaactgcgaaagcattt????????gccaaggatgttttcattaatcaagaacgaaagttgggggctcgaagacgatcagataccgtcctagtctcaaccataaacgatgccgaccagggatcagcggatgttacttgtaggactccgctggcaccttatgagaaatcaaagtttttgggttccggggggagtatggtcgcaaggctgaaacttaaaggaattgacggaagggcaccaccaggagtggagcctgcggcttaatttgactcaacacgggaaaacttaccaggtccagacatagtaaggattgacagactgagagctctttctcgattctatgggtggtggtgcatggccgttcttagttggtggagcgatttgtctggttaattccgttaacgaacgagacctcagcctgctaactagctacgtggaggtgtacctccatggctagcttcttagagggactatggccttttaggccacggaagtttgaggcaataacaggtctgtgatgcccttagatgttctgggccgcacgcgcgctacactgatgtattcaacgagtctatagccttggccgacaggcccgggtaatctttgaaatttcatcgtgatggggatagatcattgcaattgttggtcttcaacgaggaattcctagtaagcgcgagtcatcagctcgcgttgactacgtccctgccctttgtacacaccgcccgtcgctcctaccgattgaatggtccggtgaagtgttcggatcgaggcgacgcgggcggt???tcgctgcc?cgcgacgtcgcgagaagtccactgaaccttatcatttagaggaagga????????????????????????????????????tttaagcatatcaataagcggaggaaaagaaacttacgaggattcccctagtaacggcgagcgaaccgggaacagcccagcttgaaaatcgcgcggcgccgccgcgcgaattgtagtctgtagaagcgtcctcagcggcggaccgggctcaagccccctggaagggggcgccggagagggtgagagccccgtcgtgcccggaccctgccgcaccacgaggcgctgtcggcgagtcgggttgtttgggaatgcagccccaatcgggcggtaaattccgtccaaggctaaatacgggcgagagaccgatagcaaacaagtaccgcgagggaaagatgaaaaggactttgaaaagagagtcaaagagtgcttgaaattgtcgggagggaagcggatgggggccggcgatgcgccccggtcggatgcggaacggccgacagccggtccgccgatcgactcggggtgcggaccgatgcggattgaggcggcggcccaagcccgggccgtcgttac??gctcgcggagacgtcgccgcctcgatcgtggaaagcagcgcgcgccgcct?????gcggcgtgcctc??ggcacccgcgcgctccgggcaacggcctgcgggctccccattcgacccgtcttgaaacacggaccaaggagtctgacatgtgtgcgagtcaacggga?gattaaacccgtaaggcgaaaggaagctga?ttggtgggatcccc??????ccgcggg???tgcacccccgactgaccttgatcttctgagaagggttcgagtgtgagcatacctgtcgggacccgaaagatggtgaactatgcctgagcggggcgaagccagaggaaactctggtggaggcccgcagcgatactgacgtgcaaatcgttcgtctgacttgggtataggggcgaaagactaatcgaaccgtctagtagctggttccctccgaagtttcccttaggatagctggagctcgcgcgcgagttctatcaggtaaagccaatgattagaggcatcgggggcgcaacgccctcgacctattctcaaactttaaatgggtaggacgacgcggctgcttcgttgagccgcggcgaggaatcgagagctccaagtgggccatttttggtaagcagaactggcgatgcgggatgaaccggaagccgggttacggtgcccaactgcgcgctaacctagatcccacaaagggtgttggtcgattaagacagcaggacggtggtcatggaagtcgaaatccgctaaggagtgtgtaacaactcacctgccgaatcaactagccccgaaaatggatggcgctcaagcgcgcgacctatacccggccgtcgaggcaacggccaggccccgatgagtaggagggcgcggcggccgccgcgaaacctgtggcgcgagcccgggcggagcggccgtcggtgcggatcttggtggtagtagcaaatattcaaatgagaactttgaaggccgaagaggggaaaggttccatgtgaacggcacttgcacatgggttagtcgatcctaagagacgggggaagcccgtccgacagcgcacaacgcgcgagcttcgaaagggaatcgggttaaaattcccgaaccgggacgtggtggttgacggcgacgttacggagtccggagacgtcgtcgggggccccgggaagagttatcttttctgtttaacagcctgcccaccctggaatcggctcagccggaggtagggtccagcggctggaacagcaccgcacgtcgcgcggtgtccggtgcgccctcgacggcccctgaaaatccggaggaccgagtgccatccacgcccgttcgtactcataaccgcatcaggtctccaaggtgaacagcctctggtcaatggaacaatgtaggcaagggaagtcggcaaaatggatccgtaacttcgggaaaaggattggctctgagggctgggctcgggggtcccagccccgaacccgtcgcctgtcggcggactgctcgagccgctaccgtggcgagagcgggccgccgcgtgccgtccgggggacggactgggaacggctccctcc???????gggggccttccccgagcagcgaacagccagctcagaactggtacggacaaggggaatccgac??????????????????????????????????????????????????????????????????????????cgatcaagtttgttcaaaaatgtaagttatgacaaaagggttaggttactaattgtgaaacgattaattactcgaatgtatcaccagaattcttttcttatttctacttat?????????gat??????tataac????????????caaaatgctttttttgggcacaacaaacatttttatttgcaaatcatatcgtgtaagttagcggttattgtggaaattaaacttttcctaggcttagta???tcttctctt?????????gaagataat???aaaatagacgaatctaaaaatttacgatcaattcattccatatttccctttctagaagataaattctcccgtttaaattatgtgtcaaatatactaataccttatcctgtacatcttgaaatattggttttaattcttcgttgttgggtaaaagatgcttcttctttacattttttacaattcgttttccacaaaaataataattggaaccatttttttttcaaaaataactatatttccaccctt????????????tcaaaaaga????????????aatcagagattatttttattcttatataattctcatgtctgtgaatatgaatccatttttgtttttttacgtaaccaatcctatcatttacgatcaacattttttggaaccttttttgagcgaactattttctatggaaaaataaaaaaagagtatctt??????gtaaatgtc??????tttactaaggattttcaagccata??????tcatatatgttcaaagatatttttatgcattatgttaggtaccaaggaaaatcgattttggcttcaaaatggacgttttttattctgaataaatggaactattaccttgctctcttttggaaatatcgtttttatgtgtggtatcaatcagaaagg??????ataaaaacattatccaagcatttccttgactttctaggttatcgt??????tcaagtgca??????aatatacgattcaattcttcgttgggacgaagtcaaatgatagaaaatttatttataata??????aataataatattattaagacgtttgagacgtttgatactacagttccaattatacctttggttggaccattaggtaaagcgaaaggtggtgacgtcttaggtcaccccattagtaag???ttgatctcggccgattta??????tcagattatgatattattgacttattttggcatatattcagaaatctttctcattattacagcggagcttcaaaaaaa???aatagtttgtatcaaata?????????aagtatatacttcgactttcatgtactagaactttagctcgtaaacacaaaagcgctttacgtgcttttttgaaaagattagttccagaagttttggaagaattttttatggaggaggagcaagttctttcgttgatcttctcaaggtattcttttccttcgcgtagattgtatagagaaggtcgtatttgg??????????????????????????????????????????????????????????????????????????ttgagccttagtatggaaacccactaagtg?????ataactttcaaattcagggaaaccgtggaattaaaaaaaataggcaatcctgagccaaatcccgttt??????tcc??????gaa????????aat???gagtaaggaaagcaagccagaat???????????aaaaaaaggataggtgcagagactcaacggaagctgtt???????ctaata????????aa?????tac???ataca????ag?????acaa??????????????ataaatggagttga??????tt?cccccgtcgat??????????????????????????????????????????????????????????????????????????????????????????????????????????????????????????????????????????????????????????????????????????????????aggcgagaataaagatagagtcccagtctacatgtcaataccgacaacaatgaaatttatag?taataggaaaatccgtcgact?????ttttaaatcatgagggttcaagtccctctatcccaaaaaa????????????????????????????????????????????????????????????????????????????????????????????????????????????????????????????????????????????????????????????????????????????????????????????????????????????????????????????????????????????????????????????????????????????????????????????????????????????????????????????????????????????????????????????????????????????????????????????????????????????????????????????????????????????????????????????????????????????????????????????????????????????????????????????????????????????????????????????????????????????????????????????????????????????????????????????????????????????????????????????????????????????????????????????????????????????????????????????????aaagagtacaaattgacttattatactcctgattatgaaactaaagatactgatattttggcagcattccgagtaactcctcaacctggagttccacccgaggaagcaggagccgcggtagctgccgaatcttcgactggtacatggaccactgtgtggaccgatggacttaccagccttgatcgttacaaaggacgatgctatc?catcgagcccgttgctggagaagaaaa????????????????????cttaccccttagacctttttgaagaaggttctgttactaacatgtttacttccattgtaggtaatgtatttggtttcaaagccctacgtgctctacgtctggaagatcttagaatccccccagcttattctaaaactttccaaggcccgcctcatggtatccaagtt????????????????????????????????????????????????????????????????????????????????????????????????????????????????????????????????????????????????????????????????????????????????????????????????????????????????????????????????????gaaatcaaagggcattatttaaatgctactgcaggtacatgcgaagaaatgatcaaaagggctgtatttgccagagaattgggagtcctgatagtaatgcatgactatttaacaggggggttcactgcaaatactagcttggctcattattgccgggataatggtttacttcttcatatccatcgtgcaatgcatgcggttattgatagacaaaaaaatcatggtatccaatttcgtgtattagctaaagctttacgtatgtctggtggagatcatattcactctggtactgtagtaggtaaacttgaaggggaaagagatatcactttgggatttgttgatttactacgtgatgattttattgaaaaagaccgaagtagggggatttattttactcaagattgggtttcgctaccgggtgttttgcccgtagcttcagggggtattcatgtttggcatatgcctgctctgaccgagatctttggggatgattccgtattacaattcgggggaggaaccctagggcacccttggggaaatgcaccgggtgccgtagctaatcgagtagctctagaagcatgtgtacaagctcgtaatgaggggcgggatcttgctcgtgagggtaatgaaattatccgcgaagctcgaaaatggagtcctgaactagctgctgcttgtgaggtatggaaggagatcaaatttgaattccaagcaatggatactttgtaa
Englerina      tggttgatcctgccagtagtcatatgcttgtctcaaagattaagccatgcatgtgtaagtatgaacaaattcagactgtgaaactgcgaatggctcattaaatcagttatagtttgtttgatggtatttgctactcggataaccgtagtaattctagagctaatacgtgcaccgaaccccgactctcaaggaagggatgcatttattagataaaaggtcgac???ggcttt??gcccgttgttttgatgaatcatgataacttgacggatcgcacggccattgtgccggcgacgcatcattcaaatttctgccctatcaactttcgatggtaggatagtggcctaccatggttttgacgggtgacggagaattagggttcgattccggagagggagcctgagaaacggctaccacatccaaggaaggcagcaggcgcgcaaattacccaatcctgacacggggaggtagtgacaataaataacaataccgggctctatgagtctggtaattggaatgagtacaatctaaatcccttaacgaggatccattggagggcaagtctggtgccagcagccgcggtaattccagctccaatagcgtatatttaagttgttgcagttaaaaagctcgtagttggaccttgggttgggtcaatcggtccgccttcaggtgtgtaccggttgtcctgtcccttctaccggcgatgcgctcctggccttaattggccgggtcgtgcctccggtgctgttactttgaagaaattagagtgctcaaagcaagcctacgctctggatacattagcatgggataacatcataggatttcggtcctattctgttggccttcgggatcggagtaatgattaacagggacagtcgggggcattcgtatttcatagtcagaggtgaaattcttggatttatgaaagacgaacaactgcgaaagcattt????????gccaaggatgttttcattaatcaagaacgaaagttgggggctcgaagacgatcagataccgtcctagtctcaaccataaacgatgccgaccagggatcagcggatgttacttgtaggactccgctggcaccttatgagaaatcaaagtttttgggttccggggggagtatggtcgcaaggctgaaacttaaaggaattgacggaagggcaccaccaggagtggagcctgcggcttaatttgactcaacacgggaaaacttaccaggtccagacatagtaaggattgacagactgagagctctttctagattctatgggtggtggtgcatggccgttcttagttggtggagcgatttgtctggttaattccgttaacgaacgagacctcagcctgctaactagctacgtggaggtatccctccatggctagcttcttagagggactatggccttttaggccacggaagtttgaggcaataacaggtctgtgatgcccttagatgttctgggccgcacgcgcgctacactgatgtattcaacgagtctatagccttggccgacaggcccgggtaatctttgaaatttcatcgtgatggggatagatcattgcaattgttggtcttcaacgaggaattcctagtaagcgcgagtcatcagctcgcgttgactacgtccctgccctttgtacacaccgcccgtcgctcctaccgattgaatggtccggtgaagtgttcggatcgaggcgacgtgggcggt???tcgctgcc?cgcgacgtcgcgagaagtccactgaaccttatcattt??????????????????????????????????????????????????????????????????????????????????????????cccctag?aacggcgagcgaaccgggaatagcccagcttgaaaatcgttcggcaccggcgaacgaattgtagactgtagaagcgtcctcagcggcggactgggctcaagtcccctggaagggggcgcctgagagggtgagagccccgtcgtgcccggaccctgccgcatcacgaggcgctgtcggcgagtcgggttgtttgggaatgcagccctaatcgggcggtaaattccgtccaaggctaaatacgggcgagagaccgatagcaaacaagtaccgcgagggaaagatgaaaaggactttgaaaagagagtcaaagagtgcttgaaattgtcgggagggaagcggatgggggccggcgatgcacctcggtcggatgcggaatggttaacatccggttcgccgatcgactcggggtgtggaccgatgcggattgaggtggcggcccaagcctgggccgttgttaa??gcctgtggagacgtcgtcgcctcgatcgtgggaagcagcgcgcgccgctt?????gcggcgtgcctc??ggtacttgcgcgctacgggcaacggcctgcgggctccccattcgacccgtcttgaaacacggaccaaggagtctgacatgtgtgcgagtcaacgggc?gattaaacccgttaggcgaaaggaagctga?ttggtgggatcccc??????ctgcggg???tgcacccccgaccgaccttgat?ttctgagaagggttcgagtgtgagcatgcctgtcgggacccgaaagatggtgaactatgcctgagcggggcgaagccagaggaaactctggtggaggcccgcagcgatactgacgtgcaaatcgttcgtctgacttgggtataggggcgaaagactaatcgaaccgtctagtagctggttccctccgaagtttcccttaggatagctggagctcgagcgcgagttctatcaggtaaagccaatgattagaggcatcgggggcgcaacgccctcgacctattctcaaactttaaatgggtaggatggcgcggctgctttgttgagccgcgccgaggaatcgagagctccaagtgggccatttttggtaagcagaactggcgatgcgggatgaaccggaagccgggttacggtgcccaattgcgcgctaacctagatcccacaaagggtgttggtcgattaagacagcaggacggtggtcatggaagtcgaaatccgctaaggagtgtgtaacaactcacctgccgaatcaactagccccgaaaatggatggcgcttaagcgcgcgacctatacccggccgtcgaggcaacggccaggccccgatgagtaggagggcgcggcggtcgctgcaaaacctgtggcgcgagcccgggcggagcgtccgtcggtgcggatcttggtggtagtagcaaatattcaaatgagaactttgaaggccgaagaggggaaaggttccatgtgaacggcacttgcacatgggttagtcgatcctaagagacgggggaagcccgtccgatagcgtgtaacgcgcgagcttcgaaagggaatcgggttaaaattcccgaaccgggacgtggtggttgacggcgacgttaggtagtccggagacgtcgtcgggggccccg?gaagagttatcttttctgtttaacagcctgcccaccctggaatcggctcagccggaggtagggtccagcggctggaacagcaccgcacgtcgcgcggtgt?cggtgcgccctcgacggcccttgaaaatccggaggaccgagtgccatccacgcctgttcgtactcataaccgcatcaggtctccaaggtgaacagcctctggtcaatggaacaatgtaggcaagggaagtcggcaaaatagatctgtaacttcgggaaaaggattggctctgagggctgggctcgggggtcccagccccgaacccatcggctgtcggcggactgctcgagctgctt?cgtggcaagagcgggtcaccgcgtgccgtccgggggacggactgggaatggctccctc????????gggggccttccccgagcagcgaacagccagctcagaactggtacgga??????????????????????????????????????????????????????????????????????????????????????aatcgatcaagtttgttcgaaaatgcaagttatgacaaaaaggctaggttactaattgtgaaacgattaattactcgaatgtatcaccagaattcttttcttatttctacttat?????????gat??????tataac????????????caaaatgctttttttgggcacaacaaacatttttatttgcaaatcatatcgtgtaagttaacggttattgtggaaattaaacttttcctaggcttagta???tcttctctt?????????gaagataat???aaaatagacgaatctaaaaatttacgatcaattcattccatatttccctttctagaagaaaaattctctcgtttaaattatgtgtcaaatatactaataccttatcctgttcattttgaaatattggttttaattcttcgttgttgggtgaaagatgcttcttctttacattttttacgattcgttttccacgaaaatcgtaattggaaccatttttttttcaaaaataactatatttccaccctt????????????tcaaaaaaa????????????aatcagagattctttttattcttatataattctcatgtctgtgaatatgaatccatttttgtttttttacgtaaccaaccctatcatttacgatcaacattttttggaaccttttttgagcgaactattttctatggaaaaataaaaaaagagtatctt??????gtaaatgtc??????tttactaaggattttcaagttata??????tcatgtatgttcaaagatatttttatgcattatgttaggtatcaaggaaaatctattttggctttaaaatggacgttttttattctgaataaatggaagtattaccttactctcttttggaaatgtcgtttttatgtgtggtatcaatcagaaagg??????ataaaaacattatccaagcatttccttgactttttaggttatctt??????tcaagtgca??????aatatacgattcaatccttcgttgggacgaagtcaaatgatagaaaattcatttataatg??????aataataatattattaag?????????acgtttgataccacagttccaattatacctttggttggaccattgggtaaagcgaaaagtggtgccgttttaggtcaccccattactaag???ttgatcccggacgatttc??????tcagattatgatattattggcttattttggcatatatgcagaaatctttctcattattacagcggagcttcaaaaaaa???aatagtttgtatcaaata?????????aaatatatacttcgactttcgtgtactagaactttagctcataaacacaaaagcgctttacgtgcttttttgaaaagattacttccagaagttttggaagaattttttatggaggaggataaagttctttcgttgatcttatcaaggtattcttttccttcgcggagatt????????????????????????????????????????????????????????????????cgaaattggtagacgctacggacttaattaggttgagccttagtatggaaacccactaagtg?????ataactttcaaattcagggaaaccgtggaattaataaaaataggcaatcctgagccaaatcccgttt??????tcc??????gaa????????aat???gagtagggaaagtaagccagcag??????????aaaaaaaaggataggtgcagagactcaacggaagctgtt???????ctaata????????aa?????tac???ataca????ac?????acaa??????????????????ctcgagttga??????ttgcccaagttggt??????????????????????????????????????????????????????????????????????????????????????????????????????????????????????????????????????????????????????????????????????????????????aggcgagaataaagatagagtcccattctacatgtcaatgccgacaacaatgaaatttatag?taagaggaaaatccgtcgact?????ttttaaatcatgagggttcaagtccctctatccccaaaaaa??????????gcctgt?ttgaacacct?aattcttt??????ctc?????????????????????ttatttttcc?????ctt????????t?????????tcgt???????tagc??agtcaaaatcctct?ttcttt?????????????????????tt????????????????????????????????????????????????catatttaggcgagaaatatccatt???????tt????????????aataattcacag?????????tcagtactttatttatatattatatattatttattt???atatattatatattaattattaatttaattaatatataatctgaaattt???????????????a??????catttac????aaagtattattc????????aattta???????gtcattttt??????cat????tttgtgtattttttttttta?aaaa??????????????aa???aa?aatac?????????????????????????????ttt?t??????ttagat??????????????tt???????????????????????????????????????????????ttaa????????????????????????????????????????????????????????????????????????????ccggtgttaaagagtacaaattgacttattatactcctgattatgaaactaaagatactgatattttggcagcattccgagtaactcctcaacctggagttccacccgaggaagcaggagccgcggtagcggccgaatcttcgactggtacatggaccactgtgtggactgatggacttaccagccttgatcgttacaaaggacgatgctatcacatcgagcccgttgctggagaagaaaatcaatatattgcttatgtagcttatcccttagacctttttgaagaaggttctgttactaacatgtttacttccattgtaggtaatgtatttggttttaaagccctacgtgctctacgtctggaagatcttcgaatccccccggcttattcgaaaactttccaaggcccgcctcatggtatccaagttgagagagataaattgaacaaatacggtcgtcctctattgggatgtactattaaacccaaattgggattatccgctaagaactacggtcgggcggtttatgagtgtttgcgcggtggacttgattttaccaaagatgatgagaatgtaaactcccaaccatttatgcgctggagagaccgtttcttattttgtgccgaagctctttataaagcacaaaccgaaactggcgaaatcaaagggcattatttgaatgctactgcaggtacatgcgaagaaatgattaaaagggctgtatttgccagagaattgggagtccctatcgtaatgcatgactatttaacagtggggttcactgcaaatactagcttggctcattattgccgggataatggtttacttcttcat????????????????????????????????????????????????????????????????????????????????????????????????????????????????????????????????????????????????????????????????????????????????????????????????????????????????????????????????????????????????????????????????????????????????????????????????????????????????????????????????????????????????????????????????????????????????????????????????????????????????????????????????????????????????????????????????????????????????????????????????????????????????????????????????????????????????????????????????????????
Oncocalyx      ???????????????????????????????????????????????tgcatgtgtaagtatgaactaattcagactgtgaaactgcgaatggctcattaaatcagttatagtttgtttgatggtacttgctactcggataaccgtagtaattctagagctaatacgtgcaccgaaccccgactctcgcggaaggggcgcatttattagataaaaggtcggcgcgggctct??gcccgttgttctgatgaatcatgataactcgacggatcgcacggccatcgtgccggcgacgcatcattcaaatttctgccctatcaactttcgatggtaggatagtggcctaccatggttttgacgggtgacggagaattagggttcgattccggagagggagcctgagaaacggctaccacatccaaggaaggcagcaggcgcgcaaattacccaatcctgacacggggaggtagtgacaataaataacaataccgggctctacgagtctggtaattggaatgagtacaatctaaatcccttaacgaggatccattggagggcaagtctggtgccagcagccgcggtaattccagctccaatagcgtatatttaagttgttgcagttaaaaagctcgtagttggaccttgggtcgggtcgatcggtccgccctcgggtgtgtaccggccgccccgtcccttctaccggcgatgcgctcctggccttaattggccgggtcgtgcctccggtgctgttactttgaagaaattagagtgctcaaagcaagcctacgctctggatacattagcatgggataacatcataggatttcggtcctattctgttggccttcgggatcggagtaatgattaacagggacagtcgggggcattcgtatttcatagtcagaggtgaaattcttggatttatgaaagacgaacaactgcgaaagcattt????????gccaaggatgttttcattaatcaagaacgaaagttgggggctcgaagacgatcagataccgtcctagtctcaaccataaacgatgccgaccagggatcagcggatgttacttgtaggactccgctggcaccttatgagaaatcaaagtttttgggttccggggggagtatggtcgcaaggctgaaacttaaaggaattgacggaagggcaccaccaggagtggagcctgcggcttaatttgactcaacacgggaaaacttaccaggtccagacatagtaaggattgacagactgagagctctttctagattctatgggtggtggtgcatggccgttcttagttggtggagcgatttgtctggttaattccgttaacgaacgagacctcagcctgctaactagctacgcggaggtgtacctccgtggctagcttcttagagggactatggccttttaggccacggaagttcgaggcaataacaggtctgtgatgcccttagatgttctgggccgcacgcgcgctacactgatgtattcaacgagtctatagccttggccgacaggcccgggtaatctttgaaatttcatcgtgatggggatagatcattgcaattgttggtcttcaacgaggaattcctagtaagcgcgagtcatcagctcgcgttgactacgtccctgccctttgtacacaccgcccgtcgctcctaccgattgaatggtccggtgaagtgttcggatcgaggcgacgcgggcggt???tcgccgcc?cgcgacgtcgcgagaagtcc??????????????????????????????????????????????????????cccgctgagtttaagcatatcaataagcggaggaaaagaaacttacgaggattcccctagtaacggcgagcgaaccgggaacagcccagcttgaaaatcgcgcggcggcgccgcgcgaattgtagtctgtagaagcgtcctcagcggcggaccgggctcaagtcccctggaagggggcgccggagagggtgagagccccgtcgtgcccggaccctgccgcaccacgaggcgctgtcggcgagtcgggttgtttgggaatgcagccccaatcgggcggtaaattccgtccaaggctaaatacgggcgagagaccgatagcgaacaagtaccgcgagggaaagatgaaaaggactttgaaaagagagtcaaagagtgcttgaaattgccgggagggaagcggatgggggccggcgatgcgccccggtcggatgtggaacggcctgcggccggtccgccgatcgactcggggcgtggaccgatgcggattgaggcggcggcccaagcccgggccgtcgacac??gcctgcggagacgccgccgcctcgatcgtggaaagcagcgcgccgcac???????gtggcgtgcctc??ggcacccgcgcgctccgggcaacggcctgcgggctccccattcgacccgtcttgaaacacggaccaaggagtctgacatgtgtgcgagtcaacgggc?gacgaaacccgtaaggcgaaaggaagctga?ttggcgggatccccc?????ccgcggg???tgcacccccgaccgaccttgatctgatgagaagggttcgagtgtgagcatgcctgtcgggacccgaaagatggtgaactatgcctgagcggggcgaagccagaggaaactctggtggaggcccgcagcgatactgacgtgcaaatcgttcgtctgacttgggtataggggcgaaagactaatcgaaccgtctagtagctggttccctccgaagtttccctcaggatagctggagctcgcgcgcgagttctatcaggtaaagccaatgactagaggcatcgggggcgcaacgccctcgacctattctcaaactttaaatgggtaggacgacgcggctgcttcgttgagccgcggcgaggaatcgagagctccaagtgggccatttttggtaagcagaactggcgatgcgggatgaaccggaagccgggttacggtgcccaactgcgcgctaacctagatcccacaaagggtgttggtcgattaagacagcaggacggtggtcatggaagtcgaaatccgctaaggagtgtgtaacaactcacctgccgaatcaactagccccgaaaatggatggcgcttaagcgcgcgacctatacccggccgtcgaggcaacggccaggccccgatgagtaggaaggcgcggcggtcgccgcgaaacccgcggcgcgagcccgggcggagcgtccgtcggtgcggatcttggtggtagtagcaaatattcaaatgagaactttgaaggccgaagaggggaaaggttccatgtgaacggcacttgcacatgggttagtcgatcctaagagacgggggaagcccgtccgacagcgcacgacacgcgagcttcgaaagggaatcgggttaaaattcccgaaccgggacgtggtggttgacgg?gacgttagggagtccggagacgtcgccgggggccccgggaagagttatcttttctgtttaacagcccgcccaccctggaatcggctcagccggaggtagggtccagcggctggaaca???????????????????????????????????????????????????????????????????????????????????????????????????????????????????????????????????????????????????????????????????????????????????????????????????????????????????tcccagccccgaacccgtcggctgtcggcggactgctcgagctgcttccgcggcgagagcgggtcgccgcgtgccgtccgggggacgggctgggaacggccccctc????????gggggccttccccgggcagcgaacagccagctcagaactggtacggacaaggggaatccgactgtttaattaaaacaaagcattgcgatggtcc???????????????????????????????????????aatcgatcaagtttgttcgaaaatataagttatgacaaaaaggttaggttactaattgtgaaacgattaattactcgaatgtatcaccagaattcttttcttatttctacttat?????????gat??????tataac????????????caaaatgctttttttgggcacaacaaacatttttatttgaaaatcatatcgtgtaagttagcggttattgtggaaattaaacttttcctaggcttagta???tcttctctt?????????gaagataataaaaaaatcgacgaatctaaaaatttacgatcaattcattccatatttccctttctagaagataaattctcccgtttaaataatgtgtcaaatatactaataccttatcctgttcatcttgaaatattggttttaattcttcgttgttgggtaaaagatgcgtcttctttacattttttacgattcgttttccacgaaaataataattggaaccatttttttttcaaaaataactatatttccatcctt????????????tcaaaaaga????????????aatcagagattatttttattcttatataattctcatgtctgtgaatatgaatccatttttgtttttttacgtaaccaatcctatcatttacgatcaacattttttggaaccttttttgagcgaactattttctatggaaaaataaaaaaagagtatctt??????gtaaatgtc??????tttactaaggattttcaagccata??????tcatgtatgttcaaagatatttttatgcattatgttaggtatcaaggaaaatctattttggcttcaaaatgtacgttttttattctgaataaatggaactattaccttgctctcttttggaaatgtcgtttttatgtgtggtatcaatcagaaagg??????ataaaaacattatccaagcatttccttgactttctaggttatctt??????tcaagtgca??????aatatacgattcaatccttcgttgggacgaagtcaaatgatagaaaattcatttataata??????aataataatattattaag?????????acgtttgataccacagttccaattatacctttggttggaccagtaggtaaagcaaaaggtggtgatatcttaggtcaccccattagtaag???ttgatctcgtccgattta??????tcagattatgatattattgacttattttggcatatatgcagaaatctttctcattattacagcggatcttcaaaaaaa???aatagtttgtatcaaata?????????aagtatatacttcgactttcatgtactcgaactttagctcgtaaacacaaaagcgctttacgtgcttttttcaaaagattagttccagaagttttggaagaattttttatggaggaggagcaagttctttcgtttatcttctcaaggtgttcttttccgtcgcggagattgtatagagaaggtcgtatttggtatttggatatttat???????????????????????????cgaaattggtagacgctacggacttaattaggttgagccttagtatggaaacccRctaagtg?????ataactttcaaattcagggaaaccgtggaattaatMaaaataggcaatcctgagccaaatcccgttt??????tcc??????gaat???????aat???gagtaRggaaagcaagccagaat???????????aaaaaaaggataggtgcagagactcaacggaagctgtt???????ctaatM????????aa?????tac???ataca????at?????WSaW?????????acaatacaaatggagttaa??????tY?ccMSgKKtgRt??????????????????????????????????????????????????????????????????????????????????????????????????????????????????????????????????????????????????????????????????????????????????aggcgagaataaagatagagtcccattctacatgtcaataccgacaacaatgaaatttatag?taataggaaaatccgtcgact?????ttttaaatcatgagggttcaagtccctctatccccaaaaaa??????????gcccgt?ttgaacccct?aattcttt??????ctc?????????????????????ttatttatcc?????ctt????????t?????????tcgt???????tagt??agttcaaaaYcYtc????ttcattt?????????????????tt????????????????????????????????????????????????catatttaggcgagaaatacccgttttaataatt????????cacaRMtaattcacag?????????tcagtaMtWtWtatat???????????????????????ata?????????????????????????????????????ctgaaactt???????????????a??????catttac????aaagtattattc????????aattag????????Wcattttt??????cat????tttgtgtat??taaWWaaWaaaata??????aaatttKaca???agtaatac?????????????????????????????ttt?t??????ttagat??????????????tt???????????????????????????????????????????????ttaatggtcgggatagctcagttggtagagcagaggactgaaaatcctcgtgtcacc????????????????????????????????????????????????????????????????????????????????????????????????????????????????????????????????????????????????????????????????????????????????????????????????????????????????????????????????????????????????????????????????????????????????????????????????????????????????????????????????????????????????????????????????????????????????????????????????????????????????????????????????????????????????????????????????????????????????????????????????????????????????????????????????????????????????????????????????????????????????????????????????????????????????????????????????????????????????????????????????????????????????????????????????????????????????????????????????????????????????????????????????????????????????????????????????????????????????????????????????????????????????????????????????????????????????????????????????????????????????????????????????????????????????????????????????????????????????????????????????????????????????????????????????????????????????????????????????????????????????????????????????????????????????????????????????????????????????????????????????????????????????????????????????????????????????????????????????????????????????????????????????????????????????????????????????????????????????????????????????????????????????????????????????????????????????????????????????????????????????????????????????????????????????????????????????
Plicosepalus   ????????????????????????????????????????????????????????????????????????????????????????????????????????????????????????atggtacttgctactgggataaccgtagtaattctagagctaatacgtgcaacaaaccccgac?tatttggaagggatgcatttattagataaaaggtcggcgcgggctct??gctcgtcgttctgatgaatcatgataacttgacggatcgcacggccttcgtgccggcgacgcatcattcaaatttctgccctatcaactttcgatggtaggatagtggcctaccatggttttgacgggtgacggagaattagggttcgattccggagagggagcctgagaaacggctaccacatccaaggaaggcagcaggcgcgcaaattacccaatcctgacacggggaggtagtgacaataaataacaataccgggctctacgagtctggtaattggaatgagtacaatctaaatcccttaacgaggatccattggagggcaagtctggtgccagcagccgcggtaattccagctccaatagcgtatatttaagttgttgcagttaaaaagctcgtagttggaccttgggctgggtcgatcggtccgccgtcaggtgtgtaccggtcggcccgtcccttctaccggcgttgcgctcctggccttaactggccgggtcgtgtctccggtgctgttactttgaagaaattagagtgctcaaagcaagcctacgctctggatacattagcatgggataacatcataggatttcggtcctattctgttggccttcgggatcggagtaatgattaacagggacagtcgggggcattcgtatttcatagtcagaggtgaaattcttggatttatgaaagacgaacaactgcgaaagcattt????????gccaaggatgttttcattaatcaagaacgaaagttgggggctcgaagacgatcagataccgtcctagtctcaaccataaacgatgccgaccagggatcagcggatgttacttataggactccgctggcaccttatgagaaatcaaagtttttgggttccggggggagtatggtcgcaaggctgaaacttaaaggaattgacggaagggcaccaccaggagtggagcctgcggcttaatttgactcaacacggggaaacttaccaggtccagacatagtaaggattgacagactgagagctctttctagattctatgggtggtggtgcatggccgttcttagttggtggagcgatttgtctggttaattccgttaacgaacgagacctcagcctgctaactagctacgtggaggtatccctccatggctagcttcttagagggactatggccttttaggccacggaagtttgaggcaataacaggtctgtgatgcccttagatgttctgggccgcacgcgcgctacactgatgtattcaacgagtctatagccttggccgacaggcccgggtaatctttgaaatttcatcgtgatggggatagatcattgcaattgttggtcttcaacgaggaattcctagtaagcgcgagtcatcagctcgcgttgactacgtccctgccctttgtacacaccgcccgtcgctcctaccgattgaatggtccggtgaagtgttcggatcgaggcgac????????????????????????????????????????????????????????????????????????????????????????????????????????????????????????????????????????????????????????tagtaacggcgagcgaaccgggaacagcccagcttgaaaatcgttcggccctgccg?acgaattgtagtctgtagaagcgtcctcagcggcggaccggg?tcaagtcccctggaagggggtgccggagagggtgagagccccgtcgtgcccggaccctgccgcatcacgagg?gctgtcggcgagtcgggttgtttgggaatgcagccccaatcgggcgggaaattccgtccaaggctaaatacgggcgagagaccgatagcaaacaagtaccgcgagggaaagatgaaaaggactttgaaaagagagtcaaagagtgcttgaaattgtcgggagggaagcggatgggggccggcgatgcacctcggtcggatgcggaacggccaacagccggtccgccgatcggctcggggtgcggaccgatgcggattgaggcggcggcccaagcctgggccgtcgttaa??gcctgcggagatgccgccgcctcgatcgtggaacacagcgcgcgccgt???????taggcgtgctaa??ggcacctgcgcgctccgggcaacggcctgcgggctccccattcgacccgtcttgaaacacggaccaaggagtctgacatgtgtgcgagtcaacgggc?gattaaacccgtaaggcgaaaggaagctga?gtggcgggatcccctagtaatagcggg???tgcacccccgaccgaccttgatcttttgagaagggtt?gagtgtgagcatccctgtcgggacccgaaagatggtgaactatgcctgagcggggcgaagccagaggaaactctggtggaggcccgcagcgatactgacgtgcaaatcgttcgtctgacttgggtataggggcgaaagactaatcgaaccatctagtagctggttccctccgaagtttccctcaggatagctggagctcgggcgagagttctatcaggtaaagccaatgattagaggcatcgggggcgcaacgccctcgacctattctcaaactttaaatgggtaggacggcgcggctgcttcgttgaaccgcgccgaggaatcgagagctccaagtgggccatttttggtaagcagaactggcgatgcgggatgaaccggaagccgggttacggtgcccaactgcgcgctaacctagagcccacaaagggtgttggtcgattaagacagcaggacggtggtcatggaagtcgaaatccgctaaggagtgtgtaacaactcacctgccgaatcaactagccccgaaaatggatggcgcttaagcgcgcgacctatacccggccgtcgaggcaacggccaggccccgatgagtaggagggcgcgacggtcgccgcaaaacctgtggcgcgagcccgggcggagcgtccgtcggtgcggatcttggtggtagtagcaaatattcaaatgagaactttgaaggccgaagaggggaaaggttccatgtgaacggcacttgcacatgggttagtcgatcctaagaggcgggggaagcccgtccgacagcgcgacaagcgcgagcttcgaaagggaatcgggttaaaattcccgacccgggacgtggtggttgacggcgacgttagggagtccggagacgtcgtcgggggccccgggaagagttatcttttctgtttaacagcctgcccaccctggaatcggctcagccggaggtagggtccagcggctggaacagctccgcacgtcgcgcggcgtccggtgcgccctcgacggcccctgaaaatccggaggtccgagtgccatccac?????????????????????????????????????????????????????????????????????????????????????????????????????????????????????????????????????????????????????????????????????????????????????????ccgcggcgagagcgggccgccgcgtgccgtccgggcgatggactgggaacggcctcccccttcgagggggggccttccccgagcagcgaacagccagctcagaactggtacggacaaggggaatccgactgtttaattaaaacaaagcattgcgatggtcc??agagtatatttatgcacttactcataatcgtagtttcaatcgatcaagtttgttcgaaaatgtaagttatgacaaaaaggttaggttattaattgtgaaacgattaattactcgaatgtatcaccagaattattttattatttctccttat?????????gat??????tataac????????????caaaatgctttttttgggcacaacaaccatttttatttgcaaatcatatcgagtaagttagtggttattgtggaaatgaaacttttcctaggcttagta???tcttctatt?????????gaagataat???aaaatagacgaatctacaaatttacgatcaattcattccatatttccctttttagaagataaattctcccgtttaaattatgtgtcaaatatactaataccttatcctgttcatcttgaaatattggttttaattcttcgttgttgggtgaaagatgcttcttctttacattttttacgattcattttccacgagaatcgtaattggaactatttttttttccaaaataaatatagttacactctt????????????tcaaaaaga????????????aatcagagattatttttatgcttatataattctcatgtctgtgaatacgaatccatttttggttttttacgtaaccaatcctatcatttacgatcaacattttttggaacctttttggagcgaactattttctatggaaaaataaaaaaagagtctctt??????gtaaatgtc??????tttactaaggattttcaagccaga??????tcatgtatgttcaaagatatttttatgcattatgttaggtatcaaggaaaatctattctggcttcaaaatggacgttttttattctgaataaatggaactattaccttgctctcttttggaaatgtcgtgtttatgtgtggtatcaatcagacaaa??????atagaagcattatccaagtatttccttgactttctagagtatctt??????tcaagtgca??????aatagtcgattcaacccttcgttgggccgaagtcaaatgatagaaaattcatttataata??????aataataatattattaag?????????acgtttgataccacagttccaattat?cctttagttggaccattggttaaagcgaaagttggtgacgtcttaggtcaccccattagtaag???ttgatctcagccgattta??????tcagattatgatattattgacttattttggcatatatgcagaaatctttctcattattacagcggagcttcaaaaaaa???aatagtttgtatcaaata?????????aagtatatacttcgactttcgtgtactagaactttagctcgtaaacacaaaagtgttttacgtgcttttttgaaaagattagttccaaaagttttggaagaattttttatagaggaggagcaagttctttcgttaatcttctcaaggtattcttttccttcgcagagattgtatagagaaggtcatatttggtatttggat?????????????????????????????????cgaaattggtagacgctacggacttaattgggttgagccttagtacggaaacccactaagtg?????ataactttcaaattcagggaaatcttggaattaataaaaataggcaatcctgagccaaatcccgtttttagaatcc??????gaa????????aat???gagtagggaaagcaagccagaat?????aaaaaaaataaaaggataggtgcagagactcaacggaagctgtt???????ctaata????????aa?????tac???ataca????at?????acaa???????????????aaaatggagttaa??????tt?c????gccaat??????????????????????????????????????????????????????????????????????????????????????????????????????????????????????????????????????????????????????????????????????????????????agacgagaataaagatagagtcccattctacatgtcaataccgacaacaattcaatttatag?taagaggaaaatccgtcgactttttattttaaatcatgagggttcaagtccctctatccccaaaaaa??????????gcccgt?ttgaacccct?aattattt??????ctc?????????????????????ttatttatcc?????tat????????t?????????tcgt???????tagc??aattataaatcccc????????????????????????????tt????????????????????????????????????????????????cattttt???cgagaaatacccatt???????tt????????????aataattcacag?????????tcagtactttatata????????????????????????????????????????????????????????????????ctgaaactt???????????????a??????cattgtaatacaaaatcttattc????????acttag????????tcattttt??????cat????tttgtata???ttttaaaaa????????ataaaattttaca???????????????????????????????????????????????agttttagat??????????????tt???????????????????????????????????????????????ttaatggtcgggata??????????????????????????????????????????????????????????????????????????????????????????????????????????????????????????????????????????????????????????????????????????????????????????????????????????????????????????????????????????????????????????????????????????????????????????????????????????????????????????????????????????????????????????????????????????????????????????????????????????????????????????????????????????????????????????????????????????????????????????????????????????????????????????????????????????????????????????????????????????????????????????????????????????????????????????????????????????????????????????????????????????????????????????????????????????????????????????????????????????????????????????????????????????????????????????????????????????????????????????????????????????????????????????????????????????????????????????????????????????????????????????????????????????????????????????????????????????????????????????????????????????????????????????????????????????????????????????????????????????????????????????????????????????????????????????????????????????????????????????????????????????????????????????????????????????????????????????????????????????????????????????????????????????????????????????????????????????????????????????????????????????????????????????????????????????????????????????????????????????????????????????????????????????????????????????????????????????????????????????????????????????
Tapinanthus    ?ggttgatcctgccagtagtcatatgcttgtctcaaagattaagccatgcatgtgtaagtatgaacaaattcagactgtgaaactgcgaatggctcattaaatcagttatagtttgtttgatggtatttgctactcggataaccgtagtaattctagagctaatacgtgcaccgacccccgactgttacggaagggatgcatttattagataaaaggtcgac???ggcttt??gcccgttgttcagatgaatcatgataacttgacggatcgcacggccattgtgccggcgacgcatcattcaaatttctgccctatcaactttcgatggtaggatagtggcctaccatggttttgacgggtgacggagaattagggttcgattccggagagggagcctgagaaacggctaccacatccaaggaaggcagcaggcgcgcaaattacccaatcctgacacggggaggtagtgacaataaataacaataccgggctctacgagtctggtaattggaatgagtacaatctaaatcccttaacgaggatccattggagggcaagtctggtgccagcagccgcggtaattccagctccaatagcgtatatttaagttgttgcagttaaaaagctcgtagttggaccttgggttgggtcgatcggtccgccttcaggtgtgtaccggttggcctgtcccttctaccggcgatgcgttcctggccttaattggccgggtcgtgcctccggtgctgttactttgaagaaattagagtgctcaaagcaagcctacgctctggatacattagcatgggataacatcataggatttcggtcctattctgttggccttcgggatcggagtaatgattaacagggacagtcgggggcattcgtatttcatagtcagaggtgaaattcttggatttatgaaagacgaacaactgcgaaagcattt????????gccaaggatgttttcattaatcaagaacgaaagttgggggctcgaagacgatcagataccgtcctagtctcaaccataaacgatgccgaccagggatcagcggatgttacttataggactccgctggcaccttatgagaaatcaaagtttttgggttccggggggagtatggtcgcaaggctgaaacttaaaggaattgacggaagggcaccaccaggagtggagcctgcggcttaatttgactcaacacgggaaaacttaccaggtccagacatagtaaggattgacagactgagagctctttctagattctatgggtggtggtgcatggccgttcttagttggtggagcgatttgtctggttaattccgttaacgaacgagacctcagcctgctaactagctacgtggaggtatccctccatggctagcttcttagagggactatggccttttaggccacggaagtttgaggcaataacaggtctgtgatgcccttagatgttctgggccgcacgcgcgctacactgatgtattcaacgagtctatagcctt?gccgacaggcctgggtaatctttgaaatttcatcgtgatggggatagatcattgcaattgttggtcttcaacgaggaattcctagtaagcgcgagtcatcagctcgcgttgactacgtccctgccctttgtacacaccgcccgtcgctcctaccgattgaatggtccggtgaagtgttcggatcgaggcgacgtgggcggt???tcgctgcc?cgcgacgtcgcgagaagtccactgaaccttatcattt????????????????????????????????????????????????????????????????????????????????????????????????????cggcgagcgaaccgggaacagcccagcttgaaaatcgttcggcactg?cgcacgaattg?ag?c?gtagaagcgtcctcagcggcggaccgggctcaagtcccctggaagggggcgcctgagagggtgagagccccgtcgtgcccggaccctgccgcaccacgaggcgctgtcggcgagtcgggttgtttgggaatgcagccctaatcgggcggtaaattccgtccaaggctaaatacgggcgagagaccgatagcaaacaagtaccgcgagggaaagatgaaaaggactttgaaaagagagtcaaacagtgcttgaaattgtcgggagggaagcggatgggggccggcgatgcgcctcggtcggatgtggaacggccaactgccggtccgccgatcgactcggggtgtggaccgatgcggattgaggcggcggcccaagcctgggttgttgttaa??gcctgcggagacgtcgccgcctcgatcgtggaaagcagcgcgcgccgctc?????gcggcgtgcctc??ggcacttgcgcgctacgggcaacggcctgcgggctccccattcgacccgtcttgaaacacggaccaaggagtctgacatgtgtgcgagtcaacgggc?gattaaacccgttaggcgaaaggaagctga?ttggtgggatcccc??????acgcggg???tgcacccccgaccgaccttgatcttctgagaagggttcgagtgtgagcatgcctgtcgggacccgaaagatggtgaactatgcctgagcggggcgaagccagaggaaactctggtggaggcccgcagcgatactgacgtgcaaatcgttcgtctgacttgggtataggggcgaaagactaatcgaaccgtctagtagctggttccctccgaagtttcccttaggatagctggagctcgcgcgcgagttctatcaggtaaagccaatgattagaggcatcgggggcgcaacgccctcgacctattctcaaactttaaatgggtaggacgacgcggctgcttcgttgagccgcggcgaggaatcgagagctccaagtgggccatttttggtaagcagaactggcgatgcgggatgaaccggaagccgggttacggtgcccaactgcgcgctaacctagatcccacaaagggtgttggtcgattaagacagcaggacggtggtcatggaagtcgaaatccgctaaggagtgtgtaacaactcacctgccgaatcaactagccccgaaaatggatggcgcttaagcgcgcgacctatacccggccgtcgaggcaacggccaggccccgatgagtaggagggcgcggcggtcgctgcaaaacctgtggcgcgagcccgggcggagcgtccgtcggtgcggatcttggtggtagtagcaaatattcaaatgagaactttgaaggccgaagaggggaaaggttccatgtgaacggcacttgcacatgggttagtcgatcctaagagacgggggaagcccgtccgacagcgcgtaacgcgcgagcttcgaaagggaatcgggttaaaattcccgaaccgggacgtggtggttgacggcgacgttagggagtccggagacgtcgtcgggggccccgggaagagttatcttttctgtttaacagcctgcccaccctggaatcggctcagccggaggtagggtccagcggctggaacagcaccgcacgtcgcgcggtgtccggtgcgccctcgacggcccctgaaaatccggaggaccgagtgccatccacgcccgttcgtactcataaccgcatcaggtctccaaggtgaacagcctctggtcaatggaacaatgtaggcaagggaagtcggcaaaatggatctgtaacttcgggaaaaggattggctctgagggctgggctcgggggtcccagccccgaacccgtcggctgtcggtggactgctcgagctgcttccgcggcgagagcgggtcgccgcgtgccgtccgggggacggactgggaacggctccctc????????gggggccttccccgggcagcgagcagccagctcagaactggtac????????????????????????????????????????????????????????????????????????????????tgcagtttcaatcgatcaagtttgttcaaaaatgtaagttatgccaaaaaggttaggttactaattgtgaaacgattaattactcgaatgtatcaccagaattcttttcttatttctacttat?????????gat??????tataac????????????caaaatgctttttttgggcataacaaacattttaatttgcaaatcatatcgtgtaagttaacggttattgtggaaattaaacttttcctaggcttagta???tcttctctt?????????gaagataat???aaaatagacgaatctaaaaatttacgatcaattcattccatatttccctttatagaagataaattctctcgtttaaattatgtgttaaatatactaataccttatcctgttcattttgaaatattggttttaattcttcgttattgggtgaaagatgcttcttctttacattttttacgattYgttttccacgaSaatggtaattggaaccatttttttttcMaaaataaMtMtatttcYaccctt????????????tcaaaaaga????????????aatcagagattMtttttMttcttatataattctcatgtctgtgaataYgaatccatttttgtttttttacgtaaccaaYcctatcatttacgatcaacattttttRgaaYcttttttgagcgaactWttttctatggaaaaataaaaaaMgagtatctt??????gtaaatgKctttacctttaYtaaggattttcaagYcata??????tcatgtatgttcaaagatatttttatgcattatgttaggtatcaaggaaaatctattYtggcttcaaaatggacRttttttattctgaataaatggaactattaccttRctctcttttggaaatgtcgtttttatgtgtggtatcaatYagaMagg??????ataaaaacattatccaaRcatttccttgaMtttctaggttatctt??????tYaagtgca??????aatatacgattcaaYccttcgttgggacgaagtcaaatgatagaaaattcatttataatRaataataataataatattattaag?????????acRtttgataccacagttccaattatacctttgRttggaccattggKtaaagcgaaagKtggtgacgtcttaggtcaccYcattaStaag???ttgatctcggacgattta??????tcagattatgatattattgacttattttggcatatatgcagaaatctttctcattattacagcggagcttcaaaaaaa???aatagtttgtatcaaata?????????aagtatatacttcgactttcgtgtactagaactttagctcgtaaacacaaaagtgctttacgtgcttttttgaaaagattagttccagaagttttggaagaattttttatggaggaggatcaaattctttcgttgatcttatcaaggtattcttttccttcgcggagattgtatagagaaggtcatatttggtatttggatatttattat????????????????????????????????????????????????????????????????????????????ccactaagtg?????ataactttcaaattcagggaaaccgaggaattaataaaaataggcaatcctgagccaaatcccgttt??????tcc??????gaa????????aat???gagtagggaaagcaagctagaat???????????aaaaaaaggataggtgcagagactcaacggaagctgtt???????ctaata????????aa?????tac???ataca????at?????acaa??????????????????atggagttga??????tt?ccccagtcggt??????????????????????????????????????????????????????????????????????????????????????????????????????????????????????????????????????????????????????????????????????????????????aggcgagaataaagatagagtcccattctacatgtcaataccgacaacaatgaaatttatag?taataggaaaatccgtcgact?????ttttaaatcatgagggttcaagtccctctatccccaaaaaa??????????gcccgt?ttgaacccct?aattattt??????ttcttatcttatttattatatttattatttatcc?????ctt????????t?????????tcgt???????tagc??agttcaaaatcctctttttttt????????????????????tt????????????????????????????????????????????????catatttaggcgataaatatctgtt???????tt????????????aataattcacag?????????tcagtacttaatttaaacttaatttaatatatatactgaatatata?????????????????????????????????ctaaaactt???????????????a??????tatttac????aaagtattg?????????????????????????gcattttt??????cat????tttgtgtattgtattaaaaaaaaagaaagaatactttt??????????????????????????????????????????????????????ttagat??????????????tt???????????????????????????????????????????????ttaatggtcgggatagctcatttggtagagcagaggactgaaaatcctc?????????????????????ggattcaaagccggtgttaaagagtacaaattgacttattatactcctgattatgaaacgaaagatactgatattttggcagcattccgagtaactcctcaacctggagttccacccgaggaagcaggagcagcggtagctgccgaatcttcgactggtacatggaccactgtgtggaccgatggacttaccagccttgatcgttacaaaggacgatgctatcacatcgagcctgttgctggagaagaaaatcaatatattgcttatgtagcttaccccttagacctttttgaagaaggttctgttactaatatgtttacttccattgtaggtaatgtatttggttttaaagccctacgtgctctacgtctggaagatcttcgaatccccccggcttattctaaaactttccaaggtccgcctcatggtatccaagttgagagagataaattgaacaagtatggccgtccgttattgggatgtactattaaacccaaattggggttatccgctaagaactatggtcgggcggtttatgagtgtctgcgcggtggacttgattttacaaaagatgatgagaatgtaaactcccaaccatttatgcgctggagagaccgtttcttattttgtgccgaagctctttataaagcacaagctgaaactggagaaatcaaagggcattatttg????????????????????????????????????????????????????????????????????????????????????????????????????????????????????????????????????????????????????????????????????????????????????????????????????????????????????????????????????????????????????????????????????????????????????????????????????????????????????????????????????????????????????????????????????????????????????????????????????????????????????????????????????????????????????????????????????????????????????????????????????????????????????????????????????????????????????????????????????????????????????????????????????????????????????????????????????????????????????????????????????????????????????????????????????????????????????????????????????
Nuytsia        tggttgatcctgccagtagtcatatgcttgtctcaaagattaagccatgcatgtgtaagtatgaactaattcagactgtgaaactgcgaatggctcattaaatcagttatagtttgtttgatggtatctgctactcggataaccgtagtaattctagagctaatacgtgcaccaaaccccgac?tctttggaagggacgcatttattagataaaaggtcgacgcgggccta??gcccgttgctctgatgattcatgataactcgacggatcgcacggccctcgtgccggcgacgcatcattcaaatatctgccctatcaactttcgatggtaggatagtggcctaccatggtgatgacgggtgacggagaattagggttcgattccggagagggagcctgagaaacggctaccacatccaaggaaggcagcaggcgcgcaaattacccaatcctgacacggggaggtagtgacaataaataacaataccgggctctatgagtctggtaattggaatgagtacaatctaaatcccttaacgaggatccattggagggcaagtctggtgccagcagccgcggtaattccagctccaatagcgtatatttaagttgttgcagttaaaaagctcgtagttggaccttgggttgggtcgatcggtccgccttcaggtgtgtaccggtcggctcgtcccttctaccggcgatgcgctcctggccttaattggccgggtcgtgcctccggtgctgttactttgaagaaattagagtgctcaaagcaagcctacgctctggatacattagcatgggataacatcataggatttcggtcctattctgttggccttcgggatcggagtaatgattaacagggacagtcgggggcattcgtatttcatagtcagaggtgaaattcttggatttatgaaagacgaacaactgcgaaagcattt????????gccaaggatgttttcattaatcaagaacgaaagttgggggctcgaagacgatcagataccgtcctagtctcaaccataaacgatgccgaccagggatcagcggatgttactttcaggactccgctggcaccttatgagaaatcaaagtttttgggttccggggggagtatggtcgcaaggctgaaacttaaaggaattgacggaagggcaccaccaggagtggagcctgcggcttaatttgactcaacacggggaaacttaccaggtccagacatagtaag???tgacagactgagagctctttcttgattctatgggtggtggtgcatggccgttcttagttggtggagcgatttgtctggttaattccgttaacgaacgagacctcagcctgctaactagctatatggaggtatccctccatggctagcttcttagagggactatggccttttaggccacggaagtttgaggcaataacaggtctgtgatgcccttagatgttctgggccgcacgcgcgctacactgatgtattcaacgagtctatagccttggccgacaggcccgggtaatctttgaaatttcatcgtgatggggatagatcattgcaattgttggtcttcaacgaggaattcctagtaagcgcgagtcatcagctcgcgttgactacgtccctgccctttgtacacaccgcccgtcgctcctaccgattgaatggtccggtgaagtgttcggatcgcggcgacgtgggcggt???tcgctgcc?ggcgacgtcgcgagaagtccactgaaccttatcatttagaggaaggagaagtcgtaacaaggtttccgtaggtg???????????????????????????????????????????????????????????????cggcgagcgaaccgggaacagcccagcttgaaaatcgttcggcccggccgttcgaattgtagtctgta?aagcgtcctcagcggcggaccgggctcaagtcctctggaagggggcgccgga?agggtgagagccccgtcgtgcccggaccctgccgcatcacgaggcgctgtcggcgagtcgggttgtttgggaatgcagccccaatcgggcggtaaattccgtccaaggctaaatatgggcgagagaccgatagcaaacaagtaccgcgagggaaagatgaaaaggactttgaaaagagagtcaaagagtgcttgaaattgtcgggagggaagcggatgggggccggcgatgcgcctcggtcggatgtggaacggcctccagccggtccgccgatcgactcggggcgtggaccgacgcggattgagggggcggcccaagcctgggcagtcgacat??gcctgcggagatgtcgtcgcctcgatcgtggtatgcagcgcgcgccgc???????acggcgtgcctc??ggcacctgcgcgctccaggcgtcggcctgcgggctccccattcgacccgtcttgaaacacggaccaaggagtctgacatgtgtgcgagtcaacgggc?gattaaacccgtaaggcgtaaggaagctga?ttggtgggatcccc??????tcgcggg???tgcacccccgaccgaccttgatcttctgagaagggttcgagtgtgagcatgcctgtcgggacccgaaagatggtgaactatgcctgagcggggcgaagccagaggaaactctggtggaggcccgcagcgatactgacgtgcaaatcgttcgtctgacttgggtataggggcgaaagactaatcgaaccgtctagtagctggttccctcc??????????????????????????????????????????????????????????????????????????????????????????????????????????????????????????????????????????????????????????????????????????????????????????????????????????????????????????????????????????????????????????????????????????????????????????????????????????????????????????????????????????????????????????????????????????????????????????????????????????????????????????????????????????????????????????????????????????????????????????????????????????????????????????????????????????????????????????????????????????????????????????????????????????????????????????????????????????????????????????????????????????????????????????????????????????????????????????????????????????????????????????????????????????????????????????????????????????????????????????????????????????????????????????????????????????????????????????????????????????????????????????????????????????????????????????????????????????????????????????????????????????????????????????????????????????????????????????????????????????????????????????????????????????????????????????????????????????????????????????????????????????????????????????????????????????????????????????????????????????????????????????????????????????????????????????????????????????????????gtttgttagaaaatgtaggttataacaaaaaattcaggttactaattgtgaaacgtttaattactcgaatgtatcaacagaattctttgcttatttctactaat?????????gat??????tttaac????????????caaaataccctttttggtcacaaaaaaaatttgtattttcaaatcatatcgggtagattagcaattgttgtggaaattatactttccctatgcttagta???tcttccctc?????????gaaaagaag???aaagtagccgaatctaaaaatttacgatcaattcattccatatttccttttttagaagataaattctcccatttaaattatgtgtcaaatatactaataccctatcctgttcatcttgaaatcttgattctaattcttcgttactgggtgaaagatccctcttctttgcattttttacgattcgttttccacaagaatcataattggaacccttttattttcccaaagaaatatatttccaccctt????????????tcaaaaaga????????????aatcaaagattgtccttattcttatataattctcatgtctgtgaatacgaatccatttacgtttttttacgtaaccaatcttctcatttacgatcaacatttcttggaaccctttttgagcgaatttttttctatggaaaaataaaaaaagagtatctc??????gtaaatgtc??????tttactaaggattttcaagctatt??????tcatggctgttcaaagatcctttcatgcattatgttaggtatcaagggaaattcattctggcttcaaaacggacgtctcttctgctgaataaatggaaatattaccttgcccttttttggaaatgtcgtttttatgtgtggtctcaaccagaaaggctccatataaatacattatccaagcatttcctcggctttctaggctatctt??????tcaagtgca??????agtatgcgattaaacccttcagtgggacgaagtcaaatgctagaaaattcatttataata?????????aataatgttattaag?????????acgtttgataccacagttccaattattcctttggttggatcgttggctaaagcgaaagtttgtgacgtcttagggcaccccattagtaag???ttggtctgggccgattta??????tccgattatgatattattgacttattttggcgtatatgcagaaatctttctcattattacagcggagcctcaaaaaaa???aagagtttgtatcaaata?????????aagtatatacttcgactttcttgtactagaactttagctcgtaaacacaaaagcactctgcgcgcttttttgaaaagattaggtccagaatttttggaagaattttttacggaggacgaacaagttttttctttgatcttatcaagatattcttgtacttcgcgcagtttatatagagaa?????????????????????????????????????????????????????????????ggtagacgctacggacttaattggattgagccttagtatggaaacccactaagtg?????ataactttcaaattcagggaaaccgtggaattaataaaaataggcaatcctgagccaaatcccgttt??????tcc??????gaa????????aat???aagtagggaagtcaagcccgaat???????????aaaaaagggataggtgcagagactcaacgggagctgtt???????ctaaca????????aa?????tac???ataca???????????????????????????????????ggagttgattgtcttt?c????gctgatcgcaacttcagcaaaacctctatacatatgtatagtactgaaatttcaaattttataaaagaaatataaataatgaaaataatgattcgaatccttattttttatacgaaaaaaaattcgaatattaattgatcaaatcaattactccatagtctgatagattttttgaagattaatcagacgagaataaagatagagtcccattctacatgtcaataccgacaacaatgaaatttagag?taagaggaaaatccgtcgact?????tttgaaatcatgagggttcaagtccctctatccccaaaaaa??????????gcccat?ttgactccct?aaccttttatccYtttt?????????????????????????????????????????????????????????ttgt???????tagc??ggttaaaaagattttKttatttttcatctattccactcttttctttcacaaacagattcgaatgtaatatatataatacacggacaaatgaacatctttaggaaagaaatccccatt???????tt????????????cataattcacag?????????ttaatatcagtacttata?????????????????????????????????????????????????????????????ctgaaactg???????????????a??????catttac????aaagtcttattc????????aattgg????????taattttt??????aat????tttgtgta???ttttcaaaa????????agaaaactttgaa????????????????????????????????????tactttgtttatcttttgaattgacaagccctctact???????????????????????aaaattagaMcggcgcatca????ataatggtcgggatagctcagt?????????????????????????????????????????????????????????????????????????????????acttattatactcctgattatgaaactaaagatactgatatcttggcagcattccgagtaactcctcaacctggagttccacctgaggaagcgggggccgcggtagctgccgaatcttctactggtacatggaccactgtgtggaccgatggacttaccagccttgatcgttacaaaggacgatgctatcacatcgagcccgttgctggagaagaaaatcaatatattgcttatgtagcttatcccttagacctttttgaagaaggttctgttactaacatgtttacttccattgtgggtaatgtatttggttttaaagcactgcgtgctctacgtctggaggatcttcgaatccctcctgcttattctaaaactttccaaggaccacctcatggtatccaagttgagagagataaattgaacaagtatggtcgtcctctattgggatgtactattaaacctaaattggggttatccgctaagaactacggtcgagcggtttatgaatgtcttcgcggcggacttgattttaccaaagatgatgagaacgtaaactcccaaccatttatgcgttggagggaccgtttcttattttgtgccgaagctctttataaagcacaggccgaaacaggcgaaatcaaagggcattatttgaatgctactgcaggtacatgcgaagaaatgatcaaaagggctgtatttgccagagaattgggagtccctatcgtaatgcatgactatttaacagggggattcactgcaaatactagcttggctcattattgccgggataatggcttacttctgcacatccatcgtgca????????????????????????????????????????????????????????????????????????????????????????????????????????????????????????????????????????????????????????????????????????????????????????????????????????????????????????????????????????????????????????????????????????????????????????????????????????????????????????????????????????????????????????????????????????????????????????????????????????????????????????????????????????????????????????????????????????????????????????????????????????????????????????????????????????????????????????????
Ligaria        tggttgatcctgccagtagtcatatgcttgtctcaaagattaagccatgcatgtgtaagtatgaactaattcagactgtgaaactgcgaatggctcattaaatcagttatagtttgtttgatggtatctgctactcggataaccgtagtaattctagagctaatacgtgcaaaaaaccccgac??ttttggaagggatgcatttattagataaaaggtcgac???ggctct??gcccgttgctctgatgaatcataataacttgacggatctcacggcctttgtgccggcgacgcatcattcaaatttctgccctatcaactttcgatggtaggatagtggcctaccatggtgatgacgggtgacggagaattagggttcgattccggagagggagcctgagaaacggctaccacatccaaggaaggcagcaggcgcgcaaattacccaatcctgacacggggaggtagtgacaataaataacaataccgggctctatgagtctggtaattggaatgagtacaatctaaatcccttaacgaggatccattggagggcaagtctggtgccagcagccgcggtaattccagctccaatagcgtatatttaagttgttgcagttaaaaagctcgtagttggaccttgggttgggtcgatcggtccgccgttaggtgtgcaccggtcggcttgtcccttctaccggcgatgcgctcctggccttaactggccgggtcgttcctccggtgctgttactttgaagaaattagagtgctcaaagcaagcctacgctctggatatattagcatgggataacatcataggatttcggtcctattctgttggccttcgggatcggagtaatgattaacagggacagtcgggggcattcgtatttcatagtcagaggtgaaattcttggatttatgaaagacgaacaactgcgaaagcatttgccaaggagccaaggatgttttcattaatcaagaacgaaagttgggggctcgaagacgatcagataccgtcctagtctcaaccataaacgatgccgaccagggatcagcggatgttgcttataggactccgctggcaccttatgagaaatcaaagtttttgggttccggggggagtatggtcgcaaggctgaaacttaaaggaattgacggaagggcaccaccaggagtggagcctgcggcttaatttgactcaacacggggaaacttaccaggtccagacatagtaaggattgacagattgagagctctttcttgattctatgggtggtggtgcatggccgttcttagttggtggagcgatttgtctggttaattccgttaacgaacgagacctcagcctgctaactagctacgtggaggtgcccctccatggctagcttcttagagggactatggccaattaggccacggaagtttgaggca??????????????atgcccttagatgttctgggccgcacgcgcgctacactgatgtattcaacgagtctatagccttggccgacaggcccgggtaatctttgaaatttcatcgtgatggggatagatcattgcaattgttggtcttaaacgaggaattcctagtaagcgcgagtcatcagctcgcgttgactacgtccctgccctttgtacacaccgcccgtcgctcctaccgattgaatggtccggtgaagtgttcggatcgcggcgacgtgggcggt???tcgccgcc?ggcgacgtcgcgagaagtccactgaaccttatcatt???????????????????????????????????????????????????????????????????????????????????????ggattccctagtaacggcgagcgaaccgggaaaagcccagcttgaaaatcgttcggccaggccgttcgaattgtagtctgtagaagcgtactcagcggcggaccgggctcaagtcctctggaagggggcgccgtagagggtgacagccccgttgcgcccggaccctgccgcatcacgaggcgctgtcggcgagtcgggttgtttgggaatgcagccctaatcgggcggtaaattccgtccaaggctaaatatgggcgagagaccgatagcaaacaagtaccgcgagggaaagatgaaaaggactttgaaaagagagtcaaagagtgcttgaaattgtcgggagggaagcggatgggggccggcgatgcacctcggtcggatgtggaacggctaaccgccggtccgccaatcgactcggggtgtgggccgatgcagattgaggcggcggcccaagcctaggcttttgttac??gcctgcggagacgtcgtcgcctcgatcgtggtaagcagcgcgcgcctt???????cgggcgtgcttc??ggcacctgcgcgctcagggcaacggcctgcgggctccccattcgacccgtcttgaaacacggaccaaggagtctgacatgtgtgcgagtcaacgggc?gattaaacccgtaaggcgtaaggaagctaa?ttggtgggatcccct?????cgcgggg???tgcaccgccgaccgaccttgatcttctgagaagggttcgagtgtgagcatgcctgtcgggacccgaaagatggtgaactatgcctgagcggggcgaagccagaggaaactctggtggaggcccgcagcgatactgacgtgcaaatcgttcgtctgacttgggtataggggcgaaagactaatcgaaccatctagtagctggttccctcc????????????????????????????????????????????????????????????????????????????????????????????????????????????????????????????????????????????????????????????????????????????????????????????????????????????????????????????????????????????????????????????????????????????????????????????????????????????????????????????????????????????????????????????????????????????????????????????????????????????????????????????????????????????????????????????????????????????????????????????????????????????????????????????????????????????????????????????????????????????????????????????????????????????????????????????????????????????????????????????????????????????????????????????????????????????????????????????????????????????????????????????????????????????????????????????????????????????????????????????????????????????????????????????????????????????????????????????????????????????????????????????????????????????????????????????????????????????????????????????????????????????????????????????????????????????????????????????????????????????????????????????????????????????????????????????????????????????????????????????????????????????????????????????????????????????????????????????????????????????????????????????????????????????????????????????aatcgtagtttcaatcgatcaagtttggtcgaaaataggggttatgaaaaaaaatttaggttactaattgtgaaacgcttaattactcgaatgtatccacataatttttttattatttcgactaat?????????gat??????tctaat????????????caaaatccgtttttggggcacaacaaaaattttttttttcaaatcctatcgggtaaattagcaattattttggaaattcaactttccctatgcttagta???tcttcccac?????????gaagataat???aaaatcgaaaaatctcaaaatttacgatcaattcataccatatttccctttttcgaagataaattctcccgtttaaattatgtgtcaaatatactaataccttatcctgttcatcttgaaatcttgattctaattcttcgttactggataaaagatgcttcctctttgcattttttacgatttgtttttcacgaaaattgtaattggaaccatttcttttgtaaaaagaaatatatttttactctt????????????tcaaaaaac????????????aatataagattattcttatttttatataattctcatgtctgtgaatacgaatccattgttttttttttacgcaaccaatcctatcatttaagatcaacattttttggaaccctttttgagcgaatttatttttatataaaaatgaaaaaagagtatctt??????ataaaagta??????tttactaggaattttcaagacgtt??????tcatggctgttcaaagatctttttatgcattatgttaggtatcaaggaaaatctattctggcttcaaaacggacgtctcttattctgaataaatggaaatattactttgtcctctttttgaaatgttgtttttatgtatggtatcaaccagaaaggatccatataaaaacattatccaagcattgtttttactttctaggttatctt??????tca????????????aatatacgattcaacccttcggtgagacgaagtcaaatgttagaaaattcatttataata?????????aatagtagtattaag?????????acgtttgataccgtggttccaattatgcctttggttggatcattagctaaagctaaagtttgtgatgtcttaggtcaccccatcagtaag???ttggcctgggctgattta??????tcagattatgatattattgacttattttggcgtatatgtagaaatctttct???????????????????????????????????????????????????????????????????????????????????????????????????????????????????????????????????????????????????????????????????????????????????????????????????????????????????????????????????????????????????????????????????????????????????????????????????cgaaattggtagacgctacggacttaatttaattgagccttagtatggaaacccactaagtg?????ataattttcaaattcagggaaaccgcggaatWaa?aaaaagaggcaatcctgagccaaatcccgctt??????tcc??????gaa????????aat???gagtggggaacacaaaccggaat???????aaaaaaaaagaggataggtgcagagactcaatggaagctgtt???????ctaaca????????aa?????tac???aaata????atacaaaacaa??????????????????aaggggttgattgtcttt?c????gccgat??????????????????????????????????????????????????????????????????????????????????????????????????????????????????????????????????????????????????????????????????????????????????agacgagaataaagatagagtcccattctacatgtcaataccgacaacaatgaaatttatag?taagaggaaaatccgtcgact?????tttaaaatcatgagggttcaagtccctctatccccaaaaag??????????gcatat?ttgatcccct?aatttttt??????????????????????????????????????????????????????????????????????????????????????????????????????????????????????????????t????????????????????????????????????????????????cctatttaggcaagaaa?gcccatt???????tt????????????aata?????????????????atagta?????????????????????????????????????????????????????????????????????????cttacattt???????????????a??????caaatac????aaagttttatag??????????????????????tcatttaa??????aat????ttttcgta???ttttcaaaa????????agaaaactttaaa???agtaatat?????????????????????????????ttttaattgacagaaac??????????????Yt?????????????????tMtagtaaaaWaagaacggcacatca????aaagtggtcgggatagctcagttggtagagcagaggactgaaaatcctcg?????????????????????????????????????????????????????????????????????????????actaaagatactgatatcttggcagcattccgagtgactcctcaacccggagttccacccgaggaagcgggggccgcagtagcggccgaatcttctactggtacatggaccactgtgtggaccgatggacttaccagccttgatcgttacaaaggacggtgctatcacatcgagcccgttgctggagaagaaaatcaatatattgtatatgtagcttaccccttagacctttttgaagaaggttctgttactaacatgtttacttccattgtgggtaatgtatttgggtttaaagccctacgcgctctacgtctggaggatcttcgaatcccccccgcttattctaaaactttccaaggcccgcctcatggtatccaagttgagagggacaaattgaacaagtatggtcgtcctttattgggatgtaccattaaaccaaaattggggttatccgctaagaactatggtcgagcggtttatgagtgtcttcgcggtggacttgattttaccaaagatgatgagaatgtaaactcccagccatttatgcgttggagagatcgtttcttattttgtgccgaggctctttataaagcacaggccgaaactggcgaaatcaaagggcattatttgaatgctactgcaggtacatgtgaagaaatgataaaaagggctgtattcgccagagaattgggagtcccgatcgtaatgcacgactatttaacagggggattcactgcaaatactagcttggctcattattgccgggataatggcttacttcttcat????????????????????????????????????????????????????????????????????????????????????????????????????????????????????????????????????????????????????????????????????????????????????????????????????????????????????????????????????????????????????????????????????????????????????????????????????????????????????????????????????????????????????????????????????????????????????????????????????????????????????????????????????????????????????????????????????????????????????????????????????????????????????????????????????????????????????????????????????????
Tristerix      ??????????????????????????????????????????????????????????????????taattcagactgtgaaactgcgaatggctcattaaatcagttatagtttgtttgatggtacctgctactcggataaccgtagtaattctagagctaatacgtgccaaaaaccccgac?ttcttggaagggacgcatttattagataaaaggtcgacgcgggctct??gcccgttgctctgatgattcatgataacttgacggatcgcacggccttcgtgccggcgacgcatcattcaaatttctgccctatcaactttcgatggtaggatagtggcctaccatggtgatgacgggtgacggagaattagggttcgattccggagagggagcctgagaaacggctaccacatccaaggaaggcagcaggcgcgcaaattacccaatcctgacacggggaggtagtgacaataaataacaataccgggctctatgagtctggtaattggaatgagtacaatctaaatcccttaacgaggatccattggagggcaagtctggtgccagcagccgcggtaattccagctccaatagcgtatatttaagttgttgcagttaaaaagctcgtagttggaccttgggttgggtcgatcggtccgccgttaggtgtgtaccggtcggcctgtcccttctaccggcgatgcgctcctggccttaattggccgggtcgtgcctccggtgctgttactttgaagaaactagagtgctcaaagcaagcctacgctctggatacattagcatgggataacatcataggatttcggtcctattctgttggccttcgggatcggagtaatgattaacagggacagtcgggggcattcgtatttcatagtcagaggtgaaattcttggatttatgaaagacgaacaactgcgaaagcattt????????gccaaggatgttttcattaatcaagaacgaaagttgggggctcgaagacgatcagataccgtcctagtctcaaccataaacgatgccgaccagggatcagcggatgttacttttaggactccgctggcaccttatgagaaatcaaagtttttgggttccggggggagtatggtcgcaaggctgaaacttaaaggaattgacggaagggcaccaccaggagtggagcctgcggcttaatttgactcaacacggggaaacttaccaggtccagacatagtaaggattgacagactgagagctttttcttgattctatgggtggtggtgcatggccgttcttagttggtggagcgatttgtctggttaattccgttaacgaacgagacctcagcctgctaactagctacatggaggtatccctccatggctagcttcttagagggactatggccttttaggccacggaagtttgaggcaataacaggtctgtgatgcccttagatgttctgggccgcacgcgcgctacactgatgtattcaacgagtctatagccttggccgacaggcccgggtaatctttgaaatttcatcgtgatggggatagatcattgcaattgttggtcttcaacgaggaattcctagtaagcgcgagtcatcagctcgcgttgactacgtccctgccctttgtacacaccgcccgtcgctcctaccgattgaatggtccaataaagtgttcggatcgaggcgacgtg?????????????????????????????????????????????????????????????????????????????????????????????????????????????????????????????????????????????????????????aacggcgagcgaaccgggaatagcccagcttgaaaatcgttcggccca?ccgttcgaattgtagtctgtagaagcgtcctcagcggcggaccgggctcaagtcctctggaagggggcgccggagagggtgagagccccgtcgtgcccggaccctgccgcatcacgaggcgctgtcggcgagtcgggttgtttgagaatgcagccccaatcgggcggtaaattccgtccaaggctaaatatgggcgagagaccgatagcaaacaagtaccgcgagggaaagatgaaaaggactttgaaaagagagtcaaagagtgcttgaaattgtcgggagggaagcggatgggggccggcgatgcacctcggtcggatgtggaacggccatcggccggtccgccgatcggctcggggtgtggaccgatgcggattgaggcggaggcccaagcctgggcagtagatat??gcccgcggagatgtcgccgcctcgatcgtggtatgcagcgcgcgccgc???????acggcgtgcttc??ggcacctgcgcgctccaggcaacggccagcgggctccccattcgacccgtcttgaaacacggaccaaggagtctgacatgtgtgcgagtcaacgggc?gattaaacccgtaaggcgtaaggaagctga?ttggtgggatcccc??????tagcggg???tgcacccccgaccgaccttgatcttctgagaagggttcgagtgtgagcatgcctgtcgggacccgaaagatggtgaactatgcctgagcggggcgaagccagaggaaactctggtggaggcccgcagcgatactgacgtgcaaatcgttcgtctgacttgggtataggggcgaaagactaatcgaaccgtctagtagctggttccctcc?????????????????????????????????????????????????????????????????????????????????????????????????????????????????????????????????????????????????????????????????????????????????????????????????????????????????????????????????????????????????????????????????????????????????????????????????????????????????????????????????????????????????????????????????????????????????????????????????????????????????????????????????????????????????????????????????????????????????????????????????????????????????????????????????????????????????????????????????????????????????????????????????????????????????????????????????????????????????????????????????????????????????????????????????????????????????????????????????????????????????????????????????????????????????????????????????????????????????????????????????????????????????????????????????????????????????????????????????????????????????????????????????????????????????????????????????????????????????????????????????????????????????????????????????????????????????????????????????????????????????????????????????????????????????????????????????????????????????????????????????????????????????????????????????????????????????????????????????????????????????????????????????????????????????????????????????????????atcgatcaagtttggtcaaaaatgtagattttgaaaaaaaatttaggttactaattgtaaaacgcttaattactcgaatgtataaacaaagttcttttatgatttctacttat?????????gat??????tataac????????????caaaattcttttgtggggcacaacaaacattttttttttcaaatcctatcgggtaaattaacagttattggggaaataaaactttccctatgtttagtg???tcgtcaccc?????????gaagatacg???aaaataaacgaatctaaaaatttacgctcaattcactccatatttccctttttagaagataaactctcccatttttattatttgtcaaatatactaataccctatcctgttcatcttgaaattttgattctaattcttcgttactgggtaaaagatgtctcttctttgcattttttacgatttgttttccatgagaatcgtaattggaaccatttctttgggaaaaagaaatatatttctactttt????????????tctaaaata????????????aatcaaagatttctcttattcttatataattcttatatctgtgaatatgaatccatttttgtttttttacgtaatcaatcctatcatttacgatcaacattttttagaaccctttttgagcgcatttttttttatggaaaaacaaataaagagtatctt??????gtaaatgtg??????tttactaaggattttcaagctatt??????tcatggatgttcaaagatacttttatgtattatgttaggtatcaaggaaaatttattttggctttaaaccaaccgtctcttattctgaataaatggaaatattatatttccctcttttggaaatatcgtttttatgtgtggtatcaacccgaaaggatccatctaaaaacattatacaagcattttagttactttttaggttatctt??????ttaagtgca??????aatatacgattcaacccttcagtgggacgaagtcaaatgctagaaaattcatttataata?????????aataatattattaaa?????????atgtttgataccacagttccaattatgcctttggttggatcattggctaaagcgaaagtttgtgacgtcttgggtcatcccattagtaag???ttaacctgggccgattta??????tcagattatgatattattaacttattttggcgtatatacagaaatctttct???????????????????????????????????????????????????????????????????????????????????????????????????????????????????????????????????????????????????????????????????????????????????????????????????????????????????????????????????????????????????????????????????????????????????????????????????cgaaattggtagacgctacggacttaattggattgagccttagtatggaaacccactaagtg?????aKaactttcaaattcagggaaaccRtggaattaataaaaataggcaatcctgagccaaatcccRttt??????tac??????Raatttacaaaaat???KagtagggaaaRYRgKcccRaat???????????caaaaaaggataggcgcagagactcaacggaagctgtt???????ctaaca????????aa?????taY???atacW????at?????McMa????????????atggagatRRaKttgRttKtMttt?Y????gctRgt??????????????????????????????????????????????????????????????????????????????????????????????????????????????????????????????????????????????????????????????????????????????????agaMgagaataaagatagagtcccattYtacatgtcaataccgaYaacaatRaaatttatag?taagaKgaaaatccgtYgact?????tttWaaatcatgagggttcaaRtccctctatccccaaaaaacccttaaaaaRcYctt?tagggtttHt?KaYtatgaccMMaaaat?????????????????????KgDattatcc?????cct????????t?????????tcgttattcgttagY??ggttYMaWatMttttKHattt?????????????????????tD????????????????????????????????????????????????MaKaKttaggcaaDaaaYYSccatt???????tt????????????MaKaattcaYaR?????????tYagtacttWWMttata??????????????????????????????????????????????????????????????YtgaaaYtt???????????????a??????catttac????aaagtcttattc????????aattRg????????KcattttD??????Mat????tttgtgtR???tttWHaaaa????????aDaaaacttWacM???agtaatac???????????????????ttttttMKatttttMWttttaattgacYaagccYtcgccttMt?????????????agtaaaataagaaataagaaMggKRcatca????aWaatggtcgggatagctcagttggtagagcagaRgactgaaaatcctcgtgYcacc??????????????????????????????????gagtacaaattgacttattatactcctgattatgaaactaaagatactgatatcttggcagcattccgagtaactcctcaacccggagttccacccgaggaagcaggggccgcggtagctgccgaatcttctactggtacatggaccactgtgtggaccgatggacttaccaatcttgatcgttacaaaggacgatgctatcacatcgagcccgttgctggagaagaaaatcaatatattgcttatgtagcttaccccttagacctttttgaggagggttctgttactaacatgtttacttccattgtgggtaatgtatttgggtttaaagccctacgtgctttacgtctggaggatcttcgaatcccccctgcttactcgaaaacttttcaaggcccgcctcatggtatccaagttgagagagataaattgaacaagtacggtcgtcctctattgggatgtactattaaaccaaaattggggttatccgctaagaactacggtcgagcggtttatgaatgtcttcgcggtggacttgattttaccaaagatgatgagaatgtaaactcccaaccatttatgcgttggagagaccgcttcttattttgtgccgaaactctttataaagcacaagctgaaactggcgaaatcaaagggcattatttgaatgctactgcaggtacatgtgaagaaatgatcaaaagggctgtatttgccagagagttgggagtc??????????????????????????????????????????????????????????????????????????????????????????????????????????????????????????????????????????????????????????????????????????????????????????????????????????????????????????????????????????????????????????????????????????????????????????????????????????????????????????????????????????????????????????????????????????????????????????????????????????????????????????????????????????????????????????????????????????????????????????????????????????????????????????????????????????????????????????????????????????????????????????????????????????????????????????????????????????????????????????????????
Desmaria       ??????????????????????????????????????????agccatgcatgtgtaagtatgaactaattcagactgtgaaactgcgaatggctcattaaatcagttatagtttgtttgatggtatctgctactcggataaccgtagtaattctagagctaatacgtgcaacaaaccccgac??ttctggaagggatgcatttattagataaaaggtcgacgcgggctct??gcccgttgctctgatgattcatgataactcgacggatcgcacggccctcgtgccggcgacgcatcattcaaatatctgccctatcaactttcgatggtaggatagtggcctaccatggtgatgacgggtgacggagaattagggttcgattccggagagggagcctgagaaacggctaccacatccaaggaaggcagcaggcgcgcaaattacccaatcctgacacggggaggtagtgacaataaataacaataccgggctctatgagtctggtaattggaatgagtacaatctaaatcccttaacgaggatccattggagggcaagtctggtgccagcagccgcggtaattccagctccaatagcgtatatttaagttgttgcagttaaaaagctcgtagttggaccttgggttgggtcgatcggtccgccgtcaggtgtgtaccggtcggcctgtcccttctaccggcgatgcgctcctggccttaattggccgggtcgtgcctccggtgctgttactttgaagaaattagagtgctcaaagcaagcctacgctctggatacattagcatgggataacatcataggatttcggtcctattctgttggccttcgggatcggagtaatgattaacagggacagtcgggggcattcgtatttcatagtcagaggtgaaattcttggatttatgaaagacgaacaactgcgaaagcattt????????gccaaggatgttttcattaatcaagaacgaaagttgggggctcgaagacgatcagataccgtcctagtctcaaccataaacgatgccgaccagggatcagcggatgttacttttaggactccgctggcaccttatgagaaatcaaagtttttgggttccggggggagtatggtcgcaaggctgaaacttaaaggaattgacggaagggcaccaccaggagtggagcctgcggcttaatttgactcaacacggggaaacttaccaggtccagacatagtaaggattgacagactgagagctctttcttgattctatgggtggtggtgcatggccgttcttagttggtggagcgatttgtctggttaattccgttaacgaacgagacctcagcctgctaactagctacatggaggtatccctccatggctagcttcttagagggactatggccttttaggccacggaagtttgaggcaataacaggtctgtgatgcccttagatgttctgggccgcacgcgcgctacactgatgtattcaacgagtctatagccttggccgacaggcccgggtaatctttgaaatttcatcgtgatggggatagatcattgcaattgttggtcttcaacgaggaattcctagtaagcgcgagtcatcagctcgcgttgactacgtccctgccctttgtacacaccgcccgtcgctcctaccgattgaatggtccggtgaagtgttcggatcgcggcgacgtgggcggt???tcgctgcc?ggcgacgtcgcgagaagtccactga???????????????????????????????????????????????????????????????????????????????????????????????????????????????????????cgaaccgggaaacgcccagcttgaaaatcgttcggcccaggcgatcgaattgtagtctgtagaagcgtcctcagcggcggaccgggctcaagtcctctggaagggggcgccggagaggg?gagagccccgtcgtgcccggaccctgccgcatcacgaggcgctgtcggcgagtcgggttgtttgggaatgcagccccaatcgggcggtaaattccgtccaaggctaaatatgggcgagagaccgatagcaaacaagtaccgcgagggaaagatgaaaaggactttgaaaagagagtcaaagagtgcttgaaattgtcgggagggaagcggatgggggccggcgatgcacctcggtcggatgtggaacggccatcagccggtccgccgatcgactcggggtgtggaccgatgcggattgaggcggcggcccaagcctaggctgttgatat??gcctgcggagacgtcgccgcctcgatcgtggtaggcagcgcgcgccat???????aaggcgtgcttc??ggcacctgcgcgctccaggcaacggcctgcgggctccccattcgacccgtcttgaaacacggaccaaggagtctgacatgtgtgcgagtcaacgggc?gattaaacccgtaaggcgtaaggaagctga?ttggtgggatcccc??????tagcggg???tgcaccgccgaccgaccttgatcttctgagaagggttcgagtgtgagcatgcctgtcgggacccgaaagatggtgaactatgcctgagcggggcgaagccagaggaaactctggtggaggcccgcagcgatactgacgtgcaaatcgttcgtctgacttgggtataggggcgaaagactaatcgaaccgtctagtagctggttccctcc???????????????????????????????????????????????????????????????????????????????????????????????????????????????????????????????????????????????????????????????????????????????????????????????????????????????????????????????????????????????????????????????????????????????????????????????????????????????????????????????????????????????????????????????????????????????????????????????????????????????????????????????????????????????????????????????????????????????????????????????????????????????????????????????????????????????????????????????????????????????????????????????????????????????????????????????????????????????????????????????????????????????????????????????????????????????????????????????????????????????????????????????????????????????????????????????????????????????????????????????????????????????????????????????????????????????????????????????????????????????????????????????????????????????????????????????????????????????????????????????????????????????????????????????????????????????????????????????????????????????????????????????????????????????????????????????????????????????????????????????????????????????????????????????????????????????????????????????????????????????????????????????????????????????????????????????????????????????????tttgttcgaaaatataggttatgacaaaaaatttaggttactaattgtgaaacgcttaattactcgaatgtatcaaccgaattcttttcttatttctactaat?????????gat??????tctaac????????????caaaatcctatttttgggcccaacaaacattctttttttcaaatcctatcgggtaaattagcagttattgtggaaatgaaactttccctatgcttagta???tcttccctc?????????gaagataag???aaaatagacgaatctcgaaatttacgatcaattcattccatatttccctttttagaagataaattctgccagttaaattttgtgtcaaatatactaataccctatcctgttcatcttgaaatcttgattctaattcttcgttactgggtgaaagatgcctcttctttgcattttttacgatttgttttccacgagaatcgtaattggaaccgtttttttttcctaaataaaaatatttccaccctt????????????tcaaaaaga????????????aataaaagattattcttattcttatataattctcatgtctgtgaatacgaatccatttttgtttttttacgtaaccaatcttatcatttacgatcaacattttttggaaccctttttgagcggatttttttctatggaaaaataaaaaaagagtatctt??????gtaaatgtc??????tttactaaggagttgcaagctatt??????tcatggctgttcaaagatccttttatgcattatgttaggtatcaaggaaaatatattctggcttcaaaacggacgtctctttttttgaataaatggaaatattaccttgccctcttttggaaatgtcgtttttatgtgtggtatcaaccagaaaagatccatataaaaacattatccaagcatttccttgactttctaggttatttt??????tcaagtgca??????agtatacgattcaacccttcggtgggacgaagtcaaatgctagaaaattcatttataata?????????aataatattattaag?????????acgtttgataccacagttcctattatgcctttagttggatcattggctaaagcgaaaatttgtgacgtcttaggtcaccccattagtaag???ttagtctgggccgattta??????tcagattataatattattgacttattttggcgtatatgccgaaatctttct???????????????????????????????????????????????????????????????????????????????????????????????????????????????????????????????????????????????????????????????????????????????????????????????????????????????????????????????????????????????????????????????????????????????????????????????????cgaaattggtagacgctacggacttaattggattgagccttagtatggaaacccactaagtg?????ataactttcaaattcagggaaaccgtggaattaataaaaataggcaatcctgagccaaatcccgttt??????ttc??????gaa????????aat???gagtagggaaagcaaaccagaat???????????caaaaaaggataggtgcagagactcaacggaagctgtt???????ctaaca????????aa?????tac???ataca????at?????acaa??????????????????atggagttgattgtcttt?c????gctggt??????????????????????????????????????????????????????????????????????????????????????????????????????????????????????????????????????????????????????????????????????????????????agacgagaataaagagagagtcccattctacatgtcaataccgacaacaatgaaatttatag?taagaggaaaatccgtcgact?????ttttaaatcatgagggttcaagtccctctatccccaaaaaa??????????gcccat?ttgaccccct?aatttttt??????atc?????????????????????ttatttatac?????ctt????????t?????????tcgt???????tagc??ggttaaaaatcctt?????????????????????????????????????????????????????????????????????????????????????????????????????????????????????????????????????????????????????????????????????????????????????????????????????????????????????????????????????????????????????????????????????????????gtcttattc????????aattag????????tcatttttaatttaaat????tttgtgta???tttt??caa?aaagaaa????a?ctttaca???agtaatactttttg?????????????atatttttatttttaattgacatagacccca?????gccctct?????????????agta???????aaataagaacggtgcatca????ataatggtcgggatagctcagttggtagagcagaggactgaaaatcctcgtgccccaa?????????????????????gccggtgttaaagagtacaaattgacttattatactcctgattatgaaactaaagatactgatatcttggcagcattccgagtaacccctcaacctggagttccacccgaggaagcaggggccgcggtagctgccgaatcttctactggtacatggaccactgtgtggaccgatggacttaccagccttgatcgttacaaaggacgatgctatcacatcgagcccgttgctggagaagaaaatcaatttattgcttatgtagcttaccctttagacctttttgaagaaggttctgttactaacatgtttacttccattgtgggtaatgtatttgggtttaaagccctacgtgctctacgtctggaggatcttcgaatcccccctgcttattctaaaactttccaaggcccgcctcatggtatccaagttgagagagataaattgaacaagtatggtcgtcctttattgggatgtactattaaaccaaaattggggttatccgctaagaactacggtcgagcggtttatgagtgtcttcgcggtggacttgattttaccaaagatgatgagaacgtaaactcccaaccatttatgcgttggagagaccgcttcttattttgtgccgaagctatttataaagcacaggccgaaactggcgaaataaaagggcattatttgaatgctactgcaggtacatgcgaagaaatgataaaaagggctgtatttgcc?????????????????????????????????????????????????????????????????????????????????????????????????????????????????????????????????????????????????????????????????????????????????????????????????????????????????????????????????????????????????????????????????????????????????????????????????????????????????????????????????????????????????????????????????????????????????????????????????????????????????????????????????????????????????????????????????????????????????????????????????????????????????????????????????????????????????????????????????????????????????????????????????????????????????????????????????????????????????????????????????????????????????
Notanthera     ???????????????????????????????????????????????????????taagtatgaactaattcagactgtgaaactgcgaatggctcattaaatcagttatagtttgtttgatggtatttgctactcggataaccgtagtaattctagagctaatacgtgcaccaaaccccgac??tcttggaagggatgcatttattagataaaaggtcgacgcgggctct??gcccgttgctctgatgattcatgataactcgacggatcgcacggccctcgtgccggcgacgcatcattcaaatttctgccctatcaactttcgatggtaggatagtggcctaccatggtgatgacgggtgacggagaattagggttcgattccggagagggagcctgagaaacggctaccacatccaaggaaggcagcaggcgcgcaaattacccaatcctgacacggggaggtagtgacaataaataacaataccgggctctatgagtctggtaattggaatgagtacaatctaaatcccttaacgaggatccattggagggcaagtctggtgccagcagccgcggtaattccagctccaatagcgtatatttaagttgttgcagttaaaaagctcgtagttggaccttgggctgggtcgatcggtccgccgtcaggtgtgcaccggccggcccgtcccttctaccggcgatgcgctcctggccttgattggccgggtcgtgcctccggtgctgttactttgaagaaattagagtgctcaaagcaagcctacgctctggatacattagcatgggataacatcataggatttcggtcctattctgttggccttcgggatcggagtaatgattaacagggacagtcgggggcattcgtatttcatagtcagaggtgaaattcttggatttatgaaagacgaacaactgcgaaagcattt????????gccaaggatgttttcattaatcaagaacgaaagttgggggctcgaagacgatcagataccgtcctagtctcaaccataaacgatgccgaccagggatcagcggatgttgcttaaaggactccgctggcaccttatgagaaatcaaagtttttgggttccggggggagtatggtcgcaaggctgaaacttaaaggaattgacggaagggcaccaccaggagtggagcctgcggcttaattttactcaacccggggaaacttaccaggtccagacatagtaaggattgacagactgagagctctttcttgattctatgggtggtggtgcatggccgttcttagttggtggagcgatttgtctggttaattccgttaacgaacgagacctcagcctgctaactagctacgcggaggattccctccgtggctagcttcttagagggactatggccttttaggccacggaagtttgaggcaataacaggtctgtgatgcccttagatgttctgggccgcacgcgcgctacactgatgtattcaacgagtctatagccttggccgacaggcccgggtaatctttgaaatttcatcgtgatggggatagatcattgcaattgttggtcttcaacgaggaattcctagtaagcgcgagtcatcacctcgcgttggat?cgtccctgccctttgtacacaccgcccgtcgctcctaccgattgaatggtccgttgaagtgttcggatc???????????????????????????????????????????????????????????????????????????????????????????????????????cccgctgagtttaagcatatcaataagcggaggaaaagaaacttacaaggattcccctagtaacggcgagcgaaccgggaacagcccagcttgaaaatcgtccggccaagccgttcgaattgtagtctgtagaagcgtcctcagcggcggaccgggctcaagtcccctggaagggggcgccggagagggtgagagccccgtcgtgcccggaccctgccgcaccacgaggcgctgtcggcgagtcgggttgtttgagaatgcagccccaatcgggcggtaaattccgtccaaggctaaataccggcgagagaccgatagcaaacaagtaccgcgagggaaagatgaaaaggactttgaaaagagagtcaaagagtgcttgaaattgtcgggagggaagcggatgggggccggcgatgcgccccggtcggatgtggaacggccctcggccggtccgccgatcgactcggggcgtggaccgatgcggattggggcggcggcccaagcctgggctgtagatag??gcctgcggagacgtcgccgcctcgatcgtggtaggcagcgcgcgccct???????cgggcgtgcttc??ggcacctgcgcgctccgggcaacggcctgcgggctccccattcgacccgtcttgaaacacggaccaaggagtctgacatgtgtgcgagtcaacgggc?aattaaacccgtaaggcgtaaggaagctga?ttggtgggatcccct?????ccgcggg???tgcacccccgaccgaccttgatcttctgagaagggttcgagtgtgagcatgcctgtcgggacccgaaagatggtga?ctatgcctgagcggggcgaagccagaggaaactctggtggaggcccgcagcgatactgacgtgcaaatcgttcgtctgacttgggtataggggcgaaagactaatcgaaccgtctagtagctggttccctcc?????????????????????????????????????????????????????????????????????????????????????????????????????????????????????????????????????????????????????????????????????????????????????????????????????????????????????????????????????????????????????????????????????????????????????????????????????????????????????????????????????????????????????????????????????????????????????????????????????????????????????????????????????????????????????????????????????????????????????????????????????????????????????????????????????????????????????????????????????????????????????????????????????????????????????????????????????????????????????????????????????????????????????????????????????????????????????????????????????????????????????????????????????????????????????????????????????????????????????????????????????????????????????????????????????????????????????????????????????????????????????????????????????????????????????????????????????????????????????????????????????????????????????????????????????????????????????????????????????????????????????????????????????????????????????????????????????????????????????????????????????????????????????????????????????????????????????????????????????????????????????????????????????????????????????????????????????????????????????????????????????????????????????aggttactaattgtgaaacgcttaattactggaatgtatcgacagaattattttctgatttctaataat?????????gat??????tctaac????????????caaaagactttttttgggcataacaaacattttaattttaaaatcctatcgggtaaattagcagttattgtagaaatgaaactttccctgtgcttagta???tctttcccc?????????gaagataag???aaaatagacgaatctcaatatttaggatcaattcattccacatttccatttttagaagagaaattgtcccatttaaattatgtgtcaaatatactaataccttatcctgttcatcttgaaatcttgattctaattcttcattaccgggtgaaagatgcaccttctttgcaacttttacgatttgttttccatgagattcgtaattggaacctt???ttttttcccaattaatatatttcc????????????????????????aga????????????aatcaaagattattcttattcttatataattctcatgtctgtgaatacgaatccatttttgtttttttacgtaaccaatcctatcatttacgatcaacattttttggaaccctttttgagcgaatttttttctatggaaaaagaaaaggggggtatctt??????gtaaatgtt??????tttactaaggattttcaagctatt??????tcatggaggttcaaagatccctttatgcattatgttaggtatcaagaaaagtcgattctggcttcaaaacgaacgtttcttattttgaataaatggaaatattaccttaccctcttttggaaatatcgcttttatgtgtggtatcaatccgaaaggatccatataaaaacattatccaagcattttctttactttctaggttatctt??????tcaagtgca??????agtatacgattcaacccctcggtgggacgaagtcaaatgatagaaaattcatttataata?????????aataatattattaag?????????acatttggtaccatagttccaattatgcctttggttgggtcattggctaaagcgagagtttttgacgtcttaggtcgccccgttagtaaa???tcggcccgggccgattta??????tcagattatgatattattggcttattttggcgtatatgcagaaatctttct???????????????????????????????????????????????????????????????????????????????????????????????????????????????????????????????????????????????????????????????????????????????????????????????????????????????????????????????????????????????????????????????????????????????????????????????????cgaaattggtagacgctacggacttaattggattgagcctt??tatggaaacctacgaagtg?????ataactttcaaattcagggaaaccgtggaattaataaaaacaggcaatcctgaaccaaatcccgttt??????tcc??????gaa????????aat???gagtagggaaagcaagccagaat???????????aaaaaaaggataggtgcagagactcaacggaagctgtt???????ctaaca????????aa?????tac???ataca????at?????acaa??????????????????atggagttga?????ttt?c????gctggt??????????????????????????????????????????????????????????????????????????????????????????????????????????????????????????????????????????????????????????????????????????????????agacgagaataaagatagagtcccattctacatgttaataccgacaacaatgaaatttatag?taagaggaaaatccgtcgact?????ttttaaatcatgagggttcaagtccctctatccccaaaaaa??????????gcccat?ttgacccccc?aatttttt??????ctc?????????????????????ttatttatcc?????ctt????????t?????????tcgt???????tagt??ggttaaaaatcccg?ttcattt????????????????????tt????????????????????????????????????????????????catatttagacaagaaacccccagt???????tt????????????aataatttacag?????????tcagtac??????ttata?????????????????????????????????????????????????????????????ctgaaactt???????????????a??????catttac????aaagtcttagtc????????????????????????atttat??????aat????tttgtgta???tttt??caa?aaagaaa????acttggaca???agtaatactttttt?????????????gtatttttctttttaattgacata???????????????ttct?????????????agta???????aaataagaacggcgcatca????ataatggtcaggatagctcagttggtagagcagaggactgaaaatcctcgtgt??????????????????????????????????????????????????acttattatactcctgattatgaaactaaagatactgatatcttggcagcattccgagtaactcctcaacctggagttccacccgaggaagcgggtgccgcggtagctgccgaatcttctactggtacatggaccactgtgtggaccgatggacttaccagccttgatcgttacaaaggacgatgctatcacatcgagcccgttgctggagacgaaaatcaatatattgcttatgtagcttaccctttagatctttttgaagaaggttctgttactaacatgttcacttccattgtgggtaatgtatttgggtttaaagccctacgtgctctacgtctggaggatcttcgaatcccccccgcttattctaaaactttccaaggcccgcctcacggtatccaagttgagagagataaattgaacaaatatggtcgtcctctattgggatgtactattaaacccaaattggggttatccgct???????????????????????????????????????????????????????????????????????????????????????????????????????????????????????????????????????????????????????????????????????????????????????????????????????????????????????????????????????????????????????????????????????????????????????????????????????????????????????????????????????????????????????????????????????????caaaaaaatcatggtatacactttcgtgtattagccaaagccttacgtatgtctggtggagatcatattcactctggtactgtagtaggtaaacttgagggggaaagagatatcactttgggatttgttgatttactacgtgatgattttattgaaaaaaaccgaagtagggggatttatttcactcaagattgggtttcgctaccaggtgttttgcccgtagcttcggggggtattcatgtttggcatatgcccgctctgaccgagatatttggggatgattccgtattacagtttggtggaggaaccttaggacacccctggggaaatgcgccgggtgccgtagctaatcgagtagctctagaagcatgtgtacaagcccgtaatgagggacgggatcttgctcgtgagggtaatgaaattatccgcgaggctcgcaaatggagtcctgaactagctgctgcttgtgaggtatggaaggagatcaaatttgaattggaagcaatggat?????????
Cladocolea     ????????????????????????????????????????????????????????????atgaactaattcagactgtgaaactgcgaatggctcattaaatcagttatagtttgtttgatggtatctgctactcggataaccgtagtaatgctagagctaatacgtgcaccaccccccgac??ttttggaagggacgcatttattagataaaaggtcgacgcgggctct??gcccgttgctctgatgattcatgataactcgacggatcgcacggccctcgtgccggcgacgcatcattcaaatttctgccctatcaactttcgatggtaggatagtggcctaccatggtgatgacgggtgacggagaattagggttcgattccggagagggagcctgagaaacggctaccacatccaaggaaggcagcaggcgcgtaaattacccaatcctgacacggggaggtagtgacaataaataacaataccgggctctatgagtctggtaattggaatgagtacaatctaaatcccttaacgaggatccattggagggcaagtctggtgccagcagccgcggtaattccagctccaatagcgtatatttaagttgttgcagttaaaaagctagtagttggaccttgggttgggtcgatcggtccgccgttaggtgtgtaccggtcggcctgtcccttctaccggcgatgcgctcctggccttaattggccgggtcgtgcctccggtgctgttactttgaagaaattagagtgctcaaagcaagcctacgctctggatacattagcatgggataacatcataggatttcggtcctattctgttggccttcgggatcggagtaatgattaacagggacagtcgggggcattcgtatttcatagtcagaggtgaaattcttggatttatgaaagacgaacaactgcgaaagcattt????????gccaaggatgttttcattaatcaagaacgaaagttgggggctcgaagacgatcagataccgtcctagtctcaaccataaacgatgccgaccagggatcagcggatgttacttataggactccgctggcaccttatgagaaatcaaagtttttgggttccggggggagtatggtcgcaaggctgaaacttaaaggaattgacggaagggcaccaccaggagtggagcctgcggcttaatttgactcaacacggggaaacttaccaggtccagacatagtaaggattgacagactgagagctctttcttgattctatgggtggtggtgcatggccgttcttagttggtggagcgatttgtctggttaattccgttaacgaacgagacctcagcctgctaaatagctacatggaggtatacctccatggctagcttcttagagggactatggcctttcaggccacggaagtttgaggcaataacaggtctgtgatgcccttagatgttctgggccgcacgcgcgctacactgatgtattcaacgagtctatagccttggccgacaggcccgggtaatctttgaaatttcatcgtgatggggatagatcattgcaattgttggtcttcaacgaggaattcctagtaagcgcgagtcatcagctcgcgttgactacgtccctgccctttgtacacaccgcccgtcgctcctaccgattgaatggtccggtgaagtgttcggatcgcggcgacgtgggcggt???tcgctgcc?ggcgacgtcgcgag?????????????????????????????????????????????????????????????????????tttaagcatatcaataagcggaggaaaagaaacttacaaggattcccctagtaacggcgagcgaaccgggaatagcccaccttgaaaatcgttcggcccagccgctcgaattgtagtctgtagaagcgtcctcagcggcggaccgggctcaagtcctctggaagggggcgccggagagggtgagagccccgtcgtgtccggaccctgccgcatcacgaggcgctgtcggcgagtcgggttgtttgggaatgcagccccaatcgggcggtaaattccgtccaaggctaaatatgggcgagagaccgatagcaaacaagtaccgcgagggaaagatgaaaaggactttgaaaagagagtcaaagtgtgcttgaaattgtcgggagggaagcggatgggggccggcgatgcacctcggtcggatgtggaacggctatcagccggtccgccgatcggctcggggtgtggaccaatgcggattgaggcgacggcccaagcctaggctgttgttat??gcctgtggagacgtcgtcgcatcgatcgtggtaggcagcgcgcgctac???????taggcgcgcttc??ggcacctgcgcgctccgggcaacggcctgcgggctccccattcgacccgtcttgaaacacggaccaaggagtctgacatgtgagcgagtcaacgggc?gattaaacccgtaaggcgtaaggaagctga?ttggtgggatcccc??????tagcggg???tgcacccccgaccgaccttgatcttctgagaagggttcgagtgtgagcatgcctgtcgggacccgaaagatggtgaactatgcctgagcggggcgaagccagaggaaactctggtggaggcccgcagcgatactgacgtgcaaatcgttcgtctgacttgggtataggggcgaaagactaatcgaaccgtctagtagctggttccctccgaagtttccctcaggatagctggagctcgcgcgagagttctacaaggtaaagccaatgattagaggcatcgggggcgcaacgccctcgacctattctcaaactttaaataggtaggacggcgcggctgcttcgttgagccgcgccaaggaatcgagagctccaagtgggccatttttggtaagcagaactggcgatgcgggatgaaccggaagccgggttacggtgcccaactgcgcgctaacctagatcccacaaagggtgttggtcgattaagacagcaggacggtggtcatggaagtcgaaatccgctaaggagtgtgtaacaactcacctgccgaatcaactagccccgaaaatggatggcgcttaagcgcgcgacctatacccggccgtcgaggcaactgccaggccccgatgagtaggagggcgcggcggtcgctgcaaaacctgtggcgcgagcccgggcggagcggccgtcggtgcggatcttggtggtagtagcaaatattcaaatgagaactttgaaggccgaagaggggaaaggttccatgtgaacggcacttgcacatgggttagtcgatcctaagagacgggggaagcccgtccgatagcgtgcaacacgcgagcttcgaaagggaatcaggttaaaattcctgaaccgggatgtggtggttgacggcaacgttagggagtccggagacgtcgtcgggggcctcgggaagagttatcttttctgtttaacagcctgcccaccctggaatcggctcagccggaggtagggtccagcggctggaacagcaccgcacgtcgcgcggtgtccggtgcgccctcgacggcccttgaaaatccggaggaccgagtaccatccacgcccgttcgtactcataaccgcatcaggtctcc???????????????????????????????????????????????????????????????????????????????????????????????????????????????????????????????????????????????????????????????????????????????????????????????????????????????????????????????????????????????????????????????????????????????????????????????????????????????????????????????????????????????????????????????????????????????????????????ggttatgacaaaaagtttaggttactaattgtgaaacgcttaattactcgaatgtatcaacagaattatttttttatttctactaat?????????gat??????tctaac????????????caaaatacttttttgggacacaacaaatatttttattttcaaatcctatcgggtaaattagcagttattgtggaaattaaactttccctatacttagta???tcttccctcgaagac???gaagataag???aaaatagataaattccaaaatttacgatcaattcattccatatttccctttttagaagaaaaattctcccatttaaattatgtgtcaaatatactaataccctatcctgttcatcttgaaatcttgattctaattcttcgttactgggtgaaagacgcttcttctttgcattttttacgattcgttttccacgagaatcgtaattggaatatt???ttgtttccaaagaattttattttcactcta??????????????????aga????????????aatcaaagattattc??????ttatataattctcatgtctgtgaatacgaatccatttttgtttttttacgtaaccaatcctatcatttacgatcaacattttttggaacctcttttgagcgaattttcttctatggaaaaataaaaaaagagtttttt??????gtaaatgtc??????tttactaagtattttcaagttatt??????tcatggctgttcaaagatccttttatgcattatgttaggtatcaaggaaaatctattctggcttcaaaacgggcgtctcttattctgaataaatggaaatattatcttgccctcttttggaaatgtcgtttttatgcgtgggatcaaccagaaaggattcatataaaaacattatccaagcactttcttgactttctaggttatctt??????tcaagtgca??????agtatacgc??????ccttcggcgggacgaagtcaaatgctagaaaattcatttttaata?????????aataatattattaag?????????acgtttgataccacagttccaattatgcctttggttggatcgttggctaaagcaaaagtttgtgacgtcttaggttaccccattagtaag???ttggtctggtccgattta??????tcagattatgatattattgacttattttggcgtatatgcagaaatctttctcattattacagcggagcctcaaaaaaa???aagagtttgtatcaaata?????????aagtatatacttcgactttcttgtactagaactttagcttgtaaacacaaaagcactctacgtgcttttttgaaaagattaggtccggaattttttgaagaattttttacgggggaggagcaagttctttcgttgatcttttcaaggtattcttttacctcgcggcgg??????????????????????????????????????????????????????????????????cgaaattggtRgacgctacggacttaattggattgagccttagtatggaaacccactaagtg?????ataactttcaaattcagggaaaccgtggaattaataaaaataggcaatcctgagccaaatcccgttt??????ccc??????gaa????????aac?gagagtagggaaagcaagccagaat??aaataaaaWaaRRaWaggataggtgcagagactcaacggaagctgtt???????ctaaca????????aa?????tac???atacaaatgat?????acaa??????????????????atggggttKattgtcttt?c????gccggt??????????????????????????????????????????????????????????????????????????????????????????????????????????????????????????????????????????????????????????????????????????????????agacgagaataaagatagagtcccattctacatgtcaatacctacaacaatgaaatttatagttaagaggaaaatccgYcgact?????tttWWaatcatgagggttcaagtccctctatccccaaaaaa??????????gcccat?ttKaccccct?aatttttt??????atc?????????????????????ttatttatcc?????cKt????????ttcgttagcgYYgt???????tagc??gattaaaaatcttt?ttcatWt????????????????????tt????????????????????????????????????????????????catWtttaggcaMgaaatccccatt???????tt????????????aataactcacag?????????tcagtac??????ttata?????????????????????????????????????????????????????????????ctgaaactt???????????????a??????catttac????aaagtcttattcaaKtW???RWtWWK????????ttattttt??????aat????tttgtgta???ttttcacaa?aaagaaaagaaaMYttWMMWac?agtaatactttttttata?????????ttttWtWtaWttWaaWWKRaMatagacccaa?????gScYtat?????????????agta???????aaataagaaYggcgcatca????ataatggttgggatagctcagttggtagagcagaggactgaaa??????????????????????????????????????????????????????????????????????????????????????????????????????????????????????????????????????????????????????????????????????????????????????????????????????????????????????????????????????????????????????????????????????????????????????????????????????????????????????????????????????????????????????????????????????????????????????????????????????????????????????????????????????????????????????????????????????????????????????????????????????????????????????????????????????????????????????????????????????????????????????????????????????????????????????????????????????????????????????????????????????????????????????????????????????????????????????????????????????????????????????????????????????????????????????????????????????????????????????????????????????????????????????????????????????????????????????????????????????????????????????????????????????????????????????????????????????????????????????????????????????????????????????????????????????????????????????????????????????????????????????????????????????????????????????????????????????????????????????????????????????????????????????????????????????????????????????????????????????????????????????????????????????????????????????????????????????????????????????????????????????????????????????????????????????????????????????????????????????????????????????????????????????????????????????????????????????????????
Dendropemon    ???ttgatcctgccagtagtcatatgcttgtctcaaagattaagccatgcatgtgtaagtatgaactaattcagactgtgaaactgcgaatggctcattaaatcagttatagtttgtttgatggtatctgctactcggataaccgtagtaattctagagctaatacgtgcctcaaaccccgac??ttttggaagggatgcatttattagataaaaggtcgacgcgggctct??gctcgttgctctgatgattcatgataactcgacggatcgcacggccctcgtgccggcgacgcatcattcaaatttctgccctatcaactttcgatggtaggatagtggcctaccatggtgatgacgggtaacggagaattagggttcgattccggagagggagcctgagaaacggctaccacatccaaggaaggcagcaggcgcgcaaattacccaatcctgacacggggaggtagtgacaataaataacaataccgggctcaatgagtctggtaattggaatgagtacaatctaaatcccttaacgaggatccattggagggcaagtctggtgccagcagccgcggtaattccagctccaatagcgtatatttaagttgttgcagttaaaaagctcgtagttggaccttgggttgggtcgatcggtccgccattaggtgtgtaccggtcggcctgtcccttctaccggcgatgcgctcctgtccttaattggccgggtcgtgcctccggtgctgttactttgaagaaattagagtgctcaaagcaagcctacgctctggatacattagcatgggataacatcataggatttcggtcctattctgttggccttcgggatcggagtaatgattaacagggacagtcgggggcattcgtatttcatagtcagaggtgaaattcttggatttatgaaagacgaacaactgcgaaagcattt????????gccaaggatgttttcattaatcaagaacgaaagttgggggctcgaagacgatcagataccgtcctagtctcaaccataaacgatgccgaccagggatcagcggatgttacttataggactccgctggcaccttatgagaaatcaaagtttttgggttccggggggagtatggtcgcaaggctgaaacttaaaggaattgacggaagggcaccaccaggagtggagcctgcggcttaatttgactcaacacggggaaacttaccaggtccagacatagtaaggattgacagactgagagctctttcttgattctatgggtggtggtgcatggccgttcttagttggtggagcgatttgtctggttaattccgttaacgaacgagacctcagcctgctaaatagctacatggaggtatacctccatggctagcttcttagagggactatggccttttaggccacggaagtttgaggcaataacaggtctgtgatgcccttagatgttctgggccgcacgcgcgctacactgatgtattcaacgagtctatagccttggccgacaggcccgggtaatctttgaaatttcatcgtgatggggatagatcattgcaattgttggtcttcaacgaggaattcctagtaagcgcgagtcatcagctcgcgttgactacgtccctgccctttgtacacaccgcccgtcgctcctaccgattgaatggtccggtgaagtgttcggatcgcggcgacgtgggcggt???tcgctgcc?ggcgacgtcgcgagaagtccactgaaccttatcatttagaggaagga????????????????????????????????????tttaagcatatcaataagcggaggaaaagaaacttacaaggattcccctagtaacggcgagcgaaccgggaatagcccagcttgaaaatcgttcggcttagccgttcgaattgtagtctgtagaagcgtccccagcggcggaccgggctcaagtcctctggaagggggcgccggagagggtgagagccccgtcgtgcccggaccctgccgcatcacgaggcgctgtcggcgagtcgggttgtttgggaatgcagccctaattgggcggtaaattccgtccaaggctaaatatgggcgagagaccgatagcaaacaagtactgcgagggaaagatgaaaaggactttgaaaagagagtcaaagagtgcttgaaattgtcgggagggaagcggatgggggccggcaatgcgcctcggtcggatgtggaacggccattagccggtctgccgatcgactcggggtgtggaccaatgtggattgatgcggcggcccaagcctaggctgttgttat??gcctgcggagacgtcgctgcatcgatcgtggtaggcagcgcgcgccac???????taggcgtgcttc??ggtacctgcgcgctccaggcaatggcctgcgggctccccattcgacccgtcttgaaacacggaccaaggagtctgacatgtgtgcgagtcaacgggc?gattaaacccgtaaggcgtaaggaagctga?ttggtgggatcccc??????tagcggg???tgcacccccgaccgaccttgatcttttgagaagggttcgagtgtgagcatgcctgtcgggacccgaaagatggtgaactatgcctgagcggggcgaagccagaggaaactctggtggaggcccgcagcgatactgacgtgcaaatcgttcgtctgacttgggtataggggcgaaagactaatcgaaccatctagtagctggttccctccgaagtctccctcaggatagctggagctcgcacgagagttcta????gtaaagccaatgattagaggcatcgggggcgcaacgccctcgacctattctcaaactttaaataggtaggacggcacggctgctttg??gagccgtgccaaggaatcaagagctccaagtgggccatttttggtaagcagaactggcgatgcgggatgaaccggaagccgggttacggtgcccaactgcgcgctaacctagatcccacaaagggtgttggtcgattaagacagcaggacggtggtcatggaagtcgaaatccgctaaggagtgtgtaataactcacctgccgaatcaactagccccgaaaatggatggcgcttaagcgcgcgacctatacccggccatcgaggcaactgccaggccccgatgagtaggagggcgcggcggtcgctgcaaaacctgtggcgtgagcccgggcggagcgtccgtcggtgcggatcttggtggtagtagcaaatattcaaatgagaactttgaaggccgaagaggggaaaggttccatgtgaacggcacttgcacatgggttagtcgatcctaagagacgggggaagcccgtccgagagcgtgcaacacgcgagcttcgaaagggaatcgggttaaaattcctgaaccgggatgtggtggttgacggcaacgttagggagtctggagacgtcgtcgggggcctcgggaagagttatcttttctgtttaacagcctgcccaccctggaatcggctcagccggaggtagggtccagcggttggaacagcaccgcacgtcgcgcggtgtccggtgcgccctcgacggcccttgaaaatccggaggaccgagtatcat??????????????????????????????????????????????????????????????????????????????????????????????????????????????????????????????????????????????????????????????????????????????????????????????????????????????????????????????????????????????????????????????????????????????????????????????????????????????????????????????????????????????????????????????????????????????????????????????????????????????????????cgaaaatgtaggttatgacaaaaagtttaggttactaattgtgaaacgcttaattactcgaatgtatcaacagaattattttcttatttctactaat?????????gat??????tctaac????????????caaaatcctttttgggggcacaacaaatatttttattttcaaatcttatcgggtaaattagcagttattgtggaaatgaaactttccctatgcttagta???tcttccctc?????????gaagataag???aaaatagacgaataccaaaatttacgatcaattcattccatatttccctttttagaagataaatactcccatttaaattatgtgtcaaatatactaataccgtatcctgttcatcttgaaatcttgattctaattcttcgttactggttgaaagacgtctcttctttgcattttttacgattcgttttccacgagaatcgtaattggaatctt???ttttttccaaagaaatatatttccactcttttaaatttaaaaatcaaaaga????????????aatcaaagattattc??????ttatataattctcatgtctgtgaatacgaatccattattgtttttttacgtaaccaatcctatcatttacgatcaacatcttttggaaccccttttgagcgaattttcttctatggaaaaataaaaaaagagtttttt??????gtaaatgtc??????tttactaacgattttcaagttatt??????tcatggctgttcaaagatccttttatgcattatgttaggtatcaaggaaaatctattctggcttcaaaacgggcgtctcttattcttaataaatggaaatattatcttaccctcttttggaaatgtcgtttttatgtgtggtatcaaccagaaagtattcatataaaaacattatccaagcactttatttactttctaggttatctttcaatttcaagtgca??????agtatacgattcaacccttcggcgggacgaagtcaaatgctagaaaattcatttttaata?????????aataatattattaag?????????acgtttgataccacagttccaattatgcctttggttggatcgttggctaaagcaaaagtttgtgacgtcttaggtcaccccattagtaag???ttggtctggtccgattta??????tcagattatgatattatttatttattttggcatatatgcagaaatctttctcattattatagcggagcctcaaaaaaa???aagagtttgtatcaaata?????????aagtatatacttcgactttcttgtactagaactttagcttgtaaacacaaaagcactctacgtgcttttttgaaaagattaggtccggaattttttgaagaattttttacggaggaggagcaagttctttcgttgatcttttcaaggtatttttttacttcgcggcggttgtatagagaa??????????????????????????????????????????????????????????????????????????????????????????????????????????????????????????????????????????????????????????????????????????????????????????????????????????????????????????????????????????????????????????????????????????????????????????????????????????????????????????????????????????????????????????????????????????????????????????????????????????????????????????????????????????????????????????????????????????????????????????????????????????????????????????????????????????????????????????????????????????????????????????????????????????????????????????????????????????????????????????????????????????????????????????????????????????????????????????????????????????????????????????????????????????????????????????????????????????????????????????????????????????????????????????????????????????????????????????????????????????????????????????????????????????????????????????????????????????????????????????????????????????????????????????????????????????????????????????????????????????????????????????????????????????????????????????????????????????????????????????????????????????????????????????????????????????????????????????????????????????????????????????????????????????????????????????????????????????????????????????????????????????????????????????????????????????????????????????????????????????????????????????????????????????????????????????????????????aaattgacttattatactcctgattatcaaactaaagatactgatatcttggcagcattccgagtaactcctcaacccggagttccacccgaggaagcgggggccgcggtagctgccgaatcttctactggtacatggaccactgtgtggactgatggacttaccagtcttgatcgttacaaaggacgatgctatcacatcgagcccgttgctggagaagaaaatcaatatattgcttatgtagcttaccctttagacctttttgaagaaggttctgttactaacatgtttacttccattgtgggtaatgtatttggcttcaaagccctacgtgctctacgtctggaggatcttcgaatcccccccgcttattctaaaactttccaaggcccgcctcatggtatccaagttgagagagataaattgaacaagtatggtcgtcctctatt?ggatgtactattaaacccaaattggggttatccgctaagaactatggtcgagcggtttatgagtgtcttcgcggtggacttgattttaccaaagatgatgagaacgtaaactcccaaccatttatgcgttggagagaccgtttcttattttgtgccgaagctatttataaagcacaggcagaaactggcgaaatcaaagggcattatttgaatgctactgcaggtacatgcgaagaaatgatcaaaagggctgtatttgccagagaattgggagtccctatcgtaatgcatgactatttaacagggggattcactgcaaatactagcttggctcattattgccgggataatggcttacttcttcatatccatcgtgcaatgcatgcggttattgatagacagaaaagtcatggtatacactttcgtgtattagctaaagccttacgtatgtctggtggagatcatattcactctggtactgtagtaggtaaacttgaaggggaaagagatatcactttgggatttgttgatttactacgtgatgattttattgaaaaagaccgaagt?gggggctttatttcactcaagattgggtgtcgctacccggtgttttacccgtagcttcagggggtattcatgtttggcatatgcctgctctgaccgagatctttggggatgattcc??????????????????????????????????????????????????????????????????????????????????????????????????????????????????????????????????????????????????????????????????????????????????????????????????????????????????????????????????????????
Ixocactus      ??????????????????????????????????????????????????????????????????????????????????????????????????????????????????????????????????????????????????????????????????????????????????????????????????????????????????????????????????????????????????????????????????????????????????????????????????????????????????????????????????????????????????????????????????????????????????????????????????????????????????????????????????????????????????????????????????????????????????????????????????????????????????????????????????????????????????????????????????????????????????????????????????????????????????????????????????????????????????????????????????????????????????????????????????????????????????????????????????????????????????????????????????????????????????????????????????????????????????????????????????????????????????????????????????????????????????????????????????????????????????????????????????????????????????????????????????????????????????????????????????????????????????????????????????????????????????????????????????????????????????????????????????????????????????????????????????????????????????????????????????????????????????????????????????????????????????????????????????????????????????????????????????????????????????????????????????????????????????????????????????????????????????????????????????????????????????????????????????????????????????????????????????????????????????????????????????????????????????????????????????????????????????????????????????????????????????????????????????????????????????????????????????????????????????????????????????????????????????????????????????????????????????????????????????????????????????????????????????????????????????????????????????????????????????????????????????????????????????????????????????????????????????????????????????????????????????????????????????????????????????????????????????????aacggcgagcgaaccgggaggagcccaacttggaaatcgggcggcttgttcgttcgatttgtagtctgtagaag?gtctttagcgccggaccgggcttaagtcccttggaagggggtgccggaaagggtgatagccccgtcgtgcccggaccctgccgcaccatgaggc????????????????????????????????????????????????????????????????????????????????????????????????taccgcgagggaaagatgaaaaggactttgaaaagagagtcaaagagtg?ttgaaattgtcgggagggaagcgaatgggggccggcaatgcgccccggtcgcatgtggaacggtcgtaagccggtccgccgatcggctcgaggcgcgggtcgaagcggatcgaggcggcggtcgaagccgaagctatcgtcacaggctttcggatatgccgtccccttgatcaacatgggcagcgcgcgctttaa?????gcgatgcgcatg??agcaccggcgtgctccatgcatcgactagtgggctcctcattcggcccgtcttgaaacacggaccaaggagtctgacatgtgtgcgagtcaacgggtgggtaaaactcgtgaggcgtaaggaagctgacctggcgggatccccc?????atgaggggtctgcaccgtcgaccgaccttgatcttctgagaagggttcgagtgcgagcatgcgtgtcgggacccgaaagatggtgaactatgcctgagcggggcgaagccagaggaaactctggtggaggcccgcagcgatactgacgtgcaaatcgttcgtctgacttgggtataggggcgaaagactaatcgaaccatctagtagctggttccctccgaagtttccctcaggatagctggagctcacgggcgagttctatcaggtaaagccaatgattagaggcatcgggggcgtaacgccctcgacctattctcaaactttaaataggtaggatgggacggctgctttaatgagccgtcctacggaatcaagagctccaagtgggccatttttggtaagcagaactggcgatgcgggatgaaccgaaagttgagttacggtgccgaaatgcgcgctaacccagaacccacaaagggtgttggtcgattaagacagcaggacggtggtcatggaagtcgaaatccgctaaggagtgtgtaacaactcacctgccgaatcaactagccccgaaaatggatggcgctgaagcgcgtgacctacactcgaccgtcaaggtgatcgccatgccttgatgagtaggagggcgcggcggttgctgcgaaacccggggcatgagcccgggcggagcattcgtcggtgcggatcttggtggtagtagcaaatattcaagtgagaactttgaaggccgaagaggggaaaggttccatgtgaacggcacttgcacatgggttagtcgatcctaagagacaggggaagcccgtcggaaagtgcgcctcgcacgtgcttcgaaagggaatcgggttaaaattcctgaaccgggacgtggcggttgacggcaacgttagggagtccggagacgtcgtcgagggcctcgggaagagttatcttttctgtttaacagcttgcccaccctggaaacggtttagccggaggtagggtccagcagctggaacagcaccgcacgtcgcgtggtgttcgatgcgcccccggcggcccttgaaaatccggagg????????????????????????????????????????????????????????????????????????????????????????????????????????????????????????????????????????????????????????????????????????????????????????????????????????????????????????????????????????????????????????????????????????????????????????????????????????????????????????????????????????????????????????????????????????????????????????????????????????????????????????????????????????????????????????????????????????????????????????????????????????????????????????????????????????????????????????????????????????????????????????????????????????????????????????????????????????????????????????????????????????????????????????????????????????????????????????????????????????????????????????????????????????????????????????????????????????????????????????????????????????????????????????????????????????????????????????????????????????????????????????????????????????????????????????????????????????????????????????????????????????????????????????????????????????????????????????????????????????????????????????????????????????????????????????????????????????????????????????????????????????????????????????????????????????????????????????????????????????????????????????????????????????????????????????????????????????????????????????????????????????????????????????????????????????????????????????????????????????????????????????????????????????????????????????????????????????????????????????????????????????????????????????????????????????????????????????????????????????????????????????????????????????????????????????????????????????????????????????????????????????????????????????????????????????????????????????????????????????????????????????????????????????????????????????????????????????????????????????????????????????????????????????????????????????????????????????????????????????????????????????????????????????????????????????????????????????????????????????????????????????????????????????????????cgaaattggtagacgctacggacttaattggattgagccttagtatggaaacccactaagtg?????ataactttcaaattcagggaaaccgtggaattaataaaaataggcaatcctgagccaaatcccgttt??????tcc??????gaa????????????????gtagggaaagcaagccagaat???????????aaaaaaaggataggtgcagagactcaacggaagctgtt???????ctaaca????????aa?????tac???ataca????aa?????acaa??????????????????atggggttgattgttttt?c????gccggt??????????????????????????????????????????????????????????????????????????????????????????????????????????????????????????????????????????????????????????????????????????????????agacgagaataaagatagagtcccattctacatgtcaatacctacaacaatgaaatttatagttaagaggaaaatccgtcgact?????ttttaaatcatgagggttcaagtccctctatccccaaaaaa??????????gcccat?ttgaccccct?aatttttt??????ctc?????????????????????ttatttatccttatccctttctctaattctctaatatcgt???????tagc??gattaaaaatcttt?ttcattt???????????????????????????????????????????????????????????????????????????ttaggcaagaaatctccatt???????tt????????????aataactcacag?????????tcagtac??????ttata?????????????????????????????????????????????????????????????ctga??????????????????????????????ttac????aaagtcttattc????????aattag????????ttattttt??????aat????tttgtgta???tttt??caa?aaagaaa????a?ctttaca???agtaatac???????????????????ttttttatatttttaactgacatagacccaa?????gccttctattctagccttctagta???????aaataagaacgtcgcatcatatgataatggt?????????????????????????????????????????????????????????????????????????????????????????????????????????????????????????????????????????????????????????????????????????????????????????????????????????????????????????????????????????????????????????????????????????????????????????????????????????????????????????????????????????????????????????????????????????????????????????????????????????????????????????????????????????????????????????????????????????????????????????????????????????????????????????????????????????????????????????????????????????????????????????????????????????????????????????????????????????????????????????????????????????????????????????????????????????????????????????????????????????????????????????????????????????????????????????????????????????????????????????????????????????????????????????????????????????????????????????????????????????????????????????????????????????????????????????????????????????????????????????????????????????????????????????????????????????????????????????????????????????????????????????????????????????????????????????????????????????????????????????????????????????????????????????????????????????????????????????????????????????????????????????????????????????????????????????????????????????????????????????????????????????????????????????????????????????????????????????????????????????????????????????????????????????????????????????????????????????????????????????????????????????????????
Oryctanthus    ????????????????????????????????????????????????????????aagtatgaactaattcagact??gtaactgcgaatggctcattaaatcagttatagtttgtttgatggtatctactgctcggataaccgtagtaattctagagctaatacgtgcctaaaaccccgac??tttt?????ggatgcatttattagataaaaggtcgac????gctct??gcccgttgctctgatgattcatgataactcgacggatcgcacggccctcgtgccggcgacgcatcattcaaatttctgccctatcaactttcgatggtaggat?gtggcctaccatggtgatgacgggtaacggagaattagggttcgattccggagagggagcctgagaaacggctaccacatccaaggaaggcagcaggcgcgcaaattacccaatcctgacacggggaggtagtgacaataaataacaataccgggctcaatgagtctggtaattggaatgagtacaatctaaatcccttaacgaggatccattggagggcaagtctggtgccagcagccgcggtaattccagctccaatagcgtatatttaagttgttgcagttaaaaagctcgtagttggaccttgggttgggtcgatcggtccgccattaggtgtgtaccggtcggcctgtcccttctaccggcgatgcgctcctggccttaattggccgggtcgtgcctccggtgctgttactttgaagaaattagagtgctcaaagcaagcctacgctctggatacattagcatgggataacatcataggatttcggtcctattctgttg??cttcgggatcggagtaatgattaacagggacagtcgggggcat??gtatttcatagtcagaggtgaaattcttggatttatgaaagacgaacaactgcgaaagcattt????????gccaaggatgttttcattaatcaagaacgaaagttggggg?tcgaagacgatcagataccgtcctagtctcaaccataaacgatgccgaccagggatcagcggatgttacttataggactccgctggcaccttatgagaaatcaaagtttttgggttccggggggagtatggtcgcaaggctgaaacttaaaggaattgacggaagggcaccaccaggagtgga??????????taatttgactcaacacggggaaacttaccaggtccagacatagtaaggattgacagactgagagctctttcttgattctatgggtggtggtgcatggccgttcttagttggtggagcgatttgtctggttaattccgttaacgaacgagacctcagcctgctaaat?????????????????cctccatggctagcttcttagagggactatggccttttaggccac?gaagtttgaggcaataacaggtctgtgatgcccttagatgttctgggccgcacgcgcgctacactgatgtattcaacgagtctatagccttggccgacaggcccgggtaatctttgaaatttcatcgtgatggggatagatcattgcaattgttggtcttcaacgaggaattcctagtaaggccgagtcatcagctcgcgttgactacgtccctgccctttgtacacaccgcccgtcgctcctaccgattgaatggtccggtgaagtgttcggatcgcggcgacgtgggcggt???tcgctgcc?ggcgacgtcgcgagaagtccactgaaccttatcatttaga???????????????????????????????????????????tttaagcatatcaataagcggaggaaaagaaacttacaaggattcccctagtaacggcgagcgaaccgggaatagcccagcttgaaaatcgttcggcctagccgttcgaattgtagtctgtagaagcgtcctcagcggcggaccgggctcaagtcctctggaagggggcgccggagagggtgagaaccccgtcgtgcccggaccctgccgcatcacgaggcgctgtcggcgagtcgggttgtttgggaatgtagccctaattgggcggtaaattccgtccaaggctaaatatgggcgagagaccgatagcaaacaagtaccgcgagggaaagatgaaaaggactttgaaaagagagtcaaaaagtgcttgaaattgtcgggagggaagcggatgggggccggcgatgcgcctcggtcggacgtggaacggccattagccggtctgccgatcgactcggggcgtggaccaatgcggattgacgcggcggcccaagcctaggctgttgttat??gcctgcggagacgtcgctgcatcgatcgtggtaggcagcgcgcgccac???????taggcgtgcttc??ggtacctgcgcgctccaggcaatggcctgcgggctccccattcgacccgtcttgaaacacggaccaaggagtctgacatgtgtgcgggtcgacgggc?gattaaacccgtaaggcgtaaggaagctga?ttggtgggatcccc??????tagcggg???tgcacccccgaccgaccttgatcttttgagaagggttcgagtgtgagcatgcctgtcgggacccgaaagatggtgaactatgcctgagcggggcgaagccagaggaaactctggtggaggcccgcagcgatactgacgtgcaaatcgttcgtctgacttgggtataggggcgaaagactaatcgaaccatctagtagctggttccctccgaagtttccctcaggatagctggagctcgcacgagagttctacaaggtaaagccaatgattagaggcatcgggggcgcaacgccctcgacctattctcaaactttaaataggtaggacggcacggctgctttg??gagccgtgccaaggaatcaagagctccaagtgggccatttttggtaagcagaactggcgatgcgggatgaaccggaagccgggttacggtgcccaactgcgcgctaacctagatcccacaaagggtgttggtcgattaagacagcaggacggtggtcatggaagtcgaaatccactaaggagtgtgtaacaactcacctgccgaatcaactagccccgaaaatggatggcgcttaagcgcacgacctatacccggccatcgaggcaactgccaggccccgatgagtaagaaggcgcggcggtcgctgcaaaacctgtggcgtgagcccgggcggagcgtccgtcggtgcggatcttggtggtagtagcaaatattcaaatgagaactttgaaggccgaagaagggaaaggttccatgtgaacggcacttgcacatgggttagtcgatcctaagagacgggggaagcccgtccgagagcgtgcaacacgcgagcttcgaaagggaatcgggttaaaattcctgaaccgggatgtggtggttgacggcaacgttagggagtctggagacgtcgtcgggggcctcgggaagagttatcttttctgtttaacagcctgcccaccctggaatcggctcagccggaggtagggtctagcggttggaacagcaccgcacgtcgcgcggtgtccggtgcgccctcgacggcccttgaaaatccggaggaccgagtatcatccacgcccgttcgtactcataaccgcatcaggtctccaaggtgaacagcctctggtcgatggaagaatgtaggcaagggaagtcggcaaaatggatccgtaacctcgggaaaaggattggctctgagggctgggctcgggggtcccagtcctgaacccgtcggctgtcggtggactgctcgagctgctaccgcggcgagagcgggttgccgcgtgccgtccgggggacggactaggaacggctccctc????????cggggccttccccgagcaacgaacagccagctcagaactggtacggacaaggggaatccgactgtttaattaaaacaaagcattgcgatggtcc??????????????????????????????????????????agagcaagtttgttcgaaaatgtaggttatgataaaaagtttaggttactaattgtgaaacgcttaattactcgaatgtatcaacagaattattttattatttctactaat?????????gat??????tctaac????????????caaaatcctttttgggggcacaacaaatatttttattttcaaatcttatcgggtaaattagcagttattgtggaaatgaaactttccctatgcttagta???tcttccctc?????????gaagataag???aaaatagacgaataccaaaatttacgatcaattcattccatatttccctttttagaagataaattctcccatttaaattatgtgtcaaatatactaataccgtatcctgttcatcttgaaatcttgattctaattcttcgttactggttgaaagacgtctcttctttgcattttttacgattcgttttccacgagaatcgtaattggaatctt???ttttttccaaagaaatatatttccactcttttaaatttaaaaataaaaaga????????????aatcaaagattattc??????ttatataattctcatgtctgtgaatacgaatccatttttgtttttttacgtaaccaatcctatcatttacgatcaacatcttttggaaccccttttgagcgaattttcttctatggaaaaataaaaaaagagtttttt??????gtaaatgtc??????tttactaaggattttcaagttatt??????tcatggctgttcaaagatccttttatgcattatgttaggtatcaaggaaaatctattctggcttcaaaacgggcgtctcttattctgaataaatggaaatattatcttgccctcttttggaaatgtcgtttttatgtgtggtatcaaccagaaaggattcatataaaaacattatccaagcactttcttgactttctaggttatctttcaatttcaagtgca??????agtatacgattcaacccttcggcgggacgaagtcaaatgctagaaaattcatttttcata?????????aataatattattaag?????????acgtttgataccacagttccaattatgcctttggttggatcgttggctaaagcaaaagtttgtgacgtcttaggtcaccccattagtaag???ttggtctggtccgattta??????tcagattatgatattattgatttattttggcatatatgcagaaatctttctcattattacagcggagcctcaaaaaaa???aagaatttgtatcaaata?????????aagtatatacttcgactttcttgtactagaactttagcttgtaaacacaaaagcactctacgtgcttttttgaaaagattaggtccggaattttttgaagaattttttacggaggaggaacaagttctttcgttgatcttttcaaggtattcttttacctcgcggcggttgtatagagaa??????????????????????????????????????????????????????cgaaattggtagacgctacggacttaattggattgagccttagtatggaaacccactaagtg?????ataactttcaaattcagggaaaccgtggaattaataaaaataggcaatcctgagccaaatcccgttt??????tcc??????gaa????????aac???gagtagggaaagcaagccagaat???????????aaaaaaaggataggtgcagagactcaacggaagctgtt???????ctaaca????????aa?????tacataatacaatacaa?????acaa??????????????????atggggttgattgtcttt?S????gccggt??????????????????????????????????????????????????????????????????????????????????????????????????????????????????????????????????????????????????????????????????????????????????agacgagaataaagatagagtcccattctacatgt?????cctacaacaatgaaatttatagttaagaggaaaatccgtcgact?????tttWaaatcatgagggttcaagtccctctatccccaa??????????????gcccat?tKgaacccct?MatttttK??????Mtc?????????????????????ttatttatMc?????MtY????????t?????????tcgt???????tagc??gattaaaaatMttt?ttcWtWt????????????????????tg????????????????????????????????????????????????catatttaggcaagaaatcYccatt???????tt????????????cataactcacag?????????tcagtactttaacttata?????????????????????????????????????????????????????????????ctgaaaMtW???????????????a??????catttaY????aaagtattattcaatattc?aattag????????ttctttYt??????cWt????tttgtgta???tttt??caaaaataaaa??????ctttaca???agtMatactttYtKMt???????????attKttcttYttYtMattgacatagacYcaa?????gMctttt?????????????agta???????aaataaKaacggcgcatca????ataat?????gg?????????????????????????????????????????????????????????????????????????????????????????????????????????????????????????????????????????????????????????????????????????????????????????????????????????????????????????????????????????????????????????????????????????????????????????????????????????????????????????????????????????????????????????????????????????????????????????????????????????????????????????????????????????????????????????????????????????????????????????????????????????????????????????????????????????????????????????????????????????????????????????????????????????????????????????????????????????????????????????????????????????????????????????????????????????????????????????????????????????????????????????????????????????????????????????????????????????????????????????????????????????????????????????????????????????????????????????????????????????????????????????????????????????????????????????????????????????????????????????????????????????????????????????????????????????????????????????????????????????????????????????????????????????????????????????????????????????????????????????????????????????????????????????????????????????????????????????????????????????????????????????????????????????????????????????????????????????????????????????????????????????????????????????????????????????????????????????????????????????????????????????????????????????????????????????????????????????????????????????????????????????????
Phthirusa      tggttgatcctgccagtagtcatatgcttgtctcaaagattaagccatgcatgtgtaagtatgaactaattcagactgtgaaactgcgaatggctcattaaatcagttatagtttgtttgatggtatctgctactcggataaccgtagtaattctagagctaatacgtgcaccaaaccccgac??ttctggaagggacgcatttattagataaaaggtcgac??gggcttt??gcccgttgctctgatgattcatgataactcgacggatcgcacggccctcgtgccggcgacgcatcattcaaatttctgccctatcaactttcgatggtaggat?gtggcctaccatggtggtgacgggtgacggagaattagggttcgattccggagagggagcctgagaaacggctaccacatccaaggaaggcagcaggcgcgcaaattacccaatcctgacacggggaggtagtgacaataaataacaataccgggctcttagagtctggtaattggaatgagtacaatctaaatcccttaacgaggatccattggagggcaagtctggtgccagcagccgcggtaattccagctccaatagcgtatatttaagttgttgcagttaaaaagctcgtagttggaccttgggttgggtcgatcggtccgccgttaggtgtgtaccggtcggcctgtcccttctaccggcgatgcgctcctggccttaattggccgggtcgtgcctccggtgctgttactttgaagaaattagagtgctcaaagcaagcctacgctctgaatacattagcatgggataacatcataggatttcggtcctattctgttggccttcgggatcggagtaatgattaacagggacagtcgggggcattcgtatttcatagtcagaggtgaaattcttggatttatgaaagacgaacaactgcgaaagcattt????????gccaaggatgttttcattaatcaagaacgaaagttgggggctcgaagacgatcagataccgtcctagtctcaaccataaacgatgccgaccagggatcagcggatgttacttataggactccgctggcaccttatgagaaatcaaagtttttgggttccggggggagtatggtcgcaaggctgaaacttaaaggaattgacggaagggcaccaccaggagtggagcctgcggcttaatttgactcaacacggggaaacttaccaggtccagacatagtaaggattgacagactgagagctctttcttgattctatgggtggtggtgcatggccgttcttagttggtggagcgatttgtctggttaattccgttaacgaacgagacctcagcctgctaaatagctacatggaggtatccctccatggctagcttcttagagggactatggccttttaggccacggaagtttgaggcaataacaggtctgtgatgcccttagatgttctgggccgcacgcgcgctacactgatgtattcaacgagtctatagccttggccgacaggcccgggtaatctttgaattttcatcgtgatggggatagatcattgcaattgttggtcttcaacgaggaattcctagtaag?gcgagtcatcagctcgcgttgactacgtccctgccctttgtacaca?cgcccgtcgctcctaccgattgaatggtccggtgaagtgttcggatcgcggcgacgtg????????????????????????????????????????????????????????????????????????????????????????????cccgctgagtttaagcatatcaataagcggaggaaaagaaacttacaaggactcccctagtaacggcgagcgaaccgggaatagcccagcttgaaaatcgttcggcctagccgctcgaattgtagtctgtagaagcgtcctcagcggcggaccgggctcaagtcccctggaagggggtgccagagagggtgagagccccgtcgtgcccggaccctgccgcatcacgaggcgctgtcggcgagtcgggttgtttgagaatgcagccctaattgggcggtaaattccgtccaaggctaaatacgggcgagaaaccgatagcaaacaagtaccgcgagggaaagatgaaaaggactttgaaaagagagtcaaagagtgcttgaaattgtcgggagggaagcggatgggggccggcgatgcacctcggtcggatgtggaacggccattgtccggtctgccgatcgactcggggtgtggaccgatgcggattgatgtggcggcccaatcctaggctgttgttat??gcctgcggagatgtcgtcgcattgatcgtggtaggcagcgcgcgccac???????taggcgtgcttt??ggcacctgcgcgctccaggcaacggcctgcgggctccccattcgacccgtcttgaaacacggaccaaggagtctgacatgtgtgcgagtcaacgggc?tattaaacccgtaaggcgtaaggaagctga?ctggtgggatcccc??????tagtggg???tgcacccccgaccgaccttgatcatctgagaagggttcgagtgtgagcatgcctgtcgggacccgaaagatggtgaactatgcctgagcggggcgaagccagaggaaactctggtggaggcccgcagcgatactgacgtgcaaatcgttcgtctgacttgggtataggggcgaaagactaatcgaaccatctagtagctggttccctccgaagtttccctcaggatagctggagctcgtgtgagagttctacaaggtaaagccaatgattagaggcatcgggggcgcaacgccctcgacctattctcaaactttaaataggtaggacggcgcggctgcttcgttgagccgtgccaaggaatcgagagctccaagtgggccatttttggtaagcagaactggcgatgcgggatgaaccggaagccgggttacggtgcctaactgcgcgctaacctagatcccacaaagggtgttggtcgattaagacagcaggacggtggtcatggaagtcgaaatccgctaaggagtgtgtaacaactcacctgccgaatcaactagccccgaaaatggatggcgcttaagcgcgcgacctatacccggccgtcgaggcaactgccaggccccgatgagtaggagggcgcggcggtcgctgtaaaacctgtggcgcgagcccgggcggagcgtccgtcggtgcggatcttggtggtagtagcaaatattcaaatgagaactttgaaggccgaagaggggaaaggttccatgtgaacggcacttgcacatgggttagtcgatcctaagagacgggggaaacctgtccgatagcgtgcaacacgcgagcttcgaaagggaatcaggttaaaattcctgaaccgggatgtggtggttgacggcaacgttagggagtccggagacgtcgtcgggggcctcgggaagagttatcttttctgtttaacagcctgcccaccctggaatcggctcagccggaggtagggtccagcggctggaacagcaccgcacgtcgcgcggtgtccggtgcgccctcgacggcccttgaaaatccggaggaccgagtatcatccacgcccgttcgtactcataaccgcatcaggtctccaaggtgaacagcctctggtcaatggaagaatgtaggcaagggaagtcggcaaaatggatccgtaacctcgggaaaaggattggctctgagggctgggctcgggggtcccagtcctgaacccgtcggctgtcggtggactgctcgagctgctaccgcggcgagagcgggtcgccgcgtgccgtttgggggacggactgggaacggctccttc????????aggggccttccccgagcaacgaacagccagctcagaactggtacgg????????????????????????????????????????????????????????????????????????????????????????????????????????????????????????????????????????????????gtaaaacgcttaattactcgaatgtatcaacagaattattttattatttatactaat?????????gat??????tctaac????????????aaaaatacttttttggggcacaacaaatatttttattttcaaatcttatcgggtaaattagcatttattgtggaaattaaactttccctatgcttagta???tcttccctc?????????gaagataat???aaaatagatgaataccaaaatttacggtcaattcattccatatttccctttttagaagatcaattctcccatttaaattatgtgtcaaatatactaataccctatcctgttcatcttgaaatattgattctaattcttcggtactgggtgaaagacgtctcttctttgcattttttacgattcgttttccacgagaatcgtaattggaatctt???ttttttacaaagaaatatatttccactttt????????????tgtaaaatc????????????aataaaagattattcttatacttatataattctcatgtctgtgaatacgaatccatttttgtttttttacgtaaccaatcctatcatttacgatcaacatcttttggaaccccttttgagcgaattttcttctatggaaaaataaaaaaagagtttttt??????ttgaatata??????tttactaaggatttgcaagttatt??????tcatggctgttcaaagatccttttatgcattatgttaggtatcaaggaaaatctattctggcttcaaaacgggcgtctcttattcttaataaatggaaatattatcttgccctcttttgtaaatttcgtttttatgtgtggtatcaaccagaaaggattcatataaaaattttatccaagcactttattgactttataggttatctttcaatttcaagtgca??????agtatacgagtcaacccttcggcaggacgaagtcaaatgctagaaaattcatttttaatc?????????aataatattattaag?????????acgtttgatactacagttccaattatgcctttggttggatcgttggctaaagcaaaagtttgtgacgtattaggtcaacccattagtaag???ttggtctggtccgattta??????tcagattttgatattcttgacttattttggcgtatatgcagaaatctttctcattattacagcggagcctcaaaaaaaaaaaatagtttgtatcaaata?????????aagtatataattcgactttcttgtactagaactttagcttgtaaacacaaaagcactctacgttcttttttgaaaagattaggttcagaattttttgaagaattttttacggaggaggagcaagttctttcg??????????????????????????????????????????????????????????????????????????????????????????????????????cgaaattggtagacgctacggacttaattggattgagccttagtatggaaacccactaagtg?????aKaactttcaaattcagggaaaccgtggaattaataaaaataggcaatcctgagccaaatcccgttt??????ccc??????gaa????????aac???gagtagggaaagcaagccagaat???????????aaaaaaaggataggtgcagagactcaacggaagctgtt???????ctaaca????????aa?????tac???atacaatacaW?????acaa??????????????????atggggttgattgtcttt?S????gccggt??????????????????????????????????????????????????????????????????????????????????????????????????????????????????????????????????????????????????????????????????????????????????agacgagaataaagatagagtcccattctacatgt?????cctacaacaatgaaatttatagttaagaggaaaatccgtcgact?????tttWaaatcatgagggttcaagtccctctatccccaa??????????????gcccat?tKgaacccct?MatttttK??????Mtc?????????????????????ttatttatMc?????Mtt????????t?????????tcgt???????tagc??gattaaaaatMttt?ttcatWt????????????????????tg????????????????????????????????????????????????catatttaggcaagaaatcYccatt???????tt????????????cataactcacag?????????tcagtac?ttaacttata?????????????????????????????????????????????????????????????ctgaaaMtW???????????????a??????catttaY????aaagtattattcaatattc?aattag????????ttctttYt??????cWt????tttgtgta???tttt??caaaaataaaa??????ctttaca???aRtMatactttttKMt???????????atttttctttttttMattgacatagacYcaa?????gMctttt?????????????agta???????aaataaKaacggcgcatca????ataatggttgggata??????????????????????????????????????????????????????????????????????????????????????????????????????????????????????????????????????????????????????????????????????????????????????????????????????????????????????????????????????????????????????????????????????????????????????????????????????????????????????????????????????????????????????????????????????????????????????????????????????????????????????????????????????????????????????????????????????????????????????????????????????????????????????????????????????????????????????????????????????????????????????????????????????????????????????????????????????????????????????????????????????????????????????????????????????????????????????????????????????????????????????????????????????????????????????????????????????????????????????????????????????????????????????????????????????????????????????????????????????????????????????????????????????????????????????????????????????????????????????????????????????????????????????????????????????????????????????????????????????????????????????????????????????????????????????????????????????????????????????????????????????????????????????????????????????????????????????????????????????????????????????????????????????????????????????????????????????????????????????????????????????????????????????????????????????????????????????????????????????????????????????????????????????????????????????????????????????????????????????????????????????????
Psittacanthus  ???????????gccagtagtcatatgcttgtctcaaagattaagccatgcatgtgtaagtatgaactaattcagactgtgaaactgcgaatggctcattaaatcagttatagtttgtttgatggtatctgctactcggataaccgtagtaatgctagagctaatacgtgcaccaaaccccaac??tttc?gaagggatgcatttattagataaaaggtcgacgcaggcttttagcctgttgctctgatgattcataataactcgacggatcgcaaggccctggtgccggcgacgcatcattcaaatttctgccctatcaactttcgatggtaggatagtggcctaccatggtgatgacgggtgacggagaattagggttcgattccggagagggagcctgagaaacggctaccacatccaaggaaggcagcaggcgcgcaaattacccaatcctgacacggggaggtagtgacaataaataacaataccgggctctatgagtctggtaattggaatgagtacaatctaaatcccttaacgaggatccattggagggcaagtctggtgccagcagccgcggtaattccagctccaatagcgtatatttaagttgttgcagttaaaaagctcgtagttggaccttgggttgggtcgatcggtccgcctttaggtgtgcaccggtcggcctgtcccttctaccggcgatgcgctcctggccttaattggccgggtcgtgcctccggtgctgttactttgaagaaattagagtgctcaaagcaagcctacgctctggatacattagcatgggataacatcataggatttcggtcctattctgttggccttcgggatcggagtaatgattaacagggacagtcgggggcattcgtatttcatagtcagaggtgaaattcttggatttatgaaagacgaacaactgcgaaagcattt????????gccaaggatgttttcattaatcaagaacgaaagttgggggctcgaagacgatcagataccgtcctagtctcaaccataaacgatgccgaccagggatcagcggatgttacttataggactccgctgg?accttatgagaaatcaaagtttttgggttccggggggagtatggtcgcaaggctgaaacttaaaggaattgacggaagggcaccaccaggagtggagcctgcggcttaatttgactcaacacggggaaacttaccaggtccagacatagtaaggattgacagactgagagctctttcttgattctatgggtggtggtgcatggccgttcttagttggtggagcgatttgtctggttaattccgttaacgaacgagacctcagcctgctaaatagctacatggaggtatacctccatggctagcttcttagagggactatggccttttaggccacggaagtttgaggcaataacaggtctgtgatgcccttagatgttctgggccgcacgcgcgctacactgatgtattcaacgagtctatagccttggccgacaggcccgggtaatctttgaaatttcatcgtgatggggatagatcattgcaattgttggtcttcaacgaggaattcctagtaagcgcgagtcatcagctcgcgttgactacgtccctgccctttgtacacaccgcccgtcgctcctaccgattgaatggtccggtgaagtgttcggatcgcggcgacgtgggcggt???tcgctgccaggcgacgtcgcgagaagtccactgaaccttatcattt?gaggaaggagaa???????????????????????????????????????????????????????????????????????????????????ggaacggcgagcgaaccgggaataacccagcttgaaaatcgttcggcccatccgttcgaattgtagtctgtacaagcgtcctcagcggcggaccgggctcaagtcctttggaagggggcgccagagagggtgagagccccgtcgtgcccggaccctgccgcatcacgaggcgctgtcggcgagtcgggttgtttgggaatgcagccccaattggg?ggtaaattccgtccaaggctaaatatgggcgagagaccgatagcaaacaagtaccgcgagggaaagatgaaaaggactttgaaaagagagtcaaagagtgcttgaaattg?cgggagggaagcggatgggggccggcgatgcacctcggtcggatgtggaacggccattagccggtccgccgatcgactcggggtgtggaccgatgctgattgaggcggcggcccaagcctaggcagttgttat??gcctgtggatacgtcgccgcttcgatcgtggtaggcagcacgcgccat???????taggcgtacttt??ggtacctgcgtgctccaggcaacggcctgcgggctccccatt?gacccgtcttgaaacacggaccaaggagtctgacatgtgtgcgagtcattgggt?gatgaaacccgtaaggcgtaaggaagctga?ttggtgggatccct??????taatggg???tgcacccccgaccgaccttgatcttctgagaagggttcgagtgtgagcatgcctgtcgggacccgaaagatggtgaactatgcctgagcggggcgaagccagaggaaactctggtggaggcccgcagcgatactgacgtgcaaatcgttcgtctgacttgggtataggggcgaaagactaatcgaaccgtctagtagctggttccctccgaagtttcccttaggatagctggagctcgcgcgagagttctacaaggtaaagccaatgattagaggcatcgggggcgcaacgccctcgacctattctcaaactttaaataggtaggacggcacggctgctttgttgagctgtgccatggaatcaagagctccaagtgggccatttttggtaagcagaactggcgatgcgggatgaaccgaaagccgggttacggtgcccaactgcgcgctaacctagaacccacaaagggtgttggtcgattaagacagcaggacggtggtcatggaagtcgaaatccgctaaggagtgtgtaacaactcacctgccgaatcaactagccccgaaaatggatggcgcttaagcgcgcgacctataccc???????????????????????????????????????????????????????aaaacctgcggcgtgagcccgggcggagcgtccgtcggcgcggatcttggtggtagtagcaaatattcaaatgagaactttgaaggccgaagaggggaaaggttccatgtgaacggcacttgcacatgggttagtcgatcctaagagacgggggaagcccgtttgatagcgtg?aacacgcgagcttcgaaagggaatcaggttaaaattcctgaaccgggatgtggtggttgacggcaacgttagggagtccggagacgtcgtcgggggcctcgggaagagttatcttttctg???????????????????????????????????????????????????????????????????????????????????????????????????????????????????????????????????????????????????????????????????????????????????????????????????????????????????????????????????????????????????????????????????????????????????????????????????????????????????????????????????????????????????????????gtccgggggacgaactgggaacggctccttt????????cggggccttccccgagcaacgaacagccagctcagaactggtacggac??????????????????????????????????????????????????????????????????????????????????????????????????????????????????????????????????????????????????????????????????????????????????????????????tctactaat?????????gat??????tctaaa????????????caaaatccttttttggggcacaaattttttttttattttcaaatcctatcgggtaaattagcagttattggggaaatgaaactttccctttgcttagta???tcttccctc?????????gaagataag???aaaatagacgaatcccaaaatttacgatcaattcattctatatttccctttttagaagataaattctcccatttaaattatgtgtcaaatatactaataccctatcctgttcatcttgaaatcttgattctaattcttcgttactgggtgaaagacacttcttccttgcattttttacgattcgttttccacgagaatcataattggaatcttttttttttttcaaagaaatatatttccaccctt????????????tcaaaaaga????????????aataaaagattattc??????ttatataattctcatgtctgtgaatacgaatccatttttgtttttttacgtaaccaatcctatcatttacgatcaacattttttggaaccctttttgatcgaattttcttctatggaaaaataaaaaaagagtttttt??????gtaaatgtt??????tttactaaggattttcaagttatt??????tcatggttgttcaaagatccttttatgcattatgttaggtatcaagaaaaatctattctagcttcaaaacgggcgtctctttttctgaataaatggaaatattatcttgccctcttttggaaatgtcgtttttatgcgtggtatcaaccagaaaggattcatataaaaacattatccaagcaccttcttgactttctaggttatctt??????tcaagtgca??????agtatacgattcaacccttcggcaggacgaagtcaaatgctagaaaattcatttttaata?????????aataatattattaag?????????acgtttaataccacagttccaattatgcctttggttggatcgttggctaaagcaaaagtttgtgacgtcttaggtcgccctattagtaag???ttggtctggtccgattta??????tcagattatgatattattgacttattttggcgtatatgcggaaatctttctcattattacagcggagtctcaaaaaaa???aagagtttgtatcaaata?????????aagtatatacttcgactttcttgtactagaactttagcttgtaaacacaaaagcactctacatgcttttttgaaaagattaggtccggaatttttggaagaattttttacggagaaggagcaagttctttcgttgatcttttcaaggtattcttttaccccgcggcggttgtatagagaaggt???????????????????????????????????????????????????????????????????tacggacttaattggattgagccttagtatggaaacccactaagtg?????ataactttcaaattcagggaaactgtggaattaataaaaataggcaatcctgagccaaatcccgttt??????ccc??????gaa????????aac???gagtagggaaaacaaat?????????????????aaaaaaaggataggtgcagagactcaacggaagctgtt???????ctaaca????????aa?????tac???ataca????at?????acaa??????????????????atggagttggttgtcttt?c????gccggt??????????????????????????????????????????????????????????????????????????????????????????????????????????????????????????????????????????????????????????????????????????????????agacgagaataaagatagagtcccattctacatgtcaatacctacaacaatgaaatttatagttaagaggaaaatccgtcgact?????ttttaaatcatgagggttcaagtccctctatcccc????????????????????ac?ttgacccctc?aatt?ttt??????ctc?????????????????????ttatttatac?????ctt????????t?????????tcat???????tatc??gatttaaaatcttt?ttaattt????????????????????tt????????????????????????????????????????????????catatttaggcaagaaatccttatt???????tt????????????aataa?????????????????cagtac??????ttata?????????????????????????????????????????????????????????????ctgaaactt???????????????aaacttacatttac????aaagtcttattc????????aattag????????ttatttaa??????aat????tttgtgta???tttt??taa?aaagaaa????????????????????????????????????????????????????????????????????acttta?????gccttct?????????????agta???????aaataagaacggcgcatca????ataatggttgggatagctcagttggtagagcaga???????????????????????????????????????????????????????????????????????????????????????????????????????????????????????????????????????????????????????????????????????????????????????????????????????????????????????????????????????????????????????????????????????????????????????????????????????????????????????????????????????????????????????????????????????????????????????????????????????????????????????????????????????????????????????????????????????????????????????????????????????????????????????????????????????????????????????????????????????????????????????????????????????????????????????????????????????????????????????????????????????????????????????????????????????????????????????????????????????????????????????????????????????????????????????????????????????????????????????????????????????????????????????????????????????????????????????????????????????????????????????????????????????????????????????????????????????????????????????????????????????????????????????????????????????????????????????????????????????????????????????????????????????????????????????????????????????????????????????????????????????????????????????????????????????????????????????????????????????????????????????????????????????????????????????????????????????????????????????????????????????????????????????????????????????????????????????????????????????????????????????????????????????????????????????????????????????????????????????
Struthanthus   tggttgatcctgccagtagtcatatgcttgtctcaaagattaagccatgcatgtgtaagtatgaactaattcagactgtgaaactgcgaatggctcattaaatcagttatagtttgtttgatggtatctgctactcggataaccgtagtaatgctagagctaatacgtgcacMaaaccccgac??tcttggaagggatgcatttattagataaaaggtcgacgcgggctct??gcccgttgctctgatgattcatgataactcgacggatcgcacggccctcgtgccggcgacgcatcattcaaatttctgccctatcaactttcgatggtaggatagtggcctaccatggtgatgacgggtgacggagaattagggttcgattccggagagggagcctgagaaacggctaccacatccaaggaaggcagcaggcgcgcaaattacccaatcctgacacggggaggtagtgacaataaataacaataccgggctctatgagtctggtaattggaatgagtacaatctaaatcccttaacgaggatccattggagggcaagtctggtgccagcagccgcggtaattccagctccaatagcgtatatttaagttgttgcagttaaaaagctcgtagttggaccttgggttgggtcgatcggtccgccgttaggtgtgtaccggtcggcctgtcccttctaccggcgatgcgctcctggccttaattggccgggtcgtgcctccggtgctgttactttgaagaaattagagtgctcaaagcaagcctacgctctggataYattagcatgggataacatcataggatttcggtcctattctgttggccttcgggatcggagtaatgattaacagggacagtcgggggcattcgtatttcatagtcagaggtgaaattcttggatttatgaaagacgaacaactgcgaaagcattt????????gccaaggatgttttcattaatcaagaacgaaagttgggggctcgaagacgatcagataccgtcctagtctcaaccataaacgatgccgaccagggatcagcggatgttacttttaggactccgctggcaccttatgagaaatcaaagtttttgggttccggggggagtatggtcgcaaggctgaaacttaaaggaattgacggaagggcaccaccaggagtggagcMtgcggcttaatttgactcaacacggggaaacttaccaggtccagacatagtaaggattgacagactgagagctctttcttgattctatgggtggtggtgcatggccgttcttagttggtggagYgatttgtctggttaattccgttaacgaacgagacctcagcctgctaaatagctacatggaggtatacctccatggctagcttcttagagggactatggccttttaggccacggaagtttgaggcaataacaggtctgtgatgcccttagatgttctgggccgcacgcgcgctacactgatgtattcaacgagtctatagccttggccgacaggcccgggtaatctttgaaatttcatcgtgatgRggatagatcattgcaattgttggtcttcaacgaggaattcctagtaagcgcgagtcatcagctcgcgttgactacgtccctgccctttgtacacaccgcccgtcgctcctaccgattgaatggtccggtgaagtgttcggatcgcggcgacgtgggcggt???tcgctgcc?ggcgacgtcgcgagaagtccactgaa????????????????????????????????????????????????cccgctgagtttaagcatatcaataagcggaggaaaagaaacttacaaggattcccctaRtaacggcgagcgaaccgggaaYagcccagcttgaaaatcgttcggcccagccgttcgaattgtagtctgtagaagcgtcctcagcggcggaccgggctcaagtcctctggaagggggcgccggagagggtgagagccccgtcgtgcccggaccctgccgcatcacgaggcgctgtcggcgagtcgggttgtttgggaatgcagccccaatcgggcggtaaattccgtccaaggctaaatatgggcgagagaccgatagcaaacaagtaccgcgagggaaagatgaaaaggactttgaaaagagagtcaaagagtgcttgaaattgtcgggagggaagcggatgggggccggcgatgcacctcggtcggatgtggaacggccaYcRgccggtctgccRMtcgactcggggtgtggaccgatgcggattgatgcggcggcccaagcctaggctgttgatat??gcctgYggagacgtcgtcgcatcgatcgtggtaggcagcgcgcgccRc???????tRggcgtgcttc??ggcacctgcgYgctccRggcaacggcctgcgggctccccattcgacccgtcttgaaacacggaccaaggagtctgacatgtgtgcgagtYaacgggc?gattaaacccgtaaRgcgtaaggaagctga?ttggtgggatcccc??????tagcggg???tgcacccccgaccgaccttgatcttctgagaagggttcgagtgtgagcatgcctgtcgggacccgaaagatggtgaactatgcctgagcggggcgaagccagaggaaactctggtggaggcccgcagcgatactgacgtgcaaatcgttcgtctgacttgggtataggggcgaaagactaatcgaaccgtctagtagctggttccctccgaagtttccctcaggatagctggagctcgcgcgagagttctacaaggtaaagccaatgattagaggcatcgggggcgcaacgccctcgacctattctcaaactttaaataggtaggacggcgcggctgcttYgttgagccgcgccaaggaatcgagagctccaagtgggccatttttggtaagcagaactggcgatgcgggatgaaccggaagccgggttacggtgcccaactgcgcgctaacctagaWcccacaaagggtgttggtcgattaagacagcaggacggtggtcatggaagtcgaaatccgctaaggagtgtgtaacaactcacctgccgaatcaactagccccgaaaatggatggcgcttaagcgcgcgacctatacccggccgtcgaggcaactgccaggccccgatgagtaggagggcgcggcggtcgctgcaaaacctgtggcgcgagcccgggcggagcgtccgtcggtgcggatcttggtggtagtagcaaatattcaaatgagaactttgaaggccgaagaggggaaaggttccatgtgaacggcacttgcacatgggttagtcgatcctaagagacgggggaagcccgtcYgatagcgtgcaacacgcgagcttcgaaagggaatcaggttaaaattcctgaaccgggatgtggtggttgacggcaacgttagggagtccggagacgtcgtcgggggcctcgggaagagttatcttttctgtttaacagcctgcccaccctggaatcggctcagccggaggtagggtccagcggctggaacagcaccgcacgtcgcgcggtgtccggtgcgccctcgacggcccttgaaaatccggaggaccgagtaccatccacgcccgttcgtactcataaccgcatcaggtctccaaggtgaacagcctctggtcgatggaagaatgtaggcaagggaagtcggcaaaatggatccgtaacctcgggaaaaggattggctctgagggctgggctcgggggtcccagtcctgaacccgtcggctgtcggtggactgctcgagctgctaccgcggcgagagcgggtcgccgcgtgccgtccgggggacggactgggaacggctcctYS????????cggggctttccccgagcaacgaacagccagctcagaactggtacg????????????????????????????????????????????????????????????????????????????????????????????????????ttgttcgaaaatgtaagttatgacaaaaagtttaggttactaattgtgaaacgcttaatKactcgaatgtatcaacagaattatttgtttatttMtactaat?????????gat??????tctaac????????????caaaataYtttttKgggacacaacaaatatttttattttcaaatcctatcgggtaaattagcagttattgtggaaattaaactttccctatacttagta???tcttccctc?????????gaagataag???aaaatagatgaattccaaaatttacgatcaattcattccatatttccctttttRgaagaaaaattctcccatttaaattatgtgtcaaatatactaataccctatcctgttcatcttgaaatcttgattctaattcttcgttactgggtgaaagacgcctcttctttgcattttttaMgattcgttttMcacgagaatYgtaattggaatctt???ttttttccaaagaaatttattttcactctW????????????tcaaaaaga????????????aatcaaagattattc??????ttatataattctcatgtctgtgaatacgaatccatttttgtttttttacgtaaccaatcctatcatttacgatcaacattttttggaacctcttttgagcgaattttcttctatgKRaaaaWWaaaaaagagtttttY??????gtaaatgtc??????tttactaaRKattttcaagttatt??????tcatggctgttcaaagatccttttatgcMttatgttaggtaYcaaggaaaatctattctggcttcaaaacgggcgtctcttattctgaataaatggaaatMttatcttgccctcttttSgaaatgtcgtttttatgcgtggtatSaMccagaaaggattcatataMaaRcMttatccaagcactttcttgactttctaggttatctt??????tcaagtgYa??????agtataYgc??????ccttcgtcgggacgaagtMaaatgctagaaaattcatttttaata??????aataataWtattattaag?????????acgtttgataccacagttccaattatgcctttggttggatcgttggctaaagcaaaagtttgtgacgtcttaggttaccccattagtaag???ttggtctggtccgattta??????tcagattatgatattattgacttattttggcgtatatgcagaaatctttctcattattacagcggagcctcaaaaaaa???aagagtttgtatcaaata?????????aagtatatacttcgactttcttgtactagaactttagcttgtaaacacaaaagcactctacgtgcttttttgaaaagattaggtccggaattttttgaagaattttttacgggggaggagcaagaactttcgttgatcttttcaaggtattcttttacctcgcggcggttgtatagagaa?????????????????????????????????????????????????????????????????gacgctacggacttaattggattgagccttagtatggaaacccactaagtg?????ataactttcaaattcagggaaaccgtggaattaataaaaataggcaatcctgagccaaatcccgttt??????ccc??????gaa????????aac???gagtagggaaagcaagccagaat???????aaataaaaaaaggataggtgcagagactcaacggaagctgtt???????ctaaca????????aa?????tac???ataca????atacaaaWcaa??????????????????atggggttgattgtcttt?c????gccggt??????????????????????????????????????????????????????????????????????????????????????????????????????????????????????????????????????????????????????????????????????????????????agacgagaataaagatagagtcccattctacatgtYaatacctacaacaatgaaatttatagttaagaggaaaatccgtcgact?????ttttaaatcatgagggttcaagtccctctatccccaaaaaa??????????gcccat?ttgaccccct?aattWttt??????Mtc?????????????????????ttatttatcc?????ctt????????K?????????Wcgt???????tagY??gattaaaaatcttt?ttcattt????????????????????tt????????????????????????????????????????????????catatttaggcaagaaatccccatt???????tt????????????aataactcacag?????????tcagtaY??????tKata?????????????????????????????????????????????????????????????ctgaaactt???????????????acatt??catttac????aaaKtcttattc????????aattag????????ttattttK??????Rat????tttgtgta???tttt??caa?aaagaaa????a?ctttaca???agtaatacttt??ttat??????????WtttttatWttttaaattgaYatagacccaa?????gccttctagtaaa???????agta???????aaataagaacggcgcRtca????ataatggttgggatagctcagttggtagagcagaggactgaaaatcctcgtgtcaccc??????agtgttggattcaaagccggtgttaaagagtacaaattgacttattatactcctgattatcaaactaaagatactgatatcttggcagcRttccgagtaactcctcaacccggagttccacccgaggaagcgggggccgcggtagctgccgaatcttctactggtacatggaccactgtgtggactgatggacttaccagtcttgatcgttacaaaggacgatgctatMacatcgagcccgttgctggagaagaaaatcaatatattgcttatgtagcttaccctttagacctttttgaagaaggttctgttactaacatgtttacttccattgtgggtaatgtatttggRtttaaagccctacgtgctctacgtctggaggatcttcgaatcccccccgcttattctaaaactttccaaggcccScctcatggtatccaagttgagagagataaattgaacaaRtatggtcgtcctctattgggatgtactattaaacccaaattggggttatccgctaagaactatggtcgagcRgtttatgagtgtcttcgcggtggacttgattttaccaaagatgatgagaacgtaaactcccaaccatttatgcgttggagagaccgtttcttattttgtgccgaagctctttataaagcacaggcagaaactggcgaaatcaaagggcattatttgaatgctactgcaggtacatgcgaagaaatgatcaaaagggctgtatttgccagagaattgggagtccctatcgtaatgcatgactatttaacagggggattcactgcaaatactagcttggctcattattgccgggataatggcttacttcttcatatccatcgtgca????????????????????????????????????????????????????????????????????????????????????????????????????????????????????????????????????????????????????????????????????????????????????????????????????????????????????????????????????????????????????????????????????????????????????????????????????????????????????????????????????????????????????????????????????????????????????????????????????????????????????????????????????????????????????????????????????????????????????????????????????????????????????????????????????????????????????????????
Tripodanthus   ?ggttgatcctgccagtgctcatatgcttgtctcaaagattaagccatgcatgtgtaagtatgaactaattcagactgtgaaactgcgaatggctcattaaatcagttatagtttgtttgatggtatctgctactcggataaccgtagtaattctagagctaatacgtgcaacaaaccccgac??ttttggaagggatgcatttattagataaaaggtcgacgcgggctct??gctcgttgctctgatgattcatgataactcgacggatcgcacggccctcgtgccggcgacgcatcattcaaatttctgccctatcaactttcgatggtaggatagtggcctaccatggtgatgacgggtgacggagaattagggttcgattccggagagggagcctgagaaacggctaccacatccaaggaaggcagcaggcgcgcaaattacccaatcctgacacggggaggtagtgacaataaataacaataccgggctctatgagtctggtaattggaatgagtacaatctaaatcccttaacgaggatccattggagggcaagtctggtgccagcagccgcggtaattccagctccaatagcgtatatttaagttgttgcagttaaaaagctcgtagttggaccttgggttgggtcgatcggtccgccgttaggtgtgtaccggtcggcctgtcccttctaccggcgatgcgctcctggccttaattggccgggtcgtgcctccggtgctgttactttgaagaaattagagtgctcaaagcaagcctacgctctggatacattagcatgggataacatcataggatttcggtcctattctgttggccttcgggatcggagtaatgattaacagggacagtcgggggcattcgtatttcatagtcagaggtgaaattcttggatttatgaaagacgaacaactgcgaaagcattt????????gccaaggatgttttcattaatcaagaacgaaagttgggggctcgaagacgatcagataccgtcctagtctcaaccataaacgatgccgaccagggatcagcggatgttacttttaggactccgctggcaccttatgagaaatcaaagtttttgggttccggggggagtatggtcgcaaggctgaaacttaaaggaattgacggaagggcaccaccaggagtggagcctgcggcttaatttgactcaacacggggaaacttaccaggtccagacatagtaaggattgacagactgagagctctttcttgattctatgggtggtggtgcatggccgttcttagttggtggagcgatttgtctggttaattccgttaacgaacgagacctcagcctgctaaatagctacatggaggtatacctccatggctagcttcttagagggactatggccttttaggccacggaagtttgaggcaataacaggtctgtgatgcccttagatgttctgggccgcacgcgcgctacactgatgtattcaacgagtctatagccttggccgacaggcccgggtaatctttgaaatttcatcgtgatggggatagatcattgcaattgttggtcttcaacgaggaattcctagtaagcgcgagtcatcagctcgcgttgactacgtccctgccctttgtacacaccgcccgtcgctcctaccgattgaatggtccggtgaagtgttcggatcgaggcgacgtgggcggt???tcgctgcc?ggcgacgtcgcgagaagtccactgaaccttatcatt????????????????????????????????????????????????????????atcaataagcggaggaaaagaaacttacaaggattcccctagtaacggcgagcgaaccgggaatagcccagcttgaaaatcgttcggcccagccgttcgaattgtagtctgtagaagcgtcctcagcggcggaccgggctcaagtcctctggaaggggacgccggagagggtgagagccccgtcgtgcccggaccctgccgcatcacgaggcgctgtcggcgagtcgggttgtttgggaatgcagccccaatcgggcgataaattccgtccaaggctaaatatgggcgagagaccgatagcaaacaagtaccgcgagggaaagatgaaaaggactttgaaaagagagtcaaagagtgcttgaaattgtcgggagggaagcggatgggggccggcgatgcacctcggtcggatgtggaacggccaccagccggtccgccgatcgactcggggtgtggaccgatgcggattgaggtggcggcccaagcctaggctgttgttat??gcctgcggagacgtcgccgcctcgatcgtggtaggcagcgcgcgccac???????taggcgtgcttc??ggcacctgcgcgctccaggcaacggcctgcgggctccccattcgacccgtcttgaaacacggaccaaggagtctgacatgtgtgcgagtcaacgggc?gattaaacccgtaaggcgttaggaagctga?ttggtgggatccct??????tagcggg???tgcacccccgaccgaccttgatcttctgagaagggttcgagtgtgagcatgcctgtcgggacccgaaagatggtgaactatgcctgagcggggcgaagccagaggaaactctggtggagacccgcagcgatactgacgtgcaaatcgttcgtctgacttgggtataggggcgaaagactaatcgaaccgtctagtagctggttccctccgaagtttccctcaggatagctggagctcgcgcgagagttctacaaggtaaagccaatgattagaggcatcgggggcgcaacgccctcgacctattctcaaactttaaataggtaggacggcacggctgctttgttgagccgtgccaaggaatcgagagctccaagtgggccatttttggtaagcagaactggcgatgcgggatgaaccggaagccgggttacggtgctcaactgcgcgctaacctagatcccacaaagggtgttggtcgattaagacagcaggacggtggtcatggaagtcgaaatccgctaaggagtgtgtaacaactcacctgccgaatcaactagccccgaaaatggatggcgcttaagcgcgcgacctatacccggccatcgtggcaactgccaggcctcgacgagtaagagggcgcggcggtcgctgcaaaacctgtggcgcgagcccgggcggagcgtccgtcggtgcggatcttggtggtagtagcaaatattcaaatgagaactttgaaggccgaagaggggaaaggttccatgtgaacggcacttgcacatgggttagtcgatcctaagagacgggggaagcccgtctgatagcgtgcaacacgcgagcttcgaaagggaatcgggttaaaattcccgaaccgggatgtggtggttgacggcaacgttagggagtccggagacgtcgtcgggggcctcgggaagagttatcttttctgtttaacagcctgcccaccctggaatcggctcagccggaggtagggtccagcggctggaacagcaccgcacgtcgcgcggtgtccggtgcgccctcgacggcccttgaaaatccggaggaccgagtgccatccacgcccgttcgtactcataaccgcatcaggtctccaaggtgaacagcctctggtcgatggaagaatgtaggcaagggaagtcggcaaaatggatccgtaacctcgggaaaaggattggctctgagggctgggctcgggggtcccagtcctgaacccgtcggctgtcggtggactgctcgagctgctaccgcggcgagagcgggtcgccgcgtgccgtccgggggacggactgggaacggctccctc????????gggggccttccccgagcaacgaacagccagctcagaactggtacggacaaggggaatccgactgtttaattaaaacaaagcattgcgatggtcccaggagtatatttatgcacttactcataatcgtggtttaaatcgatcaagtttgttcgaaaatgtaggttatgaaaaaaagtttaggttactaattgtgaaacgcttaattactcgaatgtatcaacagaattattttcttatttctactaat?????????gat??????tctaac????????????caaaatccttttttggggcacaacaaatattttgattttcaaatcctatcgggtaaattagcagttattgtggaaattaagctttccctatgcttagta???tcttccctc?????????gaagataag???aaaatagacgaatcccaaaatttacgatcaattcattccatatttccctttttagaagataaattctcccatttaaattatgtgtcaaatatactaataccctatcctgttcatcttgaaatcttgattctaattcttcgttactgggtgaaagacgcctcttctttgcattttttacgattcgttttccacgagaatcgtaattggaatctttttttttttacaaagaaatatatttccactctt????????????tcaaaaaga????????????aatcaaagattattcttattcttatataattctcatgtctgtgaatacgaatccatttttgtttttttacgtaaccaatcctatcatttacgatcaactttttttggaaccccttttgagcgaattttcttctatggaaaaataaaaaaagagtttttt??????gtaaatgtc??????tttactaaggattttcaagttatt??????tcatggctgttcaaagatccctttatgcattatgttaggtatcaaggaaaatctattctggcttcaaaacgggcgtctcttattctgaataaatggcaatattatcttgccctcttttggaaatgtcgtttttatgtgtggtatcaaccagaaaggattcatataaaaacattatccaagcactttcttgactttctaggttatctt??????tcaagtgca??????agtatacgattcaacccttcggcgggacgaagtcaaatgctagaaaatgcatttttaata?????????aataatattattaag?????????acgtttgataccacagttccaattatgcctttggttggatcgttggctaaagcaaaagtttgtgacgtcttaggtcaccccattagtaag???tcggtctggtccgattta??????tcagattatgatattattgacttattttggcgtatatgcagaaatctttcgcattattacagcggagcctcaaaaaaa???agaagtttgtatcaaata?????????aagtatatacttcgactttcttgtactagaactttagcttgtaaacacaaaagcactttacgtgcttttttgaaaagattaggtccggaattttttgaagatttttttacggaggaggagcaagttctttcgttgatctttccaaggtattcttttccttcgcggcggttgtataga?????????????????????????????????????????????????????????YSRaaWYggtagacgctacggacttaattggattgagccttagtatggaaMcccactaagtg?????ataactttcaaattcagggaaaccgYggaattaataaaaataggcaatcctgagccaaatcccgttt??????tYc??????gaa????????aac???gagtagggaaagcaagccagaat???????????aaaaaaaggataggtgcagagactcaacggaagctgtt???????ctaaca????????aa?????taY???aYaca????aWacaaaacaa??????????????????atgRggttgattStcttt?c????gMcggt??????????????????????????????????????????????????????????????????????????????????????????????????????????????????????????????????????????????????????????????????????????????????agacgagaataaagatagagtcccattctacatgtcaatacctacaacaatgaaatttatagttaaKaggaaaatccgtcgact?????ttttaaatcatgagggttcaagtccctctatccccaaaaaa??????????gcccat?ttgaMcccct?aattWttt??????ctc?????????????????????ttatttatcccctttcYt????????t?????????tcgt???????tagY??gattMaaaatcttt?ttcattt????????????????????tt????????????????????????????????????????????????catatttaggcaWgaaaKccccatt???????tt????????????aataaYtcacag?????????tYagtac??????ttatat????????????????????????????????????????????????????????????ctgaaactt???????????????a??????catttac????aaagtcttattc????????aattag????????ttattttW??????aat????Kttgtgta???tttt??caa?aaagaaa????a?ctttaca???aRtaatactttatttat??????????atttttMtttttttaattgacatagacccaa?????gccttct?????????????agta???????aaataagaacggYgcatca????ataatggttgggatagctcagttggtagagcagaggactgaaWMtcctcgYgYMRcc????????????????????????????????????????aaattgacttattatactcctgattatcaaactaaagatactgatatcttggcagcattccgagtaactcctcaacccggagttccacccgaggaagcgggggccgcggtagctgccgaatcttctactggtacatggaccactgtgtggactgatggacttaccagtcttgatcgttacaaaggacgatgctatcacatcgagcccgttgctggagaagaaaatcaatatattgcttatgtagcttaccctttagacctttttgaagaaggttctgttactaacatgtttacttccattgtgggtaatgtatttgggtttaaagccctacgtgctctacgtctggaggatcttcgaatcccccccgcttattctaaaactttccaaggcccgcctcatggtatccaagttgagagagataaattgaacaaatatggtcgtcctctattgggatgtactattaaacccaaattggggttatccgctaagaactatggtcgagcggtttatgagtgtcttcgcggtggacttgattttaccaaagatgatgagaacgtaaactcccaaccatttatgcgttggagagaccgtttcttattttgtgccgaagctctttataaagcacaggcagaaactggcgaaatcaaagggcattatttgaatgctactgcaggtacatgcgaagaaatgatcaaaagggctgtatttgccagagaattgggagtccctatcgtaatgcatgactatttaacagggggattcactgcaaatactagcttggctcattattgccgggataatggcttacttcttcatatccatcgtgca????????????????????????????????????????????????????????????????????????????????????????????????????????????????????????????????????????????????????????????????????????????????????????????????????????????????????????????????????????????????????????????????????????????????????????????????????????????????????????????????????????????????????????????????????????????????????????????????????????????????????????????????????????????????????????????????????????????????????????????????????????????????????????????????????????????????????????????
