# Supplementary material for: Evolution of pollen morphology in Loranthaceae
Source: Grana. 2017 Feb 20;57(1-2):16–116. doi: 10.1080/00173134.2016.1261939 (PMC5771552; doi:10.1080/00173134.2016.1261939)
Supplement: Grimsson et al. Online supplementary material [file SGRA_A_1261939_SM9964.zip › ML/00_conc.gen.c.m1.PTonly.epf.ex]

36 7588
Amylotheca ------------------------------------------------------------ATGAACTAATTCAGACTGTGAAACTGCGAATGGCTCATTAAATCAGTTATAGTTTGTTTGATGGTATTTGCTACTCGGATAACCGTAGTAATTCTAGAGCTAATACGTGCACCGAACCCCGAC--TTCTGGAAGGGATGCATTTATTAGATAAAAGGTCGACGCGGGCTTCGTGCCCGTTGCTCTGATGAATCATGATAACTTGACGGATCGCACGGCCTTTGTGCCGGCGACGCATCATTCAAATTTCTGCCCTATCAACTTTCGATGGTAGGATAGTGGCCTACCATGGTGATGACGGGTGACGGAGAATTAGGGTTCGATTCCGGAGAGGGAGCCTGAGAAACGGCTACCACATCCAAGGAAGGCAGCAGGCGCGCAAATTACCCAATCCTGACACGGGGAGGTAGTGACAATAAATAACAATACCGGGCTCTACGAGTCTGGTAATTGGAATGAGTACAATCTAAATCCCTTAACGAGGATCCATTGGAGGGCAAGTCTGGTGCCAGCAGCCG-------------------------------------------------------------------------------------------------------------------------------------------------------------------------------------------------------------------------------------------------------------------------------------------------------------------------------------------------------------------------------------------------------------------------------------------------------------------------------------------------------------------------------------------------------------------------------------------------------------------------------------------------------------------------------------------------------------------------GGGTGGTGGTGCATGGCCGTTCTTAGTTAGTGGAGCGATTTGTCTGGTTAATTCCGTTAACGAACGAGACCTCAGCCTGCTAACTAGCTACATGGAGGTATCCCTCCATGGCTAGCTTCTTAGAGGGACTATGGCCTTTTAGGTCACGGAAGTTTGAGGCAATAACAGGTCTGTGATGCCCTTAGATGTTCTGGGCCGCACGCGCGCTACACTGATGTATTCATCGAGTCTATAGCCTTGGCCGACAGGTCCGGGTAATCTTTGAAATTTCATCGTGATGGGGATAGATCATTGCAATTGTTGGTCTTCAACGAGGAATTCCTAGTAAGCGCGAGTCATCAGCTCGCGTTGACTACATCCCTGCCCTTTGTACACACCGCCCGTCGCTCCTACCGATTGAATGGTCCGGTGAAGTGTTCGGATCGCGGCGACGTGGGCGGT---TCGCCGCC-AGCGACGTCGCGAGAAGTCCACTGAACCTTATCATTTAGAGGAAGGAGAAGTCGTAACAAGATTTCCGTAGGTGCCCGCTGAGTTTAAGCATATCAATAAGCGGAGGAAAAGAAACTTACAAGGATTCCCCTAGTAACGGCGAGCGAACCGGGAACAGCCCAGCTTGAAAATCGTTCGGCCCAGCCGTTCGAATTGTAGTCTGTAGAAGCGTCCTCAGCGGCGGACCGGGCTCAAGTCCTCTGGAAGGGGGCGCCGGAGAGGGTGAGAGCCCCGTCGTGCCCGGACCCTGCCGCATCACGAGGCGCTGTCGGCGAGTCGGGTTGTTTGGGAATGCAGCCCTAATCGGGCGGTAAATTCCGTCCAAGGCTAAATATGGGCGAGAGACCGATAGCAAACAAGTACCGCGAGGGAAAGATGAAAAGGACTTTGAAAAGAGAGTCAAAGAGTGCTTGAAATTGTCGGGAGGGAAGCGGATGGGGGCCGGCGATGCGCCTCGGTCGGATGTGGAACGGCCACAAGCCGGTCCGCCGATCGACTCGGGGCGTGGACCGATGCGGATTGGGGCGGCGGCCCAAGCCTAGGCAGTCGTTAT--GCCTGCGGAGACGTCGTCGCCCCGATCGTGGTAGGCAGCGCGCGCCCTC------CGGGCGTGCCTC--GGCACCTGCGCGCTCCAGGCAGCGGCCTGCGGGCTCCCCATTCGACCCGTCTTGAAACACGGACCATGGAGTCTGACATGTGTGCGAGTCAACGGGC-GATTAAACCCGTAAGGCGTAAGGAAGCTGA-TTGGTGGGATCCCC------TCGCGGG---TGCACCCCCGACCGACCTTGATCTTCTGAGAAGGGTTCGAGTGTGAGCATGCCTGTCGGGACCCGAAAGATGGTGAACTATGCCTGAGCGGGGCGAAGCCAGAGGAAACTCTGGTGGAGGCCCGCAGCGATACTGACGTGCAAATCGTTCGTCTGACTTGGGTATAGGGGCGAAAGACTAATCGAACCGTCTAGTAGCTGGTTCCCTCCGAAGTTTCCCTCAGGATAGCTGGAGCTCGAGCGCGAGTTCTATCAGGTAAAGCCAATGATTAGAGGCATCGGGGGCGCAACGCCCTCGACCTATTCTCAAACTTTAAATGGGTAGGACGGCGCGGCTGCTTCGTTGAGCCGCGCCAGGGAATCGAGAGCTCCAAGTGGGCCATTTTTGGTAAGCAGAACTGGCGATGCGGGATGAACCGGAAGCCGGGTTACGGTGCCCAACTGCGCGCTAACCTAGAACCCACAAAGGGTGTTGGTCGATTAAGACAGCAGGACGGTGGTCATGGAAGTCGAAATCCGCTAAGGAGTGTGTAACAACTCACCTGCCGAATCAACTAGCCCCGAAAATGGATGGCGCTCAAGCGCGCGACCTATACCCGGCCGTCGGGGCAACGGCCAGGCCCCGATGAGTAGGAGGGCGCGGCGGTCGCTGCAAAACCTGTGGCGCGAGCCCGGGCGGAGCGTCCGTCGGTGCGGATCTTGGTGGTAGTAGCAAATATTCAAATGAGAACTTTGAAGGCCGAAGAGGGGAAAGGTTCCATGTGAACGGCACTTGCACATGGGTTAGTCGATCCTAAGAGACGGGGGAAGCCCGTCTGATAGCGCGCGCCGCGCGAACTTCGAAAGGGAATCGGGTTAAAATTCCCGAACCGGGACGCGGTGGTTGACGGCGACGTTAGGGAGTCCGGAGACGTCGTCGGGGGCCCCGGGAAGAGTTATCTTTTCTGTTTAACAGCCTGCCCACCCTGGAATCGGCTCAGCCGGAGGTAGGGTCCAGCGGCTGGAACAGCACCGCACGTCGCGCGGTGTCCGGTGCGCCCTCGACGGCCCCTGAAAATCCGGAGGACCGAGTACCATCCACGCCCGTTCGTACTCATAACCGCATCAGGTCTCCAAGGTGAACAGCCTCTGGTCGATGGAACAATGTAGGCAAGGGAAGTCGGCAAAATGGATCCGTAACTTCGGGAAAAGGATTGGCTCTGAGGGCTGGGCTCGGGGGTCCCAGCCCCGAACCCGTCGGCTGTCGGCGGACTGCTCGAGCTGCTACCGCGGCGAGAGCGGGTCGCCGCGTGCCGTCCGGGGGACGGACTGGGAACGGCTCCTCG--------CGGGGCCTTCCCCGAGCAACGAACAGTCGGCTCAGAACTGGTACGGACAAGGGG----------------------------------------CAGGAGTATATTTATGCACTTACTCATAATCGTAGTTTAAATCGATCAAGTTTGTTCGAAAATGTAGGTTATGACAAAAAATTTAGGTTACTAATTGTGAAACGCTTAATTACTCGAATGTATCAACAGAATTCTTTTCTTATTTATACTAAT---------GAT------TCTAAC------------CAAAATCCTTTTTTTGGGCACAACAAACATTTTTATTTTCAAATCATATCAGGTAAATTAGCAATTATTCTGGAAATTAAACTTTCCCTATGCTTAGTA---TCTTCCCTC---------GAAGATAAGAAGAAAATAGACGAATCTCAAAATATACGATCAATTCATTCCACATTTCCCTTTTTAGAAGAAAAATTCTCCCATTTAAATTATGTGTCAAATATATTAATACCCTATCCTGTTCATCTTGAAATCTTGATTCTAATTCTTCGTTACTGGGTGAAAGATGTTTCTTCTTGGCATTTTTTACGATTCGTTTTCCACGAGAATCGTAATTGGAACTTTTTTTTTTTCCCAAAGAAATATATTTACACTCTT------------TCAAAAAGA------------AATCAAAGATTATTCTTATTTTTATATAATTCTCATGTCTGTGAATACGAATCCATTTTTGTTTTTTTACGTAACCAATCCTATCATTTACGATCAACATTTTTTGGAACCCTTTTTGAGCGAATTTTTTTCTATGGAAAAATAAAAAAAGAGTATCTT------GTAAATATC------TTTACTAAGGATTTTCAAGCTATT------TCATGGCTGTTCAAAGATCCCTTTATGCATTATGTTAGGTATCAAGGAAAATCGATTATGGCTTCAAAACGGACGTCTCTTATTCTGAATAAATGGAAATATTACCTTGCCCTCTTTTGGAAATGTCGTTTTTTTGTGTGGTATCAACCAGAAAGGATCCATATAAAAACATTATCCAAGCATTTCCTTGACTTTATAGGTTATCTT------TCAAGTGCA------AGTATACGC------CCTTCGGTGGGACGAAGTCAAATGCCAGAAAATTCATTTATAATA---------AATAATATTATTAAG---------ACGTTTGATACCATAGTTCCAATTATGCCTTTGGTTGGATCATTGGCTAAAGCGAAAGTTTGTGACGTTTTAGGTTACCCCATTAGTAAG---TTGGTCTGGGCCGATTTA------TCAGATTATGATATTATTGACTTATTTTGGCGTATATGCAGAAATCTTTCTCATTATTACAGCGGACGCTCAAAAAAA---AAGAGTTTGTATCAAATA---------AAGTATATACTTCGACTTTCTTGTACTAGAACTTTAGCTCGTAAACATAAAAGCACTCTACGTGCTTTTTTGAAACGATTAGGTCCGGAATTTTTGGAAGAATTTTTTACGGAAGAGGAGCAAGTTCTTTCGTTGACCTTCTCAAGGTATTCTTTTACTTCGCGGAAGTTATATAGAGAAGGTCGTTTTTGGTATTTTGATATT------------------------------CGAAATTGGTAGACGCTACGGACTTAATTGGATTGAGCCTTAGTATGGAAACCCACTAAGTGATAACTTTCAAATTCAGGGAAACCGTGGAATTAATAAAAATAGGCAATCCTGAGCCAAATCCCGTTTTCCGRAAATGAGTAGGGAAARCWAGCCAGAATAAAAAAAGGATAGGTGCAGAGACTCAACGGAAGCTGTTCTAACAAATACAWACAATACAAATGGAGTTGATTGCTGGTAGACGAGAATAAAGATAGAGTCCCATTCTACATGTCAATACCGACAACAATGAAATTTATAG-TAAGAGGAAAAAGCCYATTTGAYYCCCTAATTWTTTCTC---------CCTTTTCGTTAGCGGTTAAAAATCCTTTTYATTTTT-YTCATATTTAGGKAAGAAATCCCCATTTTAATAATTCACAGTCAGTAC------TTATA---CTGAAACTTACATTTACAAAGTCTTATTCAATTAGTCATTYTTYATTTTGTGTATTTT--CAAAAAGAAA----A-CTTT-----TAATACTTTGTTTATTTTTTAGATTTTTAATTGACATAGACCCAAGCCTTCTAGTAAAATAAGAACCGCGCATCAATAATG---------------------------------------------------------------------------------------------------------------------------------------------------------------------------------------------------------------------------------------------------------------------------------------------------------------------------------------------------------------------------------------------------------------------------------------------------------------------------------------------------------------------------------------------------------------------------------------------------------------------------------------------------------------------------------------------------------------------------------------------------------------------------------------------------------------------------------------------------------------------------------------------------------------------------------------------------------------------------------------------------------------------------------------------------------------------------------------------------------------------------------------------------------------------------------------------------------------------------------------------------------------------------------------------------------------------------------------------------------------------------------------------------------------------------------------------------------------
Loxanthera -------TCCTGCCAGTAGTCATATGCTTGTCTCAAAGATTAAGCCATGCATGTGTAAGTATGAACTAATTCAGACTGTGAAACTGCGAATGGCTCATTAAATCAGTTATAGTTTGTTTGATGGTATCTGCTACTTGGATAACCGTAGTAATGCTAGAGCTAATACATGCAACAAACCCCGAC--TTTCGGAAGGGATGCATTTATTAGATAAAAGGTCGACGCGGGCTTCT-GCCCGTTGCTCTGATGATTCATGATAACTCGACGGATCGCACGGCCCTCGAGCCGGCGACGCATCATTCAAATCTCTGCCCTATCAACTTTCGATGGTAGGATAGTGGCCTACCATGGTGATGACGGGTGACGGAGAATTAGGGTTCGATTCCGGAGAGGGAGCCTGAGAAACGGCTACCACATCCAAGGAAGGCAGCAGGCGCGCAAATTACCCAATCCTGACACGGGGAGGTAGTGACAATAAATAACAATACCGGGCTCTATGAGTCTGGTAATTGGAATGAGTACAATCTAAATCTCTTAACGAGGATCCATTGGAGGGAAAGTCTGGTGCCAGCAGCCGCGGTAATTCCAGCTCCAATAGCGTATATTTAAGTTGTTGCAGTTGAAAAGCTCGTAGTTGGACCTTGGGCTGGGTCAATCGGTCCGCCGTTAGGTGTGTACCGGTCGGCTCGTCCCTTCTACTGGCGATGCGCTCCTGGCCTTAATTGGCCGGGTCGTGCCTCCGGTGCTGTTACTTTGAAGAAATTAGAGTGCTCAAAGCAAGCCTACGCTCTGGATACATTAGCATGGGATAACATCATAGGATTTTGGTCCTATTCTGTTGGTCTTTGGGATCGGAGTAATGATTAACAGGGACAGTCGGGGGCATTCGTATTTCATAGTCAGAGGTGAAATTCTTGGATTTATGAAAGACGAACAACTGCGAAAGCATTT--------GCCAAGGATGTTTTCATTAATCAAGAACGAAAGTTGGGGGCTCGAAGACGATCAGATACCGTCCTAGTCTCAACCATAAACGATGCCGACCAGGGATCAGCGGATGTTACTTTTAGGACTCCGCTGGCACCTTATGAGAAATCAAAGTTTTTGGGTTCCGGGGGGAGTATGGTCGCAAGGCTGAAACTTAAAGGAATTGACGGAAGGGCACCACCAGGAGTGGAGCCTGCGGCTTAATTTGACTCAACACGGGGAAACTTACCAGGTCCAGACATAGTAAGGATTGACAGACTGAGAGCTCTTTCTTGATTCTATGGGTGGTGGTGCATGGCCGTTCTTAGTTAGTGGAGCGATTTGTCTGGTTAATTCCGTTAACGAACGAGACCTCAGCCTGCTAACTAGCTACATGGAGGTATCCCTCCATGGCTAGCTTCTTAGAGGGACTATGGCCTTTTAGGTCACGGAAGTTTGAGGCAATAACAGGTCTGTGATGCCCTTAGATGTTCTGGGCCGCACGCGCGCTACACTGATGTATTCATCGAGTCTATAGCCTTGGCCGACAGGTCCGGGTAATCTTTGAAATTTCATCGTGATGGGGATAGATCATTGCAATTGTTGGTCTTCAACGAGGAATTCCTAGTAAGCGCGAGTCATCAGCTCGCGTTGACTACATCCCTGCCCTTTGTACACACCGCCCGTCGCTCCTACCGATTGAATGGTCCGGTGAAGTGTTCGGATCGCGGCGACGTGGGCGGT---TCGCCGCC-AGCGACGTCGCGAGAAGTCCACTGAACCTTATCATTTAGAGGAAGGAGAAGTCGTAACAAGATTTCCGTAGGTG-------------------------------------------------GATTCCCCTAGTAACGGCGAGCGAACCGGGAATAGCCCAGCTTGAAAATCGTTCGGCCTGGCCGTTCGAATTGTAGTCTGTAGAAGCGTCCTCAGCGGCGGACCGGGCTCAAGTCCTCTGGAA-GGGGCGCCGGAGAGGGTGAGAGCCCCGTCGTGCCCGGACCCTGTCGCATCACGAGGCGCTGTCGACGAGTCGGGTTGTTTGGGAATGCAGCCCTAATCGGGCGGTAAATTCCGTCCAAGGCTAAATTTCGGCGAGAGACCGATAGCAAACAAGTACCGCGAGGGAAAGATGAAAAGGACTTTGAAAAGAGAGTCAAAGAGTGCTTGAAATTGTCGCGAGGGAAGCGGATGGGGGCCGGCGATGCGCCTCGGTCGGATGTGGAACGGCCTCAACCCGGTCCGCCGATCGACTCGGGGCGTGGACCGATGCGGATTGGGTCGGCGGCCCAAGCCTAGGTAGTTGTTAG--GCCTGCGGAGACGTCGTCGCCCTGATCGTGGTAGGCAGCGTGCGCCCTT------CGGGCGTGCCTC--GGCACCTGCGCGCTCCAGGCAGCGGCCTGCGGGCTCCCCATTCGACCCGTCTTGAAACACGGACCAAGGAGTCTGACATGTGTGCGAGTCAACGGGC-GTTTAAACCTGTAAGGCGTAAGGAAGCTGA-TTGGCGGGATCCCCT-----TCGCGGG---TGCACCCCCGACCGACCTTGATCTTCTGAGAAGGGTTCGAGTGTGAGCGTGCCTGTCGGGACCCGAAAGATGGTGAACTATGCCTGAGCGGGGCGAAGCCAGAGGAAACTCTGGTGGAGGCCCGCAGCGATACTGACGTGCAAATCGTTCGTCTGACTTGGGTATAGGGGCGAAAGACTAATCGAACCGTCTAGTAGCTGGTTCCCTTCGAAGTTTCCCTCAGGATAGCTGGAGCTCGAGTACGAGTTCTATCAGGTAAAGCCAATGATTAGAGGCATCGGGGGCGCAACGCCTTCGACCTATTCTCAAACTTTAAATGGGTAGGACGGCGCGCCTGCTTCGTTGAGCCGCGCTAGGGAATCGAGAGCTCCAAGTGGGCCATTTTTGGTAAGCAGAACTGGCGATGCGGGATGAACCGGAAGCCGGGTTACGGTGCCCAATTGCGCGCTAACCTAGAACCCACAAAGGGTGTTGGTCGATTAAGACAGCAGGACGGTGGTCATGGAAGTCGAAATCCGCTAAGGAGTGTGTAACAACTCACCTGCCGAATCAACTAGCCCCGAAAATGGATGGCGCTCAAGCGCGCGACCTATACCCGGCCGTCAGGGCAACGGCCAGGCCCTGATGAGTAGGAGGGCGTGGCGGTCGCTGCAAAACCTGTGGCGCGAGCCCGGGCGGAGCGGCTGTCAGTGCGGATCTTGGTGGTAGTAGCAAATATTCAAATGAGAACTTTGAAGGCCGAAGAGGGGAAAGGTTCCATGTGAACGGCACTTGCACATGGGTTAGTCGATCCTAAGAGACGGGGGAAGCTCGTCCGATAGCGCGCATCGCGCGAACTTCGAAAGGGAATCGGGTTAAAATTCTCGAACCGGGATGCGGTGGTTGACGGTGATGTTAGGGAGTCCGGAGATGTCGTCGGGGGCCCCGGGAAGAGTTATCTTTTGTGTTTAACAGCCTGCCCACCCTGGAATCGGCTCAGCCGGAGGTAGGGTCCAGCGGCTGGAACAGCGCAGCACGTCGCTCGGTGTCCGGTGCGCCCTCGACGGCCCTTGAAAATTCGGAGGACCGAGTACCATCCACGCCCGTTCGTACTCATAACCGCATCAGGTCTCCAAGGTGAACAGCCTCTGGTCAATGGAACAATGTAGGCAAGGGAAGTCGGCAAAATGGATCCGTAACTTCGGGAAAAGGATTGGCTCTGAGGGCTGGGCTCGGGGGTCCCAGCCCCAAACCCAGCGGCTGTCGGCGGACTGCTCGAGCTGCTACCGCGGCGAGAGCGGGTCGCCGCGTGCTGTCCGGGGGACGGACTGGGAACGGCTCCTTG--------CGGGGCCTTCCCCGAGCAACGAATAGTCGGCTCAGAACTGGTACGGAC-------------------------------------------------------------------------------------AATCGATCAAGTTTGTTCGAAAATGTAGGTTATGACAAAAAATTTAGGTTACTAATTGTGAAACGCTTAATGACTCGAATGTATCAACAGAATTCTTTTCTTATTTCTACTAAT---------GAT------TCTAAC------------CAAAATCCTTTTTTTGGGCACAACAAACATTTTTATTTTCAAATCATATCAGGTAAATTAGCAGTTATTGTGGAAATTAAACTTTCTCTATGCTTAGTA---TCTTCTCTC---------GAAGATAAG---AAAATAAACGAATCTCAAAATATACGATCAATTCATTCGACATTTACCTTTTTAGAAGAAAAATTCTTCCATTTAAATTATGTGTCAAATATATTAATACCCTATCCTGTTCATCTTGAAATCTTGATTCTAATTCTTCGTTACTGGGTGAAAGATGTTTCTTCTTTGCATTTTTTACGATTCGTTTTCCACGAGAATCGTAATTGGAACTTTTTTTTTCTCGCAAAGAAATATATTTACACTCTT------------TCAAAAAGA------------AATAAAAGATTATTCTTATTTTTATATAATTCTCATGTCTGTGAATACGAATCCATTTTTGTTTTTTTACGTAACCAATCCTATCATTTACGATCAACATTTTTTGGAACCCTTTTTGAGCGAATTTTTTTCTATGGAAAAATAAAAAAAGAGTATCTT------GTAAATGTC------TTTACTAAGGATTTTCAAGCTATT------TCATGGCTGTTCAAAGATCCTTTTATGCATTATGTTAGGTATCAAGGAAAATCGATTCTGGCTTCAAAACGGACGTCTCTTATTCTGAATAAATGGAAATATTACCTTGCCCACTTTTGGAAATGTCGTTTTTTTGTGTGGTATCAACCAGAAAGGATCCATATAAAAACATTATCCAAGCATTTCCTTGACTTTCTAGGTTATCTT------TCAAGTGCA------AGTATACGCTTCAACCCTTCGGTGGGACGAAGTCAAATGCTAGAAAATTCATTTATAATA---------AATAATATTATTAAG---------ACGTTTGATACCATAGTTCCAATTATGCCTTTGGTTGGATCATTGGCTAAAGCGAAAGTTTGTGACGTCTTAGGTCACCCCATTAGTAAG---TCAGTCTGGGCCGATTTA------TCAGATTATGATATTATTGACTTATTTTGGCGTATATGCAGAAATCTTTCTTATTATTACAGCGGAGCCTCAAAAAAA---AAGAGTTTGTATCAAATA---------AAGTATATACTTCGATTTTCTTGTACTAGAACTTTAGCTCGTAAACATAAAAGCACTCTACGTGCTTTTTTGAAACGATTAGGTCCGGAATTTTTGGAAGAATTTTTTATGGAAGAGGAGCAAGTTCTTTCGTTGATCTTCTCAAAGTATTCTTTTACTTCGCGGAAGTTATATAGAGAAGGTCGTTTTTGGTATTTTGATATT-----------------------------------------------------------------------AGTATGGAAACCCACTAAGTGATAACTTTCAAATTCAGGGAAACCGTGGAATTAATAAAAATAGGCAATCCTGAGCCAAATCCCATTTTCCGAAAATGAGTAGGGAAAGCAAGCCAGAAAAAAAAAAGGATAGGTGCAGAGACTCAACGGAAGCTGTTCTAACAAATACATACAATACAAATAGAGTTGATTGCTGGTAGACGAGAATAAAGATAGAGTCCCATTCTACATGTCAATACCGACAACAATGAAATTTATAG-TAAGAGGAAAAAGCCCATTTGAC---------ATTTATC---------CCTTTTCGTTAGCGGTTAAAAATCCTTTTCATTT---TTCATATTTAGGCAAGAAATCCC----TTAATAATTTACAGTCAGTAC------TTATA---CTGAAACTTACATTTACAAAGTCTTATTCAATTAGTCA--------TTTGTGTATTTT--CAAAAAGAAA----A-CTTTACAAATAATAC--------TTTTTTAGATTTTTAATTGACATAGACCCAAGCCTTCTAGTAAAATAAGAACCGCGCATCAATAATG---------------------------------------------------------------------------------------------------------------------------------------------------------------------------------------------------------------------------------------------------------------------------------------------------------------------------------------------------------------------------------------------------------------------------------------------------------------------------------------------------------------------------------------------------------------------------------------------------------------------------------------------------------------------------------------------------------------------------------------------------------------------------------------------------------------------------------------------------------------------------------------------------------------------------------------------------------------------------------------------------------------------------------------------------------------------------------------------------------------------------------------------------------------------------------------------------------------------------------------------------------------------------------------------------------------------------------------------------------------------------------------------------------------------------------------------------------------
Macrosolen -------TCCTGCCAGTACTCATATGCTTGACTCAAAGATTAAGCCATGCATGTGTAAGTATGAACTAATTCAGACTGTGAAACTGCGAATGGCTCATTAAATCAGTTATAGTTTGTTTGATAGTATCTGCTACTCGGATAACCGTAGTAATTCTAGAGCTAATACGTGCACCGAACCCAGAC--TTCCGGAAGGGATGCATTTATTAGATAAAAGGTCGACGCGGGCTTCC-GCCCGTTGCTCTGATGATTCATGATAACTCGACGGATCGCACGGCCCTCGTGCCGGCGACGCATCATTCAAATTTCTGCCCTATCAACTTTCGATGGTAGGATAGTGGCCTACCATGGTGATGACGGGTGACGGAGAATTAGGGTTCGATTCCGGAGAGGGAGCCTGAGAAACGGCTACCACATCCAAGGAAGGCAGCAGGCGCGCAAATTACCCAATCCTGACACGGGGAGGTAGTGACAATAAATAACAATACCGGGCTCTATGAGTCTGGTAATTGGAATGAGTACAATCTAAATCCCTTAACGAGGATCCATTGGAGGGCAAGTCTGGTGCCAGCAGCCGCGGTAATTCCAGCTCCAATAGCGTATATTTAAGTTGTTGCAGTTGAAAAGCTCGTAGTTGGACCTTGGGCTGGGTCGATCGGTCCGCCGTTAGGTGTGTATCGGTCGGCCCGTCCCTTCTGCCGGCGACGCGCTCCTGGCCTTAATTGGCCGGGTCGTGCCTCCGGTGCTGTTACTTTGAAGAAATTAGAGTGCTCAAAGCAAGCCTACGCTCTGGATACATTAGCATGGGATAACATCATAGGATTTCGGTCCTATTCTGTTGGCCTTCGGGATCGGAGTAATGATTAACAGGGACAGTCGGGGGCATTCGTATTTCATAGTCAGAGGTGAAATTCTTGGATTTATGAAAGACGAACAACTGCGAAAGCATTT--------GCCAAGGATGTTTTCATTAATCAAGAACGAAAGTTGGGGGCTCGAAGACGATCAGATACCGTCCTAGTCTCAACCATAAACGATGCCGACCAGGGATCAGCGGATGTTACTTTTAGGACTCCGCTGGCACCTTATGAGAAATCAAAGTTTTTGGGTTCCGGGGGGAGTATGGTCGCAAGGCTGAAACTTAAAGGAATTGACGGAAGGGCACCACCAGGAGTGGAGCCTGCGGCTTAATTTGACTCAACACGGGGAAACTTTCCAGGTCCAGACATAGTAAGGATTGACAGACTGAGAGCTCTTTCTTGATTCTATGGGGGGTGGTGCATGGCCGTTCTTAGTTGGTGGAGCGATTTGTCTGGTTAATTCCGTTAACGAACGAGACCTCAGCCTGCTAACTAGCTACATGGAGGTATCCCTCCATGGCTAGCTTCTTAGAGGGACTATGGCCTTTTAGGCCACGGAAGTTTGAGGCAATAACAGGTCTGTGATGCCCTTAGATGTTCTGGGCCGCACGCGCGCTACACTGATGTATTCAACGAGTCTATAGCCTTGGCCGACAGGCCCGGGTAATCTTTGAAATTTCATCGTGATGGGGATAGATCATTGCAATTGTTGGTCTTCAACGAGGAATTCCTAGTAAGCGCGAGTCATCAGCTCGCGTTGACTACGTCCCTGCCCTTTGTACACACCGCCCGTCGCTCCTACCGATTGAATGGTCCGGTGAAGTGTTCGGATCGCGGCGACGTGGGCGGC-TACGGCTGCC-GGCGACGTCGCGAGAAGTCCACTGAACCTTATCATTTAGAGGAAGGAGAAGTCGTAACAAGGTTTCCGTAGGTG---------------------------------------------------------------------------CGGGAACAGCCCAGCTTGAAAATCGTTCGGCGCAGCCGTTCGAATTGTAGACTGTTTAAGCGTCCTCAGCGGCGGACCGGGCTCAAGTCCTCTGGAAGGGGG-GCCGGAGAGGGTGAGAGCCCCGTCGTGCCCGGACCCTGCCGCATCACGAGGCGCTGTCGGCGAGTCGGGTTGTTTGGGAATGCAGCCCTAATCGGGCGGTAAATTCCGTCCAAGGCTAAATATGGGCGAGAGACCGATAGCAAACAAGTACCGCGAGGGAAAGATGAAAAGGACTTTGAAAAGAGAGTCAAAGAGTGCTTGAAATTGTCGGGAGGGAAGCGGATGGGGGCCGGCGATGCGCCTCGGTCGGATGTGGAACGGCCACAAGCCGGTCCGCCGATCGACTCGGGGCGTGGACCGATGCGGATTGGGGCGGCGGCCCAAGCCTAGGCAGTTGTTAT--GCCTGCGGAGACGTCGTCGCCCCGATCGTGGGAGGCAGCGCGCGCCCCTCTCGCGGGGGCGTGCCTC--GGCACCTGCGCGCTCCAGGCAGCGGCCTGCGGGCTCCCCATTCGACCCGTCTTGAAACACGGACCAAGGAGTCTGACATGTGTGCGAGTCAACGGGC-GATTAAACCCGTAAGGCGCAAGGAAGCTGA-GTGGCGGGATCCCC------TCGCGGG---TGCACCCCCGACCGACCTTGATCTTCTGAGAAGGGTTCGAGTGTGAGCATGCCTGTCGGGACCCGAAAGATGGTGAACTATGCCTGAGCGGGGCGAAGCCAGAGGAAACTCTGGTGGAGGCCCGCAGCGATACTGACGTGCAAATCGTTCGTCTGACTTGGGTATAGGGGCGAAAGACTAATCGAACCGTCTAGTAGCTGGTTCCCTCCGAAGTTTCCCTCAGGATAGCTGGAGCTCGAGCGCGAGTTCTATCAGGTAAAGCCAATGATTAGAGGCATCGGGGGCGCAACGCCCTCGACCTATTCTCAAACTTTAAATGGGTAGGACGGCGCGGCTGCTTCGTTGAGCCGCGCCAGGGAATCGAGAGCTCCAAGTGGGCCATTTTTGGTAAGCAGAACTGGCGATGCGGGATGAACCGGAAGCCGGGTTACGGTGCCCAACTGCGCGCTAACCTAGAACCCACAAAGGGTGTTGGTCGATTAAGACAGCAGGACGGTG-TCATGGAAGTCGAAATCCGCTAAGGAGTGTGTAAC-ACTCACCTGCCGAATCAACTAGCCCCGAAAATGGATGGCGCTCAAGCGCGCGACCTATACCCGGCCGTCGGGGCAACGGCCAGGCCCCGATGAGTAGGAGGGCGCGGCGGTCGCTGCAAAACCTGTGGCGCGAGCCCGGGCGGAGCGTCCGTCGGTGCGGATCTTGGTGGTAGTAGCAAATATTCAAATGAGAACTTTGAAGGCCGAAGAGGGGAAAGGTTCCATGTGAACGGCACTTGCACATGGGTTAGTCGATCCTAAGAGACGGGGGAAGCCCGTCTGATAGCGCGCCTCGCGCGAACTTCGAAAGGGAATCGGGTTAAAATTCCCGAACCGGGACGCGGCCGTTGACGGCGACGTTAGGAAGTCCGGAGACGTCGTCGGGGGCCCCGGGAAGAGTTATCTTTTCTGTTTAACAGCCTGCCCACCCTGGAATCGGCTCAGCCGGAGGTAGGGTCCAGCGGCTGGAACAGCACCGCACGTCGCGCGGTGTCCGGTGCGCCCTCGACGGCCCCTGAAAATCCGGAGGACCGAGTACCGTCCGCGCCCGTTCGTACTCATAACCGCATCAGGTCTCCAAGGTGAACAGCCTCAGGTCAATGGAACAATGTAGGCAAGGGAAGTCGGCAAAATGGATCCGTAACTTCGGGAAAAGGATTGGCTCTGAGGGCTGGGCTCGGGGGTCCCAGCCCCGAACCCGTCGGCTGTCGGCGGACTGCTCGAGCTGCTACCGTGGTGAGAGCGGGTCGCCGCGTGCCGTCCGGGGGACGGACTGGGAACGGCTCCTTCGC------GGGGGCCTTCCCCGAGCAACGAACAGCCGGCTCAGAACTGGTACGGACAAGGGGAATCCGACTGTTTAATTAAAACAAAGCATTGCGATGGTCCCAGGAGTATATTTATGCACTTACTCATAATCGTAGTTTAAATCGATCAAGTTTGTTCGAAAATGTGGGTTATGACAAAAAATTTAGGTTACTAATTGTGAAACGCTTAATTACTCGAATGTATCAACAGAATTCTTTTCTTATTTCTACTAAT---------GAT------TCGAAC------------CAAAATCCTTTTTTGGGGCACAACAAACATTTTGATTTTCAAATCATATCAGGTAAATTAGCAGTTATTATGGAAATGAAACTTTCCCTATGCTTAGTA---TCTTCCCTC---------GAAGATAAG---AAAATAGACGAATCTCAAAATATACGATCAATTCATTCCACATTTCCCTTTTTAGAAGAAAAATTCGCCCATTTAAATTATGTGTCAAATATATTAATACCCTATCCTGTTCATCTTGAAATCTTGATTCTAATTCTTCGTTACTGGGTGAAAGATGTTTCTTCTTTGCATTTTTTACGATTCGTTTTCCACGAGAATCATAATTGGAACTTTTTTTTTTTCCAAAATAAATATATTTACACTATT------------TCAAAAAGA------------AATCAAAGATTATTCTTATTTTTATATAATTCTCATGTCTGTGAATACGAATCCATTTTTGTTTTTTTACGTAACCAATCCTATCATTTACGATCAACATTTTTTGGAACCCTTTTTGAGCGAATTTTTTTCTATGGAAAAATAAAAAAAGAGTATCTT------GTAAATATC------TTTACTAAGGATTTTCAAGCTATT------TCATGGCTGTTCAAAGATCCCTTTATGCATTATGTTAGGTATCAAGGAAAATCGATTCTGGCTTCAAAACGGACGTCTCTTATTCTGAATAAATGGAAATATTACCTTCCCCTTTTTTGGAAATGTCGTTTTTTTGTGTGGTATCAACCAGAAAGGATCCATATAAAAACATTATCCAAGCATTTCCTTGACTTTCTAGGTTATCTT------TCAAATGCA------AGTATACGCTTCAACCCTTCGGTGGGTCGAAGTCAAATGCTAGAAAATTCATTTATAATA---------AATAATATTATTAAG---------ACGTTTGATACCATAGTTCCAATTATGCCTTTGGTTGGATCATTGGCTAAAGCGAAAGTTTGTGACGTCTTAGGTCACCCCATTAGTAAG---TTGATCTGGGCTGATTTA------TCAGATTATGATATTATTGACTTATTTTGGCGTATATGCAGAAATCTTTCTCATTATTACAGCGGACGCTCAAAAAAA---AAGAGTTTGTATCAAATA---------AAGTATATACTTCGACTTTCTTGTACTAGAACTTTAGCTCGTAAATATAAAAGCACTCTACGTGCTTTTTTGAAACGATTAGGCCCGGAATTTTTGGAAGAATTTTTTACGGAAGAGGAGCAAGTTCGTTCGTTGATCTTCTCAAGGTATTCTTTTACTTCGCAAAAGTTATATAGAGAAGGTCGTTTTTGGTATTTTGATATT------------------------------CGAAATTGGTAGACGCTACGGACTTAATTGGATTGAGCCTTAGTATGGAAACCCACTAAGTGATAACTTTCAAATTCAGGGAAACCGTGGAATTAATAAAAATAGGCAATCCTGAGCCAAATCCCGTTTTCCGAAAATGAGTAGGGAAAACAAGCCAGAATGAAAAAAGGATAGGTGCAGAGACTCAACGGAAGCTGTTCTAACAAATACATACAATACAAATGGAGTTGATTGCTGGTAGACAAGAATAAAGATAGAGTCCCATTCTACATGTCAATACCGACAACAATGAAATTTATAG-TAAGAGGAAAAACCCCATTTGACCCCCTAATTATTTCTC---------CCTTTTCGTTAGCGGTTAAAAATCCTTTTCATTT---TTCATATTTAGGCAAGAAATCCCCATTTTAATAAGTCACAGTCAGTAC------TTATA---CTGAAACTTACATTTACAAAGTCTTATTCAATTAGTCATTTTTAATTTTGTGTATTTT--CAAAAAGAAA----A-CTTTAGAAGTAATAC--------TTTTTTAGATTTTTAATTGACATAGACCCAAGCCTTCTAGTAAAATAAGAACCGCGCATCAATAATGAAAGCAAGTGCTGGATTCAAAGCSGGTGTTAAAGAGTACAAATTGACTTATTATACTCCYGATTATGAAACTAAAGATACTGATATCTTGGCAGCATTCCGAGTAACTCCKCAACCKGGAGTTCCACCCGAGGAAGCAGGGGCCGCSGTAGCTGCCGAATCTTCTACTGGTACATGGACCACTGTGTGGACCGATGGACTTACCAGCCTTGATCGTTACAAAGGACGATGCTATSACATYGAGCCCGTTGCTGGAGAAGAAAATCAATATATTGCTTATGTAGCTTACCCTTTAGACCTTTTTGAAGAAGGTTCTGTTACTAACATGTTTACTTCCATTGTGGGTAATGTATTTGGGTTTAAAGCCCTACGTGCTCTACGTCTGGAGGATCTTCGAATCCCCCCTGCTTATTCTAAAACTTTCCAAGGCCCGCCTCATGGTATCCAAGTTGAGAGAGATAAATTGAACAAGTATGGTCGTCCTCTATTGGGATGTACTATTAAACCCAAATTRGGGTTATCCGCTAAGAATTAYGGTCGAGCGGTTTATGAGTGTCTTCGTGGTGGACTTGATTTTACCAAAGATGATGAGAACGTAAACTCCCAACCATTTATGCGTTGGAGAGACCGTTTCTTATTTTGTGCCGAAGCTCTTTATAAAGCACAAGCCGAAACTGGCGAAATCAAAGGGCATTATTTRAATGCTACTGCA------------------------------------------------------------------------------------------------------------------------------------------------------------------------------------------------------------------------------------------------------------------------------------------------------------------------------------------------------------------------------------------------------------------------------------------------------------------------------------------------------------------------------------------------------------------------------------------------------------------------------------------------------------------------------------------------------------------------
Peraxilla -----------------------------------------------------------TATGAACTAATTCAGACTGTGAAACTGCGAATGGCTCATTAAATCAGTTATAGTTTGTTTGATGGTATCTGCTACTCGGATAACCGTAGTAATTCTAGAGCTAATACGTGCAACAAACCCCGAC--TTTCGGAAGGGATGCATTTATTAGATAAAAGGTCGACGCGGGCTCT--GCCCGTTGCTCTGATGATTCATGATAACTCGACGGATCGCACGGCCCTCGTGCCGGCGACGCATCATTCAAATTTCTGCCCTATCAACTTTCGATGGTAGGATAGTGGCCTACCATGGTGATGACGGGTGACGGAGAATTAGGGTTCGATTCCGGAGAGGGAGCCTGAGAAACGGCTACCACATCCAAGGAAGGCAGCAGGCGCGCAAATTACCCAATCCTGACACGGGGAGGTAGTGACAATAAATAACAATACCGGGCTCTATGAGTCTGGTAATTGGAATGAGTACAATCTAAATCCCTTAACGAGGATCCATTGGAGGGCAAGTCTGGTGCCAGCAGCCGCGGTAATTCCAGCTCCAATAGCGTATATTTAAGTTGTTGCAGTTAAAAAGCTCGTAGTTGGACCTTGGGTTGGGTCGATCGGTCCGCCGTTAGGTGTGTACCGGTCGGCCTGTCCCTTCTACCGGCGATGCGCTCCTGGCCTTAATTGGCCGGGTCGTGCCTCCGGTGCTGTTACTTTGAAGAAATTAGAGTGCTCAAAGCAAGCCTACGCTCTGGATACATTAGCATGGGATAACATCATAGGATTTCGGTCCTATTCTGTTGGCCTTCGGGATCGGAGTAATGATTAACAGGGACAGTCGGGGGCATTCGTATTTCATAGTCAGAGGTGAAATTCTTGGATTTATGAAAGACGAACAACTGCGAAAGCATTT--------GCCAAGGATGTTTTCATTAATCAAGAACGAAAGTTGGGGGCTCGAAGACGATCAGATACCGTCCTAGTCTCAACCATAAACGATGCCGACCAGGGATCAGCGGATGTTACTTTTAGGACTCCGCTGGCACCTTATGAGAAATCAAAGTTTTTGGGTTCCGGGGGGAGTATGGTCGCAAGGCTGAAACTTAAAGGAATTGACGGAAGGGCACCACCAGGAGTGGAGCCTGCGGCTTAATTTGACTCAACACGGGGAAACTTACCAGGTCCAGACATAGTAAGGATTGACAGACTGAGAGCTCTTTCTTGATTCTATGGGTGGTGGTGCATGGCCGTTCTTAGTTGGTGGAGCGATTTGTCTGGTTAATTCCGTTAACGAACGAGACCTCAGCCTGCTAACTAGCTACATGGAGGTATCCCTCCATGGCTAGCTTCTTAGAGGGACTATGGCCTTTTAGGCCACGGAAGTTTGAGGCAATAACAGGTCTGTGATGCCCTTAGATGTTCTGGGCCGCACGCGCGCTACACTGATGTATTCAACGAGTCTATAGCCTTGGCCGACAGGCCCGGGTAATCTTTGAAATTTCATCGTGATGGGGATAGATCATTGCAATTGTTGGTCTTAAACGAGGAATTCCTAGTAAGCGCGAGTCATCAGCTCGCGTTGACTACGTCCCTGCCCTTTGTACACACCGCCCGTCGCTCCTACCGATTGAATGGTCCGGTGAAGTGTTCGGATCGCGGCGACGTGGGCGGT---TCGCTGCC-GGCGACGTCGCGAGAAGTCCACTG------------------------------------------------------------------------------------------------------------AGAAACGGCGAGCGAACCGGGAATAGCCCAG-----------------CCAGGCGTTCGAATTGAAGTCGGTA-AAGCG-CCTCAGCGGCGGACCGGGCTCAAGTCCT-TGGAAGGG-GCGCCGGAGAGGGTGAGAGCCCCGT-GTGCCCGGACCCTGCCGCATCACGAGGCGCTGTCGGCGAGTCGGGTTGTTTGGGAATGCAGCCCTAATCGGGCGGTAAATTCCGTCCAAGGCTAAATATGGGCGAGAGACCGATAGCAAACAAGTACCGCGAGGGAAAGATGAAAAGGACTTTGAAAAGAGAGTCAAAGAGTGCTTGAAATTGTCGGGAGGGAAGCGGATGGGGGCCGGCGATGCACCTCGGTCGGATGTGGAACGGCCACAAGCCGGTCCGCCGATCGACTCGGGGTGTGGACCGATGCGGATTGGGGCGGCGGCCCAAGCCTAGGCAGTTGTTAT--GCCTGCGGAGACGTCGTCGCCTCGATCGTGGTAGGCAGCGCGCGCCCT-------CGGGCGTGCTTC--GGCACCTGCGCGCTCCAGGCAACGGCCTGCGGGCTCCCCATTCGACCCGTCTTGAAACACGGACCAAGGAGTCTGACATGTGTGCGAGTCAACGGGC-GATTAAACCCGTAAGGCGTAAGGAAGCTGA-TTGGTGGGATCCCC------CTGCGGG---TGCACCCCCGACCGACCTTGATCTTCTGAGAAGGGTTCGAGTGTGAGCATGCCTGTCGGGACCCGAAAGATGGTGAACTATGCCTGAGCGGGGCGAAGCCAGAGGAAACTCTGGTGGAGGCCCGCAGCGATACTGACGTGCAAATCGTTCGTCTGACTTGGGTATAGGGGCGAAAGACTAATCGAACCGTCTAGTAGCTGGTTCCCTCCGAAGTTTCCCTCAGGATAGCTGGAGCTCGAGCGCGAGTTCTATCAGGTAAAGCCAATGATTAGAGGCATCGGGGGCGCAACGCCCTCGACCTATTCTCAAACTTTAAATGGGTAGGACGGCGTGGCTGCTTTGTTGAGCCGCGCTAAGGAATCGAGAGCTCCAAGTGGGCCATTTTTGGTAAGCAGAACTGGCGATGCGGGATGAACCGGAAGCCGGGTTACGGTGCCCAACTGCGCGCTAACCTAGAACCCACAAAGGGTGTTGGTCGATTAAGACAGCAGGACGGTGGTCATGGAAGTCGAAATCCGCTAAGGAGTGTGTAACAACTCACCTGCCGAATCAACTAGCCCCGAAAATGGATGGCGCTTAAGCGCGCGACCTATACCCGGCCGTCGAGGCAACTGCCAGGCCCCGATGAGTAGGAGGGCGCGGCGGTCGCTGCAAAACCTGTGGCGCGAGCCCGGGCGGAGCGTCCGTCGGTGCGGATCTTGGTGGTAGTAGCAAATATTCAAATGAGAACTTTGAAGGCCGAAGAGGGGAAAGGTTCCATGTGAACGGCACTTGCACATGGGTTAGTCGATCCTAAGAGACGGGGGAAGCCCGTCTGATAGCGTGCAACGCGCGAACTTCGAAAGGGAATCGGGTTAAAATTCCCGAACCGGGACGTGGTGGTTGACGGCGACGTTAGGGAGTCCGGAGACGTCGTCGGGGGCCTCGGGAAGAGTTATCTTTTCTGTTTAACAGCCTGCCCACCCTGGAATCGGCTCAGCCGGAGGTAGGGTCCAGCGGCTGGAACAGCACCGCACGTCGCGCGGTGTCCGGTGCGCCCTCGACGGCCCTTGAAAATCCGGAGGACCGAGTATCATCCACGCCCGTTCGTACTCATAACCGCATCAGGTCTCCAAGGTGAACAGCCTCTGGTCGATGGAAGAATGTAGGCAAGGGAAGTCGGCAAAATGGATCCGTAACTTCGGGAAAAGGATTGGCTCTGAGGGCTGGGCTCGGGGGTCCCAGTCCCGAACCCGTCGGCTGTCGGCGGACTGCTCGAGCTGCTACCGCGGCGAGAGCGGGTC------TGCCGTCCGGGGGACGGA-TGGGAACGGCTCCTCC--------GGGGGCCTTCCCCGAGCAACGAACAGTCGGCTCAGAACTGGT----------------------------------------------------------------------------------------------------------------------------GACAAAAAATTTAGATTACTAATTGTGAAACGCTTAACTACTCGAATGTATCAACAGAATTATTTTCTTATTTCTACTAAT---------AAT------TCTAAC------------CTAAATCCTTTTTTTGGGCACAACAAACATTTTTATTTTCAAATCATATCGGGTAAATTAGAAGTTATTGTGGAAATAAAACTTTCCCTATGCTTAGTA---TCTTCCCTA---------GAAGATAAG---AAAATAGACGAATCTAAAAATTTACGATCAATTCATTCCACATTTCCCTTTTTAGAAGATAAATTCTCCCATTTAAATTATGTGTCAAATATACTAATACCCTATCCTGTTCATCTTGAAATCTTGATTCTAATTCTTCGTTACTGGGTGAAAGATGCCTCTTCTTTGCATTTTTTACGATTCGTTTTCCACGAGAATCTTAATTGGAACCCCCTTTTTTTTTCAAAGAAATATATTGACACTCTT------------TCAAAAAGA------------AATCAAAGATTATTCTTATTTTTATATAACTCTCATGTCTGTGAATACGAATCCATTTTCGTTTTTTTACGTAACCAATCCTATCATTTACGATCAACATTTTTTGGAACCCTTTTTGAGCGAATTTTTTTCTATGGAAAAATAAAAAAAGAGTATCTT------GTAAATGTC------TTTACTAAGGATTTTAAAGCTATT------TCATGGCTGTTCAAAGATCCTTTTATGCATTATGTTAGGTATCAAGGAAAATCGATTCTGGCTTCAAAACAGACGTCTCTTATTCTGAATAAATGGAAATATTACCTTGACCTCTTTTGGAAATGTCGTTTTTATGTGTGGTATCAACCAGAAAGGATCCATATAAAAACATTATCCAAGCCTTTCCTTGACTTTCTAGGTTATCTT------TCAAGTGCA------AGTATACGATTCAACCCTTCGGTGGGACGAAGTCAAATGCTAGAAAATTCATTTATAATA---------AATAATATTATTAAA---------ACGTTTGATACCACAGTTCCAATTATGCCTTTGGTTGGATCATTGGCTAAAGCGAAAGTTTGTGACGTCTTAGGTCACCCCATTAGTAAG---TTGGTCTGGGCCGATTTA------TCAGATTATGATATTATTGACTTATTTTGGCGTATATGCAGAAATCTTTCTCATTATTACAGCGGAGCCTCAAAAAAA---AATAGTTTGTATCAAATA---------AAGTATATACTTCGACTTTCTTGTACTAGAACTTTAGCTCGTAAACATAAAAGCACTCTACGTGCTTTTTTGAAAAGATTAGGTCCGGAATTTTTGGAAGAATTTTTTACGGAAGAGGAGCAAATTCTTTCGTTGATCTTCTCAAGGTATTCTTTTACTTCGCGGAGGTTATATAGAGAAGGTCGTTT----------------------------------------------CGAAATTGGTAGACGCTACGGACTTAATTGGATTGAGCCTTAGTATGGAAACCCACTAAGTGATAACTTTCAAATTCAGGGAAACCATGGAATTAATAAAAATAGGCAATCCTGAGCCAAATCCCGTTTTCCGAAAATGAGTAGGGAAAGCAAGCCAGAAT-AAAAAAGGATAGGTGCAGAGACTCAACGGAAGCTGTTCTAACAAATACATACAATACAAATAAAGTTGATTGCTGGTAGACGAGAATAAAGATAGAGTCCCATTCTACATGTTAATACCGACAACAATGAAATTTATAG-TAAGAGGAAAAAGCCCATTTGACCCCCTAATTATTTCTC---------------------------AAAATCCTTTTCATTT---TTCATATTTAGGCAAGAAATCCCCATTTTAATAATTCACAGTCAGTAC------TTATA---CTGAAACTTACATTTACAAAGTCTTATTCAATTAGTCATTTTGCATTTTGTGTATTTT--CAAAAAGAAA----A-CTTTACAAGTAATAC--------TTTTTTATATTTTTAATTGACATAGACCCAAGCCTTCTAGTAAAATAAGAACGGCGCATCAATAATG---------GTTGGATTCAAAGCCGGTGTTAAAGAGTACAAATTGACTTATTATACTCCTGATTATGAAACTAAAGATACTGATATCTTGGCAGCATTCCGAGTAACTCCTCAGCCTGGAGTTCCACCCGAGGAAGCAGGGGCCGCGGTAGCTGCCGAATCTTCTACTGGTACATGGACCACTGTGTGGACCGATGGACTTACCAGTCTTGATCGTTACAAAGGACGATGCTATCACATCGAGCCCGTTGCTGGAGAAGAAAATCAATTTATTGCTTATGTAGCTTACCCTTTAGACCTTTTTGAAGAAGGTTCCGTTACTAACATGTTTACTTCCATTGTGGGTAATGTATTTGGGTTTAAAGCCCTACGTGCTCTACGTCTGGAGGATCTTCGAATCCCCCCTGCTTATTCTAAAACTTTCCAAGGCCCGCCTCATGGTATCCAAGTTGAGAGGGATAAATTGAACAAGTATGGTCGTCCTCTATTGGGATGTACTATTAAACCCAAATTGGGGTTATCCGCTAAGAATTATGGTCGAGCGGTTTATGAGTGTCTTCGCGGTGGACTTGATTTTACCAAAGATGATGAGAACGTAAACTCCCAACCATTTATGCGTTGGAGAGACCGTTTCTTATTTTGTGCCGAAGCTCTTTATAAAGCACAGGCCGAAACTGGCGAAATCAAAGGGCATTATTTGAATGCTACTGCAGGTACATGCGAAGAAATGATCAAAAGGGCTGTATTTGCCAGAGAATTGGGAGTCCCTATCGTAATGCATGACTATTTAACAGGGGGATTCACTGCAAATACTAGCCTGGCTCATTATTGCCGGGATAATGGCTTACTTCTTCATATCCATCGTGCAATGCATGCGGTTATTGATAGACAAAAAAATCATGGTATACACTTTCGTGTATTAGCTAAAGCCTTACGTATGTCTGGTGGAGATCATATTCACTCGGGTACTGTAGTAGGTAAACTTGAAGGGGAAAGAGATATCACTTTGGGATTTGTTGATTTACTACGTGATGATTTTATTGAAAAAAACCGAAGTAGGGGGATTTATTTCACTCAAGATTGGGTTTCGCTACCGGGTGTTTTGCCCGTAGCTTCAGGGGGTATTCATGTTTGGCATATGCCTGCTCTGACCGAGATCTTTGGAGATGATTCCGTATTACAGTTCGGTGGAGGAACCTTAGGACACCCTTGGGGAAATGCGCCGGGTGCCGTAGCTAATCGAGTAGCTCTAGAAGCATGTGTACAAGCTCGTAATGAGGGACGGGATCTTGCTCGTCAGGGTAATGAAATTATCCGCGAGGCTTGCAAATGGAGTCCTGAACTAGCTGCTGCTTGTGAGGTATGGAAGGAGATAAAATTTGAATTCCAA------------------
Atkinsonia ----------------------------------------------------------GTATGAACTAATTCAGACTGTGAAACTGCGAATGGCTCATTAAATCAGTTATAGTTTGTTTGATGGTATCTGCTACTCGGATAACCGTAGTAATTCTAGAGCTAATACGTGCAACAAACCCCGAC--TTTTGGAAGGGATGCATTTATTAGATAAAAGGTCGACGCGGGCTCT--GCCCGTTGCTCTGATGATTCATGATAACTCGACGGATCGCACGGCCCTCGTGCCGGCGACGCATCATTCAAATTTCTGCCCTATCAACTTTCGATGGTAGGATAGTGGCCTACCATGGTGATGACGGGTGACGGAGAATTAGGGTTCGATTCCGGAGAGGGAGCCTGAGAAACGGCTACCACATCCAAGGAAGGCAGCAGGCGCGCAAATTACCCAATCCTGACACGGGGAGGTAGTGACAATAAATAACAATACCGGGCTCTATGAGTCTGGTAATTGGAATGAGTACAATCTAAATCCCTTAACGAGGATCCATTGGAGGGCAAGTCTGGTGCCAGCAGCCGCGGTAATTCCAGCTCCAATAGCGTATATTTAAGTTGTTGCAGTTAAAAAGCTCGTAGTTGGACCTTGGGTTGGGTCGATCGGTCCGCCGTTAGGTGTGTACCGGTCGGCCTGTCCCTTCTACCGGCGATGCGCTCCTGGCCTTAATTGGCCGGGTCGTGCCTCCGGTGCTGCTACTTTGAAGAAATTAGAGTGCTCAAAGCAAGCCTACGCTCTGGATACATTAGCATGGGATAACATCATAGGATTTCGGTCCTATTCTGTTGGCCTTCGGGATCGGAGTAATGATTAACAGGGACAGTCGGGGGCATTCGTATTTCATAGTCAGAGGTGAAATTCTTGGATTTATGAAAGACGAACAACTGCGAAAGCATTT--------GCCAAGGATGTTTTCATTAATCAAGAACGAAAGTTGGGGGCTCGAAGACGATCAGATACCGTCCTAGTCTCAGCCATAAACGATGCTGACCAGGGATCAGCGGATGTTACTTTTAGGACTCCGCTGGCACCTTATGAGAAATCAAAGTTTTTGGGTTCCGGGGGGAGTATGGTCGCAAGGCTGAAACTTAAAGGAATTGACGGAAGGGCACCACCAGGAGTGGAGCCTGCGGCTTAATTTGACTCAACACGGGGAAACTTACCAGGTCCAGACATAGTAAGGATTGACAGACTGAGAGCTCTTTCTTGATTCTATGGGTGGTGGTGCATGGCCGTTCTTAGTTGGTGGAGCGATTTGTCTGGTTAATTCCGTTAACGAACGAGACCTCAGCCTGCTAACTAGCTACATGGAGGTATCCCTCCATGGCTAGCTTCTTAGAGGGACTATGGCCTTTTAGGCCACGGAAGTTTGAGGCAATAACAGGTCTGTGATGCCCTTAGATGTTCTGGGCCGCACGCGCGCTACACTGATGTATTCAACGAGTCTATAGCCTTGGCCGACAGGCCCGGGTAATCTTTGAAATTTCATCGTGATGGGGATAGATCATTGCAATTGTTGGTCTTCAACGAGGAATTCCTAGTAAGCGCGAGTCATCAGCTCGCGTTGACTACGTCCCTGCCCTTTGTACACACCGCCCGTCGCTCCTCCCGATTGAATGGTCCGGTG-AGTGTTCGGATCGCGGCGACGTGGGCGGT---TCGCTGCC-GGCGACGTCGCGA-----------------------------------------------------------------------------------------------------------------------------------------------------------------------------------------------------------------------------AGTCCTCTGGAAGGGGGCGCCGGAGAGGGTGAGAGCCCCGTCGTGCCCGGACCCTGCCGCATCACGAGGCGCTGTCGGCGAGTCGGGTTGTTTGGGAATGCAGCCCCAATCGGGCGGTAAATTCCGTCCAAGGCTAAATATGGGCGAGAGACCGATAGCAAACAAGTACCGCGAGGGAAAGATGAAAAGGACTTTGAAAAGAGAGTCAAAGAGTGCTTGAAATTGTCGGGAGGGAAGCGGATGGGGGCCGGCGATGCACCTCGGTCGGATGTGGAACGGCCATCAGCCGGTCCGCCGATCGACTCGGGGTGTGGACCGAAGCGGATTGAGGCGGCGGCCCAAGCCTAGGCTGTTGTTAT--GCCTGCGGAGACGTCGTCGCCTCGATCGTGGTAAGCAGCGCGCGCCGT-------CAGGCGTGCTTC--GGCACCTGCGCGCTCCAGGCAACGGCCTGCGGGCTCCCCATTCGACCCGTCTTGAAACACGGACCAAGGAGTCTGACATGTGTGCGAGTCAACGGGC-GATTAAACCCGTAAGGCGTAAGGAAGCTGA-TTGGTGGGATCCCC------TAGCGGG---TGCACCCCCGACCGACCTTGATCTTCTGAGAAGGGTTCGAGTGTGAGCATGCCTGTCGGGACCCGAAAGATGGTGAACTATGCCTGAGCGGGGCGAAGCCAGAGGAAACTCTGGTGGAGGCCCGCAGCGATACTGACGTGCAAATCGTTCGTCTGACTTGGGTATAGGGGCGAAAGACTAATCGAACCGTCTAGTAGCTGGTTCCCTCC--------------------------------------------------------------------------------------------------------------------------------------------------------------------------------------------------------------------------------------------------------------------------------------------------------------------------------------------------------------------------------------------------------------------------------------------------------------------------------------------------------------------------------------------------------------------------------------------------------------------------------------------------------------------------------------------------------------------------------------------------------------------------------------------------------------------------------------------------------------------------------------------------------------------------------------------------------------------------------------------------------------------------------------------------------------------------------------------------------------------------------------------------------------------------------------------------------------------------------------------------------------------------------------------------------------------------GAAAATGTAGGTTATGACAAAAAATTTAGGTTACTAATTGTGAAACGCTTAATTACTCGAATGTATCAACAGAATTCTTTGCTTATTTCTACTAAT---------GAT------TCTAAC------------CAAAATCCCTTTTTTGGGCACAACAAACATTTTTATTTTCAAATCATATCGGGTAAATTAGCAGTTATTGTGGAAATTAAACTTTCCCTATGCTTAGTA---TCTTCCCTC---------GAAGATAAG---AAAATAGACGAATCTCAAAATTTACGATCAATTCATTCCATATTTCCCTTTTTAGAAGAAAAATTCTCCCATTTAAATTATGTGTCAAATATACTAATACCCTATCCTGTTCATCTTGAAATCTTGATTCTAATTCTTCGTTACTGGGTGAAAGATGCCTCTTCTTTGCATTTTTTACGATTCGTTTTCCACGAGAATCGTAATTGGAACCATTTTTTTTTCCCAAAGAAATATATTTCCACTCTT------------TCAAAAAGA------------AATCAAAGATTATTCTTATTCTTATATAATTCTCATGTCTGTGAATACGAATCCATTTTTGTTTTTTTACGTAACCAATCCCATCATTTACGATCAACATTTTTTGGAACCCTTTTTGAGCGAATGTTTTTCTATGGAAAAATAAAAAAAGAGTATCTT------GTAAATGTC------TTTACTAAGGATTTTCAAGCTATT------TCATGGCTGTTCAAAGATCCTTTTATGCATTATGTAAGGTATCAAGGAAAATCTATTCTGGCTTCAAAACGGACGTCTCTTATTCTGAATAAATGGAAATATTACCTTGCCCTCTTTTGGAAATGTCGTTTTTATGTGTGGTATCAACCAGAAAGGATCCATATAAAAACATTATCCAAGCATTTCCTTGACTTTCTAGGTTATCTT------TCAAGTGCA------AGTATACGATTCAACCCTTCGGTGGGACGAAGTCAAATGCTAGAAAATTCATTTATAATA---------AATAATATTATTAAG---------ACGTTTGATACCACAGTTCCAATTATGCCTTTGGTTGGATCATTGGCTAAAGCGAAAGTTTGTGACGTCTTAGGTCACCCCATTAGTAAG---TTGGTCTGGGCCGATTTA------TCAGATTATGATATTATTGACTTATTTTGGCGTATATGCAGAAATCTTTCTCATTATTACAGCGGAGCCTCAAAAAAA---AAGAGTTTGTATCAAATA---------AAGTATATACTTCGACTTTCTTGTACTAGAACTTTAGCTCGTAAACACAAAAGCACTCTACGTGCTTTTTTGAAAAGATTAGGTCCGGAATTTTTGGAAGAATTTTTTACGGAGGAGGAACAGGTTCTTTCGTTGATCTTCTCAAGGTACTCTTTCACTTCGC-----------------------------------------------------------------------CGAAATTGGTAGACGTTACGGACTTAATTGGATTGAGCCTTAGTATGGAAACCCACTAAGTGATAACTTTCAAATTCAGGGAAACCGTGGAATTAATAAAAATAGGCAATCCTGAGCCAAATCCCGTTTTCCGAAAATGAGTAGGGAAAGCAAGCCAGAATAAGGAAAGGATAGGTGCAGAGACTCAACGGAAGCTGTTCTAACAAATACATACAATACAAATGGAGTTGATTGCTGGTAGCCGAGAATAAAGATAGAGTCCCATTCTACATGTCAATACCGACAACAATGAAATTTATAG-TAAGAGGAAAAAGCCCATTTGACCCCCTAATTATTTCTCTTATTTATCCCTTTTCGTTAGCGGTTAAAAATCCTTTTCATTT---TTCATATTTAGGCAAGAAATCCCCATTTTAATAATTCACAGTCAGKAC------TTATA---CTGAAACTTACATTTACAAAGTCTTATTCAATTAGTCATTTTTCATTTTTTGTATTTT--CAAAAAGAAA----ACCTTTACAAGTAATAC--------CTTTTTATATTTTTAATTGACATAGACCCAAGCCTTCTAGTAAAATAAGAACGGCGCATCAATAATG---------------------------------GAGTACAAATTGACTTATTATACTCCTGATTATGAAACTAAAGATACTGATATCTTGGCAGCATTCCGAGTAACTCCTCAACCTGGAGTTCCACCCGAGGAAGCGGGGGCCGCGGTAGCTGCCGAATCTTCTACTGGTACATGGACCACTGTGTGGACCGATGGACTTACTAGCCTTGATCGTTACAAAGGACGATGCTATCACATCGAGCCCGTTGCTGGAGAAGAAAATCAATATATTGCTTATGTAGCTTACCCTTTAGACCTTTTTGAAGAAGGTTCTGTTACTAACATGTTTACTTCCATTGTGGGTAATGTATTTGGGTTTAAAGCCCTACGTGCTCTACGTCTGGAGGATCTTCGAATCCCCCCTGCTTATTCTAAAACTTTCCAAGGCCCGCCTCATGGTATCCAAGTTGAGAGAGATAAATTGAACAAGTATGGTCGTCCTCTATTGGGATGTACTATTAAACCCAAATTGGGGTTATCCGCTAAGAACTACGGTCGAGCGGTTTATGAGTGTCTTCGCGGTGGACTTGATTTTACCAAAGATGATGAGAACGTAAACTCCCAACCATTTATGCGTTGGAGAGACCGTTTCTTATTTTGTGCCGAAGCTCTTTATAAAGCACAGGCCGAAACTGGCGAAATCAAAGGGCATTATTTGAATGCTACTGCAGGTACATGCGAAGAAATGATC---------------------------------------------------------------------------------------------------------------------------------------------------------------------------------------------------------------------------------------------------------------------------------------------------------------------------------------------------------------------------------------------------------------------------------------------------------------------------------------------------------------------------------------------------------------------------------------------------------------------------------------------------------------------------------------------------
Gaiadendron ----------TGCCAGTAGTCATATGCTTGTCTCAAAGATTAAGCCATGCATGTGTAAGTATGAACTAATTCAGACTGTGAAACTGCGAATGGCTCATTAAATCAGTTATAGTTTGTTTGATGGTATCTGCTACTCGGATAACCGTAGTA--TCTAGAGCTAATACGTG----AAACCCCGAC--TTTCGGAAGGGATGCATTT-TTAGATAAAAGGTCGACG--GGCTCT--GCCCGTTGCTCTGATGATTCATGATAACTCGACGGATCG----GCCCTCGTGCCGGCGACGCATCATTCAAATTTCTGCCCTATCAACTTTCGATGGTAGGAT--TGGCCTACCATGGTGATGACGGGTG-CGGAGAATTAGGGTTCGATTCCGGAGAGGGAGCCTGAGAAACGGCTA--ACATCCAAGGAAGGCAGCAGGCGCGCAAATTACCCAATCCTGACACGGGGAGGTAGTGACAATAAATAACAATACCGGGC-CTATGAGTCTGGTAATTGGAATGAGTACAATCTAAATCCCTTAACGAGGATCCATTGGAGGGCAAGTCTGGTGCCAGCAGCCGCGGTAATTCCAGCTCCAATAGCGTATATTTAAGTTGTTGCAGTTAAAAAGCTCGTAGTTGGACCTTGGGTT-GGTCGATCGGTCCGCCTTTAGG-GTGTACCG-TCGGCCCGTCCCTTCTACCGGCGATGCGC-CCTGGCCTTAATTGG-CGGGTCGTGCCTCCGGTGCTGTTACTTTGAAGAAATTAGAGTGCTCAAAGCAAGCCTACGCTCTGTATACATTAGCATGGGATAAC--CATAGGATTTCGGTCCTATTCTGTTGGCCTTCGGGATCGGAGTAATGATTAAC-GGGACAGTCGGGGGCATTCGTATTTCATAGTCAGAGGTGAAATTCTTGGATTTATGAAAGACGAACAACTGCGAAAGCATTT--------GCCAAGGATGTTTTCATTAATCAAGAACGAAAGTTGGGGGCTCGAAGACGATCAGATACCGTCCTAGTCTCAACCATAAACGATGCCGACCAGGGATCAGCGGATGTTACTTTTAGTACTCCGCTGGCACCTTATGAGAAATCAAAGTTTTTGGGTTCCGGGGGGAGTATGGTCGCAAGGCTGAAACTTAAAG-AATT-ACG-AAGGGCACCACCATGAGTGGAGCCTGCG----AATTTGACTCAACACGGGGAAACTTACCAGGTCCAGACATAGTAAGGATTGACAGACTGAGAGCTCTTTCTTGATTCTATGGGTGGTGGTGCATGGCCGTTCTTAGTTGGTGGAGCGATTTGTCTGGTTAATTCCGTTAACGAACGAGACCTCAGCCTGCTAACTAGCTA---GCAGGTATCCCTCCGTGGCTAGCTTCTTAGAGGGACTATGGCCTTTTAGGCCACGGAAGTTTGAGGCAATAACAGGTCTGTGATGCCCTTAGATGTTCTGGGCCGCACGCGCGCTACACTGATGTATTCAACGAGTCTATAGCCTTGGCCGACAGGCCCGGGTAATCTTTGAAATTTCATCGTGATGGGGATAGATCATTGCAATTGTTGGTCTTCAACGAGGAATTCCTAGTAAGCGCGAGTCATCAGCTCGCGTTGACTACGTCCCTGCCCTTTGTACACACCGCCCGTCGCTCCTACCGATTGAATGGTCCGGTGAAGTGTTCGGATCGCGGCGACGTGGGC-GT---TCGCTGCC-GGCGACGTCGCGAGAAGTCCACTGAACCTTATCATTTAGAGGAAGGA--------------------------------------------------------------------------------------GTAACGGCGAGCGAACCGGGAACAGCCCAGCTTGAAAATCGTTCGGCCCAGCCGTTCGAATTGTAGTCTGTAGAAGCGTCCTCAGCGGCGGACCGGGCTCAAGTCCTCTGGAAGGGGGCGCCGGAGAGGGTGAGAGCCCCGTCGTGCCCGGACCCTGCCGCACCACGAGGCGCTGTCGGCGAGTCGGGTTGTTTGGGAATGCAGCCCCAATCGGGCGGTAAATTCCGTCCAAGGCTAAATATGGGCGAGAGACCGATAGCAAACAAGTACCGCGAGGGAAAGATGAAAAGGACTTTGAAAAGAGAGTCAAAGAGTGCTTGAAATTGTCGGGAGGGAAGCGGATGGGGGCCGGCGATGCACCTCGGTCGGATGTGGAACGGCCACCAGCCGGTCCGCCGATCGACTCGGGGTGTGGACCGATGCGGATTGAGGCGGCGGCCTAAGCCTGGGCAGTTGTTAT--GCCTGCGGAGACGCCGTCGCCTCGATTGTGGTAGGCAGCGCGCGCCGC-------TCGGCGTGCTTC--GGCACCTGCGCGCTCCGGGCAACGGCCTGCGGGCTCCCCATTCGACCCGTCTTGAAACACGGACCAAGGAGTCTGACATGTGTGCGAGTCAACGGGC-GATTAAACCCGTAAGGCGTAAGGAAGCTGA-TTGGTGGGATCCCC------TAGCGGG---TGCACCCCCGACCGACCTTGATCTTCTGAGAAGGGTTCGAGTGTGAGCATGCCTGTCGGGACCCGAAAGATGGTGAACTATGCCTGAGCGGGGCGAAGCCAGAGGAAACTCTGGTGGAGGCCCGCAGCGATACAAACGTGCAAATCGTTCGTCTGACTTGGGTATAGGGGCGAAAGACTAATCGAACCATCTAGTAGCTGGTTCCCTCC--------------------------------------------------------------------------------------------------------------------------------------------------------------------------------------------------------------------------------------------------------------------------------------------------------------------------------------------------------------------------------------------------------------------------------------------------------------------------------------------------------------------------------------------------------------------------------------------------------------------------------------------------------------------------------------------------------------------------------------------------------------------------------------------------------------------------------------------------------------------------------------------------------------------------------------------------------------------------------------------------------------------------------------------------------------------------------------------------------------------------------------------------------------------------------------------------------------------------------------------------------------------------------------------------------------------------------------TATGACAAAAAATTTAGGTTACTAATTGTGAAACGCTTAATTACTCGAATGTATCAACAGAATTCTTTTCTTATTTTTACTAAT---------GAT------TCTAAC------------CAAAATCCCTTTTTTGGGCACAACAAACATTTTTATTTTCAAATCATATCGGGTAAATTAGCAGTTATTGTGGAAATTAAACTTTCCCTACGCTTAGTA---TCTTCCCTC---------GAAGATAAG---AAAATAGACGAATCTAAAAATTTACGATCAATTCATTCCATATTTCCCTTTTTAGAAGATAAATTCTCCCATTTAAATTATGTGTCAAATATACTAATACCCTATCCTGTTCATCTTGAAATCTTGATTCTAATTCTTCGTTACTGGGTGAAAGATGCCTCTTCTTTACATTTTTTACGATTCGTTTTCCACGAGAATCGTAATTGTAACCAATTTTTTTTACCAAAGAAATATATTTCCACTCTT------------TCAAAAAGA------------AATCAAAAATTATTC------TTATATAATTCTCATGTCTGTGAATACGAATCCATTTTTTTTTTTTTACGGAACCAATCCAATCATTTACAACCAAATTTTTTTGGAACCCTTTTTGAGCGAATTTTTTTCTATGGAAAAATAAAAAAAAAGTATCTT------GTAAATGCC------TTTATTAAGGATTTTCAAGCTATT------TCATGCCAGTTCAAAGAACCTTTTATGCATTATGTTAGGTATCAAGGTAAATCTATTCTGGCTTCAAAACGGACGTCTCTTATTCTGAATAAATGGAAATATTACCTTGCCCTCTTTTGGAAATGTCGTTTTTATGTATGGTATCAACCAGAAAGGATCCATATAAAAACATTATCCAAGCATTTCCTTGACTTTCTAGGTTATCTT------TCAAGTGCA------AGTATACGATTCAACCCTTCGGTGGGACGAAGTCAAATGCTAGAAAATTCATTTATAATA---------AATAATATTATTAAG---------ACGTTTGATACCACAGTTCCAATTATGCCTTTGATTGGATCATTGGCTAAAGCGAAAGTTTGTGACGTCTTAGGTCACCCCATTAGTAAG---TTGGTCTGGGCCGATTTA------TCAGATTATGATATTATTGACTTATTTTGGCGTATCTGCAGAAATCTTTCTCATTATTACAGCGGAGCCTCAAAAAAA---AAGAGTTTGTATCAAATA---------AAGTATATACTTCGACTTTCTTGTACTAGAACTTTAGCTCGTAAACACAAAAGCACTCTACGTGCTTTTTTGAAAAGATTAGGTCCGGAATTTTTGGAAGAATTTTTTACGGAGGAGGTGCAAGTTCTTTCGTTGATCTTCTCAAGGTATTCTTTTACTTCGCGGAGGTTATATAGAGAAGGTCGTATTTGGTATTTGGATATT------------------------------CGAAATTGGTAGACGCTACGGACTTAATTGGATTGAGCCTTAGTATGGAAACCCACTAAGTGATAACTTTCAAATTCAGGGAAACCGTGGAATTAATAAAAATAGGCAATCCTGAGCCAAATCCCGTTTTCCGAAAATGAGTAGGGAAAGCAAGCCAGAATAAAAAAAGGATAGGTGCAGAGACTCAACGGAAGCTGTTCTAACAAATAYATACAATACAAATGGCGTTGATTGCTGGTAGACGAGAATAAAGATAGAGTCCCATTCTACATGTCAATACCGACAACAATGAAATTTATAG-TAAGAGGAAAAAGCCTATTTGACCCCCTAATTATTTATC---------TTATTTCGTTAGCGGTTAAAAATCCTTTTCATTT---TTCATATTTAGGCAATAAATCCCCATTTTAATAATTCACAGTCAGTAC------TTATA---CTGAAACTTACATTTACAAAGTCTTATTCAATTAGTCATTTTTAATTTTGTGTATTTT--CAAAAAGAAA----A-CTTTACAAGTAATAC--------TTTTTTATATTTTWAATTGACATAGACCCAAGCCTTCTAGTAAAATAAGAACGGCGCATCAATAATGAAAGCAAGTGTTGGATTCAAAGCCGGTGTTAAAGAGTACAAATTGACTTATTATACTCCTGATTATGAAACTAAAGATACTGATATCTTGGCAGCATTCCGAGTAACTCCTCAACCTGGAGTTCCACCCGAGGAAGCAGGGGCCGCGGTACGTGCCGAATCTTCGACTGGTACATGGACCACTGTGTGGACCGATGGACTTACCAGCCTTGATCGTTACAAAGGACGATGCTATCACATCGAGCCCGTTGCTGGAGAAGAAAATCAATATATTGCTTATGTAGCTTACCCTTTAGACCTTTTTGAAGAAGGTTCTGTTACTAACATGTTTACTTCCATTGTGGGTAATGTATTTGGGTTTAAAGCCCTACGTGCTCTACGTCTGGAGGATCTTAGAATCCCCCCTGCTTATTCTAAAACTTTCCAAGGCCCGCCTCATGGTATCCAAGTTGAGAGAGATAAATTGAACAAGTATGGTCGTCCTCTATTGGGATGTACTATTAAACCCAAATTGGGGTTATCCGCTAAGAACTACGGTCGAGCGGTTTATGAGTGTCTTCGCGGTGGACTTGATTTTACCAAAGATGATGAGAACGTAAACTCCCAACCATTTATGCGTTGGAGAGACCGTTTCTTATTTTGTGCCGAAGCTCTTTATAAAGCACAGGCCGAAACTGGCGAAATCAAAGGGCATTATTTGAATGCTACTGCAGGTACATGCGAAGAAATGATCAAAAGGGCTGTATTTGCCAGAGAATTGGGAGTCCCTATCGTAATGCATGACTATTTAACAGGGGGTTTCACTGCAAATACTAGCTTGGCTCATTATTGCCGGGATAATGGCTTACTTCTTCATATCCATCGTGCAATGCATGCGGTTATTGATAGACAAAAAAATCATGGTATACACTTTCGTGTATTAGCTAAAGCCTTACGTATGTCTGGTGGAGATCATATTCACTCTGGTACTGTAGTAGGTAAACTTGAAGGGGAAAGAGATATCACTTTGGGATTTGTTGATTTACTACGTGATGATTTTATTGAAAAAAACCGAAGTAAGGGGATTTATTTCACTCAAGATTGGGTTTCGCTACCTGGTGTTTTGCCTGTAGCTTCCGGGGGTATTCATGTTTGGCATATGCCTGCTCTGACCGAGATCTTTGGGGATGATTCCGTATTACAGTTCGGTGGAGGAACCTTAGGACACCCTTGGGGAAATGCGCCGGGTGCCGTAGCTAATCGAGTAGCTCTAGAAGCATGTGTACAAGCTCGTAATGAGGGACGGGATCTTGCTCGTGAGGGTAATGAAATTATCCGCGAGGCTCGCAAATGGAGTCCTGAACTAGCTGCT---------------------------------------------------------
Amyema -GGTTGATCCTGCCAGTAGTCATATGCTTGTCTCAAAGATTAAGCCATGCATGTGTAAGTATGAACTAATTCAGACTGTGAAACTGCGAATGGCTCATTAAATCAGTTATAGTTTGTTTGATGGTATTTGCTACTCGGATAACCGTAGTAATTCTAGAGCTAATACGTGCACCAAACCCCGAC--TTCTGGAAGGGAYGCATTTATTAGATAAAAGGTCGACGCGGGCYYY--GCCCGTTGCTCTGATGAATCATGATAACTTGACGGATCGCACGGCCMTCGTGCCGGCGACGCATCATTCAAATTTCTGCCCTATCAACTTTCGATGGTAGGATAGTGGCCTACCATGGTGATGACGGGTGACGGAGAATTAGGGTTCGATTCCGGAGAGGGAGCCTGAGAAACGGCTACCACATCCAAGGAAGGCAGCAGGCGCGCAAATTACCCAATCCTGACACGGGGAGGTAGTGACAATAAATAACAATACCGGGCTCWAYGAGTCTGGTAATTGGAATGAGTACAATCTAAATCCCTTAACGAGGATCCATTGGAGGGCAAGTCTGGTGCCAGCAGCCGCGGTAATTCCAGCTCCAATAGCGTATATTTAAGTTGTTGCAGTTAAAAAGCTCGTAGTTGGACCTTGGGYTGGGTCGATCGGTCCGCCGCCAGGTGTGTACCGGTCGGCCYGTCCCTTCTACCGGCGATGCGCTCCTKGCCTTAATTGGCCGGGTCGTGCCTCCGGTGCTGTTACTTTGAAGAAATTAGAGTGCTCAAAGCAAGCCTACGCTCTGGATACATTAGCATGGGATAACATCATAGGATTTCGGTCCTATTCTGTTGGCCTTCGGGATCGGAGTAATGATTAACAGGGACAGTCGGGGGCATTCGTATTTCATAGTCAGAGGTGAAATTCTTGGATTTATGAAAGACGAACAACTGCGAAAGCATTT--------GCCAAGGATGTTTTCATTAATCAAGAACGAAAGTTGGGGGCTCGAAGACGATCAGATACCGTCCTAGTCTCAACCATAAACGATGCCGACCAGGGATCAGCGGAYGTTACTTAYAGGACWCCGCTGGCACCTTATGAGAAATCAAAGTTTTTGGGTTCCGGGGGGAGTATGGTCGCAAGGCTGAAACTTAAAGGAATTGACGGAAGGGCACCACCAGGAGTGGAGCCTGCGGCTTAATTTGACTCAACACGGGGAAACTTACCAGGTCCAGACATAGTAAGGATTGACAGACTGAGAGCTCTTTCTAGATTCTATGGGTGGTGGTGCATGGCCGTTCTTAGTTGGTGGAGCGATTTGTCTGGTTAATTCCGTTAACGAACGAGACCTCAGCCTGCTAACTAGCTACRTGGAGGTAYCCCTCCATGGCTAGCTTCTTAGAGGGACTATGGCCTTTTAGGCCACGGAAGTTTGAGGCAATAACAGGTCTGTGATGCCCTTAGATGTTCTGGGCCGCACGCGCGCTACACTGATGTATTCAACGAGTCTATAGCCTTGGCCGACAGGCCCGGGTAATCTTTGAAATTTCATCGTGATGGGGATAGATCATTGCAATTGTTGGTCTTCAACGAGGAATTCCTAGTAAGCGCGAGTCATCAGCTCGCGTTGACTACGTCCCTGCCCTTTGTACACACCGCCCGTCGCTCCTACCGATTGAATGGTCCGGTGAAGTGTTCGGATCGMGGCGACGTGGGCGGT---WCGCKGCC-CGCGACGTCGCGAGAAGTCCACTGAACCTTATCATTTAGAGGAA-------------------------------------------------------------------------------------------AACGGCGAGCGAACCGGGAATAGCCCRGCTTGAAAATCGTTCGGCCCAGCCGCACGAATTGTAGTCTGTAGAAGCGTCCTCAGCGGCGGACCGGGCTCAAGTCCCCTGGAAGGGGGCGCCGGAGAGGGTGAGAGCCCCGTCGTGCCCGGACCCTGCCGCATCACGAGGYGCTGTCGGCGAGTCGGGTTGTTTGGGAATGCAGCCCCAATYGGGCGGTAAATTCCGTCCAAGGCTAAATATGGGCGAGAGACCGATAGCAAACAAGTACCGCGAGGGAAAGATGAAAAGGACTTTGAAAAGAGAGTCAAAGAGTGCTTGAAATTGTCGGGAGGGAAGCGRATGGGGGCCGGCGATGCACCTCGGTCGGATGTGGAACGGCCAACAGCCGGTCCGCCGATCGACTCGGGGTGYGGACCGATGCGGATTGAGGCGGCGGCCCAAGCCTRGGCYGTYGTTAM--GCCTGCGGAGAYGTCGYCGCCTCGATCGTGGAATRCAGCGCGCGCCGY-------CAGGCGTGCTTC--GGCACCTGCGCGCTCCGGGCAACGGCCTGCGGGCTCCCCATTCGACCCGTCTTGAAACACGGACCAAGGAGTCTGACATGTGTGCGAGTCAACGGGC-GATTAAACCCGTAAGGCGAAAGGAAGCTGA-TTGGTGGGATCCCCT-----CCGCGGG---TGCACCCCCGACYGACCTTGATCTTCTGAGAAGGGTTCGAGTGTGAGCATGCCTGTCGGGACCCGAAAGATGGTGAACTATGCCTGAGCGGGGCGAAGCCAGAGGAAACTCTGGTGGAGGCCCGCAGCGATACTGACGTGCAAATCGTTCGTCTGACTTGGGTATAGGGGCGAAAGACTAATCGAACCGTCTAGTAGCTGGTTCCCTCCGAAGTTTCCCTCAGGATAGCTGGAGCTCGCGCGCGAGTTCTATCAGATAAAGCCAATGATTAGAGGAATCGGGGGCGCAATGCCCTCGACCTATTCTCAAACTTTAAATGGGTAGGACGACACGGCTGCTTYGTTGAGCCGTGGCGAGGAATCGAGAGCTCCAAGTGGGCCATTTTTGGTAAGCAGAACTGGCGATGCGGGATGAACCGGAAGCCGGGTTACGGTGCCCAACTGCGCGCTAACCTAGAWCCCACAAAGGGTGTTGGTCGATTAAGACAGCAGGACGGTGGTCATGGAAGYCGAAATCCGCTAAGGAGTGTGTAACAACTCACCTGCCGAAYCAACTAGCCCCGAAAATGGATGGCGCTTAAGCGCGCGACCTATACCCGGCCGTCGAGGCARCGGCCARGCCCCGATGAGWAGGAGGGCGCGRCGGTCGCYGCGAAACCTGTGGCGCGAGCCCGGGCGGAGCGTCCGTCGGTGCGGATCTTGGTGGTAGTAGCAAATATTCAAATGAGAACTTTGAAGGCCGAAGAGGGGAAAGGTTCCATGTGAACGGCACTTGCACATGGGTTAGTCGATCCTAAGAGACGGGGGAAGCCCGTCCGACAGCGCGAAACGCGCGAGCTTCGAAAGGGAATCGGGTTAAAATTCCCGAACCGGGACGTGGTGGTTGACGGCAACGTTAGGRAGTCCGGAGACGTCGTCGGGRGCCYCGGGAAGAGTTATCTTTTCTGTTTAACAGCCTGCCCACCCTGGAATCGGCTCAGCCGGAGGTAGGGTCCAGCGGCTGGAACAGCACCGCACGTCGCGCGGTGTCCGGTGCGCCCTCGACGGCCCYTGAAAATCCGGAGGACCRRGTMCCATCCACGCCCGTTCGTACTCAYAACCGCATCAGGTCTCCAAGGTGAACAGCCTCTGGTCGATGGAACAATGTAGGCAAGGGAAGTCGGCAAAATGGATCCGTAACTTCGGGAAAAGGATTGGCTCTGAGGGCTGGGCTCGGGGGTCCCAGCCCYGAACCCATCGGCTGTCGGCGGACTGCTCGAGCTGCTACCGCGGCGAGAGCGGGTCGCCGCGTGCCGTCCGGGGGACGGACTGGGAACGGCTCCCTC--------GGGGGCCTTCCCCGAGCAGCGAACAGCCAGCTCAGAACTGGTACGGACAAGGGGAATCCGACTGTTTAATTAAAACAAAGCATTGCGACGGTCC---------------------------------------------------TTGTTCGAAAATGTRRGTTATGACAAAAAGGTTAGGTTACTAATTGTGAAACGYTTAATTACTSGAATGTATYAYCAGAATTCTTTTCTTATTTCTACTTAT---------GAT------TCGAAC------------CAAAATGCTTTTTTTGGACACAACAAACATTTTTATTTGCAAATCATATCGRGTAAGTTRGCGGTTATTGTGGAAATKAAACTTTTCCTAGGCTTAGTA---TCTTCTATT---------GAAGATAAT---AAAATAGACGAATCTAAAAATTTACGATCAATTCATTCCATATTTCCYTTTTTAGAAGATAAATTCTCCYGTTTMAATTATGTGTCAARTATACTAATACCTTATCCTGCTCATCTTGAAATATTGGTTTTAATTCTTCGTTGTTGGGTGAAAGATGCTTCTTCTTTACATTTTTTACGATTCGTTTTMCACGAGAATCGTAATTGGAACCATTTTTTTTTWCAAAATAAATATAKTTCCACCCTT------------TCAAAAAGAAAAAAA------AATCAGAGATTATTKKTATTYTTATATAATTCTCAKGYCTGKGAATACGAATCCATTTTTGTTTTTTTACGTAACCAATCCTATCATTTACGATCAACATTTTTTGGAACYTTTTTTGAGCGAACTRTTTTCTATGKAAAAATAAAAAAAGAGTATCTT------GTAAATGTY------TTTACTAAGGATTTTCAAGCCATA------TYATGTATGTTCAAAGATATTTTTATRCATTATGTTAGGTATCAAGGAAAATCTATTCTGGCTTCAAAATGKACGTTTTTTATTCWGAATAAATGGAACTATTAYYTTGCTCTCTTTTGGAAATGTCGTTTTTATGTGTGGTATCAATCAGAAARG------ATAAAAAYATTATCCAAGCATTTCCTTGCCTTTCTAGGTTATCTT------TCAAGTRCA------AATATACGATTCAACCCTTCGTTGGGACGAAGTCAAATGATAGAAAATTCATTTMTAATA---AATAATAATAATATTAKTAAG---------ACGTTTGATACCACAGKTCCAATTAYACCTTTGGTTGGACCATTGGTTAAAGCKAAAGTTRGTGACGTYTTARGTYAYCCCATTAGTRAG---TTRAKCTCGKCCGATTTA------TCAGATTATGATATTATTGACTTATTYTGGCATATATGCAGAAATCTTTCTCATTATTACAGCGGASSTTCAAAAAAA---ARKAGTTTGTATCAAATA---------AAGTATATACTTCGACTTTMTTGTACTAGAACTTTAGCTCGTAAACACAAAAGCGCTTTACGTGCTTTTTTGAAAAGATTAGGTCMARAAGTTTTGGAAGAATTTTTTATGGAGGAGGAGCAAGTTCTTTYGTTRATCTTCTCAAGGTATTCTTTTACTTCGMAGAGATTGTATAGAAAAGGT---------------------------------------------------CGAAATTGGTAGACGCTACGGACTTAATTGGGTTGAGCCTTAGTATGGAAACCCACTAAGTGATAACTTTCAAATTCAGGGAAACCGTGGAATTAATAAAAATRGGCAATCCTGAGCCAAATCCCGTTTTCCGAAAATGAGTAGGGAAAGCAAGCCAGAATAAAAAARGGATAGGTGCAGAGACTCAACGGAAGCTGTTCTAATAAAKACATACAATACAAATGGAGTTGATTGCCGGTAGACGAGAATAAAGATAGAGTCCCATTCTACATGTCAATACCGACAACAATGAAATTTATAG-TAMGAGGAAAAAGCCCGTTTAAACCCCTAATTYTWTCTCTTATTTATCCCYTTTTGTTAGCARYYMAAAACCCCC--------YYTTCATWTTTASGMGAGAAATACCCATTTTAMTAATTCACAGTCARTACTTTATATTTTAATAYTGAAACTTACATTTWCAAAGTMTTATTMAATTAKTAATTTTKCATTTTKTKTATTTTTAA-AAWKW------WMWTTTTAMAAGTAATAC------------------TTT-T-----GTTAGAT---------TT-----------------------TTAATG---------------------------------------AAATTGACTTATTATACTCCTGATTATGAAACTAAAGATACTGATATTTTGGCAGCATTCCGAGTAACTCCTCAACCTGGAGTTCCACCCGAAGAAGCAGGAGCCGCAGTAGCTGCCGAATCTTCGACTGGTACATGGACCACTGTGTGGACCGATGGACTTACCAGCCTTGATCGTTACAAAGGACGATGCTATCACATCGAGCCCGTTGCTGGGGAAGAAAATCAATATATTGCTTATGTAGCTTACCCCTTAGACCTTTTTGAAGAAGGTTCTGTTACTAACATGTTTACTTCCATTGTGGGTAATGTATTTGGGTTTAAAGCCCTACGTGCCCTACGTCTGGAAGATCTTCGAATCCCCCCGGCTTATTCTAAAACTTTCCAAGGTCCGCCTCATGGTATCCAAGTTGAGAGAGATAAATTGAACAAGTACGGTCGTCCTCTATTGGGATGTACTATTAAACCAAAATTGGGGTTATCCGCTAAGAACTACGGTCGGGCGGTTTATGAGTGTCTGCGCGGTGGACTTGATTTTACCAAAGATGATGAGAATGTAAACTCCCAACCATTTATGCGATGGAGAGACCGTTTCTTATTTTGTGCCGAAGCACTTTATAAAGCACAAGCCGAAACTGGCGAAATCAAAGGGCATTATTTGAATGCTACTGCAGGTACATGCGAAGAAATGATGAAAAGGGCTGTATTTGCCAGAGAATTGGGAGTCCCTATCGTAATGCATGACTATTTAACAGGGGGGTTCACTGCAAATACTAGCTTGGCTCATTATTGCCGGGATAATGGCTTACTTCTTCATATTCATCGTGCAATGCATGCGGTTATTGATAGACAAAAAAATCATGGTATACACTTTCGTGTATTAGCTAAAGCCTTACGTATGTCTGGTGGAGATCATATTCACGCTGGGACTGTAGTAGGTAAACTTGAAGGGGAACGAGATATCACTTTGGGATTTGTTGATTTACTACGTGATGATTTTATTGAAAAAGACCGAAGTAGGGGGATTTATTTTACTCAAGATTGGGTTTCGCTACCGGGTGTTTTGCCCGTAGCTTCAGGGGGTATTCATGTTTGGCATATGCCTGCTCTGACCGAGATCTTTGGGGATGATT--------------------------------------------------------------------------------------------------------------------------------------------------------------------------------------------------------------------------------------------
Dendrophthoe ---TTGATCCTGCCAGTAGTCATATGCTTGTCTCAAAGATTAAGCCATGCATGTGTAAGTATGAACTAATTCAGACTGTGAAACTGCGAATGGCTCATTAAATCAGTTATAGTTTGTTTGATGGTATTTGCTACTCGGATAACCGTAGTAATTCTAGAGCTAATACGTGCACCAMACCCCGAC--TTCTGGAAGGGACGCATTTATTAGATAAAAGGTCGACGCSGGCTTC--GCCCGTTGTTCTGATGAATCATGATAACTTGACGGATCGCACGGCCATCGTGCCGGCGACGCATCATTCAAATTTCTGCCCTATCAACTTTCGATGGTAGGATAGTGGCCTACCATGGTTTTGACGGGTGACGGAGAATTAGGGTTCGATTCCGGAGAGGGAGCCTGAGAAACGGCTACCACATCCAAGGAAGGCAGCAGGCGCGCAAATTACCCAATCCTGACACGGGGAGGTAGTGACAATAAATAACAATACCGGGCTCTACGAGTCTGGTAATTGGAATGAGTACAATCTAAATCCCTTAACGAGGATCCATTGGAGGGCAAGTCTGGTGCCAGCAGCCGCGGTAATTCCAGCTCCAATAGCGTATATTTAAGTTGTTGCAGTTAAAAAGCTCGTAGTTGGACCTTGGGCTGGGTCGATCGGTCCGCCGTCAGGTGTGTACCGGTCGGCCCGTCCCTTCTACCGGCGATGCGTTCCTGGCCTTAGCTGGCCGGGTCGTGCCTCCGGTGCTGTTACTTTGAAGAAATTAGAGTGCTCAAAGCAAGCCTACGCTCTGGATACATTAGCATGGGATAACATCATAGGATTTCGATCCTATTCTGTTGGCCTTCGGGATCGGAGTAATGATTAACAGGGACAGTCGGGGGCATTCGTATTTCATAGTCAGAGGTGAAATTCTTGGATTTATGAAAGACGAACAACTGCGAAAGCATTT--------GCCAAGGATGTTTTCATTAATCAAGAACGAAAGTTGGGGGCTCGAAGACGATCAGATACCGTCCTAGTCTCAACCATAAACGATGCCGACCAGGGATCAGCGGATGTTACTTATAGGACTCCGCTGGCACCTTATGAGAAATCAAAGTTTTTGGGTTCCGGGGGGAGTATGGTCGCAAGGCTGAAACTTAAAGGAATTGACGGAAGGGCACCACCAGGAGTGGAGCCTGCGGCTTAATTTGACTCAACACGGGGAAACTTACCAGGTCCAGACATAGTAAGGATTGACAGACTGAGAGCTCTTTCTAGATTCTATGGGTGGTGGTGCATGGCCGTTCTTAGTTGGTGGAGCGATTTGTCTGGTTAATTCCGTTAACGAACGAGACCTCAGCCTGCTAACTAGCTACATGGAGGTGACCCTCCATGGCTAGCTTCTTAGAGGGACTATGGCCTTTTAGGCCACGGAAGTTTGAGGCAATAACAGGTCTGTGATGCCCTTAGATGTTCTGGGCCGCACGCGCGCTACACTGATGTATTCAACGAGTCTATAGCCTTGGCCGACAGGCCCGGGTAATCTTTGAAATTTCATCGTGATGGGGATAGATCATTGCAATTGTTGGTCTTCAACGAGGAATTCCTAGTAAGCGCGAGTCATCAGCTCGCGTTGACTACGTCCCTGCCCTTTGTACACACCGCCCGTCGCTCCTACCGATTGAATGGTCCGGTGAAGTGTTCGGATCGAGGCGACGTGGGCGGT---CCGCTGCC-CGCGACGTCGCGAGAAGTCCACTGAACCTTATCATTTAGAGGAAGGAGAAGTC----------------------------------------------------------------------------------AACGGCGAGCGAACCGGGAACAGCCCAG-TTGAAAATCGCGCGG-CG-G-CG---GAA-TGTAGACTGTAGAAGCGTCCTCAGCGGCGGACCGGGCTCAAGTCCCCTGGAAGGGGGCGCCGGAGAGGGTGAGAGCCCCGTCGTGCCCGGACCCTGCCGCACCAC-AGGCGCTGTCGGCGAGTCGGGTTGTTTGGGAATGCAGCCCCAATCGGGCGGTAAATTCCGTCCAAGGCTAAATATGGGCGAGAGACCGATAGCAAACAAGTACCGCGAGGGAAAGATGAAAAGGACTTTGAAAAGAGAGTCAAAGAGTGCTTGAAATTGTCGGGAGGGAAGCGGATGGGGGCCGGCGATGCACCTCGGTCGGATGTGGAACGGCCAACAGCCGGTCCGCCGATCGACTCGGGGTGCGGACCGATGCGGATTGAGGCGGCGGCCCAAGCCTGGGCCGTCGTTAC--GCCTGCGGAGATGCCGCCGCCTCGATCGTGGAAYGCAGCGCGCGCCGC-------AMGGCGTGCYTCCGGGCACCTGCGCGCTCCGGGCAACGGCCTGCGGGCTCCCCATTCGACCCGTCTTGAAACACGGACCAAGGAGTCTGACATGTGTGCGAGTCAACGGGC-GAYYAAACCCGTAAGGCGAAAGGAAGCTGA-YTGGTGGGATCCCCC-----CTGCGGG---TGCACCCCCGACCGACCTTGATCTTCTGAGAAGGGTTCGAGTGTGAGCATGCCTGTCGGGACCCGAAAGATGGTGAACTATGCCTGAGCGGGGCGAAGCCAGAGGAAACTCTGGTGGAGGCCCGCAGCGATACTGACGTGCAAATCGTTCGTCTGACTTGGGTATAGGGGCGAAAGACTAATCGAACCGTCTAGTAGCTGGTTCCCTCCGAAGTTTCCCTCAGGATAGCTGGAGCTCGCGCGCGAGTTCTATCAGGTAAAGCCAATGATTAGAGGCATCGGGGGCGCAATGCCCTCGACCTATTCTCAAACTTTAAATGGGTAGGACGACACGGCTGCTTCGCTGAGCCGTGGCGAGGAATCGAGAGCTCCAAGTGGGCCATTTTTGGTAAGCAGAACTGGCGATGCGGGATGAACCGGAAGCCGGGTTACGGTGCCCAACTGCGCGCTAACCTAGATCCCACAAAGGGTGTTGGTCGATTAAGACAGCAGGACGGTGGTCATGGAAGTCGAAATCCGCTAAGGAGTGTGTAACWACTCACCTGCCGAATCAACTAGCCCCGAAAATGGATGGCGCTTAAGCGCGCGACCTATACCCGGCCGTCGAGGCAACGGCCAGGCCCCGATGAGTAGGAGGGCGCGGCGGTCGCTGCAAAACCTGTGGCGCGAGCCCGGGCGGAGCGTCCGTCGGTGCGGATCTTGGTGGTAGTAGCAAATATTCAAATGAGAACTTTGAAGGCCGAAGAGGRGAAGGGTTCCATGTGAACGGCACTTGCACATGGGTTAGTCGATCCTAAGAGACGGGGGAAGCCCGTCCGACAGCGCGATCCGCGCGAGCTTCGAAAGGGAATCGGGTTAAAACTCCCGAGCCGGGACGTGGTGGTTGACGGCGACGTTAGGGAGTCCGGAGACGTCGTCGGGGGCCCCGGGAAGAGTTATCTTTTCTGTTTAACAGCCTGCCCACCCTGGAATCGGTTCGGCCGGAGGTAGGGTCCAGCGGCTGGAACAGCACCGCACGTCGCGCGGTGTCCGGTGCGCCCTCGACGGCCC-TGAAAATCCGGAGGACCGAGTACCATCCACGCCCGTTCGTACCGATAACCGCATCAGGTCTCCAAGGTGAACAGCCTCTGGTCGATGGAACAATGTAGGCAAGGGAAGTCGGCAAAATGGATCCGTAACTTCGGGAAAAGGATTGGCTCTGAGGGCTGGGCTCGGGGGTCCCAGCCCCGAACCCATCGGCTGTCGGCGGACTGCTCGAGCTGCTCTCGCGGCGAGAGCGGGTCGCCGCGTGCCGTCCGGGCGACGGACTGGGAACGGCTCCCTC--------GGGGGCCTTCCCCGAGCAGCGAACAGCCAGCTCAGAACTGGTACGG------------------------------------------------CAGGAGTATATTTATGCACTTACTCATAATCGTAGTTTCAATCGATCAAGTTTGTTTGAAAATGTAAGTTATGACAAAAARGTTAGGTTACTAATTGTGAAACGATTAATTACTCGAATGTATCACCAGAAYTCTKTTMTTATTTMTACTTAT---------GAT------TATAAC------------CAAAATGMTTTTTTTGGGCACAACAAGYATTTTTATTTGCAAATCATATCGGGTAAGTTAGCGGTTATTGTRGAAATTAAACTTTTTCTAGGCTTAGTA---KCTTCTCTT---------GAAGATAAT---AAAATAGACGAATMTAAAAATTTACGATCAATTCATTCCATATTTCCCTTTTTAGAAGATAAATTYTCCCGTTTAAATTATGTGTCAAATATAYTAATACCTTATCCTGTTCATCTTGAAMTATTGGTTTTAATTCTTCGTTGTTGGRTGAAAGATYCTTCTTCTTTACATTTTTTACGRTTCGTTTTYCACGAGAATCGTAMTTGGAACCATTTTTTTTTMCAAAATAAATATATTTCCACCCTT------------CCAAAAAGA------------AATCAKAGATTWTTTYTATTCTTATATAATTCTCATGTYTGTGAATACGAATCCRTTTTTGTTTTTTTACGTAACCAATCCTATYATTTACGATCAACATTTTTTGGAACCTTTTTTGAGCGAACTRTTTTYTATGGAAAAATAAAAAAAGAGTATYTT------GTAAMTGTC------TTTACTAAGGATTTTCAAGCCATA------TCATRTATGTTCAAAGATATTTGTATGCATTATGTTAGGTATMAAGGAAAATCTATTCTGGCTTCAAAATGGACGTTTTTTATTCTGAATAAATGGAAYTATTAYCTTAYTCTCTTTTGGAAATGTCGTTTTTATGTGTGKTATCAATCAGAAAGG------ATAAAAACATTATCCAAGCATTTCCTTGACTTTCTAGGTTATCTT------TCAAGTKCA------AATAKACGATTCAACCYTTCGTTGGGACGAAGTCAAATGATAGAAAATTCATTTATAATA------AATAATAATATTATTAAS---------ACGTTTGATACCACAGTTCCAATTATAYCTTTGGTTGGACCATTGGTTAAAGTGAAARTTGGTGACKTCTTAGGTCAMCCCATTAGTAAG---TTGATCTCGACCGATTTA------TCAGATTRTGATATTATTGAYTTATTTTGGCATATATGCAGAAATCTTTCTCATTATTACAGCGGAGCTTCAAAAAAA---AATAGTTTGTATCAAMTA---------AAGTATATACTTCGACTTTCGTGTACTAGAACTTTAGCTCGTAAACACAAAAGCGCTTTACGTGCTTTTTTGAAAAGATTAGTTCCAGAAGTTTTGGAAGAATTTTTTATGGAGGAGGAGCAAGTYCTTTCGTTGATCTTCTCAAGGTATTCTTTTCCTTCGCAGAGATTGTATATAGAAGGTCGTATTTGGTATTTGGATACTTATTATTTGTATCAACGATCTAGTCAATCACGAAATTGGTAGACGYTACGGACTTAATTGGGTTGAGCCTTAGTATGGAAACCCACTAAGTGATAACTTTCAAATTCAGGGAAACCGTGGAATTAATAAAAATAGGCAATCCTGAGCCAAATCCYGTTTTCCGAAAATGAGTAGTGAAAGCAAGYTAGAATAAAAAAAGGATAGGTGCAGAGACTCAACGGAAGCTGTTCTAATAAATACATACAATACAAATGGAGTTKATTGCCGGTAGWCVAGAATAAAGATAGAGTCCCATTCTACATGTCAATACYGACAACAATGAAATTTATAG-TAATAGGAAAAAGYCYGYTTGAACCCCTAATTMTTTCTCTTATTTATCTCTTTTCRTTARCAKTTAAAAATCCCC---TTCATTTHTCATAGTTAGGCGAGAAATACCCATTTTAATAATTCACAGTCAGTACTTTAT------ATACTGAAACTTACATTTACAAAGTCTTATTCAATTAGTCATTTTTCATTTTGTGTATTTTWAAAAAAKA------AAATTTTACAAGTAATAC------------------TTT-T--TT--TTAGATTTTTAT---TT-----------------------TTWATGAAAGCAGGTGTTGGATTCAAAGCCGGTGTTAAAGAGTACAAATTGACTTATTATACTCCTGATTATGAAACTAAAGATACTGATATTTTGGCAGCATTCCGAGTAACTCCTCAACCTGGAGTTCCACCCGAGGAAGCMGGAGCCGCGGTAGCTGCCGAATCTTCRACTGGTACATGGACCACTGTRTGGACYGATGGACTTACCAGCCTTGATCGTTACAAAGGACGATGCTATCACATCGARCCCGTTGCTGGAGAAGAAAATCAATATATTGCTTATGTAGCTTACCCCTTAGACCTTTTTGAAGARGGTTCTGTTACTAACATGTTTACTTYCATTGTAGGTAATGTATTTGGTTTTAAAGCCCTACGTGCTCTACGTCTGGAAGATCTTCGAATCCCCCCRGCTTATTCKAAAACTTTCCMAGGCCCGCCTCATGGTATCCAAGTTGAGAGAGATAAATTGAACMAGTACGGKCGTCCTCTATTGGGATGTACTATTWAMCCCAAATTRGGGTTATCCGCTAAGAACTACGGTCGGGCRGTTTATGAGTGTCTGCGCGGTGGACTTGATTTTACCAAAGATGATGAGAATGTAAACTCCCAACCATTTATGCGCTGGAGAGACCGTTTCTTATTTTGTGCCGAAGCTCTTTATAAAGCACAAGCCGAAACTGGCGAAATCAAAGGRCATTATTTGAAT---------------------------------------------------------------------------------------------------------------------------------------------------------------------------------------------------------------------------------------------------------------------------------------------------------------------------------------------------------------------------------------------------------------------------------------------------------------------------------------------------------------------------------------------------------------------------------------------------------------------------------------------------------------------------------------------------------------------------------
Helixanthera ---------------GTAGTCATATGCTTGTCTCAAAGATTAAGCCATGCATGTGTAAGTATGAACTAATTCAGACTGTGAAACTGCGAATGGCTCATTAAATCAGTTATAGTTTGTTTGATGGTATTTGCTACTCGGATAACCGTAGTAATTCTAGAGCTAATACGTGCACCGAACCCCGAC-TTTMYGGAAGGGATGCATTTATTAGATAAAAGGTCGACGCGGRCTYY--GYYCGTTGYTCTGATGAATCATGATAACTTGACGGATYGCACGGCCATCGTGCCGGCGACGCATCATTCAAATTTCTGCCCTATCAACTTTCGATGGTAGGATAGTGGCCTACCATGGTKWTGACGGGTGACGGAGAATTAGGGTTCGATTCCGGAGAGGGAGCCTGAGAAACGGCTACCACATCCAAGGAAGGCAGCAGGCGCGCAAATTACCCAATCCTGACACGGGGAGGTAGTGACAATAAATAACAATACCGGGCTCTAYGAGTCTGGTAATTGGAATGAGTACAATCTAAATCCCTTAACGAGGATCCATTGGAGGGCAAGTCTGGTGCCAGCAGCCGCGGTAATTCCAGCTCCAATAGCGTATATTTAAGTTGTTGCAGTTAAAAAGCTCGTAGTTGGACCTTGGGTTGGGYCGATCGGTCCGCCKYCRGGTGTGTACCGGYCGGCCTGTCCCTTCTACCGGCGATGCGCTCCTGGCCTTAATTGGCCGGGTCGTGCCTCCGGTGCTGTTACTTTGAAGAAATTAGAGTGCTCAAAGCAAGCCTACGCTCTGGATACATTAGCATGGGATAACATCATAGGATTTCGGTCCTATTCTGTTGGCCTTCGGGATCGGAGTAATGATTAACAGGGACAGTCGGGGGCATTCGTATTTCATAGTCAGAGGTGAAATTCTTGGATTTATGAAAGACGAACAACTGCGAAAGCATTT--------GCCAAGGATGTTTTCATTAATCAAGAACGAAAGTTGGGGGCTCGAAGACGATCAGATACCGTCCTAGTCTCAACCATAAACGATGCCGACCAGGGATCRGCGGATGTTACWTWMAGGACTCCGCYGGCACCTTATGAGAAATCAAAGTTTTTGGGTTCCGGGGGGAGTATGGTCGCAAGGCTGAAACTTAAAGGAATTGACGGAAGGGCACCACCAGGAGTGGAGCCTGCGGCTTAATTTGACTCAACACGGGGAAACTTACCAGGTCCAGACATAGTAAGGATTGACAGACTGAGAGCTCTTTCTAGATTCTATGGGTGGTGGTGCATGGCCGTTCTTAGTTGGTGGAGCGATTTGTCTGGTTAATTCCGTTAACGAACGAGACCTCAGCCTGCTAACTAGCTACRTGGAGGTATCCCTCCATGGCTAGCTTCTTAGAGGGACTATGGCCTTTTAGGCCACGGAAGTTTGAGGCAATAACAGGTCTGTGATGCCCTTAGATGTTCTGGGCCGCACGCGCGCTACACTGATGTATTCAACGAGTCTATAGCCTTGGCCGACAGGCCCGGGTAATCTTTGAAATTTCATCGTGATGGGGATAGATCATTGCAATTGTTGGTCTTCAACGAGGAATTCCTAGTAAGCGCGAGTCATCAGCTCGCGTTGACTACGTCCCTGCCCTTTGTACACACCGCCCGTCGCTCCTACCGATTGAATGGTCCGGTGAAGTGTTCGGATCGAGGCGACGYGGGCGGT---YCGCYGCSCCGCGACGTCGCGAGAAGTCCACTGAACCTTATCATTTAGAGGAAGGAG--------------------------CCCGCTGAGTTTAAGCATATCAATAAGCGGAGGAAAAGAAACTTACGAGGATTCCCCTAGTAACGGCGAGCGAACCGGGAACAGCCCAGCTTGAAAATCGTTCGGCCCTGCCGCGCGAATTGTAGTCTGTAGAAGCGTCCTCAGCGGCGGACCGGGCTCAAGTCCTCTGGAAGGGGGCGCCGGAGAGGGTGAGAGCCCCGTCGTGCCCGGACCCTGCCGCATCACGAGGCGCTGTCGGCGAGTCGGGTTGTTTGGGAATGCAGCCCCAATCGGGCGGTAAATTCCGTCCAAGGCTAAATACGGGCGAGAGACCGATAGCAAACAAGTACCGCGAGGGAAAGATGAAAAGGACTTTGAAAAGAGAGTCAAAGAGTGCTTGAAATTGTCGGGAGGGAAGCGGATGGGGGCCGGCGATGCACCTCGGTCGGATGTGGAACGGCCAACAGCCGGTCCGCCGATCGACTCGGGGTGCGGACCGATGCGGATTGAGGCGGCGGCCCAAGCCTGGGCCWTCGWKAC--GCCYGCGGAGAYGYCGCCGCCTCGATCGTGGAAAGCAGCGCGCGCCGC-------MAGGCGTGCYTC--GGCACCTGCGCGCTCCGGGCAWCGGCCTGCGGGCTCCCCATTCGACCCGTCTTGAAACACGGACCAAGGAGTCTGACATGTGTGCGAGTCAACGGGC-GAYYAAACCCGTAAGGCGAAAGGAAGCTGA-TTGGCGGGATCCCC------CWGYGGG---TGCACCCCCGACCGACCTTGATCTTCTGAGAAGGGTTCGAGTGTGAGCATGCCTGTCGGGACCCGAAAGATGGTGAACTATGCCTGAGCGGGGCGAAGCCAGAGGAAACTCTGGTGGAGGCCCGCAGCGATACTGACGTGCAAATCGTTCGTCTGACTTGGGTATAGGGGCGAAAGACTAATCGAACCRTCTAGTAGCTGGTTCCCTCCGAAGTTTCCCTCAGGATAGCTGGAGCTCGCGCGCGAGTTCTATCAGGTAAAGCCAATGATTAGAGGCATCGGGGGCGCMAYGCCCTCGACCTATTCTCAAACTTTAAATGGGTAGGACGACRCGGCTGCTTCGYTGAGCCGYGGCGAGGAATCGAGAGCTCCAAGTGGGCCATTTTTGGTAAGCAGAACTGGCGATGCGGGATGAACCGGAAGCCGGGTTACGGTGCCCAACTGCGCGCTAACCTAGATCCCACAAAGGGTGTTGGTCGATTAAGACAGCAGGACGGTGGTCATGGAAGTCGAAATCCGCTAAGGAGTGTGTAACAACTCACCTGCCGAATCAACTAGCCCCGAAAATGGATGGCGCTTAAGCGCGCGACCTATACCCGGCCGTCGAGGCAACGGCCARGCCCCGATGAGTAGGAGGGCGCGGCGGTCGCYGCAAAACCTGTGGCGCGAGCCCGGGCGGAGCGKCCGTCGGTGCGGATCTTGGTGGTAGTAGCAAATATTCAAATGAGAACTTTGAAGGCCGAAGAGGGGAAAGGTTCCATGTGAACGGCACTTGCACATGGGTTAGTCGATCCTAAGAGACGGGGGAAGCCCGTCCGACAGCGCGYWSCGCGCGAGCTTCGAAAGGGAATCGGGTTAAAATTCCCGAACCGGGACGTGGTGGTTGACGGCGACGTTAGGGAGTCCGGAGACGTCGTCGGGGGCCCCGGGAAGAGTTATCTTTTCTGTTTAACAGCCTGCCCACCCTGGAATCGGCTCAGCCGGAGGTAGGGTCCAGCGGCTGGAACAGCACCGCACGTCGCGCGGTGTCCGGTGCGCCCTCGACGGCCCCTGAAAATCCGGAGGACCGAGTGCCATCCACGCCCGTTCGTACTCATAACCGCATCAGGTCTCCAAGGTGAACAGCCTCTGGTCGATGGAACAATGTAGGCAAGGGAAGTCGGCAAAATGGATCCGTAACTTCGGGAAAAGGATTGGCTCTGAGGGCTGGGCTCGGGGGTCCCAGCCCCGAACCCATCGGCTGTCGGCGGACTGCTCGAGCTGCTCTCGCGGCGAGAGCGGGTCGCCGCGTGCCGTCCGGGGGACGGACTGGGAACGGCCCCCTCGC------GGGGGCCTTCCCCGAGCAGCGAACAGCCAGCTCAGAACTGGTACGGA--------------------------------------------------------------------------------------------------------GAAAATGTAGGTTATGACAAAAAGGTTAGGTTACTAATTGTGAAACGMTTAATTACTCGAWTGTATCACCAGAATTMTTTTMTTATTTMTACTTATGATTATAATGAT------TATAAC------------CAAAATKMTTTTTTTRGGCACAACAAACATTTTTATTTSCAAATCATATCGGGTAAGTTAGCGGTTATTGTGGAAATRAAAYTTTTTCWAGGCTTAGTA---TCYTCTCTT---------GAAGATAAT---AAAATAGACGAATCTAAAAATTTACGATCAATTCATTCCATATTTCCCTTTTTAGAAGATAAATTCTCCCGTTTAAATTATGTGTCAAATATACTAATACCTTATCCTGTTCATYTTGAAATATTGGTTTTAATTCTTCGTTGTTGGGTRAAAGATKSTTCTTYTTTACATTTTTTACGATTYGTTTTCCACGAGAATCGTAATTGGAACCATTTTTTTTTCCAAWATAAATATAKTTCCAYCCTT------------YMAAAAAGA------------AATCAGAGATTTKTWTTATTCTTATATAATTCTCATGTCTGTGAATACGAATCCATTTTTGTTTTTTTACGTAACCAATCCTATCATTTACGATCAACATTTTTTGGAACCTTTTTTGAGCGAACTMTTTTCTATGGAAAAAWWAAWAAAGAGTATCTTGTACTGGTAAATGTC------TTTACTAAGGATTTTCAAGCCATA------TCATGTATGTTCAAAGATAKTTKTATGCATTATGTTAGGTATCAAGGAAAATYYATTCTGGCTTCAAAAYGGACGTTTTTTATTCTGAATAAATGGAMYTATTACCTKMYYYTCTTTTGGAAATGTCGTTTWTRTGTGTGGTAYCAATCAGAAAGG------ATAAAAAYATTATCCMAGCATTYCCTTGACTTTMTARGTTATCTT------TCAAGTGCA------AATAKACGATTCAACCYTTCGTTKGGACGAAGTCAAATGMTAGAAAATTCATTTATAATA---AATAAWAATAATATTATTAAG---------ACGTTTGATACCACAGTTCCAATTAYACCTTTGGTTRGACCATTGGWTAAAGCGAAARKTGGTGACGTCTTAGGTCACYCCATTAGTAAG---TTGATCTCGGCCGATTTATCAGATTCAGATTATGATATTATTGACTTATTTTGGCATATATGCAGAAATCTTTCTCATTATTACAGCGGAGCTTCAAAAAAA---AARAGTTTGTATCAAATA---------AAGTATATACTTCGACTTTCKTGTACTAGAACTTTAGCTCGTAAACACAAAAGYGCTTTACGTGCTTTTTTGAAAAGATTAGKTYCAGAAGTTTTGGAAGAATTTTTTATGGAGGAGGAGCAAGTTCTTTCGTTGATCTTCTCAAGGTATTCTTTTCCTTCGCAGAGATT-------------------------------------------------------------------------------CTACGGACTTAATTGRKTTGAGCCTTAGTATGGAAACCCACTAAGTGATAACTTTCAAATTCAGGGAAACCKTGGAATTAATAAAAATAGGCAATCCTGAGCCAAATCCCGTTTTMCGAMAATGAGTAGKGAAARCAAGCYAGAATAAAAAAAGGATAGGYGCAGAGACTCAACGGAAGCTGTTCTAATAAATACAWACAATACAAATGGAGTKKATTGCCGGTARACGAGAATAAAGATAGAGTCCCATTYWACATGTCAATACCGACAACAATGMAATTTRTAG-TAAGAGGAAAAAGMCMGTTTGAAYCCCYAATTCTTTCTCKTATTTMTCYCTTTYYGTTAGCAGTTMAAAATCCCCTTTTTTWTTTTTCATMKTTAGGCGAGAAATAACCATTTTMATAATTCACAGTCAGTACTTTAYWTWAKAATAYTGAAACTTACATTTACAAAGTMTTATTCAATTAGTSATTTTTCATTTTGTGTATTTTTAACAAAGA------WWATWTTACAAGTAATAC------------------TTTTTTATWWWTTWRWW---------TT-----------------------TTAATGAAAGCAGGTGTTGGATTCAAAGCCGGTGTTAAAGAGTACAAATTGACTTATTATACTCCTGATTATGAAACTAAAGATACTGATATTTTGGCAGCATTCCGAGTAACTCCTCAACCTGGAGTTCCACCCGAGGAAGCAGGAGCCGCGGTAGCTGCCGAATCTTCGACTGGTACATGGACCACTGTGTGGACCGATGGACTTACCAGCCTTGATCGTTACAAAGGACGATGCTATCACATCGAGCCCGTTGCTGGAGAAGAAAATCAATATATTGCTTATGTAGCTTACCCCTTAGACCTTTTTGAAGAAGGTTCTGTTACTAACATGTTTACTTCCATTGTAGGTAATGTATTTGGKTTTAAAGCCYTACGTGCTCTACGTCTGGAAGATCTTCGAATCCCCCCGGCTTATTCTAAAAYTTTCCAAGGCCCGCCTCATGGTATCCAAGTTGARAGAGATAAATTGAACAAGTACGGBCGTCCTCTATTGGGATGTACTATTAAACCCMAATTRGGGTTATCCGCTAAGAACTACGGTCGGGCGGTTTATGAGTGTCTGCGCGGTGGACTTGATTTTACCAAAGATGATGAGAATGTAAACTCCCAACCATTTATGCGCTGGAGAGACCGTTTCYTATTTTGTGCCGAAGCTCTTTATAAAGCACAAGCCGAAACTGGCGAAATCAAAGGRCATTATTTGAAT---------------------------------------------------------------------------------------------------------------------------------------------------------------------------------------------------------------------------------------------------------------------------------------------------------------------------------------------------------------------------------------------------------------------------------------------------------------------------------------------------------------------------------------------------------------------------------------------------------------------------------------------------------------------------------------------------------------------------------
Tolypanthus -------------------------------------------------------------------------------------------------------------------------------------------------------------------------------------------------------------------------------------------------------------------------------------------------------------------------------------------------------------------------------------------------------------------------------------------------------------------------------------------------------------------------------------------------------------------------------------------------------------------------------------------------------------------------------------------------------------------------------------------------------------------------------------------------------------------------------------------------------------------------------------------------------------------------------------------------------------------------------------------------------------------------------------------------------------------------------------------------------------------------------------------------------------------------------------------------------------------------------------------------------------------------------------------------------------------------------------------------------------------------------------------------------------------------------------------------------------------------------------------------------------------------------------------------------------------------------------------------------------------------------------------------------------------------------------------------------------------------------------------------------------------------------------------------------------------------------------------------------------------------------------------------------------------------------------------------------------------------------------------------------------------------------------------------------------------------------------------------------------------------------------------------------------------------------------------------------------------------------------------------------------------------------------------------------------------------------------------------------------------------------------------------------------------------------------------------------------------------------------------------------------------------------------------------------------------------------------------------------------------------------------------------------------------------------------------------------------------------------------------------------------------------------------------------------------------------------------------------------------------------------------------------------------------------------------------------------------------------------------------------------------------------------------------------------------------------------------------------------------------------------------------------------------------------------------------------------------------------------------------------------------------------------------------------------------------------------------------------------------------------------------------------------------------------------------------------------------------------------------------------------------------------------------------------------------------------------------------------------------------------------------------------------------------------------------------------------------------------------------------------------------------------------------------------------------------------------------------------------------------------------------------------------------------------------------------------------------------------------------------------------------------------------------------------------------------------------------------------------------------------------------------------------------------------------------------------------------------------------------------------------------------CACCAGAATTCTTTTCTTATTTCTACTTAT---------GAT------TATAAC------------CAAAATGCTTTTTTTGGGCACAACAAACATTTTTATTTGCAAATCATATCGGTTAAGTTAGCGGTTATTGTGGAAATTAAACTTTTTCTAGGCTTAGTA---TCTTCTCTT---------GAAGATAAT---AAAATAGACGAATCTAAAAATTTACGATCAATTCATTCCATATTTCCCTTTTTAGAAGATAAATTCTCCCGTTTAAATTATGTGTCAAATATACTAATACCTTATCCTGTTCATCTTGAAATATTGGTTTTAATTCTTCGTTGTTGGGTGAAAGATTCTTCTTCTTTACATTTTTTACGATTCGTTTTCCACGAGAATCGTAATTGGAACCATTTTTTTTTCCAAAATAAATATATTTCCACCCTT------------TCAAAAAGA------------AATCAGAGATTATTTTTATTCTTATATAATTCTCATGTCTGTGAATACGAATCTATTTTTGTTTTTTTACGTAACCAATCCTATCATTTACGATCAACATTTTTTGGAACCTTTTTTGAGCGAACTCTTTTCTATGGAAAAATAAAAAAAGAGTATTTT------GTAAATGTC------GTTACTAAGGATTTTCAAGCCATA------TCATGTATGTTCAAAGATATTTGTATGCATTATGTGAGGTATCAAGGAAAATCTATTTTGGCTTCAAAATGGACGTTTTTTATTCTGAATAAATGGAACTATTACCTTGCTCTCTTTTGTAAATGTCGTTTTTATGTGTGGTATCAATCAGAAAGG------ATAAAAACATTATCCAAGCATTTCCTTGACTTTCTGAGTTATCTT------TCAAGTGCA------AATATACGATTCAACCCTTCGTTGGGACGAAGTCAAATGGTAGAAAATTCATTTATAATA------AATAATAATATTATTAAG---------ACGTTTGATACCAAAGTTCCAATTATACCTTTGGTTGGACCATTGGTTAAAGCGAAAGTTGGTGACGTATTAGGTCACCCCATTAGTAAG---TTGATCTCGGCCGATTTA------TCAGATTATGATATTATTGACTTATTTTGGCATATATGCAGAAATCTTTCTCATTATTACAGCGGAGCTTCAAAAAAA---AATAGTTTGTATCAAATA---------AAGTATATACTTCGACTTTCGTGTACTAGAACTTTAGCTCGTAAACACAAAAGCGCTTTCCGTGCGTTTTTGAAAAGATTAGTTCCAGAAGTTTTGGAAGAATTTTTTATGGAGGAGAAGCAAGTTCTTTCGTTGATCTTCTCAAGGTATTCTTTTACTTCGCAGAGATTGTATAGAGAAGGTCGTATTTGG---------------------------------------------------------------------------------------------------------------------------------------------------------------------------------------------------------------------------------------------------------------------------------------------------------------------------------------------------------------------------------------------------------------------------------------------------------------------------------------------------------------------------------------------------------------------------------------------------------------------------------------------------------------------------------AAAGCAGGTGTTGGATTCAAAGCCGGTGTTAAAGAGTACAAATTGACTTATTATACTCCTGATTATGAAACTAAAGATACTGATATTTTGGCAGCATTCCGAGTAACTCCTCAACCTGGAGTTCCACCCGAGGAAGCAGGAGCCGCGGTAGCTGCCGAATCTTCGACTGGTACATGGACCACTGTGTGGACCGATGGACTTACCAGCCTTGATCGTTACAAAGGACGATGCTATCACATCGAGCCCGTTGCTGGAGAAGAAAATCAATATATTGCTTATGTAGCTTACCCCTTAGACCTTTTTGAAGAAGGTTCTGTTACTAACATGTTTACTTCCATTGTAGGTAATGTATTTGGTTTTAAAGCCTTACGTGCTCTACGTCTGGAAGATCTTCGAATCCCCCCGGCTTATTCTAAAACTTTCCAAGGCCCGCCTCATGGTATCCAAGTTGAGAGAGATAAATTGAACAAGTATGGTCGTCCTCTATTGGGATGTACTATTAAACCCAAATTGGGGTTATCCGCTAAGAACTACGGTCGGGCGGTTTATGAGTGTCTGCGCGGTGGACTTGATTTTACCAAAGATGATGAGAATGTAAACTCCCAACCATTTATGCGCTGGAGAGACCGTTTCTTATTTTGTGCCGAAGCTCTTTATAAAGCACAAGCCGAAACTGGCGAAATCAAAGGGCATTATTTGAAT---------------------------------------------------------------------------------------------------------------------------------------------------------------------------------------------------------------------------------------------------------------------------------------------------------------------------------------------------------------------------------------------------------------------------------------------------------------------------------------------------------------------------------------------------------------------------------------------------------------------------------------------------------------------------------------------------------------------------------
Erianthemum ----------TGCCAGTAGTCATATGCTTGTCTCAAAGATTAAGCCATGCATGTGTAAGTATGAACTAATTCAGACTGTGAAACTGCGAATGGCTCATTAAATCAGTTATAGTTTGTTTGATGGTATTTGCTACTCGGATAACCGTAGTAATTCTAGAGCTAATACGTGCACCAAACCCCGACTTTCACGGAAGGGATGCATTTATTAGATAAAAGGTCGACGCGGGTTCT--CCCCGTTGTTCTGATGAATCATGATAACTTGACGGATCGCACGGCCATCGTGCCGGCGACGCATCATTCAAATTTCTGCCCTATCAACTTTCGATGGTAGGATAGTGGCCTACCATGGTTTTGACGGGTGACGGAGAATTAGGGTTCGATTCCGGAGAGGGAGCCTGAGAAACGGCTACCACATCCAAGGAAGGCAGCAGGCG---AAATTACCCAATCCTGACACGGGGAGGTAGTGACAATAAATAACAATACCGGGCTCTACGAGTCTGGTAATTGGAATGAGTACAATCTAAATCCCTTAACGAGGATCCATTGGAGGGCAAGTCTGGTGCCAGCAGCCGCGGTAATTCCAGCTCCAATAGCGTATATTTAAGTTGTTGCAGTTAAAAAGCTCGTAGTTGGACCTTGGGTTGGGT-GCTCGGTCCGCCTTTAGGTGTGCACCGGTCGGCCTGTCCCTTCTACCGGCGATGCGCTCCTGGCCTTAATTGGCCGGGTCGTGCCTCCGGTGCTGTTACTTTGAAGAAATTAGAGTGCTCAAAGCAAGCCTACGCTCTGGATACATTAGCATGGGATAACATCATAGGATTTCGGTCCTATTCTGTTGGCCTTCGGGATCGGAGTAATGATTAACAGGGACAGTCGGGGGCATTCGTATTTCATAGTCAGAGGTGAAATTCTTGGATTTATGAAAGACGAACAACTGCGAAAGCATTT--------GCCAAGGATGTTTTCATTAATCAAGAACGAAAGTTGGGGGCTCGAAGACGATCAGATACCGTCCTAGTCTCAACCATAAACGATGCCGACCAGGGATCAGCGGATGTTACTTGTAGGACTCCGCTGGCACCTTATGAGAAATCAAAGTTTTTGGGTTCCGGGGGGAGTATGGTCGCAAGGCTGAAACTTAAAGGAATTGACGGAAGGGCACCACCAGGAGTGGAGCCTGCGGCTTAATTTGACTCAACACGGGGAAACTTACCAGGTCCAGACATAGTAAGGATTGACAGACTGAGAGAGC------GATTCTATGGGTGGTGGTGCATGGCCGTTCTTAGTTGGTGGAGCGATTTGTCTGGTTAATTCCGTTAACGAACGAGACCTCAGCCTGCTAACTAGCTACATGGAGGTATCCCTCCATGGCTAGCTTCTTAGAGGGACTATGGCCTTTTAGGCCACGGAAGTTTGAGGCAATAACAGGTCTGTGATGCCCTTAGATGTTCTGGGCCGCACGCGCGCTACACTGATGTATTCAACGAGTCTATAGCCTTGGCCGACAGGCCCGGGTAATCTTTGAAATTTCATCGTGATGGGGATAGATCATTGCAATTGTTGGTCTTCAACGAGGAATTCCTAGTAAGCGCGAGTCATCAGCTCGCGTTGACTACGTCCCTGCCCTTTGTACACACCGCCCGTCGCTCCTACCGATTGAATGGTCCGGTGAAGTGTTCGGATCGAGGCGACGTGGGCGGT---TCGCCGCC-CGCGACGTCGCGAGAAGTCCACTGAACCTTATCATTTAGAGGAA-----------------------------------------------------------------------------------CCCCTAGTAACGGCGAGCGAACCGGGAATAGCCCAGCTTGAAAATCGCGCGGCACTGCCGCGCGAATTGTAGTCTGTAGAAGCGTCCTCAGCGGCGGACCGGGCTCAAGTTCCCTGGAAGGGGGCGCCGGAGAGGGTGAGAGCCCCGTCGTGCCCGGACCCTGCCGCATCACGAGGCGCTGTCGGCGAGTCGGGTTGTTTGGGAATGCAGCCCCAATCGGGCGGTAAATTCCGTCCAAGGCTAAATACGGGCGAGAGACCGATAGCAAACAAGTACCGCGAGGGAAAGATGAAAAGGACTTTGAAAAGAGAGTCAAAGAGTGCTTGAAATTGTCGGGAGGGAAGCGGATGGGGGCCGGCGATGCACCTCGGTCGGATGTGGAACGGCCGTCGGCCGGTCCGCCGATCGACTCGGGGTGTGGACCGATGCGGATTGAGGTGGCGGCCCAAGCCTGGGCCTTTGTTAC--GCCTGCGGAGATGTCGCCGCCTCGATCGTGGAATGCAGCGCGCGCCGC-------AAGGCGTGCTTC--GGCACCTGCGCGCTCCGGGCAACGGCCTGCGGGCTCCCCATTCGACCCGTCTTGAAACACGGACCAAGGAGTCTGACATGTGTGCGAGTCAACGGGC-GATTAAACCCGTAAGGCGAAAGGAAGCTGA-TTGGTGGGATCCCC------TAGAGGG---TGCACCCCCGACCGACCTTGATCTTCTGAGAAGGGTTCGAGTGTGAGCATGCCTGTCGGGACCCGAAAGATGGTGAACTATGCCTGAGCGGGGCGAAGCCAGGGGAAACTCTGGTGGAGGCCCGCAGCGATACTGACGTGCAAATCGTTCGTCTGACTTGGGTATAGGGGCGAAAGACTAATCGAACCGTCTAGTAGCTGGTTCCCTCCGAAGTTTCCCTCAGGATAGCTGGAGCTCGCGCGCGAGTTCTATCAGGTAAAGCCAATGATTAGAGGCATCGGGGGCGCAACGCCCTCGACCTATTCTCAAACTTTAAATGGGTAGGACGACGCGGCTGCTTTGTTGAGCCGCGGCGAGGAATCGAGAGCTCCAAGTGGGCCATTTTTGGTAAGCAGAACTGGCGATGCGGGATGAACCGGAAGCCGGGTTACGGTGCCCAACTGCGCGCTAACCTAGATCCCACAAAGGGTGTTGGTCGATTAAGACAGCAGGACGGTGGTCATGGAAGTCGAAATCCGCTAAGGAGTGTGTAACAACTCACCTGCCGAATCAACTAGCCCCGAAAATGGATGGCGCTTAAGCGCGCGACCTATACCCGGCCGTCGAGGCAACGGCCAGGCCCCGATGAGTAGGAGGGCGCGGCGGTCGCTGCAAAACCTGTGGCGCGAGCCCGGGCGGAGCGTCCGTCGGTGCGGATCTTGGTGGTAGTAGCAAATATTCAAATGAGAACTTTGAAGGCCGAAGAGGGGAAAGGTTCCATGTGAACGGCACTTGCACATGGGTTAGTCGATCCTAAGAGACGGGGGAAGCCCGTCCGACAGCGCGAAACGCGCGAGCTTCGAAAGGGAATCGGGTTAAAATTCCCGAACCGGGTCGTGGTGGTTGACGGCGACCTTAGGGAGTCCGGAGACGTCGTCGGGGGCCCCGGGAAGAGTTATCTTTTCTGTTTAACAGCCTGCCCACCCTGGAATCGGCTCAGCCGGAGGTAGGGTCCAGCGGCTGGAAGAGCACCGCACGTCGCGCGGTGTCCGGTGCGCCCTCGACGGCCCCTGAAAATCCGGAGGACCGAGTGCCATCCACGCCCGTTCGTACTCATAACCGCATCAGGTCTCCAAGGTGAACAGCCTCTGGTCAATGGAACAATGTAGGCAAGGGAAGTCGGCAAAATGGATCCGTAACTTCGGGAAAAGGATTGGCTCTGAGGGCTGGGCTCGGGGGTCCCAGCCCCGAACTCATCGGCTGTCGGCGGACTGCTCGAGCTGCTACCGCGGCGAGAGCGGGTCGCCGCGTGCCGTCCGGGGGACGGACTGGGAACGGCTCCTTC--------GGGGGCCTTCCCCGAGCAGCGAACAGCCAGCTCAGAACTGGTACGGACAA--------------------------------------------------------------------------------------CGATCAAGTTTGTTCGAAAATGTAAGTTATGACAAAAAGGTTAGGTTCCTAATTGTGAAACGATTAATTACTCGACTGTATCACCAGAATTCTTTTCTTATTTCTACTTAT---------GAT------TATAAC------------CAAAATGTTTTTTTGGGGTACAACAAACATTTTTATTTGCAAATCATATCGGGTAAGTTAGCGGTTATTGTAGAAATTAAACTTTTCCTAGGCCTAGTA---TCTTCTCTTTCTTCTCTTGAAGATAATAAAAAAATAAACGAATCTAAAAATTTCCGATCAATTCATTCCATATTTCCCTTTTTAGAAGATAAATTCTCCCATTTAAATTATGTGTCAAATATACTAATACCTTATCCTGTTCATCTTGAAATATTAGTTTTAATTCTTCGTTATTGGGTGAACGATGCTTCTTCTTTACATTTTTTACGATTCGTTTTCCACGAGAATCGTAATTGGAACCATTTTTTTTTCCAAAATAAATCTATTTCTACCCTT------------TCAAAAAGG------------AATCAGAGATTATTTTTCTTCTTATATAATTCTCATGTCTGTGAATACGAATCCATTTTTGTTTTTTTACGTAACCAATCCTATCATTTACGATCAACATTTTTTGGAACCTTTTTTGAACGAACTTTTTTCTATGGAAAAATAAAAAAAGAGTATCTT------GTAAATGGCTTTACCTTTACTAAGGATTTTCAAGCCATA------TCATGTATGTTCAAAGATATTTTTATGCATTATGTTAGGTATCAAGGAAAATCTATTCTGGCTTCAAAATGGACATTTTTTATTCTGAATAAATGGAACTATTACCTTGCTCTCTTTTGGAAATGTCGTTTTTATGTGTGGTATCAATCAGAAAGG------ATAAAAACATTATCCAAGCATTTCCCTGACTTTCTAGGTTATCTT------TCAAGTGCA------AATATACGATTCAACCCTTCGTTGGGACGAAGTCAAATGATAGAAAATTCATTTATAATA------AATAATAATATTATTAAG---------ACATTTGATACCACAGTTCCAATTATACCTTTGGTTGGACCATTGGTTAAAGCAAAAGTTGGTGACGTCTTAGGTCACCCCATTAGTAAGTTGTTGATATCGTCCGATTTA------TCCGATTATGATATTATTGACTTATTTTGGCATATATGCAGAAATCTTTCTCATTATTACAGCGGAGCTTCAAAAAAA---AAGAGTTTGTATCAAATA---------AAGTATATACTGCGACTTTTGTGTACTAGAACTTTAGCTCGTAAACACAAAAGTGCTTTACGTGCTTTTTTGAAAAGATTAGTTCCAGAAGTTTTGGAAGAATTTTTTATGGAGGAGGAGCAAGTTCTTTCGTTGATCTTCTCAAAGTATTCTTTTCCTTCGCAGAGATTGTATAGAGAAGGTCGTATTTGG------------------------------------------CGAAATTGGTAGACGCTACGGACTTAATTGGGTTGAGCCTTAGTATGGAAACCCACTAAGTGATAACTTTCAAATTCAGGGAAACCGTGGAATTAATAAAAATAGGCAATCCTGAGCCAAATCCCGTTTTCCGAAAATGAGGAGGGAAAGCAAACCAGAATAAAAAAAGGATAGGTGCAGAGACTCAACGGAAGCTGTTCTAATAAATACATACAA-----ATGGAGTTGATTGCCAGTAGACGAGAATAAAGATAGAGTCCCATTCTACATGTCAATACCGACAACAATGAAATTTATAG-TAAGAGGAAAAAGCCCGTTTGAACCCCTAATTCTTTTTCTTATTTATCCCTTTTCGTTAGCAATAAAAAAATCC-----------CCTTTATTTAGGCGAKAAATACCCATTTTAATAATTCACAGTCAGTACTTTATTATAATATACTGAAACTTACATTTAAAAAGTCTTATTCAATTAGTCATTTTTTATTTTGTGTRTTTRAAAAAAAGA------AAATTTTACAAGTAAYAC------------------TTT-T--TYAGTTAGAT---------TT-----------------------WTAATG---------------------------------------------------------------------------------------------------------------------------------------------------------------------------------------------------------------------------------------------------------------------------------------------------------------------------------------------------------------------------------------------------------------------------------------------------------------------------------------------------------------------------------------------------------------------------------------------------------------------------------------------------------------------------------------------------------------------------------------------------------------------------------------------------------------------------------------------------------------------------------------------------------------------------------------------------------------------------------------------------------------------------------------------------------------------------------------------------------------------------------------------------------------------------------------------------------------------------------------------------------------------------------------------------------------------------------------------------------------------------------------------------------------------------------------------------------------
Globimetula --------CCTGCCAGTAGTCATATGCTTGTCTCAAAGATTAAGCCATGCATGTGTAAGTATGAACTAATTCAGACTGTGAAACTGCGAATGGCTCATTAAATCAGTTATAGTTTGTTTGATGGTATTTGCTACTCGGATAACCGTAGTAATTCTAGAGCTAATACGTGCACCGAACCCCGACTCTTGCGGAAGGGATGCATTTATTAGATAAAAGGTCGACGCGGGTTCT--GCCCGTTGTTCTGATGAATCATGATAACTTGACGGATCGCACGGCCATCGTGCCGGCGACGCATCATTCAAATTTCTGCCCTATCAACTTTCGATGGTAGGATAGTGGCCTACCATGGTTTTGACGGGTGACGGAGAATTAGGGTTCGATTCCGGAGAGGGAGCCTGAGAAACGGCTACCACATCCAAGGAAGGCAGCAGGCGCGCAAATTACCCAATCCTGACACGGGGAGGTAGTGACAATAAATAACAATACCGGGCTCTACGAGTCTGGTAATTGGAATGAGTACAATCTAAATCCCTTAACGAGGATCCATTGGAGGGCAAGTCTGGTGCCAGCAGCCGCGGTAATTCCAGCTCCAATAGCGTATATTTAAGTTGTTGCAGTTAAAAAGCTCGTAGTTGGACCTTGGGTTGGGTCGATCGGTCCGCCTTCAGGTGTGTACCGGTCGGCCTGTCCCTTCTACCGGCGATGCGCTCCTGGCCTTAATTGGCCGGGTCGTGCCTCCGGTGCTGTTACTTTGAAGAAATTAGAGTGCTCAAAGCAAGCCTACGCTCTGGATACATTAGCATGGGATAACATCATAGGATTTCGGTCCTATTCTGTTGGCCTTCGGGATCGGAGTAATGATTAACAGGGACAGTCGGGGGCATTCGTATTTCATAGTCAGAGGTGAAATTCTTGGATTTATGAAAGACGAACAACTGCGAAAGCATTT--------GCCAAGGATGTTTTCATTAATCAAGAACGAAAGTTGGGGGCTCGAAGACGATCAGATACCGTCCTAGTCTCAACCATAAACGATGCCGACCAGGGATCAGCGGATGTTACTTATAGGACTCCGCTGGCACCTTATGAGAAATCAAAGTTTTTGGGTTCCGGGGGGAGTATGGTCGCAAGGCTGAAACTTAAAGGAATTGACGGAAGGGCACCACCAGGAGTGGAGCCTGCGGCTTAATTTGACTCAACACGGGGAAACTTACCAGGTCCAGACATAGTAAGGATTGACAGACTGAGAGCTCTTTCTAGATTCTATGGGTGGTGGTGCATGGCCGTTCTTAGTTGGTGGAGTGATTTGTCTGGTTAATTCCGTTAACGAACGAGACCTCAGCCTGCTAACTAGCTACATGGAGGTATCCCTCCATGGCTAGCTTCTTAGAGGGACTATGGCCTTTTAGGCCACGGAAGTTTGAGGCAATAACAGGTCTGTGATGCCCTTAGATGTTCTGGGCCGCACGCGCGCTACACTGATGTATTCAACGAGTCTATAGCCTTGGCCGACAGGCCCGGGTAATCTTTGAAATTTCATCGTGATGGGGATAGATCATTGCAATTGTTGGTCTTCAACGAGGAATTCCTAGTAAGCGCGAGTCATCAGCTCGCGTTGACTACGTCCCTGCCCTTTGTACACACCGCCCGTCGCTCCTACCGATTGAATGGTCCGGTGAAGTGTTCGGATCGAGGCGACGTGGGCGGT---CCGCCGCC-CGCGACGTCGCGAGAAGTCCACTGAACCTTATCATTTAGAGGAA--------------------------------------------------------------------------------------------------------------------CAGCTGGAAAATCGCGCGGGAT-AACGCGCGAATTGTAGTCTGTAGAAGCGTCCTCAGCGGCGGACCGGGCTCAAG-TCCCTGGAAGGGGGCGCCGGAGAGGGTGACAGCCCCGTCGTGCCCGGACCCTGCCGCATCACGAGG-GCTGTCGGCGAG-CGGGTTGTTTGGGAATGCAGCCCCAATCGGGCGGTAAATTCCGTCCAAGGCTAAATACGGGCGAGAGACCGATAGCAAACAAGTACCGCGAGGGAAAGATGAAAAGGACTTTGAAAAGAGAGTCAAAGAGTGCTTGAAATTGTCGGGAGGGAAGCGGATGGGGGCCGGCGATGCACCTCGGTCGGATGTGGAACGGCCACAAGCCGGTCCGCCGATCGACTCGGGGTGCGGACCGATGCGGATTGAGGCGGCGGCCCAAGCCTGGGCCGTCGTTAC--GCCTGCGGAGATGCCGCCGCCTCGATCGTGGAATGCAGCGCGCGCCGC-------ACGGCGTGCTTC--GGCACCTGCGCGCTCCGGGCAACGGCCTGCGGGCTCCCCATTCGACCCGTCTTGAAACACGGACCAAGGAGTCTGACATGTGTGCGAGTCAACGGGC-GATTAAACCCGTAAGGCGAAAGGAAGCTGA-TTGGTGGGATCCCC------CAGCGGG---TGCACCCCCGACCGACCTTGATCTTCTGAGAAGGGTTCGAGTGTGAGCATGCCTGTCGGGACCCGAAAGATGGTGAACTATGCCTGAGCGGGGCGAAGCCAGAGGAAACTCTGGTGGAGGCCCGCAGCGATACTGACGTGCAAATCGTTCGTCTGACTTGGGTATAGGGGCGAAAGACTAATCGAACCGTCTAGTAGCTGGTTCCCTCCGAAGTTTCCCTCAGGATAGCTGGAGCTCGCGCGCGAGTTCTATCAGGTAAAGCCAATGATTAGAGGCATCGGGGGCGCAACGCCCTCGACCTATTCTCAAACTTTAAATGGGTAGGACGACGCGGCTGCTTCGTTGAGCCGCGGCGAGGAATCGAGAGCTCCAAGTGGGCCATTTTTGGTAAGCAGAACTGGCGATGCGGGATGAACCGGAAGCCGGGTTACGGTGCCCAACTGCGCGCTAACCTAGATCCCACAAAGGGTGTTGGTCGATTAAGACAGCAGGACGGTGGTCATGGAAGTCGAAATCCGCTAAGGAGTGTGTAACTACTCACCTGCCGAATCAACTAGCCCCGAAAATGGATGGCGCTTAAGCGCGCGACCTATACCCGGCCGTCGAGGCAACGGCCAGGCCCCGATGAGTAGGAGGGCGCGGCGGTCGCTGCGAAACCTGTGGCGCGAGCCCGGGCGGAGCGTCCGTCGGTGCGGATCTTGGTGGTAGTAGCAAATATTCAAATGAGAACTTTGAAGGCCGAAGAGGGGAAAGGTTCCATGTGAACGGCACTTGCACATGGGTTAGTCGATCCTAAGAGACGGGGGAAGCCCGTCCGACAGCGCCAAGCGCGCGAGCTTCGAAAGGGAATCGGGTTAAAATTCCCGAACCGGGACGTGGTGGTTGACGGCGACGTTAGGGAGTCCGGAGACGTCGTCGGGGGCCCCGGGAAGAGTTATCTTTTCTGTTTAACAGCCTGCCCACCCTGGAATCGGCTCAGCCGGAGGTAGGGTCCAGCGGCTGGAACAGCACCGCACGTCGCGCGGTGTCCGGTGCGCCCTCGACGGCCCCTGAAAATCCGGAGGACCGAGTGCCATCCACGCCCGTTCGTACTCATAACCGCATCAGGTCTCCAAGGTGAACAGCCTCTGGCCAATGGAACAATGTAGGCAAGGGAAGTCGGCAAAATGGATCCGTAACTTCGGGAAAAGGATTGGCTCTGAGGGCTGGGCTCGGGGGTCCCAGCCCCGAACCCGTCGGCTGTCGGCGGACTGCTCGAGCTGCCACCGCGGCGAGAGCGGGTCGCCGCGTGCCGTCCGGGCGACGGACTCGGAACGGCTCCCTC--------GGGGGCCTTCCCCGAGCAGCGAACAGCCAGCTCAGAACTGGTACGGACAA--------------------------------------------CAGGAGTATATTTATGCACTTACTCATAATCGTAATTTCAATCGATCAAGTTTGTTCGAAAATGTAAGTTATGACAAAAAGGTTAGGTTACTAATTGTGAAACGATTAATTACTCGAATGTATCACCAGAATTATTTTCTTATTTCTACTTAT---------AAT------TATAAC------------CAAAATGTTTTTTGGGGGCACAACAAACATTTTTATTTGAAAATCATATCGGGTAAGTTAGTGGTTATTGTAGAAATTAAACTTTTCCTAGGCCTAGTA---TCTTTTATT---------GAAGATAATAAAAAAATAGACGAATCTAAAAATTTACGATCAATTCATTCCATATTTCCCTTTTTAGAAGATAAATTCTCCCGTTTAAATTATGTATCAAATATACTAATACCTTATCCTGTTCATCTTGAAATATTAGTTTTAATTCTTCGTTGTTGGGTGAAAGATGCTTCTTATTTACATTTTTTACGATTCGTTTTCCACGAAAATCATAATTGGAACCATTTTTTTTTCCAAAATAAATGTATTTCTACCCTT------------TCAAAAAGA------------AATCAGAGATTCTTTTTATTCTTATATAATTCTCATGTCTGTGAATACGAATCCATTTTTTTTTTTTTACGTAACCAATCCTATCATTTACGATCAACATTTTTTGGAACCTTTTTTGAGCGAACTATTTTCTATGGAAAAATAAAAAAAGAGTATCTT------GTAAATGGC------TTTACTAAGGATTTTCAAGCCATA------TCATATATGTTCAAAGATATTTTTATCCTTTATGTTAGGTATCAAGGAAAATCTATTCTGGCTTCAAAATGGACGTTTTTTATTCTGAATAAATGGAACTATTATCTTGCTCTTTTTTGGAAATGTCGTTTTTATGTGTGGTATCAATCAGAAAGG------ATAAAAACATTATCCAAGCATTTCCTTGACTTTCTAGGTTATCTT------TCAAGTGCA------AATATACGATTCAACCCTTCGTTGGGACGAAGTCAAATGATAGAAAATTCATTTATAATG------AATAATAATATTATTAAA---------ACATTTGATACCGCAGTTCCAATTATACCTTTGGTTGGACCATTGGTTAAAGCGAAAGTTGGTGACGTTTTAGGTCACCCCATTAGTAAGTTGTTGATCTCGTCCGATTTA------TCAGATTATGATATTATTGACTTATTTTGGCATATATGCAGAAATCTTTCTCATTATTACAGTGGAGCTTCAAAAAAA---AAGAGTTTGTATCAAATA---------AAGTATATACTTCGACTTTCGTGTACTAGAACTTTAGCTCGTAAACACAAAAGTGCTTTACGTGCTTTTTTAAAAAGATTAGTTACAGAAGTTTTGGAAGAATTTTTTATGGAAGAGGAGCAAGTTATTTCGTTGATCTTCTCAAGGTATTCTTTTCTTTCGCAGAGATTGTATAGAGAAGGTCGTATTCGGTATTTGGATATTTATTATTTGTATCAACGATCTAGTCAATCA-------------------------------------CCTTAGTATGGAAACCCACTAAGTGATAACTTTCAAATTCAGGGAAACCGTGGAATTAATAAAAATAGGCAATCCTGAGCCAAATCCCGTTTTCCGAAAATGAGTAGGGAAAGCAAGCCAGAAT---AAAAGGATAGGTGCAGAGACTCAACGGAAGCTGTTCTAATAAATACATACAATACAAATGGAGTTGATTGCCGGTAGACGAGAATAAAGATAGAGTCCCATTCTACATGTCAATACCGACAACAATGAAATTTATAG-TAAGAGGAAAAAGCCCGTTTGAACCCTTAATTCTTTTTCTTATTTATCCCTTTTCATTAGCAATTCAAAATTCCCT--T----------TATTTAGGCGAGAAATACCCATTTTAATAATTCACAGTCAGTACTTTAT------ATACTGAAACTTACATTTACAAAGTCTTATTCAATTAGTCATTTTTCATTTTTTGTATTTTAAA-AAATA------AAATTTTACAAGTTAATA------------------CTT-T--TTAGTTAGAT---------TT-----------------------GTAATG---------------------------------------------------------------------------------------------------------------------------------------------------------------------------------------------------------------------------------------------------------------------------------------------------------------------------------------------------------------------------------------------------------------------------------------------------------------------------------------------------------------------------------------------------------------------------------------------------------------------------------------------------------------------------------------------------------------------------------------------------------------------------------------------------------------------------------------------------------------------------------------------------------------------------------------------------------------------------------------------------------------------------------------------------------------------------------------------------------------------------------------------------------------------------------------------------------------------------------------------------------------------------------------------------------------------------------------------------------------------------------------------------------------------------------------------------------------
Moquiniella ---TTGATCCTGCCAGTAGTCATATGCTTGTCTCAAAGATTAAGCCATGCATGTGTAAGTATGAACTAATTCAGACTGTGAAACTGCGAATGGCTCATTAAATCAGTTATAGTTTGTTTGATGGTATTTGCTACTCGGATAACCGTAGTAATTCTAGAGCTAATACGTGCACCGAACCCCGACTCTTGCGGAAGGGATGCATTTATTAGATAAAAGGTCGACGCGGGCTTCT-GCTCGTCGTTCTGATGAATCATGATAACTTGACGGATCGCACGGCCATCGTGCCGGCGACGCATCATTCAAATTTCTGCCCTATCAACTTTCGATGGTAGGATAGTGGCCTACCATGGTTTTGACGGGTGACGGAGAATTAGGGTTCGATTCCGGAGAGGGAGCCTGAGAAACGGCTACCACATCCAAGGAAGGCAGCAGGCGCGCAAATTACCCAATCCTGACACGGGGAGGTAGTGACAATAAATAACAATACCGGGCTCTACGAGTCTGGTAATTGGAATGAGTACAATCTAAATCCCTTAACGAGGATCCATTGGAGGGCAAGTCTGGTGCCAGCAGCCGCGGTAATTCCAGCTCCAATAGCGTATATTTAAGTTGTTGCAGTTAAAAAGCTCGTAGTTGGACCTTGGGTTGGGTCGATCGGTCCGCCTTCGGGTGTGTACCGGTCGGCCTGTCCCTTCTACCGGCGATGCGCTCCTGGCCTTAATTGGCCGGGTCGTGCCTCCGGTGCTGTTACTTTGAAGAAATTAGAGTGCTCAAAGCAAGCCTACGCTCTGGATACATTAGCATGGGATAACATCATAGGATTTCGGTCCTATTCTGTTGGCCTTCGGGATCGGAGTAATGATTAACAGGGACAGTCGGGGGCATTCGTATTTCATAGTCAGAGGTGAAATTCTTGGATTTATGAAAGACGAACAACTGCGAAAGCATTT--------GCCAAGGATGTTTTCATTAATCAAGAACGAAAGTTGGGGGCTCGAAGACGATCAGATACCGTCCTAGTCTCAACCATAAACGATGCCGACCAGGGATCAGCGGATGTTACTTGTAGGACTCCGCTGGCACCTTATGAGAAATCAAAGTTTTTGGGTTCCGGGGGGAGTATGGTCGCAAGGCTGAAACTTAAAGGAATTGACGGAAGGGCACCACCAGGAGTGGAGCCTGCGGCTTAATTTGACTCAACACGGGGAAACTTACCAGGTCCAGACATAGTAAGGATTGACAGACTGAGAGCTCTTTCTAGATTCTATGGGTGGTGGTGCATGGCCGTTCTTAGTTGGTGGAGCGATTTGTCTGGTTAATTCCGTTAACGAACGAGACCTCAGCCTGCTAACTAGCTACGTGGAGGTATCCCTCCATGGCTAGCTTCTTAGAGGGACTATGGCCTTTTAGGCCACGGAAGTTTGAGGCAATAACAGGTCTGTGATGCCCTTAGATGTTCTGGGCCGCACGCGCGCTACACTGATGTATTCAACGAGTCTATAGCCTTGGCCGACAGGCCCGGGTAATCTTTGAAATTTCATCGTGATGGGGATAGATCATTGCAATTGTTGGTCTTCAACGAGGAATTCCTAGTAAGCGCGAGTCATCAGCTCGCGTTGACTACGTCCCTGCCCTTTGTACACACCGCCCGTCGCTCCTACCGATTGAATGGTCCGGTGAAGTGTTCGGATCGAGGCGACGCGGGCGGT---CCGCCGTC-CGCGACGTCGCGAGAAGTCCACTAAACCTTATCATTTAGAGGAAG------------------------------------------------------------------------------------CCTAGTAACGGCGAGCGAACCGGGAATAGCCCAGCTTGAAAATCGCGCGGCGCTGCCGCGCGAATTGTAGTCTGTAGAAGCGTCCTCAGCGGCGGACCGGGCTCAAGTTCCCTGGAAGGGGGCGCCGGAGAGGGTGAGAGCCCCGTCGTGCCCGGACCCTGCCGCATCACGAGGCGCTGTCGGCGAGTCGGGTTGTTTGGGAATGCAGCCCCAATCGGGCGGTAAATTCCGTCCAAGGCTAAATACGGGCGAGAGACCGATAGCAAACAAGTACCGCGAGGGAAAGATGAAAAGGACTTTGAAAAGAGAGTCAAAGAGTGCTTGAAATTGTCGGGAGGGAAGCGGATGGGGGCCGGCGATGCACCTCGGTCGGATGTGGAACGGCCAGCGGCCGGTCCGCCGATCGACTCGGGGTGCGGACCGATGCGGATTGAGGCGGCGGCCCAAGCCCGGGCCGTCGATAC--GCCTGCGGAGATGTCGCCGCCTCGATCGTGGAAAGCAGCGCGCGCCGC-------GAGGCGTGCTTC--GGCACCTGCGCGCTCCGGGCAACGGCCTGCGGGCTCCCCATTCGACCCGTCTTGAAACACGGACCAAGGA-TCTGACATGTGTGCGAGTCAACGGGC-GATCAAACCCGTAAGGCGAAAGGAAGCTGA-TTGGCGGGATCCCC------CAGCGGG---TGCACCGCCGACCGACCTTGATCTTCTGAGAAGGGCTCGAGTGTGAGCATGCCTGTCGGGACCCGAAAGATGGTGAACTATGCCTGAGCGGGGCGAAGCCAGAGGAAACTCTGGTGGAGGCCCGCAGCGATACTGACGTGCAAATCGTTCGTCTGACTTGGGTATAGGGGCGAAAGACTAATCGAACCGTCTAGTAGCTGGTTCCCTCC-----------------------------------------------------------------------------------------------------------------------------------------------------------------------------------------------------------------------------------------------------------------------------------------------------------------------------------------------------------------------------------------------------------------------------------------------------------------------------------------------------------------------------------------------------------------------------------------------------------------------------------------------------------------------------------------------------------------------------------------------------------------------------------------------------------------------------------------------------------------------------------------------------------------------------------------------------------------------------------------------------------------------------------------------------------------------------------------------------------------------------------------------------------------------------------------------------------------------------------------------------------------------------------------------------TTCAATCGATCAAGTTTGTTCGAAAATGTAAGTTATAACAAAAAGGTTAGGTTACTAATTGTGAAACGATTAATTACTCGAATGTATCACCAGAATTCTTTTCTTATTTCTACTTAT---------GATTATAACTATAAC------------CAAAATGTTTTTTTGGGGCACAACAAACATTTTTATTTGCAAATCATATCGGATAAGTTAGCGGTTATTGTGGAAATGAAACTTTTCCTAGGACTAGTA---TCTTCTCTT---------GAAGATAATAAAAAAATAGACGAATCTAAAAATTTACGATCAATTCATTCCATATTTCCCTTTTTAGAAGATAAATTCTCTCGTTTAAATTATGTGTCAAATATACTAATACCTTATCCTGTTCATCTTGAAATATTAGTTTTAATTCTTCGTTGTTGGGTGAAAGATGCTTCTTCTTTACATTTTTTACGATTCGTTTTCCACGAGAATCCTAATTGGAACCATTTTTTTTTCCAAAATAAATATATTTCTACCTTT------------TCAAAAAGA------------AATCAGAGATTCTTTTTATTCTTATATAATTCTCATGTCTGTGAATACGAATCCATTTTTGTTTTTTTACGTAACCAATCCTATCATTTACGATCAACATTTTTTGGAACCTTTTTTGAGCGAACTATTTTCTATAGAAAAATAAAAAAAGAGTATCTT------GTAAATATC------TTTACTAAGGATTTTCAAGCCATA------GCATGTATGTTCAAAGATATTTTTATGCATTATGTTAGGTATCAAGGAAAATCTATTCTGGCTTCAAAATGGACGTTTTTTATTCTGAATAAATGGAACTATTACCTTGCTCTCTTTTGGAAATGTCGTTTTTATGTGTGGTATCACTCAGAAAGG------ATAAAAACATTATCCAAGCATTTCCTTGACTTTCTAGGTTATCTT------TCAAGTGCA------AATATACGATTCAACTCTTCGTTGGGACGAAGTCAAATGATAGAAAATTCATTTCTAATA------AATAATAATATTATTAAG---------ACGTTTGATACCACAGTTCCAATTATACCTTTGGTTGGACCATTGGTTAAAGCGAAAGTTGGTGACGTCTTAGGTCACCCCATTAGTAAGTTGTTGATCTCGTCCGATTTA------TCAGATTATGATATTATTGACTTATTTTGGCATATATGCAGAAATCTTTCTC------------------------------------------------------------------------------------------------------------------------------------------------------------------------------------------------------------------------------------------------------------------------------------------------------------------------------------------TAGTATGGAAACCCACTAAGTGATAACTTTCAAATTCAGGGAAACCGTGGAATTAATAAAAATAGGCAATCCTGAGCCAAATCCCATTTTCCGAAAATGAGTAGGGAAAGCAAGCCAGAATAAAAAAAGGATAGGTGCAGAGACTCAACGGAAGCTGTTCTAATAAATACATACAATACAAATGGAGTTGATTGCCGGTAGACGAGAATAAAGATAGAGTCCCATTCTACATGTCAATACCGACAACAATGAAATTTATAG-TAAGAGGAAAAAGCCCGTT-GAACGCCTAATTCTTTTTCTTATTTATCCCTTTTCGTTAGCAATTTGAAATCCCCG--TTCATTTTTCATATTTAGGTGAGAAATACTCATTTTAATAATTCACAGTCATTACTTTAT------ATACTGAAACTTACATTTCCAAAGTCTTATTCAATTAGTCATTTTTCATTTTGTGTATTTTAAA-AAATA------AAATTTTACAAGTAATAC------------------TTT-T--TTAGTTAGAT---------TT-----------------------TTAATGAAAGCAAGTGTTGGATTCAAAGCCGGTGTTAAAGAGTACAAATTGACTTATTATACTCCTGAWTATGAAACTAAAGATACTGATATTTTGGCAGCATTCCGAGTAACTCCTCAACCWGGAGTTCCACCCGAGGAAGCAGGAGCCGCGGTAGCTGCCGAATCTTCGACTGGTACATGGACCACTGTGTGGACCGATGGACTTACCAGCCTTGATCGTTACAAAGGACGATGCTATMAYATCGAGCCYGTTGCTGGAGAAGAAAATCAATATMTTGCTTATGTAGCTTACCCCTTAGACCTTTTTGAAGAAGGTTCTGTTACTAACATGTTTACTTCCATTGTAGGTAATGTATTTGGTTTTAAAGCCCTACGTGCTCTACGTCTGGAAGATCTTCGAATCCCCCCGGCTTATTCTAAAACTTTCCAAGGCCCRCCTCATGGTATCCAAGTTGAGAGAGATAARTTGAACAAGTACGGCCGTCCTCTATTGGGATGTACTATTAAACCAAAATTGGGGTTATCCGCTAAGAACTACGGTCGRGCGGTTTATGAGTGTCTKCGYGGTGGACTTGATTTTACCAAAGATGATGAGAATGTMAACTCCCAACCATTTATGCGCTGGAGAGAYCGTTTCTTATTTTGTGCCGAAGCTCTTTATAAAGCACARGCCGAAACTGGMGAAATCAAAGGKCATTATTTGAATGCTACTGCAGGTACATGYGAAGAAATGATSAAAAGGGCTGTATTTGCCAGAGAATTGGGAGTCCCTATCGTAATGCATGACTATTTAACAGGGGGRTTYACTGCAAATACTAGCTTGGCTCATTATTGCCGGGATAATGGTTTACTTCTTCATATCCATCGTGCAATGCATGCGGTTATTGATAGACAAAAAAATCATGGTATACACTTTCGTGTATTAGCTAAAGCCTTACGTATGTCTGGTGGAGATCATATTCACTCTGGTACTGTAGTAGGTAAACTTGAAGGKGAAAGAGATATYACTTTGGGATTTGTTGATTTACTACGTGATGATTTTRTTGAAAAARACCGAAGTARGGGGATYTATTTYACTCAAGATTGGGTTTCGCTACCGGGTGTTTTGCCCGTAGCTTCAGGGGGTATTCATGTTTGGCATATGCCTGCTCTGACCGAGATCTTTGGGGATGATTCCGTATTACARTTCGGKGGAGGAACYYTAGGACACCCTTGGGGAAATGCRCCGGGTGCCGTAGCTAATCGAGTAGCTCTAGAAGCATGTGTACAAGCTCGTAATGAGGGRCGGGATCTTGCTCGTGAGGGTAATGAAATTATCCGCGARGCTYGMACATGGAGTCCTGAACTAGCTGCTGCTTGTGAGATATGGAAGGAGATCAAATTTGAATTCCAAGCAATGGATACTTTGTAA
Phragmanthera ------------------------------------------AGCCATGCATGTGTAAGTATGAACTAATTCAGACTGTGAAACTGCGAATGGCTCATTAAATCAGTTATAGTTTGTTTGATGGTATTTGCTACTCGGATAACCGTAGTAATTCTAGAGCTAATACGTGCACCGAACCCCGACTCTCGCGGAAGGGATGCATTTATTAGATAAAAGGTCGACGCGGGCTCT--GCCCGTTGTTCTGATGAATCATGATAACTTGACGGATCGCACGGCCTTCGTGCCGGCGACGCATCATTCAAATTTCTGCCCTATCAACTTTCGATGGTAGGATAGTGGCCTACCATGGTTTTGACGGGTGACGGAGAATTAGGGTTCGATTCCGGAGAGGGAGCCTGAGAAACGGCTACCACATCCAAGGAAGGCAGCAGGCGCGCAAATTACCCAATCCTGACACGGGGAGGTAGTGACAATAAATAACAATACCGGGCTCTACGAGTCTGGTAATTGGAATGAGTACAATCTAAATCC-TTAACGAGGATCCATTGGAGGGCAAGTCTGGTGCCAGCAGCCGCGGTAATTCCAGCTCCAATAGCGTATATTTAAGTTGTTGCAGTTAAAAAGCTCGTAGTTGGACCTTGGGTTGGGTCGATCGGTCCGCCTTCAGGTGTGTACCGGCCGGCCCGTCCCTTCTACCGGCGATGCGCTCCTGGCCTTAATTGGCCGGGTCGTGCCTCCGGTGCTGTTACTTTGAAGAAATTAGAGTGCTCAAAGCAAGCCTACGCTCTGGATACATTAGCATGGGATAACATCATAGGATTTCGGTCCTATTCTGTTGGCCTTCGGGATCGGAGTAATGATTAACAGGGACAGTCGGGGGCATTCGTATTTCATAGTCAGAGGTGAAATTCTTGGATTTATGAAAGACGAACAACTGCGAAAGCATTT--------GCCAAGGATGTTTTCATTAATCAAGAACGAAAGTTGGGGGCTCGAAGACGATCAGATACCGTCCTAGTCTCAACCATAAACGATGCCGACCAGGGATCAGCGGATGTTACTTGTAGGACTCCGCTGGCACCTTATGAGAAATCAAAGTTTTTGGGTTCCGGGGGGAGTATGGTCGCAAGGCTGAAACTTAAAGGAATTGACGGAAGGGCACCACCAGGAGTGGAGCCTGCGGCTTAATTTGACTCAACACGGGGAAACTTACCAGGTCCAGACATAGTAAGGATTGACAGACTGAGAGCTCTTTCTAGATTCTATGGGTGGTGGTGCATGGCCGTTCTTAGTTGGTGGAGCGATTTGTCTGGTTAATTCCGTTAACGAACGAGACCTCAGCCTGCTAACTAGCTACGTGGAGGTATCCCTCCATGGCTAGCTTCTTAGAGGGACTATGGCCTTTTAGGCCACGGAAGTTTGAGGCAATAACAGGTCTGTGATGCCCTTAGATGTTCTGGGCCGCACGCGCGCTACACTGATGTATTCAACGAGTCTATAGCCTTGGCCGACAGGCCCGGGTAATCTTTGAAATTTCATCGTGATGGGGATAGATCATTGCAATTGTTGGTCTTCAACGAGGAATTCCTAGTAAGCGCGAGTCATCAGCTCGCGTTGACTACGTCCCTGCCCTTTGTACACACCGCCCGTCGCTCCTACCGATTGAATGGTCCGGTGAAGTGTTCGGATCGAGGCGACGTGGGCGGT---TCGCCGCT-CGCGACGTCGCGAGAAGTCCACTGAACCTTATCATTTAGAGGAAGGAGAAGTCG--------------------CCCGCTGAGTTTAAGCATATCAATAAGCGGAGGAAAAGAAACTTACAAGGATTCCCCTAGTAACGGCGAGCGAACCGGGAACAGCCCAGCTTGAAAATCGCGCGGCCGCGCCGCGCGAATTGTAGTCTGTAGAAGCGTCCTCAGCGGCGGACCGGGCTCAAGTTCCCTGGAAGGGGGCGCCGGAGAGAGTGAGAGCCCCGTCGTGCCCGGACCCTGCCGCATCACGAGGCGCTGTCGGCGAGTCGGGTTGTTTGGGAATGCAGCCCCAATCGGGCGGTAAATTCCGTCCAAGGCTAAATACGGGCGAGAGACCGATAGCAAACAAGTACCGCGAGGGAAAGATGAAAAGGACTTTGAAAAGAGAGTCAAAGAGTGCTTGAAATTGTCGGGAGGGAAGCGGATGGGGGCCGGCGATGCGCCCCGGTCGGATGTGGAACGGCCAACAGCCGGCCCGCCGATCGACTCGGGGTGTGGACCGATGCGGATTGAGGCGGCGGCCCAAGCCTGGGCCGTCGATAC--GCCCGCGGAGATGCCGCCGCCTCGATCGTGGAAAGCAGCGCGCGCCGC-------AAGGCGTGCTTC--GGCACCTGCGCGCTCCGGGCAACGGCCTGCGGGCTCTCCATTCGACCCGTCTTGA-ACACGG-CCAAGGAGTCTGACATGTGTGCGAGTCAACGGGC-GATCAAACCCGTAAGGCGAAAGGAAGCTGA-TTGGTGGGATCCCC------CTGCGGG---TGCACCCCCGACCGACCTTGATCTTCTGAGAAGGGTTCGAGTGTGAGCATGCCTGTCGGGACCCGAAAGATGGTGAACTATGCCTGAGCGGGGCGAAGCCAGAGGAAACTCTGGTGGAGGCCCGCAGCGATACTGACGTGCAAATCGTTCGTCTGACTTGGGTATAGGGGCGAAAGACTAATCGAACCGTCTAGTAGCTGGTTCCCTCCGAAGTTTCCCTCAGGATAGCTGGAGCTCGCGCGCGAGTTCTATCAGGTAAAGCCAATGATTAGAGGCATCGGGGGCGCAACGCCCTCGACCTATTCTCAAACTTTAAATGGGTAGGACGACGCGGCTGCTTCGTTGAGCCGCGGCGAGGAATCGAGAGCTCCAAGTGGGCCATTTTTGGTAAGCAGAACTGGCGATGCGGGATGAACCGGAAGCCGGGTTACGGTGCCCAACTGCGCGCTAACCTAGATCCCACAAAGGGTGTTGGTCGATTAAGACAGCAGGACGGTGGTCATGGAAGTTGAAATCCGCTAAGGAGTGTGTAACAACTCACCTGCCGAATCAACTAGCCCCGAAAATGGATGGCGCTTAAGCGCGCGACCTATACCCGGCCGTCGAGGCAACGGCCAGGCCCCGATGAGTAGGAGGGCGCGGCGGTCGCTGCAAAACCTGTGGCGCGAGCCCGGGCGGAGCGTCCGTCGGTGCGGATCTTGGTGGTAGTAGCAAATATTCAAATGAGAACTTTGAAGGCCGAAGAGGGGAAAGGTTCCATGTGAACGGCACTTGCACATGGGTTAGTCGATCCTAAGAGACGGGGGAAGCCAGTCCGACAGCGCACTACGCGCGAGCTTCGAAAGGGAATCGGGTTAAAATTCCCGAACCGGGACGTGGTGGTTGACGGCGACGTTAGGGAGTCCGGAGACGTCGTCGGGGGCCCCGGGAAGAGTTATCTTTTCTGTTTAACAGCCTGCCCACCCTGGAATCGGCTCAGCCGGAGGTAGGGTCCAGCGGCTGGAACAGCACCGCACGTCGCGCGGTGTCCGGTGCGCCCTCGACGGCCCCTGAAAATCCGGAGGACCGAGTGCCATCCACGCCCGTTCGTACTCATAACCGCATCAGGTCTCCAAGGTGAACAGCCTCTGGTCAATGGAACAATGTAGGCAAGGGAAGTCGGCAAAATGGATCCGTAACTTCGGGAAAAGGATTGGCTCTGAGGGCTGGGCTCGGGGGTCCCAGCCCCGAACTCGTCGGCTGTCGGCGGACTGCTCGAGCTGCTACCGCGGCGAGAGCGGGTCGCCGCGTGCCGTCCGGGCGACGGACTGGGAACGGCTCCCTC--------GGGGGCCTTCCCCGGGCTGCGAACAGCCAGCTCAGAACTGGTACGGACAAGGGGAATCCGACTGTTTAATTAAAACAAAGCATTGCGATGGTCC-------------------------------------------------GTTTGTTCGAAAATGTAAGTTATGACAAAAAGGTTAGGTTACTAATTGTGAAACGATTAATTACTCGAATGTATGACCAGAATCCTTTTCTTATTTATACTTAT---------GAT------TATAAC------------CAAAATGTTTTTTTTGGGCACAACAAACATTTTTATTTGCAAATCATATCGGGTAAGTTAGCGGTTATTGTGGAAATGAAACTTTTCCTAGGCCTAGTA---TCTTCTCTT---------GAAAATAATAAAAAAATAGACGAATCTAAAAATTTACGATCTATTCATTCCATATTTCCCTTTTTAGAAGATAAATTCTCCCGTTTAAATTATGTATCAAATATACTAATACCTTATCCTGTTCATCTTGAAATATTAGTTTTAATTCTTCGTTGTTGGGTGAAAGACGCTTCTTCTTTACATTTTTTACGATTCGTTTTCCACGAGAATCGTAATTGGAATCATTTTTTTTTCCAAAATAAATATATTTCTACCCTT------------TCAAAAAGA------------AATAAGAGATTATTTTTATTCTTATATAATTCTCATGTCTGTGAATACGAATCCATTTTTATTTTTTTACGTAACCAATCCTATCATTTACGATCAACAGTTTTTGGAACCTTTTTTGAGCGAACTATTTTCTATGGAAAAATAAAAAAAGAGTATCTT------GTAAATGGC------TTTACTAAGGATTTTCAAGCCATA------TCATGTATGTTCAAAGATATTTTTATGCATTATGTTAGGTATCAAGGAAAATCTATTCTGGCTTCAAAATGGACGTTTTTTATTCTGAATAAATGGAACTATTACCTTGCTCTCTTTTGGAAATGTCGTTTTTATGTGTGGTATCAATCAGAAAGG------ATAAAAACATTATCCAAGCATTTCCTTGACTTTCTAGGTTATCTT------TCAAGTGCAAATACAAATATACGATTTAACCCTTCGTTGGGAAGAAGTCAAATGATAGAAAATTCATTTATAATA------AATAATAATATTATTAAG---------ACATTTGATACCACAGTTCCAATTATACCTTTGGTTGGACCATTGGTTAAAGCAAAAGTTGGTGACGTCTTAGGTCACCCCATTAGTAAGTTGTTGAGCTCGTCCGATTTA------TCAGATTATGATATTATTGACTTATTTTGGCATATATGCAGAAATCTTTCTCATTATTACAGCGGATCTTCCAAAAAA---AAAAATTTGTATCAAATA---------AAGTATATACTTCGATTTTCATGTACTAGAACTTTAGCTCGTAAACACAAAAGTGCTTTACGTGCTTTTTTGAAAAGATTAGTTCCAGAAGTTTTGGAAGAATTTTTTATGGAGGAGGAGCAAGTTCTTTCGTTGATCTTCTCAAGGTATTCTTTTCCTTCGCAGAGATTGTATAGAGAAGGTCGTATTTGG------------------------------------------CGAAATTGGTAGACGCTACGGACTTAATTGGGTTGAGCCTTAGTATGGAAACCCACTAAGTGATAACTTTCAAATTCAGGGAAACCGTGGAATTAATAAAAATAGGCAATCCTGAGCCAAATCCCGTTTTCCGAAAATGAGTAGGGAAAGCAAGMCAGAATAAAAAAAGGATAGGTGCAGAGACTCAACGGAAGCTGTTCTAATAAATACATACAATACAAATGGAGTTGATTRCCGGTAGACGAGAATAAAGATAGAGTCCCATTCTACATGTCAATACCGACAACAATGAAATTTATAG-TAAGAGGMAAAAGCCCGTTTGAACCCCTAATTCTTTTTCTTATTTATCCCTTTTCGTTAGCAATKWAAAATCCCCT--TTTATTTTTTATATTTAGGCGAKAAATACCCATWTTAATAATTYACAGTCAGTACTTTAT------ATACTGAAACTTACATTTACAAAGTCTTATTCAATTAGTCATTTTTCATTTTGTGTATTTTAAACAAAGA------AAATTTTACAAGTAATAC------------------YTT-T--TTAGTTAGWTCGA------TT-----------------------TTAATG---------------------------------------------------------------------------------------------------------------------------------------------------------------------------------------------------------------------------------------------------------------------------------------------------------------------------------------------------------------------------------------------------------------------------------------------------------------------------------------------------------------------------------------------------------------------------------------------------------------------------------------------------------------------------------------------------------------------------------------------------------------------------------------------------------------------------------------------------------------------------------------------------------------------------------------------------------------------------------------------------------------------------------------------------------------------------------------------------------------------------------------------------------------------------------------------------------------------------------------------------------------------------------------------------------------------------------------------------------------------------------------------------------------------------------------------------------------
Loranthus TGGTTGATCCTGCCAGTAGTCATATGCTTGTCTCAAAGATTAAGCCATGCATGTGTAAGTATGAACWAATTCAGACTGTGAAACTGCGAATGGCTCATTAAATCAGTTATAGTTTGTTTGATGGTATTTGCTACTCGGATAACCGTAGTAATTCTAGAGCTAATACGTGCACCAAACCCCGAC-TTYCTGGAAGGGATGCATTTATTAGATAAAAGGTCAACGCGGGCYYY--GCCCGTTGCTCTGACGATTCATGATAACTTGACGGATCGCACGGCCTTTGTGCCGGCGACGCATCATTCAAATTTCTGCCCTATCAACTTTCGATGGTAGGATAGTGGCCTACCATGGTGATGACGGGTGACGGAGAATTAGGGTTCGATTCCGGAGAGGGAGCCTGAGAAACGGCTACCACATCCAAGGAAGGCAGCAGGCGCGCAAATTACCCAATCCTGACACGGGGAGGTAGTGACAATAAATAACAATACCGGGCTCTTTGAGTCTGGTAATTGGAATGAGTACAATCTAAATCCCTTAACGAGGATCCATTGGAGGGCAAGTCTGGTGCCAGCAGCCGCGGTAATTCCAGCTCCAATAGCGTATATTTAAGTTGYTGCAGTTAAAAAGCTCGTAGTTGGACCTTGGGTTGGGTCGATCGGTCCGCCTTYAGGTGTGTACCRGTCGKCTTGTCCCTTCTACCGGCGATGCGCTCCTGGCCTTAATTGGCCGGGTCGTGCCTCCGGTGCTGTTACTTTGAAGAAATTAGAGTGCTCAAAGCAAGCCTACGCTCTGGATACATTAGCATGGGATAACATCATAGGATTTCGGTCCTATTCTGTTGGCCTTCGGGATCGGAGTAATGATTAACAGGGACAGTCGGGGGCATTCGTATTTCATAGTCAGAGGTGAAATTCTTGGATTTATGAAAGACGAACAACTGCGAARGCATTT--------GCCAAGGATGTTTTCATTAATCAAGAACGAAAGTTGGGGGCTCGAAGACGATCAGATACCGTCCTAGTCTCAACCATAAACGATGCCGACCAGGGATCAGCGGATGTTACTTATAGGACTCCGCTGGCACCTTATGAGAAATCAAAGTTTTTGGGTTCCGGGGGGAGTATGGTCGCAAGGCTGAAACTTAAAGGAATTGACGGAMGGGCACCACCAGGAGTGGAGCCTGCGGCTTAATTTGACTCAACACGGGRAAACTTACCAGGTCCAGACATAGTAAGGATTGACAGACTGAGAGCTCTTTCGAGATTCTATGGGTGGTGGTGCATGGCCGTTCTTAGTTGGTGGAGCGATTTGTCTGGTTAATTCCGTTAACGAACGAGACCTCAGCCTGCTAACTAGCTACATGGAGGTATCCCTCCATGGCTAGCTTCTTAGAGGGACTATGSCCTTTTAGGCCACGGAAGTTTGAGGCAATAACAGGTCTGTGATGCCCTTAGATGTTCTGGGCCGCACGCGCGCTACACTGATGTATTCAACGAGTCTATAGCCTTGGCCGACAGGCCCGGGTAATCTTTGAAATTTCATCGTGATGGGGATAGATCATTGCAATTGTTGGTCTTCAACGAGGAATTCCTCGTAAGCGCGAGTCATCAGCTCGCGTTGACTACGTCCCTGCCCTTTGTACACACCGCCMGTCGCTCCTACCGATTGAATGGTCCGGTGAAGTGTTCGGATCGCGGCGACGTGKGCGGT---TCGCTGCC-CGCRACGTCACGAGAAGTCCACTGAACCTTATCATTTAGAGGAAGGAGAAG-----------------------------------------------------------------------------CCCTAGTAACGGCGAGCGAACCGGGAACAGCCCAGCTTGAAAATCGYTCGGCCAAGSCGTGCGAATTGTAGTCTGTAGAAGCGTCCTCAGCGGCGGACCGGGCTCAAGTCCCCTGGAAGGGGGCGCCGGAGAGGGTGACAGCCCCGTCGTGCCYGGACCCTGYCGCATCACGAGGCGCTGTCGGCGASYCGGGTTGTTTGGGAATGCAGCCCCAATCGGGCGGTAAATTCCGTCCAAGGCTAAATATGGGCGAGAGACCGATAGCAAACAAGTACCGCGAGGGAAAGATGAAAAGGACTTTGAAAAGAGAGTCAAAGAGTGCTTGAAATTGYCGGGAGGGAAGCGGATGGGGGCCGGCGATGCACCTCGGTCGGATGTGGAACGGCCACCAGCCGGTCCGCCGATCGGCTCGGGGTGTGGACCGATGCGGATTGAGGCGGCGGCCCAAGCCTGGGCYGTYGTTAY--GCYYGCGGAGATGTCGCCGCCTCGATCGTGGCAAGCAGCGCGCGCCGY-------WMGGCGTGCYTC--GGCACCTGCGCGCTCCGGGCATCGGCCTGCGGGCTCCCCATTCGACCCGTCTTGAAACACGGACCAAGGAGTCTGACATGTGTGCGAGTCAACGGGC-GATTAAACCCGTAAGGCGCAAGGAAGCTGA-TTGGTGGGATCCCC------MTGCGGG---TGCACCCCCGACCGACCTTGATCTTCTGAGAAGGGTTCGAGTGTGAGCATGCCTGTCGGGACCCGAAAGATGGTGAACTATGCCTGAGCGGGGCGAAGCCAGAGGAAACTCTGGTGGAGGCCCGCAGCGATACTGACGTGCAAATCGTTCGTCTGACTTGGGTATAGGGGCGAAAGACTAATCGAACCRTCTAGTAGCTGGTTCCCTCCGAAGTTTCCCTCAGGATAGCTGGAGCTCGYGCGAGAGTTCTATCAGGTAAAGCCAATGATTAGAGGCATCGGGGGCGCAACGCCCTCGACCTATTCTCAAACTTTAAATRGGTAGGACGGCACGGCTGCTTTGCTGAGCCGTGYCGRGGAATCGAGAGCTCCAAGTGGGCCATTTTTGGTAAGCAGAACTGGCGATGCGGGATGAACCGGAAGCCGGGTTACGGTGCCCAACTGCGCGCTAACCTAGATCCCACAAAGGGTGTTGGTCGATTAAGACAGCAGGACGGTGGTCATGGAAGTCGAAATCCGCTAAGGAGTGTGTAACAACTCACCTGCCGAATCAACTAGCCCCGAAAATGGATGGCGCTTAAGCGCGCGACCTATACCCGGCCGTCGAGGCAACGGCCAGGCCCCGATGAGTAGGAGGGCGCGGCGGTCGCTGCAAAACCTGTGGCGCGAGCCCGGGCGGAGCGTCCGTCGGTGCGGATCTTGGTGGTAGTAGCAAATATTCAAATGAGAACTTTGAAGGCCGAAGAGGGGAAAGGTTCCATGTGAACGGCACTTGCACATGGGTTAGTCGATCCTAAGATTCGGGGGAAACCCGTCCGACAGCGYGAAACGCGCGATCATCGAAAGGGAATCGGGTTAAAATTCCCGAACCGGGACGTGGTGGTTGACGGCAACGTTAGGGAGTCCGGAGACGTCGTCGGGGGCCTCGGGAAGAGTTATCTTTTCTGTTTAACAGCCTGCCCACCCTGGAATCGGCTCAGCCGGAGATAGGGTCCAGCGGTTGGAACAGCWCCGCACGTCGCGCGGTGTCCGGTGCGCCCTCGACGGCCCTTGAAAATCCGGAGGACCGGGTGCCATCCACGCCCGTTCGTACTCGTAACCGCATCAGGTCTCCAAGGTGAACAGCCTCTGGCCAATGGAACAATGTAGGCAAGGGAAGTCGGCAAAATGGATCCGTAACTTCGGGAAAAGGATTGGCTCTGAGGGCTGGGCTCGGGGGTCCCAGTCCCGAACCCATCGGCTGTCGGCGGACTGCTCGAGCTGCTACCGCGGCGAGAGCGGGTCGCCGCGTGCCGTCCGGGGGACGGACTGGGAACGGCCCTTAC--------GGGGGTCTTCCCCGAGCAGCGAACAGTCAGCTCAGAACTGGTACGGACAAGGGGAATCCGACTGTTTAATTAAAACAAAGCATTGCGATGGTCC---------------------------------------------------------------------------------------------------------------------------------------------------------------------------------------------------------------------------------------------------------------------------------------------------------------------------------------------------------------------------------------------------------------------------------------------------------------------------------------------------------------------------------------------------------------------------------------------------------------------------------------------------------------------------------TTTGTTTTTTTACGTAACCAATCCTGTCAGTTACGATCAACATTTTTTGGAACCTTTTTTGAGCGACATTTTTTCTATGGAAAAATAAAAAAAGAGCATCTT------GTAAATGTC------TTTACTAAGGATTTTAAAGCCATTTACTGGTACTGGTTGTTCAAAGATAGTTTCATGCATTATGTTAGGTATCAAGGAAAATGCACTTTGGCTTTAAAACGGGCGTCTCTTATTCTAAATAAATGGAAATATTACCTTGCCCTCTTTTGGAAATATCGTTTTTATGTGCGGTATAAACCAGAACGG------ATAAAAACATTATCCAAGCATTTCCTTAACTTTCTAGGTTATCTT------TCAAGTGTA------AGTATACGATTCAACCCTTGGTTGGGCCGAAGTCAAATGCTAGAGAATTCCTTTCTAATA---------AATAATATTATTAAG---------ACGTTTGATACCACAGTTCCAATTATGCCTTTGGTTGGATCTTTGGCTAAAGCGAAAGTTGGTGATGTATTAGGTCACCCTATTAATAAG---TTGATCTCGATCGATTTA------TCAGATTATGATATTATTGACTTATTTTGGCATATATGCCAAAATATTTATCATTATTACAGCGGAATCTCAAAAAAA---AAGAGTTTGTATCAAATA---------AAGTATATATTTCGACTTTCTTGTACTAGAACTTTA-------------------------------------------------------------------------------------------------------------------------------------------------------------------------------------------------------------GGTAGACGCTACGGACTTAATTGGATTGAGCCTTAGTATGGAAACTCACTAAGTGATAACTTTCAAATTCAGGGAAACCGTGGAATTAATAAAAATAGGCAATCCTGAACCAAATCCCGTTTTCATAAAATGAGTAGGGAAATCAAGCCAGAAWAAAAAAAGGATAGGTGCAGAGACTCAACGGAAGCTGTTCTAATAAATACATACAATACAAATGGAGTTGATTGCCGGTAGACGAGAATAAAGATAGAGTCCCWTTCTACATGTCAATACCGACAACAATGAAATTTAYAG-TAAGAGGAAAAAGTCCGTTTGAACCCCTAATTCTAT-----------CCCTTTTCATTAKCATTTT-------------------TTAATTTTTAGGCAAGAAATGCCCATTTTAATAATTCACAGTCAGTACTTTWCTTTT--ATACTGAAACTTACATTTACAAAGTCTTATTY-------------------------TTT---------------------------------------------------------------TTAGAT---------TT-----------------------TTAATGAAAGCAAGTGTTGGATTCAAAGCCGGTGTTAAAGAGTACAAATTGACTTATTWTACTCCTGATTATGAAACTAAAGATACTGATATTTTGGCAGCATTCCGAGTAACCCCTCAACCTGGAGTTCCACCCGAGGAAGCAGGAGCCGCGGTAGCTGCTGAATCTTCTACTGGTACATGGACTACCGTGTGGACCGATGGACTTACGAGTCTTGATCGTTACAAAGGACGATGCTATCACATCGAGCCCGTTGCTGGAGAAGAAAATCAATATATTGCTTATGTAGCTTACCCGTTAGACCTTTTTGAAGAAGGTTCTGTTACTAACATGTTTACTTCCATTGTAGGTAATGTGTTTGGGTTTAAAGCCCTACGTGCTCTACGTCTGGAAGATCTTCGAATCCCCCCGGCTTATTCTAAAACTTTCCAAGGCCCGCCTCATGGTATCCAAGTTGAGAGAGATAAATTGAACAAGTATGGTCGTCCTCTATTGGGATGTACTATTAAACCCAAATTGGGGTTATCCGCTAAGAACTACGGTCGAGCGGTTTATGAGTGTCTGCGCGGTGGACTTGATTTTACCAAAGATGATGAGAACGTAAACTCCCAACCATTTATGCGTTGGAGAGACCGTTTCTTATTTTGTGCCGAAGCTMTTTATAAAGCACAGGCCGAAACTGGTGAAATCAAAGGGCATTATTTGAATGCTACTGCAGGTACATGCGAAGAAATGATCAAAAGGGCTGTATTTGCCAGAGAATTGGGAGTCCCTATCGTAATGCATGACTATTTAACAGGGGGATTCACTGCAAATACTAGCTTGGCTCATTATTGCCGGGATAATGGCTTACTTCTTCATATCCATCGTGCAATGCATGCGGTTATTGATAGACAAAAAAATCATGGTATACACTTTCGTGTATTAGCTAAAGCTTTACGTATGTCTGGTGGAGATCATATTCACTCTGGTACTGTAGTAGGTAAACTTGAAGGGGAAAGAGATATCACTTTGGGATTTGTTGATTTACTACGTGATGATTTTATTGAAAAAAACCGAAGTAGGGGAATTTATTTCACTCAAGATTGGGTTTCGCTACCAGGTGTTTTGCCTGTAGCTTCAGGGGGTATTCATGTTTGGCATATGCCTGCTCTGACCGAGATCTTTGGGGATGATTCCGTATTACAGTTCGGTGGAGGAACCTTAGGACACCCCTGGGGAAATGCGCCGGGTGCCGTAGCTAATCGAGTAGCTCTAGAAGCATGTGTACAAGCTCGTAATGAGGGACGGGATCTTGCTCGTGAGGGTAATGAAATTATCCGCGAGGCTCGAAAGTGGAGTCCTGAACTAGCCGCTGCTTGTGAGGTATGGAAAGAGATCAAATTTGAATTCCAA------------------
Scurrula -----------------------------------AAGATTAAGCCATGCATGTGTAAGTATGAACTAATTCAGACTGTGAAACTGCGAATGGCTCATTAAATCAGTTATAGTTTGTTTGATGGTATTTGCTACTCGGATAACCGTAGTAATTCTAGAGCTAATACGTGCACCTAACCCCGAC--TTCCGGAAGGGATGCATTTATTAGATAAAAGGTCGACGCGGGCTYHY-GCCCGTTGTTCTGATGAATCATAATAACTTGACGGATCGCACGGCCATCGTGCCGGCGACGCATCATTCAAATTTCTGCCCTATCAACTTTCGATGGTAGGATAGTGGCCTACCATGGTTTTGACGGGTGACGGAGAATTAGGGTTCGATTCCGGAGAGGGAGCCTGAGAAACGGCTACCACATCCAAGGAAGGCAGCAGGCGCGCAAATTACCCAATCCTGACACGGGGAGGTAGTGACAATAAATAACAATACCGGGCTCTACGAGTCTGGTAATTGGAATGAGTACAATCTAAATCCCTTAACGAGGATCCATTGGAGGGCAAGTCTGGTGCCAGCAGCCGCGGTAATTCCAGCTCCAATAGCGTATATTTAAGTTGTTGCAGTTAAAAAGCTCGTAGTTGGACCTTGGGYTGGGTCGATCGGTCCGCCGTCAGGTGTGTACCGGTYGGCCTGTCCCTTCTACCGGCGATGCGCTCCTGKCCTTAATTGGCCGGGTCGTGCCTCCGGTGCTGTTACTTTGAAGAAATTAGAGTGCTCAAAGCAAGCCTACGCTCTGGATACATTAGCATGGGATAACATCATAGGATTTCGGTCCTATTCTGTTGGCCTTCGGGATCGGAGTAATGATTAACAGGGACAGTCGGGGGCATTCGTATTTCATAGTCAGAGGTGAAATTCTTGGATTTATGAAAGACGAACAACTGCGAAAGCATTT--------GCCAAGGATGTTTTCATTAATCAAGAACGAAAGTTGGGGGCTCGAAGACGATCAGATACCGTCCTAGTCTCARCCATAAAYGATGCCGACCAGGGATCAGCGGATGTTACTTACAGGACTCCGCTGGCACCTTATGAGAAATCAAAGTTTTTGGGTTCCGGGGGGAGTATGGTCGCAAGGCTGAAACTTAAAGGAATTGACGGAAGGGCACCACCAGGAGKGRAGCCTGCGGCTTAATTTGACTCAACACGGGRAAACTTRCCAGGTCCAGACATAGTAAGGATTGACAGACTGAGAGCTCTTTCTAGATTCTATGGGTGGTGGTGCATGGCCGTTCTTAGTTGGTGGAGCGATTTGTCTGGTTAATTCCGTTAACGAACGAGACCTCAGCCTGCTAACTAGCTACATGGAGGTATCCCTCCATGGCTAGCTTCTTAGAGGGACTATGGCCTTYTAGGCCACGGAAGTTTGAGGCAATAACAGGTCTGTGATGCCCTTAGATGTTCTGGGCCGCACGCGCGCTACACTGATGTATTCAACGAGTCTATAGCCTTGGCCGACAGGCCCGGGTAATCTTTGAAATTTCATCGTGATGGGGATAGATCATTGCAATTGTTGGTCTTCAACGAGGAATTCCTAGTAAGCGCGAGTCATCAGCTCGCGTTGASTACGTCCCTGCCCTTTGTACACACCGCCCGTCGCTCCTACCGATTGAATGGTCCGGTGAAGTGTTCGGATCGAGGCGACGTGGGCGGT---TYGCTGCC-CGCGACGTCGCGAGAAGTCCASTGAACCTTATCA---------------------------------------------------------------------------------------------CCCCTAGTAACGGCGAGCGAACCGGGAACAGCCCAGCTTGAAAATCGTTCGGCCRTGCCGCACGAATTGTAGTCTGTAGAAGCGTCCTCAGCGGCGGACCGGGCTCAAGTCCCCTGGAAGGGGGCGCCKGAGAGGGTGAGAGCCCCGTCGTGCCCGGACCCTGCCGCATCACGAGGCGCTGTCGGCGAGTCGGGTTGTTTGGGAATGCAGCCCCAATCGGGCGGKAAATTCCGTCCAAGGCTAAATATGGGCGAGAGACCGATAGCAAACAAGTACCGCGAGGGAAAGATGAAAAGGACTTTGAAAAGAGAGTCAAAGAGTGCTTGAAATTGTCGGGAGGGAAGCGGATGGGGGCCGGCGATGCACCTCGGTCGGATGTGGAACGGCCAACAGCCGGTCCGCCGATCGACTCGGGGTGTGGACCGATGCGGATTGRGGCGGCGGCCCAAGCCTGGGCTYTYGTTAC--GCCCGCGGAGATGYCGCCGCCTCGATCGTGGAAAGCAGCGCGCGCCGY-------AVGGCGTGCTTC--GGCACCYGCGCGCTCCGGGCAACGGCCTGCGGGCTCCCCATTCGACCCGTCTTGAAACACGGACCAAGGAGTCTGACATGTGTGCGAGTCAACGGGC-GATTAAACCCGTAAGGCGAAAGGAAGCTGA-TTGGYGGGATCCCCC-----YAGCGGG---TGCACCCCCGACCGACCTTGATCTTCTGAGAAGGGTTCGAGTGTGAGCATGCCTGTCGGGACCCGAAAGATGGTGAACTATGCCTGAGCGGGGCGAAGCCAGAGGAAACTCTGGTGGAGGCCCGCAGCGATACTGACGTGCAAATCGTTCGTCTGACTTGGGTATAGGGGCGAAAGACTAATCGAACCGTCTAGTAGCTGGTTCCCTCCGAAGTTTCCCTCAGGATAGCTGGAGCTCGCGCGCGAGTTCTATCAGGTAAAGCCAATGATTAGAGGCATCGGGGGCGYAACGCCCTCGACCTATTCTCAAACTTTAAATGGGTAGGACGACACGGCTGCTTYGYTGAGCCGTGGCGAGGAATCGAGAGCTCCAAGTGGGCCATTTTTGGTAAGCAGAACTGGCGATGCGGGATGAACCGGAAGCCGGGTTACGGTGCCCAACTGCGCGCTAACCTAGATCCCACAAAGGGTGTTGGTCGATTAAGACAGCAGGACGGTGGTCATGGAAGTCGAAATCCGCTAAGGAGTGTGTAACAACTCACCTGCCGAATCAACTAGCCCCGAAAATGGATGGCGCTTAAGCGCGCGACCTATACCCGGCCGTCGAGGCAACGGCCAGGCCCCGATGAGTAGGAGGGCGCGGCGGTCGCTGCAAAACCTGTGGCGYGAGCCCGGGCGGAGCGTCCGTCGGTGCGGATCTTGGTGGTAGTAGCAAATATTCAAATGAGAACTTTGAAGGCCGAAGAGGGGAAAGGTTCCATGTGAACGGCACTTGCACATGGGTTAGTCGATCCTAAGAGACGGGGGAAGCCCGTCCGACAGCGCGAACCGCGCGAGCTTCGAAAGGGAATCGGGTTAAAATTCCCGAACCGGGACGTGGTGGTTGACGGCGACGTTAGGGAGTCCGGAGACGTCGTCGGGGGCCCCGGGAAGAGTTATCTTTTCTGTTTAACAGCCTGCCCACCCTGGAATCGGCTCAGCCGGAGGTAGGGTCCAGCGGCTGGAACAGCACCGCACGTCGCGCGGTGTCCGGTGCGCCCTCGACGGCCCCTGAAAATCCGGAGGACCGAGTG----------------------------------GGTCTCCAAGGTGAACAGCCTCTGGTCGATGGAACAATGTAGGCAAGGGAAGTCGGCAAAATGGATCCGTAACTTCGGGAAAAGGATTGGCTCTGAGGGCTGGGCTCGGGGGTCCCAGCCCCGAACCCATCGGCTGTCGGCGGACTGCTCGAGCTGCTTCCGCGG-GAGAGCGGGTCGCCGCGTGCCGTCCGGGGGACGGACTGGGAACGGCTCCCTC--------GGGGGCCTTCCCCGAGCAGTGAACATCCA-----------------------------------------------------------------CAGGAGTATATTTATGCACTTACTCATAAGCGTAGTTTCAATCGATCAAGTTTGTTCGAAAATGTAGGTTATRACAAAAAGGTTAGGTTACTAATTGTGAAACGCTTAATTACTCGAATGTATCACCAGAATTCTTTTCTTATTTCGACTTAT---------GAT------TATAAC------------CAAAATKATTTTTTGGGGCACAACAAGCTTTTTTGTTTTCAAATCATATCGAGTAAGTTAGCAGTTCTTGTAGAAATTAAACTTTTCCTAGGCGTAGTA---TCTTCTCTT---------GAAGATAAT---AAAATAAACGAATCTAAAAATTTACGATCAATTCATTCCATATTTCCCTTTTTAGAAGATCAATTCTCCCGTTTAAATTATGTGTCAAAGATMTTAATACCTTATCCTGTTCATCTTGAAATATTGGTTTTAATTCTTCGTTGTTGGGTGAAAGATGCTGCTTCTTTACATTTTTTACGATTCGTTTTCCACGAKAATCGTAATTGGAACCTTTTTTTTTTTCCAAATAAATATATTTCCAACCTT------------TCAAAAAGA------------AATCAGAGATTMTTTTTATTCTTATATAATTCTCATGTCTGTGAATACGAATCGATTTTTGTTTTTTTACGTAACCAATCCTATCATTTACAATCAACATTTTTTGGAACCTTTTTTGAGCGAACTATTTTCTMTGGAAAAATMMAAAAAGAGTATCTT------GTCAATGTC------TTTACTAAGGATTTTCAAGYCATA------TCATGTATGTTCAAAGATATTTTTTTGCATTATGTTAGGTATCAAGGAAAATCTATTCTGGCTTCAAAATGGACGTTTTTTATTCTTAATAAATGGAACTATTACYTTGCTMTCTTTTTWAAATGTCGTTTTTATGTGTGGTATCAATCAGAAAGG------ATAAAAACATTATCCAAGCATTTCCTTTACTTTCTAGGTTATCTT------TTAAGTKCA------AATATACTATTCAACCCTTCGTTGGCGCGAAGTCAAATGATMGAAAATTCATTTCTAATA---------AATAATATTATTAAG---------ACGTTTGATACCACAGTTCCAATTATACCTTTGGTTGGACCATTRGTTAAAGCGAAAGTTGGTGACGTCTTAGGTCACCCCATTAGTAAG---TTGATATCGGCCGATTTA------TCAGATTATGATATTATTKACTTTTTTTGGCATATATGCAGAAATATTTTTCATTATTACAGAGGAGCTTCCAAAAAA---AAWAGTTTGTAYCATATA---------AAGTATATACTTCGACTTTCTTGTACTAGAACTTTAGCTCGTAAACACAAAAGCGCTTTACGTGCTTTTTTKAAAAGATTAGGTCCAGAAGTTTTGGAAGAATTTTTGATGGAGGARGAGCAAGTTCTTTCGGTGATCTTCTCAAGGTATTCTTTTCCTTCGCAGAGATTGYAYAGAGAAGGTCGTATTTGGTATTTGGATATTTATTATTTGTATCAACGATCTAGTCAATCACGAAATTGGTAGACGCTACGGACTTAATTGGGTTGAGCCTTAGTATGGAAACCCACTAAGTGATAACTTTCAAATTCAGGGAAACCGTGGAATTAATAAAAATAGGCAATCCTGAGCCAAATCCCGTTTTCCGAAAATGAGTAGGGAAAGCAAGCCAGAATAAAAAAAGGATAGGTGCAGAGACTCAACGGAAGTTGTTCTAATAAATACATACAATACAAATGGAGTTG---ATTCGCCG-CGAGAATAAAGATAGAGTCCCATTYTACATGTCAATACCGACAACAATGAAATTKATAG-TAATAGGAAAAAGCCCGTTTGAACCCCTAATTCTTTCTCGTATTTATT-----TCGTTAGCAGTTCAAAATTCTC----------TTCATT----------AAATACCCATTTTAAGAATTCACAGTTAGAACTTTATATA------CTGAAACTTA----TACAAAGTCGTATTCAATTAGTCATTTTTCATTTTTTGTATTTAAAAAA------------ATTGTACAAGTAATACTTTTCAAT------------------------------------TT-----------------------GTAATGAAAGCAGGTGTTGGATTCAAAGCCGGTGTTAAAGAGTACAAATTGACTTATTATACTCCTGATTATGAAACTAAAGATACGGATATTTTGGCAGCATTCCGAGTAACTCCTCAACCTGGAGTTCCACCCGAGGAAGCCGGAGCCGCGGTAGCTGCCGAATCTTCGACTGGTACATGGACCACTGTGTGGACCGATGGACTTACCAGCCTTGATCGTTACAAAGGACGATGCTATCACATCGAGCCCGTTGCTGGAGAAGAAAATCAATATATTGCTTATGTAGCTTACCCCTTAGACCTTTTTGAAGAAGGTTCTGTTACTAACATGTTTACTTCCATTGTAGGTAATGTATTTGGGTTTAAAGCCCTACGTGCTCTACGTCTGGAAGATCTTCGAATCCCCCCGGCKTATTCKAAAACTTTCCAAGGCCCGCCTCATGGTATCCAAGTTGAGAGAGATAAATTGAAYAAGTACGGTCGTCCTCTATTGGGATGTACTATTAAACCAAAATTGGGGYTATCCGCTAAGAACTACGGTCGGGCGGTTTATGAGTGTCTGCGCGGTGGACTTGATTTTACCAAAGATGATGAGAATGTAAACTCCCAACCATTTATGCGCTGGAGAGACCGTTTCCTATTTTGTGCCGAAGCTCTTTATAAAGCACAAGCCGAAACTGGCGAAATCAAAGGACATTATTTGAAT---------------------------------------------------------------------------------------------------------------------------------------------------------------------------------------------------------------------------------------------------------------------------------------------------------------------------------------------------------------------------------------------------------------------------------------------------------------------------------------------------------------------------------------------------------------------------------------------------------------------------------------------------------------------------------------------------------------------------------
Taxillus -------TCCTGCCAGTAGTCATATGCTTGTCTCAAAGATTAAGCCATGCATGTGTAAGTATGAACTAATTCAGACTGTGAAACTGCGAATGGCTCATTAAATCAGTTATAGTTTGTTTGATGGTATTTGCTACTCGGATAACCGTAGTAATTCTAGAGCTAATACGTGCACCCACCCCCGAC--TTCTGGAAGGGACGCATTTATTAGATAAAAGGTCGACGCGGGCCTTGCGCCCGTTGTTCTGATGAATCATGATAACTTGACGGATCGCACGGCCATCGTGCCGGCGACGCATCATTCAAATTTCTGCCCTATCAACTTTCGATGGTAGGATAGTGGCCTACCATGGTTTTGACGGGTGACGGAGAATTAGGGTTCGATTCCGGAGAGGGAGCCTGAGAAACGGCTACCACATCCAAGGAAGGCAGCAGGCGCGCAAATTACCCAATCCTGACACGGGGAGGTAGTGACAATAAATAACAATACCGGGCTCTACAAGTCTGGTAATTGGAATGAGTACAATCTAAATCCCTTAACGAGGATCCATTGGAGGGCAAGTCTGGTGCCAGCAGCCGCGGTAATTCCAGCTCCAATAGCGTATATTTAAGTTGTTGCAGTTAAAAAGCTCGTAGTTGGACCTTGGGTTGGGTCGATCGGTCCGCCGTCAGGTGTGTACCGGTCGGCCTGTCCCTTCTACCGGCGATGCGCTCCTGGCCTTAATTGGCCGGGTCGTGCCTCCGGTGCTGTTACTTTGAAGAAATTAGAGTGCTCAAAGCAAGCCTACGCTCTGGATACATTAGCATGGGATAACATCATAGGATTTCGGTCCTATTCTGTTGGCCTTCGGGATCGGAGTAATGATTAACAGGGACAGTCGGGGGCATTCGTATTTCATAGTCAGAGGTGAAATTCTTGGATTTATGAAAGACGAACAACTGCGAAAGCATTT--------GCCAAGGATGTTTTCATTAATCAAGAACGAAAGTTGGGGGCTCGAAGACGATCAGATACCGTCCTAGTCTCAACCATAAACGATGCCGACCAGGGATCAGCGGATGTTACTTACAGGACTCCGCTGGCACCTTATGAGAAATCAAAGTTTTTGGGTTCCGGGGGGAGTATGGTCGCAAGGCTGAAACTTAAAGGAATTGACGGAAGGGCACCACCAGGAGTGGAGCCTGCGGCTTAATTTGACTCAACACGGGAAAACTTACCAGGTCCAGACATAGTAAGGATTGACAGACTGAGAGCTCTTTCTAGATTCTATGGGTGGTGGTGCATGGCCGTTCTTAGTTGGTGGAGCGATTTGTCTGGTTAATTCCGTTAACGAACGAGACCTCAGCCTGCTAACTAGCTACATGGAGGTATCCCTCCATGGCTAGCTTCTTAGAGGGACTATGGCCTTTTAGGCCACGGAAGTTTGAGGCAATAACAGGTCTGTGATGCCCTTAGATGTTCTGGGCCGCACGCGCGCTACACTGATGTATTCAACGAGTCTATAGCCTTGGCCGACAGGCCCGGGTAATCTTTGAAATTTCATCGTGATGGGGATAGATCATTGCAATTGTTGGTCTTCAACGAGGAATTCCTAGTAAGCGCGAGTCATCAGCTCGCGTTGACTACGTCCCTGCCCTTTGTACACACCGCCCGTCGCTCCTACCGATTGAATGGTCCGGTGAAGTGTTCGGATCGAGGCGACGTGGGCGGT---CCGCTGCC-CGCGACGTCGCGAGAAGTCCACTGAACCTTATCATTTAGAGGAAGGAGAAGTCGTAACAAGGTTTCCGTAGGTG-------------------------------------------------------------AACGGCGAGCGAACCGGGAACAGCCCAGCTTGAAAATCGTTCGGCCCTGCCGCACGAATTGTAGTCTGTAGAAGCGTCCTCAGCGGCGGACCGGGCTCAAGTCCTCTGGAAGGGGGCGCCGGAGAGGGTGAGAGCCCCGTCGTGCCCGGACCCTGCCGCATCACGAGGCGCTGTCGGCGAGTCGGGTTGTTTGGGAATGCAGCCCCAATCGGGCGGTAAATTCCGTCCAAGGCTAAATATGGGCGAGAGACCGATAGCAAACAAGTACCGCGAGGGAAAGATGAAAAGGACTTTGAAAAGAGAGTCAAAGAGTGCTTGAAATTGTCGGGAGGGAAGCGGATGGGGGCCGGCGATGCACCTCGGTCGGATGTGGAACGGCCAACAGCCGGTCCGCCGATCGACTCGGGGTGTGGACCGATGCGGATTGAGGCGGCGGCCCAAGCCTGGGCTCTCGTTAC--GCCCGCGGAGATGTCGCCGCCTCGATCGTGGAAAGCAGCGCGCGCCGC-------GAGGCGTGCTCC--GGCACCTGCGCGCTCCGGGCAACGGCCTGCGGGCTCCCCATTCGACCCGTCTTGAAACACGGACCAAGGAGTCTGACATGTGTGCGAGTCAACGGGC-GATTAAACCCGTAAGGCGAAAGGAAGCTGA-TTGGCGGGATCCCC------CAGCGGG---TGCACCCCCGACCGACCTTGATCTTCTGAGAAGGGTTCGAGTGTGAGCATGCCTGTCGGGACCCGAAAGATGGTGAACTATGCCTGAGCGGGGCGAAGCCAGAGGAAACTCTGGTGGAGGCCCGCAGCGATACTGACGTGCAAATCGTTCGTCTGACTTGGGTATAGGGGCGAAAGACTAATCGAACCGTCTAGTAGCTGGTTCCCTCCGAAGTTTCCCTCAGGATAGCTGGAGCTCGCGCGCGAGTTCTATCAGGTAAAGCCAATGATTAGAGGCATCGGGGGCGCAACGCCCTCGACCTATTCTCAAACTTTAAATGGGTAGGACGACACGGCTGCTTCGTTGAGCCGTGGCGAGGAATCGAGAGCTCCAAGTGGGCCATTTTTGGTAAGCAGAACTGGCGATGCGGGATGAACCGGAAGCCGGGTTACGGTGCCCAACTGCGCGCTAACCTAGATCCCACAAAGGGTGTTGGTCGATTAAGACAGCAGGACGGTGGTCATGGAAGTCGAAATCCGCTAAGGAGTGTGTAACAACTCACCTGCCGAATCAACTAGCCCCGAAAATGGATGGCGCTTAAGCGCGCGGCCTATACCCGGCCGTCGAGGCAACGGCCAGGCCCCGATGAGTAGGAGGGCGCGGCGGTCGCTGCAAAACCTGTGGCGCGAGCCCGGGCGGAGCGTCCGTCGGTGCGGATCTTGGTGGTAGTAGCAAATATTCAAATGAGAACTTTGAAGGCCGAAGAGGGGAAAGGTTCCATGTGAACGGCACTTGCACATGGGTTAGTCGATCCTAAGAGACGGGGGAAGCCCGTCCGACAGCGCGAACCGCGCGAGCTTCGAAAGGGAATCGGGTTAAAATTCCCGAACCGGGACGTGGTGGTTGACGGCGACGTTAGGGAGTCCGGAGACGTCGTCGGGGGCCCCGGGAAGAGTTATCTTTTCTGTTTAACAGCCTGCCCACCCTGGAATCGGCTCAGCCGGAGGTAGGGTCCAGCGGCTGGAACAGCACCGCACGTCGCGCGGTGTCCGGTGCGCCCTCGACGGCCCTTGAAAATCCGGAGGACCGAGTGCCATCCACGCCCGTTCGTACTCATAACCGCAT---------------------------------------------------------------------------------------------------------------------CAGCCCCGAACCCATCGGCTGTCGGCGGACTGCTCGAGCTGCTACCGCGGCGAGAGCGGGTCGCCGCGTGCCGTCCGGGGGACGGACTGGGAACGGCTCCCTC--------GGGGGCCTTCCCCGAGCAGCGAACAGCCAGCTCAGAACTGGTACGGACAAGGGGAATCCGACTGTTTAATTAAAACAAAGCATTGCGATGGTCC---------------------------------------------------TTGTTCGAAAATGTAGGTTATGACAAAAAGGTTAGGTTACTAATTGTGAAACGCTTAATTACTCGAATGTATCACCATAATTATTTTCTTATTTCTACTTAT---------GAT------TATAAC------------CAAAATTCTTTTTTGGGGCACAACAAACTTTTTTTTTTTCAAATCATATCGAGTAAGTTAGCAGTTATTGTAGAAATTAAACTTTTCCTAGGCGTAGTA---TCTTCAAGA---------GAATATAAT---CAAATAGACGAATCTAAAAAGGTACGATCAATTCATTCCATATTTCCCTTTTTAGAAAATCAATTCTCCCGTTCAAATTATGGGTCAAAAATACTAATACCTTATCCGGTTCATCTTGAAATATTGGTTTTAATTCTTCGTTGTTGGGTGAAAGATGCTTCTTTTTTACATTTGTTACGATTCATTTTCCACGAGAATCGTAATTGGAACCTTTTTTTTTTCCAAAATCAATCTATTTACAACCTT------------TCAAAAAGA------------AATCAAAGATTCTTTTTCTTCTTATATAATTCTCATGCCGGGGAATACAAATATATTTTTGTTTTTTTACGTAACCAATCCTATCATTTACAATCAACATTTTTTGGAACCTTTTTTGAGCGAACTATTTTCTATGGAAAAATAAAAAAAGAGTATCTT------GTCAATGTC------TTTACTAAAGATTTTCAAGCCATA------TCATGTATGTTCAAAGATATTTTTTTGCATTATGTTAGGTATCAAGGAAAATCGATTACGGCTTCAAAATGGACGTTTTTTATTCTTAATAAATGGAACTATTACCTTGCTCTCTTTTTTAAATGTCGTTTTTATGTGTGGTATCAATCAAAAAGG------ATAAAAACATTATCCAATCATTTCCTTTACTTTCTAGGTTATCTT------TTAAGTGCA------AATATACGATTCAACCCTTCGTTGGCGCGAAGTCAAATGATAGAAAATTCATTTCTAATA---------AATAATATTATTAAG---------ACGTTTGATACCACAGTTCCAATTATACCTTTGGTTGGACCATTGGTTAAAGCGAAAGTTGGTGACGTCTTAGGTCACCCCATTATTAAG---TTTATATCGGCCGATTTA------TCAGATTATGATATTATTGACTTATTTTGGCATATATGCAGAAATCTTTTTCATTATTACAGCGGAGCTTCCAAAAAA---AAGAGTTTGTATCATATA---------AAGTATATACTTCGACTTTATTGTACTAGAACTGTAGCTCGTAAACACAAAAGCGCTTTACGTTCTTTTTTGAAAAGATTAGGTCCAGAAGTTTTGGAAGAATTTTTTATGGAGGAGGAGCAAGTTCTTTCGTTGATCTTCTCAAGGTATTCTTTTCCTTCGAAGAGATTGTATAGAGAAGGTCGTATTTGGTATTTGGAT---------------------------------CGAAATTGGTAGACGCTACGGACTTAATTRGGTTGAGCCTTAGTATGGAAACCCACTAAGTGATAACTTTCAAATTCAGGGAAACCGTGGAATTAATAAAAATMGGCAATCCTGAGCCAAATCCCGTTTTMCGAAAATGAGTAGGGAMAGCAAGCCMGAATAAAAAAAGGATAGGTGCAGAGACTCAACGGAAGCTGTTCTAATAAATACAWWCAATACAAATGGAGTTSATTGCCGGTAGACGAGAATAAAGATAGAGTCCCATTCTACATGTCAATACCGACAACAATGAAATTTATAG-TAAGAGGAAAAAGCCCSTTTGAACCCCTAATTMTTTMTCKYATTTATYYCTTTTCGTTAGCAGTTMAAAATCCYC---TTCATTTTTCATWTTTAGGCGAGAAATACCCATTTTMATAATTCACAGTYAGWAYTTTATWTATATATACTGAAACTTACATTTACAAAGTMTTMTTCAATTAGTCATTTTTCATTTTGTGTATTTTAAATAAARAAAAAGAAAATTKKACAAGTAATACTTGTCT------------TTT-T------TTAGAT---------TY-----------------------TTAATGAAAGCAGGTGTTGGATTCAAAGCCGGTGTKAAAGAGTAYAAATTGACTTATTATACTCCTGATTATGAAACWAAAGATACKGATATTTTGGCAGCATTCCGAGTAACTCCTCAACCTGGAGTTCCACCCGARGAAGCMGGAGCMGCGGTAGCTGCCGAATCTTCRACTGGTACATGGACCACTGTGTGGACCGATGGACTTACSAGCCTTGATCGTTACAAAGGACGATGCTATCACATCGAGCCCGTTGCTGGAGAAGAAAATCAATATATTGCTTATGTAGCTTACCCCTTAGACCTTTTTGAAGAAGGTTCKGTTACTAACATGTTTACTTCCATTGTAGGTAATGTWTTTGGKTTTAAAGCCCTACGTGCTCTACGTCTGGAAGATCTTCGAATCCCMCCGGCTTATTCTAAAACTTTYCAAGGCCCGCCTCATGGTATCCAAGTTGAGAGAGATAAATTGAACAAGTACGGTCGTCCTCTATTGGGATGTACTATTAAACCAAAATTRGGGTTATCCGCTAAGAACTACGGTCGGGCGGTTTATGAGTGTCTGCGCGGTGGACTTGATTTTACCAAAGATGATGAGAATGTAAACTCCCAACCATTTATGCGCTGGAGAGACCGTTTCYTATTTTGTGCCGAAGCTCTTTATAAAGCACAAGCCGAAACTGGCGAAATCAAAGGACATTATTTGAAT---------------------------------------------------------------------------------------------------------------------------------------------------------------------------------------------------------------------------------------------------------------------------------------------------------------------------------------------------------------------------------------------------------------------------------------------------------------------------------------------------------------------------------------------------------------------------------------------------------------------------------------------------------------------------------------------------------------------------------
Actinanthella ----------------------------------------------------------------------------------------AATGGCTCATTAAATCAGTTATAGTTTGTTTGATGGTATTTGCTACTCGGATAACCGTAGTAATTCTAGAGCTAATACGTGCACCGAACCCCGACTCTTCTGGAAGGGATGCATTTATTAGATAAAAGGTCGACGCGGGCTCT--GCCCGTCGTTCTGATGAATCATGATAACTTGACGGATCGCACGGCCATCGTGCCGGCGACGCATCATTCAAATTTCTGCCCTATCAACTTTCGATGGTAGGATAGTGGCCTACCATGGTTTTGACGGGTGACGGAGAATTAGGGTTCGATTCCGGAGAGGGAGCCTGAGAAACGGCTACCACATCCAAGGAAGGCAGCAGGCGCGCAAATTACCCAATCCTGACACGGGGAGGTAGTGACAATAAATAACAATACCGGGCTCTCTGAGTCTGGTAATTGGAATGAGTACAATCTAAATCCCTTAACGAGGATCCATTGGAGGGCAAGTCTGGTGCCAGCAGCCGCGGTAATTCCAGCTCCAATAGCGTATATTTAAGTTGTTGCAGTTAAAAAGCTCGTAGTTGGACCTTGGGTTGGGTCGATCGGTCCGCCGTTAGGTGTGTACCGGTCGGCCCGTCCCTTCTACCGGCGATGCGCTCCTGGCCTTAACTGGCCGGGTCGTGCCTCCGGTGCTGTTACTTTGAAGAAATTAGAGTGCTCAAAGCAAGCCTACGCTCTGGATACATTAGCATGGGATAACATCATAGGATTTCGGTCCTATTCTGTTGGCCTTCGGGATCGGAGTAATGATTAACAGGGACAGTCGGGGGCATTCGTATTTCATAGTCAGAGGTGAAATTCTTGGATTTATGAAAGACGAACAACTGCGAAAGCATTT--------GCCAAGGATGTTTTCATTAATCAAGAACGAAAGTTGGGGGCTCGAAGACGATCAGATACCGTCCTAGTCTCAACCATAAACGATGCCGACCAGGGATCAGCGGATGTTACTTGTAGGACTCCGCTGGCACCTTATGAGAAATCAAAGTTTTTGGGTTCCGGGGGGAGTATGGTCGCAAGGCTGAAACTTAAAGGAATTGACGGAAGGGCACCACCAGGAGTGGAGCCTGCGGCTTAATTTGACTCAACACGGGAAAACTTACCAGGTCCAGACATAGTAAGGATTGACAGACTGAGAGCTCTTTCTAGATTCTATGGGTGGTGGTGCATGGCCGTTCTTAGTTGGTGGAGCGATTTGTCTGGTTAATTCCGTTAACGAACGAGACCTCAGCCTGCTAACTAGCTACGTGGAGGTATACCTCCATGGCTAGCTTCTTAGAGGGACTATGGCCTTTCAGGCCACGGAAGTTTGAGGCAATAACAGGTCTGTGATGCCCTTAGATGTTCTGGGCCGCACGCGCGCTACACTGATGTATTCAACGAGTCTATAGCCTTGGCCGACAGGCCCGGGTAATCTTTGAAATTTCATCGTGATGGGGATAGATCATTGCAATTGTTGGTCTTCAACGAGGAATTCCTAGTAAGCGCGAGTCATCAGCTCGCGTTGAATACGTCCCTGCCCTTTGTACACACCGCCCGTCGCTCCTACCGATTGAATGGTCCGGTGAAGTGTTCGGATCGAGGCGACGCGAGCGGTCCGCCGCCGCC-CGCGACGTCGCGAGA--------------------------------------------------------------------TTTAAGCATATCAATAAGCGGAGGAAAAGAAACTTACGAGGATTCCCCTAGTAACGGCGAGCGAACCGGGAACAGCCCAGCTTGAAAATCGTCCGGCGCTGCCGCACGAATTGTAGTCTGTAGAAGCGTCCTCAGCGGCGGACCGGGCTCAAGTCCCCTGGAAGGGGGCGCCGGAGAGGGTGAGAGCCCCGTCGTGCCCGGACCCTGCCGCACCACGAGGCGCTGTCGGCGAGTCGGGTTGTTTGGGAATGCAGCCCCAATCGGGCGGTAAATTCCGTCCAAGGCTAAATACGGGCGAGAGACCGATAGCAAACAAGTACCGCGAGGGAAAGATGAAAAGGACTTTGAAAAGAGAGTCAAAGAGTGCTTGAAATTGTCGGGAGGGAAGCGGATGGGGGCCGGCGATGCACCTCGGTCGGATGTGGAACGGCCGCCGGCCGGTCCGCCGATCGACTCGGGGTGCGGACCGATGCGGATTGAGGCGGCGGCCCAAGCCCGGGCCGTCGTTAC--GCTCGCGGAGATGCCGCCGCCTCGATCGTGGGAAGCAGCGCGCGCCGCCC-----GCGGCGTGCCTC--GGCACCTGCGCGCTCCGGGCATCGGCCTGCGGGCTCCCCATTCGACCCGTCTTGAAACACGGACCAAGGAGTCTGACATGTGTGCGAGTCAACGGGC-GACTAAACCCGTAAGGCGAAAGGAAGCTGA-TTGGAGGGATCCCC------CTGCGGG---TGCACCCCCGACCGACCTTGATCTTCTGTGAAGGGTTCGAGTGTGAGCATGCCTGTCGGGACCCGAAAGATGGTGAACTATGCCTGAGCGGGGCGAAGCCAGAGGAAACTCTGGTGGAGGCCCGCAGCGATACTGACGTGCAAATCGTTCGTCTGACTTGGGTATAGGGGCGAAAGACTAATCGAACCGTCTAGTAGCTGGTTCCCTCCGAAGTTTCCCTCAGGATAGCTGGAGCTCGCGCGCGAGTTCTATCAGGTAAAGCCAATGATTAGAGGCATCGGGGGCGCAACGCCCTCGACCTATTCTCAAACTTTAAATGGGTAGGACGACGCGGCTGCTTCGTTGAGCCGCGGCGGGGAATCGAGAGCTCCAAGTGGGCCATTTTTGGTAAGCAGAACTGGCGATGCGGGATGAACCGGAAGCCGGGTTACGGTGCCCAACTGCGCGCTAACCTAGATCCCACAAAGGGTGTTGGTCGATTAAGACAGCAGGACGGTGGTCATGGAAGTCGAAATCCGCTAAGGAGTGTGTAACAACTCACCTGCCGAATCAACTAGCCCCGAAAATGGATGGCGCTTAAGCGCGCGACCTATACCCGGCCGTCGAGGCAACGGCCAGGCCCCGATGAGTAGGAGGGCGCGGCGGTCGCTGCAAAACCTGTGGCGCGAGCCCGGGCGGAGCGTCCGTCGGTGCGGATCTTGGTGGTAGTAGCAAATATTCAAATGAGAACTTTGAAGGCCGAAGAGGGGAAAGGTTCCATGTGAACGGCACTTGCACATGGGTTAGTCGATCCTAAGAGACGGGGGAAGCCCGTCCGACAGCGCACAACGCGCGAGCTTCGAAAGGGAATCGGGTTAAAATTCCCGAACCGGGACGTGGTGGTTGACGGCGACGTTAGGGAGTCCGGAGACGTCGTCGGGGGCCCCGGGAAGAGTTATCTTTTCTGTTTAACAGCCTGCCCACCCTGGAATCGGTTCAGCCGGAGGTAGGGTCCAGCGGCTGGAACAGCACCGCACGTCGCGCGGTGTCCGGTGCGCCCTCGACGGCCCCTGAAAATCCGGAGGACCGAGTGCCATCCACGCCCGTTCGTACTCATAACCGCATCAGGTCTCCAAGGTGAACA---------------------------------------------------------------------------------------------------------------------------------------------------------------------------------------------------------------------------------------------------------------------------------------------------------------CAGGAGTATATTTATGCACTTACTCATGATCGTAGTTTCAATCGATCAAGTTTGTTCGAAAATGTAAGTTATGACAAAAAGATTAGGTTACTAATTGTGAAACGATTAATTACTCGAATGTATCACCAGAATTATTTTCTTATTTCTACTTTT---------GAT------TATAAT------------CAAAATGCTTTTTTTGGGCACAACAAACATTTTTATTTTCAAATCATATCGTGTAAGTTAGCGGTTATTGTGGAAATTCAACTTTTCCTAGGCTTAGTA---TCTTCTCTT---------GAAGATAAT---AAAATAGACGAATCGAAAAATTTACGATCAATTCATTCCATATTTCCCTTTCTAGAAGATAAATTCTCCCGTTTAAATTATGTGTCAAATATACTAATACCTTATCCTGTTCATCTTGAAATATTGGTTTTAATTCTTCGTTGTTGGGTGAAAGATGCTTCTTCTTTACATTTTTTACGATTCATTTTCCACGAAAATCGTAATTGGAACCATTTTTTTTTCCAAAATAACTATATTTCCACCCTT------------TCAAAAAGA------------AATCAGAGATTCTTTTTATTCTTATATAATTCTCATGTCTGTGAATATGAATTCATTTTTGTTTTTTTACGTAACCAATCCTATCATTTACGATCAACATTTTTTGGAACCTTTTTTGAGCGAACTATTTTCTATGGAAAAATAAAAAAAGAATATCTT------GTAAATGTC------TTTACTAAGGATTTTCAAACCATA------TCATGTATGTTCAAAGATATTTTTATGCATTATGTTAGGTATCAAGGAAAATCTATTTTGGCTTCAAAATGGACGTTTTTTATTCTGAATAAATGGAACTATTATCTTGCTCTCTTTTGGAAATGTCGTTTTTATGTGTGGTATCAATCAGAAAGG------ATAAAAACATTATCCAAGCATTTCCTTGACTTTCTAAGTTATCTT------TCAAGTGCA------AATATACGATTCAATCCTTCGTTGGGACGAAGTCAAATGATAGAAAATTCATTTTTAATA------AATAATAATATTATTAAG---------ACGTTTGATACCACAGTTCCAATTATACCTTTGGTTGGACCATTGGGTAAAGCGAAAGGTGGTGACGTCTTAGGTCACCCCATTAGGAAG---TTGATCTCGGCCGATTTC------TCAGATTATGATATTATTGACTTATTTTGGCATATATGCAGAAATCTTTCTCATTATTACAGCGGAGCTTCAAAAAAA---AATAGTTTGTATCAAATA---------AAGTATATACTTCGACTTTCGTGTACTAGAACTTTAGCTCGTAAACACAAAAGCGCTTTACGTGCTTTTTTGAAAAGATTAGTTCCAGAAGTTTTGGAAGAATTTTTTATGGAGGAGGAGCAAGTTCTTTCGTTGATCTTCTCAAGGTATTCTTTTCCTTCGCGGAGATTGTATAGAGAAGGTCGTATTTGGTATTTGGATATTTATTATTTGTATCAACGATCTAGTCAATCA------------------------------------------------------------------------------------------------------------------------------------------------------------------------------------------------------------------------------------------------------------------------------------------------------------------------------------------------------------------------------------------------------------------------------------------------------------------------------------------------------------------------------------------------------------------------------------------------------------------------------------------------------------------------------------------------------------------------------------------------------------------------------------------------------------------------------------------------------------------------------------------------------------------------------------------------------------------------------------------------------------------------------------------------------------------------------------------------------------------------------------------------------------------------------------------------------------------------------------------------------------------------------------------------------------------------------------------------------------------------------------------------------------------------------------------------------------------------------------------------------------------------------------------------------------------------------------------------------------------------------------------------------------------------------------------------------------------------------------------------------------------------------------------------------------------------------------------------------------------------------------------------------------------------------------------------------------------------------------------------------------------------------------------------------------------------------------------------------
Agelanthus --GTTGATCCTGCCAGTAGTCATATGCTTGTCTCAAAGATTAAGCCATGCATGTGTAAGTATGAACTAATTCAGACTGTGAAACTGCGAATGGCTCATTAAATCAGTTATAGTTTGTTTGATGGTATTTGCTACTCGGATAACCGTAGTAATTCTAGAGCTAATACGTGCACCGAACCCCGACTCCTGTGGAAGGGATGCATTTATTAGATAAAAGGTCGAC---GGCTCT--GCCCGTTGTTCTGATGAATCATGATAACTTGACGGATCGCACGGCCATCGTGCCGGCGACGCATCATTCAAATTTCTGCCCTATCAACTTTCGATGGTAGGATAGTGGCCTACCATGGTTTTGACGGGTGACGGAGAATTAGGGTTCGATTCCGGAGAGGGAGCCTGAGAAACGGCTACCACATCCAAGGAAGGCAGCAGGCGCGCAAATTACCCAATCCTGACACGGGGAGGTAGTGACAATAAATAACAATACCGGGCTCTATGAGTCTGGTAATTGGAATGAGTACAATCTAAATCCCTTAACGAGGATCCATTGAAGGGCAAGTCTGGTGCCAGCAGCCGCGGTAATTCCAGCTCCAATAGCGTATATTTAAGTTGTTGCAGTTAAAAAGCTCGTAGTTGGACCTTGGGTTGGGTCGATCGGTCCGCCTTCAGGTGTGTACCGGTCGTCCCGTCCCTTCTGCCGGCGATGCGCTCCTGGCCTTAATTGGCCGGGTCGTGCCTCCGGTGCTGTTACTTTGAAGAAATTAGAGTGCTCAAAGCAAGCCTACGCTCTGGATACATTAGCATGGGATAACATCATAGGATTTCGGTCCTATT--GTTGGCCTTCGGGATCGGAGTAATGATTAACAGGGACAGTCGGGGGCATTCGTATTTCATAGTCAGAGGTGAAATTCTTGGATTTATGAAAGACGAACAACTGCGAAAGCATTT--------GCCAAGGATGTTTTCATTAATCAAGAACGAAAGTTGGGGGCTCGAAGACGATCAGATACCGTCCTAGTCTCAACCATAAACGATGCCGACCAGGGATCAGCGGATGTTACTTGTAGGACTCCGCTGGCACCTTATGAGAAATCAAAGTTTTTGGGTTCCGGGGGGAGTATGGTCGCAAGGCTGAAACTTAAAGGAATTGACGGAAGGGCACCACCAGGAGTGGAGCCTGCGGCTTAATTTGACTCAACACGGGAAAACTTACCAGGTCCAGACATAGTAAGGATTGACAGACTGAGAGCTCTTTCTCGATTCTATGGGTGGTGGTGCATGGCCGTTCTTAGTTGGTGGAGCGATTTGTCTGGTTAATTCCGTTAACGAACGAGACCTCAGCCTGCTAACTAGCTACGTGGAGGTGTACCTCCATGGCTAGCTTCTTAGAGGGACTATGGCCTTTTAGGCCACGGAAGTTTGAGGCAATAACAGGTCTGTGATGCCCTTAGATGTTCTGGGCCGCACGCGCGCTACACTGATGTATTCAACGAGTCTATAGCCTTGGCCGACAGGCCCGGGTAATCTTTGAAATTTCATCGTGATGGGGATAGATCATTGCAATTGTTGGTCTTCAACGAGGAATTCCTAGTAAGCGCGAGTCATCAGCTCGCGTTGACTACGTCCCTGCCCTTTGTACACACCGCCCGTCGCTCCTACCGATTGAATGGTCCGGTGAAGTGTTCGGATCGAGGCGACGCGGGCGGT---TCGCTGCC-CGCGACGTCGCGAGAAGTCCACTGAACCTTATCATTTAGAGGAAGGA------------------------------------TTTAAGCATATCAATAAGCGGAGGAAAAGAAACTTACGAGGATTCCCCTAGTAACGGCGAGCGAACCGGGAACAGCCCAGCTTGAAAATCGCGCGGCGCCGCCGCGCGAATTGTAGTCTGTAGAAGCGTCCTCAGCGGCGGACCGGGCTCAAGCCCCCTGGAAGGGGGCGCCGGAGAGGGTGAGAGCCCCGTCGTGCCCGGACCCTGCCGCACCACGAGGCGCTGTCGGCGAGTCGGGTTGTTTGGGAATGCAGCCCCAATCGGGCGGTAAATTCCGTCCAAGGCTAAATACGGGCGAGAGACCGATAGCAAACAAGTACCGCGAGGGAAAGATGAAAAGGACTTTGAAAAGAGAGTCAAAGAGTGCTTGAAATTGTCGGGAGGGAAGCGGATGGGGGCCGGCGATGCGCCCCGGTCGGATGCGGAACGGCCGACAGCCGGTCCGCCGATCGACTCGGGGTGCGGACCGATGCGGATTGAGGCGGCGGCCCAAGCCCGGGCCGTCGTTAC--GCTCGCGGAGACGTCGCCGCCTCGATCGTGGAAAGCAGCGCGCGCCGCCT-----GCGGCGTGCCTC--GGCACCCGCGCGCTCCGGGCAACGGCCTGCGGGCTCCCCATTCGACCCGTCTTGAAACACGGACCAAGGAGTCTGACATGTGTGCGAGTCAACGGGA-GATTAAACCCGTAAGGCGAAAGGAAGCTGA-TTGGTGGGATCCCC------CCGCGGG---TGCACCCCCGACTGACCTTGATCTTCTGAGAAGGGTTCGAGTGTGAGCATACCTGTCGGGACCCGAAAGATGGTGAACTATGCCTGAGCGGGGCGAAGCCAGAGGAAACTCTGGTGGAGGCCCGCAGCGATACTGACGTGCAAATCGTTCGTCTGACTTGGGTATAGGGGCGAAAGACTAATCGAACCGTCTAGTAGCTGGTTCCCTCCGAAGTTTCCCTTAGGATAGCTGGAGCTCGCGCGCGAGTTCTATCAGGTAAAGCCAATGATTAGAGGCATCGGGGGCGCAACGCCCTCGACCTATTCTCAAACTTTAAATGGGTAGGACGACGCGGCTGCTTCGTTGAGCCGCGGCGAGGAATCGAGAGCTCCAAGTGGGCCATTTTTGGTAAGCAGAACTGGCGATGCGGGATGAACCGGAAGCCGGGTTACGGTGCCCAACTGCGCGCTAACCTAGATCCCACAAAGGGTGTTGGTCGATTAAGACAGCAGGACGGTGGTCATGGAAGTCGAAATCCGCTAAGGAGTGTGTAACAACTCACCTGCCGAATCAACTAGCCCCGAAAATGGATGGCGCTCAAGCGCGCGACCTATACCCGGCCGTCGAGGCAACGGCCAGGCCCCGATGAGTAGGAGGGCGCGGCGGCCGCCGCGAAACCTGTGGCGCGAGCCCGGGCGGAGCGGCCGTCGGTGCGGATCTTGGTGGTAGTAGCAAATATTCAAATGAGAACTTTGAAGGCCGAAGAGGGGAAAGGTTCCATGTGAACGGCACTTGCACATGGGTTAGTCGATCCTAAGAGACGGGGGAAGCCCGTCCGACAGCGCACAACGCGCGAGCTTCGAAAGGGAATCGGGTTAAAATTCCCGAACCGGGACGTGGTGGTTGACGGCGACGTTACGGAGTCCGGAGACGTCGTCGGGGGCCCCGGGAAGAGTTATCTTTTCTGTTTAACAGCCTGCCCACCCTGGAATCGGCTCAGCCGGAGGTAGGGTCCAGCGGCTGGAACAGCACCGCACGTCGCGCGGTGTCCGGTGCGCCCTCGACGGCCCCTGAAAATCCGGAGGACCGAGTGCCATCCACGCCCGTTCGTACTCATAACCGCATCAGGTCTCCAAGGTGAACAGCCTCTGGTCAATGGAACAATGTAGGCAAGGGAAGTCGGCAAAATGGATCCGTAACTTCGGGAAAAGGATTGGCTCTGAGGGCTGGGCTCGGGGGTCCCAGCCCCGAACCCGTCGCCTGTCGGCGGACTGCTCGAGCCGCTACCGTGGCGAGAGCGGGCCGCCGCGTGCCGTCCGGGGGACGGACTGGGAACGGCTCCCTCC-------GGGGGCCTTCCCCGAGCAGCGAACAGCCAGCTCAGAACTGGTACGGACAAGGGGAATCCGAC--------------------------------------------------------------------------CGATCAAGTTTGTTCAAAAATGTAAGTTATGACAAAAGGGTTAGGTTACTAATTGTGAAACGATTAATTACTCGAATGTATCACCAGAATTCTTTTCTTATTTCTACTTAT---------GAT------TATAAC------------CAAAATGCTTTTTTTGGGCACAACAAACATTTTTATTTGCAAATCATATCGTGTAAGTTAGCGGTTATTGTGGAAATTAAACTTTTCCTAGGCTTAGTA---TCTTCTCTT---------GAAGATAAT---AAAATAGACGAATCTAAAAATTTACGATCAATTCATTCCATATTTCCCTTTCTAGAAGATAAATTCTCCCGTTTAAATTATGTGTCAAATATACTAATACCTTATCCTGTACATCTTGAAATATTGGTTTTAATTCTTCGTTGTTGGGTAAAAGATGCTTCTTCTTTACATTTTTTACAATTCGTTTTCCACAAAAATAATAATTGGAACCATTTTTTTTTCAAAAATAACTATATTTCCACCCTT------------TCAAAAAGA------------AATCAGAGATTATTTTTATTCTTATATAATTCTCATGTCTGTGAATATGAATCCATTTTTGTTTTTTTACGTAACCAATCCTATCATTTACGATCAACATTTTTTGGAACCTTTTTTGAGCGAACTATTTTCTATGGAAAAATAAAAAAAGAGTATCTT------GTAAATGTC------TTTACTAAGGATTTTCAAGCCATA------TCATATATGTTCAAAGATATTTTTATGCATTATGTTAGGTACCAAGGAAAATCGATTTTGGCTTCAAAATGGACGTTTTTTATTCTGAATAAATGGAACTATTACCTTGCTCTCTTTTGGAAATATCGTTTTTATGTGTGGTATCAATCAGAAAGG------ATAAAAACATTATCCAAGCATTTCCTTGACTTTCTAGGTTATCGT------TCAAGTGCA------AATATACGATTCAATTCTTCGTTGGGACGAAGTCAAATGATAGAAAATTTATTTATAATA------AATAATAATATTATTAAGACGTTTGAGACGTTTGATACTACAGTTCCAATTATACCTTTGGTTGGACCATTAGGTAAAGCGAAAGGTGGTGACGTCTTAGGTCACCCCATTAGTAAG---TTGATCTCGGCCGATTTA------TCAGATTATGATATTATTGACTTATTTTGGCATATATTCAGAAATCTTTCTCATTATTACAGCGGAGCTTCAAAAAAA---AATAGTTTGTATCAAATA---------AAGTATATACTTCGACTTTCATGTACTAGAACTTTAGCTCGTAAACACAAAAGCGCTTTACGTGCTTTTTTGAAAAGATTAGTTCCAGAAGTTTTGGAAGAATTTTTTATGGAGGAGGAGCAAGTTCTTTCGTTGATCTTCTCAAGGTATTCTTTTCCTTCGCGTAGATTGTATAGAGAAGGTCGTATTTGG--------------------------------------------------------------------------TTGAGCCTTAGTATGGAAACCCACTAAGTGATAACTTTCAAATTCAGGGAAACCGTGGAATTAAAAAAAATAGGCAATCCTGAGCCAAATCCCGTTTTCCGAAAATGAGTAAGGAAAGCAAGCCAGAATAAAAAAAGGATAGGTGCAGAGACTCAACGGAAGCTGTTCTAATAAATACATACAAGACAAATGGAGTTGATTGTCGATAGGCGAGAATAAAGATAGAGTCCCAGTCTACATGTCAATACCGACAACAATGAAATTTATAG-TAATAGGAAAA--------------------------------------------------------------------------------------------------------------------------------------------------------------------------------------------------------------------------------------------------------------------------------------------------------------------------------------------AAAGAGTACAAATTGACTTATTATACTCCTGATTATGAAACTAAAGATACTGATATTTTGGCAGCATTCCGAGTAACTCCTCAACCTGGAGTTCCACCCGAGGAAGCAGGAGCCGCGGTAGCTGCCGAATCTTCGACTGGTACATGGACCACTGTGTGGACCGATGGACTTACCAGCCTTGATCGTTACAAAGGACGATGCTATC-CATCGAGCCCGTTGCTGGAGAAGAAAA--------------------CTTACCCCTTAGACCTTTTTGAAGAAGGTTCTGTTACTAACATGTTTACTTCCATTGTAGGTAATGTATTTGGTTTCAAAGCCCTACGTGCTCTACGTCTGGAAGATCTTAGAATCCCCCCAGCTTATTCTAAAACTTTCCAAGGCCCGCCTCATGGTATCCAAGTT------------------------------------------------------------------------------------------------------------------------------------------------------------------------------------------------------------------------------------GAAATCAAAGGGCATTATTTAAATGCTACTGCAGGTACATGCGAAGAAATGATCAAAAGGGCTGTATTTGCCAGAGAATTGGGAGTCCTGATAGTAATGCATGACTATTTAACAGGGGGGTTCACTGCAAATACTAGCTTGGCTCATTATTGCCGGGATAATGGTTTACTTCTTCATATCCATCGTGCAATGCATGCGGTTATTGATAGACAAAAAAATCATGGTATCCAATTTCGTGTATTAGCTAAAGCTTTACGTATGTCTGGTGGAGATCATATTCACTCTGGTACTGTAGTAGGTAAACTTGAAGGGGAAAGAGATATCACTTTGGGATTTGTTGATTTACTACGTGATGATTTTATTGAAAAAGACCGAAGTAGGGGGATTTATTTTACTCAAGATTGGGTTTCGCTACCGGGTGTTTTGCCCGTAGCTTCAGGGGGTATTCATGTTTGGCATATGCCTGCTCTGACCGAGATCTTTGGGGATGATTCCGTATTACAATTCGGGGGAGGAACCCTAGGGCACCCTTGGGGAAATGCACCGGGTGCCGTAGCTAATCGAGTAGCTCTAGAAGCATGTGTACAAGCTCGTAATGAGGGGCGGGATCTTGCTCGTGAGGGTAATGAAATTATCCGCGAAGCTCGAAAATGGAGTCCTGAACTAGCTGCTGCTTGTGAGGTATGGAAGGAGATCAAATTTGAATTCCAAGCAATGGATACTTTGTAA
Englerina TGGTTGATCCTGCCAGTAGTCATATGCTTGTCTCAAAGATTAAGCCATGCATGTGTAAGTATGAACAAATTCAGACTGTGAAACTGCGAATGGCTCATTAAATCAGTTATAGTTTGTTTGATGGTATTTGCTACTCGGATAACCGTAGTAATTCTAGAGCTAATACGTGCACCGAACCCCGACTCTCAAGGAAGGGATGCATTTATTAGATAAAAGGTCGAC---GGCTTT--GCCCGTTGTTTTGATGAATCATGATAACTTGACGGATCGCACGGCCATTGTGCCGGCGACGCATCATTCAAATTTCTGCCCTATCAACTTTCGATGGTAGGATAGTGGCCTACCATGGTTTTGACGGGTGACGGAGAATTAGGGTTCGATTCCGGAGAGGGAGCCTGAGAAACGGCTACCACATCCAAGGAAGGCAGCAGGCGCGCAAATTACCCAATCCTGACACGGGGAGGTAGTGACAATAAATAACAATACCGGGCTCTATGAGTCTGGTAATTGGAATGAGTACAATCTAAATCCCTTAACGAGGATCCATTGGAGGGCAAGTCTGGTGCCAGCAGCCGCGGTAATTCCAGCTCCAATAGCGTATATTTAAGTTGTTGCAGTTAAAAAGCTCGTAGTTGGACCTTGGGTTGGGTCAATCGGTCCGCCTTCAGGTGTGTACCGGTTGTCCTGTCCCTTCTACCGGCGATGCGCTCCTGGCCTTAATTGGCCGGGTCGTGCCTCCGGTGCTGTTACTTTGAAGAAATTAGAGTGCTCAAAGCAAGCCTACGCTCTGGATACATTAGCATGGGATAACATCATAGGATTTCGGTCCTATTCTGTTGGCCTTCGGGATCGGAGTAATGATTAACAGGGACAGTCGGGGGCATTCGTATTTCATAGTCAGAGGTGAAATTCTTGGATTTATGAAAGACGAACAACTGCGAAAGCATTT--------GCCAAGGATGTTTTCATTAATCAAGAACGAAAGTTGGGGGCTCGAAGACGATCAGATACCGTCCTAGTCTCAACCATAAACGATGCCGACCAGGGATCAGCGGATGTTACTTGTAGGACTCCGCTGGCACCTTATGAGAAATCAAAGTTTTTGGGTTCCGGGGGGAGTATGGTCGCAAGGCTGAAACTTAAAGGAATTGACGGAAGGGCACCACCAGGAGTGGAGCCTGCGGCTTAATTTGACTCAACACGGGAAAACTTACCAGGTCCAGACATAGTAAGGATTGACAGACTGAGAGCTCTTTCTAGATTCTATGGGTGGTGGTGCATGGCCGTTCTTAGTTGGTGGAGCGATTTGTCTGGTTAATTCCGTTAACGAACGAGACCTCAGCCTGCTAACTAGCTACGTGGAGGTATCCCTCCATGGCTAGCTTCTTAGAGGGACTATGGCCTTTTAGGCCACGGAAGTTTGAGGCAATAACAGGTCTGTGATGCCCTTAGATGTTCTGGGCCGCACGCGCGCTACACTGATGTATTCAACGAGTCTATAGCCTTGGCCGACAGGCCCGGGTAATCTTTGAAATTTCATCGTGATGGGGATAGATCATTGCAATTGTTGGTCTTCAACGAGGAATTCCTAGTAAGCGCGAGTCATCAGCTCGCGTTGACTACGTCCCTGCCCTTTGTACACACCGCCCGTCGCTCCTACCGATTGAATGGTCCGGTGAAGTGTTCGGATCGAGGCGACGTGGGCGGT---TCGCTGCC-CGCGACGTCGCGAGAAGTCCACTGAACCTTATCATTT------------------------------------------------------------------------------------------CCCCTAG-AACGGCGAGCGAACCGGGAATAGCCCAGCTTGAAAATCGTTCGGCACCGGCGAACGAATTGTAGACTGTAGAAGCGTCCTCAGCGGCGGACTGGGCTCAAGTCCCCTGGAAGGGGGCGCCTGAGAGGGTGAGAGCCCCGTCGTGCCCGGACCCTGCCGCATCACGAGGCGCTGTCGGCGAGTCGGGTTGTTTGGGAATGCAGCCCTAATCGGGCGGTAAATTCCGTCCAAGGCTAAATACGGGCGAGAGACCGATAGCAAACAAGTACCGCGAGGGAAAGATGAAAAGGACTTTGAAAAGAGAGTCAAAGAGTGCTTGAAATTGTCGGGAGGGAAGCGGATGGGGGCCGGCGATGCACCTCGGTCGGATGCGGAATGGTTAACATCCGGTTCGCCGATCGACTCGGGGTGTGGACCGATGCGGATTGAGGTGGCGGCCCAAGCCTGGGCCGTTGTTAA--GCCTGTGGAGACGTCGTCGCCTCGATCGTGGGAAGCAGCGCGCGCCGCTT-----GCGGCGTGCCTC--GGTACTTGCGCGCTACGGGCAACGGCCTGCGGGCTCCCCATTCGACCCGTCTTGAAACACGGACCAAGGAGTCTGACATGTGTGCGAGTCAACGGGC-GATTAAACCCGTTAGGCGAAAGGAAGCTGA-TTGGTGGGATCCCC------CTGCGGG---TGCACCCCCGACCGACCTTGAT-TTCTGAGAAGGGTTCGAGTGTGAGCATGCCTGTCGGGACCCGAAAGATGGTGAACTATGCCTGAGCGGGGCGAAGCCAGAGGAAACTCTGGTGGAGGCCCGCAGCGATACTGACGTGCAAATCGTTCGTCTGACTTGGGTATAGGGGCGAAAGACTAATCGAACCGTCTAGTAGCTGGTTCCCTCCGAAGTTTCCCTTAGGATAGCTGGAGCTCGAGCGCGAGTTCTATCAGGTAAAGCCAATGATTAGAGGCATCGGGGGCGCAACGCCCTCGACCTATTCTCAAACTTTAAATGGGTAGGATGGCGCGGCTGCTTTGTTGAGCCGCGCCGAGGAATCGAGAGCTCCAAGTGGGCCATTTTTGGTAAGCAGAACTGGCGATGCGGGATGAACCGGAAGCCGGGTTACGGTGCCCAATTGCGCGCTAACCTAGATCCCACAAAGGGTGTTGGTCGATTAAGACAGCAGGACGGTGGTCATGGAAGTCGAAATCCGCTAAGGAGTGTGTAACAACTCACCTGCCGAATCAACTAGCCCCGAAAATGGATGGCGCTTAAGCGCGCGACCTATACCCGGCCGTCGAGGCAACGGCCAGGCCCCGATGAGTAGGAGGGCGCGGCGGTCGCTGCAAAACCTGTGGCGCGAGCCCGGGCGGAGCGTCCGTCGGTGCGGATCTTGGTGGTAGTAGCAAATATTCAAATGAGAACTTTGAAGGCCGAAGAGGGGAAAGGTTCCATGTGAACGGCACTTGCACATGGGTTAGTCGATCCTAAGAGACGGGGGAAGCCCGTCCGATAGCGTGTAACGCGCGAGCTTCGAAAGGGAATCGGGTTAAAATTCCCGAACCGGGACGTGGTGGTTGACGGCGACGTTAGGTAGTCCGGAGACGTCGTCGGGGGCCCCG-GAAGAGTTATCTTTTCTGTTTAACAGCCTGCCCACCCTGGAATCGGCTCAGCCGGAGGTAGGGTCCAGCGGCTGGAACAGCACCGCACGTCGCGCGGTGT-CGGTGCGCCCTCGACGGCCCTTGAAAATCCGGAGGACCGAGTGCCATCCACGCCTGTTCGTACTCATAACCGCATCAGGTCTCCAAGGTGAACAGCCTCTGGTCAATGGAACAATGTAGGCAAGGGAAGTCGGCAAAATAGATCTGTAACTTCGGGAAAAGGATTGGCTCTGAGGGCTGGGCTCGGGGGTCCCAGCCCCGAACCCATCGGCTGTCGGCGGACTGCTCGAGCTGCTT-CGTGGCAAGAGCGGGTCACCGCGTGCCGTCCGGGGGACGGACTGGGAATGGCTCCCTC--------GGGGGCCTTCCCCGAGCAGCGAACAGCCAGCTCAGAACTGGTACGGA--------------------------------------------------------------------------------------AATCGATCAAGTTTGTTCGAAAATGCAAGTTATGACAAAAAGGCTAGGTTACTAATTGTGAAACGATTAATTACTCGAATGTATCACCAGAATTCTTTTCTTATTTCTACTTAT---------GAT------TATAAC------------CAAAATGCTTTTTTTGGGCACAACAAACATTTTTATTTGCAAATCATATCGTGTAAGTTAACGGTTATTGTGGAAATTAAACTTTTCCTAGGCTTAGTA---TCTTCTCTT---------GAAGATAAT---AAAATAGACGAATCTAAAAATTTACGATCAATTCATTCCATATTTCCCTTTCTAGAAGAAAAATTCTCTCGTTTAAATTATGTGTCAAATATACTAATACCTTATCCTGTTCATTTTGAAATATTGGTTTTAATTCTTCGTTGTTGGGTGAAAGATGCTTCTTCTTTACATTTTTTACGATTCGTTTTCCACGAAAATCGTAATTGGAACCATTTTTTTTTCAAAAATAACTATATTTCCACCCTT------------TCAAAAAAA------------AATCAGAGATTCTTTTTATTCTTATATAATTCTCATGTCTGTGAATATGAATCCATTTTTGTTTTTTTACGTAACCAACCCTATCATTTACGATCAACATTTTTTGGAACCTTTTTTGAGCGAACTATTTTCTATGGAAAAATAAAAAAAGAGTATCTT------GTAAATGTC------TTTACTAAGGATTTTCAAGTTATA------TCATGTATGTTCAAAGATATTTTTATGCATTATGTTAGGTATCAAGGAAAATCTATTTTGGCTTTAAAATGGACGTTTTTTATTCTGAATAAATGGAAGTATTACCTTACTCTCTTTTGGAAATGTCGTTTTTATGTGTGGTATCAATCAGAAAGG------ATAAAAACATTATCCAAGCATTTCCTTGACTTTTTAGGTTATCTT------TCAAGTGCA------AATATACGATTCAATCCTTCGTTGGGACGAAGTCAAATGATAGAAAATTCATTTATAATG------AATAATAATATTATTAAG---------ACGTTTGATACCACAGTTCCAATTATACCTTTGGTTGGACCATTGGGTAAAGCGAAAAGTGGTGCCGTTTTAGGTCACCCCATTACTAAG---TTGATCCCGGACGATTTC------TCAGATTATGATATTATTGGCTTATTTTGGCATATATGCAGAAATCTTTCTCATTATTACAGCGGAGCTTCAAAAAAA---AATAGTTTGTATCAAATA---------AAATATATACTTCGACTTTCGTGTACTAGAACTTTAGCTCATAAACACAAAAGCGCTTTACGTGCTTTTTTGAAAAGATTACTTCCAGAAGTTTTGGAAGAATTTTTTATGGAGGAGGATAAAGTTCTTTCGTTGATCTTATCAAGGTATTCTTTTCCTTCGCGGAGATT----------------------------------------------------------------CGAAATTGGTAGACGCTACGGACTTAATTAGGTTGAGCCTTAGTATGGAAACCCACTAAGTGATAACTTTCAAATTCAGGGAAACCGTGGAATTAATAAAAATAGGCAATCCTGAGCCAAATCCCGTTTTCCGAAAATGAGTAGGGAAAGTAAGCCAGCAGAAAAAAAGGATAGGTGCAGAGACTCAACGGAAGCTGTTCTAATAAATACATACAACACAACTCGAGTTGATTGTTGGTAGGCGAGAATAAAGATAGAGTCCCATTCTACATGTCAATGCCGACAACAATGAAATTTATAG-TAAGAGGAAAAAGCCTGTTTGAACACCTAATTCTTTCTCTTATTTTTCCCTTTTCGTTAGCAGTCAAAATCCTCTTTCTTT----TTCATATTTAGGCGAGAAATATCCATTTTAATAATTCACAGTCAGTACTTTATTTATATATACTGAAATTTACATTTACAAAGTATTATTCAATTTATCATTTTTCATTTTGTGTATTTTTTTTAAAAA--------------AAAA-AATAC------------------TTT-T------TTAGAT---------TT-----------------------TTAA------------------------CCGGTGTTAAAGAGTACAAATTGACTTATTATACTCCTGATTATGAAACTAAAGATACTGATATTTTGGCAGCATTCCGAGTAACTCCTCAACCTGGAGTTCCACCCGAGGAAGCAGGAGCCGCGGTAGCGGCCGAATCTTCGACTGGTACATGGACCACTGTGTGGACTGATGGACTTACCAGCCTTGATCGTTACAAAGGACGATGCTATCACATCGAGCCCGTTGCTGGAGAAGAAAATCAATATATTGCTTATGTAGCTTATCCCTTAGACCTTTTTGAAGAAGGTTCTGTTACTAACATGTTTACTTCCATTGTAGGTAATGTATTTGGTTTTAAAGCCCTACGTGCTCTACGTCTGGAAGATCTTCGAATCCCCCCGGCTTATTCGAAAACTTTCCAAGGCCCGCCTCATGGTATCCAAGTTGAGAGAGATAAATTGAACAAATACGGTCGTCCTCTATTGGGATGTACTATTAAACCCAAATTGGGATTATCCGCTAAGAACTACGGTCGGGCGGTTTATGAGTGTTTGCGCGGTGGACTTGATTTTACCAAAGATGATGAGAATGTAAACTCCCAACCATTTATGCGCTGGAGAGACCGTTTCTTATTTTGTGCCGAAGCTCTTTATAAAGCACAAACCGAAACTGGCGAAATCAAAGGGCATTATTTGAATGCTACTGCAGGTACATGCGAAGAAATGATTAAAAGGGCTGTATTTGCCAGAGAATTGGGAGTCCCTATCGTAATGCATGACTATTTAACAGTGGGGTTCACTGCAAATACTAGCTTGGCTCATTATTGCCGGGATAATGGTTTACTTCTTCAT------------------------------------------------------------------------------------------------------------------------------------------------------------------------------------------------------------------------------------------------------------------------------------------------------------------------------------------------------------------------------------------------------------------------------------------------------------------------------------------------------------------------------------------------------------------------
Oncocalyx -----------------------------------------------TGCATGTGTAAGTATGAACTAATTCAGACTGTGAAACTGCGAATGGCTCATTAAATCAGTTATAGTTTGTTTGATGGTACTTGCTACTCGGATAACCGTAGTAATTCTAGAGCTAATACGTGCACCGAACCCCGACTCTCGCGGAAGGGGCGCATTTATTAGATAAAAGGTCGGCGCGGGCTCT--GCCCGTTGTTCTGATGAATCATGATAACTCGACGGATCGCACGGCCATCGTGCCGGCGACGCATCATTCAAATTTCTGCCCTATCAACTTTCGATGGTAGGATAGTGGCCTACCATGGTTTTGACGGGTGACGGAGAATTAGGGTTCGATTCCGGAGAGGGAGCCTGAGAAACGGCTACCACATCCAAGGAAGGCAGCAGGCGCGCAAATTACCCAATCCTGACACGGGGAGGTAGTGACAATAAATAACAATACCGGGCTCTACGAGTCTGGTAATTGGAATGAGTACAATCTAAATCCCTTAACGAGGATCCATTGGAGGGCAAGTCTGGTGCCAGCAGCCGCGGTAATTCCAGCTCCAATAGCGTATATTTAAGTTGTTGCAGTTAAAAAGCTCGTAGTTGGACCTTGGGTCGGGTCGATCGGTCCGCCCTCGGGTGTGTACCGGCCGCCCCGTCCCTTCTACCGGCGATGCGCTCCTGGCCTTAATTGGCCGGGTCGTGCCTCCGGTGCTGTTACTTTGAAGAAATTAGAGTGCTCAAAGCAAGCCTACGCTCTGGATACATTAGCATGGGATAACATCATAGGATTTCGGTCCTATTCTGTTGGCCTTCGGGATCGGAGTAATGATTAACAGGGACAGTCGGGGGCATTCGTATTTCATAGTCAGAGGTGAAATTCTTGGATTTATGAAAGACGAACAACTGCGAAAGCATTT--------GCCAAGGATGTTTTCATTAATCAAGAACGAAAGTTGGGGGCTCGAAGACGATCAGATACCGTCCTAGTCTCAACCATAAACGATGCCGACCAGGGATCAGCGGATGTTACTTGTAGGACTCCGCTGGCACCTTATGAGAAATCAAAGTTTTTGGGTTCCGGGGGGAGTATGGTCGCAAGGCTGAAACTTAAAGGAATTGACGGAAGGGCACCACCAGGAGTGGAGCCTGCGGCTTAATTTGACTCAACACGGGAAAACTTACCAGGTCCAGACATAGTAAGGATTGACAGACTGAGAGCTCTTTCTAGATTCTATGGGTGGTGGTGCATGGCCGTTCTTAGTTGGTGGAGCGATTTGTCTGGTTAATTCCGTTAACGAACGAGACCTCAGCCTGCTAACTAGCTACGCGGAGGTGTACCTCCGTGGCTAGCTTCTTAGAGGGACTATGGCCTTTTAGGCCACGGAAGTTCGAGGCAATAACAGGTCTGTGATGCCCTTAGATGTTCTGGGCCGCACGCGCGCTACACTGATGTATTCAACGAGTCTATAGCCTTGGCCGACAGGCCCGGGTAATCTTTGAAATTTCATCGTGATGGGGATAGATCATTGCAATTGTTGGTCTTCAACGAGGAATTCCTAGTAAGCGCGAGTCATCAGCTCGCGTTGACTACGTCCCTGCCCTTTGTACACACCGCCCGTCGCTCCTACCGATTGAATGGTCCGGTGAAGTGTTCGGATCGAGGCGACGCGGGCGGT---TCGCCGCC-CGCGACGTCGCGAGAAGTCC------------------------------------------------------CCCGCTGAGTTTAAGCATATCAATAAGCGGAGGAAAAGAAACTTACGAGGATTCCCCTAGTAACGGCGAGCGAACCGGGAACAGCCCAGCTTGAAAATCGCGCGGCGGCGCCGCGCGAATTGTAGTCTGTAGAAGCGTCCTCAGCGGCGGACCGGGCTCAAGTCCCCTGGAAGGGGGCGCCGGAGAGGGTGAGAGCCCCGTCGTGCCCGGACCCTGCCGCACCACGAGGCGCTGTCGGCGAGTCGGGTTGTTTGGGAATGCAGCCCCAATCGGGCGGTAAATTCCGTCCAAGGCTAAATACGGGCGAGAGACCGATAGCGAACAAGTACCGCGAGGGAAAGATGAAAAGGACTTTGAAAAGAGAGTCAAAGAGTGCTTGAAATTGCCGGGAGGGAAGCGGATGGGGGCCGGCGATGCGCCCCGGTCGGATGTGGAACGGCCTGCGGCCGGTCCGCCGATCGACTCGGGGCGTGGACCGATGCGGATTGAGGCGGCGGCCCAAGCCCGGGCCGTCGACAC--GCCTGCGGAGACGCCGCCGCCTCGATCGTGGAAAGCAGCGCGCCGCAC-------GTGGCGTGCCTC--GGCACCCGCGCGCTCCGGGCAACGGCCTGCGGGCTCCCCATTCGACCCGTCTTGAAACACGGACCAAGGAGTCTGACATGTGTGCGAGTCAACGGGC-GACGAAACCCGTAAGGCGAAAGGAAGCTGA-TTGGCGGGATCCCCC-----CCGCGGG---TGCACCCCCGACCGACCTTGATCTGATGAGAAGGGTTCGAGTGTGAGCATGCCTGTCGGGACCCGAAAGATGGTGAACTATGCCTGAGCGGGGCGAAGCCAGAGGAAACTCTGGTGGAGGCCCGCAGCGATACTGACGTGCAAATCGTTCGTCTGACTTGGGTATAGGGGCGAAAGACTAATCGAACCGTCTAGTAGCTGGTTCCCTCCGAAGTTTCCCTCAGGATAGCTGGAGCTCGCGCGCGAGTTCTATCAGGTAAAGCCAATGACTAGAGGCATCGGGGGCGCAACGCCCTCGACCTATTCTCAAACTTTAAATGGGTAGGACGACGCGGCTGCTTCGTTGAGCCGCGGCGAGGAATCGAGAGCTCCAAGTGGGCCATTTTTGGTAAGCAGAACTGGCGATGCGGGATGAACCGGAAGCCGGGTTACGGTGCCCAACTGCGCGCTAACCTAGATCCCACAAAGGGTGTTGGTCGATTAAGACAGCAGGACGGTGGTCATGGAAGTCGAAATCCGCTAAGGAGTGTGTAACAACTCACCTGCCGAATCAACTAGCCCCGAAAATGGATGGCGCTTAAGCGCGCGACCTATACCCGGCCGTCGAGGCAACGGCCAGGCCCCGATGAGTAGGAAGGCGCGGCGGTCGCCGCGAAACCCGCGGCGCGAGCCCGGGCGGAGCGTCCGTCGGTGCGGATCTTGGTGGTAGTAGCAAATATTCAAATGAGAACTTTGAAGGCCGAAGAGGGGAAAGGTTCCATGTGAACGGCACTTGCACATGGGTTAGTCGATCCTAAGAGACGGGGGAAGCCCGTCCGACAGCGCACGACACGCGAGCTTCGAAAGGGAATCGGGTTAAAATTCCCGAACCGGGACGTGGTGGTTGACGG-GACGTTAGGGAGTCCGGAGACGTCGCCGGGGGCCCCGGGAAGAGTTATCTTTTCTGTTTAACAGCCCGCCCACCCTGGAATCGGCTCAGCCGGAGGTAGGGTCCAGCGGCTGGAACA-------------------------------------------------------------------------------------------------------------------------------------------------------------------------------------------------------------------TCCCAGCCCCGAACCCGTCGGCTGTCGGCGGACTGCTCGAGCTGCTTCCGCGGCGAGAGCGGGTCGCCGCGTGCCGTCCGGGGGACGGGCTGGGAACGGCCCCCTC--------GGGGGCCTTCCCCGGGCAGCGAACAGCCAGCTCAGAACTGGTACGGACAAGGGGAATCCGACTGTTTAATTAAAACAAAGCATTGCGATGGTCC---------------------------------------AATCGATCAAGTTTGTTCGAAAATATAAGTTATGACAAAAAGGTTAGGTTACTAATTGTGAAACGATTAATTACTCGAATGTATCACCAGAATTCTTTTCTTATTTCTACTTAT---------GAT------TATAAC------------CAAAATGCTTTTTTTGGGCACAACAAACATTTTTATTTGAAAATCATATCGTGTAAGTTAGCGGTTATTGTGGAAATTAAACTTTTCCTAGGCTTAGTA---TCTTCTCTT---------GAAGATAATAAAAAAATCGACGAATCTAAAAATTTACGATCAATTCATTCCATATTTCCCTTTCTAGAAGATAAATTCTCCCGTTTAAATAATGTGTCAAATATACTAATACCTTATCCTGTTCATCTTGAAATATTGGTTTTAATTCTTCGTTGTTGGGTAAAAGATGCGTCTTCTTTACATTTTTTACGATTCGTTTTCCACGAAAATAATAATTGGAACCATTTTTTTTTCAAAAATAACTATATTTCCATCCTT------------TCAAAAAGA------------AATCAGAGATTATTTTTATTCTTATATAATTCTCATGTCTGTGAATATGAATCCATTTTTGTTTTTTTACGTAACCAATCCTATCATTTACGATCAACATTTTTTGGAACCTTTTTTGAGCGAACTATTTTCTATGGAAAAATAAAAAAAGAGTATCTT------GTAAATGTC------TTTACTAAGGATTTTCAAGCCATA------TCATGTATGTTCAAAGATATTTTTATGCATTATGTTAGGTATCAAGGAAAATCTATTTTGGCTTCAAAATGTACGTTTTTTATTCTGAATAAATGGAACTATTACCTTGCTCTCTTTTGGAAATGTCGTTTTTATGTGTGGTATCAATCAGAAAGG------ATAAAAACATTATCCAAGCATTTCCTTGACTTTCTAGGTTATCTT------TCAAGTGCA------AATATACGATTCAATCCTTCGTTGGGACGAAGTCAAATGATAGAAAATTCATTTATAATA------AATAATAATATTATTAAG---------ACGTTTGATACCACAGTTCCAATTATACCTTTGGTTGGACCAGTAGGTAAAGCAAAAGGTGGTGATATCTTAGGTCACCCCATTAGTAAG---TTGATCTCGTCCGATTTA------TCAGATTATGATATTATTGACTTATTTTGGCATATATGCAGAAATCTTTCTCATTATTACAGCGGATCTTCAAAAAAA---AATAGTTTGTATCAAATA---------AAGTATATACTTCGACTTTCATGTACTCGAACTTTAGCTCGTAAACACAAAAGCGCTTTACGTGCTTTTTTCAAAAGATTAGTTCCAGAAGTTTTGGAAGAATTTTTTATGGAGGAGGAGCAAGTTCTTTCGTTTATCTTCTCAAGGTGTTCTTTTCCGTCGCGGAGATTGTATAGAGAAGGTCGTATTTGGTATTTGGATATTTAT---------------------------CGAAATTGGTAGACGCTACGGACTTAATTAGGTTGAGCCTTAGTATGGAAACCCRCTAAGTGATAACTTTCAAATTCAGGGAAACCGTGGAATTAATMAAAATAGGCAATCCTGAGCCAAATCCCGTTTTCCGAAAATGAGTARGGAAAGCAAGCCAGAATAAAAAAAGGATAGGTGCAGAGACTCAACGGAAGCTGTTCTAATMAATACATACAATWSAWATGGAGTTAATYKKTGRTAGGCGAGAATAAAGATAGAGTCCCATTCTACATGTCAATACCGACAACAATGAAATTTATAG-TAATAGGAAAAAGCCCGTTTGAACCCCTAATTCTTTCTCTTATTTATCCCTTTTCGTTAGTAGTTCAAAAYCYTC---TTCATTTTTCATATTTAGGCGAGAAATACCCGTTTTRMTAATTCACAGTCAGTAMTWTWTATAT--ATACTGAAACTTACATTTACAAAGTATTATTCAATTAGWCATTTTTCATTTTGTGTATAAWWAAWAAATA------AAATTTKACAAGTAATAC------------------TTT-T------TTAGAT---------TT-----------------------TTAATG---------------------------------------------------------------------------------------------------------------------------------------------------------------------------------------------------------------------------------------------------------------------------------------------------------------------------------------------------------------------------------------------------------------------------------------------------------------------------------------------------------------------------------------------------------------------------------------------------------------------------------------------------------------------------------------------------------------------------------------------------------------------------------------------------------------------------------------------------------------------------------------------------------------------------------------------------------------------------------------------------------------------------------------------------------------------------------------------------------------------------------------------------------------------------------------------------------------------------------------------------------------------------------------------------------------------------------------------------------------------------------------------------------------------------------------------------------------
Plicosepalus ------------------------------------------------------------------------------------------------------------------------ATGGTACTTGCTACTGGGATAACCGTAGTAATTCTAGAGCTAATACGTGCAACAAACCCCGAC-TATTTGGAAGGGATGCATTTATTAGATAAAAGGTCGGCGCGGGCTCT--GCTCGTCGTTCTGATGAATCATGATAACTTGACGGATCGCACGGCCTTCGTGCCGGCGACGCATCATTCAAATTTCTGCCCTATCAACTTTCGATGGTAGGATAGTGGCCTACCATGGTTTTGACGGGTGACGGAGAATTAGGGTTCGATTCCGGAGAGGGAGCCTGAGAAACGGCTACCACATCCAAGGAAGGCAGCAGGCGCGCAAATTACCCAATCCTGACACGGGGAGGTAGTGACAATAAATAACAATACCGGGCTCTACGAGTCTGGTAATTGGAATGAGTACAATCTAAATCCCTTAACGAGGATCCATTGGAGGGCAAGTCTGGTGCCAGCAGCCGCGGTAATTCCAGCTCCAATAGCGTATATTTAAGTTGTTGCAGTTAAAAAGCTCGTAGTTGGACCTTGGGCTGGGTCGATCGGTCCGCCGTCAGGTGTGTACCGGTCGGCCCGTCCCTTCTACCGGCGTTGCGCTCCTGGCCTTAACTGGCCGGGTCGTGTCTCCGGTGCTGTTACTTTGAAGAAATTAGAGTGCTCAAAGCAAGCCTACGCTCTGGATACATTAGCATGGGATAACATCATAGGATTTCGGTCCTATTCTGTTGGCCTTCGGGATCGGAGTAATGATTAACAGGGACAGTCGGGGGCATTCGTATTTCATAGTCAGAGGTGAAATTCTTGGATTTATGAAAGACGAACAACTGCGAAAGCATTT--------GCCAAGGATGTTTTCATTAATCAAGAACGAAAGTTGGGGGCTCGAAGACGATCAGATACCGTCCTAGTCTCAACCATAAACGATGCCGACCAGGGATCAGCGGATGTTACTTATAGGACTCCGCTGGCACCTTATGAGAAATCAAAGTTTTTGGGTTCCGGGGGGAGTATGGTCGCAAGGCTGAAACTTAAAGGAATTGACGGAAGGGCACCACCAGGAGTGGAGCCTGCGGCTTAATTTGACTCAACACGGGGAAACTTACCAGGTCCAGACATAGTAAGGATTGACAGACTGAGAGCTCTTTCTAGATTCTATGGGTGGTGGTGCATGGCCGTTCTTAGTTGGTGGAGCGATTTGTCTGGTTAATTCCGTTAACGAACGAGACCTCAGCCTGCTAACTAGCTACGTGGAGGTATCCCTCCATGGCTAGCTTCTTAGAGGGACTATGGCCTTTTAGGCCACGGAAGTTTGAGGCAATAACAGGTCTGTGATGCCCTTAGATGTTCTGGGCCGCACGCGCGCTACACTGATGTATTCAACGAGTCTATAGCCTTGGCCGACAGGCCCGGGTAATCTTTGAAATTTCATCGTGATGGGGATAGATCATTGCAATTGTTGGTCTTCAACGAGGAATTCCTAGTAAGCGCGAGTCATCAGCTCGCGTTGACTACGTCCCTGCCCTTTGTACACACCGCCCGTCGCTCCTACCGATTGAATGGTCCGGTGAAGTGTTCGGATCGAGGCGAC--------------------------------------------------------------------------------------------------------------------------------------------------------TAGTAACGGCGAGCGAACCGGGAACAGCCCAGCTTGAAAATCGTTCGGCCCTGCCG-ACGAATTGTAGTCTGTAGAAGCGTCCTCAGCGGCGGACCGGG-TCAAGTCCCCTGGAAGGGGGTGCCGGAGAGGGTGAGAGCCCCGTCGTGCCCGGACCCTGCCGCATCACGAGG-GCTGTCGGCGAGTCGGGTTGTTTGGGAATGCAGCCCCAATCGGGCGGGAAATTCCGTCCAAGGCTAAATACGGGCGAGAGACCGATAGCAAACAAGTACCGCGAGGGAAAGATGAAAAGGACTTTGAAAAGAGAGTCAAAGAGTGCTTGAAATTGTCGGGAGGGAAGCGGATGGGGGCCGGCGATGCACCTCGGTCGGATGCGGAACGGCCAACAGCCGGTCCGCCGATCGGCTCGGGGTGCGGACCGATGCGGATTGAGGCGGCGGCCCAAGCCTGGGCCGTCGTTAA--GCCTGCGGAGATGCCGCCGCCTCGATCGTGGAACACAGCGCGCGCCGT-------TAGGCGTGCTAA--GGCACCTGCGCGCTCCGGGCAACGGCCTGCGGGCTCCCCATTCGACCCGTCTTGAAACACGGACCAAGGAGTCTGACATGTGTGCGAGTCAACGGGC-GATTAAACCCGTAAGGCGAAAGGAAGCTGA-GTGGCGGGATCCCCTAGTAATAGCGGG---TGCACCCCCGACCGACCTTGATCTTTTGAGAAGGGTT-GAGTGTGAGCATCCCTGTCGGGACCCGAAAGATGGTGAACTATGCCTGAGCGGGGCGAAGCCAGAGGAAACTCTGGTGGAGGCCCGCAGCGATACTGACGTGCAAATCGTTCGTCTGACTTGGGTATAGGGGCGAAAGACTAATCGAACCATCTAGTAGCTGGTTCCCTCCGAAGTTTCCCTCAGGATAGCTGGAGCTCGGGCGAGAGTTCTATCAGGTAAAGCCAATGATTAGAGGCATCGGGGGCGCAACGCCCTCGACCTATTCTCAAACTTTAAATGGGTAGGACGGCGCGGCTGCTTCGTTGAACCGCGCCGAGGAATCGAGAGCTCCAAGTGGGCCATTTTTGGTAAGCAGAACTGGCGATGCGGGATGAACCGGAAGCCGGGTTACGGTGCCCAACTGCGCGCTAACCTAGAGCCCACAAAGGGTGTTGGTCGATTAAGACAGCAGGACGGTGGTCATGGAAGTCGAAATCCGCTAAGGAGTGTGTAACAACTCACCTGCCGAATCAACTAGCCCCGAAAATGGATGGCGCTTAAGCGCGCGACCTATACCCGGCCGTCGAGGCAACGGCCAGGCCCCGATGAGTAGGAGGGCGCGACGGTCGCCGCAAAACCTGTGGCGCGAGCCCGGGCGGAGCGTCCGTCGGTGCGGATCTTGGTGGTAGTAGCAAATATTCAAATGAGAACTTTGAAGGCCGAAGAGGGGAAAGGTTCCATGTGAACGGCACTTGCACATGGGTTAGTCGATCCTAAGAGGCGGGGGAAGCCCGTCCGACAGCGCGACAAGCGCGAGCTTCGAAAGGGAATCGGGTTAAAATTCCCGACCCGGGACGTGGTGGTTGACGGCGACGTTAGGGAGTCCGGAGACGTCGTCGGGGGCCCCGGGAAGAGTTATCTTTTCTGTTTAACAGCCTGCCCACCCTGGAATCGGCTCAGCCGGAGGTAGGGTCCAGCGGCTGGAACAGCTCCGCACGTCGCGCGGCGTCCGGTGCGCCCTCGACGGCCCCTGAAAATCCGGAGGTCCGAGTGCCATCCAC-----------------------------------------------------------------------------------------------------------------------------------------------------------------------------------------CCGCGGCGAGAGCGGGCCGCCGCGTGCCGTCCGGGCGATGGACTGGGAACGGCCTCCCCCTTCGAGGGGGGGCCTTCCCCGAGCAGCGAACAGCCAGCTCAGAACTGGTACGGACAAGGGGAATCCGACTGTTTAATTAAAACAAAGCATTGCGATGGTCC--AGAGTATATTTATGCACTTACTCATAATCGTAGTTTCAATCGATCAAGTTTGTTCGAAAATGTAAGTTATGACAAAAAGGTTAGGTTATTAATTGTGAAACGATTAATTACTCGAATGTATCACCAGAATTATTTTATTATTTCTCCTTAT---------GAT------TATAAC------------CAAAATGCTTTTTTTGGGCACAACAACCATTTTTATTTGCAAATCATATCGAGTAAGTTAGTGGTTATTGTGGAAATGAAACTTTTCCTAGGCTTAGTA---TCTTCTATT---------GAAGATAAT---AAAATAGACGAATCTACAAATTTACGATCAATTCATTCCATATTTCCCTTTTTAGAAGATAAATTCTCCCGTTTAAATTATGTGTCAAATATACTAATACCTTATCCTGTTCATCTTGAAATATTGGTTTTAATTCTTCGTTGTTGGGTGAAAGATGCTTCTTCTTTACATTTTTTACGATTCATTTTCCACGAGAATCGTAATTGGAACTATTTTTTTTTCCAAAATAAATATAGTTACACTCTT------------TCAAAAAGA------------AATCAGAGATTATTTTTATGCTTATATAATTCTCATGTCTGTGAATACGAATCCATTTTTGGTTTTTTACGTAACCAATCCTATCATTTACGATCAACATTTTTTGGAACCTTTTTGGAGCGAACTATTTTCTATGGAAAAATAAAAAAAGAGTCTCTT------GTAAATGTC------TTTACTAAGGATTTTCAAGCCAGA------TCATGTATGTTCAAAGATATTTTTATGCATTATGTTAGGTATCAAGGAAAATCTATTCTGGCTTCAAAATGGACGTTTTTTATTCTGAATAAATGGAACTATTACCTTGCTCTCTTTTGGAAATGTCGTGTTTATGTGTGGTATCAATCAGACAAA------ATAGAAGCATTATCCAAGTATTTCCTTGACTTTCTAGAGTATCTT------TCAAGTGCA------AATAGTCGATTCAACCCTTCGTTGGGCCGAAGTCAAATGATAGAAAATTCATTTATAATA------AATAATAATATTATTAAG---------ACGTTTGATACCACAGTTCCAATTAT-CCTTTAGTTGGACCATTGGTTAAAGCGAAAGTTGGTGACGTCTTAGGTCACCCCATTAGTAAG---TTGATCTCAGCCGATTTA------TCAGATTATGATATTATTGACTTATTTTGGCATATATGCAGAAATCTTTCTCATTATTACAGCGGAGCTTCAAAAAAA---AATAGTTTGTATCAAATA---------AAGTATATACTTCGACTTTCGTGTACTAGAACTTTAGCTCGTAAACACAAAAGTGTTTTACGTGCTTTTTTGAAAAGATTAGTTCCAAAAGTTTTGGAAGAATTTTTTATAGAGGAGGAGCAAGTTCTTTCGTTAATCTTCTCAAGGTATTCTTTTCCTTCGCAGAGATTGTATAGAGAAGGTCATATTTGGTATTTGGAT---------------------------------CGAAATTGGTAGACGCTACGGACTTAATTGGGTTGAGCCTTAGTACGGAAACCCACTAAGTGATAACTTTCAAATTCAGGGAAATCTTGGAATTAATAAAAATAGGCAATCCTGAGCCAAATCCCGTTTTCCGAAAATGAGTAGGGAAAGCAAGCCAGAATAATAAAAGGATAGGTGCAGAGACTCAACGGAAGCTGTTCTAATAAATACATACAATACAAATGGAGTTAATTGCCAATAGACGAGAATAAAGATAGAGTCCCATTCTACATGTCAATACCGACAACAATTCAATTTATAG-TAAGAGGAAAAAGCCCGTTTGAACCCCTAATTATTTCTCTTATTTATCCTATTTCGTTAGCAATTATAAATCCCC----------TTCATTTTT---CGAGAAATACCCATTTTAATAATTCACAGTCAGTACTTTATATA------CTGAAACTTACATTGTAAAAATCTTATTCACTTAGTCATTTTTCATTTTGTATATTTTAAAAA-------ATAAAATTTTACA---------------------------------AGTTTTAGAT---------TT-----------------------TTAATG---------------------------------------------------------------------------------------------------------------------------------------------------------------------------------------------------------------------------------------------------------------------------------------------------------------------------------------------------------------------------------------------------------------------------------------------------------------------------------------------------------------------------------------------------------------------------------------------------------------------------------------------------------------------------------------------------------------------------------------------------------------------------------------------------------------------------------------------------------------------------------------------------------------------------------------------------------------------------------------------------------------------------------------------------------------------------------------------------------------------------------------------------------------------------------------------------------------------------------------------------------------------------------------------------------------------------------------------------------------------------------------------------------------------------------------------------------------
Tapinanthus -GGTTGATCCTGCCAGTAGTCATATGCTTGTCTCAAAGATTAAGCCATGCATGTGTAAGTATGAACAAATTCAGACTGTGAAACTGCGAATGGCTCATTAAATCAGTTATAGTTTGTTTGATGGTATTTGCTACTCGGATAACCGTAGTAATTCTAGAGCTAATACGTGCACCGACCCCCGACTGTTACGGAAGGGATGCATTTATTAGATAAAAGGTCGAC---GGCTTT--GCCCGTTGTTCAGATGAATCATGATAACTTGACGGATCGCACGGCCATTGTGCCGGCGACGCATCATTCAAATTTCTGCCCTATCAACTTTCGATGGTAGGATAGTGGCCTACCATGGTTTTGACGGGTGACGGAGAATTAGGGTTCGATTCCGGAGAGGGAGCCTGAGAAACGGCTACCACATCCAAGGAAGGCAGCAGGCGCGCAAATTACCCAATCCTGACACGGGGAGGTAGTGACAATAAATAACAATACCGGGCTCTACGAGTCTGGTAATTGGAATGAGTACAATCTAAATCCCTTAACGAGGATCCATTGGAGGGCAAGTCTGGTGCCAGCAGCCGCGGTAATTCCAGCTCCAATAGCGTATATTTAAGTTGTTGCAGTTAAAAAGCTCGTAGTTGGACCTTGGGTTGGGTCGATCGGTCCGCCTTCAGGTGTGTACCGGTTGGCCTGTCCCTTCTACCGGCGATGCGTTCCTGGCCTTAATTGGCCGGGTCGTGCCTCCGGTGCTGTTACTTTGAAGAAATTAGAGTGCTCAAAGCAAGCCTACGCTCTGGATACATTAGCATGGGATAACATCATAGGATTTCGGTCCTATTCTGTTGGCCTTCGGGATCGGAGTAATGATTAACAGGGACAGTCGGGGGCATTCGTATTTCATAGTCAGAGGTGAAATTCTTGGATTTATGAAAGACGAACAACTGCGAAAGCATTT--------GCCAAGGATGTTTTCATTAATCAAGAACGAAAGTTGGGGGCTCGAAGACGATCAGATACCGTCCTAGTCTCAACCATAAACGATGCCGACCAGGGATCAGCGGATGTTACTTATAGGACTCCGCTGGCACCTTATGAGAAATCAAAGTTTTTGGGTTCCGGGGGGAGTATGGTCGCAAGGCTGAAACTTAAAGGAATTGACGGAAGGGCACCACCAGGAGTGGAGCCTGCGGCTTAATTTGACTCAACACGGGAAAACTTACCAGGTCCAGACATAGTAAGGATTGACAGACTGAGAGCTCTTTCTAGATTCTATGGGTGGTGGTGCATGGCCGTTCTTAGTTGGTGGAGCGATTTGTCTGGTTAATTCCGTTAACGAACGAGACCTCAGCCTGCTAACTAGCTACGTGGAGGTATCCCTCCATGGCTAGCTTCTTAGAGGGACTATGGCCTTTTAGGCCACGGAAGTTTGAGGCAATAACAGGTCTGTGATGCCCTTAGATGTTCTGGGCCGCACGCGCGCTACACTGATGTATTCAACGAGTCTATAGCCTT-GCCGACAGGCCTGGGTAATCTTTGAAATTTCATCGTGATGGGGATAGATCATTGCAATTGTTGGTCTTCAACGAGGAATTCCTAGTAAGCGCGAGTCATCAGCTCGCGTTGACTACGTCCCTGCCCTTTGTACACACCGCCCGTCGCTCCTACCGATTGAATGGTCCGGTGAAGTGTTCGGATCGAGGCGACGTGGGCGGT---TCGCTGCC-CGCGACGTCGCGAGAAGTCCACTGAACCTTATCATTT----------------------------------------------------------------------------------------------------CGGCGAGCGAACCGGGAACAGCCCAGCTTGAAAATCGTTCGGCACTG-CGCACGAATTG-AG-C-GTAGAAGCGTCCTCAGCGGCGGACCGGGCTCAAGTCCCCTGGAAGGGGGCGCCTGAGAGGGTGAGAGCCCCGTCGTGCCCGGACCCTGCCGCACCACGAGGCGCTGTCGGCGAGTCGGGTTGTTTGGGAATGCAGCCCTAATCGGGCGGTAAATTCCGTCCAAGGCTAAATACGGGCGAGAGACCGATAGCAAACAAGTACCGCGAGGGAAAGATGAAAAGGACTTTGAAAAGAGAGTCAAACAGTGCTTGAAATTGTCGGGAGGGAAGCGGATGGGGGCCGGCGATGCGCCTCGGTCGGATGTGGAACGGCCAACTGCCGGTCCGCCGATCGACTCGGGGTGTGGACCGATGCGGATTGAGGCGGCGGCCCAAGCCTGGGTTGTTGTTAA--GCCTGCGGAGACGTCGCCGCCTCGATCGTGGAAAGCAGCGCGCGCCGCTC-----GCGGCGTGCCTC--GGCACTTGCGCGCTACGGGCAACGGCCTGCGGGCTCCCCATTCGACCCGTCTTGAAACACGGACCAAGGAGTCTGACATGTGTGCGAGTCAACGGGC-GATTAAACCCGTTAGGCGAAAGGAAGCTGA-TTGGTGGGATCCCC------ACGCGGG---TGCACCCCCGACCGACCTTGATCTTCTGAGAAGGGTTCGAGTGTGAGCATGCCTGTCGGGACCCGAAAGATGGTGAACTATGCCTGAGCGGGGCGAAGCCAGAGGAAACTCTGGTGGAGGCCCGCAGCGATACTGACGTGCAAATCGTTCGTCTGACTTGGGTATAGGGGCGAAAGACTAATCGAACCGTCTAGTAGCTGGTTCCCTCCGAAGTTTCCCTTAGGATAGCTGGAGCTCGCGCGCGAGTTCTATCAGGTAAAGCCAATGATTAGAGGCATCGGGGGCGCAACGCCCTCGACCTATTCTCAAACTTTAAATGGGTAGGACGACGCGGCTGCTTCGTTGAGCCGCGGCGAGGAATCGAGAGCTCCAAGTGGGCCATTTTTGGTAAGCAGAACTGGCGATGCGGGATGAACCGGAAGCCGGGTTACGGTGCCCAACTGCGCGCTAACCTAGATCCCACAAAGGGTGTTGGTCGATTAAGACAGCAGGACGGTGGTCATGGAAGTCGAAATCCGCTAAGGAGTGTGTAACAACTCACCTGCCGAATCAACTAGCCCCGAAAATGGATGGCGCTTAAGCGCGCGACCTATACCCGGCCGTCGAGGCAACGGCCAGGCCCCGATGAGTAGGAGGGCGCGGCGGTCGCTGCAAAACCTGTGGCGCGAGCCCGGGCGGAGCGTCCGTCGGTGCGGATCTTGGTGGTAGTAGCAAATATTCAAATGAGAACTTTGAAGGCCGAAGAGGGGAAAGGTTCCATGTGAACGGCACTTGCACATGGGTTAGTCGATCCTAAGAGACGGGGGAAGCCCGTCCGACAGCGCGTAACGCGCGAGCTTCGAAAGGGAATCGGGTTAAAATTCCCGAACCGGGACGTGGTGGTTGACGGCGACGTTAGGGAGTCCGGAGACGTCGTCGGGGGCCCCGGGAAGAGTTATCTTTTCTGTTTAACAGCCTGCCCACCCTGGAATCGGCTCAGCCGGAGGTAGGGTCCAGCGGCTGGAACAGCACCGCACGTCGCGCGGTGTCCGGTGCGCCCTCGACGGCCCCTGAAAATCCGGAGGACCGAGTGCCATCCACGCCCGTTCGTACTCATAACCGCATCAGGTCTCCAAGGTGAACAGCCTCTGGTCAATGGAACAATGTAGGCAAGGGAAGTCGGCAAAATGGATCTGTAACTTCGGGAAAAGGATTGGCTCTGAGGGCTGGGCTCGGGGGTCCCAGCCCCGAACCCGTCGGCTGTCGGTGGACTGCTCGAGCTGCTTCCGCGGCGAGAGCGGGTCGCCGCGTGCCGTCCGGGGGACGGACTGGGAACGGCTCCCTC--------GGGGGCCTTCCCCGGGCAGCGAGCAGCCAGCTCAGAACTGGTAC--------------------------------------------------------------------------------TGCAGTTTCAATCGATCAAGTTTGTTCAAAAATGTAAGTTATGCCAAAAAGGTTAGGTTACTAATTGTGAAACGATTAATTACTCGAATGTATCACCAGAATTCTTTTCTTATTTCTACTTAT---------GAT------TATAAC------------CAAAATGCTTTTTTTGGGCATAACAAACATTTTAATTTGCAAATCATATCGTGTAAGTTAACGGTTATTGTGGAAATTAAACTTTTCCTAGGCTTAGTA---TCTTCTCTT---------GAAGATAAT---AAAATAGACGAATCTAAAAATTTACGATCAATTCATTCCATATTTCCCTTTATAGAAGATAAATTCTCTCGTTTAAATTATGTGTTAAATATACTAATACCTTATCCTGTTCATTTTGAAATATTGGTTTTAATTCTTCGTTATTGGGTGAAAGATGCTTCTTCTTTACATTTTTTACGATTYGTTTTCCACGASAATGGTAATTGGAACCATTTTTTTTTCMAAAATAAMTMTATTTCYACCCTT------------TCAAAAAGA------------AATCAGAGATTMTTTTTMTTCTTATATAATTCTCATGTCTGTGAATAYGAATCCATTTTTGTTTTTTTACGTAACCAAYCCTATCATTTACGATCAACATTTTTTRGAAYCTTTTTTGAGCGAACTWTTTTCTATGGAAAAATAAAAAAMGAGTATCTT------GTAAATGKCTTTACCTTTAYTAAGGATTTTCAAGYCATA------TCATGTATGTTCAAAGATATTTTTATGCATTATGTTAGGTATCAAGGAAAATCTATTYTGGCTTCAAAATGGACRTTTTTTATTCTGAATAAATGGAACTATTACCTTRCTCTCTTTTGGAAATGTCGTTTTTATGTGTGGTATCAATYAGAMAGG------ATAAAAACATTATCCAARCATTTCCTTGAMTTTCTAGGTTATCTT------TYAAGTGCA------AATATACGATTCAAYCCTTCGTTGGGACGAAGTCAAATGATAGAAAATTCATTTATAATRAATAATAATAATAATATTATTAAG---------ACRTTTGATACCACAGTTCCAATTATACCTTTGRTTGGACCATTGGKTAAAGCGAAAGKTGGTGACGTCTTAGGTCACCYCATTASTAAG---TTGATCTCGGACGATTTA------TCAGATTATGATATTATTGACTTATTTTGGCATATATGCAGAAATCTTTCTCATTATTACAGCGGAGCTTCAAAAAAA---AATAGTTTGTATCAAATA---------AAGTATATACTTCGACTTTCGTGTACTAGAACTTTAGCTCGTAAACACAAAAGTGCTTTACGTGCTTTTTTGAAAAGATTAGTTCCAGAAGTTTTGGAAGAATTTTTTATGGAGGAGGATCAAATTCTTTCGTTGATCTTATCAAGGTATTCTTTTCCTTCGCGGAGATTGTATAGAGAAGGTCATATTTGGTATTTGGATATTTATTAT----------------------------------------------------------------------------CCACTAAGTGATAACTTTCAAATTCAGGGAAACCGAGGAATTAATAAAAATAGGCAATCCTGAGCCAAATCCCGTTTTCCGAAAATGAGTAGGGAAAGCAAGCTAGAATAAAAAAAGGATAGGTGCAGAGACTCAACGGAAGCTGTTCTAATAAATACATACAATACAAATGGAGTTGATTGTCGGTAGGCGAGAATAAAGATAGAGTCCCATTCTACATGTCAATACCGACAACAATGAAATTTATAG-TAATAGGAAAAAGCCCGTTTGAACCCCTAATTATTTTTCTTATTTATCCCTTTTCGTTAGCAGTTCAAAATCCTCTTTTTTT---TTCATATTTAGGCGATAAATATCTGTTTTAATAATTCACAGTCAGTACTTAATTTAAACATACTAAAACTTATATTTACAAAGTATTG---------GCATTTTTCATTTTGTGTATATTAAAAAAAAGAAAGAATACTTTT----------------------------------------TTAGAT---------TT-----------------------TTAATG------------GGATTCAAAGCCGGTGTTAAAGAGTACAAATTGACTTATTATACTCCTGATTATGAAACGAAAGATACTGATATTTTGGCAGCATTCCGAGTAACTCCTCAACCTGGAGTTCCACCCGAGGAAGCAGGAGCAGCGGTAGCTGCCGAATCTTCGACTGGTACATGGACCACTGTGTGGACCGATGGACTTACCAGCCTTGATCGTTACAAAGGACGATGCTATCACATCGAGCCTGTTGCTGGAGAAGAAAATCAATATATTGCTTATGTAGCTTACCCCTTAGACCTTTTTGAAGAAGGTTCTGTTACTAATATGTTTACTTCCATTGTAGGTAATGTATTTGGTTTTAAAGCCCTACGTGCTCTACGTCTGGAAGATCTTCGAATCCCCCCGGCTTATTCTAAAACTTTCCAAGGTCCGCCTCATGGTATCCAAGTTGAGAGAGATAAATTGAACAAGTATGGCCGTCCGTTATTGGGATGTACTATTAAACCCAAATTGGGGTTATCCGCTAAGAACTATGGTCGGGCGGTTTATGAGTGTCTGCGCGGTGGACTTGATTTTACAAAAGATGATGAGAATGTAAACTCCCAACCATTTATGCGCTGGAGAGACCGTTTCTTATTTTGTGCCGAAGCTCTTTATAAAGCACAAGCTGAAACTGGAGAAATCAAAGGGCATTATTTG------------------------------------------------------------------------------------------------------------------------------------------------------------------------------------------------------------------------------------------------------------------------------------------------------------------------------------------------------------------------------------------------------------------------------------------------------------------------------------------------------------------------------------------------------------------------------------------------------------------------------------------------------------------------------------------------------------------------------------
Nuytsia TGGTTGATCCTGCCAGTAGTCATATGCTTGTCTCAAAGATTAAGCCATGCATGTGTAAGTATGAACTAATTCAGACTGTGAAACTGCGAATGGCTCATTAAATCAGTTATAGTTTGTTTGATGGTATCTGCTACTCGGATAACCGTAGTAATTCTAGAGCTAATACGTGCACCAAACCCCGAC-TCTTTGGAAGGGACGCATTTATTAGATAAAAGGTCGACGCGGGCCTA--GCCCGTTGCTCTGATGATTCATGATAACTCGACGGATCGCACGGCCCTCGTGCCGGCGACGCATCATTCAAATATCTGCCCTATCAACTTTCGATGGTAGGATAGTGGCCTACCATGGTGATGACGGGTGACGGAGAATTAGGGTTCGATTCCGGAGAGGGAGCCTGAGAAACGGCTACCACATCCAAGGAAGGCAGCAGGCGCGCAAATTACCCAATCCTGACACGGGGAGGTAGTGACAATAAATAACAATACCGGGCTCTATGAGTCTGGTAATTGGAATGAGTACAATCTAAATCCCTTAACGAGGATCCATTGGAGGGCAAGTCTGGTGCCAGCAGCCGCGGTAATTCCAGCTCCAATAGCGTATATTTAAGTTGTTGCAGTTAAAAAGCTCGTAGTTGGACCTTGGGTTGGGTCGATCGGTCCGCCTTCAGGTGTGTACCGGTCGGCTCGTCCCTTCTACCGGCGATGCGCTCCTGGCCTTAATTGGCCGGGTCGTGCCTCCGGTGCTGTTACTTTGAAGAAATTAGAGTGCTCAAAGCAAGCCTACGCTCTGGATACATTAGCATGGGATAACATCATAGGATTTCGGTCCTATTCTGTTGGCCTTCGGGATCGGAGTAATGATTAACAGGGACAGTCGGGGGCATTCGTATTTCATAGTCAGAGGTGAAATTCTTGGATTTATGAAAGACGAACAACTGCGAAAGCATTT--------GCCAAGGATGTTTTCATTAATCAAGAACGAAAGTTGGGGGCTCGAAGACGATCAGATACCGTCCTAGTCTCAACCATAAACGATGCCGACCAGGGATCAGCGGATGTTACTTTCAGGACTCCGCTGGCACCTTATGAGAAATCAAAGTTTTTGGGTTCCGGGGGGAGTATGGTCGCAAGGCTGAAACTTAAAGGAATTGACGGAAGGGCACCACCAGGAGTGGAGCCTGCGGCTTAATTTGACTCAACACGGGGAAACTTACCAGGTCCAGACATAGTAAG---TGACAGACTGAGAGCTCTTTCTTGATTCTATGGGTGGTGGTGCATGGCCGTTCTTAGTTGGTGGAGCGATTTGTCTGGTTAATTCCGTTAACGAACGAGACCTCAGCCTGCTAACTAGCTATATGGAGGTATCCCTCCATGGCTAGCTTCTTAGAGGGACTATGGCCTTTTAGGCCACGGAAGTTTGAGGCAATAACAGGTCTGTGATGCCCTTAGATGTTCTGGGCCGCACGCGCGCTACACTGATGTATTCAACGAGTCTATAGCCTTGGCCGACAGGCCCGGGTAATCTTTGAAATTTCATCGTGATGGGGATAGATCATTGCAATTGTTGGTCTTCAACGAGGAATTCCTAGTAAGCGCGAGTCATCAGCTCGCGTTGACTACGTCCCTGCCCTTTGTACACACCGCCCGTCGCTCCTACCGATTGAATGGTCCGGTGAAGTGTTCGGATCGCGGCGACGTGGGCGGT---TCGCTGCC-GGCGACGTCGCGAGAAGTCCACTGAACCTTATCATTTAGAGGAAGGAGAAGTCGTAACAAGGTTTCCGTAGGTG---------------------------------------------------------------CGGCGAGCGAACCGGGAACAGCCCAGCTTGAAAATCGTTCGGCCCGGCCGTTCGAATTGTAGTCTGTA-AAGCGTCCTCAGCGGCGGACCGGGCTCAAGTCCTCTGGAAGGGGGCGCCGGA-AGGGTGAGAGCCCCGTCGTGCCCGGACCCTGCCGCATCACGAGGCGCTGTCGGCGAGTCGGGTTGTTTGGGAATGCAGCCCCAATCGGGCGGTAAATTCCGTCCAAGGCTAAATATGGGCGAGAGACCGATAGCAAACAAGTACCGCGAGGGAAAGATGAAAAGGACTTTGAAAAGAGAGTCAAAGAGTGCTTGAAATTGTCGGGAGGGAAGCGGATGGGGGCCGGCGATGCGCCTCGGTCGGATGTGGAACGGCCTCCAGCCGGTCCGCCGATCGACTCGGGGCGTGGACCGACGCGGATTGAGGGGGCGGCCCAAGCCTGGGCAGTCGACAT--GCCTGCGGAGATGTCGTCGCCTCGATCGTGGTATGCAGCGCGCGCCGC-------ACGGCGTGCCTC--GGCACCTGCGCGCTCCAGGCGTCGGCCTGCGGGCTCCCCATTCGACCCGTCTTGAAACACGGACCAAGGAGTCTGACATGTGTGCGAGTCAACGGGC-GATTAAACCCGTAAGGCGTAAGGAAGCTGA-TTGGTGGGATCCCC------TCGCGGG---TGCACCCCCGACCGACCTTGATCTTCTGAGAAGGGTTCGAGTGTGAGCATGCCTGTCGGGACCCGAAAGATGGTGAACTATGCCTGAGCGGGGCGAAGCCAGAGGAAACTCTGGTGGAGGCCCGCAGCGATACTGACGTGCAAATCGTTCGTCTGACTTGGGTATAGGGGCGAAAGACTAATCGAACCGTCTAGTAGCTGGTTCCCTCC------------------------------------------------------------------------------------------------------------------------------------------------------------------------------------------------------------------------------------------------------------------------------------------------------------------------------------------------------------------------------------------------------------------------------------------------------------------------------------------------------------------------------------------------------------------------------------------------------------------------------------------------------------------------------------------------------------------------------------------------------------------------------------------------------------------------------------------------------------------------------------------------------------------------------------------------------------------------------------------------------------------------------------------------------------------------------------------------------------------------------------------------------------------------------------------------------------------------------------------------------------------------------------------------------------------GTTTGTTAGAAAATGTAGGTTATAACAAAAAATTCAGGTTACTAATTGTGAAACGTTTAATTACTCGAATGTATCAACAGAATTCTTTGCTTATTTCTACTAAT---------GAT------TTTAAC------------CAAAATACCCTTTTTGGTCACAAAAAAAATTTGTATTTTCAAATCATATCGGGTAGATTAGCAATTGTTGTGGAAATTATACTTTCCCTATGCTTAGTA---TCTTCCCTC---------GAAAAGAAG---AAAGTAGCCGAATCTAAAAATTTACGATCAATTCATTCCATATTTCCTTTTTTAGAAGATAAATTCTCCCATTTAAATTATGTGTCAAATATACTAATACCCTATCCTGTTCATCTTGAAATCTTGATTCTAATTCTTCGTTACTGGGTGAAAGATCCCTCTTCTTTGCATTTTTTACGATTCGTTTTCCACAAGAATCATAATTGGAACCCTTTTATTTTCCCAAAGAAATATATTTCCACCCTT------------TCAAAAAGA------------AATCAAAGATTGTCCTTATTCTTATATAATTCTCATGTCTGTGAATACGAATCCATTTACGTTTTTTTACGTAACCAATCTTCTCATTTACGATCAACATTTCTTGGAACCCTTTTTGAGCGAATTTTTTTCTATGGAAAAATAAAAAAAGAGTATCTC------GTAAATGTC------TTTACTAAGGATTTTCAAGCTATT------TCATGGCTGTTCAAAGATCCTTTCATGCATTATGTTAGGTATCAAGGGAAATTCATTCTGGCTTCAAAACGGACGTCTCTTCTGCTGAATAAATGGAAATATTACCTTGCCCTTTTTTGGAAATGTCGTTTTTATGTGTGGTCTCAACCAGAAAGGCTCCATATAAATACATTATCCAAGCATTTCCTCGGCTTTCTAGGCTATCTT------TCAAGTGCA------AGTATGCGATTAAACCCTTCAGTGGGACGAAGTCAAATGCTAGAAAATTCATTTATAATA---------AATAATGTTATTAAG---------ACGTTTGATACCACAGTTCCAATTATTCCTTTGGTTGGATCGTTGGCTAAAGCGAAAGTTTGTGACGTCTTAGGGCACCCCATTAGTAAG---TTGGTCTGGGCCGATTTA------TCCGATTATGATATTATTGACTTATTTTGGCGTATATGCAGAAATCTTTCTCATTATTACAGCGGAGCCTCAAAAAAA---AAGAGTTTGTATCAAATA---------AAGTATATACTTCGACTTTCTTGTACTAGAACTTTAGCTCGTAAACACAAAAGCACTCTGCGCGCTTTTTTGAAAAGATTAGGTCCAGAATTTTTGGAAGAATTTTTTACGGAGGACGAACAAGTTTTTTCTTTGATCTTATCAAGATATTCTTGTACTTCGCGCAGTTTATATAGAGAA-------------------------------------------------------------GGTAGACGCTACGGACTTAATTGGATTGAGCCTTAGTATGGAAACCCACTAAGTGATAACTTTCAAATTCAGGGAAACCGTGGAATTAATAAAAATAGGCAATCCTGAGCCAAATCCCGTTTTCCGAAAATAAGTAGGGAAGTCAAGCCCGAATAAAAAAGGGATAGGTGCAGAGACTCAACGGGAGCTGTTCTAACAAATACATACA--------GGAGTTGATTGCTGATAGACGAGAATAAAGATAGAGTCCCATTCTACATGTCAATACCGACAACAATGAAATTTAGAG-TAAGAGGAAAAAGCCCATTTGACTCCCTAACCTTTTTTT--------------TTGTTAGCGGTTAAAAAGATTTKTTATTTTTCCTCATCTTTAGGAAAGAAATCCCCATTTTCATAATTCACAGTTAATATCAGTACTTATA---CTGAAACTGACATTTACAAAGTCTTATTCAATTGGTAATTTTTAATTTTGTGTATTTTCAAAA-------AGAAAACTTTGAA----------------------TACTTTGTTTATCTTTTGAATTGACCTCTACT----AAATTAGAMCGGCGCATCAATAATG---------------------------------------------ACTTATTATACTCCTGATTATGAAACTAAAGATACTGATATCTTGGCAGCATTCCGAGTAACTCCTCAACCTGGAGTTCCACCTGAGGAAGCGGGGGCCGCGGTAGCTGCCGAATCTTCTACTGGTACATGGACCACTGTGTGGACCGATGGACTTACCAGCCTTGATCGTTACAAAGGACGATGCTATCACATCGAGCCCGTTGCTGGAGAAGAAAATCAATATATTGCTTATGTAGCTTATCCCTTAGACCTTTTTGAAGAAGGTTCTGTTACTAACATGTTTACTTCCATTGTGGGTAATGTATTTGGTTTTAAAGCACTGCGTGCTCTACGTCTGGAGGATCTTCGAATCCCTCCTGCTTATTCTAAAACTTTCCAAGGACCACCTCATGGTATCCAAGTTGAGAGAGATAAATTGAACAAGTATGGTCGTCCTCTATTGGGATGTACTATTAAACCTAAATTGGGGTTATCCGCTAAGAACTACGGTCGAGCGGTTTATGAATGTCTTCGCGGCGGACTTGATTTTACCAAAGATGATGAGAACGTAAACTCCCAACCATTTATGCGTTGGAGGGACCGTTTCTTATTTTGTGCCGAAGCTCTTTATAAAGCACAGGCCGAAACAGGCGAAATCAAAGGGCATTATTTGAATGCTACTGCAGGTACATGCGAAGAAATGATCAAAAGGGCTGTATTTGCCAGAGAATTGGGAGTCCCTATCGTAATGCATGACTATTTAACAGGGGGATTCACTGCAAATACTAGCTTGGCTCATTATTGCCGGGATAATGGCTTACTTCTGCACATCCATCGTGCA------------------------------------------------------------------------------------------------------------------------------------------------------------------------------------------------------------------------------------------------------------------------------------------------------------------------------------------------------------------------------------------------------------------------------------------------------------------------------------------------------------------------------------------------------------
Ligaria TGGTTGATCCTGCCAGTAGTCATATGCTTGTCTCAAAGATTAAGCCATGCATGTGTAAGTATGAACTAATTCAGACTGTGAAACTGCGAATGGCTCATTAAATCAGTTATAGTTTGTTTGATGGTATCTGCTACTCGGATAACCGTAGTAATTCTAGAGCTAATACGTGCAAAAAACCCCGAC--TTTTGGAAGGGATGCATTTATTAGATAAAAGGTCGAC---GGCTCT--GCCCGTTGCTCTGATGAATCATAATAACTTGACGGATCTCACGGCCTTTGTGCCGGCGACGCATCATTCAAATTTCTGCCCTATCAACTTTCGATGGTAGGATAGTGGCCTACCATGGTGATGACGGGTGACGGAGAATTAGGGTTCGATTCCGGAGAGGGAGCCTGAGAAACGGCTACCACATCCAAGGAAGGCAGCAGGCGCGCAAATTACCCAATCCTGACACGGGGAGGTAGTGACAATAAATAACAATACCGGGCTCTATGAGTCTGGTAATTGGAATGAGTACAATCTAAATCCCTTAACGAGGATCCATTGGAGGGCAAGTCTGGTGCCAGCAGCCGCGGTAATTCCAGCTCCAATAGCGTATATTTAAGTTGTTGCAGTTAAAAAGCTCGTAGTTGGACCTTGGGTTGGGTCGATCGGTCCGCCGTTAGGTGTGCACCGGTCGGCTTGTCCCTTCTACCGGCGATGCGCTCCTGGCCTTAACTGGCCGGGTCGTTCCTCCGGTGCTGTTACTTTGAAGAAATTAGAGTGCTCAAAGCAAGCCTACGCTCTGGATATATTAGCATGGGATAACATCATAGGATTTCGGTCCTATTCTGTTGGCCTTCGGGATCGGAGTAATGATTAACAGGGACAGTCGGGGGCATTCGTATTTCATAGTCAGAGGTGAAATTCTTGGATTTATGAAAGACGAACAACTGCGAAAGCATTTGCCAAGGAGCCAAGGATGTTTTCATTAATCAAGAACGAAAGTTGGGGGCTCGAAGACGATCAGATACCGTCCTAGTCTCAACCATAAACGATGCCGACCAGGGATCAGCGGATGTTGCTTATAGGACTCCGCTGGCACCTTATGAGAAATCAAAGTTTTTGGGTTCCGGGGGGAGTATGGTCGCAAGGCTGAAACTTAAAGGAATTGACGGAAGGGCACCACCAGGAGTGGAGCCTGCGGCTTAATTTGACTCAACACGGGGAAACTTACCAGGTCCAGACATAGTAAGGATTGACAGATTGAGAGCTCTTTCTTGATTCTATGGGTGGTGGTGCATGGCCGTTCTTAGTTGGTGGAGCGATTTGTCTGGTTAATTCCGTTAACGAACGAGACCTCAGCCTGCTAACTAGCTACGTGGAGGTGCCCCTCCATGGCTAGCTTCTTAGAGGGACTATGGCCAATTAGGCCACGGAAGTTTGAGGCA--------------ATGCCCTTAGATGTTCTGGGCCGCACGCGCGCTACACTGATGTATTCAACGAGTCTATAGCCTTGGCCGACAGGCCCGGGTAATCTTTGAAATTTCATCGTGATGGGGATAGATCATTGCAATTGTTGGTCTTAAACGAGGAATTCCTAGTAAGCGCGAGTCATCAGCTCGCGTTGACTACGTCCCTGCCCTTTGTACACACCGCCCGTCGCTCCTACCGATTGAATGGTCCGGTGAAGTGTTCGGATCGCGGCGACGTGGGCGGT---TCGCCGCC-GGCGACGTCGCGAGAAGTCCACTGAACCTTATCATT---------------------------------------------------------------------------------------GGATTCCCTAGTAACGGCGAGCGAACCGGGAAAAGCCCAGCTTGAAAATCGTTCGGCCAGGCCGTTCGAATTGTAGTCTGTAGAAGCGTACTCAGCGGCGGACCGGGCTCAAGTCCTCTGGAAGGGGGCGCCGTAGAGGGTGACAGCCCCGTTGCGCCCGGACCCTGCCGCATCACGAGGCGCTGTCGGCGAGTCGGGTTGTTTGGGAATGCAGCCCTAATCGGGCGGTAAATTCCGTCCAAGGCTAAATATGGGCGAGAGACCGATAGCAAACAAGTACCGCGAGGGAAAGATGAAAAGGACTTTGAAAAGAGAGTCAAAGAGTGCTTGAAATTGTCGGGAGGGAAGCGGATGGGGGCCGGCGATGCACCTCGGTCGGATGTGGAACGGCTAACCGCCGGTCCGCCAATCGACTCGGGGTGTGGGCCGATGCAGATTGAGGCGGCGGCCCAAGCCTAGGCTTTTGTTAC--GCCTGCGGAGACGTCGTCGCCTCGATCGTGGTAAGCAGCGCGCGCCTT-------CGGGCGTGCTTC--GGCACCTGCGCGCTCAGGGCAACGGCCTGCGGGCTCCCCATTCGACCCGTCTTGAAACACGGACCAAGGAGTCTGACATGTGTGCGAGTCAACGGGC-GATTAAACCCGTAAGGCGTAAGGAAGCTAA-TTGGTGGGATCCCCT-----CGCGGGG---TGCACCGCCGACCGACCTTGATCTTCTGAGAAGGGTTCGAGTGTGAGCATGCCTGTCGGGACCCGAAAGATGGTGAACTATGCCTGAGCGGGGCGAAGCCAGAGGAAACTCTGGTGGAGGCCCGCAGCGATACTGACGTGCAAATCGTTCGTCTGACTTGGGTATAGGGGCGAAAGACTAATCGAACCATCTAGTAGCTGGTTCCCTCC--------------------------------------------------------------------------------------------------------------------------------------------------------------------------------------------------------------------------------------------------------------------------------------------------------------------------------------------------------------------------------------------------------------------------------------------------------------------------------------------------------------------------------------------------------------------------------------------------------------------------------------------------------------------------------------------------------------------------------------------------------------------------------------------------------------------------------------------------------------------------------------------------------------------------------------------------------------------------------------------------------------------------------------------------------------------------------------------------------------------------------------------------------------------------------------------------------------------------------------------------------------------------------------------AATCGTAGTTTCAATCGATCAAGTTTGGTCGAAAATAGGGGTTATGAAAAAAAATTTAGGTTACTAATTGTGAAACGCTTAATTACTCGAATGTATCCACATAATTTTTTTATTATTTCGACTAAT---------GAT------TCTAAT------------CAAAATCCGTTTTTGGGGCACAACAAAAATTTTTTTTTTCAAATCCTATCGGGTAAATTAGCAATTATTTTGGAAATTCAACTTTCCCTATGCTTAGTA---TCTTCCCAC---------GAAGATAAT---AAAATCGAAAAATCTCAAAATTTACGATCAATTCATACCATATTTCCCTTTTTCGAAGATAAATTCTCCCGTTTAAATTATGTGTCAAATATACTAATACCTTATCCTGTTCATCTTGAAATCTTGATTCTAATTCTTCGTTACTGGATAAAAGATGCTTCCTCTTTGCATTTTTTACGATTTGTTTTTCACGAAAATTGTAATTGGAACCATTTCTTTTGTAAAAAGAAATATATTTTTACTCTT------------TCAAAAAAC------------AATATAAGATTATTCTTATTTTTATATAATTCTCATGTCTGTGAATACGAATCCATTGTTTTTTTTTTACGCAACCAATCCTATCATTTAAGATCAACATTTTTTGGAACCCTTTTTGAGCGAATTTATTTTTATATAAAAATGAAAAAAGAGTATCTT------ATAAAAGTA------TTTACTAGGAATTTTCAAGACGTT------TCATGGCTGTTCAAAGATCTTTTTATGCATTATGTTAGGTATCAAGGAAAATCTATTCTGGCTTCAAAACGGACGTCTCTTATTCTGAATAAATGGAAATATTACTTTGTCCTCTTTTTGAAATGTTGTTTTTATGTATGGTATCAACCAGAAAGGATCCATATAAAAACATTATCCAAGCATTGTTTTTACTTTCTAGGTTATCTT------TCA------------AATATACGATTCAACCCTTCGGTGAGACGAAGTCAAATGTTAGAAAATTCATTTATAATA---------AATAGTAGTATTAAG---------ACGTTTGATACCGTGGTTCCAATTATGCCTTTGGTTGGATCATTAGCTAAAGCTAAAGTTTGTGATGTCTTAGGTCACCCCATCAGTAAG---TTGGCCTGGGCTGATTTA------TCAGATTATGATATTATTGACTTATTTTGGCGTATATGTAGAAATCTTTCT---------------------------------------------------------------------------------------------------------------------------------------------------------------------------------------------------------------------------------------------------------------------------------------------------CGAAATTGGTAGACGCTACGGACTTAATTTAATTGAGCCTTAGTATGGAAACCCACTAAGTGATAATTTTCAAATTCAGGGAAACCGCGGAATWAA-AAAAAGAGGCAATCCTGAGCCAAATCCCGCTTTCCGAAAATGAGTGGGGAACACAAACCGGAATAAAAAGAGGATAGGTGCAGAGACTCAATGGAAGCTGTTCTAACAAATACAAATAATACAAAAGGGGTTGATTGCCGATAGACGAGAATAAAGATAGAGTCCCATTCTACATGTCAATACCGACAACAATGAAATTTATAG-TAAGAGGAAAAGGCATATTTGATCCCCTAATTTTTT--------------------------------------------------TCCTATTTAGGCAAGAAA-GCCCATTTTAATA--------ATAGTA---------------CTTACATTTACAAATACAAAGTTTTATAG------TCATTTAAAATTTTTCGTATTTTCAAAA-------AGAAAACTTTAAAAGTAATAT------------------TTTTAATTGACAGAAAC---------YT----AAAWAAGAACGGCACATCAAAAGTG---------------------------------------------------------------------ACTAAAGATACTGATATCTTGGCAGCATTCCGAGTGACTCCTCAACCCGGAGTTCCACCCGAGGAAGCGGGGGCCGCAGTAGCGGCCGAATCTTCTACTGGTACATGGACCACTGTGTGGACCGATGGACTTACCAGCCTTGATCGTTACAAAGGACGGTGCTATCACATCGAGCCCGTTGCTGGAGAAGAAAATCAATATATTGTATATGTAGCTTACCCCTTAGACCTTTTTGAAGAAGGTTCTGTTACTAACATGTTTACTTCCATTGTGGGTAATGTATTTGGGTTTAAAGCCCTACGCGCTCTACGTCTGGAGGATCTTCGAATCCCCCCCGCTTATTCTAAAACTTTCCAAGGCCCGCCTCATGGTATCCAAGTTGAGAGGGACAAATTGAACAAGTATGGTCGTCCTTTATTGGGATGTACCATTAAACCAAAATTGGGGTTATCCGCTAAGAACTATGGTCGAGCGGTTTATGAGTGTCTTCGCGGTGGACTTGATTTTACCAAAGATGATGAGAATGTAAACTCCCAGCCATTTATGCGTTGGAGAGATCGTTTCTTATTTTGTGCCGAGGCTCTTTATAAAGCACAGGCCGAAACTGGCGAAATCAAAGGGCATTATTTGAATGCTACTGCAGGTACATGTGAAGAAATGATAAAAAGGGCTGTATTCGCCAGAGAATTGGGAGTCCCGATCGTAATGCACGACTATTTAACAGGGGGATTCACTGCAAATACTAGCTTGGCTCATTATTGCCGGGATAATGGCTTACTTCTTCAT------------------------------------------------------------------------------------------------------------------------------------------------------------------------------------------------------------------------------------------------------------------------------------------------------------------------------------------------------------------------------------------------------------------------------------------------------------------------------------------------------------------------------------------------------------------------
Tristerix ------------------------------------------------------------------TAATTCAGACTGTGAAACTGCGAATGGCTCATTAAATCAGTTATAGTTTGTTTGATGGTACCTGCTACTCGGATAACCGTAGTAATTCTAGAGCTAATACGTGCCAAAAACCCCGAC-TTCTTGGAAGGGACGCATTTATTAGATAAAAGGTCGACGCGGGCTCT--GCCCGTTGCTCTGATGATTCATGATAACTTGACGGATCGCACGGCCTTCGTGCCGGCGACGCATCATTCAAATTTCTGCCCTATCAACTTTCGATGGTAGGATAGTGGCCTACCATGGTGATGACGGGTGACGGAGAATTAGGGTTCGATTCCGGAGAGGGAGCCTGAGAAACGGCTACCACATCCAAGGAAGGCAGCAGGCGCGCAAATTACCCAATCCTGACACGGGGAGGTAGTGACAATAAATAACAATACCGGGCTCTATGAGTCTGGTAATTGGAATGAGTACAATCTAAATCCCTTAACGAGGATCCATTGGAGGGCAAGTCTGGTGCCAGCAGCCGCGGTAATTCCAGCTCCAATAGCGTATATTTAAGTTGTTGCAGTTAAAAAGCTCGTAGTTGGACCTTGGGTTGGGTCGATCGGTCCGCCGTTAGGTGTGTACCGGTCGGCCTGTCCCTTCTACCGGCGATGCGCTCCTGGCCTTAATTGGCCGGGTCGTGCCTCCGGTGCTGTTACTTTGAAGAAACTAGAGTGCTCAAAGCAAGCCTACGCTCTGGATACATTAGCATGGGATAACATCATAGGATTTCGGTCCTATTCTGTTGGCCTTCGGGATCGGAGTAATGATTAACAGGGACAGTCGGGGGCATTCGTATTTCATAGTCAGAGGTGAAATTCTTGGATTTATGAAAGACGAACAACTGCGAAAGCATTT--------GCCAAGGATGTTTTCATTAATCAAGAACGAAAGTTGGGGGCTCGAAGACGATCAGATACCGTCCTAGTCTCAACCATAAACGATGCCGACCAGGGATCAGCGGATGTTACTTTTAGGACTCCGCTGGCACCTTATGAGAAATCAAAGTTTTTGGGTTCCGGGGGGAGTATGGTCGCAAGGCTGAAACTTAAAGGAATTGACGGAAGGGCACCACCAGGAGTGGAGCCTGCGGCTTAATTTGACTCAACACGGGGAAACTTACCAGGTCCAGACATAGTAAGGATTGACAGACTGAGAGCTTTTTCTTGATTCTATGGGTGGTGGTGCATGGCCGTTCTTAGTTGGTGGAGCGATTTGTCTGGTTAATTCCGTTAACGAACGAGACCTCAGCCTGCTAACTAGCTACATGGAGGTATCCCTCCATGGCTAGCTTCTTAGAGGGACTATGGCCTTTTAGGCCACGGAAGTTTGAGGCAATAACAGGTCTGTGATGCCCTTAGATGTTCTGGGCCGCACGCGCGCTACACTGATGTATTCAACGAGTCTATAGCCTTGGCCGACAGGCCCGGGTAATCTTTGAAATTTCATCGTGATGGGGATAGATCATTGCAATTGTTGGTCTTCAACGAGGAATTCCTAGTAAGCGCGAGTCATCAGCTCGCGTTGACTACGTCCCTGCCCTTTGTACACACCGCCCGTCGCTCCTACCGATTGAATGGTCCAATAAAGTGTTCGGATCGAGGCGACGTG---------------------------------------------------------------------------------------------------------------------------------------------------------AACGGCGAGCGAACCGGGAATAGCCCAGCTTGAAAATCGTTCGGCCCA-CCGTTCGAATTGTAGTCTGTAGAAGCGTCCTCAGCGGCGGACCGGGCTCAAGTCCTCTGGAAGGGGGCGCCGGAGAGGGTGAGAGCCCCGTCGTGCCCGGACCCTGCCGCATCACGAGGCGCTGTCGGCGAGTCGGGTTGTTTGAGAATGCAGCCCCAATCGGGCGGTAAATTCCGTCCAAGGCTAAATATGGGCGAGAGACCGATAGCAAACAAGTACCGCGAGGGAAAGATGAAAAGGACTTTGAAAAGAGAGTCAAAGAGTGCTTGAAATTGTCGGGAGGGAAGCGGATGGGGGCCGGCGATGCACCTCGGTCGGATGTGGAACGGCCATCGGCCGGTCCGCCGATCGGCTCGGGGTGTGGACCGATGCGGATTGAGGCGGAGGCCCAAGCCTGGGCAGTAGATAT--GCCCGCGGAGATGTCGCCGCCTCGATCGTGGTATGCAGCGCGCGCCGC-------ACGGCGTGCTTC--GGCACCTGCGCGCTCCAGGCAACGGCCAGCGGGCTCCCCATTCGACCCGTCTTGAAACACGGACCAAGGAGTCTGACATGTGTGCGAGTCAACGGGC-GATTAAACCCGTAAGGCGTAAGGAAGCTGA-TTGGTGGGATCCCC------TAGCGGG---TGCACCCCCGACCGACCTTGATCTTCTGAGAAGGGTTCGAGTGTGAGCATGCCTGTCGGGACCCGAAAGATGGTGAACTATGCCTGAGCGGGGCGAAGCCAGAGGAAACTCTGGTGGAGGCCCGCAGCGATACTGACGTGCAAATCGTTCGTCTGACTTGGGTATAGGGGCGAAAGACTAATCGAACCGTCTAGTAGCTGGTTCCCTCC---------------------------------------------------------------------------------------------------------------------------------------------------------------------------------------------------------------------------------------------------------------------------------------------------------------------------------------------------------------------------------------------------------------------------------------------------------------------------------------------------------------------------------------------------------------------------------------------------------------------------------------------------------------------------------------------------------------------------------------------------------------------------------------------------------------------------------------------------------------------------------------------------------------------------------------------------------------------------------------------------------------------------------------------------------------------------------------------------------------------------------------------------------------------------------------------------------------------------------------------------------------------------------------------------------ATCGATCAAGTTTGGTCAAAAATGTAGATTTTGAAAAAAAATTTAGGTTACTAATTGTAAAACGCTTAATTACTCGAATGTATAAACAAAGTTCTTTTATGATTTCTACTTAT---------GAT------TATAAC------------CAAAATTCTTTTGTGGGGCACAACAAACATTTTTTTTTTCAAATCCTATCGGGTAAATTAACAGTTATTGGGGAAATAAAACTTTCCCTATGTTTAGTG---TCGTCACCC---------GAAGATACG---AAAATAAACGAATCTAAAAATTTACGCTCAATTCACTCCATATTTCCCTTTTTAGAAGATAAACTCTCCCATTTTTATTATTTGTCAAATATACTAATACCCTATCCTGTTCATCTTGAAATTTTGATTCTAATTCTTCGTTACTGGGTAAAAGATGTCTCTTCTTTGCATTTTTTACGATTTGTTTTCCATGAGAATCGTAATTGGAACCATTTCTTTGGGAAAAAGAAATATATTTCTACTTTT------------TCTAAAATA------------AATCAAAGATTTCTCTTATTCTTATATAATTCTTATATCTGTGAATATGAATCCATTTTTGTTTTTTTACGTAATCAATCCTATCATTTACGATCAACATTTTTTAGAACCCTTTTTGAGCGCATTTTTTTTTATGGAAAAACAAATAAAGAGTATCTT------GTAAATGTG------TTTACTAAGGATTTTCAAGCTATT------TCATGGATGTTCAAAGATACTTTTATGTATTATGTTAGGTATCAAGGAAAATTTATTTTGGCTTTAAACCAACCGTCTCTTATTCTGAATAAATGGAAATATTATATTTCCCTCTTTTGGAAATATCGTTTTTATGTGTGGTATCAACCCGAAAGGATCCATCTAAAAACATTATACAAGCATTTTAGTTACTTTTTAGGTTATCTT------TTAAGTGCA------AATATACGATTCAACCCTTCAGTGGGACGAAGTCAAATGCTAGAAAATTCATTTATAATA---------AATAATATTATTAAA---------ATGTTTGATACCACAGTTCCAATTATGCCTTTGGTTGGATCATTGGCTAAAGCGAAAGTTTGTGACGTCTTGGGTCATCCCATTAGTAAG---TTAACCTGGGCCGATTTA------TCAGATTATGATATTATTAACTTATTTTGGCGTATATACAGAAATCTTTCT---------------------------------------------------------------------------------------------------------------------------------------------------------------------------------------------------------------------------------------------------------------------------------------------------CGAAATTGGTAGACGCTACGGACTTAATTGGATTGAGCCTTAGTATGGAAACCCACTAAGTGAKAACTTTCAAATTCAGGGAAACCRTGGAATTAATAAAAATAGGCAATCCTGAGCCAAATCCCRTTTTACRAAAATKAGTAGGGAAARYRGKCCCRAATCAAAAAAGGATAGGCGCAGAGACTCAACGGAAGCTGTTCTAACAAATAYATACWATMCMAATRRAKTTGRTTGCTRGTAGAMGAGAATAAAGATAGAGTCCCATTYTACATGTCAATACCGAYAACAATRAAATTTATAG-TAAGAKGAAAAARCYCTTTAGGGTTTHTKAYTATGAAATKGDATTATCCCCTTTCGTTAGYGGTTYMAWATMTTTKHATTT----TDMAKAKTTAGGCAADAAAYYSCCATTTTMAKAATTCAYARTYAGTACTTWWMTTATA----YTGAAAYTTACATTTACAAAGTCTTATTCAATTRGKCATTTTDMATTTTGTGTRTTTWHAAAA-------ADAAAACTTWACMAGTAATAC--------TTTTTTMKATTTTTMWTTTTAATTGACYAAGGCCTTMTAGTAAAATAAGAAMGGKRCATCAAWAATG---------------------------------GAGTACAAATTGACTTATTATACTCCTGATTATGAAACTAAAGATACTGATATCTTGGCAGCATTCCGAGTAACTCCTCAACCCGGAGTTCCACCCGAGGAAGCAGGGGCCGCGGTAGCTGCCGAATCTTCTACTGGTACATGGACCACTGTGTGGACCGATGGACTTACCAATCTTGATCGTTACAAAGGACGATGCTATCACATCGAGCCCGTTGCTGGAGAAGAAAATCAATATATTGCTTATGTAGCTTACCCCTTAGACCTTTTTGAGGAGGGTTCTGTTACTAACATGTTTACTTCCATTGTGGGTAATGTATTTGGGTTTAAAGCCCTACGTGCTTTACGTCTGGAGGATCTTCGAATCCCCCCTGCTTACTCGAAAACTTTTCAAGGCCCGCCTCATGGTATCCAAGTTGAGAGAGATAAATTGAACAAGTACGGTCGTCCTCTATTGGGATGTACTATTAAACCAAAATTGGGGTTATCCGCTAAGAACTACGGTCGAGCGGTTTATGAATGTCTTCGCGGTGGACTTGATTTTACCAAAGATGATGAGAATGTAAACTCCCAACCATTTATGCGTTGGAGAGACCGCTTCTTATTTTGTGCCGAAACTCTTTATAAAGCACAAGCTGAAACTGGCGAAATCAAAGGGCATTATTTGAATGCTACTGCAGGTACATGTGAAGAAATGATCAAAAGGGCTGTATTTGCCAGAGAGTTGGGAGTC------------------------------------------------------------------------------------------------------------------------------------------------------------------------------------------------------------------------------------------------------------------------------------------------------------------------------------------------------------------------------------------------------------------------------------------------------------------------------------------------------------------------------------------------------------------------------------------------------------------------------------------------------------------
Desmaria ------------------------------------------AGCCATGCATGTGTAAGTATGAACTAATTCAGACTGTGAAACTGCGAATGGCTCATTAAATCAGTTATAGTTTGTTTGATGGTATCTGCTACTCGGATAACCGTAGTAATTCTAGAGCTAATACGTGCAACAAACCCCGAC--TTCTGGAAGGGATGCATTTATTAGATAAAAGGTCGACGCGGGCTCT--GCCCGTTGCTCTGATGATTCATGATAACTCGACGGATCGCACGGCCCTCGTGCCGGCGACGCATCATTCAAATATCTGCCCTATCAACTTTCGATGGTAGGATAGTGGCCTACCATGGTGATGACGGGTGACGGAGAATTAGGGTTCGATTCCGGAGAGGGAGCCTGAGAAACGGCTACCACATCCAAGGAAGGCAGCAGGCGCGCAAATTACCCAATCCTGACACGGGGAGGTAGTGACAATAAATAACAATACCGGGCTCTATGAGTCTGGTAATTGGAATGAGTACAATCTAAATCCCTTAACGAGGATCCATTGGAGGGCAAGTCTGGTGCCAGCAGCCGCGGTAATTCCAGCTCCAATAGCGTATATTTAAGTTGTTGCAGTTAAAAAGCTCGTAGTTGGACCTTGGGTTGGGTCGATCGGTCCGCCGTCAGGTGTGTACCGGTCGGCCTGTCCCTTCTACCGGCGATGCGCTCCTGGCCTTAATTGGCCGGGTCGTGCCTCCGGTGCTGTTACTTTGAAGAAATTAGAGTGCTCAAAGCAAGCCTACGCTCTGGATACATTAGCATGGGATAACATCATAGGATTTCGGTCCTATTCTGTTGGCCTTCGGGATCGGAGTAATGATTAACAGGGACAGTCGGGGGCATTCGTATTTCATAGTCAGAGGTGAAATTCTTGGATTTATGAAAGACGAACAACTGCGAAAGCATTT--------GCCAAGGATGTTTTCATTAATCAAGAACGAAAGTTGGGGGCTCGAAGACGATCAGATACCGTCCTAGTCTCAACCATAAACGATGCCGACCAGGGATCAGCGGATGTTACTTTTAGGACTCCGCTGGCACCTTATGAGAAATCAAAGTTTTTGGGTTCCGGGGGGAGTATGGTCGCAAGGCTGAAACTTAAAGGAATTGACGGAAGGGCACCACCAGGAGTGGAGCCTGCGGCTTAATTTGACTCAACACGGGGAAACTTACCAGGTCCAGACATAGTAAGGATTGACAGACTGAGAGCTCTTTCTTGATTCTATGGGTGGTGGTGCATGGCCGTTCTTAGTTGGTGGAGCGATTTGTCTGGTTAATTCCGTTAACGAACGAGACCTCAGCCTGCTAACTAGCTACATGGAGGTATCCCTCCATGGCTAGCTTCTTAGAGGGACTATGGCCTTTTAGGCCACGGAAGTTTGAGGCAATAACAGGTCTGTGATGCCCTTAGATGTTCTGGGCCGCACGCGCGCTACACTGATGTATTCAACGAGTCTATAGCCTTGGCCGACAGGCCCGGGTAATCTTTGAAATTTCATCGTGATGGGGATAGATCATTGCAATTGTTGGTCTTCAACGAGGAATTCCTAGTAAGCGCGAGTCATCAGCTCGCGTTGACTACGTCCCTGCCCTTTGTACACACCGCCCGTCGCTCCTACCGATTGAATGGTCCGGTGAAGTGTTCGGATCGCGGCGACGTGGGCGGT---TCGCTGCC-GGCGACGTCGCGAGAAGTCCACTGA-----------------------------------------------------------------------------------------------------------------------CGAACCGGGAAACGCCCAGCTTGAAAATCGTTCGGCCCAGGCGATCGAATTGTAGTCTGTAGAAGCGTCCTCAGCGGCGGACCGGGCTCAAGTCCTCTGGAAGGGGGCGCCGGAGAGGG-GAGAGCCCCGTCGTGCCCGGACCCTGCCGCATCACGAGGCGCTGTCGGCGAGTCGGGTTGTTTGGGAATGCAGCCCCAATCGGGCGGTAAATTCCGTCCAAGGCTAAATATGGGCGAGAGACCGATAGCAAACAAGTACCGCGAGGGAAAGATGAAAAGGACTTTGAAAAGAGAGTCAAAGAGTGCTTGAAATTGTCGGGAGGGAAGCGGATGGGGGCCGGCGATGCACCTCGGTCGGATGTGGAACGGCCATCAGCCGGTCCGCCGATCGACTCGGGGTGTGGACCGATGCGGATTGAGGCGGCGGCCCAAGCCTAGGCTGTTGATAT--GCCTGCGGAGACGTCGCCGCCTCGATCGTGGTAGGCAGCGCGCGCCAT-------AAGGCGTGCTTC--GGCACCTGCGCGCTCCAGGCAACGGCCTGCGGGCTCCCCATTCGACCCGTCTTGAAACACGGACCAAGGAGTCTGACATGTGTGCGAGTCAACGGGC-GATTAAACCCGTAAGGCGTAAGGAAGCTGA-TTGGTGGGATCCCC------TAGCGGG---TGCACCGCCGACCGACCTTGATCTTCTGAGAAGGGTTCGAGTGTGAGCATGCCTGTCGGGACCCGAAAGATGGTGAACTATGCCTGAGCGGGGCGAAGCCAGAGGAAACTCTGGTGGAGGCCCGCAGCGATACTGACGTGCAAATCGTTCGTCTGACTTGGGTATAGGGGCGAAAGACTAATCGAACCGTCTAGTAGCTGGTTCCCTCC-------------------------------------------------------------------------------------------------------------------------------------------------------------------------------------------------------------------------------------------------------------------------------------------------------------------------------------------------------------------------------------------------------------------------------------------------------------------------------------------------------------------------------------------------------------------------------------------------------------------------------------------------------------------------------------------------------------------------------------------------------------------------------------------------------------------------------------------------------------------------------------------------------------------------------------------------------------------------------------------------------------------------------------------------------------------------------------------------------------------------------------------------------------------------------------------------------------------------------------------------------------------------------------------------------------------TTTGTTCGAAAATATAGGTTATGACAAAAAATTTAGGTTACTAATTGTGAAACGCTTAATTACTCGAATGTATCAACCGAATTCTTTTCTTATTTCTACTAAT---------GAT------TCTAAC------------CAAAATCCTATTTTTGGGCCCAACAAACATTCTTTTTTTCAAATCCTATCGGGTAAATTAGCAGTTATTGTGGAAATGAAACTTTCCCTATGCTTAGTA---TCTTCCCTC---------GAAGATAAG---AAAATAGACGAATCTCGAAATTTACGATCAATTCATTCCATATTTCCCTTTTTAGAAGATAAATTCTGCCAGTTAAATTTTGTGTCAAATATACTAATACCCTATCCTGTTCATCTTGAAATCTTGATTCTAATTCTTCGTTACTGGGTGAAAGATGCCTCTTCTTTGCATTTTTTACGATTTGTTTTCCACGAGAATCGTAATTGGAACCGTTTTTTTTTCCTAAATAAAAATATTTCCACCCTT------------TCAAAAAGA------------AATAAAAGATTATTCTTATTCTTATATAATTCTCATGTCTGTGAATACGAATCCATTTTTGTTTTTTTACGTAACCAATCTTATCATTTACGATCAACATTTTTTGGAACCCTTTTTGAGCGGATTTTTTTCTATGGAAAAATAAAAAAAGAGTATCTT------GTAAATGTC------TTTACTAAGGAGTTGCAAGCTATT------TCATGGCTGTTCAAAGATCCTTTTATGCATTATGTTAGGTATCAAGGAAAATATATTCTGGCTTCAAAACGGACGTCTCTTTTTTTGAATAAATGGAAATATTACCTTGCCCTCTTTTGGAAATGTCGTTTTTATGTGTGGTATCAACCAGAAAAGATCCATATAAAAACATTATCCAAGCATTTCCTTGACTTTCTAGGTTATTTT------TCAAGTGCA------AGTATACGATTCAACCCTTCGGTGGGACGAAGTCAAATGCTAGAAAATTCATTTATAATA---------AATAATATTATTAAG---------ACGTTTGATACCACAGTTCCTATTATGCCTTTAGTTGGATCATTGGCTAAAGCGAAAATTTGTGACGTCTTAGGTCACCCCATTAGTAAG---TTAGTCTGGGCCGATTTA------TCAGATTATAATATTATTGACTTATTTTGGCGTATATGCCGAAATCTTTCT---------------------------------------------------------------------------------------------------------------------------------------------------------------------------------------------------------------------------------------------------------------------------------------------------CGAAATTGGTAGACGCTACGGACTTAATTGGATTGAGCCTTAGTATGGAAACCCACTAAGTGATAACTTTCAAATTCAGGGAAACCGTGGAATTAATAAAAATAGGCAATCCTGAGCCAAATCCCGTTTTTCGAAAATGAGTAGGGAAAGCAAACCAGAATCAAAAAAGGATAGGTGCAGAGACTCAACGGAAGCTGTTCTAACAAATACATACAATACAAATGGAGTTGATTGCTGGTAGACGAGAATAAAGAGAGAGTCCCATTCTACATGTCAATACCGACAACAATGAAATTTATAG-TAAGAGGAAAAAGCCCATTTGACCCCCTAATTTTTTATCTTATTTATACCTTTTCGTTAGCGGTTAAAAATCCTT--------------------------------------------------------------------------------------------GTCTTATTCAATTAGTCATTTTTAATTTTGTGTATTTT--CAAAAAGAAA----A-CTTTACAAGTAATACTTTTTG--ATATTTTTATTTTTAATTGACATAGACCCCAGCCCTCTAGTAAAATAAGAACGGTGCATCAATAATG---------------------GCCGGTGTTAAAGAGTACAAATTGACTTATTATACTCCTGATTATGAAACTAAAGATACTGATATCTTGGCAGCATTCCGAGTAACCCCTCAACCTGGAGTTCCACCCGAGGAAGCAGGGGCCGCGGTAGCTGCCGAATCTTCTACTGGTACATGGACCACTGTGTGGACCGATGGACTTACCAGCCTTGATCGTTACAAAGGACGATGCTATCACATCGAGCCCGTTGCTGGAGAAGAAAATCAATTTATTGCTTATGTAGCTTACCCTTTAGACCTTTTTGAAGAAGGTTCTGTTACTAACATGTTTACTTCCATTGTGGGTAATGTATTTGGGTTTAAAGCCCTACGTGCTCTACGTCTGGAGGATCTTCGAATCCCCCCTGCTTATTCTAAAACTTTCCAAGGCCCGCCTCATGGTATCCAAGTTGAGAGAGATAAATTGAACAAGTATGGTCGTCCTTTATTGGGATGTACTATTAAACCAAAATTGGGGTTATCCGCTAAGAACTACGGTCGAGCGGTTTATGAGTGTCTTCGCGGTGGACTTGATTTTACCAAAGATGATGAGAACGTAAACTCCCAACCATTTATGCGTTGGAGAGACCGCTTCTTATTTTGTGCCGAAGCTATTTATAAAGCACAGGCCGAAACTGGCGAAATAAAAGGGCATTATTTGAATGCTACTGCAGGTACATGCGAAGAAATGATAAAAAGGGCTGTATTTGCC---------------------------------------------------------------------------------------------------------------------------------------------------------------------------------------------------------------------------------------------------------------------------------------------------------------------------------------------------------------------------------------------------------------------------------------------------------------------------------------------------------------------------------------------------------------------------------------------------------------------------------------------------------------------------------
Notanthera -------------------------------------------------------TAAGTATGAACTAATTCAGACTGTGAAACTGCGAATGGCTCATTAAATCAGTTATAGTTTGTTTGATGGTATTTGCTACTCGGATAACCGTAGTAATTCTAGAGCTAATACGTGCACCAAACCCCGAC--TCTTGGAAGGGATGCATTTATTAGATAAAAGGTCGACGCGGGCTCT--GCCCGTTGCTCTGATGATTCATGATAACTCGACGGATCGCACGGCCCTCGTGCCGGCGACGCATCATTCAAATTTCTGCCCTATCAACTTTCGATGGTAGGATAGTGGCCTACCATGGTGATGACGGGTGACGGAGAATTAGGGTTCGATTCCGGAGAGGGAGCCTGAGAAACGGCTACCACATCCAAGGAAGGCAGCAGGCGCGCAAATTACCCAATCCTGACACGGGGAGGTAGTGACAATAAATAACAATACCGGGCTCTATGAGTCTGGTAATTGGAATGAGTACAATCTAAATCCCTTAACGAGGATCCATTGGAGGGCAAGTCTGGTGCCAGCAGCCGCGGTAATTCCAGCTCCAATAGCGTATATTTAAGTTGTTGCAGTTAAAAAGCTCGTAGTTGGACCTTGGGCTGGGTCGATCGGTCCGCCGTCAGGTGTGCACCGGCCGGCCCGTCCCTTCTACCGGCGATGCGCTCCTGGCCTTGATTGGCCGGGTCGTGCCTCCGGTGCTGTTACTTTGAAGAAATTAGAGTGCTCAAAGCAAGCCTACGCTCTGGATACATTAGCATGGGATAACATCATAGGATTTCGGTCCTATTCTGTTGGCCTTCGGGATCGGAGTAATGATTAACAGGGACAGTCGGGGGCATTCGTATTTCATAGTCAGAGGTGAAATTCTTGGATTTATGAAAGACGAACAACTGCGAAAGCATTT--------GCCAAGGATGTTTTCATTAATCAAGAACGAAAGTTGGGGGCTCGAAGACGATCAGATACCGTCCTAGTCTCAACCATAAACGATGCCGACCAGGGATCAGCGGATGTTGCTTAAAGGACTCCGCTGGCACCTTATGAGAAATCAAAGTTTTTGGGTTCCGGGGGGAGTATGGTCGCAAGGCTGAAACTTAAAGGAATTGACGGAAGGGCACCACCAGGAGTGGAGCCTGCGGCTTAATTTTACTCAACCCGGGGAAACTTACCAGGTCCAGACATAGTAAGGATTGACAGACTGAGAGCTCTTTCTTGATTCTATGGGTGGTGGTGCATGGCCGTTCTTAGTTGGTGGAGCGATTTGTCTGGTTAATTCCGTTAACGAACGAGACCTCAGCCTGCTAACTAGCTACGCGGAGGATTCCCTCCGTGGCTAGCTTCTTAGAGGGACTATGGCCTTTTAGGCCACGGAAGTTTGAGGCAATAACAGGTCTGTGATGCCCTTAGATGTTCTGGGCCGCACGCGCGCTACACTGATGTATTCAACGAGTCTATAGCCTTGGCCGACAGGCCCGGGTAATCTTTGAAATTTCATCGTGATGGGGATAGATCATTGCAATTGTTGGTCTTCAACGAGGAATTCCTAGTAAGCGCGAGTCATCACCTCGCGTTGGAT-CGTCCCTGCCCTTTGTACACACCGCCCGTCGCTCCTACCGATTGAATGGTCCGTTGAAGTGTTCGGATC-------------------------------------------------------------------------------------------------------CCCGCTGAGTTTAAGCATATCAATAAGCGGAGGAAAAGAAACTTACAAGGATTCCCCTAGTAACGGCGAGCGAACCGGGAACAGCCCAGCTTGAAAATCGTCCGGCCAAGCCGTTCGAATTGTAGTCTGTAGAAGCGTCCTCAGCGGCGGACCGGGCTCAAGTCCCCTGGAAGGGGGCGCCGGAGAGGGTGAGAGCCCCGTCGTGCCCGGACCCTGCCGCACCACGAGGCGCTGTCGGCGAGTCGGGTTGTTTGAGAATGCAGCCCCAATCGGGCGGTAAATTCCGTCCAAGGCTAAATACCGGCGAGAGACCGATAGCAAACAAGTACCGCGAGGGAAAGATGAAAAGGACTTTGAAAAGAGAGTCAAAGAGTGCTTGAAATTGTCGGGAGGGAAGCGGATGGGGGCCGGCGATGCGCCCCGGTCGGATGTGGAACGGCCCTCGGCCGGTCCGCCGATCGACTCGGGGCGTGGACCGATGCGGATTGGGGCGGCGGCCCAAGCCTGGGCTGTAGATAG--GCCTGCGGAGACGTCGCCGCCTCGATCGTGGTAGGCAGCGCGCGCCCT-------CGGGCGTGCTTC--GGCACCTGCGCGCTCCGGGCAACGGCCTGCGGGCTCCCCATTCGACCCGTCTTGAAACACGGACCAAGGAGTCTGACATGTGTGCGAGTCAACGGGC-AATTAAACCCGTAAGGCGTAAGGAAGCTGA-TTGGTGGGATCCCCT-----CCGCGGG---TGCACCCCCGACCGACCTTGATCTTCTGAGAAGGGTTCGAGTGTGAGCATGCCTGTCGGGACCCGAAAGATGGTGA-CTATGCCTGAGCGGGGCGAAGCCAGAGGAAACTCTGGTGGAGGCCCGCAGCGATACTGACGTGCAAATCGTTCGTCTGACTTGGGTATAGGGGCGAAAGACTAATCGAACCGTCTAGTAGCTGGTTCCCTCC-----------------------------------------------------------------------------------------------------------------------------------------------------------------------------------------------------------------------------------------------------------------------------------------------------------------------------------------------------------------------------------------------------------------------------------------------------------------------------------------------------------------------------------------------------------------------------------------------------------------------------------------------------------------------------------------------------------------------------------------------------------------------------------------------------------------------------------------------------------------------------------------------------------------------------------------------------------------------------------------------------------------------------------------------------------------------------------------------------------------------------------------------------------------------------------------------------------------------------------------------------------------------------------------------------------------------------------------------------AGGTTACTAATTGTGAAACGCTTAATTACTGGAATGTATCGACAGAATTATTTTCTGATTTCTAATAAT---------GAT------TCTAAC------------CAAAAGACTTTTTTTGGGCATAACAAACATTTTAATTTTAAAATCCTATCGGGTAAATTAGCAGTTATTGTAGAAATGAAACTTTCCCTGTGCTTAGTA---TCTTTCCCC---------GAAGATAAG---AAAATAGACGAATCTCAATATTTAGGATCAATTCATTCCACATTTCCATTTTTAGAAGAGAAATTGTCCCATTTAAATTATGTGTCAAATATACTAATACCTTATCCTGTTCATCTTGAAATCTTGATTCTAATTCTTCATTACCGGGTGAAAGATGCACCTTCTTTGCAACTTTTACGATTTGTTTTCCATGAGATTCGTAATTGGAACCTT---TTTTTTCCCAATTAATATATTTCC------------------------AGA------------AATCAAAGATTATTCTTATTCTTATATAATTCTCATGTCTGTGAATACGAATCCATTTTTGTTTTTTTACGTAACCAATCCTATCATTTACGATCAACATTTTTTGGAACCCTTTTTGAGCGAATTTTTTTCTATGGAAAAAGAAAAGGGGGGTATCTT------GTAAATGTT------TTTACTAAGGATTTTCAAGCTATT------TCATGGAGGTTCAAAGATCCCTTTATGCATTATGTTAGGTATCAAGAAAAGTCGATTCTGGCTTCAAAACGAACGTTTCTTATTTTGAATAAATGGAAATATTACCTTACCCTCTTTTGGAAATATCGCTTTTATGTGTGGTATCAATCCGAAAGGATCCATATAAAAACATTATCCAAGCATTTTCTTTACTTTCTAGGTTATCTT------TCAAGTGCA------AGTATACGATTCAACCCCTCGGTGGGACGAAGTCAAATGATAGAAAATTCATTTATAATA---------AATAATATTATTAAG---------ACATTTGGTACCATAGTTCCAATTATGCCTTTGGTTGGGTCATTGGCTAAAGCGAGAGTTTTTGACGTCTTAGGTCGCCCCGTTAGTAAA---TCGGCCCGGGCCGATTTA------TCAGATTATGATATTATTGGCTTATTTTGGCGTATATGCAGAAATCTTTCT---------------------------------------------------------------------------------------------------------------------------------------------------------------------------------------------------------------------------------------------------------------------------------------------------CGAAATTGGTAGACGCTACGGACTTAATTGGATTGAGCCTT--TATGGAAACCTACGAAGTGATAACTTTCAAATTCAGGGAAACCGTGGAATTAATAAAAACAGGCAATCCTGAACCAAATCCCGTTTTCCGAAAATGAGTAGGGAAAGCAAGCCAGAATAAAAAAAGGATAGGTGCAGAGACTCAACGGAAGCTGTTCTAACAAATACATACAATACAAATGGAGTTGATTGCTGGTAGACGAGAATAAAGATAGAGTCCCATTCTACATGTTAATACCGACAACAATGAAATTTATAG-TAAGAGGAAAAAGCCCATTTGACCCCCCAATTTTTTCTCTTATTTATCCCTTTTCGTTAGTGGTTAAAAATCCCGTTCATTT---TTCATATTTAGACAAGAAACCCCCAGTTTAATAATTTACAGTCAGTAC------TTATA---CTGAAACTTACATTTACAAAGTCTTAGTC--------ATTTATAATTTTGTGTATTTT--CAAAAAGAAA----ACTTGGACAAGTAATACTTTTTT--GTATTTTTCTTTTTAATTGACATA----------TTCTAGTAAAATAAGAACGGCGCATCAATAATG---------------------------------------------ACTTATTATACTCCTGATTATGAAACTAAAGATACTGATATCTTGGCAGCATTCCGAGTAACTCCTCAACCTGGAGTTCCACCCGAGGAAGCGGGTGCCGCGGTAGCTGCCGAATCTTCTACTGGTACATGGACCACTGTGTGGACCGATGGACTTACCAGCCTTGATCGTTACAAAGGACGATGCTATCACATCGAGCCCGTTGCTGGAGACGAAAATCAATATATTGCTTATGTAGCTTACCCTTTAGATCTTTTTGAAGAAGGTTCTGTTACTAACATGTTCACTTCCATTGTGGGTAATGTATTTGGGTTTAAAGCCCTACGTGCTCTACGTCTGGAGGATCTTCGAATCCCCCCCGCTTATTCTAAAACTTTCCAAGGCCCGCCTCACGGTATCCAAGTTGAGAGAGATAAATTGAACAAATATGGTCGTCCTCTATTGGGATGTACTATTAAACCCAAATTGGGGTTATCCGCT---------------------------------------------------------------------------------------------------------------------------------------------------------------------------------------------------------------------------------------------------------------------------------------------------------------------------------------------------------------------------CAAAAAAATCATGGTATACACTTTCGTGTATTAGCCAAAGCCTTACGTATGTCTGGTGGAGATCATATTCACTCTGGTACTGTAGTAGGTAAACTTGAGGGGGAAAGAGATATCACTTTGGGATTTGTTGATTTACTACGTGATGATTTTATTGAAAAAAACCGAAGTAGGGGGATTTATTTCACTCAAGATTGGGTTTCGCTACCAGGTGTTTTGCCCGTAGCTTCGGGGGGTATTCATGTTTGGCATATGCCCGCTCTGACCGAGATATTTGGGGATGATTCCGTATTACAGTTTGGTGGAGGAACCTTAGGACACCCCTGGGGAAATGCGCCGGGTGCCGTAGCTAATCGAGTAGCTCTAGAAGCATGTGTACAAGCCCGTAATGAGGGACGGGATCTTGCTCGTGAGGGTAATGAAATTATCCGCGAGGCTCGCAAATGGAGTCCTGAACTAGCTGCTGCTTGTGAGGTATGGAAGGAGATCAAATTTGAATTGGAAGCAATGGAT---------
Cladocolea ------------------------------------------------------------ATGAACTAATTCAGACTGTGAAACTGCGAATGGCTCATTAAATCAGTTATAGTTTGTTTGATGGTATCTGCTACTCGGATAACCGTAGTAATGCTAGAGCTAATACGTGCACCACCCCCCGAC--TTTTGGAAGGGACGCATTTATTAGATAAAAGGTCGACGCGGGCTCT--GCCCGTTGCTCTGATGATTCATGATAACTCGACGGATCGCACGGCCCTCGTGCCGGCGACGCATCATTCAAATTTCTGCCCTATCAACTTTCGATGGTAGGATAGTGGCCTACCATGGTGATGACGGGTGACGGAGAATTAGGGTTCGATTCCGGAGAGGGAGCCTGAGAAACGGCTACCACATCCAAGGAAGGCAGCAGGCGCGTAAATTACCCAATCCTGACACGGGGAGGTAGTGACAATAAATAACAATACCGGGCTCTATGAGTCTGGTAATTGGAATGAGTACAATCTAAATCCCTTAACGAGGATCCATTGGAGGGCAAGTCTGGTGCCAGCAGCCGCGGTAATTCCAGCTCCAATAGCGTATATTTAAGTTGTTGCAGTTAAAAAGCTAGTAGTTGGACCTTGGGTTGGGTCGATCGGTCCGCCGTTAGGTGTGTACCGGTCGGCCTGTCCCTTCTACCGGCGATGCGCTCCTGGCCTTAATTGGCCGGGTCGTGCCTCCGGTGCTGTTACTTTGAAGAAATTAGAGTGCTCAAAGCAAGCCTACGCTCTGGATACATTAGCATGGGATAACATCATAGGATTTCGGTCCTATTCTGTTGGCCTTCGGGATCGGAGTAATGATTAACAGGGACAGTCGGGGGCATTCGTATTTCATAGTCAGAGGTGAAATTCTTGGATTTATGAAAGACGAACAACTGCGAAAGCATTT--------GCCAAGGATGTTTTCATTAATCAAGAACGAAAGTTGGGGGCTCGAAGACGATCAGATACCGTCCTAGTCTCAACCATAAACGATGCCGACCAGGGATCAGCGGATGTTACTTATAGGACTCCGCTGGCACCTTATGAGAAATCAAAGTTTTTGGGTTCCGGGGGGAGTATGGTCGCAAGGCTGAAACTTAAAGGAATTGACGGAAGGGCACCACCAGGAGTGGAGCCTGCGGCTTAATTTGACTCAACACGGGGAAACTTACCAGGTCCAGACATAGTAAGGATTGACAGACTGAGAGCTCTTTCTTGATTCTATGGGTGGTGGTGCATGGCCGTTCTTAGTTGGTGGAGCGATTTGTCTGGTTAATTCCGTTAACGAACGAGACCTCAGCCTGCTAAATAGCTACATGGAGGTATACCTCCATGGCTAGCTTCTTAGAGGGACTATGGCCTTTCAGGCCACGGAAGTTTGAGGCAATAACAGGTCTGTGATGCCCTTAGATGTTCTGGGCCGCACGCGCGCTACACTGATGTATTCAACGAGTCTATAGCCTTGGCCGACAGGCCCGGGTAATCTTTGAAATTTCATCGTGATGGGGATAGATCATTGCAATTGTTGGTCTTCAACGAGGAATTCCTAGTAAGCGCGAGTCATCAGCTCGCGTTGACTACGTCCCTGCCCTTTGTACACACCGCCCGTCGCTCCTACCGATTGAATGGTCCGGTGAAGTGTTCGGATCGCGGCGACGTGGGCGGT---TCGCTGCC-GGCGACGTCGCGAG---------------------------------------------------------------------TTTAAGCATATCAATAAGCGGAGGAAAAGAAACTTACAAGGATTCCCCTAGTAACGGCGAGCGAACCGGGAATAGCCCACCTTGAAAATCGTTCGGCCCAGCCGCTCGAATTGTAGTCTGTAGAAGCGTCCTCAGCGGCGGACCGGGCTCAAGTCCTCTGGAAGGGGGCGCCGGAGAGGGTGAGAGCCCCGTCGTGTCCGGACCCTGCCGCATCACGAGGCGCTGTCGGCGAGTCGGGTTGTTTGGGAATGCAGCCCCAATCGGGCGGTAAATTCCGTCCAAGGCTAAATATGGGCGAGAGACCGATAGCAAACAAGTACCGCGAGGGAAAGATGAAAAGGACTTTGAAAAGAGAGTCAAAGTGTGCTTGAAATTGTCGGGAGGGAAGCGGATGGGGGCCGGCGATGCACCTCGGTCGGATGTGGAACGGCTATCAGCCGGTCCGCCGATCGGCTCGGGGTGTGGACCAATGCGGATTGAGGCGACGGCCCAAGCCTAGGCTGTTGTTAT--GCCTGTGGAGACGTCGTCGCATCGATCGTGGTAGGCAGCGCGCGCTAC-------TAGGCGCGCTTC--GGCACCTGCGCGCTCCGGGCAACGGCCTGCGGGCTCCCCATTCGACCCGTCTTGAAACACGGACCAAGGAGTCTGACATGTGAGCGAGTCAACGGGC-GATTAAACCCGTAAGGCGTAAGGAAGCTGA-TTGGTGGGATCCCC------TAGCGGG---TGCACCCCCGACCGACCTTGATCTTCTGAGAAGGGTTCGAGTGTGAGCATGCCTGTCGGGACCCGAAAGATGGTGAACTATGCCTGAGCGGGGCGAAGCCAGAGGAAACTCTGGTGGAGGCCCGCAGCGATACTGACGTGCAAATCGTTCGTCTGACTTGGGTATAGGGGCGAAAGACTAATCGAACCGTCTAGTAGCTGGTTCCCTCCGAAGTTTCCCTCAGGATAGCTGGAGCTCGCGCGAGAGTTCTACAAGGTAAAGCCAATGATTAGAGGCATCGGGGGCGCAACGCCCTCGACCTATTCTCAAACTTTAAATAGGTAGGACGGCGCGGCTGCTTCGTTGAGCCGCGCCAAGGAATCGAGAGCTCCAAGTGGGCCATTTTTGGTAAGCAGAACTGGCGATGCGGGATGAACCGGAAGCCGGGTTACGGTGCCCAACTGCGCGCTAACCTAGATCCCACAAAGGGTGTTGGTCGATTAAGACAGCAGGACGGTGGTCATGGAAGTCGAAATCCGCTAAGGAGTGTGTAACAACTCACCTGCCGAATCAACTAGCCCCGAAAATGGATGGCGCTTAAGCGCGCGACCTATACCCGGCCGTCGAGGCAACTGCCAGGCCCCGATGAGTAGGAGGGCGCGGCGGTCGCTGCAAAACCTGTGGCGCGAGCCCGGGCGGAGCGGCCGTCGGTGCGGATCTTGGTGGTAGTAGCAAATATTCAAATGAGAACTTTGAAGGCCGAAGAGGGGAAAGGTTCCATGTGAACGGCACTTGCACATGGGTTAGTCGATCCTAAGAGACGGGGGAAGCCCGTCCGATAGCGTGCAACACGCGAGCTTCGAAAGGGAATCAGGTTAAAATTCCTGAACCGGGATGTGGTGGTTGACGGCAACGTTAGGGAGTCCGGAGACGTCGTCGGGGGCCTCGGGAAGAGTTATCTTTTCTGTTTAACAGCCTGCCCACCCTGGAATCGGCTCAGCCGGAGGTAGGGTCCAGCGGCTGGAACAGCACCGCACGTCGCGCGGTGTCCGGTGCGCCCTCGACGGCCCTTGAAAATCCGGAGGACCGAGTACCATCCACGCCCGTTCGTACTCATAACCGCATCAGGTCTCC-------------------------------------------------------------------------------------------------------------------------------------------------------------------------------------------------------------------------------------------------------------------------------------------------------------------------------------------------------------------------------------------GGTTATGACAAAAAGTTTAGGTTACTAATTGTGAAACGCTTAATTACTCGAATGTATCAACAGAATTATTTTTTTATTTCTACTAAT---------GAT------TCTAAC------------CAAAATACTTTTTTGGGACACAACAAATATTTTTATTTTCAAATCCTATCGGGTAAATTAGCAGTTATTGTGGAAATTAAACTTTCCCTATACTTAGTA---TCTTCCCTCGAAGAC---GAAGATAAG---AAAATAGATAAATTCCAAAATTTACGATCAATTCATTCCATATTTCCCTTTTTAGAAGAAAAATTCTCCCATTTAAATTATGTGTCAAATATACTAATACCCTATCCTGTTCATCTTGAAATCTTGATTCTAATTCTTCGTTACTGGGTGAAAGACGCTTCTTCTTTGCATTTTTTACGATTCGTTTTCCACGAGAATCGTAATTGGAATATT---TTGTTTCCAAAGAATTTTATTTTCACTCTA------------------AGA------------AATCAAAGATTATTC------TTATATAATTCTCATGTCTGTGAATACGAATCCATTTTTGTTTTTTTACGTAACCAATCCTATCATTTACGATCAACATTTTTTGGAACCTCTTTTGAGCGAATTTTCTTCTATGGAAAAATAAAAAAAGAGTTTTTT------GTAAATGTC------TTTACTAAGTATTTTCAAGTTATT------TCATGGCTGTTCAAAGATCCTTTTATGCATTATGTTAGGTATCAAGGAAAATCTATTCTGGCTTCAAAACGGGCGTCTCTTATTCTGAATAAATGGAAATATTATCTTGCCCTCTTTTGGAAATGTCGTTTTTATGCGTGGGATCAACCAGAAAGGATTCATATAAAAACATTATCCAAGCACTTTCTTGACTTTCTAGGTTATCTT------TCAAGTGCA------AGTATACGC------CCTTCGGCGGGACGAAGTCAAATGCTAGAAAATTCATTTTTAATA---------AATAATATTATTAAG---------ACGTTTGATACCACAGTTCCAATTATGCCTTTGGTTGGATCGTTGGCTAAAGCAAAAGTTTGTGACGTCTTAGGTTACCCCATTAGTAAG---TTGGTCTGGTCCGATTTA------TCAGATTATGATATTATTGACTTATTTTGGCGTATATGCAGAAATCTTTCTCATTATTACAGCGGAGCCTCAAAAAAA---AAGAGTTTGTATCAAATA---------AAGTATATACTTCGACTTTCTTGTACTAGAACTTTAGCTTGTAAACACAAAAGCACTCTACGTGCTTTTTTGAAAAGATTAGGTCCGGAATTTTTTGAAGAATTTTTTACGGGGGAGGAGCAAGTTCTTTCGTTGATCTTTTCAAGGTATTCTTTTACCTCGCGGCGG------------------------------------------------------------------CGAAATTGGTRGACGCTACGGACTTAATTGGATTGAGCCTTAGTATGGAAACCCACTAAGTGATAACTTTCAAATTCAGGGAAACCGTGGAATTAATAAAAATAGGCAATCCTGAGCCAAATCCCGTTTCCCGAAAACGAGTAGGGAAAGCAAGCCAGAATAARRAWAGGATAGGTGCAGAGACTCAACGGAAGCTGTTCTAACAAATACATACAATACAAATGGGGTTKATTGCCGGTAGACGAGAATAAAGATAGAGTCCCATTCTACATGTCAATACCTACAACAATGAAATTTATAGTTAAGAGGAAAAAGCCCATTTKACCCCCTAATTTTTTATCTTATTTATCCCKTTYYGTTAGCGATTAAAAATCTTTTTCATWT---TTCATWTTTAGGCAMGAAATCCCCATTTTAATAACTCACAGTCAGTAC------TTATA---CTGAAACTTACATTTACAAAGTCTTATTCRWTWWKTTATTTTTAATTTTGTGTATTTTCACAAAAAGAAAAGAAAMYTTWMMWAGTAATACTTTTTTTATTTTWTWTAWTTWAAWWKRAMATAGACCCAAGSCYTATAGTAAAATAAGAAYGGCGCATCAATAATG---------------------------------------------------------------------------------------------------------------------------------------------------------------------------------------------------------------------------------------------------------------------------------------------------------------------------------------------------------------------------------------------------------------------------------------------------------------------------------------------------------------------------------------------------------------------------------------------------------------------------------------------------------------------------------------------------------------------------------------------------------------------------------------------------------------------------------------------------------------------------------------------------------------------------------------------------------------------------------------------------------------------------------------------------------------------------------------------------------------------------------------------------------------------------------------------------------------------------------------------------------------------------------------------------------------------------------------------------------------------------------------------------------------------------------------------------------------
Dendropemon ---TTGATCCTGCCAGTAGTCATATGCTTGTCTCAAAGATTAAGCCATGCATGTGTAAGTATGAACTAATTCAGACTGTGAAACTGCGAATGGCTCATTAAATCAGTTATAGTTTGTTTGATGGTATCTGCTACTCGGATAACCGTAGTAATTCTAGAGCTAATACGTGCCTCAAACCCCGAC--TTTTGGAAGGGATGCATTTATTAGATAAAAGGTCGACGCGGGCTCT--GCTCGTTGCTCTGATGATTCATGATAACTCGACGGATCGCACGGCCCTCGTGCCGGCGACGCATCATTCAAATTTCTGCCCTATCAACTTTCGATGGTAGGATAGTGGCCTACCATGGTGATGACGGGTAACGGAGAATTAGGGTTCGATTCCGGAGAGGGAGCCTGAGAAACGGCTACCACATCCAAGGAAGGCAGCAGGCGCGCAAATTACCCAATCCTGACACGGGGAGGTAGTGACAATAAATAACAATACCGGGCTCAATGAGTCTGGTAATTGGAATGAGTACAATCTAAATCCCTTAACGAGGATCCATTGGAGGGCAAGTCTGGTGCCAGCAGCCGCGGTAATTCCAGCTCCAATAGCGTATATTTAAGTTGTTGCAGTTAAAAAGCTCGTAGTTGGACCTTGGGTTGGGTCGATCGGTCCGCCATTAGGTGTGTACCGGTCGGCCTGTCCCTTCTACCGGCGATGCGCTCCTGTCCTTAATTGGCCGGGTCGTGCCTCCGGTGCTGTTACTTTGAAGAAATTAGAGTGCTCAAAGCAAGCCTACGCTCTGGATACATTAGCATGGGATAACATCATAGGATTTCGGTCCTATTCTGTTGGCCTTCGGGATCGGAGTAATGATTAACAGGGACAGTCGGGGGCATTCGTATTTCATAGTCAGAGGTGAAATTCTTGGATTTATGAAAGACGAACAACTGCGAAAGCATTT--------GCCAAGGATGTTTTCATTAATCAAGAACGAAAGTTGGGGGCTCGAAGACGATCAGATACCGTCCTAGTCTCAACCATAAACGATGCCGACCAGGGATCAGCGGATGTTACTTATAGGACTCCGCTGGCACCTTATGAGAAATCAAAGTTTTTGGGTTCCGGGGGGAGTATGGTCGCAAGGCTGAAACTTAAAGGAATTGACGGAAGGGCACCACCAGGAGTGGAGCCTGCGGCTTAATTTGACTCAACACGGGGAAACTTACCAGGTCCAGACATAGTAAGGATTGACAGACTGAGAGCTCTTTCTTGATTCTATGGGTGGTGGTGCATGGCCGTTCTTAGTTGGTGGAGCGATTTGTCTGGTTAATTCCGTTAACGAACGAGACCTCAGCCTGCTAAATAGCTACATGGAGGTATACCTCCATGGCTAGCTTCTTAGAGGGACTATGGCCTTTTAGGCCACGGAAGTTTGAGGCAATAACAGGTCTGTGATGCCCTTAGATGTTCTGGGCCGCACGCGCGCTACACTGATGTATTCAACGAGTCTATAGCCTTGGCCGACAGGCCCGGGTAATCTTTGAAATTTCATCGTGATGGGGATAGATCATTGCAATTGTTGGTCTTCAACGAGGAATTCCTAGTAAGCGCGAGTCATCAGCTCGCGTTGACTACGTCCCTGCCCTTTGTACACACCGCCCGTCGCTCCTACCGATTGAATGGTCCGGTGAAGTGTTCGGATCGCGGCGACGTGGGCGGT---TCGCTGCC-GGCGACGTCGCGAGAAGTCCACTGAACCTTATCATTTAGAGGAAGGA------------------------------------TTTAAGCATATCAATAAGCGGAGGAAAAGAAACTTACAAGGATTCCCCTAGTAACGGCGAGCGAACCGGGAATAGCCCAGCTTGAAAATCGTTCGGCTTAGCCGTTCGAATTGTAGTCTGTAGAAGCGTCCCCAGCGGCGGACCGGGCTCAAGTCCTCTGGAAGGGGGCGCCGGAGAGGGTGAGAGCCCCGTCGTGCCCGGACCCTGCCGCATCACGAGGCGCTGTCGGCGAGTCGGGTTGTTTGGGAATGCAGCCCTAATTGGGCGGTAAATTCCGTCCAAGGCTAAATATGGGCGAGAGACCGATAGCAAACAAGTACTGCGAGGGAAAGATGAAAAGGACTTTGAAAAGAGAGTCAAAGAGTGCTTGAAATTGTCGGGAGGGAAGCGGATGGGGGCCGGCAATGCGCCTCGGTCGGATGTGGAACGGCCATTAGCCGGTCTGCCGATCGACTCGGGGTGTGGACCAATGTGGATTGATGCGGCGGCCCAAGCCTAGGCTGTTGTTAT--GCCTGCGGAGACGTCGCTGCATCGATCGTGGTAGGCAGCGCGCGCCAC-------TAGGCGTGCTTC--GGTACCTGCGCGCTCCAGGCAATGGCCTGCGGGCTCCCCATTCGACCCGTCTTGAAACACGGACCAAGGAGTCTGACATGTGTGCGAGTCAACGGGC-GATTAAACCCGTAAGGCGTAAGGAAGCTGA-TTGGTGGGATCCCC------TAGCGGG---TGCACCCCCGACCGACCTTGATCTTTTGAGAAGGGTTCGAGTGTGAGCATGCCTGTCGGGACCCGAAAGATGGTGAACTATGCCTGAGCGGGGCGAAGCCAGAGGAAACTCTGGTGGAGGCCCGCAGCGATACTGACGTGCAAATCGTTCGTCTGACTTGGGTATAGGGGCGAAAGACTAATCGAACCATCTAGTAGCTGGTTCCCTCCGAAGTCTCCCTCAGGATAGCTGGAGCTCGCACGAGAGTTCTA----GTAAAGCCAATGATTAGAGGCATCGGGGGCGCAACGCCCTCGACCTATTCTCAAACTTTAAATAGGTAGGACGGCACGGCTGCTTTG--GAGCCGTGCCAAGGAATCAAGAGCTCCAAGTGGGCCATTTTTGGTAAGCAGAACTGGCGATGCGGGATGAACCGGAAGCCGGGTTACGGTGCCCAACTGCGCGCTAACCTAGATCCCACAAAGGGTGTTGGTCGATTAAGACAGCAGGACGGTGGTCATGGAAGTCGAAATCCGCTAAGGAGTGTGTAATAACTCACCTGCCGAATCAACTAGCCCCGAAAATGGATGGCGCTTAAGCGCGCGACCTATACCCGGCCATCGAGGCAACTGCCAGGCCCCGATGAGTAGGAGGGCGCGGCGGTCGCTGCAAAACCTGTGGCGTGAGCCCGGGCGGAGCGTCCGTCGGTGCGGATCTTGGTGGTAGTAGCAAATATTCAAATGAGAACTTTGAAGGCCGAAGAGGGGAAAGGTTCCATGTGAACGGCACTTGCACATGGGTTAGTCGATCCTAAGAGACGGGGGAAGCCCGTCCGAGAGCGTGCAACACGCGAGCTTCGAAAGGGAATCGGGTTAAAATTCCTGAACCGGGATGTGGTGGTTGACGGCAACGTTAGGGAGTCTGGAGACGTCGTCGGGGGCCTCGGGAAGAGTTATCTTTTCTGTTTAACAGCCTGCCCACCCTGGAATCGGCTCAGCCGGAGGTAGGGTCCAGCGGTTGGAACAGCACCGCACGTCGCGCGGTGTCCGGTGCGCCCTCGACGGCCCTTGAAAATCCGGAGGACCGAGTATCAT----------------------------------------------------------------------------------------------------------------------------------------------------------------------------------------------------------------------------------------------------------------------------------------------------------------------------------------------------------------------------------------------------------------------CGAAAATGTAGGTTATGACAAAAAGTTTAGGTTACTAATTGTGAAACGCTTAATTACTCGAATGTATCAACAGAATTATTTTCTTATTTCTACTAAT---------GAT------TCTAAC------------CAAAATCCTTTTTGGGGGCACAACAAATATTTTTATTTTCAAATCTTATCGGGTAAATTAGCAGTTATTGTGGAAATGAAACTTTCCCTATGCTTAGTA---TCTTCCCTC---------GAAGATAAG---AAAATAGACGAATACCAAAATTTACGATCAATTCATTCCATATTTCCCTTTTTAGAAGATAAATACTCCCATTTAAATTATGTGTCAAATATACTAATACCGTATCCTGTTCATCTTGAAATCTTGATTCTAATTCTTCGTTACTGGTTGAAAGACGTCTCTTCTTTGCATTTTTTACGATTCGTTTTCCACGAGAATCGTAATTGGAATCTT---TTTTTTCCAAAGAAATATATTTCCACTCTTTTAAATTTAAAAATCAAAAGA------------AATCAAAGATTATTC------TTATATAATTCTCATGTCTGTGAATACGAATCCATTATTGTTTTTTTACGTAACCAATCCTATCATTTACGATCAACATCTTTTGGAACCCCTTTTGAGCGAATTTTCTTCTATGGAAAAATAAAAAAAGAGTTTTTT------GTAAATGTC------TTTACTAACGATTTTCAAGTTATT------TCATGGCTGTTCAAAGATCCTTTTATGCATTATGTTAGGTATCAAGGAAAATCTATTCTGGCTTCAAAACGGGCGTCTCTTATTCTTAATAAATGGAAATATTATCTTACCCTCTTTTGGAAATGTCGTTTTTATGTGTGGTATCAACCAGAAAGTATTCATATAAAAACATTATCCAAGCACTTTATTTACTTTCTAGGTTATCTTTCAATTTCAAGTGCA------AGTATACGATTCAACCCTTCGGCGGGACGAAGTCAAATGCTAGAAAATTCATTTTTAATA---------AATAATATTATTAAG---------ACGTTTGATACCACAGTTCCAATTATGCCTTTGGTTGGATCGTTGGCTAAAGCAAAAGTTTGTGACGTCTTAGGTCACCCCATTAGTAAG---TTGGTCTGGTCCGATTTA------TCAGATTATGATATTATTTATTTATTTTGGCATATATGCAGAAATCTTTCTCATTATTATAGCGGAGCCTCAAAAAAA---AAGAGTTTGTATCAAATA---------AAGTATATACTTCGACTTTCTTGTACTAGAACTTTAGCTTGTAAACACAAAAGCACTCTACGTGCTTTTTTGAAAAGATTAGGTCCGGAATTTTTTGAAGAATTTTTTACGGAGGAGGAGCAAGTTCTTTCGTTGATCTTTTCAAGGTATTTTTTTACTTCGCGGCGGTTGTATAGAGAA------------------------------------------------------------------------------------------------------------------------------------------------------------------------------------------------------------------------------------------------------------------------------------------------------------------------------------------------------------------------------------------------------------------------------------------------------------------------------------------------------------------------------------------------------------------------------------------------------------------------------------------------------------------------------------------------------------------------------------AAATTGACTTATTATACTCCTGATTATCAAACTAAAGATACTGATATCTTGGCAGCATTCCGAGTAACTCCTCAACCCGGAGTTCCACCCGAGGAAGCGGGGGCCGCGGTAGCTGCCGAATCTTCTACTGGTACATGGACCACTGTGTGGACTGATGGACTTACCAGTCTTGATCGTTACAAAGGACGATGCTATCACATCGAGCCCGTTGCTGGAGAAGAAAATCAATATATTGCTTATGTAGCTTACCCTTTAGACCTTTTTGAAGAAGGTTCTGTTACTAACATGTTTACTTCCATTGTGGGTAATGTATTTGGCTTCAAAGCCCTACGTGCTCTACGTCTGGAGGATCTTCGAATCCCCCCCGCTTATTCTAAAACTTTCCAAGGCCCGCCTCATGGTATCCAAGTTGAGAGAGATAAATTGAACAAGTATGGTCGTCCTCTATT-GGATGTACTATTAAACCCAAATTGGGGTTATCCGCTAAGAACTATGGTCGAGCGGTTTATGAGTGTCTTCGCGGTGGACTTGATTTTACCAAAGATGATGAGAACGTAAACTCCCAACCATTTATGCGTTGGAGAGACCGTTTCTTATTTTGTGCCGAAGCTATTTATAAAGCACAGGCAGAAACTGGCGAAATCAAAGGGCATTATTTGAATGCTACTGCAGGTACATGCGAAGAAATGATCAAAAGGGCTGTATTTGCCAGAGAATTGGGAGTCCCTATCGTAATGCATGACTATTTAACAGGGGGATTCACTGCAAATACTAGCTTGGCTCATTATTGCCGGGATAATGGCTTACTTCTTCATATCCATCGTGCAATGCATGCGGTTATTGATAGACAGAAAAGTCATGGTATACACTTTCGTGTATTAGCTAAAGCCTTACGTATGTCTGGTGGAGATCATATTCACTCTGGTACTGTAGTAGGTAAACTTGAAGGGGAAAGAGATATCACTTTGGGATTTGTTGATTTACTACGTGATGATTTTATTGAAAAAGACCGAAGT-GGGGGCTTTATTTCACTCAAGATTGGGTGTCGCTACCCGGTGTTTTACCCGTAGCTTCAGGGGGTATTCATGTTTGGCATATGCCTGCTCTGACCGAGATCTTTGGGGATGATTCC------------------------------------------------------------------------------------------------------------------------------------------------------------------------------------------------------------------------------------------
Ixocactus --------------------------------------------------------------------------------------------------------------------------------------------------------------------------------------------------------------------------------------------------------------------------------------------------------------------------------------------------------------------------------------------------------------------------------------------------------------------------------------------------------------------------------------------------------------------------------------------------------------------------------------------------------------------------------------------------------------------------------------------------------------------------------------------------------------------------------------------------------------------------------------------------------------------------------------------------------------------------------------------------------------------------------------------------------------------------------------------------------------------------------------------------------------------------------------------------------------------------------------------------------------------------------------------------------------------------------------------------------------------------------------------------------------------------------------------------------------------------------------------------------------------------------------------------------------------------------------------------------------------------------------------------------------------------------------------------------------------------------------------------------------------------------------------------------------------------------------------------------------------------------------------------------------------------------------AACGGCGAGCGAACCGGGAGGAGCCCAACTTGGAAATCGGGCGGCTTGTTCGTTCGATTTGTAGTCTGTAGAAG-GTCTTTAGCGCCGGACCGGGCTTAAGTCCCTTGGAAGGGGGTGCCGGAAAGGGTGATAGCCCCGTCGTGCCCGGACCCTGCCGCACCATGAGGC------------------------------------------------------------------------------------------------TACCGCGAGGGAAAGATGAAAAGGACTTTGAAAAGAGAGTCAAAGAGTG-TTGAAATTGTCGGGAGGGAAGCGAATGGGGGCCGGCAATGCGCCCCGGTCGCATGTGGAACGGTCGTAAGCCGGTCCGCCGATCGGCTCGAGGCGCGGGTCGAAGCGGATCGAGGCGGCGGTCGAAGCCGAAGCTATCGTCACAGGCTTTCGGATATGCCGTCCCCTTGATCAACATGGGCAGCGCGCGCTTTAA-----GCGATGCGCATG--AGCACCGGCGTGCTCCATGCATCGACTAGTGGGCTCCTCATTCGGCCCGTCTTGAAACACGGACCAAGGAGTCTGACATGTGTGCGAGTCAACGGGTGGGTAAAACTCGTGAGGCGTAAGGAAGCTGACCTGGCGGGATCCCCC-----ATGAGGGGTCTGCACCGTCGACCGACCTTGATCTTCTGAGAAGGGTTCGAGTGCGAGCATGCGTGTCGGGACCCGAAAGATGGTGAACTATGCCTGAGCGGGGCGAAGCCAGAGGAAACTCTGGTGGAGGCCCGCAGCGATACTGACGTGCAAATCGTTCGTCTGACTTGGGTATAGGGGCGAAAGACTAATCGAACCATCTAGTAGCTGGTTCCCTCCGAAGTTTCCCTCAGGATAGCTGGAGCTCACGGGCGAGTTCTATCAGGTAAAGCCAATGATTAGAGGCATCGGGGGCGTAACGCCCTCGACCTATTCTCAAACTTTAAATAGGTAGGATGGGACGGCTGCTTTAATGAGCCGTCCTACGGAATCAAGAGCTCCAAGTGGGCCATTTTTGGTAAGCAGAACTGGCGATGCGGGATGAACCGAAAGTTGAGTTACGGTGCCGAAATGCGCGCTAACCCAGAACCCACAAAGGGTGTTGGTCGATTAAGACAGCAGGACGGTGGTCATGGAAGTCGAAATCCGCTAAGGAGTGTGTAACAACTCACCTGCCGAATCAACTAGCCCCGAAAATGGATGGCGCTGAAGCGCGTGACCTACACTCGACCGTCAAGGTGATCGCCATGCCTTGATGAGTAGGAGGGCGCGGCGGTTGCTGCGAAACCCGGGGCATGAGCCCGGGCGGAGCATTCGTCGGTGCGGATCTTGGTGGTAGTAGCAAATATTCAAGTGAGAACTTTGAAGGCCGAAGAGGGGAAAGGTTCCATGTGAACGGCACTTGCACATGGGTTAGTCGATCCTAAGAGACAGGGGAAGCCCGTCGGAAAGTGCGCCTCGCACGTGCTTCGAAAGGGAATCGGGTTAAAATTCCTGAACCGGGACGTGGCGGTTGACGGCAACGTTAGGGAGTCCGGAGACGTCGTCGAGGGCCTCGGGAAGAGTTATCTTTTCTGTTTAACAGCTTGCCCACCCTGGAAACGGTTTAGCCGGAGGTAGGGTCCAGCAGCTGGAACAGCACCGCACGTCGCGTGGTGTTCGATGCGCCCCCGGCGGCCCTTGAAAATCCGGAGG--------------------------------------------------------------------------------------------------------------------------------------------------------------------------------------------------------------------------------------------------------------------------------------------------------------------------------------------------------------------------------------------------------------------------------------------------------------------------------------------------------------------------------------------------------------------------------------------------------------------------------------------------------------------------------------------------------------------------------------------------------------------------------------------------------------------------------------------------------------------------------------------------------------------------------------------------------------------------------------------------------------------------------------------------------------------------------------------------------------------------------------------------------------------------------------------------------------------------------------------------------------------------------------------------------------------------------------------------------------------------------------------------------------------------------------------------------------------------------------------------------------------------------------------------------------------------------------------------------------------------------------------------------------------------------------------------------------------------------------------------------------------------------------------------------------------------------------------------------------------------------------------------------------------------------------------------------------------------------------------------------------------------------CGAAATTGGTAGACGCTACGGACTTAATTGGATTGAGCCTTAGTATGGAAACCCACTAAGTGATAACTTTCAAATTCAGGGAAACCGTGGAATTAATAAAAATAGGCAATCCTGAGCCAAATCCCGTTTTCCGAA-----GTAGGGAAAGCAAGCCAGAATAAAAAAAGGATAGGTGCAGAGACTCAACGGAAGCTGTTCTAACAAATACATACAAAACAAATGGGGTTGATTGCCGGTAGACGAGAATAAAGATAGAGTCCCATTCTACATGTCAATACCTACAACAATGAAATTTATAGTTAAGAGGAAAAAGCCCATTTGACCCCCTAATTTTTTCTCTTATTTATCCCCTTTCGTTAGCGATTAAAAATCTTTTTCATTT----------TTAGGCAAGAAATCTCCATTTTAATAACTCACAGTCAGTAC------TTATA---CTGA---------TTACAAAGTCTTATTCAATTAGTTATTTTTAATTTTGTGTATTTT--CAAAAAGAAA----A-CTTTACAAGTAATAC--------TTTTTTATATTTTTAACTGACATAGACCCAAGCCTTCTAGTAAAATAAGAACGTCGCATCAATAATG---------------------------------------------------------------------------------------------------------------------------------------------------------------------------------------------------------------------------------------------------------------------------------------------------------------------------------------------------------------------------------------------------------------------------------------------------------------------------------------------------------------------------------------------------------------------------------------------------------------------------------------------------------------------------------------------------------------------------------------------------------------------------------------------------------------------------------------------------------------------------------------------------------------------------------------------------------------------------------------------------------------------------------------------------------------------------------------------------------------------------------------------------------------------------------------------------------------------------------------------------------------------------------------------------------------------------------------------------------------------------------------------------------------------------------------------------------------
Oryctanthus --------------------------------------------------------AAGTATGAACTAATTCAGACT--GTAACTGCGAATGGCTCATTAAATCAGTTATAGTTTGTTTGATGGTATCTACTGCTCGGATAACCGTAGTAATTCTAGAGCTAATACGTGCCTAAAACCCCGAC--TTTT-----GGATGCATTTATTAGATAAAAGGTCGAC----GCTCT--GCCCGTTGCTCTGATGATTCATGATAACTCGACGGATCGCACGGCCCTCGTGCCGGCGACGCATCATTCAAATTTCTGCCCTATCAACTTTCGATGGTAGGAT-GTGGCCTACCATGGTGATGACGGGTAACGGAGAATTAGGGTTCGATTCCGGAGAGGGAGCCTGAGAAACGGCTACCACATCCAAGGAAGGCAGCAGGCGCGCAAATTACCCAATCCTGACACGGGGAGGTAGTGACAATAAATAACAATACCGGGCTCAATGAGTCTGGTAATTGGAATGAGTACAATCTAAATCCCTTAACGAGGATCCATTGGAGGGCAAGTCTGGTGCCAGCAGCCGCGGTAATTCCAGCTCCAATAGCGTATATTTAAGTTGTTGCAGTTAAAAAGCTCGTAGTTGGACCTTGGGTTGGGTCGATCGGTCCGCCATTAGGTGTGTACCGGTCGGCCTGTCCCTTCTACCGGCGATGCGCTCCTGGCCTTAATTGGCCGGGTCGTGCCTCCGGTGCTGTTACTTTGAAGAAATTAGAGTGCTCAAAGCAAGCCTACGCTCTGGATACATTAGCATGGGATAACATCATAGGATTTCGGTCCTATTCTGTTG--CTTCGGGATCGGAGTAATGATTAACAGGGACAGTCGGGGGCAT--GTATTTCATAGTCAGAGGTGAAATTCTTGGATTTATGAAAGACGAACAACTGCGAAAGCATTT--------GCCAAGGATGTTTTCATTAATCAAGAACGAAAGTTGGGGG-TCGAAGACGATCAGATACCGTCCTAGTCTCAACCATAAACGATGCCGACCAGGGATCAGCGGATGTTACTTATAGGACTCCGCTGGCACCTTATGAGAAATCAAAGTTTTTGGGTTCCGGGGGGAGTATGGTCGCAAGGCTGAAACTTAAAGGAATTGACGGAAGGGCACCACCAGGAGTGGA----------TAATTTGACTCAACACGGGGAAACTTACCAGGTCCAGACATAGTAAGGATTGACAGACTGAGAGCTCTTTCTTGATTCTATGGGTGGTGGTGCATGGCCGTTCTTAGTTGGTGGAGCGATTTGTCTGGTTAATTCCGTTAACGAACGAGACCTCAGCCTGCTAAAT-----------------CCTCCATGGCTAGCTTCTTAGAGGGACTATGGCCTTTTAGGCCAC-GAAGTTTGAGGCAATAACAGGTCTGTGATGCCCTTAGATGTTCTGGGCCGCACGCGCGCTACACTGATGTATTCAACGAGTCTATAGCCTTGGCCGACAGGCCCGGGTAATCTTTGAAATTTCATCGTGATGGGGATAGATCATTGCAATTGTTGGTCTTCAACGAGGAATTCCTAGTAAGGCCGAGTCATCAGCTCGCGTTGACTACGTCCCTGCCCTTTGTACACACCGCCCGTCGCTCCTACCGATTGAATGGTCCGGTGAAGTGTTCGGATCGCGGCGACGTGGGCGGT---TCGCTGCC-GGCGACGTCGCGAGAAGTCCACTGAACCTTATCATTTAGA-------------------------------------------TTTAAGCATATCAATAAGCGGAGGAAAAGAAACTTACAAGGATTCCCCTAGTAACGGCGAGCGAACCGGGAATAGCCCAGCTTGAAAATCGTTCGGCCTAGCCGTTCGAATTGTAGTCTGTAGAAGCGTCCTCAGCGGCGGACCGGGCTCAAGTCCTCTGGAAGGGGGCGCCGGAGAGGGTGAGAACCCCGTCGTGCCCGGACCCTGCCGCATCACGAGGCGCTGTCGGCGAGTCGGGTTGTTTGGGAATGTAGCCCTAATTGGGCGGTAAATTCCGTCCAAGGCTAAATATGGGCGAGAGACCGATAGCAAACAAGTACCGCGAGGGAAAGATGAAAAGGACTTTGAAAAGAGAGTCAAAAAGTGCTTGAAATTGTCGGGAGGGAAGCGGATGGGGGCCGGCGATGCGCCTCGGTCGGACGTGGAACGGCCATTAGCCGGTCTGCCGATCGACTCGGGGCGTGGACCAATGCGGATTGACGCGGCGGCCCAAGCCTAGGCTGTTGTTAT--GCCTGCGGAGACGTCGCTGCATCGATCGTGGTAGGCAGCGCGCGCCAC-------TAGGCGTGCTTC--GGTACCTGCGCGCTCCAGGCAATGGCCTGCGGGCTCCCCATTCGACCCGTCTTGAAACACGGACCAAGGAGTCTGACATGTGTGCGGGTCGACGGGC-GATTAAACCCGTAAGGCGTAAGGAAGCTGA-TTGGTGGGATCCCC------TAGCGGG---TGCACCCCCGACCGACCTTGATCTTTTGAGAAGGGTTCGAGTGTGAGCATGCCTGTCGGGACCCGAAAGATGGTGAACTATGCCTGAGCGGGGCGAAGCCAGAGGAAACTCTGGTGGAGGCCCGCAGCGATACTGACGTGCAAATCGTTCGTCTGACTTGGGTATAGGGGCGAAAGACTAATCGAACCATCTAGTAGCTGGTTCCCTCCGAAGTTTCCCTCAGGATAGCTGGAGCTCGCACGAGAGTTCTACAAGGTAAAGCCAATGATTAGAGGCATCGGGGGCGCAACGCCCTCGACCTATTCTCAAACTTTAAATAGGTAGGACGGCACGGCTGCTTTG--GAGCCGTGCCAAGGAATCAAGAGCTCCAAGTGGGCCATTTTTGGTAAGCAGAACTGGCGATGCGGGATGAACCGGAAGCCGGGTTACGGTGCCCAACTGCGCGCTAACCTAGATCCCACAAAGGGTGTTGGTCGATTAAGACAGCAGGACGGTGGTCATGGAAGTCGAAATCCACTAAGGAGTGTGTAACAACTCACCTGCCGAATCAACTAGCCCCGAAAATGGATGGCGCTTAAGCGCACGACCTATACCCGGCCATCGAGGCAACTGCCAGGCCCCGATGAGTAAGAAGGCGCGGCGGTCGCTGCAAAACCTGTGGCGTGAGCCCGGGCGGAGCGTCCGTCGGTGCGGATCTTGGTGGTAGTAGCAAATATTCAAATGAGAACTTTGAAGGCCGAAGAAGGGAAAGGTTCCATGTGAACGGCACTTGCACATGGGTTAGTCGATCCTAAGAGACGGGGGAAGCCCGTCCGAGAGCGTGCAACACGCGAGCTTCGAAAGGGAATCGGGTTAAAATTCCTGAACCGGGATGTGGTGGTTGACGGCAACGTTAGGGAGTCTGGAGACGTCGTCGGGGGCCTCGGGAAGAGTTATCTTTTCTGTTTAACAGCCTGCCCACCCTGGAATCGGCTCAGCCGGAGGTAGGGTCTAGCGGTTGGAACAGCACCGCACGTCGCGCGGTGTCCGGTGCGCCCTCGACGGCCCTTGAAAATCCGGAGGACCGAGTATCATCCACGCCCGTTCGTACTCATAACCGCATCAGGTCTCCAAGGTGAACAGCCTCTGGTCGATGGAAGAATGTAGGCAAGGGAAGTCGGCAAAATGGATCCGTAACCTCGGGAAAAGGATTGGCTCTGAGGGCTGGGCTCGGGGGTCCCAGTCCTGAACCCGTCGGCTGTCGGTGGACTGCTCGAGCTGCTACCGCGGCGAGAGCGGGTTGCCGCGTGCCGTCCGGGGGACGGACTAGGAACGGCTCCCTC--------CGGGGCCTTCCCCGAGCAACGAACAGCCAGCTCAGAACTGGTACGGACAAGGGGAATCCGACTGTTTAATTAAAACAAAGCATTGCGATGGTCC------------------------------------------AGAGCAAGTTTGTTCGAAAATGTAGGTTATGATAAAAAGTTTAGGTTACTAATTGTGAAACGCTTAATTACTCGAATGTATCAACAGAATTATTTTATTATTTCTACTAAT---------GAT------TCTAAC------------CAAAATCCTTTTTGGGGGCACAACAAATATTTTTATTTTCAAATCTTATCGGGTAAATTAGCAGTTATTGTGGAAATGAAACTTTCCCTATGCTTAGTA---TCTTCCCTC---------GAAGATAAG---AAAATAGACGAATACCAAAATTTACGATCAATTCATTCCATATTTCCCTTTTTAGAAGATAAATTCTCCCATTTAAATTATGTGTCAAATATACTAATACCGTATCCTGTTCATCTTGAAATCTTGATTCTAATTCTTCGTTACTGGTTGAAAGACGTCTCTTCTTTGCATTTTTTACGATTCGTTTTCCACGAGAATCGTAATTGGAATCTT---TTTTTTCCAAAGAAATATATTTCCACTCTTTTAAATTTAAAAATAAAAAGA------------AATCAAAGATTATTC------TTATATAATTCTCATGTCTGTGAATACGAATCCATTTTTGTTTTTTTACGTAACCAATCCTATCATTTACGATCAACATCTTTTGGAACCCCTTTTGAGCGAATTTTCTTCTATGGAAAAATAAAAAAAGAGTTTTTT------GTAAATGTC------TTTACTAAGGATTTTCAAGTTATT------TCATGGCTGTTCAAAGATCCTTTTATGCATTATGTTAGGTATCAAGGAAAATCTATTCTGGCTTCAAAACGGGCGTCTCTTATTCTGAATAAATGGAAATATTATCTTGCCCTCTTTTGGAAATGTCGTTTTTATGTGTGGTATCAACCAGAAAGGATTCATATAAAAACATTATCCAAGCACTTTCTTGACTTTCTAGGTTATCTTTCAATTTCAAGTGCA------AGTATACGATTCAACCCTTCGGCGGGACGAAGTCAAATGCTAGAAAATTCATTTTTCATA---------AATAATATTATTAAG---------ACGTTTGATACCACAGTTCCAATTATGCCTTTGGTTGGATCGTTGGCTAAAGCAAAAGTTTGTGACGTCTTAGGTCACCCCATTAGTAAG---TTGGTCTGGTCCGATTTA------TCAGATTATGATATTATTGATTTATTTTGGCATATATGCAGAAATCTTTCTCATTATTACAGCGGAGCCTCAAAAAAA---AAGAATTTGTATCAAATA---------AAGTATATACTTCGACTTTCTTGTACTAGAACTTTAGCTTGTAAACACAAAAGCACTCTACGTGCTTTTTTGAAAAGATTAGGTCCGGAATTTTTTGAAGAATTTTTTACGGAGGAGGAACAAGTTCTTTCGTTGATCTTTTCAAGGTATTCTTTTACCTCGCGGCGGTTGTATAGAGAA------------------------------------------------------CGAAATTGGTAGACGCTACGGACTTAATTGGATTGAGCCTTAGTATGGAAACCCACTAAGTGATAACTTTCAAATTCAGGGAAACCGTGGAATTAATAAAAATAGGCAATCCTGAGCCAAATCCCGTTTTCCGAAAACGAGTAGGGAAAGCAAGCCAGAATAAAAAAAGGATAGGTGCAGAGACTCAACGGAAGCTGTTCTAACAAATACATACAAAACAAATGGGGTTGATTGCCGGTAGACGAGAATAAAGATAGAGTCCCATTCTACATGT-----CCTACAACAATGAAATTTATAGTTAAGAGGA----GCCCATTKGAACCCCTMATTTTTKMTCTTATTTATMCMTYTTCGTTAGCGATTAAAAATMTTTTTCWTWT---TGCATATTTAGGCAAGAAATCYCCATTTTCATAACTCACAGTCAGTACTTTAACTTATA---CTGAAAMTWACATTTAYAAAGTATTATTCAATTAGTTCTTTYTCWTTTTGTGTATTTT--CAAAATAAAA------CTTTACAAGTMATACTTTYTKMTATTKTTCTTYTTYTMATTGACATAGACYCAAGMCTTTTAGTAAAATAAKAACGGCGCATCAATAAT----------------------------------------------------------------------------------------------------------------------------------------------------------------------------------------------------------------------------------------------------------------------------------------------------------------------------------------------------------------------------------------------------------------------------------------------------------------------------------------------------------------------------------------------------------------------------------------------------------------------------------------------------------------------------------------------------------------------------------------------------------------------------------------------------------------------------------------------------------------------------------------------------------------------------------------------------------------------------------------------------------------------------------------------------------------------------------------------------------------------------------------------------------------------------------------------------------------------------------------------------------------------------------------------------------------------------------------------------------------------------------------------------------------------------------------------------------------
Phthirusa TGGTTGATCCTGCCAGTAGTCATATGCTTGTCTCAAAGATTAAGCCATGCATGTGTAAGTATGAACTAATTCAGACTGTGAAACTGCGAATGGCTCATTAAATCAGTTATAGTTTGTTTGATGGTATCTGCTACTCGGATAACCGTAGTAATTCTAGAGCTAATACGTGCACCAAACCCCGAC--TTCTGGAAGGGACGCATTTATTAGATAAAAGGTCGAC--GGGCTTT--GCCCGTTGCTCTGATGATTCATGATAACTCGACGGATCGCACGGCCCTCGTGCCGGCGACGCATCATTCAAATTTCTGCCCTATCAACTTTCGATGGTAGGAT-GTGGCCTACCATGGTGGTGACGGGTGACGGAGAATTAGGGTTCGATTCCGGAGAGGGAGCCTGAGAAACGGCTACCACATCCAAGGAAGGCAGCAGGCGCGCAAATTACCCAATCCTGACACGGGGAGGTAGTGACAATAAATAACAATACCGGGCTCTTAGAGTCTGGTAATTGGAATGAGTACAATCTAAATCCCTTAACGAGGATCCATTGGAGGGCAAGTCTGGTGCCAGCAGCCGCGGTAATTCCAGCTCCAATAGCGTATATTTAAGTTGTTGCAGTTAAAAAGCTCGTAGTTGGACCTTGGGTTGGGTCGATCGGTCCGCCGTTAGGTGTGTACCGGTCGGCCTGTCCCTTCTACCGGCGATGCGCTCCTGGCCTTAATTGGCCGGGTCGTGCCTCCGGTGCTGTTACTTTGAAGAAATTAGAGTGCTCAAAGCAAGCCTACGCTCTGAATACATTAGCATGGGATAACATCATAGGATTTCGGTCCTATTCTGTTGGCCTTCGGGATCGGAGTAATGATTAACAGGGACAGTCGGGGGCATTCGTATTTCATAGTCAGAGGTGAAATTCTTGGATTTATGAAAGACGAACAACTGCGAAAGCATTT--------GCCAAGGATGTTTTCATTAATCAAGAACGAAAGTTGGGGGCTCGAAGACGATCAGATACCGTCCTAGTCTCAACCATAAACGATGCCGACCAGGGATCAGCGGATGTTACTTATAGGACTCCGCTGGCACCTTATGAGAAATCAAAGTTTTTGGGTTCCGGGGGGAGTATGGTCGCAAGGCTGAAACTTAAAGGAATTGACGGAAGGGCACCACCAGGAGTGGAGCCTGCGGCTTAATTTGACTCAACACGGGGAAACTTACCAGGTCCAGACATAGTAAGGATTGACAGACTGAGAGCTCTTTCTTGATTCTATGGGTGGTGGTGCATGGCCGTTCTTAGTTGGTGGAGCGATTTGTCTGGTTAATTCCGTTAACGAACGAGACCTCAGCCTGCTAAATAGCTACATGGAGGTATCCCTCCATGGCTAGCTTCTTAGAGGGACTATGGCCTTTTAGGCCACGGAAGTTTGAGGCAATAACAGGTCTGTGATGCCCTTAGATGTTCTGGGCCGCACGCGCGCTACACTGATGTATTCAACGAGTCTATAGCCTTGGCCGACAGGCCCGGGTAATCTTTGAATTTTCATCGTGATGGGGATAGATCATTGCAATTGTTGGTCTTCAACGAGGAATTCCTAGTAAG-GCGAGTCATCAGCTCGCGTTGACTACGTCCCTGCCCTTTGTACACA-CGCCCGTCGCTCCTACCGATTGAATGGTCCGGTGAAGTGTTCGGATCGCGGCGACGTG--------------------------------------------------------------------------------------------CCCGCTGAGTTTAAGCATATCAATAAGCGGAGGAAAAGAAACTTACAAGGACTCCCCTAGTAACGGCGAGCGAACCGGGAATAGCCCAGCTTGAAAATCGTTCGGCCTAGCCGCTCGAATTGTAGTCTGTAGAAGCGTCCTCAGCGGCGGACCGGGCTCAAGTCCCCTGGAAGGGGGTGCCAGAGAGGGTGAGAGCCCCGTCGTGCCCGGACCCTGCCGCATCACGAGGCGCTGTCGGCGAGTCGGGTTGTTTGAGAATGCAGCCCTAATTGGGCGGTAAATTCCGTCCAAGGCTAAATACGGGCGAGAAACCGATAGCAAACAAGTACCGCGAGGGAAAGATGAAAAGGACTTTGAAAAGAGAGTCAAAGAGTGCTTGAAATTGTCGGGAGGGAAGCGGATGGGGGCCGGCGATGCACCTCGGTCGGATGTGGAACGGCCATTGTCCGGTCTGCCGATCGACTCGGGGTGTGGACCGATGCGGATTGATGTGGCGGCCCAATCCTAGGCTGTTGTTAT--GCCTGCGGAGATGTCGTCGCATTGATCGTGGTAGGCAGCGCGCGCCAC-------TAGGCGTGCTTT--GGCACCTGCGCGCTCCAGGCAACGGCCTGCGGGCTCCCCATTCGACCCGTCTTGAAACACGGACCAAGGAGTCTGACATGTGTGCGAGTCAACGGGC-TATTAAACCCGTAAGGCGTAAGGAAGCTGA-CTGGTGGGATCCCC------TAGTGGG---TGCACCCCCGACCGACCTTGATCATCTGAGAAGGGTTCGAGTGTGAGCATGCCTGTCGGGACCCGAAAGATGGTGAACTATGCCTGAGCGGGGCGAAGCCAGAGGAAACTCTGGTGGAGGCCCGCAGCGATACTGACGTGCAAATCGTTCGTCTGACTTGGGTATAGGGGCGAAAGACTAATCGAACCATCTAGTAGCTGGTTCCCTCCGAAGTTTCCCTCAGGATAGCTGGAGCTCGTGTGAGAGTTCTACAAGGTAAAGCCAATGATTAGAGGCATCGGGGGCGCAACGCCCTCGACCTATTCTCAAACTTTAAATAGGTAGGACGGCGCGGCTGCTTCGTTGAGCCGTGCCAAGGAATCGAGAGCTCCAAGTGGGCCATTTTTGGTAAGCAGAACTGGCGATGCGGGATGAACCGGAAGCCGGGTTACGGTGCCTAACTGCGCGCTAACCTAGATCCCACAAAGGGTGTTGGTCGATTAAGACAGCAGGACGGTGGTCATGGAAGTCGAAATCCGCTAAGGAGTGTGTAACAACTCACCTGCCGAATCAACTAGCCCCGAAAATGGATGGCGCTTAAGCGCGCGACCTATACCCGGCCGTCGAGGCAACTGCCAGGCCCCGATGAGTAGGAGGGCGCGGCGGTCGCTGTAAAACCTGTGGCGCGAGCCCGGGCGGAGCGTCCGTCGGTGCGGATCTTGGTGGTAGTAGCAAATATTCAAATGAGAACTTTGAAGGCCGAAGAGGGGAAAGGTTCCATGTGAACGGCACTTGCACATGGGTTAGTCGATCCTAAGAGACGGGGGAAACCTGTCCGATAGCGTGCAACACGCGAGCTTCGAAAGGGAATCAGGTTAAAATTCCTGAACCGGGATGTGGTGGTTGACGGCAACGTTAGGGAGTCCGGAGACGTCGTCGGGGGCCTCGGGAAGAGTTATCTTTTCTGTTTAACAGCCTGCCCACCCTGGAATCGGCTCAGCCGGAGGTAGGGTCCAGCGGCTGGAACAGCACCGCACGTCGCGCGGTGTCCGGTGCGCCCTCGACGGCCCTTGAAAATCCGGAGGACCGAGTATCATCCACGCCCGTTCGTACTCATAACCGCATCAGGTCTCCAAGGTGAACAGCCTCTGGTCAATGGAAGAATGTAGGCAAGGGAAGTCGGCAAAATGGATCCGTAACCTCGGGAAAAGGATTGGCTCTGAGGGCTGGGCTCGGGGGTCCCAGTCCTGAACCCGTCGGCTGTCGGTGGACTGCTCGAGCTGCTACCGCGGCGAGAGCGGGTCGCCGCGTGCCGTTTGGGGGACGGACTGGGAACGGCTCCTTC--------AGGGGCCTTCCCCGAGCAACGAACAGCCAGCTCAGAACTGGTACGG------------------------------------------------------------------------------------------------------------------------------------------------GTAAAACGCTTAATTACTCGAATGTATCAACAGAATTATTTTATTATTTATACTAAT---------GAT------TCTAAC------------AAAAATACTTTTTTGGGGCACAACAAATATTTTTATTTTCAAATCTTATCGGGTAAATTAGCATTTATTGTGGAAATTAAACTTTCCCTATGCTTAGTA---TCTTCCCTC---------GAAGATAAT---AAAATAGATGAATACCAAAATTTACGGTCAATTCATTCCATATTTCCCTTTTTAGAAGATCAATTCTCCCATTTAAATTATGTGTCAAATATACTAATACCCTATCCTGTTCATCTTGAAATATTGATTCTAATTCTTCGGTACTGGGTGAAAGACGTCTCTTCTTTGCATTTTTTACGATTCGTTTTCCACGAGAATCGTAATTGGAATCTT---TTTTTTACAAAGAAATATATTTCCACTTTT------------TGTAAAATC------------AATAAAAGATTATTCTTATACTTATATAATTCTCATGTCTGTGAATACGAATCCATTTTTGTTTTTTTACGTAACCAATCCTATCATTTACGATCAACATCTTTTGGAACCCCTTTTGAGCGAATTTTCTTCTATGGAAAAATAAAAAAAGAGTTTTTT------TTGAATATA------TTTACTAAGGATTTGCAAGTTATT------TCATGGCTGTTCAAAGATCCTTTTATGCATTATGTTAGGTATCAAGGAAAATCTATTCTGGCTTCAAAACGGGCGTCTCTTATTCTTAATAAATGGAAATATTATCTTGCCCTCTTTTGTAAATTTCGTTTTTATGTGTGGTATCAACCAGAAAGGATTCATATAAAAATTTTATCCAAGCACTTTATTGACTTTATAGGTTATCTTTCAATTTCAAGTGCA------AGTATACGAGTCAACCCTTCGGCAGGACGAAGTCAAATGCTAGAAAATTCATTTTTAATC---------AATAATATTATTAAG---------ACGTTTGATACTACAGTTCCAATTATGCCTTTGGTTGGATCGTTGGCTAAAGCAAAAGTTTGTGACGTATTAGGTCAACCCATTAGTAAG---TTGGTCTGGTCCGATTTA------TCAGATTTTGATATTCTTGACTTATTTTGGCGTATATGCAGAAATCTTTCTCATTATTACAGCGGAGCCTCAAAAAAAAAAAATAGTTTGTATCAAATA---------AAGTATATAATTCGACTTTCTTGTACTAGAACTTTAGCTTGTAAACACAAAAGCACTCTACGTTCTTTTTTGAAAAGATTAGGTTCAGAATTTTTTGAAGAATTTTTTACGGAGGAGGAGCAAGTTCTTTCG------------------------------------------------------------------------------------------------------CGAAATTGGTAGACGCTACGGACTTAATTGGATTGAGCCTTAGTATGGAAACCCACTAAGTGAKAACTTTCAAATTCAGGGAAACCGTGGAATTAATAAAAATAGGCAATCCTGAGCCAAATCCCGTTTCCCGAAAACGAGTAGGGAAAGCAAGCCAGAATAAAAAAAGGATAGGTGCAGAGACTCAACGGAAGCTGTTCTAACAAATACATACAAWACAAATGGGGTTGATTGCCGGTAGACGAGAATAAAGATAGAGTCCCATTCTACATGT-----CCTACAACAATGAAATTTATAGTTAAGAGGA----GCCCATTKGAACCCCTMATTTTTKMTCTTATTTATMCMTTTTCGTTAGCGATTAAAAATMTTTTTCATWT---TGCATATTTAGGCAAGAAATCYCCATTTTCATAACTCACAGTCAGTAC-TTAACTTATA---CTGAAAMTWACATTTAYAAAGTATTATTCAATTAGTTCTTTYTCWTTTTGTGTATTTT--CAAAATAAAA------CTTTACAARTMATACTTTTTKMTATTTTTCTTTTTTTMATTGACATAGACYCAAGMCTTTTAGTAAAATAAKAACGGCGCATCAATAATG---------------------------------------------------------------------------------------------------------------------------------------------------------------------------------------------------------------------------------------------------------------------------------------------------------------------------------------------------------------------------------------------------------------------------------------------------------------------------------------------------------------------------------------------------------------------------------------------------------------------------------------------------------------------------------------------------------------------------------------------------------------------------------------------------------------------------------------------------------------------------------------------------------------------------------------------------------------------------------------------------------------------------------------------------------------------------------------------------------------------------------------------------------------------------------------------------------------------------------------------------------------------------------------------------------------------------------------------------------------------------------------------------------------------------------------------------------------
Psittacanthus -----------GCCAGTAGTCATATGCTTGTCTCAAAGATTAAGCCATGCATGTGTAAGTATGAACTAATTCAGACTGTGAAACTGCGAATGGCTCATTAAATCAGTTATAGTTTGTTTGATGGTATCTGCTACTCGGATAACCGTAGTAATGCTAGAGCTAATACGTGCACCAAACCCCAAC--TTTC-GAAGGGATGCATTTATTAGATAAAAGGTCGACGCAGGCTTTTAGCCTGTTGCTCTGATGATTCATAATAACTCGACGGATCGCAAGGCCCTGGTGCCGGCGACGCATCATTCAAATTTCTGCCCTATCAACTTTCGATGGTAGGATAGTGGCCTACCATGGTGATGACGGGTGACGGAGAATTAGGGTTCGATTCCGGAGAGGGAGCCTGAGAAACGGCTACCACATCCAAGGAAGGCAGCAGGCGCGCAAATTACCCAATCCTGACACGGGGAGGTAGTGACAATAAATAACAATACCGGGCTCTATGAGTCTGGTAATTGGAATGAGTACAATCTAAATCCCTTAACGAGGATCCATTGGAGGGCAAGTCTGGTGCCAGCAGCCGCGGTAATTCCAGCTCCAATAGCGTATATTTAAGTTGTTGCAGTTAAAAAGCTCGTAGTTGGACCTTGGGTTGGGTCGATCGGTCCGCCTTTAGGTGTGCACCGGTCGGCCTGTCCCTTCTACCGGCGATGCGCTCCTGGCCTTAATTGGCCGGGTCGTGCCTCCGGTGCTGTTACTTTGAAGAAATTAGAGTGCTCAAAGCAAGCCTACGCTCTGGATACATTAGCATGGGATAACATCATAGGATTTCGGTCCTATTCTGTTGGCCTTCGGGATCGGAGTAATGATTAACAGGGACAGTCGGGGGCATTCGTATTTCATAGTCAGAGGTGAAATTCTTGGATTTATGAAAGACGAACAACTGCGAAAGCATTT--------GCCAAGGATGTTTTCATTAATCAAGAACGAAAGTTGGGGGCTCGAAGACGATCAGATACCGTCCTAGTCTCAACCATAAACGATGCCGACCAGGGATCAGCGGATGTTACTTATAGGACTCCGCTGG-ACCTTATGAGAAATCAAAGTTTTTGGGTTCCGGGGGGAGTATGGTCGCAAGGCTGAAACTTAAAGGAATTGACGGAAGGGCACCACCAGGAGTGGAGCCTGCGGCTTAATTTGACTCAACACGGGGAAACTTACCAGGTCCAGACATAGTAAGGATTGACAGACTGAGAGCTCTTTCTTGATTCTATGGGTGGTGGTGCATGGCCGTTCTTAGTTGGTGGAGCGATTTGTCTGGTTAATTCCGTTAACGAACGAGACCTCAGCCTGCTAAATAGCTACATGGAGGTATACCTCCATGGCTAGCTTCTTAGAGGGACTATGGCCTTTTAGGCCACGGAAGTTTGAGGCAATAACAGGTCTGTGATGCCCTTAGATGTTCTGGGCCGCACGCGCGCTACACTGATGTATTCAACGAGTCTATAGCCTTGGCCGACAGGCCCGGGTAATCTTTGAAATTTCATCGTGATGGGGATAGATCATTGCAATTGTTGGTCTTCAACGAGGAATTCCTAGTAAGCGCGAGTCATCAGCTCGCGTTGACTACGTCCCTGCCCTTTGTACACACCGCCCGTCGCTCCTACCGATTGAATGGTCCGGTGAAGTGTTCGGATCGCGGCGACGTGGGCGGT---TCGCTGCCAGGCGACGTCGCGAGAAGTCCACTGAACCTTATCATTT-GAGGAAGGAGAA-----------------------------------------------------------------------------------GGAACGGCGAGCGAACCGGGAATAACCCAGCTTGAAAATCGTTCGGCCCATCCGTTCGAATTGTAGTCTGTACAAGCGTCCTCAGCGGCGGACCGGGCTCAAGTCCTTTGGAAGGGGGCGCCAGAGAGGGTGAGAGCCCCGTCGTGCCCGGACCCTGCCGCATCACGAGGCGCTGTCGGCGAGTCGGGTTGTTTGGGAATGCAGCCCCAATTGGG-GGTAAATTCCGTCCAAGGCTAAATATGGGCGAGAGACCGATAGCAAACAAGTACCGCGAGGGAAAGATGAAAAGGACTTTGAAAAGAGAGTCAAAGAGTGCTTGAAATTG-CGGGAGGGAAGCGGATGGGGGCCGGCGATGCACCTCGGTCGGATGTGGAACGGCCATTAGCCGGTCCGCCGATCGACTCGGGGTGTGGACCGATGCTGATTGAGGCGGCGGCCCAAGCCTAGGCAGTTGTTAT--GCCTGTGGATACGTCGCCGCTTCGATCGTGGTAGGCAGCACGCGCCAT-------TAGGCGTACTTT--GGTACCTGCGTGCTCCAGGCAACGGCCTGCGGGCTCCCCATT-GACCCGTCTTGAAACACGGACCAAGGAGTCTGACATGTGTGCGAGTCATTGGGT-GATGAAACCCGTAAGGCGTAAGGAAGCTGA-TTGGTGGGATCCCT------TAATGGG---TGCACCCCCGACCGACCTTGATCTTCTGAGAAGGGTTCGAGTGTGAGCATGCCTGTCGGGACCCGAAAGATGGTGAACTATGCCTGAGCGGGGCGAAGCCAGAGGAAACTCTGGTGGAGGCCCGCAGCGATACTGACGTGCAAATCGTTCGTCTGACTTGGGTATAGGGGCGAAAGACTAATCGAACCGTCTAGTAGCTGGTTCCCTCCGAAGTTTCCCTTAGGATAGCTGGAGCTCGCGCGAGAGTTCTACAAGGTAAAGCCAATGATTAGAGGCATCGGGGGCGCAACGCCCTCGACCTATTCTCAAACTTTAAATAGGTAGGACGGCACGGCTGCTTTGTTGAGCTGTGCCATGGAATCAAGAGCTCCAAGTGGGCCATTTTTGGTAAGCAGAACTGGCGATGCGGGATGAACCGAAAGCCGGGTTACGGTGCCCAACTGCGCGCTAACCTAGAACCCACAAAGGGTGTTGGTCGATTAAGACAGCAGGACGGTGGTCATGGAAGTCGAAATCCGCTAAGGAGTGTGTAACAACTCACCTGCCGAATCAACTAGCCCCGAAAATGGATGGCGCTTAAGCGCGCGACCTATACCC-------------------------------------------------------AAAACCTGCGGCGTGAGCCCGGGCGGAGCGTCCGTCGGCGCGGATCTTGGTGGTAGTAGCAAATATTCAAATGAGAACTTTGAAGGCCGAAGAGGGGAAAGGTTCCATGTGAACGGCACTTGCACATGGGTTAGTCGATCCTAAGAGACGGGGGAAGCCCGTTTGATAGCGTG-AACACGCGAGCTTCGAAAGGGAATCAGGTTAAAATTCCTGAACCGGGATGTGGTGGTTGACGGCAACGTTAGGGAGTCCGGAGACGTCGTCGGGGGCCTCGGGAAGAGTTATCTTTTCTG-----------------------------------------------------------------------------------------------------------------------------------------------------------------------------------------------------------------------------------------------------------------------------------------------------------------------------------------------------------GTCCGGGGGACGAACTGGGAACGGCTCCTTT--------CGGGGCCTTCCCCGAGCAACGAACAGCCAGCTCAGAACTGGTACGGAC----------------------------------------------------------------------------------------------------------------------------------------------------------------------------------------------TCTACTAAT---------GAT------TCTAAA------------CAAAATCCTTTTTTGGGGCACAAATTTTTTTTTTATTTTCAAATCCTATCGGGTAAATTAGCAGTTATTGGGGAAATGAAACTTTCCCTTTGCTTAGTA---TCTTCCCTC---------GAAGATAAG---AAAATAGACGAATCCCAAAATTTACGATCAATTCATTCTATATTTCCCTTTTTAGAAGATAAATTCTCCCATTTAAATTATGTGTCAAATATACTAATACCCTATCCTGTTCATCTTGAAATCTTGATTCTAATTCTTCGTTACTGGGTGAAAGACACTTCTTCCTTGCATTTTTTACGATTCGTTTTCCACGAGAATCATAATTGGAATCTTTTTTTTTTTTCAAAGAAATATATTTCCACCCTT------------TCAAAAAGA------------AATAAAAGATTATTC------TTATATAATTCTCATGTCTGTGAATACGAATCCATTTTTGTTTTTTTACGTAACCAATCCTATCATTTACGATCAACATTTTTTGGAACCCTTTTTGATCGAATTTTCTTCTATGGAAAAATAAAAAAAGAGTTTTTT------GTAAATGTT------TTTACTAAGGATTTTCAAGTTATT------TCATGGTTGTTCAAAGATCCTTTTATGCATTATGTTAGGTATCAAGAAAAATCTATTCTAGCTTCAAAACGGGCGTCTCTTTTTCTGAATAAATGGAAATATTATCTTGCCCTCTTTTGGAAATGTCGTTTTTATGCGTGGTATCAACCAGAAAGGATTCATATAAAAACATTATCCAAGCACCTTCTTGACTTTCTAGGTTATCTT------TCAAGTGCA------AGTATACGATTCAACCCTTCGGCAGGACGAAGTCAAATGCTAGAAAATTCATTTTTAATA---------AATAATATTATTAAG---------ACGTTTAATACCACAGTTCCAATTATGCCTTTGGTTGGATCGTTGGCTAAAGCAAAAGTTTGTGACGTCTTAGGTCGCCCTATTAGTAAG---TTGGTCTGGTCCGATTTA------TCAGATTATGATATTATTGACTTATTTTGGCGTATATGCGGAAATCTTTCTCATTATTACAGCGGAGTCTCAAAAAAA---AAGAGTTTGTATCAAATA---------AAGTATATACTTCGACTTTCTTGTACTAGAACTTTAGCTTGTAAACACAAAAGCACTCTACATGCTTTTTTGAAAAGATTAGGTCCGGAATTTTTGGAAGAATTTTTTACGGAGAAGGAGCAAGTTCTTTCGTTGATCTTTTCAAGGTATTCTTTTACCCCGCGGCGGTTGTATAGAGAAGGT-------------------------------------------------------------------TACGGACTTAATTGGATTGAGCCTTAGTATGGAAACCCACTAAGTGATAACTTTCAAATTCAGGGAAACTGTGGAATTAATAAAAATAGGCAATCCTGAGCCAAATCCCGTTTCCCGAAAACGAGTAGGGAAAACAAAT------AAAAAAAGGATAGGTGCAGAGACTCAACGGAAGCTGTTCTAACAAATACATACAATACAAATGGAGTTGGTTGCCGGTAGACGAGAATAAAGATAGAGTCCCATTCTACATGTCAATACCTACAACAATGAAATTTATAGTTAAGAGG---------ACTTGACCCCTCAATT-TTTCTCTTATTTATACCTTTTCATTATCGATTTAAAATCTTTTTAATTT---TTCATATTTAGGCAAGAAATCCTTATTTTAATAA--------CAGTAC------TTATA---CTGAAACTTACATTTACAAAGTCTTATTCAATTAGTTATTTAAAATTTTGTGTATTTT--TAAAAAGAAA------------------------------------------------------ACTTTAGCCTTCTAGTAAAATAAGAACGGCGCATCAATAATG---------------------------------------------------------------------------------------------------------------------------------------------------------------------------------------------------------------------------------------------------------------------------------------------------------------------------------------------------------------------------------------------------------------------------------------------------------------------------------------------------------------------------------------------------------------------------------------------------------------------------------------------------------------------------------------------------------------------------------------------------------------------------------------------------------------------------------------------------------------------------------------------------------------------------------------------------------------------------------------------------------------------------------------------------------------------------------------------------------------------------------------------------------------------------------------------------------------------------------------------------------------------------------------------------------------------------------------------------------------------------------------------------------------------------------------------------------------
Struthanthus TGGTTGATCCTGCCAGTAGTCATATGCTTGTCTCAAAGATTAAGCCATGCATGTGTAAGTATGAACTAATTCAGACTGTGAAACTGCGAATGGCTCATTAAATCAGTTATAGTTTGTTTGATGGTATCTGCTACTCGGATAACCGTAGTAATGCTAGAGCTAATACGTGCACMAAACCCCGAC--TCTTGGAAGGGATGCATTTATTAGATAAAAGGTCGACGCGGGCTCT--GCCCGTTGCTCTGATGATTCATGATAACTCGACGGATCGCACGGCCCTCGTGCCGGCGACGCATCATTCAAATTTCTGCCCTATCAACTTTCGATGGTAGGATAGTGGCCTACCATGGTGATGACGGGTGACGGAGAATTAGGGTTCGATTCCGGAGAGGGAGCCTGAGAAACGGCTACCACATCCAAGGAAGGCAGCAGGCGCGCAAATTACCCAATCCTGACACGGGGAGGTAGTGACAATAAATAACAATACCGGGCTCTATGAGTCTGGTAATTGGAATGAGTACAATCTAAATCCCTTAACGAGGATCCATTGGAGGGCAAGTCTGGTGCCAGCAGCCGCGGTAATTCCAGCTCCAATAGCGTATATTTAAGTTGTTGCAGTTAAAAAGCTCGTAGTTGGACCTTGGGTTGGGTCGATCGGTCCGCCGTTAGGTGTGTACCGGTCGGCCTGTCCCTTCTACCGGCGATGCGCTCCTGGCCTTAATTGGCCGGGTCGTGCCTCCGGTGCTGTTACTTTGAAGAAATTAGAGTGCTCAAAGCAAGCCTACGCTCTGGATAYATTAGCATGGGATAACATCATAGGATTTCGGTCCTATTCTGTTGGCCTTCGGGATCGGAGTAATGATTAACAGGGACAGTCGGGGGCATTCGTATTTCATAGTCAGAGGTGAAATTCTTGGATTTATGAAAGACGAACAACTGCGAAAGCATTT--------GCCAAGGATGTTTTCATTAATCAAGAACGAAAGTTGGGGGCTCGAAGACGATCAGATACCGTCCTAGTCTCAACCATAAACGATGCCGACCAGGGATCAGCGGATGTTACTTTTAGGACTCCGCTGGCACCTTATGAGAAATCAAAGTTTTTGGGTTCCGGGGGGAGTATGGTCGCAAGGCTGAAACTTAAAGGAATTGACGGAAGGGCACCACCAGGAGTGGAGCMTGCGGCTTAATTTGACTCAACACGGGGAAACTTACCAGGTCCAGACATAGTAAGGATTGACAGACTGAGAGCTCTTTCTTGATTCTATGGGTGGTGGTGCATGGCCGTTCTTAGTTGGTGGAGYGATTTGTCTGGTTAATTCCGTTAACGAACGAGACCTCAGCCTGCTAAATAGCTACATGGAGGTATACCTCCATGGCTAGCTTCTTAGAGGGACTATGGCCTTTTAGGCCACGGAAGTTTGAGGCAATAACAGGTCTGTGATGCCCTTAGATGTTCTGGGCCGCACGCGCGCTACACTGATGTATTCAACGAGTCTATAGCCTTGGCCGACAGGCCCGGGTAATCTTTGAAATTTCATCGTGATGRGGATAGATCATTGCAATTGTTGGTCTTCAACGAGGAATTCCTAGTAAGCGCGAGTCATCAGCTCGCGTTGACTACGTCCCTGCCCTTTGTACACACCGCCCGTCGCTCCTACCGATTGAATGGTCCGGTGAAGTGTTCGGATCGCGGCGACGTGGGCGGT---TCGCTGCC-GGCGACGTCGCGAGAAGTCCACTGAA------------------------------------------------CCCGCTGAGTTTAAGCATATCAATAAGCGGAGGAAAAGAAACTTACAAGGATTCCCCTARTAACGGCGAGCGAACCGGGAAYAGCCCAGCTTGAAAATCGTTCGGCCCAGCCGTTCGAATTGTAGTCTGTAGAAGCGTCCTCAGCGGCGGACCGGGCTCAAGTCCTCTGGAAGGGGGCGCCGGAGAGGGTGAGAGCCCCGTCGTGCCCGGACCCTGCCGCATCACGAGGCGCTGTCGGCGAGTCGGGTTGTTTGGGAATGCAGCCCCAATCGGGCGGTAAATTCCGTCCAAGGCTAAATATGGGCGAGAGACCGATAGCAAACAAGTACCGCGAGGGAAAGATGAAAAGGACTTTGAAAAGAGAGTCAAAGAGTGCTTGAAATTGTCGGGAGGGAAGCGGATGGGGGCCGGCGATGCACCTCGGTCGGATGTGGAACGGCCAYCRGCCGGTCTGCCRMTCGACTCGGGGTGTGGACCGATGCGGATTGATGCGGCGGCCCAAGCCTAGGCTGTTGATAT--GCCTGYGGAGACGTCGTCGCATCGATCGTGGTAGGCAGCGCGCGCCRC-------TRGGCGTGCTTC--GGCACCTGCGYGCTCCRGGCAACGGCCTGCGGGCTCCCCATTCGACCCGTCTTGAAACACGGACCAAGGAGTCTGACATGTGTGCGAGTYAACGGGC-GATTAAACCCGTAARGCGTAAGGAAGCTGA-TTGGTGGGATCCCC------TAGCGGG---TGCACCCCCGACCGACCTTGATCTTCTGAGAAGGGTTCGAGTGTGAGCATGCCTGTCGGGACCCGAAAGATGGTGAACTATGCCTGAGCGGGGCGAAGCCAGAGGAAACTCTGGTGGAGGCCCGCAGCGATACTGACGTGCAAATCGTTCGTCTGACTTGGGTATAGGGGCGAAAGACTAATCGAACCGTCTAGTAGCTGGTTCCCTCCGAAGTTTCCCTCAGGATAGCTGGAGCTCGCGCGAGAGTTCTACAAGGTAAAGCCAATGATTAGAGGCATCGGGGGCGCAACGCCCTCGACCTATTCTCAAACTTTAAATAGGTAGGACGGCGCGGCTGCTTYGTTGAGCCGCGCCAAGGAATCGAGAGCTCCAAGTGGGCCATTTTTGGTAAGCAGAACTGGCGATGCGGGATGAACCGGAAGCCGGGTTACGGTGCCCAACTGCGCGCTAACCTAGAWCCCACAAAGGGTGTTGGTCGATTAAGACAGCAGGACGGTGGTCATGGAAGTCGAAATCCGCTAAGGAGTGTGTAACAACTCACCTGCCGAATCAACTAGCCCCGAAAATGGATGGCGCTTAAGCGCGCGACCTATACCCGGCCGTCGAGGCAACTGCCAGGCCCCGATGAGTAGGAGGGCGCGGCGGTCGCTGCAAAACCTGTGGCGCGAGCCCGGGCGGAGCGTCCGTCGGTGCGGATCTTGGTGGTAGTAGCAAATATTCAAATGAGAACTTTGAAGGCCGAAGAGGGGAAAGGTTCCATGTGAACGGCACTTGCACATGGGTTAGTCGATCCTAAGAGACGGGGGAAGCCCGTCYGATAGCGTGCAACACGCGAGCTTCGAAAGGGAATCAGGTTAAAATTCCTGAACCGGGATGTGGTGGTTGACGGCAACGTTAGGGAGTCCGGAGACGTCGTCGGGGGCCTCGGGAAGAGTTATCTTTTCTGTTTAACAGCCTGCCCACCCTGGAATCGGCTCAGCCGGAGGTAGGGTCCAGCGGCTGGAACAGCACCGCACGTCGCGCGGTGTCCGGTGCGCCCTCGACGGCCCTTGAAAATCCGGAGGACCGAGTACCATCCACGCCCGTTCGTACTCATAACCGCATCAGGTCTCCAAGGTGAACAGCCTCTGGTCGATGGAAGAATGTAGGCAAGGGAAGTCGGCAAAATGGATCCGTAACCTCGGGAAAAGGATTGGCTCTGAGGGCTGGGCTCGGGGGTCCCAGTCCTGAACCCGTCGGCTGTCGGTGGACTGCTCGAGCTGCTACCGCGGCGAGAGCGGGTCGCCGCGTGCCGTCCGGGGGACGGACTGGGAACGGCTCCTYS--------CGGGGCTTTCCCCGAGCAACGAACAGCCAGCTCAGAACTGGTACG----------------------------------------------------------------------------------------------------TTGTTCGAAAATGTAAGTTATGACAAAAAGTTTAGGTTACTAATTGTGAAACGCTTAATKACTCGAATGTATCAACAGAATTATTTGTTTATTTMTACTAAT---------GAT------TCTAAC------------CAAAATAYTTTTTKGGGACACAACAAATATTTTTATTTTCAAATCCTATCGGGTAAATTAGCAGTTATTGTGGAAATTAAACTTTCCCTATACTTAGTA---TCTTCCCTC---------GAAGATAAG---AAAATAGATGAATTCCAAAATTTACGATCAATTCATTCCATATTTCCCTTTTTRGAAGAAAAATTCTCCCATTTAAATTATGTGTCAAATATACTAATACCCTATCCTGTTCATCTTGAAATCTTGATTCTAATTCTTCGTTACTGGGTGAAAGACGCCTCTTCTTTGCATTTTTTAMGATTCGTTTTMCACGAGAATYGTAATTGGAATCTT---TTTTTTCCAAAGAAATTTATTTTCACTCTW------------TCAAAAAGA------------AATCAAAGATTATTC------TTATATAATTCTCATGTCTGTGAATACGAATCCATTTTTGTTTTTTTACGTAACCAATCCTATCATTTACGATCAACATTTTTTGGAACCTCTTTTGAGCGAATTTTCTTCTATGKRAAAAWWAAAAAAGAGTTTTTY------GTAAATGTC------TTTACTAARKATTTTCAAGTTATT------TCATGGCTGTTCAAAGATCCTTTTATGCMTTATGTTAGGTAYCAAGGAAAATCTATTCTGGCTTCAAAACGGGCGTCTCTTATTCTGAATAAATGGAAATMTTATCTTGCCCTCTTTTSGAAATGTCGTTTTTATGCGTGGTATSAMCCAGAAAGGATTCATATAMAARCMTTATCCAAGCACTTTCTTGACTTTCTAGGTTATCTT------TCAAGTGYA------AGTATAYGC------CCTTCGTCGGGACGAAGTMAAATGCTAGAAAATTCATTTTTAATA------AATAATAWTATTATTAAG---------ACGTTTGATACCACAGTTCCAATTATGCCTTTGGTTGGATCGTTGGCTAAAGCAAAAGTTTGTGACGTCTTAGGTTACCCCATTAGTAAG---TTGGTCTGGTCCGATTTA------TCAGATTATGATATTATTGACTTATTTTGGCGTATATGCAGAAATCTTTCTCATTATTACAGCGGAGCCTCAAAAAAA---AAGAGTTTGTATCAAATA---------AAGTATATACTTCGACTTTCTTGTACTAGAACTTTAGCTTGTAAACACAAAAGCACTCTACGTGCTTTTTTGAAAAGATTAGGTCCGGAATTTTTTGAAGAATTTTTTACGGGGGAGGAGCAAGAACTTTCGTTGATCTTTTCAAGGTATTCTTTTACCTCGCGGCGGTTGTATAGAGAA-----------------------------------------------------------------GACGCTACGGACTTAATTGGATTGAGCCTTAGTATGGAAACCCACTAAGTGATAACTTTCAAATTCAGGGAAACCGTGGAATTAATAAAAATAGGCAATCCTGAGCCAAATCCCGTTTCCCGAAAACGAGTAGGGAAAGCAAGCCAGAATAAAAAAAGGATAGGTGCAGAGACTCAACGGAAGCTGTTCTAACAAATACATACAATWCAAATGGGGTTGATTGCCGGTAGACGAGAATAAAGATAGAGTCCCATTCTACATGTYAATACCTACAACAATGAAATTTATAGTTAAGAGGAAAAAGCCCATTTGACCCCCTAATTWTTTMTCTTATTTATCCCTTKWCGTTAGYGATTAAAAATCTTTTTCATTT---TTCATATTTAGGCAAGAAATCCCCATTTTAATAACTCACAGTCAGTAY------TKATA---CTGAAACTTACATTTACAAAKTCTTATTCAATTAGTTATTTTKRATTTTGTGTATTTT--CAAAAAGAAA----A-CTTTACAAGTAATACTTT--TTAWTTTTTATWTTTTAAATTGAYATAGACCCAAGCCTTCTAGTAAAATAAGAACGGCGCRTCAATAATG------AGTGTTGGATTCAAAGCCGGTGTTAAAGAGTACAAATTGACTTATTATACTCCTGATTATCAAACTAAAGATACTGATATCTTGGCAGCRTTCCGAGTAACTCCTCAACCCGGAGTTCCACCCGAGGAAGCGGGGGCCGCGGTAGCTGCCGAATCTTCTACTGGTACATGGACCACTGTGTGGACTGATGGACTTACCAGTCTTGATCGTTACAAAGGACGATGCTATMACATCGAGCCCGTTGCTGGAGAAGAAAATCAATATATTGCTTATGTAGCTTACCCTTTAGACCTTTTTGAAGAAGGTTCTGTTACTAACATGTTTACTTCCATTGTGGGTAATGTATTTGGRTTTAAAGCCCTACGTGCTCTACGTCTGGAGGATCTTCGAATCCCCCCCGCTTATTCTAAAACTTTCCAAGGCCCSCCTCATGGTATCCAAGTTGAGAGAGATAAATTGAACAARTATGGTCGTCCTCTATTGGGATGTACTATTAAACCCAAATTGGGGTTATCCGCTAAGAACTATGGTCGAGCRGTTTATGAGTGTCTTCGCGGTGGACTTGATTTTACCAAAGATGATGAGAACGTAAACTCCCAACCATTTATGCGTTGGAGAGACCGTTTCTTATTTTGTGCCGAAGCTCTTTATAAAGCACAGGCAGAAACTGGCGAAATCAAAGGGCATTATTTGAATGCTACTGCAGGTACATGCGAAGAAATGATCAAAAGGGCTGTATTTGCCAGAGAATTGGGAGTCCCTATCGTAATGCATGACTATTTAACAGGGGGATTCACTGCAAATACTAGCTTGGCTCATTATTGCCGGGATAATGGCTTACTTCTTCATATCCATCGTGCA------------------------------------------------------------------------------------------------------------------------------------------------------------------------------------------------------------------------------------------------------------------------------------------------------------------------------------------------------------------------------------------------------------------------------------------------------------------------------------------------------------------------------------------------------------
Tripodanthus -GGTTGATCCTGCCAGTGCTCATATGCTTGTCTCAAAGATTAAGCCATGCATGTGTAAGTATGAACTAATTCAGACTGTGAAACTGCGAATGGCTCATTAAATCAGTTATAGTTTGTTTGATGGTATCTGCTACTCGGATAACCGTAGTAATTCTAGAGCTAATACGTGCAACAAACCCCGAC--TTTTGGAAGGGATGCATTTATTAGATAAAAGGTCGACGCGGGCTCT--GCTCGTTGCTCTGATGATTCATGATAACTCGACGGATCGCACGGCCCTCGTGCCGGCGACGCATCATTCAAATTTCTGCCCTATCAACTTTCGATGGTAGGATAGTGGCCTACCATGGTGATGACGGGTGACGGAGAATTAGGGTTCGATTCCGGAGAGGGAGCCTGAGAAACGGCTACCACATCCAAGGAAGGCAGCAGGCGCGCAAATTACCCAATCCTGACACGGGGAGGTAGTGACAATAAATAACAATACCGGGCTCTATGAGTCTGGTAATTGGAATGAGTACAATCTAAATCCCTTAACGAGGATCCATTGGAGGGCAAGTCTGGTGCCAGCAGCCGCGGTAATTCCAGCTCCAATAGCGTATATTTAAGTTGTTGCAGTTAAAAAGCTCGTAGTTGGACCTTGGGTTGGGTCGATCGGTCCGCCGTTAGGTGTGTACCGGTCGGCCTGTCCCTTCTACCGGCGATGCGCTCCTGGCCTTAATTGGCCGGGTCGTGCCTCCGGTGCTGTTACTTTGAAGAAATTAGAGTGCTCAAAGCAAGCCTACGCTCTGGATACATTAGCATGGGATAACATCATAGGATTTCGGTCCTATTCTGTTGGCCTTCGGGATCGGAGTAATGATTAACAGGGACAGTCGGGGGCATTCGTATTTCATAGTCAGAGGTGAAATTCTTGGATTTATGAAAGACGAACAACTGCGAAAGCATTT--------GCCAAGGATGTTTTCATTAATCAAGAACGAAAGTTGGGGGCTCGAAGACGATCAGATACCGTCCTAGTCTCAACCATAAACGATGCCGACCAGGGATCAGCGGATGTTACTTTTAGGACTCCGCTGGCACCTTATGAGAAATCAAAGTTTTTGGGTTCCGGGGGGAGTATGGTCGCAAGGCTGAAACTTAAAGGAATTGACGGAAGGGCACCACCAGGAGTGGAGCCTGCGGCTTAATTTGACTCAACACGGGGAAACTTACCAGGTCCAGACATAGTAAGGATTGACAGACTGAGAGCTCTTTCTTGATTCTATGGGTGGTGGTGCATGGCCGTTCTTAGTTGGTGGAGCGATTTGTCTGGTTAATTCCGTTAACGAACGAGACCTCAGCCTGCTAAATAGCTACATGGAGGTATACCTCCATGGCTAGCTTCTTAGAGGGACTATGGCCTTTTAGGCCACGGAAGTTTGAGGCAATAACAGGTCTGTGATGCCCTTAGATGTTCTGGGCCGCACGCGCGCTACACTGATGTATTCAACGAGTCTATAGCCTTGGCCGACAGGCCCGGGTAATCTTTGAAATTTCATCGTGATGGGGATAGATCATTGCAATTGTTGGTCTTCAACGAGGAATTCCTAGTAAGCGCGAGTCATCAGCTCGCGTTGACTACGTCCCTGCCCTTTGTACACACCGCCCGTCGCTCCTACCGATTGAATGGTCCGGTGAAGTGTTCGGATCGAGGCGACGTGGGCGGT---TCGCTGCC-GGCGACGTCGCGAGAAGTCCACTGAACCTTATCATT--------------------------------------------------------ATCAATAAGCGGAGGAAAAGAAACTTACAAGGATTCCCCTAGTAACGGCGAGCGAACCGGGAATAGCCCAGCTTGAAAATCGTTCGGCCCAGCCGTTCGAATTGTAGTCTGTAGAAGCGTCCTCAGCGGCGGACCGGGCTCAAGTCCTCTGGAAGGGGACGCCGGAGAGGGTGAGAGCCCCGTCGTGCCCGGACCCTGCCGCATCACGAGGCGCTGTCGGCGAGTCGGGTTGTTTGGGAATGCAGCCCCAATCGGGCGATAAATTCCGTCCAAGGCTAAATATGGGCGAGAGACCGATAGCAAACAAGTACCGCGAGGGAAAGATGAAAAGGACTTTGAAAAGAGAGTCAAAGAGTGCTTGAAATTGTCGGGAGGGAAGCGGATGGGGGCCGGCGATGCACCTCGGTCGGATGTGGAACGGCCACCAGCCGGTCCGCCGATCGACTCGGGGTGTGGACCGATGCGGATTGAGGTGGCGGCCCAAGCCTAGGCTGTTGTTAT--GCCTGCGGAGACGTCGCCGCCTCGATCGTGGTAGGCAGCGCGCGCCAC-------TAGGCGTGCTTC--GGCACCTGCGCGCTCCAGGCAACGGCCTGCGGGCTCCCCATTCGACCCGTCTTGAAACACGGACCAAGGAGTCTGACATGTGTGCGAGTCAACGGGC-GATTAAACCCGTAAGGCGTTAGGAAGCTGA-TTGGTGGGATCCCT------TAGCGGG---TGCACCCCCGACCGACCTTGATCTTCTGAGAAGGGTTCGAGTGTGAGCATGCCTGTCGGGACCCGAAAGATGGTGAACTATGCCTGAGCGGGGCGAAGCCAGAGGAAACTCTGGTGGAGACCCGCAGCGATACTGACGTGCAAATCGTTCGTCTGACTTGGGTATAGGGGCGAAAGACTAATCGAACCGTCTAGTAGCTGGTTCCCTCCGAAGTTTCCCTCAGGATAGCTGGAGCTCGCGCGAGAGTTCTACAAGGTAAAGCCAATGATTAGAGGCATCGGGGGCGCAACGCCCTCGACCTATTCTCAAACTTTAAATAGGTAGGACGGCACGGCTGCTTTGTTGAGCCGTGCCAAGGAATCGAGAGCTCCAAGTGGGCCATTTTTGGTAAGCAGAACTGGCGATGCGGGATGAACCGGAAGCCGGGTTACGGTGCTCAACTGCGCGCTAACCTAGATCCCACAAAGGGTGTTGGTCGATTAAGACAGCAGGACGGTGGTCATGGAAGTCGAAATCCGCTAAGGAGTGTGTAACAACTCACCTGCCGAATCAACTAGCCCCGAAAATGGATGGCGCTTAAGCGCGCGACCTATACCCGGCCATCGTGGCAACTGCCAGGCCTCGACGAGTAAGAGGGCGCGGCGGTCGCTGCAAAACCTGTGGCGCGAGCCCGGGCGGAGCGTCCGTCGGTGCGGATCTTGGTGGTAGTAGCAAATATTCAAATGAGAACTTTGAAGGCCGAAGAGGGGAAAGGTTCCATGTGAACGGCACTTGCACATGGGTTAGTCGATCCTAAGAGACGGGGGAAGCCCGTCTGATAGCGTGCAACACGCGAGCTTCGAAAGGGAATCGGGTTAAAATTCCCGAACCGGGATGTGGTGGTTGACGGCAACGTTAGGGAGTCCGGAGACGTCGTCGGGGGCCTCGGGAAGAGTTATCTTTTCTGTTTAACAGCCTGCCCACCCTGGAATCGGCTCAGCCGGAGGTAGGGTCCAGCGGCTGGAACAGCACCGCACGTCGCGCGGTGTCCGGTGCGCCCTCGACGGCCCTTGAAAATCCGGAGGACCGAGTGCCATCCACGCCCGTTCGTACTCATAACCGCATCAGGTCTCCAAGGTGAACAGCCTCTGGTCGATGGAAGAATGTAGGCAAGGGAAGTCGGCAAAATGGATCCGTAACCTCGGGAAAAGGATTGGCTCTGAGGGCTGGGCTCGGGGGTCCCAGTCCTGAACCCGTCGGCTGTCGGTGGACTGCTCGAGCTGCTACCGCGGCGAGAGCGGGTCGCCGCGTGCCGTCCGGGGGACGGACTGGGAACGGCTCCCTC--------GGGGGCCTTCCCCGAGCAACGAACAGCCAGCTCAGAACTGGTACGGACAAGGGGAATCCGACTGTTTAATTAAAACAAAGCATTGCGATGGTCCCAGGAGTATATTTATGCACTTACTCATAATCGTGGTTTAAATCGATCAAGTTTGTTCGAAAATGTAGGTTATGAAAAAAAGTTTAGGTTACTAATTGTGAAACGCTTAATTACTCGAATGTATCAACAGAATTATTTTCTTATTTCTACTAAT---------GAT------TCTAAC------------CAAAATCCTTTTTTGGGGCACAACAAATATTTTGATTTTCAAATCCTATCGGGTAAATTAGCAGTTATTGTGGAAATTAAGCTTTCCCTATGCTTAGTA---TCTTCCCTC---------GAAGATAAG---AAAATAGACGAATCCCAAAATTTACGATCAATTCATTCCATATTTCCCTTTTTAGAAGATAAATTCTCCCATTTAAATTATGTGTCAAATATACTAATACCCTATCCTGTTCATCTTGAAATCTTGATTCTAATTCTTCGTTACTGGGTGAAAGACGCCTCTTCTTTGCATTTTTTACGATTCGTTTTCCACGAGAATCGTAATTGGAATCTTTTTTTTTTTACAAAGAAATATATTTCCACTCTT------------TCAAAAAGA------------AATCAAAGATTATTCTTATTCTTATATAATTCTCATGTCTGTGAATACGAATCCATTTTTGTTTTTTTACGTAACCAATCCTATCATTTACGATCAACTTTTTTTGGAACCCCTTTTGAGCGAATTTTCTTCTATGGAAAAATAAAAAAAGAGTTTTTT------GTAAATGTC------TTTACTAAGGATTTTCAAGTTATT------TCATGGCTGTTCAAAGATCCCTTTATGCATTATGTTAGGTATCAAGGAAAATCTATTCTGGCTTCAAAACGGGCGTCTCTTATTCTGAATAAATGGCAATATTATCTTGCCCTCTTTTGGAAATGTCGTTTTTATGTGTGGTATCAACCAGAAAGGATTCATATAAAAACATTATCCAAGCACTTTCTTGACTTTCTAGGTTATCTT------TCAAGTGCA------AGTATACGATTCAACCCTTCGGCGGGACGAAGTCAAATGCTAGAAAATGCATTTTTAATA---------AATAATATTATTAAG---------ACGTTTGATACCACAGTTCCAATTATGCCTTTGGTTGGATCGTTGGCTAAAGCAAAAGTTTGTGACGTCTTAGGTCACCCCATTAGTAAG---TCGGTCTGGTCCGATTTA------TCAGATTATGATATTATTGACTTATTTTGGCGTATATGCAGAAATCTTTCGCATTATTACAGCGGAGCCTCAAAAAAA---AGAAGTTTGTATCAAATA---------AAGTATATACTTCGACTTTCTTGTACTAGAACTTTAGCTTGTAAACACAAAAGCACTTTACGTGCTTTTTTGAAAAGATTAGGTCCGGAATTTTTTGAAGATTTTTTTACGGAGGAGGAGCAAGTTCTTTCGTTGATCTTTCCAAGGTATTCTTTTCCTTCGCGGCGGTTGTATAGA---------------------------------------------------------YSRAAWYGGTAGACGCTACGGACTTAATTGGATTGAGCCTTAGTATGGAAMCCCACTAAGTGATAACTTTCAAATTCAGGGAAACCGYGGAATTAATAAAAATAGGCAATCCTGAGCCAAATCCCGTTTTYCGAAAACGAGTAGGGAAAGCAAGCCAGAATAAAAAAAGGATAGGTGCAGAGACTCAACGGAAGCTGTTCTAACAAATAYAYACAAWACAAATGRGGTTGATTGMCGGTAGACGAGAATAAAGATAGAGTCCCATTCTACATGTCAATACCTACAACAATGAAATTTATAGTTAAKAGGAAAAAGCCCATTTGAMCCCCTAATTWTTTCTCTTATTTATCCCYTTTCGTTAGYGATTMAAAATCTTTTTCATTT---TTCATATTTAGGCAWGAAAKCCCCATTTTAATAAYTCACAGTYAGTAC------TTATA---CTGAAACTTACATTTACAAAGTCTTATTCAATTAGTTATTTTWAATKTTGTGTATTTT--CAAAAAGAAA----A-CTTTACAARTAATACTTTATTTAATTTTTMTTTTTTTAATTGACATAGACCCAAGCCTTCTAGTAAAATAAGAACGGYGCATCAATAATG---------------------------------------AAATTGACTTATTATACTCCTGATTATCAAACTAAAGATACTGATATCTTGGCAGCATTCCGAGTAACTCCTCAACCCGGAGTTCCACCCGAGGAAGCGGGGGCCGCGGTAGCTGCCGAATCTTCTACTGGTACATGGACCACTGTGTGGACTGATGGACTTACCAGTCTTGATCGTTACAAAGGACGATGCTATCACATCGAGCCCGTTGCTGGAGAAGAAAATCAATATATTGCTTATGTAGCTTACCCTTTAGACCTTTTTGAAGAAGGTTCTGTTACTAACATGTTTACTTCCATTGTGGGTAATGTATTTGGGTTTAAAGCCCTACGTGCTCTACGTCTGGAGGATCTTCGAATCCCCCCCGCTTATTCTAAAACTTTCCAAGGCCCGCCTCATGGTATCCAAGTTGAGAGAGATAAATTGAACAAATATGGTCGTCCTCTATTGGGATGTACTATTAAACCCAAATTGGGGTTATCCGCTAAGAACTATGGTCGAGCGGTTTATGAGTGTCTTCGCGGTGGACTTGATTTTACCAAAGATGATGAGAACGTAAACTCCCAACCATTTATGCGTTGGAGAGACCGTTTCTTATTTTGTGCCGAAGCTCTTTATAAAGCACAGGCAGAAACTGGCGAAATCAAAGGGCATTATTTGAATGCTACTGCAGGTACATGCGAAGAAATGATCAAAAGGGCTGTATTTGCCAGAGAATTGGGAGTCCCTATCGTAATGCATGACTATTTAACAGGGGGATTCACTGCAAATACTAGCTTGGCTCATTATTGCCGGGATAATGGCTTACTTCTTCATATCCATCGTGCA------------------------------------------------------------------------------------------------------------------------------------------------------------------------------------------------------------------------------------------------------------------------------------------------------------------------------------------------------------------------------------------------------------------------------------------------------------------------------------------------------------------------------------------------------------
