# Supplementary material for: Evolution of pollen morphology in Loranthaceae
Source: Grana. 2017 Feb 20;57(1-2):16–116. doi: 10.1080/00173134.2016.1261939 (PMC5771552; doi:10.1080/00173134.2016.1261939)
Supplement: Grimsson et al. Online supplementary material [file SGRA_A_1261939_SM9964.zip › ML/conc.red.epf]

28 8294
Decaisnina   ???ttgatcctgccagtagtcatatgcttgtctcaaagattaagccatgcatgtgtaagtatgaactaattcagactgtgaaactgcgaatggctcattaaatcagttatagtttgtttgatggtatttgctactcggataaccgtagtaattctagagctaatacgtgcaccaaaccccgac??ttcyggaagggaygcatttattagataaaaggtcracgcgggcttmc?gcccgtygytctgatgawtcatgataactygacggatcgcacggccwtcgtgccggcgacgcatcattcaaatttctgccctatcaactttcgatggtaggatagtggcctaccatggtkwtgacgggtgacggagaattagggttcgattccggagagggagcctgagaaacggctaccacatccaaggaaggcagcaggcgcgcaaattacccaatcctgacacggggaggtagtgacaataaataacaataccgggctctaygagtctggtaattggaatgagtacaatctaaatcccttaacgaggatccattggagggcaagtctggtgccagcagccgcggtaattccagctccaatagcgtatatttaagttgttgcagttaaaaagctcgtagttggaccttgggctgggtcgatcggtccgccgtcaggtgtgtaccggtcggcycgtcccttctaccggcgatgcgytcctggycttarytggccgggtcgtgcctccggtgctgttactttgaagaaattagagtgctcaaagcaagcctacgctctggatacattagcatgggataacatcataggatttcgrtcctattctgttggccttcgggatcggagtaatgattaacagggacagtcgggggcattcgtatttcatagtcagaggtgaaattcttggatttatgaaagacgaacaactgcgaaagcattt????????gccaaggatgttttcattaatcaagaacgaaagttgggggctcgaagacgatcagataccgtcctagtctcaaccataaacgatgccgaccagggatcagcggatgttacttwtaggactccgctggcaccttatgagaaatcaaagtttttgggttccggggggagtatggtcgcaaggctgaaacttaaaggaattgacggaagggcaccaccaggagtggagcctgcggcttaatttgactcaacacggggaaacttaccaggtccagacatagtaaggattgacagactgagagctctttctwgattctatgggtggtggtgcatggccgttcttagttggtggagcgatttgtctggttaattccgttaacgaacgagacctcagcctgctaactagctacatggaggtrwccctccatggctagcttcttagagggactatggcctttyaggccacggaagtttgaggcaataacaggtctgtgatgcccttagatgttctgggccgcacgcgcgctacactgatgtattcaacgagtctatagccttggccgacaggcccgggtaatctttgaaatttcatcgtgatggggatagatcattgcaattgttggtcttcaacgaggaattcctagtaagcgcgagtcatcagctcgcgttgactacgtccctgccctttgtacacaccgcccgtcgctcctaccgattgaatggtccggtgaagtgttcggatcgaggcgacgtgggcggt???ccgctgcc?cgcgacgtcgcgagaagtccactgaaccttatcatttagaggaaggagaagtcgtaacaaggttt?????????????????????????????????????????????????????????????????????????????agcgaaccgggaacagcccagcttgagaatcgttcggcccggccgttcgaattgtagtctgtagaagcgtcctcagcggcggaccgggctcaagtcctctggaagggggcgccggagagggtgagagccccgtcgcgcccggaccctgccgcatcacgaggcgctgtcggcgagtcgggttgtttgggaatgcagccctaatcgggcggtaaattccgtccaaggctaaatacgggcgagagaccgatagcaaacaagtaccgcgagggaaagatgaaaaggactttgaaaagagagtcaaagagtgcttgaaattgtcgggagggaagcggatgggggccggcgatgcgcctcggtcggatgtggaacggcctaaaaccggtccgccgatcggctcggggcgtggaccgatgcggatcggggcggcggcccaagcctaggcagttgctat??gcctgcggagacgtcgtcgcctcgatcgtggcaggcagcgcgcgccctcc?????ggggcgtgcttc??ggcacctgcgcgctccaggcagcggcctgcgggctccccattcgacccgtcttgaaacacggaccaaggagtctgacatgtgtgcgagtcaacgggc?gattaaacccgtaaggcgcaaggaagctga?ctggcgggatcccc??????tagcggg???tgcacccccgaccgaccttgatcttctgagaagggttcgagtgtgagcatgcctgtcgggacccgaaagatggtgaactatgcctgagcggggcgaagccagaggaaactctggtggaggcccgcagcgatactgacgtgcaaatcgttcgtctgacttgggtataggggcgaaagactaatcgaaccgtctagtagctggttccctccgaagtttccctcaggatagctggagctcgagcgcgagttctatcaggtaaagccaatgattagaggcatcgggggcgcaacgccctcgacctattctcaaactttaaatgggtaggacggcgcggctgcttcgctgagccgcgccacggaatcgagagctccaagtgggccatttttggtaagcagaactggcgatgcgggatgaaccggaagccgggttacggtgcccaactgcgcgctaacctagaacccacaaagggtgttggtcgattaagacagcaggacggtggtcatggaagtcgaaatccgctaaggagtgtgtaacaactcacctgccgaatcaactagccccgaaaatggatggcgctcaagcgcgcgacctatacccggccgtcggggcaacggccaggccccgatgagtaggagggcgcggcggtcgctgcgaaacctgtggcgcgagcccgggcggagcgtccgtcggtgcggatcttggtggtagtagcaaatattcaaatgagaactttgaaggccgaagaggggaaaggttccatgtgaacggcacttgcacatgggttagtcgatcctaagagacgggggaagcccgtctgacagcgcgcgccgcgcgaacttcgaaagggaatcgggttaaaattcccgaaccgggacgcggtggttgacggcgacgttagggagtccggagacgtcgtcgggggcctcgggaagagttatcttttctgtttaacagcctgcccaccctggaatcggctcagccggaggtagggtccagcggctggaacagcaccgcacgtcgcgcggtgtccggtgcgccctcgacggcccttgaaaatccggaggaccgagtaccatccgcgcccgttcgtactcataaccgcatcaggtctccaaggtgaacagcctctggtcgatggaacaatgtaggcaagggaagtcggcaaaatggatccgtaacttcgggaaaaggattggctctgagggctgggctcgggggtcccagccccgaacccgtcggctgtcggcggactgctcgagctgctaccgcggcgagagcgggtcgccgcgtgccgtccgggggacggactgggaacggcc?ccctcc??????gggggccttccccgagcaacgaacagtcggctcagaactggtacggacaaggggaatcc??????????????????????????????????????????????????????????????????????????????????????????????????????????????????????????????????????????????????????????????caacagaattcttttcttatttctactaat?????????gat??????tctaac????????????caaaatccttttttggggcacaacaaacattttgatttgaaaatcatatccgataaattagcagttattgcggaaatgaaactttccctaggcttagta???tcttccttc?????????gaagataag???aaaatagacgaatctcaaaatatacgatcaattcattccacatttccctttttagaagaaaaattctcccatttaaattatgtgtcaaatatattaataccctatcctgttcatcttgaaatcttgattctaattcttcgttactgggtgaaagatgtttcttctttgcattttttacgattcgtttttcacgagaatcgtaattggaactttctttttttccaaaataaatatagttacactctt???tcaaaaagttcaaaaaga????????????aatcaaggattattcttatttttatataattctcatgtctgtgaatacgaatccatttttgtttttttacgtaaccaatcctattatttacgatcaacattttttggaaccctttttgagcgaatttttttctatggaaaaataaaaaaagagtatctt??????gtaaatgtc??????tttactaaggattttcaagctatt??????tcatggctgttcaaagatccctttctgcattatattcggtatcaaggaaaatcgattctggcttcaaaacagacgtctcttattctgaataaatggaaatattaccttgccctcttttggaaatgtcgtttttttgtgtggtatcaacccgaaaggatccatataaaaacattatccaagcatttccttgactttctaggttatctt??????tcaagtgca??????agtatacgcttcaacccttcggtgggacgaagtcaaatgttagaaaattcatttataata?????????aataatattattaag?????????acgtttgataccatagttccaattatacctttggttggatcattggctaaagccaaaatttgtgacgtcttaggtcaccccattagtaag???ttggtctgggccgattta??????tcagattatgatattattaacttattttggcgtatatgcagaaatctttctcattattacagcggagcctcaacaaaa???aaaagtttgtatcaaata?????????aagtatatacttcgactttcttgtactagaactttagctcgtaaacataaaagcactctacgtgcttttttgaaacgattaggtccggaatttttggaagaattttttacggaagaggagcaagttctttacttgatcttctcaaggtattcttttagttcgcggaagttatatggagaaggt???????????????????????????????????????????????????cgaaattggtagacgctacggacttaattggattgagccttagtatggaaacccactaagtg?????ataactttcaaattcagggaaaccgtggaattaataaaaataggcaatcctgagccaaatcccgttt??????tcc??????gaa????????aat???gagtagggaaaacaarccagaat????????aaaaaaaaaaggataggtgcagagactcaacggaagctgtt???????ctaaca????????aa?????trc???ataca????ct?????acaa??????????????????ayggagttga??????tt?c????gctggt??????????????????????????????????????????????????????????????????????????????????????????????????????????????????????????????????????????????????????????????????????????????????agacgagaataaagatagagtcccattctacatgtcaataccgacaacaatgaaatttatag?taagaggaaaatccgtcgact?????ttttaaatcatgagggttcaagtccctctatccccaaaaaa??????????gcccat?ttgrccccct?aattmttt??????cta??????????????????????????????c?????ctt????????t?????????tcgg???????gagc??ggttaaaaatcctt?ttcattt????????????????????tt????????????????????????????????????????????????cctatttaggmaagaaatccccatt???????tt????????????aataattcacag?????????ttagtac??????ttata?????????????????????????????????????????????????????????????ctgaaactt???????????????a??????catttac????aaagtc?????????????????tag????????tcattttt??????mat????tttgtgta???tttt??caa?aaagaaa????a?ctttaca???agtaatac???????????????????ttttttagatttttaattgacatagacccaa?????gccttct?????????????agta???????aaataagaaccgcgcatca????ataatggtcgggatagctcagttggtagagcagaaggctgaaaa????????????????????????????????????????????????????caaattgacttattatactcctgattatgaaactaaagatactgatatcttggcagcattccgagtaactcctcaacctggagttccacccgaggaagcaggggccgcggtagctgccgaatcttctactggtacatggaccactgtgtggacagatggacttaccagccttgatcgttacaaaggacgatgctatcacatcgagcccgttgctggagaagaaaatcaatatattgcttatgtagcttaccctttagatctttttgaagaaggttctgttactaacatgtttacttccattgtgggtaatgtatttgggtttaaagccctacgtgctctacgtctggaagatcttcgaatcccccctgcttattctaaaactttccaaggcccgcctcatggtatccaagttgagagagataaattgaacaagtatggtcgtcctctattgggatgtactattaaacccaaattggggttatccgctaagaattacggtcgagcggtttatgagtgtcttcgtggtggacttgattttaccaaagatgatgagaatgtaaactcccaaccatttatgcgttggagagaccgtttcttattttgtgccgaagctctttataaagcacaagccgaaactggcgaaatcaaagggcattatttgaatgctactgcaggtacatgcgaagaaatgatcaaaagggctgtatttgccagagaattgggagttcctatcgtaatgcatgactatttaacagggggattcactgcaaatactagcttggctcattattgccgggataatgggttacttcttcatatccatcgtgca????????????????????????????????????????????????????????????????????????????????????????????????????????????????????????????????????????????????????????????????????????????????????????????????????????????????????????????????????????????????????????????????????????????????????????????????????????????????????????????????????????????????????????????????????????????????????????????????????????????????????????????????????????????????????????????????????????????????????????????????????????????????????????????????????????????????????????????
Macrosolen   ???????tcctgccagtactcatatgcttgactcaaagattaagccatgcatgtgtaagtatgaactaattcagactgtgaaactgcgaatggctcattaaatcagttatagtttgtttgatagtatctgctactcggataaccgtagtaattctagagctaatacgtgcaccgaacccagac??ttccggaagggatgcatttattagataaaaggtcgacgcgggcttcc?gcccgttgctctgatgattcatgataactcgacggatcgcacggccctcgtgccggcgacgcatcattcaaatttctgccctatcaactttcgatggtaggatagtggcctaccatggtgatgacgggtgacggagaattagggttcgattccggagagggagcctgagaaacggctaccacatccaaggaaggcagcaggcgcgcaaattacccaatcctgacacggggaggtagtgacaataaataacaataccgggctctatgagtctggtaattggaatgagtacaatctaaatcccttaacgaggatccattggagggcaagtctggtgccagcagccgcggtaattccagctccaatagcgtatatttaagttgttgcagttgaaaagctcgtagttggaccttgggctgggtcgatcggtccgccgttaggtgtgtatcggtcggcccgtcccttctgccggcgacgcgctcctggccttaattggccgggtcgtgcctccggtgctgttactttgaagaaattagagtgctcaaagcaagcctacgctctggatacattagcatgggataacatcataggatttcggtcctattctgttggccttcgggatcggagtaatgattaacagggacagtcgggggcattcgtatttcatagtcagaggtgaaattcttggatttatgaaagacgaacaactgcgaaagcattt????????gccaaggatgttttcattaatcaagaacgaaagttgggggctcgaagacgatcagataccgtcctagtctcaaccataaacgatgccgaccagggatcagcggatgttacttttaggactccgctggcaccttatgagaaatcaaagtttttgggttccggggggagtatggtcgcaaggctgaaacttaaaggaattgacggaagggcaccaccaggagtggagcctgcggcttaatttgactcaacacggggaaactttccaggtccagacatagtaaggattgacagactgagagctctttcttgattctatggggggtggtgcatggccgttcttagttggtggagcgatttgtctggttaattccgttaacgaacgagacctcagcctgctaactagctacatggaggtatccctccatggctagcttcttagagggactatggccttttaggccacggaagtttgaggcaataacaggtctgtgatgcccttagatgttctgggccgcacgcgcgctacactgatgtattcaacgagtctatagccttggccgacaggcccgggtaatctttgaaatttcatcgtgatggggatagatcattgcaattgttggtcttcaacgaggaattcctagtaagcgcgagtcatcagctcgcgttgactacgtccctgccctttgtacacaccgcccgtcgctcctaccgattgaatggtccggtgaagtgttcggatcgcggcgacgtgggcggc?tacggctgcc?ggcgacgtcgcgagaagtccactgaaccttatcatttagaggaaggagaagtcgtaacaaggtttccgtaggtg???????????????????????????????????????????????????????????????????????????cgggaacagcccagcttgaaaatcgttcggcgcagccgttcgaattgtagactgtttaagcgtcctcagcggcggaccgggctcaagtcctctggaaggggg?gccggagagggtgagagccccgtcgtgcccggaccctgccgcatcacgaggcgctgtcggcgagtcgggttgtttgggaatgcagccctaatcgggcggtaaattccgtccaaggctaaatatgggcgagagaccgatagcaaacaagtaccgcgagggaaagatgaaaaggactttgaaaagagagtcaaagagtgcttgaaattgtcgggagggaagcggatgggggccggcgatgcgcctcggtcggatgtggaacggccacaagccggtccgccgatcgactcggggcgtggaccgatgcggattggggcggcggcccaagcctaggcagttgttat??gcctgcggagacgtcgtcgccccgatcgtgggaggcagcgcgcgcccctctcgcgggggcgtgcctc??ggcacctgcgcgctccaggcagcggcctgcgggctccccattcgacccgtcttgaaacacggaccaaggagtctgacatgtgtgcgagtcaacgggc?gattaaacccgtaaggcgcaaggaagctga?gtggcgggatcccc??????tcgcggg???tgcacccccgaccgaccttgatcttctgagaagggttcgagtgtgagcatgcctgtcgggacccgaaagatggtgaactatgcctgagcggggcgaagccagaggaaactctggtggaggcccgcagcgatactgacgtgcaaatcgttcgtctgacttgggtataggggcgaaagactaatcgaaccgtctagtagctggttccctccgaagtttccctcaggatagctggagctcgagcgcgagttctatcaggtaaagccaatgattagaggcatcgggggcgcaacgccctcgacctattctcaaactttaaatgggtaggacggcgcggctgcttcgttgagccgcgccagggaatcgagagctccaagtgggccatttttggtaagcagaactggcgatgcgggatgaaccggaagccgggttacggtgcccaactgcgcgctaacctagaacccacaaagggtgttggtcgattaagacagcaggacggtg?tcatggaagtcgaaatccgctaaggagtgtgtaac?actcacctgccgaatcaactagccccgaaaatggatggcgctcaagcgcgcgacctatacccggccgtcggggcaacggccaggccccgatgagtaggagggcgcggcggtcgctgcaaaacctgtggcgcgagcccgggcggagcgtccgtcggtgcggatcttggtggtagtagcaaatattcaaatgagaactttgaaggccgaagaggggaaaggttccatgtgaacggcacttgcacatgggttagtcgatcctaagagacgggggaagcccgtctgatagcgcgcctcgcgcgaacttcgaaagggaatcgggttaaaattcccgaaccgggacgcggccgttgacggcgacgttaggaagtccggagacgtcgtcgggggccccgggaagagttatcttttctgtttaacagcctgcccaccctggaatcggctcagccggaggtagggtccagcggctggaacagcaccgcacgtcgcgcggtgtccggtgcgccctcgacggcccctgaaaatccggaggaccgagtaccgtccgcgcccgttcgtactcataaccgcatcaggtctccaaggtgaacagcctcaggtcaatggaacaatgtaggcaagggaagtcggcaaaatggatccgtaacttcgggaaaaggattggctctgagggctgggctcgggggtcccagccccgaacccgtcggctgtcggcggactgctcgagctgctaccgtggtgagagcgggtcgccgcgtgccgtccgggggacggactgggaacggctccttcgc??????gggggccttccccgagcaacgaacagccggctcagaactggtacggacaaggggaatccgactgtttaattaaaacaaagcattgcgatggtcccaggagtatatttatgcacttactcataatcgtagtttaaatcgatcaagtttgttcgaaaatgtgggttatgacaaaaaatttaggttactaattgtgaaacgcttaattactcgaatgtatcaacagaattcttttcttatttctactaat?????????gat??????tcgaac????????????caaaatccttttttggggcacaacaaacattttgattttcaaatcatatcaggtaaattagcagttattatggaaatgaaactttccctatgcttagta???tcttccctc?????????gaagataag???aaaatagacgaatctcaaaatatacgatcaattcattccacatttccctttttagaagaaaaattcgcccatttaaattatgtgtcaaatatattaataccctatcctgttcatcttgaaatcttgattctaattcttcgttactgggtgaaagatgtttcttctttgcattttttacgattcgttttccacgagaatcataattggaactttttttttttccaaaataaatatatttacactatt????????????tcaaaaaga????????????aatcaaagattattcttatttttatataattctcatgtctgtgaatacgaatccatttttgtttttttacgtaaccaatcctatcatttacgatcaacattttttggaaccctttttgagcgaatttttttctatggaaaaataaaaaaagagtatctt??????gtaaatatc??????tttactaaggattttcaagctatt??????tcatggctgttcaaagatccctttatgcattatgttaggtatcaaggaaaatcgattctggcttcaaaacggacgtctcttattctgaataaatggaaatattaccttccccttttttggaaatgtcgtttttttgtgtggtatcaaccagaaaggatccatataaaaacattatccaagcatttccttgactttctaggttatctt??????tcaaatgca??????agtatacgcttcaacccttcggtgggtcgaagtcaaatgctagaaaattcatttataata?????????aataatattattaag?????????acgtttgataccatagttccaattatgcctttggttggatcattggctaaagcgaaagtttgtgacgtcttaggtcaccccattagtaag???ttgatctgggctgattta??????tcagattatgatattattgacttattttggcgtatatgcagaaatctttctcattattacagcggacgctcaaaaaaa???aagagtttgtatcaaata?????????aagtatatacttcgactttcttgtactagaactttagctcgtaaatataaaagcactctacgtgcttttttgaaacgattaggcccggaatttttggaagaattttttacggaagaggagcaagttcgttcgttgatcttctcaaggtattcttttacttcgcaaaagttatatagagaaggtcgtttttggtattttgatatt??????????????????????????????cgaaattggtagacgctacggacttaattggattgagccttagtatggaaacccactaagtg?????ataactttcaaattcagggaaaccgtggaattaataaaaataggcaatcctgagccaaatcccgttt??????tcc??????gaa????????aat???gagtagggaaaacaagccagaataaaaaaaaaaggaaaaaaggataggtgcagagactcaacggaagctgtt???????ctaaca????????aa?????tac???ataca????at?????acaa??????????????????atggagttga??????tt?c????gctggt??????????????????????????????????????????????????????????????????????????????????????????????????????????????????????????????????????????????????????????????????????????????????agacaagaataaagatagagtcccattctacatgtcaataccgacaacaatgaaatttatag?taagaggaaaatccgtcgact?????ttttaaatcatgagggttcaagtccctctatccccaaaaaa??????????ccccatattgaccccct?aattattt??????ctc??????????????????????????????c?????ctt????????t?????????tcgt???????tagc??ggttaaaaatcctt?ttcattt????????????????????tt????????????????????????????????????????????????catatttaggcaagaaatccccatttt?????tt????????????aataagtcacag?????????tcagtac??????ttata?????????????????????????????????????????????????????????????ctgaaactt???????????????a??????catttac????aaagtcttattc????????aattag????????tcattttt??????aat????tttgtgta???tttt??caa?aaagaaa????a?ctttaga???agtaatac???????????????????ttttttagatttttaattgacatagacccaa?????gccttct?????????????agta???????aaataagaaccgcgcatca????ataatggtcgggatagctca?ttggtagagcagaggactgaaaa??????????????aaagcaagtgctggattcaaagcsggtgttaaagagtacaaattgacttattatactccygattatgaaactaaagatactgatatcttggcagcattccgagtaactcckcaacckggagttccacccgaggaagcaggggccgcsgtagctgccgaatcttctactggtacatggaccactgtgtggaccgatggacttaccagccttgatcgttacaaaggacgatgctatsacatygagcccgttgctggagaagaaaatcaatatattgcttatgtagcttaccctttagacctttttgaagaaggttctgttactaacatgtttacttccattgtgggtaatgtatttgggtttaaagccctacgtgctctacgtctggaggatcttcgaatcccccctgcttattctaaaactttccaaggcccgcctcatggtatccaagttgagagagataaattgaacaagtatggtcgtcctctattgggatgtactattaaacccaaattrgggttatccgctaagaattayggtcgagcggtttatgagtgtcttcgtggtggacttgattttaccaaagatgatgagaacgtaaactcccaaccatttatgcgttggagagaccgtttcttattttgtgccgaagctctttataaagcacaagccgaaactggcgaaatcaaagggcattatttraatgctactgca????????????????????????????????????????????????????????????????????????????????????????????????????????????????????????????????????????????????????????????????????????????????????????????????????????????????????????????????????????????????????????????????????????????????????????????????????????????????????????????????????????????????????????????????????????????????????????????????????????????????????????????????????????????????????????????????????????????????????????????????????????????????????????????????????????????????????????????????????????????????????????????????????????????????????????????????????????????????????????????????????????????????????????????????????????????????????????
Peraxilla    ???????????????????????????????????????????????????????????tatgaactaattcagactgtgaaactgcgaatggctcattaaatcagttatagtttgtttgatggtatctgctactcggataaccgtagtaattctagagctaatacgtgcaacaaaccccgac??tttcggaagggatgcatttattagataaaaggtcgacgcgggctct??gcccgttgctctgatgattcatgataactcgacggatcgcacggccctcgtgccggcgacgcatcattcaaatttctgccctatcaactttcgatggtaggatagtggcctaccatggtgatgacgggtgacggagaattagggttcgattccggagagggagcctgagaaacggctaccacatccaaggaaggcagcaggcgcgcaaattacccaatcctgacacggggaggtagtgacaataaataacaataccgggctctatgagtctggtaattggaatgagtacaatctaaatcccttaacgaggatccattggagggcaagtctggtgccagcagccgcggtaattccagctccaatagcgtatatttaagttgttgcagttaaaaagctcgtagttggaccttgggttgggtcgatcggtccgccgttaggtgtgtaccggtcggcctgtcccttctaccggcgatgcgctcctggccttaattggccgggtcgtgcctccggtgctgttactttgaagaaattagagtgctcaaagcaagcctacgctctggatacattagcatgggataacatcataggatttcggtcctattctgttggccttcgggatcggagtaatgattaacagggacagtcgggggcattcgtatttcatagtcagaggtgaaattcttggatttatgaaagacgaacaactgcgaaagcattt????????gccaaggatgttttcattaatcaagaacgaaagttgggggctcgaagacgatcagataccgtcctagtctcaaccataaacgatgccgaccagggatcagcggatgttacttttaggactccgctggcaccttatgagaaatcaaagtttttgggttccggggggagtatggtcgcaaggctgaaacttaaaggaattgacggaagggcaccaccaggagtggagcctgcggcttaatttgactcaacacggggaaacttaccaggtccagacatagtaaggattgacagactgagagctctttcttgattctatgggtggtggtgcatggccgttcttagttggtggagcgatttgtctggttaattccgttaacgaacgagacctcagcctgctaactagctacatggaggtatccctccatggctagcttcttagagggactatggccttttaggccacggaagtttgaggcaataacaggtctgtgatgcccttagatgttctgggccgcacgcgcgctacactgatgtattcaacgagtctatagccttggccgacaggcccgggtaatctttgaaatttcatcgtgatggggatagatcattgcaattgttggtcttaaacgaggaattcctagtaagcgcgagtcatcagctcgcgttgactacgtccctgccctttgtacacaccgcccgtcgctcctaccgattgaatggtccggtgaagtgttcggatcgcggcgacgtgggcggt???tcgctgcc?ggcgacgtcgcgagaagtccactg????????????????????????????????????????????????????????????????????????????????????????????????????????????agaaacggcgagcgaaccgggaatagcccag?????????????????ccaggcgttcgaattgaagtcggta?aagcg?cctcagcggcggaccgggctcaagtcct?tggaaggg?gcgccggagagggtgagagccccgt?gtgcccggaccctgccgcatcacgaggcgctgtcggcgagtcgggttgtttgggaatgcagccctaatcgggcggtaaattccgtccaaggctaaatatgggcgagagaccgatagcaaacaagtaccgcgagggaaagatgaaaaggactttgaaaagagagtcaaagagtgcttgaaattgtcgggagggaagcggatgggggccggcgatgcacctcggtcggatgtggaacggccacaagccggtccgccgatcgactcggggtgtggaccgatgcggattggggcggcggcccaagcctaggcagttgttat??gcctgcggagacgtcgtcgcctcgatcgtggtaggcagcgcgcgccct???????cgggcgtgcttc??ggcacctgcgcgctccaggcaacggcctgcgggctccccattcgacccgtcttgaaacacggaccaaggagtctgacatgtgtgcgagtcaacgggc?gattaaacccgtaaggcgtaaggaagctga?ttggtgggatcccc??????ctgcggg???tgcacccccgaccgaccttgatcttctgagaagggttcgagtgtgagcatgcctgtcgggacccgaaagatggtgaactatgcctgagcggggcgaagccagaggaaactctggtggaggcccgcagcgatactgacgtgcaaatcgttcgtctgacttgggtataggggcgaaagactaatcgaaccgtctagtagctggttccctccgaagtttccctcaggatagctggagctcgagcgcgagttctatcaggtaaagccaatgattagaggcatcgggggcgcaacgccctcgacctattctcaaactttaaatgggtaggacggcgtggctgctttgttgagccgcgctaaggaatcgagagctccaagtgggccatttttggtaagcagaactggcgatgcgggatgaaccggaagccgggttacggtgcccaactgcgcgctaacctagaacccacaaagggtgttggtcgattaagacagcaggacggtggtcatggaagtcgaaatccgctaaggagtgtgtaacaactcacctgccgaatcaactagccccgaaaatggatggcgcttaagcgcgcgacctatacccggccgtcgaggcaactgccaggccccgatgagtaggagggcgcggcggtcgctgcaaaacctgtggcgcgagcccgggcggagcgtccgtcggtgcggatcttggtggtagtagcaaatattcaaatgagaactttgaaggccgaagaggggaaaggttccatgtgaacggcacttgcacatgggttagtcgatcctaagagacgggggaagcccgtctgatagcgtgcaacgcgcgaacttcgaaagggaatcgggttaaaattcccgaaccgggacgtggtggttgacggcgacgttagggagtccggagacgtcgtcgggggcctcgggaagagttatcttttctgtttaacagcctgcccaccctggaatcggctcagccggaggtagggtccagcggctggaacagcaccgcacgtcgcgcggtgtccggtgcgccctcgacggcccttgaaaatccggaggaccgagtatcatccacgcccgttcgtactcataaccgcatcaggtctccaaggtgaacagcctctggtcgatggaagaatgtaggcaagggaagtcggcaaaatggatccgtaacttcgggaaaaggattggctctgagggctgggctcgggggtcccagtcccgaacccgtcggctgtcggcggactgctcgagctgctaccgcggcgagagcgggtc??????tgccgtccgggggacgga?tgggaacggctcctcc????????gggggccttccccgagcaacgaacagtcggctcagaactggt????????????????????????????????????????????????????????????????????????????????????????????????????????????????????????????gacaaaaaatttagattactaattgtgaaacgcttaactactcgaatgtatcaacagaattattttcttatttctactaat?????????aat??????tctaac????????????ctaaatcctttttttgggcacaacaaacatttttattttcaaatcatatcgggtaaattagaagttattgtggaaataaaactttccctatgcttagta???tcttcccta?????????gaagataag???aaaatagacgaatctaaaaatttacgatcaattcattccacatttccctttttagaagataaattctcccatttaaattatgtgtcaaatatactaataccctatcctgttcatcttgaaatcttgattctaattcttcgttactgggtgaaagatgcctcttctttgcattttttacgattcgttttccacgagaatcttaattggaaccccctttttttttcaaagaaatatattgacactctt????????????tcaaaaaga????????????aatcaaagattattcttatttttatataactctcatgtctgtgaatacgaatccattttcgtttttttacgtaaccaatcctatcatttacgatcaacattttttggaaccctttttgagcgaatttttttctatggaaaaataaaaaaagagtatctt??????gtaaatgtc??????tttactaaggattttaaagctatt??????tcatggctgttcaaagatccttttatgcattatgttaggtatcaaggaaaatcgattctggcttcaaaacagacgtctcttattctgaataaatggaaatattaccttgacctcttttggaaatgtcgtttttatgtgtggtatcaaccagaaaggatccatataaaaacattatccaagcctttccttgactttctaggttatctt??????tcaagtgca??????agtatacgattcaacccttcggtgggacgaagtcaaatgctagaaaattcatttataata?????????aataatattattaaa?????????acgtttgataccacagttccaattatgcctttggttggatcattggctaaagcgaaagtttgtgacgtcttaggtcaccccattagtaag???ttggtctgggccgattta??????tcagattatgatattattgacttattttggcgtatatgcagaaatctttctcattattacagcggagcctcaaaaaaa???aatagtttgtatcaaata?????????aagtatatacttcgactttcttgtactagaactttagctcgtaaacataaaagcactctacgtgcttttttgaaaagattaggtccggaatttttggaagaattttttacggaagaggagcaaattctttcgttgatcttctcaaggtattcttttacttcgcggaggttatatagagaaggtcgttt??????????????????????????????????????????????cgaaattggtagacgctacggacttaattggattgagccttagtatggaaacccactaagtg?????ataactttcaaattcagggaaaccatggaattaataaaaataggcaatcctgagccaaatcccgttt??????tcc??????gaa????????aat???gagtagggaaagcaagccagaat????????????aaaaaaggataggtgcagagactcaacggaagctgtt???????ctaaca????????aa?????tac???ataca????at?????acaa??????????????????ataaagttga??????tt?c????gctggt??????????????????????????????????????????????????????????????????????????????????????????????????????????????????????????????????????????????????????????????????????????????????agacgagaataaagatagagtcccattctacatgttaataccgacaacaatgaaatttatag?taagaggaaaatccgtcgact?????ttttaaatcatgagggttcaagtccctctatccccaaaaaa??????????gcccat?ttgaccccct?aattattt??????ctc???????????????????????????????????????????????????????????????????????????????aaaatcctt?ttcattt????????????????????tt????????????????????????????????????????????????catatttaggcaagaaatccccatt???????tt????????????aataattcacag?????????tcagtac??????ttata?????????????????????????????????????????????????????????????ctgaaactt???????????????a??????catttac????aaagtcttattcaattattcaattag????????tcattttg??????cat????tttgtgta???tttt??caa?aaagaaa????a?ctttaca???agtaatac???????????????????ttttttatatttttaattgacatagacccaa?????gccttct?????????????agta???????aaataagaacggcgcatca????ataatggtcgggatagctca???????????????????????????????????????????????gttggattcaaagccggtgttaaagagtacaaattgacttattatactcctgattatgaaactaaagatactgatatcttggcagcattccgagtaactcctcagcctggagttccacccgaggaagcaggggccgcggtagctgccgaatcttctactggtacatggaccactgtgtggaccgatggacttaccagtcttgatcgttacaaaggacgatgctatcacatcgagcccgttgctggagaagaaaatcaatttattgcttatgtagcttaccctttagacctttttgaagaaggttccgttactaacatgtttacttccattgtgggtaatgtatttgggtttaaagccctacgtgctctacgtctggaggatcttcgaatcccccctgcttattctaaaactttccaaggcccgcctcatggtatccaagttgagagggataaattgaacaagtatggtcgtcctctattgggatgtactattaaacccaaattggggttatccgctaagaattatggtcgagcggtttatgagtgtcttcgcggtggacttgattttaccaaagatgatgagaacgtaaactcccaaccatttatgcgttggagagaccgtttcttattttgtgccgaagctctttataaagcacaggccgaaactggcgaaatcaaagggcattatttgaatgctactgcaggtacatgcgaagaaatgatcaaaagggctgtatttgccagagaattgggagtccctatcgtaatgcatgactatttaacagggggattcactgcaaatactagcctggctcattattgccgggataatggcttacttcttcatatccatcgtgcaatgcatgcggttattgatagacaaaaaaatcatggtatacactttcgtgtattagctaaagccttacgtatgtctggtggagatcatattcactcgggtactgtagtaggtaaacttgaaggggaaagagatatcactttgggatttgttgatttactacgtgatgattttattgaaaaaaaccgaagtagggggatttatttcactcaagattgggtttcgctaccgggtgttttgcccgtagcttcagggggtattcatgtttggcatatgcctgctctgaccgagatctttggagatgattccgtattacagttcggtggaggaaccttaggacacccttggggaaatgcgccgggtgccgtagctaatcgagtagctctagaagcatgtgtacaagctcgtaatgagggacgggatcttgctcgtcagggtaatgaaattatccgcgaggcttgcaaatggagtcctgaactagctgctgcttgtgaggtatggaaggagataaaatttgaattccaa??????????????????
Atkinsonia   ??????????????????????????????????????????????????????????gtatgaactaattcagactgtgaaactgcgaatggctcattaaatcagttatagtttgtttgatggtatctgctactcggataaccgtagtaattctagagctaatacgtgcaacaaaccccgac??ttttggaagggatgcatttattagataaaaggtcgacgcgggctct??gcccgttgctctgatgattcatgataactcgacggatcgcacggccctcgtgccggcgacgcatcattcaaatttctgccctatcaactttcgatggtaggatagtggcctaccatggtgatgacgggtgacggagaattagggttcgattccggagagggagcctgagaaacggctaccacatccaaggaaggcagcaggcgcgcaaattacccaatcctgacacggggaggtagtgacaataaataacaataccgggctctatgagtctggtaattggaatgagtacaatctaaatcccttaacgaggatccattggagggcaagtctggtgccagcagccgcggtaattccagctccaatagcgtatatttaagttgttgcagttaaaaagctcgtagttggaccttgggttgggtcgatcggtccgccgttaggtgtgtaccggtcggcctgtcccttctaccggcgatgcgctcctggccttaattggccgggtcgtgcctccggtgctgctactttgaagaaattagagtgctcaaagcaagcctacgctctggatacattagcatgggataacatcataggatttcggtcctattctgttggccttcgggatcggagtaatgattaacagggacagtcgggggcattcgtatttcatagtcagaggtgaaattcttggatttatgaaagacgaacaactgcgaaagcattt????????gccaaggatgttttcattaatcaagaacgaaagttgggggctcgaagacgatcagataccgtcctagtctcagccataaacgatgctgaccagggatcagcggatgttacttttaggactccgctggcaccttatgagaaatcaaagtttttgggttccggggggagtatggtcgcaaggctgaaacttaaaggaattgacggaagggcaccaccaggagtggagcctgcggcttaatttgactcaacacggggaaacttaccaggtccagacatagtaaggattgacagactgagagctctttcttgattctatgggtggtggtgcatggccgttcttagttggtggagcgatttgtctggttaattccgttaacgaacgagacctcagcctgctaactagctacatggaggtatccctccatggctagcttcttagagggactatggccttttaggccacggaagtttgaggcaataacaggtctgtgatgcccttagatgttctgggccgcacgcgcgctacactgatgtattcaacgagtctatagccttggccgacaggcccgggtaatctttgaaatttcatcgtgatggggatagatcattgcaattgttggtcttcaacgaggaattcctagtaagcgcgagtcatcagctcgcgttgactacgtccctgccctttgtacacaccgcccgtcgctcctcccgattgaatggtccggtg?agtgttcggatcgcggcgacgtgggcggt???tcgctgcc?ggcgacgtcgcga?????????????????????????????????????????????????????????????????????????????????????????????????????????????????????????????????????????????????????????????????????????????????????????????????????????????????????????????agtcctctggaagggggcgccggagagggtgagagccccgtcgtgcccggaccctgccgcatcacgaggcgctgtcggcgagtcgggttgtttgggaatgcagccccaatcgggcggtaaattccgtccaaggctaaatatgggcgagagaccgatagcaaacaagtaccgcgagggaaagatgaaaaggactttgaaaagagagtcaaagagtgcttgaaattgtcgggagggaagcggatgggggccggcgatgcacctcggtcggatgtggaacggccatcagccggtccgccgatcgactcggggtgtggaccgaagcggattgaggcggcggcccaagcctaggctgttgttat??gcctgcggagacgtcgtcgcctcgatcgtggtaagcagcgcgcgccgt???????caggcgtgcttc??ggcacctgcgcgctccaggcaacggcctgcgggctccccattcgacccgtcttgaaacacggaccaaggagtctgacatgtgtgcgagtcaacgggc?gattaaacccgtaaggcgtaaggaagctga?ttggtgggatcccc??????tagcggg???tgcacccccgaccgaccttgatcttctgagaagggttcgagtgtgagcatgcctgtcgggacccgaaagatggtgaactatgcctgagcggggcgaagccagaggaaactctggtggaggcccgcagcgatactgacgtgcaaatcgttcgtctgacttgggtataggggcgaaagactaatcgaaccgtctagtagctggttccctcc??????????????????????????????????????????????????????????????????????????????????????????????????????????????????????????????????????????????????????????????????????????????????????????????????????????????????????????????????????????????????????????????????????????????????????????????????????????????????????????????????????????????????????????????????????????????????????????????????????????????????????????????????????????????????????????????????????????????????????????????????????????????????????????????????????????????????????????????????????????????????????????????????????????????????????????????????????????????????????????????????????????????????????????????????????????????????????????????????????????????????????????????????????????????????????????????????????????????????????????????????????????????????????????????????????????????????????????????????????????????????????????????????????????????????????????????????????????????????????????????????????????????????????????????????????????????????????????????????????????????????????????????????????????????????????????????????????????????????????????????????????????????????????????????????????????????????????????????????????????????????????????????????????????????????????????????????????????????????????????gaaaatgtaggttatgacaaaaaatttaggttactaattgtgaaacgcttaattactcgaatgtatcaacagaattctttgcttatttctactaat?????????gat??????tctaac????????????caaaatcccttttttgggcacaacaaacatttttattttcaaatcatatcgggtaaattagcagttattgtggaaattaaactttccctatgcttagta???tcttccctc?????????gaagataag???aaaatagacgaatctcaaaatttacgatcaattcattccatatttccctttttagaagaaaaattctcccatttaaattatgtgtcaaatatactaataccctatcctgttcatcttgaaatcttgattctaattcttcgttactgggtgaaagatgcctcttctttgcattttttacgattcgttttccacgagaatcgtaattggaaccatttttttttcccaaagaaatatatttccactctt????????????tcaaaaaga????????????aatcaaagattattcttattcttatataattctcatgtctgtgaatacgaatccatttttgtttttttacgtaaccaatcccatcatttacgatcaacattttttggaaccctttttgagcgaatgtttttctatggaaaaataaaaaaagagtatctt??????gtaaatgtc??????tttactaaggattttcaagctatt??????tcatggctgttcaaagatccttttatgcattatgtaaggtatcaaggaaaatctattctggcttcaaaacggacgtctcttattctgaataaatggaaatattaccttgccctcttttggaaatgtcgtttttatgtgtggtatcaaccagaaaggatccatataaaaacattatccaagcatttccttgactttctaggttatctt??????tcaagtgca??????agtatacgattcaacccttcggtgggacgaagtcaaatgctagaaaattcatttataata?????????aataatattattaag?????????acgtttgataccacagttccaattatgcctttggttggatcattggctaaagcgaaagtttgtgacgtcttaggtcaccccattagtaag???ttggtctgggccgattta??????tcagattatgatattattgacttattttggcgtatatgcagaaatctttctcattattacagcggagcctcaaaaaaa???aagagtttgtatcaaata?????????aagtatatacttcgactttcttgtactagaactttagctcgtaaacacaaaagcactctacgtgcttttttgaaaagattaggtccggaatttttggaagaattttttacggaggaggaacaggttctttcgttgatcttctcaaggtactctttcacttcgc???????????????????????????????????????????????????????????????????????cgaaattggtagacgttacggacttaattggattgagccttagtatggaaacccactaagtg?????ataactttcaaattcagggaaaccgtggaattaataaaaataggcaatcctgagccaaatcccgttt??????tcc??????gaa????????aat???gagtagggaaagcaagccagaat??????aaaaaaaggaaaggataggtgcagagactcaacggaagctgtt???????ctaaca????????aa?????tac???ataca????at?????acaa??????????????????atggagttgattgtcttt?c????gctggt??????????????????????????????????????????????????????????????????????????????????????????????????????????????????????????????????????????????????????????????????????????????????agccgagaataaagatagagtcccattctacatgtcaataccgacaacaatgaaatttatag?taagaggaaaatccgtcgact?????ttttaaatcatgagggttcaagtccctctatccccaaaaaa??????????gcccat?ttgaccccct?aattattt??????ctc?????????????????????ttatttatcc?????ctt????????t?????????tcgt???????tagc??ggttaaaaatcctt?ttcattt????????????????????tt????????????????????????????????????????????????catatttaggcaagaaatccccatt???????tt????????????aataattcacag?????????tcagkac??????ttata?????????????????????????????????????????????????????????????ctgaaactt???????????????a??????catttac????aaagtcttattc????????aattag????????tcattttt??????cat????tttttgta???tttt??caa?aaagaaa????acctttaca???agtaatac???????????????????ctttttatatttttaattgacatagacccaa?????gccttct?????????????agta???????aaataagaacggcgcatca????ataatggtcgggatagctcagttggtagagcagaggactgaaaatcctcctg???????????????????????????????????????gagtacaaattgacttattatactcctgattatgaaactaaagatactgatatcttggcagcattccgagtaactcctcaacctggagttccacccgaggaagcgggggccgcggtagctgccgaatcttctactggtacatggaccactgtgtggaccgatggacttactagccttgatcgttacaaaggacgatgctatcacatcgagcccgttgctggagaagaaaatcaatatattgcttatgtagcttaccctttagacctttttgaagaaggttctgttactaacatgtttacttccattgtgggtaatgtatttgggtttaaagccctacgtgctctacgtctggaggatcttcgaatcccccctgcttattctaaaactttccaaggcccgcctcatggtatccaagttgagagagataaattgaacaagtatggtcgtcctctattgggatgtactattaaacccaaattggggttatccgctaagaactacggtcgagcggtttatgagtgtcttcgcggtggacttgattttaccaaagatgatgagaacgtaaactcccaaccatttatgcgttggagagaccgtttcttattttgtgccgaagctctttataaagcacaggccgaaactggcgaaatcaaagggcattatttgaatgctactgcaggtacatgcgaagaaatgatc???????????????????????????????????????????????????????????????????????????????????????????????????????????????????????????????????????????????????????????????????????????????????????????????????????????????????????????????????????????????????????????????????????????????????????????????????????????????????????????????????????????????????????????????????????????????????????????????????????????????????????????????????????????????????????????????????????????????????????????????????????????????????????????????????????????????????????????????????????????????????????????????????????????????????????????????????????????????????????????????????????????????????????????????????
Gaiadendron  ??????????tgccagtagtcatatgcttgtctcaaagattaagccatgcatgtgtaagtatgaactaattcagactgtgaaactgcgaatggctcattaaatcagttatagtttgtttgatggtatctgctactcggataaccgtagta??tctagagctaatacgtg????aaaccccgac??tttcggaagggatgcattt?ttagataaaaggtcgacg??ggctct??gcccgttgctctgatgattcatgataactcgacggatcg????gccctcgtgccggcgacgcatcattcaaatttctgccctatcaactttcgatggtaggat??tggcctaccatggtgatgacgggtg?cggagaattagggttcgattccggagagggagcctgagaaacggcta??acatccaaggaaggcagcaggcgcgcaaattacccaatcctgacacggggaggtagtgacaataaataacaataccgggc?ctatgagtctggtaattggaatgagtacaatctaaatcccttaacgaggatccattggagggcaagtctggtgccagcagccgcggtaattccagctccaatagcgtatatttaagttgttgcagttaaaaagctcgtagttggaccttgggtt?ggtcgatcggtccgcctttagg?gtgtaccg?tcggcccgtcccttctaccggcgatgcgc?cctggccttaattgg?cgggtcgtgcctccggtgctgttactttgaagaaattagagtgctcaaagcaagcctacgctctgtatacattagcatgggataac??cataggatttcggtcctattctgttggccttcgggatcggagtaatgattaac?gggacagtcgggggcattcgtatttcatagtcagaggtgaaattcttggatttatgaaagacgaacaactgcgaaagcattt????????gccaaggatgttttcattaatcaagaacgaaagttgggggctcgaagacgatcagataccgtcctagtctcaaccataaacgatgccgaccagggatcagcggatgttacttttagtactccgctggcaccttatgagaaatcaaagtttttgggttccggggggagtatggtcgcaaggctgaaacttaaag?aatt?acg?aagggcaccaccatgagtggagcctgcg????aatttgactcaacacggggaaacttaccaggtccagacatagtaaggattgacagactgagagctctttcttgattctatgggtggtggtgcatggccgttcttagttggtggagcgatttgtctggttaattccgttaacgaacgagacctcagcctgctaactagcta???gcaggtatccctccgtggctagcttcttagagggactatggccttttaggccacggaagtttgaggcaataacaggtctgtgatgcccttagatgttctgggccgcacgcgcgctacactgatgtattcaacgagtctatagccttggccgacaggcccgggtaatctttgaaatttcatcgtgatggggatagatcattgcaattgttggtcttcaacgaggaattcctagtaagcgcgagtcatcagctcgcgttgactacgtccctgccctttgtacacaccgcccgtcgctcctaccgattgaatggtccggtgaagtgttcggatcgcggcgacgtgggc?gt???tcgctgcc?ggcgacgtcgcgagaagtccactgaaccttatcatttagaggaagga??????????????????????????????????????????????????????????????????????????????????????gtaacggcgagcgaaccgggaacagcccagcttgaaaatcgttcggcccagccgttcgaattgtagtctgtagaagcgtcctcagcggcggaccgggctcaagtcctctggaagggggcgccggagagggtgagagccccgtcgtgcccggaccctgccgcaccacgaggcgctgtcggcgagtcgggttgtttgggaatgcagccccaatcgggcggtaaattccgtccaaggctaaatatgggcgagagaccgatagcaaacaagtaccgcgagggaaagatgaaaaggactttgaaaagagagtcaaagagtgcttgaaattgtcgggagggaagcggatgggggccggcgatgcacctcggtcggatgtggaacggccaccagccggtccgccgatcgactcggggtgtggaccgatgcggattgaggcggcggcctaagcctgggcagttgttat??gcctgcggagacgccgtcgcctcgattgtggtaggcagcgcgcgccgc???????tcggcgtgcttc??ggcacctgcgcgctccgggcaacggcctgcgggctccccattcgacccgtcttgaaacacggaccaaggagtctgacatgtgtgcgagtcaacgggc?gattaaacccgtaaggcgtaaggaagctga?ttggtgggatcccc??????tagcggg???tgcacccccgaccgaccttgatcttctgagaagggttcgagtgtgagcatgcctgtcgggacccgaaagatggtgaactatgcctgagcggggcgaagccagaggaaactctggtggaggcccgcagcgatacaaacgtgcaaatcgttcgtctgacttgggtataggggcgaaagactaatcgaaccatctagtagctggttccctcc??????????????????????????????????????????????????????????????????????????????????????????????????????????????????????????????????????????????????????????????????????????????????????????????????????????????????????????????????????????????????????????????????????????????????????????????????????????????????????????????????????????????????????????????????????????????????????????????????????????????????????????????????????????????????????????????????????????????????????????????????????????????????????????????????????????????????????????????????????????????????????????????????????????????????????????????????????????????????????????????????????????????????????????????????????????????????????????????????????????????????????????????????????????????????????????????????????????????????????????????????????????????????????????????????????????????????????????????????????????????????????????????????????????????????????????????????????????????????????????????????????????????????????????????????????????????????????????????????????????????????????????????????????????????????????????????????????????????????????????????????????????????????????????????????????????????????????????????????????????????????????????????????????????????????????????????????????????????????????????????????????tatgacaaaaaatttaggttactaattgtgaaacgcttaattactcgaatgtatcaacagaattcttttcttatttttactaat?????????gat??????tctaac????????????caaaatcccttttttgggcacaacaaacatttttattttcaaatcatatcgggtaaattagcagttattgtggaaattaaactttccctacgcttagta???tcttccctc?????????gaagataag???aaaatagacgaatctaaaaatttacgatcaattcattccatatttccctttttagaagataaattctcccatttaaattatgtgtcaaatatactaataccctatcctgttcatcttgaaatcttgattctaattcttcgttactgggtgaaagatgcctcttctttacattttttacgattcgttttccacgagaatcgtaattgtaaccaattttttttaccaaagaaatatatttccactctt????????????tcaaaaaga????????????aatcaaaaattattc??????ttatataattctcatgtctgtgaatacgaatccatttttttttttttacggaaccaatccaatcatttacaaccaaatttttttggaaccctttttgagcgaatttttttctatggaaaaataaaaaaaaagtatctt??????gtaaatgcc??????tttattaaggattttcaagctatt??????tcatgccagttcaaagaaccttttatgcattatgttaggtatcaaggtaaatctattctggcttcaaaacggacgtctcttattctgaataaatggaaatattaccttgccctcttttggaaatgtcgtttttatgtatggtatcaaccagaaaggatccatataaaaacattatccaagcatttccttgactttctaggttatctt??????tcaagtgca??????agtatacgattcaacccttcggtgggacgaagtcaaatgctagaaaattcatttataata?????????aataatattattaag?????????acgtttgataccacagttccaattatgcctttgattggatcattggctaaagcgaaagtttgtgacgtcttaggtcaccccattagtaag???ttggtctgggccgattta??????tcagattatgatattattgacttattttggcgtatctgcagaaatctttctcattattacagcggagcctcaaaaaaa???aagagtttgtatcaaata?????????aagtatatacttcgactttcttgtactagaactttagctcgtaaacacaaaagcactctacgtgcttttttgaaaagattaggtccggaatttttggaagaattttttacggaggaggtgcaagttctttcgttgatcttctcaaggtattcttttacttcgcggaggttatatagagaaggtcgtatttggtatttggatatt??????????????????????????????cgaaattggtagacgctacggacttaattggattgagccttagtatggaaacccactaagtg?????ataactttcaaattcagggaaaccgtggaattaataaaaataggcaatcctgagccaaatcccgttt??????tcc??????gaa????????aat???gagtagggaaagcaagccagaat???????????aaaaaaaggataggtgcagagactcaacggaagctgtt???????ctaaca????????aa?????tay???ataca????at?????acaa??????????????????atggcgttga?????ttt?c????gctggt??????????????????????????????????????????????????????????????????????????????????????????????????????????????????????????????????????????????????????????????????????????????????agacgagaataaagatagagtcccattctacatgtcaataccgacaacaatgaaatttatag?taagaggaaaatccgtcgact?????ttttaaatcatgagggttcaagtccctctatccccaaaaaaaaaaaa????gcctat?ttgaccccct?aattattt??????atc??????????????????????????????t?????tat????????t?????????tcgt???????tagc??ggttaaaaatcctt?ttcattt????????????????????tt????????????????????????????????????????????????catatttaggcaataaatccccatt???????tt????????????aataattcacag?????????tcagtac??????ttata?????????????????????????????????????????????????????????????ctgaaactt???????????????a??????catttac????aaagtcttattc????????aattag????????tcattttt??????aat????tttgtgta???tttt??caa?aaagaaa????a?ctttaca???agtaatac???????????????????ttttttatattttwaattgacatagacccaa?????gccttct?????????????agta???????aaataagaacggcgcatca????ataatggtcgggatagctcagttggtagagcagaggactgaaaatcctcgtgtcac??aaagcaagtgttggattcaaagccggtgttaaagagtacaaattgacttattatactcctgattatgaaactaaagatactgatatcttggcagcattccgagtaactcctcaacctggagttccacccgaggaagcaggggccgcggtacgtgccgaatcttcgactggtacatggaccactgtgtggaccgatggacttaccagccttgatcgttacaaaggacgatgctatcacatcgagcccgttgctggagaagaaaatcaatatattgcttatgtagcttaccctttagacctttttgaagaaggttctgttactaacatgtttacttccattgtgggtaatgtatttgggtttaaagccctacgtgctctacgtctggaggatcttagaatcccccctgcttattctaaaactttccaaggcccgcctcatggtatccaagttgagagagataaattgaacaagtatggtcgtcctctattgggatgtactattaaacccaaattggggttatccgctaagaactacggtcgagcggtttatgagtgtcttcgcggtggacttgattttaccaaagatgatgagaacgtaaactcccaaccatttatgcgttggagagaccgtttcttattttgtgccgaagctctttataaagcacaggccgaaactggcgaaatcaaagggcattatttgaatgctactgcaggtacatgcgaagaaatgatcaaaagggctgtatttgccagagaattgggagtccctatcgtaatgcatgactatttaacagggggtttcactgcaaatactagcttggctcattattgccgggataatggcttacttcttcatatccatcgtgcaatgcatgcggttattgatagacaaaaaaatcatggtatacactttcgtgtattagctaaagccttacgtatgtctggtggagatcatattcactctggtactgtagtaggtaaacttgaaggggaaagagatatcactttgggatttgttgatttactacgtgatgattttattgaaaaaaaccgaagtaaggggatttatttcactcaagattgggtttcgctacctggtgttttgcctgtagcttccgggggtattcatgtttggcatatgcctgctctgaccgagatctttggggatgattccgtattacagttcggtggaggaaccttaggacacccttggggaaatgcgccgggtgccgtagctaatcgagtagctctagaagcatgtgtacaagctcgtaatgagggacgggatcttgctcgtgagggtaatgaaattatccgcgaggctcgcaaatggagtcctgaactagctgct?????????????????????????????????????????????????????????
Amyema       ?ggttgatcctgccagtagtcatatgcttgtctcaaagattaagccatgcatgtgtaagtatgaactaattcagactgtgaaactgcgaatggctcattaaatcagttatagtttgtttgatggtatttgctactcggataaccgtagtaattctagagctaatacgtgcaccaaaccccgac??ttctggaagggaygcatttattagataaaaggtcgacgcgggcyyy??gcccgttgctctgatgaatcatgataacttgacggatcgcacggccmtcgtgccggcgacgcatcattcaaatttctgccctatcaactttcgatggtaggatagtggcctaccatggtgatgacgggtgacggagaattagggttcgattccggagagggagcctgagaaacggctaccacatccaaggaaggcagcaggcgcgcaaattacccaatcctgacacggggaggtagtgacaataaataacaataccgggctcwaygagtctggtaattggaatgagtacaatctaaatcccttaacgaggatccattggagggcaagtctggtgccagcagccgcggtaattccagctccaatagcgtatatttaagttgttgcagttaaaaagctcgtagttggaccttgggytgggtcgatcggtccgccgccaggtgtgtaccggtcggccygtcccttctaccggcgatgcgctcctkgccttaattggccgggtcgtgcctccggtgctgttactttgaagaaattagagtgctcaaagcaagcctacgctctggatacattagcatgggataacatcataggatttcggtcctattctgttggccttcgggatcggagtaatgattaacagggacagtcgggggcattcgtatttcatagtcagaggtgaaattcttggatttatgaaagacgaacaactgcgaaagcattt????????gccaaggatgttttcattaatcaagaacgaaagttgggggctcgaagacgatcagataccgtcctagtctcaaccataaacgatgccgaccagggatcagcggaygttacttayaggacwccgctggcaccttatgagaaatcaaagtttttgggttccggggggagtatggtcgcaaggctgaaacttaaaggaattgacggaagggcaccaccaggagtggagcctgcggcttaatttgactcaacacggggaaacttaccaggtccagacatagtaaggattgacagactgagagctctttctagattctatgggtggtggtgcatggccgttcttagttggtggagcgatttgtctggttaattccgttaacgaacgagacctcagcctgctaactagctacrtggaggtayccctccatggctagcttcttagagggactatggccttttaggccacggaagtttgaggcaataacaggtctgtgatgcccttagatgttctgggccgcacgcgcgctacactgatgtattcaacgagtctatagccttggccgacaggcccgggtaatctttgaaatttcatcgtgatggggatagatcattgcaattgttggtcttcaacgaggaattcctagtaagcgcgagtcatcagctcgcgttgactacgtccctgccctttgtacacaccgcccgtcgctcctaccgattgaatggtccggtgaagtgttcggatcgmggcgacgtgggcggt???wcgckgcc?cgcgacgtcgcgagaagtccactgaaccttatcatttagaggaa???????????????????????????????????????????????????????????????????????????????????????????aacggcgagcgaaccgggaatagcccrgcttgaaaatcgttcggcccagccgcacgaattgtagtctgtagaagcgtcctcagcggcggaccgggctcaagtcccctggaagggggcgccggagagggtgagagccccgtcgtgcccggaccctgccgcatcacgaggygctgtcggcgagtcgggttgtttgggaatgcagccccaatygggcggtaaattccgtccaaggctaaatatgggcgagagaccgatagcaaacaagtaccgcgagggaaagatgaaaaggactttgaaaagagagtcaaagagtgcttgaaattgtcgggagggaagcgratgggggccggcgatgcacctcggtcggatgtggaacggccaacagccggtccgccgatcgactcggggtgyggaccgatgcggattgaggcggcggcccaagcctrggcygtygttam??gcctgcggagaygtcgycgcctcgatcgtggaatrcagcgcgcgccgy???????caggcgtgcttc??ggcacctgcgcgctccgggcaacggcctgcgggctccccattcgacccgtcttgaaacacggaccaaggagtctgacatgtgtgcgagtcaacgggc?gattaaacccgtaaggcgaaaggaagctga?ttggtgggatcccct?????ccgcggg???tgcacccccgacygaccttgatcttctgagaagggttcgagtgtgagcatgcctgtcgggacccgaaagatggtgaactatgcctgagcggggcgaagccagaggaaactctggtggaggcccgcagcgatactgacgtgcaaatcgttcgtctgacttgggtataggggcgaaagactaatcgaaccgtctagtagctggttccctccgaagtttccctcaggatagctggagctcgcgcgcgagttctatcagataaagccaatgattagaggaatcgggggcgcaatgccctcgacctattctcaaactttaaatgggtaggacgacacggctgcttygttgagccgtggcgaggaatcgagagctccaagtgggccatttttggtaagcagaactggcgatgcgggatgaaccggaagccgggttacggtgcccaactgcgcgctaacctagawcccacaaagggtgttggtcgattaagacagcaggacggtggtcatggaagycgaaatccgctaaggagtgtgtaacaactcacctgccgaaycaactagccccgaaaatggatggcgcttaagcgcgcgacctatacccggccgtcgaggcarcggccargccccgatgagwaggagggcgcgrcggtcgcygcgaaacctgtggcgcgagcccgggcggagcgtccgtcggtgcggatcttggtggtagtagcaaatattcaaatgagaactttgaaggccgaagaggggaaaggttccatgtgaacggcacttgcacatgggttagtcgatcctaagagacgggggaagcccgtccgacagcgcgaaacgcgcgagcttcgaaagggaatcgggttaaaattcccgaaccgggacgtggtggttgacggcaacgttaggragtccggagacgtcgtcgggrgccycgggaagagttatcttttctgtttaacagcctgcccaccctggaatcggctcagccggaggtagggtccagcggctggaacagcaccgcacgtcgcgcggtgtccggtgcgccctcgacggcccytgaaaatccggaggaccrrgtmccatccacgcccgttcgtactcayaaccgcatcaggtctccaaggtgaacagcctctggtcgatggaacaatgtaggcaagggaagtcggcaaaatggatccgtaacttcgggaaaaggattggctctgagggctgggctcgggggtcccagcccygaacccatcggctgtcggcggactgctcgagctgctaccgcggcgagagcgggtcgccgcgtgccgtccgggggacggactgggaacggctccctc????????gggggccttccccgagcagcgaacagccagctcagaactggtacggacaaggggaatccgactgtttaattaaaacaaagcattgcgacggtcc???????????????????????????????????????????????????ttgttcgaaaatgtrrgttatgacaaaaaggttaggttactaattgtgaaacgyttaattactsgaatgtatyaycagaattcttttcttatttctacttat?????????gat??????tcgaac????????????caaaatgctttttttggacacaacaaacatttttatttgcaaatcatatcgrgtaagttrgcggttattgtggaaatkaaacttttcctaggcttagta???tcttctatt?????????gaagataat???aaaatagacgaatctaaaaatttacgatcaattcattccatatttccytttttagaagataaattctccygtttmaattatgtgtcaartatactaataccttatcctgctcatcttgaaatattggttttaattcttcgttgttgggtgaaagatgcttcttctttacattttttacgattcgttttmcacgagaatcgtaattggaaccatttttttttwcaaaataaatatakttccaccctt????????????tcaaaaagaaaaaaa??????aatcagagattattkktattyttatataattctcakgyctgkgaatacgaatccatttttgtttttttacgtaaccaatcctatcatttacgatcaacattttttggaacyttttttgagcgaactrttttctatgkaaaaataaaaaaagagtatctt??????gtaaatgty??????tttactaaggattttcaagccata??????tyatgtatgttcaaagatatttttatrcattatgttaggtatcaaggaaaatctattctggcttcaaaatgkacgttttttattcwgaataaatggaactattayyttgctctcttttggaaatgtcgtttttatgtgtggtatcaatcagaaarg??????ataaaaayattatccaagcatttccttgcctttctaggttatctt??????tcaagtrca??????aatatacgattcaacccttcgttgggacgaagtcaaatgatagaaaattcatttmtaata???aataataataatattaktaag?????????acgtttgataccacagktccaattayacctttggttggaccattggttaaagckaaagttrgtgacgtyttargtyaycccattagtrag???ttrakctcgkccgattta??????tcagattatgatattattgacttattytggcatatatgcagaaatctttctcattattacagcggassttcaaaaaaa???arkagtttgtatcaaata?????????aagtatatacttcgactttmttgtactagaactttagctcgtaaacacaaaagcgctttacgtgcttttttgaaaagattaggtcmaraagttttggaagaattttttatggaggaggagcaagttctttygttratcttctcaaggtattcttttacttcgmagagattgtatagaaaaggt???????????????????????????????????????????????????cgaaattggtagacgctacggacttaattgggttgagccttagtatggaaacccactaagtg?????ataactttcaaattcagggaaaccgtggaattaataaaaatrggcaatcctgagccaaatcccgttt??????tccttttccgaa????????aat???gagtagggaaagcaagccagaat???????????aaaaaarggataggtgcagagactcaacggaagctgtt???????ctaata????????aa?????kac???ataca????at?????acaa??????????????????atggagttga??????tt?c????gccggt??????????????????????????????????????????????????????????????????????????????????????????????????????????????????????????????????????????????????????????????????????????????????agacgagaataaagatagagtcccattctacatgtcaataccgacaacaatgaaatttatag?tamgaggaaaatccgtcgact?????tttwaaatcatgagggttcaagtccctctatccccaaaaaaa?????????gcccgt?ttaaacccct?aattytwt??????ctc?????????????????????ttatttatcc?????cyt????????t?????????ttgt???????tagc??aryymaaaaccccc?????????yy?????????????????tt????????????????????????????????????????????????catwtttasgmgagaaatacccattttactaatt????????????amtaattcacag?????????tcartactttatattttatatacatatattgaat?????ata?????????????????????????????????????ytgaaactt???????????????a??????catttwc????aaagtmttattm????????aattak????????taattttk??????cat????tttktkta???tttttaa?a?awkw??????wmwttttama???agtaatac?????????????????????????????ttt?t?????gttagat??????????????tt???????????????????????????????????????????????ttaatggtcgggatagctcagttggtaga????????????????????????????????????????????????????????????????????aaattgacttattatactcctgattatgaaactaaagatactgatattttggcagcattccgagtaactcctcaacctggagttccacccgaagaagcaggagccgcagtagctgccgaatcttcgactggtacatggaccactgtgtggaccgatggacttaccagccttgatcgttacaaaggacgatgctatcacatcgagcccgttgctggggaagaaaatcaatatattgcttatgtagcttaccccttagacctttttgaagaaggttctgttactaacatgtttacttccattgtgggtaatgtatttgggtttaaagccctacgtgccctacgtctggaagatcttcgaatccccccggcttattctaaaactttccaaggtccgcctcatggtatccaagttgagagagataaattgaacaagtacggtcgtcctctattgggatgtactattaaaccaaaattggggttatccgctaagaactacggtcgggcggtttatgagtgtctgcgcggtggacttgattttaccaaagatgatgagaatgtaaactcccaaccatttatgcgatggagagaccgtttcttattttgtgccgaagcactttataaagcacaagccgaaactggcgaaatcaaagggcattatttgaatgctactgcaggtacatgcgaagaaatgatgaaaagggctgtatttgccagagaattgggagtccctatcgtaatgcatgactatttaacaggggggttcactgcaaatactagcttggctcattattgccgggataatggcttacttcttcatattcatcgtgcaatgcatgcggttattgatagacaaaaaaatcatggtatacactttcgtgtattagctaaagccttacgtatgtctggtggagatcatattcacgctgggactgtagtaggtaaacttgaaggggaacgagatatcactttgggatttgttgatttactacgtgatgattttattgaaaaagaccgaagtagggggatttattttactcaagattgggtttcgctaccgggtgttttgcccgtagcttcagggggtattcatgtttggcatatgcctgctctgaccgagatctttggggatgatt????????????????????????????????????????????????????????????????????????????????????????????????????????????????????????????????????????????????????????????????????????????????????????????????????????????????????????????????????????????
Benthamina   ???????tcctgccagtactcatatgcttgtctcaaagattaagccatgcatgtgtaagtatgaactaattcagactgtgaaactgcgaatggctcattaaatcagttatagtttgtttgatggtatttgctactcggataaccgtagtaattctagagctaatacgtgcaccaaaccccgac?ttcctggaagggatgcatttattagataaaaggtcgacgcgggctct??gtccgttgctctgatgaatcatgataacttgacggatcgcatggccttcgcgccggcgacgcatcattcaaatttctgccctatcaactttcgatggtaggatagtggcctaccatggtgatgacgggtgacggagaattagggttcgattccggagagggagcctgagaaacggctaccacatccaaggaaggcagcaggcgcgcaaattacccaatcctgacacggggaggtagtgacaataaataacaataccgggctctacgagtctggtaattggaatgagtacaatctaaatcccttaacgaggatccattggagggcaagtctggtgccagcagccgcggtaattccagctccaatagcgtatatttaagttgttgcagttaaaaagctcgtagttggaccttgggctgggtcgatcggtccgccgccaggtgtgtaccggtcggcctgtcccttctaccggcgatgcgctcctggccttaattggccgggtcgtgcctccggtgctgttactttgaagaaattagagtgctcaaagcaagcctacgccctggatacattagcatgggataacatcataggatttcggtcctattctgttggccttcgggatcggagtaatgattaacagggacagtcgggggcattcgtatttcatagtcagaggtgaaactcttggatttatgaaagacgaacaactgcgaaagcattt????????gccaaggatgttttcattaatcaagaacgaaagttgggggctcgaagacgatcagataccgtcctagtctcaaccataaacgatgccgaccagggatcagcggatgttacttataggactccgctggcaccttatgagaaatcaaagtttttgggttccggggggagtatggtcgcaaggctgaaacttaaaggaattgacggaagggcaccaccaggagtggagcctgcggcttaatttgactcaacacggggaaacttaccaggtccagacatagtaaggattgacagattgagagctcttcctagattctatgggtggtggtgcatggccgttcttagttggtggagcgatttgtctggttaattccgttaacgaacgagacctcagcctgctaactagctacatggaggtatccctccatggctagcttcttagagggactatggccttttaggccacggaagtttgaggcaataacaggtctgtgatgcccttagatgttctgggccgcacgcgcgctacactgatgtattcaacgagtctatagccttggccgacaggcccgggtaatctttgaaatttcatcgtgatggggatagatcattgcaattgttggtcttcaacgaggaattcctagtaagcgcgagtcatcagctcgcgttgactacgtccctgccctttgtacacaccgcccgtcgctcctaccgattgaatggtccggtgaagtgttcggatcgaggcgacgcgggcggt??cttgcggccccgcgacgtcgtgagaagtccactgaaccttatcatttagaggaaggagaagtcgtaacaagg????????????cccgctgagtttaagcatatcaataagcggaggaaaagaaacttacaaggattcccctagtaacggcgagcggaccgggaacagcccagcttgaaaatcgctcggcccagccgtgcgaattgtagtctgtagaagcgtcctcagcggcggaccgggctcaagtcctctggaagggggcgccggagagggtgagagccccgtcgtgcccggaccctgccgcatcacgaggcgctgtcggcgagtcgggttgtttgggaatgcagccccaatcgagcggtaaattccgtccaaggctaaatatgggcgagagaccgatagcaaacaagtaccgcgagggaaagatgaaaaggactttgaaaagagagtcaaagagtgcttgaaattgtcgggagggaagcggatgggggccggcgatgcacctcggtcggatgtggaacggccaacagccggtccgccgatcggctcggggtgtggaccgatgcggattgaggcggcggcccaagcctaggccgtcgttac??gcctgcggagatgtcgtcgcctcgatcgtggaatgcagcgcgcgccgc???????acggcgtgcttc??ggcacctgcgcgctccgggcaacggcctgcgggctccccattcgacccgtcttgaaacacggaccaaggagtctgacatgtgtgcgagtcaacgggc?gattaaacccgtaaggcgaaaggaagctga?ttggtgggatcccc??????ctgcggg???tgcacccccgaccgaccttgatcttctgagaagggttcgagtgtgagcatgcctgtcgggacccgaaagatggtgaactatgcctgagcggggcgaagccagaggaaactctggtggaggcccgcagcgatactgacgtgcaaatcgttcgtctgacttgggtataggggcgaaagactaatcgaaccgtctagtagctggttccctccgaagtttccctcaggatagctggagctcgcgcgcgagttctatcagataaagccaatgattagaggaatcgggggcgcaatgccctcgacctattctcaaactttaaatgggtaggacgacacggctgcttcgttgagccgtggcgaggaatcgagagctccaagtgggccatttttggtaagcagaactggcgatgcgggatgaaccggaagccgggttacggtgcccaactgcgcgctaacctagatcccacaaagggtgttggtcgattaagacagcaggacggtggtcatggaagtcgaaatccgctaaggagtgtgtaacaactcacctgccgaatcaactagccccgaaaatggatggcgcttaagcgcgcgacctatacccggccgtcgaggcaacggccaggccccgatgagtaggagggcgcggcggtcgccgcgaaacctgtggcgcgagcccgggcggagcgtccgtcggtgcggatcttggtggtagtagcaaatattcaaatgagaactttgaaggccgaagaggggaaaggttccatgtgaacggcacttgcacatgggttagtcgatcctaagagacgggggaagcctgtccgacagcgcgaaacgcgcgagcttcgaaagggaatcgggttaaaattcccgaaccgggacgtggtggttgacggcaacgttagggagtccggagacgtcgtcgggggcctcgggaagagttatcttttctgtttaacagcctgcccaccctggaatcggctcagccggaggtagggtccagcggctggaacagcaccgcacgtcgcgcggtgtccggtgcgccctcgacggcccttgaaaatccggaggaccaggtatcattcacgcccgttcgtactcataaccgcatcaggtctccaaggtgaacagcctctggtcgatggaagaatgtaggcaagggaagtcggcaaaatggatccgtaacttcgggaaaaggattggctctgagggctgggctcgggggtcccagccccgaacccatcggctgtcggcggactgctcgagctgctaccgcggcgagagcgggtcgccgcgtgccgtccgggggacggactgggaacggctccctc????????gggggccttccccgagcagcgaacagccagct??????????????????????????????????????????????????????????????caggagtatatttatgcacttacttataatcgtagtttcaatcgatcaaatttgttcgaaaatgtgggttatgacaaaaaggttaggttactaattgtgaaacgcttaattactcgaatgtatcaccagaattctcttcttatttctacttat?????????gat??????tcgaac????????????caaaatgttttttttggacacaacaaacatttttatttgcaaatcatatcgggtaagttagcggttattgtggaaattaaacttgtcctaggcttagta???tcttctatt?????????gaagataat???aaaatagacgaatctaaaaatttacgatcaattcattccatatttccctttttagaagataaattctcccgtttaaattatgtgtcaaatatactaataccttatcctgttcatcttgaaatattggttttaattcttcgttgttgggtgaaagatgcttcttctttacattttttacgatttgttttccacgagaatcgtaattggaaccatttttttttccaaaataaatatatttacaccctt????????????tcaaaaaga????????????aatcagagattatttttattcttatataattctcatgtctgtgaatacgaatccattttt???tttttacgtaaccaatcctatcatttacgatcaacattttttggaaccttttttgagcgaacttttttctatggaaaaatcaaaaaagagtatctt??????ggaaatgtc??????tttactaaggattttcaagccata??????tcatgtatgttcaaagatatttttatgcattatgttaggtatcaaggaaaatctattctggcttcaaaatggacgttttttattctgaataaatggaactattaccttgctctcttttggaaatgtcgtttttatgtgtggtatcaatcagaaagg??????ataaaaacattatccaagcatttccttgcctttctaggttatctt??????tcaagtaca??????aatatacgattcaacccttcgttgggacgaagtcaaatgatagaaaattcatttataata???aataataataatattattaag?????????acgtttgataccacagttccaattataccttttgttggaccattggttaaagcgaaagttggtgacgtcttaggtcaccccattagtaag???ttgatctcgtccgattta??????tcagattatgatattattgacttattttggcatatatgcagaaatctttctcattattacagcggagcttcaaaaaaa???aatagtttgtatcaaata?????????aagtatatacttcgactttcttgtactagaactttagctcgtaaacacaaaagcgctttacgtgcttttttgaaaagattaggtccagaagttttggaagaattttttatggaggaggagcaagttctttcgttgatcttctcaaggtattcttttacttcgcagagattgtatagagaaggtcgtatttggtatttggatatttattat????????????????????????cgaaattggtagacgctacggacttaattgggttgagccttagtatggaaacccactaagtg?????ataactttcaaattcagggaaaccgtggaattaataaaaataggcaatcctgagccaaatcctgttt??????tcc??????aaa????????aataatgagtagggaaagcaagccagaat???????????aaaaaaaggataggtgcagagactcaacggaagctgtt???????ctaata????????aa?????tac???ataca????at?????acaa??????????????????atggagttga??????tt?c????gccggt??????????????????????????????????????????????????????????????????????????????????????????????????????????????????????????????????????????????????????????????????????????????????agacgagaataaagatagagtcccattctacatgtcaataccgacaacaatgaaatttatag?taagaggaaaatccgtcgact?????tttaaaatcatgagggttcaagtccctctatccccaaaaaaa?????????gcccgt?ttaaacccctaaattcttt??????cta?????????????????????ttatttatcc?????ctt????????t?????????tcgt???????tagc??agttaaaaactccc????ttcattt?????????????????tt????????????????????????????????????????????????catatttaggcgagaaatacccatt???????tt????????????aataattcatag?????????tcagtactttatttatatatttaatatatttat??????aga?????????????????????????????????????ctgaaactt???????????????a??????catttac????aaagtcttattc????????aattag????????tcatttta??????aat????tttgtgta???tttttaa?a?aata??????aaattttaca???agtaatac?????????????????????????????ttt?t??????ttagat??????????????tt???????????????????????????????????????????????ttaatggtcgggatagctcagttggtagagcagaggactgaaaatcctcgtgtcacca????????????ggattcaaagccggtgttaaagagtacaaattgacttattatactcctgattatgaaactaaagatactgatattttggcagcattccgagtaactcctcaacctggagttccacccgaagaagcaggagccgcggtagctgccgaatcttcgactggtacatggaccactgtgtggaccgatggacttaccagccttgatcgttacaaaggacgatgctatcacatcgagcccgttgctggagaagaaaatcaatatattgcttatgtagcttaccccttagacctttttgaagaaggttctgttactaacatgtttacttccattgtaggtaatgtatttgggtttaaagccctacgtgctctacgtctggaagatcttcgaatccctccggcttattctaaaactttccaaggcccgcctcatggtatccaagttgagagagataaattgaacaagtacggtcgtcctctattgggatgtactattaaacccaaattggggttatccgctaagaactatggtcgggcggtttatgagtgtctgcgcggtggacttgattttaccaaagatgatgagaatgtaaactcccaaccatttatgcgatggagagaccgtttcttattttgtgccgaagctctttataaagcacaagccgaaactggcgaaatcaaagggcattatttgaatgctactgcaggtacatgggaagaaatgatcaaaagggctgtatttgccagagaattgggagtccctatcgtaatgcatgactatttaacaggggggttcaccgcaaatactagcttggctcattattgccgggataatggcttacttcttcatatccatcgtgcaatgcatgcggttattgatagacaaaaaaatcatggtatacactttcgtgtattagctaaagccttacgtatgtctggtggagatcatattcactctggtactgtagtaggtaaacttgaaggggaaagagatattactttgggatttgttgatttactacgtgatgattttattgaaaaagaccgaagtagggggatttattttactcaagattgggtttcgctaccgggtgttttgcccgtagcttcagggggtattcatgtttggcatatgcctgctctgaccgagatctttggggatgattccgtattacaattcgggggaggaaccttaggacacccttggggaaatgcaccgggtgccgtagctaatcgagtagctctagaagcatgtgtacaagctcgtaatgaggggcgggatcttgctcgtgagggtaatgaaattatccgcgaagctcgaaaatggagtcctgaactagctgctgcttgtgaggtatggaaggagatcaaatttgaattccaagcaatggatactttgtaa
Dendrophthoe ???ttgatcctgccagtagtcatatgcttgtctcaaagattaagccatgcatgtgtaagtatgaactaattcagactgtgaaactgcgaatggctcattaaatcagttatagtttgtttgatggtatttgctactcggataaccgtagtaattctagagctaatacgtgcaccamaccccgac??ttctggaagggacgcatttattagataaaaggtcgacgcsggcttc??gcccgttgttctgatgaatcatgataacttgacggatcgcacggccatcgtgccggcgacgcatcattcaaatttctgccctatcaactttcgatggtaggatagtggcctaccatggttttgacgggtgacggagaattagggttcgattccggagagggagcctgagaaacggctaccacatccaaggaaggcagcaggcgcgcaaattacccaatcctgacacggggaggtagtgacaataaataacaataccgggctctacgagtctggtaattggaatgagtacaatctaaatcccttaacgaggatccattggagggcaagtctggtgccagcagccgcggtaattccagctccaatagcgtatatttaagttgttgcagttaaaaagctcgtagttggaccttgggctgggtcgatcggtccgccgtcaggtgtgtaccggtcggcccgtcccttctaccggcgatgcgttcctggccttagctggccgggtcgtgcctccggtgctgttactttgaagaaattagagtgctcaaagcaagcctacgctctggatacattagcatgggataacatcataggatttcgatcctattctgttggccttcgggatcggagtaatgattaacagggacagtcgggggcattcgtatttcatagtcagaggtgaaattcttggatttatgaaagacgaacaactgcgaaagcattt????????gccaaggatgttttcattaatcaagaacgaaagttgggggctcgaagacgatcagataccgtcctagtctcaaccataaacgatgccgaccagggatcagcggatgttacttataggactccgctggcaccttatgagaaatcaaagtttttgggttccggggggagtatggtcgcaaggctgaaacttaaaggaattgacggaagggcaccaccaggagtggagcctgcggcttaatttgactcaacacggggaaacttaccaggtccagacatagtaaggattgacagactgagagctctttctagattctatgggtggtggtgcatggccgttcttagttggtggagcgatttgtctggttaattccgttaacgaacgagacctcagcctgctaactagctacatggaggtgaccctccatggctagcttcttagagggactatggccttttaggccacggaagtttgaggcaataacaggtctgtgatgcccttagatgttctgggccgcacgcgcgctacactgatgtattcaacgagtctatagccttggccgacaggcccgggtaatctttgaaatttcatcgtgatggggatagatcattgcaattgttggtcttcaacgaggaattcctagtaagcgcgagtcatcagctcgcgttgactacgtccctgccctttgtacacaccgcccgtcgctcctaccgattgaatggtccggtgaagtgttcggatcgaggcgacgtgggcggt???ccgctgcc?cgcgacgtcgcgagaagtccactgaaccttatcatttagaggaaggagaagtc??????????????????????????????????????????????????????????????????????????????????aacggcgagcgaaccgggaacagcccag?ttgaaaatcgcgcgg?cg?g?cg???gaa?tgtagactgtagaagcgtcctcagcggcggaccgggctcaagtcccctggaagggggcgccggagagggtgagagccccgtcgtgcccggaccctgccgcaccac?aggcgctgtcggcgagtcgggttgtttgggaatgcagccccaatcgggcggtaaattccgtccaaggctaaatatgggcgagagaccgatagcaaacaagtaccgcgagggaaagatgaaaaggactttgaaaagagagtcaaagagtgcttgaaattgtcgggagggaagcggatgggggccggcgatgcacctcggtcggatgtggaacggccaacagccggtccgccgatcgactcggggtgcggaccgatgcggattgaggcggcggcccaagcctgggccgtcgttac??gcctgcggagatgccgccgcctcgatcgtggaaygcagcgcgcgccgc???????amggcgtgcytccgggcacctgcgcgctccgggcaacggcctgcgggctccccattcgacccgtcttgaaacacggaccaaggagtctgacatgtgtgcgagtcaacgggc?gayyaaacccgtaaggcgaaaggaagctga?ytggtgggatccccc?????ctgcggg???tgcacccccgaccgaccttgatcttctgagaagggttcgagtgtgagcatgcctgtcgggacccgaaagatggtgaactatgcctgagcggggcgaagccagaggaaactctggtggaggcccgcagcgatactgacgtgcaaatcgttcgtctgacttgggtataggggcgaaagactaatcgaaccgtctagtagctggttccctccgaagtttccctcaggatagctggagctcgcgcgcgagttctatcaggtaaagccaatgattagaggcatcgggggcgcaatgccctcgacctattctcaaactttaaatgggtaggacgacacggctgcttcgctgagccgtggcgaggaatcgagagctccaagtgggccatttttggtaagcagaactggcgatgcgggatgaaccggaagccgggttacggtgcccaactgcgcgctaacctagatcccacaaagggtgttggtcgattaagacagcaggacggtggtcatggaagtcgaaatccgctaaggagtgtgtaacwactcacctgccgaatcaactagccccgaaaatggatggcgcttaagcgcgcgacctatacccggccgtcgaggcaacggccaggccccgatgagtaggagggcgcggcggtcgctgcaaaacctgtggcgcgagcccgggcggagcgtccgtcggtgcggatcttggtggtagtagcaaatattcaaatgagaactttgaaggccgaagaggrgaagggttccatgtgaacggcacttgcacatgggttagtcgatcctaagagacgggggaagcccgtccgacagcgcgatccgcgcgagcttcgaaagggaatcgggttaaaactcccgagccgggacgtggtggttgacggcgacgttagggagtccggagacgtcgtcgggggccccgggaagagttatcttttctgtttaacagcctgcccaccctggaatcggttcggccggaggtagggtccagcggctggaacagcaccgcacgtcgcgcggtgtccggtgcgccctcgacggccc?tgaaaatccggaggaccgagtaccatccacgcccgttcgtaccgataaccgcatcaggtctccaaggtgaacagcctctggtcgatggaacaatgtaggcaagggaagtcggcaaaatggatccgtaacttcgggaaaaggattggctctgagggctgggctcgggggtcccagccccgaacccatcggctgtcggcggactgctcgagctgctctcgcggcgagagcgggtcgccgcgtgccgtccgggcgacggactgggaacggctccctc????????gggggccttccccgagcagcgaacagccagctcagaactggtacgg????????????????????????????????????????????????caggagtatatttatgcacttactcataatcgtagtttcaatcgatcaagtttgtttgaaaatgtaagttatgacaaaaargttaggttactaattgtgaaacgattaattactcgaatgtatcaccagaaytctkttmttatttmtacttat?????????gat??????tataac????????????caaaatgmtttttttgggcacaacaagyatttttatttgcaaatcatatcgggtaagttagcggttattgtrgaaattaaactttttctaggcttagta???kcttctctt?????????gaagataat???aaaatagacgaatmtaaaaatttacgatcaattcattccatatttccctttttagaagataaattytcccgtttaaattatgtgtcaaatataytaataccttatcctgttcatcttgaamtattggttttaattcttcgttgttggrtgaaagatycttcttctttacattttttacgrttcgttttycacgagaatcgtamttggaaccatttttttttmcaaaataaatatatttccaccctt????????????ccaaaaaga????????????aatcakagattwtttytattcttatataattctcatgtytgtgaatacgaatccrtttttgtttttttacgtaaccaatcctatyatttacgatcaacattttttggaaccttttttgagcgaactrttttytatggaaaaataaaaaaagagtatytt??????gtaamtgtc??????tttactaaggattttcaagccata??????tcatrtatgttcaaagatatttgtatgcattatgttaggtatmaaggaaaatctattctggcttcaaaatggacgttttttattctgaataaatggaaytattaycttaytctcttttggaaatgtcgtttttatgtgtgktatcaatcagaaagg??????ataaaaacattatccaagcatttccttgactttctaggttatctt??????tcaagtkca??????aatakacgattcaaccyttcgttgggacgaagtcaaatgatagaaaattcatttataata??????aataataatattattaas?????????acgtttgataccacagttccaattatayctttggttggaccattggttaaagtgaaarttggtgacktcttaggtcamcccattagtaag???ttgatctcgaccgattta??????tcagattrtgatattattgayttattttggcatatatgcagaaatctttctcattattacagcggagcttcaaaaaaa???aatagtttgtatcaamta?????????aagtatatacttcgactttcgtgtactagaactttagctcgtaaacacaaaagcgctttacgtgcttttttgaaaagattagttccagaagttttggaagaattttttatggaggaggagcaagtyctttcgttgatcttctcaaggtattcttttccttcgcagagattgtatatagaaggtcgtatttggtatttggatacttattatttgtatcaacgatctagtcaatcacgaaattggtagacgytacggacttaattgggttgagccttagtatggaaacccactaagtg?????ataactttcaaattcagggaaaccgtggaattaataaaaataggcaatcctgagccaaatccygttt??????tcc??????gaa????????aat???gagtagtgaaagcaagytagaat?????????aaaaaaaaaggataggtgcagagactcaacggaagctgtt???????ctaata????????aa?????tac???ataca????at?????acaatacaaacatacaatacaaatggagttka??????tt?c????gccggt??????????????????????????????????????????????????????????????????????????????????????????????????????????????????????????????????????????????????????????????????????????????????agwcvagaataaagatagagtcccattctacatgtcaatacygacaacaatgaaatttatag?taataggaaaatccgtcgact?????ttttaaatcatgagggttcaagtccctctatccccaaaaaa??????????gycygy?ttgaacccct?aattmttt??????ctc?????????????????????ttatttatct?????ctt????????t?????????tcrt???????tarc??akttaaaaatcccc????ttcattt?????????????????ht????????????????????????????????????????????????catagttaggcgagaaatacccatt???????tt????????????aataattcacag?????????tcagtactttat???????????????????????????ata?????????????????????????????????????ctgaaactt???????????????a??????catttac????aaagtcttattc????????aattag????????tcattttt??????cat????tttgtgtatttttttwaaaa?aaka??????aaattttaca???agtaatac?????????????????????????????ttt?t??tt??ttagattttt?????at???tt???????????????????????????????????????????????ttwatggtcgggatagctcagttggtaga?????????????????????????????aaagcaggtgttggattcaaagccggtgttaaagagtacaaattgacttattatactcctgattatgaaactaaagatactgatattttggcagcattccgagtaactcctcaacctggagttccacccgaggaagcmggagccgcggtagctgccgaatcttcractggtacatggaccactgtrtggacygatggacttaccagccttgatcgttacaaaggacgatgctatcacatcgarcccgttgctggagaagaaaatcaatatattgcttatgtagcttaccccttagacctttttgaagarggttctgttactaacatgtttacttycattgtaggtaatgtatttggttttaaagccctacgtgctctacgtctggaagatcttcgaatccccccrgcttattckaaaactttccmaggcccgcctcatggtatccaagttgagagagataaattgaacmagtacggkcgtcctctattgggatgtactattwamcccaaattrgggttatccgctaagaactacggtcgggcrgtttatgagtgtctgcgcggtggacttgattttaccaaagatgatgagaatgtaaactcccaaccatttatgcgctggagagaccgtttcttattttgtgccgaagctctttataaagcacaagccgaaactggcgaaatcaaaggrcattatttgaat?????????????????????????????????????????????????????????????????????????????????????????????????????????????????????????????????????????????????????????????????????????????????????????????????????????????????????????????????????????????????????????????????????????????????????????????????????????????????????????????????????????????????????????????????????????????????????????????????????????????????????????????????????????????????????????????????????????????????????????????????????????????????????????????????????????????????????????????????????????????????????????????????????????????????????????????????????????????????????????????????????????????????????????????????????????????????????????????????
Helixanthera ???????????????gtagtcatatgcttgtctcaaagattaagccatgcatgtgtaagtatgaactaattcagactgtgaaactgcgaatggctcattaaatcagttatagtttgtttgatggtatttgctactcggataaccgtagtaattctagagctaatacgtgcaccgaaccccgac?tttmyggaagggatgcatttattagataaaaggtcgacgcggrctyy??gyycgttgytctgatgaatcatgataacttgacggatygcacggccatcgtgccggcgacgcatcattcaaatttctgccctatcaactttcgatggtaggatagtggcctaccatggtkwtgacgggtgacggagaattagggttcgattccggagagggagcctgagaaacggctaccacatccaaggaaggcagcaggcgcgcaaattacccaatcctgacacggggaggtagtgacaataaataacaataccgggctctaygagtctggtaattggaatgagtacaatctaaatcccttaacgaggatccattggagggcaagtctggtgccagcagccgcggtaattccagctccaatagcgtatatttaagttgttgcagttaaaaagctcgtagttggaccttgggttgggycgatcggtccgcckycrggtgtgtaccggycggcctgtcccttctaccggcgatgcgctcctggccttaattggccgggtcgtgcctccggtgctgttactttgaagaaattagagtgctcaaagcaagcctacgctctggatacattagcatgggataacatcataggatttcggtcctattctgttggccttcgggatcggagtaatgattaacagggacagtcgggggcattcgtatttcatagtcagaggtgaaattcttggatttatgaaagacgaacaactgcgaaagcattt????????gccaaggatgttttcattaatcaagaacgaaagttgggggctcgaagacgatcagataccgtcctagtctcaaccataaacgatgccgaccagggatcrgcggatgttacwtwmaggactccgcyggcaccttatgagaaatcaaagtttttgggttccggggggagtatggtcgcaaggctgaaacttaaaggaattgacggaagggcaccaccaggagtggagcctgcggcttaatttgactcaacacggggaaacttaccaggtccagacatagtaaggattgacagactgagagctctttctagattctatgggtggtggtgcatggccgttcttagttggtggagcgatttgtctggttaattccgttaacgaacgagacctcagcctgctaactagctacrtggaggtatccctccatggctagcttcttagagggactatggccttttaggccacggaagtttgaggcaataacaggtctgtgatgcccttagatgttctgggccgcacgcgcgctacactgatgtattcaacgagtctatagccttggccgacaggcccgggtaatctttgaaatttcatcgtgatggggatagatcattgcaattgttggtcttcaacgaggaattcctagtaagcgcgagtcatcagctcgcgttgactacgtccctgccctttgtacacaccgcccgtcgctcctaccgattgaatggtccggtgaagtgttcggatcgaggcgacgygggcggt???ycgcygcsccgcgacgtcgcgagaagtccactgaaccttatcatttagaggaaggag??????????????????????????cccgctgagtttaagcatatcaataagcggaggaaaagaaacttacgaggattcccctagtaacggcgagcgaaccgggaacagcccagcttgaaaatcgttcggccctgccgcgcgaattgtagtctgtagaagcgtcctcagcggcggaccgggctcaagtcctctggaagggggcgccggagagggtgagagccccgtcgtgcccggaccctgccgcatcacgaggcgctgtcggcgagtcgggttgtttgggaatgcagccccaatcgggcggtaaattccgtccaaggctaaatacgggcgagagaccgatagcaaacaagtaccgcgagggaaagatgaaaaggactttgaaaagagagtcaaagagtgcttgaaattgtcgggagggaagcggatgggggccggcgatgcacctcggtcggatgtggaacggccaacagccggtccgccgatcgactcggggtgcggaccgatgcggattgaggcggcggcccaagcctgggccwtcgwkac??gccygcggagaygycgccgcctcgatcgtggaaagcagcgcgcgccgc???????maggcgtgcytc??ggcacctgcgcgctccgggcawcggcctgcgggctccccattcgacccgtcttgaaacacggaccaaggagtctgacatgtgtgcgagtcaacgggc?gayyaaacccgtaaggcgaaaggaagctga?ttggcgggatcccc??????cwgyggg???tgcacccccgaccgaccttgatcttctgagaagggttcgagtgtgagcatgcctgtcgggacccgaaagatggtgaactatgcctgagcggggcgaagccagaggaaactctggtggaggcccgcagcgatactgacgtgcaaatcgttcgtctgacttgggtataggggcgaaagactaatcgaaccrtctagtagctggttccctccgaagtttccctcaggatagctggagctcgcgcgcgagttctatcaggtaaagccaatgattagaggcatcgggggcgcmaygccctcgacctattctcaaactttaaatgggtaggacgacrcggctgcttcgytgagccgyggcgaggaatcgagagctccaagtgggccatttttggtaagcagaactggcgatgcgggatgaaccggaagccgggttacggtgcccaactgcgcgctaacctagatcccacaaagggtgttggtcgattaagacagcaggacggtggtcatggaagtcgaaatccgctaaggagtgtgtaacaactcacctgccgaatcaactagccccgaaaatggatggcgcttaagcgcgcgacctatacccggccgtcgaggcaacggccargccccgatgagtaggagggcgcggcggtcgcygcaaaacctgtggcgcgagcccgggcggagcgkccgtcggtgcggatcttggtggtagtagcaaatattcaaatgagaactttgaaggccgaagaggggaaaggttccatgtgaacggcacttgcacatgggttagtcgatcctaagagacgggggaagcccgtccgacagcgcgywscgcgcgagcttcgaaagggaatcgggttaaaattcccgaaccgggacgtggtggttgacggcgacgttagggagtccggagacgtcgtcgggggccccgggaagagttatcttttctgtttaacagcctgcccaccctggaatcggctcagccggaggtagggtccagcggctggaacagcaccgcacgtcgcgcggtgtccggtgcgccctcgacggcccctgaaaatccggaggaccgagtgccatccacgcccgttcgtactcataaccgcatcaggtctccaaggtgaacagcctctggtcgatggaacaatgtaggcaagggaagtcggcaaaatggatccgtaacttcgggaaaaggattggctctgagggctgggctcgggggtcccagccccgaacccatcggctgtcggcggactgctcgagctgctctcgcggcgagagcgggtcgccgcgtgccgtccgggggacggactgggaacggccccctcgc??????gggggccttccccgagcagcgaacagccagctcagaactggtacgga????????????????????????????????????????????????????????????????????????????????????????????????????????gaaaatgtaggttatgacaaaaaggttaggttactaattgtgaaacgmttaattactcgawtgtatcaccagaattmttttmttatttmtacttatgattataatgat??????tataac????????????caaaatkmtttttttrggcacaacaaacatttttatttscaaatcatatcgggtaagttagcggttattgtggaaatraaaytttttcwaggcttagta???tcytctctt?????????gaagataat???aaaatagacgaatctaaaaatttacgatcaattcattccatatttccctttttagaagataaattctcccgtttaaattatgtgtcaaatatactaataccttatcctgttcatyttgaaatattggttttaattcttcgttgttgggtraaagatksttcttytttacattttttacgattygttttccacgagaatcgtaattggaaccatttttttttccaawataaatatakttccaycctt????????????ymaaaaaga????????????aatcagagatttktwttattcttatataattctcatgtctgtgaatacgaatccatttttgtttttttacgtaaccaatcctatcatttacgatcaacattttttggaaccttttttgagcgaactmttttctatggaaaaawwaawaaagagtatcttgtactggtaaatgtc??????tttactaaggattttcaagccata??????tcatgtatgttcaaagatakttktatgcattatgttaggtatcaaggaaaatyyattctggcttcaaaayggacgttttttattctgaataaatggamytattacctkmyyytcttttggaaatgtcgtttwtrtgtgtggtaycaatcagaaagg??????ataaaaayattatccmagcattyccttgactttmtargttatctt??????tcaagtgca??????aatakacgattcaaccyttcgttkggacgaagtcaaatgmtagaaaattcatttataata???aataawaataatattattaag?????????acgtttgataccacagttccaattayacctttggttrgaccattggwtaaagcgaaarktggtgacgtcttaggtcacyccattagtaag???ttgatctcggccgatttatcagattcagattatgatattattgacttattttggcatatatgcagaaatctttctcattattacagcggagcttcaaaaaaa???aaragtttgtatcaaata?????????aagtatatacttcgactttcktgtactagaactttagctcgtaaacacaaaagygctttacgtgcttttttgaaaagattagktycagaagttttggaagaattttttatggaggaggagcaagttctttcgttgatcttctcaaggtattcttttccttcgcagagatt???????????????????????????????????????????????????????????????????????????????ctacggacttaattgrkttgagccttagtatggaaacccactaagtg?????ataactttcaaattcagggaaaccktggaattaataaaaataggcaatcctgagccaaatcccgttt??????tmc??????gam????????aat???gagtagkgaaarcaagcyagaat???????????aaaaaaaggataggygcagagactcaacggaagctgtt???????ctaata????????aa?????tac???awaca????at?????acaa?attacaatacatttgtaatggagtkka??????tt?c????gccggt??????????????????????????????????????????????????????????????????????????????????????????????????????????????????????????????????????????????????????????????????????????????????aracgagaataaagatagagtcccattywacatgtcaataccgacaacaatgmaatttrtag?taagaggaaaatccgtcgact?????twwwaaatcatgagggttcaagtccctctatccccaaaaaa??????????gmcmgt?ttgaaycccy?aattcttt??????ctc?????????????????????ktatttmtcy?????ctt????????t?????????yygt???????tagc??agttmaaaatcccc?ttttttwttt?????????????????tt????????????????????????????????????????????????catmkttaggcgagaaataaccatt???????tt????????????mataattcacag?????????tcagtactttaywtwakaactttatatactatatactgaata?????????????????????????????????????ytgaaactt???????????????a??????catttac????aaagtmttattc????????aattag????????tsattttt??????cat????tttgtgta???tttttaaca?aaga??????wwatwttaca???agtaatac?????????????????????????????ttttttatwwwttwrww??????????????tt???????????????????????????????????????????????ttaatggtcgggatagctcagttggtagagcagaggactgaaaatcctcg????????aaagcaggtgttggattcaaagccggtgttaaagagtacaaattgacttattatactcctgattatgaaactaaagatactgatattttggcagcattccgagtaactcctcaacctggagttccacccgaggaagcaggagccgcggtagctgccgaatcttcgactggtacatggaccactgtgtggaccgatggacttaccagccttgatcgttacaaaggacgatgctatcacatcgagcccgttgctggagaagaaaatcaatatattgcttatgtagcttaccccttagacctttttgaagaaggttctgttactaacatgtttacttccattgtaggtaatgtatttggktttaaagccytacgtgctctacgtctggaagatcttcgaatccccccggcttattctaaaaytttccaaggcccgcctcatggtatccaagttgaragagataaattgaacaagtacggbcgtcctctattgggatgtactattaaacccmaattrgggttatccgctaagaactacggtcgggcggtttatgagtgtctgcgcggtggacttgattttaccaaagatgatgagaatgtaaactcccaaccatttatgcgctggagagaccgtttcytattttgtgccgaagctctttataaagcacaagccgaaactggcgaaatcaaaggrcattatttgaat?????????????????????????????????????????????????????????????????????????????????????????????????????????????????????????????????????????????????????????????????????????????????????????????????????????????????????????????????????????????????????????????????????????????????????????????????????????????????????????????????????????????????????????????????????????????????????????????????????????????????????????????????????????????????????????????????????????????????????????????????????????????????????????????????????????????????????????????????????????????????????????????????????????????????????????????????????????????????????????????????????????????????????????????????????????????????????????????????
Moquiniella  ???ttgatcctgccagtagtcatatgcttgtctcaaagattaagccatgcatgtgtaagtatgaactaattcagactgtgaaactgcgaatggctcattaaatcagttatagtttgtttgatggtatttgctactcggataaccgtagtaattctagagctaatacgtgcaccgaaccccgactcttgcggaagggatgcatttattagataaaaggtcgacgcgggcttct?gctcgtcgttctgatgaatcatgataacttgacggatcgcacggccatcgtgccggcgacgcatcattcaaatttctgccctatcaactttcgatggtaggatagtggcctaccatggttttgacgggtgacggagaattagggttcgattccggagagggagcctgagaaacggctaccacatccaaggaaggcagcaggcgcgcaaattacccaatcctgacacggggaggtagtgacaataaataacaataccgggctctacgagtctggtaattggaatgagtacaatctaaatcccttaacgaggatccattggagggcaagtctggtgccagcagccgcggtaattccagctccaatagcgtatatttaagttgttgcagttaaaaagctcgtagttggaccttgggttgggtcgatcggtccgccttcgggtgtgtaccggtcggcctgtcccttctaccggcgatgcgctcctggccttaattggccgggtcgtgcctccggtgctgttactttgaagaaattagagtgctcaaagcaagcctacgctctggatacattagcatgggataacatcataggatttcggtcctattctgttggccttcgggatcggagtaatgattaacagggacagtcgggggcattcgtatttcatagtcagaggtgaaattcttggatttatgaaagacgaacaactgcgaaagcattt????????gccaaggatgttttcattaatcaagaacgaaagttgggggctcgaagacgatcagataccgtcctagtctcaaccataaacgatgccgaccagggatcagcggatgttacttgtaggactccgctggcaccttatgagaaatcaaagtttttgggttccggggggagtatggtcgcaaggctgaaacttaaaggaattgacggaagggcaccaccaggagtggagcctgcggcttaatttgactcaacacggggaaacttaccaggtccagacatagtaaggattgacagactgagagctctttctagattctatgggtggtggtgcatggccgttcttagttggtggagcgatttgtctggttaattccgttaacgaacgagacctcagcctgctaactagctacgtggaggtatccctccatggctagcttcttagagggactatggccttttaggccacggaagtttgaggcaataacaggtctgtgatgcccttagatgttctgggccgcacgcgcgctacactgatgtattcaacgagtctatagccttggccgacaggcccgggtaatctttgaaatttcatcgtgatggggatagatcattgcaattgttggtcttcaacgaggaattcctagtaagcgcgagtcatcagctcgcgttgactacgtccctgccctttgtacacaccgcccgtcgctcctaccgattgaatggtccggtgaagtgttcggatcgaggcgacgcgggcggt???ccgccgtc?cgcgacgtcgcgagaagtccactaaaccttatcatttagaggaag????????????????????????????????????????????????????????????????????????????????????cctagtaacggcgagcgaaccgggaatagcccagcttgaaaatcgcgcggcgctgccgcgcgaattgtagtctgtagaagcgtcctcagcggcggaccgggctcaagttccctggaagggggcgccggagagggtgagagccccgtcgtgcccggaccctgccgcatcacgaggcgctgtcggcgagtcgggttgtttgggaatgcagccccaatcgggcggtaaattccgtccaaggctaaatacgggcgagagaccgatagcaaacaagtaccgcgagggaaagatgaaaaggactttgaaaagagagtcaaagagtgcttgaaattgtcgggagggaagcggatgggggccggcgatgcacctcggtcggatgtggaacggccagcggccggtccgccgatcgactcggggtgcggaccgatgcggattgaggcggcggcccaagcccgggccgtcgatac??gcctgcggagatgtcgccgcctcgatcgtggaaagcagcgcgcgccgc???????gaggcgtgcttc??ggcacctgcgcgctccgggcaacggcctgcgggctccccattcgacccgtcttgaaacacggaccaagga?tctgacatgtgtgcgagtcaacgggc?gatcaaacccgtaaggcgaaaggaagctga?ttggcgggatcccc??????cagcggg???tgcaccgccgaccgaccttgatcttctgagaagggctcgagtgtgagcatgcctgtcgggacccgaaagatggtgaactatgcctgagcggggcgaagccagaggaaactctggtggaggcccgcagcgatactgacgtgcaaatcgttcgtctgacttgggtataggggcgaaagactaatcgaaccgtctagtagctggttccctcc?????????????????????????????????????????????????????????????????????????????????????????????????????????????????????????????????????????????????????????????????????????????????????????????????????????????????????????????????????????????????????????????????????????????????????????????????????????????????????????????????????????????????????????????????????????????????????????????????????????????????????????????????????????????????????????????????????????????????????????????????????????????????????????????????????????????????????????????????????????????????????????????????????????????????????????????????????????????????????????????????????????????????????????????????????????????????????????????????????????????????????????????????????????????????????????????????????????????????????????????????????????????????????????????????????????????????????????????????????????????????????????????????????????????????????????????????????????????????????????????????????????????????????????????????????????????????????????????????????????????????????????????????????????????????????????????????????????????????????????????????????????????????????????????????????????????????????????????????????????????????????????????????????????????????????????????????????ttcaatcgatcaagtttgttcgaaaatgtaagttataacaaaaaggttaggttactaattgtgaaacgattaattactcgaatgtatcaccagaattcttttcttatttctacttat?????????gattataactataac????????????caaaatgtttttttggggcacaacaaacatttttatttgcaaatcatatcggataagttagcggttattgtggaaatgaaacttttcctaggactagta???tcttctctt?????????gaagataataaaaaaatagacgaatctaaaaatttacgatcaattcattccatatttccctttttagaagataaattctctcgtttaaattatgtgtcaaatatactaataccttatcctgttcatcttgaaatattagttttaattcttcgttgttgggtgaaagatgcttcttctttacattttttacgattcgttttccacgagaatcctaattggaaccatttttttttccaaaataaatatatttctaccttt????????????tcaaaaaga????????????aatcagagattctttttattcttatataattctcatgtctgtgaatacgaatccatttttgtttttttacgtaaccaatcctatcatttacgatcaacattttttggaaccttttttgagcgaactattttctatagaaaaataaaaaaagagtatctt??????gtaaatatc??????tttactaaggattttcaagccata??????gcatgtatgttcaaagatatttttatgcattatgttaggtatcaaggaaaatctattctggcttcaaaatggacgttttttattctgaataaatggaactattaccttgctctcttttggaaatgtcgtttttatgtgtggtatcactcagaaagg??????ataaaaacattatccaagcatttccttgactttctaggttatctt??????tcaagtgca??????aatatacgattcaactcttcgttgggacgaagtcaaatgatagaaaattcatttctaata??????aataataatattattaag?????????acgtttgataccacagttccaattatacctttggttggaccattggttaaagcgaaagttggtgacgtcttaggtcaccccattagtaagttgttgatctcgtccgattta??????tcagattatgatattattgacttattttggcatatatgcagaaatctttctc??????????????????????????????????????????????????????????????????????????????????????????????????????????????????????????????????????????????????????????????????????????????????????????????????????????????????????????????????????????????????????????????????????????????????????????????????????????????????????????????????????????tagtatggaaacccactaagtg?????ataactttcaaattcagggaaaccgtggaattaataaaaataggcaatcctgagccaaatcccattt??????tcc??????gaa????????aat???gagtagggaaagcaagccagaat???????????aaaaaaaggataggtgcagagactcaacggaagctgtt???????ctaata????????aa?????tac???ataca????at?????acaa??????????????????atggagttga??????tt?c????gccggt??????????????????????????????????????????????????????????????????????????????????????????????????????????????????????????????????????????????????????????????????????????????????agacgagaataaagatagagtcccattctacatgtcaataccgacaacaatgaaatttatag?taagaggaaaatccgtcgact?????ttttaaatcatgagggttcaagtccctctatccccaaaaaa??????????gcccgt?t?gaacgcct?aattcttt?????cttc?????????????????????ttatttatcc?????ctt????????t?????????tcgt???????tagc??aatttgaaatcccc?g??ttcattt?????????????????tt????????????????????????????????????????????????catatttaggtgagaaatactcatt???????tt????????????aataattcacag?????????tcattactttat???????????????????????????ata?????????????????????????????????????ctgaaactt???????????????a??????catttcc????aaagtcttattc????????aattag????????tcattttt??????cat????tttgtgta???ttttaaa?a?aata??????aaattttaca???agtaatac?????????????????????????????ttt?t??ttagttagat??????????????tt???????????????????????????????????????????????ttaatggtcgggatagctcagttggtagag????????????????????????????aaagcaagtgttggattcaaagccggtgttaaagagtacaaattgacttattatactcctgawtatgaaactaaagatactgatattttggcagcattccgagtaactcctcaaccwggagttccacccgaggaagcaggagccgcggtagctgccgaatcttcgactggtacatggaccactgtgtggaccgatggacttaccagccttgatcgttacaaaggacgatgctatmayatcgagccygttgctggagaagaaaatcaatatmttgcttatgtagcttaccccttagacctttttgaagaaggttctgttactaacatgtttacttccattgtaggtaatgtatttggttttaaagccctacgtgctctacgtctggaagatcttcgaatccccccggcttattctaaaactttccaaggcccrcctcatggtatccaagttgagagagataarttgaacaagtacggccgtcctctattgggatgtactattaaaccaaaattggggttatccgctaagaactacggtcgrgcggtttatgagtgtctkcgyggtggacttgattttaccaaagatgatgagaatgtmaactcccaaccatttatgcgctggagagaycgtttcttattttgtgccgaagctctttataaagcacargccgaaactggmgaaatcaaaggkcattatttgaatgctactgcaggtacatgygaagaaatgatsaaaagggctgtatttgccagagaattgggagtccctatcgtaatgcatgactatttaacagggggrttyactgcaaatactagcttggctcattattgccgggataatggtttacttcttcatatccatcgtgcaatgcatgcggttattgatagacaaaaaaatcatggtatacactttcgtgtattagctaaagccttacgtatgtctggtggagatcatattcactctggtactgtagtaggtaaacttgaaggkgaaagagatatyactttgggatttgttgatttactacgtgatgattttrttgaaaaaraccgaagtarggggatytatttyactcaagattgggtttcgctaccgggtgttttgcccgtagcttcagggggtattcatgtttggcatatgcctgctctgaccgagatctttggggatgattccgtattacarttcggkggaggaacyytaggacacccttggggaaatgcrccgggtgccgtagctaatcgagtagctctagaagcatgtgtacaagctcgtaatgagggrcgggatcttgctcgtgagggtaatgaaattatccgcgargctygmacatggagtcctgaactagctgctgcttgtgagatatggaaggagatcaaatttgaattccaagcaatggatactttgtaa
Ileostylus   tggttgatcctgccagtagtcatatgcttgtctcaaagattaagccatgcatgtgtaagtatgaactaattcagactgtgaaactgcgaatggctcattaaatcagttatagtttgtttgatggtatttgctactcggataaccgtagtaattctagagctaatacgtgcaacaaaccccgac??ttccggaagggatgcatttattagataaaaggtcgacgcaggctct??gctcgttgctctgatgattcatgataacttgacggatcgcacggccctcgtgccggcgacgcatcattcaaatttctgccctatcaactttcgatggtaggatagtggcctaccatggtgatgacgggtgacggagaattagggttcgattccggagagggagcctgagaaacggctaccacatccaaggaaggcagcaggcgcgcaaattacccaatcctgacacggggaggtagtgacaataaataacaataccgggctctaagagtctggtaattggaatgagtacaatctaaatcccttaacgaggatccattggagggcaagtctggtgccagcagccgcggtaattccagctccaatagcgtatatttaagttgttgcagttaaaaagctcgtagttggaccttgggttgggtcgatcggtccgcctttaggtgtgtaccggtcggcctgtcccttctaccggcgatgcgctcctggccttaattggccgggtcgtgcctccggtgctgttactttgaagaaattagagtgctcaaagcaagcctacgctctggatacattagcatgggataacatcataggatttcggtcctattctgttggccttcgggatcggagtaatgattaacagggacagtcgggggcattcgtatttcatagtcagaggtgaaattcttggatttatgaaagacgaacaactgcgaaagcattt????????gccaaggatgttttcattaatcaagaacgaaagttgggggctcgaagacgatcagataccgtcctagtctcaaccataaacgatgccgaccagggatcagcggatgttacttataggactccgctggcaccttatgagaaatcaaagtttttgggttccggggggagtatggtcgcaaggctgaaacttaaaggaattgacggaagggcaccaccaggagtggagcctgcggcttaatttgactcaacacggggaaacttaccaggtccagacatagtaaggattgacagactgagagctctttctagattctatgggtggtggtgcatggccgttcttagttggtggagcgatttgtctggttaattccgttaacgaacgagacctcagcctgctaactagctacacggaggtatccctccatggctagcttcttagagggactatggccttttaggccacggaagtttgaggcaataacaggtctgtgatgcccttagatgttctgggccgcacgcgcgctacactgatgtattcaacgagtctatagccttggccgacaggcccgggtaatctttgaaatttcatcgtgatggggatagatcattgcaattgttggtcttcaacgaggaattcctagtaagcgcgagtcatcagctcgcgttgactacgtccctgccctttgtacacaccgcccgtcgctcctaccgattgaatggtccggtgaagtgttcggatcgcggcgacgtgggcggt???tcgctgcc?cgcgacgtcgcgagaagtccactgaaccttatcatttagaggaaggagaagtcgtaacaaggtttccgtaggtg????????????????????????????????????????????????????????????????????????????gggaacagcccagcttgaaaat?gttcggcccagccgtacgaattg?agtctgta?aagcgtcctcagcggcggaccgggctcaagtcctctggaagggggcgccggagagggtgacagccccgtcgtgcccggaccctgccgcatcacgaggcgctgtcggcgagtcgggttgtttgggaatgcagccccaatcgggcggtaaattccgtccaaggctaaatacgggcgagagaccgatagcaaacaagtaccgcgagggaaagatgaaaaggactttgaaaagagagtcaaagagtgcttgaaattgtcgggagggaagcggatgggggccggcggtgcacctcggtcggatgtggaacggccaccagccggtccgccgatcgactcggggtgtggaccgatgcggactgaggcggcggcccaagcctgggctgttgttac??ccctgcggagatgccgccgcctcgatcgtggaaagcagcgcgcgccat???????caggcgtgcttc??ggcacctgcgcgctccgggcagcggtctgcgggctccccattcgacccgtcttgaaacacggaccaaggagtctgacatgtgtgcgagtcaacgggc?gattaaacccgtaaggcgcaaggaagctga?ttggcgggatcccc??????tagcggg???tgcacccccgaccgaccttgatcttctgagaagggttcgagtgtgagcatgcctgtcgggacccgaaagatggtgaactatgcctgagcggggcgaagccagaggaaactctggtggaggcccgcagcgatactgacgtgcaaatcgttcgtctgacttgggtataggggcgaaagactaatcgaaccgtctagtagctggttccctccgaagtttccctcaggatagctggagctcgcgcgcgagttctatcaggtaaagccaatgattagaggcatcgggggcgcaacgccctcgacctattctcaaactttaaataggtaggacgacacggctgcttcgttgagccgtggcgaggaatcgagagctccaagtgggccatttttggtaagcagaactggcgatgcgggatgaaccggaagccgggttacggtgcccaactgcgcgctaacctagatcccacaaagggtgttggtcgattaagacagcaggacggtggtcatggaagtcgaaatccgctaaggagtgtgtaacaactcacctgccgaatcaactagccccgaaaatggatggcgcttaagcgcgcgacctatacccggccgtcgaggcaacggccaggccccgatgagtaggagggcgcggcggtcgctgcgaaacctgtggcgcgagcccgggcggagcgtccgtcggtgcggatcttggtggtagtagcaaatattcaaatgagaactttgaaggccgaagaggggaaaggttccatgtgaacggcacttgcacatgggttagtcgatcctaagagacgggggaagcccgtccgatagcgcgaaacgcgcgagcttcgaaagggaatcgggttaaaattcccgaaccgggacgtggtggttgacggcaacgttagggagtccggagacgtcgtcgggggcctcgggaagagttatcttttctgtttaacagcctgcccaccctggaatcggctcagccggaggtagggtccagcggctggaacagcaccgcacgtcgcgcggtgtccggtgcgccctcgacggcccttgaaaatccggaggaccgagtgccatccacgcccgtt??????????????????????????????????????????????????????????????????????????????????????????????????????????????????????????????????????????????????????????????????????????????????????????????????????????????????????????????????????????????????????????????????????????????????????????????????????????????????????????????????????????????????????????????????????????????????????????aatcgatcaaatttgttcgaaaatgtaggttatgacacaaaagttaggttactaattgtgaaacgcttaattactcgaatgtatcaacagaatttttttattatttctactaat?????????gat??????tctaac????????????caaaatactttttgggggcacaataaacatttttatttgcaaatcatgtcgggtaacttagcagttattgtggaaatgaaattttgcctacacttagta???tcttctctc?????????aaagataat???aaaatagacgaatataaaaatttacgatcaattcattccctatttccctttttagaagataaattatcccgtttaaattatgtatcaaatagactaataccctaccctgttcatcttgaaatattggttctaattattcgttgctggttgaaagatgcctcttctttgcattttttacgattcattttacacgtgaatcgtaattggaacctttcttttttacaaaataaatatatttccactctt????????????tcaaaaaga????????????aatcagagattcttcttattcttatataattctcatgtctgtgaatacgaatccatttttgtttttttacgtaaccaatcctctcatttacgatcaacattttttgtaaccctttttgagcgaaattttttatatggaaaaataaaaaaagagcatctt??????gtaaattta??????tttactaaggattttcaagccatt??????tcatggctgttcaaagatatttttatacattatgttaggtatcaaggaaaatcgattccggcttcaaaacggacgtctcttattcttaataaatggaattattaccttgacctcttttggaaatgtcatttttatgtgtggtatcaagcagaaagg??????ataaataaattatccaagcatttcctttactttttaggttatctg??????ttaaattca??????agtatacgattcaacccttcgttgggacgaagtcaaatgctagaaaattcatttataata?????????aataatattattaag?????????acgtttgataccacagttccaattatgcctttggttggatcattggctaaagcgaaagttgatgatgttttaggtcaccccattagtaag???ttgatctcgtccgattta??????tcagattatgatattattgacttattttggtatatatgcagaaatttttctcattattacagcggatcctcaaaaaaa???aaaagtttgtatcaaata?????????aagtatatacttagactttattgtactagaactttagctcgtaaacacaaaagcgctttacgtgcttttttgaaaagattaggtccggcatttttggaagaattttttacggaggaggagcaagttctttcgttgatcttctcaaggtcttcttttacttcgcggaggttatatagagaaggtcgtatttggtatttggatatt??????????????????????????????cgaaattggtagacgctacggacttaattggattgagccttagtatggaaacccactaagtg?????ataactttcaaattcagggaaaccgtggaattaataaaaataggcaatcctgagccaaatcctgttt??????tcc??????gaa????????aat???gagtagggaaagcaagccagaat??????aaaaaaaaaaaaggataggtgcagagactcaacggaagctgttctaataactaata????????aa?????tac???ataca????at?????acaa??????????????????atg????????????????c????gccggt??????????????????????????????????????????????????????????????????????????????????????????????????????????????????????????????????????????????????????????????????????????????????agacgagaataaagatagagtcccattytacatgtcaataccgacaacaatgaaatttatag?taagaggaaaatccgtcgact?????ttttaaatcatgagggttcaagtccctctatccccaaaaaaa?????????gtccgt?ttgaacccct?aattcttt??????ccc?????????????????????ttatttatcc??????????????????????????ctgt???????tagt??agttaaaaaccctt????????????????????????????tt????????????????????????????????????????????????catttttaggcaagaaatacccatt???????tt????????????tataattcacaa?????????tcagtacttttatactaaaatttat??????????????cta?????????????????????????????????????ctgaaactt???????????????a??????catttat????aaagtcttattc????????aattag????????tacttttt??????cat????tttgtgta???ttttaaa?a?aata??????caattttaca???agtaatac?????????????????????????????ttt?t??????ttagat??????????????tt???????????????????????????????????????????????ttaatggtcgggatagctcagttggtagagcaaaaa?????????????????????????????????????????????????????????????aaattgacttattatactcctgattatgaaactaaagatactgatattttggcagcattccgagtaactcctcaacctggagttccacccgaggaagcaggagccgcggtagctgccgaatcttctactggtacatggaccactgtgtggaccgatggacttaccagccttgatcgttacaaaggacgatgctatcacatcgagcccgttgctggagaagaaaatcaatatattgcttatgtagcttaccctttagacctttttgaagaaggttctgttactaacatgtttacttccattgtaggtaatgtatttgggtttaaagccctacgtgctctacgtctggaagatcttcgaatacccccggcttattctaaaactttccaaggcccgcctcatggtatccaagttgagagagataaattgaacaagtatggtcgtcctctattgggatgtactattaaacccaaattggggttatccgctaagaattacggtcgagcggtttatgagtgtctgcgcggtggacttgattttaccaaagatgatgagaacgtaaactcccaaccatttatgcgttggagagaccgtttcttattttgtgccgaggctctttataaagcacaggccgaaactggcgaaatcaaggggcattatttgaatgctactgcaggtacatgcgaagaaatgatgaaaagggctgtatttgccagagaattgggagtccctatcgtaatgcatgactatttaacagggggattcactgcaaatactagcttggctcattattgccgggataatggcttacttcttcatatc?????????????????????????????????????????????????????????????????????????????????????????????????????????????????????????????????????????????????????????????????????????????????????????????????????????????????????????????????????????????????????????????????????????????????????????????????????????????????????????????????????????????????????????????????????????????????????????????????????????????????????????????????????????????????????????????????????????????????????????????????????????????????????????????????????????????????????????????????????
Muellerina   ??????????????????????????????????????????????????????????????????????????????????????????tggctcattaaatcagttatagtttgtttgatggtatttgctactcggataaccgtagtaattctagagctaatacgtgcaacaaaccccgac?ttcttggaagggatgcatttattagataaaaggtcgacgcgggctcct?gctcgttgctctgatgattcatgataacttgacggatcgcacggccctcgtgccggcgacgcatcattcaaatttctgccctatcaactttcgatggtaggatagtggcctaccatggtgatgacgggtgacggagaattagggttcgattccggagagggagcctgagaaacggctaccacatccaaggaaggcagcaggcgcgcaaattacccaatcctgacacggggaggtagtgacaataaataacaataccgggctctaagagtctggtaattggaatgagtacaatctaaatcccttaacgaggatccattggagggcaagtctggtgccagcagccgcggtaattccagctccaatagcgtatatttaagttgttgcagttaaaaagctcgtagttggaccttgggttgggtcaatcggtccgcctttaggtgtgtaccggtcggcctgtcccttctaccggcgatgcgctcctggccttaattggccgggtcgtgcctacggtgctgttactttgaagaaattagagtgctcaaagcaagcctacgctctggatacattagcatgggataacatcataggatttcggtcctattctgttggccttcgggatcggagtaatgattaacagggacagtcgggggcattcgtatttcatagtcagaggtgaaattcttggatttatgaaagacgaacaactgcgaaagcattt????????gccaaggatgttttcattaatcaagaacgaaagttgggggctcgaagacgatcagataccgtcctagtctcaaccataaacgatgccgaccagggatcagcggatgttacttataggactccgctggcaccttatgagaaatcaaagtttttgggttccggggggagtatggtcgcaaggctgaaacttaaaggaattgacggaagggcaccaccaggagtggagcctgcggcttaatttgactcaacacggggaaacttaccaggtccagacatagtaaggattgacagactgagagctctttctagattctatgggtggtggtgcatggccgttcttagttggtggagcgatttgtctggttaattccgttaacgaacgagacctcagcctgctaactagctacatggaggtatccctccatggctagcttcttagagggactatggccttttaggccacggaagtttgaggcaataacaggtctgtgatgcccttagatgttctgggccgcacgcgcgctacactgatgtattcaacgagtctatagccttggccgacaggcccgggtaatctttgaaatttcatcgtgatggggatagatcattgcaattgttggtcttcaacgaggaattcctagtaagcgcgagtcatcagctcgcgttgactacgtccctgccctttgtacacaccgcccgtcgctcctaccgattgaatggtccggtgaagtgttcggatcgcggcgacgtgggcggt??????????????????????????????????????????????????????????????????????????????????????????????????????????????????????????????????????ggattcccctagtaacggcgagcgaaccgggaacagcccagcttgaaaatcgttcggcccagccgcacgaattgtagtctgtagaagcgtcctcagcggcggaccgggctcaagtcctctggaagggggcgccggagagggtgacagccccgtcgtgcccggaccctgccgcatcacgaggc?ctgtcggcgagtcgggttgtttgggaatgcagccccaatcgggcggtaaattccgtccaaggctaaatacgggcgagagaccgatagcaaacaagtaccgcgagggaaagatgaaaaggactttgaaaagagagtcaaagagtgcttgaaattgtcgggagggaagcggatgggggccggcggtgcacctcggtcggatgtggaacggccacaagccggtccgccgatcggctcggggtgtggaccgatgcggattgaggcggcggcccaagcctgggctgtcgttac??gcctgcggagatgtcgccgcctcgatcgtggcaagcagcgcgcgccgc???????aaggcgtgcttc??ggcacctgcgcgctccaggcagcggtctgcgggctccccattcgacccgtcttgaaacacggaccaaggagtctgacatgtgtgcgagtcaacgggc?gattaaacccgtaaggcgaaaggaagctga?ttggtgggatcccc??????tagcggg???tgcacccccgaccgaccttgatcttctgagaagggttcgagtgtgagcatgcctgtcgggacccgaaagatggtgaactatgcctgagcggggcgaagccagaggaaactctggtggaggcccgcagcgatactgacgtgcaaatcgttcgtctgacttgggtataggggcgaaagactaatcgaaccgtctagtagctggttccctccgaagtttccctcaggatagctggagctcgcgcgcgagttctatcaggtaaagccaatgattagaggcatcgggggcgcaacgccctcgacctattctcaaactttaaataggtaggacgacacggctgcttcgttgagccgtggcgaggaatcgagagctccaagtgggccatttttggtaagcagaactggcgatgcgggatgaaccggaagccgggttacggtgcccaactgcgcgctaacctagatcccacaaagggtgttggtcgattaagacagcaggacggtggtcatggaagtcgaaatccgctaaggagtgtgtaacaactcacctgccgaatcaactagccccgaaaatggatggcgcttaagcgcgcgacctatacccggccgtcgaggcaacggccaggccccgatgagtaggagggcgcggcggtcgctgcgaaacctgtggcgcgagcccgggcggagcgtccgtcggtgcggatcttggtggtagtagcaaatattcaaatgagaactttgaaggccgaagaggggaaaggttccatgtgaacggcacttgcacatgggttagtcgatcctaagagacgggggaagcccgtccgatagcgcgacacgcgcgagcttcgaaagggaatcgggttaaaattcccgaaccgggacgtggtggttgacggcaacgttagggagtccggagacgtcgtcgggggcctcgggaagagttatcttttctgtttaacagcctgcccaccctggaatcggctcagccggaggtagggtccagcggctggaacagcaccgcacgtcgcgcggtgtccggtgcgccctcgacggcccttgaaaatccggaggaccgagtgccatccacgcccgttcgtactcataaccgcatcaggtctccaaggtgaacagcctctggtcgatggaacaatgtaggcaagggaagtcggcaaaatggatccgtaacttcgggaaaaggattggctctgagggctgggctcgggggtcccagtccttaacccatcggctgtcggcggactgctcgagctgctaccgcggcgagagcgggtctccgcgtgccgtccgggggacggactgggaacggctccctc????????gggggccttccccgagcagcgaacagtcagctcagaactggtacg??????????????????????????????????????????????????????????????????????????????????????????????????????????gaaaatgtaggttataacacaaaagttaggttactaattgtgaaacgcttaattactcaaatgtatcaacagaattattttcttatttctactact?????????gat??????tctaac????????????caaaatactttttgggggcacaataaacatttttatttgcaaatcatgtcgggtaaattagcagttattgtgaaaattaaattttgcctacatttatta???tcttctcta?????????gaagataat???aaaatagacgaatctaaaaatttacgatcaattcattccctatttccctttttagaagataaattctctcatttaaattatgtatcaaatagactaataccctatcctgttcatcttgaaatattagttctcattcttcgttgctcgttgaaagatgcctcttctttgcattttttacgattcgttttccatgagaatcgtaatcggaaccttttttttttacaaaagaaatatatttccactttt????????????tcaaaaaga????????????aatcagggattctttttattcttatataattctcatgtctgtgaatgcgaatccatttttgtttttttacgtaaccaatcctatcatttacgatcaacattttttggaaccctttttgagcgaaattttttatatagaaaaataaaaaaagagcatctt??????gtaaatgta??????tttactaaggattttcaagccatt??????tcatggttgttcaaagatatttttatacattatgttaggtatcaaggaaaatctattctggctgcaaagcggacgtctcttattctgaataaatggaattattaccttgacctcttttggaaatgtcgtttttatgtgtggtatcaaccagaaaga???aggataaataaattatccaagcatttcctttactttctaggttatctg??????tcaagttca??????aatatacgattcaacccttcgttgggacgaagtcaaatgctagaaaatgcatttctaata?????????aataatattattaag?????????acgcttgatactacagttccaattctgcctttggttggatcattgtctaaagcgaaagttgatgatgttttagatcaccccattagtaag???tggatctcgtccgattta??????tcagattatgatattattgacttattttggtatatatgcagaactatttctcattattacagcggagcctcaaaaaaa???acgagtttgtatcaaata?????????aagtacatactgcgactttcttgtactagaactttagctcgtaaacacaaaagtgctttacgtgcttttttgaaaagattaggtccggaatttttggaagaattttttacagaggaggaacaagttctttcgttgatcttctcaaggtattcttttacttcgcgtaggttatataga?????????????????????????????????????????????????????????cgaaattggtagacgctacggacttaattggattgagccttagtatggaaactcactaagtg?????ataactttcaaattcagggaaaccgtggaattaataaaaataggcaatcctgagccaaatcctgttt??????tcc??????gaa????????aat???gagtagggaaagcaagccaaaaw????????aaaaaawaaaggataggtgcagagactcaacggaagctgtt???????ctaata????????aa?????tac???ataca????at?????acaa??????????????????atggagttgc??????tt?c????kccggt??????????????????????????????????????????????????????????????????????????????????????????????????????????????????????????????????????????????????????????????????????????????????agacragaataaagatagagtcccattctacatgtcaataccgacaacaatgaaatttctag?taagaggaaaatccgtcgact?????ttttaaatcatgagggttcaagtccctctatccccaaaaaaa?????????gtccgt?ttgaacccct?aattcgtt??????ccc?????????????????????ttatttctcc??????????????????????????ctgt???????taac??agttaaaaatcctt????ttcattt?????????????????tt????????????????????????????????????????????????catatttaggcaagaaatactcatt???????tt????????????aataattcacaa?????????tcagtattttkatactaaaatttat??????????????cta?????????????????????????????????????ctgaaactt???????????????a??????catttaa????aaagtattattc????????ca???????????????ttttt??????cat????tttgtgtc???ttttaaa?a?aaka??????aaattttaca???agtaatac?????????????????????????????ttt?t??????ttagat??????????????kt???????????????????????????????????????????????tkaatggtcgggatagctcagttggtagagcagaggactgaaaatcctcgtgtcaccc???????????????????????????????????????aaattgacttattatactcctgattatgaaactaaagatactgatattttggcagcattccgagtaactcctcaacctggagttccacccgaggaagcaggagccgcggtagctgcagaatcttctactggtacatggaccactgtgtggaccgatggacttactagccttgatcgttacaaaggacgatgctatcacatcgagccggttgctggagaagaaaatcaatatattgcttatgtagcttaccctttagacctttttgaagaaggttctgttactaacatgtttacttccattgtaggtaatgtatttgggtttaaagccctacgtgctctacgtctggaagatcttcgaatacccccggcttattctaaaactttccaaggcccacctcatggtatccaagttgagagagataaattgaacaagtatggtcgtcctctattgggatgtactattaaacctaaattggggttatccgctaagaattacggtcgagcggtttatgagtgtctgcgcggtggacttgattttaccaaagatgatgagaacgtaaactcccaaccatttatgcgttggagagaccgtttcttattttgtgccgaggctatttataaagcacaggccgaaactggcgaaattaaggggcattatttgaatgctactgcaggtacgtgggaagaaatgatcaaaagggctgtatttgccagagaattgggagtccctatcgtaatgcatgactatttaacaggaggattcactgcaaatactagcttggctcattattgccgggataatggcttacttcttcatattcatcgtgca????????????????????????????????????????????????????????????????????????????????????????????????????????????????????????????????????????????????????????????????????????????????????????????????????????????????????????????????????????????????????????????????????????????????????????????????????????????????????????????????????????????????????????????????????????????????????????????????????????????????????????????????????????????????????????????????????????????????????????????????????????????????????????????????????????????????????????????
Cecarria     ???????tcctgccagtactcatatgcttgtctcaaagattaagccatgcatgtgtaagtatgaactaattcagactgtgaaactgcgaatggctcattaaatcagttatagtttgtttgatggtatttgctactcggataaccgtagtaattctagagctaatacgtgcaccaaaccccgac??ttttggaagggacgcatttattagataaaaggtcaacgcgagcttt??gctcgttgctctgacgactcatgataacttgacggatcgcacggccttcgtgccggcgacgcatcattcaaatttctgccctatcaactttcgatggtaggatagtggcctaccatggtgatgacgggtgacggagaattagggttcgattccggagagggagcctgagaaacggctaccacatccaaggaaggcagcaggcgcgcaaattacccaatcctgacacggggaggtagtgacaataaataacaataccgggctctttgagtctggtaattggaatgagtacaatctaaatcccttaacgaggatccattggagggcaagtctggtgccagcagccgcggtaattccagctccaatagcgtatatttaagttgttgcagttaaaaagctcgtagttggaccttgggctgggtcgatcggtccgccgccaggtgtgcaccggccggcccgtcctttctaccggcgatgcgctcctggccttgattggccgggtcgtgcctccggtgctgttactttgaagaaattagagtgctcaaagcaagcctacgctctggatacattagcatgggataacatcataggatttcggtcctattctgttggccttcgggatcggagtaatgattaacagggacagtcgggggcattcgtatttcatagtcagaggtgaaattcttggatttatgaaagacgaacaactgcgaaagcattt????????gccaaggatgttttcattaatcaagaacgaaagttgggggctcgaagacgatcagataccgtcctagtctcaaccataaacgatgccgaccagggatcagcggatgttgcttaaaggactccgctgtcaccttatgagaaatcaaagtttttgggttccggggggagtatggtcgcaaggctgaaacttaaaggaattgacggaagggcaccaccaggagtggagcctgcggcttaatttgactcaacacggggaaacttaccaggtccagacatagtaaggattgacagactgagagctctttctagattctatgggtggtggtgcatggccgttcttagttggtggagcgatttgtctggttaattccgttaacgaacgagacctcagcctgctaactagctacatggaggtatccctccatggctagcttcttagagggactatggccttttaggccatggaactttgaggcaataacaggtttgtgacgcccttagatgttgtgggccgcacgcgcgctacactgatgtattcaacgagtctatagccttggccgacagtcccgggtaatctttcaaatttcatcgtgatggggatagatcattgcaattgttggtcttcaacgaggaattcgtagtacgcgcgcgtcatcagctcgcgttgactacgtcccagccctttgtacacaccgcccgtcgctcctaccgattgaatggtccggtgaagtgttcggatcgcggcgacgtgggcggt???tcgctgcc?cgcgacgtcacgagaagtccactgaaccttatcatttagaggaaggagaagtcgtaacaaggtttccgtaggtgcccgctgagtttaagcatatcaataagcggaggaaaagaaacttacaaggattcccctagtaacggcgagcgaaccgggaacagcccagcttgaaaatcgttcggccgtgccgtgcgaattgtagtctgtagaagcgtcctcagcggcggaccgggctcaagtcctctggaagggggcgccggagagggtgagagccccgtcgtgcccggaccctgccgcagcacgaggcgctgtcggcgagtcgggttgtttgggaatgcagccccaatcgggcggtaaattccgtccaaggctaaatatgggcgagagaccgatagcaaacaagtaccgcgagggaaagatgaaaaggactttgaaaagagagtcaaaaagtgcttgaaattgtcgggagggaagcggatgggggccggcgatgcacctcggtcggatgtggaacggccaacagccggtccgccgatcgactcggggtgtggaccgatgcggattgaggcggcggcccaagcctgggctcttgctat??gcctgtggagatgtcgtcgcctcgatcgtggcaagcagcgcgcgccat???????caggcgtgcctc??ggcacctgcgcgctccgggcatcggcctgcgggctccccattcgacccgtcttgaaacacggaccaaggagtctgacatgtgtgcgagtcaacgggc?gattaaacccgtaaggcgtaaggaagctga?ttggcgggatcccc??????tagcggg???tgcacccccgaccgaccttgatcttctgagaagggttcgagtgtgagcatgcctgtcgggacccgaaagatggtgaactatgcctgagcggggcgaagccagaggaaactctggtggaggcccgcagcgatactgacgtgcaaatcgttcgtctgacttgggtataggggcgaaagactaatcgaaccgtctagtagctggttccctccgaagtttccctcaggatagctggagctcgtgcgagagttctatcaggtaaagccaatgattagaggcatcgggggcgcaacgccctcgacctattctcaaactttaaatgggtaggacggcgcggctgctttgttgagccgcgtcgaggaatcgagagctccaagtgggccatttttggtaagcagaactggcgatgcgggatgaaccggaagccgggttacggtgcccaactgcgcgctaacctagatcccacaaagggtgttggtcgattaagacagcaggacggtggtcatggaagtcgaaatccgctaaggagtgtgtaacaactcacctgccgaatcaactagccccgaaaatggatggcgcttaagcgcgcgacctatacccggccgtcgaggcaacggccaggccccgatgagtaggagggcgcggcggtcgctgcaaaacctgtggcgcgagcccgggcggagcgtccgtcggtgcggatcttggtggtagtagcaaatattcaaatgagaactttgaaggccgaagaggggaaaggttccatgtgaacggcacttgcacatgggttagtcgatcctaagagacgggggaaacccgtccgacagcgcgaaacgcgtgatcttcgaaagggaatcgggttaaaattcccgaaccgggacgtggtggttgacggcaacgttagggagtccggagacgtcgtcgggggcctcgggaagagttatcttttctgcttaacagcctgcccaccctggaatcggctcagccggaggtagggtccagcggctggaacagcatcgcacgtcgcgcggtgtccggtgcgccctcgacggcccttgaaaatccggaggaccgggtgccatcca?????????????????????????????????????????????????????????????????????????????????????????????????????????????????????????????????????????????????????????????????????????????????????????????????????????????????????????????????????????????????????????????????????????????????????????????????????????????????????????????????????????????????????????????????????????????????????????????????????????????????????????????????????????????ttaggttactaattgtgaaacgcttaattactcgaatgtatcaacagaattattttattatttctactaat?????????gat????????????????????????????????????????????????????????????????????????????????????????????????????????????????????????????????????????????????????????????????????????????????????????????????????????????????????????????????????????????????????????????????????????????????????????????????????????????????????????????????????????????????????????????????????????????????????????????????????????????????????????????????????????????????????????????????????????????????????????????????????????????????????????????????????????????????????????????????????????????????????????????????????????????????????????????????????????????????????????????????????????????????????????????????????????????????????????????????????????????????????????????????????????????????????ctcttttggaaatatcgtttttatgtgcggtatcaaccagaacgg??????ataaaaacattatccaagcatttc??????tttctaggttatctt??????tcaagtgta??????agtatacgattcaacttttggttggtccgaagtctaatgctagaaaattcctttctaata??????aataataatattattaag?????????gcgtttgatactaca?????????atgcctttggttggatctttggctaaagcgaaagttggcgatgtcttaggtcgccctattaataag???ttgatctcgatcgattta??????tcagattatgatattattgacttattttggcatatatgccaaaatatttttaattatttcagcggagtctcaaaaaaa???aagagtttgtatcaaata?????????aagtatatatttcgactt??????????????????????????????????????????????????????????????????????aatttttggaataattttttttggtggaagagcaagttctttcgttgatcttctaaaggtattcttttaactcccggggtttatatagagaaagtcatgtttggtatctggatatt??????????????????????????????cgaaattggtagacgctacggacttaattggattgagccttagtatggaaacttactaagtg?????ataactttcaaattcagggaaaccgtggaattaataaaaataggcaatcctgaaccaaatcccgttt??????tca??????taa????????aat???gagtagggaaatcaagccagaat??????????aaaaaaaaggataggtgcagagactcaatggaagctgtt???????ctaata????????aatacattac???ataca????at?????acaa??????????????????attgtatgta??????gc???????ccggt??????????????????????????????????????????????????????????????????????????????????????????????????????????????????????????????????????????????????????????????????????????????????agacgagaataaagatagagtcccattctacatgtcaataccgacaacaattaaatttatag?taagaggaaaatccgtcgatt?????ttwaaaatcatgagggttcargtccctctatccccaaaaaaraaaaag???gcccgt?ttgagccccc?attagt????????????????????????????????????????????????????????????????????tcat???????tagc??atttt???????????????????????????????????????????????????????????????????????????????????????aatttttaggcaagaaatgcccatt???????tt????????????aataattcacag?????????tcagtacttttttttata?????????????????????????????????????????????????????????????ctgaaacttatctactg???????a??????catttat????aaagtcttattc???????????????????????????????????????????tttttata???ttt???????????????????????????????????????????????????????????????????????????????????????????????????????????????????????????????????????????????????ttaatggtcaggatag??????????????????????????????????????????????????????????????????????ttaaagagtacaaattgacttattatactcctgattatgaaactaaagatactgatattttggcagcattccgagtaacccctcaacctggagttccacccgaggaagcaggagccgcggtagctgctgaatcttctactggtacatggactaccgtgtggaccgatggacttacgagtcttaatcgttacaaaggacgatgctatcacatcgagcccgttgctggagaagaaaatcaatatattgcttatgtagcttacccgttagacctttttgaagaaggttctgttactaacatgtttacttccattgtaggtaatgtgtttgggtttaaagccctacgtgctctacgtctggaagatcttcgaatccccccggcttattctaaaactttccaaggcccgcctcatggtatccaagttgagagagataaattgaacaagtatggtcgtcctctattgggatgtactattaaacccaaattggggttatccgctaagaattacggtcgagcggtttatgagtgtctgcgcggtggacttgattttaccaaagatgatgagaacgtaaactcccaaccatttatgcgttggagagaccgtttcttattttgtgccgaagctatttataaagcacaggcagaaactggtgaaatcaaaggtcattatttgaat?????????????????????????????????????????????????????????????????????????????????????????????????????????????????????????????????????????????????????????????????????????????????????????????????????????????????????????????????????????????????????????????????????????????????????????????????????????????????????????????????????????????????????????????????????????????????????????????????????????????????????????????????????????????????????????????????????????????????????????????????????????????????????????????????????????????????????????????????????????????????????????????????????????????????????????????????????????????????????????????????????????????????????????????????????????????????????????????????
Loranthus    tggttgatcctgccagtagtcatatgcttgtctcaaagattaagccatgcatgtgtaagtatgaacwaattcagactgtgaaactgcgaatggctcattaaatcagttatagtttgtttgatggtatttgctactcggataaccgtagtaattctagagctaatacgtgcaccaaaccccgac?ttyctggaagggatgcatttattagataaaaggtcaacgcgggcyyy??gcccgttgctctgacgattcatgataacttgacggatcgcacggcctttgtgccggcgacgcatcattcaaatttctgccctatcaactttcgatggtaggatagtggcctaccatggtgatgacgggtgacggagaattagggttcgattccggagagggagcctgagaaacggctaccacatccaaggaaggcagcaggcgcgcaaattacccaatcctgacacggggaggtagtgacaataaataacaataccgggctctttgagtctggtaattggaatgagtacaatctaaatcccttaacgaggatccattggagggcaagtctggtgccagcagccgcggtaattccagctccaatagcgtatatttaagttgytgcagttaaaaagctcgtagttggaccttgggttgggtcgatcggtccgccttyaggtgtgtaccrgtcgkcttgtcccttctaccggcgatgcgctcctggccttaattggccgggtcgtgcctccggtgctgttactttgaagaaattagagtgctcaaagcaagcctacgctctggatacattagcatgggataacatcataggatttcggtcctattctgttggccttcgggatcggagtaatgattaacagggacagtcgggggcattcgtatttcatagtcagaggtgaaattcttggatttatgaaagacgaacaactgcgaargcattt????????gccaaggatgttttcattaatcaagaacgaaagttgggggctcgaagacgatcagataccgtcctagtctcaaccataaacgatgccgaccagggatcagcggatgttacttataggactccgctggcaccttatgagaaatcaaagtttttgggttccggggggagtatggtcgcaaggctgaaacttaaaggaattgacggamgggcaccaccaggagtggagcctgcggcttaatttgactcaacacgggraaacttaccaggtccagacatagtaaggattgacagactgagagctctttcgagattctatgggtggtggtgcatggccgttcttagttggtggagcgatttgtctggttaattccgttaacgaacgagacctcagcctgctaactagctacatggaggtatccctccatggctagcttcttagagggactatgsccttttaggccacggaagtttgaggcaataacaggtctgtgatgcccttagatgttctgggccgcacgcgcgctacactgatgtattcaacgagtctatagccttggccgacaggcccgggtaatctttgaaatttcatcgtgatggggatagatcattgcaattgttggtcttcaacgaggaattcctcgtaagcgcgagtcatcagctcgcgttgactacgtccctgccctttgtacacaccgccmgtcgctcctaccgattgaatggtccggtgaagtgttcggatcgcggcgacgtgkgcggt???tcgctgcc?cgcracgtcacgagaagtccactgaaccttatcatttagaggaaggagaag?????????????????????????????????????????????????????????????????????????????ccctagtaacggcgagcgaaccgggaacagcccagcttgaaaatcgytcggccaagscgtgcgaattgtagtctgtagaagcgtcctcagcggcggaccgggctcaagtcccctggaagggggcgccggagagggtgacagccccgtcgtgccyggaccctgycgcatcacgaggcgctgtcggcgasycgggttgtttgggaatgcagccccaatcgggcggtaaattccgtccaaggctaaatatgggcgagagaccgatagcaaacaagtaccgcgagggaaagatgaaaaggactttgaaaagagagtcaaagagtgcttgaaattgycgggagggaagcggatgggggccggcgatgcacctcggtcggatgtggaacggccaccagccggtccgccgatcggctcggggtgtggaccgatgcggattgaggcggcggcccaagcctgggcygtygttay??gcyygcggagatgtcgccgcctcgatcgtggcaagcagcgcgcgccgy???????wmggcgtgcytc??ggcacctgcgcgctccgggcatcggcctgcgggctccccattcgacccgtcttgaaacacggaccaaggagtctgacatgtgtgcgagtcaacgggc?gattaaacccgtaaggcgcaaggaagctga?ttggtgggatcccc??????mtgcggg???tgcacccccgaccgaccttgatcttctgagaagggttcgagtgtgagcatgcctgtcgggacccgaaagatggtgaactatgcctgagcggggcgaagccagaggaaactctggtggaggcccgcagcgatactgacgtgcaaatcgttcgtctgacttgggtataggggcgaaagactaatcgaaccrtctagtagctggttccctccgaagtttccctcaggatagctggagctcgygcgagagttctatcaggtaaagccaatgattagaggcatcgggggcgcaacgccctcgacctattctcaaactttaaatrggtaggacggcacggctgctttgctgagccgtgycgrggaatcgagagctccaagtgggccatttttggtaagcagaactggcgatgcgggatgaaccggaagccgggttacggtgcccaactgcgcgctaacctagatcccacaaagggtgttggtcgattaagacagcaggacggtggtcatggaagtcgaaatccgctaaggagtgtgtaacaactcacctgccgaatcaactagccccgaaaatggatggcgcttaagcgcgcgacctatacccggccgtcgaggcaacggccaggccccgatgagtaggagggcgcggcggtcgctgcaaaacctgtggcgcgagcccgggcggagcgtccgtcggtgcggatcttggtggtagtagcaaatattcaaatgagaactttgaaggccgaagaggggaaaggttccatgtgaacggcacttgcacatgggttagtcgatcctaagattcgggggaaacccgtccgacagcgygaaacgcgcgatcatcgaaagggaatcgggttaaaattcccgaaccgggacgtggtggttgacggcaacgttagggagtccggagacgtcgtcgggggcctcgggaagagttatcttttctgtttaacagcctgcccaccctggaatcggctcagccggagatagggtccagcggttggaacagcwccgcacgtcgcgcggtgtccggtgcgccctcgacggcccttgaaaatccggaggaccgggtgccatccacgcccgttcgtactcgtaaccgcatcaggtctccaaggtgaacagcctctggccaatggaacaatgtaggcaagggaagtcggcaaaatggatccgtaacttcgggaaaaggattggctctgagggctgggctcgggggtcccagtcccgaacccatcggctgtcggcggactgctcgagctgctaccgcggcgagagcgggtcgccgcgtgccgtccgggggacggactgggaacggcccttac????????gggggtcttccccgagcagcgaacagtcagctcagaactggtacggacaaggggaatccgactgtttaattaaaacaaagcattgcgatggtcc?????????????????????????????????????????????????????????????????????????????????????????????????????????????????????????????????????????????????????????????????????????????????????????????????????????????????????????????????????????????????????????????????????????????????????????????????????????????????????????????????????????????????????????????????????????????????????????????????????????????????????????????????????????????????????????????????????????????????????????????????????????????????????????????????????????????????????????????????????????????????????????????????????????????????????????????????????????????????????????????????????????????????tttgtttttttacgtaaccaatcctgtcagttacgatcaacattttttggaaccttttttgagcgacattttttctatggaaaaataaaaaaagagcatctt??????gtaaatgtc??????tttactaaggattttaaagccatttactggtactggttgttcaaagatagtttcatgcattatgttaggtatcaaggaaaatgcactttggctttaaaacgggcgtctcttattctaaataaatggaaatattaccttgccctcttttggaaatatcgtttttatgtgcggtataaaccagaacgg??????ataaaaacattatccaagcatttccttaactttctaggttatctt??????tcaagtgta??????agtatacgattcaacccttggttgggccgaagtcaaatgctagagaattcctttctaata?????????aataatattattaag?????????acgtttgataccacagttccaattatgcctttggttggatctttggctaaagcgaaagttggtgatgtattaggtcaccctattaataag???ttgatctcgatcgattta??????tcagattatgatattattgacttattttggcatatatgccaaaatatttatcattattacagcggaatctcaaaaaaa???aagagtttgtatcaaata?????????aagtatatatttcgactttcttgtactagaacttta?????????????????????????????????????????????????????????????????????????????????????????????????????????????????????????????????????????????????????????????????????????????????????????????????????????????ggtagacgctacggacttaattggattgagccttagtatggaaactcactaagtg?????ataactttcaaattcagggaaaccgtggaattaataaaaataggcaatcctgaaccaaatcccgttt??????tca??????taa????????aat???gagtagggaaatcaagccagaaw??????????aaaaaaaaggataggtgcagagactcaacggaagctgtt???????ctaata????????aa?????tac???ataca????at?????acaa??????????????????atggagttga??????tt?c????gccggt??????????????????????????????????????????????????????????????????????????????????????????????????????????????????????????????????????????????????????????????????????????????????agacgagaataaagatagagtcccwttctacatgtcaataccgacaacaatgaaatttayag?taagaggaaaatccgtcgact?????ttttaaatcatgagggttcaagtccctctatccccaaaaaaagtcaa????gtccgt?ttgaacccct?aattctat??????????????????????????????????????cc?????ctt????????t?????????tcat???????takc??atttt?????????????????????????????????????tt????????????????????????????????????????????????aatttttaggcaagaaatgcccatt???????tt????????????aataattcacag?????????tcagtactttwctttt???????????????????????ata?????????????????????????????????????ctgaaacttmtctactgacacttaa??????catttac????aaagtcttatty??????????????????????????????????????????????????????ttt??????????????????????????????????????????????????????????????????????????????ttagat??????????????tt???????????????????????????????????????????????ttaatggtcgggatagctcagttggtagagcagaggactgaaaatcctcgtgtcaccaaaagcaagtgttggattcaaagccggtgttaaagagtacaaattgacttattwtactcctgattatgaaactaaagatactgatattttggcagcattccgagtaacccctcaacctggagttccacccgaggaagcaggagccgcggtagctgctgaatcttctactggtacatggactaccgtgtggaccgatggacttacgagtcttgatcgttacaaaggacgatgctatcacatcgagcccgttgctggagaagaaaatcaatatattgcttatgtagcttacccgttagacctttttgaagaaggttctgttactaacatgtttacttccattgtaggtaatgtgtttgggtttaaagccctacgtgctctacgtctggaagatcttcgaatccccccggcttattctaaaactttccaaggcccgcctcatggtatccaagttgagagagataaattgaacaagtatggtcgtcctctattgggatgtactattaaacccaaattggggttatccgctaagaactacggtcgagcggtttatgagtgtctgcgcggtggacttgattttaccaaagatgatgagaacgtaaactcccaaccatttatgcgttggagagaccgtttcttattttgtgccgaagctmtttataaagcacaggccgaaactggtgaaatcaaagggcattatttgaatgctactgcaggtacatgcgaagaaatgatcaaaagggctgtatttgccagagaattgggagtccctatcgtaatgcatgactatttaacagggggattcactgcaaatactagcttggctcattattgccgggataatggcttacttcttcatatccatcgtgcaatgcatgcggttattgatagacaaaaaaatcatggtatacactttcgtgtattagctaaagctttacgtatgtctggtggagatcatattcactctggtactgtagtaggtaaacttgaaggggaaagagatatcactttgggatttgttgatttactacgtgatgattttattgaaaaaaaccgaagtaggggaatttatttcactcaagattgggtttcgctaccaggtgttttgcctgtagcttcagggggtattcatgtttggcatatgcctgctctgaccgagatctttggggatgattccgtattacagttcggtggaggaaccttaggacacccctggggaaatgcgccgggtgccgtagctaatcgagtagctctagaagcatgtgtacaagctcgtaatgagggacgggatcttgctcgtgagggtaatgaaattatccgcgaggctcgaaagtggagtcctgaactagccgctgcttgtgaggtatggaaagagatcaaatttgaattccaa??????????????????
Scurrula     ???????????????????????????????????aagattaagccatgcatgtgtaagtatgaactaattcagactgtgaaactgcgaatggctcattaaatcagttatagtttgtttgatggtatttgctactcggataaccgtagtaattctagagctaatacgtgcacctaaccccgac??ttccggaagggatgcatttattagataaaaggtcgacgcgggctyhy?gcccgttgttctgatgaatcataataacttgacggatcgcacggccatcgtgccggcgacgcatcattcaaatttctgccctatcaactttcgatggtaggatagtggcctaccatggttttgacgggtgacggagaattagggttcgattccggagagggagcctgagaaacggctaccacatccaaggaaggcagcaggcgcgcaaattacccaatcctgacacggggaggtagtgacaataaataacaataccgggctctacgagtctggtaattggaatgagtacaatctaaatcccttaacgaggatccattggagggcaagtctggtgccagcagccgcggtaattccagctccaatagcgtatatttaagttgttgcagttaaaaagctcgtagttggaccttgggytgggtcgatcggtccgccgtcaggtgtgtaccggtyggcctgtcccttctaccggcgatgcgctcctgkccttaattggccgggtcgtgcctccggtgctgttactttgaagaaattagagtgctcaaagcaagcctacgctctggatacattagcatgggataacatcataggatttcggtcctattctgttggccttcgggatcggagtaatgattaacagggacagtcgggggcattcgtatttcatagtcagaggtgaaattcttggatttatgaaagacgaacaactgcgaaagcattt????????gccaaggatgttttcattaatcaagaacgaaagttgggggctcgaagacgatcagataccgtcctagtctcarccataaaygatgccgaccagggatcagcggatgttacttacaggactccgctggcaccttatgagaaatcaaagtttttgggttccggggggagtatggtcgcaaggctgaaacttaaaggaattgacggaagggcaccaccaggagkgragcctgcggcttaatttgactcaacacgggraaacttrccaggtccagacatagtaaggattgacagactgagagctctttctagattctatgggtggtggtgcatggccgttcttagttggtggagcgatttgtctggttaattccgttaacgaacgagacctcagcctgctaactagctacatggaggtatccctccatggctagcttcttagagggactatggccttytaggccacggaagtttgaggcaataacaggtctgtgatgcccttagatgttctgggccgcacgcgcgctacactgatgtattcaacgagtctatagccttggccgacaggcccgggtaatctttgaaatttcatcgtgatggggatagatcattgcaattgttggtcttcaacgaggaattcctagtaagcgcgagtcatcagctcgcgttgastacgtccctgccctttgtacacaccgcccgtcgctcctaccgattgaatggtccggtgaagtgttcggatcgaggcgacgtgggcggt???tygctgcc?cgcgacgtcgcgagaagtccastgaaccttatca?????????????????????????????????????????????????????????????????????????????????????????????cccctagtaacggcgagcgaaccgggaacagcccagcttgaaaatcgttcggccrtgccgcacgaattgtagtctgtagaagcgtcctcagcggcggaccgggctcaagtcccctggaagggggcgcckgagagggtgagagccccgtcgtgcccggaccctgccgcatcacgaggcgctgtcggcgagtcgggttgtttgggaatgcagccccaatcgggcggkaaattccgtccaaggctaaatatgggcgagagaccgatagcaaacaagtaccgcgagggaaagatgaaaaggactttgaaaagagagtcaaagagtgcttgaaattgtcgggagggaagcggatgggggccggcgatgcacctcggtcggatgtggaacggccaacagccggtccgccgatcgactcggggtgtggaccgatgcggattgrggcggcggcccaagcctgggctytygttac??gcccgcggagatgycgccgcctcgatcgtggaaagcagcgcgcgccgy???????avggcgtgcttc??ggcaccygcgcgctccgggcaacggcctgcgggctccccattcgacccgtcttgaaacacggaccaaggagtctgacatgtgtgcgagtcaacgggc?gattaaacccgtaaggcgaaaggaagctga?ttggygggatccccc?????yagcggg???tgcacccccgaccgaccttgatcttctgagaagggttcgagtgtgagcatgcctgtcgggacccgaaagatggtgaactatgcctgagcggggcgaagccagaggaaactctggtggaggcccgcagcgatactgacgtgcaaatcgttcgtctgacttgggtataggggcgaaagactaatcgaaccgtctagtagctggttccctccgaagtttccctcaggatagctggagctcgcgcgcgagttctatcaggtaaagccaatgattagaggcatcgggggcgyaacgccctcgacctattctcaaactttaaatgggtaggacgacacggctgcttygytgagccgtggcgaggaatcgagagctccaagtgggccatttttggtaagcagaactggcgatgcgggatgaaccggaagccgggttacggtgcccaactgcgcgctaacctagatcccacaaagggtgttggtcgattaagacagcaggacggtggtcatggaagtcgaaatccgctaaggagtgtgtaacaactcacctgccgaatcaactagccccgaaaatggatggcgcttaagcgcgcgacctatacccggccgtcgaggcaacggccaggccccgatgagtaggagggcgcggcggtcgctgcaaaacctgtggcgygagcccgggcggagcgtccgtcggtgcggatcttggtggtagtagcaaatattcaaatgagaactttgaaggccgaagaggggaaaggttccatgtgaacggcacttgcacatgggttagtcgatcctaagagacgggggaagcccgtccgacagcgcgaaccgcgcgagcttcgaaagggaatcgggttaaaattcccgaaccgggacgtggtggttgacggcgacgttagggagtccggagacgtcgtcgggggccccgggaagagttatcttttctgtttaacagcctgcccaccctggaatcggctcagccggaggtagggtccagcggctggaacagcaccgcacgtcgcgcggtgtccggtgcgccctcgacggcccctgaaaatccggaggaccgagtg??????????????????????????????????ggtctccaaggtgaacagcctctggtcgatggaacaatgtaggcaagggaagtcggcaaaatggatccgtaacttcgggaaaaggattggctctgagggctgggctcgggggtcccagccccgaacccatcggctgtcggcggactgctcgagctgcttccgcgg?gagagcgggtcgccgcgtgccgtccgggggacggactgggaacggctccctc????????gggggccttccccgagcagtgaacatcca?????????????????????????????????????????????????????????????????caggagtatatttatgcacttactcataagcgtagtttcaatcgatcaagtttgttcgaaaatgtaggttatracaaaaaggttaggttactaattgtgaaacgcttaattactcgaatgtatcaccagaattcttttcttatttcgacttat?????????gat??????tataac????????????caaaatkattttttggggcacaacaagcttttttgttttcaaatcatatcgagtaagttagcagttcttgtagaaattaaacttttcctaggcgtagta???tcttctctt?????????gaagataat???aaaataaacgaatctaaaaatttacgatcaattcattccatatttccctttttagaagatcaattctcccgtttaaattatgtgtcaaagatmttaataccttatcctgttcatcttgaaatattggttttaattcttcgttgttgggtgaaagatgctgcttctttacattttttacgattcgttttccacgakaatcgtaattggaacctttttttttttccaaataaatatatttccaacctt????????????tcaaaaaga????????????aatcagagattmtttttattcttatataattctcatgtctgtgaatacgaatcgatttttgtttttttacgtaaccaatcctatcatttacaatcaacattttttggaaccttttttgagcgaactattttctmtggaaaaatmmaaaaagagtatctt??????gtcaatgtc??????tttactaaggattttcaagycata??????tcatgtatgttcaaagatatttttttgcattatgttaggtatcaaggaaaatctattctggcttcaaaatggacgttttttattcttaataaatggaactattacyttgctmtctttttwaaatgtcgtttttatgtgtggtatcaatcagaaagg??????ataaaaacattatccaagcatttcctttactttctaggttatctt??????ttaagtkca??????aatatactattcaacccttcgttggcgcgaagtcaaatgatmgaaaattcatttctaata?????????aataatattattaag?????????acgtttgataccacagttccaattatacctttggttggaccattrgttaaagcgaaagttggtgacgtcttaggtcaccccattagtaag???ttgatatcggccgattta??????tcagattatgatattattkactttttttggcatatatgcagaaatatttttcattattacagaggagcttccaaaaaa???aawagtttgtaycatata?????????aagtatatacttcgactttcttgtactagaactttagctcgtaaacacaaaagcgctttacgtgcttttttkaaaagattaggtccagaagttttggaagaatttttgatggaggargagcaagttctttcggtgatcttctcaaggtattcttttccttcgcagagattgyayagagaaggtcgtatttggtatttggatatttattatttgtatcaacgatctagtcaatcacgaaattggtagacgctacggacttaattgggttgagccttagtatggaaacccactaagtg?????ataactttcaaattcagggaaaccgtggaattaataaaaataggcaatcctgagccaaatcccgttt??????tcc??????gaag???????aat???gagtagggaaagcaagccagaat?????????aaaaaaaaaggataggtgcagagactcaacggaagttgtt???????ctaata????????aa?????tac???ataca????at?????acaa??????????????????atggagttg???????????????attcgc??????????????????????????????????????????????????????????????????????????????????????????????????????????????????????????????????????????????????????????????????????????????????cg?cgagaataaagatagagtcccattytacatgtcaataccgacaacaatgaaattkatag?taataggaaaatccgtcgact?????ttgtaaatcatgagggttcaagtccctctatccccaaaaaa??????????gcccgt?ttgaacccct?aattcttt??????ctc?????????????????????gtatttatt???????????????????????????tcgt???????tagc??agttcaaaattctc????????????????????????????tt????????????????????????????????????????????????catt??????????aaatacccatt???????tt????????????aagaattcacagtcagtaatattagaactttatata????????????????????????????????????????????????????????????????ctgaaactt???????????????a??????????tac????aaagtcgtattc????????aattag????????tcattttt??????cat????tttttgta???tttaaaaaa?????????????attgtaca???agtaatacttttcaat????????????????????????????????????????????????????tt???????????????????????????????????????????????gtaatggtcgggatag??????????????????????????????????????????aaagcaggtgttggattcaaagccggtgttaaagagtacaaattgacttattatactcctgattatgaaactaaagatacggatattttggcagcattccgagtaactcctcaacctggagttccacccgaggaagccggagccgcggtagctgccgaatcttcgactggtacatggaccactgtgtggaccgatggacttaccagccttgatcgttacaaaggacgatgctatcacatcgagcccgttgctggagaagaaaatcaatatattgcttatgtagcttaccccttagacctttttgaagaaggttctgttactaacatgtttacttccattgtaggtaatgtatttgggtttaaagccctacgtgctctacgtctggaagatcttcgaatccccccggcktattckaaaactttccaaggcccgcctcatggtatccaagttgagagagataaattgaayaagtacggtcgtcctctattgggatgtactattaaaccaaaattggggytatccgctaagaactacggtcgggcggtttatgagtgtctgcgcggtggacttgattttaccaaagatgatgagaatgtaaactcccaaccatttatgcgctggagagaccgtttcctattttgtgccgaagctctttataaagcacaagccgaaactggcgaaatcaaaggacattatttgaat?????????????????????????????????????????????????????????????????????????????????????????????????????????????????????????????????????????????????????????????????????????????????????????????????????????????????????????????????????????????????????????????????????????????????????????????????????????????????????????????????????????????????????????????????????????????????????????????????????????????????????????????????????????????????????????????????????????????????????????????????????????????????????????????????????????????????????????????????????????????????????????????????????????????????????????????????????????????????????????????????????????????????????????????????????????????????????????????????
Taxillus     ???????tcctgccagtagtcatatgcttgtctcaaagattaagccatgcatgtgtaagtatgaactaattcagactgtgaaactgcgaatggctcattaaatcagttatagtttgtttgatggtatttgctactcggataaccgtagtaattctagagctaatacgtgcacccacccccgac??ttctggaagggacgcatttattagataaaaggtcgacgcgggccttgcgcccgttgttctgatgaatcatgataacttgacggatcgcacggccatcgtgccggcgacgcatcattcaaatttctgccctatcaactttcgatggtaggatagtggcctaccatggttttgacgggtgacggagaattagggttcgattccggagagggagcctgagaaacggctaccacatccaaggaaggcagcaggcgcgcaaattacccaatcctgacacggggaggtagtgacaataaataacaataccgggctctacaagtctggtaattggaatgagtacaatctaaatcccttaacgaggatccattggagggcaagtctggtgccagcagccgcggtaattccagctccaatagcgtatatttaagttgttgcagttaaaaagctcgtagttggaccttgggttgggtcgatcggtccgccgtcaggtgtgtaccggtcggcctgtcccttctaccggcgatgcgctcctggccttaattggccgggtcgtgcctccggtgctgttactttgaagaaattagagtgctcaaagcaagcctacgctctggatacattagcatgggataacatcataggatttcggtcctattctgttggccttcgggatcggagtaatgattaacagggacagtcgggggcattcgtatttcatagtcagaggtgaaattcttggatttatgaaagacgaacaactgcgaaagcattt????????gccaaggatgttttcattaatcaagaacgaaagttgggggctcgaagacgatcagataccgtcctagtctcaaccataaacgatgccgaccagggatcagcggatgttacttacaggactccgctggcaccttatgagaaatcaaagtttttgggttccggggggagtatggtcgcaaggctgaaacttaaaggaattgacggaagggcaccaccaggagtggagcctgcggcttaatttgactcaacacgggaaaacttaccaggtccagacatagtaaggattgacagactgagagctctttctagattctatgggtggtggtgcatggccgttcttagttggtggagcgatttgtctggttaattccgttaacgaacgagacctcagcctgctaactagctacatggaggtatccctccatggctagcttcttagagggactatggccttttaggccacggaagtttgaggcaataacaggtctgtgatgcccttagatgttctgggccgcacgcgcgctacactgatgtattcaacgagtctatagccttggccgacaggcccgggtaatctttgaaatttcatcgtgatggggatagatcattgcaattgttggtcttcaacgaggaattcctagtaagcgcgagtcatcagctcgcgttgactacgtccctgccctttgtacacaccgcccgtcgctcctaccgattgaatggtccggtgaagtgttcggatcgaggcgacgtgggcggt???ccgctgcc?cgcgacgtcgcgagaagtccactgaaccttatcatttagaggaaggagaagtcgtaacaaggtttccgtaggtg?????????????????????????????????????????????????????????????aacggcgagcgaaccgggaacagcccagcttgaaaatcgttcggccctgccgcacgaattgtagtctgtagaagcgtcctcagcggcggaccgggctcaagtcctctggaagggggcgccggagagggtgagagccccgtcgtgcccggaccctgccgcatcacgaggcgctgtcggcgagtcgggttgtttgggaatgcagccccaatcgggcggtaaattccgtccaaggctaaatatgggcgagagaccgatagcaaacaagtaccgcgagggaaagatgaaaaggactttgaaaagagagtcaaagagtgcttgaaattgtcgggagggaagcggatgggggccggcgatgcacctcggtcggatgtggaacggccaacagccggtccgccgatcgactcggggtgtggaccgatgcggattgaggcggcggcccaagcctgggctctcgttac??gcccgcggagatgtcgccgcctcgatcgtggaaagcagcgcgcgccgc???????gaggcgtgctcc??ggcacctgcgcgctccgggcaacggcctgcgggctccccattcgacccgtcttgaaacacggaccaaggagtctgacatgtgtgcgagtcaacgggc?gattaaacccgtaaggcgaaaggaagctga?ttggcgggatcccc??????cagcggg???tgcacccccgaccgaccttgatcttctgagaagggttcgagtgtgagcatgcctgtcgggacccgaaagatggtgaactatgcctgagcggggcgaagccagaggaaactctggtggaggcccgcagcgatactgacgtgcaaatcgttcgtctgacttgggtataggggcgaaagactaatcgaaccgtctagtagctggttccctccgaagtttccctcaggatagctggagctcgcgcgcgagttctatcaggtaaagccaatgattagaggcatcgggggcgcaacgccctcgacctattctcaaactttaaatgggtaggacgacacggctgcttcgttgagccgtggcgaggaatcgagagctccaagtgggccatttttggtaagcagaactggcgatgcgggatgaaccggaagccgggttacggtgcccaactgcgcgctaacctagatcccacaaagggtgttggtcgattaagacagcaggacggtggtcatggaagtcgaaatccgctaaggagtgtgtaacaactcacctgccgaatcaactagccccgaaaatggatggcgcttaagcgcgcggcctatacccggccgtcgaggcaacggccaggccccgatgagtaggagggcgcggcggtcgctgcaaaacctgtggcgcgagcccgggcggagcgtccgtcggtgcggatcttggtggtagtagcaaatattcaaatgagaactttgaaggccgaagaggggaaaggttccatgtgaacggcacttgcacatgggttagtcgatcctaagagacgggggaagcccgtccgacagcgcgaaccgcgcgagcttcgaaagggaatcgggttaaaattcccgaaccgggacgtggtggttgacggcgacgttagggagtccggagacgtcgtcgggggccccgggaagagttatcttttctgtttaacagcctgcccaccctggaatcggctcagccggaggtagggtccagcggctggaacagcaccgcacgtcgcgcggtgtccggtgcgccctcgacggcccttgaaaatccggaggaccgagtgccatccacgcccgttcgtactcataaccgcat?????????????????????????????????????????????????????????????????????????????????????????????????????????????????????cagccccgaacccatcggctgtcggcggactgctcgagctgctaccgcggcgagagcgggtcgccgcgtgccgtccgggggacggactgggaacggctccctc????????gggggccttccccgagcagcgaacagccagctcagaactggtacggacaaggggaatccgactgtttaattaaaacaaagcattgcgatggtcc???????????????????????????????????????????????????ttgttcgaaaatgtaggttatgacaaaaaggttaggttactaattgtgaaacgcttaattactcgaatgtatcaccataattattttcttatttctacttat?????????gat??????tataac????????????caaaattcttttttggggcacaacaaactttttttttttcaaatcatatcgagtaagttagcagttattgtagaaattaaacttttcctaggcgtagta???tcttcaaga?????????gaatataat???caaatagacgaatctaaaaaggtacgatcaattcattccatatttccctttttagaaaatcaattctcccgttcaaattatgggtcaaaaatactaataccttatccggttcatcttgaaatattggttttaattcttcgttgttgggtgaaagatgcttcttttttacatttgttacgattcattttccacgagaatcgtaattggaaccttttttttttccaaaatcaatctatttacaacctt????????????tcaaaaaga????????????aatcaaagattctttttcttcttatataattctcatgccggggaatacaaatatatttttgtttttttacgtaaccaatcctatcatttacaatcaacattttttggaaccttttttgagcgaactattttctatggaaaaataaaaaaagagtatctt??????gtcaatgtc??????tttactaaagattttcaagccata??????tcatgtatgttcaaagatatttttttgcattatgttaggtatcaaggaaaatcgattacggcttcaaaatggacgttttttattcttaataaatggaactattaccttgctctcttttttaaatgtcgtttttatgtgtggtatcaatcaaaaagg??????ataaaaacattatccaatcatttcctttactttctaggttatctt??????ttaagtgca??????aatatacgattcaacccttcgttggcgcgaagtcaaatgatagaaaattcatttctaata?????????aataatattattaag?????????acgtttgataccacagttccaattatacctttggttggaccattggttaaagcgaaagttggtgacgtcttaggtcaccccattattaag???tttatatcggccgattta??????tcagattatgatattattgacttattttggcatatatgcagaaatctttttcattattacagcggagcttccaaaaaa???aagagtttgtatcatata?????????aagtatatacttcgactttattgtactagaactgtagctcgtaaacacaaaagcgctttacgttcttttttgaaaagattaggtccagaagttttggaagaattttttatggaggaggagcaagttctttcgttgatcttctcaaggtattcttttccttcgaagagattgtatagagaaggtcgtatttggtatttggat?????????????????????????????????cgaaattggtagacgctacggacttaattrggttgagccttagtatggaaacccactaagtg?????ataactttcaaattcagggaaaccgtggaattaataaaaatmggcaatcctgagccaaatcccgttt??????tmc??????gaag???????aat???gagtagggamagcaagccmgaat???????????aaaaaaaggataggtgcagagactcaacggaagctgtt???????ctaata????????aa?????tac???awwca????at?????acaa??????????????????atggagttsa??????tt?c????gccggt??????????????????????????????????????????????????????????????????????????????????????????????????????????????????????????????????????????????????????????????????????????????????agacgagaataaagatagagtcccattctacatgtcaataccgacaacaatgaaatttatag?taagaggaaaatccgtcgayt?????wtttaaatcatgagggttcaagtccctctatccccaaaaaaa?????????gcccst?ttgaacccct?aattmttt??????mtc?????????????????????kyatttatyy?????ctt????????t?????????tcgt???????tagc??agttmaaaatccyc????ttcattt?????????????????tt????????????????????????????????????????????????catwtttaggcgagaaatacccatt???????ttaattttcatttamataattcacagtactttagatyagwaytttatwtatatact???????????g??????ata?????????????????????????????????????ctgaaactt???????????????a??????catttac????aaagtmttmttc????????aattag????????tcattttt??????cat????tttgtgta???ttttaaata?aaraaaaagaaaattkkaca???agtaatacttgtct???????????????????????ttt?t??????ttagat??????????????ty???????????????????????????????????????????????ttaatggtcgggatagctcagttgg?????????????????????????????????aaagcaggtgttggattcaaagccggtgtkaaagagtayaaattgacttattatactcctgattatgaaacwaaagatackgatattttggcagcattccgagtaactcctcaacctggagttccacccgargaagcmggagcmgcggtagctgccgaatcttcractggtacatggaccactgtgtggaccgatggacttacsagccttgatcgttacaaaggacgatgctatcacatcgagcccgttgctggagaagaaaatcaatatattgcttatgtagcttaccccttagacctttttgaagaaggttckgttactaacatgtttacttccattgtaggtaatgtwtttggktttaaagccctacgtgctctacgtctggaagatcttcgaatcccmccggcttattctaaaactttycaaggcccgcctcatggtatccaagttgagagagataaattgaacaagtacggtcgtcctctattgggatgtactattaaaccaaaattrgggttatccgctaagaactacggtcgggcggtttatgagtgtctgcgcggtggacttgattttaccaaagatgatgagaatgtaaactcccaaccatttatgcgctggagagaccgtttcytattttgtgccgaagctctttataaagcacaagccgaaactggcgaaatcaaaggacattatttgaat?????????????????????????????????????????????????????????????????????????????????????????????????????????????????????????????????????????????????????????????????????????????????????????????????????????????????????????????????????????????????????????????????????????????????????????????????????????????????????????????????????????????????????????????????????????????????????????????????????????????????????????????????????????????????????????????????????????????????????????????????????????????????????????????????????????????????????????????????????????????????????????????????????????????????????????????????????????????????????????????????????????????????????????????????????????????????????????????????
Agelanthus   ??gttgatcctgccagtagtcatatgcttgtctcaaagattaagccatgcatgtgtaagtatgaactaattcagactgtgaaactgcgaatggctcattaaatcagttatagtttgtttgatggtatttgctactcggataaccgtagtaattctagagctaatacgtgcaccgaaccccgactcctgtggaagggatgcatttattagataaaaggtcgac???ggctct??gcccgttgttctgatgaatcatgataacttgacggatcgcacggccatcgtgccggcgacgcatcattcaaatttctgccctatcaactttcgatggtaggatagtggcctaccatggttttgacgggtgacggagaattagggttcgattccggagagggagcctgagaaacggctaccacatccaaggaaggcagcaggcgcgcaaattacccaatcctgacacggggaggtagtgacaataaataacaataccgggctctatgagtctggtaattggaatgagtacaatctaaatcccttaacgaggatccattgaagggcaagtctggtgccagcagccgcggtaattccagctccaatagcgtatatttaagttgttgcagttaaaaagctcgtagttggaccttgggttgggtcgatcggtccgccttcaggtgtgtaccggtcgtcccgtcccttctgccggcgatgcgctcctggccttaattggccgggtcgtgcctccggtgctgttactttgaagaaattagagtgctcaaagcaagcctacgctctggatacattagcatgggataacatcataggatttcggtcctatt??gttggccttcgggatcggagtaatgattaacagggacagtcgggggcattcgtatttcatagtcagaggtgaaattcttggatttatgaaagacgaacaactgcgaaagcattt????????gccaaggatgttttcattaatcaagaacgaaagttgggggctcgaagacgatcagataccgtcctagtctcaaccataaacgatgccgaccagggatcagcggatgttacttgtaggactccgctggcaccttatgagaaatcaaagtttttgggttccggggggagtatggtcgcaaggctgaaacttaaaggaattgacggaagggcaccaccaggagtggagcctgcggcttaatttgactcaacacgggaaaacttaccaggtccagacatagtaaggattgacagactgagagctctttctcgattctatgggtggtggtgcatggccgttcttagttggtggagcgatttgtctggttaattccgttaacgaacgagacctcagcctgctaactagctacgtggaggtgtacctccatggctagcttcttagagggactatggccttttaggccacggaagtttgaggcaataacaggtctgtgatgcccttagatgttctgggccgcacgcgcgctacactgatgtattcaacgagtctatagccttggccgacaggcccgggtaatctttgaaatttcatcgtgatggggatagatcattgcaattgttggtcttcaacgaggaattcctagtaagcgcgagtcatcagctcgcgttgactacgtccctgccctttgtacacaccgcccgtcgctcctaccgattgaatggtccggtgaagtgttcggatcgaggcgacgcgggcggt???tcgctgcc?cgcgacgtcgcgagaagtccactgaaccttatcatttagaggaagga????????????????????????????????????tttaagcatatcaataagcggaggaaaagaaacttacgaggattcccctagtaacggcgagcgaaccgggaacagcccagcttgaaaatcgcgcggcgccgccgcgcgaattgtagtctgtagaagcgtcctcagcggcggaccgggctcaagccccctggaagggggcgccggagagggtgagagccccgtcgtgcccggaccctgccgcaccacgaggcgctgtcggcgagtcgggttgtttgggaatgcagccccaatcgggcggtaaattccgtccaaggctaaatacgggcgagagaccgatagcaaacaagtaccgcgagggaaagatgaaaaggactttgaaaagagagtcaaagagtgcttgaaattgtcgggagggaagcggatgggggccggcgatgcgccccggtcggatgcggaacggccgacagccggtccgccgatcgactcggggtgcggaccgatgcggattgaggcggcggcccaagcccgggccgtcgttac??gctcgcggagacgtcgccgcctcgatcgtggaaagcagcgcgcgccgcct?????gcggcgtgcctc??ggcacccgcgcgctccgggcaacggcctgcgggctccccattcgacccgtcttgaaacacggaccaaggagtctgacatgtgtgcgagtcaacggga?gattaaacccgtaaggcgaaaggaagctga?ttggtgggatcccc??????ccgcggg???tgcacccccgactgaccttgatcttctgagaagggttcgagtgtgagcatacctgtcgggacccgaaagatggtgaactatgcctgagcggggcgaagccagaggaaactctggtggaggcccgcagcgatactgacgtgcaaatcgttcgtctgacttgggtataggggcgaaagactaatcgaaccgtctagtagctggttccctccgaagtttcccttaggatagctggagctcgcgcgcgagttctatcaggtaaagccaatgattagaggcatcgggggcgcaacgccctcgacctattctcaaactttaaatgggtaggacgacgcggctgcttcgttgagccgcggcgaggaatcgagagctccaagtgggccatttttggtaagcagaactggcgatgcgggatgaaccggaagccgggttacggtgcccaactgcgcgctaacctagatcccacaaagggtgttggtcgattaagacagcaggacggtggtcatggaagtcgaaatccgctaaggagtgtgtaacaactcacctgccgaatcaactagccccgaaaatggatggcgctcaagcgcgcgacctatacccggccgtcgaggcaacggccaggccccgatgagtaggagggcgcggcggccgccgcgaaacctgtggcgcgagcccgggcggagcggccgtcggtgcggatcttggtggtagtagcaaatattcaaatgagaactttgaaggccgaagaggggaaaggttccatgtgaacggcacttgcacatgggttagtcgatcctaagagacgggggaagcccgtccgacagcgcacaacgcgcgagcttcgaaagggaatcgggttaaaattcccgaaccgggacgtggtggttgacggcgacgttacggagtccggagacgtcgtcgggggccccgggaagagttatcttttctgtttaacagcctgcccaccctggaatcggctcagccggaggtagggtccagcggctggaacagcaccgcacgtcgcgcggtgtccggtgcgccctcgacggcccctgaaaatccggaggaccgagtgccatccacgcccgttcgtactcataaccgcatcaggtctccaaggtgaacagcctctggtcaatggaacaatgtaggcaagggaagtcggcaaaatggatccgtaacttcgggaaaaggattggctctgagggctgggctcgggggtcccagccccgaacccgtcgcctgtcggcggactgctcgagccgctaccgtggcgagagcgggccgccgcgtgccgtccgggggacggactgggaacggctccctcc???????gggggccttccccgagcagcgaacagccagctcagaactggtacggacaaggggaatccgac??????????????????????????????????????????????????????????????????????????cgatcaagtttgttcaaaaatgtaagttatgacaaaagggttaggttactaattgtgaaacgattaattactcgaatgtatcaccagaattcttttcttatttctacttat?????????gat??????tataac????????????caaaatgctttttttgggcacaacaaacatttttatttgcaaatcatatcgtgtaagttagcggttattgtggaaattaaacttttcctaggcttagta???tcttctctt?????????gaagataat???aaaatagacgaatctaaaaatttacgatcaattcattccatatttccctttctagaagataaattctcccgtttaaattatgtgtcaaatatactaataccttatcctgtacatcttgaaatattggttttaattcttcgttgttgggtaaaagatgcttcttctttacattttttacaattcgttttccacaaaaataataattggaaccatttttttttcaaaaataactatatttccaccctt????????????tcaaaaaga????????????aatcagagattatttttattcttatataattctcatgtctgtgaatatgaatccatttttgtttttttacgtaaccaatcctatcatttacgatcaacattttttggaaccttttttgagcgaactattttctatggaaaaataaaaaaagagtatctt??????gtaaatgtc??????tttactaaggattttcaagccata??????tcatatatgttcaaagatatttttatgcattatgttaggtaccaaggaaaatcgattttggcttcaaaatggacgttttttattctgaataaatggaactattaccttgctctcttttggaaatatcgtttttatgtgtggtatcaatcagaaagg??????ataaaaacattatccaagcatttccttgactttctaggttatcgt??????tcaagtgca??????aatatacgattcaattcttcgttgggacgaagtcaaatgatagaaaatttatttataata??????aataataatattattaagacgtttgagacgtttgatactacagttccaattatacctttggttggaccattaggtaaagcgaaaggtggtgacgtcttaggtcaccccattagtaag???ttgatctcggccgattta??????tcagattatgatattattgacttattttggcatatattcagaaatctttctcattattacagcggagcttcaaaaaaa???aatagtttgtatcaaata?????????aagtatatacttcgactttcatgtactagaactttagctcgtaaacacaaaagcgctttacgtgcttttttgaaaagattagttccagaagttttggaagaattttttatggaggaggagcaagttctttcgttgatcttctcaaggtattcttttccttcgcgtagattgtatagagaaggtcgtatttgg??????????????????????????????????????????????????????????????????????????ttgagccttagtatggaaacccactaagtg?????ataactttcaaattcagggaaaccgtggaattaaaaaaaataggcaatcctgagccaaatcccgttt??????tcc??????gaa????????aat???gagtaaggaaagcaagccagaat???????????aaaaaaaggataggtgcagagactcaacggaagctgtt???????ctaata????????aa?????tac???ataca????ag?????acaa??????????????ataaatggagttga??????tt?cccccgtcgat??????????????????????????????????????????????????????????????????????????????????????????????????????????????????????????????????????????????????????????????????????????????????aggcgagaataaagatagagtcccagtctacatgtcaataccgacaacaatgaaatttatag?taataggaaaatccgtcgact?????ttttaaatcatgagggttcaagtccctctatcccaaaaaa????????????????????????????????????????????????????????????????????????????????????????????????????????????????????????????????????????????????????????????????????????????????????????????????????????????????????????????????????????????????????????????????????????????????????????????????????????????????????????????????????????????????????????????????????????????????????????????????????????????????????????????????????????????????????????????????????????????????????????????????????????????????????????????????????????????????????????????????????????????????????????????????????????????????????????????????????????????????????????????????????????????????????????????????????????????????????????????????aaagagtacaaattgacttattatactcctgattatgaaactaaagatactgatattttggcagcattccgagtaactcctcaacctggagttccacccgaggaagcaggagccgcggtagctgccgaatcttcgactggtacatggaccactgtgtggaccgatggacttaccagccttgatcgttacaaaggacgatgctatc?catcgagcccgttgctggagaagaaaa????????????????????cttaccccttagacctttttgaagaaggttctgttactaacatgtttacttccattgtaggtaatgtatttggtttcaaagccctacgtgctctacgtctggaagatcttagaatccccccagcttattctaaaactttccaaggcccgcctcatggtatccaagtt????????????????????????????????????????????????????????????????????????????????????????????????????????????????????????????????????????????????????????????????????????????????????????????????????????????????????????????????????gaaatcaaagggcattatttaaatgctactgcaggtacatgcgaagaaatgatcaaaagggctgtatttgccagagaattgggagtcctgatagtaatgcatgactatttaacaggggggttcactgcaaatactagcttggctcattattgccgggataatggtttacttcttcatatccatcgtgcaatgcatgcggttattgatagacaaaaaaatcatggtatccaatttcgtgtattagctaaagctttacgtatgtctggtggagatcatattcactctggtactgtagtaggtaaacttgaaggggaaagagatatcactttgggatttgttgatttactacgtgatgattttattgaaaaagaccgaagtagggggatttattttactcaagattgggtttcgctaccgggtgttttgcccgtagcttcagggggtattcatgtttggcatatgcctgctctgaccgagatctttggggatgattccgtattacaattcgggggaggaaccctagggcacccttggggaaatgcaccgggtgccgtagctaatcgagtagctctagaagcatgtgtacaagctcgtaatgaggggcgggatcttgctcgtgagggtaatgaaattatccgcgaagctcgaaaatggagtcctgaactagctgctgcttgtgaggtatggaaggagatcaaatttgaattccaagcaatggatactttgtaa
Bakerella    ????????????????????????????????????????????ccatgcatgtgtaagtatgaactaattcagactgtgaaactgcgaatggctcattaaatcagttatagtttgtttgatggtatttgctactcggataaccgtagtaattctagagctaatacgtgcaccaaaccccgacttttccggaagggacgcatttattagataaaaggtcgacgcgggctct??gcccgttgttctgatgaatcatgataacttgacggatcgcacggtcatcgcgccggcgacgcatcattcaaatttctgccctatcaactttcgatggtaggatagtggcctaccatggttttgacgggtgacggagaattagggttcgattccggagagggagcctgagaaacggctaccacatccaaggaaggcagcaggcgcgcaaattacccaatcctgacacggggaggtagtgacaataaataacaataccgggctctacgagtctggtaattggaatgagtacaatctaaatcccttaacgaggatccattggagggcaagtctggtgccagcagccgcggtaattccagctccaatagcgtatatttaagttgttgcagttaaaaagctcgtagttggaccttgggctgggtcgatcggtccgccgtcaggtgtgtaccggtcggcccgtcccttctaccggcgatgcgctcctggccttaattggccgggtcgtgcctccggtgctgttactttgaagaaattagagtgctcaaagcaagcctacgctctggatatattagcatgggataacatcataggatttcggtcctattctgttggccttcgggatcggagtaatgattaacagggacagtcgggggcattcgtatttcatagtcagaggtgaaattcttggatttatgaaagacgaacaactgcgaaagcattt????????gccaaggatgttttcattaatcaagaacgaaagttgggggctcgaagacgatcagataccgtcctagtctcaaccataaacgatgccgaccagggatcagcggatgttacttttaggactccgctggcaccttatgagaaatcaaagtttttgggttccggggggagtatggtcgcaaggctgaaacttaaaggaattgacggaagggcaccaccaggagtggagcctgcggcttaatttgactcaacacggggaaacttaccaggtccagacatagtaaggattgacagactgagagctctttctagattctatgggtggtggtgcatggccgttcttagttggtggagcgatttgtctggttaattccgttaacgaacgagacctcagcctgctaactagctacgcggaggtatccctccgtggctagcttcttagagggactatggccttttaggccacggaagtttgaggcaataacaggtctgtgatgcccttagatgttctgggccgcacgcgcgctacactgatgtattcaacgagtctatagccttggccgacaggcccgggtaatctttgaaatttcatcgtgatggggatagatcattgcaattgttggtcttcaacgaggaattcctagtaagcgcgagtcatcagctcgcgttgactacgtccctgccctttgtacacaccgcccgtcgctcctaccgattgaatggtccggtgaagtgttcggatcgaggcgacgcgggcggt???tcgctgcc?cgcgacgtcgcgagaagtccactga??????????????????????????????????????????????????????????????????????????????????????????????????????cccctagtaacggcgagcgaaccgggaacagcccagcttgaaaatcgcgcgg?cccg?cgcgcgaattg?agtctgtagaagcgtcc?c?gcggcggaccgggctcaagtcccctggaagggggcgccggagagggtgagagccccgtcgtgcccggaccctgccgcatcacgaggcgctgtcggcgagtcgggttgtttgggaatgcagccccaatcgggcggtaaattccgtccaaggctaaatacgggcgagagaccgatagcaaacaagtaccgcgagggaaagatgaaaaggactttgaaaagagagtcaaagagtgcttgaaattgtcgggagggaagcggatgggggccggcgatgcgccccggtcggatgcggaacggccaacggccggtccgccgatcgactcggggcgtggaccgatgcggattgaggcggcggcccaagcctgggc?gctgatac??gcctgcggagatgtcgccgcctcgatcgtggaaagcagcgcgcgccgc???????gaggcgtgcttc??ggcacccgcgcgctccgggcaacggcctgcgggctccccattcgacccgtcttgaaacacggaccaaggagtctgacatgtgtgcgagtcaacgggc?gattaaacccgtaaggcgaaaggaagctga?ctggtgggatcccc??????tagcggg???tgcacccccgaccgaccttgatcttctgagaagggttcgagtgtgagcatgcctgtcgggacccgaaagatggtgaactatgcctgagcggggcgaagccagaggaaactctggtggaggcccgcagcgatactgacgtgcaaatcgttcgtctgacttgggtataggggcgaaagactaatcgaaccgtctagtagctggttccctccgaagtttccctcaggatagctggagctcgcgcgcgagttctatcaggtaaagccaatgattagaggcatcgggggcgcaacgccctcgacctattctcaaactttaaatgggtaggacgacgcggctgcttcgttgagccgcggcgaggaatcgagagctccaagtgggccatttttggtaagcagaactggcgatgcgggatgaaccggaagccgggttacggtgcccaactgcgcgctaacctagatcccacaaagggtgttggtcgattaagacagcaggacggtggtcatggaagtcgaaatccgctaaggagtgtgtaacaactcacctgccgaatcaactagccccgaaaatggatggcgcttaagcgcgcgacctatacccggccgtcgaggcaacggccaggccccgatgagtaggagggcgcggcggtcgctgcaaaacctgtggcgcgagcccgggcggagcgtccgtcggtgcggatcttggtggtagtagcaaatattcaaatgagaactttgaaggccgaagaggggaaaggttccatgtgaacggcacttgcacatgggttagtcgatcctaagagacgggggaagcccgtccgacagcgcaca?cgcgcgagcttcgaaagggaatcgggttaaaattcccgaaccgggacgtggtggttgacggcgacgttagggagtccggagacgtcgtcgggggccccgggaagagttatcttttctgtttaacagcctgcccaccctggaatcggctcagccggaggtagggtccagcggctggaacagcaccgcacgtcgcgcggtgtccggtgcgccctcgacggcccctgaaaatccggaggac??????????????????????????????????gcatcaggtctccaaggtgaacagcctctggtcaatggaacaatgtaggcaagggaagtcggcaaaatggatccgtaacttcgggaaaaggattggctctgagggctgggctcgggggtcccagccccgaactcgtcggctgtcggcggactgctcgagctgctaccgcggcgagagcgggtcgccgcgtgccgtccgggggacggactgggaacggctccctc????????gggggccttccccgagcagcgaacagccagctcagaactggtacggacaa?gggaatcc??????????????????????????????????????gagtatatttatgcacttactcataatcgtagtttcaatcgatcaagtttgttcgaaaatgtaagttatgacaaaaagattaggttactaattgtgaaacgattaattactcgaatgtatcaccagaattttttccttatttctacttat?????????gat??????tataac????????????caaaatgctttttttggacacaacaaacatttttatttgaaaatcatatcgggtaagttagcggttattgtggaaataaaacttttcctaggtttatta???tcttccaga?????????gaagataat???aaaatagacgaatctaaaaatttacgatcaattcattccatatttccctttttagaagataaattctctcgtttaaattatgtgtcaaatatactaataccttatcctgttcatcttgaaatattggttttaattcttcgttgttgggtgaaagatgcttcttctttacattttttacgattcgttttccacgagaatcataattggaaccatttttttttcaaaaataaatatgtttccgccctt????????????tcaaaaaga????????????aatccgagattatttttattcttatataattctcatgtctgtgaatacgaatccatttttggttttttacgtaaccaatcctatcatttacgatcaacattttttggaaccttttttgagcgaactattttctatggaaaaataaaaaaagagtatctt??????gtaaatgtc??????tttactaaggattttcaagccata??????tcatgtatgtttaaagatatttttatgcattatgttaggtatcaaggaaagtctattctggcttcaaaatgggcgttttttattctgaataaatggaactattaccttgatctcttttggaaatgtcgtttttatgtgtggtatcaatcagaaagg??????ctaaaaacattatccaagcatttccttgactttctaggttatctt??????tcaagtgca??????aatatacgattcaacccttcgttgggacgaagtcaaatgatagaaaattcatttataata??????aataataatattattaag?????????acgtttgataccactataccttttatacctttggttggaccattggttaaagcgaaagttggtgacgtcttaggtcaccccattagtaag???ttgatctcggccgattta??????tcagattatgatattattgactcattttgtcatatatgcagaaatctttttcattattacagcggagcttcaaaaaaa???aatagtttgtatcaaata?????????aagtatatacttcgactttcgtgtactataactttagctcgtaaacacaaaagtgctttacgtgcttttttgaaaagattagttccagaagttttggaagaattttttatggaggaggaacaagttctttcgttgatcttctcaaggtattcttttacttcgcagagattgtatagagaaggtcgtatttggtatttggatatttat??????????????????????????????????ggtagacgctacggacttaattgggttgagccttagtatggaaacccactaagtg?????ataactttcaaattcagggaaaccgtggaattaataaaaataggcaatcctgagccaaatcccgttt??????tcc??????gaa????????aat???gagtagggaaagcaagccagaac???????????aaaaaaaggataggtgcagagactcaacggaagctgtt???????ctaata????????aa?????tac???ataca????at?????acaa??????????????????atggagttga??????tt?c????gccggt??????????????????????????????????????????????????????????????????????????????????????????????????????????????????????????????????????????????????????????????????????????????????agacaagaataaagatagagtcccattctacatgtcaataccgacaacaatgaaatttatag?taagaggaaaatccgtcgact?????ttttaaatcatgagggttcaagtccctctatccccaaaaaa??????????gcccgt?ttgaacccct?aattcgtt??????ctc?????????????????????ttatttatcc?????ctt????????t?????????tcgt???????taac??agttaaaaataccc????ttcattt?????????????????tt????????????????????????????????????????????????catatttaggcgcgaaatacacatt???????tt????????????aataattcacag?????????????????????????????????????????????????????????????????????????????????????????????????????????????????????????????????????????????????????????????????????????????????????????tttgtgta???ttttaaa?a?aata??????aaattttaca???agtaatac?????????????????????????????ttt?t??????ttagat??????????????tt???????????????????????????????????????????????ttaatggtcgggatagctcagttggtagagcagaggactgaaaatcctcgtgtcacca??????????????????aaagccggtgttaaagagtacaaattgacttattatactcctgattatgaaactaaagatactgatattttggcagcattccgagtaactcctcaacctggagttccacccgaggaagcaggagccgcggtagctgccgaatcttcgactggtacatggaccactgtgtggaccgatggacttaccagccttgatcgttacaaaggacgatgctatcacatcgagcccgttgctggagaagaaaatcaatatattgcttatgtagcttaccccttagacctttttgaagaaggttctgttacgaacatgtttacttccattgtaggtaatgtatttggttttaaagccctacgtgctctacgtctggaagatcttcgaatccccccggcttattctaaaactttccaaggcccgcctcatggtatccaagttgagagagataaattgaacaagtatggtcgtcctctattgggatgtactattaaacccaaattggggttatccgctaagaactatggtcgggcagtttatgagtgtctgcgcggtggacttgattttaccaaagatgatgagaatgtaaactcccaaccatttatgcgctggagagaccgtttcttattttgtgccgaagctctttataaagcacaagccgaaactggcgaaatcaaaggtcattatttgaatgctactgcaggtacatgcgaagaaatgatcaaaagggctgtatttgccagagaattgggagtccctatcgtaatgcatgactatttaacagggggattcactgcaaatactagcttggctcattattgccgggataatggtttacttcttcatatccatcgtgcaatgcatgcggttattgatagacgaaaaaatcatggtatacactttcgtgtattagctaaagccttacgtatgtctggtggagatcatattcactctggtactgtagtaggtaaacttgaaggggaaagagatatcactttgggatttgttgatttactacgtgatgattttattgaaaaagaccgaagtaggggaatttattttactcaagattgggtttcgctaccgggtgttttgcccgtagcttcagggggtattcatgtttggcatatgcctgctctgaccgagatctttggggatgattccgtattacaattcggtggaggaaccctaggacacccttggggaaatgcaccgggtgccgtagctaatcgagtagctctagaagcatgtgtacaagctcgtaatgaggggcgggatcttgctcgtgagggtaatgaaattatccgcgaagctcgaaaatggagtcctgaactagctgctgcttgtgaggtatggaaggagatcaaatttgaattccaagcagtggatcttttgtaa
Englerina    tggttgatcctgccagtagtcatatgcttgtctcaaagattaagccatgcatgtgtaagtatgaacaaattcagactgtgaaactgcgaatggctcattaaatcagttatagtttgtttgatggtatttgctactcggataaccgtagtaattctagagctaatacgtgcaccgaaccccgactctcaaggaagggatgcatttattagataaaaggtcgac???ggcttt??gcccgttgttttgatgaatcatgataacttgacggatcgcacggccattgtgccggcgacgcatcattcaaatttctgccctatcaactttcgatggtaggatagtggcctaccatggttttgacgggtgacggagaattagggttcgattccggagagggagcctgagaaacggctaccacatccaaggaaggcagcaggcgcgcaaattacccaatcctgacacggggaggtagtgacaataaataacaataccgggctctatgagtctggtaattggaatgagtacaatctaaatcccttaacgaggatccattggagggcaagtctggtgccagcagccgcggtaattccagctccaatagcgtatatttaagttgttgcagttaaaaagctcgtagttggaccttgggttgggtcaatcggtccgccttcaggtgtgtaccggttgtcctgtcccttctaccggcgatgcgctcctggccttaattggccgggtcgtgcctccggtgctgttactttgaagaaattagagtgctcaaagcaagcctacgctctggatacattagcatgggataacatcataggatttcggtcctattctgttggccttcgggatcggagtaatgattaacagggacagtcgggggcattcgtatttcatagtcagaggtgaaattcttggatttatgaaagacgaacaactgcgaaagcattt????????gccaaggatgttttcattaatcaagaacgaaagttgggggctcgaagacgatcagataccgtcctagtctcaaccataaacgatgccgaccagggatcagcggatgttacttgtaggactccgctggcaccttatgagaaatcaaagtttttgggttccggggggagtatggtcgcaaggctgaaacttaaaggaattgacggaagggcaccaccaggagtggagcctgcggcttaatttgactcaacacgggaaaacttaccaggtccagacatagtaaggattgacagactgagagctctttctagattctatgggtggtggtgcatggccgttcttagttggtggagcgatttgtctggttaattccgttaacgaacgagacctcagcctgctaactagctacgtggaggtatccctccatggctagcttcttagagggactatggccttttaggccacggaagtttgaggcaataacaggtctgtgatgcccttagatgttctgggccgcacgcgcgctacactgatgtattcaacgagtctatagccttggccgacaggcccgggtaatctttgaaatttcatcgtgatggggatagatcattgcaattgttggtcttcaacgaggaattcctagtaagcgcgagtcatcagctcgcgttgactacgtccctgccctttgtacacaccgcccgtcgctcctaccgattgaatggtccggtgaagtgttcggatcgaggcgacgtgggcggt???tcgctgcc?cgcgacgtcgcgagaagtccactgaaccttatcattt??????????????????????????????????????????????????????????????????????????????????????????cccctag?aacggcgagcgaaccgggaatagcccagcttgaaaatcgttcggcaccggcgaacgaattgtagactgtagaagcgtcctcagcggcggactgggctcaagtcccctggaagggggcgcctgagagggtgagagccccgtcgtgcccggaccctgccgcatcacgaggcgctgtcggcgagtcgggttgtttgggaatgcagccctaatcgggcggtaaattccgtccaaggctaaatacgggcgagagaccgatagcaaacaagtaccgcgagggaaagatgaaaaggactttgaaaagagagtcaaagagtgcttgaaattgtcgggagggaagcggatgggggccggcgatgcacctcggtcggatgcggaatggttaacatccggttcgccgatcgactcggggtgtggaccgatgcggattgaggtggcggcccaagcctgggccgttgttaa??gcctgtggagacgtcgtcgcctcgatcgtgggaagcagcgcgcgccgctt?????gcggcgtgcctc??ggtacttgcgcgctacgggcaacggcctgcgggctccccattcgacccgtcttgaaacacggaccaaggagtctgacatgtgtgcgagtcaacgggc?gattaaacccgttaggcgaaaggaagctga?ttggtgggatcccc??????ctgcggg???tgcacccccgaccgaccttgat?ttctgagaagggttcgagtgtgagcatgcctgtcgggacccgaaagatggtgaactatgcctgagcggggcgaagccagaggaaactctggtggaggcccgcagcgatactgacgtgcaaatcgttcgtctgacttgggtataggggcgaaagactaatcgaaccgtctagtagctggttccctccgaagtttcccttaggatagctggagctcgagcgcgagttctatcaggtaaagccaatgattagaggcatcgggggcgcaacgccctcgacctattctcaaactttaaatgggtaggatggcgcggctgctttgttgagccgcgccgaggaatcgagagctccaagtgggccatttttggtaagcagaactggcgatgcgggatgaaccggaagccgggttacggtgcccaattgcgcgctaacctagatcccacaaagggtgttggtcgattaagacagcaggacggtggtcatggaagtcgaaatccgctaaggagtgtgtaacaactcacctgccgaatcaactagccccgaaaatggatggcgcttaagcgcgcgacctatacccggccgtcgaggcaacggccaggccccgatgagtaggagggcgcggcggtcgctgcaaaacctgtggcgcgagcccgggcggagcgtccgtcggtgcggatcttggtggtagtagcaaatattcaaatgagaactttgaaggccgaagaggggaaaggttccatgtgaacggcacttgcacatgggttagtcgatcctaagagacgggggaagcccgtccgatagcgtgtaacgcgcgagcttcgaaagggaatcgggttaaaattcccgaaccgggacgtggtggttgacggcgacgttaggtagtccggagacgtcgtcgggggccccg?gaagagttatcttttctgtttaacagcctgcccaccctggaatcggctcagccggaggtagggtccagcggctggaacagcaccgcacgtcgcgcggtgt?cggtgcgccctcgacggcccttgaaaatccggaggaccgagtgccatccacgcctgttcgtactcataaccgcatcaggtctccaaggtgaacagcctctggtcaatggaacaatgtaggcaagggaagtcggcaaaatagatctgtaacttcgggaaaaggattggctctgagggctgggctcgggggtcccagccccgaacccatcggctgtcggcggactgctcgagctgctt?cgtggcaagagcgggtcaccgcgtgccgtccgggggacggactgggaatggctccctc????????gggggccttccccgagcagcgaacagccagctcagaactggtacgga??????????????????????????????????????????????????????????????????????????????????????aatcgatcaagtttgttcgaaaatgcaagttatgacaaaaaggctaggttactaattgtgaaacgattaattactcgaatgtatcaccagaattcttttcttatttctacttat?????????gat??????tataac????????????caaaatgctttttttgggcacaacaaacatttttatttgcaaatcatatcgtgtaagttaacggttattgtggaaattaaacttttcctaggcttagta???tcttctctt?????????gaagataat???aaaatagacgaatctaaaaatttacgatcaattcattccatatttccctttctagaagaaaaattctctcgtttaaattatgtgtcaaatatactaataccttatcctgttcattttgaaatattggttttaattcttcgttgttgggtgaaagatgcttcttctttacattttttacgattcgttttccacgaaaatcgtaattggaaccatttttttttcaaaaataactatatttccaccctt????????????tcaaaaaaa????????????aatcagagattctttttattcttatataattctcatgtctgtgaatatgaatccatttttgtttttttacgtaaccaaccctatcatttacgatcaacattttttggaaccttttttgagcgaactattttctatggaaaaataaaaaaagagtatctt??????gtaaatgtc??????tttactaaggattttcaagttata??????tcatgtatgttcaaagatatttttatgcattatgttaggtatcaaggaaaatctattttggctttaaaatggacgttttttattctgaataaatggaagtattaccttactctcttttggaaatgtcgtttttatgtgtggtatcaatcagaaagg??????ataaaaacattatccaagcatttccttgactttttaggttatctt??????tcaagtgca??????aatatacgattcaatccttcgttgggacgaagtcaaatgatagaaaattcatttataatg??????aataataatattattaag?????????acgtttgataccacagttccaattatacctttggttggaccattgggtaaagcgaaaagtggtgccgttttaggtcaccccattactaag???ttgatcccggacgatttc??????tcagattatgatattattggcttattttggcatatatgcagaaatctttctcattattacagcggagcttcaaaaaaa???aatagtttgtatcaaata?????????aaatatatacttcgactttcgtgtactagaactttagctcataaacacaaaagcgctttacgtgcttttttgaaaagattacttccagaagttttggaagaattttttatggaggaggataaagttctttcgttgatcttatcaaggtattcttttccttcgcggagatt????????????????????????????????????????????????????????????????cgaaattggtagacgctacggacttaattaggttgagccttagtatggaaacccactaagtg?????ataactttcaaattcagggaaaccgtggaattaataaaaataggcaatcctgagccaaatcccgttt??????tcc??????gaa????????aat???gagtagggaaagtaagccagcag??????????aaaaaaaaggataggtgcagagactcaacggaagctgtt???????ctaata????????aa?????tac???ataca????ac?????acaa??????????????????ctcgagttga??????ttgcccaagttggt??????????????????????????????????????????????????????????????????????????????????????????????????????????????????????????????????????????????????????????????????????????????????aggcgagaataaagatagagtcccattctacatgtcaatgccgacaacaatgaaatttatag?taagaggaaaatccgtcgact?????ttttaaatcatgagggttcaagtccctctatccccaaaaaa??????????gcctgt?ttgaacacct?aattcttt??????ctc?????????????????????ttatttttcc?????ctt????????t?????????tcgt???????tagc??agtcaaaatcctct?ttcttt?????????????????????tt????????????????????????????????????????????????catatttaggcgagaaatatccatt???????tt????????????aataattcacag?????????tcagtactttatttatatattatatattatttattt???atatattatatattaattattaatttaattaatatataatctgaaattt???????????????a??????catttac????aaagtattattc????????aattta???????gtcattttt??????cat????tttgtgtattttttttttta?aaaa??????????????aa???aa?aatac?????????????????????????????ttt?t??????ttagat??????????????tt???????????????????????????????????????????????ttaa????????????????????????????????????????????????????????????????????????????ccggtgttaaagagtacaaattgacttattatactcctgattatgaaactaaagatactgatattttggcagcattccgagtaactcctcaacctggagttccacccgaggaagcaggagccgcggtagcggccgaatcttcgactggtacatggaccactgtgtggactgatggacttaccagccttgatcgttacaaaggacgatgctatcacatcgagcccgttgctggagaagaaaatcaatatattgcttatgtagcttatcccttagacctttttgaagaaggttctgttactaacatgtttacttccattgtaggtaatgtatttggttttaaagccctacgtgctctacgtctggaagatcttcgaatccccccggcttattcgaaaactttccaaggcccgcctcatggtatccaagttgagagagataaattgaacaaatacggtcgtcctctattgggatgtactattaaacccaaattgggattatccgctaagaactacggtcgggcggtttatgagtgtttgcgcggtggacttgattttaccaaagatgatgagaatgtaaactcccaaccatttatgcgctggagagaccgtttcttattttgtgccgaagctctttataaagcacaaaccgaaactggcgaaatcaaagggcattatttgaatgctactgcaggtacatgcgaagaaatgattaaaagggctgtatttgccagagaattgggagtccctatcgtaatgcatgactatttaacagtggggttcactgcaaatactagcttggctcattattgccgggataatggtttacttcttcat????????????????????????????????????????????????????????????????????????????????????????????????????????????????????????????????????????????????????????????????????????????????????????????????????????????????????????????????????????????????????????????????????????????????????????????????????????????????????????????????????????????????????????????????????????????????????????????????????????????????????????????????????????????????????????????????????????????????????????????????????????????????????????????????????????????????????????????????????????
Tapinanthus  ?ggttgatcctgccagtagtcatatgcttgtctcaaagattaagccatgcatgtgtaagtatgaacaaattcagactgtgaaactgcgaatggctcattaaatcagttatagtttgtttgatggtatttgctactcggataaccgtagtaattctagagctaatacgtgcaccgacccccgactgttacggaagggatgcatttattagataaaaggtcgac???ggcttt??gcccgttgttcagatgaatcatgataacttgacggatcgcacggccattgtgccggcgacgcatcattcaaatttctgccctatcaactttcgatggtaggatagtggcctaccatggttttgacgggtgacggagaattagggttcgattccggagagggagcctgagaaacggctaccacatccaaggaaggcagcaggcgcgcaaattacccaatcctgacacggggaggtagtgacaataaataacaataccgggctctacgagtctggtaattggaatgagtacaatctaaatcccttaacgaggatccattggagggcaagtctggtgccagcagccgcggtaattccagctccaatagcgtatatttaagttgttgcagttaaaaagctcgtagttggaccttgggttgggtcgatcggtccgccttcaggtgtgtaccggttggcctgtcccttctaccggcgatgcgttcctggccttaattggccgggtcgtgcctccggtgctgttactttgaagaaattagagtgctcaaagcaagcctacgctctggatacattagcatgggataacatcataggatttcggtcctattctgttggccttcgggatcggagtaatgattaacagggacagtcgggggcattcgtatttcatagtcagaggtgaaattcttggatttatgaaagacgaacaactgcgaaagcattt????????gccaaggatgttttcattaatcaagaacgaaagttgggggctcgaagacgatcagataccgtcctagtctcaaccataaacgatgccgaccagggatcagcggatgttacttataggactccgctggcaccttatgagaaatcaaagtttttgggttccggggggagtatggtcgcaaggctgaaacttaaaggaattgacggaagggcaccaccaggagtggagcctgcggcttaatttgactcaacacgggaaaacttaccaggtccagacatagtaaggattgacagactgagagctctttctagattctatgggtggtggtgcatggccgttcttagttggtggagcgatttgtctggttaattccgttaacgaacgagacctcagcctgctaactagctacgtggaggtatccctccatggctagcttcttagagggactatggccttttaggccacggaagtttgaggcaataacaggtctgtgatgcccttagatgttctgggccgcacgcgcgctacactgatgtattcaacgagtctatagcctt?gccgacaggcctgggtaatctttgaaatttcatcgtgatggggatagatcattgcaattgttggtcttcaacgaggaattcctagtaagcgcgagtcatcagctcgcgttgactacgtccctgccctttgtacacaccgcccgtcgctcctaccgattgaatggtccggtgaagtgttcggatcgaggcgacgtgggcggt???tcgctgcc?cgcgacgtcgcgagaagtccactgaaccttatcattt????????????????????????????????????????????????????????????????????????????????????????????????????cggcgagcgaaccgggaacagcccagcttgaaaatcgttcggcactg?cgcacgaattg?ag?c?gtagaagcgtcctcagcggcggaccgggctcaagtcccctggaagggggcgcctgagagggtgagagccccgtcgtgcccggaccctgccgcaccacgaggcgctgtcggcgagtcgggttgtttgggaatgcagccctaatcgggcggtaaattccgtccaaggctaaatacgggcgagagaccgatagcaaacaagtaccgcgagggaaagatgaaaaggactttgaaaagagagtcaaacagtgcttgaaattgtcgggagggaagcggatgggggccggcgatgcgcctcggtcggatgtggaacggccaactgccggtccgccgatcgactcggggtgtggaccgatgcggattgaggcggcggcccaagcctgggttgttgttaa??gcctgcggagacgtcgccgcctcgatcgtggaaagcagcgcgcgccgctc?????gcggcgtgcctc??ggcacttgcgcgctacgggcaacggcctgcgggctccccattcgacccgtcttgaaacacggaccaaggagtctgacatgtgtgcgagtcaacgggc?gattaaacccgttaggcgaaaggaagctga?ttggtgggatcccc??????acgcggg???tgcacccccgaccgaccttgatcttctgagaagggttcgagtgtgagcatgcctgtcgggacccgaaagatggtgaactatgcctgagcggggcgaagccagaggaaactctggtggaggcccgcagcgatactgacgtgcaaatcgttcgtctgacttgggtataggggcgaaagactaatcgaaccgtctagtagctggttccctccgaagtttcccttaggatagctggagctcgcgcgcgagttctatcaggtaaagccaatgattagaggcatcgggggcgcaacgccctcgacctattctcaaactttaaatgggtaggacgacgcggctgcttcgttgagccgcggcgaggaatcgagagctccaagtgggccatttttggtaagcagaactggcgatgcgggatgaaccggaagccgggttacggtgcccaactgcgcgctaacctagatcccacaaagggtgttggtcgattaagacagcaggacggtggtcatggaagtcgaaatccgctaaggagtgtgtaacaactcacctgccgaatcaactagccccgaaaatggatggcgcttaagcgcgcgacctatacccggccgtcgaggcaacggccaggccccgatgagtaggagggcgcggcggtcgctgcaaaacctgtggcgcgagcccgggcggagcgtccgtcggtgcggatcttggtggtagtagcaaatattcaaatgagaactttgaaggccgaagaggggaaaggttccatgtgaacggcacttgcacatgggttagtcgatcctaagagacgggggaagcccgtccgacagcgcgtaacgcgcgagcttcgaaagggaatcgggttaaaattcccgaaccgggacgtggtggttgacggcgacgttagggagtccggagacgtcgtcgggggccccgggaagagttatcttttctgtttaacagcctgcccaccctggaatcggctcagccggaggtagggtccagcggctggaacagcaccgcacgtcgcgcggtgtccggtgcgccctcgacggcccctgaaaatccggaggaccgagtgccatccacgcccgttcgtactcataaccgcatcaggtctccaaggtgaacagcctctggtcaatggaacaatgtaggcaagggaagtcggcaaaatggatctgtaacttcgggaaaaggattggctctgagggctgggctcgggggtcccagccccgaacccgtcggctgtcggtggactgctcgagctgcttccgcggcgagagcgggtcgccgcgtgccgtccgggggacggactgggaacggctccctc????????gggggccttccccgggcagcgagcagccagctcagaactggtac????????????????????????????????????????????????????????????????????????????????tgcagtttcaatcgatcaagtttgttcaaaaatgtaagttatgccaaaaaggttaggttactaattgtgaaacgattaattactcgaatgtatcaccagaattcttttcttatttctacttat?????????gat??????tataac????????????caaaatgctttttttgggcataacaaacattttaatttgcaaatcatatcgtgtaagttaacggttattgtggaaattaaacttttcctaggcttagta???tcttctctt?????????gaagataat???aaaatagacgaatctaaaaatttacgatcaattcattccatatttccctttatagaagataaattctctcgtttaaattatgtgttaaatatactaataccttatcctgttcattttgaaatattggttttaattcttcgttattgggtgaaagatgcttcttctttacattttttacgattygttttccacgasaatggtaattggaaccatttttttttcmaaaataamtmtatttcyaccctt????????????tcaaaaaga????????????aatcagagattmtttttmttcttatataattctcatgtctgtgaataygaatccatttttgtttttttacgtaaccaaycctatcatttacgatcaacattttttrgaaycttttttgagcgaactwttttctatggaaaaataaaaaamgagtatctt??????gtaaatgkctttacctttaytaaggattttcaagycata??????tcatgtatgttcaaagatatttttatgcattatgttaggtatcaaggaaaatctattytggcttcaaaatggacrttttttattctgaataaatggaactattaccttrctctcttttggaaatgtcgtttttatgtgtggtatcaatyagamagg??????ataaaaacattatccaarcatttccttgamtttctaggttatctt??????tyaagtgca??????aatatacgattcaayccttcgttgggacgaagtcaaatgatagaaaattcatttataatraataataataataatattattaag?????????acrtttgataccacagttccaattatacctttgrttggaccattggktaaagcgaaagktggtgacgtcttaggtcaccycattastaag???ttgatctcggacgattta??????tcagattatgatattattgacttattttggcatatatgcagaaatctttctcattattacagcggagcttcaaaaaaa???aatagtttgtatcaaata?????????aagtatatacttcgactttcgtgtactagaactttagctcgtaaacacaaaagtgctttacgtgcttttttgaaaagattagttccagaagttttggaagaattttttatggaggaggatcaaattctttcgttgatcttatcaaggtattcttttccttcgcggagattgtatagagaaggtcatatttggtatttggatatttattat????????????????????????????????????????????????????????????????????????????ccactaagtg?????ataactttcaaattcagggaaaccgaggaattaataaaaataggcaatcctgagccaaatcccgttt??????tcc??????gaa????????aat???gagtagggaaagcaagctagaat???????????aaaaaaaggataggtgcagagactcaacggaagctgtt???????ctaata????????aa?????tac???ataca????at?????acaa??????????????????atggagttga??????tt?ccccagtcggt??????????????????????????????????????????????????????????????????????????????????????????????????????????????????????????????????????????????????????????????????????????????????aggcgagaataaagatagagtcccattctacatgtcaataccgacaacaatgaaatttatag?taataggaaaatccgtcgact?????ttttaaatcatgagggttcaagtccctctatccccaaaaaa??????????gcccgt?ttgaacccct?aattattt??????ttcttatcttatttattatatttattatttatcc?????ctt????????t?????????tcgt???????tagc??agttcaaaatcctctttttttt????????????????????tt????????????????????????????????????????????????catatttaggcgataaatatctgtt???????tt????????????aataattcacag?????????tcagtacttaatttaaacttaatttaatatatatactgaatatata?????????????????????????????????ctaaaactt???????????????a??????tatttac????aaagtattg?????????????????????????gcattttt??????cat????tttgtgtattgtattaaaaaaaaagaaagaatactttt??????????????????????????????????????????????????????ttagat??????????????tt???????????????????????????????????????????????ttaatggtcgggatagctcatttggtagagcagaggactgaaaatcctc?????????????????????ggattcaaagccggtgttaaagagtacaaattgacttattatactcctgattatgaaacgaaagatactgatattttggcagcattccgagtaactcctcaacctggagttccacccgaggaagcaggagcagcggtagctgccgaatcttcgactggtacatggaccactgtgtggaccgatggacttaccagccttgatcgttacaaaggacgatgctatcacatcgagcctgttgctggagaagaaaatcaatatattgcttatgtagcttaccccttagacctttttgaagaaggttctgttactaatatgtttacttccattgtaggtaatgtatttggttttaaagccctacgtgctctacgtctggaagatcttcgaatccccccggcttattctaaaactttccaaggtccgcctcatggtatccaagttgagagagataaattgaacaagtatggccgtccgttattgggatgtactattaaacccaaattggggttatccgctaagaactatggtcgggcggtttatgagtgtctgcgcggtggacttgattttacaaaagatgatgagaatgtaaactcccaaccatttatgcgctggagagaccgtttcttattttgtgccgaagctctttataaagcacaagctgaaactggagaaatcaaagggcattatttg????????????????????????????????????????????????????????????????????????????????????????????????????????????????????????????????????????????????????????????????????????????????????????????????????????????????????????????????????????????????????????????????????????????????????????????????????????????????????????????????????????????????????????????????????????????????????????????????????????????????????????????????????????????????????????????????????????????????????????????????????????????????????????????????????????????????????????????????????????????????????????????????????????????????????????????????????????????????????????????????????????????????????????????????????????????????????????????????????
Nuytsia      tggttgatcctgccagtagtcatatgcttgtctcaaagattaagccatgcatgtgtaagtatgaactaattcagactgtgaaactgcgaatggctcattaaatcagttatagtttgtttgatggtatctgctactcggataaccgtagtaattctagagctaatacgtgcaccaaaccccgac?tctttggaagggacgcatttattagataaaaggtcgacgcgggccta??gcccgttgctctgatgattcatgataactcgacggatcgcacggccctcgtgccggcgacgcatcattcaaatatctgccctatcaactttcgatggtaggatagtggcctaccatggtgatgacgggtgacggagaattagggttcgattccggagagggagcctgagaaacggctaccacatccaaggaaggcagcaggcgcgcaaattacccaatcctgacacggggaggtagtgacaataaataacaataccgggctctatgagtctggtaattggaatgagtacaatctaaatcccttaacgaggatccattggagggcaagtctggtgccagcagccgcggtaattccagctccaatagcgtatatttaagttgttgcagttaaaaagctcgtagttggaccttgggttgggtcgatcggtccgccttcaggtgtgtaccggtcggctcgtcccttctaccggcgatgcgctcctggccttaattggccgggtcgtgcctccggtgctgttactttgaagaaattagagtgctcaaagcaagcctacgctctggatacattagcatgggataacatcataggatttcggtcctattctgttggccttcgggatcggagtaatgattaacagggacagtcgggggcattcgtatttcatagtcagaggtgaaattcttggatttatgaaagacgaacaactgcgaaagcattt????????gccaaggatgttttcattaatcaagaacgaaagttgggggctcgaagacgatcagataccgtcctagtctcaaccataaacgatgccgaccagggatcagcggatgttactttcaggactccgctggcaccttatgagaaatcaaagtttttgggttccggggggagtatggtcgcaaggctgaaacttaaaggaattgacggaagggcaccaccaggagtggagcctgcggcttaatttgactcaacacggggaaacttaccaggtccagacatagtaag???tgacagactgagagctctttcttgattctatgggtggtggtgcatggccgttcttagttggtggagcgatttgtctggttaattccgttaacgaacgagacctcagcctgctaactagctatatggaggtatccctccatggctagcttcttagagggactatggccttttaggccacggaagtttgaggcaataacaggtctgtgatgcccttagatgttctgggccgcacgcgcgctacactgatgtattcaacgagtctatagccttggccgacaggcccgggtaatctttgaaatttcatcgtgatggggatagatcattgcaattgttggtcttcaacgaggaattcctagtaagcgcgagtcatcagctcgcgttgactacgtccctgccctttgtacacaccgcccgtcgctcctaccgattgaatggtccggtgaagtgttcggatcgcggcgacgtgggcggt???tcgctgcc?ggcgacgtcgcgagaagtccactgaaccttatcatttagaggaaggagaagtcgtaacaaggtttccgtaggtg???????????????????????????????????????????????????????????????cggcgagcgaaccgggaacagcccagcttgaaaatcgttcggcccggccgttcgaattgtagtctgta?aagcgtcctcagcggcggaccgggctcaagtcctctggaagggggcgccgga?agggtgagagccccgtcgtgcccggaccctgccgcatcacgaggcgctgtcggcgagtcgggttgtttgggaatgcagccccaatcgggcggtaaattccgtccaaggctaaatatgggcgagagaccgatagcaaacaagtaccgcgagggaaagatgaaaaggactttgaaaagagagtcaaagagtgcttgaaattgtcgggagggaagcggatgggggccggcgatgcgcctcggtcggatgtggaacggcctccagccggtccgccgatcgactcggggcgtggaccgacgcggattgagggggcggcccaagcctgggcagtcgacat??gcctgcggagatgtcgtcgcctcgatcgtggtatgcagcgcgcgccgc???????acggcgtgcctc??ggcacctgcgcgctccaggcgtcggcctgcgggctccccattcgacccgtcttgaaacacggaccaaggagtctgacatgtgtgcgagtcaacgggc?gattaaacccgtaaggcgtaaggaagctga?ttggtgggatcccc??????tcgcggg???tgcacccccgaccgaccttgatcttctgagaagggttcgagtgtgagcatgcctgtcgggacccgaaagatggtgaactatgcctgagcggggcgaagccagaggaaactctggtggaggcccgcagcgatactgacgtgcaaatcgttcgtctgacttgggtataggggcgaaagactaatcgaaccgtctagtagctggttccctcc??????????????????????????????????????????????????????????????????????????????????????????????????????????????????????????????????????????????????????????????????????????????????????????????????????????????????????????????????????????????????????????????????????????????????????????????????????????????????????????????????????????????????????????????????????????????????????????????????????????????????????????????????????????????????????????????????????????????????????????????????????????????????????????????????????????????????????????????????????????????????????????????????????????????????????????????????????????????????????????????????????????????????????????????????????????????????????????????????????????????????????????????????????????????????????????????????????????????????????????????????????????????????????????????????????????????????????????????????????????????????????????????????????????????????????????????????????????????????????????????????????????????????????????????????????????????????????????????????????????????????????????????????????????????????????????????????????????????????????????????????????????????????????????????????????????????????????????????????????????????????????????????????????????????????????????????????????????????????gtttgttagaaaatgtaggttataacaaaaaattcaggttactaattgtgaaacgtttaattactcgaatgtatcaacagaattctttgcttatttctactaat?????????gat??????tttaac????????????caaaataccctttttggtcacaaaaaaaatttgtattttcaaatcatatcgggtagattagcaattgttgtggaaattatactttccctatgcttagta???tcttccctc?????????gaaaagaag???aaagtagccgaatctaaaaatttacgatcaattcattccatatttccttttttagaagataaattctcccatttaaattatgtgtcaaatatactaataccctatcctgttcatcttgaaatcttgattctaattcttcgttactgggtgaaagatccctcttctttgcattttttacgattcgttttccacaagaatcataattggaacccttttattttcccaaagaaatatatttccaccctt????????????tcaaaaaga????????????aatcaaagattgtccttattcttatataattctcatgtctgtgaatacgaatccatttacgtttttttacgtaaccaatcttctcatttacgatcaacatttcttggaaccctttttgagcgaatttttttctatggaaaaataaaaaaagagtatctc??????gtaaatgtc??????tttactaaggattttcaagctatt??????tcatggctgttcaaagatcctttcatgcattatgttaggtatcaagggaaattcattctggcttcaaaacggacgtctcttctgctgaataaatggaaatattaccttgcccttttttggaaatgtcgtttttatgtgtggtctcaaccagaaaggctccatataaatacattatccaagcatttcctcggctttctaggctatctt??????tcaagtgca??????agtatgcgattaaacccttcagtgggacgaagtcaaatgctagaaaattcatttataata?????????aataatgttattaag?????????acgtttgataccacagttccaattattcctttggttggatcgttggctaaagcgaaagtttgtgacgtcttagggcaccccattagtaag???ttggtctgggccgattta??????tccgattatgatattattgacttattttggcgtatatgcagaaatctttctcattattacagcggagcctcaaaaaaa???aagagtttgtatcaaata?????????aagtatatacttcgactttcttgtactagaactttagctcgtaaacacaaaagcactctgcgcgcttttttgaaaagattaggtccagaatttttggaagaattttttacggaggacgaacaagttttttctttgatcttatcaagatattcttgtacttcgcgcagtttatatagagaa?????????????????????????????????????????????????????????????ggtagacgctacggacttaattggattgagccttagtatggaaacccactaagtg?????ataactttcaaattcagggaaaccgtggaattaataaaaataggcaatcctgagccaaatcccgttt??????tcc??????gaa????????aat???aagtagggaagtcaagcccgaat???????????aaaaaagggataggtgcagagactcaacgggagctgtt???????ctaaca????????aa?????tac???ataca???????????????????????????????????ggagttgattgtcttt?c????gctgatcgcaacttcagcaaaacctctatacatatgtatagtactgaaatttcaaattttataaaagaaatataaataatgaaaataatgattcgaatccttattttttatacgaaaaaaaattcgaatattaattgatcaaatcaattactccatagtctgatagattttttgaagattaatcagacgagaataaagatagagtcccattctacatgtcaataccgacaacaatgaaatttagag?taagaggaaaatccgtcgact?????tttgaaatcatgagggttcaagtccctctatccccaaaaaa??????????gcccat?ttgactccct?aaccttttatccytttt?????????????????????????????????????????????????????????ttgt???????tagc??ggttaaaaagattttkttatttttcatctattccactcttttctttcacaaacagattcgaatgtaatatatataatacacggacaaatgaacatctttaggaaagaaatccccatt???????tt????????????cataattcacag?????????ttaatatcagtacttata?????????????????????????????????????????????????????????????ctgaaactg???????????????a??????catttac????aaagtcttattc????????aattgg????????taattttt??????aat????tttgtgta???ttttcaaaa????????agaaaactttgaa????????????????????????????????????tactttgtttatcttttgaattgacaagccctctact???????????????????????aaaattagamcggcgcatca????ataatggtcgggatagctcagt?????????????????????????????????????????????????????????????????????????????????acttattatactcctgattatgaaactaaagatactgatatcttggcagcattccgagtaactcctcaacctggagttccacctgaggaagcgggggccgcggtagctgccgaatcttctactggtacatggaccactgtgtggaccgatggacttaccagccttgatcgttacaaaggacgatgctatcacatcgagcccgttgctggagaagaaaatcaatatattgcttatgtagcttatcccttagacctttttgaagaaggttctgttactaacatgtttacttccattgtgggtaatgtatttggttttaaagcactgcgtgctctacgtctggaggatcttcgaatccctcctgcttattctaaaactttccaaggaccacctcatggtatccaagttgagagagataaattgaacaagtatggtcgtcctctattgggatgtactattaaacctaaattggggttatccgctaagaactacggtcgagcggtttatgaatgtcttcgcggcggacttgattttaccaaagatgatgagaacgtaaactcccaaccatttatgcgttggagggaccgtttcttattttgtgccgaagctctttataaagcacaggccgaaacaggcgaaatcaaagggcattatttgaatgctactgcaggtacatgcgaagaaatgatcaaaagggctgtatttgccagagaattgggagtccctatcgtaatgcatgactatttaacagggggattcactgcaaatactagcttggctcattattgccgggataatggcttacttctgcacatccatcgtgca????????????????????????????????????????????????????????????????????????????????????????????????????????????????????????????????????????????????????????????????????????????????????????????????????????????????????????????????????????????????????????????????????????????????????????????????????????????????????????????????????????????????????????????????????????????????????????????????????????????????????????????????????????????????????????????????????????????????????????????????????????????????????????????????????????????????????????????
Ligaria      tggttgatcctgccagtagtcatatgcttgtctcaaagattaagccatgcatgtgtaagtatgaactaattcagactgtgaaactgcgaatggctcattaaatcagttatagtttgtttgatggtatctgctactcggataaccgtagtaattctagagctaatacgtgcaaaaaaccccgac??ttttggaagggatgcatttattagataaaaggtcgac???ggctct??gcccgttgctctgatgaatcataataacttgacggatctcacggcctttgtgccggcgacgcatcattcaaatttctgccctatcaactttcgatggtaggatagtggcctaccatggtgatgacgggtgacggagaattagggttcgattccggagagggagcctgagaaacggctaccacatccaaggaaggcagcaggcgcgcaaattacccaatcctgacacggggaggtagtgacaataaataacaataccgggctctatgagtctggtaattggaatgagtacaatctaaatcccttaacgaggatccattggagggcaagtctggtgccagcagccgcggtaattccagctccaatagcgtatatttaagttgttgcagttaaaaagctcgtagttggaccttgggttgggtcgatcggtccgccgttaggtgtgcaccggtcggcttgtcccttctaccggcgatgcgctcctggccttaactggccgggtcgttcctccggtgctgttactttgaagaaattagagtgctcaaagcaagcctacgctctggatatattagcatgggataacatcataggatttcggtcctattctgttggccttcgggatcggagtaatgattaacagggacagtcgggggcattcgtatttcatagtcagaggtgaaattcttggatttatgaaagacgaacaactgcgaaagcatttgccaaggagccaaggatgttttcattaatcaagaacgaaagttgggggctcgaagacgatcagataccgtcctagtctcaaccataaacgatgccgaccagggatcagcggatgttgcttataggactccgctggcaccttatgagaaatcaaagtttttgggttccggggggagtatggtcgcaaggctgaaacttaaaggaattgacggaagggcaccaccaggagtggagcctgcggcttaatttgactcaacacggggaaacttaccaggtccagacatagtaaggattgacagattgagagctctttcttgattctatgggtggtggtgcatggccgttcttagttggtggagcgatttgtctggttaattccgttaacgaacgagacctcagcctgctaactagctacgtggaggtgcccctccatggctagcttcttagagggactatggccaattaggccacggaagtttgaggca??????????????atgcccttagatgttctgggccgcacgcgcgctacactgatgtattcaacgagtctatagccttggccgacaggcccgggtaatctttgaaatttcatcgtgatggggatagatcattgcaattgttggtcttaaacgaggaattcctagtaagcgcgagtcatcagctcgcgttgactacgtccctgccctttgtacacaccgcccgtcgctcctaccgattgaatggtccggtgaagtgttcggatcgcggcgacgtgggcggt???tcgccgcc?ggcgacgtcgcgagaagtccactgaaccttatcatt???????????????????????????????????????????????????????????????????????????????????????ggattccctagtaacggcgagcgaaccgggaaaagcccagcttgaaaatcgttcggccaggccgttcgaattgtagtctgtagaagcgtactcagcggcggaccgggctcaagtcctctggaagggggcgccgtagagggtgacagccccgttgcgcccggaccctgccgcatcacgaggcgctgtcggcgagtcgggttgtttgggaatgcagccctaatcgggcggtaaattccgtccaaggctaaatatgggcgagagaccgatagcaaacaagtaccgcgagggaaagatgaaaaggactttgaaaagagagtcaaagagtgcttgaaattgtcgggagggaagcggatgggggccggcgatgcacctcggtcggatgtggaacggctaaccgccggtccgccaatcgactcggggtgtgggccgatgcagattgaggcggcggcccaagcctaggcttttgttac??gcctgcggagacgtcgtcgcctcgatcgtggtaagcagcgcgcgcctt???????cgggcgtgcttc??ggcacctgcgcgctcagggcaacggcctgcgggctccccattcgacccgtcttgaaacacggaccaaggagtctgacatgtgtgcgagtcaacgggc?gattaaacccgtaaggcgtaaggaagctaa?ttggtgggatcccct?????cgcgggg???tgcaccgccgaccgaccttgatcttctgagaagggttcgagtgtgagcatgcctgtcgggacccgaaagatggtgaactatgcctgagcggggcgaagccagaggaaactctggtggaggcccgcagcgatactgacgtgcaaatcgttcgtctgacttgggtataggggcgaaagactaatcgaaccatctagtagctggttccctcc????????????????????????????????????????????????????????????????????????????????????????????????????????????????????????????????????????????????????????????????????????????????????????????????????????????????????????????????????????????????????????????????????????????????????????????????????????????????????????????????????????????????????????????????????????????????????????????????????????????????????????????????????????????????????????????????????????????????????????????????????????????????????????????????????????????????????????????????????????????????????????????????????????????????????????????????????????????????????????????????????????????????????????????????????????????????????????????????????????????????????????????????????????????????????????????????????????????????????????????????????????????????????????????????????????????????????????????????????????????????????????????????????????????????????????????????????????????????????????????????????????????????????????????????????????????????????????????????????????????????????????????????????????????????????????????????????????????????????????????????????????????????????????????????????????????????????????????????????????????????????????????????????????????????????????????aatcgtagtttcaatcgatcaagtttggtcgaaaataggggttatgaaaaaaaatttaggttactaattgtgaaacgcttaattactcgaatgtatccacataatttttttattatttcgactaat?????????gat??????tctaat????????????caaaatccgtttttggggcacaacaaaaattttttttttcaaatcctatcgggtaaattagcaattattttggaaattcaactttccctatgcttagta???tcttcccac?????????gaagataat???aaaatcgaaaaatctcaaaatttacgatcaattcataccatatttccctttttcgaagataaattctcccgtttaaattatgtgtcaaatatactaataccttatcctgttcatcttgaaatcttgattctaattcttcgttactggataaaagatgcttcctctttgcattttttacgatttgtttttcacgaaaattgtaattggaaccatttcttttgtaaaaagaaatatatttttactctt????????????tcaaaaaac????????????aatataagattattcttatttttatataattctcatgtctgtgaatacgaatccattgttttttttttacgcaaccaatcctatcatttaagatcaacattttttggaaccctttttgagcgaatttatttttatataaaaatgaaaaaagagtatctt??????ataaaagta??????tttactaggaattttcaagacgtt??????tcatggctgttcaaagatctttttatgcattatgttaggtatcaaggaaaatctattctggcttcaaaacggacgtctcttattctgaataaatggaaatattactttgtcctctttttgaaatgttgtttttatgtatggtatcaaccagaaaggatccatataaaaacattatccaagcattgtttttactttctaggttatctt??????tca????????????aatatacgattcaacccttcggtgagacgaagtcaaatgttagaaaattcatttataata?????????aatagtagtattaag?????????acgtttgataccgtggttccaattatgcctttggttggatcattagctaaagctaaagtttgtgatgtcttaggtcaccccatcagtaag???ttggcctgggctgattta??????tcagattatgatattattgacttattttggcgtatatgtagaaatctttct???????????????????????????????????????????????????????????????????????????????????????????????????????????????????????????????????????????????????????????????????????????????????????????????????????????????????????????????????????????????????????????????????????????????????????????????????cgaaattggtagacgctacggacttaatttaattgagccttagtatggaaacccactaagtg?????ataattttcaaattcagggaaaccgcggaatwaa?aaaaagaggcaatcctgagccaaatcccgctt??????tcc??????gaa????????aat???gagtggggaacacaaaccggaat???????aaaaaaaaagaggataggtgcagagactcaatggaagctgtt???????ctaaca????????aa?????tac???aaata????atacaaaacaa??????????????????aaggggttgattgtcttt?c????gccgat??????????????????????????????????????????????????????????????????????????????????????????????????????????????????????????????????????????????????????????????????????????????????agacgagaataaagatagagtcccattctacatgtcaataccgacaacaatgaaatttatag?taagaggaaaatccgtcgact?????tttaaaatcatgagggttcaagtccctctatccccaaaaag??????????gcatat?ttgatcccct?aatttttt??????????????????????????????????????????????????????????????????????????????????????????????????????????????????????????????t????????????????????????????????????????????????cctatttaggcaagaaa?gcccatt???????tt????????????aata?????????????????atagta?????????????????????????????????????????????????????????????????????????cttacattt???????????????a??????caaatac????aaagttttatag??????????????????????tcatttaa??????aat????ttttcgta???ttttcaaaa????????agaaaactttaaa???agtaatat?????????????????????????????ttttaattgacagaaac??????????????yt?????????????????tmtagtaaaawaagaacggcacatca????aaagtggtcgggatagctcagttggtagagcagaggactgaaaatcctcg?????????????????????????????????????????????????????????????????????????????actaaagatactgatatcttggcagcattccgagtgactcctcaacccggagttccacccgaggaagcgggggccgcagtagcggccgaatcttctactggtacatggaccactgtgtggaccgatggacttaccagccttgatcgttacaaaggacggtgctatcacatcgagcccgttgctggagaagaaaatcaatatattgtatatgtagcttaccccttagacctttttgaagaaggttctgttactaacatgtttacttccattgtgggtaatgtatttgggtttaaagccctacgcgctctacgtctggaggatcttcgaatcccccccgcttattctaaaactttccaaggcccgcctcatggtatccaagttgagagggacaaattgaacaagtatggtcgtcctttattgggatgtaccattaaaccaaaattggggttatccgctaagaactatggtcgagcggtttatgagtgtcttcgcggtggacttgattttaccaaagatgatgagaatgtaaactcccagccatttatgcgttggagagatcgtttcttattttgtgccgaggctctttataaagcacaggccgaaactggcgaaatcaaagggcattatttgaatgctactgcaggtacatgtgaagaaatgataaaaagggctgtattcgccagagaattgggagtcccgatcgtaatgcacgactatttaacagggggattcactgcaaatactagcttggctcattattgccgggataatggcttacttcttcat????????????????????????????????????????????????????????????????????????????????????????????????????????????????????????????????????????????????????????????????????????????????????????????????????????????????????????????????????????????????????????????????????????????????????????????????????????????????????????????????????????????????????????????????????????????????????????????????????????????????????????????????????????????????????????????????????????????????????????????????????????????????????????????????????????????????????????????????????????
Tristerix    ??????????????????????????????????????????????????????????????????taattcagactgtgaaactgcgaatggctcattaaatcagttatagtttgtttgatggtacctgctactcggataaccgtagtaattctagagctaatacgtgccaaaaaccccgac?ttcttggaagggacgcatttattagataaaaggtcgacgcgggctct??gcccgttgctctgatgattcatgataacttgacggatcgcacggccttcgtgccggcgacgcatcattcaaatttctgccctatcaactttcgatggtaggatagtggcctaccatggtgatgacgggtgacggagaattagggttcgattccggagagggagcctgagaaacggctaccacatccaaggaaggcagcaggcgcgcaaattacccaatcctgacacggggaggtagtgacaataaataacaataccgggctctatgagtctggtaattggaatgagtacaatctaaatcccttaacgaggatccattggagggcaagtctggtgccagcagccgcggtaattccagctccaatagcgtatatttaagttgttgcagttaaaaagctcgtagttggaccttgggttgggtcgatcggtccgccgttaggtgtgtaccggtcggcctgtcccttctaccggcgatgcgctcctggccttaattggccgggtcgtgcctccggtgctgttactttgaagaaactagagtgctcaaagcaagcctacgctctggatacattagcatgggataacatcataggatttcggtcctattctgttggccttcgggatcggagtaatgattaacagggacagtcgggggcattcgtatttcatagtcagaggtgaaattcttggatttatgaaagacgaacaactgcgaaagcattt????????gccaaggatgttttcattaatcaagaacgaaagttgggggctcgaagacgatcagataccgtcctagtctcaaccataaacgatgccgaccagggatcagcggatgttacttttaggactccgctggcaccttatgagaaatcaaagtttttgggttccggggggagtatggtcgcaaggctgaaacttaaaggaattgacggaagggcaccaccaggagtggagcctgcggcttaatttgactcaacacggggaaacttaccaggtccagacatagtaaggattgacagactgagagctttttcttgattctatgggtggtggtgcatggccgttcttagttggtggagcgatttgtctggttaattccgttaacgaacgagacctcagcctgctaactagctacatggaggtatccctccatggctagcttcttagagggactatggccttttaggccacggaagtttgaggcaataacaggtctgtgatgcccttagatgttctgggccgcacgcgcgctacactgatgtattcaacgagtctatagccttggccgacaggcccgggtaatctttgaaatttcatcgtgatggggatagatcattgcaattgttggtcttcaacgaggaattcctagtaagcgcgagtcatcagctcgcgttgactacgtccctgccctttgtacacaccgcccgtcgctcctaccgattgaatggtccaataaagtgttcggatcgaggcgacgtg?????????????????????????????????????????????????????????????????????????????????????????????????????????????????????????????????????????????????????????aacggcgagcgaaccgggaatagcccagcttgaaaatcgttcggccca?ccgttcgaattgtagtctgtagaagcgtcctcagcggcggaccgggctcaagtcctctggaagggggcgccggagagggtgagagccccgtcgtgcccggaccctgccgcatcacgaggcgctgtcggcgagtcgggttgtttgagaatgcagccccaatcgggcggtaaattccgtccaaggctaaatatgggcgagagaccgatagcaaacaagtaccgcgagggaaagatgaaaaggactttgaaaagagagtcaaagagtgcttgaaattgtcgggagggaagcggatgggggccggcgatgcacctcggtcggatgtggaacggccatcggccggtccgccgatcggctcggggtgtggaccgatgcggattgaggcggaggcccaagcctgggcagtagatat??gcccgcggagatgtcgccgcctcgatcgtggtatgcagcgcgcgccgc???????acggcgtgcttc??ggcacctgcgcgctccaggcaacggccagcgggctccccattcgacccgtcttgaaacacggaccaaggagtctgacatgtgtgcgagtcaacgggc?gattaaacccgtaaggcgtaaggaagctga?ttggtgggatcccc??????tagcggg???tgcacccccgaccgaccttgatcttctgagaagggttcgagtgtgagcatgcctgtcgggacccgaaagatggtgaactatgcctgagcggggcgaagccagaggaaactctggtggaggcccgcagcgatactgacgtgcaaatcgttcgtctgacttgggtataggggcgaaagactaatcgaaccgtctagtagctggttccctcc?????????????????????????????????????????????????????????????????????????????????????????????????????????????????????????????????????????????????????????????????????????????????????????????????????????????????????????????????????????????????????????????????????????????????????????????????????????????????????????????????????????????????????????????????????????????????????????????????????????????????????????????????????????????????????????????????????????????????????????????????????????????????????????????????????????????????????????????????????????????????????????????????????????????????????????????????????????????????????????????????????????????????????????????????????????????????????????????????????????????????????????????????????????????????????????????????????????????????????????????????????????????????????????????????????????????????????????????????????????????????????????????????????????????????????????????????????????????????????????????????????????????????????????????????????????????????????????????????????????????????????????????????????????????????????????????????????????????????????????????????????????????????????????????????????????????????????????????????????????????????????????????????????????????????????????????????????????atcgatcaagtttggtcaaaaatgtagattttgaaaaaaaatttaggttactaattgtaaaacgcttaattactcgaatgtataaacaaagttcttttatgatttctacttat?????????gat??????tataac????????????caaaattcttttgtggggcacaacaaacattttttttttcaaatcctatcgggtaaattaacagttattggggaaataaaactttccctatgtttagtg???tcgtcaccc?????????gaagatacg???aaaataaacgaatctaaaaatttacgctcaattcactccatatttccctttttagaagataaactctcccatttttattatttgtcaaatatactaataccctatcctgttcatcttgaaattttgattctaattcttcgttactgggtaaaagatgtctcttctttgcattttttacgatttgttttccatgagaatcgtaattggaaccatttctttgggaaaaagaaatatatttctactttt????????????tctaaaata????????????aatcaaagatttctcttattcttatataattcttatatctgtgaatatgaatccatttttgtttttttacgtaatcaatcctatcatttacgatcaacattttttagaaccctttttgagcgcatttttttttatggaaaaacaaataaagagtatctt??????gtaaatgtg??????tttactaaggattttcaagctatt??????tcatggatgttcaaagatacttttatgtattatgttaggtatcaaggaaaatttattttggctttaaaccaaccgtctcttattctgaataaatggaaatattatatttccctcttttggaaatatcgtttttatgtgtggtatcaacccgaaaggatccatctaaaaacattatacaagcattttagttactttttaggttatctt??????ttaagtgca??????aatatacgattcaacccttcagtgggacgaagtcaaatgctagaaaattcatttataata?????????aataatattattaaa?????????atgtttgataccacagttccaattatgcctttggttggatcattggctaaagcgaaagtttgtgacgtcttgggtcatcccattagtaag???ttaacctgggccgattta??????tcagattatgatattattaacttattttggcgtatatacagaaatctttct???????????????????????????????????????????????????????????????????????????????????????????????????????????????????????????????????????????????????????????????????????????????????????????????????????????????????????????????????????????????????????????????????????????????????????????????????cgaaattggtagacgctacggacttaattggattgagccttagtatggaaacccactaagtg?????akaactttcaaattcagggaaaccrtggaattaataaaaataggcaatcctgagccaaatcccrttt??????tac??????raatttacaaaaat???kagtagggaaaryrgkcccraat???????????caaaaaaggataggcgcagagactcaacggaagctgtt???????ctaaca????????aa?????tay???atacw????at?????mcma????????????atggagatrrakttgrttktmttt?y????gctrgt??????????????????????????????????????????????????????????????????????????????????????????????????????????????????????????????????????????????????????????????????????????????????agamgagaataaagatagagtcccattytacatgtcaataccgayaacaatraaatttatag?taagakgaaaatccgtygact?????tttwaaatcatgagggttcaartccctctatccccaaaaaacccttaaaaarcyctt?tagggtttht?kaytatgaccmmaaaat?????????????????????kgdattatcc?????cct????????t?????????tcgttattcgttagy??ggttymawatmttttkhattt?????????????????????td????????????????????????????????????????????????makakttaggcaadaaayysccatt???????tt????????????makaattcayar?????????tyagtacttwwmttata??????????????????????????????????????????????????????????????ytgaaaytt???????????????a??????catttac????aaagtcttattc????????aattrg????????kcattttd??????mat????tttgtgtr???tttwhaaaa????????adaaaacttwacm???agtaatac???????????????????ttttttmkatttttmwttttaattgacyaagccytcgccttmt?????????????agtaaaataagaaataagaamggkrcatca????awaatggtcgggatagctcagttggtagagcagargactgaaaatcctcgtgycacc??????????????????????????????????gagtacaaattgacttattatactcctgattatgaaactaaagatactgatatcttggcagcattccgagtaactcctcaacccggagttccacccgaggaagcaggggccgcggtagctgccgaatcttctactggtacatggaccactgtgtggaccgatggacttaccaatcttgatcgttacaaaggacgatgctatcacatcgagcccgttgctggagaagaaaatcaatatattgcttatgtagcttaccccttagacctttttgaggagggttctgttactaacatgtttacttccattgtgggtaatgtatttgggtttaaagccctacgtgctttacgtctggaggatcttcgaatcccccctgcttactcgaaaacttttcaaggcccgcctcatggtatccaagttgagagagataaattgaacaagtacggtcgtcctctattgggatgtactattaaaccaaaattggggttatccgctaagaactacggtcgagcggtttatgaatgtcttcgcggtggacttgattttaccaaagatgatgagaatgtaaactcccaaccatttatgcgttggagagaccgcttcttattttgtgccgaaactctttataaagcacaagctgaaactggcgaaatcaaagggcattatttgaatgctactgcaggtacatgtgaagaaatgatcaaaagggctgtatttgccagagagttgggagtc??????????????????????????????????????????????????????????????????????????????????????????????????????????????????????????????????????????????????????????????????????????????????????????????????????????????????????????????????????????????????????????????????????????????????????????????????????????????????????????????????????????????????????????????????????????????????????????????????????????????????????????????????????????????????????????????????????????????????????????????????????????????????????????????????????????????????????????????????????????????????????????????????????????????????????????????????????????????????????????????????
Desmaria     ??????????????????????????????????????????agccatgcatgtgtaagtatgaactaattcagactgtgaaactgcgaatggctcattaaatcagttatagtttgtttgatggtatctgctactcggataaccgtagtaattctagagctaatacgtgcaacaaaccccgac??ttctggaagggatgcatttattagataaaaggtcgacgcgggctct??gcccgttgctctgatgattcatgataactcgacggatcgcacggccctcgtgccggcgacgcatcattcaaatatctgccctatcaactttcgatggtaggatagtggcctaccatggtgatgacgggtgacggagaattagggttcgattccggagagggagcctgagaaacggctaccacatccaaggaaggcagcaggcgcgcaaattacccaatcctgacacggggaggtagtgacaataaataacaataccgggctctatgagtctggtaattggaatgagtacaatctaaatcccttaacgaggatccattggagggcaagtctggtgccagcagccgcggtaattccagctccaatagcgtatatttaagttgttgcagttaaaaagctcgtagttggaccttgggttgggtcgatcggtccgccgtcaggtgtgtaccggtcggcctgtcccttctaccggcgatgcgctcctggccttaattggccgggtcgtgcctccggtgctgttactttgaagaaattagagtgctcaaagcaagcctacgctctggatacattagcatgggataacatcataggatttcggtcctattctgttggccttcgggatcggagtaatgattaacagggacagtcgggggcattcgtatttcatagtcagaggtgaaattcttggatttatgaaagacgaacaactgcgaaagcattt????????gccaaggatgttttcattaatcaagaacgaaagttgggggctcgaagacgatcagataccgtcctagtctcaaccataaacgatgccgaccagggatcagcggatgttacttttaggactccgctggcaccttatgagaaatcaaagtttttgggttccggggggagtatggtcgcaaggctgaaacttaaaggaattgacggaagggcaccaccaggagtggagcctgcggcttaatttgactcaacacggggaaacttaccaggtccagacatagtaaggattgacagactgagagctctttcttgattctatgggtggtggtgcatggccgttcttagttggtggagcgatttgtctggttaattccgttaacgaacgagacctcagcctgctaactagctacatggaggtatccctccatggctagcttcttagagggactatggccttttaggccacggaagtttgaggcaataacaggtctgtgatgcccttagatgttctgggccgcacgcgcgctacactgatgtattcaacgagtctatagccttggccgacaggcccgggtaatctttgaaatttcatcgtgatggggatagatcattgcaattgttggtcttcaacgaggaattcctagtaagcgcgagtcatcagctcgcgttgactacgtccctgccctttgtacacaccgcccgtcgctcctaccgattgaatggtccggtgaagtgttcggatcgcggcgacgtgggcggt???tcgctgcc?ggcgacgtcgcgagaagtccactga???????????????????????????????????????????????????????????????????????????????????????????????????????????????????????cgaaccgggaaacgcccagcttgaaaatcgttcggcccaggcgatcgaattgtagtctgtagaagcgtcctcagcggcggaccgggctcaagtcctctggaagggggcgccggagaggg?gagagccccgtcgtgcccggaccctgccgcatcacgaggcgctgtcggcgagtcgggttgtttgggaatgcagccccaatcgggcggtaaattccgtccaaggctaaatatgggcgagagaccgatagcaaacaagtaccgcgagggaaagatgaaaaggactttgaaaagagagtcaaagagtgcttgaaattgtcgggagggaagcggatgggggccggcgatgcacctcggtcggatgtggaacggccatcagccggtccgccgatcgactcggggtgtggaccgatgcggattgaggcggcggcccaagcctaggctgttgatat??gcctgcggagacgtcgccgcctcgatcgtggtaggcagcgcgcgccat???????aaggcgtgcttc??ggcacctgcgcgctccaggcaacggcctgcgggctccccattcgacccgtcttgaaacacggaccaaggagtctgacatgtgtgcgagtcaacgggc?gattaaacccgtaaggcgtaaggaagctga?ttggtgggatcccc??????tagcggg???tgcaccgccgaccgaccttgatcttctgagaagggttcgagtgtgagcatgcctgtcgggacccgaaagatggtgaactatgcctgagcggggcgaagccagaggaaactctggtggaggcccgcagcgatactgacgtgcaaatcgttcgtctgacttgggtataggggcgaaagactaatcgaaccgtctagtagctggttccctcc???????????????????????????????????????????????????????????????????????????????????????????????????????????????????????????????????????????????????????????????????????????????????????????????????????????????????????????????????????????????????????????????????????????????????????????????????????????????????????????????????????????????????????????????????????????????????????????????????????????????????????????????????????????????????????????????????????????????????????????????????????????????????????????????????????????????????????????????????????????????????????????????????????????????????????????????????????????????????????????????????????????????????????????????????????????????????????????????????????????????????????????????????????????????????????????????????????????????????????????????????????????????????????????????????????????????????????????????????????????????????????????????????????????????????????????????????????????????????????????????????????????????????????????????????????????????????????????????????????????????????????????????????????????????????????????????????????????????????????????????????????????????????????????????????????????????????????????????????????????????????????????????????????????????????????????????????????????????????tttgttcgaaaatataggttatgacaaaaaatttaggttactaattgtgaaacgcttaattactcgaatgtatcaaccgaattcttttcttatttctactaat?????????gat??????tctaac????????????caaaatcctatttttgggcccaacaaacattctttttttcaaatcctatcgggtaaattagcagttattgtggaaatgaaactttccctatgcttagta???tcttccctc?????????gaagataag???aaaatagacgaatctcgaaatttacgatcaattcattccatatttccctttttagaagataaattctgccagttaaattttgtgtcaaatatactaataccctatcctgttcatcttgaaatcttgattctaattcttcgttactgggtgaaagatgcctcttctttgcattttttacgatttgttttccacgagaatcgtaattggaaccgtttttttttcctaaataaaaatatttccaccctt????????????tcaaaaaga????????????aataaaagattattcttattcttatataattctcatgtctgtgaatacgaatccatttttgtttttttacgtaaccaatcttatcatttacgatcaacattttttggaaccctttttgagcggatttttttctatggaaaaataaaaaaagagtatctt??????gtaaatgtc??????tttactaaggagttgcaagctatt??????tcatggctgttcaaagatccttttatgcattatgttaggtatcaaggaaaatatattctggcttcaaaacggacgtctctttttttgaataaatggaaatattaccttgccctcttttggaaatgtcgtttttatgtgtggtatcaaccagaaaagatccatataaaaacattatccaagcatttccttgactttctaggttatttt??????tcaagtgca??????agtatacgattcaacccttcggtgggacgaagtcaaatgctagaaaattcatttataata?????????aataatattattaag?????????acgtttgataccacagttcctattatgcctttagttggatcattggctaaagcgaaaatttgtgacgtcttaggtcaccccattagtaag???ttagtctgggccgattta??????tcagattataatattattgacttattttggcgtatatgccgaaatctttct???????????????????????????????????????????????????????????????????????????????????????????????????????????????????????????????????????????????????????????????????????????????????????????????????????????????????????????????????????????????????????????????????????????????????????????????????cgaaattggtagacgctacggacttaattggattgagccttagtatggaaacccactaagtg?????ataactttcaaattcagggaaaccgtggaattaataaaaataggcaatcctgagccaaatcccgttt??????ttc??????gaa????????aat???gagtagggaaagcaaaccagaat???????????caaaaaaggataggtgcagagactcaacggaagctgtt???????ctaaca????????aa?????tac???ataca????at?????acaa??????????????????atggagttgattgtcttt?c????gctggt??????????????????????????????????????????????????????????????????????????????????????????????????????????????????????????????????????????????????????????????????????????????????agacgagaataaagagagagtcccattctacatgtcaataccgacaacaatgaaatttatag?taagaggaaaatccgtcgact?????ttttaaatcatgagggttcaagtccctctatccccaaaaaa??????????gcccat?ttgaccccct?aatttttt??????atc?????????????????????ttatttatac?????ctt????????t?????????tcgt???????tagc??ggttaaaaatcctt?????????????????????????????????????????????????????????????????????????????????????????????????????????????????????????????????????????????????????????????????????????????????????????????????????????????????????????????????????????????????????????????????????????????gtcttattc????????aattag????????tcatttttaatttaaat????tttgtgta???tttt??caa?aaagaaa????a?ctttaca???agtaatactttttg?????????????atatttttatttttaattgacatagacccca?????gccctct?????????????agta???????aaataagaacggtgcatca????ataatggtcgggatagctcagttggtagagcagaggactgaaaatcctcgtgccccaa?????????????????????gccggtgttaaagagtacaaattgacttattatactcctgattatgaaactaaagatactgatatcttggcagcattccgagtaacccctcaacctggagttccacccgaggaagcaggggccgcggtagctgccgaatcttctactggtacatggaccactgtgtggaccgatggacttaccagccttgatcgttacaaaggacgatgctatcacatcgagcccgttgctggagaagaaaatcaatttattgcttatgtagcttaccctttagacctttttgaagaaggttctgttactaacatgtttacttccattgtgggtaatgtatttgggtttaaagccctacgtgctctacgtctggaggatcttcgaatcccccctgcttattctaaaactttccaaggcccgcctcatggtatccaagttgagagagataaattgaacaagtatggtcgtcctttattgggatgtactattaaaccaaaattggggttatccgctaagaactacggtcgagcggtttatgagtgtcttcgcggtggacttgattttaccaaagatgatgagaacgtaaactcccaaccatttatgcgttggagagaccgcttcttattttgtgccgaagctatttataaagcacaggccgaaactggcgaaataaaagggcattatttgaatgctactgcaggtacatgcgaagaaatgataaaaagggctgtatttgcc?????????????????????????????????????????????????????????????????????????????????????????????????????????????????????????????????????????????????????????????????????????????????????????????????????????????????????????????????????????????????????????????????????????????????????????????????????????????????????????????????????????????????????????????????????????????????????????????????????????????????????????????????????????????????????????????????????????????????????????????????????????????????????????????????????????????????????????????????????????????????????????????????????????????????????????????????????????????????????????????????????????????????
Notanthera   ???????????????????????????????????????????????????????taagtatgaactaattcagactgtgaaactgcgaatggctcattaaatcagttatagtttgtttgatggtatttgctactcggataaccgtagtaattctagagctaatacgtgcaccaaaccccgac??tcttggaagggatgcatttattagataaaaggtcgacgcgggctct??gcccgttgctctgatgattcatgataactcgacggatcgcacggccctcgtgccggcgacgcatcattcaaatttctgccctatcaactttcgatggtaggatagtggcctaccatggtgatgacgggtgacggagaattagggttcgattccggagagggagcctgagaaacggctaccacatccaaggaaggcagcaggcgcgcaaattacccaatcctgacacggggaggtagtgacaataaataacaataccgggctctatgagtctggtaattggaatgagtacaatctaaatcccttaacgaggatccattggagggcaagtctggtgccagcagccgcggtaattccagctccaatagcgtatatttaagttgttgcagttaaaaagctcgtagttggaccttgggctgggtcgatcggtccgccgtcaggtgtgcaccggccggcccgtcccttctaccggcgatgcgctcctggccttgattggccgggtcgtgcctccggtgctgttactttgaagaaattagagtgctcaaagcaagcctacgctctggatacattagcatgggataacatcataggatttcggtcctattctgttggccttcgggatcggagtaatgattaacagggacagtcgggggcattcgtatttcatagtcagaggtgaaattcttggatttatgaaagacgaacaactgcgaaagcattt????????gccaaggatgttttcattaatcaagaacgaaagttgggggctcgaagacgatcagataccgtcctagtctcaaccataaacgatgccgaccagggatcagcggatgttgcttaaaggactccgctggcaccttatgagaaatcaaagtttttgggttccggggggagtatggtcgcaaggctgaaacttaaaggaattgacggaagggcaccaccaggagtggagcctgcggcttaattttactcaacccggggaaacttaccaggtccagacatagtaaggattgacagactgagagctctttcttgattctatgggtggtggtgcatggccgttcttagttggtggagcgatttgtctggttaattccgttaacgaacgagacctcagcctgctaactagctacgcggaggattccctccgtggctagcttcttagagggactatggccttttaggccacggaagtttgaggcaataacaggtctgtgatgcccttagatgttctgggccgcacgcgcgctacactgatgtattcaacgagtctatagccttggccgacaggcccgggtaatctttgaaatttcatcgtgatggggatagatcattgcaattgttggtcttcaacgaggaattcctagtaagcgcgagtcatcacctcgcgttggat?cgtccctgccctttgtacacaccgcccgtcgctcctaccgattgaatggtccgttgaagtgttcggatc???????????????????????????????????????????????????????????????????????????????????????????????????????cccgctgagtttaagcatatcaataagcggaggaaaagaaacttacaaggattcccctagtaacggcgagcgaaccgggaacagcccagcttgaaaatcgtccggccaagccgttcgaattgtagtctgtagaagcgtcctcagcggcggaccgggctcaagtcccctggaagggggcgccggagagggtgagagccccgtcgtgcccggaccctgccgcaccacgaggcgctgtcggcgagtcgggttgtttgagaatgcagccccaatcgggcggtaaattccgtccaaggctaaataccggcgagagaccgatagcaaacaagtaccgcgagggaaagatgaaaaggactttgaaaagagagtcaaagagtgcttgaaattgtcgggagggaagcggatgggggccggcgatgcgccccggtcggatgtggaacggccctcggccggtccgccgatcgactcggggcgtggaccgatgcggattggggcggcggcccaagcctgggctgtagatag??gcctgcggagacgtcgccgcctcgatcgtggtaggcagcgcgcgccct???????cgggcgtgcttc??ggcacctgcgcgctccgggcaacggcctgcgggctccccattcgacccgtcttgaaacacggaccaaggagtctgacatgtgtgcgagtcaacgggc?aattaaacccgtaaggcgtaaggaagctga?ttggtgggatcccct?????ccgcggg???tgcacccccgaccgaccttgatcttctgagaagggttcgagtgtgagcatgcctgtcgggacccgaaagatggtga?ctatgcctgagcggggcgaagccagaggaaactctggtggaggcccgcagcgatactgacgtgcaaatcgttcgtctgacttgggtataggggcgaaagactaatcgaaccgtctagtagctggttccctcc?????????????????????????????????????????????????????????????????????????????????????????????????????????????????????????????????????????????????????????????????????????????????????????????????????????????????????????????????????????????????????????????????????????????????????????????????????????????????????????????????????????????????????????????????????????????????????????????????????????????????????????????????????????????????????????????????????????????????????????????????????????????????????????????????????????????????????????????????????????????????????????????????????????????????????????????????????????????????????????????????????????????????????????????????????????????????????????????????????????????????????????????????????????????????????????????????????????????????????????????????????????????????????????????????????????????????????????????????????????????????????????????????????????????????????????????????????????????????????????????????????????????????????????????????????????????????????????????????????????????????????????????????????????????????????????????????????????????????????????????????????????????????????????????????????????????????????????????????????????????????????????????????????????????????????????????????????????????????????????????????????????????????????aggttactaattgtgaaacgcttaattactggaatgtatcgacagaattattttctgatttctaataat?????????gat??????tctaac????????????caaaagactttttttgggcataacaaacattttaattttaaaatcctatcgggtaaattagcagttattgtagaaatgaaactttccctgtgcttagta???tctttcccc?????????gaagataag???aaaatagacgaatctcaatatttaggatcaattcattccacatttccatttttagaagagaaattgtcccatttaaattatgtgtcaaatatactaataccttatcctgttcatcttgaaatcttgattctaattcttcattaccgggtgaaagatgcaccttctttgcaacttttacgatttgttttccatgagattcgtaattggaacctt???ttttttcccaattaatatatttcc????????????????????????aga????????????aatcaaagattattcttattcttatataattctcatgtctgtgaatacgaatccatttttgtttttttacgtaaccaatcctatcatttacgatcaacattttttggaaccctttttgagcgaatttttttctatggaaaaagaaaaggggggtatctt??????gtaaatgtt??????tttactaaggattttcaagctatt??????tcatggaggttcaaagatccctttatgcattatgttaggtatcaagaaaagtcgattctggcttcaaaacgaacgtttcttattttgaataaatggaaatattaccttaccctcttttggaaatatcgcttttatgtgtggtatcaatccgaaaggatccatataaaaacattatccaagcattttctttactttctaggttatctt??????tcaagtgca??????agtatacgattcaacccctcggtgggacgaagtcaaatgatagaaaattcatttataata?????????aataatattattaag?????????acatttggtaccatagttccaattatgcctttggttgggtcattggctaaagcgagagtttttgacgtcttaggtcgccccgttagtaaa???tcggcccgggccgattta??????tcagattatgatattattggcttattttggcgtatatgcagaaatctttct???????????????????????????????????????????????????????????????????????????????????????????????????????????????????????????????????????????????????????????????????????????????????????????????????????????????????????????????????????????????????????????????????????????????????????????????????cgaaattggtagacgctacggacttaattggattgagcctt??tatggaaacctacgaagtg?????ataactttcaaattcagggaaaccgtggaattaataaaaacaggcaatcctgaaccaaatcccgttt??????tcc??????gaa????????aat???gagtagggaaagcaagccagaat???????????aaaaaaaggataggtgcagagactcaacggaagctgtt???????ctaaca????????aa?????tac???ataca????at?????acaa??????????????????atggagttga?????ttt?c????gctggt??????????????????????????????????????????????????????????????????????????????????????????????????????????????????????????????????????????????????????????????????????????????????agacgagaataaagatagagtcccattctacatgttaataccgacaacaatgaaatttatag?taagaggaaaatccgtcgact?????ttttaaatcatgagggttcaagtccctctatccccaaaaaa??????????gcccat?ttgacccccc?aatttttt??????ctc?????????????????????ttatttatcc?????ctt????????t?????????tcgt???????tagt??ggttaaaaatcccg?ttcattt????????????????????tt????????????????????????????????????????????????catatttagacaagaaacccccagt???????tt????????????aataatttacag?????????tcagtac??????ttata?????????????????????????????????????????????????????????????ctgaaactt???????????????a??????catttac????aaagtcttagtc????????????????????????atttat??????aat????tttgtgta???tttt??caa?aaagaaa????acttggaca???agtaatactttttt?????????????gtatttttctttttaattgacata???????????????ttct?????????????agta???????aaataagaacggcgcatca????ataatggtcaggatagctcagttggtagagcagaggactgaaaatcctcgtgt??????????????????????????????????????????????????acttattatactcctgattatgaaactaaagatactgatatcttggcagcattccgagtaactcctcaacctggagttccacccgaggaagcgggtgccgcggtagctgccgaatcttctactggtacatggaccactgtgtggaccgatggacttaccagccttgatcgttacaaaggacgatgctatcacatcgagcccgttgctggagacgaaaatcaatatattgcttatgtagcttaccctttagatctttttgaagaaggttctgttactaacatgttcacttccattgtgggtaatgtatttgggtttaaagccctacgtgctctacgtctggaggatcttcgaatcccccccgcttattctaaaactttccaaggcccgcctcacggtatccaagttgagagagataaattgaacaaatatggtcgtcctctattgggatgtactattaaacccaaattggggttatccgct???????????????????????????????????????????????????????????????????????????????????????????????????????????????????????????????????????????????????????????????????????????????????????????????????????????????????????????????????????????????????????????????????????????????????????????????????????????????????????????????????????????????????????????????????????????caaaaaaatcatggtatacactttcgtgtattagccaaagccttacgtatgtctggtggagatcatattcactctggtactgtagtaggtaaacttgagggggaaagagatatcactttgggatttgttgatttactacgtgatgattttattgaaaaaaaccgaagtagggggatttatttcactcaagattgggtttcgctaccaggtgttttgcccgtagcttcggggggtattcatgtttggcatatgcccgctctgaccgagatatttggggatgattccgtattacagtttggtggaggaaccttaggacacccctggggaaatgcgccgggtgccgtagctaatcgagtagctctagaagcatgtgtacaagcccgtaatgagggacgggatcttgctcgtgagggtaatgaaattatccgcgaggctcgcaaatggagtcctgaactagctgctgcttgtgaggtatggaaggagatcaaatttgaattggaagcaatggat?????????
Struthanthus tggttgatcctgccagtagtcatatgcttgtctcaaagattaagccatgcatgtgtaagtatgaactaattcagactgtgaaactgcgaatggctcattaaatcagttatagtttgtttgatggtatctgctactcggataaccgtagtaatgctagagctaatacgtgcacmaaaccccgac??tcttggaagggatgcatttattagataaaaggtcgacgcgggctct??gcccgttgctctgatgattcatgataactcgacggatcgcacggccctcgtgccggcgacgcatcattcaaatttctgccctatcaactttcgatggtaggatagtggcctaccatggtgatgacgggtgacggagaattagggttcgattccggagagggagcctgagaaacggctaccacatccaaggaaggcagcaggcgcgcaaattacccaatcctgacacggggaggtagtgacaataaataacaataccgggctctatgagtctggtaattggaatgagtacaatctaaatcccttaacgaggatccattggagggcaagtctggtgccagcagccgcggtaattccagctccaatagcgtatatttaagttgttgcagttaaaaagctcgtagttggaccttgggttgggtcgatcggtccgccgttaggtgtgtaccggtcggcctgtcccttctaccggcgatgcgctcctggccttaattggccgggtcgtgcctccggtgctgttactttgaagaaattagagtgctcaaagcaagcctacgctctggatayattagcatgggataacatcataggatttcggtcctattctgttggccttcgggatcggagtaatgattaacagggacagtcgggggcattcgtatttcatagtcagaggtgaaattcttggatttatgaaagacgaacaactgcgaaagcattt????????gccaaggatgttttcattaatcaagaacgaaagttgggggctcgaagacgatcagataccgtcctagtctcaaccataaacgatgccgaccagggatcagcggatgttacttttaggactccgctggcaccttatgagaaatcaaagtttttgggttccggggggagtatggtcgcaaggctgaaacttaaaggaattgacggaagggcaccaccaggagtggagcmtgcggcttaatttgactcaacacggggaaacttaccaggtccagacatagtaaggattgacagactgagagctctttcttgattctatgggtggtggtgcatggccgttcttagttggtggagygatttgtctggttaattccgttaacgaacgagacctcagcctgctaaatagctacatggaggtatacctccatggctagcttcttagagggactatggccttttaggccacggaagtttgaggcaataacaggtctgtgatgcccttagatgttctgggccgcacgcgcgctacactgatgtattcaacgagtctatagccttggccgacaggcccgggtaatctttgaaatttcatcgtgatgrggatagatcattgcaattgttggtcttcaacgaggaattcctagtaagcgcgagtcatcagctcgcgttgactacgtccctgccctttgtacacaccgcccgtcgctcctaccgattgaatggtccggtgaagtgttcggatcgcggcgacgtgggcggt???tcgctgcc?ggcgacgtcgcgagaagtccactgaa????????????????????????????????????????????????cccgctgagtttaagcatatcaataagcggaggaaaagaaacttacaaggattcccctartaacggcgagcgaaccgggaayagcccagcttgaaaatcgttcggcccagccgttcgaattgtagtctgtagaagcgtcctcagcggcggaccgggctcaagtcctctggaagggggcgccggagagggtgagagccccgtcgtgcccggaccctgccgcatcacgaggcgctgtcggcgagtcgggttgtttgggaatgcagccccaatcgggcggtaaattccgtccaaggctaaatatgggcgagagaccgatagcaaacaagtaccgcgagggaaagatgaaaaggactttgaaaagagagtcaaagagtgcttgaaattgtcgggagggaagcggatgggggccggcgatgcacctcggtcggatgtggaacggccaycrgccggtctgccrmtcgactcggggtgtggaccgatgcggattgatgcggcggcccaagcctaggctgttgatat??gcctgyggagacgtcgtcgcatcgatcgtggtaggcagcgcgcgccrc???????trggcgtgcttc??ggcacctgcgygctccrggcaacggcctgcgggctccccattcgacccgtcttgaaacacggaccaaggagtctgacatgtgtgcgagtyaacgggc?gattaaacccgtaargcgtaaggaagctga?ttggtgggatcccc??????tagcggg???tgcacccccgaccgaccttgatcttctgagaagggttcgagtgtgagcatgcctgtcgggacccgaaagatggtgaactatgcctgagcggggcgaagccagaggaaactctggtggaggcccgcagcgatactgacgtgcaaatcgttcgtctgacttgggtataggggcgaaagactaatcgaaccgtctagtagctggttccctccgaagtttccctcaggatagctggagctcgcgcgagagttctacaaggtaaagccaatgattagaggcatcgggggcgcaacgccctcgacctattctcaaactttaaataggtaggacggcgcggctgcttygttgagccgcgccaaggaatcgagagctccaagtgggccatttttggtaagcagaactggcgatgcgggatgaaccggaagccgggttacggtgcccaactgcgcgctaacctagawcccacaaagggtgttggtcgattaagacagcaggacggtggtcatggaagtcgaaatccgctaaggagtgtgtaacaactcacctgccgaatcaactagccccgaaaatggatggcgcttaagcgcgcgacctatacccggccgtcgaggcaactgccaggccccgatgagtaggagggcgcggcggtcgctgcaaaacctgtggcgcgagcccgggcggagcgtccgtcggtgcggatcttggtggtagtagcaaatattcaaatgagaactttgaaggccgaagaggggaaaggttccatgtgaacggcacttgcacatgggttagtcgatcctaagagacgggggaagcccgtcygatagcgtgcaacacgcgagcttcgaaagggaatcaggttaaaattcctgaaccgggatgtggtggttgacggcaacgttagggagtccggagacgtcgtcgggggcctcgggaagagttatcttttctgtttaacagcctgcccaccctggaatcggctcagccggaggtagggtccagcggctggaacagcaccgcacgtcgcgcggtgtccggtgcgccctcgacggcccttgaaaatccggaggaccgagtaccatccacgcccgttcgtactcataaccgcatcaggtctccaaggtgaacagcctctggtcgatggaagaatgtaggcaagggaagtcggcaaaatggatccgtaacctcgggaaaaggattggctctgagggctgggctcgggggtcccagtcctgaacccgtcggctgtcggtggactgctcgagctgctaccgcggcgagagcgggtcgccgcgtgccgtccgggggacggactgggaacggctcctys????????cggggctttccccgagcaacgaacagccagctcagaactggtacg????????????????????????????????????????????????????????????????????????????????????????????????????ttgttcgaaaatgtaagttatgacaaaaagtttaggttactaattgtgaaacgcttaatkactcgaatgtatcaacagaattatttgtttatttmtactaat?????????gat??????tctaac????????????caaaataytttttkgggacacaacaaatatttttattttcaaatcctatcgggtaaattagcagttattgtggaaattaaactttccctatacttagta???tcttccctc?????????gaagataag???aaaatagatgaattccaaaatttacgatcaattcattccatatttccctttttrgaagaaaaattctcccatttaaattatgtgtcaaatatactaataccctatcctgttcatcttgaaatcttgattctaattcttcgttactgggtgaaagacgcctcttctttgcattttttamgattcgttttmcacgagaatygtaattggaatctt???ttttttccaaagaaatttattttcactctw????????????tcaaaaaga????????????aatcaaagattattc??????ttatataattctcatgtctgtgaatacgaatccatttttgtttttttacgtaaccaatcctatcatttacgatcaacattttttggaacctcttttgagcgaattttcttctatgkraaaawwaaaaaagagttttty??????gtaaatgtc??????tttactaarkattttcaagttatt??????tcatggctgttcaaagatccttttatgcmttatgttaggtaycaaggaaaatctattctggcttcaaaacgggcgtctcttattctgaataaatggaaatmttatcttgccctcttttsgaaatgtcgtttttatgcgtggtatsamccagaaaggattcatatamaarcmttatccaagcactttcttgactttctaggttatctt??????tcaagtgya??????agtataygc??????ccttcgtcgggacgaagtmaaatgctagaaaattcatttttaata??????aataatawtattattaag?????????acgtttgataccacagttccaattatgcctttggttggatcgttggctaaagcaaaagtttgtgacgtcttaggttaccccattagtaag???ttggtctggtccgattta??????tcagattatgatattattgacttattttggcgtatatgcagaaatctttctcattattacagcggagcctcaaaaaaa???aagagtttgtatcaaata?????????aagtatatacttcgactttcttgtactagaactttagcttgtaaacacaaaagcactctacgtgcttttttgaaaagattaggtccggaattttttgaagaattttttacgggggaggagcaagaactttcgttgatcttttcaaggtattcttttacctcgcggcggttgtatagagaa?????????????????????????????????????????????????????????????????gacgctacggacttaattggattgagccttagtatggaaacccactaagtg?????ataactttcaaattcagggaaaccgtggaattaataaaaataggcaatcctgagccaaatcccgttt??????ccc??????gaa????????aac???gagtagggaaagcaagccagaat???????aaataaaaaaaggataggtgcagagactcaacggaagctgtt???????ctaaca????????aa?????tac???ataca????atacaaawcaa??????????????????atggggttgattgtcttt?c????gccggt??????????????????????????????????????????????????????????????????????????????????????????????????????????????????????????????????????????????????????????????????????????????????agacgagaataaagatagagtcccattctacatgtyaatacctacaacaatgaaatttatagttaagaggaaaatccgtcgact?????ttttaaatcatgagggttcaagtccctctatccccaaaaaa??????????gcccat?ttgaccccct?aattwttt??????mtc?????????????????????ttatttatcc?????ctt????????k?????????wcgt???????tagy??gattaaaaatcttt?ttcattt????????????????????tt????????????????????????????????????????????????catatttaggcaagaaatccccatt???????tt????????????aataactcacag?????????tcagtay??????tkata?????????????????????????????????????????????????????????????ctgaaactt???????????????acatt??catttac????aaaktcttattc????????aattag????????ttattttk??????rat????tttgtgta???tttt??caa?aaagaaa????a?ctttaca???agtaatacttt??ttat??????????wtttttatwttttaaattgayatagacccaa?????gccttctagtaaa???????agta???????aaataagaacggcgcrtca????ataatggttgggatagctcagttggtagagcagaggactgaaaatcctcgtgtcaccc??????agtgttggattcaaagccggtgttaaagagtacaaattgacttattatactcctgattatcaaactaaagatactgatatcttggcagcrttccgagtaactcctcaacccggagttccacccgaggaagcgggggccgcggtagctgccgaatcttctactggtacatggaccactgtgtggactgatggacttaccagtcttgatcgttacaaaggacgatgctatmacatcgagcccgttgctggagaagaaaatcaatatattgcttatgtagcttaccctttagacctttttgaagaaggttctgttactaacatgtttacttccattgtgggtaatgtatttggrtttaaagccctacgtgctctacgtctggaggatcttcgaatcccccccgcttattctaaaactttccaaggcccscctcatggtatccaagttgagagagataaattgaacaartatggtcgtcctctattgggatgtactattaaacccaaattggggttatccgctaagaactatggtcgagcrgtttatgagtgtcttcgcggtggacttgattttaccaaagatgatgagaacgtaaactcccaaccatttatgcgttggagagaccgtttcttattttgtgccgaagctctttataaagcacaggcagaaactggcgaaatcaaagggcattatttgaatgctactgcaggtacatgcgaagaaatgatcaaaagggctgtatttgccagagaattgggagtccctatcgtaatgcatgactatttaacagggggattcactgcaaatactagcttggctcattattgccgggataatggcttacttcttcatatccatcgtgca????????????????????????????????????????????????????????????????????????????????????????????????????????????????????????????????????????????????????????????????????????????????????????????????????????????????????????????????????????????????????????????????????????????????????????????????????????????????????????????????????????????????????????????????????????????????????????????????????????????????????????????????????????????????????????????????????????????????????????????????????????????????????????????????????????????????????????????
Tripodanthus ?ggttgatcctgccagtgctcatatgcttgtctcaaagattaagccatgcatgtgtaagtatgaactaattcagactgtgaaactgcgaatggctcattaaatcagttatagtttgtttgatggtatctgctactcggataaccgtagtaattctagagctaatacgtgcaacaaaccccgac??ttttggaagggatgcatttattagataaaaggtcgacgcgggctct??gctcgttgctctgatgattcatgataactcgacggatcgcacggccctcgtgccggcgacgcatcattcaaatttctgccctatcaactttcgatggtaggatagtggcctaccatggtgatgacgggtgacggagaattagggttcgattccggagagggagcctgagaaacggctaccacatccaaggaaggcagcaggcgcgcaaattacccaatcctgacacggggaggtagtgacaataaataacaataccgggctctatgagtctggtaattggaatgagtacaatctaaatcccttaacgaggatccattggagggcaagtctggtgccagcagccgcggtaattccagctccaatagcgtatatttaagttgttgcagttaaaaagctcgtagttggaccttgggttgggtcgatcggtccgccgttaggtgtgtaccggtcggcctgtcccttctaccggcgatgcgctcctggccttaattggccgggtcgtgcctccggtgctgttactttgaagaaattagagtgctcaaagcaagcctacgctctggatacattagcatgggataacatcataggatttcggtcctattctgttggccttcgggatcggagtaatgattaacagggacagtcgggggcattcgtatttcatagtcagaggtgaaattcttggatttatgaaagacgaacaactgcgaaagcattt????????gccaaggatgttttcattaatcaagaacgaaagttgggggctcgaagacgatcagataccgtcctagtctcaaccataaacgatgccgaccagggatcagcggatgttacttttaggactccgctggcaccttatgagaaatcaaagtttttgggttccggggggagtatggtcgcaaggctgaaacttaaaggaattgacggaagggcaccaccaggagtggagcctgcggcttaatttgactcaacacggggaaacttaccaggtccagacatagtaaggattgacagactgagagctctttcttgattctatgggtggtggtgcatggccgttcttagttggtggagcgatttgtctggttaattccgttaacgaacgagacctcagcctgctaaatagctacatggaggtatacctccatggctagcttcttagagggactatggccttttaggccacggaagtttgaggcaataacaggtctgtgatgcccttagatgttctgggccgcacgcgcgctacactgatgtattcaacgagtctatagccttggccgacaggcccgggtaatctttgaaatttcatcgtgatggggatagatcattgcaattgttggtcttcaacgaggaattcctagtaagcgcgagtcatcagctcgcgttgactacgtccctgccctttgtacacaccgcccgtcgctcctaccgattgaatggtccggtgaagtgttcggatcgaggcgacgtgggcggt???tcgctgcc?ggcgacgtcgcgagaagtccactgaaccttatcatt????????????????????????????????????????????????????????atcaataagcggaggaaaagaaacttacaaggattcccctagtaacggcgagcgaaccgggaatagcccagcttgaaaatcgttcggcccagccgttcgaattgtagtctgtagaagcgtcctcagcggcggaccgggctcaagtcctctggaaggggacgccggagagggtgagagccccgtcgtgcccggaccctgccgcatcacgaggcgctgtcggcgagtcgggttgtttgggaatgcagccccaatcgggcgataaattccgtccaaggctaaatatgggcgagagaccgatagcaaacaagtaccgcgagggaaagatgaaaaggactttgaaaagagagtcaaagagtgcttgaaattgtcgggagggaagcggatgggggccggcgatgcacctcggtcggatgtggaacggccaccagccggtccgccgatcgactcggggtgtggaccgatgcggattgaggtggcggcccaagcctaggctgttgttat??gcctgcggagacgtcgccgcctcgatcgtggtaggcagcgcgcgccac???????taggcgtgcttc??ggcacctgcgcgctccaggcaacggcctgcgggctccccattcgacccgtcttgaaacacggaccaaggagtctgacatgtgtgcgagtcaacgggc?gattaaacccgtaaggcgttaggaagctga?ttggtgggatccct??????tagcggg???tgcacccccgaccgaccttgatcttctgagaagggttcgagtgtgagcatgcctgtcgggacccgaaagatggtgaactatgcctgagcggggcgaagccagaggaaactctggtggagacccgcagcgatactgacgtgcaaatcgttcgtctgacttgggtataggggcgaaagactaatcgaaccgtctagtagctggttccctccgaagtttccctcaggatagctggagctcgcgcgagagttctacaaggtaaagccaatgattagaggcatcgggggcgcaacgccctcgacctattctcaaactttaaataggtaggacggcacggctgctttgttgagccgtgccaaggaatcgagagctccaagtgggccatttttggtaagcagaactggcgatgcgggatgaaccggaagccgggttacggtgctcaactgcgcgctaacctagatcccacaaagggtgttggtcgattaagacagcaggacggtggtcatggaagtcgaaatccgctaaggagtgtgtaacaactcacctgccgaatcaactagccccgaaaatggatggcgcttaagcgcgcgacctatacccggccatcgtggcaactgccaggcctcgacgagtaagagggcgcggcggtcgctgcaaaacctgtggcgcgagcccgggcggagcgtccgtcggtgcggatcttggtggtagtagcaaatattcaaatgagaactttgaaggccgaagaggggaaaggttccatgtgaacggcacttgcacatgggttagtcgatcctaagagacgggggaagcccgtctgatagcgtgcaacacgcgagcttcgaaagggaatcgggttaaaattcccgaaccgggatgtggtggttgacggcaacgttagggagtccggagacgtcgtcgggggcctcgggaagagttatcttttctgtttaacagcctgcccaccctggaatcggctcagccggaggtagggtccagcggctggaacagcaccgcacgtcgcgcggtgtccggtgcgccctcgacggcccttgaaaatccggaggaccgagtgccatccacgcccgttcgtactcataaccgcatcaggtctccaaggtgaacagcctctggtcgatggaagaatgtaggcaagggaagtcggcaaaatggatccgtaacctcgggaaaaggattggctctgagggctgggctcgggggtcccagtcctgaacccgtcggctgtcggtggactgctcgagctgctaccgcggcgagagcgggtcgccgcgtgccgtccgggggacggactgggaacggctccctc????????gggggccttccccgagcaacgaacagccagctcagaactggtacggacaaggggaatccgactgtttaattaaaacaaagcattgcgatggtcccaggagtatatttatgcacttactcataatcgtggtttaaatcgatcaagtttgttcgaaaatgtaggttatgaaaaaaagtttaggttactaattgtgaaacgcttaattactcgaatgtatcaacagaattattttcttatttctactaat?????????gat??????tctaac????????????caaaatccttttttggggcacaacaaatattttgattttcaaatcctatcgggtaaattagcagttattgtggaaattaagctttccctatgcttagta???tcttccctc?????????gaagataag???aaaatagacgaatcccaaaatttacgatcaattcattccatatttccctttttagaagataaattctcccatttaaattatgtgtcaaatatactaataccctatcctgttcatcttgaaatcttgattctaattcttcgttactgggtgaaagacgcctcttctttgcattttttacgattcgttttccacgagaatcgtaattggaatctttttttttttacaaagaaatatatttccactctt????????????tcaaaaaga????????????aatcaaagattattcttattcttatataattctcatgtctgtgaatacgaatccatttttgtttttttacgtaaccaatcctatcatttacgatcaactttttttggaaccccttttgagcgaattttcttctatggaaaaataaaaaaagagtttttt??????gtaaatgtc??????tttactaaggattttcaagttatt??????tcatggctgttcaaagatccctttatgcattatgttaggtatcaaggaaaatctattctggcttcaaaacgggcgtctcttattctgaataaatggcaatattatcttgccctcttttggaaatgtcgtttttatgtgtggtatcaaccagaaaggattcatataaaaacattatccaagcactttcttgactttctaggttatctt??????tcaagtgca??????agtatacgattcaacccttcggcgggacgaagtcaaatgctagaaaatgcatttttaata?????????aataatattattaag?????????acgtttgataccacagttccaattatgcctttggttggatcgttggctaaagcaaaagtttgtgacgtcttaggtcaccccattagtaag???tcggtctggtccgattta??????tcagattatgatattattgacttattttggcgtatatgcagaaatctttcgcattattacagcggagcctcaaaaaaa???agaagtttgtatcaaata?????????aagtatatacttcgactttcttgtactagaactttagcttgtaaacacaaaagcactttacgtgcttttttgaaaagattaggtccggaattttttgaagatttttttacggaggaggagcaagttctttcgttgatctttccaaggtattcttttccttcgcggcggttgtataga?????????????????????????????????????????????????????????ysraawyggtagacgctacggacttaattggattgagccttagtatggaamcccactaagtg?????ataactttcaaattcagggaaaccgyggaattaataaaaataggcaatcctgagccaaatcccgttt??????tyc??????gaa????????aac???gagtagggaaagcaagccagaat???????????aaaaaaaggataggtgcagagactcaacggaagctgtt???????ctaaca????????aa?????tay???ayaca????awacaaaacaa??????????????????atgrggttgattstcttt?c????gmcggt??????????????????????????????????????????????????????????????????????????????????????????????????????????????????????????????????????????????????????????????????????????????????agacgagaataaagatagagtcccattctacatgtcaatacctacaacaatgaaatttatagttaakaggaaaatccgtcgact?????ttttaaatcatgagggttcaagtccctctatccccaaaaaa??????????gcccat?ttgamcccct?aattwttt??????ctc?????????????????????ttatttatcccctttcyt????????t?????????tcgt???????tagy??gattmaaaatcttt?ttcattt????????????????????tt????????????????????????????????????????????????catatttaggcawgaaakccccatt???????tt????????????aataaytcacag?????????tyagtac??????ttatat????????????????????????????????????????????????????????????ctgaaactt???????????????a??????catttac????aaagtcttattc????????aattag????????ttattttw??????aat????kttgtgta???tttt??caa?aaagaaa????a?ctttaca???artaatactttatttat??????????atttttmtttttttaattgacatagacccaa?????gccttct?????????????agta???????aaataagaacggygcatca????ataatggttgggatagctcagttggtagagcagaggactgaawmtcctcgygymrcc????????????????????????????????????????aaattgacttattatactcctgattatcaaactaaagatactgatatcttggcagcattccgagtaactcctcaacccggagttccacccgaggaagcgggggccgcggtagctgccgaatcttctactggtacatggaccactgtgtggactgatggacttaccagtcttgatcgttacaaaggacgatgctatcacatcgagcccgttgctggagaagaaaatcaatatattgcttatgtagcttaccctttagacctttttgaagaaggttctgttactaacatgtttacttccattgtgggtaatgtatttgggtttaaagccctacgtgctctacgtctggaggatcttcgaatcccccccgcttattctaaaactttccaaggcccgcctcatggtatccaagttgagagagataaattgaacaaatatggtcgtcctctattgggatgtactattaaacccaaattggggttatccgctaagaactatggtcgagcggtttatgagtgtcttcgcggtggacttgattttaccaaagatgatgagaacgtaaactcccaaccatttatgcgttggagagaccgtttcttattttgtgccgaagctctttataaagcacaggcagaaactggcgaaatcaaagggcattatttgaatgctactgcaggtacatgcgaagaaatgatcaaaagggctgtatttgccagagaattgggagtccctatcgtaatgcatgactatttaacagggggattcactgcaaatactagcttggctcattattgccgggataatggcttacttcttcatatccatcgtgca????????????????????????????????????????????????????????????????????????????????????????????????????????????????????????????????????????????????????????????????????????????????????????????????????????????????????????????????????????????????????????????????????????????????????????????????????????????????????????????????????????????????????????????????????????????????????????????????????????????????????????????????????????????????????????????????????????????????????????????????????????????????????????????????????????????????????????????
Tupeia       ??????????tgccagtagtcatatgcttgtctcaaagattaagccatgcatgtgtaagtatgaactaattcagactgtgaaactgcgaatggctcattaaatcagttatagtttgtttgatggtatctgctactcggataaccgtagtaattctagagctaatacgtgcaacaaaccccgac??ttctggaagggatgcatttattagataaaaggtcga??caggctct??gcccgttgctctgatgattcatgataactcgacggatcgcacggccctcgtgccggcgacgcatcattcaaatttctgccctatcaactttcgatggtaggatagtggcctaccatggtgatgacgggtgacggagaattagggttcgattccggagagggagcctgagaaacggctaccacatccaaggaaggcagcaggcgcgcaaattacccaatcctgacacggggaggtagtgacaataaataacaataccgggctctatgagtctggtaattggaatgagtacaatctaaatcccttaacgaggatccattggagggcaagtctggtgccagcagccgcggtaattccagctccaatagcgtatatttaagttgttgcagttaaaaagctcgtagttggaccttgggttgggtcgatcggtccgccgttaggtgtgtaccggtcggcctgtcccttctaccggcgatgcgctcctggtcttaattggccgggtcgtgcctccggtgctgttactttgaagaaattagagtgctcaaagcaagcctacgctctggatacattagcatgggataacatcataggatttcggtcctattctgttggccttcgggatcggagtaatgattaacagggacagtcgggggcattcgtatttcatagtcagaggtgaaattcttggatttatgaaagacgaacaactgcgaaagcattt????????gccaaggatgttttcattaatcaagaacgaaagttgggggctcgaagacgatcagataccgtcctagtctcaaccataaacgatgccgaccagggatcagcggatgttacttttaggactccgctggcaccttatgagaaatcaaagtttttgggttccggggggagtatggtcgcaaggctgaaacttaaaggaattgacggaagggcaccaccaggagtggagcctgcggcttaatttgactcaacacggggaaacttaccaggtccagacatagtaaggattgacagactgagagctctttcttgattctatgggtggtggtgcatggccgttcttagttggtggagcgatttgtctggttaattccgttaacgaacgagacctcagcctgctaactagctacatggaggtatccctccatggctagcttcttagagggactatggccttttaggccacggaagtttgaggcaataacaggtctgtgatgcccttagatgttctgggccgcacgcgcgctacactgatgtattcaacgagtctatagccttggccgacaggcccgggtaatctttgaaatttcatcgtgatggggatagatcattgcaattgttggtcttcaacgaggaattcctagtaagcgcgagtcatcagctcgcgttgactacgtccctgccctttgtacacaccgcccgtcgctcctaccgattgaatggtccggtgaagtgttcggatcgcggcgacgtgggcggt???tcgctgcc?ggcgacgtcgcgagaagtccactgaaccttatcatttagaggaaggag??????????????????????????????????????????????????????????????agaaacttacaaggattcccctagtaacggcgagcgaaccgggaaaagcccagcttgaaaatcgttcggcccagccgttcgaattgtagtctgtagaagcgtcctcagcggcggaccgggctcaagtcccctggaagggggcgccggagagggtgagagccccgtcgtgcccggaccctgccgcatcacgaggcgctgtcggtgagtcgggttgtttgggaatgcagccccaatcgggcggtaaattccgtccaaggctaaatatgggcgagagaccgatagcaaacaagtaccgcgagggaaagatgaaaaggacttcgaaaagagagtcaaagagtgcttgaaattgtcgggagggaagcggatgggggccggcgatgcacctcggtcggatgtggaacggccatcagccggtccgccgatcggctcggggtgtggaccgatgcggattgaggcggcggcccaagcctgggctgttgttat??gcctgcggagatgtcgccgcctcgatcgtggtaggcagcgcgcgccgc???????aaggcgtgcttc??ggcacctgcgcgctccaggcaacggcctgcgggctccccattcgacccgtcttgaaacacggaccaaggagtctgacatgtgtgcgagtcaacgggc?gattaaacccgtaaggcgtaaggaagctga?ttggtgggatcccc??????tagcggg???tgcacccccgaccgaccttgatcttttgagaagggttcgagtgtgagcatgcctgtcgggacccgaaagatggtgaactatgcctgagcggggcgaagccagaggaaactctggtggaggcccgcagcgatactgacgtgcaaatcgttcgtctgacttgggtataggggcgaaagactaatcgaaccgtctagtagctggttccctcc?????????????????????????????????????????????????????????????????????????????????????????????????????????????????????????????????????????????????????????????????????????????????????????????????????????????????????????????????????????????????????????????????????????????????????????????????????????????????????????????????????????????????????????????????????????????????????????????????????????????????????????????????????????????????????????????????????????????????????????????????????????????????????????????????????????????????????????????????????????????????????????????????????????????????????????????????????????????????????????????????????????????????????????????????????????????????????????????????????????????????????????????????????????????????????????????????????????????????????????????????????????????????????????????????????????????????????????????????????????????????????????????????????????????????????????????????????????????????????????????????????????????????????????????????????????????????????????????????????????????????????????????????????????????????????????????????????????????????????????????????????????????????????????????????????????????????????????????????????????????????????????????????caggagtatatttatgcacttactcataaccgtagtttaaatcaatcaagtttgttcgaaaatgtcggtcatgaaaaaaaatttcggttactaattgtgaaacgcttaattactcgaatgtatcaacagaattcttttcttctttcaactaat?????????gat??????tctaac????????????caaaatctttttttgggtcacaacaaacattttaattttcaaataatattgggtaaattagcagttattgtggaaatgaaactttccctatgcttagta???tcttccctc?????????gaagataag???aaaatagacgaatctaaaaatttacgatcaattcattccatatttccctttttagaagataaattctcccatttaaattatgtgtcaaatatactaataccctatcctgttcatcttgaaatcttgattctaattcttcgttaccgggtgaaagatgcctcttctttgcattttttaagatttgttttccacgagaatagtaattggaaccattcttttttcccaaagaaatatatttccactctt????????????tcaaaaaga????????????aatcaaagattattcttattcttatataattctcatgtctgtgaatatgaatccatttttgtttttttacgtaaccaatcctatcatttacgatcaacattttttggaaccctttttgagcgaatttttttctatggaaaaataaaaaaagagtatctt??????gtaaatatc??????tttactaaggattttcaagctatt??????tcatggctgttcaaagatccctttatgcattatgttaggtatcaaggaaaatctattctggcttcaaaacagacgtctcttattctgaataaatggaaatattaccttgccctcttttggaaatgtcgtttttatgtgtggtatgaaccagaaaggatccatataaaaacattatccaaacatttccttgactttctaggttatcgt??????tcaagtgca??????agtatacgattcaactcttcggtgggacgaagtcaaatgctagaaaattcatttctaatg?????????aataatattattaag?????????atgtttgataccacagttccaattatacctttggttggatcattggctaaatcgaaagtttgtaacgtcttaggtcaccccattagtaag???ttggtctggtccgattta??????tcagattatgatattattgacttattttggcgtatatgcaaaaatctttct???????????????????????????????????????????????????????????????????????????????????????????????????????????????????????????????????????????????????????????????????????????????????????????????????????????????????????????????????????????????????????????????????????????????????????????????????cgaaattggtagacgctacggacttaattggattgagccttagtatggaaacccactaagtg?????ataactttcaaattcagggaaaccatggaattaataaaaataggcaatcctgagccaaatcccgttt??????tcc??????gaa????????aat???gagtagggaaagcaagccaga?????????????aaaaaaaggataggtgcagagactcaacggaagctgtt???????ctaaca????????aa?????tac???ataca????at?????acaa??????????????????atggagttga??????tt?c????gctggt??????????????????????????????????????????????????????????????????????????????????????????????????????????????????????????????????????????????????????????????????????????????????agacgagaataaagatagagtcccattctacatgtcaatactgacaacaatgaaatttatag?taagaggaaaatccgtcgact?????ttttaaatcatgagggttcaagtccctctatccccaaaaaa??????????gcccat?ttgacccccg?aagtcttt??????ctc?????????????????????ttatttatcc?????ctt????????t?????????tcgttattcggtagc??ggttaaaaatccct?ttcattt????????????????????tt????????????????????????????????????????????????catatttaggcaagaaatccccatt???????tt????????????aataattcacag?????????tcagtac??????ttata?????????????????????????????????????????????????????????????ttgaaactt???????????????a??????cattttc????aa????????????????????????????????????????????????t????tttttcta???tttt??taa????????????????????????????????????????????????????????tttacttttaattgacatagacccaa?????gccttct?????????????agta???????aaataagaacggcgcatca????ataatggtcgggatagctcagttggtagagcagaggactgaaaat???????????????????????????????????????????aaagagtacaaattgacttattatactcctgattatcaaacgaaagatactgatatcttggcagcattccgagtatctcctcaacctggagttccacccgaggaagcaggggccgcggtagctgccgaatcttctactggtacatggaccactgtgtggaccgatggacttaccagccttgatcgttacaaaggacgatgctatgaaatcgagcccgttgctggagaggaaaatcaatatattgcttatgtagcttaccctttagacctttttgaagaaggttctgttactaacatgtttacttccattgttggtaatgtatttgggtttaaagctctacgtgctctacgtctggaagatcttcgaatcccccctgcttattctaaaactttccaaggcccgcctcatggtatccaagttgagagagataaattgaacaagtatggtcgtcctctattgggatgtactattaaacccaaattggggttatccgctaagaactacggtcgagcggtttatgagtgtcttcgtggtggacttgattttaccaaagatgatgagaatgtaaactcccaaccatttatgcgttggagagaccgtttcttattttgtgccgaagctctttataaagcacaggccgaaactggcgaaatcaaaggtcattatttgaatgctactgcaggtacatgcgaagaaatgataaaaagggctgtatttgccagagaattgggagtccctatcgtaatgcatgactatttaacagggggatttactgcaaatactagcttggctcattattgccgggataatggcttacttcttcatatccatcgtgcaatgcacgcggttattgatagacaaaaaaatcatggtatacactttcgtgtattagctaaagccttacgtatgtctggtggagatcatattcactctggtactgtagtaggtaaacttgaaggggaaagagatatcactttgggatttgttgttttactacgtgatgattttattgaaaaaaaccgaagtaaggggatctatttcactcaagattgggtttcgctaccgggtgttttgcccgtagcttcagggggtattcatgtttggcatatgcctgctctgaccgagatctttggggatgattccgtattacagttcggtggaggaaccttaggacacccttggggaaatgcgccgggtgccgtagctaatcgagtagctctagaagcatgtgtacaagctcgtaatgagggacgggatcttgctcgtgagggtaatgatattatccgcgaggcttgcacatggagtcctgaactagctgctgcttgtgagatatggaaggagatcaaatttgaattccaagcaatggatactttgtaa
