# Supplementary material for: Evolution of pollen morphology in Loranthaceae
Source: Grana. 2017 Feb 20;57(1-2):16–116. doi: 10.1080/00173134.2016.1261939 (PMC5771552; doi:10.1080/00173134.2016.1261939)
Supplement: Grimsson et al. Online supplementary material [file SGRA_A_1261939_SM9964.zip › ML/conc.red.epf.2_25S.reduced]

28 2157
Decaisnina --------------------------------------------------------------------AGCGAACCGGGAACAGCCCAGCTTGAGAATCGTTCGGCCCGGCCGTTCGAATTGTAGTCTGTAGAAGCGTCCTCAGCGGCGGACCGGGCTCAAGTCCTCTGGAAGGGGGCGCCGGAGAGGGTGAGAGCCCCGTCGCGCCCGGACCCTGCCGCATCACGAGGCGCTGTCGGCGAGTCGGGTTGTTTGGGAATGCAGCCCTAATCGGGCGGTAAATTCCGTCCAAGGCTAAATACGGGCGAGAGACCGATAGCAAACAAGTACCGCGAGGGAAAGATGAAAAGGACTTTGAAAAGAGAGTCAAAGAGTGCTTGAAATTGTCGGGAGGGAAGCGGATGGGGGCCGGCGATGCGCCTCGGTCGGATGTGGAACGGCCTAAAACCGGTCCGCCGATCGGCTCGGGGCGTGGACCGATGCGGATCGGGGCGGCGGCCCAAGCCTAGGCAGTTGCTATGCCTGCGGAGACGTCGTCGCCTCGATCGTGGCAGGCAGCGCGCGCCCTCC-----GGGGCGTGCTTC--GGCACCTGCGCGCTCCAGGCAGCGGCCTGCGGGCTCCCCATTCGACCCGTCTTGAAACACGGACCAAGGAGTCTGACATGTGTGCGAGTCAACGGGCGATTAAACCCGTAAGGCGCAAGGAAGCTGACTGGCGGGATCCCC-TAGCGGGTGCACCCCCGACCGACCTTGATCTTCTGAGAAGGGTTCGAGTGTGAGCATGCCTGTCGGGACCCGAAAGATGGTGAACTATGCCTGAGCGGGGCGAAGCCAGAGGAAACTCTGGTGGAGGCCCGCAGCGATACTGACGTGCAAATCGTTCGTCTGACTTGGGTATAGGGGCGAAAGACTAATCGAACCGTCTAGTAGCTGGTTCCCTCCGAAGTTTCCCTCAGGATAGCTGGAGCTCGAGCGCGAGTTCTATCAGGTAAAGCCAATGATTAGAGGCATCGGGGGCGCAACGCCCTCGACCTATTCTCAAACTTTAAATGGGTAGGACGGCGCGGCTGCTTCGCTGAGCCGCGCCACGGAATCGAGAGCTCCAAGTGGGCCATTTTTGGTAAGCAGAACTGGCGATGCGGGATGAACCGGAAGCCGGGTTACGGTGCCCAACTGCGCGCTAACCTAGAACCCACAAAGGGTGTTGGTCGATTAAGACAGCAGGACGGTGGTCATGGAAGTCGAAATCCGCTAAGGAGTGTGTAACAACTCACCTGCCGAATCAACTAGCCCCGAAAATGGATGGCGCTCAAGCGCGCGACCTATACCCGGCCGTCGGGGCAACGGCCAGGCCCCGATGAGTAGGAGGGCGCGGCGGTCGCTGCGAAACCTGTGGCGCGAGCCCGGGCGGAGCGTCCGTCGGTGCGGATCTTGGTGGTAGTAGCAAATATTCAAATGAGAACTTTGAAGGCCGAAGAGGGGAAAGGTTCCATGTGAACGGCACTTGCACATGGGTTAGTCGATCCTAAGAGACGGGGGAAGCCCGTCTGACAGCGCGCGCCGCGCGAACTTCGAAAGGGAATCGGGTTAAAATTCCCGAACCGGGACGCGGTGGTTGACGGCGACGTTAGGGAGTCCGGAGACGTCGTCGGGGGCCTCGGGAAGAGTTATCTTTTCTGTTTAACAGCCTGCCCACCCTGGAATCGGCTCAGCCGGAGGTAGGGTCCAGCGGCTGGAACAGCACCGCACGTCGCGCGGTGTCCGGTGCGCCCTCGACGGCCCTTGAAAATCCGGAGGACCGAGTACCATCCGCGCCCGTTCGTACTCATAACCGCATCAGGTCTCCAAGGTGAACAGCCTCTGGTCGATGGAACAATGTAGGCAAGGGAAGTCGGCAAAATGGATCCGTAACTTCGGGAAAAGGATTGGCTCTGAGGGCTGGGCTCGGGGGTCCCAGCCCCGAACCCGTCGGCTGTCGGCGGACTGCTCGAGCTGCTACCGCGGCGAGAGCGGGTCGCCGCGTGCCGTCCGGGGGACGGACTGGGAACGGCC-CCCTCCGGGGGCCTTCCCCGAGCAACGAACAGTCGGCTCAGAACTGGTACGGACAAGGGGAATCC-----------------------------------
Macrosolen ---------------------------------------------------------------------------CGGGAACAGCCCAGCTTGAAAATCGTTCGGCGCAGCCGTTCGAATTGTAGACTGTTTAAGCGTCCTCAGCGGCGGACCGGGCTCAAGTCCTCTGGAAGGGGG-GCCGGAGAGGGTGAGAGCCCCGTCGTGCCCGGACCCTGCCGCATCACGAGGCGCTGTCGGCGAGTCGGGTTGTTTGGGAATGCAGCCCTAATCGGGCGGTAAATTCCGTCCAAGGCTAAATATGGGCGAGAGACCGATAGCAAACAAGTACCGCGAGGGAAAGATGAAAAGGACTTTGAAAAGAGAGTCAAAGAGTGCTTGAAATTGTCGGGAGGGAAGCGGATGGGGGCCGGCGATGCGCCTCGGTCGGATGTGGAACGGCCACAAGCCGGTCCGCCGATCGACTCGGGGCGTGGACCGATGCGGATTGGGGCGGCGGCCCAAGCCTAGGCAGTTGTTATGCCTGCGGAGACGTCGTCGCCCCGATCGTGGGAGGCAGCGCGCGCCCCTCTCGCGGGGGCGTGCCTC--GGCACCTGCGCGCTCCAGGCAGCGGCCTGCGGGCTCCCCATTCGACCCGTCTTGAAACACGGACCAAGGAGTCTGACATGTGTGCGAGTCAACGGGCGATTAAACCCGTAAGGCGCAAGGAAGCTGAGTGGCGGGATCCCC-TCGCGGGTGCACCCCCGACCGACCTTGATCTTCTGAGAAGGGTTCGAGTGTGAGCATGCCTGTCGGGACCCGAAAGATGGTGAACTATGCCTGAGCGGGGCGAAGCCAGAGGAAACTCTGGTGGAGGCCCGCAGCGATACTGACGTGCAAATCGTTCGTCTGACTTGGGTATAGGGGCGAAAGACTAATCGAACCGTCTAGTAGCTGGTTCCCTCCGAAGTTTCCCTCAGGATAGCTGGAGCTCGAGCGCGAGTTCTATCAGGTAAAGCCAATGATTAGAGGCATCGGGGGCGCAACGCCCTCGACCTATTCTCAAACTTTAAATGGGTAGGACGGCGCGGCTGCTTCGTTGAGCCGCGCCAGGGAATCGAGAGCTCCAAGTGGGCCATTTTTGGTAAGCAGAACTGGCGATGCGGGATGAACCGGAAGCCGGGTTACGGTGCCCAACTGCGCGCTAACCTAGAACCCACAAAGGGTGTTGGTCGATTAAGACAGCAGGACGGTG-TCATGGAAGTCGAAATCCGCTAAGGAGTGTGTAAC-ACTCACCTGCCGAATCAACTAGCCCCGAAAATGGATGGCGCTCAAGCGCGCGACCTATACCCGGCCGTCGGGGCAACGGCCAGGCCCCGATGAGTAGGAGGGCGCGGCGGTCGCTGCAAAACCTGTGGCGCGAGCCCGGGCGGAGCGTCCGTCGGTGCGGATCTTGGTGGTAGTAGCAAATATTCAAATGAGAACTTTGAAGGCCGAAGAGGGGAAAGGTTCCATGTGAACGGCACTTGCACATGGGTTAGTCGATCCTAAGAGACGGGGGAAGCCCGTCTGATAGCGCGCCTCGCGCGAACTTCGAAAGGGAATCGGGTTAAAATTCCCGAACCGGGACGCGGCCGTTGACGGCGACGTTAGGAAGTCCGGAGACGTCGTCGGGGGCCCCGGGAAGAGTTATCTTTTCTGTTTAACAGCCTGCCCACCCTGGAATCGGCTCAGCCGGAGGTAGGGTCCAGCGGCTGGAACAGCACCGCACGTCGCGCGGTGTCCGGTGCGCCCTCGACGGCCCCTGAAAATCCGGAGGACCGAGTACCGTCCGCGCCCGTTCGTACTCATAACCGCATCAGGTCTCCAAGGTGAACAGCCTCAGGTCAATGGAACAATGTAGGCAAGGGAAGTCGGCAAAATGGATCCGTAACTTCGGGAAAAGGATTGGCTCTGAGGGCTGGGCTCGGGGGTCCCAGCCCCGAACCCGTCGGCTGTCGGCGGACTGCTCGAGCTGCTACCGTGGTGAGAGCGGGTCGCCGCGTGCCGTCCGGGGGACGGACTGGGAACGGCTCCTTCGCGGGGGCCTTCCCCGAGCAACGAACAGCCGGCTCAGAACTGGTACGGACAAGGGGAATCCGACTGTTTAATTAAAACAAAGCATTGCGATGGTCC
Peraxilla ----------------------------------------------------------AGAAACGGCGAGCGAACCGGGAATAGCCCAG-----------------CCAGGCGTTCGAATTGAAGTCGGTA-AAGCG-CCTCAGCGGCGGACCGGGCTCAAGTCCT-TGGAAGGG-GCGCCGGAGAGGGTGAGAGCCCCGT-GTGCCCGGACCCTGCCGCATCACGAGGCGCTGTCGGCGAGTCGGGTTGTTTGGGAATGCAGCCCTAATCGGGCGGTAAATTCCGTCCAAGGCTAAATATGGGCGAGAGACCGATAGCAAACAAGTACCGCGAGGGAAAGATGAAAAGGACTTTGAAAAGAGAGTCAAAGAGTGCTTGAAATTGTCGGGAGGGAAGCGGATGGGGGCCGGCGATGCACCTCGGTCGGATGTGGAACGGCCACAAGCCGGTCCGCCGATCGACTCGGGGTGTGGACCGATGCGGATTGGGGCGGCGGCCCAAGCCTAGGCAGTTGTTATGCCTGCGGAGACGTCGTCGCCTCGATCGTGGTAGGCAGCGCGCGCCCT-------CGGGCGTGCTTC--GGCACCTGCGCGCTCCAGGCAACGGCCTGCGGGCTCCCCATTCGACCCGTCTTGAAACACGGACCAAGGAGTCTGACATGTGTGCGAGTCAACGGGCGATTAAACCCGTAAGGCGTAAGGAAGCTGATTGGTGGGATCCCC-CTGCGGGTGCACCCCCGACCGACCTTGATCTTCTGAGAAGGGTTCGAGTGTGAGCATGCCTGTCGGGACCCGAAAGATGGTGAACTATGCCTGAGCGGGGCGAAGCCAGAGGAAACTCTGGTGGAGGCCCGCAGCGATACTGACGTGCAAATCGTTCGTCTGACTTGGGTATAGGGGCGAAAGACTAATCGAACCGTCTAGTAGCTGGTTCCCTCCGAAGTTTCCCTCAGGATAGCTGGAGCTCGAGCGCGAGTTCTATCAGGTAAAGCCAATGATTAGAGGCATCGGGGGCGCAACGCCCTCGACCTATTCTCAAACTTTAAATGGGTAGGACGGCGTGGCTGCTTTGTTGAGCCGCGCTAAGGAATCGAGAGCTCCAAGTGGGCCATTTTTGGTAAGCAGAACTGGCGATGCGGGATGAACCGGAAGCCGGGTTACGGTGCCCAACTGCGCGCTAACCTAGAACCCACAAAGGGTGTTGGTCGATTAAGACAGCAGGACGGTGGTCATGGAAGTCGAAATCCGCTAAGGAGTGTGTAACAACTCACCTGCCGAATCAACTAGCCCCGAAAATGGATGGCGCTTAAGCGCGCGACCTATACCCGGCCGTCGAGGCAACTGCCAGGCCCCGATGAGTAGGAGGGCGCGGCGGTCGCTGCAAAACCTGTGGCGCGAGCCCGGGCGGAGCGTCCGTCGGTGCGGATCTTGGTGGTAGTAGCAAATATTCAAATGAGAACTTTGAAGGCCGAAGAGGGGAAAGGTTCCATGTGAACGGCACTTGCACATGGGTTAGTCGATCCTAAGAGACGGGGGAAGCCCGTCTGATAGCGTGCAACGCGCGAACTTCGAAAGGGAATCGGGTTAAAATTCCCGAACCGGGACGTGGTGGTTGACGGCGACGTTAGGGAGTCCGGAGACGTCGTCGGGGGCCTCGGGAAGAGTTATCTTTTCTGTTTAACAGCCTGCCCACCCTGGAATCGGCTCAGCCGGAGGTAGGGTCCAGCGGCTGGAACAGCACCGCACGTCGCGCGGTGTCCGGTGCGCCCTCGACGGCCCTTGAAAATCCGGAGGACCGAGTATCATCCACGCCCGTTCGTACTCATAACCGCATCAGGTCTCCAAGGTGAACAGCCTCTGGTCGATGGAAGAATGTAGGCAAGGGAAGTCGGCAAAATGGATCCGTAACTTCGGGAAAAGGATTGGCTCTGAGGGCTGGGCTCGGGGGTCCCAGTCCCGAACCCGTCGGCTGTCGGCGGACTGCTCGAGCTGCTACCGCGGCGAGAGCGGGTC------TGCCGTCCGGGGGACGGA-TGGGAACGGCTCCTCC--GGGGGCCTTCCCCGAGCAACGAACAGTCGGCTCAGAACTGGT----------------------------------------------------
Atkinsonia ----------------------------------------------------------------------------------------------------------------------------------------------------------------AGTCCTCTGGAAGGGGGCGCCGGAGAGGGTGAGAGCCCCGTCGTGCCCGGACCCTGCCGCATCACGAGGCGCTGTCGGCGAGTCGGGTTGTTTGGGAATGCAGCCCCAATCGGGCGGTAAATTCCGTCCAAGGCTAAATATGGGCGAGAGACCGATAGCAAACAAGTACCGCGAGGGAAAGATGAAAAGGACTTTGAAAAGAGAGTCAAAGAGTGCTTGAAATTGTCGGGAGGGAAGCGGATGGGGGCCGGCGATGCACCTCGGTCGGATGTGGAACGGCCATCAGCCGGTCCGCCGATCGACTCGGGGTGTGGACCGAAGCGGATTGAGGCGGCGGCCCAAGCCTAGGCTGTTGTTATGCCTGCGGAGACGTCGTCGCCTCGATCGTGGTAAGCAGCGCGCGCCGT-------CAGGCGTGCTTC--GGCACCTGCGCGCTCCAGGCAACGGCCTGCGGGCTCCCCATTCGACCCGTCTTGAAACACGGACCAAGGAGTCTGACATGTGTGCGAGTCAACGGGCGATTAAACCCGTAAGGCGTAAGGAAGCTGATTGGTGGGATCCCC-TAGCGGGTGCACCCCCGACCGACCTTGATCTTCTGAGAAGGGTTCGAGTGTGAGCATGCCTGTCGGGACCCGAAAGATGGTGAACTATGCCTGAGCGGGGCGAAGCCAGAGGAAACTCTGGTGGAGGCCCGCAGCGATACTGACGTGCAAATCGTTCGTCTGACTTGGGTATAGGGGCGAAAGACTAATCGAACCGTCTAGTAGCTGGTTCCCTCC-----------------------------------------------------------------------------------------------------------------------------------------------------------------------------------------------------------------------------------------------------------------------------------------------------------------------------------------------------------------------------------------------------------------------------------------------------------------------------------------------------------------------------------------------------------------------------------------------------------------------------------------------------------------------------------------------------------------------------------------------------------------------------------------------------------------------------------------------------------------------------------------------------------------------------------------------------------------------------------------------------------------------------------------------------------------------------------------------------------------------------------------------------------------------------------------------------------------------------------------------------------
Gaiadendron -----------------------------------------------------------GTAACGGCGAGCGAACCGGGAACAGCCCAGCTTGAAAATCGTTCGGCCCAGCCGTTCGAATTGTAGTCTGTAGAAGCGTCCTCAGCGGCGGACCGGGCTCAAGTCCTCTGGAAGGGGGCGCCGGAGAGGGTGAGAGCCCCGTCGTGCCCGGACCCTGCCGCACCACGAGGCGCTGTCGGCGAGTCGGGTTGTTTGGGAATGCAGCCCCAATCGGGCGGTAAATTCCGTCCAAGGCTAAATATGGGCGAGAGACCGATAGCAAACAAGTACCGCGAGGGAAAGATGAAAAGGACTTTGAAAAGAGAGTCAAAGAGTGCTTGAAATTGTCGGGAGGGAAGCGGATGGGGGCCGGCGATGCACCTCGGTCGGATGTGGAACGGCCACCAGCCGGTCCGCCGATCGACTCGGGGTGTGGACCGATGCGGATTGAGGCGGCGGCCTAAGCCTGGGCAGTTGTTATGCCTGCGGAGACGCCGTCGCCTCGATTGTGGTAGGCAGCGCGCGCCGC-------TCGGCGTGCTTC--GGCACCTGCGCGCTCCGGGCAACGGCCTGCGGGCTCCCCATTCGACCCGTCTTGAAACACGGACCAAGGAGTCTGACATGTGTGCGAGTCAACGGGCGATTAAACCCGTAAGGCGTAAGGAAGCTGATTGGTGGGATCCCC-TAGCGGGTGCACCCCCGACCGACCTTGATCTTCTGAGAAGGGTTCGAGTGTGAGCATGCCTGTCGGGACCCGAAAGATGGTGAACTATGCCTGAGCGGGGCGAAGCCAGAGGAAACTCTGGTGGAGGCCCGCAGCGATACAAACGTGCAAATCGTTCGTCTGACTTGGGTATAGGGGCGAAAGACTAATCGAACCATCTAGTAGCTGGTTCCCTCC-----------------------------------------------------------------------------------------------------------------------------------------------------------------------------------------------------------------------------------------------------------------------------------------------------------------------------------------------------------------------------------------------------------------------------------------------------------------------------------------------------------------------------------------------------------------------------------------------------------------------------------------------------------------------------------------------------------------------------------------------------------------------------------------------------------------------------------------------------------------------------------------------------------------------------------------------------------------------------------------------------------------------------------------------------------------------------------------------------------------------------------------------------------------------------------------------------------------------------------------------------------
Amyema -------------------------------------------------------------AACGGCGAGCGAACCGGGAATAGCCCRGCTTGAAAATCGTTCGGCCCAGCCGCACGAATTGTAGTCTGTAGAAGCGTCCTCAGCGGCGGACCGGGCTCAAGTCCCCTGGAAGGGGGCGCCGGAGAGGGTGAGAGCCCCGTCGTGCCCGGACCCTGCCGCATCACGAGGYGCTGTCGGCGAGTCGGGTTGTTTGGGAATGCAGCCCCAATYGGGCGGTAAATTCCGTCCAAGGCTAAATATGGGCGAGAGACCGATAGCAAACAAGTACCGCGAGGGAAAGATGAAAAGGACTTTGAAAAGAGAGTCAAAGAGTGCTTGAAATTGTCGGGAGGGAAGCGRATGGGGGCCGGCGATGCACCTCGGTCGGATGTGGAACGGCCAACAGCCGGTCCGCCGATCGACTCGGGGTGYGGACCGATGCGGATTGAGGCGGCGGCCCAAGCCTRGGCYGTYGTTAMGCCTGCGGAGAYGTCGYCGCCTCGATCGTGGAATRCAGCGCGCGCCGY-------CAGGCGTGCTTC--GGCACCTGCGCGCTCCGGGCAACGGCCTGCGGGCTCCCCATTCGACCCGTCTTGAAACACGGACCAAGGAGTCTGACATGTGTGCGAGTCAACGGGCGATTAAACCCGTAAGGCGAAAGGAAGCTGATTGGTGGGATCCCCTCCGCGGGTGCACCCCCGACYGACCTTGATCTTCTGAGAAGGGTTCGAGTGTGAGCATGCCTGTCGGGACCCGAAAGATGGTGAACTATGCCTGAGCGGGGCGAAGCCAGAGGAAACTCTGGTGGAGGCCCGCAGCGATACTGACGTGCAAATCGTTCGTCTGACTTGGGTATAGGGGCGAAAGACTAATCGAACCGTCTAGTAGCTGGTTCCCTCCGAAGTTTCCCTCAGGATAGCTGGAGCTCGCGCGCGAGTTCTATCAGATAAAGCCAATGATTAGAGGAATCGGGGGCGCAATGCCCTCGACCTATTCTCAAACTTTAAATGGGTAGGACGACACGGCTGCTTYGTTGAGCCGTGGCGAGGAATCGAGAGCTCCAAGTGGGCCATTTTTGGTAAGCAGAACTGGCGATGCGGGATGAACCGGAAGCCGGGTTACGGTGCCCAACTGCGCGCTAACCTAGAWCCCACAAAGGGTGTTGGTCGATTAAGACAGCAGGACGGTGGTCATGGAAGYCGAAATCCGCTAAGGAGTGTGTAACAACTCACCTGCCGAAYCAACTAGCCCCGAAAATGGATGGCGCTTAAGCGCGCGACCTATACCCGGCCGTCGAGGCARCGGCCARGCCCCGATGAGWAGGAGGGCGCGRCGGTCGCYGCGAAACCTGTGGCGCGAGCCCGGGCGGAGCGTCCGTCGGTGCGGATCTTGGTGGTAGTAGCAAATATTCAAATGAGAACTTTGAAGGCCGAAGAGGGGAAAGGTTCCATGTGAACGGCACTTGCACATGGGTTAGTCGATCCTAAGAGACGGGGGAAGCCCGTCCGACAGCGCGAAACGCGCGAGCTTCGAAAGGGAATCGGGTTAAAATTCCCGAACCGGGACGTGGTGGTTGACGGCAACGTTAGGRAGTCCGGAGACGTCGTCGGGRGCCYCGGGAAGAGTTATCTTTTCTGTTTAACAGCCTGCCCACCCTGGAATCGGCTCAGCCGGAGGTAGGGTCCAGCGGCTGGAACAGCACCGCACGTCGCGCGGTGTCCGGTGCGCCCTCGACGGCCCYTGAAAATCCGGAGGACCRRGTMCCATCCACGCCCGTTCGTACTCAYAACCGCATCAGGTCTCCAAGGTGAACAGCCTCTGGTCGATGGAACAATGTAGGCAAGGGAAGTCGGCAAAATGGATCCGTAACTTCGGGAAAAGGATTGGCTCTGAGGGCTGGGCTCGGGGGTCCCAGCCCYGAACCCATCGGCTGTCGGCGGACTGCTCGAGCTGCTACCGCGGCGAGAGCGGGTCGCCGCGTGCCGTCCGGGGGACGGACTGGGAACGGCTCCCTC--GGGGGCCTTCCCCGAGCAGCGAACAGCCAGCTCAGAACTGGTACGGACAAGGGGAATCCGACTGTTTAATTAAAACAAAGCATTGCGACGGTCC
Benthamina CCCGCTGAGTTTAAGCATATCAATAAGCGGAGGAAAAGAAACTTACAAGGATTCCCCTAGTAACGGCGAGCGGACCGGGAACAGCCCAGCTTGAAAATCGCTCGGCCCAGCCGTGCGAATTGTAGTCTGTAGAAGCGTCCTCAGCGGCGGACCGGGCTCAAGTCCTCTGGAAGGGGGCGCCGGAGAGGGTGAGAGCCCCGTCGTGCCCGGACCCTGCCGCATCACGAGGCGCTGTCGGCGAGTCGGGTTGTTTGGGAATGCAGCCCCAATCGAGCGGTAAATTCCGTCCAAGGCTAAATATGGGCGAGAGACCGATAGCAAACAAGTACCGCGAGGGAAAGATGAAAAGGACTTTGAAAAGAGAGTCAAAGAGTGCTTGAAATTGTCGGGAGGGAAGCGGATGGGGGCCGGCGATGCACCTCGGTCGGATGTGGAACGGCCAACAGCCGGTCCGCCGATCGGCTCGGGGTGTGGACCGATGCGGATTGAGGCGGCGGCCCAAGCCTAGGCCGTCGTTACGCCTGCGGAGATGTCGTCGCCTCGATCGTGGAATGCAGCGCGCGCCGC-------ACGGCGTGCTTC--GGCACCTGCGCGCTCCGGGCAACGGCCTGCGGGCTCCCCATTCGACCCGTCTTGAAACACGGACCAAGGAGTCTGACATGTGTGCGAGTCAACGGGCGATTAAACCCGTAAGGCGAAAGGAAGCTGATTGGTGGGATCCCC-CTGCGGGTGCACCCCCGACCGACCTTGATCTTCTGAGAAGGGTTCGAGTGTGAGCATGCCTGTCGGGACCCGAAAGATGGTGAACTATGCCTGAGCGGGGCGAAGCCAGAGGAAACTCTGGTGGAGGCCCGCAGCGATACTGACGTGCAAATCGTTCGTCTGACTTGGGTATAGGGGCGAAAGACTAATCGAACCGTCTAGTAGCTGGTTCCCTCCGAAGTTTCCCTCAGGATAGCTGGAGCTCGCGCGCGAGTTCTATCAGATAAAGCCAATGATTAGAGGAATCGGGGGCGCAATGCCCTCGACCTATTCTCAAACTTTAAATGGGTAGGACGACACGGCTGCTTCGTTGAGCCGTGGCGAGGAATCGAGAGCTCCAAGTGGGCCATTTTTGGTAAGCAGAACTGGCGATGCGGGATGAACCGGAAGCCGGGTTACGGTGCCCAACTGCGCGCTAACCTAGATCCCACAAAGGGTGTTGGTCGATTAAGACAGCAGGACGGTGGTCATGGAAGTCGAAATCCGCTAAGGAGTGTGTAACAACTCACCTGCCGAATCAACTAGCCCCGAAAATGGATGGCGCTTAAGCGCGCGACCTATACCCGGCCGTCGAGGCAACGGCCAGGCCCCGATGAGTAGGAGGGCGCGGCGGTCGCCGCGAAACCTGTGGCGCGAGCCCGGGCGGAGCGTCCGTCGGTGCGGATCTTGGTGGTAGTAGCAAATATTCAAATGAGAACTTTGAAGGCCGAAGAGGGGAAAGGTTCCATGTGAACGGCACTTGCACATGGGTTAGTCGATCCTAAGAGACGGGGGAAGCCTGTCCGACAGCGCGAAACGCGCGAGCTTCGAAAGGGAATCGGGTTAAAATTCCCGAACCGGGACGTGGTGGTTGACGGCAACGTTAGGGAGTCCGGAGACGTCGTCGGGGGCCTCGGGAAGAGTTATCTTTTCTGTTTAACAGCCTGCCCACCCTGGAATCGGCTCAGCCGGAGGTAGGGTCCAGCGGCTGGAACAGCACCGCACGTCGCGCGGTGTCCGGTGCGCCCTCGACGGCCCTTGAAAATCCGGAGGACCAGGTATCATTCACGCCCGTTCGTACTCATAACCGCATCAGGTCTCCAAGGTGAACAGCCTCTGGTCGATGGAAGAATGTAGGCAAGGGAAGTCGGCAAAATGGATCCGTAACTTCGGGAAAAGGATTGGCTCTGAGGGCTGGGCTCGGGGGTCCCAGCCCCGAACCCATCGGCTGTCGGCGGACTGCTCGAGCTGCTACCGCGGCGAGAGCGGGTCGCCGCGTGCCGTCCGGGGGACGGACTGGGAACGGCTCCCTC--GGGGGCCTTCCCCGAGCAGCGAACAGCCAGCT--------------------------------------------------------------
Dendrophthoe -------------------------------------------------------------AACGGCGAGCGAACCGGGAACAGCCCAG-TTGAAAATCGCGCGG-CG-G-CG---GAA-TGTAGACTGTAGAAGCGTCCTCAGCGGCGGACCGGGCTCAAGTCCCCTGGAAGGGGGCGCCGGAGAGGGTGAGAGCCCCGTCGTGCCCGGACCCTGCCGCACCAC-AGGCGCTGTCGGCGAGTCGGGTTGTTTGGGAATGCAGCCCCAATCGGGCGGTAAATTCCGTCCAAGGCTAAATATGGGCGAGAGACCGATAGCAAACAAGTACCGCGAGGGAAAGATGAAAAGGACTTTGAAAAGAGAGTCAAAGAGTGCTTGAAATTGTCGGGAGGGAAGCGGATGGGGGCCGGCGATGCACCTCGGTCGGATGTGGAACGGCCAACAGCCGGTCCGCCGATCGACTCGGGGTGCGGACCGATGCGGATTGAGGCGGCGGCCCAAGCCTGGGCCGTCGTTACGCCTGCGGAGATGCCGCCGCCTCGATCGTGGAAYGCAGCGCGCGCCGC-------AMGGCGTGCYTCCGGGCACCTGCGCGCTCCGGGCAACGGCCTGCGGGCTCCCCATTCGACCCGTCTTGAAACACGGACCAAGGAGTCTGACATGTGTGCGAGTCAACGGGCGAYYAAACCCGTAAGGCGAAAGGAAGCTGAYTGGTGGGATCCCCCCTGCGGGTGCACCCCCGACCGACCTTGATCTTCTGAGAAGGGTTCGAGTGTGAGCATGCCTGTCGGGACCCGAAAGATGGTGAACTATGCCTGAGCGGGGCGAAGCCAGAGGAAACTCTGGTGGAGGCCCGCAGCGATACTGACGTGCAAATCGTTCGTCTGACTTGGGTATAGGGGCGAAAGACTAATCGAACCGTCTAGTAGCTGGTTCCCTCCGAAGTTTCCCTCAGGATAGCTGGAGCTCGCGCGCGAGTTCTATCAGGTAAAGCCAATGATTAGAGGCATCGGGGGCGCAATGCCCTCGACCTATTCTCAAACTTTAAATGGGTAGGACGACACGGCTGCTTCGCTGAGCCGTGGCGAGGAATCGAGAGCTCCAAGTGGGCCATTTTTGGTAAGCAGAACTGGCGATGCGGGATGAACCGGAAGCCGGGTTACGGTGCCCAACTGCGCGCTAACCTAGATCCCACAAAGGGTGTTGGTCGATTAAGACAGCAGGACGGTGGTCATGGAAGTCGAAATCCGCTAAGGAGTGTGTAACWACTCACCTGCCGAATCAACTAGCCCCGAAAATGGATGGCGCTTAAGCGCGCGACCTATACCCGGCCGTCGAGGCAACGGCCAGGCCCCGATGAGTAGGAGGGCGCGGCGGTCGCTGCAAAACCTGTGGCGCGAGCCCGGGCGGAGCGTCCGTCGGTGCGGATCTTGGTGGTAGTAGCAAATATTCAAATGAGAACTTTGAAGGCCGAAGAGGRGAAGGGTTCCATGTGAACGGCACTTGCACATGGGTTAGTCGATCCTAAGAGACGGGGGAAGCCCGTCCGACAGCGCGATCCGCGCGAGCTTCGAAAGGGAATCGGGTTAAAACTCCCGAGCCGGGACGTGGTGGTTGACGGCGACGTTAGGGAGTCCGGAGACGTCGTCGGGGGCCCCGGGAAGAGTTATCTTTTCTGTTTAACAGCCTGCCCACCCTGGAATCGGTTCGGCCGGAGGTAGGGTCCAGCGGCTGGAACAGCACCGCACGTCGCGCGGTGTCCGGTGCGCCCTCGACGGCCC-TGAAAATCCGGAGGACCGAGTACCATCCACGCCCGTTCGTACCGATAACCGCATCAGGTCTCCAAGGTGAACAGCCTCTGGTCGATGGAACAATGTAGGCAAGGGAAGTCGGCAAAATGGATCCGTAACTTCGGGAAAAGGATTGGCTCTGAGGGCTGGGCTCGGGGGTCCCAGCCCCGAACCCATCGGCTGTCGGCGGACTGCTCGAGCTGCTCTCGCGGCGAGAGCGGGTCGCCGCGTGCCGTCCGGGCGACGGACTGGGAACGGCTCCCTC--GGGGGCCTTCCCCGAGCAGCGAACAGCCAGCTCAGAACTGGTACGG------------------------------------------------
Helixanthera CCCGCTGAGTTTAAGCATATCAATAAGCGGAGGAAAAGAAACTTACGAGGATTCCCCTAGTAACGGCGAGCGAACCGGGAACAGCCCAGCTTGAAAATCGTTCGGCCCTGCCGCGCGAATTGTAGTCTGTAGAAGCGTCCTCAGCGGCGGACCGGGCTCAAGTCCTCTGGAAGGGGGCGCCGGAGAGGGTGAGAGCCCCGTCGTGCCCGGACCCTGCCGCATCACGAGGCGCTGTCGGCGAGTCGGGTTGTTTGGGAATGCAGCCCCAATCGGGCGGTAAATTCCGTCCAAGGCTAAATACGGGCGAGAGACCGATAGCAAACAAGTACCGCGAGGGAAAGATGAAAAGGACTTTGAAAAGAGAGTCAAAGAGTGCTTGAAATTGTCGGGAGGGAAGCGGATGGGGGCCGGCGATGCACCTCGGTCGGATGTGGAACGGCCAACAGCCGGTCCGCCGATCGACTCGGGGTGCGGACCGATGCGGATTGAGGCGGCGGCCCAAGCCTGGGCCWTCGWKACGCCYGCGGAGAYGYCGCCGCCTCGATCGTGGAAAGCAGCGCGCGCCGC-------MAGGCGTGCYTC--GGCACCTGCGCGCTCCGGGCAWCGGCCTGCGGGCTCCCCATTCGACCCGTCTTGAAACACGGACCAAGGAGTCTGACATGTGTGCGAGTCAACGGGCGAYYAAACCCGTAAGGCGAAAGGAAGCTGATTGGCGGGATCCCC-CWGYGGGTGCACCCCCGACCGACCTTGATCTTCTGAGAAGGGTTCGAGTGTGAGCATGCCTGTCGGGACCCGAAAGATGGTGAACTATGCCTGAGCGGGGCGAAGCCAGAGGAAACTCTGGTGGAGGCCCGCAGCGATACTGACGTGCAAATCGTTCGTCTGACTTGGGTATAGGGGCGAAAGACTAATCGAACCRTCTAGTAGCTGGTTCCCTCCGAAGTTTCCCTCAGGATAGCTGGAGCTCGCGCGCGAGTTCTATCAGGTAAAGCCAATGATTAGAGGCATCGGGGGCGCMAYGCCCTCGACCTATTCTCAAACTTTAAATGGGTAGGACGACRCGGCTGCTTCGYTGAGCCGYGGCGAGGAATCGAGAGCTCCAAGTGGGCCATTTTTGGTAAGCAGAACTGGCGATGCGGGATGAACCGGAAGCCGGGTTACGGTGCCCAACTGCGCGCTAACCTAGATCCCACAAAGGGTGTTGGTCGATTAAGACAGCAGGACGGTGGTCATGGAAGTCGAAATCCGCTAAGGAGTGTGTAACAACTCACCTGCCGAATCAACTAGCCCCGAAAATGGATGGCGCTTAAGCGCGCGACCTATACCCGGCCGTCGAGGCAACGGCCARGCCCCGATGAGTAGGAGGGCGCGGCGGTCGCYGCAAAACCTGTGGCGCGAGCCCGGGCGGAGCGKCCGTCGGTGCGGATCTTGGTGGTAGTAGCAAATATTCAAATGAGAACTTTGAAGGCCGAAGAGGGGAAAGGTTCCATGTGAACGGCACTTGCACATGGGTTAGTCGATCCTAAGAGACGGGGGAAGCCCGTCCGACAGCGCGYWSCGCGCGAGCTTCGAAAGGGAATCGGGTTAAAATTCCCGAACCGGGACGTGGTGGTTGACGGCGACGTTAGGGAGTCCGGAGACGTCGTCGGGGGCCCCGGGAAGAGTTATCTTTTCTGTTTAACAGCCTGCCCACCCTGGAATCGGCTCAGCCGGAGGTAGGGTCCAGCGGCTGGAACAGCACCGCACGTCGCGCGGTGTCCGGTGCGCCCTCGACGGCCCCTGAAAATCCGGAGGACCGAGTGCCATCCACGCCCGTTCGTACTCATAACCGCATCAGGTCTCCAAGGTGAACAGCCTCTGGTCGATGGAACAATGTAGGCAAGGGAAGTCGGCAAAATGGATCCGTAACTTCGGGAAAAGGATTGGCTCTGAGGGCTGGGCTCGGGGGTCCCAGCCCCGAACCCATCGGCTGTCGGCGGACTGCTCGAGCTGCTCTCGCGGCGAGAGCGGGTCGCCGCGTGCCGTCCGGGGGACGGACTGGGAACGGCCCCCTCGCGGGGGCCTTCCCCGAGCAGCGAACAGCCAGCTCAGAACTGGTACGGA-----------------------------------------------
Moquiniella -------------------------------------------------------CCTAGTAACGGCGAGCGAACCGGGAATAGCCCAGCTTGAAAATCGCGCGGCGCTGCCGCGCGAATTGTAGTCTGTAGAAGCGTCCTCAGCGGCGGACCGGGCTCAAGTTCCCTGGAAGGGGGCGCCGGAGAGGGTGAGAGCCCCGTCGTGCCCGGACCCTGCCGCATCACGAGGCGCTGTCGGCGAGTCGGGTTGTTTGGGAATGCAGCCCCAATCGGGCGGTAAATTCCGTCCAAGGCTAAATACGGGCGAGAGACCGATAGCAAACAAGTACCGCGAGGGAAAGATGAAAAGGACTTTGAAAAGAGAGTCAAAGAGTGCTTGAAATTGTCGGGAGGGAAGCGGATGGGGGCCGGCGATGCACCTCGGTCGGATGTGGAACGGCCAGCGGCCGGTCCGCCGATCGACTCGGGGTGCGGACCGATGCGGATTGAGGCGGCGGCCCAAGCCCGGGCCGTCGATACGCCTGCGGAGATGTCGCCGCCTCGATCGTGGAAAGCAGCGCGCGCCGC-------GAGGCGTGCTTC--GGCACCTGCGCGCTCCGGGCAACGGCCTGCGGGCTCCCCATTCGACCCGTCTTGAAACACGGACCAAGGA-TCTGACATGTGTGCGAGTCAACGGGCGATCAAACCCGTAAGGCGAAAGGAAGCTGATTGGCGGGATCCCC-CAGCGGGTGCACCGCCGACCGACCTTGATCTTCTGAGAAGGGCTCGAGTGTGAGCATGCCTGTCGGGACCCGAAAGATGGTGAACTATGCCTGAGCGGGGCGAAGCCAGAGGAAACTCTGGTGGAGGCCCGCAGCGATACTGACGTGCAAATCGTTCGTCTGACTTGGGTATAGGGGCGAAAGACTAATCGAACCGTCTAGTAGCTGGTTCCCTCC-----------------------------------------------------------------------------------------------------------------------------------------------------------------------------------------------------------------------------------------------------------------------------------------------------------------------------------------------------------------------------------------------------------------------------------------------------------------------------------------------------------------------------------------------------------------------------------------------------------------------------------------------------------------------------------------------------------------------------------------------------------------------------------------------------------------------------------------------------------------------------------------------------------------------------------------------------------------------------------------------------------------------------------------------------------------------------------------------------------------------------------------------------------------------------------------------------------------------------------------------------------
Ileostylus ----------------------------------------------------------------------------GGGAACAGCCCAGCTTGAAAAT-GTTCGGCCCAGCCGTACGAATTG-AGTCTGTA-AAGCGTCCTCAGCGGCGGACCGGGCTCAAGTCCTCTGGAAGGGGGCGCCGGAGAGGGTGACAGCCCCGTCGTGCCCGGACCCTGCCGCATCACGAGGCGCTGTCGGCGAGTCGGGTTGTTTGGGAATGCAGCCCCAATCGGGCGGTAAATTCCGTCCAAGGCTAAATACGGGCGAGAGACCGATAGCAAACAAGTACCGCGAGGGAAAGATGAAAAGGACTTTGAAAAGAGAGTCAAAGAGTGCTTGAAATTGTCGGGAGGGAAGCGGATGGGGGCCGGCGGTGCACCTCGGTCGGATGTGGAACGGCCACCAGCCGGTCCGCCGATCGACTCGGGGTGTGGACCGATGCGGACTGAGGCGGCGGCCCAAGCCTGGGCTGTTGTTACCCCTGCGGAGATGCCGCCGCCTCGATCGTGGAAAGCAGCGCGCGCCAT-------CAGGCGTGCTTC--GGCACCTGCGCGCTCCGGGCAGCGGTCTGCGGGCTCCCCATTCGACCCGTCTTGAAACACGGACCAAGGAGTCTGACATGTGTGCGAGTCAACGGGCGATTAAACCCGTAAGGCGCAAGGAAGCTGATTGGCGGGATCCCC-TAGCGGGTGCACCCCCGACCGACCTTGATCTTCTGAGAAGGGTTCGAGTGTGAGCATGCCTGTCGGGACCCGAAAGATGGTGAACTATGCCTGAGCGGGGCGAAGCCAGAGGAAACTCTGGTGGAGGCCCGCAGCGATACTGACGTGCAAATCGTTCGTCTGACTTGGGTATAGGGGCGAAAGACTAATCGAACCGTCTAGTAGCTGGTTCCCTCCGAAGTTTCCCTCAGGATAGCTGGAGCTCGCGCGCGAGTTCTATCAGGTAAAGCCAATGATTAGAGGCATCGGGGGCGCAACGCCCTCGACCTATTCTCAAACTTTAAATAGGTAGGACGACACGGCTGCTTCGTTGAGCCGTGGCGAGGAATCGAGAGCTCCAAGTGGGCCATTTTTGGTAAGCAGAACTGGCGATGCGGGATGAACCGGAAGCCGGGTTACGGTGCCCAACTGCGCGCTAACCTAGATCCCACAAAGGGTGTTGGTCGATTAAGACAGCAGGACGGTGGTCATGGAAGTCGAAATCCGCTAAGGAGTGTGTAACAACTCACCTGCCGAATCAACTAGCCCCGAAAATGGATGGCGCTTAAGCGCGCGACCTATACCCGGCCGTCGAGGCAACGGCCAGGCCCCGATGAGTAGGAGGGCGCGGCGGTCGCTGCGAAACCTGTGGCGCGAGCCCGGGCGGAGCGTCCGTCGGTGCGGATCTTGGTGGTAGTAGCAAATATTCAAATGAGAACTTTGAAGGCCGAAGAGGGGAAAGGTTCCATGTGAACGGCACTTGCACATGGGTTAGTCGATCCTAAGAGACGGGGGAAGCCCGTCCGATAGCGCGAAACGCGCGAGCTTCGAAAGGGAATCGGGTTAAAATTCCCGAACCGGGACGTGGTGGTTGACGGCAACGTTAGGGAGTCCGGAGACGTCGTCGGGGGCCTCGGGAAGAGTTATCTTTTCTGTTTAACAGCCTGCCCACCCTGGAATCGGCTCAGCCGGAGGTAGGGTCCAGCGGCTGGAACAGCACCGCACGTCGCGCGGTGTCCGGTGCGCCCTCGACGGCCCTTGAAAATCCGGAGGACCGAGTGCCATCCACGCCCGTT---------------------------------------------------------------------------------------------------------------------------------------------------------------------------------------------------------------------------------------------------------------------------------------------------------------------------------------------
Muellerina ------------------------------------------------GGATTCCCCTAGTAACGGCGAGCGAACCGGGAACAGCCCAGCTTGAAAATCGTTCGGCCCAGCCGCACGAATTGTAGTCTGTAGAAGCGTCCTCAGCGGCGGACCGGGCTCAAGTCCTCTGGAAGGGGGCGCCGGAGAGGGTGACAGCCCCGTCGTGCCCGGACCCTGCCGCATCACGAGGC-CTGTCGGCGAGTCGGGTTGTTTGGGAATGCAGCCCCAATCGGGCGGTAAATTCCGTCCAAGGCTAAATACGGGCGAGAGACCGATAGCAAACAAGTACCGCGAGGGAAAGATGAAAAGGACTTTGAAAAGAGAGTCAAAGAGTGCTTGAAATTGTCGGGAGGGAAGCGGATGGGGGCCGGCGGTGCACCTCGGTCGGATGTGGAACGGCCACAAGCCGGTCCGCCGATCGGCTCGGGGTGTGGACCGATGCGGATTGAGGCGGCGGCCCAAGCCTGGGCTGTCGTTACGCCTGCGGAGATGTCGCCGCCTCGATCGTGGCAAGCAGCGCGCGCCGC-------AAGGCGTGCTTC--GGCACCTGCGCGCTCCAGGCAGCGGTCTGCGGGCTCCCCATTCGACCCGTCTTGAAACACGGACCAAGGAGTCTGACATGTGTGCGAGTCAACGGGCGATTAAACCCGTAAGGCGAAAGGAAGCTGATTGGTGGGATCCCC-TAGCGGGTGCACCCCCGACCGACCTTGATCTTCTGAGAAGGGTTCGAGTGTGAGCATGCCTGTCGGGACCCGAAAGATGGTGAACTATGCCTGAGCGGGGCGAAGCCAGAGGAAACTCTGGTGGAGGCCCGCAGCGATACTGACGTGCAAATCGTTCGTCTGACTTGGGTATAGGGGCGAAAGACTAATCGAACCGTCTAGTAGCTGGTTCCCTCCGAAGTTTCCCTCAGGATAGCTGGAGCTCGCGCGCGAGTTCTATCAGGTAAAGCCAATGATTAGAGGCATCGGGGGCGCAACGCCCTCGACCTATTCTCAAACTTTAAATAGGTAGGACGACACGGCTGCTTCGTTGAGCCGTGGCGAGGAATCGAGAGCTCCAAGTGGGCCATTTTTGGTAAGCAGAACTGGCGATGCGGGATGAACCGGAAGCCGGGTTACGGTGCCCAACTGCGCGCTAACCTAGATCCCACAAAGGGTGTTGGTCGATTAAGACAGCAGGACGGTGGTCATGGAAGTCGAAATCCGCTAAGGAGTGTGTAACAACTCACCTGCCGAATCAACTAGCCCCGAAAATGGATGGCGCTTAAGCGCGCGACCTATACCCGGCCGTCGAGGCAACGGCCAGGCCCCGATGAGTAGGAGGGCGCGGCGGTCGCTGCGAAACCTGTGGCGCGAGCCCGGGCGGAGCGTCCGTCGGTGCGGATCTTGGTGGTAGTAGCAAATATTCAAATGAGAACTTTGAAGGCCGAAGAGGGGAAAGGTTCCATGTGAACGGCACTTGCACATGGGTTAGTCGATCCTAAGAGACGGGGGAAGCCCGTCCGATAGCGCGACACGCGCGAGCTTCGAAAGGGAATCGGGTTAAAATTCCCGAACCGGGACGTGGTGGTTGACGGCAACGTTAGGGAGTCCGGAGACGTCGTCGGGGGCCTCGGGAAGAGTTATCTTTTCTGTTTAACAGCCTGCCCACCCTGGAATCGGCTCAGCCGGAGGTAGGGTCCAGCGGCTGGAACAGCACCGCACGTCGCGCGGTGTCCGGTGCGCCCTCGACGGCCCTTGAAAATCCGGAGGACCGAGTGCCATCCACGCCCGTTCGTACTCATAACCGCATCAGGTCTCCAAGGTGAACAGCCTCTGGTCGATGGAACAATGTAGGCAAGGGAAGTCGGCAAAATGGATCCGTAACTTCGGGAAAAGGATTGGCTCTGAGGGCTGGGCTCGGGGGTCCCAGTCCTTAACCCATCGGCTGTCGGCGGACTGCTCGAGCTGCTACCGCGGCGAGAGCGGGTCTCCGCGTGCCGTCCGGGGGACGGACTGGGAACGGCTCCCTC--GGGGGCCTTCCCCGAGCAGCGAACAGTCAGCTCAGAACTGGTACG-------------------------------------------------
Cecarria CCCGCTGAGTTTAAGCATATCAATAAGCGGAGGAAAAGAAACTTACAAGGATTCCCCTAGTAACGGCGAGCGAACCGGGAACAGCCCAGCTTGAAAATCGTTCGGCCGTGCCGTGCGAATTGTAGTCTGTAGAAGCGTCCTCAGCGGCGGACCGGGCTCAAGTCCTCTGGAAGGGGGCGCCGGAGAGGGTGAGAGCCCCGTCGTGCCCGGACCCTGCCGCAGCACGAGGCGCTGTCGGCGAGTCGGGTTGTTTGGGAATGCAGCCCCAATCGGGCGGTAAATTCCGTCCAAGGCTAAATATGGGCGAGAGACCGATAGCAAACAAGTACCGCGAGGGAAAGATGAAAAGGACTTTGAAAAGAGAGTCAAAAAGTGCTTGAAATTGTCGGGAGGGAAGCGGATGGGGGCCGGCGATGCACCTCGGTCGGATGTGGAACGGCCAACAGCCGGTCCGCCGATCGACTCGGGGTGTGGACCGATGCGGATTGAGGCGGCGGCCCAAGCCTGGGCTCTTGCTATGCCTGTGGAGATGTCGTCGCCTCGATCGTGGCAAGCAGCGCGCGCCAT-------CAGGCGTGCCTC--GGCACCTGCGCGCTCCGGGCATCGGCCTGCGGGCTCCCCATTCGACCCGTCTTGAAACACGGACCAAGGAGTCTGACATGTGTGCGAGTCAACGGGCGATTAAACCCGTAAGGCGTAAGGAAGCTGATTGGCGGGATCCCC-TAGCGGGTGCACCCCCGACCGACCTTGATCTTCTGAGAAGGGTTCGAGTGTGAGCATGCCTGTCGGGACCCGAAAGATGGTGAACTATGCCTGAGCGGGGCGAAGCCAGAGGAAACTCTGGTGGAGGCCCGCAGCGATACTGACGTGCAAATCGTTCGTCTGACTTGGGTATAGGGGCGAAAGACTAATCGAACCGTCTAGTAGCTGGTTCCCTCCGAAGTTTCCCTCAGGATAGCTGGAGCTCGTGCGAGAGTTCTATCAGGTAAAGCCAATGATTAGAGGCATCGGGGGCGCAACGCCCTCGACCTATTCTCAAACTTTAAATGGGTAGGACGGCGCGGCTGCTTTGTTGAGCCGCGTCGAGGAATCGAGAGCTCCAAGTGGGCCATTTTTGGTAAGCAGAACTGGCGATGCGGGATGAACCGGAAGCCGGGTTACGGTGCCCAACTGCGCGCTAACCTAGATCCCACAAAGGGTGTTGGTCGATTAAGACAGCAGGACGGTGGTCATGGAAGTCGAAATCCGCTAAGGAGTGTGTAACAACTCACCTGCCGAATCAACTAGCCCCGAAAATGGATGGCGCTTAAGCGCGCGACCTATACCCGGCCGTCGAGGCAACGGCCAGGCCCCGATGAGTAGGAGGGCGCGGCGGTCGCTGCAAAACCTGTGGCGCGAGCCCGGGCGGAGCGTCCGTCGGTGCGGATCTTGGTGGTAGTAGCAAATATTCAAATGAGAACTTTGAAGGCCGAAGAGGGGAAAGGTTCCATGTGAACGGCACTTGCACATGGGTTAGTCGATCCTAAGAGACGGGGGAAACCCGTCCGACAGCGCGAAACGCGTGATCTTCGAAAGGGAATCGGGTTAAAATTCCCGAACCGGGACGTGGTGGTTGACGGCAACGTTAGGGAGTCCGGAGACGTCGTCGGGGGCCTCGGGAAGAGTTATCTTTTCTGCTTAACAGCCTGCCCACCCTGGAATCGGCTCAGCCGGAGGTAGGGTCCAGCGGCTGGAACAGCATCGCACGTCGCGCGGTGTCCGGTGCGCCCTCGACGGCCCTTGAAAATCCGGAGGACCGGGTGCCATCCA-----------------------------------------------------------------------------------------------------------------------------------------------------------------------------------------------------------------------------------------------------------------------------------------------------------------------------------------------------
Loranthus ------------------------------------------------------CCCTAGTAACGGCGAGCGAACCGGGAACAGCCCAGCTTGAAAATCGYTCGGCCAAGSCGTGCGAATTGTAGTCTGTAGAAGCGTCCTCAGCGGCGGACCGGGCTCAAGTCCCCTGGAAGGGGGCGCCGGAGAGGGTGACAGCCCCGTCGTGCCYGGACCCTGYCGCATCACGAGGCGCTGTCGGCGASYCGGGTTGTTTGGGAATGCAGCCCCAATCGGGCGGTAAATTCCGTCCAAGGCTAAATATGGGCGAGAGACCGATAGCAAACAAGTACCGCGAGGGAAAGATGAAAAGGACTTTGAAAAGAGAGTCAAAGAGTGCTTGAAATTGYCGGGAGGGAAGCGGATGGGGGCCGGCGATGCACCTCGGTCGGATGTGGAACGGCCACCAGCCGGTCCGCCGATCGGCTCGGGGTGTGGACCGATGCGGATTGAGGCGGCGGCCCAAGCCTGGGCYGTYGTTAYGCYYGCGGAGATGTCGCCGCCTCGATCGTGGCAAGCAGCGCGCGCCGY-------WMGGCGTGCYTC--GGCACCTGCGCGCTCCGGGCATCGGCCTGCGGGCTCCCCATTCGACCCGTCTTGAAACACGGACCAAGGAGTCTGACATGTGTGCGAGTCAACGGGCGATTAAACCCGTAAGGCGCAAGGAAGCTGATTGGTGGGATCCCC-MTGCGGGTGCACCCCCGACCGACCTTGATCTTCTGAGAAGGGTTCGAGTGTGAGCATGCCTGTCGGGACCCGAAAGATGGTGAACTATGCCTGAGCGGGGCGAAGCCAGAGGAAACTCTGGTGGAGGCCCGCAGCGATACTGACGTGCAAATCGTTCGTCTGACTTGGGTATAGGGGCGAAAGACTAATCGAACCRTCTAGTAGCTGGTTCCCTCCGAAGTTTCCCTCAGGATAGCTGGAGCTCGYGCGAGAGTTCTATCAGGTAAAGCCAATGATTAGAGGCATCGGGGGCGCAACGCCCTCGACCTATTCTCAAACTTTAAATRGGTAGGACGGCACGGCTGCTTTGCTGAGCCGTGYCGRGGAATCGAGAGCTCCAAGTGGGCCATTTTTGGTAAGCAGAACTGGCGATGCGGGATGAACCGGAAGCCGGGTTACGGTGCCCAACTGCGCGCTAACCTAGATCCCACAAAGGGTGTTGGTCGATTAAGACAGCAGGACGGTGGTCATGGAAGTCGAAATCCGCTAAGGAGTGTGTAACAACTCACCTGCCGAATCAACTAGCCCCGAAAATGGATGGCGCTTAAGCGCGCGACCTATACCCGGCCGTCGAGGCAACGGCCAGGCCCCGATGAGTAGGAGGGCGCGGCGGTCGCTGCAAAACCTGTGGCGCGAGCCCGGGCGGAGCGTCCGTCGGTGCGGATCTTGGTGGTAGTAGCAAATATTCAAATGAGAACTTTGAAGGCCGAAGAGGGGAAAGGTTCCATGTGAACGGCACTTGCACATGGGTTAGTCGATCCTAAGATTCGGGGGAAACCCGTCCGACAGCGYGAAACGCGCGATCATCGAAAGGGAATCGGGTTAAAATTCCCGAACCGGGACGTGGTGGTTGACGGCAACGTTAGGGAGTCCGGAGACGTCGTCGGGGGCCTCGGGAAGAGTTATCTTTTCTGTTTAACAGCCTGCCCACCCTGGAATCGGCTCAGCCGGAGATAGGGTCCAGCGGTTGGAACAGCWCCGCACGTCGCGCGGTGTCCGGTGCGCCCTCGACGGCCCTTGAAAATCCGGAGGACCGGGTGCCATCCACGCCCGTTCGTACTCGTAACCGCATCAGGTCTCCAAGGTGAACAGCCTCTGGCCAATGGAACAATGTAGGCAAGGGAAGTCGGCAAAATGGATCCGTAACTTCGGGAAAAGGATTGGCTCTGAGGGCTGGGCTCGGGGGTCCCAGTCCCGAACCCATCGGCTGTCGGCGGACTGCTCGAGCTGCTACCGCGGCGAGAGCGGGTCGCCGCGTGCCGTCCGGGGGACGGACTGGGAACGGCCCTTAC--GGGGGTCTTCCCCGAGCAGCGAACAGTCAGCTCAGAACTGGTACGGACAAGGGGAATCCGACTGTTTAATTAAAACAAAGCATTGCGATGGTCC
Scurrula -----------------------------------------------------CCCCTAGTAACGGCGAGCGAACCGGGAACAGCCCAGCTTGAAAATCGTTCGGCCRTGCCGCACGAATTGTAGTCTGTAGAAGCGTCCTCAGCGGCGGACCGGGCTCAAGTCCCCTGGAAGGGGGCGCCKGAGAGGGTGAGAGCCCCGTCGTGCCCGGACCCTGCCGCATCACGAGGCGCTGTCGGCGAGTCGGGTTGTTTGGGAATGCAGCCCCAATCGGGCGGKAAATTCCGTCCAAGGCTAAATATGGGCGAGAGACCGATAGCAAACAAGTACCGCGAGGGAAAGATGAAAAGGACTTTGAAAAGAGAGTCAAAGAGTGCTTGAAATTGTCGGGAGGGAAGCGGATGGGGGCCGGCGATGCACCTCGGTCGGATGTGGAACGGCCAACAGCCGGTCCGCCGATCGACTCGGGGTGTGGACCGATGCGGATTGRGGCGGCGGCCCAAGCCTGGGCTYTYGTTACGCCCGCGGAGATGYCGCCGCCTCGATCGTGGAAAGCAGCGCGCGCCGY-------AVGGCGTGCTTC--GGCACCYGCGCGCTCCGGGCAACGGCCTGCGGGCTCCCCATTCGACCCGTCTTGAAACACGGACCAAGGAGTCTGACATGTGTGCGAGTCAACGGGCGATTAAACCCGTAAGGCGAAAGGAAGCTGATTGGYGGGATCCCCCYAGCGGGTGCACCCCCGACCGACCTTGATCTTCTGAGAAGGGTTCGAGTGTGAGCATGCCTGTCGGGACCCGAAAGATGGTGAACTATGCCTGAGCGGGGCGAAGCCAGAGGAAACTCTGGTGGAGGCCCGCAGCGATACTGACGTGCAAATCGTTCGTCTGACTTGGGTATAGGGGCGAAAGACTAATCGAACCGTCTAGTAGCTGGTTCCCTCCGAAGTTTCCCTCAGGATAGCTGGAGCTCGCGCGCGAGTTCTATCAGGTAAAGCCAATGATTAGAGGCATCGGGGGCGYAACGCCCTCGACCTATTCTCAAACTTTAAATGGGTAGGACGACACGGCTGCTTYGYTGAGCCGTGGCGAGGAATCGAGAGCTCCAAGTGGGCCATTTTTGGTAAGCAGAACTGGCGATGCGGGATGAACCGGAAGCCGGGTTACGGTGCCCAACTGCGCGCTAACCTAGATCCCACAAAGGGTGTTGGTCGATTAAGACAGCAGGACGGTGGTCATGGAAGTCGAAATCCGCTAAGGAGTGTGTAACAACTCACCTGCCGAATCAACTAGCCCCGAAAATGGATGGCGCTTAAGCGCGCGACCTATACCCGGCCGTCGAGGCAACGGCCAGGCCCCGATGAGTAGGAGGGCGCGGCGGTCGCTGCAAAACCTGTGGCGYGAGCCCGGGCGGAGCGTCCGTCGGTGCGGATCTTGGTGGTAGTAGCAAATATTCAAATGAGAACTTTGAAGGCCGAAGAGGGGAAAGGTTCCATGTGAACGGCACTTGCACATGGGTTAGTCGATCCTAAGAGACGGGGGAAGCCCGTCCGACAGCGCGAACCGCGCGAGCTTCGAAAGGGAATCGGGTTAAAATTCCCGAACCGGGACGTGGTGGTTGACGGCGACGTTAGGGAGTCCGGAGACGTCGTCGGGGGCCCCGGGAAGAGTTATCTTTTCTGTTTAACAGCCTGCCCACCCTGGAATCGGCTCAGCCGGAGGTAGGGTCCAGCGGCTGGAACAGCACCGCACGTCGCGCGGTGTCCGGTGCGCCCTCGACGGCCCCTGAAAATCCGGAGGACCGAGTG----------------------------------GGTCTCCAAGGTGAACAGCCTCTGGTCGATGGAACAATGTAGGCAAGGGAAGTCGGCAAAATGGATCCGTAACTTCGGGAAAAGGATTGGCTCTGAGGGCTGGGCTCGGGGGTCCCAGCCCCGAACCCATCGGCTGTCGGCGGACTGCTCGAGCTGCTTCCGCGG-GAGAGCGGGTCGCCGCGTGCCGTCCGGGGGACGGACTGGGAACGGCTCCCTC--GGGGGCCTTCCCCGAGCAGTGAACATCCA-----------------------------------------------------------------
Taxillus -------------------------------------------------------------AACGGCGAGCGAACCGGGAACAGCCCAGCTTGAAAATCGTTCGGCCCTGCCGCACGAATTGTAGTCTGTAGAAGCGTCCTCAGCGGCGGACCGGGCTCAAGTCCTCTGGAAGGGGGCGCCGGAGAGGGTGAGAGCCCCGTCGTGCCCGGACCCTGCCGCATCACGAGGCGCTGTCGGCGAGTCGGGTTGTTTGGGAATGCAGCCCCAATCGGGCGGTAAATTCCGTCCAAGGCTAAATATGGGCGAGAGACCGATAGCAAACAAGTACCGCGAGGGAAAGATGAAAAGGACTTTGAAAAGAGAGTCAAAGAGTGCTTGAAATTGTCGGGAGGGAAGCGGATGGGGGCCGGCGATGCACCTCGGTCGGATGTGGAACGGCCAACAGCCGGTCCGCCGATCGACTCGGGGTGTGGACCGATGCGGATTGAGGCGGCGGCCCAAGCCTGGGCTCTCGTTACGCCCGCGGAGATGTCGCCGCCTCGATCGTGGAAAGCAGCGCGCGCCGC-------GAGGCGTGCTCC--GGCACCTGCGCGCTCCGGGCAACGGCCTGCGGGCTCCCCATTCGACCCGTCTTGAAACACGGACCAAGGAGTCTGACATGTGTGCGAGTCAACGGGCGATTAAACCCGTAAGGCGAAAGGAAGCTGATTGGCGGGATCCCC-CAGCGGGTGCACCCCCGACCGACCTTGATCTTCTGAGAAGGGTTCGAGTGTGAGCATGCCTGTCGGGACCCGAAAGATGGTGAACTATGCCTGAGCGGGGCGAAGCCAGAGGAAACTCTGGTGGAGGCCCGCAGCGATACTGACGTGCAAATCGTTCGTCTGACTTGGGTATAGGGGCGAAAGACTAATCGAACCGTCTAGTAGCTGGTTCCCTCCGAAGTTTCCCTCAGGATAGCTGGAGCTCGCGCGCGAGTTCTATCAGGTAAAGCCAATGATTAGAGGCATCGGGGGCGCAACGCCCTCGACCTATTCTCAAACTTTAAATGGGTAGGACGACACGGCTGCTTCGTTGAGCCGTGGCGAGGAATCGAGAGCTCCAAGTGGGCCATTTTTGGTAAGCAGAACTGGCGATGCGGGATGAACCGGAAGCCGGGTTACGGTGCCCAACTGCGCGCTAACCTAGATCCCACAAAGGGTGTTGGTCGATTAAGACAGCAGGACGGTGGTCATGGAAGTCGAAATCCGCTAAGGAGTGTGTAACAACTCACCTGCCGAATCAACTAGCCCCGAAAATGGATGGCGCTTAAGCGCGCGGCCTATACCCGGCCGTCGAGGCAACGGCCAGGCCCCGATGAGTAGGAGGGCGCGGCGGTCGCTGCAAAACCTGTGGCGCGAGCCCGGGCGGAGCGTCCGTCGGTGCGGATCTTGGTGGTAGTAGCAAATATTCAAATGAGAACTTTGAAGGCCGAAGAGGGGAAAGGTTCCATGTGAACGGCACTTGCACATGGGTTAGTCGATCCTAAGAGACGGGGGAAGCCCGTCCGACAGCGCGAACCGCGCGAGCTTCGAAAGGGAATCGGGTTAAAATTCCCGAACCGGGACGTGGTGGTTGACGGCGACGTTAGGGAGTCCGGAGACGTCGTCGGGGGCCCCGGGAAGAGTTATCTTTTCTGTTTAACAGCCTGCCCACCCTGGAATCGGCTCAGCCGGAGGTAGGGTCCAGCGGCTGGAACAGCACCGCACGTCGCGCGGTGTCCGGTGCGCCCTCGACGGCCCTTGAAAATCCGGAGGACCGAGTGCCATCCACGCCCGTTCGTACTCATAACCGCAT---------------------------------------------------------------------------------------------------------------------CAGCCCCGAACCCATCGGCTGTCGGCGGACTGCTCGAGCTGCTACCGCGGCGAGAGCGGGTCGCCGCGTGCCGTCCGGGGGACGGACTGGGAACGGCTCCCTC--GGGGGCCTTCCCCGAGCAGCGAACAGCCAGCTCAGAACTGGTACGGACAAGGGGAATCCGACTGTTTAATTAAAACAAAGCATTGCGATGGTCC
Agelanthus ---------TTTAAGCATATCAATAAGCGGAGGAAAAGAAACTTACGAGGATTCCCCTAGTAACGGCGAGCGAACCGGGAACAGCCCAGCTTGAAAATCGCGCGGCGCCGCCGCGCGAATTGTAGTCTGTAGAAGCGTCCTCAGCGGCGGACCGGGCTCAAGCCCCCTGGAAGGGGGCGCCGGAGAGGGTGAGAGCCCCGTCGTGCCCGGACCCTGCCGCACCACGAGGCGCTGTCGGCGAGTCGGGTTGTTTGGGAATGCAGCCCCAATCGGGCGGTAAATTCCGTCCAAGGCTAAATACGGGCGAGAGACCGATAGCAAACAAGTACCGCGAGGGAAAGATGAAAAGGACTTTGAAAAGAGAGTCAAAGAGTGCTTGAAATTGTCGGGAGGGAAGCGGATGGGGGCCGGCGATGCGCCCCGGTCGGATGCGGAACGGCCGACAGCCGGTCCGCCGATCGACTCGGGGTGCGGACCGATGCGGATTGAGGCGGCGGCCCAAGCCCGGGCCGTCGTTACGCTCGCGGAGACGTCGCCGCCTCGATCGTGGAAAGCAGCGCGCGCCGCCT-----GCGGCGTGCCTC--GGCACCCGCGCGCTCCGGGCAACGGCCTGCGGGCTCCCCATTCGACCCGTCTTGAAACACGGACCAAGGAGTCTGACATGTGTGCGAGTCAACGGGAGATTAAACCCGTAAGGCGAAAGGAAGCTGATTGGTGGGATCCCC-CCGCGGGTGCACCCCCGACTGACCTTGATCTTCTGAGAAGGGTTCGAGTGTGAGCATACCTGTCGGGACCCGAAAGATGGTGAACTATGCCTGAGCGGGGCGAAGCCAGAGGAAACTCTGGTGGAGGCCCGCAGCGATACTGACGTGCAAATCGTTCGTCTGACTTGGGTATAGGGGCGAAAGACTAATCGAACCGTCTAGTAGCTGGTTCCCTCCGAAGTTTCCCTTAGGATAGCTGGAGCTCGCGCGCGAGTTCTATCAGGTAAAGCCAATGATTAGAGGCATCGGGGGCGCAACGCCCTCGACCTATTCTCAAACTTTAAATGGGTAGGACGACGCGGCTGCTTCGTTGAGCCGCGGCGAGGAATCGAGAGCTCCAAGTGGGCCATTTTTGGTAAGCAGAACTGGCGATGCGGGATGAACCGGAAGCCGGGTTACGGTGCCCAACTGCGCGCTAACCTAGATCCCACAAAGGGTGTTGGTCGATTAAGACAGCAGGACGGTGGTCATGGAAGTCGAAATCCGCTAAGGAGTGTGTAACAACTCACCTGCCGAATCAACTAGCCCCGAAAATGGATGGCGCTCAAGCGCGCGACCTATACCCGGCCGTCGAGGCAACGGCCAGGCCCCGATGAGTAGGAGGGCGCGGCGGCCGCCGCGAAACCTGTGGCGCGAGCCCGGGCGGAGCGGCCGTCGGTGCGGATCTTGGTGGTAGTAGCAAATATTCAAATGAGAACTTTGAAGGCCGAAGAGGGGAAAGGTTCCATGTGAACGGCACTTGCACATGGGTTAGTCGATCCTAAGAGACGGGGGAAGCCCGTCCGACAGCGCACAACGCGCGAGCTTCGAAAGGGAATCGGGTTAAAATTCCCGAACCGGGACGTGGTGGTTGACGGCGACGTTACGGAGTCCGGAGACGTCGTCGGGGGCCCCGGGAAGAGTTATCTTTTCTGTTTAACAGCCTGCCCACCCTGGAATCGGCTCAGCCGGAGGTAGGGTCCAGCGGCTGGAACAGCACCGCACGTCGCGCGGTGTCCGGTGCGCCCTCGACGGCCCCTGAAAATCCGGAGGACCGAGTGCCATCCACGCCCGTTCGTACTCATAACCGCATCAGGTCTCCAAGGTGAACAGCCTCTGGTCAATGGAACAATGTAGGCAAGGGAAGTCGGCAAAATGGATCCGTAACTTCGGGAAAAGGATTGGCTCTGAGGGCTGGGCTCGGGGGTCCCAGCCCCGAACCCGTCGCCTGTCGGCGGACTGCTCGAGCCGCTACCGTGGCGAGAGCGGGCCGCCGCGTGCCGTCCGGGGGACGGACTGGGAACGGCTCCCTCC-GGGGGCCTTCCCCGAGCAGCGAACAGCCAGCTCAGAACTGGTACGGACAAGGGGAATCCGAC--------------------------------
Bakerella -----------------------------------------------------CCCCTAGTAACGGCGAGCGAACCGGGAACAGCCCAGCTTGAAAATCGCGCGG-CCCG-CGCGCGAATTG-AGTCTGTAGAAGCGTCC-C-GCGGCGGACCGGGCTCAAGTCCCCTGGAAGGGGGCGCCGGAGAGGGTGAGAGCCCCGTCGTGCCCGGACCCTGCCGCATCACGAGGCGCTGTCGGCGAGTCGGGTTGTTTGGGAATGCAGCCCCAATCGGGCGGTAAATTCCGTCCAAGGCTAAATACGGGCGAGAGACCGATAGCAAACAAGTACCGCGAGGGAAAGATGAAAAGGACTTTGAAAAGAGAGTCAAAGAGTGCTTGAAATTGTCGGGAGGGAAGCGGATGGGGGCCGGCGATGCGCCCCGGTCGGATGCGGAACGGCCAACGGCCGGTCCGCCGATCGACTCGGGGCGTGGACCGATGCGGATTGAGGCGGCGGCCCAAGCCTGGGC-GCTGATACGCCTGCGGAGATGTCGCCGCCTCGATCGTGGAAAGCAGCGCGCGCCGC-------GAGGCGTGCTTC--GGCACCCGCGCGCTCCGGGCAACGGCCTGCGGGCTCCCCATTCGACCCGTCTTGAAACACGGACCAAGGAGTCTGACATGTGTGCGAGTCAACGGGCGATTAAACCCGTAAGGCGAAAGGAAGCTGACTGGTGGGATCCCC-TAGCGGGTGCACCCCCGACCGACCTTGATCTTCTGAGAAGGGTTCGAGTGTGAGCATGCCTGTCGGGACCCGAAAGATGGTGAACTATGCCTGAGCGGGGCGAAGCCAGAGGAAACTCTGGTGGAGGCCCGCAGCGATACTGACGTGCAAATCGTTCGTCTGACTTGGGTATAGGGGCGAAAGACTAATCGAACCGTCTAGTAGCTGGTTCCCTCCGAAGTTTCCCTCAGGATAGCTGGAGCTCGCGCGCGAGTTCTATCAGGTAAAGCCAATGATTAGAGGCATCGGGGGCGCAACGCCCTCGACCTATTCTCAAACTTTAAATGGGTAGGACGACGCGGCTGCTTCGTTGAGCCGCGGCGAGGAATCGAGAGCTCCAAGTGGGCCATTTTTGGTAAGCAGAACTGGCGATGCGGGATGAACCGGAAGCCGGGTTACGGTGCCCAACTGCGCGCTAACCTAGATCCCACAAAGGGTGTTGGTCGATTAAGACAGCAGGACGGTGGTCATGGAAGTCGAAATCCGCTAAGGAGTGTGTAACAACTCACCTGCCGAATCAACTAGCCCCGAAAATGGATGGCGCTTAAGCGCGCGACCTATACCCGGCCGTCGAGGCAACGGCCAGGCCCCGATGAGTAGGAGGGCGCGGCGGTCGCTGCAAAACCTGTGGCGCGAGCCCGGGCGGAGCGTCCGTCGGTGCGGATCTTGGTGGTAGTAGCAAATATTCAAATGAGAACTTTGAAGGCCGAAGAGGGGAAAGGTTCCATGTGAACGGCACTTGCACATGGGTTAGTCGATCCTAAGAGACGGGGGAAGCCCGTCCGACAGCGCACA-CGCGCGAGCTTCGAAAGGGAATCGGGTTAAAATTCCCGAACCGGGACGTGGTGGTTGACGGCGACGTTAGGGAGTCCGGAGACGTCGTCGGGGGCCCCGGGAAGAGTTATCTTTTCTGTTTAACAGCCTGCCCACCCTGGAATCGGCTCAGCCGGAGGTAGGGTCCAGCGGCTGGAACAGCACCGCACGTCGCGCGGTGTCCGGTGCGCCCTCGACGGCCCCTGAAAATCCGGAGGAC----------------------------------GCATCAGGTCTCCAAGGTGAACAGCCTCTGGTCAATGGAACAATGTAGGCAAGGGAAGTCGGCAAAATGGATCCGTAACTTCGGGAAAAGGATTGGCTCTGAGGGCTGGGCTCGGGGGTCCCAGCCCCGAACTCGTCGGCTGTCGGCGGACTGCTCGAGCTGCTACCGCGGCGAGAGCGGGTCGCCGCGTGCCGTCCGGGGGACGGACTGGGAACGGCTCCCTC--GGGGGCCTTCCCCGAGCAGCGAACAGCCAGCTCAGAACTGGTACGGACAA-GGGAATCC-----------------------------------
Englerina -----------------------------------------------------CCCCTAG-AACGGCGAGCGAACCGGGAATAGCCCAGCTTGAAAATCGTTCGGCACCGGCGAACGAATTGTAGACTGTAGAAGCGTCCTCAGCGGCGGACTGGGCTCAAGTCCCCTGGAAGGGGGCGCCTGAGAGGGTGAGAGCCCCGTCGTGCCCGGACCCTGCCGCATCACGAGGCGCTGTCGGCGAGTCGGGTTGTTTGGGAATGCAGCCCTAATCGGGCGGTAAATTCCGTCCAAGGCTAAATACGGGCGAGAGACCGATAGCAAACAAGTACCGCGAGGGAAAGATGAAAAGGACTTTGAAAAGAGAGTCAAAGAGTGCTTGAAATTGTCGGGAGGGAAGCGGATGGGGGCCGGCGATGCACCTCGGTCGGATGCGGAATGGTTAACATCCGGTTCGCCGATCGACTCGGGGTGTGGACCGATGCGGATTGAGGTGGCGGCCCAAGCCTGGGCCGTTGTTAAGCCTGTGGAGACGTCGTCGCCTCGATCGTGGGAAGCAGCGCGCGCCGCTT-----GCGGCGTGCCTC--GGTACTTGCGCGCTACGGGCAACGGCCTGCGGGCTCCCCATTCGACCCGTCTTGAAACACGGACCAAGGAGTCTGACATGTGTGCGAGTCAACGGGCGATTAAACCCGTTAGGCGAAAGGAAGCTGATTGGTGGGATCCCC-CTGCGGGTGCACCCCCGACCGACCTTGAT-TTCTGAGAAGGGTTCGAGTGTGAGCATGCCTGTCGGGACCCGAAAGATGGTGAACTATGCCTGAGCGGGGCGAAGCCAGAGGAAACTCTGGTGGAGGCCCGCAGCGATACTGACGTGCAAATCGTTCGTCTGACTTGGGTATAGGGGCGAAAGACTAATCGAACCGTCTAGTAGCTGGTTCCCTCCGAAGTTTCCCTTAGGATAGCTGGAGCTCGAGCGCGAGTTCTATCAGGTAAAGCCAATGATTAGAGGCATCGGGGGCGCAACGCCCTCGACCTATTCTCAAACTTTAAATGGGTAGGATGGCGCGGCTGCTTTGTTGAGCCGCGCCGAGGAATCGAGAGCTCCAAGTGGGCCATTTTTGGTAAGCAGAACTGGCGATGCGGGATGAACCGGAAGCCGGGTTACGGTGCCCAATTGCGCGCTAACCTAGATCCCACAAAGGGTGTTGGTCGATTAAGACAGCAGGACGGTGGTCATGGAAGTCGAAATCCGCTAAGGAGTGTGTAACAACTCACCTGCCGAATCAACTAGCCCCGAAAATGGATGGCGCTTAAGCGCGCGACCTATACCCGGCCGTCGAGGCAACGGCCAGGCCCCGATGAGTAGGAGGGCGCGGCGGTCGCTGCAAAACCTGTGGCGCGAGCCCGGGCGGAGCGTCCGTCGGTGCGGATCTTGGTGGTAGTAGCAAATATTCAAATGAGAACTTTGAAGGCCGAAGAGGGGAAAGGTTCCATGTGAACGGCACTTGCACATGGGTTAGTCGATCCTAAGAGACGGGGGAAGCCCGTCCGATAGCGTGTAACGCGCGAGCTTCGAAAGGGAATCGGGTTAAAATTCCCGAACCGGGACGTGGTGGTTGACGGCGACGTTAGGTAGTCCGGAGACGTCGTCGGGGGCCCCG-GAAGAGTTATCTTTTCTGTTTAACAGCCTGCCCACCCTGGAATCGGCTCAGCCGGAGGTAGGGTCCAGCGGCTGGAACAGCACCGCACGTCGCGCGGTGT-CGGTGCGCCCTCGACGGCCCTTGAAAATCCGGAGGACCGAGTGCCATCCACGCCTGTTCGTACTCATAACCGCATCAGGTCTCCAAGGTGAACAGCCTCTGGTCAATGGAACAATGTAGGCAAGGGAAGTCGGCAAAATAGATCTGTAACTTCGGGAAAAGGATTGGCTCTGAGGGCTGGGCTCGGGGGTCCCAGCCCCGAACCCATCGGCTGTCGGCGGACTGCTCGAGCTGCTT-CGTGGCAAGAGCGGGTCACCGCGTGCCGTCCGGGGGACGGACTGGGAATGGCTCCCTC--GGGGGCCTTCCCCGAGCAGCGAACAGCCAGCTCAGAACTGGTACGGA-----------------------------------------------
Tapinanthus ---------------------------------------------------------------CGGCGAGCGAACCGGGAACAGCCCAGCTTGAAAATCGTTCGGCACTG-CGCACGAATTG-AG-C-GTAGAAGCGTCCTCAGCGGCGGACCGGGCTCAAGTCCCCTGGAAGGGGGCGCCTGAGAGGGTGAGAGCCCCGTCGTGCCCGGACCCTGCCGCACCACGAGGCGCTGTCGGCGAGTCGGGTTGTTTGGGAATGCAGCCCTAATCGGGCGGTAAATTCCGTCCAAGGCTAAATACGGGCGAGAGACCGATAGCAAACAAGTACCGCGAGGGAAAGATGAAAAGGACTTTGAAAAGAGAGTCAAACAGTGCTTGAAATTGTCGGGAGGGAAGCGGATGGGGGCCGGCGATGCGCCTCGGTCGGATGTGGAACGGCCAACTGCCGGTCCGCCGATCGACTCGGGGTGTGGACCGATGCGGATTGAGGCGGCGGCCCAAGCCTGGGTTGTTGTTAAGCCTGCGGAGACGTCGCCGCCTCGATCGTGGAAAGCAGCGCGCGCCGCTC-----GCGGCGTGCCTC--GGCACTTGCGCGCTACGGGCAACGGCCTGCGGGCTCCCCATTCGACCCGTCTTGAAACACGGACCAAGGAGTCTGACATGTGTGCGAGTCAACGGGCGATTAAACCCGTTAGGCGAAAGGAAGCTGATTGGTGGGATCCCC-ACGCGGGTGCACCCCCGACCGACCTTGATCTTCTGAGAAGGGTTCGAGTGTGAGCATGCCTGTCGGGACCCGAAAGATGGTGAACTATGCCTGAGCGGGGCGAAGCCAGAGGAAACTCTGGTGGAGGCCCGCAGCGATACTGACGTGCAAATCGTTCGTCTGACTTGGGTATAGGGGCGAAAGACTAATCGAACCGTCTAGTAGCTGGTTCCCTCCGAAGTTTCCCTTAGGATAGCTGGAGCTCGCGCGCGAGTTCTATCAGGTAAAGCCAATGATTAGAGGCATCGGGGGCGCAACGCCCTCGACCTATTCTCAAACTTTAAATGGGTAGGACGACGCGGCTGCTTCGTTGAGCCGCGGCGAGGAATCGAGAGCTCCAAGTGGGCCATTTTTGGTAAGCAGAACTGGCGATGCGGGATGAACCGGAAGCCGGGTTACGGTGCCCAACTGCGCGCTAACCTAGATCCCACAAAGGGTGTTGGTCGATTAAGACAGCAGGACGGTGGTCATGGAAGTCGAAATCCGCTAAGGAGTGTGTAACAACTCACCTGCCGAATCAACTAGCCCCGAAAATGGATGGCGCTTAAGCGCGCGACCTATACCCGGCCGTCGAGGCAACGGCCAGGCCCCGATGAGTAGGAGGGCGCGGCGGTCGCTGCAAAACCTGTGGCGCGAGCCCGGGCGGAGCGTCCGTCGGTGCGGATCTTGGTGGTAGTAGCAAATATTCAAATGAGAACTTTGAAGGCCGAAGAGGGGAAAGGTTCCATGTGAACGGCACTTGCACATGGGTTAGTCGATCCTAAGAGACGGGGGAAGCCCGTCCGACAGCGCGTAACGCGCGAGCTTCGAAAGGGAATCGGGTTAAAATTCCCGAACCGGGACGTGGTGGTTGACGGCGACGTTAGGGAGTCCGGAGACGTCGTCGGGGGCCCCGGGAAGAGTTATCTTTTCTGTTTAACAGCCTGCCCACCCTGGAATCGGCTCAGCCGGAGGTAGGGTCCAGCGGCTGGAACAGCACCGCACGTCGCGCGGTGTCCGGTGCGCCCTCGACGGCCCCTGAAAATCCGGAGGACCGAGTGCCATCCACGCCCGTTCGTACTCATAACCGCATCAGGTCTCCAAGGTGAACAGCCTCTGGTCAATGGAACAATGTAGGCAAGGGAAGTCGGCAAAATGGATCTGTAACTTCGGGAAAAGGATTGGCTCTGAGGGCTGGGCTCGGGGGTCCCAGCCCCGAACCCGTCGGCTGTCGGTGGACTGCTCGAGCTGCTTCCGCGGCGAGAGCGGGTCGCCGCGTGCCGTCCGGGGGACGGACTGGGAACGGCTCCCTC--GGGGGCCTTCCCCGGGCAGCGAGCAGCCAGCTCAGAACTGGTAC--------------------------------------------------
Nuytsia ---------------------------------------------------------------CGGCGAGCGAACCGGGAACAGCCCAGCTTGAAAATCGTTCGGCCCGGCCGTTCGAATTGTAGTCTGTA-AAGCGTCCTCAGCGGCGGACCGGGCTCAAGTCCTCTGGAAGGGGGCGCCGGA-AGGGTGAGAGCCCCGTCGTGCCCGGACCCTGCCGCATCACGAGGCGCTGTCGGCGAGTCGGGTTGTTTGGGAATGCAGCCCCAATCGGGCGGTAAATTCCGTCCAAGGCTAAATATGGGCGAGAGACCGATAGCAAACAAGTACCGCGAGGGAAAGATGAAAAGGACTTTGAAAAGAGAGTCAAAGAGTGCTTGAAATTGTCGGGAGGGAAGCGGATGGGGGCCGGCGATGCGCCTCGGTCGGATGTGGAACGGCCTCCAGCCGGTCCGCCGATCGACTCGGGGCGTGGACCGACGCGGATTGAGGGGGCGGCCCAAGCCTGGGCAGTCGACATGCCTGCGGAGATGTCGTCGCCTCGATCGTGGTATGCAGCGCGCGCCGC-------ACGGCGTGCCTC--GGCACCTGCGCGCTCCAGGCGTCGGCCTGCGGGCTCCCCATTCGACCCGTCTTGAAACACGGACCAAGGAGTCTGACATGTGTGCGAGTCAACGGGCGATTAAACCCGTAAGGCGTAAGGAAGCTGATTGGTGGGATCCCC-TCGCGGGTGCACCCCCGACCGACCTTGATCTTCTGAGAAGGGTTCGAGTGTGAGCATGCCTGTCGGGACCCGAAAGATGGTGAACTATGCCTGAGCGGGGCGAAGCCAGAGGAAACTCTGGTGGAGGCCCGCAGCGATACTGACGTGCAAATCGTTCGTCTGACTTGGGTATAGGGGCGAAAGACTAATCGAACCGTCTAGTAGCTGGTTCCCTCC-----------------------------------------------------------------------------------------------------------------------------------------------------------------------------------------------------------------------------------------------------------------------------------------------------------------------------------------------------------------------------------------------------------------------------------------------------------------------------------------------------------------------------------------------------------------------------------------------------------------------------------------------------------------------------------------------------------------------------------------------------------------------------------------------------------------------------------------------------------------------------------------------------------------------------------------------------------------------------------------------------------------------------------------------------------------------------------------------------------------------------------------------------------------------------------------------------------------------------------------------------------
Ligaria -------------------------------------------------GGATTCCCTAGTAACGGCGAGCGAACCGGGAAAAGCCCAGCTTGAAAATCGTTCGGCCAGGCCGTTCGAATTGTAGTCTGTAGAAGCGTACTCAGCGGCGGACCGGGCTCAAGTCCTCTGGAAGGGGGCGCCGTAGAGGGTGACAGCCCCGTTGCGCCCGGACCCTGCCGCATCACGAGGCGCTGTCGGCGAGTCGGGTTGTTTGGGAATGCAGCCCTAATCGGGCGGTAAATTCCGTCCAAGGCTAAATATGGGCGAGAGACCGATAGCAAACAAGTACCGCGAGGGAAAGATGAAAAGGACTTTGAAAAGAGAGTCAAAGAGTGCTTGAAATTGTCGGGAGGGAAGCGGATGGGGGCCGGCGATGCACCTCGGTCGGATGTGGAACGGCTAACCGCCGGTCCGCCAATCGACTCGGGGTGTGGGCCGATGCAGATTGAGGCGGCGGCCCAAGCCTAGGCTTTTGTTACGCCTGCGGAGACGTCGTCGCCTCGATCGTGGTAAGCAGCGCGCGCCTT-------CGGGCGTGCTTC--GGCACCTGCGCGCTCAGGGCAACGGCCTGCGGGCTCCCCATTCGACCCGTCTTGAAACACGGACCAAGGAGTCTGACATGTGTGCGAGTCAACGGGCGATTAAACCCGTAAGGCGTAAGGAAGCTAATTGGTGGGATCCCCTCGCGGGGTGCACCGCCGACCGACCTTGATCTTCTGAGAAGGGTTCGAGTGTGAGCATGCCTGTCGGGACCCGAAAGATGGTGAACTATGCCTGAGCGGGGCGAAGCCAGAGGAAACTCTGGTGGAGGCCCGCAGCGATACTGACGTGCAAATCGTTCGTCTGACTTGGGTATAGGGGCGAAAGACTAATCGAACCATCTAGTAGCTGGTTCCCTCC-----------------------------------------------------------------------------------------------------------------------------------------------------------------------------------------------------------------------------------------------------------------------------------------------------------------------------------------------------------------------------------------------------------------------------------------------------------------------------------------------------------------------------------------------------------------------------------------------------------------------------------------------------------------------------------------------------------------------------------------------------------------------------------------------------------------------------------------------------------------------------------------------------------------------------------------------------------------------------------------------------------------------------------------------------------------------------------------------------------------------------------------------------------------------------------------------------------------------------------------------------------
Tristerix -------------------------------------------------------------AACGGCGAGCGAACCGGGAATAGCCCAGCTTGAAAATCGTTCGGCCCA-CCGTTCGAATTGTAGTCTGTAGAAGCGTCCTCAGCGGCGGACCGGGCTCAAGTCCTCTGGAAGGGGGCGCCGGAGAGGGTGAGAGCCCCGTCGTGCCCGGACCCTGCCGCATCACGAGGCGCTGTCGGCGAGTCGGGTTGTTTGAGAATGCAGCCCCAATCGGGCGGTAAATTCCGTCCAAGGCTAAATATGGGCGAGAGACCGATAGCAAACAAGTACCGCGAGGGAAAGATGAAAAGGACTTTGAAAAGAGAGTCAAAGAGTGCTTGAAATTGTCGGGAGGGAAGCGGATGGGGGCCGGCGATGCACCTCGGTCGGATGTGGAACGGCCATCGGCCGGTCCGCCGATCGGCTCGGGGTGTGGACCGATGCGGATTGAGGCGGAGGCCCAAGCCTGGGCAGTAGATATGCCCGCGGAGATGTCGCCGCCTCGATCGTGGTATGCAGCGCGCGCCGC-------ACGGCGTGCTTC--GGCACCTGCGCGCTCCAGGCAACGGCCAGCGGGCTCCCCATTCGACCCGTCTTGAAACACGGACCAAGGAGTCTGACATGTGTGCGAGTCAACGGGCGATTAAACCCGTAAGGCGTAAGGAAGCTGATTGGTGGGATCCCC-TAGCGGGTGCACCCCCGACCGACCTTGATCTTCTGAGAAGGGTTCGAGTGTGAGCATGCCTGTCGGGACCCGAAAGATGGTGAACTATGCCTGAGCGGGGCGAAGCCAGAGGAAACTCTGGTGGAGGCCCGCAGCGATACTGACGTGCAAATCGTTCGTCTGACTTGGGTATAGGGGCGAAAGACTAATCGAACCGTCTAGTAGCTGGTTCCCTCC-----------------------------------------------------------------------------------------------------------------------------------------------------------------------------------------------------------------------------------------------------------------------------------------------------------------------------------------------------------------------------------------------------------------------------------------------------------------------------------------------------------------------------------------------------------------------------------------------------------------------------------------------------------------------------------------------------------------------------------------------------------------------------------------------------------------------------------------------------------------------------------------------------------------------------------------------------------------------------------------------------------------------------------------------------------------------------------------------------------------------------------------------------------------------------------------------------------------------------------------------------------
Desmaria ----------------------------------------------------------------------CGAACCGGGAAACGCCCAGCTTGAAAATCGTTCGGCCCAGGCGATCGAATTGTAGTCTGTAGAAGCGTCCTCAGCGGCGGACCGGGCTCAAGTCCTCTGGAAGGGGGCGCCGGAGAGGG-GAGAGCCCCGTCGTGCCCGGACCCTGCCGCATCACGAGGCGCTGTCGGCGAGTCGGGTTGTTTGGGAATGCAGCCCCAATCGGGCGGTAAATTCCGTCCAAGGCTAAATATGGGCGAGAGACCGATAGCAAACAAGTACCGCGAGGGAAAGATGAAAAGGACTTTGAAAAGAGAGTCAAAGAGTGCTTGAAATTGTCGGGAGGGAAGCGGATGGGGGCCGGCGATGCACCTCGGTCGGATGTGGAACGGCCATCAGCCGGTCCGCCGATCGACTCGGGGTGTGGACCGATGCGGATTGAGGCGGCGGCCCAAGCCTAGGCTGTTGATATGCCTGCGGAGACGTCGCCGCCTCGATCGTGGTAGGCAGCGCGCGCCAT-------AAGGCGTGCTTC--GGCACCTGCGCGCTCCAGGCAACGGCCTGCGGGCTCCCCATTCGACCCGTCTTGAAACACGGACCAAGGAGTCTGACATGTGTGCGAGTCAACGGGCGATTAAACCCGTAAGGCGTAAGGAAGCTGATTGGTGGGATCCCC-TAGCGGGTGCACCGCCGACCGACCTTGATCTTCTGAGAAGGGTTCGAGTGTGAGCATGCCTGTCGGGACCCGAAAGATGGTGAACTATGCCTGAGCGGGGCGAAGCCAGAGGAAACTCTGGTGGAGGCCCGCAGCGATACTGACGTGCAAATCGTTCGTCTGACTTGGGTATAGGGGCGAAAGACTAATCGAACCGTCTAGTAGCTGGTTCCCTCC-----------------------------------------------------------------------------------------------------------------------------------------------------------------------------------------------------------------------------------------------------------------------------------------------------------------------------------------------------------------------------------------------------------------------------------------------------------------------------------------------------------------------------------------------------------------------------------------------------------------------------------------------------------------------------------------------------------------------------------------------------------------------------------------------------------------------------------------------------------------------------------------------------------------------------------------------------------------------------------------------------------------------------------------------------------------------------------------------------------------------------------------------------------------------------------------------------------------------------------------------------------
Notanthera CCCGCTGAGTTTAAGCATATCAATAAGCGGAGGAAAAGAAACTTACAAGGATTCCCCTAGTAACGGCGAGCGAACCGGGAACAGCCCAGCTTGAAAATCGTCCGGCCAAGCCGTTCGAATTGTAGTCTGTAGAAGCGTCCTCAGCGGCGGACCGGGCTCAAGTCCCCTGGAAGGGGGCGCCGGAGAGGGTGAGAGCCCCGTCGTGCCCGGACCCTGCCGCACCACGAGGCGCTGTCGGCGAGTCGGGTTGTTTGAGAATGCAGCCCCAATCGGGCGGTAAATTCCGTCCAAGGCTAAATACCGGCGAGAGACCGATAGCAAACAAGTACCGCGAGGGAAAGATGAAAAGGACTTTGAAAAGAGAGTCAAAGAGTGCTTGAAATTGTCGGGAGGGAAGCGGATGGGGGCCGGCGATGCGCCCCGGTCGGATGTGGAACGGCCCTCGGCCGGTCCGCCGATCGACTCGGGGCGTGGACCGATGCGGATTGGGGCGGCGGCCCAAGCCTGGGCTGTAGATAGGCCTGCGGAGACGTCGCCGCCTCGATCGTGGTAGGCAGCGCGCGCCCT-------CGGGCGTGCTTC--GGCACCTGCGCGCTCCGGGCAACGGCCTGCGGGCTCCCCATTCGACCCGTCTTGAAACACGGACCAAGGAGTCTGACATGTGTGCGAGTCAACGGGCAATTAAACCCGTAAGGCGTAAGGAAGCTGATTGGTGGGATCCCCTCCGCGGGTGCACCCCCGACCGACCTTGATCTTCTGAGAAGGGTTCGAGTGTGAGCATGCCTGTCGGGACCCGAAAGATGGTGA-CTATGCCTGAGCGGGGCGAAGCCAGAGGAAACTCTGGTGGAGGCCCGCAGCGATACTGACGTGCAAATCGTTCGTCTGACTTGGGTATAGGGGCGAAAGACTAATCGAACCGTCTAGTAGCTGGTTCCCTCC-----------------------------------------------------------------------------------------------------------------------------------------------------------------------------------------------------------------------------------------------------------------------------------------------------------------------------------------------------------------------------------------------------------------------------------------------------------------------------------------------------------------------------------------------------------------------------------------------------------------------------------------------------------------------------------------------------------------------------------------------------------------------------------------------------------------------------------------------------------------------------------------------------------------------------------------------------------------------------------------------------------------------------------------------------------------------------------------------------------------------------------------------------------------------------------------------------------------------------------------------------------
Struthanthus CCCGCTGAGTTTAAGCATATCAATAAGCGGAGGAAAAGAAACTTACAAGGATTCCCCTARTAACGGCGAGCGAACCGGGAAYAGCCCAGCTTGAAAATCGTTCGGCCCAGCCGTTCGAATTGTAGTCTGTAGAAGCGTCCTCAGCGGCGGACCGGGCTCAAGTCCTCTGGAAGGGGGCGCCGGAGAGGGTGAGAGCCCCGTCGTGCCCGGACCCTGCCGCATCACGAGGCGCTGTCGGCGAGTCGGGTTGTTTGGGAATGCAGCCCCAATCGGGCGGTAAATTCCGTCCAAGGCTAAATATGGGCGAGAGACCGATAGCAAACAAGTACCGCGAGGGAAAGATGAAAAGGACTTTGAAAAGAGAGTCAAAGAGTGCTTGAAATTGTCGGGAGGGAAGCGGATGGGGGCCGGCGATGCACCTCGGTCGGATGTGGAACGGCCAYCRGCCGGTCTGCCRMTCGACTCGGGGTGTGGACCGATGCGGATTGATGCGGCGGCCCAAGCCTAGGCTGTTGATATGCCTGYGGAGACGTCGTCGCATCGATCGTGGTAGGCAGCGCGCGCCRC-------TRGGCGTGCTTC--GGCACCTGCGYGCTCCRGGCAACGGCCTGCGGGCTCCCCATTCGACCCGTCTTGAAACACGGACCAAGGAGTCTGACATGTGTGCGAGTYAACGGGCGATTAAACCCGTAARGCGTAAGGAAGCTGATTGGTGGGATCCCC-TAGCGGGTGCACCCCCGACCGACCTTGATCTTCTGAGAAGGGTTCGAGTGTGAGCATGCCTGTCGGGACCCGAAAGATGGTGAACTATGCCTGAGCGGGGCGAAGCCAGAGGAAACTCTGGTGGAGGCCCGCAGCGATACTGACGTGCAAATCGTTCGTCTGACTTGGGTATAGGGGCGAAAGACTAATCGAACCGTCTAGTAGCTGGTTCCCTCCGAAGTTTCCCTCAGGATAGCTGGAGCTCGCGCGAGAGTTCTACAAGGTAAAGCCAATGATTAGAGGCATCGGGGGCGCAACGCCCTCGACCTATTCTCAAACTTTAAATAGGTAGGACGGCGCGGCTGCTTYGTTGAGCCGCGCCAAGGAATCGAGAGCTCCAAGTGGGCCATTTTTGGTAAGCAGAACTGGCGATGCGGGATGAACCGGAAGCCGGGTTACGGTGCCCAACTGCGCGCTAACCTAGAWCCCACAAAGGGTGTTGGTCGATTAAGACAGCAGGACGGTGGTCATGGAAGTCGAAATCCGCTAAGGAGTGTGTAACAACTCACCTGCCGAATCAACTAGCCCCGAAAATGGATGGCGCTTAAGCGCGCGACCTATACCCGGCCGTCGAGGCAACTGCCAGGCCCCGATGAGTAGGAGGGCGCGGCGGTCGCTGCAAAACCTGTGGCGCGAGCCCGGGCGGAGCGTCCGTCGGTGCGGATCTTGGTGGTAGTAGCAAATATTCAAATGAGAACTTTGAAGGCCGAAGAGGGGAAAGGTTCCATGTGAACGGCACTTGCACATGGGTTAGTCGATCCTAAGAGACGGGGGAAGCCCGTCYGATAGCGTGCAACACGCGAGCTTCGAAAGGGAATCAGGTTAAAATTCCTGAACCGGGATGTGGTGGTTGACGGCAACGTTAGGGAGTCCGGAGACGTCGTCGGGGGCCTCGGGAAGAGTTATCTTTTCTGTTTAACAGCCTGCCCACCCTGGAATCGGCTCAGCCGGAGGTAGGGTCCAGCGGCTGGAACAGCACCGCACGTCGCGCGGTGTCCGGTGCGCCCTCGACGGCCCTTGAAAATCCGGAGGACCGAGTACCATCCACGCCCGTTCGTACTCATAACCGCATCAGGTCTCCAAGGTGAACAGCCTCTGGTCGATGGAAGAATGTAGGCAAGGGAAGTCGGCAAAATGGATCCGTAACCTCGGGAAAAGGATTGGCTCTGAGGGCTGGGCTCGGGGGTCCCAGTCCTGAACCCGTCGGCTGTCGGTGGACTGCTCGAGCTGCTACCGCGGCGAGAGCGGGTCGCCGCGTGCCGTCCGGGGGACGGACTGGGAACGGCTCCTYS--CGGGGCTTTCCCCGAGCAACGAACAGCCAGCTCAGAACTGGTACG-------------------------------------------------
Tripodanthus ------------------ATCAATAAGCGGAGGAAAAGAAACTTACAAGGATTCCCCTAGTAACGGCGAGCGAACCGGGAATAGCCCAGCTTGAAAATCGTTCGGCCCAGCCGTTCGAATTGTAGTCTGTAGAAGCGTCCTCAGCGGCGGACCGGGCTCAAGTCCTCTGGAAGGGGACGCCGGAGAGGGTGAGAGCCCCGTCGTGCCCGGACCCTGCCGCATCACGAGGCGCTGTCGGCGAGTCGGGTTGTTTGGGAATGCAGCCCCAATCGGGCGATAAATTCCGTCCAAGGCTAAATATGGGCGAGAGACCGATAGCAAACAAGTACCGCGAGGGAAAGATGAAAAGGACTTTGAAAAGAGAGTCAAAGAGTGCTTGAAATTGTCGGGAGGGAAGCGGATGGGGGCCGGCGATGCACCTCGGTCGGATGTGGAACGGCCACCAGCCGGTCCGCCGATCGACTCGGGGTGTGGACCGATGCGGATTGAGGTGGCGGCCCAAGCCTAGGCTGTTGTTATGCCTGCGGAGACGTCGCCGCCTCGATCGTGGTAGGCAGCGCGCGCCAC-------TAGGCGTGCTTC--GGCACCTGCGCGCTCCAGGCAACGGCCTGCGGGCTCCCCATTCGACCCGTCTTGAAACACGGACCAAGGAGTCTGACATGTGTGCGAGTCAACGGGCGATTAAACCCGTAAGGCGTTAGGAAGCTGATTGGTGGGATCCCT-TAGCGGGTGCACCCCCGACCGACCTTGATCTTCTGAGAAGGGTTCGAGTGTGAGCATGCCTGTCGGGACCCGAAAGATGGTGAACTATGCCTGAGCGGGGCGAAGCCAGAGGAAACTCTGGTGGAGACCCGCAGCGATACTGACGTGCAAATCGTTCGTCTGACTTGGGTATAGGGGCGAAAGACTAATCGAACCGTCTAGTAGCTGGTTCCCTCCGAAGTTTCCCTCAGGATAGCTGGAGCTCGCGCGAGAGTTCTACAAGGTAAAGCCAATGATTAGAGGCATCGGGGGCGCAACGCCCTCGACCTATTCTCAAACTTTAAATAGGTAGGACGGCACGGCTGCTTTGTTGAGCCGTGCCAAGGAATCGAGAGCTCCAAGTGGGCCATTTTTGGTAAGCAGAACTGGCGATGCGGGATGAACCGGAAGCCGGGTTACGGTGCTCAACTGCGCGCTAACCTAGATCCCACAAAGGGTGTTGGTCGATTAAGACAGCAGGACGGTGGTCATGGAAGTCGAAATCCGCTAAGGAGTGTGTAACAACTCACCTGCCGAATCAACTAGCCCCGAAAATGGATGGCGCTTAAGCGCGCGACCTATACCCGGCCATCGTGGCAACTGCCAGGCCTCGACGAGTAAGAGGGCGCGGCGGTCGCTGCAAAACCTGTGGCGCGAGCCCGGGCGGAGCGTCCGTCGGTGCGGATCTTGGTGGTAGTAGCAAATATTCAAATGAGAACTTTGAAGGCCGAAGAGGGGAAAGGTTCCATGTGAACGGCACTTGCACATGGGTTAGTCGATCCTAAGAGACGGGGGAAGCCCGTCTGATAGCGTGCAACACGCGAGCTTCGAAAGGGAATCGGGTTAAAATTCCCGAACCGGGATGTGGTGGTTGACGGCAACGTTAGGGAGTCCGGAGACGTCGTCGGGGGCCTCGGGAAGAGTTATCTTTTCTGTTTAACAGCCTGCCCACCCTGGAATCGGCTCAGCCGGAGGTAGGGTCCAGCGGCTGGAACAGCACCGCACGTCGCGCGGTGTCCGGTGCGCCCTCGACGGCCCTTGAAAATCCGGAGGACCGAGTGCCATCCACGCCCGTTCGTACTCATAACCGCATCAGGTCTCCAAGGTGAACAGCCTCTGGTCGATGGAAGAATGTAGGCAAGGGAAGTCGGCAAAATGGATCCGTAACCTCGGGAAAAGGATTGGCTCTGAGGGCTGGGCTCGGGGGTCCCAGTCCTGAACCCGTCGGCTGTCGGTGGACTGCTCGAGCTGCTACCGCGGCGAGAGCGGGTCGCCGCGTGCCGTCCGGGGGACGGACTGGGAACGGCTCCCTC--GGGGGCCTTCCCCGAGCAACGAACAGCCAGCTCAGAACTGGTACGGACAAGGGGAATCCGACTGTTTAATTAAAACAAAGCATTGCGATGGTCC
Tupeia ------------------------------------AGAAACTTACAAGGATTCCCCTAGTAACGGCGAGCGAACCGGGAAAAGCCCAGCTTGAAAATCGTTCGGCCCAGCCGTTCGAATTGTAGTCTGTAGAAGCGTCCTCAGCGGCGGACCGGGCTCAAGTCCCCTGGAAGGGGGCGCCGGAGAGGGTGAGAGCCCCGTCGTGCCCGGACCCTGCCGCATCACGAGGCGCTGTCGGTGAGTCGGGTTGTTTGGGAATGCAGCCCCAATCGGGCGGTAAATTCCGTCCAAGGCTAAATATGGGCGAGAGACCGATAGCAAACAAGTACCGCGAGGGAAAGATGAAAAGGACTTCGAAAAGAGAGTCAAAGAGTGCTTGAAATTGTCGGGAGGGAAGCGGATGGGGGCCGGCGATGCACCTCGGTCGGATGTGGAACGGCCATCAGCCGGTCCGCCGATCGGCTCGGGGTGTGGACCGATGCGGATTGAGGCGGCGGCCCAAGCCTGGGCTGTTGTTATGCCTGCGGAGATGTCGCCGCCTCGATCGTGGTAGGCAGCGCGCGCCGC-------AAGGCGTGCTTC--GGCACCTGCGCGCTCCAGGCAACGGCCTGCGGGCTCCCCATTCGACCCGTCTTGAAACACGGACCAAGGAGTCTGACATGTGTGCGAGTCAACGGGCGATTAAACCCGTAAGGCGTAAGGAAGCTGATTGGTGGGATCCCC-TAGCGGGTGCACCCCCGACCGACCTTGATCTTTTGAGAAGGGTTCGAGTGTGAGCATGCCTGTCGGGACCCGAAAGATGGTGAACTATGCCTGAGCGGGGCGAAGCCAGAGGAAACTCTGGTGGAGGCCCGCAGCGATACTGACGTGCAAATCGTTCGTCTGACTTGGGTATAGGGGCGAAAGACTAATCGAACCGTCTAGTAGCTGGTTCCCTCC-----------------------------------------------------------------------------------------------------------------------------------------------------------------------------------------------------------------------------------------------------------------------------------------------------------------------------------------------------------------------------------------------------------------------------------------------------------------------------------------------------------------------------------------------------------------------------------------------------------------------------------------------------------------------------------------------------------------------------------------------------------------------------------------------------------------------------------------------------------------------------------------------------------------------------------------------------------------------------------------------------------------------------------------------------------------------------------------------------------------------------------------------------------------------------------------------------------------------------------------------------------
