# Supplementary material for: Evolution of pollen morphology in Loranthaceae
Source: Grana. 2017 Feb 20;57(1-2):16–116. doi: 10.1080/00173134.2016.1261939 (PMC5771552; doi:10.1080/00173134.2016.1261939)
Supplement: Grimsson et al. Online supplementary material [file SGRA_A_1261939_SM9964.zip › ML/conc.red.epf.4_trnLi]

28 309
Decaisnina CGAAATTGGTAGACGCTACGGACTTAATTGGATTGAGCCTTAGTATGGAAACCCACTAAGTGATAACTTTCAAATTCAGGGAAACCGTGGAATTAATAAAAATAGGCAATCCTGAGCCAAATCCCGTTTTCCGAAAATGAGTAGGGAAAACAARCCAGAATAAAAAAAGGATAGGTGCAGAGACTCAACGGAAGCTGTTCTAACAAATRCATACACTACAAAYGGAGTTGATTGCTGGTAGACGAGAATAAAGATAGAGTCCCATTCTACATGTCAATACCGACAACAATGAAATTTATAG-TAAGAGG
Macrosolen CGAAATTGGTAGACGCTACGGACTTAATTGGATTGAGCCTTAGTATGGAAACCCACTAAGTGATAACTTTCAAATTCAGGGAAACCGTGGAATTAATAAAAATAGGCAATCCTGAGCCAAATCCCGTTTTCCGAAAATGAGTAGGGAAAACAAGCCAGAATGAAAAAAGGATAGGTGCAGAGACTCAACGGAAGCTGTTCTAACAAATACATACAATACAAATGGAGTTGATTGCTGGTAGACAAGAATAAAGATAGAGTCCCATTCTACATGTCAATACCGACAACAATGAAATTTATAG-TAAGAGG
Peraxilla CGAAATTGGTAGACGCTACGGACTTAATTGGATTGAGCCTTAGTATGGAAACCCACTAAGTGATAACTTTCAAATTCAGGGAAACCATGGAATTAATAAAAATAGGCAATCCTGAGCCAAATCCCGTTTTCCGAAAATGAGTAGGGAAAGCAAGCCAGAAT-AAAAAAGGATAGGTGCAGAGACTCAACGGAAGCTGTTCTAACAAATACATACAATACAAATAAAGTTGATTGCTGGTAGACGAGAATAAAGATAGAGTCCCATTCTACATGTTAATACCGACAACAATGAAATTTATAG-TAAGAGG
Atkinsonia CGAAATTGGTAGACGTTACGGACTTAATTGGATTGAGCCTTAGTATGGAAACCCACTAAGTGATAACTTTCAAATTCAGGGAAACCGTGGAATTAATAAAAATAGGCAATCCTGAGCCAAATCCCGTTTTCCGAAAATGAGTAGGGAAAGCAAGCCAGAATAAGGAAAGGATAGGTGCAGAGACTCAACGGAAGCTGTTCTAACAAATACATACAATACAAATGGAGTTGATTGCTGGTAGCCGAGAATAAAGATAGAGTCCCATTCTACATGTCAATACCGACAACAATGAAATTTATAG-TAAGAGG
Gaiadendron CGAAATTGGTAGACGCTACGGACTTAATTGGATTGAGCCTTAGTATGGAAACCCACTAAGTGATAACTTTCAAATTCAGGGAAACCGTGGAATTAATAAAAATAGGCAATCCTGAGCCAAATCCCGTTTTCCGAAAATGAGTAGGGAAAGCAAGCCAGAATAAAAAAAGGATAGGTGCAGAGACTCAACGGAAGCTGTTCTAACAAATAYATACAATACAAATGGCGTTGATTGCTGGTAGACGAGAATAAAGATAGAGTCCCATTCTACATGTCAATACCGACAACAATGAAATTTATAG-TAAGAGG
Amyema CGAAATTGGTAGACGCTACGGACTTAATTGGGTTGAGCCTTAGTATGGAAACCCACTAAGTGATAACTTTCAAATTCAGGGAAACCGTGGAATTAATAAAAATRGGCAATCCTGAGCCAAATCCCGTTTTCCGAAAATGAGTAGGGAAAGCAAGCCAGAATAAAAAARGGATAGGTGCAGAGACTCAACGGAAGCTGTTCTAATAAAKACATACAATACAAATGGAGTTGATTGCCGGTAGACGAGAATAAAGATAGAGTCCCATTCTACATGTCAATACCGACAACAATGAAATTTATAG-TAMGAGG
Benthamina CGAAATTGGTAGACGCTACGGACTTAATTGGGTTGAGCCTTAGTATGGAAACCCACTAAGTGATAACTTTCAAATTCAGGGAAACCGTGGAATTAATAAAAATAGGCAATCCTGAGCCAAATCCTGTTTTCCAAAAATGAGTAGGGAAAGCAAGCCAGAATAAAAAAAGGATAGGTGCAGAGACTCAACGGAAGCTGTTCTAATAAATACATACAATACAAATGGAGTTGATTGCCGGTAGACGAGAATAAAGATAGAGTCCCATTCTACATGTCAATACCGACAACAATGAAATTTATAG-TAAGAGG
Dendrophthoe CGAAATTGGTAGACGYTACGGACTTAATTGGGTTGAGCCTTAGTATGGAAACCCACTAAGTGATAACTTTCAAATTCAGGGAAACCGTGGAATTAATAAAAATAGGCAATCCTGAGCCAAATCCYGTTTTCCGAAAATGAGTAGTGAAAGCAAGYTAGAATAAAAAAAGGATAGGTGCAGAGACTCAACGGAAGCTGTTCTAATAAATACATACAATACAAATGGAGTTKATTGCCGGTAGWCVAGAATAAAGATAGAGTCCCATTCTACATGTCAATACYGACAACAATGAAATTTATAG-TAATAGG
Helixanthera ---------------CTACGGACTTAATTGRKTTGAGCCTTAGTATGGAAACCCACTAAGTGATAACTTTCAAATTCAGGGAAACCKTGGAATTAATAAAAATAGGCAATCCTGAGCCAAATCCCGTTTTMCGAMAATGAGTAGKGAAARCAAGCYAGAATAAAAAAAGGATAGGYGCAGAGACTCAACGGAAGCTGTTCTAATAAATACAWACAATACAAATGGAGTKKATTGCCGGTARACGAGAATAAAGATAGAGTCCCATTYWACATGTCAATACCGACAACAATGMAATTTRTAG-TAAGAGG
Moquiniella ----------------------------------------TAGTATGGAAACCCACTAAGTGATAACTTTCAAATTCAGGGAAACCGTGGAATTAATAAAAATAGGCAATCCTGAGCCAAATCCCATTTTCCGAAAATGAGTAGGGAAAGCAAGCCAGAATAAAAAAAGGATAGGTGCAGAGACTCAACGGAAGCTGTTCTAATAAATACATACAATACAAATGGAGTTGATTGCCGGTAGACGAGAATAAAGATAGAGTCCCATTCTACATGTCAATACCGACAACAATGAAATTTATAG-TAAGAGG
Ileostylus CGAAATTGGTAGACGCTACGGACTTAATTGGATTGAGCCTTAGTATGGAAACCCACTAAGTGATAACTTTCAAATTCAGGGAAACCGTGGAATTAATAAAAATAGGCAATCCTGAGCCAAATCCTGTTTTCCGAAAATGAGTAGGGAAAGCAAGCCAGAATAAAAAAAGGATAGGTGCAGAGACTCAACGGAAGCTGTTCTAATAAATACATACAATACAAATG---------GCCGGTAGACGAGAATAAAGATAGAGTCCCATTYTACATGTCAATACCGACAACAATGAAATTTATAG-TAAGAGG
Muellerina CGAAATTGGTAGACGCTACGGACTTAATTGGATTGAGCCTTAGTATGGAAACTCACTAAGTGATAACTTTCAAATTCAGGGAAACCGTGGAATTAATAAAAATAGGCAATCCTGAGCCAAATCCTGTTTTCCGAAAATGAGTAGGGAAAGCAAGCCAAAAWAAAWAAAGGATAGGTGCAGAGACTCAACGGAAGCTGTTCTAATAAATACATACAATACAAATGGAGTTGCTTKCCGGTAGACRAGAATAAAGATAGAGTCCCATTCTACATGTCAATACCGACAACAATGAAATTTCTAG-TAAGAGG
Cecarria CGAAATTGGTAGACGCTACGGACTTAATTGGATTGAGCCTTAGTATGGAAACTTACTAAGTGATAACTTTCAAATTCAGGGAAACCGTGGAATTAATAAAAATAGGCAATCCTGAACCAAATCCCGTTTTCATAAAATGAGTAGGGAAATCAAGCCAGAATAAAAAAAGGATAGGTGCAGAGACTCAATGGAAGCTGTTCTAATAAATACATACAATACAAATTGTATGTAGC-CCGGTAGACGAGAATAAAGATAGAGTCCCATTCTACATGTCAATACCGACAACAATTAAATTTATAG-TAAGAGG
Loranthus -------GGTAGACGCTACGGACTTAATTGGATTGAGCCTTAGTATGGAAACTCACTAAGTGATAACTTTCAAATTCAGGGAAACCGTGGAATTAATAAAAATAGGCAATCCTGAACCAAATCCCGTTTTCATAAAATGAGTAGGGAAATCAAGCCAGAAWAAAAAAAGGATAGGTGCAGAGACTCAACGGAAGCTGTTCTAATAAATACATACAATACAAATGGAGTTGATTGCCGGTAGACGAGAATAAAGATAGAGTCCCWTTCTACATGTCAATACCGACAACAATGAAATTTAYAG-TAAGAGG
Scurrula CGAAATTGGTAGACGCTACGGACTTAATTGGGTTGAGCCTTAGTATGGAAACCCACTAAGTGATAACTTTCAAATTCAGGGAAACCGTGGAATTAATAAAAATAGGCAATCCTGAGCCAAATCCCGTTTTCCGAAAATGAGTAGGGAAAGCAAGCCAGAATAAAAAAAGGATAGGTGCAGAGACTCAACGGAAGTTGTTCTAATAAATACATACAATACAAATGGAGTTG---ATTCGCCG-CGAGAATAAAGATAGAGTCCCATTYTACATGTCAATACCGACAACAATGAAATTKATAG-TAATAGG
Taxillus CGAAATTGGTAGACGCTACGGACTTAATTRGGTTGAGCCTTAGTATGGAAACCCACTAAGTGATAACTTTCAAATTCAGGGAAACCGTGGAATTAATAAAAATMGGCAATCCTGAGCCAAATCCCGTTTTMCGAAAATGAGTAGGGAMAGCAAGCCMGAATAAAAAAAGGATAGGTGCAGAGACTCAACGGAAGCTGTTCTAATAAATACAWWCAATACAAATGGAGTTSATTGCCGGTAGACGAGAATAAAGATAGAGTCCCATTCTACATGTCAATACCGACAACAATGAAATTTATAG-TAAGAGG
Agelanthus --------------------------------TTGAGCCTTAGTATGGAAACCCACTAAGTGATAACTTTCAAATTCAGGGAAACCGTGGAATTAAAAAAAATAGGCAATCCTGAGCCAAATCCCGTTTTCCGAAAATGAGTAAGGAAAGCAAGCCAGAATAAAAAAAGGATAGGTGCAGAGACTCAACGGAAGCTGTTCTAATAAATACATACAAGACAAATGGAGTTGATTGTCGATAGGCGAGAATAAAGATAGAGTCCCAGTCTACATGTCAATACCGACAACAATGAAATTTATAG-TAATAGG
Bakerella -------GGTAGACGCTACGGACTTAATTGGGTTGAGCCTTAGTATGGAAACCCACTAAGTGATAACTTTCAAATTCAGGGAAACCGTGGAATTAATAAAAATAGGCAATCCTGAGCCAAATCCCGTTTTCCGAAAATGAGTAGGGAAAGCAAGCCAGAACAAAAAAAGGATAGGTGCAGAGACTCAACGGAAGCTGTTCTAATAAATACATACAATACAAATGGAGTTGATTGCCGGTAGACAAGAATAAAGATAGAGTCCCATTCTACATGTCAATACCGACAACAATGAAATTTATAG-TAAGAGG
Englerina CGAAATTGGTAGACGCTACGGACTTAATTAGGTTGAGCCTTAGTATGGAAACCCACTAAGTGATAACTTTCAAATTCAGGGAAACCGTGGAATTAATAAAAATAGGCAATCCTGAGCCAAATCCCGTTTTCCGAAAATGAGTAGGGAAAGTAAGCCAGCAGAAAAAAAGGATAGGTGCAGAGACTCAACGGAAGCTGTTCTAATAAATACATACAACACAACTCGAGTTGATTGTTGGTAGGCGAGAATAAAGATAGAGTCCCATTCTACATGTCAATGCCGACAACAATGAAATTTATAG-TAAGAGG
Tapinanthus ----------------------------------------------------CCACTAAGTGATAACTTTCAAATTCAGGGAAACCGAGGAATTAATAAAAATAGGCAATCCTGAGCCAAATCCCGTTTTCCGAAAATGAGTAGGGAAAGCAAGCTAGAATAAAAAAAGGATAGGTGCAGAGACTCAACGGAAGCTGTTCTAATAAATACATACAATACAAATGGAGTTGATTGTCGGTAGGCGAGAATAAAGATAGAGTCCCATTCTACATGTCAATACCGACAACAATGAAATTTATAG-TAATAGG
Nuytsia -------GGTAGACGCTACGGACTTAATTGGATTGAGCCTTAGTATGGAAACCCACTAAGTGATAACTTTCAAATTCAGGGAAACCGTGGAATTAATAAAAATAGGCAATCCTGAGCCAAATCCCGTTTTCCGAAAATAAGTAGGGAAGTCAAGCCCGAATAAAAAAGGGATAGGTGCAGAGACTCAACGGGAGCTGTTCTAACAAATACATACA--------GGAGTTGATTGCTGATAGACGAGAATAAAGATAGAGTCCCATTCTACATGTCAATACCGACAACAATGAAATTTAGAG-TAAGAGG
Ligaria CGAAATTGGTAGACGCTACGGACTTAATTTAATTGAGCCTTAGTATGGAAACCCACTAAGTGATAATTTTCAAATTCAGGGAAACCGCGGAATWAA-AAAAAGAGGCAATCCTGAGCCAAATCCCGCTTTCCGAAAATGAGTGGGGAACACAAACCGGAATAAAAAGAGGATAGGTGCAGAGACTCAATGGAAGCTGTTCTAACAAATACAAATAATACAAAAGGGGTTGATTGCCGATAGACGAGAATAAAGATAGAGTCCCATTCTACATGTCAATACCGACAACAATGAAATTTATAG-TAAGAGG
Tristerix CGAAATTGGTAGACGCTACGGACTTAATTGGATTGAGCCTTAGTATGGAAACCCACTAAGTGAKAACTTTCAAATTCAGGGAAACCRTGGAATTAATAAAAATAGGCAATCCTGAGCCAAATCCCRTTTTACRAAAATKAGTAGGGAAARYRGKCCCRAATCAAAAAAGGATAGGCGCAGAGACTCAACGGAAGCTGTTCTAACAAATAYATACWATMCMAATRRAKTTGRTTGCTRGTAGAMGAGAATAAAGATAGAGTCCCATTYTACATGTCAATACCGAYAACAATRAAATTTATAG-TAAGAKG
Desmaria CGAAATTGGTAGACGCTACGGACTTAATTGGATTGAGCCTTAGTATGGAAACCCACTAAGTGATAACTTTCAAATTCAGGGAAACCGTGGAATTAATAAAAATAGGCAATCCTGAGCCAAATCCCGTTTTTCGAAAATGAGTAGGGAAAGCAAACCAGAATCAAAAAAGGATAGGTGCAGAGACTCAACGGAAGCTGTTCTAACAAATACATACAATACAAATGGAGTTGATTGCTGGTAGACGAGAATAAAGAGAGAGTCCCATTCTACATGTCAATACCGACAACAATGAAATTTATAG-TAAGAGG
Notanthera CGAAATTGGTAGACGCTACGGACTTAATTGGATTGAGCCTT--TATGGAAACCTACGAAGTGATAACTTTCAAATTCAGGGAAACCGTGGAATTAATAAAAACAGGCAATCCTGAACCAAATCCCGTTTTCCGAAAATGAGTAGGGAAAGCAAGCCAGAATAAAAAAAGGATAGGTGCAGAGACTCAACGGAAGCTGTTCTAACAAATACATACAATACAAATGGAGTTGATTGCTGGTAGACGAGAATAAAGATAGAGTCCCATTCTACATGTTAATACCGACAACAATGAAATTTATAG-TAAGAGG
Struthanthus -----------GACGCTACGGACTTAATTGGATTGAGCCTTAGTATGGAAACCCACTAAGTGATAACTTTCAAATTCAGGGAAACCGTGGAATTAATAAAAATAGGCAATCCTGAGCCAAATCCCGTTTCCCGAAAACGAGTAGGGAAAGCAAGCCAGAATAAAAAAAGGATAGGTGCAGAGACTCAACGGAAGCTGTTCTAACAAATACATACAATWCAAATGGGGTTGATTGCCGGTAGACGAGAATAAAGATAGAGTCCCATTCTACATGTYAATACCTACAACAATGAAATTTATAGTTAAGAGG
Tripodanthus YSRAAWYGGTAGACGCTACGGACTTAATTGGATTGAGCCTTAGTATGGAAMCCCACTAAGTGATAACTTTCAAATTCAGGGAAACCGYGGAATTAATAAAAATAGGCAATCCTGAGCCAAATCCCGTTTTYCGAAAACGAGTAGGGAAAGCAAGCCAGAATAAAAAAAGGATAGGTGCAGAGACTCAACGGAAGCTGTTCTAACAAATAYAYACAAWACAAATGRGGTTGATTGMCGGTAGACGAGAATAAAGATAGAGTCCCATTCTACATGTCAATACCTACAACAATGAAATTTATAGTTAAKAGG
Tupeia CGAAATTGGTAGACGCTACGGACTTAATTGGATTGAGCCTTAGTATGGAAACCCACTAAGTGATAACTTTCAAATTCAGGGAAACCATGGAATTAATAAAAATAGGCAATCCTGAGCCAAATCCCGTTTTCCGAAAATGAGTAGGGAAAGCAAGCCAGA--AAAAAAAGGATAGGTGCAGAGACTCAACGGAAGCTGTTCTAACAAATACATACAATACAAATGGAGTTGATTGCTGGTAGACGAGAATAAAGATAGAGTCCCATTCTACATGTCAATACTGACAACAATGAAATTTATAG-TAAGAGG
