# Supplementary material for: Evolution of pollen morphology in Loranthaceae
Source: Grana. 2017 Feb 20;57(1-2):16–116. doi: 10.1080/00173134.2016.1261939 (PMC5771552; doi:10.1080/00173134.2016.1261939)
Supplement: Grimsson et al. Online supplementary material [file SGRA_A_1261939_SM9964.zip › ML/conc.red.epf.5_trnLF]

28 306
Decaisnina AAAAAGCCCATTTGRCCCCCTAATTMTTTCTA---------CCTTTTCGGGAGCGGTTAAAAATCCTTTTCATTT---TTCCTATTTAGGMAAGAAATCCCCATTTTAATAATTCACAGTTAGTAC------TTATA---CTGAAACTTACATTTACAAAGTC---------TAGTCATTTTTMATTTTGTGTATTTT--CAAAAAGAAA----A-CTTTACAAGTAATAC--------TTTTTTAGATTTTTAATTGACATAGACCCAAGCCTTCTAGTAAAATAAGAACCGCGCATCAATAATG
Macrosolen AAAAACCCCATTTGACCCCCTAATTATTTCTC---------CCTTTTCGTTAGCGGTTAAAAATCCTTTTCATTT---TTCATATTTAGGCAAGAAATCCCCATTTTAATAAGTCACAGTCAGTAC------TTATA---CTGAAACTTACATTTACAAAGTCTTATTCAATTAGTCATTTTTAATTTTGTGTATTTT--CAAAAAGAAA----A-CTTTAGAAGTAATAC--------TTTTTTAGATTTTTAATTGACATAGACCCAAGCCTTCTAGTAAAATAAGAACCGCGCATCAATAATG
Peraxilla AAAAAGCCCATTTGACCCCCTAATTATTTCTC---------------------------AAAATCCTTTTCATTT---TTCATATTTAGGCAAGAAATCCCCATTTTAATAATTCACAGTCAGTAC------TTATA---CTGAAACTTACATTTACAAAGTCTTATTCAATTAGTCATTTTGCATTTTGTGTATTTT--CAAAAAGAAA----A-CTTTACAAGTAATAC--------TTTTTTATATTTTTAATTGACATAGACCCAAGCCTTCTAGTAAAATAAGAACGGCGCATCAATAATG
Atkinsonia AAAAAGCCCATTTGACCCCCTAATTATTTCTCTTATTTATCCCTTTTCGTTAGCGGTTAAAAATCCTTTTCATTT---TTCATATTTAGGCAAGAAATCCCCATTTTAATAATTCACAGTCAGKAC------TTATA---CTGAAACTTACATTTACAAAGTCTTATTCAATTAGTCATTTTTCATTTTTTGTATTTT--CAAAAAGAAA----ACCTTTACAAGTAATAC--------CTTTTTATATTTTTAATTGACATAGACCCAAGCCTTCTAGTAAAATAAGAACGGCGCATCAATAATG
Gaiadendron AAAAAGCCTATTTGACCCCCTAATTATTTATC---------TTATTTCGTTAGCGGTTAAAAATCCTTTTCATTT---TTCATATTTAGGCAATAAATCCCCATTTTAATAATTCACAGTCAGTAC------TTATA---CTGAAACTTACATTTACAAAGTCTTATTCAATTAGTCATTTTTAATTTTGTGTATTTT--CAAAAAGAAA----A-CTTTACAAGTAATAC--------TTTTTTATATTTTWAATTGACATAGACCCAAGCCTTCTAGTAAAATAAGAACGGCGCATCAATAATG
Amyema AAAAAGCCCGTTTAAACCCCTAATTYTWTCTCTTATTTATCCCYTTTTGTTAGCARYYMAAAACCCCC--------YYTTCATWTTTASGMGAGAAATACCCATTTTAMTAATTCACAGTCARTACTTTATATTTTAATAYTGAAACTTACATTTWCAAAGTMTTATTMAATTAKTAATTTTKCATTTTKTKTATTTTTAA-AAWKW------WMWTTTTAMAAGTAATAC------------------TTT-T-----GTTAGAT---------TT-----------------------TTAATG
Benthamina AAAAAGCCCGTTTAAACCCCTAATTCTTTCTATTATTTATCCCTTTTCGTTAGCAGTTAAAAACTCCC---TTCATTTTTCATATTTAGGCGAGAAATACCCATTTTAATAATTCATAGTCAGTACTTTATTTATATAGACTGAAACTTACATTTACAAAGTCTTATTCAATTAGTCATTTTAAATTTTGTGTATTTTTAA-AAATA------AAATTTTACAAGTAATAC------------------TTT-T------TTAGAT---------TT-----------------------TTAATG
Dendrophthoe AAAAAGYCYGYTTGAACCCCTAATTMTTTCTCTTATTTATCTCTTTTCRTTARCAKTTAAAAATCCCC---TTCATTTHTCATAGTTAGGCGAGAAATACCCATTTTAATAATTCACAGTCAGTACTTTAT------ATACTGAAACTTACATTTACAAAGTCTTATTCAATTAGTCATTTTTCATTTTGTGTATTTTWAAAAAAKA------AAATTTTACAAGTAATAC------------------TTT-T--TT--TTAGATTTTTAT---TT-----------------------TTWATG
Helixanthera AAAAAGMCMGTTTGAAYCCCYAATTCTTTCTCKTATTTMTCYCTTTYYGTTAGCAGTTMAAAATCCCCTTTTTTWTTTTTCATMKTTAGGCGAGAAATAACCATTTTMATAATTCACAGTCAGTACTTTAYWTWAKAATAYTGAAACTTACATTTACAAAGTMTTATTCAATTAGTSATTTTTCATTTTGTGTATTTTTAACAAAGA------WWATWTTACAAGTAATAC------------------TTTTTTATWWWTTWRWW---------TT-----------------------TTAATG
Moquiniella AAAAAGCCCGTT-GAACGCCTAATTCTTTTTCTTATTTATCCCTTTTCGTTAGCAATTTGAAATCCCCG--TTCATTTTTCATATTTAGGTGAGAAATACTCATTTTAATAATTCACAGTCATTACTTTAT------ATACTGAAACTTACATTTCCAAAGTCTTATTCAATTAGTCATTTTTCATTTTGTGTATTTTAAA-AAATA------AAATTTTACAAGTAATAC------------------TTT-T--TTAGTTAGAT---------TT-----------------------TTAATG
Ileostylus AAAAAGTCCGTTTGAACCCCTAATTCTTTCCCTTATTTATCC----CTGTTAGTAGTTAAAAACCCTT----------TTCATTTTTAGGCAAGAAATACCCATTTTTATAATTCACAATCAGTACTTTTATACTAACTACTGAAACTTACATTTATAAAGTCTTATTCAATTAGTACTTTTTCATTTTGTGTATTTTAAA-AAATA------CAATTTTACAAGTAATAC------------------TTT-T------TTAGAT---------TT-----------------------TTAATG
Muellerina AAAAAGTCCGTTTGAACCCCTAATTCGTTCCCTTATTTCTCC----CTGTTAACAGTTAAAAATCCTT---TTCATTTTTCATATTTAGGCAAGAAATACTCATTTTAATAATTCACAATCAGTATTTTKATACTAACTACTGAAACTTACATTTAAAAAGTATTATTCCA-------TTTTTCATTTTGTGTCTTTTAAA-AAAKA------AAATTTTACAAGTAATAC------------------TTT-T------TTAGAT---------KT-----------------------TKAATG
Cecarria AAAAAGCCCGTTTGAGCCCCCATTAGT-------------------TCATTAGCATTTT---------------------AATTTTTAGGCAAGAAATGCCCATTTTAATAATTCACAGTCAGTACTTTTTTTTATA---CTGAAACTTACATTTATAAAGTCTTATTC-----------------TTTTTATATTT-------------------------------------------------------------------------------------------------------TTAATG
Loranthus AAAAAGTCCGTTTGAACCCCTAATTCTAT-----------CCCTTTTCATTAKCATTTT-------------------TTAATTTTTAGGCAAGAAATGCCCATTTTAATAATTCACAGTCAGTACTTTWCTTTT--ATACTGAAACTTACATTTACAAAGTCTTATTY-------------------------TTT---------------------------------------------------------------TTAGAT---------TT-----------------------TTAATG
Scurrula AAAAAGCCCGTTTGAACCCCTAATTCTTTCTCGTATTTATT-----TCGTTAGCAGTTCAAAATTCTC----------TTCATT----------AAATACCCATTTTAAGAATTCACAGTTAGAACTTTATATA------CTGAAACTTA----TACAAAGTCGTATTCAATTAGTCATTTTTCATTTTTTGTATTTAAAAAA------------ATTGTACAAGTAATACTTTTCAAT------------------------------------TT-----------------------GTAATG
Taxillus AAAAAGCCCSTTTGAACCCCTAATTMTTTMTCKYATTTATYYCTTTTCGTTAGCAGTTMAAAATCCYC---TTCATTTTTCATWTTTAGGCGAGAAATACCCATTTTMATAATTCACAGTYAGWAYTTTATWTATATATACTGAAACTTACATTTACAAAGTMTTMTTCAATTAGTCATTTTTCATTTTGTGTATTTTAAATAAARAAAAAGAAAATTKKACAAGTAATACTTGTCT------------TTT-T------TTAGAT---------TY-----------------------TTAATG
Agelanthus AAAA--------------------------------------------------------------------------------------------------------------------------------------------------------------------------------------------------------------------------------------------------------------------------------------------------------------
Bakerella AAAAAGCCCGTTTGAACCCCTAATTCGTTCTCTTATTTATCCCTTTTCGTTAACAGTTAAAAATACCC---TTCATTTTTCATATTTAGGCGCGAAATACACATTTTAATAATTCACAG-------------------------------------------------------------------TTTGTGTATTTTAAA-AAATA------AAATTTTACAAGTAATAC------------------TTT-T------TTAGAT---------TT-----------------------TTAATG
Englerina AAAAAGCCTGTTTGAACACCTAATTCTTTCTCTTATTTTTCCCTTTTCGTTAGCAGTCAAAATCCTCTTTCTTT----TTCATATTTAGGCGAGAAATATCCATTTTAATAATTCACAGTCAGTACTTTATTTATATATACTGAAATTTACATTTACAAAGTATTATTCAATTTATCATTTTTCATTTTGTGTATTTTTTTTAAAAA--------------AAAA-AATAC------------------TTT-T------TTAGAT---------TT-----------------------TTAA--
Tapinanthus AAAAAGCCCGTTTGAACCCCTAATTATTTTTCTTATTTATCCCTTTTCGTTAGCAGTTCAAAATCCTCTTTTTTT---TTCATATTTAGGCGATAAATATCTGTTTTAATAATTCACAGTCAGTACTTAATTTAAACATACTAAAACTTATATTTACAAAGTATTG---------GCATTTTTCATTTTGTGTATATTAAAAAAAAGAAAGAATACTTTT----------------------------------------TTAGAT---------TT-----------------------TTAATG
Nuytsia AAAAAGCCCATTTGACTCCCTAACCTTTTTTT--------------TTGTTAGCGGTTAAAAAGATTTKTTATTTTTCCTCATCTTTAGGAAAGAAATCCCCATTTTCATAATTCACAGTTAATATCAGTACTTATA---CTGAAACTGACATTTACAAAGTCTTATTCAATTGGTAATTTTTAATTTTGTGTATTTTCAAAA-------AGAAAACTTTGAA----------------------TACTTTGTTTATCTTTTGAATTGACCTCTACT----AAATTAGAMCGGCGCATCAATAATG
Ligaria AAAAGGCATATTTGATCCCCTAATTTTTT--------------------------------------------------TCCTATTTAGGCAAGAAA-GCCCATTTTAATA--------ATAGTA---------------CTTACATTTACAAATACAAAGTTTTATAG------TCATTTAAAATTTTTCGTATTTTCAAAA-------AGAAAACTTTAAAAGTAATAT------------------TTTTAATTGACAGAAAC---------YT----AAAWAAGAACGGCACATCAAAAGTG
Tristerix AAAAARCYCTTTAGGGTTTHTKAYTATGAAATKGDATTATCCCCTTTCGTTAGYGGTTYMAWATMTTTKHATTT----TDMAKAKTTAGGCAADAAAYYSCCATTTTMAKAATTCAYARTYAGTACTTWWMTTATA----YTGAAAYTTACATTTACAAAGTCTTATTCAATTRGKCATTTTDMATTTTGTGTRTTTWHAAAA-------ADAAAACTTWACMAGTAATAC--------TTTTTTMKATTTTTMWTTTTAATTGACYAAGGCCTTMTAGTAAAATAAGAAMGGKRCATCAAWAATG
Desmaria AAAAAGCCCATTTGACCCCCTAATTTTTTATCTTATTTATACCTTTTCGTTAGCGGTTAAAAATCCTT--------------------------------------------------------------------------------------------GTCTTATTCAATTAGTCATTTTTAATTTTGTGTATTTT--CAAAAAGAAA----A-CTTTACAAGTAATACTTTTTG--ATATTTTTATTTTTAATTGACATAGACCCCAGCCCTCTAGTAAAATAAGAACGGTGCATCAATAATG
Notanthera AAAAAGCCCATTTGACCCCCCAATTTTTTCTCTTATTTATCCCTTTTCGTTAGTGGTTAAAAATCCCGTTCATTT---TTCATATTTAGACAAGAAACCCCCAGTTTAATAATTTACAGTCAGTAC------TTATA---CTGAAACTTACATTTACAAAGTCTTAGTC--------ATTTATAATTTTGTGTATTTT--CAAAAAGAAA----ACTTGGACAAGTAATACTTTTTT--GTATTTTTCTTTTTAATTGACATA----------TTCTAGTAAAATAAGAACGGCGCATCAATAATG
Struthanthus AAAAAGCCCATTTGACCCCCTAATTWTTTMTCTTATTTATCCCTTKWCGTTAGYGATTAAAAATCTTTTTCATTT---TTCATATTTAGGCAAGAAATCCCCATTTTAATAACTCACAGTCAGTAY------TKATA---CTGAAACTTACATTTACAAAKTCTTATTCAATTAGTTATTTTKRATTTTGTGTATTTT--CAAAAAGAAA----A-CTTTACAAGTAATACTTT--TTAWTTTTTATWTTTTAAATTGAYATAGACCCAAGCCTTCTAGTAAAATAAGAACGGCGCRTCAATAATG
Tripodanthus AAAAAGCCCATTTGAMCCCCTAATTWTTTCTCTTATTTATCCCYTTTCGTTAGYGATTMAAAATCTTTTTCATTT---TTCATATTTAGGCAWGAAAKCCCCATTTTAATAAYTCACAGTYAGTAC------TTATA---CTGAAACTTACATTTACAAAGTCTTATTCAATTAGTTATTTTWAATKTTGTGTATTTT--CAAAAAGAAA----A-CTTTACAARTAATACTTTATTTAATTTTTMTTTTTTTAATTGACATAGACCCAAGCCTTCTAGTAAAATAAGAACGGYGCATCAATAATG
Tupeia AAAAAGCCCATTTGACCCCCGAAGTCTTTCTCTTATTTATCCCTTTTCGTTAGCGGTTAAAAATCCCTTTCATTT---TTCATATTTAGGCAAGAAATCCCCATTTTAATAATTCACAGTCAGTAC------TTATA---TTGAAACTTACATTTTCAA--------------------------TTTTTTCTATTTT--TAA-----------------------------------------TTTACTTTTAATTGACATAGACCCAAGCCTTCTAGTAAAATAAGAACGGCGCATCAATAATG
