# Supplementary material for: Evolution of pollen morphology in Loranthaceae
Source: Grana. 2017 Feb 20;57(1-2):16–116. doi: 10.1080/00173134.2016.1261939 (PMC5771552; doi:10.1080/00173134.2016.1261939)
Supplement: Grimsson et al. Online supplementary material [file SGRA_A_1261939_SM9964.zip › ML/conc.red.epf.ex25S]

28 5413
Decaisnina ---TTGATCCTGCCAGTAGTCATATGCTTGTCTCAAAGATTAAGCCATGCATGTGTAAGTATGAACTAATTCAGACTGTGAAACTGCGAATGGCTCATTAAATCAGTTATAGTTTGTTTGATGGTATTTGCTACTCGGATAACCGTAGTAATTCTAGAGCTAATACGTGCACCAAACCCCGAC--TTCYGGAAGGGAYGCATTTATTAGATAAAAGGTCRACGCGGGCTTMC-GCCCGTYGYTCTGATGAWTCATGATAACTYGACGGATCGCACGGCCWTCGTGCCGGCGACGCATCATTCAAATTTCTGCCCTATCAACTTTCGATGGTAGGATAGTGGCCTACCATGGTKWTGACGGGTGACGGAGAATTAGGGTTCGATTCCGGAGAGGGAGCCTGAGAAACGGCTACCACATCCAAGGAAGGCAGCAGGCGCGCAAATTACCCAATCCTGACACGGGGAGGTAGTGACAATAAATAACAATACCGGGCTCTAYGAGTCTGGTAATTGGAATGAGTACAATCTAAATCCCTTAACGAGGATCCATTGGAGGGCAAGTCTGGTGCCAGCAGCCGCGGTAATTCCAGCTCCAATAGCGTATATTTAAGTTGTTGCAGTTAAAAAGCTCGTAGTTGGACCTTGGGCTGGGTCGATCGGTCCGCCGTCAGGTGTGTACCGGTCGGCYCGTCCCTTCTACCGGCGATGCGYTCCTGGYCTTARYTGGCCGGGTCGTGCCTCCGGTGCTGTTACTTTGAAGAAATTAGAGTGCTCAAAGCAAGCCTACGCTCTGGATACATTAGCATGGGATAACATCATAGGATTTCGRTCCTATTCTGTTGGCCTTCGGGATCGGAGTAATGATTAACAGGGACAGTCGGGGGCATTCGTATTTCATAGTCAGAGGTGAAATTCTTGGATTTATGAAAGACGAACAACTGCGAAAGCATTT--------GCCAAGGATGTTTTCATTAATCAAGAACGAAAGTTGGGGGCTCGAAGACGATCAGATACCGTCCTAGTCTCAACCATAAACGATGCCGACCAGGGATCAGCGGATGTTACTTWTAGGACTCCGCTGGCACCTTATGAGAAATCAAAGTTTTTGGGTTCCGGGGGGAGTATGGTCGCAAGGCTGAAACTTAAAGGAATTGACGGAAGGGCACCACCAGGAGTGGAGCCTGCGGCTTAATTTGACTCAACACGGGGAAACTTACCAGGTCCAGACATAGTAAGGATTGACAGACTGAGAGCTCTTTCTWGATTCTATGGGTGGTGGTGCATGGCCGTTCTTAGTTGGTGGAGCGATTTGTCTGGTTAATTCCGTTAACGAACGAGACCTCAGCCTGCTAACTAGCTACATGGAGGTRWCCCTCCATGGCTAGCTTCTTAGAGGGACTATGGCCTTTYAGGCCACGGAAGTTTGAGGCAATAACAGGTCTGTGATGCCCTTAGATGTTCTGGGCCGCACGCGCGCTACACTGATGTATTCAACGAGTCTATAGCCTTGGCCGACAGGCCCGGGTAATCTTTGAAATTTCATCGTGATGGGGATAGATCATTGCAATTGTTGGTCTTCAACGAGGAATTCCTAGTAAGCGCGAGTCATCAGCTCGCGTTGACTACGTCCCTGCCCTTTGTACACACCGCCCGTCGCTCCTACCGATTGAATGGTCCGGTGAAGTGTTCGGATCGAGGCGACGTGGGCGGT---CCGCTGCC-CGCGACGTCGCGAGAAGTCCACTGAACCTTATCATTTAGAGGAAGGAGAAGTCGTAACAAGGTTT------------------------------------------------------------------------------------------------------------------------------------CAACAGAATTCTTTTCTTATTTCTACTAAT---------GAT------TCTAAC------------CAAAATCCTTTTTTGGGGCACAACAAACATTTTGATTTGAAAATCATATCCGATAAATTAGCAGTTATTGCGGAAATGAAACTTTCCCTAGGCTTAGTA---TCTTCCTTC---------GAAGATAAG---AAAATAGACGAATCTCAAAATATACGATCAATTCATTCCACATTTCCCTTTTTAGAAGAAAAATTCTCCCATTTAAATTATGTGTCAAATATATTAATACCCTATCCTGTTCATCTTGAAATCTTGATTCTAATTCTTCGTTACTGGGTGAAAGATGTTTCTTCTTTGCATTTTTTACGATTCGTTTTTCACGAGAATCGTAATTGGAACTTTCTTTTTTTCCAAAATAAATATAGTTACACTCTT---TCAAAAAGTTCAAAAAGA------------AATCAAGGATTATTCTTATTTTTATATAATTCTCATGTCTGTGAATACGAATCCATTTTTGTTTTTTTACGTAACCAATCCTATTATTTACGATCAACATTTTTTGGAACCCTTTTTGAGCGAATTTTTTTCTATGGAAAAATAAAAAAAGAGTATCTT------GTAAATGTC------TTTACTAAGGATTTTCAAGCTATT------TCATGGCTGTTCAAAGATCCCTTTCTGCATTATATTCGGTATCAAGGAAAATCGATTCTGGCTTCAAAACAGACGTCTCTTATTCTGAATAAATGGAAATATTACCTTGCCCTCTTTTGGAAATGTCGTTTTTTTGTGTGGTATCAACCCGAAAGGATCCATATAAAAACATTATCCAAGCATTTCCTTGACTTTCTAGGTTATCTT------TCAAGTGCA------AGTATACGCTTCAACCCTTCGGTGGGACGAAGTCAAATGTTAGAAAATTCATTTATAATA---------AATAATATTATTAAG---------ACGTTTGATACCATAGTTCCAATTATACCTTTGGTTGGATCATTGGCTAAAGCCAAAATTTGTGACGTCTTAGGTCACCCCATTAGTAAG---TTGGTCTGGGCCGATTTA------TCAGATTATGATATTATTAACTTATTTTGGCGTATATGCAGAAATCTTTCTCATTATTACAGCGGAGCCTCAACAAAA---AAAAGTTTGTATCAAATA---------AAGTATATACTTCGACTTTCTTGTACTAGAACTTTAGCTCGTAAACATAAAAGCACTCTACGTGCTTTTTTGAAACGATTAGGTCCGGAATTTTTGGAAGAATTTTTTACGGAAGAGGAGCAAGTTCTTTACTTGATCTTCTCAAGGTATTCTTTTAGTTCGCGGAAGTTATATGGAGAAGGT---------------------------------------------------CGAAATTGGTAGACGCTACGGACTTAATTGGATTGAGCCTTAGTATGGAAACCCACTAAGTGATAACTTTCAAATTCAGGGAAACCGTGGAATTAATAAAAATAGGCAATCCTGAGCCAAATCCCGTTTTCCGAAAATGAGTAGGGAAAACAARCCAGAATAAAAAAAGGATAGGTGCAGAGACTCAACGGAAGCTGTTCTAACAAATRCATACACTACAAAYGGAGTTGATTGCTGGTAGACGAGAATAAAGATAGAGTCCCATTCTACATGTCAATACCGACAACAATGAAATTTATAG-TAAGAGGAAAAAGCCCATTTGRCCCCCTAATTMTTTCTA---------CCTTTTCGGGAGCGGTTAAAAATCCTTTTCATTT---TTCCTATTTAGGMAAGAAATCCCCATTTTAATAATTCACAGTTAGTAC------TTATA---CTGAAACTTACATTTACAAAGTC---------TAGTCATTTTTMATTTTGTGTATTTT--CAAAAAGAAA----A-CTTTACAAGTAATAC--------TTTTTTAGATTTTTAATTGACATAGACCCAAGCCTTCTAGTAAAATAAGAACCGCGCATCAATAATG--------------------------------------CAAATTGACTTATTATACTCCTGATTATGAAACTAAAGATACTGATATCTTGGCAGCATTCCGAGTAACTCCTCAACCTGGAGTTCCACCCGAGGAAGCAGGGGCCGCGGTAGCTGCCGAATCTTCTACTGGTACATGGACCACTGTGTGGACAGATGGACTTACCAGCCTTGATCGTTACAAAGGACGATGCTATCACATCGAGCCCGTTGCTGGAGAAGAAAATCAATATATTGCTTATGTAGCTTACCCTTTAGATCTTTTTGAAGAAGGTTCTGTTACTAACATGTTTACTTCCATTGTGGGTAATGTATTTGGGTTTAAAGCCCTACGTGCTCTACGTCTGGAAGATCTTCGAATCCCCCCTGCTTATTCTAAAACTTTCCAAGGCCCGCCTCATGGTATCCAAGTTGAGAGAGATAAATTGAACAAGTATGGTCGTCCTCTATTGGGATGTACTATTAAACCCAAATTGGGGTTATCCGCTAAGAATTACGGTCGAGCGGTTTATGAGTGTCTTCGTGGTGGACTTGATTTTACCAAAGATGATGAGAATGTAAACTCCCAACCATTTATGCGTTGGAGAGACCGTTTCTTATTTTGTGCCGAAGCTCTTTATAAAGCACAAGCCGAAACTGGCGAAATCAAAGGGCATTATTTGAATGCTACTGCAGGTACATGCGAAGAAATGATCAAAAGGGCTGTATTTGCCAGAGAATTGGGAGTTCCTATCGTAATGCATGACTATTTAACAGGGGGATTCACTGCAAATACTAGCTTGGCTCATTATTGCCGGGATAATGGGTTACTTCTTCATATCCATCGTGCA------------------------------------------------------------------------------------------------------------------------------------------------------------------------------------------------------------------------------------------------------------------------------------------------------------------------------------------------------------------------------------------------------------------------------------------------------------------------------------------------------------------------------------------------------------
Macrosolen -------TCCTGCCAGTACTCATATGCTTGACTCAAAGATTAAGCCATGCATGTGTAAGTATGAACTAATTCAGACTGTGAAACTGCGAATGGCTCATTAAATCAGTTATAGTTTGTTTGATAGTATCTGCTACTCGGATAACCGTAGTAATTCTAGAGCTAATACGTGCACCGAACCCAGAC--TTCCGGAAGGGATGCATTTATTAGATAAAAGGTCGACGCGGGCTTCC-GCCCGTTGCTCTGATGATTCATGATAACTCGACGGATCGCACGGCCCTCGTGCCGGCGACGCATCATTCAAATTTCTGCCCTATCAACTTTCGATGGTAGGATAGTGGCCTACCATGGTGATGACGGGTGACGGAGAATTAGGGTTCGATTCCGGAGAGGGAGCCTGAGAAACGGCTACCACATCCAAGGAAGGCAGCAGGCGCGCAAATTACCCAATCCTGACACGGGGAGGTAGTGACAATAAATAACAATACCGGGCTCTATGAGTCTGGTAATTGGAATGAGTACAATCTAAATCCCTTAACGAGGATCCATTGGAGGGCAAGTCTGGTGCCAGCAGCCGCGGTAATTCCAGCTCCAATAGCGTATATTTAAGTTGTTGCAGTTGAAAAGCTCGTAGTTGGACCTTGGGCTGGGTCGATCGGTCCGCCGTTAGGTGTGTATCGGTCGGCCCGTCCCTTCTGCCGGCGACGCGCTCCTGGCCTTAATTGGCCGGGTCGTGCCTCCGGTGCTGTTACTTTGAAGAAATTAGAGTGCTCAAAGCAAGCCTACGCTCTGGATACATTAGCATGGGATAACATCATAGGATTTCGGTCCTATTCTGTTGGCCTTCGGGATCGGAGTAATGATTAACAGGGACAGTCGGGGGCATTCGTATTTCATAGTCAGAGGTGAAATTCTTGGATTTATGAAAGACGAACAACTGCGAAAGCATTT--------GCCAAGGATGTTTTCATTAATCAAGAACGAAAGTTGGGGGCTCGAAGACGATCAGATACCGTCCTAGTCTCAACCATAAACGATGCCGACCAGGGATCAGCGGATGTTACTTTTAGGACTCCGCTGGCACCTTATGAGAAATCAAAGTTTTTGGGTTCCGGGGGGAGTATGGTCGCAAGGCTGAAACTTAAAGGAATTGACGGAAGGGCACCACCAGGAGTGGAGCCTGCGGCTTAATTTGACTCAACACGGGGAAACTTTCCAGGTCCAGACATAGTAAGGATTGACAGACTGAGAGCTCTTTCTTGATTCTATGGGGGGTGGTGCATGGCCGTTCTTAGTTGGTGGAGCGATTTGTCTGGTTAATTCCGTTAACGAACGAGACCTCAGCCTGCTAACTAGCTACATGGAGGTATCCCTCCATGGCTAGCTTCTTAGAGGGACTATGGCCTTTTAGGCCACGGAAGTTTGAGGCAATAACAGGTCTGTGATGCCCTTAGATGTTCTGGGCCGCACGCGCGCTACACTGATGTATTCAACGAGTCTATAGCCTTGGCCGACAGGCCCGGGTAATCTTTGAAATTTCATCGTGATGGGGATAGATCATTGCAATTGTTGGTCTTCAACGAGGAATTCCTAGTAAGCGCGAGTCATCAGCTCGCGTTGACTACGTCCCTGCCCTTTGTACACACCGCCCGTCGCTCCTACCGATTGAATGGTCCGGTGAAGTGTTCGGATCGCGGCGACGTGGGCGGC-TACGGCTGCC-GGCGACGTCGCGAGAAGTCCACTGAACCTTATCATTTAGAGGAAGGAGAAGTCGTAACAAGGTTTCCGTAGGTGCAGGAGTATATTTATGCACTTACTCATAATCGTAGTTTAAATCGATCAAGTTTGTTCGAAAATGTGGGTTATGACAAAAAATTTAGGTTACTAATTGTGAAACGCTTAATTACTCGAATGTATCAACAGAATTCTTTTCTTATTTCTACTAAT---------GAT------TCGAAC------------CAAAATCCTTTTTTGGGGCACAACAAACATTTTGATTTTCAAATCATATCAGGTAAATTAGCAGTTATTATGGAAATGAAACTTTCCCTATGCTTAGTA---TCTTCCCTC---------GAAGATAAG---AAAATAGACGAATCTCAAAATATACGATCAATTCATTCCACATTTCCCTTTTTAGAAGAAAAATTCGCCCATTTAAATTATGTGTCAAATATATTAATACCCTATCCTGTTCATCTTGAAATCTTGATTCTAATTCTTCGTTACTGGGTGAAAGATGTTTCTTCTTTGCATTTTTTACGATTCGTTTTCCACGAGAATCATAATTGGAACTTTTTTTTTTTCCAAAATAAATATATTTACACTATT------------TCAAAAAGA------------AATCAAAGATTATTCTTATTTTTATATAATTCTCATGTCTGTGAATACGAATCCATTTTTGTTTTTTTACGTAACCAATCCTATCATTTACGATCAACATTTTTTGGAACCCTTTTTGAGCGAATTTTTTTCTATGGAAAAATAAAAAAAGAGTATCTT------GTAAATATC------TTTACTAAGGATTTTCAAGCTATT------TCATGGCTGTTCAAAGATCCCTTTATGCATTATGTTAGGTATCAAGGAAAATCGATTCTGGCTTCAAAACGGACGTCTCTTATTCTGAATAAATGGAAATATTACCTTCCCCTTTTTTGGAAATGTCGTTTTTTTGTGTGGTATCAACCAGAAAGGATCCATATAAAAACATTATCCAAGCATTTCCTTGACTTTCTAGGTTATCTT------TCAAATGCA------AGTATACGCTTCAACCCTTCGGTGGGTCGAAGTCAAATGCTAGAAAATTCATTTATAATA---------AATAATATTATTAAG---------ACGTTTGATACCATAGTTCCAATTATGCCTTTGGTTGGATCATTGGCTAAAGCGAAAGTTTGTGACGTCTTAGGTCACCCCATTAGTAAG---TTGATCTGGGCTGATTTA------TCAGATTATGATATTATTGACTTATTTTGGCGTATATGCAGAAATCTTTCTCATTATTACAGCGGACGCTCAAAAAAA---AAGAGTTTGTATCAAATA---------AAGTATATACTTCGACTTTCTTGTACTAGAACTTTAGCTCGTAAATATAAAAGCACTCTACGTGCTTTTTTGAAACGATTAGGCCCGGAATTTTTGGAAGAATTTTTTACGGAAGAGGAGCAAGTTCGTTCGTTGATCTTCTCAAGGTATTCTTTTACTTCGCAAAAGTTATATAGAGAAGGTCGTTTTTGGTATTTTGATATT------------------------------CGAAATTGGTAGACGCTACGGACTTAATTGGATTGAGCCTTAGTATGGAAACCCACTAAGTGATAACTTTCAAATTCAGGGAAACCGTGGAATTAATAAAAATAGGCAATCCTGAGCCAAATCCCGTTTTCCGAAAATGAGTAGGGAAAACAAGCCAGAATGAAAAAAGGATAGGTGCAGAGACTCAACGGAAGCTGTTCTAACAAATACATACAATACAAATGGAGTTGATTGCTGGTAGACAAGAATAAAGATAGAGTCCCATTCTACATGTCAATACCGACAACAATGAAATTTATAG-TAAGAGGAAAAACCCCATTTGACCCCCTAATTATTTCTC---------CCTTTTCGTTAGCGGTTAAAAATCCTTTTCATTT---TTCATATTTAGGCAAGAAATCCCCATTTTAATAAGTCACAGTCAGTAC------TTATA---CTGAAACTTACATTTACAAAGTCTTATTCAATTAGTCATTTTTAATTTTGTGTATTTT--CAAAAAGAAA----A-CTTTAGAAGTAATAC--------TTTTTTAGATTTTTAATTGACATAGACCCAAGCCTTCTAGTAAAATAAGAACCGCGCATCAATAATGAAAGCAAGTGCTGGATTCAAAGCSGGTGTTAAAGAGTACAAATTGACTTATTATACTCCYGATTATGAAACTAAAGATACTGATATCTTGGCAGCATTCCGAGTAACTCCKCAACCKGGAGTTCCACCCGAGGAAGCAGGGGCCGCSGTAGCTGCCGAATCTTCTACTGGTACATGGACCACTGTGTGGACCGATGGACTTACCAGCCTTGATCGTTACAAAGGACGATGCTATSACATYGAGCCCGTTGCTGGAGAAGAAAATCAATATATTGCTTATGTAGCTTACCCTTTAGACCTTTTTGAAGAAGGTTCTGTTACTAACATGTTTACTTCCATTGTGGGTAATGTATTTGGGTTTAAAGCCCTACGTGCTCTACGTCTGGAGGATCTTCGAATCCCCCCTGCTTATTCTAAAACTTTCCAAGGCCCGCCTCATGGTATCCAAGTTGAGAGAGATAAATTGAACAAGTATGGTCGTCCTCTATTGGGATGTACTATTAAACCCAAATTRGGGTTATCCGCTAAGAATTAYGGTCGAGCGGTTTATGAGTGTCTTCGTGGTGGACTTGATTTTACCAAAGATGATGAGAACGTAAACTCCCAACCATTTATGCGTTGGAGAGACCGTTTCTTATTTTGTGCCGAAGCTCTTTATAAAGCACAAGCCGAAACTGGCGAAATCAAAGGGCATTATTTRAATGCTACTGCA------------------------------------------------------------------------------------------------------------------------------------------------------------------------------------------------------------------------------------------------------------------------------------------------------------------------------------------------------------------------------------------------------------------------------------------------------------------------------------------------------------------------------------------------------------------------------------------------------------------------------------------------------------------------------------------------------------------------
Peraxilla -----------------------------------------------------------TATGAACTAATTCAGACTGTGAAACTGCGAATGGCTCATTAAATCAGTTATAGTTTGTTTGATGGTATCTGCTACTCGGATAACCGTAGTAATTCTAGAGCTAATACGTGCAACAAACCCCGAC--TTTCGGAAGGGATGCATTTATTAGATAAAAGGTCGACGCGGGCTCT--GCCCGTTGCTCTGATGATTCATGATAACTCGACGGATCGCACGGCCCTCGTGCCGGCGACGCATCATTCAAATTTCTGCCCTATCAACTTTCGATGGTAGGATAGTGGCCTACCATGGTGATGACGGGTGACGGAGAATTAGGGTTCGATTCCGGAGAGGGAGCCTGAGAAACGGCTACCACATCCAAGGAAGGCAGCAGGCGCGCAAATTACCCAATCCTGACACGGGGAGGTAGTGACAATAAATAACAATACCGGGCTCTATGAGTCTGGTAATTGGAATGAGTACAATCTAAATCCCTTAACGAGGATCCATTGGAGGGCAAGTCTGGTGCCAGCAGCCGCGGTAATTCCAGCTCCAATAGCGTATATTTAAGTTGTTGCAGTTAAAAAGCTCGTAGTTGGACCTTGGGTTGGGTCGATCGGTCCGCCGTTAGGTGTGTACCGGTCGGCCTGTCCCTTCTACCGGCGATGCGCTCCTGGCCTTAATTGGCCGGGTCGTGCCTCCGGTGCTGTTACTTTGAAGAAATTAGAGTGCTCAAAGCAAGCCTACGCTCTGGATACATTAGCATGGGATAACATCATAGGATTTCGGTCCTATTCTGTTGGCCTTCGGGATCGGAGTAATGATTAACAGGGACAGTCGGGGGCATTCGTATTTCATAGTCAGAGGTGAAATTCTTGGATTTATGAAAGACGAACAACTGCGAAAGCATTT--------GCCAAGGATGTTTTCATTAATCAAGAACGAAAGTTGGGGGCTCGAAGACGATCAGATACCGTCCTAGTCTCAACCATAAACGATGCCGACCAGGGATCAGCGGATGTTACTTTTAGGACTCCGCTGGCACCTTATGAGAAATCAAAGTTTTTGGGTTCCGGGGGGAGTATGGTCGCAAGGCTGAAACTTAAAGGAATTGACGGAAGGGCACCACCAGGAGTGGAGCCTGCGGCTTAATTTGACTCAACACGGGGAAACTTACCAGGTCCAGACATAGTAAGGATTGACAGACTGAGAGCTCTTTCTTGATTCTATGGGTGGTGGTGCATGGCCGTTCTTAGTTGGTGGAGCGATTTGTCTGGTTAATTCCGTTAACGAACGAGACCTCAGCCTGCTAACTAGCTACATGGAGGTATCCCTCCATGGCTAGCTTCTTAGAGGGACTATGGCCTTTTAGGCCACGGAAGTTTGAGGCAATAACAGGTCTGTGATGCCCTTAGATGTTCTGGGCCGCACGCGCGCTACACTGATGTATTCAACGAGTCTATAGCCTTGGCCGACAGGCCCGGGTAATCTTTGAAATTTCATCGTGATGGGGATAGATCATTGCAATTGTTGGTCTTAAACGAGGAATTCCTAGTAAGCGCGAGTCATCAGCTCGCGTTGACTACGTCCCTGCCCTTTGTACACACCGCCCGTCGCTCCTACCGATTGAATGGTCCGGTGAAGTGTTCGGATCGCGGCGACGTGGGCGGT---TCGCTGCC-GGCGACGTCGCGAGAAGTCCACTG--------------------------------------------------------------------------------------------------------------------------GACAAAAAATTTAGATTACTAATTGTGAAACGCTTAACTACTCGAATGTATCAACAGAATTATTTTCTTATTTCTACTAAT---------AAT------TCTAAC------------CTAAATCCTTTTTTTGGGCACAACAAACATTTTTATTTTCAAATCATATCGGGTAAATTAGAAGTTATTGTGGAAATAAAACTTTCCCTATGCTTAGTA---TCTTCCCTA---------GAAGATAAG---AAAATAGACGAATCTAAAAATTTACGATCAATTCATTCCACATTTCCCTTTTTAGAAGATAAATTCTCCCATTTAAATTATGTGTCAAATATACTAATACCCTATCCTGTTCATCTTGAAATCTTGATTCTAATTCTTCGTTACTGGGTGAAAGATGCCTCTTCTTTGCATTTTTTACGATTCGTTTTCCACGAGAATCTTAATTGGAACCCCCTTTTTTTTTCAAAGAAATATATTGACACTCTT------------TCAAAAAGA------------AATCAAAGATTATTCTTATTTTTATATAACTCTCATGTCTGTGAATACGAATCCATTTTCGTTTTTTTACGTAACCAATCCTATCATTTACGATCAACATTTTTTGGAACCCTTTTTGAGCGAATTTTTTTCTATGGAAAAATAAAAAAAGAGTATCTT------GTAAATGTC------TTTACTAAGGATTTTAAAGCTATT------TCATGGCTGTTCAAAGATCCTTTTATGCATTATGTTAGGTATCAAGGAAAATCGATTCTGGCTTCAAAACAGACGTCTCTTATTCTGAATAAATGGAAATATTACCTTGACCTCTTTTGGAAATGTCGTTTTTATGTGTGGTATCAACCAGAAAGGATCCATATAAAAACATTATCCAAGCCTTTCCTTGACTTTCTAGGTTATCTT------TCAAGTGCA------AGTATACGATTCAACCCTTCGGTGGGACGAAGTCAAATGCTAGAAAATTCATTTATAATA---------AATAATATTATTAAA---------ACGTTTGATACCACAGTTCCAATTATGCCTTTGGTTGGATCATTGGCTAAAGCGAAAGTTTGTGACGTCTTAGGTCACCCCATTAGTAAG---TTGGTCTGGGCCGATTTA------TCAGATTATGATATTATTGACTTATTTTGGCGTATATGCAGAAATCTTTCTCATTATTACAGCGGAGCCTCAAAAAAA---AATAGTTTGTATCAAATA---------AAGTATATACTTCGACTTTCTTGTACTAGAACTTTAGCTCGTAAACATAAAAGCACTCTACGTGCTTTTTTGAAAAGATTAGGTCCGGAATTTTTGGAAGAATTTTTTACGGAAGAGGAGCAAATTCTTTCGTTGATCTTCTCAAGGTATTCTTTTACTTCGCGGAGGTTATATAGAGAAGGTCGTTT----------------------------------------------CGAAATTGGTAGACGCTACGGACTTAATTGGATTGAGCCTTAGTATGGAAACCCACTAAGTGATAACTTTCAAATTCAGGGAAACCATGGAATTAATAAAAATAGGCAATCCTGAGCCAAATCCCGTTTTCCGAAAATGAGTAGGGAAAGCAAGCCAGAAT-AAAAAAGGATAGGTGCAGAGACTCAACGGAAGCTGTTCTAACAAATACATACAATACAAATAAAGTTGATTGCTGGTAGACGAGAATAAAGATAGAGTCCCATTCTACATGTTAATACCGACAACAATGAAATTTATAG-TAAGAGGAAAAAGCCCATTTGACCCCCTAATTATTTCTC---------------------------AAAATCCTTTTCATTT---TTCATATTTAGGCAAGAAATCCCCATTTTAATAATTCACAGTCAGTAC------TTATA---CTGAAACTTACATTTACAAAGTCTTATTCAATTAGTCATTTTGCATTTTGTGTATTTT--CAAAAAGAAA----A-CTTTACAAGTAATAC--------TTTTTTATATTTTTAATTGACATAGACCCAAGCCTTCTAGTAAAATAAGAACGGCGCATCAATAATG---------GTTGGATTCAAAGCCGGTGTTAAAGAGTACAAATTGACTTATTATACTCCTGATTATGAAACTAAAGATACTGATATCTTGGCAGCATTCCGAGTAACTCCTCAGCCTGGAGTTCCACCCGAGGAAGCAGGGGCCGCGGTAGCTGCCGAATCTTCTACTGGTACATGGACCACTGTGTGGACCGATGGACTTACCAGTCTTGATCGTTACAAAGGACGATGCTATCACATCGAGCCCGTTGCTGGAGAAGAAAATCAATTTATTGCTTATGTAGCTTACCCTTTAGACCTTTTTGAAGAAGGTTCCGTTACTAACATGTTTACTTCCATTGTGGGTAATGTATTTGGGTTTAAAGCCCTACGTGCTCTACGTCTGGAGGATCTTCGAATCCCCCCTGCTTATTCTAAAACTTTCCAAGGCCCGCCTCATGGTATCCAAGTTGAGAGGGATAAATTGAACAAGTATGGTCGTCCTCTATTGGGATGTACTATTAAACCCAAATTGGGGTTATCCGCTAAGAATTATGGTCGAGCGGTTTATGAGTGTCTTCGCGGTGGACTTGATTTTACCAAAGATGATGAGAACGTAAACTCCCAACCATTTATGCGTTGGAGAGACCGTTTCTTATTTTGTGCCGAAGCTCTTTATAAAGCACAGGCCGAAACTGGCGAAATCAAAGGGCATTATTTGAATGCTACTGCAGGTACATGCGAAGAAATGATCAAAAGGGCTGTATTTGCCAGAGAATTGGGAGTCCCTATCGTAATGCATGACTATTTAACAGGGGGATTCACTGCAAATACTAGCCTGGCTCATTATTGCCGGGATAATGGCTTACTTCTTCATATCCATCGTGCAATGCATGCGGTTATTGATAGACAAAAAAATCATGGTATACACTTTCGTGTATTAGCTAAAGCCTTACGTATGTCTGGTGGAGATCATATTCACTCGGGTACTGTAGTAGGTAAACTTGAAGGGGAAAGAGATATCACTTTGGGATTTGTTGATTTACTACGTGATGATTTTATTGAAAAAAACCGAAGTAGGGGGATTTATTTCACTCAAGATTGGGTTTCGCTACCGGGTGTTTTGCCCGTAGCTTCAGGGGGTATTCATGTTTGGCATATGCCTGCTCTGACCGAGATCTTTGGAGATGATTCCGTATTACAGTTCGGTGGAGGAACCTTAGGACACCCTTGGGGAAATGCGCCGGGTGCCGTAGCTAATCGAGTAGCTCTAGAAGCATGTGTACAAGCTCGTAATGAGGGACGGGATCTTGCTCGTCAGGGTAATGAAATTATCCGCGAGGCTTGCAAATGGAGTCCTGAACTAGCTGCTGCTTGTGAGGTATGGAAGGAGATAAAATTTGAATTCCAA------------------
Atkinsonia ----------------------------------------------------------GTATGAACTAATTCAGACTGTGAAACTGCGAATGGCTCATTAAATCAGTTATAGTTTGTTTGATGGTATCTGCTACTCGGATAACCGTAGTAATTCTAGAGCTAATACGTGCAACAAACCCCGAC--TTTTGGAAGGGATGCATTTATTAGATAAAAGGTCGACGCGGGCTCT--GCCCGTTGCTCTGATGATTCATGATAACTCGACGGATCGCACGGCCCTCGTGCCGGCGACGCATCATTCAAATTTCTGCCCTATCAACTTTCGATGGTAGGATAGTGGCCTACCATGGTGATGACGGGTGACGGAGAATTAGGGTTCGATTCCGGAGAGGGAGCCTGAGAAACGGCTACCACATCCAAGGAAGGCAGCAGGCGCGCAAATTACCCAATCCTGACACGGGGAGGTAGTGACAATAAATAACAATACCGGGCTCTATGAGTCTGGTAATTGGAATGAGTACAATCTAAATCCCTTAACGAGGATCCATTGGAGGGCAAGTCTGGTGCCAGCAGCCGCGGTAATTCCAGCTCCAATAGCGTATATTTAAGTTGTTGCAGTTAAAAAGCTCGTAGTTGGACCTTGGGTTGGGTCGATCGGTCCGCCGTTAGGTGTGTACCGGTCGGCCTGTCCCTTCTACCGGCGATGCGCTCCTGGCCTTAATTGGCCGGGTCGTGCCTCCGGTGCTGCTACTTTGAAGAAATTAGAGTGCTCAAAGCAAGCCTACGCTCTGGATACATTAGCATGGGATAACATCATAGGATTTCGGTCCTATTCTGTTGGCCTTCGGGATCGGAGTAATGATTAACAGGGACAGTCGGGGGCATTCGTATTTCATAGTCAGAGGTGAAATTCTTGGATTTATGAAAGACGAACAACTGCGAAAGCATTT--------GCCAAGGATGTTTTCATTAATCAAGAACGAAAGTTGGGGGCTCGAAGACGATCAGATACCGTCCTAGTCTCAGCCATAAACGATGCTGACCAGGGATCAGCGGATGTTACTTTTAGGACTCCGCTGGCACCTTATGAGAAATCAAAGTTTTTGGGTTCCGGGGGGAGTATGGTCGCAAGGCTGAAACTTAAAGGAATTGACGGAAGGGCACCACCAGGAGTGGAGCCTGCGGCTTAATTTGACTCAACACGGGGAAACTTACCAGGTCCAGACATAGTAAGGATTGACAGACTGAGAGCTCTTTCTTGATTCTATGGGTGGTGGTGCATGGCCGTTCTTAGTTGGTGGAGCGATTTGTCTGGTTAATTCCGTTAACGAACGAGACCTCAGCCTGCTAACTAGCTACATGGAGGTATCCCTCCATGGCTAGCTTCTTAGAGGGACTATGGCCTTTTAGGCCACGGAAGTTTGAGGCAATAACAGGTCTGTGATGCCCTTAGATGTTCTGGGCCGCACGCGCGCTACACTGATGTATTCAACGAGTCTATAGCCTTGGCCGACAGGCCCGGGTAATCTTTGAAATTTCATCGTGATGGGGATAGATCATTGCAATTGTTGGTCTTCAACGAGGAATTCCTAGTAAGCGCGAGTCATCAGCTCGCGTTGACTACGTCCCTGCCCTTTGTACACACCGCCCGTCGCTCCTCCCGATTGAATGGTCCGGTG-AGTGTTCGGATCGCGGCGACGTGGGCGGT---TCGCTGCC-GGCGACGTCGCGA----------------------------------------------------------------------------------------------------------------------GAAAATGTAGGTTATGACAAAAAATTTAGGTTACTAATTGTGAAACGCTTAATTACTCGAATGTATCAACAGAATTCTTTGCTTATTTCTACTAAT---------GAT------TCTAAC------------CAAAATCCCTTTTTTGGGCACAACAAACATTTTTATTTTCAAATCATATCGGGTAAATTAGCAGTTATTGTGGAAATTAAACTTTCCCTATGCTTAGTA---TCTTCCCTC---------GAAGATAAG---AAAATAGACGAATCTCAAAATTTACGATCAATTCATTCCATATTTCCCTTTTTAGAAGAAAAATTCTCCCATTTAAATTATGTGTCAAATATACTAATACCCTATCCTGTTCATCTTGAAATCTTGATTCTAATTCTTCGTTACTGGGTGAAAGATGCCTCTTCTTTGCATTTTTTACGATTCGTTTTCCACGAGAATCGTAATTGGAACCATTTTTTTTTCCCAAAGAAATATATTTCCACTCTT------------TCAAAAAGA------------AATCAAAGATTATTCTTATTCTTATATAATTCTCATGTCTGTGAATACGAATCCATTTTTGTTTTTTTACGTAACCAATCCCATCATTTACGATCAACATTTTTTGGAACCCTTTTTGAGCGAATGTTTTTCTATGGAAAAATAAAAAAAGAGTATCTT------GTAAATGTC------TTTACTAAGGATTTTCAAGCTATT------TCATGGCTGTTCAAAGATCCTTTTATGCATTATGTAAGGTATCAAGGAAAATCTATTCTGGCTTCAAAACGGACGTCTCTTATTCTGAATAAATGGAAATATTACCTTGCCCTCTTTTGGAAATGTCGTTTTTATGTGTGGTATCAACCAGAAAGGATCCATATAAAAACATTATCCAAGCATTTCCTTGACTTTCTAGGTTATCTT------TCAAGTGCA------AGTATACGATTCAACCCTTCGGTGGGACGAAGTCAAATGCTAGAAAATTCATTTATAATA---------AATAATATTATTAAG---------ACGTTTGATACCACAGTTCCAATTATGCCTTTGGTTGGATCATTGGCTAAAGCGAAAGTTTGTGACGTCTTAGGTCACCCCATTAGTAAG---TTGGTCTGGGCCGATTTA------TCAGATTATGATATTATTGACTTATTTTGGCGTATATGCAGAAATCTTTCTCATTATTACAGCGGAGCCTCAAAAAAA---AAGAGTTTGTATCAAATA---------AAGTATATACTTCGACTTTCTTGTACTAGAACTTTAGCTCGTAAACACAAAAGCACTCTACGTGCTTTTTTGAAAAGATTAGGTCCGGAATTTTTGGAAGAATTTTTTACGGAGGAGGAACAGGTTCTTTCGTTGATCTTCTCAAGGTACTCTTTCACTTCGC-----------------------------------------------------------------------CGAAATTGGTAGACGTTACGGACTTAATTGGATTGAGCCTTAGTATGGAAACCCACTAAGTGATAACTTTCAAATTCAGGGAAACCGTGGAATTAATAAAAATAGGCAATCCTGAGCCAAATCCCGTTTTCCGAAAATGAGTAGGGAAAGCAAGCCAGAATAAGGAAAGGATAGGTGCAGAGACTCAACGGAAGCTGTTCTAACAAATACATACAATACAAATGGAGTTGATTGCTGGTAGCCGAGAATAAAGATAGAGTCCCATTCTACATGTCAATACCGACAACAATGAAATTTATAG-TAAGAGGAAAAAGCCCATTTGACCCCCTAATTATTTCTCTTATTTATCCCTTTTCGTTAGCGGTTAAAAATCCTTTTCATTT---TTCATATTTAGGCAAGAAATCCCCATTTTAATAATTCACAGTCAGKAC------TTATA---CTGAAACTTACATTTACAAAGTCTTATTCAATTAGTCATTTTTCATTTTTTGTATTTT--CAAAAAGAAA----ACCTTTACAAGTAATAC--------CTTTTTATATTTTTAATTGACATAGACCCAAGCCTTCTAGTAAAATAAGAACGGCGCATCAATAATG---------------------------------GAGTACAAATTGACTTATTATACTCCTGATTATGAAACTAAAGATACTGATATCTTGGCAGCATTCCGAGTAACTCCTCAACCTGGAGTTCCACCCGAGGAAGCGGGGGCCGCGGTAGCTGCCGAATCTTCTACTGGTACATGGACCACTGTGTGGACCGATGGACTTACTAGCCTTGATCGTTACAAAGGACGATGCTATCACATCGAGCCCGTTGCTGGAGAAGAAAATCAATATATTGCTTATGTAGCTTACCCTTTAGACCTTTTTGAAGAAGGTTCTGTTACTAACATGTTTACTTCCATTGTGGGTAATGTATTTGGGTTTAAAGCCCTACGTGCTCTACGTCTGGAGGATCTTCGAATCCCCCCTGCTTATTCTAAAACTTTCCAAGGCCCGCCTCATGGTATCCAAGTTGAGAGAGATAAATTGAACAAGTATGGTCGTCCTCTATTGGGATGTACTATTAAACCCAAATTGGGGTTATCCGCTAAGAACTACGGTCGAGCGGTTTATGAGTGTCTTCGCGGTGGACTTGATTTTACCAAAGATGATGAGAACGTAAACTCCCAACCATTTATGCGTTGGAGAGACCGTTTCTTATTTTGTGCCGAAGCTCTTTATAAAGCACAGGCCGAAACTGGCGAAATCAAAGGGCATTATTTGAATGCTACTGCAGGTACATGCGAAGAAATGATC---------------------------------------------------------------------------------------------------------------------------------------------------------------------------------------------------------------------------------------------------------------------------------------------------------------------------------------------------------------------------------------------------------------------------------------------------------------------------------------------------------------------------------------------------------------------------------------------------------------------------------------------------------------------------------------------------
Gaiadendron ----------TGCCAGTAGTCATATGCTTGTCTCAAAGATTAAGCCATGCATGTGTAAGTATGAACTAATTCAGACTGTGAAACTGCGAATGGCTCATTAAATCAGTTATAGTTTGTTTGATGGTATCTGCTACTCGGATAACCGTAGTA--TCTAGAGCTAATACGTG----AAACCCCGAC--TTTCGGAAGGGATGCATTT-TTAGATAAAAGGTCGACG--GGCTCT--GCCCGTTGCTCTGATGATTCATGATAACTCGACGGATCG----GCCCTCGTGCCGGCGACGCATCATTCAAATTTCTGCCCTATCAACTTTCGATGGTAGGAT--TGGCCTACCATGGTGATGACGGGTG-CGGAGAATTAGGGTTCGATTCCGGAGAGGGAGCCTGAGAAACGGCTA--ACATCCAAGGAAGGCAGCAGGCGCGCAAATTACCCAATCCTGACACGGGGAGGTAGTGACAATAAATAACAATACCGGGC-CTATGAGTCTGGTAATTGGAATGAGTACAATCTAAATCCCTTAACGAGGATCCATTGGAGGGCAAGTCTGGTGCCAGCAGCCGCGGTAATTCCAGCTCCAATAGCGTATATTTAAGTTGTTGCAGTTAAAAAGCTCGTAGTTGGACCTTGGGTT-GGTCGATCGGTCCGCCTTTAGG-GTGTACCG-TCGGCCCGTCCCTTCTACCGGCGATGCGC-CCTGGCCTTAATTGG-CGGGTCGTGCCTCCGGTGCTGTTACTTTGAAGAAATTAGAGTGCTCAAAGCAAGCCTACGCTCTGTATACATTAGCATGGGATAAC--CATAGGATTTCGGTCCTATTCTGTTGGCCTTCGGGATCGGAGTAATGATTAAC-GGGACAGTCGGGGGCATTCGTATTTCATAGTCAGAGGTGAAATTCTTGGATTTATGAAAGACGAACAACTGCGAAAGCATTT--------GCCAAGGATGTTTTCATTAATCAAGAACGAAAGTTGGGGGCTCGAAGACGATCAGATACCGTCCTAGTCTCAACCATAAACGATGCCGACCAGGGATCAGCGGATGTTACTTTTAGTACTCCGCTGGCACCTTATGAGAAATCAAAGTTTTTGGGTTCCGGGGGGAGTATGGTCGCAAGGCTGAAACTTAAAG-AATT-ACG-AAGGGCACCACCATGAGTGGAGCCTGCG----AATTTGACTCAACACGGGGAAACTTACCAGGTCCAGACATAGTAAGGATTGACAGACTGAGAGCTCTTTCTTGATTCTATGGGTGGTGGTGCATGGCCGTTCTTAGTTGGTGGAGCGATTTGTCTGGTTAATTCCGTTAACGAACGAGACCTCAGCCTGCTAACTAGCTA---GCAGGTATCCCTCCGTGGCTAGCTTCTTAGAGGGACTATGGCCTTTTAGGCCACGGAAGTTTGAGGCAATAACAGGTCTGTGATGCCCTTAGATGTTCTGGGCCGCACGCGCGCTACACTGATGTATTCAACGAGTCTATAGCCTTGGCCGACAGGCCCGGGTAATCTTTGAAATTTCATCGTGATGGGGATAGATCATTGCAATTGTTGGTCTTCAACGAGGAATTCCTAGTAAGCGCGAGTCATCAGCTCGCGTTGACTACGTCCCTGCCCTTTGTACACACCGCCCGTCGCTCCTACCGATTGAATGGTCCGGTGAAGTGTTCGGATCGCGGCGACGTGGGC-GT---TCGCTGCC-GGCGACGTCGCGAGAAGTCCACTGAACCTTATCATTTAGAGGAAGGA------------------------------------------------------------------------------------------------TATGACAAAAAATTTAGGTTACTAATTGTGAAACGCTTAATTACTCGAATGTATCAACAGAATTCTTTTCTTATTTTTACTAAT---------GAT------TCTAAC------------CAAAATCCCTTTTTTGGGCACAACAAACATTTTTATTTTCAAATCATATCGGGTAAATTAGCAGTTATTGTGGAAATTAAACTTTCCCTACGCTTAGTA---TCTTCCCTC---------GAAGATAAG---AAAATAGACGAATCTAAAAATTTACGATCAATTCATTCCATATTTCCCTTTTTAGAAGATAAATTCTCCCATTTAAATTATGTGTCAAATATACTAATACCCTATCCTGTTCATCTTGAAATCTTGATTCTAATTCTTCGTTACTGGGTGAAAGATGCCTCTTCTTTACATTTTTTACGATTCGTTTTCCACGAGAATCGTAATTGTAACCAATTTTTTTTACCAAAGAAATATATTTCCACTCTT------------TCAAAAAGA------------AATCAAAAATTATTC------TTATATAATTCTCATGTCTGTGAATACGAATCCATTTTTTTTTTTTTACGGAACCAATCCAATCATTTACAACCAAATTTTTTTGGAACCCTTTTTGAGCGAATTTTTTTCTATGGAAAAATAAAAAAAAAGTATCTT------GTAAATGCC------TTTATTAAGGATTTTCAAGCTATT------TCATGCCAGTTCAAAGAACCTTTTATGCATTATGTTAGGTATCAAGGTAAATCTATTCTGGCTTCAAAACGGACGTCTCTTATTCTGAATAAATGGAAATATTACCTTGCCCTCTTTTGGAAATGTCGTTTTTATGTATGGTATCAACCAGAAAGGATCCATATAAAAACATTATCCAAGCATTTCCTTGACTTTCTAGGTTATCTT------TCAAGTGCA------AGTATACGATTCAACCCTTCGGTGGGACGAAGTCAAATGCTAGAAAATTCATTTATAATA---------AATAATATTATTAAG---------ACGTTTGATACCACAGTTCCAATTATGCCTTTGATTGGATCATTGGCTAAAGCGAAAGTTTGTGACGTCTTAGGTCACCCCATTAGTAAG---TTGGTCTGGGCCGATTTA------TCAGATTATGATATTATTGACTTATTTTGGCGTATCTGCAGAAATCTTTCTCATTATTACAGCGGAGCCTCAAAAAAA---AAGAGTTTGTATCAAATA---------AAGTATATACTTCGACTTTCTTGTACTAGAACTTTAGCTCGTAAACACAAAAGCACTCTACGTGCTTTTTTGAAAAGATTAGGTCCGGAATTTTTGGAAGAATTTTTTACGGAGGAGGTGCAAGTTCTTTCGTTGATCTTCTCAAGGTATTCTTTTACTTCGCGGAGGTTATATAGAGAAGGTCGTATTTGGTATTTGGATATT------------------------------CGAAATTGGTAGACGCTACGGACTTAATTGGATTGAGCCTTAGTATGGAAACCCACTAAGTGATAACTTTCAAATTCAGGGAAACCGTGGAATTAATAAAAATAGGCAATCCTGAGCCAAATCCCGTTTTCCGAAAATGAGTAGGGAAAGCAAGCCAGAATAAAAAAAGGATAGGTGCAGAGACTCAACGGAAGCTGTTCTAACAAATAYATACAATACAAATGGCGTTGATTGCTGGTAGACGAGAATAAAGATAGAGTCCCATTCTACATGTCAATACCGACAACAATGAAATTTATAG-TAAGAGGAAAAAGCCTATTTGACCCCCTAATTATTTATC---------TTATTTCGTTAGCGGTTAAAAATCCTTTTCATTT---TTCATATTTAGGCAATAAATCCCCATTTTAATAATTCACAGTCAGTAC------TTATA---CTGAAACTTACATTTACAAAGTCTTATTCAATTAGTCATTTTTAATTTTGTGTATTTT--CAAAAAGAAA----A-CTTTACAAGTAATAC--------TTTTTTATATTTTWAATTGACATAGACCCAAGCCTTCTAGTAAAATAAGAACGGCGCATCAATAATGAAAGCAAGTGTTGGATTCAAAGCCGGTGTTAAAGAGTACAAATTGACTTATTATACTCCTGATTATGAAACTAAAGATACTGATATCTTGGCAGCATTCCGAGTAACTCCTCAACCTGGAGTTCCACCCGAGGAAGCAGGGGCCGCGGTACGTGCCGAATCTTCGACTGGTACATGGACCACTGTGTGGACCGATGGACTTACCAGCCTTGATCGTTACAAAGGACGATGCTATCACATCGAGCCCGTTGCTGGAGAAGAAAATCAATATATTGCTTATGTAGCTTACCCTTTAGACCTTTTTGAAGAAGGTTCTGTTACTAACATGTTTACTTCCATTGTGGGTAATGTATTTGGGTTTAAAGCCCTACGTGCTCTACGTCTGGAGGATCTTAGAATCCCCCCTGCTTATTCTAAAACTTTCCAAGGCCCGCCTCATGGTATCCAAGTTGAGAGAGATAAATTGAACAAGTATGGTCGTCCTCTATTGGGATGTACTATTAAACCCAAATTGGGGTTATCCGCTAAGAACTACGGTCGAGCGGTTTATGAGTGTCTTCGCGGTGGACTTGATTTTACCAAAGATGATGAGAACGTAAACTCCCAACCATTTATGCGTTGGAGAGACCGTTTCTTATTTTGTGCCGAAGCTCTTTATAAAGCACAGGCCGAAACTGGCGAAATCAAAGGGCATTATTTGAATGCTACTGCAGGTACATGCGAAGAAATGATCAAAAGGGCTGTATTTGCCAGAGAATTGGGAGTCCCTATCGTAATGCATGACTATTTAACAGGGGGTTTCACTGCAAATACTAGCTTGGCTCATTATTGCCGGGATAATGGCTTACTTCTTCATATCCATCGTGCAATGCATGCGGTTATTGATAGACAAAAAAATCATGGTATACACTTTCGTGTATTAGCTAAAGCCTTACGTATGTCTGGTGGAGATCATATTCACTCTGGTACTGTAGTAGGTAAACTTGAAGGGGAAAGAGATATCACTTTGGGATTTGTTGATTTACTACGTGATGATTTTATTGAAAAAAACCGAAGTAAGGGGATTTATTTCACTCAAGATTGGGTTTCGCTACCTGGTGTTTTGCCTGTAGCTTCCGGGGGTATTCATGTTTGGCATATGCCTGCTCTGACCGAGATCTTTGGGGATGATTCCGTATTACAGTTCGGTGGAGGAACCTTAGGACACCCTTGGGGAAATGCGCCGGGTGCCGTAGCTAATCGAGTAGCTCTAGAAGCATGTGTACAAGCTCGTAATGAGGGACGGGATCTTGCTCGTGAGGGTAATGAAATTATCCGCGAGGCTCGCAAATGGAGTCCTGAACTAGCTGCT---------------------------------------------------------
Amyema -GGTTGATCCTGCCAGTAGTCATATGCTTGTCTCAAAGATTAAGCCATGCATGTGTAAGTATGAACTAATTCAGACTGTGAAACTGCGAATGGCTCATTAAATCAGTTATAGTTTGTTTGATGGTATTTGCTACTCGGATAACCGTAGTAATTCTAGAGCTAATACGTGCACCAAACCCCGAC--TTCTGGAAGGGAYGCATTTATTAGATAAAAGGTCGACGCGGGCYYY--GCCCGTTGCTCTGATGAATCATGATAACTTGACGGATCGCACGGCCMTCGTGCCGGCGACGCATCATTCAAATTTCTGCCCTATCAACTTTCGATGGTAGGATAGTGGCCTACCATGGTGATGACGGGTGACGGAGAATTAGGGTTCGATTCCGGAGAGGGAGCCTGAGAAACGGCTACCACATCCAAGGAAGGCAGCAGGCGCGCAAATTACCCAATCCTGACACGGGGAGGTAGTGACAATAAATAACAATACCGGGCTCWAYGAGTCTGGTAATTGGAATGAGTACAATCTAAATCCCTTAACGAGGATCCATTGGAGGGCAAGTCTGGTGCCAGCAGCCGCGGTAATTCCAGCTCCAATAGCGTATATTTAAGTTGTTGCAGTTAAAAAGCTCGTAGTTGGACCTTGGGYTGGGTCGATCGGTCCGCCGCCAGGTGTGTACCGGTCGGCCYGTCCCTTCTACCGGCGATGCGCTCCTKGCCTTAATTGGCCGGGTCGTGCCTCCGGTGCTGTTACTTTGAAGAAATTAGAGTGCTCAAAGCAAGCCTACGCTCTGGATACATTAGCATGGGATAACATCATAGGATTTCGGTCCTATTCTGTTGGCCTTCGGGATCGGAGTAATGATTAACAGGGACAGTCGGGGGCATTCGTATTTCATAGTCAGAGGTGAAATTCTTGGATTTATGAAAGACGAACAACTGCGAAAGCATTT--------GCCAAGGATGTTTTCATTAATCAAGAACGAAAGTTGGGGGCTCGAAGACGATCAGATACCGTCCTAGTCTCAACCATAAACGATGCCGACCAGGGATCAGCGGAYGTTACTTAYAGGACWCCGCTGGCACCTTATGAGAAATCAAAGTTTTTGGGTTCCGGGGGGAGTATGGTCGCAAGGCTGAAACTTAAAGGAATTGACGGAAGGGCACCACCAGGAGTGGAGCCTGCGGCTTAATTTGACTCAACACGGGGAAACTTACCAGGTCCAGACATAGTAAGGATTGACAGACTGAGAGCTCTTTCTAGATTCTATGGGTGGTGGTGCATGGCCGTTCTTAGTTGGTGGAGCGATTTGTCTGGTTAATTCCGTTAACGAACGAGACCTCAGCCTGCTAACTAGCTACRTGGAGGTAYCCCTCCATGGCTAGCTTCTTAGAGGGACTATGGCCTTTTAGGCCACGGAAGTTTGAGGCAATAACAGGTCTGTGATGCCCTTAGATGTTCTGGGCCGCACGCGCGCTACACTGATGTATTCAACGAGTCTATAGCCTTGGCCGACAGGCCCGGGTAATCTTTGAAATTTCATCGTGATGGGGATAGATCATTGCAATTGTTGGTCTTCAACGAGGAATTCCTAGTAAGCGCGAGTCATCAGCTCGCGTTGACTACGTCCCTGCCCTTTGTACACACCGCCCGTCGCTCCTACCGATTGAATGGTCCGGTGAAGTGTTCGGATCGMGGCGACGTGGGCGGT---WCGCKGCC-CGCGACGTCGCGAGAAGTCCACTGAACCTTATCATTTAGAGGAA---------------------------------------------------------------------------------TTGTTCGAAAATGTRRGTTATGACAAAAAGGTTAGGTTACTAATTGTGAAACGYTTAATTACTSGAATGTATYAYCAGAATTCTTTTCTTATTTCTACTTAT---------GAT------TCGAAC------------CAAAATGCTTTTTTTGGACACAACAAACATTTTTATTTGCAAATCATATCGRGTAAGTTRGCGGTTATTGTGGAAATKAAACTTTTCCTAGGCTTAGTA---TCTTCTATT---------GAAGATAAT---AAAATAGACGAATCTAAAAATTTACGATCAATTCATTCCATATTTCCYTTTTTAGAAGATAAATTCTCCYGTTTMAATTATGTGTCAARTATACTAATACCTTATCCTGCTCATCTTGAAATATTGGTTTTAATTCTTCGTTGTTGGGTGAAAGATGCTTCTTCTTTACATTTTTTACGATTCGTTTTMCACGAGAATCGTAATTGGAACCATTTTTTTTTWCAAAATAAATATAKTTCCACCCTT------------TCAAAAAGAAAAAAA------AATCAGAGATTATTKKTATTYTTATATAATTCTCAKGYCTGKGAATACGAATCCATTTTTGTTTTTTTACGTAACCAATCCTATCATTTACGATCAACATTTTTTGGAACYTTTTTTGAGCGAACTRTTTTCTATGKAAAAATAAAAAAAGAGTATCTT------GTAAATGTY------TTTACTAAGGATTTTCAAGCCATA------TYATGTATGTTCAAAGATATTTTTATRCATTATGTTAGGTATCAAGGAAAATCTATTCTGGCTTCAAAATGKACGTTTTTTATTCWGAATAAATGGAACTATTAYYTTGCTCTCTTTTGGAAATGTCGTTTTTATGTGTGGTATCAATCAGAAARG------ATAAAAAYATTATCCAAGCATTTCCTTGCCTTTCTAGGTTATCTT------TCAAGTRCA------AATATACGATTCAACCCTTCGTTGGGACGAAGTCAAATGATAGAAAATTCATTTMTAATA---AATAATAATAATATTAKTAAG---------ACGTTTGATACCACAGKTCCAATTAYACCTTTGGTTGGACCATTGGTTAAAGCKAAAGTTRGTGACGTYTTARGTYAYCCCATTAGTRAG---TTRAKCTCGKCCGATTTA------TCAGATTATGATATTATTGACTTATTYTGGCATATATGCAGAAATCTTTCTCATTATTACAGCGGASSTTCAAAAAAA---ARKAGTTTGTATCAAATA---------AAGTATATACTTCGACTTTMTTGTACTAGAACTTTAGCTCGTAAACACAAAAGCGCTTTACGTGCTTTTTTGAAAAGATTAGGTCMARAAGTTTTGGAAGAATTTTTTATGGAGGAGGAGCAAGTTCTTTYGTTRATCTTCTCAAGGTATTCTTTTACTTCGMAGAGATTGTATAGAAAAGGT---------------------------------------------------CGAAATTGGTAGACGCTACGGACTTAATTGGGTTGAGCCTTAGTATGGAAACCCACTAAGTGATAACTTTCAAATTCAGGGAAACCGTGGAATTAATAAAAATRGGCAATCCTGAGCCAAATCCCGTTTTCCGAAAATGAGTAGGGAAAGCAAGCCAGAATAAAAAARGGATAGGTGCAGAGACTCAACGGAAGCTGTTCTAATAAAKACATACAATACAAATGGAGTTGATTGCCGGTAGACGAGAATAAAGATAGAGTCCCATTCTACATGTCAATACCGACAACAATGAAATTTATAG-TAMGAGGAAAAAGCCCGTTTAAACCCCTAATTYTWTCTCTTATTTATCCCYTTTTGTTAGCARYYMAAAACCCCC--------YYTTCATWTTTASGMGAGAAATACCCATTTTAMTAATTCACAGTCARTACTTTATATTTTAATAYTGAAACTTACATTTWCAAAGTMTTATTMAATTAKTAATTTTKCATTTTKTKTATTTTTAA-AAWKW------WMWTTTTAMAAGTAATAC------------------TTT-T-----GTTAGAT---------TT-----------------------TTAATG---------------------------------------AAATTGACTTATTATACTCCTGATTATGAAACTAAAGATACTGATATTTTGGCAGCATTCCGAGTAACTCCTCAACCTGGAGTTCCACCCGAAGAAGCAGGAGCCGCAGTAGCTGCCGAATCTTCGACTGGTACATGGACCACTGTGTGGACCGATGGACTTACCAGCCTTGATCGTTACAAAGGACGATGCTATCACATCGAGCCCGTTGCTGGGGAAGAAAATCAATATATTGCTTATGTAGCTTACCCCTTAGACCTTTTTGAAGAAGGTTCTGTTACTAACATGTTTACTTCCATTGTGGGTAATGTATTTGGGTTTAAAGCCCTACGTGCCCTACGTCTGGAAGATCTTCGAATCCCCCCGGCTTATTCTAAAACTTTCCAAGGTCCGCCTCATGGTATCCAAGTTGAGAGAGATAAATTGAACAAGTACGGTCGTCCTCTATTGGGATGTACTATTAAACCAAAATTGGGGTTATCCGCTAAGAACTACGGTCGGGCGGTTTATGAGTGTCTGCGCGGTGGACTTGATTTTACCAAAGATGATGAGAATGTAAACTCCCAACCATTTATGCGATGGAGAGACCGTTTCTTATTTTGTGCCGAAGCACTTTATAAAGCACAAGCCGAAACTGGCGAAATCAAAGGGCATTATTTGAATGCTACTGCAGGTACATGCGAAGAAATGATGAAAAGGGCTGTATTTGCCAGAGAATTGGGAGTCCCTATCGTAATGCATGACTATTTAACAGGGGGGTTCACTGCAAATACTAGCTTGGCTCATTATTGCCGGGATAATGGCTTACTTCTTCATATTCATCGTGCAATGCATGCGGTTATTGATAGACAAAAAAATCATGGTATACACTTTCGTGTATTAGCTAAAGCCTTACGTATGTCTGGTGGAGATCATATTCACGCTGGGACTGTAGTAGGTAAACTTGAAGGGGAACGAGATATCACTTTGGGATTTGTTGATTTACTACGTGATGATTTTATTGAAAAAGACCGAAGTAGGGGGATTTATTTTACTCAAGATTGGGTTTCGCTACCGGGTGTTTTGCCCGTAGCTTCAGGGGGTATTCATGTTTGGCATATGCCTGCTCTGACCGAGATCTTTGGGGATGATT--------------------------------------------------------------------------------------------------------------------------------------------------------------------------------------------------------------------------------------------
Benthamina -------TCCTGCCAGTACTCATATGCTTGTCTCAAAGATTAAGCCATGCATGTGTAAGTATGAACTAATTCAGACTGTGAAACTGCGAATGGCTCATTAAATCAGTTATAGTTTGTTTGATGGTATTTGCTACTCGGATAACCGTAGTAATTCTAGAGCTAATACGTGCACCAAACCCCGAC-TTCCTGGAAGGGATGCATTTATTAGATAAAAGGTCGACGCGGGCTCT--GTCCGTTGCTCTGATGAATCATGATAACTTGACGGATCGCATGGCCTTCGCGCCGGCGACGCATCATTCAAATTTCTGCCCTATCAACTTTCGATGGTAGGATAGTGGCCTACCATGGTGATGACGGGTGACGGAGAATTAGGGTTCGATTCCGGAGAGGGAGCCTGAGAAACGGCTACCACATCCAAGGAAGGCAGCAGGCGCGCAAATTACCCAATCCTGACACGGGGAGGTAGTGACAATAAATAACAATACCGGGCTCTACGAGTCTGGTAATTGGAATGAGTACAATCTAAATCCCTTAACGAGGATCCATTGGAGGGCAAGTCTGGTGCCAGCAGCCGCGGTAATTCCAGCTCCAATAGCGTATATTTAAGTTGTTGCAGTTAAAAAGCTCGTAGTTGGACCTTGGGCTGGGTCGATCGGTCCGCCGCCAGGTGTGTACCGGTCGGCCTGTCCCTTCTACCGGCGATGCGCTCCTGGCCTTAATTGGCCGGGTCGTGCCTCCGGTGCTGTTACTTTGAAGAAATTAGAGTGCTCAAAGCAAGCCTACGCCCTGGATACATTAGCATGGGATAACATCATAGGATTTCGGTCCTATTCTGTTGGCCTTCGGGATCGGAGTAATGATTAACAGGGACAGTCGGGGGCATTCGTATTTCATAGTCAGAGGTGAAACTCTTGGATTTATGAAAGACGAACAACTGCGAAAGCATTT--------GCCAAGGATGTTTTCATTAATCAAGAACGAAAGTTGGGGGCTCGAAGACGATCAGATACCGTCCTAGTCTCAACCATAAACGATGCCGACCAGGGATCAGCGGATGTTACTTATAGGACTCCGCTGGCACCTTATGAGAAATCAAAGTTTTTGGGTTCCGGGGGGAGTATGGTCGCAAGGCTGAAACTTAAAGGAATTGACGGAAGGGCACCACCAGGAGTGGAGCCTGCGGCTTAATTTGACTCAACACGGGGAAACTTACCAGGTCCAGACATAGTAAGGATTGACAGATTGAGAGCTCTTCCTAGATTCTATGGGTGGTGGTGCATGGCCGTTCTTAGTTGGTGGAGCGATTTGTCTGGTTAATTCCGTTAACGAACGAGACCTCAGCCTGCTAACTAGCTACATGGAGGTATCCCTCCATGGCTAGCTTCTTAGAGGGACTATGGCCTTTTAGGCCACGGAAGTTTGAGGCAATAACAGGTCTGTGATGCCCTTAGATGTTCTGGGCCGCACGCGCGCTACACTGATGTATTCAACGAGTCTATAGCCTTGGCCGACAGGCCCGGGTAATCTTTGAAATTTCATCGTGATGGGGATAGATCATTGCAATTGTTGGTCTTCAACGAGGAATTCCTAGTAAGCGCGAGTCATCAGCTCGCGTTGACTACGTCCCTGCCCTTTGTACACACCGCCCGTCGCTCCTACCGATTGAATGGTCCGGTGAAGTGTTCGGATCGAGGCGACGCGGGCGGT--CTTGCGGCCCCGCGACGTCGTGAGAAGTCCACTGAACCTTATCATTTAGAGGAAGGAGAAGTCGTAACAAGG------------CAGGAGTATATTTATGCACTTACTTATAATCGTAGTTTCAATCGATCAAATTTGTTCGAAAATGTGGGTTATGACAAAAAGGTTAGGTTACTAATTGTGAAACGCTTAATTACTCGAATGTATCACCAGAATTCTCTTCTTATTTCTACTTAT---------GAT------TCGAAC------------CAAAATGTTTTTTTTGGACACAACAAACATTTTTATTTGCAAATCATATCGGGTAAGTTAGCGGTTATTGTGGAAATTAAACTTGTCCTAGGCTTAGTA---TCTTCTATT---------GAAGATAAT---AAAATAGACGAATCTAAAAATTTACGATCAATTCATTCCATATTTCCCTTTTTAGAAGATAAATTCTCCCGTTTAAATTATGTGTCAAATATACTAATACCTTATCCTGTTCATCTTGAAATATTGGTTTTAATTCTTCGTTGTTGGGTGAAAGATGCTTCTTCTTTACATTTTTTACGATTTGTTTTCCACGAGAATCGTAATTGGAACCATTTTTTTTTCCAAAATAAATATATTTACACCCTT------------TCAAAAAGA------------AATCAGAGATTATTTTTATTCTTATATAATTCTCATGTCTGTGAATACGAATCCATTTTT---TTTTTACGTAACCAATCCTATCATTTACGATCAACATTTTTTGGAACCTTTTTTGAGCGAACTTTTTTCTATGGAAAAATCAAAAAAGAGTATCTT------GGAAATGTC------TTTACTAAGGATTTTCAAGCCATA------TCATGTATGTTCAAAGATATTTTTATGCATTATGTTAGGTATCAAGGAAAATCTATTCTGGCTTCAAAATGGACGTTTTTTATTCTGAATAAATGGAACTATTACCTTGCTCTCTTTTGGAAATGTCGTTTTTATGTGTGGTATCAATCAGAAAGG------ATAAAAACATTATCCAAGCATTTCCTTGCCTTTCTAGGTTATCTT------TCAAGTACA------AATATACGATTCAACCCTTCGTTGGGACGAAGTCAAATGATAGAAAATTCATTTATAATA---AATAATAATAATATTATTAAG---------ACGTTTGATACCACAGTTCCAATTATACCTTTTGTTGGACCATTGGTTAAAGCGAAAGTTGGTGACGTCTTAGGTCACCCCATTAGTAAG---TTGATCTCGTCCGATTTA------TCAGATTATGATATTATTGACTTATTTTGGCATATATGCAGAAATCTTTCTCATTATTACAGCGGAGCTTCAAAAAAA---AATAGTTTGTATCAAATA---------AAGTATATACTTCGACTTTCTTGTACTAGAACTTTAGCTCGTAAACACAAAAGCGCTTTACGTGCTTTTTTGAAAAGATTAGGTCCAGAAGTTTTGGAAGAATTTTTTATGGAGGAGGAGCAAGTTCTTTCGTTGATCTTCTCAAGGTATTCTTTTACTTCGCAGAGATTGTATAGAGAAGGTCGTATTTGGTATTTGGATATTTATTAT------------------------CGAAATTGGTAGACGCTACGGACTTAATTGGGTTGAGCCTTAGTATGGAAACCCACTAAGTGATAACTTTCAAATTCAGGGAAACCGTGGAATTAATAAAAATAGGCAATCCTGAGCCAAATCCTGTTTTCCAAAAATGAGTAGGGAAAGCAAGCCAGAATAAAAAAAGGATAGGTGCAGAGACTCAACGGAAGCTGTTCTAATAAATACATACAATACAAATGGAGTTGATTGCCGGTAGACGAGAATAAAGATAGAGTCCCATTCTACATGTCAATACCGACAACAATGAAATTTATAG-TAAGAGGAAAAAGCCCGTTTAAACCCCTAATTCTTTCTATTATTTATCCCTTTTCGTTAGCAGTTAAAAACTCCC---TTCATTTTTCATATTTAGGCGAGAAATACCCATTTTAATAATTCATAGTCAGTACTTTATTTATATAGACTGAAACTTACATTTACAAAGTCTTATTCAATTAGTCATTTTAAATTTTGTGTATTTTTAA-AAATA------AAATTTTACAAGTAATAC------------------TTT-T------TTAGAT---------TT-----------------------TTAATG------------GGATTCAAAGCCGGTGTTAAAGAGTACAAATTGACTTATTATACTCCTGATTATGAAACTAAAGATACTGATATTTTGGCAGCATTCCGAGTAACTCCTCAACCTGGAGTTCCACCCGAAGAAGCAGGAGCCGCGGTAGCTGCCGAATCTTCGACTGGTACATGGACCACTGTGTGGACCGATGGACTTACCAGCCTTGATCGTTACAAAGGACGATGCTATCACATCGAGCCCGTTGCTGGAGAAGAAAATCAATATATTGCTTATGTAGCTTACCCCTTAGACCTTTTTGAAGAAGGTTCTGTTACTAACATGTTTACTTCCATTGTAGGTAATGTATTTGGGTTTAAAGCCCTACGTGCTCTACGTCTGGAAGATCTTCGAATCCCTCCGGCTTATTCTAAAACTTTCCAAGGCCCGCCTCATGGTATCCAAGTTGAGAGAGATAAATTGAACAAGTACGGTCGTCCTCTATTGGGATGTACTATTAAACCCAAATTGGGGTTATCCGCTAAGAACTATGGTCGGGCGGTTTATGAGTGTCTGCGCGGTGGACTTGATTTTACCAAAGATGATGAGAATGTAAACTCCCAACCATTTATGCGATGGAGAGACCGTTTCTTATTTTGTGCCGAAGCTCTTTATAAAGCACAAGCCGAAACTGGCGAAATCAAAGGGCATTATTTGAATGCTACTGCAGGTACATGGGAAGAAATGATCAAAAGGGCTGTATTTGCCAGAGAATTGGGAGTCCCTATCGTAATGCATGACTATTTAACAGGGGGGTTCACCGCAAATACTAGCTTGGCTCATTATTGCCGGGATAATGGCTTACTTCTTCATATCCATCGTGCAATGCATGCGGTTATTGATAGACAAAAAAATCATGGTATACACTTTCGTGTATTAGCTAAAGCCTTACGTATGTCTGGTGGAGATCATATTCACTCTGGTACTGTAGTAGGTAAACTTGAAGGGGAAAGAGATATTACTTTGGGATTTGTTGATTTACTACGTGATGATTTTATTGAAAAAGACCGAAGTAGGGGGATTTATTTTACTCAAGATTGGGTTTCGCTACCGGGTGTTTTGCCCGTAGCTTCAGGGGGTATTCATGTTTGGCATATGCCTGCTCTGACCGAGATCTTTGGGGATGATTCCGTATTACAATTCGGGGGAGGAACCTTAGGACACCCTTGGGGAAATGCACCGGGTGCCGTAGCTAATCGAGTAGCTCTAGAAGCATGTGTACAAGCTCGTAATGAGGGGCGGGATCTTGCTCGTGAGGGTAATGAAATTATCCGCGAAGCTCGAAAATGGAGTCCTGAACTAGCTGCTGCTTGTGAGGTATGGAAGGAGATCAAATTTGAATTCCAAGCAATGGATACTTTGTAA
Dendrophthoe ---TTGATCCTGCCAGTAGTCATATGCTTGTCTCAAAGATTAAGCCATGCATGTGTAAGTATGAACTAATTCAGACTGTGAAACTGCGAATGGCTCATTAAATCAGTTATAGTTTGTTTGATGGTATTTGCTACTCGGATAACCGTAGTAATTCTAGAGCTAATACGTGCACCAMACCCCGAC--TTCTGGAAGGGACGCATTTATTAGATAAAAGGTCGACGCSGGCTTC--GCCCGTTGTTCTGATGAATCATGATAACTTGACGGATCGCACGGCCATCGTGCCGGCGACGCATCATTCAAATTTCTGCCCTATCAACTTTCGATGGTAGGATAGTGGCCTACCATGGTTTTGACGGGTGACGGAGAATTAGGGTTCGATTCCGGAGAGGGAGCCTGAGAAACGGCTACCACATCCAAGGAAGGCAGCAGGCGCGCAAATTACCCAATCCTGACACGGGGAGGTAGTGACAATAAATAACAATACCGGGCTCTACGAGTCTGGTAATTGGAATGAGTACAATCTAAATCCCTTAACGAGGATCCATTGGAGGGCAAGTCTGGTGCCAGCAGCCGCGGTAATTCCAGCTCCAATAGCGTATATTTAAGTTGTTGCAGTTAAAAAGCTCGTAGTTGGACCTTGGGCTGGGTCGATCGGTCCGCCGTCAGGTGTGTACCGGTCGGCCCGTCCCTTCTACCGGCGATGCGTTCCTGGCCTTAGCTGGCCGGGTCGTGCCTCCGGTGCTGTTACTTTGAAGAAATTAGAGTGCTCAAAGCAAGCCTACGCTCTGGATACATTAGCATGGGATAACATCATAGGATTTCGATCCTATTCTGTTGGCCTTCGGGATCGGAGTAATGATTAACAGGGACAGTCGGGGGCATTCGTATTTCATAGTCAGAGGTGAAATTCTTGGATTTATGAAAGACGAACAACTGCGAAAGCATTT--------GCCAAGGATGTTTTCATTAATCAAGAACGAAAGTTGGGGGCTCGAAGACGATCAGATACCGTCCTAGTCTCAACCATAAACGATGCCGACCAGGGATCAGCGGATGTTACTTATAGGACTCCGCTGGCACCTTATGAGAAATCAAAGTTTTTGGGTTCCGGGGGGAGTATGGTCGCAAGGCTGAAACTTAAAGGAATTGACGGAAGGGCACCACCAGGAGTGGAGCCTGCGGCTTAATTTGACTCAACACGGGGAAACTTACCAGGTCCAGACATAGTAAGGATTGACAGACTGAGAGCTCTTTCTAGATTCTATGGGTGGTGGTGCATGGCCGTTCTTAGTTGGTGGAGCGATTTGTCTGGTTAATTCCGTTAACGAACGAGACCTCAGCCTGCTAACTAGCTACATGGAGGTGACCCTCCATGGCTAGCTTCTTAGAGGGACTATGGCCTTTTAGGCCACGGAAGTTTGAGGCAATAACAGGTCTGTGATGCCCTTAGATGTTCTGGGCCGCACGCGCGCTACACTGATGTATTCAACGAGTCTATAGCCTTGGCCGACAGGCCCGGGTAATCTTTGAAATTTCATCGTGATGGGGATAGATCATTGCAATTGTTGGTCTTCAACGAGGAATTCCTAGTAAGCGCGAGTCATCAGCTCGCGTTGACTACGTCCCTGCCCTTTGTACACACCGCCCGTCGCTCCTACCGATTGAATGGTCCGGTGAAGTGTTCGGATCGAGGCGACGTGGGCGGT---CCGCTGCC-CGCGACGTCGCGAGAAGTCCACTGAACCTTATCATTTAGAGGAAGGAGAAGTC---------------------CAGGAGTATATTTATGCACTTACTCATAATCGTAGTTTCAATCGATCAAGTTTGTTTGAAAATGTAAGTTATGACAAAAARGTTAGGTTACTAATTGTGAAACGATTAATTACTCGAATGTATCACCAGAAYTCTKTTMTTATTTMTACTTAT---------GAT------TATAAC------------CAAAATGMTTTTTTTGGGCACAACAAGYATTTTTATTTGCAAATCATATCGGGTAAGTTAGCGGTTATTGTRGAAATTAAACTTTTTCTAGGCTTAGTA---KCTTCTCTT---------GAAGATAAT---AAAATAGACGAATMTAAAAATTTACGATCAATTCATTCCATATTTCCCTTTTTAGAAGATAAATTYTCCCGTTTAAATTATGTGTCAAATATAYTAATACCTTATCCTGTTCATCTTGAAMTATTGGTTTTAATTCTTCGTTGTTGGRTGAAAGATYCTTCTTCTTTACATTTTTTACGRTTCGTTTTYCACGAGAATCGTAMTTGGAACCATTTTTTTTTMCAAAATAAATATATTTCCACCCTT------------CCAAAAAGA------------AATCAKAGATTWTTTYTATTCTTATATAATTCTCATGTYTGTGAATACGAATCCRTTTTTGTTTTTTTACGTAACCAATCCTATYATTTACGATCAACATTTTTTGGAACCTTTTTTGAGCGAACTRTTTTYTATGGAAAAATAAAAAAAGAGTATYTT------GTAAMTGTC------TTTACTAAGGATTTTCAAGCCATA------TCATRTATGTTCAAAGATATTTGTATGCATTATGTTAGGTATMAAGGAAAATCTATTCTGGCTTCAAAATGGACGTTTTTTATTCTGAATAAATGGAAYTATTAYCTTAYTCTCTTTTGGAAATGTCGTTTTTATGTGTGKTATCAATCAGAAAGG------ATAAAAACATTATCCAAGCATTTCCTTGACTTTCTAGGTTATCTT------TCAAGTKCA------AATAKACGATTCAACCYTTCGTTGGGACGAAGTCAAATGATAGAAAATTCATTTATAATA------AATAATAATATTATTAAS---------ACGTTTGATACCACAGTTCCAATTATAYCTTTGGTTGGACCATTGGTTAAAGTGAAARTTGGTGACKTCTTAGGTCAMCCCATTAGTAAG---TTGATCTCGACCGATTTA------TCAGATTRTGATATTATTGAYTTATTTTGGCATATATGCAGAAATCTTTCTCATTATTACAGCGGAGCTTCAAAAAAA---AATAGTTTGTATCAAMTA---------AAGTATATACTTCGACTTTCGTGTACTAGAACTTTAGCTCGTAAACACAAAAGCGCTTTACGTGCTTTTTTGAAAAGATTAGTTCCAGAAGTTTTGGAAGAATTTTTTATGGAGGAGGAGCAAGTYCTTTCGTTGATCTTCTCAAGGTATTCTTTTCCTTCGCAGAGATTGTATATAGAAGGTCGTATTTGGTATTTGGATACTTATTATTTGTATCAACGATCTAGTCAATCACGAAATTGGTAGACGYTACGGACTTAATTGGGTTGAGCCTTAGTATGGAAACCCACTAAGTGATAACTTTCAAATTCAGGGAAACCGTGGAATTAATAAAAATAGGCAATCCTGAGCCAAATCCYGTTTTCCGAAAATGAGTAGTGAAAGCAAGYTAGAATAAAAAAAGGATAGGTGCAGAGACTCAACGGAAGCTGTTCTAATAAATACATACAATACAAATGGAGTTKATTGCCGGTAGWCVAGAATAAAGATAGAGTCCCATTCTACATGTCAATACYGACAACAATGAAATTTATAG-TAATAGGAAAAAGYCYGYTTGAACCCCTAATTMTTTCTCTTATTTATCTCTTTTCRTTARCAKTTAAAAATCCCC---TTCATTTHTCATAGTTAGGCGAGAAATACCCATTTTAATAATTCACAGTCAGTACTTTAT------ATACTGAAACTTACATTTACAAAGTCTTATTCAATTAGTCATTTTTCATTTTGTGTATTTTWAAAAAAKA------AAATTTTACAAGTAATAC------------------TTT-T--TT--TTAGATTTTTAT---TT-----------------------TTWATGAAAGCAGGTGTTGGATTCAAAGCCGGTGTTAAAGAGTACAAATTGACTTATTATACTCCTGATTATGAAACTAAAGATACTGATATTTTGGCAGCATTCCGAGTAACTCCTCAACCTGGAGTTCCACCCGAGGAAGCMGGAGCCGCGGTAGCTGCCGAATCTTCRACTGGTACATGGACCACTGTRTGGACYGATGGACTTACCAGCCTTGATCGTTACAAAGGACGATGCTATCACATCGARCCCGTTGCTGGAGAAGAAAATCAATATATTGCTTATGTAGCTTACCCCTTAGACCTTTTTGAAGARGGTTCTGTTACTAACATGTTTACTTYCATTGTAGGTAATGTATTTGGTTTTAAAGCCCTACGTGCTCTACGTCTGGAAGATCTTCGAATCCCCCCRGCTTATTCKAAAACTTTCCMAGGCCCGCCTCATGGTATCCAAGTTGAGAGAGATAAATTGAACMAGTACGGKCGTCCTCTATTGGGATGTACTATTWAMCCCAAATTRGGGTTATCCGCTAAGAACTACGGTCGGGCRGTTTATGAGTGTCTGCGCGGTGGACTTGATTTTACCAAAGATGATGAGAATGTAAACTCCCAACCATTTATGCGCTGGAGAGACCGTTTCTTATTTTGTGCCGAAGCTCTTTATAAAGCACAAGCCGAAACTGGCGAAATCAAAGGRCATTATTTGAAT---------------------------------------------------------------------------------------------------------------------------------------------------------------------------------------------------------------------------------------------------------------------------------------------------------------------------------------------------------------------------------------------------------------------------------------------------------------------------------------------------------------------------------------------------------------------------------------------------------------------------------------------------------------------------------------------------------------------------------
Helixanthera ---------------GTAGTCATATGCTTGTCTCAAAGATTAAGCCATGCATGTGTAAGTATGAACTAATTCAGACTGTGAAACTGCGAATGGCTCATTAAATCAGTTATAGTTTGTTTGATGGTATTTGCTACTCGGATAACCGTAGTAATTCTAGAGCTAATACGTGCACCGAACCCCGAC-TTTMYGGAAGGGATGCATTTATTAGATAAAAGGTCGACGCGGRCTYY--GYYCGTTGYTCTGATGAATCATGATAACTTGACGGATYGCACGGCCATCGTGCCGGCGACGCATCATTCAAATTTCTGCCCTATCAACTTTCGATGGTAGGATAGTGGCCTACCATGGTKWTGACGGGTGACGGAGAATTAGGGTTCGATTCCGGAGAGGGAGCCTGAGAAACGGCTACCACATCCAAGGAAGGCAGCAGGCGCGCAAATTACCCAATCCTGACACGGGGAGGTAGTGACAATAAATAACAATACCGGGCTCTAYGAGTCTGGTAATTGGAATGAGTACAATCTAAATCCCTTAACGAGGATCCATTGGAGGGCAAGTCTGGTGCCAGCAGCCGCGGTAATTCCAGCTCCAATAGCGTATATTTAAGTTGTTGCAGTTAAAAAGCTCGTAGTTGGACCTTGGGTTGGGYCGATCGGTCCGCCKYCRGGTGTGTACCGGYCGGCCTGTCCCTTCTACCGGCGATGCGCTCCTGGCCTTAATTGGCCGGGTCGTGCCTCCGGTGCTGTTACTTTGAAGAAATTAGAGTGCTCAAAGCAAGCCTACGCTCTGGATACATTAGCATGGGATAACATCATAGGATTTCGGTCCTATTCTGTTGGCCTTCGGGATCGGAGTAATGATTAACAGGGACAGTCGGGGGCATTCGTATTTCATAGTCAGAGGTGAAATTCTTGGATTTATGAAAGACGAACAACTGCGAAAGCATTT--------GCCAAGGATGTTTTCATTAATCAAGAACGAAAGTTGGGGGCTCGAAGACGATCAGATACCGTCCTAGTCTCAACCATAAACGATGCCGACCAGGGATCRGCGGATGTTACWTWMAGGACTCCGCYGGCACCTTATGAGAAATCAAAGTTTTTGGGTTCCGGGGGGAGTATGGTCGCAAGGCTGAAACTTAAAGGAATTGACGGAAGGGCACCACCAGGAGTGGAGCCTGCGGCTTAATTTGACTCAACACGGGGAAACTTACCAGGTCCAGACATAGTAAGGATTGACAGACTGAGAGCTCTTTCTAGATTCTATGGGTGGTGGTGCATGGCCGTTCTTAGTTGGTGGAGCGATTTGTCTGGTTAATTCCGTTAACGAACGAGACCTCAGCCTGCTAACTAGCTACRTGGAGGTATCCCTCCATGGCTAGCTTCTTAGAGGGACTATGGCCTTTTAGGCCACGGAAGTTTGAGGCAATAACAGGTCTGTGATGCCCTTAGATGTTCTGGGCCGCACGCGCGCTACACTGATGTATTCAACGAGTCTATAGCCTTGGCCGACAGGCCCGGGTAATCTTTGAAATTTCATCGTGATGGGGATAGATCATTGCAATTGTTGGTCTTCAACGAGGAATTCCTAGTAAGCGCGAGTCATCAGCTCGCGTTGACTACGTCCCTGCCCTTTGTACACACCGCCCGTCGCTCCTACCGATTGAATGGTCCGGTGAAGTGTTCGGATCGAGGCGACGYGGGCGGT---YCGCYGCSCCGCGACGTCGCGAGAAGTCCACTGAACCTTATCATTTAGAGGAAGGAG-----------------------------------------------------------------------------------GAAAATGTAGGTTATGACAAAAAGGTTAGGTTACTAATTGTGAAACGMTTAATTACTCGAWTGTATCACCAGAATTMTTTTMTTATTTMTACTTATGATTATAATGAT------TATAAC------------CAAAATKMTTTTTTTRGGCACAACAAACATTTTTATTTSCAAATCATATCGGGTAAGTTAGCGGTTATTGTGGAAATRAAAYTTTTTCWAGGCTTAGTA---TCYTCTCTT---------GAAGATAAT---AAAATAGACGAATCTAAAAATTTACGATCAATTCATTCCATATTTCCCTTTTTAGAAGATAAATTCTCCCGTTTAAATTATGTGTCAAATATACTAATACCTTATCCTGTTCATYTTGAAATATTGGTTTTAATTCTTCGTTGTTGGGTRAAAGATKSTTCTTYTTTACATTTTTTACGATTYGTTTTCCACGAGAATCGTAATTGGAACCATTTTTTTTTCCAAWATAAATATAKTTCCAYCCTT------------YMAAAAAGA------------AATCAGAGATTTKTWTTATTCTTATATAATTCTCATGTCTGTGAATACGAATCCATTTTTGTTTTTTTACGTAACCAATCCTATCATTTACGATCAACATTTTTTGGAACCTTTTTTGAGCGAACTMTTTTCTATGGAAAAAWWAAWAAAGAGTATCTTGTACTGGTAAATGTC------TTTACTAAGGATTTTCAAGCCATA------TCATGTATGTTCAAAGATAKTTKTATGCATTATGTTAGGTATCAAGGAAAATYYATTCTGGCTTCAAAAYGGACGTTTTTTATTCTGAATAAATGGAMYTATTACCTKMYYYTCTTTTGGAAATGTCGTTTWTRTGTGTGGTAYCAATCAGAAAGG------ATAAAAAYATTATCCMAGCATTYCCTTGACTTTMTARGTTATCTT------TCAAGTGCA------AATAKACGATTCAACCYTTCGTTKGGACGAAGTCAAATGMTAGAAAATTCATTTATAATA---AATAAWAATAATATTATTAAG---------ACGTTTGATACCACAGTTCCAATTAYACCTTTGGTTRGACCATTGGWTAAAGCGAAARKTGGTGACGTCTTAGGTCACYCCATTAGTAAG---TTGATCTCGGCCGATTTATCAGATTCAGATTATGATATTATTGACTTATTTTGGCATATATGCAGAAATCTTTCTCATTATTACAGCGGAGCTTCAAAAAAA---AARAGTTTGTATCAAATA---------AAGTATATACTTCGACTTTCKTGTACTAGAACTTTAGCTCGTAAACACAAAAGYGCTTTACGTGCTTTTTTGAAAAGATTAGKTYCAGAAGTTTTGGAAGAATTTTTTATGGAGGAGGAGCAAGTTCTTTCGTTGATCTTCTCAAGGTATTCTTTTCCTTCGCAGAGATT-------------------------------------------------------------------------------CTACGGACTTAATTGRKTTGAGCCTTAGTATGGAAACCCACTAAGTGATAACTTTCAAATTCAGGGAAACCKTGGAATTAATAAAAATAGGCAATCCTGAGCCAAATCCCGTTTTMCGAMAATGAGTAGKGAAARCAAGCYAGAATAAAAAAAGGATAGGYGCAGAGACTCAACGGAAGCTGTTCTAATAAATACAWACAATACAAATGGAGTKKATTGCCGGTARACGAGAATAAAGATAGAGTCCCATTYWACATGTCAATACCGACAACAATGMAATTTRTAG-TAAGAGGAAAAAGMCMGTTTGAAYCCCYAATTCTTTCTCKTATTTMTCYCTTTYYGTTAGCAGTTMAAAATCCCCTTTTTTWTTTTTCATMKTTAGGCGAGAAATAACCATTTTMATAATTCACAGTCAGTACTTTAYWTWAKAATAYTGAAACTTACATTTACAAAGTMTTATTCAATTAGTSATTTTTCATTTTGTGTATTTTTAACAAAGA------WWATWTTACAAGTAATAC------------------TTTTTTATWWWTTWRWW---------TT-----------------------TTAATGAAAGCAGGTGTTGGATTCAAAGCCGGTGTTAAAGAGTACAAATTGACTTATTATACTCCTGATTATGAAACTAAAGATACTGATATTTTGGCAGCATTCCGAGTAACTCCTCAACCTGGAGTTCCACCCGAGGAAGCAGGAGCCGCGGTAGCTGCCGAATCTTCGACTGGTACATGGACCACTGTGTGGACCGATGGACTTACCAGCCTTGATCGTTACAAAGGACGATGCTATCACATCGAGCCCGTTGCTGGAGAAGAAAATCAATATATTGCTTATGTAGCTTACCCCTTAGACCTTTTTGAAGAAGGTTCTGTTACTAACATGTTTACTTCCATTGTAGGTAATGTATTTGGKTTTAAAGCCYTACGTGCTCTACGTCTGGAAGATCTTCGAATCCCCCCGGCTTATTCTAAAAYTTTCCAAGGCCCGCCTCATGGTATCCAAGTTGARAGAGATAAATTGAACAAGTACGGBCGTCCTCTATTGGGATGTACTATTAAACCCMAATTRGGGTTATCCGCTAAGAACTACGGTCGGGCGGTTTATGAGTGTCTGCGCGGTGGACTTGATTTTACCAAAGATGATGAGAATGTAAACTCCCAACCATTTATGCGCTGGAGAGACCGTTTCYTATTTTGTGCCGAAGCTCTTTATAAAGCACAAGCCGAAACTGGCGAAATCAAAGGRCATTATTTGAAT---------------------------------------------------------------------------------------------------------------------------------------------------------------------------------------------------------------------------------------------------------------------------------------------------------------------------------------------------------------------------------------------------------------------------------------------------------------------------------------------------------------------------------------------------------------------------------------------------------------------------------------------------------------------------------------------------------------------------------
Moquiniella ---TTGATCCTGCCAGTAGTCATATGCTTGTCTCAAAGATTAAGCCATGCATGTGTAAGTATGAACTAATTCAGACTGTGAAACTGCGAATGGCTCATTAAATCAGTTATAGTTTGTTTGATGGTATTTGCTACTCGGATAACCGTAGTAATTCTAGAGCTAATACGTGCACCGAACCCCGACTCTTGCGGAAGGGATGCATTTATTAGATAAAAGGTCGACGCGGGCTTCT-GCTCGTCGTTCTGATGAATCATGATAACTTGACGGATCGCACGGCCATCGTGCCGGCGACGCATCATTCAAATTTCTGCCCTATCAACTTTCGATGGTAGGATAGTGGCCTACCATGGTTTTGACGGGTGACGGAGAATTAGGGTTCGATTCCGGAGAGGGAGCCTGAGAAACGGCTACCACATCCAAGGAAGGCAGCAGGCGCGCAAATTACCCAATCCTGACACGGGGAGGTAGTGACAATAAATAACAATACCGGGCTCTACGAGTCTGGTAATTGGAATGAGTACAATCTAAATCCCTTAACGAGGATCCATTGGAGGGCAAGTCTGGTGCCAGCAGCCGCGGTAATTCCAGCTCCAATAGCGTATATTTAAGTTGTTGCAGTTAAAAAGCTCGTAGTTGGACCTTGGGTTGGGTCGATCGGTCCGCCTTCGGGTGTGTACCGGTCGGCCTGTCCCTTCTACCGGCGATGCGCTCCTGGCCTTAATTGGCCGGGTCGTGCCTCCGGTGCTGTTACTTTGAAGAAATTAGAGTGCTCAAAGCAAGCCTACGCTCTGGATACATTAGCATGGGATAACATCATAGGATTTCGGTCCTATTCTGTTGGCCTTCGGGATCGGAGTAATGATTAACAGGGACAGTCGGGGGCATTCGTATTTCATAGTCAGAGGTGAAATTCTTGGATTTATGAAAGACGAACAACTGCGAAAGCATTT--------GCCAAGGATGTTTTCATTAATCAAGAACGAAAGTTGGGGGCTCGAAGACGATCAGATACCGTCCTAGTCTCAACCATAAACGATGCCGACCAGGGATCAGCGGATGTTACTTGTAGGACTCCGCTGGCACCTTATGAGAAATCAAAGTTTTTGGGTTCCGGGGGGAGTATGGTCGCAAGGCTGAAACTTAAAGGAATTGACGGAAGGGCACCACCAGGAGTGGAGCCTGCGGCTTAATTTGACTCAACACGGGGAAACTTACCAGGTCCAGACATAGTAAGGATTGACAGACTGAGAGCTCTTTCTAGATTCTATGGGTGGTGGTGCATGGCCGTTCTTAGTTGGTGGAGCGATTTGTCTGGTTAATTCCGTTAACGAACGAGACCTCAGCCTGCTAACTAGCTACGTGGAGGTATCCCTCCATGGCTAGCTTCTTAGAGGGACTATGGCCTTTTAGGCCACGGAAGTTTGAGGCAATAACAGGTCTGTGATGCCCTTAGATGTTCTGGGCCGCACGCGCGCTACACTGATGTATTCAACGAGTCTATAGCCTTGGCCGACAGGCCCGGGTAATCTTTGAAATTTCATCGTGATGGGGATAGATCATTGCAATTGTTGGTCTTCAACGAGGAATTCCTAGTAAGCGCGAGTCATCAGCTCGCGTTGACTACGTCCCTGCCCTTTGTACACACCGCCCGTCGCTCCTACCGATTGAATGGTCCGGTGAAGTGTTCGGATCGAGGCGACGCGGGCGGT---CCGCCGTC-CGCGACGTCGCGAGAAGTCCACTAAACCTTATCATTTAGAGGAAG-----------------------------------------------------------------TTCAATCGATCAAGTTTGTTCGAAAATGTAAGTTATAACAAAAAGGTTAGGTTACTAATTGTGAAACGATTAATTACTCGAATGTATCACCAGAATTCTTTTCTTATTTCTACTTAT---------GATTATAACTATAAC------------CAAAATGTTTTTTTGGGGCACAACAAACATTTTTATTTGCAAATCATATCGGATAAGTTAGCGGTTATTGTGGAAATGAAACTTTTCCTAGGACTAGTA---TCTTCTCTT---------GAAGATAATAAAAAAATAGACGAATCTAAAAATTTACGATCAATTCATTCCATATTTCCCTTTTTAGAAGATAAATTCTCTCGTTTAAATTATGTGTCAAATATACTAATACCTTATCCTGTTCATCTTGAAATATTAGTTTTAATTCTTCGTTGTTGGGTGAAAGATGCTTCTTCTTTACATTTTTTACGATTCGTTTTCCACGAGAATCCTAATTGGAACCATTTTTTTTTCCAAAATAAATATATTTCTACCTTT------------TCAAAAAGA------------AATCAGAGATTCTTTTTATTCTTATATAATTCTCATGTCTGTGAATACGAATCCATTTTTGTTTTTTTACGTAACCAATCCTATCATTTACGATCAACATTTTTTGGAACCTTTTTTGAGCGAACTATTTTCTATAGAAAAATAAAAAAAGAGTATCTT------GTAAATATC------TTTACTAAGGATTTTCAAGCCATA------GCATGTATGTTCAAAGATATTTTTATGCATTATGTTAGGTATCAAGGAAAATCTATTCTGGCTTCAAAATGGACGTTTTTTATTCTGAATAAATGGAACTATTACCTTGCTCTCTTTTGGAAATGTCGTTTTTATGTGTGGTATCACTCAGAAAGG------ATAAAAACATTATCCAAGCATTTCCTTGACTTTCTAGGTTATCTT------TCAAGTGCA------AATATACGATTCAACTCTTCGTTGGGACGAAGTCAAATGATAGAAAATTCATTTCTAATA------AATAATAATATTATTAAG---------ACGTTTGATACCACAGTTCCAATTATACCTTTGGTTGGACCATTGGTTAAAGCGAAAGTTGGTGACGTCTTAGGTCACCCCATTAGTAAGTTGTTGATCTCGTCCGATTTA------TCAGATTATGATATTATTGACTTATTTTGGCATATATGCAGAAATCTTTCTC------------------------------------------------------------------------------------------------------------------------------------------------------------------------------------------------------------------------------------------------------------------------------------------------------------------------------------------TAGTATGGAAACCCACTAAGTGATAACTTTCAAATTCAGGGAAACCGTGGAATTAATAAAAATAGGCAATCCTGAGCCAAATCCCATTTTCCGAAAATGAGTAGGGAAAGCAAGCCAGAATAAAAAAAGGATAGGTGCAGAGACTCAACGGAAGCTGTTCTAATAAATACATACAATACAAATGGAGTTGATTGCCGGTAGACGAGAATAAAGATAGAGTCCCATTCTACATGTCAATACCGACAACAATGAAATTTATAG-TAAGAGGAAAAAGCCCGTT-GAACGCCTAATTCTTTTTCTTATTTATCCCTTTTCGTTAGCAATTTGAAATCCCCG--TTCATTTTTCATATTTAGGTGAGAAATACTCATTTTAATAATTCACAGTCATTACTTTAT------ATACTGAAACTTACATTTCCAAAGTCTTATTCAATTAGTCATTTTTCATTTTGTGTATTTTAAA-AAATA------AAATTTTACAAGTAATAC------------------TTT-T--TTAGTTAGAT---------TT-----------------------TTAATGAAAGCAAGTGTTGGATTCAAAGCCGGTGTTAAAGAGTACAAATTGACTTATTATACTCCTGAWTATGAAACTAAAGATACTGATATTTTGGCAGCATTCCGAGTAACTCCTCAACCWGGAGTTCCACCCGAGGAAGCAGGAGCCGCGGTAGCTGCCGAATCTTCGACTGGTACATGGACCACTGTGTGGACCGATGGACTTACCAGCCTTGATCGTTACAAAGGACGATGCTATMAYATCGAGCCYGTTGCTGGAGAAGAAAATCAATATMTTGCTTATGTAGCTTACCCCTTAGACCTTTTTGAAGAAGGTTCTGTTACTAACATGTTTACTTCCATTGTAGGTAATGTATTTGGTTTTAAAGCCCTACGTGCTCTACGTCTGGAAGATCTTCGAATCCCCCCGGCTTATTCTAAAACTTTCCAAGGCCCRCCTCATGGTATCCAAGTTGAGAGAGATAARTTGAACAAGTACGGCCGTCCTCTATTGGGATGTACTATTAAACCAAAATTGGGGTTATCCGCTAAGAACTACGGTCGRGCGGTTTATGAGTGTCTKCGYGGTGGACTTGATTTTACCAAAGATGATGAGAATGTMAACTCCCAACCATTTATGCGCTGGAGAGAYCGTTTCTTATTTTGTGCCGAAGCTCTTTATAAAGCACARGCCGAAACTGGMGAAATCAAAGGKCATTATTTGAATGCTACTGCAGGTACATGYGAAGAAATGATSAAAAGGGCTGTATTTGCCAGAGAATTGGGAGTCCCTATCGTAATGCATGACTATTTAACAGGGGGRTTYACTGCAAATACTAGCTTGGCTCATTATTGCCGGGATAATGGTTTACTTCTTCATATCCATCGTGCAATGCATGCGGTTATTGATAGACAAAAAAATCATGGTATACACTTTCGTGTATTAGCTAAAGCCTTACGTATGTCTGGTGGAGATCATATTCACTCTGGTACTGTAGTAGGTAAACTTGAAGGKGAAAGAGATATYACTTTGGGATTTGTTGATTTACTACGTGATGATTTTRTTGAAAAARACCGAAGTARGGGGATYTATTTYACTCAAGATTGGGTTTCGCTACCGGGTGTTTTGCCCGTAGCTTCAGGGGGTATTCATGTTTGGCATATGCCTGCTCTGACCGAGATCTTTGGGGATGATTCCGTATTACARTTCGGKGGAGGAACYYTAGGACACCCTTGGGGAAATGCRCCGGGTGCCGTAGCTAATCGAGTAGCTCTAGAAGCATGTGTACAAGCTCGTAATGAGGGRCGGGATCTTGCTCGTGAGGGTAATGAAATTATCCGCGARGCTYGMACATGGAGTCCTGAACTAGCTGCTGCTTGTGAGATATGGAAGGAGATCAAATTTGAATTCCAAGCAATGGATACTTTGTAA
Ileostylus TGGTTGATCCTGCCAGTAGTCATATGCTTGTCTCAAAGATTAAGCCATGCATGTGTAAGTATGAACTAATTCAGACTGTGAAACTGCGAATGGCTCATTAAATCAGTTATAGTTTGTTTGATGGTATTTGCTACTCGGATAACCGTAGTAATTCTAGAGCTAATACGTGCAACAAACCCCGAC--TTCCGGAAGGGATGCATTTATTAGATAAAAGGTCGACGCAGGCTCT--GCTCGTTGCTCTGATGATTCATGATAACTTGACGGATCGCACGGCCCTCGTGCCGGCGACGCATCATTCAAATTTCTGCCCTATCAACTTTCGATGGTAGGATAGTGGCCTACCATGGTGATGACGGGTGACGGAGAATTAGGGTTCGATTCCGGAGAGGGAGCCTGAGAAACGGCTACCACATCCAAGGAAGGCAGCAGGCGCGCAAATTACCCAATCCTGACACGGGGAGGTAGTGACAATAAATAACAATACCGGGCTCTAAGAGTCTGGTAATTGGAATGAGTACAATCTAAATCCCTTAACGAGGATCCATTGGAGGGCAAGTCTGGTGCCAGCAGCCGCGGTAATTCCAGCTCCAATAGCGTATATTTAAGTTGTTGCAGTTAAAAAGCTCGTAGTTGGACCTTGGGTTGGGTCGATCGGTCCGCCTTTAGGTGTGTACCGGTCGGCCTGTCCCTTCTACCGGCGATGCGCTCCTGGCCTTAATTGGCCGGGTCGTGCCTCCGGTGCTGTTACTTTGAAGAAATTAGAGTGCTCAAAGCAAGCCTACGCTCTGGATACATTAGCATGGGATAACATCATAGGATTTCGGTCCTATTCTGTTGGCCTTCGGGATCGGAGTAATGATTAACAGGGACAGTCGGGGGCATTCGTATTTCATAGTCAGAGGTGAAATTCTTGGATTTATGAAAGACGAACAACTGCGAAAGCATTT--------GCCAAGGATGTTTTCATTAATCAAGAACGAAAGTTGGGGGCTCGAAGACGATCAGATACCGTCCTAGTCTCAACCATAAACGATGCCGACCAGGGATCAGCGGATGTTACTTATAGGACTCCGCTGGCACCTTATGAGAAATCAAAGTTTTTGGGTTCCGGGGGGAGTATGGTCGCAAGGCTGAAACTTAAAGGAATTGACGGAAGGGCACCACCAGGAGTGGAGCCTGCGGCTTAATTTGACTCAACACGGGGAAACTTACCAGGTCCAGACATAGTAAGGATTGACAGACTGAGAGCTCTTTCTAGATTCTATGGGTGGTGGTGCATGGCCGTTCTTAGTTGGTGGAGCGATTTGTCTGGTTAATTCCGTTAACGAACGAGACCTCAGCCTGCTAACTAGCTACACGGAGGTATCCCTCCATGGCTAGCTTCTTAGAGGGACTATGGCCTTTTAGGCCACGGAAGTTTGAGGCAATAACAGGTCTGTGATGCCCTTAGATGTTCTGGGCCGCACGCGCGCTACACTGATGTATTCAACGAGTCTATAGCCTTGGCCGACAGGCCCGGGTAATCTTTGAAATTTCATCGTGATGGGGATAGATCATTGCAATTGTTGGTCTTCAACGAGGAATTCCTAGTAAGCGCGAGTCATCAGCTCGCGTTGACTACGTCCCTGCCCTTTGTACACACCGCCCGTCGCTCCTACCGATTGAATGGTCCGGTGAAGTGTTCGGATCGCGGCGACGTGGGCGGT---TCGCTGCC-CGCGACGTCGCGAGAAGTCCACTGAACCTTATCATTTAGAGGAAGGAGAAGTCGTAACAAGGTTTCCGTAGGTG---------------------------------------AATCGATCAAATTTGTTCGAAAATGTAGGTTATGACACAAAAGTTAGGTTACTAATTGTGAAACGCTTAATTACTCGAATGTATCAACAGAATTTTTTTATTATTTCTACTAAT---------GAT------TCTAAC------------CAAAATACTTTTTGGGGGCACAATAAACATTTTTATTTGCAAATCATGTCGGGTAACTTAGCAGTTATTGTGGAAATGAAATTTTGCCTACACTTAGTA---TCTTCTCTC---------AAAGATAAT---AAAATAGACGAATATAAAAATTTACGATCAATTCATTCCCTATTTCCCTTTTTAGAAGATAAATTATCCCGTTTAAATTATGTATCAAATAGACTAATACCCTACCCTGTTCATCTTGAAATATTGGTTCTAATTATTCGTTGCTGGTTGAAAGATGCCTCTTCTTTGCATTTTTTACGATTCATTTTACACGTGAATCGTAATTGGAACCTTTCTTTTTTACAAAATAAATATATTTCCACTCTT------------TCAAAAAGA------------AATCAGAGATTCTTCTTATTCTTATATAATTCTCATGTCTGTGAATACGAATCCATTTTTGTTTTTTTACGTAACCAATCCTCTCATTTACGATCAACATTTTTTGTAACCCTTTTTGAGCGAAATTTTTTATATGGAAAAATAAAAAAAGAGCATCTT------GTAAATTTA------TTTACTAAGGATTTTCAAGCCATT------TCATGGCTGTTCAAAGATATTTTTATACATTATGTTAGGTATCAAGGAAAATCGATTCCGGCTTCAAAACGGACGTCTCTTATTCTTAATAAATGGAATTATTACCTTGACCTCTTTTGGAAATGTCATTTTTATGTGTGGTATCAAGCAGAAAGG------ATAAATAAATTATCCAAGCATTTCCTTTACTTTTTAGGTTATCTG------TTAAATTCA------AGTATACGATTCAACCCTTCGTTGGGACGAAGTCAAATGCTAGAAAATTCATTTATAATA---------AATAATATTATTAAG---------ACGTTTGATACCACAGTTCCAATTATGCCTTTGGTTGGATCATTGGCTAAAGCGAAAGTTGATGATGTTTTAGGTCACCCCATTAGTAAG---TTGATCTCGTCCGATTTA------TCAGATTATGATATTATTGACTTATTTTGGTATATATGCAGAAATTTTTCTCATTATTACAGCGGATCCTCAAAAAAA---AAAAGTTTGTATCAAATA---------AAGTATATACTTAGACTTTATTGTACTAGAACTTTAGCTCGTAAACACAAAAGCGCTTTACGTGCTTTTTTGAAAAGATTAGGTCCGGCATTTTTGGAAGAATTTTTTACGGAGGAGGAGCAAGTTCTTTCGTTGATCTTCTCAAGGTCTTCTTTTACTTCGCGGAGGTTATATAGAGAAGGTCGTATTTGGTATTTGGATATT------------------------------CGAAATTGGTAGACGCTACGGACTTAATTGGATTGAGCCTTAGTATGGAAACCCACTAAGTGATAACTTTCAAATTCAGGGAAACCGTGGAATTAATAAAAATAGGCAATCCTGAGCCAAATCCTGTTTTCCGAAAATGAGTAGGGAAAGCAAGCCAGAATAAAAAAAGGATAGGTGCAGAGACTCAACGGAAGCTGTTCTAATAAATACATACAATACAAATG---------GCCGGTAGACGAGAATAAAGATAGAGTCCCATTYTACATGTCAATACCGACAACAATGAAATTTATAG-TAAGAGGAAAAAGTCCGTTTGAACCCCTAATTCTTTCCCTTATTTATCC----CTGTTAGTAGTTAAAAACCCTT----------TTCATTTTTAGGCAAGAAATACCCATTTTTATAATTCACAATCAGTACTTTTATACTAACTACTGAAACTTACATTTATAAAGTCTTATTCAATTAGTACTTTTTCATTTTGTGTATTTTAAA-AAATA------CAATTTTACAAGTAATAC------------------TTT-T------TTAGAT---------TT-----------------------TTAATG---------------------------------------AAATTGACTTATTATACTCCTGATTATGAAACTAAAGATACTGATATTTTGGCAGCATTCCGAGTAACTCCTCAACCTGGAGTTCCACCCGAGGAAGCAGGAGCCGCGGTAGCTGCCGAATCTTCTACTGGTACATGGACCACTGTGTGGACCGATGGACTTACCAGCCTTGATCGTTACAAAGGACGATGCTATCACATCGAGCCCGTTGCTGGAGAAGAAAATCAATATATTGCTTATGTAGCTTACCCTTTAGACCTTTTTGAAGAAGGTTCTGTTACTAACATGTTTACTTCCATTGTAGGTAATGTATTTGGGTTTAAAGCCCTACGTGCTCTACGTCTGGAAGATCTTCGAATACCCCCGGCTTATTCTAAAACTTTCCAAGGCCCGCCTCATGGTATCCAAGTTGAGAGAGATAAATTGAACAAGTATGGTCGTCCTCTATTGGGATGTACTATTAAACCCAAATTGGGGTTATCCGCTAAGAATTACGGTCGAGCGGTTTATGAGTGTCTGCGCGGTGGACTTGATTTTACCAAAGATGATGAGAACGTAAACTCCCAACCATTTATGCGTTGGAGAGACCGTTTCTTATTTTGTGCCGAGGCTCTTTATAAAGCACAGGCCGAAACTGGCGAAATCAAGGGGCATTATTTGAATGCTACTGCAGGTACATGCGAAGAAATGATGAAAAGGGCTGTATTTGCCAGAGAATTGGGAGTCCCTATCGTAATGCATGACTATTTAACAGGGGGATTCACTGCAAATACTAGCTTGGCTCATTATTGCCGGGATAATGGCTTACTTCTTCATATC---------------------------------------------------------------------------------------------------------------------------------------------------------------------------------------------------------------------------------------------------------------------------------------------------------------------------------------------------------------------------------------------------------------------------------------------------------------------------------------------------------------------------------------------------------------------
Muellerina ------------------------------------------------------------------------------------------TGGCTCATTAAATCAGTTATAGTTTGTTTGATGGTATTTGCTACTCGGATAACCGTAGTAATTCTAGAGCTAATACGTGCAACAAACCCCGAC-TTCTTGGAAGGGATGCATTTATTAGATAAAAGGTCGACGCGGGCTCCT-GCTCGTTGCTCTGATGATTCATGATAACTTGACGGATCGCACGGCCCTCGTGCCGGCGACGCATCATTCAAATTTCTGCCCTATCAACTTTCGATGGTAGGATAGTGGCCTACCATGGTGATGACGGGTGACGGAGAATTAGGGTTCGATTCCGGAGAGGGAGCCTGAGAAACGGCTACCACATCCAAGGAAGGCAGCAGGCGCGCAAATTACCCAATCCTGACACGGGGAGGTAGTGACAATAAATAACAATACCGGGCTCTAAGAGTCTGGTAATTGGAATGAGTACAATCTAAATCCCTTAACGAGGATCCATTGGAGGGCAAGTCTGGTGCCAGCAGCCGCGGTAATTCCAGCTCCAATAGCGTATATTTAAGTTGTTGCAGTTAAAAAGCTCGTAGTTGGACCTTGGGTTGGGTCAATCGGTCCGCCTTTAGGTGTGTACCGGTCGGCCTGTCCCTTCTACCGGCGATGCGCTCCTGGCCTTAATTGGCCGGGTCGTGCCTACGGTGCTGTTACTTTGAAGAAATTAGAGTGCTCAAAGCAAGCCTACGCTCTGGATACATTAGCATGGGATAACATCATAGGATTTCGGTCCTATTCTGTTGGCCTTCGGGATCGGAGTAATGATTAACAGGGACAGTCGGGGGCATTCGTATTTCATAGTCAGAGGTGAAATTCTTGGATTTATGAAAGACGAACAACTGCGAAAGCATTT--------GCCAAGGATGTTTTCATTAATCAAGAACGAAAGTTGGGGGCTCGAAGACGATCAGATACCGTCCTAGTCTCAACCATAAACGATGCCGACCAGGGATCAGCGGATGTTACTTATAGGACTCCGCTGGCACCTTATGAGAAATCAAAGTTTTTGGGTTCCGGGGGGAGTATGGTCGCAAGGCTGAAACTTAAAGGAATTGACGGAAGGGCACCACCAGGAGTGGAGCCTGCGGCTTAATTTGACTCAACACGGGGAAACTTACCAGGTCCAGACATAGTAAGGATTGACAGACTGAGAGCTCTTTCTAGATTCTATGGGTGGTGGTGCATGGCCGTTCTTAGTTGGTGGAGCGATTTGTCTGGTTAATTCCGTTAACGAACGAGACCTCAGCCTGCTAACTAGCTACATGGAGGTATCCCTCCATGGCTAGCTTCTTAGAGGGACTATGGCCTTTTAGGCCACGGAAGTTTGAGGCAATAACAGGTCTGTGATGCCCTTAGATGTTCTGGGCCGCACGCGCGCTACACTGATGTATTCAACGAGTCTATAGCCTTGGCCGACAGGCCCGGGTAATCTTTGAAATTTCATCGTGATGGGGATAGATCATTGCAATTGTTGGTCTTCAACGAGGAATTCCTAGTAAGCGCGAGTCATCAGCTCGCGTTGACTACGTCCCTGCCCTTTGTACACACCGCCCGTCGCTCCTACCGATTGAATGGTCCGGTGAAGTGTTCGGATCGCGGCGACGTGGGCGGT-----------------------------------------------------------------------------------------------------------------------------------------------GAAAATGTAGGTTATAACACAAAAGTTAGGTTACTAATTGTGAAACGCTTAATTACTCAAATGTATCAACAGAATTATTTTCTTATTTCTACTACT---------GAT------TCTAAC------------CAAAATACTTTTTGGGGGCACAATAAACATTTTTATTTGCAAATCATGTCGGGTAAATTAGCAGTTATTGTGAAAATTAAATTTTGCCTACATTTATTA---TCTTCTCTA---------GAAGATAAT---AAAATAGACGAATCTAAAAATTTACGATCAATTCATTCCCTATTTCCCTTTTTAGAAGATAAATTCTCTCATTTAAATTATGTATCAAATAGACTAATACCCTATCCTGTTCATCTTGAAATATTAGTTCTCATTCTTCGTTGCTCGTTGAAAGATGCCTCTTCTTTGCATTTTTTACGATTCGTTTTCCATGAGAATCGTAATCGGAACCTTTTTTTTTTACAAAAGAAATATATTTCCACTTTT------------TCAAAAAGA------------AATCAGGGATTCTTTTTATTCTTATATAATTCTCATGTCTGTGAATGCGAATCCATTTTTGTTTTTTTACGTAACCAATCCTATCATTTACGATCAACATTTTTTGGAACCCTTTTTGAGCGAAATTTTTTATATAGAAAAATAAAAAAAGAGCATCTT------GTAAATGTA------TTTACTAAGGATTTTCAAGCCATT------TCATGGTTGTTCAAAGATATTTTTATACATTATGTTAGGTATCAAGGAAAATCTATTCTGGCTGCAAAGCGGACGTCTCTTATTCTGAATAAATGGAATTATTACCTTGACCTCTTTTGGAAATGTCGTTTTTATGTGTGGTATCAACCAGAAAGA---AGGATAAATAAATTATCCAAGCATTTCCTTTACTTTCTAGGTTATCTG------TCAAGTTCA------AATATACGATTCAACCCTTCGTTGGGACGAAGTCAAATGCTAGAAAATGCATTTCTAATA---------AATAATATTATTAAG---------ACGCTTGATACTACAGTTCCAATTCTGCCTTTGGTTGGATCATTGTCTAAAGCGAAAGTTGATGATGTTTTAGATCACCCCATTAGTAAG---TGGATCTCGTCCGATTTA------TCAGATTATGATATTATTGACTTATTTTGGTATATATGCAGAACTATTTCTCATTATTACAGCGGAGCCTCAAAAAAA---ACGAGTTTGTATCAAATA---------AAGTACATACTGCGACTTTCTTGTACTAGAACTTTAGCTCGTAAACACAAAAGTGCTTTACGTGCTTTTTTGAAAAGATTAGGTCCGGAATTTTTGGAAGAATTTTTTACAGAGGAGGAACAAGTTCTTTCGTTGATCTTCTCAAGGTATTCTTTTACTTCGCGTAGGTTATATAGA---------------------------------------------------------CGAAATTGGTAGACGCTACGGACTTAATTGGATTGAGCCTTAGTATGGAAACTCACTAAGTGATAACTTTCAAATTCAGGGAAACCGTGGAATTAATAAAAATAGGCAATCCTGAGCCAAATCCTGTTTTCCGAAAATGAGTAGGGAAAGCAAGCCAAAAWAAAWAAAGGATAGGTGCAGAGACTCAACGGAAGCTGTTCTAATAAATACATACAATACAAATGGAGTTGCTTKCCGGTAGACRAGAATAAAGATAGAGTCCCATTCTACATGTCAATACCGACAACAATGAAATTTCTAG-TAAGAGGAAAAAGTCCGTTTGAACCCCTAATTCGTTCCCTTATTTCTCC----CTGTTAACAGTTAAAAATCCTT---TTCATTTTTCATATTTAGGCAAGAAATACTCATTTTAATAATTCACAATCAGTATTTTKATACTAACTACTGAAACTTACATTTAAAAAGTATTATTCCA-------TTTTTCATTTTGTGTCTTTTAAA-AAAKA------AAATTTTACAAGTAATAC------------------TTT-T------TTAGAT---------KT-----------------------TKAATG---------------------------------------AAATTGACTTATTATACTCCTGATTATGAAACTAAAGATACTGATATTTTGGCAGCATTCCGAGTAACTCCTCAACCTGGAGTTCCACCCGAGGAAGCAGGAGCCGCGGTAGCTGCAGAATCTTCTACTGGTACATGGACCACTGTGTGGACCGATGGACTTACTAGCCTTGATCGTTACAAAGGACGATGCTATCACATCGAGCCGGTTGCTGGAGAAGAAAATCAATATATTGCTTATGTAGCTTACCCTTTAGACCTTTTTGAAGAAGGTTCTGTTACTAACATGTTTACTTCCATTGTAGGTAATGTATTTGGGTTTAAAGCCCTACGTGCTCTACGTCTGGAAGATCTTCGAATACCCCCGGCTTATTCTAAAACTTTCCAAGGCCCACCTCATGGTATCCAAGTTGAGAGAGATAAATTGAACAAGTATGGTCGTCCTCTATTGGGATGTACTATTAAACCTAAATTGGGGTTATCCGCTAAGAATTACGGTCGAGCGGTTTATGAGTGTCTGCGCGGTGGACTTGATTTTACCAAAGATGATGAGAACGTAAACTCCCAACCATTTATGCGTTGGAGAGACCGTTTCTTATTTTGTGCCGAGGCTATTTATAAAGCACAGGCCGAAACTGGCGAAATTAAGGGGCATTATTTGAATGCTACTGCAGGTACGTGGGAAGAAATGATCAAAAGGGCTGTATTTGCCAGAGAATTGGGAGTCCCTATCGTAATGCATGACTATTTAACAGGAGGATTCACTGCAAATACTAGCTTGGCTCATTATTGCCGGGATAATGGCTTACTTCTTCATATTCATCGTGCA------------------------------------------------------------------------------------------------------------------------------------------------------------------------------------------------------------------------------------------------------------------------------------------------------------------------------------------------------------------------------------------------------------------------------------------------------------------------------------------------------------------------------------------------------------
Cecarria -------TCCTGCCAGTACTCATATGCTTGTCTCAAAGATTAAGCCATGCATGTGTAAGTATGAACTAATTCAGACTGTGAAACTGCGAATGGCTCATTAAATCAGTTATAGTTTGTTTGATGGTATTTGCTACTCGGATAACCGTAGTAATTCTAGAGCTAATACGTGCACCAAACCCCGAC--TTTTGGAAGGGACGCATTTATTAGATAAAAGGTCAACGCGAGCTTT--GCTCGTTGCTCTGACGACTCATGATAACTTGACGGATCGCACGGCCTTCGTGCCGGCGACGCATCATTCAAATTTCTGCCCTATCAACTTTCGATGGTAGGATAGTGGCCTACCATGGTGATGACGGGTGACGGAGAATTAGGGTTCGATTCCGGAGAGGGAGCCTGAGAAACGGCTACCACATCCAAGGAAGGCAGCAGGCGCGCAAATTACCCAATCCTGACACGGGGAGGTAGTGACAATAAATAACAATACCGGGCTCTTTGAGTCTGGTAATTGGAATGAGTACAATCTAAATCCCTTAACGAGGATCCATTGGAGGGCAAGTCTGGTGCCAGCAGCCGCGGTAATTCCAGCTCCAATAGCGTATATTTAAGTTGTTGCAGTTAAAAAGCTCGTAGTTGGACCTTGGGCTGGGTCGATCGGTCCGCCGCCAGGTGTGCACCGGCCGGCCCGTCCTTTCTACCGGCGATGCGCTCCTGGCCTTGATTGGCCGGGTCGTGCCTCCGGTGCTGTTACTTTGAAGAAATTAGAGTGCTCAAAGCAAGCCTACGCTCTGGATACATTAGCATGGGATAACATCATAGGATTTCGGTCCTATTCTGTTGGCCTTCGGGATCGGAGTAATGATTAACAGGGACAGTCGGGGGCATTCGTATTTCATAGTCAGAGGTGAAATTCTTGGATTTATGAAAGACGAACAACTGCGAAAGCATTT--------GCCAAGGATGTTTTCATTAATCAAGAACGAAAGTTGGGGGCTCGAAGACGATCAGATACCGTCCTAGTCTCAACCATAAACGATGCCGACCAGGGATCAGCGGATGTTGCTTAAAGGACTCCGCTGTCACCTTATGAGAAATCAAAGTTTTTGGGTTCCGGGGGGAGTATGGTCGCAAGGCTGAAACTTAAAGGAATTGACGGAAGGGCACCACCAGGAGTGGAGCCTGCGGCTTAATTTGACTCAACACGGGGAAACTTACCAGGTCCAGACATAGTAAGGATTGACAGACTGAGAGCTCTTTCTAGATTCTATGGGTGGTGGTGCATGGCCGTTCTTAGTTGGTGGAGCGATTTGTCTGGTTAATTCCGTTAACGAACGAGACCTCAGCCTGCTAACTAGCTACATGGAGGTATCCCTCCATGGCTAGCTTCTTAGAGGGACTATGGCCTTTTAGGCCATGGAACTTTGAGGCAATAACAGGTTTGTGACGCCCTTAGATGTTGTGGGCCGCACGCGCGCTACACTGATGTATTCAACGAGTCTATAGCCTTGGCCGACAGTCCCGGGTAATCTTTCAAATTTCATCGTGATGGGGATAGATCATTGCAATTGTTGGTCTTCAACGAGGAATTCGTAGTACGCGCGCGTCATCAGCTCGCGTTGACTACGTCCCAGCCCTTTGTACACACCGCCCGTCGCTCCTACCGATTGAATGGTCCGGTGAAGTGTTCGGATCGCGGCGACGTGGGCGGT---TCGCTGCC-CGCGACGTCACGAGAAGTCCACTGAACCTTATCATTTAGAGGAAGGAGAAGTCGTAACAAGGTTTCCGTAGGTG----------------------------------------------------------------------------------TTAGGTTACTAATTGTGAAACGCTTAATTACTCGAATGTATCAACAGAATTATTTTATTATTTCTACTAAT---------GAT------------------------------------------------------------------------------------------------------------------------------------------------------------------------------------------------------------------------------------------------------------------------------------------------------------------------------------------------------------------------------------------------------------------------------------------------------------------------------------------------------------------------------------------------------------------------------------------------------------------------------------------------------------------------------------------------------------------------------------------------------------------------------------CTCTTTTGGAAATATCGTTTTTATGTGCGGTATCAACCAGAACGG------ATAAAAACATTATCCAAGCATTTC------TTTCTAGGTTATCTT------TCAAGTGTA------AGTATACGATTCAACTTTTGGTTGGTCCGAAGTCTAATGCTAGAAAATTCCTTTCTAATA------AATAATAATATTATTAAG---------GCGTTTGATACTACA---------ATGCCTTTGGTTGGATCTTTGGCTAAAGCGAAAGTTGGCGATGTCTTAGGTCGCCCTATTAATAAG---TTGATCTCGATCGATTTA------TCAGATTATGATATTATTGACTTATTTTGGCATATATGCCAAAATATTTTTAATTATTTCAGCGGAGTCTCAAAAAAA---AAGAGTTTGTATCAAATA---------AAGTATATATTTCGACTT----------------------------------------------------------------------AATTTTTGGAATAATTTTTTTTGGTGGAAGAGCAAGTTCTTTCGTTGATCTTCTAAAGGTATTCTTTTAACTCCCGGGGTTTATATAGAGAAAGTCATGTTTGGTATCTGGATATT------------------------------CGAAATTGGTAGACGCTACGGACTTAATTGGATTGAGCCTTAGTATGGAAACTTACTAAGTGATAACTTTCAAATTCAGGGAAACCGTGGAATTAATAAAAATAGGCAATCCTGAACCAAATCCCGTTTTCATAAAATGAGTAGGGAAATCAAGCCAGAATAAAAAAAGGATAGGTGCAGAGACTCAATGGAAGCTGTTCTAATAAATACATACAATACAAATTGTATGTAGC-CCGGTAGACGAGAATAAAGATAGAGTCCCATTCTACATGTCAATACCGACAACAATTAAATTTATAG-TAAGAGGAAAAAGCCCGTTTGAGCCCCCATTAGT-------------------TCATTAGCATTTT---------------------AATTTTTAGGCAAGAAATGCCCATTTTAATAATTCACAGTCAGTACTTTTTTTTATA---CTGAAACTTACATTTATAAAGTCTTATTC-----------------TTTTTATATTT-------------------------------------------------------------------------------------------------------TTAATG----------------------------TTAAAGAGTACAAATTGACTTATTATACTCCTGATTATGAAACTAAAGATACTGATATTTTGGCAGCATTCCGAGTAACCCCTCAACCTGGAGTTCCACCCGAGGAAGCAGGAGCCGCGGTAGCTGCTGAATCTTCTACTGGTACATGGACTACCGTGTGGACCGATGGACTTACGAGTCTTAATCGTTACAAAGGACGATGCTATCACATCGAGCCCGTTGCTGGAGAAGAAAATCAATATATTGCTTATGTAGCTTACCCGTTAGACCTTTTTGAAGAAGGTTCTGTTACTAACATGTTTACTTCCATTGTAGGTAATGTGTTTGGGTTTAAAGCCCTACGTGCTCTACGTCTGGAAGATCTTCGAATCCCCCCGGCTTATTCTAAAACTTTCCAAGGCCCGCCTCATGGTATCCAAGTTGAGAGAGATAAATTGAACAAGTATGGTCGTCCTCTATTGGGATGTACTATTAAACCCAAATTGGGGTTATCCGCTAAGAATTACGGTCGAGCGGTTTATGAGTGTCTGCGCGGTGGACTTGATTTTACCAAAGATGATGAGAACGTAAACTCCCAACCATTTATGCGTTGGAGAGACCGTTTCTTATTTTGTGCCGAAGCTATTTATAAAGCACAGGCAGAAACTGGTGAAATCAAAGGTCATTATTTGAAT---------------------------------------------------------------------------------------------------------------------------------------------------------------------------------------------------------------------------------------------------------------------------------------------------------------------------------------------------------------------------------------------------------------------------------------------------------------------------------------------------------------------------------------------------------------------------------------------------------------------------------------------------------------------------------------------------------------------------------
Loranthus TGGTTGATCCTGCCAGTAGTCATATGCTTGTCTCAAAGATTAAGCCATGCATGTGTAAGTATGAACWAATTCAGACTGTGAAACTGCGAATGGCTCATTAAATCAGTTATAGTTTGTTTGATGGTATTTGCTACTCGGATAACCGTAGTAATTCTAGAGCTAATACGTGCACCAAACCCCGAC-TTYCTGGAAGGGATGCATTTATTAGATAAAAGGTCAACGCGGGCYYY--GCCCGTTGCTCTGACGATTCATGATAACTTGACGGATCGCACGGCCTTTGTGCCGGCGACGCATCATTCAAATTTCTGCCCTATCAACTTTCGATGGTAGGATAGTGGCCTACCATGGTGATGACGGGTGACGGAGAATTAGGGTTCGATTCCGGAGAGGGAGCCTGAGAAACGGCTACCACATCCAAGGAAGGCAGCAGGCGCGCAAATTACCCAATCCTGACACGGGGAGGTAGTGACAATAAATAACAATACCGGGCTCTTTGAGTCTGGTAATTGGAATGAGTACAATCTAAATCCCTTAACGAGGATCCATTGGAGGGCAAGTCTGGTGCCAGCAGCCGCGGTAATTCCAGCTCCAATAGCGTATATTTAAGTTGYTGCAGTTAAAAAGCTCGTAGTTGGACCTTGGGTTGGGTCGATCGGTCCGCCTTYAGGTGTGTACCRGTCGKCTTGTCCCTTCTACCGGCGATGCGCTCCTGGCCTTAATTGGCCGGGTCGTGCCTCCGGTGCTGTTACTTTGAAGAAATTAGAGTGCTCAAAGCAAGCCTACGCTCTGGATACATTAGCATGGGATAACATCATAGGATTTCGGTCCTATTCTGTTGGCCTTCGGGATCGGAGTAATGATTAACAGGGACAGTCGGGGGCATTCGTATTTCATAGTCAGAGGTGAAATTCTTGGATTTATGAAAGACGAACAACTGCGAARGCATTT--------GCCAAGGATGTTTTCATTAATCAAGAACGAAAGTTGGGGGCTCGAAGACGATCAGATACCGTCCTAGTCTCAACCATAAACGATGCCGACCAGGGATCAGCGGATGTTACTTATAGGACTCCGCTGGCACCTTATGAGAAATCAAAGTTTTTGGGTTCCGGGGGGAGTATGGTCGCAAGGCTGAAACTTAAAGGAATTGACGGAMGGGCACCACCAGGAGTGGAGCCTGCGGCTTAATTTGACTCAACACGGGRAAACTTACCAGGTCCAGACATAGTAAGGATTGACAGACTGAGAGCTCTTTCGAGATTCTATGGGTGGTGGTGCATGGCCGTTCTTAGTTGGTGGAGCGATTTGTCTGGTTAATTCCGTTAACGAACGAGACCTCAGCCTGCTAACTAGCTACATGGAGGTATCCCTCCATGGCTAGCTTCTTAGAGGGACTATGSCCTTTTAGGCCACGGAAGTTTGAGGCAATAACAGGTCTGTGATGCCCTTAGATGTTCTGGGCCGCACGCGCGCTACACTGATGTATTCAACGAGTCTATAGCCTTGGCCGACAGGCCCGGGTAATCTTTGAAATTTCATCGTGATGGGGATAGATCATTGCAATTGTTGGTCTTCAACGAGGAATTCCTCGTAAGCGCGAGTCATCAGCTCGCGTTGACTACGTCCCTGCCCTTTGTACACACCGCCMGTCGCTCCTACCGATTGAATGGTCCGGTGAAGTGTTCGGATCGCGGCGACGTGKGCGGT---TCGCTGCC-CGCRACGTCACGAGAAGTCCACTGAACCTTATCATTTAGAGGAAGGAGAAG--------------------------------------------------------------------------------------------------------------------------------------------------------------------------------------------------------------------------------------------------------------------------------------------------------------------------------------------------------------------------------------------------------------------------------------------------------------------------------------------------------------------------------------------------------------------------------------------------------------------------------------------------------------------------------------------------------TTTGTTTTTTTACGTAACCAATCCTGTCAGTTACGATCAACATTTTTTGGAACCTTTTTTGAGCGACATTTTTTCTATGGAAAAATAAAAAAAGAGCATCTT------GTAAATGTC------TTTACTAAGGATTTTAAAGCCATTTACTGGTACTGGTTGTTCAAAGATAGTTTCATGCATTATGTTAGGTATCAAGGAAAATGCACTTTGGCTTTAAAACGGGCGTCTCTTATTCTAAATAAATGGAAATATTACCTTGCCCTCTTTTGGAAATATCGTTTTTATGTGCGGTATAAACCAGAACGG------ATAAAAACATTATCCAAGCATTTCCTTAACTTTCTAGGTTATCTT------TCAAGTGTA------AGTATACGATTCAACCCTTGGTTGGGCCGAAGTCAAATGCTAGAGAATTCCTTTCTAATA---------AATAATATTATTAAG---------ACGTTTGATACCACAGTTCCAATTATGCCTTTGGTTGGATCTTTGGCTAAAGCGAAAGTTGGTGATGTATTAGGTCACCCTATTAATAAG---TTGATCTCGATCGATTTA------TCAGATTATGATATTATTGACTTATTTTGGCATATATGCCAAAATATTTATCATTATTACAGCGGAATCTCAAAAAAA---AAGAGTTTGTATCAAATA---------AAGTATATATTTCGACTTTCTTGTACTAGAACTTTA-------------------------------------------------------------------------------------------------------------------------------------------------------------------------------------------------------------GGTAGACGCTACGGACTTAATTGGATTGAGCCTTAGTATGGAAACTCACTAAGTGATAACTTTCAAATTCAGGGAAACCGTGGAATTAATAAAAATAGGCAATCCTGAACCAAATCCCGTTTTCATAAAATGAGTAGGGAAATCAAGCCAGAAWAAAAAAAGGATAGGTGCAGAGACTCAACGGAAGCTGTTCTAATAAATACATACAATACAAATGGAGTTGATTGCCGGTAGACGAGAATAAAGATAGAGTCCCWTTCTACATGTCAATACCGACAACAATGAAATTTAYAG-TAAGAGGAAAAAGTCCGTTTGAACCCCTAATTCTAT-----------CCCTTTTCATTAKCATTTT-------------------TTAATTTTTAGGCAAGAAATGCCCATTTTAATAATTCACAGTCAGTACTTTWCTTTT--ATACTGAAACTTACATTTACAAAGTCTTATTY-------------------------TTT---------------------------------------------------------------TTAGAT---------TT-----------------------TTAATGAAAGCAAGTGTTGGATTCAAAGCCGGTGTTAAAGAGTACAAATTGACTTATTWTACTCCTGATTATGAAACTAAAGATACTGATATTTTGGCAGCATTCCGAGTAACCCCTCAACCTGGAGTTCCACCCGAGGAAGCAGGAGCCGCGGTAGCTGCTGAATCTTCTACTGGTACATGGACTACCGTGTGGACCGATGGACTTACGAGTCTTGATCGTTACAAAGGACGATGCTATCACATCGAGCCCGTTGCTGGAGAAGAAAATCAATATATTGCTTATGTAGCTTACCCGTTAGACCTTTTTGAAGAAGGTTCTGTTACTAACATGTTTACTTCCATTGTAGGTAATGTGTTTGGGTTTAAAGCCCTACGTGCTCTACGTCTGGAAGATCTTCGAATCCCCCCGGCTTATTCTAAAACTTTCCAAGGCCCGCCTCATGGTATCCAAGTTGAGAGAGATAAATTGAACAAGTATGGTCGTCCTCTATTGGGATGTACTATTAAACCCAAATTGGGGTTATCCGCTAAGAACTACGGTCGAGCGGTTTATGAGTGTCTGCGCGGTGGACTTGATTTTACCAAAGATGATGAGAACGTAAACTCCCAACCATTTATGCGTTGGAGAGACCGTTTCTTATTTTGTGCCGAAGCTMTTTATAAAGCACAGGCCGAAACTGGTGAAATCAAAGGGCATTATTTGAATGCTACTGCAGGTACATGCGAAGAAATGATCAAAAGGGCTGTATTTGCCAGAGAATTGGGAGTCCCTATCGTAATGCATGACTATTTAACAGGGGGATTCACTGCAAATACTAGCTTGGCTCATTATTGCCGGGATAATGGCTTACTTCTTCATATCCATCGTGCAATGCATGCGGTTATTGATAGACAAAAAAATCATGGTATACACTTTCGTGTATTAGCTAAAGCTTTACGTATGTCTGGTGGAGATCATATTCACTCTGGTACTGTAGTAGGTAAACTTGAAGGGGAAAGAGATATCACTTTGGGATTTGTTGATTTACTACGTGATGATTTTATTGAAAAAAACCGAAGTAGGGGAATTTATTTCACTCAAGATTGGGTTTCGCTACCAGGTGTTTTGCCTGTAGCTTCAGGGGGTATTCATGTTTGGCATATGCCTGCTCTGACCGAGATCTTTGGGGATGATTCCGTATTACAGTTCGGTGGAGGAACCTTAGGACACCCCTGGGGAAATGCGCCGGGTGCCGTAGCTAATCGAGTAGCTCTAGAAGCATGTGTACAAGCTCGTAATGAGGGACGGGATCTTGCTCGTGAGGGTAATGAAATTATCCGCGAGGCTCGAAAGTGGAGTCCTGAACTAGCCGCTGCTTGTGAGGTATGGAAAGAGATCAAATTTGAATTCCAA------------------
Scurrula -----------------------------------AAGATTAAGCCATGCATGTGTAAGTATGAACTAATTCAGACTGTGAAACTGCGAATGGCTCATTAAATCAGTTATAGTTTGTTTGATGGTATTTGCTACTCGGATAACCGTAGTAATTCTAGAGCTAATACGTGCACCTAACCCCGAC--TTCCGGAAGGGATGCATTTATTAGATAAAAGGTCGACGCGGGCTYHY-GCCCGTTGTTCTGATGAATCATAATAACTTGACGGATCGCACGGCCATCGTGCCGGCGACGCATCATTCAAATTTCTGCCCTATCAACTTTCGATGGTAGGATAGTGGCCTACCATGGTTTTGACGGGTGACGGAGAATTAGGGTTCGATTCCGGAGAGGGAGCCTGAGAAACGGCTACCACATCCAAGGAAGGCAGCAGGCGCGCAAATTACCCAATCCTGACACGGGGAGGTAGTGACAATAAATAACAATACCGGGCTCTACGAGTCTGGTAATTGGAATGAGTACAATCTAAATCCCTTAACGAGGATCCATTGGAGGGCAAGTCTGGTGCCAGCAGCCGCGGTAATTCCAGCTCCAATAGCGTATATTTAAGTTGTTGCAGTTAAAAAGCTCGTAGTTGGACCTTGGGYTGGGTCGATCGGTCCGCCGTCAGGTGTGTACCGGTYGGCCTGTCCCTTCTACCGGCGATGCGCTCCTGKCCTTAATTGGCCGGGTCGTGCCTCCGGTGCTGTTACTTTGAAGAAATTAGAGTGCTCAAAGCAAGCCTACGCTCTGGATACATTAGCATGGGATAACATCATAGGATTTCGGTCCTATTCTGTTGGCCTTCGGGATCGGAGTAATGATTAACAGGGACAGTCGGGGGCATTCGTATTTCATAGTCAGAGGTGAAATTCTTGGATTTATGAAAGACGAACAACTGCGAAAGCATTT--------GCCAAGGATGTTTTCATTAATCAAGAACGAAAGTTGGGGGCTCGAAGACGATCAGATACCGTCCTAGTCTCARCCATAAAYGATGCCGACCAGGGATCAGCGGATGTTACTTACAGGACTCCGCTGGCACCTTATGAGAAATCAAAGTTTTTGGGTTCCGGGGGGAGTATGGTCGCAAGGCTGAAACTTAAAGGAATTGACGGAAGGGCACCACCAGGAGKGRAGCCTGCGGCTTAATTTGACTCAACACGGGRAAACTTRCCAGGTCCAGACATAGTAAGGATTGACAGACTGAGAGCTCTTTCTAGATTCTATGGGTGGTGGTGCATGGCCGTTCTTAGTTGGTGGAGCGATTTGTCTGGTTAATTCCGTTAACGAACGAGACCTCAGCCTGCTAACTAGCTACATGGAGGTATCCCTCCATGGCTAGCTTCTTAGAGGGACTATGGCCTTYTAGGCCACGGAAGTTTGAGGCAATAACAGGTCTGTGATGCCCTTAGATGTTCTGGGCCGCACGCGCGCTACACTGATGTATTCAACGAGTCTATAGCCTTGGCCGACAGGCCCGGGTAATCTTTGAAATTTCATCGTGATGGGGATAGATCATTGCAATTGTTGGTCTTCAACGAGGAATTCCTAGTAAGCGCGAGTCATCAGCTCGCGTTGASTACGTCCCTGCCCTTTGTACACACCGCCCGTCGCTCCTACCGATTGAATGGTCCGGTGAAGTGTTCGGATCGAGGCGACGTGGGCGGT---TYGCTGCC-CGCGACGTCGCGAGAAGTCCASTGAACCTTATCA----------------------------------------CAGGAGTATATTTATGCACTTACTCATAAGCGTAGTTTCAATCGATCAAGTTTGTTCGAAAATGTAGGTTATRACAAAAAGGTTAGGTTACTAATTGTGAAACGCTTAATTACTCGAATGTATCACCAGAATTCTTTTCTTATTTCGACTTAT---------GAT------TATAAC------------CAAAATKATTTTTTGGGGCACAACAAGCTTTTTTGTTTTCAAATCATATCGAGTAAGTTAGCAGTTCTTGTAGAAATTAAACTTTTCCTAGGCGTAGTA---TCTTCTCTT---------GAAGATAAT---AAAATAAACGAATCTAAAAATTTACGATCAATTCATTCCATATTTCCCTTTTTAGAAGATCAATTCTCCCGTTTAAATTATGTGTCAAAGATMTTAATACCTTATCCTGTTCATCTTGAAATATTGGTTTTAATTCTTCGTTGTTGGGTGAAAGATGCTGCTTCTTTACATTTTTTACGATTCGTTTTCCACGAKAATCGTAATTGGAACCTTTTTTTTTTTCCAAATAAATATATTTCCAACCTT------------TCAAAAAGA------------AATCAGAGATTMTTTTTATTCTTATATAATTCTCATGTCTGTGAATACGAATCGATTTTTGTTTTTTTACGTAACCAATCCTATCATTTACAATCAACATTTTTTGGAACCTTTTTTGAGCGAACTATTTTCTMTGGAAAAATMMAAAAAGAGTATCTT------GTCAATGTC------TTTACTAAGGATTTTCAAGYCATA------TCATGTATGTTCAAAGATATTTTTTTGCATTATGTTAGGTATCAAGGAAAATCTATTCTGGCTTCAAAATGGACGTTTTTTATTCTTAATAAATGGAACTATTACYTTGCTMTCTTTTTWAAATGTCGTTTTTATGTGTGGTATCAATCAGAAAGG------ATAAAAACATTATCCAAGCATTTCCTTTACTTTCTAGGTTATCTT------TTAAGTKCA------AATATACTATTCAACCCTTCGTTGGCGCGAAGTCAAATGATMGAAAATTCATTTCTAATA---------AATAATATTATTAAG---------ACGTTTGATACCACAGTTCCAATTATACCTTTGGTTGGACCATTRGTTAAAGCGAAAGTTGGTGACGTCTTAGGTCACCCCATTAGTAAG---TTGATATCGGCCGATTTA------TCAGATTATGATATTATTKACTTTTTTTGGCATATATGCAGAAATATTTTTCATTATTACAGAGGAGCTTCCAAAAAA---AAWAGTTTGTAYCATATA---------AAGTATATACTTCGACTTTCTTGTACTAGAACTTTAGCTCGTAAACACAAAAGCGCTTTACGTGCTTTTTTKAAAAGATTAGGTCCAGAAGTTTTGGAAGAATTTTTGATGGAGGARGAGCAAGTTCTTTCGGTGATCTTCTCAAGGTATTCTTTTCCTTCGCAGAGATTGYAYAGAGAAGGTCGTATTTGGTATTTGGATATTTATTATTTGTATCAACGATCTAGTCAATCACGAAATTGGTAGACGCTACGGACTTAATTGGGTTGAGCCTTAGTATGGAAACCCACTAAGTGATAACTTTCAAATTCAGGGAAACCGTGGAATTAATAAAAATAGGCAATCCTGAGCCAAATCCCGTTTTCCGAAAATGAGTAGGGAAAGCAAGCCAGAATAAAAAAAGGATAGGTGCAGAGACTCAACGGAAGTTGTTCTAATAAATACATACAATACAAATGGAGTTG---ATTCGCCG-CGAGAATAAAGATAGAGTCCCATTYTACATGTCAATACCGACAACAATGAAATTKATAG-TAATAGGAAAAAGCCCGTTTGAACCCCTAATTCTTTCTCGTATTTATT-----TCGTTAGCAGTTCAAAATTCTC----------TTCATT----------AAATACCCATTTTAAGAATTCACAGTTAGAACTTTATATA------CTGAAACTTA----TACAAAGTCGTATTCAATTAGTCATTTTTCATTTTTTGTATTTAAAAAA------------ATTGTACAAGTAATACTTTTCAAT------------------------------------TT-----------------------GTAATGAAAGCAGGTGTTGGATTCAAAGCCGGTGTTAAAGAGTACAAATTGACTTATTATACTCCTGATTATGAAACTAAAGATACGGATATTTTGGCAGCATTCCGAGTAACTCCTCAACCTGGAGTTCCACCCGAGGAAGCCGGAGCCGCGGTAGCTGCCGAATCTTCGACTGGTACATGGACCACTGTGTGGACCGATGGACTTACCAGCCTTGATCGTTACAAAGGACGATGCTATCACATCGAGCCCGTTGCTGGAGAAGAAAATCAATATATTGCTTATGTAGCTTACCCCTTAGACCTTTTTGAAGAAGGTTCTGTTACTAACATGTTTACTTCCATTGTAGGTAATGTATTTGGGTTTAAAGCCCTACGTGCTCTACGTCTGGAAGATCTTCGAATCCCCCCGGCKTATTCKAAAACTTTCCAAGGCCCGCCTCATGGTATCCAAGTTGAGAGAGATAAATTGAAYAAGTACGGTCGTCCTCTATTGGGATGTACTATTAAACCAAAATTGGGGYTATCCGCTAAGAACTACGGTCGGGCGGTTTATGAGTGTCTGCGCGGTGGACTTGATTTTACCAAAGATGATGAGAATGTAAACTCCCAACCATTTATGCGCTGGAGAGACCGTTTCCTATTTTGTGCCGAAGCTCTTTATAAAGCACAAGCCGAAACTGGCGAAATCAAAGGACATTATTTGAAT---------------------------------------------------------------------------------------------------------------------------------------------------------------------------------------------------------------------------------------------------------------------------------------------------------------------------------------------------------------------------------------------------------------------------------------------------------------------------------------------------------------------------------------------------------------------------------------------------------------------------------------------------------------------------------------------------------------------------------
Taxillus -------TCCTGCCAGTAGTCATATGCTTGTCTCAAAGATTAAGCCATGCATGTGTAAGTATGAACTAATTCAGACTGTGAAACTGCGAATGGCTCATTAAATCAGTTATAGTTTGTTTGATGGTATTTGCTACTCGGATAACCGTAGTAATTCTAGAGCTAATACGTGCACCCACCCCCGAC--TTCTGGAAGGGACGCATTTATTAGATAAAAGGTCGACGCGGGCCTTGCGCCCGTTGTTCTGATGAATCATGATAACTTGACGGATCGCACGGCCATCGTGCCGGCGACGCATCATTCAAATTTCTGCCCTATCAACTTTCGATGGTAGGATAGTGGCCTACCATGGTTTTGACGGGTGACGGAGAATTAGGGTTCGATTCCGGAGAGGGAGCCTGAGAAACGGCTACCACATCCAAGGAAGGCAGCAGGCGCGCAAATTACCCAATCCTGACACGGGGAGGTAGTGACAATAAATAACAATACCGGGCTCTACAAGTCTGGTAATTGGAATGAGTACAATCTAAATCCCTTAACGAGGATCCATTGGAGGGCAAGTCTGGTGCCAGCAGCCGCGGTAATTCCAGCTCCAATAGCGTATATTTAAGTTGTTGCAGTTAAAAAGCTCGTAGTTGGACCTTGGGTTGGGTCGATCGGTCCGCCGTCAGGTGTGTACCGGTCGGCCTGTCCCTTCTACCGGCGATGCGCTCCTGGCCTTAATTGGCCGGGTCGTGCCTCCGGTGCTGTTACTTTGAAGAAATTAGAGTGCTCAAAGCAAGCCTACGCTCTGGATACATTAGCATGGGATAACATCATAGGATTTCGGTCCTATTCTGTTGGCCTTCGGGATCGGAGTAATGATTAACAGGGACAGTCGGGGGCATTCGTATTTCATAGTCAGAGGTGAAATTCTTGGATTTATGAAAGACGAACAACTGCGAAAGCATTT--------GCCAAGGATGTTTTCATTAATCAAGAACGAAAGTTGGGGGCTCGAAGACGATCAGATACCGTCCTAGTCTCAACCATAAACGATGCCGACCAGGGATCAGCGGATGTTACTTACAGGACTCCGCTGGCACCTTATGAGAAATCAAAGTTTTTGGGTTCCGGGGGGAGTATGGTCGCAAGGCTGAAACTTAAAGGAATTGACGGAAGGGCACCACCAGGAGTGGAGCCTGCGGCTTAATTTGACTCAACACGGGAAAACTTACCAGGTCCAGACATAGTAAGGATTGACAGACTGAGAGCTCTTTCTAGATTCTATGGGTGGTGGTGCATGGCCGTTCTTAGTTGGTGGAGCGATTTGTCTGGTTAATTCCGTTAACGAACGAGACCTCAGCCTGCTAACTAGCTACATGGAGGTATCCCTCCATGGCTAGCTTCTTAGAGGGACTATGGCCTTTTAGGCCACGGAAGTTTGAGGCAATAACAGGTCTGTGATGCCCTTAGATGTTCTGGGCCGCACGCGCGCTACACTGATGTATTCAACGAGTCTATAGCCTTGGCCGACAGGCCCGGGTAATCTTTGAAATTTCATCGTGATGGGGATAGATCATTGCAATTGTTGGTCTTCAACGAGGAATTCCTAGTAAGCGCGAGTCATCAGCTCGCGTTGACTACGTCCCTGCCCTTTGTACACACCGCCCGTCGCTCCTACCGATTGAATGGTCCGGTGAAGTGTTCGGATCGAGGCGACGTGGGCGGT---CCGCTGCC-CGCGACGTCGCGAGAAGTCCACTGAACCTTATCATTTAGAGGAAGGAGAAGTCGTAACAAGGTTTCCGTAGGTG---------------------------------------------------TTGTTCGAAAATGTAGGTTATGACAAAAAGGTTAGGTTACTAATTGTGAAACGCTTAATTACTCGAATGTATCACCATAATTATTTTCTTATTTCTACTTAT---------GAT------TATAAC------------CAAAATTCTTTTTTGGGGCACAACAAACTTTTTTTTTTTCAAATCATATCGAGTAAGTTAGCAGTTATTGTAGAAATTAAACTTTTCCTAGGCGTAGTA---TCTTCAAGA---------GAATATAAT---CAAATAGACGAATCTAAAAAGGTACGATCAATTCATTCCATATTTCCCTTTTTAGAAAATCAATTCTCCCGTTCAAATTATGGGTCAAAAATACTAATACCTTATCCGGTTCATCTTGAAATATTGGTTTTAATTCTTCGTTGTTGGGTGAAAGATGCTTCTTTTTTACATTTGTTACGATTCATTTTCCACGAGAATCGTAATTGGAACCTTTTTTTTTTCCAAAATCAATCTATTTACAACCTT------------TCAAAAAGA------------AATCAAAGATTCTTTTTCTTCTTATATAATTCTCATGCCGGGGAATACAAATATATTTTTGTTTTTTTACGTAACCAATCCTATCATTTACAATCAACATTTTTTGGAACCTTTTTTGAGCGAACTATTTTCTATGGAAAAATAAAAAAAGAGTATCTT------GTCAATGTC------TTTACTAAAGATTTTCAAGCCATA------TCATGTATGTTCAAAGATATTTTTTTGCATTATGTTAGGTATCAAGGAAAATCGATTACGGCTTCAAAATGGACGTTTTTTATTCTTAATAAATGGAACTATTACCTTGCTCTCTTTTTTAAATGTCGTTTTTATGTGTGGTATCAATCAAAAAGG------ATAAAAACATTATCCAATCATTTCCTTTACTTTCTAGGTTATCTT------TTAAGTGCA------AATATACGATTCAACCCTTCGTTGGCGCGAAGTCAAATGATAGAAAATTCATTTCTAATA---------AATAATATTATTAAG---------ACGTTTGATACCACAGTTCCAATTATACCTTTGGTTGGACCATTGGTTAAAGCGAAAGTTGGTGACGTCTTAGGTCACCCCATTATTAAG---TTTATATCGGCCGATTTA------TCAGATTATGATATTATTGACTTATTTTGGCATATATGCAGAAATCTTTTTCATTATTACAGCGGAGCTTCCAAAAAA---AAGAGTTTGTATCATATA---------AAGTATATACTTCGACTTTATTGTACTAGAACTGTAGCTCGTAAACACAAAAGCGCTTTACGTTCTTTTTTGAAAAGATTAGGTCCAGAAGTTTTGGAAGAATTTTTTATGGAGGAGGAGCAAGTTCTTTCGTTGATCTTCTCAAGGTATTCTTTTCCTTCGAAGAGATTGTATAGAGAAGGTCGTATTTGGTATTTGGAT---------------------------------CGAAATTGGTAGACGCTACGGACTTAATTRGGTTGAGCCTTAGTATGGAAACCCACTAAGTGATAACTTTCAAATTCAGGGAAACCGTGGAATTAATAAAAATMGGCAATCCTGAGCCAAATCCCGTTTTMCGAAAATGAGTAGGGAMAGCAAGCCMGAATAAAAAAAGGATAGGTGCAGAGACTCAACGGAAGCTGTTCTAATAAATACAWWCAATACAAATGGAGTTSATTGCCGGTAGACGAGAATAAAGATAGAGTCCCATTCTACATGTCAATACCGACAACAATGAAATTTATAG-TAAGAGGAAAAAGCCCSTTTGAACCCCTAATTMTTTMTCKYATTTATYYCTTTTCGTTAGCAGTTMAAAATCCYC---TTCATTTTTCATWTTTAGGCGAGAAATACCCATTTTMATAATTCACAGTYAGWAYTTTATWTATATATACTGAAACTTACATTTACAAAGTMTTMTTCAATTAGTCATTTTTCATTTTGTGTATTTTAAATAAARAAAAAGAAAATTKKACAAGTAATACTTGTCT------------TTT-T------TTAGAT---------TY-----------------------TTAATGAAAGCAGGTGTTGGATTCAAAGCCGGTGTKAAAGAGTAYAAATTGACTTATTATACTCCTGATTATGAAACWAAAGATACKGATATTTTGGCAGCATTCCGAGTAACTCCTCAACCTGGAGTTCCACCCGARGAAGCMGGAGCMGCGGTAGCTGCCGAATCTTCRACTGGTACATGGACCACTGTGTGGACCGATGGACTTACSAGCCTTGATCGTTACAAAGGACGATGCTATCACATCGAGCCCGTTGCTGGAGAAGAAAATCAATATATTGCTTATGTAGCTTACCCCTTAGACCTTTTTGAAGAAGGTTCKGTTACTAACATGTTTACTTCCATTGTAGGTAATGTWTTTGGKTTTAAAGCCCTACGTGCTCTACGTCTGGAAGATCTTCGAATCCCMCCGGCTTATTCTAAAACTTTYCAAGGCCCGCCTCATGGTATCCAAGTTGAGAGAGATAAATTGAACAAGTACGGTCGTCCTCTATTGGGATGTACTATTAAACCAAAATTRGGGTTATCCGCTAAGAACTACGGTCGGGCGGTTTATGAGTGTCTGCGCGGTGGACTTGATTTTACCAAAGATGATGAGAATGTAAACTCCCAACCATTTATGCGCTGGAGAGACCGTTTCYTATTTTGTGCCGAAGCTCTTTATAAAGCACAAGCCGAAACTGGCGAAATCAAAGGACATTATTTGAAT---------------------------------------------------------------------------------------------------------------------------------------------------------------------------------------------------------------------------------------------------------------------------------------------------------------------------------------------------------------------------------------------------------------------------------------------------------------------------------------------------------------------------------------------------------------------------------------------------------------------------------------------------------------------------------------------------------------------------------
Agelanthus --GTTGATCCTGCCAGTAGTCATATGCTTGTCTCAAAGATTAAGCCATGCATGTGTAAGTATGAACTAATTCAGACTGTGAAACTGCGAATGGCTCATTAAATCAGTTATAGTTTGTTTGATGGTATTTGCTACTCGGATAACCGTAGTAATTCTAGAGCTAATACGTGCACCGAACCCCGACTCCTGTGGAAGGGATGCATTTATTAGATAAAAGGTCGAC---GGCTCT--GCCCGTTGTTCTGATGAATCATGATAACTTGACGGATCGCACGGCCATCGTGCCGGCGACGCATCATTCAAATTTCTGCCCTATCAACTTTCGATGGTAGGATAGTGGCCTACCATGGTTTTGACGGGTGACGGAGAATTAGGGTTCGATTCCGGAGAGGGAGCCTGAGAAACGGCTACCACATCCAAGGAAGGCAGCAGGCGCGCAAATTACCCAATCCTGACACGGGGAGGTAGTGACAATAAATAACAATACCGGGCTCTATGAGTCTGGTAATTGGAATGAGTACAATCTAAATCCCTTAACGAGGATCCATTGAAGGGCAAGTCTGGTGCCAGCAGCCGCGGTAATTCCAGCTCCAATAGCGTATATTTAAGTTGTTGCAGTTAAAAAGCTCGTAGTTGGACCTTGGGTTGGGTCGATCGGTCCGCCTTCAGGTGTGTACCGGTCGTCCCGTCCCTTCTGCCGGCGATGCGCTCCTGGCCTTAATTGGCCGGGTCGTGCCTCCGGTGCTGTTACTTTGAAGAAATTAGAGTGCTCAAAGCAAGCCTACGCTCTGGATACATTAGCATGGGATAACATCATAGGATTTCGGTCCTATT--GTTGGCCTTCGGGATCGGAGTAATGATTAACAGGGACAGTCGGGGGCATTCGTATTTCATAGTCAGAGGTGAAATTCTTGGATTTATGAAAGACGAACAACTGCGAAAGCATTT--------GCCAAGGATGTTTTCATTAATCAAGAACGAAAGTTGGGGGCTCGAAGACGATCAGATACCGTCCTAGTCTCAACCATAAACGATGCCGACCAGGGATCAGCGGATGTTACTTGTAGGACTCCGCTGGCACCTTATGAGAAATCAAAGTTTTTGGGTTCCGGGGGGAGTATGGTCGCAAGGCTGAAACTTAAAGGAATTGACGGAAGGGCACCACCAGGAGTGGAGCCTGCGGCTTAATTTGACTCAACACGGGAAAACTTACCAGGTCCAGACATAGTAAGGATTGACAGACTGAGAGCTCTTTCTCGATTCTATGGGTGGTGGTGCATGGCCGTTCTTAGTTGGTGGAGCGATTTGTCTGGTTAATTCCGTTAACGAACGAGACCTCAGCCTGCTAACTAGCTACGTGGAGGTGTACCTCCATGGCTAGCTTCTTAGAGGGACTATGGCCTTTTAGGCCACGGAAGTTTGAGGCAATAACAGGTCTGTGATGCCCTTAGATGTTCTGGGCCGCACGCGCGCTACACTGATGTATTCAACGAGTCTATAGCCTTGGCCGACAGGCCCGGGTAATCTTTGAAATTTCATCGTGATGGGGATAGATCATTGCAATTGTTGGTCTTCAACGAGGAATTCCTAGTAAGCGCGAGTCATCAGCTCGCGTTGACTACGTCCCTGCCCTTTGTACACACCGCCCGTCGCTCCTACCGATTGAATGGTCCGGTGAAGTGTTCGGATCGAGGCGACGCGGGCGGT---TCGCTGCC-CGCGACGTCGCGAGAAGTCCACTGAACCTTATCATTTAGAGGAAGGA---------------------------------------------------------------------CGATCAAGTTTGTTCAAAAATGTAAGTTATGACAAAAGGGTTAGGTTACTAATTGTGAAACGATTAATTACTCGAATGTATCACCAGAATTCTTTTCTTATTTCTACTTAT---------GAT------TATAAC------------CAAAATGCTTTTTTTGGGCACAACAAACATTTTTATTTGCAAATCATATCGTGTAAGTTAGCGGTTATTGTGGAAATTAAACTTTTCCTAGGCTTAGTA---TCTTCTCTT---------GAAGATAAT---AAAATAGACGAATCTAAAAATTTACGATCAATTCATTCCATATTTCCCTTTCTAGAAGATAAATTCTCCCGTTTAAATTATGTGTCAAATATACTAATACCTTATCCTGTACATCTTGAAATATTGGTTTTAATTCTTCGTTGTTGGGTAAAAGATGCTTCTTCTTTACATTTTTTACAATTCGTTTTCCACAAAAATAATAATTGGAACCATTTTTTTTTCAAAAATAACTATATTTCCACCCTT------------TCAAAAAGA------------AATCAGAGATTATTTTTATTCTTATATAATTCTCATGTCTGTGAATATGAATCCATTTTTGTTTTTTTACGTAACCAATCCTATCATTTACGATCAACATTTTTTGGAACCTTTTTTGAGCGAACTATTTTCTATGGAAAAATAAAAAAAGAGTATCTT------GTAAATGTC------TTTACTAAGGATTTTCAAGCCATA------TCATATATGTTCAAAGATATTTTTATGCATTATGTTAGGTACCAAGGAAAATCGATTTTGGCTTCAAAATGGACGTTTTTTATTCTGAATAAATGGAACTATTACCTTGCTCTCTTTTGGAAATATCGTTTTTATGTGTGGTATCAATCAGAAAGG------ATAAAAACATTATCCAAGCATTTCCTTGACTTTCTAGGTTATCGT------TCAAGTGCA------AATATACGATTCAATTCTTCGTTGGGACGAAGTCAAATGATAGAAAATTTATTTATAATA------AATAATAATATTATTAAGACGTTTGAGACGTTTGATACTACAGTTCCAATTATACCTTTGGTTGGACCATTAGGTAAAGCGAAAGGTGGTGACGTCTTAGGTCACCCCATTAGTAAG---TTGATCTCGGCCGATTTA------TCAGATTATGATATTATTGACTTATTTTGGCATATATTCAGAAATCTTTCTCATTATTACAGCGGAGCTTCAAAAAAA---AATAGTTTGTATCAAATA---------AAGTATATACTTCGACTTTCATGTACTAGAACTTTAGCTCGTAAACACAAAAGCGCTTTACGTGCTTTTTTGAAAAGATTAGTTCCAGAAGTTTTGGAAGAATTTTTTATGGAGGAGGAGCAAGTTCTTTCGTTGATCTTCTCAAGGTATTCTTTTCCTTCGCGTAGATTGTATAGAGAAGGTCGTATTTGG--------------------------------------------------------------------------TTGAGCCTTAGTATGGAAACCCACTAAGTGATAACTTTCAAATTCAGGGAAACCGTGGAATTAAAAAAAATAGGCAATCCTGAGCCAAATCCCGTTTTCCGAAAATGAGTAAGGAAAGCAAGCCAGAATAAAAAAAGGATAGGTGCAGAGACTCAACGGAAGCTGTTCTAATAAATACATACAAGACAAATGGAGTTGATTGTCGATAGGCGAGAATAAAGATAGAGTCCCAGTCTACATGTCAATACCGACAACAATGAAATTTATAG-TAATAGGAAAA--------------------------------------------------------------------------------------------------------------------------------------------------------------------------------------------------------------------------------------------------------------------------------------------------------------------------------------------AAAGAGTACAAATTGACTTATTATACTCCTGATTATGAAACTAAAGATACTGATATTTTGGCAGCATTCCGAGTAACTCCTCAACCTGGAGTTCCACCCGAGGAAGCAGGAGCCGCGGTAGCTGCCGAATCTTCGACTGGTACATGGACCACTGTGTGGACCGATGGACTTACCAGCCTTGATCGTTACAAAGGACGATGCTATC-CATCGAGCCCGTTGCTGGAGAAGAAAA--------------------CTTACCCCTTAGACCTTTTTGAAGAAGGTTCTGTTACTAACATGTTTACTTCCATTGTAGGTAATGTATTTGGTTTCAAAGCCCTACGTGCTCTACGTCTGGAAGATCTTAGAATCCCCCCAGCTTATTCTAAAACTTTCCAAGGCCCGCCTCATGGTATCCAAGTT------------------------------------------------------------------------------------------------------------------------------------------------------------------------------------------------------------------------------------GAAATCAAAGGGCATTATTTAAATGCTACTGCAGGTACATGCGAAGAAATGATCAAAAGGGCTGTATTTGCCAGAGAATTGGGAGTCCTGATAGTAATGCATGACTATTTAACAGGGGGGTTCACTGCAAATACTAGCTTGGCTCATTATTGCCGGGATAATGGTTTACTTCTTCATATCCATCGTGCAATGCATGCGGTTATTGATAGACAAAAAAATCATGGTATCCAATTTCGTGTATTAGCTAAAGCTTTACGTATGTCTGGTGGAGATCATATTCACTCTGGTACTGTAGTAGGTAAACTTGAAGGGGAAAGAGATATCACTTTGGGATTTGTTGATTTACTACGTGATGATTTTATTGAAAAAGACCGAAGTAGGGGGATTTATTTTACTCAAGATTGGGTTTCGCTACCGGGTGTTTTGCCCGTAGCTTCAGGGGGTATTCATGTTTGGCATATGCCTGCTCTGACCGAGATCTTTGGGGATGATTCCGTATTACAATTCGGGGGAGGAACCCTAGGGCACCCTTGGGGAAATGCACCGGGTGCCGTAGCTAATCGAGTAGCTCTAGAAGCATGTGTACAAGCTCGTAATGAGGGGCGGGATCTTGCTCGTGAGGGTAATGAAATTATCCGCGAAGCTCGAAAATGGAGTCCTGAACTAGCTGCTGCTTGTGAGGTATGGAAGGAGATCAAATTTGAATTCCAAGCAATGGATACTTTGTAA
Bakerella --------------------------------------------CCATGCATGTGTAAGTATGAACTAATTCAGACTGTGAAACTGCGAATGGCTCATTAAATCAGTTATAGTTTGTTTGATGGTATTTGCTACTCGGATAACCGTAGTAATTCTAGAGCTAATACGTGCACCAAACCCCGACTTTTCCGGAAGGGACGCATTTATTAGATAAAAGGTCGACGCGGGCTCT--GCCCGTTGTTCTGATGAATCATGATAACTTGACGGATCGCACGGTCATCGCGCCGGCGACGCATCATTCAAATTTCTGCCCTATCAACTTTCGATGGTAGGATAGTGGCCTACCATGGTTTTGACGGGTGACGGAGAATTAGGGTTCGATTCCGGAGAGGGAGCCTGAGAAACGGCTACCACATCCAAGGAAGGCAGCAGGCGCGCAAATTACCCAATCCTGACACGGGGAGGTAGTGACAATAAATAACAATACCGGGCTCTACGAGTCTGGTAATTGGAATGAGTACAATCTAAATCCCTTAACGAGGATCCATTGGAGGGCAAGTCTGGTGCCAGCAGCCGCGGTAATTCCAGCTCCAATAGCGTATATTTAAGTTGTTGCAGTTAAAAAGCTCGTAGTTGGACCTTGGGCTGGGTCGATCGGTCCGCCGTCAGGTGTGTACCGGTCGGCCCGTCCCTTCTACCGGCGATGCGCTCCTGGCCTTAATTGGCCGGGTCGTGCCTCCGGTGCTGTTACTTTGAAGAAATTAGAGTGCTCAAAGCAAGCCTACGCTCTGGATATATTAGCATGGGATAACATCATAGGATTTCGGTCCTATTCTGTTGGCCTTCGGGATCGGAGTAATGATTAACAGGGACAGTCGGGGGCATTCGTATTTCATAGTCAGAGGTGAAATTCTTGGATTTATGAAAGACGAACAACTGCGAAAGCATTT--------GCCAAGGATGTTTTCATTAATCAAGAACGAAAGTTGGGGGCTCGAAGACGATCAGATACCGTCCTAGTCTCAACCATAAACGATGCCGACCAGGGATCAGCGGATGTTACTTTTAGGACTCCGCTGGCACCTTATGAGAAATCAAAGTTTTTGGGTTCCGGGGGGAGTATGGTCGCAAGGCTGAAACTTAAAGGAATTGACGGAAGGGCACCACCAGGAGTGGAGCCTGCGGCTTAATTTGACTCAACACGGGGAAACTTACCAGGTCCAGACATAGTAAGGATTGACAGACTGAGAGCTCTTTCTAGATTCTATGGGTGGTGGTGCATGGCCGTTCTTAGTTGGTGGAGCGATTTGTCTGGTTAATTCCGTTAACGAACGAGACCTCAGCCTGCTAACTAGCTACGCGGAGGTATCCCTCCGTGGCTAGCTTCTTAGAGGGACTATGGCCTTTTAGGCCACGGAAGTTTGAGGCAATAACAGGTCTGTGATGCCCTTAGATGTTCTGGGCCGCACGCGCGCTACACTGATGTATTCAACGAGTCTATAGCCTTGGCCGACAGGCCCGGGTAATCTTTGAAATTTCATCGTGATGGGGATAGATCATTGCAATTGTTGGTCTTCAACGAGGAATTCCTAGTAAGCGCGAGTCATCAGCTCGCGTTGACTACGTCCCTGCCCTTTGTACACACCGCCCGTCGCTCCTACCGATTGAATGGTCCGGTGAAGTGTTCGGATCGAGGCGACGCGGGCGGT---TCGCTGCC-CGCGACGTCGCGAGAAGTCCACTGA----------------------------------------------------GAGTATATTTATGCACTTACTCATAATCGTAGTTTCAATCGATCAAGTTTGTTCGAAAATGTAAGTTATGACAAAAAGATTAGGTTACTAATTGTGAAACGATTAATTACTCGAATGTATCACCAGAATTTTTTCCTTATTTCTACTTAT---------GAT------TATAAC------------CAAAATGCTTTTTTTGGACACAACAAACATTTTTATTTGAAAATCATATCGGGTAAGTTAGCGGTTATTGTGGAAATAAAACTTTTCCTAGGTTTATTA---TCTTCCAGA---------GAAGATAAT---AAAATAGACGAATCTAAAAATTTACGATCAATTCATTCCATATTTCCCTTTTTAGAAGATAAATTCTCTCGTTTAAATTATGTGTCAAATATACTAATACCTTATCCTGTTCATCTTGAAATATTGGTTTTAATTCTTCGTTGTTGGGTGAAAGATGCTTCTTCTTTACATTTTTTACGATTCGTTTTCCACGAGAATCATAATTGGAACCATTTTTTTTTCAAAAATAAATATGTTTCCGCCCTT------------TCAAAAAGA------------AATCCGAGATTATTTTTATTCTTATATAATTCTCATGTCTGTGAATACGAATCCATTTTTGGTTTTTTACGTAACCAATCCTATCATTTACGATCAACATTTTTTGGAACCTTTTTTGAGCGAACTATTTTCTATGGAAAAATAAAAAAAGAGTATCTT------GTAAATGTC------TTTACTAAGGATTTTCAAGCCATA------TCATGTATGTTTAAAGATATTTTTATGCATTATGTTAGGTATCAAGGAAAGTCTATTCTGGCTTCAAAATGGGCGTTTTTTATTCTGAATAAATGGAACTATTACCTTGATCTCTTTTGGAAATGTCGTTTTTATGTGTGGTATCAATCAGAAAGG------CTAAAAACATTATCCAAGCATTTCCTTGACTTTCTAGGTTATCTT------TCAAGTGCA------AATATACGATTCAACCCTTCGTTGGGACGAAGTCAAATGATAGAAAATTCATTTATAATA------AATAATAATATTATTAAG---------ACGTTTGATACCACTATACCTTTTATACCTTTGGTTGGACCATTGGTTAAAGCGAAAGTTGGTGACGTCTTAGGTCACCCCATTAGTAAG---TTGATCTCGGCCGATTTA------TCAGATTATGATATTATTGACTCATTTTGTCATATATGCAGAAATCTTTTTCATTATTACAGCGGAGCTTCAAAAAAA---AATAGTTTGTATCAAATA---------AAGTATATACTTCGACTTTCGTGTACTATAACTTTAGCTCGTAAACACAAAAGTGCTTTACGTGCTTTTTTGAAAAGATTAGTTCCAGAAGTTTTGGAAGAATTTTTTATGGAGGAGGAACAAGTTCTTTCGTTGATCTTCTCAAGGTATTCTTTTACTTCGCAGAGATTGTATAGAGAAGGTCGTATTTGGTATTTGGATATTTAT----------------------------------GGTAGACGCTACGGACTTAATTGGGTTGAGCCTTAGTATGGAAACCCACTAAGTGATAACTTTCAAATTCAGGGAAACCGTGGAATTAATAAAAATAGGCAATCCTGAGCCAAATCCCGTTTTCCGAAAATGAGTAGGGAAAGCAAGCCAGAACAAAAAAAGGATAGGTGCAGAGACTCAACGGAAGCTGTTCTAATAAATACATACAATACAAATGGAGTTGATTGCCGGTAGACAAGAATAAAGATAGAGTCCCATTCTACATGTCAATACCGACAACAATGAAATTTATAG-TAAGAGGAAAAAGCCCGTTTGAACCCCTAATTCGTTCTCTTATTTATCCCTTTTCGTTAACAGTTAAAAATACCC---TTCATTTTTCATATTTAGGCGCGAAATACACATTTTAATAATTCACAG-------------------------------------------------------------------TTTGTGTATTTTAAA-AAATA------AAATTTTACAAGTAATAC------------------TTT-T------TTAGAT---------TT-----------------------TTAATG------------------AAAGCCGGTGTTAAAGAGTACAAATTGACTTATTATACTCCTGATTATGAAACTAAAGATACTGATATTTTGGCAGCATTCCGAGTAACTCCTCAACCTGGAGTTCCACCCGAGGAAGCAGGAGCCGCGGTAGCTGCCGAATCTTCGACTGGTACATGGACCACTGTGTGGACCGATGGACTTACCAGCCTTGATCGTTACAAAGGACGATGCTATCACATCGAGCCCGTTGCTGGAGAAGAAAATCAATATATTGCTTATGTAGCTTACCCCTTAGACCTTTTTGAAGAAGGTTCTGTTACGAACATGTTTACTTCCATTGTAGGTAATGTATTTGGTTTTAAAGCCCTACGTGCTCTACGTCTGGAAGATCTTCGAATCCCCCCGGCTTATTCTAAAACTTTCCAAGGCCCGCCTCATGGTATCCAAGTTGAGAGAGATAAATTGAACAAGTATGGTCGTCCTCTATTGGGATGTACTATTAAACCCAAATTGGGGTTATCCGCTAAGAACTATGGTCGGGCAGTTTATGAGTGTCTGCGCGGTGGACTTGATTTTACCAAAGATGATGAGAATGTAAACTCCCAACCATTTATGCGCTGGAGAGACCGTTTCTTATTTTGTGCCGAAGCTCTTTATAAAGCACAAGCCGAAACTGGCGAAATCAAAGGTCATTATTTGAATGCTACTGCAGGTACATGCGAAGAAATGATCAAAAGGGCTGTATTTGCCAGAGAATTGGGAGTCCCTATCGTAATGCATGACTATTTAACAGGGGGATTCACTGCAAATACTAGCTTGGCTCATTATTGCCGGGATAATGGTTTACTTCTTCATATCCATCGTGCAATGCATGCGGTTATTGATAGACGAAAAAATCATGGTATACACTTTCGTGTATTAGCTAAAGCCTTACGTATGTCTGGTGGAGATCATATTCACTCTGGTACTGTAGTAGGTAAACTTGAAGGGGAAAGAGATATCACTTTGGGATTTGTTGATTTACTACGTGATGATTTTATTGAAAAAGACCGAAGTAGGGGAATTTATTTTACTCAAGATTGGGTTTCGCTACCGGGTGTTTTGCCCGTAGCTTCAGGGGGTATTCATGTTTGGCATATGCCTGCTCTGACCGAGATCTTTGGGGATGATTCCGTATTACAATTCGGTGGAGGAACCCTAGGACACCCTTGGGGAAATGCACCGGGTGCCGTAGCTAATCGAGTAGCTCTAGAAGCATGTGTACAAGCTCGTAATGAGGGGCGGGATCTTGCTCGTGAGGGTAATGAAATTATCCGCGAAGCTCGAAAATGGAGTCCTGAACTAGCTGCTGCTTGTGAGGTATGGAAGGAGATCAAATTTGAATTCCAAGCAGTGGATCTTTTGTAA
Englerina TGGTTGATCCTGCCAGTAGTCATATGCTTGTCTCAAAGATTAAGCCATGCATGTGTAAGTATGAACAAATTCAGACTGTGAAACTGCGAATGGCTCATTAAATCAGTTATAGTTTGTTTGATGGTATTTGCTACTCGGATAACCGTAGTAATTCTAGAGCTAATACGTGCACCGAACCCCGACTCTCAAGGAAGGGATGCATTTATTAGATAAAAGGTCGAC---GGCTTT--GCCCGTTGTTTTGATGAATCATGATAACTTGACGGATCGCACGGCCATTGTGCCGGCGACGCATCATTCAAATTTCTGCCCTATCAACTTTCGATGGTAGGATAGTGGCCTACCATGGTTTTGACGGGTGACGGAGAATTAGGGTTCGATTCCGGAGAGGGAGCCTGAGAAACGGCTACCACATCCAAGGAAGGCAGCAGGCGCGCAAATTACCCAATCCTGACACGGGGAGGTAGTGACAATAAATAACAATACCGGGCTCTATGAGTCTGGTAATTGGAATGAGTACAATCTAAATCCCTTAACGAGGATCCATTGGAGGGCAAGTCTGGTGCCAGCAGCCGCGGTAATTCCAGCTCCAATAGCGTATATTTAAGTTGTTGCAGTTAAAAAGCTCGTAGTTGGACCTTGGGTTGGGTCAATCGGTCCGCCTTCAGGTGTGTACCGGTTGTCCTGTCCCTTCTACCGGCGATGCGCTCCTGGCCTTAATTGGCCGGGTCGTGCCTCCGGTGCTGTTACTTTGAAGAAATTAGAGTGCTCAAAGCAAGCCTACGCTCTGGATACATTAGCATGGGATAACATCATAGGATTTCGGTCCTATTCTGTTGGCCTTCGGGATCGGAGTAATGATTAACAGGGACAGTCGGGGGCATTCGTATTTCATAGTCAGAGGTGAAATTCTTGGATTTATGAAAGACGAACAACTGCGAAAGCATTT--------GCCAAGGATGTTTTCATTAATCAAGAACGAAAGTTGGGGGCTCGAAGACGATCAGATACCGTCCTAGTCTCAACCATAAACGATGCCGACCAGGGATCAGCGGATGTTACTTGTAGGACTCCGCTGGCACCTTATGAGAAATCAAAGTTTTTGGGTTCCGGGGGGAGTATGGTCGCAAGGCTGAAACTTAAAGGAATTGACGGAAGGGCACCACCAGGAGTGGAGCCTGCGGCTTAATTTGACTCAACACGGGAAAACTTACCAGGTCCAGACATAGTAAGGATTGACAGACTGAGAGCTCTTTCTAGATTCTATGGGTGGTGGTGCATGGCCGTTCTTAGTTGGTGGAGCGATTTGTCTGGTTAATTCCGTTAACGAACGAGACCTCAGCCTGCTAACTAGCTACGTGGAGGTATCCCTCCATGGCTAGCTTCTTAGAGGGACTATGGCCTTTTAGGCCACGGAAGTTTGAGGCAATAACAGGTCTGTGATGCCCTTAGATGTTCTGGGCCGCACGCGCGCTACACTGATGTATTCAACGAGTCTATAGCCTTGGCCGACAGGCCCGGGTAATCTTTGAAATTTCATCGTGATGGGGATAGATCATTGCAATTGTTGGTCTTCAACGAGGAATTCCTAGTAAGCGCGAGTCATCAGCTCGCGTTGACTACGTCCCTGCCCTTTGTACACACCGCCCGTCGCTCCTACCGATTGAATGGTCCGGTGAAGTGTTCGGATCGAGGCGACGTGGGCGGT---TCGCTGCC-CGCGACGTCGCGAGAAGTCCACTGAACCTTATCATTT----------------------------------------------------------------------------AATCGATCAAGTTTGTTCGAAAATGCAAGTTATGACAAAAAGGCTAGGTTACTAATTGTGAAACGATTAATTACTCGAATGTATCACCAGAATTCTTTTCTTATTTCTACTTAT---------GAT------TATAAC------------CAAAATGCTTTTTTTGGGCACAACAAACATTTTTATTTGCAAATCATATCGTGTAAGTTAACGGTTATTGTGGAAATTAAACTTTTCCTAGGCTTAGTA---TCTTCTCTT---------GAAGATAAT---AAAATAGACGAATCTAAAAATTTACGATCAATTCATTCCATATTTCCCTTTCTAGAAGAAAAATTCTCTCGTTTAAATTATGTGTCAAATATACTAATACCTTATCCTGTTCATTTTGAAATATTGGTTTTAATTCTTCGTTGTTGGGTGAAAGATGCTTCTTCTTTACATTTTTTACGATTCGTTTTCCACGAAAATCGTAATTGGAACCATTTTTTTTTCAAAAATAACTATATTTCCACCCTT------------TCAAAAAAA------------AATCAGAGATTCTTTTTATTCTTATATAATTCTCATGTCTGTGAATATGAATCCATTTTTGTTTTTTTACGTAACCAACCCTATCATTTACGATCAACATTTTTTGGAACCTTTTTTGAGCGAACTATTTTCTATGGAAAAATAAAAAAAGAGTATCTT------GTAAATGTC------TTTACTAAGGATTTTCAAGTTATA------TCATGTATGTTCAAAGATATTTTTATGCATTATGTTAGGTATCAAGGAAAATCTATTTTGGCTTTAAAATGGACGTTTTTTATTCTGAATAAATGGAAGTATTACCTTACTCTCTTTTGGAAATGTCGTTTTTATGTGTGGTATCAATCAGAAAGG------ATAAAAACATTATCCAAGCATTTCCTTGACTTTTTAGGTTATCTT------TCAAGTGCA------AATATACGATTCAATCCTTCGTTGGGACGAAGTCAAATGATAGAAAATTCATTTATAATG------AATAATAATATTATTAAG---------ACGTTTGATACCACAGTTCCAATTATACCTTTGGTTGGACCATTGGGTAAAGCGAAAAGTGGTGCCGTTTTAGGTCACCCCATTACTAAG---TTGATCCCGGACGATTTC------TCAGATTATGATATTATTGGCTTATTTTGGCATATATGCAGAAATCTTTCTCATTATTACAGCGGAGCTTCAAAAAAA---AATAGTTTGTATCAAATA---------AAATATATACTTCGACTTTCGTGTACTAGAACTTTAGCTCATAAACACAAAAGCGCTTTACGTGCTTTTTTGAAAAGATTACTTCCAGAAGTTTTGGAAGAATTTTTTATGGAGGAGGATAAAGTTCTTTCGTTGATCTTATCAAGGTATTCTTTTCCTTCGCGGAGATT----------------------------------------------------------------CGAAATTGGTAGACGCTACGGACTTAATTAGGTTGAGCCTTAGTATGGAAACCCACTAAGTGATAACTTTCAAATTCAGGGAAACCGTGGAATTAATAAAAATAGGCAATCCTGAGCCAAATCCCGTTTTCCGAAAATGAGTAGGGAAAGTAAGCCAGCAGAAAAAAAGGATAGGTGCAGAGACTCAACGGAAGCTGTTCTAATAAATACATACAACACAACTCGAGTTGATTGTTGGTAGGCGAGAATAAAGATAGAGTCCCATTCTACATGTCAATGCCGACAACAATGAAATTTATAG-TAAGAGGAAAAAGCCTGTTTGAACACCTAATTCTTTCTCTTATTTTTCCCTTTTCGTTAGCAGTCAAAATCCTCTTTCTTT----TTCATATTTAGGCGAGAAATATCCATTTTAATAATTCACAGTCAGTACTTTATTTATATATACTGAAATTTACATTTACAAAGTATTATTCAATTTATCATTTTTCATTTTGTGTATTTTTTTTAAAAA--------------AAAA-AATAC------------------TTT-T------TTAGAT---------TT-----------------------TTAA------------------------CCGGTGTTAAAGAGTACAAATTGACTTATTATACTCCTGATTATGAAACTAAAGATACTGATATTTTGGCAGCATTCCGAGTAACTCCTCAACCTGGAGTTCCACCCGAGGAAGCAGGAGCCGCGGTAGCGGCCGAATCTTCGACTGGTACATGGACCACTGTGTGGACTGATGGACTTACCAGCCTTGATCGTTACAAAGGACGATGCTATCACATCGAGCCCGTTGCTGGAGAAGAAAATCAATATATTGCTTATGTAGCTTATCCCTTAGACCTTTTTGAAGAAGGTTCTGTTACTAACATGTTTACTTCCATTGTAGGTAATGTATTTGGTTTTAAAGCCCTACGTGCTCTACGTCTGGAAGATCTTCGAATCCCCCCGGCTTATTCGAAAACTTTCCAAGGCCCGCCTCATGGTATCCAAGTTGAGAGAGATAAATTGAACAAATACGGTCGTCCTCTATTGGGATGTACTATTAAACCCAAATTGGGATTATCCGCTAAGAACTACGGTCGGGCGGTTTATGAGTGTTTGCGCGGTGGACTTGATTTTACCAAAGATGATGAGAATGTAAACTCCCAACCATTTATGCGCTGGAGAGACCGTTTCTTATTTTGTGCCGAAGCTCTTTATAAAGCACAAACCGAAACTGGCGAAATCAAAGGGCATTATTTGAATGCTACTGCAGGTACATGCGAAGAAATGATTAAAAGGGCTGTATTTGCCAGAGAATTGGGAGTCCCTATCGTAATGCATGACTATTTAACAGTGGGGTTCACTGCAAATACTAGCTTGGCTCATTATTGCCGGGATAATGGTTTACTTCTTCAT------------------------------------------------------------------------------------------------------------------------------------------------------------------------------------------------------------------------------------------------------------------------------------------------------------------------------------------------------------------------------------------------------------------------------------------------------------------------------------------------------------------------------------------------------------------------
Tapinanthus -GGTTGATCCTGCCAGTAGTCATATGCTTGTCTCAAAGATTAAGCCATGCATGTGTAAGTATGAACAAATTCAGACTGTGAAACTGCGAATGGCTCATTAAATCAGTTATAGTTTGTTTGATGGTATTTGCTACTCGGATAACCGTAGTAATTCTAGAGCTAATACGTGCACCGACCCCCGACTGTTACGGAAGGGATGCATTTATTAGATAAAAGGTCGAC---GGCTTT--GCCCGTTGTTCAGATGAATCATGATAACTTGACGGATCGCACGGCCATTGTGCCGGCGACGCATCATTCAAATTTCTGCCCTATCAACTTTCGATGGTAGGATAGTGGCCTACCATGGTTTTGACGGGTGACGGAGAATTAGGGTTCGATTCCGGAGAGGGAGCCTGAGAAACGGCTACCACATCCAAGGAAGGCAGCAGGCGCGCAAATTACCCAATCCTGACACGGGGAGGTAGTGACAATAAATAACAATACCGGGCTCTACGAGTCTGGTAATTGGAATGAGTACAATCTAAATCCCTTAACGAGGATCCATTGGAGGGCAAGTCTGGTGCCAGCAGCCGCGGTAATTCCAGCTCCAATAGCGTATATTTAAGTTGTTGCAGTTAAAAAGCTCGTAGTTGGACCTTGGGTTGGGTCGATCGGTCCGCCTTCAGGTGTGTACCGGTTGGCCTGTCCCTTCTACCGGCGATGCGTTCCTGGCCTTAATTGGCCGGGTCGTGCCTCCGGTGCTGTTACTTTGAAGAAATTAGAGTGCTCAAAGCAAGCCTACGCTCTGGATACATTAGCATGGGATAACATCATAGGATTTCGGTCCTATTCTGTTGGCCTTCGGGATCGGAGTAATGATTAACAGGGACAGTCGGGGGCATTCGTATTTCATAGTCAGAGGTGAAATTCTTGGATTTATGAAAGACGAACAACTGCGAAAGCATTT--------GCCAAGGATGTTTTCATTAATCAAGAACGAAAGTTGGGGGCTCGAAGACGATCAGATACCGTCCTAGTCTCAACCATAAACGATGCCGACCAGGGATCAGCGGATGTTACTTATAGGACTCCGCTGGCACCTTATGAGAAATCAAAGTTTTTGGGTTCCGGGGGGAGTATGGTCGCAAGGCTGAAACTTAAAGGAATTGACGGAAGGGCACCACCAGGAGTGGAGCCTGCGGCTTAATTTGACTCAACACGGGAAAACTTACCAGGTCCAGACATAGTAAGGATTGACAGACTGAGAGCTCTTTCTAGATTCTATGGGTGGTGGTGCATGGCCGTTCTTAGTTGGTGGAGCGATTTGTCTGGTTAATTCCGTTAACGAACGAGACCTCAGCCTGCTAACTAGCTACGTGGAGGTATCCCTCCATGGCTAGCTTCTTAGAGGGACTATGGCCTTTTAGGCCACGGAAGTTTGAGGCAATAACAGGTCTGTGATGCCCTTAGATGTTCTGGGCCGCACGCGCGCTACACTGATGTATTCAACGAGTCTATAGCCTT-GCCGACAGGCCTGGGTAATCTTTGAAATTTCATCGTGATGGGGATAGATCATTGCAATTGTTGGTCTTCAACGAGGAATTCCTAGTAAGCGCGAGTCATCAGCTCGCGTTGACTACGTCCCTGCCCTTTGTACACACCGCCCGTCGCTCCTACCGATTGAATGGTCCGGTGAAGTGTTCGGATCGAGGCGACGTGGGCGGT---TCGCTGCC-CGCGACGTCGCGAGAAGTCCACTGAACCTTATCATTT-------------------------------------------------------------------TGCAGTTTCAATCGATCAAGTTTGTTCAAAAATGTAAGTTATGCCAAAAAGGTTAGGTTACTAATTGTGAAACGATTAATTACTCGAATGTATCACCAGAATTCTTTTCTTATTTCTACTTAT---------GAT------TATAAC------------CAAAATGCTTTTTTTGGGCATAACAAACATTTTAATTTGCAAATCATATCGTGTAAGTTAACGGTTATTGTGGAAATTAAACTTTTCCTAGGCTTAGTA---TCTTCTCTT---------GAAGATAAT---AAAATAGACGAATCTAAAAATTTACGATCAATTCATTCCATATTTCCCTTTATAGAAGATAAATTCTCTCGTTTAAATTATGTGTTAAATATACTAATACCTTATCCTGTTCATTTTGAAATATTGGTTTTAATTCTTCGTTATTGGGTGAAAGATGCTTCTTCTTTACATTTTTTACGATTYGTTTTCCACGASAATGGTAATTGGAACCATTTTTTTTTCMAAAATAAMTMTATTTCYACCCTT------------TCAAAAAGA------------AATCAGAGATTMTTTTTMTTCTTATATAATTCTCATGTCTGTGAATAYGAATCCATTTTTGTTTTTTTACGTAACCAAYCCTATCATTTACGATCAACATTTTTTRGAAYCTTTTTTGAGCGAACTWTTTTCTATGGAAAAATAAAAAAMGAGTATCTT------GTAAATGKCTTTACCTTTAYTAAGGATTTTCAAGYCATA------TCATGTATGTTCAAAGATATTTTTATGCATTATGTTAGGTATCAAGGAAAATCTATTYTGGCTTCAAAATGGACRTTTTTTATTCTGAATAAATGGAACTATTACCTTRCTCTCTTTTGGAAATGTCGTTTTTATGTGTGGTATCAATYAGAMAGG------ATAAAAACATTATCCAARCATTTCCTTGAMTTTCTAGGTTATCTT------TYAAGTGCA------AATATACGATTCAAYCCTTCGTTGGGACGAAGTCAAATGATAGAAAATTCATTTATAATRAATAATAATAATAATATTATTAAG---------ACRTTTGATACCACAGTTCCAATTATACCTTTGRTTGGACCATTGGKTAAAGCGAAAGKTGGTGACGTCTTAGGTCACCYCATTASTAAG---TTGATCTCGGACGATTTA------TCAGATTATGATATTATTGACTTATTTTGGCATATATGCAGAAATCTTTCTCATTATTACAGCGGAGCTTCAAAAAAA---AATAGTTTGTATCAAATA---------AAGTATATACTTCGACTTTCGTGTACTAGAACTTTAGCTCGTAAACACAAAAGTGCTTTACGTGCTTTTTTGAAAAGATTAGTTCCAGAAGTTTTGGAAGAATTTTTTATGGAGGAGGATCAAATTCTTTCGTTGATCTTATCAAGGTATTCTTTTCCTTCGCGGAGATTGTATAGAGAAGGTCATATTTGGTATTTGGATATTTATTAT----------------------------------------------------------------------------CCACTAAGTGATAACTTTCAAATTCAGGGAAACCGAGGAATTAATAAAAATAGGCAATCCTGAGCCAAATCCCGTTTTCCGAAAATGAGTAGGGAAAGCAAGCTAGAATAAAAAAAGGATAGGTGCAGAGACTCAACGGAAGCTGTTCTAATAAATACATACAATACAAATGGAGTTGATTGTCGGTAGGCGAGAATAAAGATAGAGTCCCATTCTACATGTCAATACCGACAACAATGAAATTTATAG-TAATAGGAAAAAGCCCGTTTGAACCCCTAATTATTTTTCTTATTTATCCCTTTTCGTTAGCAGTTCAAAATCCTCTTTTTTT---TTCATATTTAGGCGATAAATATCTGTTTTAATAATTCACAGTCAGTACTTAATTTAAACATACTAAAACTTATATTTACAAAGTATTG---------GCATTTTTCATTTTGTGTATATTAAAAAAAAGAAAGAATACTTTT----------------------------------------TTAGAT---------TT-----------------------TTAATG------------GGATTCAAAGCCGGTGTTAAAGAGTACAAATTGACTTATTATACTCCTGATTATGAAACGAAAGATACTGATATTTTGGCAGCATTCCGAGTAACTCCTCAACCTGGAGTTCCACCCGAGGAAGCAGGAGCAGCGGTAGCTGCCGAATCTTCGACTGGTACATGGACCACTGTGTGGACCGATGGACTTACCAGCCTTGATCGTTACAAAGGACGATGCTATCACATCGAGCCTGTTGCTGGAGAAGAAAATCAATATATTGCTTATGTAGCTTACCCCTTAGACCTTTTTGAAGAAGGTTCTGTTACTAATATGTTTACTTCCATTGTAGGTAATGTATTTGGTTTTAAAGCCCTACGTGCTCTACGTCTGGAAGATCTTCGAATCCCCCCGGCTTATTCTAAAACTTTCCAAGGTCCGCCTCATGGTATCCAAGTTGAGAGAGATAAATTGAACAAGTATGGCCGTCCGTTATTGGGATGTACTATTAAACCCAAATTGGGGTTATCCGCTAAGAACTATGGTCGGGCGGTTTATGAGTGTCTGCGCGGTGGACTTGATTTTACAAAAGATGATGAGAATGTAAACTCCCAACCATTTATGCGCTGGAGAGACCGTTTCTTATTTTGTGCCGAAGCTCTTTATAAAGCACAAGCTGAAACTGGAGAAATCAAAGGGCATTATTTG------------------------------------------------------------------------------------------------------------------------------------------------------------------------------------------------------------------------------------------------------------------------------------------------------------------------------------------------------------------------------------------------------------------------------------------------------------------------------------------------------------------------------------------------------------------------------------------------------------------------------------------------------------------------------------------------------------------------------------
Nuytsia TGGTTGATCCTGCCAGTAGTCATATGCTTGTCTCAAAGATTAAGCCATGCATGTGTAAGTATGAACTAATTCAGACTGTGAAACTGCGAATGGCTCATTAAATCAGTTATAGTTTGTTTGATGGTATCTGCTACTCGGATAACCGTAGTAATTCTAGAGCTAATACGTGCACCAAACCCCGAC-TCTTTGGAAGGGACGCATTTATTAGATAAAAGGTCGACGCGGGCCTA--GCCCGTTGCTCTGATGATTCATGATAACTCGACGGATCGCACGGCCCTCGTGCCGGCGACGCATCATTCAAATATCTGCCCTATCAACTTTCGATGGTAGGATAGTGGCCTACCATGGTGATGACGGGTGACGGAGAATTAGGGTTCGATTCCGGAGAGGGAGCCTGAGAAACGGCTACCACATCCAAGGAAGGCAGCAGGCGCGCAAATTACCCAATCCTGACACGGGGAGGTAGTGACAATAAATAACAATACCGGGCTCTATGAGTCTGGTAATTGGAATGAGTACAATCTAAATCCCTTAACGAGGATCCATTGGAGGGCAAGTCTGGTGCCAGCAGCCGCGGTAATTCCAGCTCCAATAGCGTATATTTAAGTTGTTGCAGTTAAAAAGCTCGTAGTTGGACCTTGGGTTGGGTCGATCGGTCCGCCTTCAGGTGTGTACCGGTCGGCTCGTCCCTTCTACCGGCGATGCGCTCCTGGCCTTAATTGGCCGGGTCGTGCCTCCGGTGCTGTTACTTTGAAGAAATTAGAGTGCTCAAAGCAAGCCTACGCTCTGGATACATTAGCATGGGATAACATCATAGGATTTCGGTCCTATTCTGTTGGCCTTCGGGATCGGAGTAATGATTAACAGGGACAGTCGGGGGCATTCGTATTTCATAGTCAGAGGTGAAATTCTTGGATTTATGAAAGACGAACAACTGCGAAAGCATTT--------GCCAAGGATGTTTTCATTAATCAAGAACGAAAGTTGGGGGCTCGAAGACGATCAGATACCGTCCTAGTCTCAACCATAAACGATGCCGACCAGGGATCAGCGGATGTTACTTTCAGGACTCCGCTGGCACCTTATGAGAAATCAAAGTTTTTGGGTTCCGGGGGGAGTATGGTCGCAAGGCTGAAACTTAAAGGAATTGACGGAAGGGCACCACCAGGAGTGGAGCCTGCGGCTTAATTTGACTCAACACGGGGAAACTTACCAGGTCCAGACATAGTAAG---TGACAGACTGAGAGCTCTTTCTTGATTCTATGGGTGGTGGTGCATGGCCGTTCTTAGTTGGTGGAGCGATTTGTCTGGTTAATTCCGTTAACGAACGAGACCTCAGCCTGCTAACTAGCTATATGGAGGTATCCCTCCATGGCTAGCTTCTTAGAGGGACTATGGCCTTTTAGGCCACGGAAGTTTGAGGCAATAACAGGTCTGTGATGCCCTTAGATGTTCTGGGCCGCACGCGCGCTACACTGATGTATTCAACGAGTCTATAGCCTTGGCCGACAGGCCCGGGTAATCTTTGAAATTTCATCGTGATGGGGATAGATCATTGCAATTGTTGGTCTTCAACGAGGAATTCCTAGTAAGCGCGAGTCATCAGCTCGCGTTGACTACGTCCCTGCCCTTTGTACACACCGCCCGTCGCTCCTACCGATTGAATGGTCCGGTGAAGTGTTCGGATCGCGGCGACGTGGGCGGT---TCGCTGCC-GGCGACGTCGCGAGAAGTCCACTGAACCTTATCATTTAGAGGAAGGAGAAGTCGTAACAAGGTTTCCGTAGGTG-------------------------------------------------GTTTGTTAGAAAATGTAGGTTATAACAAAAAATTCAGGTTACTAATTGTGAAACGTTTAATTACTCGAATGTATCAACAGAATTCTTTGCTTATTTCTACTAAT---------GAT------TTTAAC------------CAAAATACCCTTTTTGGTCACAAAAAAAATTTGTATTTTCAAATCATATCGGGTAGATTAGCAATTGTTGTGGAAATTATACTTTCCCTATGCTTAGTA---TCTTCCCTC---------GAAAAGAAG---AAAGTAGCCGAATCTAAAAATTTACGATCAATTCATTCCATATTTCCTTTTTTAGAAGATAAATTCTCCCATTTAAATTATGTGTCAAATATACTAATACCCTATCCTGTTCATCTTGAAATCTTGATTCTAATTCTTCGTTACTGGGTGAAAGATCCCTCTTCTTTGCATTTTTTACGATTCGTTTTCCACAAGAATCATAATTGGAACCCTTTTATTTTCCCAAAGAAATATATTTCCACCCTT------------TCAAAAAGA------------AATCAAAGATTGTCCTTATTCTTATATAATTCTCATGTCTGTGAATACGAATCCATTTACGTTTTTTTACGTAACCAATCTTCTCATTTACGATCAACATTTCTTGGAACCCTTTTTGAGCGAATTTTTTTCTATGGAAAAATAAAAAAAGAGTATCTC------GTAAATGTC------TTTACTAAGGATTTTCAAGCTATT------TCATGGCTGTTCAAAGATCCTTTCATGCATTATGTTAGGTATCAAGGGAAATTCATTCTGGCTTCAAAACGGACGTCTCTTCTGCTGAATAAATGGAAATATTACCTTGCCCTTTTTTGGAAATGTCGTTTTTATGTGTGGTCTCAACCAGAAAGGCTCCATATAAATACATTATCCAAGCATTTCCTCGGCTTTCTAGGCTATCTT------TCAAGTGCA------AGTATGCGATTAAACCCTTCAGTGGGACGAAGTCAAATGCTAGAAAATTCATTTATAATA---------AATAATGTTATTAAG---------ACGTTTGATACCACAGTTCCAATTATTCCTTTGGTTGGATCGTTGGCTAAAGCGAAAGTTTGTGACGTCTTAGGGCACCCCATTAGTAAG---TTGGTCTGGGCCGATTTA------TCCGATTATGATATTATTGACTTATTTTGGCGTATATGCAGAAATCTTTCTCATTATTACAGCGGAGCCTCAAAAAAA---AAGAGTTTGTATCAAATA---------AAGTATATACTTCGACTTTCTTGTACTAGAACTTTAGCTCGTAAACACAAAAGCACTCTGCGCGCTTTTTTGAAAAGATTAGGTCCAGAATTTTTGGAAGAATTTTTTACGGAGGACGAACAAGTTTTTTCTTTGATCTTATCAAGATATTCTTGTACTTCGCGCAGTTTATATAGAGAA-------------------------------------------------------------GGTAGACGCTACGGACTTAATTGGATTGAGCCTTAGTATGGAAACCCACTAAGTGATAACTTTCAAATTCAGGGAAACCGTGGAATTAATAAAAATAGGCAATCCTGAGCCAAATCCCGTTTTCCGAAAATAAGTAGGGAAGTCAAGCCCGAATAAAAAAGGGATAGGTGCAGAGACTCAACGGGAGCTGTTCTAACAAATACATACA--------GGAGTTGATTGCTGATAGACGAGAATAAAGATAGAGTCCCATTCTACATGTCAATACCGACAACAATGAAATTTAGAG-TAAGAGGAAAAAGCCCATTTGACTCCCTAACCTTTTTTT--------------TTGTTAGCGGTTAAAAAGATTTKTTATTTTTCCTCATCTTTAGGAAAGAAATCCCCATTTTCATAATTCACAGTTAATATCAGTACTTATA---CTGAAACTGACATTTACAAAGTCTTATTCAATTGGTAATTTTTAATTTTGTGTATTTTCAAAA-------AGAAAACTTTGAA----------------------TACTTTGTTTATCTTTTGAATTGACCTCTACT----AAATTAGAMCGGCGCATCAATAATG---------------------------------------------ACTTATTATACTCCTGATTATGAAACTAAAGATACTGATATCTTGGCAGCATTCCGAGTAACTCCTCAACCTGGAGTTCCACCTGAGGAAGCGGGGGCCGCGGTAGCTGCCGAATCTTCTACTGGTACATGGACCACTGTGTGGACCGATGGACTTACCAGCCTTGATCGTTACAAAGGACGATGCTATCACATCGAGCCCGTTGCTGGAGAAGAAAATCAATATATTGCTTATGTAGCTTATCCCTTAGACCTTTTTGAAGAAGGTTCTGTTACTAACATGTTTACTTCCATTGTGGGTAATGTATTTGGTTTTAAAGCACTGCGTGCTCTACGTCTGGAGGATCTTCGAATCCCTCCTGCTTATTCTAAAACTTTCCAAGGACCACCTCATGGTATCCAAGTTGAGAGAGATAAATTGAACAAGTATGGTCGTCCTCTATTGGGATGTACTATTAAACCTAAATTGGGGTTATCCGCTAAGAACTACGGTCGAGCGGTTTATGAATGTCTTCGCGGCGGACTTGATTTTACCAAAGATGATGAGAACGTAAACTCCCAACCATTTATGCGTTGGAGGGACCGTTTCTTATTTTGTGCCGAAGCTCTTTATAAAGCACAGGCCGAAACAGGCGAAATCAAAGGGCATTATTTGAATGCTACTGCAGGTACATGCGAAGAAATGATCAAAAGGGCTGTATTTGCCAGAGAATTGGGAGTCCCTATCGTAATGCATGACTATTTAACAGGGGGATTCACTGCAAATACTAGCTTGGCTCATTATTGCCGGGATAATGGCTTACTTCTGCACATCCATCGTGCA------------------------------------------------------------------------------------------------------------------------------------------------------------------------------------------------------------------------------------------------------------------------------------------------------------------------------------------------------------------------------------------------------------------------------------------------------------------------------------------------------------------------------------------------------------
Ligaria TGGTTGATCCTGCCAGTAGTCATATGCTTGTCTCAAAGATTAAGCCATGCATGTGTAAGTATGAACTAATTCAGACTGTGAAACTGCGAATGGCTCATTAAATCAGTTATAGTTTGTTTGATGGTATCTGCTACTCGGATAACCGTAGTAATTCTAGAGCTAATACGTGCAAAAAACCCCGAC--TTTTGGAAGGGATGCATTTATTAGATAAAAGGTCGAC---GGCTCT--GCCCGTTGCTCTGATGAATCATAATAACTTGACGGATCTCACGGCCTTTGTGCCGGCGACGCATCATTCAAATTTCTGCCCTATCAACTTTCGATGGTAGGATAGTGGCCTACCATGGTGATGACGGGTGACGGAGAATTAGGGTTCGATTCCGGAGAGGGAGCCTGAGAAACGGCTACCACATCCAAGGAAGGCAGCAGGCGCGCAAATTACCCAATCCTGACACGGGGAGGTAGTGACAATAAATAACAATACCGGGCTCTATGAGTCTGGTAATTGGAATGAGTACAATCTAAATCCCTTAACGAGGATCCATTGGAGGGCAAGTCTGGTGCCAGCAGCCGCGGTAATTCCAGCTCCAATAGCGTATATTTAAGTTGTTGCAGTTAAAAAGCTCGTAGTTGGACCTTGGGTTGGGTCGATCGGTCCGCCGTTAGGTGTGCACCGGTCGGCTTGTCCCTTCTACCGGCGATGCGCTCCTGGCCTTAACTGGCCGGGTCGTTCCTCCGGTGCTGTTACTTTGAAGAAATTAGAGTGCTCAAAGCAAGCCTACGCTCTGGATATATTAGCATGGGATAACATCATAGGATTTCGGTCCTATTCTGTTGGCCTTCGGGATCGGAGTAATGATTAACAGGGACAGTCGGGGGCATTCGTATTTCATAGTCAGAGGTGAAATTCTTGGATTTATGAAAGACGAACAACTGCGAAAGCATTTGCCAAGGAGCCAAGGATGTTTTCATTAATCAAGAACGAAAGTTGGGGGCTCGAAGACGATCAGATACCGTCCTAGTCTCAACCATAAACGATGCCGACCAGGGATCAGCGGATGTTGCTTATAGGACTCCGCTGGCACCTTATGAGAAATCAAAGTTTTTGGGTTCCGGGGGGAGTATGGTCGCAAGGCTGAAACTTAAAGGAATTGACGGAAGGGCACCACCAGGAGTGGAGCCTGCGGCTTAATTTGACTCAACACGGGGAAACTTACCAGGTCCAGACATAGTAAGGATTGACAGATTGAGAGCTCTTTCTTGATTCTATGGGTGGTGGTGCATGGCCGTTCTTAGTTGGTGGAGCGATTTGTCTGGTTAATTCCGTTAACGAACGAGACCTCAGCCTGCTAACTAGCTACGTGGAGGTGCCCCTCCATGGCTAGCTTCTTAGAGGGACTATGGCCAATTAGGCCACGGAAGTTTGAGGCA--------------ATGCCCTTAGATGTTCTGGGCCGCACGCGCGCTACACTGATGTATTCAACGAGTCTATAGCCTTGGCCGACAGGCCCGGGTAATCTTTGAAATTTCATCGTGATGGGGATAGATCATTGCAATTGTTGGTCTTAAACGAGGAATTCCTAGTAAGCGCGAGTCATCAGCTCGCGTTGACTACGTCCCTGCCCTTTGTACACACCGCCCGTCGCTCCTACCGATTGAATGGTCCGGTGAAGTGTTCGGATCGCGGCGACGTGGGCGGT---TCGCCGCC-GGCGACGTCGCGAGAAGTCCACTGAACCTTATCATT-----------------------------------------------------------------AATCGTAGTTTCAATCGATCAAGTTTGGTCGAAAATAGGGGTTATGAAAAAAAATTTAGGTTACTAATTGTGAAACGCTTAATTACTCGAATGTATCCACATAATTTTTTTATTATTTCGACTAAT---------GAT------TCTAAT------------CAAAATCCGTTTTTGGGGCACAACAAAAATTTTTTTTTTCAAATCCTATCGGGTAAATTAGCAATTATTTTGGAAATTCAACTTTCCCTATGCTTAGTA---TCTTCCCAC---------GAAGATAAT---AAAATCGAAAAATCTCAAAATTTACGATCAATTCATACCATATTTCCCTTTTTCGAAGATAAATTCTCCCGTTTAAATTATGTGTCAAATATACTAATACCTTATCCTGTTCATCTTGAAATCTTGATTCTAATTCTTCGTTACTGGATAAAAGATGCTTCCTCTTTGCATTTTTTACGATTTGTTTTTCACGAAAATTGTAATTGGAACCATTTCTTTTGTAAAAAGAAATATATTTTTACTCTT------------TCAAAAAAC------------AATATAAGATTATTCTTATTTTTATATAATTCTCATGTCTGTGAATACGAATCCATTGTTTTTTTTTTACGCAACCAATCCTATCATTTAAGATCAACATTTTTTGGAACCCTTTTTGAGCGAATTTATTTTTATATAAAAATGAAAAAAGAGTATCTT------ATAAAAGTA------TTTACTAGGAATTTTCAAGACGTT------TCATGGCTGTTCAAAGATCTTTTTATGCATTATGTTAGGTATCAAGGAAAATCTATTCTGGCTTCAAAACGGACGTCTCTTATTCTGAATAAATGGAAATATTACTTTGTCCTCTTTTTGAAATGTTGTTTTTATGTATGGTATCAACCAGAAAGGATCCATATAAAAACATTATCCAAGCATTGTTTTTACTTTCTAGGTTATCTT------TCA------------AATATACGATTCAACCCTTCGGTGAGACGAAGTCAAATGTTAGAAAATTCATTTATAATA---------AATAGTAGTATTAAG---------ACGTTTGATACCGTGGTTCCAATTATGCCTTTGGTTGGATCATTAGCTAAAGCTAAAGTTTGTGATGTCTTAGGTCACCCCATCAGTAAG---TTGGCCTGGGCTGATTTA------TCAGATTATGATATTATTGACTTATTTTGGCGTATATGTAGAAATCTTTCT---------------------------------------------------------------------------------------------------------------------------------------------------------------------------------------------------------------------------------------------------------------------------------------------------CGAAATTGGTAGACGCTACGGACTTAATTTAATTGAGCCTTAGTATGGAAACCCACTAAGTGATAATTTTCAAATTCAGGGAAACCGCGGAATWAA-AAAAAGAGGCAATCCTGAGCCAAATCCCGCTTTCCGAAAATGAGTGGGGAACACAAACCGGAATAAAAAGAGGATAGGTGCAGAGACTCAATGGAAGCTGTTCTAACAAATACAAATAATACAAAAGGGGTTGATTGCCGATAGACGAGAATAAAGATAGAGTCCCATTCTACATGTCAATACCGACAACAATGAAATTTATAG-TAAGAGGAAAAGGCATATTTGATCCCCTAATTTTTT--------------------------------------------------TCCTATTTAGGCAAGAAA-GCCCATTTTAATA--------ATAGTA---------------CTTACATTTACAAATACAAAGTTTTATAG------TCATTTAAAATTTTTCGTATTTTCAAAA-------AGAAAACTTTAAAAGTAATAT------------------TTTTAATTGACAGAAAC---------YT----AAAWAAGAACGGCACATCAAAAGTG---------------------------------------------------------------------ACTAAAGATACTGATATCTTGGCAGCATTCCGAGTGACTCCTCAACCCGGAGTTCCACCCGAGGAAGCGGGGGCCGCAGTAGCGGCCGAATCTTCTACTGGTACATGGACCACTGTGTGGACCGATGGACTTACCAGCCTTGATCGTTACAAAGGACGGTGCTATCACATCGAGCCCGTTGCTGGAGAAGAAAATCAATATATTGTATATGTAGCTTACCCCTTAGACCTTTTTGAAGAAGGTTCTGTTACTAACATGTTTACTTCCATTGTGGGTAATGTATTTGGGTTTAAAGCCCTACGCGCTCTACGTCTGGAGGATCTTCGAATCCCCCCCGCTTATTCTAAAACTTTCCAAGGCCCGCCTCATGGTATCCAAGTTGAGAGGGACAAATTGAACAAGTATGGTCGTCCTTTATTGGGATGTACCATTAAACCAAAATTGGGGTTATCCGCTAAGAACTATGGTCGAGCGGTTTATGAGTGTCTTCGCGGTGGACTTGATTTTACCAAAGATGATGAGAATGTAAACTCCCAGCCATTTATGCGTTGGAGAGATCGTTTCTTATTTTGTGCCGAGGCTCTTTATAAAGCACAGGCCGAAACTGGCGAAATCAAAGGGCATTATTTGAATGCTACTGCAGGTACATGTGAAGAAATGATAAAAAGGGCTGTATTCGCCAGAGAATTGGGAGTCCCGATCGTAATGCACGACTATTTAACAGGGGGATTCACTGCAAATACTAGCTTGGCTCATTATTGCCGGGATAATGGCTTACTTCTTCAT------------------------------------------------------------------------------------------------------------------------------------------------------------------------------------------------------------------------------------------------------------------------------------------------------------------------------------------------------------------------------------------------------------------------------------------------------------------------------------------------------------------------------------------------------------------------
Tristerix ------------------------------------------------------------------TAATTCAGACTGTGAAACTGCGAATGGCTCATTAAATCAGTTATAGTTTGTTTGATGGTACCTGCTACTCGGATAACCGTAGTAATTCTAGAGCTAATACGTGCCAAAAACCCCGAC-TTCTTGGAAGGGACGCATTTATTAGATAAAAGGTCGACGCGGGCTCT--GCCCGTTGCTCTGATGATTCATGATAACTTGACGGATCGCACGGCCTTCGTGCCGGCGACGCATCATTCAAATTTCTGCCCTATCAACTTTCGATGGTAGGATAGTGGCCTACCATGGTGATGACGGGTGACGGAGAATTAGGGTTCGATTCCGGAGAGGGAGCCTGAGAAACGGCTACCACATCCAAGGAAGGCAGCAGGCGCGCAAATTACCCAATCCTGACACGGGGAGGTAGTGACAATAAATAACAATACCGGGCTCTATGAGTCTGGTAATTGGAATGAGTACAATCTAAATCCCTTAACGAGGATCCATTGGAGGGCAAGTCTGGTGCCAGCAGCCGCGGTAATTCCAGCTCCAATAGCGTATATTTAAGTTGTTGCAGTTAAAAAGCTCGTAGTTGGACCTTGGGTTGGGTCGATCGGTCCGCCGTTAGGTGTGTACCGGTCGGCCTGTCCCTTCTACCGGCGATGCGCTCCTGGCCTTAATTGGCCGGGTCGTGCCTCCGGTGCTGTTACTTTGAAGAAACTAGAGTGCTCAAAGCAAGCCTACGCTCTGGATACATTAGCATGGGATAACATCATAGGATTTCGGTCCTATTCTGTTGGCCTTCGGGATCGGAGTAATGATTAACAGGGACAGTCGGGGGCATTCGTATTTCATAGTCAGAGGTGAAATTCTTGGATTTATGAAAGACGAACAACTGCGAAAGCATTT--------GCCAAGGATGTTTTCATTAATCAAGAACGAAAGTTGGGGGCTCGAAGACGATCAGATACCGTCCTAGTCTCAACCATAAACGATGCCGACCAGGGATCAGCGGATGTTACTTTTAGGACTCCGCTGGCACCTTATGAGAAATCAAAGTTTTTGGGTTCCGGGGGGAGTATGGTCGCAAGGCTGAAACTTAAAGGAATTGACGGAAGGGCACCACCAGGAGTGGAGCCTGCGGCTTAATTTGACTCAACACGGGGAAACTTACCAGGTCCAGACATAGTAAGGATTGACAGACTGAGAGCTTTTTCTTGATTCTATGGGTGGTGGTGCATGGCCGTTCTTAGTTGGTGGAGCGATTTGTCTGGTTAATTCCGTTAACGAACGAGACCTCAGCCTGCTAACTAGCTACATGGAGGTATCCCTCCATGGCTAGCTTCTTAGAGGGACTATGGCCTTTTAGGCCACGGAAGTTTGAGGCAATAACAGGTCTGTGATGCCCTTAGATGTTCTGGGCCGCACGCGCGCTACACTGATGTATTCAACGAGTCTATAGCCTTGGCCGACAGGCCCGGGTAATCTTTGAAATTTCATCGTGATGGGGATAGATCATTGCAATTGTTGGTCTTCAACGAGGAATTCCTAGTAAGCGCGAGTCATCAGCTCGCGTTGACTACGTCCCTGCCCTTTGTACACACCGCCCGTCGCTCCTACCGATTGAATGGTCCAATAAAGTGTTCGGATCGAGGCGACGTG------------------------------------------------------------------------------------------------------------------------------------ATCGATCAAGTTTGGTCAAAAATGTAGATTTTGAAAAAAAATTTAGGTTACTAATTGTAAAACGCTTAATTACTCGAATGTATAAACAAAGTTCTTTTATGATTTCTACTTAT---------GAT------TATAAC------------CAAAATTCTTTTGTGGGGCACAACAAACATTTTTTTTTTCAAATCCTATCGGGTAAATTAACAGTTATTGGGGAAATAAAACTTTCCCTATGTTTAGTG---TCGTCACCC---------GAAGATACG---AAAATAAACGAATCTAAAAATTTACGCTCAATTCACTCCATATTTCCCTTTTTAGAAGATAAACTCTCCCATTTTTATTATTTGTCAAATATACTAATACCCTATCCTGTTCATCTTGAAATTTTGATTCTAATTCTTCGTTACTGGGTAAAAGATGTCTCTTCTTTGCATTTTTTACGATTTGTTTTCCATGAGAATCGTAATTGGAACCATTTCTTTGGGAAAAAGAAATATATTTCTACTTTT------------TCTAAAATA------------AATCAAAGATTTCTCTTATTCTTATATAATTCTTATATCTGTGAATATGAATCCATTTTTGTTTTTTTACGTAATCAATCCTATCATTTACGATCAACATTTTTTAGAACCCTTTTTGAGCGCATTTTTTTTTATGGAAAAACAAATAAAGAGTATCTT------GTAAATGTG------TTTACTAAGGATTTTCAAGCTATT------TCATGGATGTTCAAAGATACTTTTATGTATTATGTTAGGTATCAAGGAAAATTTATTTTGGCTTTAAACCAACCGTCTCTTATTCTGAATAAATGGAAATATTATATTTCCCTCTTTTGGAAATATCGTTTTTATGTGTGGTATCAACCCGAAAGGATCCATCTAAAAACATTATACAAGCATTTTAGTTACTTTTTAGGTTATCTT------TTAAGTGCA------AATATACGATTCAACCCTTCAGTGGGACGAAGTCAAATGCTAGAAAATTCATTTATAATA---------AATAATATTATTAAA---------ATGTTTGATACCACAGTTCCAATTATGCCTTTGGTTGGATCATTGGCTAAAGCGAAAGTTTGTGACGTCTTGGGTCATCCCATTAGTAAG---TTAACCTGGGCCGATTTA------TCAGATTATGATATTATTAACTTATTTTGGCGTATATACAGAAATCTTTCT---------------------------------------------------------------------------------------------------------------------------------------------------------------------------------------------------------------------------------------------------------------------------------------------------CGAAATTGGTAGACGCTACGGACTTAATTGGATTGAGCCTTAGTATGGAAACCCACTAAGTGAKAACTTTCAAATTCAGGGAAACCRTGGAATTAATAAAAATAGGCAATCCTGAGCCAAATCCCRTTTTACRAAAATKAGTAGGGAAARYRGKCCCRAATCAAAAAAGGATAGGCGCAGAGACTCAACGGAAGCTGTTCTAACAAATAYATACWATMCMAATRRAKTTGRTTGCTRGTAGAMGAGAATAAAGATAGAGTCCCATTYTACATGTCAATACCGAYAACAATRAAATTTATAG-TAAGAKGAAAAARCYCTTTAGGGTTTHTKAYTATGAAATKGDATTATCCCCTTTCGTTAGYGGTTYMAWATMTTTKHATTT----TDMAKAKTTAGGCAADAAAYYSCCATTTTMAKAATTCAYARTYAGTACTTWWMTTATA----YTGAAAYTTACATTTACAAAGTCTTATTCAATTRGKCATTTTDMATTTTGTGTRTTTWHAAAA-------ADAAAACTTWACMAGTAATAC--------TTTTTTMKATTTTTMWTTTTAATTGACYAAGGCCTTMTAGTAAAATAAGAAMGGKRCATCAAWAATG---------------------------------GAGTACAAATTGACTTATTATACTCCTGATTATGAAACTAAAGATACTGATATCTTGGCAGCATTCCGAGTAACTCCTCAACCCGGAGTTCCACCCGAGGAAGCAGGGGCCGCGGTAGCTGCCGAATCTTCTACTGGTACATGGACCACTGTGTGGACCGATGGACTTACCAATCTTGATCGTTACAAAGGACGATGCTATCACATCGAGCCCGTTGCTGGAGAAGAAAATCAATATATTGCTTATGTAGCTTACCCCTTAGACCTTTTTGAGGAGGGTTCTGTTACTAACATGTTTACTTCCATTGTGGGTAATGTATTTGGGTTTAAAGCCCTACGTGCTTTACGTCTGGAGGATCTTCGAATCCCCCCTGCTTACTCGAAAACTTTTCAAGGCCCGCCTCATGGTATCCAAGTTGAGAGAGATAAATTGAACAAGTACGGTCGTCCTCTATTGGGATGTACTATTAAACCAAAATTGGGGTTATCCGCTAAGAACTACGGTCGAGCGGTTTATGAATGTCTTCGCGGTGGACTTGATTTTACCAAAGATGATGAGAATGTAAACTCCCAACCATTTATGCGTTGGAGAGACCGCTTCTTATTTTGTGCCGAAACTCTTTATAAAGCACAAGCTGAAACTGGCGAAATCAAAGGGCATTATTTGAATGCTACTGCAGGTACATGTGAAGAAATGATCAAAAGGGCTGTATTTGCCAGAGAGTTGGGAGTC------------------------------------------------------------------------------------------------------------------------------------------------------------------------------------------------------------------------------------------------------------------------------------------------------------------------------------------------------------------------------------------------------------------------------------------------------------------------------------------------------------------------------------------------------------------------------------------------------------------------------------------------------------------
Desmaria ------------------------------------------AGCCATGCATGTGTAAGTATGAACTAATTCAGACTGTGAAACTGCGAATGGCTCATTAAATCAGTTATAGTTTGTTTGATGGTATCTGCTACTCGGATAACCGTAGTAATTCTAGAGCTAATACGTGCAACAAACCCCGAC--TTCTGGAAGGGATGCATTTATTAGATAAAAGGTCGACGCGGGCTCT--GCCCGTTGCTCTGATGATTCATGATAACTCGACGGATCGCACGGCCCTCGTGCCGGCGACGCATCATTCAAATATCTGCCCTATCAACTTTCGATGGTAGGATAGTGGCCTACCATGGTGATGACGGGTGACGGAGAATTAGGGTTCGATTCCGGAGAGGGAGCCTGAGAAACGGCTACCACATCCAAGGAAGGCAGCAGGCGCGCAAATTACCCAATCCTGACACGGGGAGGTAGTGACAATAAATAACAATACCGGGCTCTATGAGTCTGGTAATTGGAATGAGTACAATCTAAATCCCTTAACGAGGATCCATTGGAGGGCAAGTCTGGTGCCAGCAGCCGCGGTAATTCCAGCTCCAATAGCGTATATTTAAGTTGTTGCAGTTAAAAAGCTCGTAGTTGGACCTTGGGTTGGGTCGATCGGTCCGCCGTCAGGTGTGTACCGGTCGGCCTGTCCCTTCTACCGGCGATGCGCTCCTGGCCTTAATTGGCCGGGTCGTGCCTCCGGTGCTGTTACTTTGAAGAAATTAGAGTGCTCAAAGCAAGCCTACGCTCTGGATACATTAGCATGGGATAACATCATAGGATTTCGGTCCTATTCTGTTGGCCTTCGGGATCGGAGTAATGATTAACAGGGACAGTCGGGGGCATTCGTATTTCATAGTCAGAGGTGAAATTCTTGGATTTATGAAAGACGAACAACTGCGAAAGCATTT--------GCCAAGGATGTTTTCATTAATCAAGAACGAAAGTTGGGGGCTCGAAGACGATCAGATACCGTCCTAGTCTCAACCATAAACGATGCCGACCAGGGATCAGCGGATGTTACTTTTAGGACTCCGCTGGCACCTTATGAGAAATCAAAGTTTTTGGGTTCCGGGGGGAGTATGGTCGCAAGGCTGAAACTTAAAGGAATTGACGGAAGGGCACCACCAGGAGTGGAGCCTGCGGCTTAATTTGACTCAACACGGGGAAACTTACCAGGTCCAGACATAGTAAGGATTGACAGACTGAGAGCTCTTTCTTGATTCTATGGGTGGTGGTGCATGGCCGTTCTTAGTTGGTGGAGCGATTTGTCTGGTTAATTCCGTTAACGAACGAGACCTCAGCCTGCTAACTAGCTACATGGAGGTATCCCTCCATGGCTAGCTTCTTAGAGGGACTATGGCCTTTTAGGCCACGGAAGTTTGAGGCAATAACAGGTCTGTGATGCCCTTAGATGTTCTGGGCCGCACGCGCGCTACACTGATGTATTCAACGAGTCTATAGCCTTGGCCGACAGGCCCGGGTAATCTTTGAAATTTCATCGTGATGGGGATAGATCATTGCAATTGTTGGTCTTCAACGAGGAATTCCTAGTAAGCGCGAGTCATCAGCTCGCGTTGACTACGTCCCTGCCCTTTGTACACACCGCCCGTCGCTCCTACCGATTGAATGGTCCGGTGAAGTGTTCGGATCGCGGCGACGTGGGCGGT---TCGCTGCC-GGCGACGTCGCGAGAAGTCCACTGA---------------------------------------------------------------------------------------------------TTTGTTCGAAAATATAGGTTATGACAAAAAATTTAGGTTACTAATTGTGAAACGCTTAATTACTCGAATGTATCAACCGAATTCTTTTCTTATTTCTACTAAT---------GAT------TCTAAC------------CAAAATCCTATTTTTGGGCCCAACAAACATTCTTTTTTTCAAATCCTATCGGGTAAATTAGCAGTTATTGTGGAAATGAAACTTTCCCTATGCTTAGTA---TCTTCCCTC---------GAAGATAAG---AAAATAGACGAATCTCGAAATTTACGATCAATTCATTCCATATTTCCCTTTTTAGAAGATAAATTCTGCCAGTTAAATTTTGTGTCAAATATACTAATACCCTATCCTGTTCATCTTGAAATCTTGATTCTAATTCTTCGTTACTGGGTGAAAGATGCCTCTTCTTTGCATTTTTTACGATTTGTTTTCCACGAGAATCGTAATTGGAACCGTTTTTTTTTCCTAAATAAAAATATTTCCACCCTT------------TCAAAAAGA------------AATAAAAGATTATTCTTATTCTTATATAATTCTCATGTCTGTGAATACGAATCCATTTTTGTTTTTTTACGTAACCAATCTTATCATTTACGATCAACATTTTTTGGAACCCTTTTTGAGCGGATTTTTTTCTATGGAAAAATAAAAAAAGAGTATCTT------GTAAATGTC------TTTACTAAGGAGTTGCAAGCTATT------TCATGGCTGTTCAAAGATCCTTTTATGCATTATGTTAGGTATCAAGGAAAATATATTCTGGCTTCAAAACGGACGTCTCTTTTTTTGAATAAATGGAAATATTACCTTGCCCTCTTTTGGAAATGTCGTTTTTATGTGTGGTATCAACCAGAAAAGATCCATATAAAAACATTATCCAAGCATTTCCTTGACTTTCTAGGTTATTTT------TCAAGTGCA------AGTATACGATTCAACCCTTCGGTGGGACGAAGTCAAATGCTAGAAAATTCATTTATAATA---------AATAATATTATTAAG---------ACGTTTGATACCACAGTTCCTATTATGCCTTTAGTTGGATCATTGGCTAAAGCGAAAATTTGTGACGTCTTAGGTCACCCCATTAGTAAG---TTAGTCTGGGCCGATTTA------TCAGATTATAATATTATTGACTTATTTTGGCGTATATGCCGAAATCTTTCT---------------------------------------------------------------------------------------------------------------------------------------------------------------------------------------------------------------------------------------------------------------------------------------------------CGAAATTGGTAGACGCTACGGACTTAATTGGATTGAGCCTTAGTATGGAAACCCACTAAGTGATAACTTTCAAATTCAGGGAAACCGTGGAATTAATAAAAATAGGCAATCCTGAGCCAAATCCCGTTTTTCGAAAATGAGTAGGGAAAGCAAACCAGAATCAAAAAAGGATAGGTGCAGAGACTCAACGGAAGCTGTTCTAACAAATACATACAATACAAATGGAGTTGATTGCTGGTAGACGAGAATAAAGAGAGAGTCCCATTCTACATGTCAATACCGACAACAATGAAATTTATAG-TAAGAGGAAAAAGCCCATTTGACCCCCTAATTTTTTATCTTATTTATACCTTTTCGTTAGCGGTTAAAAATCCTT--------------------------------------------------------------------------------------------GTCTTATTCAATTAGTCATTTTTAATTTTGTGTATTTT--CAAAAAGAAA----A-CTTTACAAGTAATACTTTTTG--ATATTTTTATTTTTAATTGACATAGACCCCAGCCCTCTAGTAAAATAAGAACGGTGCATCAATAATG---------------------GCCGGTGTTAAAGAGTACAAATTGACTTATTATACTCCTGATTATGAAACTAAAGATACTGATATCTTGGCAGCATTCCGAGTAACCCCTCAACCTGGAGTTCCACCCGAGGAAGCAGGGGCCGCGGTAGCTGCCGAATCTTCTACTGGTACATGGACCACTGTGTGGACCGATGGACTTACCAGCCTTGATCGTTACAAAGGACGATGCTATCACATCGAGCCCGTTGCTGGAGAAGAAAATCAATTTATTGCTTATGTAGCTTACCCTTTAGACCTTTTTGAAGAAGGTTCTGTTACTAACATGTTTACTTCCATTGTGGGTAATGTATTTGGGTTTAAAGCCCTACGTGCTCTACGTCTGGAGGATCTTCGAATCCCCCCTGCTTATTCTAAAACTTTCCAAGGCCCGCCTCATGGTATCCAAGTTGAGAGAGATAAATTGAACAAGTATGGTCGTCCTTTATTGGGATGTACTATTAAACCAAAATTGGGGTTATCCGCTAAGAACTACGGTCGAGCGGTTTATGAGTGTCTTCGCGGTGGACTTGATTTTACCAAAGATGATGAGAACGTAAACTCCCAACCATTTATGCGTTGGAGAGACCGCTTCTTATTTTGTGCCGAAGCTATTTATAAAGCACAGGCCGAAACTGGCGAAATAAAAGGGCATTATTTGAATGCTACTGCAGGTACATGCGAAGAAATGATAAAAAGGGCTGTATTTGCC---------------------------------------------------------------------------------------------------------------------------------------------------------------------------------------------------------------------------------------------------------------------------------------------------------------------------------------------------------------------------------------------------------------------------------------------------------------------------------------------------------------------------------------------------------------------------------------------------------------------------------------------------------------------------------
Notanthera -------------------------------------------------------TAAGTATGAACTAATTCAGACTGTGAAACTGCGAATGGCTCATTAAATCAGTTATAGTTTGTTTGATGGTATTTGCTACTCGGATAACCGTAGTAATTCTAGAGCTAATACGTGCACCAAACCCCGAC--TCTTGGAAGGGATGCATTTATTAGATAAAAGGTCGACGCGGGCTCT--GCCCGTTGCTCTGATGATTCATGATAACTCGACGGATCGCACGGCCCTCGTGCCGGCGACGCATCATTCAAATTTCTGCCCTATCAACTTTCGATGGTAGGATAGTGGCCTACCATGGTGATGACGGGTGACGGAGAATTAGGGTTCGATTCCGGAGAGGGAGCCTGAGAAACGGCTACCACATCCAAGGAAGGCAGCAGGCGCGCAAATTACCCAATCCTGACACGGGGAGGTAGTGACAATAAATAACAATACCGGGCTCTATGAGTCTGGTAATTGGAATGAGTACAATCTAAATCCCTTAACGAGGATCCATTGGAGGGCAAGTCTGGTGCCAGCAGCCGCGGTAATTCCAGCTCCAATAGCGTATATTTAAGTTGTTGCAGTTAAAAAGCTCGTAGTTGGACCTTGGGCTGGGTCGATCGGTCCGCCGTCAGGTGTGCACCGGCCGGCCCGTCCCTTCTACCGGCGATGCGCTCCTGGCCTTGATTGGCCGGGTCGTGCCTCCGGTGCTGTTACTTTGAAGAAATTAGAGTGCTCAAAGCAAGCCTACGCTCTGGATACATTAGCATGGGATAACATCATAGGATTTCGGTCCTATTCTGTTGGCCTTCGGGATCGGAGTAATGATTAACAGGGACAGTCGGGGGCATTCGTATTTCATAGTCAGAGGTGAAATTCTTGGATTTATGAAAGACGAACAACTGCGAAAGCATTT--------GCCAAGGATGTTTTCATTAATCAAGAACGAAAGTTGGGGGCTCGAAGACGATCAGATACCGTCCTAGTCTCAACCATAAACGATGCCGACCAGGGATCAGCGGATGTTGCTTAAAGGACTCCGCTGGCACCTTATGAGAAATCAAAGTTTTTGGGTTCCGGGGGGAGTATGGTCGCAAGGCTGAAACTTAAAGGAATTGACGGAAGGGCACCACCAGGAGTGGAGCCTGCGGCTTAATTTTACTCAACCCGGGGAAACTTACCAGGTCCAGACATAGTAAGGATTGACAGACTGAGAGCTCTTTCTTGATTCTATGGGTGGTGGTGCATGGCCGTTCTTAGTTGGTGGAGCGATTTGTCTGGTTAATTCCGTTAACGAACGAGACCTCAGCCTGCTAACTAGCTACGCGGAGGATTCCCTCCGTGGCTAGCTTCTTAGAGGGACTATGGCCTTTTAGGCCACGGAAGTTTGAGGCAATAACAGGTCTGTGATGCCCTTAGATGTTCTGGGCCGCACGCGCGCTACACTGATGTATTCAACGAGTCTATAGCCTTGGCCGACAGGCCCGGGTAATCTTTGAAATTTCATCGTGATGGGGATAGATCATTGCAATTGTTGGTCTTCAACGAGGAATTCCTAGTAAGCGCGAGTCATCACCTCGCGTTGGAT-CGTCCCTGCCCTTTGTACACACCGCCCGTCGCTCCTACCGATTGAATGGTCCGTTGAAGTGTTCGGATC-------------------------------------------------------------------------------------------------------------------------------------------------------------------------------------------AGGTTACTAATTGTGAAACGCTTAATTACTGGAATGTATCGACAGAATTATTTTCTGATTTCTAATAAT---------GAT------TCTAAC------------CAAAAGACTTTTTTTGGGCATAACAAACATTTTAATTTTAAAATCCTATCGGGTAAATTAGCAGTTATTGTAGAAATGAAACTTTCCCTGTGCTTAGTA---TCTTTCCCC---------GAAGATAAG---AAAATAGACGAATCTCAATATTTAGGATCAATTCATTCCACATTTCCATTTTTAGAAGAGAAATTGTCCCATTTAAATTATGTGTCAAATATACTAATACCTTATCCTGTTCATCTTGAAATCTTGATTCTAATTCTTCATTACCGGGTGAAAGATGCACCTTCTTTGCAACTTTTACGATTTGTTTTCCATGAGATTCGTAATTGGAACCTT---TTTTTTCCCAATTAATATATTTCC------------------------AGA------------AATCAAAGATTATTCTTATTCTTATATAATTCTCATGTCTGTGAATACGAATCCATTTTTGTTTTTTTACGTAACCAATCCTATCATTTACGATCAACATTTTTTGGAACCCTTTTTGAGCGAATTTTTTTCTATGGAAAAAGAAAAGGGGGGTATCTT------GTAAATGTT------TTTACTAAGGATTTTCAAGCTATT------TCATGGAGGTTCAAAGATCCCTTTATGCATTATGTTAGGTATCAAGAAAAGTCGATTCTGGCTTCAAAACGAACGTTTCTTATTTTGAATAAATGGAAATATTACCTTACCCTCTTTTGGAAATATCGCTTTTATGTGTGGTATCAATCCGAAAGGATCCATATAAAAACATTATCCAAGCATTTTCTTTACTTTCTAGGTTATCTT------TCAAGTGCA------AGTATACGATTCAACCCCTCGGTGGGACGAAGTCAAATGATAGAAAATTCATTTATAATA---------AATAATATTATTAAG---------ACATTTGGTACCATAGTTCCAATTATGCCTTTGGTTGGGTCATTGGCTAAAGCGAGAGTTTTTGACGTCTTAGGTCGCCCCGTTAGTAAA---TCGGCCCGGGCCGATTTA------TCAGATTATGATATTATTGGCTTATTTTGGCGTATATGCAGAAATCTTTCT---------------------------------------------------------------------------------------------------------------------------------------------------------------------------------------------------------------------------------------------------------------------------------------------------CGAAATTGGTAGACGCTACGGACTTAATTGGATTGAGCCTT--TATGGAAACCTACGAAGTGATAACTTTCAAATTCAGGGAAACCGTGGAATTAATAAAAACAGGCAATCCTGAACCAAATCCCGTTTTCCGAAAATGAGTAGGGAAAGCAAGCCAGAATAAAAAAAGGATAGGTGCAGAGACTCAACGGAAGCTGTTCTAACAAATACATACAATACAAATGGAGTTGATTGCTGGTAGACGAGAATAAAGATAGAGTCCCATTCTACATGTTAATACCGACAACAATGAAATTTATAG-TAAGAGGAAAAAGCCCATTTGACCCCCCAATTTTTTCTCTTATTTATCCCTTTTCGTTAGTGGTTAAAAATCCCGTTCATTT---TTCATATTTAGACAAGAAACCCCCAGTTTAATAATTTACAGTCAGTAC------TTATA---CTGAAACTTACATTTACAAAGTCTTAGTC--------ATTTATAATTTTGTGTATTTT--CAAAAAGAAA----ACTTGGACAAGTAATACTTTTTT--GTATTTTTCTTTTTAATTGACATA----------TTCTAGTAAAATAAGAACGGCGCATCAATAATG---------------------------------------------ACTTATTATACTCCTGATTATGAAACTAAAGATACTGATATCTTGGCAGCATTCCGAGTAACTCCTCAACCTGGAGTTCCACCCGAGGAAGCGGGTGCCGCGGTAGCTGCCGAATCTTCTACTGGTACATGGACCACTGTGTGGACCGATGGACTTACCAGCCTTGATCGTTACAAAGGACGATGCTATCACATCGAGCCCGTTGCTGGAGACGAAAATCAATATATTGCTTATGTAGCTTACCCTTTAGATCTTTTTGAAGAAGGTTCTGTTACTAACATGTTCACTTCCATTGTGGGTAATGTATTTGGGTTTAAAGCCCTACGTGCTCTACGTCTGGAGGATCTTCGAATCCCCCCCGCTTATTCTAAAACTTTCCAAGGCCCGCCTCACGGTATCCAAGTTGAGAGAGATAAATTGAACAAATATGGTCGTCCTCTATTGGGATGTACTATTAAACCCAAATTGGGGTTATCCGCT---------------------------------------------------------------------------------------------------------------------------------------------------------------------------------------------------------------------------------------------------------------------------------------------------------------------------------------------------------------------------CAAAAAAATCATGGTATACACTTTCGTGTATTAGCCAAAGCCTTACGTATGTCTGGTGGAGATCATATTCACTCTGGTACTGTAGTAGGTAAACTTGAGGGGGAAAGAGATATCACTTTGGGATTTGTTGATTTACTACGTGATGATTTTATTGAAAAAAACCGAAGTAGGGGGATTTATTTCACTCAAGATTGGGTTTCGCTACCAGGTGTTTTGCCCGTAGCTTCGGGGGGTATTCATGTTTGGCATATGCCCGCTCTGACCGAGATATTTGGGGATGATTCCGTATTACAGTTTGGTGGAGGAACCTTAGGACACCCCTGGGGAAATGCGCCGGGTGCCGTAGCTAATCGAGTAGCTCTAGAAGCATGTGTACAAGCCCGTAATGAGGGACGGGATCTTGCTCGTGAGGGTAATGAAATTATCCGCGAGGCTCGCAAATGGAGTCCTGAACTAGCTGCTGCTTGTGAGGTATGGAAGGAGATCAAATTTGAATTGGAAGCAATGGAT---------
Struthanthus TGGTTGATCCTGCCAGTAGTCATATGCTTGTCTCAAAGATTAAGCCATGCATGTGTAAGTATGAACTAATTCAGACTGTGAAACTGCGAATGGCTCATTAAATCAGTTATAGTTTGTTTGATGGTATCTGCTACTCGGATAACCGTAGTAATGCTAGAGCTAATACGTGCACMAAACCCCGAC--TCTTGGAAGGGATGCATTTATTAGATAAAAGGTCGACGCGGGCTCT--GCCCGTTGCTCTGATGATTCATGATAACTCGACGGATCGCACGGCCCTCGTGCCGGCGACGCATCATTCAAATTTCTGCCCTATCAACTTTCGATGGTAGGATAGTGGCCTACCATGGTGATGACGGGTGACGGAGAATTAGGGTTCGATTCCGGAGAGGGAGCCTGAGAAACGGCTACCACATCCAAGGAAGGCAGCAGGCGCGCAAATTACCCAATCCTGACACGGGGAGGTAGTGACAATAAATAACAATACCGGGCTCTATGAGTCTGGTAATTGGAATGAGTACAATCTAAATCCCTTAACGAGGATCCATTGGAGGGCAAGTCTGGTGCCAGCAGCCGCGGTAATTCCAGCTCCAATAGCGTATATTTAAGTTGTTGCAGTTAAAAAGCTCGTAGTTGGACCTTGGGTTGGGTCGATCGGTCCGCCGTTAGGTGTGTACCGGTCGGCCTGTCCCTTCTACCGGCGATGCGCTCCTGGCCTTAATTGGCCGGGTCGTGCCTCCGGTGCTGTTACTTTGAAGAAATTAGAGTGCTCAAAGCAAGCCTACGCTCTGGATAYATTAGCATGGGATAACATCATAGGATTTCGGTCCTATTCTGTTGGCCTTCGGGATCGGAGTAATGATTAACAGGGACAGTCGGGGGCATTCGTATTTCATAGTCAGAGGTGAAATTCTTGGATTTATGAAAGACGAACAACTGCGAAAGCATTT--------GCCAAGGATGTTTTCATTAATCAAGAACGAAAGTTGGGGGCTCGAAGACGATCAGATACCGTCCTAGTCTCAACCATAAACGATGCCGACCAGGGATCAGCGGATGTTACTTTTAGGACTCCGCTGGCACCTTATGAGAAATCAAAGTTTTTGGGTTCCGGGGGGAGTATGGTCGCAAGGCTGAAACTTAAAGGAATTGACGGAAGGGCACCACCAGGAGTGGAGCMTGCGGCTTAATTTGACTCAACACGGGGAAACTTACCAGGTCCAGACATAGTAAGGATTGACAGACTGAGAGCTCTTTCTTGATTCTATGGGTGGTGGTGCATGGCCGTTCTTAGTTGGTGGAGYGATTTGTCTGGTTAATTCCGTTAACGAACGAGACCTCAGCCTGCTAAATAGCTACATGGAGGTATACCTCCATGGCTAGCTTCTTAGAGGGACTATGGCCTTTTAGGCCACGGAAGTTTGAGGCAATAACAGGTCTGTGATGCCCTTAGATGTTCTGGGCCGCACGCGCGCTACACTGATGTATTCAACGAGTCTATAGCCTTGGCCGACAGGCCCGGGTAATCTTTGAAATTTCATCGTGATGRGGATAGATCATTGCAATTGTTGGTCTTCAACGAGGAATTCCTAGTAAGCGCGAGTCATCAGCTCGCGTTGACTACGTCCCTGCCCTTTGTACACACCGCCCGTCGCTCCTACCGATTGAATGGTCCGGTGAAGTGTTCGGATCGCGGCGACGTGGGCGGT---TCGCTGCC-GGCGACGTCGCGAGAAGTCCACTGAA---------------------------------------------------------------------------------------------------TTGTTCGAAAATGTAAGTTATGACAAAAAGTTTAGGTTACTAATTGTGAAACGCTTAATKACTCGAATGTATCAACAGAATTATTTGTTTATTTMTACTAAT---------GAT------TCTAAC------------CAAAATAYTTTTTKGGGACACAACAAATATTTTTATTTTCAAATCCTATCGGGTAAATTAGCAGTTATTGTGGAAATTAAACTTTCCCTATACTTAGTA---TCTTCCCTC---------GAAGATAAG---AAAATAGATGAATTCCAAAATTTACGATCAATTCATTCCATATTTCCCTTTTTRGAAGAAAAATTCTCCCATTTAAATTATGTGTCAAATATACTAATACCCTATCCTGTTCATCTTGAAATCTTGATTCTAATTCTTCGTTACTGGGTGAAAGACGCCTCTTCTTTGCATTTTTTAMGATTCGTTTTMCACGAGAATYGTAATTGGAATCTT---TTTTTTCCAAAGAAATTTATTTTCACTCTW------------TCAAAAAGA------------AATCAAAGATTATTC------TTATATAATTCTCATGTCTGTGAATACGAATCCATTTTTGTTTTTTTACGTAACCAATCCTATCATTTACGATCAACATTTTTTGGAACCTCTTTTGAGCGAATTTTCTTCTATGKRAAAAWWAAAAAAGAGTTTTTY------GTAAATGTC------TTTACTAARKATTTTCAAGTTATT------TCATGGCTGTTCAAAGATCCTTTTATGCMTTATGTTAGGTAYCAAGGAAAATCTATTCTGGCTTCAAAACGGGCGTCTCTTATTCTGAATAAATGGAAATMTTATCTTGCCCTCTTTTSGAAATGTCGTTTTTATGCGTGGTATSAMCCAGAAAGGATTCATATAMAARCMTTATCCAAGCACTTTCTTGACTTTCTAGGTTATCTT------TCAAGTGYA------AGTATAYGC------CCTTCGTCGGGACGAAGTMAAATGCTAGAAAATTCATTTTTAATA------AATAATAWTATTATTAAG---------ACGTTTGATACCACAGTTCCAATTATGCCTTTGGTTGGATCGTTGGCTAAAGCAAAAGTTTGTGACGTCTTAGGTTACCCCATTAGTAAG---TTGGTCTGGTCCGATTTA------TCAGATTATGATATTATTGACTTATTTTGGCGTATATGCAGAAATCTTTCTCATTATTACAGCGGAGCCTCAAAAAAA---AAGAGTTTGTATCAAATA---------AAGTATATACTTCGACTTTCTTGTACTAGAACTTTAGCTTGTAAACACAAAAGCACTCTACGTGCTTTTTTGAAAAGATTAGGTCCGGAATTTTTTGAAGAATTTTTTACGGGGGAGGAGCAAGAACTTTCGTTGATCTTTTCAAGGTATTCTTTTACCTCGCGGCGGTTGTATAGAGAA-----------------------------------------------------------------GACGCTACGGACTTAATTGGATTGAGCCTTAGTATGGAAACCCACTAAGTGATAACTTTCAAATTCAGGGAAACCGTGGAATTAATAAAAATAGGCAATCCTGAGCCAAATCCCGTTTCCCGAAAACGAGTAGGGAAAGCAAGCCAGAATAAAAAAAGGATAGGTGCAGAGACTCAACGGAAGCTGTTCTAACAAATACATACAATWCAAATGGGGTTGATTGCCGGTAGACGAGAATAAAGATAGAGTCCCATTCTACATGTYAATACCTACAACAATGAAATTTATAGTTAAGAGGAAAAAGCCCATTTGACCCCCTAATTWTTTMTCTTATTTATCCCTTKWCGTTAGYGATTAAAAATCTTTTTCATTT---TTCATATTTAGGCAAGAAATCCCCATTTTAATAACTCACAGTCAGTAY------TKATA---CTGAAACTTACATTTACAAAKTCTTATTCAATTAGTTATTTTKRATTTTGTGTATTTT--CAAAAAGAAA----A-CTTTACAAGTAATACTTT--TTAWTTTTTATWTTTTAAATTGAYATAGACCCAAGCCTTCTAGTAAAATAAGAACGGCGCRTCAATAATG------AGTGTTGGATTCAAAGCCGGTGTTAAAGAGTACAAATTGACTTATTATACTCCTGATTATCAAACTAAAGATACTGATATCTTGGCAGCRTTCCGAGTAACTCCTCAACCCGGAGTTCCACCCGAGGAAGCGGGGGCCGCGGTAGCTGCCGAATCTTCTACTGGTACATGGACCACTGTGTGGACTGATGGACTTACCAGTCTTGATCGTTACAAAGGACGATGCTATMACATCGAGCCCGTTGCTGGAGAAGAAAATCAATATATTGCTTATGTAGCTTACCCTTTAGACCTTTTTGAAGAAGGTTCTGTTACTAACATGTTTACTTCCATTGTGGGTAATGTATTTGGRTTTAAAGCCCTACGTGCTCTACGTCTGGAGGATCTTCGAATCCCCCCCGCTTATTCTAAAACTTTCCAAGGCCCSCCTCATGGTATCCAAGTTGAGAGAGATAAATTGAACAARTATGGTCGTCCTCTATTGGGATGTACTATTAAACCCAAATTGGGGTTATCCGCTAAGAACTATGGTCGAGCRGTTTATGAGTGTCTTCGCGGTGGACTTGATTTTACCAAAGATGATGAGAACGTAAACTCCCAACCATTTATGCGTTGGAGAGACCGTTTCTTATTTTGTGCCGAAGCTCTTTATAAAGCACAGGCAGAAACTGGCGAAATCAAAGGGCATTATTTGAATGCTACTGCAGGTACATGCGAAGAAATGATCAAAAGGGCTGTATTTGCCAGAGAATTGGGAGTCCCTATCGTAATGCATGACTATTTAACAGGGGGATTCACTGCAAATACTAGCTTGGCTCATTATTGCCGGGATAATGGCTTACTTCTTCATATCCATCGTGCA------------------------------------------------------------------------------------------------------------------------------------------------------------------------------------------------------------------------------------------------------------------------------------------------------------------------------------------------------------------------------------------------------------------------------------------------------------------------------------------------------------------------------------------------------------
Tripodanthus -GGTTGATCCTGCCAGTGCTCATATGCTTGTCTCAAAGATTAAGCCATGCATGTGTAAGTATGAACTAATTCAGACTGTGAAACTGCGAATGGCTCATTAAATCAGTTATAGTTTGTTTGATGGTATCTGCTACTCGGATAACCGTAGTAATTCTAGAGCTAATACGTGCAACAAACCCCGAC--TTTTGGAAGGGATGCATTTATTAGATAAAAGGTCGACGCGGGCTCT--GCTCGTTGCTCTGATGATTCATGATAACTCGACGGATCGCACGGCCCTCGTGCCGGCGACGCATCATTCAAATTTCTGCCCTATCAACTTTCGATGGTAGGATAGTGGCCTACCATGGTGATGACGGGTGACGGAGAATTAGGGTTCGATTCCGGAGAGGGAGCCTGAGAAACGGCTACCACATCCAAGGAAGGCAGCAGGCGCGCAAATTACCCAATCCTGACACGGGGAGGTAGTGACAATAAATAACAATACCGGGCTCTATGAGTCTGGTAATTGGAATGAGTACAATCTAAATCCCTTAACGAGGATCCATTGGAGGGCAAGTCTGGTGCCAGCAGCCGCGGTAATTCCAGCTCCAATAGCGTATATTTAAGTTGTTGCAGTTAAAAAGCTCGTAGTTGGACCTTGGGTTGGGTCGATCGGTCCGCCGTTAGGTGTGTACCGGTCGGCCTGTCCCTTCTACCGGCGATGCGCTCCTGGCCTTAATTGGCCGGGTCGTGCCTCCGGTGCTGTTACTTTGAAGAAATTAGAGTGCTCAAAGCAAGCCTACGCTCTGGATACATTAGCATGGGATAACATCATAGGATTTCGGTCCTATTCTGTTGGCCTTCGGGATCGGAGTAATGATTAACAGGGACAGTCGGGGGCATTCGTATTTCATAGTCAGAGGTGAAATTCTTGGATTTATGAAAGACGAACAACTGCGAAAGCATTT--------GCCAAGGATGTTTTCATTAATCAAGAACGAAAGTTGGGGGCTCGAAGACGATCAGATACCGTCCTAGTCTCAACCATAAACGATGCCGACCAGGGATCAGCGGATGTTACTTTTAGGACTCCGCTGGCACCTTATGAGAAATCAAAGTTTTTGGGTTCCGGGGGGAGTATGGTCGCAAGGCTGAAACTTAAAGGAATTGACGGAAGGGCACCACCAGGAGTGGAGCCTGCGGCTTAATTTGACTCAACACGGGGAAACTTACCAGGTCCAGACATAGTAAGGATTGACAGACTGAGAGCTCTTTCTTGATTCTATGGGTGGTGGTGCATGGCCGTTCTTAGTTGGTGGAGCGATTTGTCTGGTTAATTCCGTTAACGAACGAGACCTCAGCCTGCTAAATAGCTACATGGAGGTATACCTCCATGGCTAGCTTCTTAGAGGGACTATGGCCTTTTAGGCCACGGAAGTTTGAGGCAATAACAGGTCTGTGATGCCCTTAGATGTTCTGGGCCGCACGCGCGCTACACTGATGTATTCAACGAGTCTATAGCCTTGGCCGACAGGCCCGGGTAATCTTTGAAATTTCATCGTGATGGGGATAGATCATTGCAATTGTTGGTCTTCAACGAGGAATTCCTAGTAAGCGCGAGTCATCAGCTCGCGTTGACTACGTCCCTGCCCTTTGTACACACCGCCCGTCGCTCCTACCGATTGAATGGTCCGGTGAAGTGTTCGGATCGAGGCGACGTGGGCGGT---TCGCTGCC-GGCGACGTCGCGAGAAGTCCACTGAACCTTATCATT--------------------------------------CAGGAGTATATTTATGCACTTACTCATAATCGTGGTTTAAATCGATCAAGTTTGTTCGAAAATGTAGGTTATGAAAAAAAGTTTAGGTTACTAATTGTGAAACGCTTAATTACTCGAATGTATCAACAGAATTATTTTCTTATTTCTACTAAT---------GAT------TCTAAC------------CAAAATCCTTTTTTGGGGCACAACAAATATTTTGATTTTCAAATCCTATCGGGTAAATTAGCAGTTATTGTGGAAATTAAGCTTTCCCTATGCTTAGTA---TCTTCCCTC---------GAAGATAAG---AAAATAGACGAATCCCAAAATTTACGATCAATTCATTCCATATTTCCCTTTTTAGAAGATAAATTCTCCCATTTAAATTATGTGTCAAATATACTAATACCCTATCCTGTTCATCTTGAAATCTTGATTCTAATTCTTCGTTACTGGGTGAAAGACGCCTCTTCTTTGCATTTTTTACGATTCGTTTTCCACGAGAATCGTAATTGGAATCTTTTTTTTTTTACAAAGAAATATATTTCCACTCTT------------TCAAAAAGA------------AATCAAAGATTATTCTTATTCTTATATAATTCTCATGTCTGTGAATACGAATCCATTTTTGTTTTTTTACGTAACCAATCCTATCATTTACGATCAACTTTTTTTGGAACCCCTTTTGAGCGAATTTTCTTCTATGGAAAAATAAAAAAAGAGTTTTTT------GTAAATGTC------TTTACTAAGGATTTTCAAGTTATT------TCATGGCTGTTCAAAGATCCCTTTATGCATTATGTTAGGTATCAAGGAAAATCTATTCTGGCTTCAAAACGGGCGTCTCTTATTCTGAATAAATGGCAATATTATCTTGCCCTCTTTTGGAAATGTCGTTTTTATGTGTGGTATCAACCAGAAAGGATTCATATAAAAACATTATCCAAGCACTTTCTTGACTTTCTAGGTTATCTT------TCAAGTGCA------AGTATACGATTCAACCCTTCGGCGGGACGAAGTCAAATGCTAGAAAATGCATTTTTAATA---------AATAATATTATTAAG---------ACGTTTGATACCACAGTTCCAATTATGCCTTTGGTTGGATCGTTGGCTAAAGCAAAAGTTTGTGACGTCTTAGGTCACCCCATTAGTAAG---TCGGTCTGGTCCGATTTA------TCAGATTATGATATTATTGACTTATTTTGGCGTATATGCAGAAATCTTTCGCATTATTACAGCGGAGCCTCAAAAAAA---AGAAGTTTGTATCAAATA---------AAGTATATACTTCGACTTTCTTGTACTAGAACTTTAGCTTGTAAACACAAAAGCACTTTACGTGCTTTTTTGAAAAGATTAGGTCCGGAATTTTTTGAAGATTTTTTTACGGAGGAGGAGCAAGTTCTTTCGTTGATCTTTCCAAGGTATTCTTTTCCTTCGCGGCGGTTGTATAGA---------------------------------------------------------YSRAAWYGGTAGACGCTACGGACTTAATTGGATTGAGCCTTAGTATGGAAMCCCACTAAGTGATAACTTTCAAATTCAGGGAAACCGYGGAATTAATAAAAATAGGCAATCCTGAGCCAAATCCCGTTTTYCGAAAACGAGTAGGGAAAGCAAGCCAGAATAAAAAAAGGATAGGTGCAGAGACTCAACGGAAGCTGTTCTAACAAATAYAYACAAWACAAATGRGGTTGATTGMCGGTAGACGAGAATAAAGATAGAGTCCCATTCTACATGTCAATACCTACAACAATGAAATTTATAGTTAAKAGGAAAAAGCCCATTTGAMCCCCTAATTWTTTCTCTTATTTATCCCYTTTCGTTAGYGATTMAAAATCTTTTTCATTT---TTCATATTTAGGCAWGAAAKCCCCATTTTAATAAYTCACAGTYAGTAC------TTATA---CTGAAACTTACATTTACAAAGTCTTATTCAATTAGTTATTTTWAATKTTGTGTATTTT--CAAAAAGAAA----A-CTTTACAARTAATACTTTATTTAATTTTTMTTTTTTTAATTGACATAGACCCAAGCCTTCTAGTAAAATAAGAACGGYGCATCAATAATG---------------------------------------AAATTGACTTATTATACTCCTGATTATCAAACTAAAGATACTGATATCTTGGCAGCATTCCGAGTAACTCCTCAACCCGGAGTTCCACCCGAGGAAGCGGGGGCCGCGGTAGCTGCCGAATCTTCTACTGGTACATGGACCACTGTGTGGACTGATGGACTTACCAGTCTTGATCGTTACAAAGGACGATGCTATCACATCGAGCCCGTTGCTGGAGAAGAAAATCAATATATTGCTTATGTAGCTTACCCTTTAGACCTTTTTGAAGAAGGTTCTGTTACTAACATGTTTACTTCCATTGTGGGTAATGTATTTGGGTTTAAAGCCCTACGTGCTCTACGTCTGGAGGATCTTCGAATCCCCCCCGCTTATTCTAAAACTTTCCAAGGCCCGCCTCATGGTATCCAAGTTGAGAGAGATAAATTGAACAAATATGGTCGTCCTCTATTGGGATGTACTATTAAACCCAAATTGGGGTTATCCGCTAAGAACTATGGTCGAGCGGTTTATGAGTGTCTTCGCGGTGGACTTGATTTTACCAAAGATGATGAGAACGTAAACTCCCAACCATTTATGCGTTGGAGAGACCGTTTCTTATTTTGTGCCGAAGCTCTTTATAAAGCACAGGCAGAAACTGGCGAAATCAAAGGGCATTATTTGAATGCTACTGCAGGTACATGCGAAGAAATGATCAAAAGGGCTGTATTTGCCAGAGAATTGGGAGTCCCTATCGTAATGCATGACTATTTAACAGGGGGATTCACTGCAAATACTAGCTTGGCTCATTATTGCCGGGATAATGGCTTACTTCTTCATATCCATCGTGCA------------------------------------------------------------------------------------------------------------------------------------------------------------------------------------------------------------------------------------------------------------------------------------------------------------------------------------------------------------------------------------------------------------------------------------------------------------------------------------------------------------------------------------------------------------
Tupeia ----------TGCCAGTAGTCATATGCTTGTCTCAAAGATTAAGCCATGCATGTGTAAGTATGAACTAATTCAGACTGTGAAACTGCGAATGGCTCATTAAATCAGTTATAGTTTGTTTGATGGTATCTGCTACTCGGATAACCGTAGTAATTCTAGAGCTAATACGTGCAACAAACCCCGAC--TTCTGGAAGGGATGCATTTATTAGATAAAAGGTCGA--CAGGCTCT--GCCCGTTGCTCTGATGATTCATGATAACTCGACGGATCGCACGGCCCTCGTGCCGGCGACGCATCATTCAAATTTCTGCCCTATCAACTTTCGATGGTAGGATAGTGGCCTACCATGGTGATGACGGGTGACGGAGAATTAGGGTTCGATTCCGGAGAGGGAGCCTGAGAAACGGCTACCACATCCAAGGAAGGCAGCAGGCGCGCAAATTACCCAATCCTGACACGGGGAGGTAGTGACAATAAATAACAATACCGGGCTCTATGAGTCTGGTAATTGGAATGAGTACAATCTAAATCCCTTAACGAGGATCCATTGGAGGGCAAGTCTGGTGCCAGCAGCCGCGGTAATTCCAGCTCCAATAGCGTATATTTAAGTTGTTGCAGTTAAAAAGCTCGTAGTTGGACCTTGGGTTGGGTCGATCGGTCCGCCGTTAGGTGTGTACCGGTCGGCCTGTCCCTTCTACCGGCGATGCGCTCCTGGTCTTAATTGGCCGGGTCGTGCCTCCGGTGCTGTTACTTTGAAGAAATTAGAGTGCTCAAAGCAAGCCTACGCTCTGGATACATTAGCATGGGATAACATCATAGGATTTCGGTCCTATTCTGTTGGCCTTCGGGATCGGAGTAATGATTAACAGGGACAGTCGGGGGCATTCGTATTTCATAGTCAGAGGTGAAATTCTTGGATTTATGAAAGACGAACAACTGCGAAAGCATTT--------GCCAAGGATGTTTTCATTAATCAAGAACGAAAGTTGGGGGCTCGAAGACGATCAGATACCGTCCTAGTCTCAACCATAAACGATGCCGACCAGGGATCAGCGGATGTTACTTTTAGGACTCCGCTGGCACCTTATGAGAAATCAAAGTTTTTGGGTTCCGGGGGGAGTATGGTCGCAAGGCTGAAACTTAAAGGAATTGACGGAAGGGCACCACCAGGAGTGGAGCCTGCGGCTTAATTTGACTCAACACGGGGAAACTTACCAGGTCCAGACATAGTAAGGATTGACAGACTGAGAGCTCTTTCTTGATTCTATGGGTGGTGGTGCATGGCCGTTCTTAGTTGGTGGAGCGATTTGTCTGGTTAATTCCGTTAACGAACGAGACCTCAGCCTGCTAACTAGCTACATGGAGGTATCCCTCCATGGCTAGCTTCTTAGAGGGACTATGGCCTTTTAGGCCACGGAAGTTTGAGGCAATAACAGGTCTGTGATGCCCTTAGATGTTCTGGGCCGCACGCGCGCTACACTGATGTATTCAACGAGTCTATAGCCTTGGCCGACAGGCCCGGGTAATCTTTGAAATTTCATCGTGATGGGGATAGATCATTGCAATTGTTGGTCTTCAACGAGGAATTCCTAGTAAGCGCGAGTCATCAGCTCGCGTTGACTACGTCCCTGCCCTTTGTACACACCGCCCGTCGCTCCTACCGATTGAATGGTCCGGTGAAGTGTTCGGATCGCGGCGACGTGGGCGGT---TCGCTGCC-GGCGACGTCGCGAGAAGTCCACTGAACCTTATCATTTAGAGGAAGGAG--------------------------CAGGAGTATATTTATGCACTTACTCATAACCGTAGTTTAAATCAATCAAGTTTGTTCGAAAATGTCGGTCATGAAAAAAAATTTCGGTTACTAATTGTGAAACGCTTAATTACTCGAATGTATCAACAGAATTCTTTTCTTCTTTCAACTAAT---------GAT------TCTAAC------------CAAAATCTTTTTTTGGGTCACAACAAACATTTTAATTTTCAAATAATATTGGGTAAATTAGCAGTTATTGTGGAAATGAAACTTTCCCTATGCTTAGTA---TCTTCCCTC---------GAAGATAAG---AAAATAGACGAATCTAAAAATTTACGATCAATTCATTCCATATTTCCCTTTTTAGAAGATAAATTCTCCCATTTAAATTATGTGTCAAATATACTAATACCCTATCCTGTTCATCTTGAAATCTTGATTCTAATTCTTCGTTACCGGGTGAAAGATGCCTCTTCTTTGCATTTTTTAAGATTTGTTTTCCACGAGAATAGTAATTGGAACCATTCTTTTTTCCCAAAGAAATATATTTCCACTCTT------------TCAAAAAGA------------AATCAAAGATTATTCTTATTCTTATATAATTCTCATGTCTGTGAATATGAATCCATTTTTGTTTTTTTACGTAACCAATCCTATCATTTACGATCAACATTTTTTGGAACCCTTTTTGAGCGAATTTTTTTCTATGGAAAAATAAAAAAAGAGTATCTT------GTAAATATC------TTTACTAAGGATTTTCAAGCTATT------TCATGGCTGTTCAAAGATCCCTTTATGCATTATGTTAGGTATCAAGGAAAATCTATTCTGGCTTCAAAACAGACGTCTCTTATTCTGAATAAATGGAAATATTACCTTGCCCTCTTTTGGAAATGTCGTTTTTATGTGTGGTATGAACCAGAAAGGATCCATATAAAAACATTATCCAAACATTTCCTTGACTTTCTAGGTTATCGT------TCAAGTGCA------AGTATACGATTCAACTCTTCGGTGGGACGAAGTCAAATGCTAGAAAATTCATTTCTAATG---------AATAATATTATTAAG---------ATGTTTGATACCACAGTTCCAATTATACCTTTGGTTGGATCATTGGCTAAATCGAAAGTTTGTAACGTCTTAGGTCACCCCATTAGTAAG---TTGGTCTGGTCCGATTTA------TCAGATTATGATATTATTGACTTATTTTGGCGTATATGCAAAAATCTTTCT---------------------------------------------------------------------------------------------------------------------------------------------------------------------------------------------------------------------------------------------------------------------------------------------------CGAAATTGGTAGACGCTACGGACTTAATTGGATTGAGCCTTAGTATGGAAACCCACTAAGTGATAACTTTCAAATTCAGGGAAACCATGGAATTAATAAAAATAGGCAATCCTGAGCCAAATCCCGTTTTCCGAAAATGAGTAGGGAAAGCAAGCCAGA--AAAAAAAGGATAGGTGCAGAGACTCAACGGAAGCTGTTCTAACAAATACATACAATACAAATGGAGTTGATTGCTGGTAGACGAGAATAAAGATAGAGTCCCATTCTACATGTCAATACTGACAACAATGAAATTTATAG-TAAGAGGAAAAAGCCCATTTGACCCCCGAAGTCTTTCTCTTATTTATCCCTTTTCGTTAGCGGTTAAAAATCCCTTTCATTT---TTCATATTTAGGCAAGAAATCCCCATTTTAATAATTCACAGTCAGTAC------TTATA---TTGAAACTTACATTTTCAA--------------------------TTTTTTCTATTTT--TAA-----------------------------------------TTTACTTTTAATTGACATAGACCCAAGCCTTCTAGTAAAATAAGAACGGCGCATCAATAATG------------------------------AAAGAGTACAAATTGACTTATTATACTCCTGATTATCAAACGAAAGATACTGATATCTTGGCAGCATTCCGAGTATCTCCTCAACCTGGAGTTCCACCCGAGGAAGCAGGGGCCGCGGTAGCTGCCGAATCTTCTACTGGTACATGGACCACTGTGTGGACCGATGGACTTACCAGCCTTGATCGTTACAAAGGACGATGCTATGAAATCGAGCCCGTTGCTGGAGAGGAAAATCAATATATTGCTTATGTAGCTTACCCTTTAGACCTTTTTGAAGAAGGTTCTGTTACTAACATGTTTACTTCCATTGTTGGTAATGTATTTGGGTTTAAAGCTCTACGTGCTCTACGTCTGGAAGATCTTCGAATCCCCCCTGCTTATTCTAAAACTTTCCAAGGCCCGCCTCATGGTATCCAAGTTGAGAGAGATAAATTGAACAAGTATGGTCGTCCTCTATTGGGATGTACTATTAAACCCAAATTGGGGTTATCCGCTAAGAACTACGGTCGAGCGGTTTATGAGTGTCTTCGTGGTGGACTTGATTTTACCAAAGATGATGAGAATGTAAACTCCCAACCATTTATGCGTTGGAGAGACCGTTTCTTATTTTGTGCCGAAGCTCTTTATAAAGCACAGGCCGAAACTGGCGAAATCAAAGGTCATTATTTGAATGCTACTGCAGGTACATGCGAAGAAATGATAAAAAGGGCTGTATTTGCCAGAGAATTGGGAGTCCCTATCGTAATGCATGACTATTTAACAGGGGGATTTACTGCAAATACTAGCTTGGCTCATTATTGCCGGGATAATGGCTTACTTCTTCATATCCATCGTGCAATGCACGCGGTTATTGATAGACAAAAAAATCATGGTATACACTTTCGTGTATTAGCTAAAGCCTTACGTATGTCTGGTGGAGATCATATTCACTCTGGTACTGTAGTAGGTAAACTTGAAGGGGAAAGAGATATCACTTTGGGATTTGTTGTTTTACTACGTGATGATTTTATTGAAAAAAACCGAAGTAAGGGGATCTATTTCACTCAAGATTGGGTTTCGCTACCGGGTGTTTTGCCCGTAGCTTCAGGGGGTATTCATGTTTGGCATATGCCTGCTCTGACCGAGATCTTTGGGGATGATTCCGTATTACAGTTCGGTGGAGGAACCTTAGGACACCCTTGGGGAAATGCGCCGGGTGCCGTAGCTAATCGAGTAGCTCTAGAAGCATGTGTACAAGCTCGTAATGAGGGACGGGATCTTGCTCGTGAGGGTAATGATATTATCCGCGAGGCTTGCACATGGAGTCCTGAACTAGCTGCTGCTTGTGAGATATGGAAGGAGATCAAATTTGAATTCCAAGCAATGGATACTTTGTAA
