# Supplementary material for: Evolution of pollen morphology in Loranthaceae
Source: Grana. 2017 Feb 20;57(1-2):16–116. doi: 10.1080/00173134.2016.1261939 (PMC5771552; doi:10.1080/00173134.2016.1261939)
Supplement: Grimsson et al. Online supplementary material [file SGRA_A_1261939_SM9964.zip › ML/ex25S]

1802-3976 5629-5633 5701-5706 5710-5715 5719-5726 5730-5732 5756-5766 5805-5811 5818-5825 5828-5832 5836-5838 5844-5847 5850-5854 5859-5876 5887-5892 5895-5900 5907-6084 6155-6209 6215-6224 6231-6231 6242-6242 6251-6256 6260-6280 6291-6295 6299-6306 6308-6316 6321-6327 6332-6333 6348-6348 6359-6375 6378-6425 6451-6457 6460-6471 6484-6492 6511-6531 6535-6571 6581-6595 6597-6602 6610-6613 6626-6633 6640-6647 6656-6661 6665-6668 6677-6679 6689-6689 6710-6712 6729-6739 6771-6775 6783-6795 6800-6806 6826-6829 6836-6887
