# Supplementary material for: Evolution of pollen morphology in Loranthaceae
Source: Grana. 2017 Feb 20;57(1-2):16–116. doi: 10.1080/00173134.2016.1261939 (PMC5771552; doi:10.1080/00173134.2016.1261939)
Supplement: Grimsson et al. Online supplementary material [file SGRA_A_1261939_SM9964.zip › ML/part]

DNA	18S = 1-1801
DNA	25S = 1802-3976
DNA	matK1st = 3977-5566\3
DNA	matK2nd = 3978-5566\3
DNA	matK3rd = 3979-5566\3
DNA	trnLi = 5567-6154
DNA	tRNA = 6155-6209	6836-6887
DNA	trnLF = 6210-6835
DNA	rbcL1st = 6888-8294\3
DNA	rbcL1st = 6889-8294\3
DNA	rbcL1st = 6890-8294\3
