# Supplementary material for: Evolution of pollen morphology in Loranthaceae
Source: Grana. 2017 Feb 20;57(1-2):16–116. doi: 10.1080/00173134.2016.1261939 (PMC5771552; doi:10.1080/00173134.2016.1261939)
Supplement: Grimsson et al. Online supplementary material [file SGRA_A_1261939_SM9964.zip › ML/part.ex18S]

DNA, 25S = 1-2175
DNA, matK1st = 2176,2179,2182,2185,2188,2191,2194,2197,2200,2203,2206,2209,2212,2215,2218,2221,2224,2227,2230,2233,2236,2239,2242,2245,2248,2251,2254,2257,2260,2263,2266,2269,2272,2275,2278,2281,2284,2287,2290,2293,2296,2299,2302,2305,2308,2311,2314,2317,2320,2323,2326,2329,2332,2335,2338,2341,2344,2347,2350,2353,2356,2359,2362,2365,2368,2371,2374,2377,2380,2383,2386,2389,2392,2395,2398,2401,2404,2407,2410,2413,2416,2419,2422,2425,2428,2431,2434,2437,2440,2443,2446,2449,2452,2455,2458,2461,2464,2467,2470,2473,2476,2479,2482,2485,2488,2491,2494,2497,2500,2503,2506,2509,2512,2515,2518,2521,2524,2527,2530,2533,2536,2539,2542,2545,2548,2551,2554,2557,2560,2563,2566,2569,2572,2575,2578,2581,2584,2587,2590,2593,2596,2599,2602,2605,2608,2611,2614,2617,2620,2623,2626,2629,2632,2635,2638,2641,2644,2647,2650,2653,2656,2659,2662,2665,2668,2671,2674,2677,2680,2683,2686,2689,2692,2695,2698,2701,2704,2707,2710,2713,2716,2719,2722,2725,2728,2731,2734,2737,2740,2743,2746,2749,2752,2755,2758,2761,2764,2767,2770,2773,2776,2779,2782,2785,2788,2791,2794,2797,2800,2803,2806,2809,2812,2815,2818,2821,2824,2827,2830,2833,2836,2839,2842,2845,2848,2851,2854,2857,2860,2863,2866,2869,2872,2875,2878,2881,2884,2887,2890,2893,2896,2899,2902,2905,2908,2911,2914,2917,2920,2923,2926,2929,2932,2935,2938,2941,2944,2947,2950,2953,2956,2959,2962,2965,2968,2971,2974,2977,2980,2983,2986,2989,2992,2995,2998,3001,3004,3007,3010,3013,3016,3019,3022,3025,3028,3031,3034,3037,3040,3043,3046,3049,3052,3055,3058,3061,3064,3067,3070,3073,3076,3079,3082,3085,3088,3091,3094,3097,3100,3103,3106,3109,3112,3115,3118,3121,3124,3127,3130,3133,3136,3139,3142,3145,3148,3151,3154,3157,3160,3163,3166,3169,3172,3175,3178,3181,3184,3187,3190,3193,3196,3199,3202,3205,3208,3211,3214,3217,3220,3223,3226,3229,3232,3235,3238,3241,3244,3247,3250,3253,3256,3259,3262,3265,3268,3271,3274,3277,3280,3283,3286,3289,3292,3295,3298,3301,3304,3307,3310,3313,3316,3319,3322,3325,3328,3331,3334,3337,3340,3343,3346,3349,3352,3355,3358,3361,3364,3367,3370,3373,3376,3379,3382,3385,3388,3391,3394,3397,3400,3403,3406,3409,3412,3415,3418,3421,3424,3427,3430,3433,3436,3439,3442,3445,3448,3451,3454,3457,3460,3463,3466,3469,3472,3475,3478,3481,3484,3487,3490,3493,3496,3499,3502,3505,3508,3511,3514,3517,3520,3523,3526,3529,3532,3535,3538,3541,3544,3547,3550,3553,3556,3559,3562,3565,3568,3571,3574,3577,3580,3583,3586,3589,3592,3595,3598,3601,3604,3607,3610,3613,3616,3619,3622,3625,3628,3631,3634,3637,3640,3643,3646,3649,3652,3655,3658,3661,3664,3667,3670,3673,3676,3679,3682,3685,3688,3691,3694,3697,3700,3703,3706,3709,3712,3715,3718,3721,3724,3727,3730,3733,3736,3739,3742,3745,3748,3751,3754,3757,3760,3763
DNA, matK2nd = 2177,2180,2183,2186,2189,2192,2195,2198,2201,2204,2207,2210,2213,2216,2219,2222,2225,2228,2231,2234,2237,2240,2243,2246,2249,2252,2255,2258,2261,2264,2267,2270,2273,2276,2279,2282,2285,2288,2291,2294,2297,2300,2303,2306,2309,2312,2315,2318,2321,2324,2327,2330,2333,2336,2339,2342,2345,2348,2351,2354,2357,2360,2363,2366,2369,2372,2375,2378,2381,2384,2387,2390,2393,2396,2399,2402,2405,2408,2411,2414,2417,2420,2423,2426,2429,2432,2435,2438,2441,2444,2447,2450,2453,2456,2459,2462,2465,2468,2471,2474,2477,2480,2483,2486,2489,2492,2495,2498,2501,2504,2507,2510,2513,2516,2519,2522,2525,2528,2531,2534,2537,2540,2543,2546,2549,2552,2555,2558,2561,2564,2567,2570,2573,2576,2579,2582,2585,2588,2591,2594,2597,2600,2603,2606,2609,2612,2615,2618,2621,2624,2627,2630,2633,2636,2639,2642,2645,2648,2651,2654,2657,2660,2663,2666,2669,2672,2675,2678,2681,2684,2687,2690,2693,2696,2699,2702,2705,2708,2711,2714,2717,2720,2723,2726,2729,2732,2735,2738,2741,2744,2747,2750,2753,2756,2759,2762,2765,2768,2771,2774,2777,2780,2783,2786,2789,2792,2795,2798,2801,2804,2807,2810,2813,2816,2819,2822,2825,2828,2831,2834,2837,2840,2843,2846,2849,2852,2855,2858,2861,2864,2867,2870,2873,2876,2879,2882,2885,2888,2891,2894,2897,2900,2903,2906,2909,2912,2915,2918,2921,2924,2927,2930,2933,2936,2939,2942,2945,2948,2951,2954,2957,2960,2963,2966,2969,2972,2975,2978,2981,2984,2987,2990,2993,2996,2999,3002,3005,3008,3011,3014,3017,3020,3023,3026,3029,3032,3035,3038,3041,3044,3047,3050,3053,3056,3059,3062,3065,3068,3071,3074,3077,3080,3083,3086,3089,3092,3095,3098,3101,3104,3107,3110,3113,3116,3119,3122,3125,3128,3131,3134,3137,3140,3143,3146,3149,3152,3155,3158,3161,3164,3167,3170,3173,3176,3179,3182,3185,3188,3191,3194,3197,3200,3203,3206,3209,3212,3215,3218,3221,3224,3227,3230,3233,3236,3239,3242,3245,3248,3251,3254,3257,3260,3263,3266,3269,3272,3275,3278,3281,3284,3287,3290,3293,3296,3299,3302,3305,3308,3311,3314,3317,3320,3323,3326,3329,3332,3335,3338,3341,3344,3347,3350,3353,3356,3359,3362,3365,3368,3371,3374,3377,3380,3383,3386,3389,3392,3395,3398,3401,3404,3407,3410,3413,3416,3419,3422,3425,3428,3431,3434,3437,3440,3443,3446,3449,3452,3455,3458,3461,3464,3467,3470,3473,3476,3479,3482,3485,3488,3491,3494,3497,3500,3503,3506,3509,3512,3515,3518,3521,3524,3527,3530,3533,3536,3539,3542,3545,3548,3551,3554,3557,3560,3563,3566,3569,3572,3575,3578,3581,3584,3587,3590,3593,3596,3599,3602,3605,3608,3611,3614,3617,3620,3623,3626,3629,3632,3635,3638,3641,3644,3647,3650,3653,3656,3659,3662,3665,3668,3671,3674,3677,3680,3683,3686,3689,3692,3695,3698,3701,3704,3707,3710,3713,3716,3719,3722,3725,3728,3731,3734,3737,3740,3743,3746,3749,3752,3755,3758,3761,3764
DNA, matK3rd = 2178,2181,2184,2187,2190,2193,2196,2199,2202,2205,2208,2211,2214,2217,2220,2223,2226,2229,2232,2235,2238,2241,2244,2247,2250,2253,2256,2259,2262,2265,2268,2271,2274,2277,2280,2283,2286,2289,2292,2295,2298,2301,2304,2307,2310,2313,2316,2319,2322,2325,2328,2331,2334,2337,2340,2343,2346,2349,2352,2355,2358,2361,2364,2367,2370,2373,2376,2379,2382,2385,2388,2391,2394,2397,2400,2403,2406,2409,2412,2415,2418,2421,2424,2427,2430,2433,2436,2439,2442,2445,2448,2451,2454,2457,2460,2463,2466,2469,2472,2475,2478,2481,2484,2487,2490,2493,2496,2499,2502,2505,2508,2511,2514,2517,2520,2523,2526,2529,2532,2535,2538,2541,2544,2547,2550,2553,2556,2559,2562,2565,2568,2571,2574,2577,2580,2583,2586,2589,2592,2595,2598,2601,2604,2607,2610,2613,2616,2619,2622,2625,2628,2631,2634,2637,2640,2643,2646,2649,2652,2655,2658,2661,2664,2667,2670,2673,2676,2679,2682,2685,2688,2691,2694,2697,2700,2703,2706,2709,2712,2715,2718,2721,2724,2727,2730,2733,2736,2739,2742,2745,2748,2751,2754,2757,2760,2763,2766,2769,2772,2775,2778,2781,2784,2787,2790,2793,2796,2799,2802,2805,2808,2811,2814,2817,2820,2823,2826,2829,2832,2835,2838,2841,2844,2847,2850,2853,2856,2859,2862,2865,2868,2871,2874,2877,2880,2883,2886,2889,2892,2895,2898,2901,2904,2907,2910,2913,2916,2919,2922,2925,2928,2931,2934,2937,2940,2943,2946,2949,2952,2955,2958,2961,2964,2967,2970,2973,2976,2979,2982,2985,2988,2991,2994,2997,3000,3003,3006,3009,3012,3015,3018,3021,3024,3027,3030,3033,3036,3039,3042,3045,3048,3051,3054,3057,3060,3063,3066,3069,3072,3075,3078,3081,3084,3087,3090,3093,3096,3099,3102,3105,3108,3111,3114,3117,3120,3123,3126,3129,3132,3135,3138,3141,3144,3147,3150,3153,3156,3159,3162,3165,3168,3171,3174,3177,3180,3183,3186,3189,3192,3195,3198,3201,3204,3207,3210,3213,3216,3219,3222,3225,3228,3231,3234,3237,3240,3243,3246,3249,3252,3255,3258,3261,3264,3267,3270,3273,3276,3279,3282,3285,3288,3291,3294,3297,3300,3303,3306,3309,3312,3315,3318,3321,3324,3327,3330,3333,3336,3339,3342,3345,3348,3351,3354,3357,3360,3363,3366,3369,3372,3375,3378,3381,3384,3387,3390,3393,3396,3399,3402,3405,3408,3411,3414,3417,3420,3423,3426,3429,3432,3435,3438,3441,3444,3447,3450,3453,3456,3459,3462,3465,3468,3471,3474,3477,3480,3483,3486,3489,3492,3495,3498,3501,3504,3507,3510,3513,3516,3519,3522,3525,3528,3531,3534,3537,3540,3543,3546,3549,3552,3555,3558,3561,3564,3567,3570,3573,3576,3579,3582,3585,3588,3591,3594,3597,3600,3603,3606,3609,3612,3615,3618,3621,3624,3627,3630,3633,3636,3639,3642,3645,3648,3651,3654,3657,3660,3663,3666,3669,3672,3675,3678,3681,3684,3687,3690,3693,3696,3699,3702,3705,3708,3711,3714,3717,3720,3723,3726,3729,3732,3735,3738,3741,3744,3747,3750,3753,3756,3759,3762,3765
DNA, trnLi = 3766-4074
DNA, trnLF = 4075-4380
DNA, rbcL1st = 4381,4384,4387,4390,4393,4396,4399,4402,4405,4408,4411,4414,4417,4420,4423,4426,4429,4432,4435,4438,4441,4444,4447,4450,4453,4456,4459,4462,4465,4468,4471,4474,4477,4480,4483,4486,4489,4492,4495,4498,4501,4504,4507,4510,4513,4516,4519,4522,4525,4528,4531,4534,4537,4540,4543,4546,4549,4552,4555,4558,4561,4564,4567,4570,4573,4576,4579,4582,4585,4588,4591,4594,4597,4600,4603,4606,4609,4612,4615,4618,4621,4624,4627,4630,4633,4636,4639,4642,4645,4648,4651,4654,4657,4660,4663,4666,4669,4672,4675,4678,4681,4684,4687,4690,4693,4696,4699,4702,4705,4708,4711,4714,4717,4720,4723,4726,4729,4732,4735,4738,4741,4744,4747,4750,4753,4756,4759,4762,4765,4768,4771,4774,4777,4780,4783,4786,4789,4792,4795,4798,4801,4804,4807,4810,4813,4816,4819,4822,4825,4828,4831,4834,4837,4840,4843,4846,4849,4852,4855,4858,4861,4864,4867,4870,4873,4876,4879,4882,4885,4888,4891,4894,4897,4900,4903,4906,4909,4912,4915,4918,4921,4924,4927,4930,4933,4936,4939,4942,4945,4948,4951,4954,4957,4960,4963,4966,4969,4972,4975,4978,4981,4984,4987,4990,4993,4996,4999,5002,5005,5008,5011,5014,5017,5020,5023,5026,5029,5032,5035,5038,5041,5044,5047,5050,5053,5056,5059,5062,5065,5068,5071,5074,5077,5080,5083,5086,5089,5092,5095,5098,5101,5104,5107,5110,5113,5116,5119,5122,5125,5128,5131,5134,5137,5140,5143,5146,5149,5152,5155,5158,5161,5164,5167,5170,5173,5176,5179,5182,5185,5188,5191,5194,5197,5200,5203,5206,5209,5212,5215,5218,5221,5224,5227,5230,5233,5236,5239,5242,5245,5248,5251,5254,5257,5260,5263,5266,5269,5272,5275,5278,5281,5284,5287,5290,5293,5296,5299,5302,5305,5308,5311,5314,5317,5320,5323,5326,5329,5332,5335,5338,5341,5344,5347,5350,5353,5356,5359,5362,5365,5368,5371,5374,5377,5380,5383,5386,5389,5392,5395,5398,5401,5404,5407,5410,5413,5416,5419,5422,5425,5428,5431,5434,5437,5440,5443,5446,5449,5452,5455,5458,5461,5464,5467,5470,5473,5476,5479,5482,5485,5488,5491,5494,5497,5500,5503,5506,5509,5512,5515,5518,5521,5524,5527,5530,5533,5536,5539,5542,5545,5548,5551,5554,5557,5560,5563,5566,5569,5572,5575,5578,5581,5584,5587,5590,5593,5596,5599,5602,5605,5608,5611,5614,5617,5620,5623,5626,5629,5632,5635,5638,5641,5644,5647,5650,5653,5656,5659,5662,5665,5668,5671,5674,5677,5680,5683,5686,5689,5692,5695,5698,5701,5704,5707,5710,5713,5716,5719,5722,5725,5728,5731,5734,5737,5740,5743,5746,5749,5752,5755,5758,5761,5764,5767,5770,5773,5776,5779,5782,5785
DNA, rbcL1st = 4382,4385,4388,4391,4394,4397,4400,4403,4406,4409,4412,4415,4418,4421,4424,4427,4430,4433,4436,4439,4442,4445,4448,4451,4454,4457,4460,4463,4466,4469,4472,4475,4478,4481,4484,4487,4490,4493,4496,4499,4502,4505,4508,4511,4514,4517,4520,4523,4526,4529,4532,4535,4538,4541,4544,4547,4550,4553,4556,4559,4562,4565,4568,4571,4574,4577,4580,4583,4586,4589,4592,4595,4598,4601,4604,4607,4610,4613,4616,4619,4622,4625,4628,4631,4634,4637,4640,4643,4646,4649,4652,4655,4658,4661,4664,4667,4670,4673,4676,4679,4682,4685,4688,4691,4694,4697,4700,4703,4706,4709,4712,4715,4718,4721,4724,4727,4730,4733,4736,4739,4742,4745,4748,4751,4754,4757,4760,4763,4766,4769,4772,4775,4778,4781,4784,4787,4790,4793,4796,4799,4802,4805,4808,4811,4814,4817,4820,4823,4826,4829,4832,4835,4838,4841,4844,4847,4850,4853,4856,4859,4862,4865,4868,4871,4874,4877,4880,4883,4886,4889,4892,4895,4898,4901,4904,4907,4910,4913,4916,4919,4922,4925,4928,4931,4934,4937,4940,4943,4946,4949,4952,4955,4958,4961,4964,4967,4970,4973,4976,4979,4982,4985,4988,4991,4994,4997,5000,5003,5006,5009,5012,5015,5018,5021,5024,5027,5030,5033,5036,5039,5042,5045,5048,5051,5054,5057,5060,5063,5066,5069,5072,5075,5078,5081,5084,5087,5090,5093,5096,5099,5102,5105,5108,5111,5114,5117,5120,5123,5126,5129,5132,5135,5138,5141,5144,5147,5150,5153,5156,5159,5162,5165,5168,5171,5174,5177,5180,5183,5186,5189,5192,5195,5198,5201,5204,5207,5210,5213,5216,5219,5222,5225,5228,5231,5234,5237,5240,5243,5246,5249,5252,5255,5258,5261,5264,5267,5270,5273,5276,5279,5282,5285,5288,5291,5294,5297,5300,5303,5306,5309,5312,5315,5318,5321,5324,5327,5330,5333,5336,5339,5342,5345,5348,5351,5354,5357,5360,5363,5366,5369,5372,5375,5378,5381,5384,5387,5390,5393,5396,5399,5402,5405,5408,5411,5414,5417,5420,5423,5426,5429,5432,5435,5438,5441,5444,5447,5450,5453,5456,5459,5462,5465,5468,5471,5474,5477,5480,5483,5486,5489,5492,5495,5498,5501,5504,5507,5510,5513,5516,5519,5522,5525,5528,5531,5534,5537,5540,5543,5546,5549,5552,5555,5558,5561,5564,5567,5570,5573,5576,5579,5582,5585,5588,5591,5594,5597,5600,5603,5606,5609,5612,5615,5618,5621,5624,5627,5630,5633,5636,5639,5642,5645,5648,5651,5654,5657,5660,5663,5666,5669,5672,5675,5678,5681,5684,5687,5690,5693,5696,5699,5702,5705,5708,5711,5714,5717,5720,5723,5726,5729,5732,5735,5738,5741,5744,5747,5750,5753,5756,5759,5762,5765,5768,5771,5774,5777,5780,5783,5786
DNA, rbcL1st = 4383,4386,4389,4392,4395,4398,4401,4404,4407,4410,4413,4416,4419,4422,4425,4428,4431,4434,4437,4440,4443,4446,4449,4452,4455,4458,4461,4464,4467,4470,4473,4476,4479,4482,4485,4488,4491,4494,4497,4500,4503,4506,4509,4512,4515,4518,4521,4524,4527,4530,4533,4536,4539,4542,4545,4548,4551,4554,4557,4560,4563,4566,4569,4572,4575,4578,4581,4584,4587,4590,4593,4596,4599,4602,4605,4608,4611,4614,4617,4620,4623,4626,4629,4632,4635,4638,4641,4644,4647,4650,4653,4656,4659,4662,4665,4668,4671,4674,4677,4680,4683,4686,4689,4692,4695,4698,4701,4704,4707,4710,4713,4716,4719,4722,4725,4728,4731,4734,4737,4740,4743,4746,4749,4752,4755,4758,4761,4764,4767,4770,4773,4776,4779,4782,4785,4788,4791,4794,4797,4800,4803,4806,4809,4812,4815,4818,4821,4824,4827,4830,4833,4836,4839,4842,4845,4848,4851,4854,4857,4860,4863,4866,4869,4872,4875,4878,4881,4884,4887,4890,4893,4896,4899,4902,4905,4908,4911,4914,4917,4920,4923,4926,4929,4932,4935,4938,4941,4944,4947,4950,4953,4956,4959,4962,4965,4968,4971,4974,4977,4980,4983,4986,4989,4992,4995,4998,5001,5004,5007,5010,5013,5016,5019,5022,5025,5028,5031,5034,5037,5040,5043,5046,5049,5052,5055,5058,5061,5064,5067,5070,5073,5076,5079,5082,5085,5088,5091,5094,5097,5100,5103,5106,5109,5112,5115,5118,5121,5124,5127,5130,5133,5136,5139,5142,5145,5148,5151,5154,5157,5160,5163,5166,5169,5172,5175,5178,5181,5184,5187,5190,5193,5196,5199,5202,5205,5208,5211,5214,5217,5220,5223,5226,5229,5232,5235,5238,5241,5244,5247,5250,5253,5256,5259,5262,5265,5268,5271,5274,5277,5280,5283,5286,5289,5292,5295,5298,5301,5304,5307,5310,5313,5316,5319,5322,5325,5328,5331,5334,5337,5340,5343,5346,5349,5352,5355,5358,5361,5364,5367,5370,5373,5376,5379,5382,5385,5388,5391,5394,5397,5400,5403,5406,5409,5412,5415,5418,5421,5424,5427,5430,5433,5436,5439,5442,5445,5448,5451,5454,5457,5460,5463,5466,5469,5472,5475,5478,5481,5484,5487,5490,5493,5496,5499,5502,5505,5508,5511,5514,5517,5520,5523,5526,5529,5532,5535,5538,5541,5544,5547,5550,5553,5556,5559,5562,5565,5568,5571,5574,5577,5580,5583,5586,5589,5592,5595,5598,5601,5604,5607,5610,5613,5616,5619,5622,5625,5628,5631,5634,5637,5640,5643,5646,5649,5652,5655,5658,5661,5664,5667,5670,5673,5676,5679,5682,5685,5688,5691,5694,5697,5700,5703,5706,5709,5712,5715,5718,5721,5724,5727,5730,5733,5736,5739,5742,5745,5748,5751,5754,5757,5760,5763,5766,5769,5772,5775,5778,5781,5784,5787
