# Supplementary material for: Evolution of pollen morphology in Loranthaceae
Source: Grana. 2017 Feb 20;57(1-2):16–116. doi: 10.1080/00173134.2016.1261939 (PMC5771552; doi:10.1080/00173134.2016.1261939)
Supplement: Grimsson et al. Online supplementary material [file SGRA_A_1261939_SM9964.zip › ML/part.exmatK]

DNA, 18S = 1-1801
DNA, 25S = 1802-3976
DNA, trnLi = 3977-4285
DNA, trnLF = 4286-4591
DNA, rbcL1st = 4592,4595,4598,4601,4604,4607,4610,4613,4616,4619,4622,4625,4628,4631,4634,4637,4640,4643,4646,4649,4652,4655,4658,4661,4664,4667,4670,4673,4676,4679,4682,4685,4688,4691,4694,4697,4700,4703,4706,4709,4712,4715,4718,4721,4724,4727,4730,4733,4736,4739,4742,4745,4748,4751,4754,4757,4760,4763,4766,4769,4772,4775,4778,4781,4784,4787,4790,4793,4796,4799,4802,4805,4808,4811,4814,4817,4820,4823,4826,4829,4832,4835,4838,4841,4844,4847,4850,4853,4856,4859,4862,4865,4868,4871,4874,4877,4880,4883,4886,4889,4892,4895,4898,4901,4904,4907,4910,4913,4916,4919,4922,4925,4928,4931,4934,4937,4940,4943,4946,4949,4952,4955,4958,4961,4964,4967,4970,4973,4976,4979,4982,4985,4988,4991,4994,4997,5000,5003,5006,5009,5012,5015,5018,5021,5024,5027,5030,5033,5036,5039,5042,5045,5048,5051,5054,5057,5060,5063,5066,5069,5072,5075,5078,5081,5084,5087,5090,5093,5096,5099,5102,5105,5108,5111,5114,5117,5120,5123,5126,5129,5132,5135,5138,5141,5144,5147,5150,5153,5156,5159,5162,5165,5168,5171,5174,5177,5180,5183,5186,5189,5192,5195,5198,5201,5204,5207,5210,5213,5216,5219,5222,5225,5228,5231,5234,5237,5240,5243,5246,5249,5252,5255,5258,5261,5264,5267,5270,5273,5276,5279,5282,5285,5288,5291,5294,5297,5300,5303,5306,5309,5312,5315,5318,5321,5324,5327,5330,5333,5336,5339,5342,5345,5348,5351,5354,5357,5360,5363,5366,5369,5372,5375,5378,5381,5384,5387,5390,5393,5396,5399,5402,5405,5408,5411,5414,5417,5420,5423,5426,5429,5432,5435,5438,5441,5444,5447,5450,5453,5456,5459,5462,5465,5468,5471,5474,5477,5480,5483,5486,5489,5492,5495,5498,5501,5504,5507,5510,5513,5516,5519,5522,5525,5528,5531,5534,5537,5540,5543,5546,5549,5552,5555,5558,5561,5564,5567,5570,5573,5576,5579,5582,5585,5588,5591,5594,5597,5600,5603,5606,5609,5612,5615,5618,5621,5624,5627,5630,5633,5636,5639,5642,5645,5648,5651,5654,5657,5660,5663,5666,5669,5672,5675,5678,5681,5684,5687,5690,5693,5696,5699,5702,5705,5708,5711,5714,5717,5720,5723,5726,5729,5732,5735,5738,5741,5744,5747,5750,5753,5756,5759,5762,5765,5768,5771,5774,5777,5780,5783,5786,5789,5792,5795,5798,5801,5804,5807,5810,5813,5816,5819,5822,5825,5828,5831,5834,5837,5840,5843,5846,5849,5852,5855,5858,5861,5864,5867,5870,5873,5876,5879,5882,5885,5888,5891,5894,5897,5900,5903,5906,5909,5912,5915,5918,5921,5924,5927,5930,5933,5936,5939,5942,5945,5948,5951,5954,5957,5960,5963,5966,5969,5972,5975,5978,5981,5984,5987,5990,5993,5996
DNA, rbcL1st = 4593,4596,4599,4602,4605,4608,4611,4614,4617,4620,4623,4626,4629,4632,4635,4638,4641,4644,4647,4650,4653,4656,4659,4662,4665,4668,4671,4674,4677,4680,4683,4686,4689,4692,4695,4698,4701,4704,4707,4710,4713,4716,4719,4722,4725,4728,4731,4734,4737,4740,4743,4746,4749,4752,4755,4758,4761,4764,4767,4770,4773,4776,4779,4782,4785,4788,4791,4794,4797,4800,4803,4806,4809,4812,4815,4818,4821,4824,4827,4830,4833,4836,4839,4842,4845,4848,4851,4854,4857,4860,4863,4866,4869,4872,4875,4878,4881,4884,4887,4890,4893,4896,4899,4902,4905,4908,4911,4914,4917,4920,4923,4926,4929,4932,4935,4938,4941,4944,4947,4950,4953,4956,4959,4962,4965,4968,4971,4974,4977,4980,4983,4986,4989,4992,4995,4998,5001,5004,5007,5010,5013,5016,5019,5022,5025,5028,5031,5034,5037,5040,5043,5046,5049,5052,5055,5058,5061,5064,5067,5070,5073,5076,5079,5082,5085,5088,5091,5094,5097,5100,5103,5106,5109,5112,5115,5118,5121,5124,5127,5130,5133,5136,5139,5142,5145,5148,5151,5154,5157,5160,5163,5166,5169,5172,5175,5178,5181,5184,5187,5190,5193,5196,5199,5202,5205,5208,5211,5214,5217,5220,5223,5226,5229,5232,5235,5238,5241,5244,5247,5250,5253,5256,5259,5262,5265,5268,5271,5274,5277,5280,5283,5286,5289,5292,5295,5298,5301,5304,5307,5310,5313,5316,5319,5322,5325,5328,5331,5334,5337,5340,5343,5346,5349,5352,5355,5358,5361,5364,5367,5370,5373,5376,5379,5382,5385,5388,5391,5394,5397,5400,5403,5406,5409,5412,5415,5418,5421,5424,5427,5430,5433,5436,5439,5442,5445,5448,5451,5454,5457,5460,5463,5466,5469,5472,5475,5478,5481,5484,5487,5490,5493,5496,5499,5502,5505,5508,5511,5514,5517,5520,5523,5526,5529,5532,5535,5538,5541,5544,5547,5550,5553,5556,5559,5562,5565,5568,5571,5574,5577,5580,5583,5586,5589,5592,5595,5598,5601,5604,5607,5610,5613,5616,5619,5622,5625,5628,5631,5634,5637,5640,5643,5646,5649,5652,5655,5658,5661,5664,5667,5670,5673,5676,5679,5682,5685,5688,5691,5694,5697,5700,5703,5706,5709,5712,5715,5718,5721,5724,5727,5730,5733,5736,5739,5742,5745,5748,5751,5754,5757,5760,5763,5766,5769,5772,5775,5778,5781,5784,5787,5790,5793,5796,5799,5802,5805,5808,5811,5814,5817,5820,5823,5826,5829,5832,5835,5838,5841,5844,5847,5850,5853,5856,5859,5862,5865,5868,5871,5874,5877,5880,5883,5886,5889,5892,5895,5898,5901,5904,5907,5910,5913,5916,5919,5922,5925,5928,5931,5934,5937,5940,5943,5946,5949,5952,5955,5958,5961,5964,5967,5970,5973,5976,5979,5982,5985,5988,5991,5994,5997
DNA, rbcL1st = 4594,4597,4600,4603,4606,4609,4612,4615,4618,4621,4624,4627,4630,4633,4636,4639,4642,4645,4648,4651,4654,4657,4660,4663,4666,4669,4672,4675,4678,4681,4684,4687,4690,4693,4696,4699,4702,4705,4708,4711,4714,4717,4720,4723,4726,4729,4732,4735,4738,4741,4744,4747,4750,4753,4756,4759,4762,4765,4768,4771,4774,4777,4780,4783,4786,4789,4792,4795,4798,4801,4804,4807,4810,4813,4816,4819,4822,4825,4828,4831,4834,4837,4840,4843,4846,4849,4852,4855,4858,4861,4864,4867,4870,4873,4876,4879,4882,4885,4888,4891,4894,4897,4900,4903,4906,4909,4912,4915,4918,4921,4924,4927,4930,4933,4936,4939,4942,4945,4948,4951,4954,4957,4960,4963,4966,4969,4972,4975,4978,4981,4984,4987,4990,4993,4996,4999,5002,5005,5008,5011,5014,5017,5020,5023,5026,5029,5032,5035,5038,5041,5044,5047,5050,5053,5056,5059,5062,5065,5068,5071,5074,5077,5080,5083,5086,5089,5092,5095,5098,5101,5104,5107,5110,5113,5116,5119,5122,5125,5128,5131,5134,5137,5140,5143,5146,5149,5152,5155,5158,5161,5164,5167,5170,5173,5176,5179,5182,5185,5188,5191,5194,5197,5200,5203,5206,5209,5212,5215,5218,5221,5224,5227,5230,5233,5236,5239,5242,5245,5248,5251,5254,5257,5260,5263,5266,5269,5272,5275,5278,5281,5284,5287,5290,5293,5296,5299,5302,5305,5308,5311,5314,5317,5320,5323,5326,5329,5332,5335,5338,5341,5344,5347,5350,5353,5356,5359,5362,5365,5368,5371,5374,5377,5380,5383,5386,5389,5392,5395,5398,5401,5404,5407,5410,5413,5416,5419,5422,5425,5428,5431,5434,5437,5440,5443,5446,5449,5452,5455,5458,5461,5464,5467,5470,5473,5476,5479,5482,5485,5488,5491,5494,5497,5500,5503,5506,5509,5512,5515,5518,5521,5524,5527,5530,5533,5536,5539,5542,5545,5548,5551,5554,5557,5560,5563,5566,5569,5572,5575,5578,5581,5584,5587,5590,5593,5596,5599,5602,5605,5608,5611,5614,5617,5620,5623,5626,5629,5632,5635,5638,5641,5644,5647,5650,5653,5656,5659,5662,5665,5668,5671,5674,5677,5680,5683,5686,5689,5692,5695,5698,5701,5704,5707,5710,5713,5716,5719,5722,5725,5728,5731,5734,5737,5740,5743,5746,5749,5752,5755,5758,5761,5764,5767,5770,5773,5776,5779,5782,5785,5788,5791,5794,5797,5800,5803,5806,5809,5812,5815,5818,5821,5824,5827,5830,5833,5836,5839,5842,5845,5848,5851,5854,5857,5860,5863,5866,5869,5872,5875,5878,5881,5884,5887,5890,5893,5896,5899,5902,5905,5908,5911,5914,5917,5920,5923,5926,5929,5932,5935,5938,5941,5944,5947,5950,5953,5956,5959,5962,5965,5968,5971,5974,5977,5980,5983,5986,5989,5992,5995,5998
