# Supplementary material for: Evolution of pollen morphology in Loranthaceae
Source: Grana. 2017 Feb 20;57(1-2):16–116. doi: 10.1080/00173134.2016.1261939 (PMC5771552; doi:10.1080/00173134.2016.1261939)
Supplement: Grimsson et al. Online supplementary material [file SGRA_A_1261939_SM9964.zip › ML/RAxML_bestTree.conc.gen.q]

(Peraxilla:0.00588904503073870746,((Notanthera:0.04886242081643598495,((Atkinsonia:0.00681733093569614288,((Gaiadendron:0.01581990243491495154,(Nuytsia:0.04800070239078683271,((((((Bakerella:0.01708051489369031770,Plicosepalus:0.03292200055148872956):0.00082240777088277259,(((Socratina:0.01452294356022503820,Vanwykia:0.01285122127650196143):0.00460515972705578380,(Oedina:0.03928931044010348234,((Tapinanthus:0.01520555477744604811,Englerina:0.02393102801998452100):0.00777046293075874146,((Actinanthella:0.01470638382858012114,(Agelanthus:0.01276052362894478272,(Oncocalyx:0.00358262850661544927,Oncella:0.01339698122459643571):0.01569560589209852836):0.00390603291853076819):0.00098876674077260458,Berhautia:0.02733783773171110168):0.00105411855782931978):0.00456017482793242331):0.00184123776889117330):0.00062867164951291754,(Septulina:0.03225573903545427001,((Phragmanthera:0.01325500422009218311,((Emelianthe:0.01464055934167998209,Globimetula:0.01543088137173435209):0.00175323416329501618,(Oliverella:0.02255301033530459839,(Erianthemum:0.00210457138039695435,Spragueanella:0.03880760615970613864):0.00980977768319012122):0.00387380743760720432):0.00172676707956261836):0.00090634787483957757,Moquiniella:0.01328826067215226406):0.00208765004836835655):0.00210628013414457336):0.00044196076109465397):0.00181944219203194601,(Tolypanthus:0.01183103730077365336,Dendrophthoe:0.00768216863581235986):0.00383122569318846253):0.00266440585463538406,((Taxillus:0.01354457843567657450,Scurrula:0.01111593910069571395):0.00945604438114914028,Helixanthera:0.00476796082649059462):0.00119931674627220958):0.00239612202040277375,((((Benthamina:0.01234097350325219153,(Dactyliophora:0.00823167016265456686,(Amyema:0.00125699401628872340,Diplatia:0.04228136021361710017):0.00290115683468102287):0.00286215432206464579):0.00071383366731853082,Helicanthes:0.04710814017729447051):0.00085877533255377476,Sogerianthe:0.01575929144171722696):0.00231661386070563429,Baratranthus:0.02215206837491352082):0.00093203067240488875):0.01893226616868877096,((Cecarria:0.03106991876315352494,Loranthus:0.00767265597128157298):0.02380051899190508552,(Ileostylus:0.01230911521391946789,Muellerina:0.01925717870944454457):0.01425261267588380336):0.00075731824557244204):0.01652086304819488580):0.00190746357655220363):0.00095406797177293324,((Desmaria:0.00000097216821415519,Aetanthus:0.00227807695903348628):0.02018933200757067406,((Tristerix:0.05349067346406362333,Ligaria:0.06718690138952929103):0.00483533608141031856,(Ixocactus:0.10818756627542033821,(Tripodanthus:0.00842801105648737121,((Phthirusa:0.02150761354137276787,(Oryctanthus:0.00663254236683139421,Dendropemon:0.00617229356511257449):0.00684126957298578087):0.00627545522248991808,(Psittacanthus:0.03017647673898763913,(Struthanthus:0.00211332391337492806,Cladocolea:0.00775465672487415415):0.00422041881115514141):0.00082417678051551401):0.00153332534412628572):0.00600304419327322980):0.00747394732856609002):0.00151173810800069963):0.00075455921985050089):0.00113547291724940317):0.00240063019867059512,(Lepeostegeres:0.01217294884925123472,Tupeia:0.01342224748604492826):0.01004940217066075878):0.00100730062423861526):0.00212653356275793824,(Lysiana:0.01121695004666458176,((Decaisnina:0.01655763769342544212,(Lepidaria:0.02129842602994387601,Macrosolen:0.01251827672363240232):0.00276284323942949453):0.00195910684277121779,(Amylotheca:0.00698147949850904358,Loxanthera:0.02283076237732029057):0.00332494518667152605):0.00055707055535859852):0.00708861320814534613):0.00611091385452511987,Alepis:0.00775584163472161064):0.0;
