# Supplementary material for: Evolution of pollen morphology in Loranthaceae
Source: Grana. 2017 Feb 20;57(1-2):16–116. doi: 10.1080/00173134.2016.1261939 (PMC5771552; doi:10.1080/00173134.2016.1261939)
Supplement: Grimsson et al. Online supplementary material [file SGRA_A_1261939_SM9964.zip › ML/RAxML_bestTree.conc.red.25S]

(Macrosolen:0.01628489795745158300,(((((((Gaiadendron:0.01603232278861559500,(Nuytsia:0.01957851198776872400,Tristerix:0.01231483824335089100):0.00301970024370737480):0.00295979849408896070,(Tupeia:0.00874409661911157950,((((((Helixanthera:0.00253087268040857370,(Moquiniella:0.01783337270715809600,Dendrophthoe:0.01107335778683425300):0.00348050954894406520):0.00391961358120304200,(Scurrula:0.00321942086338971880,Taxillus:0.00278815233680059950):0.00132102951411888250):0.00158586965180752610,((Agelanthus:0.01896100196859788400,Bakerella:0.00519731726428995790):0.00601077994991465120,(Tapinanthus:0.00623697102709609100,Englerina:0.02376301350185944600):0.01022008472421935200):0.00595127746032653860):0.00352583089379264600,(Benthamina:0.00982142467648592500,Amyema:0.00205967090740695040):0.00612250455442706760):0.00283083666431145150,(Muellerina:0.00449640486095175070,Ileostylus:0.00716458958803926120):0.00610699810028108880):0.00574995119306291430,(Loranthus:0.01166874143249475000,Cecarria:0.01392154903113751600):0.00668036175344831690):0.00620876554252852790):0.00000256682207109171):0.00478228155094263980,((Desmaria:0.01084020084571776400,Struthanthus:0.00472979736548518460):0.00123068433396175140,Tripodanthus:0.01004699341889862000):0.00691794238899430100):0.00168538394238586460,Atkinsonia:0.00333235919298020340):0.00325244503944997290,Ligaria:0.04645100162574991600):0.00123683431666778490,Notanthera:0.02991067339972805100):0.00473024081873883900,Peraxilla:0.00638952011991231720):0.01104025166008609100,Decaisnina:0.01457064760275749400):0.0;
