# Supplementary material for: Evolution of pollen morphology in Loranthaceae
Source: Grana. 2017 Feb 20;57(1-2):16–116. doi: 10.1080/00173134.2016.1261939 (PMC5771552; doi:10.1080/00173134.2016.1261939)
Supplement: Grimsson et al. Online supplementary material [file SGRA_A_1261939_SM9964.zip › ML/RAxML_bestTree.conc.red.exrbcL]

(Macrosolen:0.01384558907822732800,(Notanthera:0.04100421400542809300,(Peraxilla:0.01011699245730433200,(Desmaria:0.01763572294156156800,(((Tripodanthus:0.00803416227686083550,Struthanthus:0.00737459466964672600):0.01125321220196371200,(((Tristerix:0.04669973767823031000,Nuytsia:0.04094227275022584200):0.00195068704073599620,((((Muellerina:0.01604371032827504900,Ileostylus:0.01189392925405826200):0.01259810313103493900,(((Amyema:0.00221331307266372290,Benthamina:0.01171299821613332700):0.00412426936070298730,((Taxillus:0.01335041804094066900,Scurrula:0.01024265920281755200):0.00854756901714564390,((Bakerella:0.01600789387810618400,((Agelanthus:0.01748961249536403600,(Englerina:0.02099316452148024300,Tapinanthus:0.01120407242866639800):0.00688206871850043090):0.00538740012854901830,Moquiniella:0.01482851393171025700):0.00120202414036288050):0.00295854735026369110,(Dendrophthoe:0.01012336656580021400,Helixanthera:0.00329809418648039810):0.00249819535598796950):0.00137910528772605460):0.00285866840529930710):0.01392581974885356000,(Loranthus:0.00906703649272188120,Cecarria:0.03176333464810450500):0.02126642707214732000):0.00127287601623533690):0.01304051002081393700,Ligaria:0.06139581901911464500):0.00346152608007847110,Tupeia:0.01631015633840401900):0.00000093550529937623):0.00101740960740368020,Gaiadendron:0.01362682888690754800):0.00058219685533800018):0.00072131435914200880,Atkinsonia:0.00623223630007375090):0.00039634937871616503):0.00363975707503515730):0.00276441560112041140):0.00693434323559195910,Decaisnina:0.01381596803972051800):0.0;
