# Supplementary material for: Evolution of pollen morphology in Loranthaceae
Source: Grana. 2017 Feb 20;57(1-2):16–116. doi: 10.1080/00173134.2016.1261939 (PMC5771552; doi:10.1080/00173134.2016.1261939)
Supplement: Grimsson et al. Online supplementary material [file SGRA_A_1261939_SM9964.zip › ML/RAxML_bestTree.conc.red.extrnLi]

(Macrosolen:0.01193897658636302300,(Peraxilla:0.00929809430422064670,((((Atkinsonia:0.00491560940659034780,(Gaiadendron:0.01254552945214778100,((((((Scurrula:0.00748009138570138350,Taxillus:0.01180482925890306700):0.00859301455910441850,((Helixanthera:0.00293354136816926980,Dendrophthoe:0.00839417390654568180):0.00220569610451235800,(Bakerella:0.01503634314605288900,(Moquiniella:0.01262053711070004900,((Englerina:0.01845548304723942200,Tapinanthus:0.01227135399101349400):0.00605147549292676080,Agelanthus:0.01570823565748800900):0.00383894406698376790):0.00107198878911930580):0.00259149396975435740):0.00134821953165801070):0.00243652238694582740,(Amyema:0.00451462755786338420,Benthamina:0.01003776148809400400):0.00371799846923917070):0.01455537816137620100,(Ileostylus:0.01046206186570926500,Muellerina:0.01573911410548893200):0.01174593173361052900):0.00140438539982914020,(Loranthus:0.00750694190243162560,Cecarria:0.02565638734613561200):0.01954371608566185500):0.01310699741043947800,Nuytsia:0.03758432821887376000):0.00190333199849154930):0.00092115653729212032):0.00018052051564866695,((Tristerix:0.04274956373382518500,Ligaria:0.05120062893700375700):0.00432286069959100100,(Struthanthus:0.00628123585204035450,Tripodanthus:0.00710721902290852810):0.00971894224663608090):0.00141895861226867060):0.00034594492623900790,(Desmaria:0.01500562862555741500,Tupeia:0.01744243235000854700):0.00142659450963353000):0.00202088368623045200,Notanthera:0.03952387417563214800):0.00217805664202222690):0.00841852130973655760,Decaisnina:0.01301104705249867500):0.0;
