# Supplementary material for: Evolution of pollen morphology in Loranthaceae
Source: Grana. 2017 Feb 20;57(1-2):16–116. doi: 10.1080/00173134.2016.1261939 (PMC5771552; doi:10.1080/00173134.2016.1261939)
Supplement: Grimsson et al. Online supplementary material [file SGRA_A_1261939_SM9964.zip › ML/RAxML_bestTree.conc.red.noq]

(Macrosolen:0.01119705495202791100,(((((Ligaria:0.05199022489698629900,Desmaria:0.01317181235670975500):0.00219860410554146260,(Tripodanthus:0.00646330075798243110,Struthanthus:0.00588023224823418580):0.01059534713155107500):0.00055080603070405219,(Atkinsonia:0.00556373203459268900,(Gaiadendron:0.01148099844792708700,((Nuytsia:0.03530592975575431300,((Loranthus:0.00618059769039050120,Cecarria:0.02479951063353173800):0.01773047498236653800,(((Amyema:0.00399465175806734770,Benthamina:0.00915845291764916940):0.00321857921663468120,((Taxillus:0.01048305124336064300,Scurrula:0.00835150241724345010):0.00762042559356179100,((Bakerella:0.01292540810360434500,(Moquiniella:0.01094413183706263900,((Englerina:0.01842823233415674700,Tapinanthus:0.01127835176316988700):0.00552441894157129110,Agelanthus:0.01381999673455987900):0.00393445817505230170):0.00091321396193980414):0.00232453281975553320,(Dendrophthoe:0.00795961929647741140,Helixanthera:0.00268472034870210910):0.00188038355703359140):0.00123965755899080360):0.00218801588890492120):0.01256822701566313700,(Ileostylus:0.00941144762638305120,Muellerina:0.01447597612510455100):0.01101512834574449500):0.00125055480822789250):0.01166957927413636600):0.00174820905879416500,(Tupeia:0.01491983968465845700,Tristerix:0.04192715567374618500):0.00109494296842499780):0.00061064079708841651):0.00063422394410919561):0.00004127523732305486):0.00209946763532229980,Notanthera:0.03572227332893272000):0.00181729588321954660,Peraxilla:0.00914960427079938330):0.00775638763375222870,Decaisnina:0.01176766928489807200):0.0;
