# Supplementary material for: Evolution of pollen morphology in Loranthaceae
Source: Grana. 2017 Feb 20;57(1-2):16–116. doi: 10.1080/00173134.2016.1261939 (PMC5771552; doi:10.1080/00173134.2016.1261939)
Supplement: Grimsson et al. Online supplementary material [file SGRA_A_1261939_SM9964.zip › ML/RAxML_bestTree.conc.red.q]

(((((((Muellerina:0.01593055937188584200,Ileostylus:0.00966343838198122610):0.01137667757270337100,(((Benthamina:0.00998922187904705860,Amyema:0.00427845671891559280):0.00356461156207297640,((Scurrula:0.00894525306284812800,Taxillus:0.01117274230430678900):0.00801749219751624750,((Bakerella:0.01469424216816224400,((Agelanthus:0.01620028223417982100,(Tapinanthus:0.01226637588608934400,Englerina:0.01941089230117790100):0.00558027638476394410):0.00426532821428797760,Moquiniella:0.01215192761009467800):0.00100132592459034930):0.00244253126265025960,(Helixanthera:0.00271650589581297730,Dendrophthoe:0.00858201224946343430):0.00218593094986325010):0.00132242660340615380):0.00229051044953185400):0.01410472102096041600,(Cecarria:0.02698409926336854000,Loranthus:0.00684337739631229930):0.01996373233252305200):0.00072151866389616860):0.01467843447680487400,(Tupeia:0.01679450272041755100,Desmaria:0.01516415147474115300):0.00061933824414237362):0.00084016967026475850,(((Tristerix:0.04202147150957417200,Ligaria:0.05340361384755981700):0.00376588987207665880,(Tripodanthus:0.00673376195778120980,Struthanthus:0.00616761648054294130):0.00986551796024403430):0.00128791901354468430,(Atkinsonia:0.00542911037897839380,(Nuytsia:0.03894498627428221600,Gaiadendron:0.01188160597859539600):0.00091008453385184632):0.00027849996132296034):0.00036154891968854808):0.00201020963149145870,Notanthera:0.03838218872266509900):0.00210507273652341510,Peraxilla:0.00971774064141322710):0.00808277584980264530,Macrosolen:0.01171236372778154500,Decaisnina:0.01255548888480280400):0.0;
