# Supplementary material for: Evolution of pollen morphology in Loranthaceae
Source: Grana. 2017 Feb 20;57(1-2):16–116. doi: 10.1080/00173134.2016.1261939 (PMC5771552; doi:10.1080/00173134.2016.1261939)
Supplement: Grimsson et al. Online supplementary material [file SGRA_A_1261939_SM9964.zip › ML/RAxML_bestTree.conc.red.trnLi]

(Macrosolen:0.00656554569406040540,(Atkinsonia:0.01300386944730211700,((Gaiadendron:0.00322944924637012410,((Tristerix:0.01398561797057775800,Desmaria:0.00952207093840425070):0.00355481577437430230,(Peraxilla:0.00995968120798278700,Tupeia:0.00329373530442168050):0.00324196353370261170):0.00000048490829835826):0.00000048490829835826,(((((Muellerina:0.01237831656234677400,Ileostylus:0.00000048490829835826):0.00402609202498281460,(Benthamina:0.00647753653317792700,(Taxillus:0.00000048490829835826,(Amyema:0.00000048490829835826,(Bakerella:0.00657366374660627120,((Moquiniella:0.00363025107815198160,Helixanthera:0.00000048490829835826):0.00000048490829835826,(Dendrophthoe:0.00669820188250156830,(((Scurrula:0.01869911659375135900,Englerina:0.03233784283123840300):0.00211495666819497790,Agelanthus:0.01848619000641247400):0.00000048490829835826,Tapinanthus:0.00769170113588477090):0.00648813760113690390):0.00325351496809576710):0.00000048490829835826):0.00000048490829835826):0.00000048490829835826):0.00000048490829835826):0.00322370050529337000):0.00000048490829835826,(Cecarria:0.03499148828372643900,Loranthus:0.00000048490829835826):0.01652658601642860100):0.00325545204002883380,(Ligaria:0.06156933316010419100,(Tripodanthus:0.00000048490829835826,Struthanthus:0.00329998643630683140):0.00676405340247986100):0.00299776249765933060):0.00324213420531167500,(Notanthera:0.01652020413123767700,Nuytsia:0.02780732508611591700):0.00000048490829835826):0.00000048490829835826):0.00000048490829835826):0.00322526832795332190,Decaisnina:0.00332246442055752050):0.0;
