# Supplementary material for: Evolution of pollen morphology in Loranthaceae
Source: Grana. 2017 Feb 20;57(1-2):16–116. doi: 10.1080/00173134.2016.1261939 (PMC5771552; doi:10.1080/00173134.2016.1261939)
Supplement: Grimsson et al. Online supplementary material [file SGRA_A_1261939_SM9964.zip › ML/RAxML_bipartitions.conc.gen.noq]

(Tupeia:0.01161396172398144154,(((((Ligaria:0.06010307737094097019,(Ixocactus:0.10706442053630792210,(Tripodanthus:0.00745172699405418238,(((Dendropemon:0.00529278241813944516,Oryctanthus:0.00621001060123574453)100:0.00596531066599608178,Phthirusa:0.01984788930259680576)100:0.00553778700551286768,(Psittacanthus:0.02751052148085874477,(Struthanthus:0.00192996756656939610,Cladocolea:0.00699434618187768763)100:0.00377448255604772957)74:0.00087220289921420720)81:0.00120921599546290766)96:0.00601053907773290222)77:0.00494317261988360367)24:0.00155621618325848046,((Aetanthus:0.00192239978450778099,Desmaria:0.00000111567745250166)93:0.01529219072437976341,Notanthera:0.03934747151196656828)18:0.00190823080343686165)16:0.00120835595616051008,Atkinsonia:0.00579897562739902818)9:0.00083243463977312018,(((((((Helixanthera:0.00395215976514273239,(Taxillus:0.01166229369261917101,Scurrula:0.00973993699624745718)100:0.00821110119946358297)39:0.00110946246041342925,((Tolypanthus:0.00922747950149180318,Dendrophthoe:0.00654256068617458438)71:0.00326898257170250752,((((Phragmanthera:0.01148159301757327964,(((Emelianthe:0.01304070258461722739,Globimetula:0.01352066195567137342)74:0.00165647130272889606,(Oliverella:0.01970019306317066093,(Erianthemum:0.00217057536665385409,Spragueanella:0.03320370945668855989)100:0.00874134016547069986)79:0.00349680305817592343)52:0.00134117824346283924,Moquiniella:0.01086547437709244404)26:0.00069973602299752821)54:0.00154710875623372641,Septulina:0.02721315328915635198)29:0.00199928971980186613,((Socratina:0.01249660330677582025,Vanwykia:0.01154780285622142993)94:0.00397954165175447641,(Oedina:0.03462157986922112518,((Tapinanthus:0.01295007485762218573,Englerina:0.02071669600897093136)98:0.00705983325149877900,(Berhautia:0.02357396429072929414,(((Oncocalyx:0.00312135178160821355,Oncella:0.01072911509877621725)100:0.01360726898002364606,Agelanthus:0.01020797204490901146)92:0.00303386242745214488,Actinanthella:0.01281480060403900403)41:0.00099742009015600175)33:0.00098614555840193549)96:0.00380520119007444904)36:0.00145883864418245093)13:0.00063513638142470108)21:0.00043804225439947618,(Bakerella:0.01406356969840171639,Plicosepalus:0.02871741106110127159)23:0.00065211643216738033)53:0.00160573016978011172)74:0.00224794668525223626)89:0.00196079572667072401,(Baratranthus:0.01957834392646266505,(((Benthamina:0.01053213405922718247,((Diplatia:0.03758859755820781468,Amyema:0.00087689778142873809)76:0.00265965558699494693,Dactyliophora:0.00729588907750710388)69:0.00243345670390417374)33:0.00059632345934953926,Helicanthes:0.03861788846228677435)75:0.00072966369751212474,Sogerianthe:0.01400770834996432380)98:0.00203239314043306227)66:0.00091961981492218376)100:0.01546582631923709705,((Cecarria:0.02724158474524734919,Loranthus:0.00668126721302963068)100:0.01980133060846931553,(Ileostylus:0.01071992901289942936,Muellerina:0.01640159021351378019)100:0.01247136462549076202)42:0.00089530089162628552)100:0.01392879988257591378,Nuytsia:0.04006768458528953136)42:0.00165294427290011564,Tristerix:0.04881796710870461853)25:0.00111601370514227130,Gaiadendron:0.01303861953505446904)14:0.00070805546788211789)15:0.00305215581033867070,((Lysiana:0.00988612795585483602,(((Lepidaria:0.01909734405508477922,Macrosolen:0.01075872292388474309)90:0.00243396425296712885,Decaisnina:0.01424260582183134623)81:0.00183175134119567670,(Loxanthera:0.02057611950737955192,Amylotheca:0.00626754410543891270)99:0.00298793607314417611)48:0.00071143796530754059)99:0.00611304554402166116,(Alepis:0.00690900622036602543,Peraxilla:0.00523396367728045514)99:0.00520210444291033074)34:0.00218616008201795746)29:0.00818184261704678513,Lepeostegeres:0.01035515146226153975);
