# Supplementary material for: Evolution of pollen morphology in Loranthaceae
Source: Grana. 2017 Feb 20;57(1-2):16–116. doi: 10.1080/00173134.2016.1261939 (PMC5771552; doi:10.1080/00173134.2016.1261939)
Supplement: Grimsson et al. Online supplementary material [file SGRA_A_1261939_SM9964.zip › ML/RAxML_bipartitions.conc.gen.q]

(((Atkinsonia:0.00681733093569614288,((Gaiadendron:0.01581990243491495154,(Nuytsia:0.04800070239078683271,((((((Bakerella:0.01708051489369031770,Plicosepalus:0.03292200055148872956)27:0.00082240777088277259,(((Socratina:0.01452294356022503820,Vanwykia:0.01285122127650196143)98:0.00460515972705578380,(Oedina:0.03928931044010348234,((Tapinanthus:0.01520555477744604811,Englerina:0.02393102801998452100)99:0.00777046293075874146,((Actinanthella:0.01470638382858012114,(Agelanthus:0.01276052362894478272,(Oncocalyx:0.00358262850661544927,Oncella:0.01339698122459643571)100:0.01569560589209852836)91:0.00390603291853076819)63:0.00098876674077260458,Berhautia:0.02733783773171110168)42:0.00105411855782931978)97:0.00456017482793242331)32:0.00184123776889117330)15:0.00062867164951291754,(Septulina:0.03225573903545427001,((Phragmanthera:0.01325500422009218311,((Emelianthe:0.01464055934167998209,Globimetula:0.01543088137173435209)85:0.00175323416329501618,(Oliverella:0.02255301033530459839,(Erianthemum:0.00210457138039695435,Spragueanella:0.03880760615970613864)100:0.00980977768319012122)84:0.00387380743760720432)74:0.00172676707956261836)52:0.00090634787483957757,Moquiniella:0.01328826067215226406)77:0.00208765004836835655)18:0.00210628013414457336)20:0.00044196076109465397)58:0.00181944219203194601,(Tolypanthus:0.01183103730077365336,Dendrophthoe:0.00768216863581235986)76:0.00383122569318846253)68:0.00266440585463538406,((Taxillus:0.01354457843567657450,Scurrula:0.01111593910069571395)100:0.00945604438114914028,Helixanthera:0.00476796082649059462)53:0.00119931674627220958)95:0.00239612202040277375,((((Benthamina:0.01234097350325219153,(Dactyliophora:0.00823167016265456686,(Amyema:0.00125699401628872340,Diplatia:0.04228136021361710017)81:0.00290115683468102287)79:0.00286215432206464579)41:0.00071383366731853082,Helicanthes:0.04710814017729447051)84:0.00085877533255377476,Sogerianthe:0.01575929144171722696)99:0.00231661386070563429,Baratranthus:0.02215206837491352082)75:0.00093203067240488875)100:0.01893226616868877096,((Cecarria:0.03106991876315352494,Loranthus:0.00767265597128157298)100:0.02380051899190508552,(Ileostylus:0.01230911521391946789,Muellerina:0.01925717870944454457)100:0.01425261267588380336)59:0.00075731824557244204)100:0.01652086304819488580)48:0.00190746357655220363)12:0.00095406797177293324,((Desmaria:0.00000097216821415519,Aetanthus:0.00227807695903348628)92:0.02018933200757067406,((Tristerix:0.05349067346406362333,Ligaria:0.06718690138952929103)22:0.00483533608141031856,(Ixocactus:0.10818756627542033821,(Tripodanthus:0.00842801105648737121,((Phthirusa:0.02150761354137276787,(Oryctanthus:0.00663254236683139421,Dendropemon:0.00617229356511257449)100:0.00684126957298578087)100:0.00627545522248991808,(Psittacanthus:0.03017647673898763913,(Struthanthus:0.00211332391337492806,Cladocolea:0.00775465672487415415)100:0.00422041881115514141)71:0.00082417678051551401)83:0.00153332534412628572)89:0.00600304419327322980)85:0.00747394732856609002)12:0.00151173810800069963)7:0.00075455921985050089)3:0.00113547291724940317)10:0.00240063019867059512,(Lepeostegeres:0.01217294884925123472,Tupeia:0.01342224748604492826)38:0.01004940217066075878)13:0.00100730062423861526,((Lysiana:0.01121695004666458176,((Decaisnina:0.01655763769342544212,(Lepidaria:0.02129842602994387601,Macrosolen:0.01251827672363240232)95:0.00276284323942949453)76:0.00195910684277121779,(Amylotheca:0.00698147949850904358,Loxanthera:0.02283076237732029057)99:0.00332494518667152605)53:0.00055707055535859852)100:0.00708861320814534613,(Alepis:0.00775584163472161064,Peraxilla:0.00588904503073870746)98:0.00611091385452511987)35:0.00212653356275793824,Notanthera:0.04886242081643598495);
