# Supplementary material for: Evolution of pollen morphology in Loranthaceae
Source: Grana. 2017 Feb 20;57(1-2):16–116. doi: 10.1080/00173134.2016.1261939 (PMC5771552; doi:10.1080/00173134.2016.1261939)
Supplement: Grimsson et al. Online supplementary material [file SGRA_A_1261939_SM9964.zip › ML/RAxML_bipartitions.conc.red.18S]

(Decaisnina:0.00000163066149658266,((((Moquiniella:0.00679194399964392920,((Tapinanthus:0.00476435138299378170,Englerina:0.00438788200876881650)76:0.00315491344007299240,Agelanthus:0.00873162859680766750)43:0.00086781334894141238)72:0.00403190340724019280,((Taxillus:0.00638486154687200550,Scurrula:0.00102920600455784800)45:0.00074777499737246455,Helixanthera:0.00000163066149658266)38:0.00070936447314436069)42:0.00131743573646723490,((Notanthera:0.01882778289220827700,(((Muellerina:0.00422008867296176480,Ileostylus:0.00217809281183195840)92:0.00229402403140217730,((Desmaria:0.00000163066149658266,Nuytsia:0.00888070303570525150)49:0.00144229618913837380,(((((Ligaria:0.01543292800451426600,Tristerix:0.00856665196650494880)30:0.00202118096752218700,((Macrosolen:0.01553085060341309100,Gaiadendron:0.00495192096062936800)10:0.00048611484120136556,Peraxilla:0.00076911853073099979)12:0.00075586329815402150)5:0.00000163066149658266,Atkinsonia:0.00308826669811595400)2:0.00000163066149658266,(Struthanthus:0.00225489923492436630,Tripodanthus:0.00300419395957606580)71:0.00149024966142021890)19:0.00075387096086976929,Tupeia:0.00147946061957545470)22:0.00000163066149658266)66:0.00385068189581895060)34:0.00160581120767435580,(Cecarria:0.02204122930093377300,Loranthus:0.00395284663603477550)60:0.00376651809481169840)10:0.00000163066149658266)84:0.00234165562966813470,(Amyema:0.00000163066149658266,Benthamina:0.01127794691825029100)75:0.00079326855782812828)94:0.00395731034064904230)47:0.00194845862140867960,Bakerella:0.00715524132170752140)100:0.00727344083476991030,Dendrophthoe:0.00000163066149658266);
