# Supplementary material for: Evolution of pollen morphology in Loranthaceae
Source: Grana. 2017 Feb 20;57(1-2):16–116. doi: 10.1080/00173134.2016.1261939 (PMC5771552; doi:10.1080/00173134.2016.1261939)
Supplement: Grimsson et al. Online supplementary material [file SGRA_A_1261939_SM9964.zip › ML/RAxML_bipartitions.conc.red.25S]

((Nuytsia:0.01957851198776872400,Tristerix:0.01231483824335089100)59:0.00301970024370737480,((Tupeia:0.00874409661911157950,((((((Helixanthera:0.00253087268040857370,(Moquiniella:0.01783337270715809600,Dendrophthoe:0.01107335778683425300)39:0.00348050954894406520)38:0.00391961358120304200,(Scurrula:0.00321942086338971880,Taxillus:0.00278815233680059950)43:0.00132102951411888250)30:0.00158586965180752610,((Agelanthus:0.01896100196859788400,Bakerella:0.00519731726428995790)87:0.00601077994991465120,(Tapinanthus:0.00623697102709609100,Englerina:0.02376301350185944600)100:0.01022008472421935200)40:0.00595127746032653860)88:0.00352583089379264600,(Benthamina:0.00982142467648592500,Amyema:0.00205967090740695040)97:0.00612250455442706760)75:0.00283083666431145150,(Muellerina:0.00449640486095175070,Ileostylus:0.00716458958803926120)94:0.00610699810028108880)93:0.00574995119306291430,(Loranthus:0.01166874143249475000,Cecarria:0.01392154903113751600)82:0.00668036175344831690)67:0.00620876554252852790)15:0.00000256682207109171,(((Desmaria:0.01084020084571776400,Struthanthus:0.00472979736548518460)21:0.00123068433396175140,Tripodanthus:0.01004699341889862000)23:0.00691794238899430100,(Atkinsonia:0.00333235919298020340,(Ligaria:0.04645100162574991600,(Notanthera:0.02991067339972805100,(Peraxilla:0.00638952011991231720,(Decaisnina:0.01457064760275749400,Macrosolen:0.01628489795745158300)95:0.01104025166008609100)85:0.00473024081873883900)28:0.00123683431666778490)11:0.00325244503944997290)3:0.00168538394238586460)18:0.00478228155094263980)42:0.00295979849408896070,Gaiadendron:0.01603232278861559500);
