# Supplementary material for: Evolution of pollen morphology in Loranthaceae
Source: Grana. 2017 Feb 20;57(1-2):16–116. doi: 10.1080/00173134.2016.1261939 (PMC5771552; doi:10.1080/00173134.2016.1261939)
Supplement: Grimsson et al. Online supplementary material [file SGRA_A_1261939_SM9964.zip › ML/RAxML_bipartitions.conc.red.ex25S]

(Decaisnina:0.01116620635985725000,(((Desmaria:0.01658026231964835100,(Tupeia:0.01839619159547844000,((Atkinsonia:0.00559308399829686050,((((((Helixanthera:0.00286250755034114790,(Scurrula:0.01099465071805357800,Taxillus:0.01373703006671293500)100:0.00955971235490681200)33:0.00079759264932694797,(Dendrophthoe:0.00708950622763519520,(Bakerella:0.01566498561738987800,((Agelanthus:0.01410400409501697500,(Englerina:0.01750950863058266900,Tapinanthus:0.01420593186412004600)92:0.00364223701884236080)100:0.00439659200153813460,Moquiniella:0.01110840647043646000)74:0.00113752123665219810)58:0.00099023216722542726)48:0.00157153174451674420)91:0.00179309370769308510,(Amyema:0.00484473982241746990,Benthamina:0.00984717218086646370)99:0.00253498783653337450)100:0.01664104842138267700,((Loranthus:0.00413321412577325430,Cecarria:0.03313163782862852500)100:0.02478691812740990400,(Ileostylus:0.01083512519792105700,Muellerina:0.01921213786560933800)100:0.01300098033254538900)62:0.00052752109757972401)100:0.01435530679406344300,Nuytsia:0.03841724077998562300)13:0.00167661897673352450,Gaiadendron:0.01113531103338845900)8:0.00048253809843595955)8:0.00021077967261213290,((Struthanthus:0.00626076944118110320,Tripodanthus:0.00506799029938882410)100:0.01075135559647005800,(Ligaria:0.05219618146463522000,Tristerix:0.04380114452263447800)41:0.00468040015117375700)14:0.00144695314540888740)3:0.00041560999231082341)2:0.00000077211663432628)39:0.00146161241800966220,Peraxilla:0.01051642814891247000)52:0.00239627780857777250,Notanthera:0.03702843855491636000)100:0.00554343605550798330,Macrosolen:0.00990111562766063900);
