# Supplementary material for: Evolution of pollen morphology in Loranthaceae
Source: Grana. 2017 Feb 20;57(1-2):16–116. doi: 10.1080/00173134.2016.1261939 (PMC5771552; doi:10.1080/00173134.2016.1261939)
Supplement: Grimsson et al. Online supplementary material [file SGRA_A_1261939_SM9964.zip › ML/RAxML_bipartitions.conc.red.exmatK]

((((Ligaria:0.04545811771469633600,Desmaria:0.00848207610747027390)52:0.00293391571801164630,(Atkinsonia:0.00479174103494510800,((Tripodanthus:0.00513234026029006990,Struthanthus:0.00310130071270687440)100:0.00713711405864951400,((((Nuytsia:0.03023952303770030900,Tristerix:0.02377666431693447800)62:0.00349625192159087540,((Cecarria:0.02222280014260456800,Loranthus:0.00545970874633459800)100:0.01147546686231390600,((Muellerina:0.00935756747048746740,Ileostylus:0.00471828041889397770)100:0.00706043622878473570,((((Bakerella:0.01021176639044015500,((Agelanthus:0.01621043760857487600,(Englerina:0.01931559438839636900,Tapinanthus:0.01370531980559822400)100:0.00608845685004052050)52:0.00257578765296109920,Moquiniella:0.01015787457954265400)25:0.00144104968478046390)48:0.00274946822047747150,Dendrophthoe:0.01000230833588676100)19:0.00092691884835735560,(Helixanthera:0.00360040998884355320,(Scurrula:0.00882582332108019720,Taxillus:0.00346156298903185470)93:0.00179455436218133770)31:0.00168372791991492280)99:0.00284523074286696610,(Benthamina:0.00970983652287303250,Amyema:0.00508524964832672830)100:0.00308023427783259050)100:0.00732527754915541720)76:0.00239531539244271490)100:0.01131834363474419500)16:0.00100522928473239270,Tupeia:0.01256931609060701900)9:0.00088236085030078345,Gaiadendron:0.00954572452487396400)5:0.00035920007992476532)2:0.00061061966199311578)0:0.00000142949688570058)22:0.00111150638661226730,Notanthera:0.02703605361596456100)81:0.00220649748143155610,(Decaisnina:0.00921372603032411500,Macrosolen:0.01046824521722471800)99:0.00677329124256105530,Peraxilla:0.00641482059235558030);
