# Supplementary material for: Evolution of pollen morphology in Loranthaceae
Source: Grana. 2017 Feb 20;57(1-2):16–116. doi: 10.1080/00173134.2016.1261939 (PMC5771552; doi:10.1080/00173134.2016.1261939)
Supplement: Grimsson et al. Online supplementary material [file SGRA_A_1261939_SM9964.zip › ML/RAxML_bipartitions.conc.red.exrbcL]

((Peraxilla:0.01011699245730433200,(Desmaria:0.01763572294156156800,(((Tripodanthus:0.00803416227686083550,Struthanthus:0.00737459466964672600)100:0.01125321220196371200,(((Tristerix:0.04669973767823031000,Nuytsia:0.04094227275022584200)14:0.00195068704073599620,((((Muellerina:0.01604371032827504900,Ileostylus:0.01189392925405826200)100:0.01259810313103493900,(((Amyema:0.00221331307266372290,Benthamina:0.01171299821613332700)100:0.00412426936070298730,((Taxillus:0.01335041804094066900,Scurrula:0.01024265920281755200)100:0.00854756901714564390,((Bakerella:0.01600789387810618400,((Agelanthus:0.01748961249536403600,(Englerina:0.02099316452148024300,Tapinanthus:0.01120407242866639800)100:0.00688206871850043090)99:0.00538740012854901830,Moquiniella:0.01482851393171025700)60:0.00120202414036288050)84:0.00295854735026369110,(Dendrophthoe:0.01012336656580021400,Helixanthera:0.00329809418648039810)44:0.00249819535598796950)62:0.00137910528772605460)98:0.00285866840529930710)100:0.01392581974885356000,(Loranthus:0.00906703649272188120,Cecarria:0.03176333464810450500)100:0.02126642707214732000)38:0.00127287601623533690)100:0.01304051002081393700,Ligaria:0.06139581901911464500)18:0.00346152608007847110,Tupeia:0.01631015633840401900)1:0.00000093550529937623)2:0.00101740960740368020,Gaiadendron:0.01362682888690754800)2:0.00058219685533800018)5:0.00072131435914200880,Atkinsonia:0.00623223630007375090)7:0.00039634937871616503)81:0.00363975707503515730)46:0.00276441560112041140,(Decaisnina:0.01381596803972051800,Macrosolen:0.01384558907822732800)100:0.00693434323559195910,Notanthera:0.04100421400542809300);
