# Supplementary material for: Evolution of pollen morphology in Loranthaceae
Source: Grana. 2017 Feb 20;57(1-2):16–116. doi: 10.1080/00173134.2016.1261939 (PMC5771552; doi:10.1080/00173134.2016.1261939)
Supplement: Grimsson et al. Online supplementary material [file SGRA_A_1261939_SM9964.zip › ML/RAxML_bipartitions.conc.red.noq]

(Desmaria:0.01317181235670975500,((Tripodanthus:0.00646330075798243110,Struthanthus:0.00588023224823418580)100:0.01059534713155107500,((Atkinsonia:0.00556373203459268900,(Gaiadendron:0.01148099844792708700,((Nuytsia:0.03530592975575431300,((Loranthus:0.00618059769039050120,Cecarria:0.02479951063353173800)100:0.01773047498236653800,(((Amyema:0.00399465175806734770,Benthamina:0.00915845291764916940)100:0.00321857921663468120,((Taxillus:0.01048305124336064300,Scurrula:0.00835150241724345010)100:0.00762042559356179100,((Bakerella:0.01292540810360434500,(Moquiniella:0.01094413183706263900,((Englerina:0.01842823233415674700,Tapinanthus:0.01127835176316988700)100:0.00552441894157129110,Agelanthus:0.01381999673455987900)98:0.00393445817505230170)54:0.00091321396193980414)87:0.00232453281975553320,(Dendrophthoe:0.00795961929647741140,Helixanthera:0.00268472034870210910)44:0.00188038355703359140)54:0.00123965755899080360)99:0.00218801588890492120)100:0.01256822701566313700,(Ileostylus:0.00941144762638305120,Muellerina:0.01447597612510455100)100:0.01101512834574449500)47:0.00125055480822789250)100:0.01166957927413636600)46:0.00174820905879416500,(Tupeia:0.01491983968465845700,Tristerix:0.04192715567374618500)7:0.00109494296842499780)21:0.00061064079708841651)25:0.00063422394410919561)5:0.00004127523732305486,(Notanthera:0.03572227332893272000,(Peraxilla:0.00914960427079938330,(Decaisnina:0.01176766928489807200,Macrosolen:0.01119705495202791100)100:0.00775638763375222870)69:0.00181729588321954660)47:0.00209946763532229980)3:0.00055080603070405219)27:0.00219860410554146260,Ligaria:0.05199022489698629900);
