# Supplementary material for: Evolution of pollen morphology in Loranthaceae
Source: Grana. 2017 Feb 20;57(1-2):16–116. doi: 10.1080/00173134.2016.1261939 (PMC5771552; doi:10.1080/00173134.2016.1261939)
Supplement: Grimsson et al. Online supplementary material [file SGRA_A_1261939_SM9964.zip › ML/RAxML_bipartitions.conc.red.rbcL]

(Peraxilla:0.00822261289427475560,(((Tristerix:0.02847872864768287800,((Atkinsonia:0.00136973384944214630,Nuytsia:0.02036125561599928100)25:0.00000089991124216601,(Ligaria:0.03050327089854409900,(Notanthera:0.01443599261835392000,(Tripodanthus:0.00000089991124216601,Struthanthus:0.00000089991124216601)99:0.00573298602641653720)50:0.00134342214843375850)51:0.00254626560144462790)46:0.00125006096743396290)9:0.00000089991124216601,(((Ileostylus:0.00121472475440586780,Muellerina:0.01411131082398886300)98:0.00482376544516480240,(Loranthus:0.00000089991124216601,Cecarria:0.00651425368819029750)100:0.01328607364112540900)53:0.00000089991124216601,((Benthamina:0.00380583280453600630,Amyema:0.01128725126173603200)74:0.00144152259817719700,((Scurrula:0.00000089991124216601,Taxillus:0.00000089991124216601)89:0.00697830704330860190,((Helixanthera:0.00000089991124216601,Dendrophthoe:0.00000089991124216601)31:0.00000089991124216601,((Agelanthus:0.01037221477800526200,Bakerella:0.00881859591664374900)15:0.00000089991124216601,((Tapinanthus:0.01777208226073708300,Moquiniella:0.00179820826939369820)50:0.00208214995322627970,Englerina:0.01216031205473996400)7:0.00000089991124216601)18:0.00000089991124216601)45:0.00206075205932476110)36:0.00000089991124216601)98:0.01165353481603058000)96:0.00517557919883432710)2:0.00000089991124216601,(Gaiadendron:0.00623955068892437240,(Tupeia:0.01530934292146377700,(Decaisnina:0.00639784591433065560,Macrosolen:0.00000089991124216601)54:0.00432702619061178270)27:0.00115268282563193410)12:0.00072106984876189027)48:0.00140649012302697040,Desmaria:0.00960206362757724460);
