# Supplementary material for: Evolution of pollen morphology in Loranthaceae
Source: Grana. 2017 Feb 20;57(1-2):16–116. doi: 10.1080/00173134.2016.1261939 (PMC5771552; doi:10.1080/00173134.2016.1261939)
Supplement: Grimsson et al. Online supplementary material [file SGRA_A_1261939_SM9964.zip › ML/RAxML_bipartitionsBranchLabels.conc.gen.noq]

(Tupeia:0.01161396172398144154,(((((Ligaria:0.06010307737094097019,(Ixocactus:0.10706442053630792210,(Tripodanthus:0.00745172699405418238,(((Dendropemon:0.00529278241813944516,Oryctanthus:0.00621001060123574453):0.00596531066599608178[100],Phthirusa:0.01984788930259680576):0.00553778700551286768[100],(Psittacanthus:0.02751052148085874477,(Struthanthus:0.00192996756656939610,Cladocolea:0.00699434618187768763):0.00377448255604772957[100]):0.00087220289921420720[74]):0.00120921599546290766[81]):0.00601053907773290222[96]):0.00494317261988360367[77]):0.00155621618325848046[24],((Aetanthus:0.00192239978450778099,Desmaria:0.00000111567745250166):0.01529219072437976341[93],Notanthera:0.03934747151196656828):0.00190823080343686165[18]):0.00120835595616051008[16],Atkinsonia:0.00579897562739902818):0.00083243463977312018[9],(((((((Helixanthera:0.00395215976514273239,(Taxillus:0.01166229369261917101,Scurrula:0.00973993699624745718):0.00821110119946358297[100]):0.00110946246041342925[39],((Tolypanthus:0.00922747950149180318,Dendrophthoe:0.00654256068617458438):0.00326898257170250752[71],((((Phragmanthera:0.01148159301757327964,(((Emelianthe:0.01304070258461722739,Globimetula:0.01352066195567137342):0.00165647130272889606[74],(Oliverella:0.01970019306317066093,(Erianthemum:0.00217057536665385409,Spragueanella:0.03320370945668855989):0.00874134016547069986[100]):0.00349680305817592343[79]):0.00134117824346283924[52],Moquiniella:0.01086547437709244404):0.00069973602299752821[26]):0.00154710875623372641[54],Septulina:0.02721315328915635198):0.00199928971980186613[29],((Socratina:0.01249660330677582025,Vanwykia:0.01154780285622142993):0.00397954165175447641[94],(Oedina:0.03462157986922112518,((Tapinanthus:0.01295007485762218573,Englerina:0.02071669600897093136):0.00705983325149877900[98],(Berhautia:0.02357396429072929414,(((Oncocalyx:0.00312135178160821355,Oncella:0.01072911509877621725):0.01360726898002364606[100],Agelanthus:0.01020797204490901146):0.00303386242745214488[92],Actinanthella:0.01281480060403900403):0.00099742009015600175[41]):0.00098614555840193549[33]):0.00380520119007444904[96]):0.00145883864418245093[36]):0.00063513638142470108[13]):0.00043804225439947618[21],(Bakerella:0.01406356969840171639,Plicosepalus:0.02871741106110127159):0.00065211643216738033[23]):0.00160573016978011172[53]):0.00224794668525223626[74]):0.00196079572667072401[89],(Baratranthus:0.01957834392646266505,(((Benthamina:0.01053213405922718247,((Diplatia:0.03758859755820781468,Amyema:0.00087689778142873809):0.00265965558699494693[76],Dactyliophora:0.00729588907750710388):0.00243345670390417374[69]):0.00059632345934953926[33],Helicanthes:0.03861788846228677435):0.00072966369751212474[75],Sogerianthe:0.01400770834996432380):0.00203239314043306227[98]):0.00091961981492218376[66]):0.01546582631923709705[100],((Cecarria:0.02724158474524734919,Loranthus:0.00668126721302963068):0.01980133060846931553[100],(Ileostylus:0.01071992901289942936,Muellerina:0.01640159021351378019):0.01247136462549076202[100]):0.00089530089162628552[42]):0.01392879988257591378[100],Nuytsia:0.04006768458528953136):0.00165294427290011564[42],Tristerix:0.04881796710870461853):0.00111601370514227130[25],Gaiadendron:0.01303861953505446904):0.00070805546788211789[14]):0.00305215581033867070[15],((Lysiana:0.00988612795585483602,(((Lepidaria:0.01909734405508477922,Macrosolen:0.01075872292388474309):0.00243396425296712885[90],Decaisnina:0.01424260582183134623):0.00183175134119567670[81],(Loxanthera:0.02057611950737955192,Amylotheca:0.00626754410543891270):0.00298793607314417611[99]):0.00071143796530754059[48]):0.00611304554402166116[99],(Alepis:0.00690900622036602543,Peraxilla:0.00523396367728045514):0.00520210444291033074[99]):0.00218616008201795746[34]):0.00818184261704678513[29],Lepeostegeres:0.01035515146226153975);
