# Supplementary material for: Evolution of pollen morphology in Loranthaceae
Source: Grana. 2017 Feb 20;57(1-2):16–116. doi: 10.1080/00173134.2016.1261939 (PMC5771552; doi:10.1080/00173134.2016.1261939)
Supplement: Grimsson et al. Online supplementary material [file SGRA_A_1261939_SM9964.zip › ML/RAxML_bipartitionsBranchLabels.conc.gen.q]

(((Atkinsonia:0.00681733093569614288,((Gaiadendron:0.01581990243491495154,(Nuytsia:0.04800070239078683271,((((((Bakerella:0.01708051489369031770,Plicosepalus:0.03292200055148872956):0.00082240777088277259[27],(((Socratina:0.01452294356022503820,Vanwykia:0.01285122127650196143):0.00460515972705578380[98],(Oedina:0.03928931044010348234,((Tapinanthus:0.01520555477744604811,Englerina:0.02393102801998452100):0.00777046293075874146[99],((Actinanthella:0.01470638382858012114,(Agelanthus:0.01276052362894478272,(Oncocalyx:0.00358262850661544927,Oncella:0.01339698122459643571):0.01569560589209852836[100]):0.00390603291853076819[91]):0.00098876674077260458[63],Berhautia:0.02733783773171110168):0.00105411855782931978[42]):0.00456017482793242331[97]):0.00184123776889117330[32]):0.00062867164951291754[15],(Septulina:0.03225573903545427001,((Phragmanthera:0.01325500422009218311,((Emelianthe:0.01464055934167998209,Globimetula:0.01543088137173435209):0.00175323416329501618[85],(Oliverella:0.02255301033530459839,(Erianthemum:0.00210457138039695435,Spragueanella:0.03880760615970613864):0.00980977768319012122[100]):0.00387380743760720432[84]):0.00172676707956261836[74]):0.00090634787483957757[52],Moquiniella:0.01328826067215226406):0.00208765004836835655[77]):0.00210628013414457336[18]):0.00044196076109465397[20]):0.00181944219203194601[58],(Tolypanthus:0.01183103730077365336,Dendrophthoe:0.00768216863581235986):0.00383122569318846253[76]):0.00266440585463538406[68],((Taxillus:0.01354457843567657450,Scurrula:0.01111593910069571395):0.00945604438114914028[100],Helixanthera:0.00476796082649059462):0.00119931674627220958[53]):0.00239612202040277375[95],((((Benthamina:0.01234097350325219153,(Dactyliophora:0.00823167016265456686,(Amyema:0.00125699401628872340,Diplatia:0.04228136021361710017):0.00290115683468102287[81]):0.00286215432206464579[79]):0.00071383366731853082[41],Helicanthes:0.04710814017729447051):0.00085877533255377476[84],Sogerianthe:0.01575929144171722696):0.00231661386070563429[99],Baratranthus:0.02215206837491352082):0.00093203067240488875[75]):0.01893226616868877096[100],((Cecarria:0.03106991876315352494,Loranthus:0.00767265597128157298):0.02380051899190508552[100],(Ileostylus:0.01230911521391946789,Muellerina:0.01925717870944454457):0.01425261267588380336[100]):0.00075731824557244204[59]):0.01652086304819488580[100]):0.00190746357655220363[48]):0.00095406797177293324[12],((Desmaria:0.00000097216821415519,Aetanthus:0.00227807695903348628):0.02018933200757067406[92],((Tristerix:0.05349067346406362333,Ligaria:0.06718690138952929103):0.00483533608141031856[22],(Ixocactus:0.10818756627542033821,(Tripodanthus:0.00842801105648737121,((Phthirusa:0.02150761354137276787,(Oryctanthus:0.00663254236683139421,Dendropemon:0.00617229356511257449):0.00684126957298578087[100]):0.00627545522248991808[100],(Psittacanthus:0.03017647673898763913,(Struthanthus:0.00211332391337492806,Cladocolea:0.00775465672487415415):0.00422041881115514141[100]):0.00082417678051551401[71]):0.00153332534412628572[83]):0.00600304419327322980[89]):0.00747394732856609002[85]):0.00151173810800069963[12]):0.00075455921985050089[7]):0.00113547291724940317[3]):0.00240063019867059512[10],(Lepeostegeres:0.01217294884925123472,Tupeia:0.01342224748604492826):0.01004940217066075878[38]):0.00100730062423861526[13],((Lysiana:0.01121695004666458176,((Decaisnina:0.01655763769342544212,(Lepidaria:0.02129842602994387601,Macrosolen:0.01251827672363240232):0.00276284323942949453[95]):0.00195910684277121779[76],(Amylotheca:0.00698147949850904358,Loxanthera:0.02283076237732029057):0.00332494518667152605[99]):0.00055707055535859852[53]):0.00708861320814534613[100],(Alepis:0.00775584163472161064,Peraxilla:0.00588904503073870746):0.00611091385452511987[98]):0.00212653356275793824[35],Notanthera:0.04886242081643598495);
