# Supplementary material for: Evolution of pollen morphology in Loranthaceae
Source: Grana. 2017 Feb 20;57(1-2):16–116. doi: 10.1080/00173134.2016.1261939 (PMC5771552; doi:10.1080/00173134.2016.1261939)
Supplement: Grimsson et al. Online supplementary material [file SGRA_A_1261939_SM9964.zip › ML/RAxML_bipartitionsBranchLabels.conc.red.ex18S]

(Decaisnina:0.01519576766089819300,(Peraxilla:0.01230223053669741300,(Notanthera:0.04287985022674392600,((Tripodanthus:0.00771684446230680700,Struthanthus:0.00728831077670177500):0.01389994362416532700[100],((Ligaria:0.06811789866290898800,Desmaria:0.01830169790427991000):0.00348671212917266120[33],(Atkinsonia:0.00643502117433059420,(((Cecarria:0.02497330239018561200,Loranthus:0.00759466497703369880):0.02540230499201728500[100],(((Amyema:0.00567502712686842640,Benthamina:0.00925569801020628690):0.00443972029705086680[100],((Scurrula:0.01102262341599487600,Taxillus:0.01273100128700131000):0.00998077747722142010[100],(((Moquiniella:0.01322408326728607600,Bakerella:0.01590841191966026900):0.00105358179601230390[49],(Agelanthus:0.01857626699600092500,(Tapinanthus:0.01452823042461343300,Englerina:0.02404528267370869800):0.00550839757128184380[100]):0.00560279779853176810[98]):0.00191245030955864890[70],(Dendrophthoe:0.00816219076968686950,Helixanthera:0.00300571138642774040):0.00325108632827148230[59]):0.00190896651149399860[72]):0.00166472011441518240[81]):0.01712070838851028100[100],(Ileostylus:0.01242335850633155000,Muellerina:0.01891580510121149800):0.01393237084224960600[100]):0.00171954334142513990[60]):0.01612783520473820200[100],(Tupeia:0.02227733861184489100,(Gaiadendron:0.01362755663516454100,(Tristerix:0.05456109484303731100,Nuytsia:0.04668406084309631400):0.00165337440967427020[19]):0.00063356066136770206[18]):0.00024417480865872608[2]):0.00131560510868959100[19]):0.00015296417144851661[4]):0.00033055667948389528[15]):0.00247996817066694490[60]):0.00248122029582033100[84]):0.00867202422805662260[100],Macrosolen:0.01188853670716164000);
