# Supplementary material for: Evolution of pollen morphology in Loranthaceae
Source: Grana. 2017 Feb 20;57(1-2):16–116. doi: 10.1080/00173134.2016.1261939 (PMC5771552; doi:10.1080/00173134.2016.1261939)
Supplement: Grimsson et al. Online supplementary material [file SGRA_A_1261939_SM9964.zip › ML/RAxML_bipartitionsBranchLabels.conc.red.rbcL]

(Peraxilla:0.00822261289427475560,(((Tristerix:0.02847872864768287800,((Atkinsonia:0.00136973384944214630,Nuytsia:0.02036125561599928100):0.00000089991124216601[25],(Ligaria:0.03050327089854409900,(Notanthera:0.01443599261835392000,(Tripodanthus:0.00000089991124216601,Struthanthus:0.00000089991124216601):0.00573298602641653720[99]):0.00134342214843375850[50]):0.00254626560144462790[51]):0.00125006096743396290[46]):0.00000089991124216601[9],(((Ileostylus:0.00121472475440586780,Muellerina:0.01411131082398886300):0.00482376544516480240[98],(Loranthus:0.00000089991124216601,Cecarria:0.00651425368819029750):0.01328607364112540900[100]):0.00000089991124216601[53],((Benthamina:0.00380583280453600630,Amyema:0.01128725126173603200):0.00144152259817719700[74],((Scurrula:0.00000089991124216601,Taxillus:0.00000089991124216601):0.00697830704330860190[89],((Helixanthera:0.00000089991124216601,Dendrophthoe:0.00000089991124216601):0.00000089991124216601[31],((Agelanthus:0.01037221477800526200,Bakerella:0.00881859591664374900):0.00000089991124216601[15],((Tapinanthus:0.01777208226073708300,Moquiniella:0.00179820826939369820):0.00208214995322627970[50],Englerina:0.01216031205473996400):0.00000089991124216601[7]):0.00000089991124216601[18]):0.00206075205932476110[45]):0.00000089991124216601[36]):0.01165353481603058000[98]):0.00517557919883432710[96]):0.00000089991124216601[2],(Gaiadendron:0.00623955068892437240,(Tupeia:0.01530934292146377700,(Decaisnina:0.00639784591433065560,Macrosolen:0.00000089991124216601):0.00432702619061178270[54]):0.00115268282563193410[27]):0.00072106984876189027[12]):0.00140649012302697040[48],Desmaria:0.00960206362757724460);
