# Supplementary material for: Evolution of pollen morphology in Loranthaceae
Source: Grana. 2017 Feb 20;57(1-2):16–116. doi: 10.1080/00173134.2016.1261939 (PMC5771552; doi:10.1080/00173134.2016.1261939)
Supplement: Grimsson et al. Online supplementary material [file SGRA_A_1261939_SM9964.zip › ML/RAxML_bipartitionsBranchLabels.conc.red.trnLF]

(Struthanthus:0.00433464563616261200,(((Nuytsia:0.19748592761454581000,((Helixanthera:0.00564677792163192220,(Amyema:0.02004367541943695400,((Cecarria:0.07527870354132038000,Loranthus:0.01317940885716793900):0.06991228371248391100[95],(Englerina:0.09099657192250278100,((Taxillus:0.00000046934659594084,((((Scurrula:0.09599766146648122700,Dendrophthoe:0.00000046934659594084):0.01446204503318399400[54],(Muellerina:0.04427989559535954600,Ileostylus:0.02894703315416828300):0.07996151474633664300[95]):0.00000046934659594084[0],Moquiniella:0.04473354729619736400):0.00000046934659594084[0],Bakerella:0.03116645868751297100):0.00738425557368726190[1]):0.00969154596072546210[1],Benthamina:0.03647179305923813800):0.00290917401357882130[2]):0.01952066016176029500[1]):0.00000046934659594084[0]):0.01834224680243381000[2]):0.02393696370057030500[2],Tapinanthus:0.11707950205617741000):0.08491229674678450700[37]):0.04868924160874630500[18],(Desmaria:0.03145930891896894100,((Tupeia:0.04140223083864454800,Ligaria:0.20311984153025914000):0.00000046934659594084[6],Notanthera:0.05391683626408452100):0.00541828383341025600[3]):0.00000046934659594084[3]):0.01180474523663828600[1],(Tristerix:0.15185015655411438000,(Gaiadendron:0.02308242762513808600,((Peraxilla:0.00400884018166821660,Atkinsonia:0.00747582867304658930):0.00375324069290634310[14],(Agelanthus:0.00000046934659594084,(Decaisnina:0.01953711323927027900,Macrosolen:0.01138633657571612400):0.00382537286435317720[42]):0.00377809242854530020[2]):0.00000046934659594084[0]):0.00000046934659594084[0]):0.00397539136091786240[1]):0.02106404396379900000[98],Tripodanthus:0.00000046934659594084);
