# Supplementary material for: Evolution of pollen morphology in Loranthaceae
Source: Grana. 2017 Feb 20;57(1-2):16–116. doi: 10.1080/00173134.2016.1261939 (PMC5771552; doi:10.1080/00173134.2016.1261939)
Supplement: Grimsson et al. Online supplementary material [file SGRA_A_1261939_SM9964.zip › ML/RAxML_bootstrap.conc.gen.noq]

(Peraxilla	((Lepeostegeres	(Lysiana	((Loxanthera	Amylotheca)	(Lepidaria	(Decaisnina	Macrosolen)))))	((Atkinsonia	((((((((((Moquiniella	(Bakerella	((Actinanthella	(Agelanthus	(Oncocalyx	Oncella)))	(Berhautia	(Englerina	Tapinanthus)))))	(Septulina	Phragmanthera))	((Oliverella	(Erianthemum	Spragueanella))	(Emelianthe	Globimetula)))	Oedina)	((Vanwykia	Socratina)	(Tolypanthus	Dendrophthoe)))	Plicosepalus)	(Helixanthera	(Scurrula	Taxillus)))	((Sogerianthe	((Dactyliophora	(Amyema	Diplatia))	(Helicanthes	Benthamina)))	Baratranthus))	((Ileostylus	Muellerina)	(Loranthus	Cecarria)))	(((((Aetanthus	Desmaria)	Ixocactus)	Ligaria)	Tupeia)
(Peraxilla	((Lepeostegeres	(Lysiana	((Loxanthera	Amylotheca)	(Decaisnina	(Macrosolen	Lepidaria)))))	((Nuytsia	Gaiadendron)	(((((Notanthera	(((Aetanthus	Desmaria)	Ligaria)	Tristerix))	(Ixocactus	((Tripodanthus	((Struthanthus	Cladocolea)	(Phthirusa	(Oryctanthus	Dendropemon))))	Psittacanthus)))	Atkinsonia)	Tupeia)	(((Benthamina	(Sogerianthe	(Dactyliophora	((Helicanthes	Amyema)	Diplatia))))	(Baratranthus	(((Tolypanthus	Dendrophthoe)	(((Vanwykia	Socratina)	(Oedina	((Actinanthella	(Agelanthus	(Oncocalyx	Oncella)))	(Berhautia	(Englerina	Tapinanthus)))))	(Plicosepalus	((Phragmanthera	(Moquiniella	((Oliverella	(Erianthemum	Spragueanella))
(Peraxilla	((((Macrosolen	Lepidaria)	(Loxanthera	Amylotheca))	(Decaisnina	Lysiana))	(((Tupeia	Lepeostegeres)	(((Ligaria	(Aetanthus	Desmaria))	(Atkinsonia	(Ixocactus	(((Psittacanthus	(Struthanthus	Cladocolea))	(Phthirusa	(Oryctanthus	Dendropemon)))	Tripodanthus))))	((Nuytsia	Tristerix)	(Gaiadendron	((Ileostylus	Muellerina)	((Loranthus	Cecarria)	((Sogerianthe	(Benthamina	(Dactyliophora	((Helicanthes	Amyema)	Diplatia))))	(Baratranthus	(Helixanthera	((Scurrula	Taxillus)	((Tolypanthus	Dendrophthoe)	((Plicosepalus	Bakerella)	(((Vanwykia	Socratina)	(Oedina	((Englerina	Tapinanthus)	((Actinanthella	(Agelanthus	(Oncocalyx
(Peraxilla	(((((Tupeia	(Notanthera	(Aetanthus	Desmaria)))	((Ileostylus	Muellerina)	((Loranthus	Cecarria)	(((Scurrula	Taxillus)	((Tolypanthus	(Dendrophthoe	Helixanthera))	((Vanwykia	Socratina)	(((Oedina	((((Agelanthus	(Oncocalyx	Oncella))	Berhautia)	(Englerina	Tapinanthus))	Actinanthella))	(((((Oliverella	(Erianthemum	Spragueanella))	(Emelianthe	Globimetula))	(Moquiniella	Phragmanthera))	Septulina)	Bakerella))	Plicosepalus))))	((Sogerianthe	(Benthamina	(Dactyliophora	((Helicanthes	Amyema)	Diplatia))))	Baratranthus)))))	(Atkinsonia	(((((Psittacanthus	(Struthanthus	Cladocolea))	(Phthirusa	(Oryctanthus	Dendropemon)))	Tripodanthus)	Ixocactus)
(Peraxilla	(((Atkinsonia	((Notanthera	((((Psittacanthus	((Struthanthus	Cladocolea)	(Phthirusa	(Oryctanthus	Dendropemon))))	Tripodanthus)	Ixocactus)	Ligaria))	((Aetanthus	Desmaria)	((((Sogerianthe	((Benthamina	(Dactyliophora	(Amyema	Diplatia)))	Helicanthes))	(Baratranthus	(((Scurrula	Taxillus)	((Tolypanthus	Dendrophthoe)	((((Septulina	Oedina)	(((Agelanthus	(Oncocalyx	Oncella))	(Berhautia	(Englerina	Tapinanthus)))	Actinanthella))	((Vanwykia	Socratina)	((Moquiniella	((Emelianthe	Globimetula)	(Oliverella	(Erianthemum	Spragueanella))))	Phragmanthera)))	(Bakerella	Plicosepalus))))	Helixanthera)))	((Ileostylus	Muellerina)	(Loranthus	Cecarria)))
(Peraxilla	((((Atkinsonia	((Notanthera	Desmaria)	(((((Phthirusa	(Oryctanthus	Dendropemon))	(Psittacanthus	(Struthanthus	Cladocolea)))	Tripodanthus)	Ixocactus)	(Tristerix	Ligaria))))	Aetanthus)	(Gaiadendron	((((Loranthus	Cecarria)	((((Scurrula	Taxillus)	((Tolypanthus	(Helixanthera	Dendrophthoe))	(((Moquiniella	(((Emelianthe	Globimetula)	(Oliverella	(Erianthemum	Spragueanella)))	Phragmanthera))	(Plicosepalus	(Septulina	Bakerella)))	(Oedina	(((Englerina	Tapinanthus)	(((Agelanthus	(Oncocalyx	Oncella))	Berhautia)	Actinanthella))	(Vanwykia	Socratina))))))	((Sogerianthe	((Benthamina	(Dactyliophora	(Amyema	Diplatia)))	Helicanthes))	Baratranthus))
(Peraxilla	(((Tupeia	(Desmaria	Aetanthus))	((Gaiadendron	(Nuytsia	(Tristerix	((Ileostylus	Muellerina)	((Loranthus	Cecarria)	((((Scurrula	Taxillus)	((((((Agelanthus	(Oncocalyx	Oncella))	(Berhautia	(Actinanthella	(Englerina	Tapinanthus))))	Oedina)	((Septulina	Bakerella)	(Moquiniella	((Emelianthe	(Oliverella	(Erianthemum	Spragueanella)))	(Globimetula	Phragmanthera)))))	((Tolypanthus	Dendrophthoe)	(Vanwykia	Socratina)))	Plicosepalus))	Helixanthera)	(((Sogerianthe	(Dactyliophora	((Helicanthes	Amyema)	Diplatia)))	Benthamina)	Baratranthus)))))))	((Ligaria	(Notanthera	((Ixocactus	((Psittacanthus	(Struthanthus	Cladocolea))	(Phthirusa
(Peraxilla	(((Atkinsonia	(((Tristerix	Ligaria)	Gaiadendron)	(Notanthera	(((((Psittacanthus	(Struthanthus	Cladocolea))	(Phthirusa	(Oryctanthus	Dendropemon)))	Tripodanthus)	Ixocactus)	Nuytsia))))	((Tupeia	(Desmaria	Aetanthus))	((Ileostylus	Muellerina)	((Loranthus	Cecarria)	((((Scurrula	Taxillus)	(((((Berhautia	(Englerina	Tapinanthus))	(Actinanthella	(Agelanthus	(Oncocalyx	Oncella))))	Oedina)	(((Moquiniella	((Oliverella	(Erianthemum	Spragueanella))	(Emelianthe	Globimetula)))	Phragmanthera)	(Plicosepalus	(Septulina	Bakerella))))	((Tolypanthus	Dendrophthoe)	(Vanwykia	Socratina))))	(Baratranthus	Helixanthera))	(Sogerianthe	((Dactyliophora
(Peraxilla	((((Loxanthera	Amylotheca)	((Macrosolen	Lepidaria)	Decaisnina))	Lysiana)	((Notanthera	(((Aetanthus	Atkinsonia)	(Ligaria	Gaiadendron))	(((((Psittacanthus	(Struthanthus	Cladocolea))	(Phthirusa	(Oryctanthus	Dendropemon)))	Tripodanthus)	Ixocactus)	((Tupeia	(Nuytsia	(Tristerix	(((Ileostylus	Muellerina)	(((((((Oliverella	(Erianthemum	Spragueanella))	(Emelianthe	Oedina))	Globimetula)	(Phragmanthera	Moquiniella))	(((Plicosepalus	Bakerella)	(Actinanthella	(((Englerina	Tapinanthus)	Berhautia)	(Agelanthus	(Oncocalyx	Oncella)))))	(Septulina	((Tolypanthus	Dendrophthoe)	(Vanwykia	Socratina)))))	(Helixanthera	(Scurrula	Taxillus)))
(Peraxilla	((Gaiadendron	(((Notanthera	(Ligaria	((((Psittacanthus	(Struthanthus	Cladocolea))	(Phthirusa	(Oryctanthus	Dendropemon)))	Tripodanthus)	Ixocactus)))	((Nuytsia	(Tristerix	((Ileostylus	Muellerina)	(((((((Plicosepalus	(Tolypanthus	Dendrophthoe))	(Vanwykia	Socratina))	Bakerella)	((Oedina	(Actinanthella	(((Englerina	Tapinanthus)	Berhautia)	(Agelanthus	(Oncocalyx	Oncella)))))	(Septulina	(((Oliverella	(Erianthemum	Spragueanella))	(Emelianthe	Globimetula))	(Phragmanthera	Moquiniella)))))	(Helixanthera	(Scurrula	Taxillus)))	(Baratranthus	(Sogerianthe	((Dactyliophora	(Amyema	Diplatia))	(Helicanthes	Benthamina)))))	(Loranthus	Cecarria)))))
(((Lepeostegeres	(((Decaisnina	(Lepidaria	Macrosolen))	(Loxanthera	Amylotheca))	Lysiana))	(((Aetanthus	Desmaria)	(((Ligaria	(Tripodanthus	((Phthirusa	(Oryctanthus	Dendropemon))	(Psittacanthus	(Cladocolea	Struthanthus)))))	Atkinsonia)	(((Tristerix	Ixocactus)	Tupeia)	(Gaiadendron	(((Muellerina	Ileostylus)	(((Sogerianthe	(((Dactyliophora	(Amyema	Diplatia))	Benthamina)	Helicanthes))	((Baratranthus	(Helixanthera	(Scurrula	Taxillus)))	(((Oliverella	(Spragueanella	Erianthemum))	(Emelianthe	(Globimetula	(Phragmanthera	Moquiniella))))	((((Actinanthella	(((Oncella	Oncocalyx)	Agelanthus)	(Berhautia	(Englerina	Tapinanthus))))	Oedina)	(Vanwykia
(((Lepeostegeres	(((Decaisnina	(Lepidaria	Macrosolen))	(Loxanthera	Amylotheca))	Lysiana))	((((Gaiadendron	(((((Baratranthus	(Sogerianthe	(((Helicanthes	Dactyliophora)	(Amyema	Diplatia))	Benthamina)))	(((Dendrophthoe	Helixanthera)	(Scurrula	Taxillus))	((((((Septulina	(Globimetula	Phragmanthera))	((Oliverella	(Spragueanella	Erianthemum))	Emelianthe))	Moquiniella)	(((((Oncella	Oncocalyx)	Agelanthus)	(Actinanthella	(Berhautia	(Englerina	Tapinanthus))))	Oedina)	(Vanwykia	Socratina)))	(Bakerella	Tolypanthus))	Plicosepalus)))	((Cecarria	Loranthus)	(Muellerina	Ileostylus)))	Nuytsia)	Tupeia))	Tristerix)	((Ligaria	(Ixocactus	(Tripodanthus
(((((Decaisnina	(Lepidaria	Macrosolen))	(Loxanthera	Amylotheca))	Lysiana)	(((Lepeostegeres	Tupeia)	((Aetanthus	Desmaria)	Notanthera))	((Gaiadendron	(Tristerix	((Muellerina	Ileostylus)	((Baratranthus	(((Scurrula	Taxillus)	(((Vanwykia	Socratina)	(Plicosepalus	((Septulina	Bakerella)	(((((Globimetula	Emelianthe)	Oliverella)	((Spragueanella	Erianthemum)	Phragmanthera))	Moquiniella)	(((Berhautia	(Actinanthella	((Oncella	Oncocalyx)	Agelanthus)))	(Englerina	Tapinanthus))	Oedina)))))	(Tolypanthus	(Dendrophthoe	Helixanthera))))	(Sogerianthe	((Benthamina	((Amyema	Diplatia)	Dactyliophora))	Helicanthes))))	(Cecarria	Loranthus)))))	((Nuytsia
(((((Decaisnina	(Lepidaria	Macrosolen))	(Loxanthera	Amylotheca))	Lysiana)	(((Lepeostegeres	Tupeia)	((Aetanthus	Desmaria)	Notanthera))	(((Ligaria	Atkinsonia)	((Tristerix	((((((Helicanthes	((Amyema	Diplatia)	Dactyliophora))	Sogerianthe)	Benthamina)	(Baratranthus	(((Tolypanthus	Dendrophthoe)	Vanwykia)	(((Helixanthera	Plicosepalus)	((Septulina	Bakerella)	(Phragmanthera	(Socratina	(((Oliverella	(Emelianthe	(Globimetula	(Oedina	(Spragueanella	Erianthemum)))))	Moquiniella)	(((Oncella	Oncocalyx)	Agelanthus)	(((Englerina	Tapinanthus)	Berhautia)	Actinanthella)))))))	(Scurrula	Taxillus)))))	((Cecarria	Loranthus)	(Muellerina	Ileostylus)))
((((Loxanthera	Amylotheca)	(Lysiana	(Decaisnina	(Lepidaria	Macrosolen))))	(((Lepeostegeres	Tupeia)	((Ligaria	(Ixocactus	(Aetanthus	Desmaria)))	Notanthera))	((Atkinsonia	((Tristerix	(((((((Helixanthera	(Scurrula	Taxillus))	((Tolypanthus	Dendrophthoe)	(((((Septulina	Phragmanthera)	(((Oliverella	(Spragueanella	Erianthemum))	(Emelianthe	Globimetula))	Moquiniella))	(Actinanthella	(((Oncella	Oncocalyx)	Agelanthus)	((Englerina	Tapinanthus)	Berhautia))))	(Vanwykia	Socratina))	Bakerella)))	Plicosepalus)	Oedina)	((((Diplatia	(Dactyliophora	Benthamina))	(Amyema	Helicanthes))	Sogerianthe)	Baratranthus))	((Cecarria	Loranthus)	(Muellerina
(((Lepeostegeres	(Lysiana	((Decaisnina	(Lepidaria	Macrosolen))	(Loxanthera	Amylotheca))))	(Atkinsonia	(Gaiadendron	(Ligaria	((Ixocactus	(Tripodanthus	((Cladocolea	Struthanthus)	(Psittacanthus	(Phthirusa	(Oryctanthus	Dendropemon))))))	(((Tupeia	(Tristerix	(((Cecarria	Loranthus)	((Muellerina	Ileostylus)	(((Scurrula	Taxillus)	((Tolypanthus	(Helixanthera	Dendrophthoe))	(Plicosepalus	(Bakerella	(((Oedina	(Actinanthella	(((((Oncella	Oncocalyx)	Agelanthus)	Tapinanthus)	Berhautia)	Englerina)))	(Septulina	(Vanwykia	Socratina)))	((Phragmanthera	((Oliverella	(Spragueanella	Erianthemum))	(Emelianthe	Globimetula)))	Moquiniella))))))	(((((Benthamina
(((Lepeostegeres	(Lysiana	((Decaisnina	(Lepidaria	Macrosolen))	(Loxanthera	Amylotheca))))	(Atkinsonia	(((Aetanthus	Desmaria)	((Notanthera	(Ixocactus	(Tripodanthus	((Phthirusa	(Oryctanthus	Dendropemon))	((Cladocolea	Struthanthus)	Psittacanthus)))))	Ligaria))	(Gaiadendron	(Tupeia	(Tristerix	((((Helixanthera	((Scurrula	Taxillus)	(Dendrophthoe	(((((Oedina	(((((Oncella	Oncocalyx)	Agelanthus)	Actinanthella)	Berhautia)	(Tapinanthus	Englerina)))	(Septulina	(Phragmanthera	(((Emelianthe	Globimetula)	(Oliverella	(Spragueanella	Erianthemum)))	Moquiniella))))	(Plicosepalus	Bakerella))	Tolypanthus)	(Vanwykia	Socratina)))))	(((Benthamina	Dactyliophora)
(((Notanthera	(Lepeostegeres	(Lysiana	((Lepidaria	(Macrosolen	Decaisnina))	(Loxanthera	Amylotheca)))))	((Aetanthus	Desmaria)	(Ligaria	(((Ixocactus	(Tripodanthus	((Phthirusa	(Oryctanthus	Dendropemon))	((Cladocolea	Struthanthus)	Psittacanthus))))	(Gaiadendron	(Tupeia	(Tristerix	(((Muellerina	Ileostylus)	(((Baratranthus	(Helixanthera	((Scurrula	Taxillus)	((((Bakerella	Tolypanthus)	((((Oncella	Oncocalyx)	Agelanthus)	Actinanthella)	(Berhautia	(Tapinanthus	Englerina))))	((Oedina	Septulina)	((Oliverella	(Spragueanella	Erianthemum))	(Emelianthe	((Phragmanthera	Moquiniella)	Globimetula)))))	((Vanwykia	Socratina)	(Plicosepalus	Dendrophthoe))))))
(((Lepeostegeres	(((Loxanthera	Amylotheca)	((Lepidaria	Macrosolen)	Decaisnina))	Lysiana))	(((Notanthera	(Aetanthus	Desmaria))	((Gaiadendron	(Nuytsia	(Tupeia	(((Muellerina	Ileostylus)	(((Helixanthera	((Scurrula	Taxillus)	((Plicosepalus	((Bakerella	Tolypanthus)	(((Vanwykia	Socratina)	(Oedina	((((Oncella	Oncocalyx)	Agelanthus)	Actinanthella)	(Berhautia	(Tapinanthus	Englerina)))))	(Septulina	(((Phragmanthera	Globimetula)	((Oliverella	(Spragueanella	Erianthemum))	Emelianthe))	Moquiniella)))))	Dendrophthoe)))	((Sogerianthe	((Helicanthes	Benthamina)	(Dactyliophora	(Amyema	Diplatia))))	Baratranthus))	(Cecarria	Loranthus)))	Tristerix))))
(((Lepeostegeres	(((Loxanthera	Amylotheca)	((Lepidaria	Macrosolen)	Decaisnina))	Lysiana))	((((Atkinsonia	(Gaiadendron	(Tupeia	((((((Scurrula	Taxillus)	((((Vanwykia	Socratina)	((((Oncella	Oncocalyx)	Agelanthus)	Actinanthella)	(Berhautia	(Tapinanthus	Englerina))))	((Bakerella	Plicosepalus)	((Phragmanthera	Septulina)	(((Oedina	(Spragueanella	Erianthemum))	((Emelianthe	Globimetula)	Oliverella))	Moquiniella))))	(Tolypanthus	(Dendrophthoe	Helixanthera))))	(((((Dactyliophora	(Amyema	Diplatia))	Helicanthes)	Sogerianthe)	Benthamina)	Baratranthus))	((Cecarria	Loranthus)	(Muellerina	Ileostylus)))	Tristerix)	Nuytsia))))	((Ixocactus	(Tripodanthus
(Peraxilla	((Atkinsonia	(((Tupeia	((((Cecarria	Loranthus)	((Muellerina	Ileostylus)	(((((Dactyliophora	(Amyema	Diplatia))	(Benthamina	Helicanthes))	Sogerianthe)	Baratranthus)	((Taxillus	Scurrula)	((((Septulina	Bakerella)	Plicosepalus)	((Moquiniella	(Phragmanthera	((Emelianthe	Globimetula)	(Oedina	(Spragueanella	Erianthemum)))))	((((Berhautia	(Agelanthus	(Oncocalyx	Oncella)))	Actinanthella)	(Oliverella	(Tapinanthus	Englerina)))	(Vanwykia	Socratina))))	(Helixanthera	(Tolypanthus	Dendrophthoe)))))))	Tristerix)	Nuytsia))	Gaiadendron)	(((Tripodanthus	((Phthirusa	(Oryctanthus	Dendropemon))	(Struthanthus	Cladocolea)))	(Ixocactus	Psittacanthus))
(Peraxilla	((Atkinsonia	((Gaiadendron	(((((Desmaria	Aetanthus)	Tristerix)	Tupeia)	((Muellerina	Ileostylus)	((((((Dactyliophora	(Amyema	Diplatia))	Helicanthes)	(Benthamina	Sogerianthe))	Baratranthus)	((Helixanthera	(Taxillus	Scurrula))	((Tolypanthus	Dendrophthoe)	((Plicosepalus	(Bakerella	((Moquiniella	(((Emelianthe	Globimetula)	((Spragueanella	Erianthemum)	Oliverella))	(Septulina	Phragmanthera)))	(Oedina	(((Agelanthus	(Oncocalyx	Oncella))	Actinanthella)	(Berhautia	(Englerina	Tapinanthus)))))))	(Vanwykia	Socratina)))))	(Cecarria	Loranthus))))	Nuytsia))	(((Ligaria	(Tripodanthus	((Phthirusa	(Oryctanthus	Dendropemon))	(Psittacanthus
(Peraxilla	((((Atkinsonia	Gaiadendron)	(((Ligaria	(Desmaria	Aetanthus))	((Tripodanthus	((Phthirusa	(Oryctanthus	Dendropemon))	(Psittacanthus	(Struthanthus	Cladocolea))))	Ixocactus))	(Tupeia	((Tristerix	((Cecarria	Loranthus)	((Muellerina	Ileostylus)	(((((Dactyliophora	(Amyema	Diplatia))	(Benthamina	Helicanthes))	Sogerianthe)	Baratranthus)	((Taxillus	Scurrula)	(((((Moquiniella	((Emelianthe	((Septulina	(Spragueanella	Erianthemum))	Oliverella))	(Globimetula	Phragmanthera)))	(Oedina	(((Agelanthus	(Oncocalyx	Oncella))	Actinanthella)	(Berhautia	(Englerina	Tapinanthus)))))	(Plicosepalus	Bakerella))	(Vanwykia	Socratina))	(Tolypanthus
(Peraxilla	(((Gaiadendron	((Tristerix	Tupeia)	(((((Benthamina	(Sogerianthe	((Helicanthes	Amyema)	(Diplatia	Dactyliophora))))	Baratranthus)	((Helixanthera	(Taxillus	Scurrula))	((Tolypanthus	Dendrophthoe)	((((((Moquiniella	(Globimetula	Emelianthe))	((Spragueanella	Erianthemum)	Oliverella))	(Septulina	Phragmanthera))	Bakerella)	Plicosepalus)	((Vanwykia	Socratina)	(Oedina	(((Agelanthus	(Oncocalyx	Oncella))	Actinanthella)	(Berhautia	(Englerina	Tapinanthus)))))))))	((Cecarria	Loranthus)	(Muellerina	Ileostylus)))	Nuytsia)))	(Atkinsonia	((Ligaria	((Desmaria	Aetanthus)	Notanthera))	((Tripodanthus	((Struthanthus	Cladocolea)	((Phthirusa
(Peraxilla	(((Gaiadendron	((Tristerix	((Muellerina	Ileostylus)	(((Sogerianthe	((Helicanthes	Amyema)	(Benthamina	(Diplatia	Dactyliophora))))	(Baratranthus	(((Tolypanthus	Dendrophthoe)	((Vanwykia	Socratina)	(Plicosepalus	((Bakerella	(((Agelanthus	(Oncocalyx	Oncella))	Actinanthella)	(Berhautia	(Englerina	Tapinanthus))))	((Septulina	Oedina)	((((Globimetula	Emelianthe)	((Spragueanella	Erianthemum)	Oliverella))	Phragmanthera)	Moquiniella))))))	(Helixanthera	(Taxillus	Scurrula)))))	(Cecarria	Loranthus))))	Nuytsia))	(Atkinsonia	((Ligaria	((Notanthera	(Desmaria	Aetanthus))	Tupeia))	((Tripodanthus	((Phthirusa	(Oryctanthus	Dendropemon))
(Peraxilla	(((((Ixocactus	Gaiadendron)	((((Sogerianthe	(((Amyema	Diplatia)	Dactyliophora)	(Benthamina	Helicanthes)))	(Baratranthus	(Helixanthera	((Taxillus	Scurrula)	((Tolypanthus	Dendrophthoe)	((((Septulina	Oedina)	((Vanwykia	Socratina)	(Actinanthella	((Berhautia	(Englerina	Tapinanthus))	(Agelanthus	(Oncocalyx	Oncella))))))	((((Globimetula	Emelianthe)	((Spragueanella	Erianthemum)	Oliverella))	Phragmanthera)	Moquiniella))	(Plicosepalus	Bakerella)))))))	((Cecarria	Loranthus)	(Muellerina	Ileostylus)))	Nuytsia))	(Atkinsonia	((Tristerix	Ligaria)	((Struthanthus	Cladocolea)	((Phthirusa	(Oryctanthus	Dendropemon))	(Tripodanthus	Psittacanthus))))))
(Peraxilla	(((((Gaiadendron	(Tupeia	((Tristerix	(((((Amyema	Diplatia)	Dactyliophora)	Benthamina)	(Baratranthus	(Sogerianthe	(Helixanthera	((Taxillus	Scurrula)	((Tolypanthus	Dendrophthoe)	((((Vanwykia	Socratina)	(((Actinanthella	Agelanthus)	((Oncocalyx	Oncella)	(Englerina	Tapinanthus)))	Berhautia))	(((((Globimetula	Emelianthe)	((Spragueanella	Erianthemum)	Oliverella))	Phragmanthera)	Moquiniella)	(Septulina	Oedina)))	(Helicanthes	(Plicosepalus	Bakerella)))))))))	((Cecarria	Loranthus)	(Muellerina	Ileostylus))))	Nuytsia)))	(((Tripodanthus	((Psittacanthus	(Struthanthus	Cladocolea))	(Phthirusa	(Oryctanthus	Dendropemon))))	Ixocactus)	(Atkinsonia
(Peraxilla	((((((Tupeia	(Tristerix	(((Helixanthera	((Taxillus	Scurrula)	(((Plicosepalus	(Tolypanthus	Dendrophthoe))	(Vanwykia	Socratina))	(((Oedina	((Englerina	Tapinanthus)	((Agelanthus	Actinanthella)	((Oncocalyx	Oncella)	Berhautia))))	((Septulina	Phragmanthera)	(Moquiniella	((Globimetula	Emelianthe)	((Spragueanella	Erianthemum)	Oliverella)))))	Bakerella))))	((Sogerianthe	(Helicanthes	(((Amyema	Diplatia)	Dactyliophora)	Benthamina)))	Baratranthus))	((Cecarria	Loranthus)	(Muellerina	Ileostylus)))))	(Ligaria	((Tripodanthus	(((Struthanthus	Cladocolea)	(Phthirusa	(Oryctanthus	Dendropemon)))	Psittacanthus))	Ixocactus)))	(Notanthera	(Desmaria
(Peraxilla	(((Notanthera	((Desmaria	Aetanthus)	((Nuytsia	((((Baratranthus	Helixanthera)	((Taxillus	Scurrula)	(((Bakerella	Plicosepalus)	(((Vanwykia	Socratina)	((((((Oncocalyx	Oncella)	Agelanthus)	Actinanthella)	Berhautia)	(Englerina	Tapinanthus))	Oedina))	((Septulina	Phragmanthera)	((Globimetula	Moquiniella)	(Emelianthe	((Spragueanella	Erianthemum)	Oliverella))))))	(Tolypanthus	Dendrophthoe))))	(Sogerianthe	(Helicanthes	(((Amyema	Diplatia)	Dactyliophora)	Benthamina))))	((Cecarria	Loranthus)	(Muellerina	Ileostylus))))	(Tupeia	Tristerix))))	((Gaiadendron	((Tripodanthus	((Struthanthus	Cladocolea)	((Phthirusa	(Oryctanthus	Dendropemon))
(Peraxilla	((((Gaiadendron	(((Tristerix	((((Taxillus	Scurrula)	(((((Vanwykia	Socratina)	(((Englerina	Tapinanthus)	(Actinanthella	(((Oncocalyx	Oncella)	Agelanthus)	Berhautia)))	Oedina))	((Septulina	Bakerella)	(((Emelianthe	Globimetula)	((Spragueanella	Erianthemum)	Oliverella))	(Moquiniella	Phragmanthera))))	Plicosepalus)	(Tolypanthus	(Helixanthera	Dendrophthoe))))	(Baratranthus	(Sogerianthe	(((Helicanthes	Amyema)	Diplatia)	(Dactyliophora	Benthamina)))))	((Cecarria	Loranthus)	(Muellerina	Ileostylus))))	Nuytsia)	Tupeia))	(((Notanthera	(((Psittacanthus	(Struthanthus	Cladocolea))	(Tripodanthus	(Phthirusa	(Oryctanthus	Dendropemon))))	Ixocactus))
(((((Notanthera	(Aetanthus	Desmaria))	(Tupeia	Lepeostegeres))	((((((Tripodanthus	((Phthirusa	(Oryctanthus	Dendropemon))	((Cladocolea	Struthanthus)	Psittacanthus)))	Ixocactus)	Ligaria)	Tristerix)	((Nuytsia	(((Sogerianthe	(Benthamina	(Dactyliophora	(Diplatia	(Helicanthes	Amyema)))))	(((Taxillus	Scurrula)	(((((Septulina	Phragmanthera)	((Erianthemum	Spragueanella)	(Oliverella	(Emelianthe	Globimetula))))	Moquiniella)	(Oedina	(((Agelanthus	(Oncella	Oncocalyx))	Actinanthella)	(Berhautia	(Englerina	Tapinanthus)))))	(Bakerella	((Plicosepalus	(Dendrophthoe	Tolypanthus))	(Vanwykia	Socratina)))))	(Helixanthera	Baratranthus)))	((Muellerina	Ileostylus)
(((((Notanthera	(Ligaria	(Aetanthus	Desmaria)))	(Tupeia	Lepeostegeres))	((((Tripodanthus	((Phthirusa	(Oryctanthus	Dendropemon))	((Cladocolea	Struthanthus)	Psittacanthus)))	Ixocactus)	((Tristerix	(Nuytsia	(((Baratranthus	(Sogerianthe	((Helicanthes	Benthamina)	(Dactyliophora	(Diplatia	Amyema)))))	((((Helixanthera	Dendrophthoe)	Tolypanthus)	(((Vanwykia	Socratina)	(Oedina	(((Berhautia	(Agelanthus	(Oncella	Oncocalyx)))	Actinanthella)	(Englerina	Tapinanthus))))	((((Septulina	Phragmanthera)	((Oliverella	(Erianthemum	Spragueanella))	(Emelianthe	Globimetula)))	Moquiniella)	(Plicosepalus	Bakerella))))	(Taxillus	Scurrula)))	((Muellerina	Ileostylus)
((((((Aetanthus	Desmaria)	Tupeia)	((Atkinsonia	(Nuytsia	Gaiadendron))	(((Tripodanthus	((Phthirusa	(Oryctanthus	Dendropemon))	((Cladocolea	Struthanthus)	Psittacanthus)))	Ixocactus)	((((Muellerina	Ileostylus)	(Loranthus	Cecarria))	(((Baratranthus	(((Diplatia	(Helicanthes	Amyema))	Sogerianthe)	(Benthamina	Dactyliophora)))	Helixanthera)	((((Plicosepalus	(Septulina	Bakerella))	((Dendrophthoe	Tolypanthus)	(Vanwykia	Socratina)))	(Oedina	(((Berhautia	((Agelanthus	(Oncella	Oncocalyx))	Actinanthella))	(Englerina	Tapinanthus))	(((Emelianthe	Globimetula)	(Oliverella	(Erianthemum	Spragueanella)))	(Moquiniella	Phragmanthera)))))	(Taxillus	Scurrula))))
((((Nuytsia	Gaiadendron)	(((Tripodanthus	((Phthirusa	(Oryctanthus	Dendropemon))	((Cladocolea	Struthanthus)	Psittacanthus)))	Ixocactus)	(((Aetanthus	Desmaria)	(Notanthera	Tupeia))	((((Muellerina	Ileostylus)	((Loranthus	Cecarria)	((Baratranthus	(((Helicanthes	Amyema)	Sogerianthe)	(Benthamina	(Dactyliophora	Diplatia))))	((((((Septulina	Oedina)	(((Agelanthus	(Oncella	Oncocalyx))	((Englerina	Tapinanthus)	Berhautia))	Actinanthella))	((((Oliverella	(Erianthemum	Spragueanella))	Phragmanthera)	(Emelianthe	Globimetula))	Moquiniella))	(Bakerella	((Dendrophthoe	Tolypanthus)	(Vanwykia	Socratina))))	Plicosepalus)	(Helixanthera	(Taxillus	Scurrula))))))
(((Lysiana	((Decaisnina	(Lepidaria	Macrosolen))	(Amylotheca	Loxanthera)))	((((Nuytsia	((Muellerina	Ileostylus)	((Loranthus	Cecarria)	((Baratranthus	(Sogerianthe	((Dactyliophora	(Amyema	Diplatia))	(Benthamina	Helicanthes))))	((((((((Globimetula	Emelianthe)	(Oedina	(Erianthemum	Spragueanella)))	Oliverella)	Moquiniella)	((Vanwykia	Socratina)	((Septulina	Phragmanthera)	(Bakerella	((Berhautia	((Agelanthus	(Oncella	Oncocalyx))	Actinanthella))	(Englerina	Tapinanthus))))))	(Dendrophthoe	Tolypanthus))	Plicosepalus)	(Helixanthera	(Taxillus	Scurrula)))))))	Gaiadendron)	(((((Tripodanthus	((Phthirusa	(Oryctanthus	Dendropemon))	((Cladocolea	Struthanthus)
((((Decaisnina	Lysiana)	((Macrosolen	(Amylotheca	Loxanthera))	Lepidaria))	((((Nuytsia	((Muellerina	Ileostylus)	((Loranthus	Cecarria)	((Baratranthus	(Sogerianthe	((Dactyliophora	(Amyema	Diplatia))	(Benthamina	Helicanthes))))	((Plicosepalus	(Bakerella	(((Vanwykia	Socratina)	((((Globimetula	Emelianthe)	(Oliverella	(Erianthemum	Spragueanella)))	(Moquiniella	Phragmanthera))	((Agelanthus	(Oncella	Oncocalyx))	(Actinanthella	(Berhautia	(Englerina	Tapinanthus))))))	(Septulina	Oedina))))	(((Tolypanthus	Dendrophthoe)	Helixanthera)	(Taxillus	Scurrula)))))))	Gaiadendron)	(((Notanthera	(Ligaria	(Ixocactus	(Tripodanthus	(Psittacanthus	((Phthirusa
(((Lysiana	((Decaisnina	(Lepidaria	Macrosolen))	(Amylotheca	Loxanthera)))	(((Nuytsia	(Tristerix	Gaiadendron))	(((Muellerina	Ileostylus)	((Loranthus	Cecarria)	((Baratranthus	(Helicanthes	(Sogerianthe	((Dactyliophora	(Amyema	Diplatia))	Benthamina))))	((Tolypanthus	(Dendrophthoe	Helixanthera))	((Taxillus	Scurrula)	(((Septulina	(Bakerella	((Berhautia	(Englerina	Tapinanthus))	((Agelanthus	(Oncella	Oncocalyx))	Actinanthella))))	(Plicosepalus	(Vanwykia	Socratina)))	(Oedina	(((Globimetula	Emelianthe)	(Oliverella	(Erianthemum	Spragueanella)))	(Moquiniella	Phragmanthera)))))))))	((Aetanthus	Atkinsonia)	(Desmaria	(Notanthera	(Ligaria
((((Nuytsia	((((((((((Actinanthella	((Berhautia	(Agelanthus	(Oncella	Oncocalyx)))	(Englerina	Tapinanthus)))	((Bakerella	((Septulina	(Vanwykia	Socratina))	(Plicosepalus	Oedina)))	(Moquiniella	((Globimetula	Emelianthe)	((Oliverella	(Erianthemum	Spragueanella))	Phragmanthera)))))	((Tolypanthus	(Dendrophthoe	Helixanthera))	(Taxillus	Scurrula)))	Baratranthus)	Benthamina)	((Dactyliophora	(Amyema	Helicanthes))	Diplatia))	Sogerianthe)	((Muellerina	Ileostylus)	(Loranthus	Cecarria)))	Tristerix)	Gaiadendron))	(Atkinsonia	(((Ligaria	(Tripodanthus	((Phthirusa	(Oryctanthus	Dendropemon))	((Cladocolea	Struthanthus)	Psittacanthus))))	((Notanthera	Tupeia)
(((Lysiana	((Decaisnina	(Lepidaria	Macrosolen))	(Amylotheca	Loxanthera)))	(((((Atkinsonia	(((Ligaria	(((((Taxillus	Scurrula)	((Tolypanthus	Dendrophthoe)	((((Oedina	(Actinanthella	((Agelanthus	(Oncella	Oncocalyx))	((Englerina	Tapinanthus)	Berhautia))))	(Vanwykia	Socratina))	(((Moquiniella	((Oliverella	(Erianthemum	Spragueanella))	(Globimetula	Emelianthe)))	Phragmanthera)	(Bakerella	Septulina)))	Plicosepalus)))	Helixanthera)	(Baratranthus	((Benthamina	(Dactyliophora	((Helicanthes	Amyema)	Diplatia)))	Sogerianthe)))	((Muellerina	Ileostylus)	(Loranthus	Cecarria))))	(Ixocactus	(Tripodanthus	((Phthirusa	(Oryctanthus	Dendropemon))	((Cladocolea
((((Amylotheca	Loxanthera)	(Lysiana	(Decaisnina	(Lepidaria	Macrosolen))))	((Atkinsonia	((Ixocactus	(Tripodanthus	((Cladocolea	Struthanthus)	(Psittacanthus	(Phthirusa	(Oryctanthus	Dendropemon))))))	(((Ligaria	((Muellerina	Ileostylus)	((Loranthus	Cecarria)	((((Plicosepalus	(Bakerella	((Oedina	(Actinanthella	((Agelanthus	(Oncella	Oncocalyx))	((Englerina	Tapinanthus)	Berhautia))))	(Moquiniella	((Septulina	Phragmanthera)	((Oliverella	(Erianthemum	Spragueanella))	(Globimetula	Emelianthe)))))))	((Tolypanthus	Dendrophthoe)	(Vanwykia	Socratina)))	(Helixanthera	(Taxillus	Scurrula)))	(Baratranthus	(Benthamina	((Dactyliophora	((Amyema	Helicanthes)
(Peraxilla	((Lysiana	((Decaisnina	(Lepidaria	Macrosolen))	(Loxanthera	Amylotheca)))	(((((Aetanthus	Desmaria)	(Ligaria	(Notanthera	(Ixocactus	((Psittacanthus	(Cladocolea	Struthanthus))	(Tripodanthus	(Phthirusa	(Oryctanthus	Dendropemon))))))))	Atkinsonia)	(((Tristerix	Tupeia)	((((((((Tolypanthus	(Septulina	Bakerella))	(((Moquiniella	((Emelianthe	Globimetula)	((Erianthemum	Spragueanella)	Oliverella)))	Phragmanthera)	((Socratina	Vanwykia)	(Oedina	(Actinanthella	((Agelanthus	(Oncella	Oncocalyx))	(Berhautia	(Tapinanthus	Englerina))))))))	Dendrophthoe)	Plicosepalus)	((Scurrula	Taxillus)	Helixanthera))	(Baratranthus	(Sogerianthe	(Benthamina
(Peraxilla	(((Gaiadendron	((Ligaria	(Ixocactus	((Psittacanthus	(Cladocolea	Struthanthus))	(Tripodanthus	(Phthirusa	(Oryctanthus	Dendropemon))))))	(((Aetanthus	Desmaria)	(Notanthera	Nuytsia))	Tupeia)))	(Atkinsonia	(((Muellerina	Ileostylus)	((Loranthus	Cecarria)	(((Scurrula	Taxillus)	((Helixanthera	(Dendrophthoe	Tolypanthus))	((((Bakerella	((Tapinanthus	Englerina)	(Berhautia	((Agelanthus	(Oncella	Oncocalyx))	Actinanthella))))	(((Emelianthe	Globimetula)	(Oedina	(Oliverella	(Erianthemum	Spragueanella))))	((Moquiniella	Phragmanthera)	Septulina)))	Plicosepalus)	(Socratina	Vanwykia))))	(Baratranthus	(Sogerianthe	(Benthamina	(Dactyliophora
(Peraxilla	(((Lepeostegeres	Tupeia)	(Atkinsonia	((Gaiadendron	(((Muellerina	Ileostylus)	((Loranthus	Cecarria)	((Sogerianthe	((Benthamina	(Dactyliophora	(Diplatia	Amyema)))	Helicanthes))	(((Scurrula	Taxillus)	((Helixanthera	(Dendrophthoe	Tolypanthus))	((((Bakerella	((Actinanthella	Agelanthus)	((Tapinanthus	Englerina)	((Oncella	Oncocalyx)	Berhautia))))	((Septulina	((((Emelianthe	Globimetula)	(Oedina	(Erianthemum	Spragueanella)))	Oliverella)	Phragmanthera))	Moquiniella))	Plicosepalus)	(Socratina	Vanwykia))))	Baratranthus))))	Nuytsia))	(((Tristerix	Ligaria)	((((Psittacanthus	(Cladocolea	Struthanthus))	(Phthirusa	(Oryctanthus	Dendropemon)))
(Peraxilla	(((((Aetanthus	Desmaria)	Notanthera)	(Lepeostegeres	Tupeia))	((Gaiadendron	(Tristerix	(((Baratranthus	((Sogerianthe	((Benthamina	(Dactyliophora	(Diplatia	Amyema)))	Helicanthes))	((Helixanthera	(Scurrula	Taxillus))	((Dendrophthoe	Tolypanthus)	((((Bakerella	(((Agelanthus	(Oncella	Oncocalyx))	Actinanthella)	(Berhautia	(Tapinanthus	Englerina))))	((Septulina	(((Emelianthe	Globimetula)	Moquiniella)	((Erianthemum	Spragueanella)	Oliverella)))	Phragmanthera))	Plicosepalus)	(Oedina	(Socratina	Vanwykia)))))))	((Muellerina	Ileostylus)	(Loranthus	Cecarria)))	Nuytsia)))	(Atkinsonia	(Ligaria	((((Psittacanthus	(Cladocolea	Struthanthus))
(Peraxilla	(((((Tupeia	(((Muellerina	Ileostylus)	((Loranthus	Cecarria)	((Helixanthera	(((Oedina	(((Dendrophthoe	Tolypanthus)	Plicosepalus)	(Socratina	Vanwykia)))	((Septulina	Bakerella)	(((Agelanthus	(Oncella	Oncocalyx))	(Berhautia	(Actinanthella	(Tapinanthus	Englerina))))	((Oliverella	(Phragmanthera	((Erianthemum	Spragueanella)	(Emelianthe	Globimetula))))	Moquiniella))))	(Scurrula	Taxillus)))	(Baratranthus	(Sogerianthe	(Benthamina	(Dactyliophora	(Diplatia	(Helicanthes	Amyema)))))))))	(Nuytsia	Tristerix)))	(Aetanthus	Desmaria))	(Gaiadendron	(Atkinsonia	(Notanthera	(Ligaria	((((Psittacanthus	(Cladocolea	Struthanthus))	(Phthirusa
(Peraxilla	((((Ligaria	((((Psittacanthus	(Cladocolea	Struthanthus))	(Phthirusa	(Oryctanthus	Dendropemon)))	Tripodanthus)	Ixocactus))	((Tupeia	(Nuytsia	(Tristerix	((Loranthus	Cecarria)	(((Baratranthus	((Plicosepalus	(((((Vanwykia	Socratina)	((Actinanthella	(Tapinanthus	Englerina))	((Agelanthus	(Oncella	Oncocalyx))	Berhautia)))	(((Emelianthe	Globimetula)	(Phragmanthera	(Oliverella	(Erianthemum	Spragueanella))))	Moquiniella))	(Septulina	Oedina))	Bakerella))	((Tolypanthus	(Dendrophthoe	Helixanthera))	(Scurrula	Taxillus))))	(Sogerianthe	((Helicanthes	Benthamina)	(Dactyliophora	(Diplatia	Amyema)))))	(Muellerina	Ileostylus))))))	(Aetanthus
(Peraxilla	((Notanthera	((Tupeia	(Tristerix	(Aetanthus	Desmaria)))	(((((Psittacanthus	(Cladocolea	Struthanthus))	(Phthirusa	(Oryctanthus	Dendropemon)))	Tripodanthus)	((Ixocactus	Atkinsonia)	(Gaiadendron	Nuytsia)))	(Ligaria	((Muellerina	Ileostylus)	((Loranthus	Cecarria)	(((Scurrula	Taxillus)	((Plicosepalus	(((Septulina	(Vanwykia	Socratina))	((Oedina	(Actinanthella	((Agelanthus	(Oncella	Oncocalyx))	(Berhautia	(Tapinanthus	Englerina)))))	(Moquiniella	((Emelianthe	Globimetula)	(Phragmanthera	(Oliverella	(Erianthemum	Spragueanella)))))))	Bakerella))	(Tolypanthus	(Dendrophthoe	Helixanthera))))	((Sogerianthe	(Benthamina	(Diplatia
(Peraxilla	(((Atkinsonia	(((Notanthera	((((Cladocolea	Struthanthus)	(Phthirusa	(Oryctanthus	Dendropemon)))	Tripodanthus)	Psittacanthus))	((Aetanthus	Desmaria)	(Ligaria	Ixocactus)))	((((((Sogerianthe	(Benthamina	(Dactyliophora	(Diplatia	(Helicanthes	Amyema)))))	((Scurrula	Taxillus)	(((Vanwykia	Socratina)	(((((((Berhautia	(Actinanthella	Agelanthus))	(Oncella	Oncocalyx))	((Oliverella	Tapinanthus)	Englerina))	((Moquiniella	Helixanthera)	Phragmanthera))	(Bakerella	Septulina))	(((Emelianthe	Globimetula)	(Erianthemum	Spragueanella))	Oedina))	Plicosepalus))	(Tolypanthus	Dendrophthoe))))	Baratranthus)	((Muellerina	Ileostylus)	(Loranthus	Cecarria)))
(Peraxilla	((Atkinsonia	(((Notanthera	(((Tripodanthus	((Psittacanthus	(Cladocolea	Struthanthus))	(Phthirusa	(Oryctanthus	Dendropemon))))	Ixocactus)	Ligaria))	(Aetanthus	Desmaria))	((((Gaiadendron	Nuytsia)	Tristerix)	((Muellerina	Ileostylus)	((Loranthus	Cecarria)	(((Helixanthera	(Scurrula	Taxillus))	(((((Vanwykia	Socratina)	(((Agelanthus	(Oncella	Oncocalyx))	(Actinanthella	(Berhautia	(Tapinanthus	Englerina))))	Bakerella))	(((Globimetula	(Moquiniella	Phragmanthera))	(Emelianthe	(Oliverella	(Erianthemum	Spragueanella))))	(Septulina	Oedina)))	(Tolypanthus	Dendrophthoe))	Plicosepalus))	(Baratranthus	(Benthamina	(Sogerianthe	((Dactyliophora
(Peraxilla	((Atkinsonia	((((Desmaria	Notanthera)	((((Gaiadendron	(Nuytsia	Tristerix))	(((Loranthus	Cecarria)	((((Helixanthera	(Scurrula	Taxillus))	(((Vanwykia	Socratina)	((((Moquiniella	((Oliverella	(Erianthemum	Spragueanella))	(Emelianthe	Globimetula)))	Phragmanthera)	((Berhautia	(Tapinanthus	Englerina))	((Agelanthus	(Oncella	Oncocalyx))	Actinanthella)))	(Bakerella	(Plicosepalus	(Septulina	Oedina)))))	(Tolypanthus	Dendrophthoe)))	(Baratranthus	(Sogerianthe	((Dactyliophora	(Diplatia	Amyema))	(Benthamina	Helicanthes)))))	(Muellerina	Ileostylus)))	Tupeia))	((Tripodanthus	(Phthirusa	(Oryctanthus	Dendropemon)))	(Psittacanthus	(Cladocolea
(Peraxilla	(((Loxanthera	Amylotheca)	((Lepidaria	Macrosolen)	(Decaisnina	Lysiana)))	((((Lepeostegeres	Tupeia)	(Aetanthus	Desmaria))	(((Nuytsia	(((Muellerina	Ileostylus)	((Loranthus	Cecarria)	((Sogerianthe	((Benthamina	((Diplatia	Amyema)	Dactyliophora))	Helicanthes))	(Baratranthus	(((Taxillus	Scurrula)	(((Plicosepalus	(Tolypanthus	Dendrophthoe))	(Socratina	Vanwykia))	((((Emelianthe	Globimetula)	(Oedina	(Oliverella	(Erianthemum	Spragueanella))))	Moquiniella)	(((((Oncocalyx	Oncella)	Agelanthus)	((Englerina	Tapinanthus)	(Actinanthella	Berhautia)))	Bakerella)	(Septulina	Phragmanthera)))))	Helixanthera)))))	Tristerix))	Gaiadendron)
(Peraxilla	(((Lepeostegeres	(Lysiana	((Loxanthera	Amylotheca)	((Lepidaria	Macrosolen)	Decaisnina))))	(Ixocactus	Notanthera))	(((((((Loranthus	Cecarria)	((((Taxillus	Scurrula)	(((Plicosepalus	(Socratina	Vanwykia))	((((Actinanthella	(Berhautia	((Oncocalyx	Oncella)	Agelanthus)))	(Englerina	Tapinanthus))	(Bakerella	Septulina))	((((Oliverella	(Emelianthe	Globimetula))	(Moquiniella	Phragmanthera))	(Erianthemum	Spragueanella))	Oedina)))	((Helixanthera	Dendrophthoe)	Tolypanthus)))	((Sogerianthe	(((Diplatia	Amyema)	Dactyliophora)	(Helicanthes	Benthamina)))	Baratranthus))	(Muellerina	Ileostylus)))	(Tripodanthus	((Phthirusa	(Dendropemon	Oryctanthus))
(Peraxilla	(((Lepeostegeres	((Loxanthera	Amylotheca)	(((Lepidaria	Macrosolen)	Decaisnina)	Lysiana)))	Notanthera)	(((((Tupeia	(Aetanthus	Desmaria))	(Nuytsia	(Tristerix	(Ligaria	((Muellerina	Ileostylus)	((Loranthus	Cecarria)	(((Taxillus	Scurrula)	((Plicosepalus	(((Oedina	Septulina)	(((Moquiniella	Phragmanthera)	(Emelianthe	((Oliverella	(Erianthemum	Spragueanella))	Globimetula)))	((((Oncocalyx	Oncella)	Agelanthus)	((Berhautia	(Englerina	Tapinanthus))	Actinanthella))	(Socratina	Vanwykia))))	(Tolypanthus	Bakerella)))	(Helixanthera	Dendrophthoe)))	((Sogerianthe	(((Diplatia	(Helicanthes	Amyema))	Dactyliophora)	Benthamina))
(Peraxilla	(((Lepidaria	Macrosolen)	((Lysiana	Decaisnina)	(Loxanthera	Amylotheca)))	(Lepeostegeres	(Notanthera	(((Ixocactus	(((Tripodanthus	((Phthirusa	(Dendropemon	Oryctanthus))	((Cladocolea	Struthanthus)	Psittacanthus)))	(Gaiadendron	(Tupeia	(Tristerix	(Nuytsia	((((Taxillus	Scurrula)	((((Oedina	((Actinanthella	(Agelanthus	(Oncocalyx	Oncella)))	(Berhautia	(Englerina	Tapinanthus))))	(Moquiniella	((Septulina	Phragmanthera)	((Globimetula	Emelianthe)	(Oliverella	(Erianthemum	Spragueanella))))))	((Socratina	Vanwykia)	(Bakerella	Plicosepalus)))	(Tolypanthus	(Helixanthera	Dendrophthoe))))	((Sogerianthe	((((Diplatia	Amyema)	Dactyliophora)
(Peraxilla	(((Lepidaria	Macrosolen)	((Lysiana	Decaisnina)	(Loxanthera	Amylotheca)))	(Lepeostegeres	(Notanthera	(((((Ixocactus	(Tripodanthus	((Cladocolea	Struthanthus)	(Psittacanthus	(Phthirusa	(Dendropemon	Oryctanthus))))))	((Tupeia	(Tristerix	(Nuytsia	((Muellerina	Ileostylus)	((Loranthus	Cecarria)	((Sogerianthe	((Diplatia	Amyema)	(Dactyliophora	(Helicanthes	Benthamina))))	(Baratranthus	(Helixanthera	((Taxillus	Scurrula)	(((Bakerella	Plicosepalus)	((((Actinanthella	(Agelanthus	(Oncocalyx	Oncella)))	(Berhautia	(Englerina	Tapinanthus)))	(Moquiniella	(((Oedina	Septulina)	(Emelianthe	(Oliverella	(Erianthemum	Spragueanella))))
(Peraxilla	((Notanthera	(Atkinsonia	(((Gaiadendron	(Nuytsia	Tristerix))	(((Loranthus	Cecarria)	(((Helicanthes	(Sogerianthe	(((Diplatia	Amyema)	Dactyliophora)	Benthamina)))	(Baratranthus	((Taxillus	Scurrula)	((((Socratina	Vanwykia)	(Berhautia	((Englerina	Tapinanthus)	(Actinanthella	(Agelanthus	(Oncocalyx	Oncella))))))	(Plicosepalus	(Bakerella	(Septulina	((Moquiniella	Phragmanthera)	(((Globimetula	Emelianthe)	(Oliverella	(Erianthemum	Spragueanella)))	Oedina))))))	(Tolypanthus	(Helixanthera	Dendrophthoe))))))	(Muellerina	Ileostylus)))	Tupeia))	((Ixocactus	(Tripodanthus	((Phthirusa	(Dendropemon	Oryctanthus))	((Cladocolea	Struthanthus)
(Peraxilla	(((Decaisnina	Lysiana)	((Loxanthera	Amylotheca)	(Lepidaria	Macrosolen)))	(Lepeostegeres	(Notanthera	(Atkinsonia	(((Aetanthus	Desmaria)	(((Gaiadendron	(Nuytsia	Tristerix))	((Baratranthus	((((Taxillus	Scurrula)	(((Plicosepalus	Bakerella)	(((Moquiniella	Phragmanthera)	((Globimetula	Emelianthe)	(Oliverella	(Erianthemum	Spragueanella))))	((Socratina	Vanwykia)	((Septulina	Oedina)	((Agelanthus	(Oncocalyx	Oncella))	(Berhautia	(Actinanthella	(Englerina	Tapinanthus))))))))	(Tolypanthus	Dendrophthoe)))	Helixanthera)	(Sogerianthe	((((Diplatia	Amyema)	Dactyliophora)	Benthamina)	Helicanthes))))	((Muellerina	Ileostylus)	(Loranthus
(Peraxilla	((((Lysiana	(Decaisnina	(Lepidaria	Macrosolen)))	(Loxanthera	Amylotheca))	Lepeostegeres)	((Gaiadendron	(Nuytsia	((Muellerina	Ileostylus)	((Loranthus	Cecarria)	(((Taxillus	Scurrula)	(((Vanwykia	(((Septulina	Oedina)	Plicosepalus)	Bakerella))	(((Berhautia	(Englerina	Tapinanthus))	(Actinanthella	(Agelanthus	(Oncocalyx	Oncella))))	((Moquiniella	((Emelianthe	(Oliverella	(Erianthemum	Spragueanella)))	(Globimetula	Phragmanthera)))	Socratina)))	(Tolypanthus	(Helixanthera	Dendrophthoe))))	((Sogerianthe	(((Diplatia	Amyema)	Dactyliophora)	(Benthamina	Helicanthes)))	Baratranthus))))))	(((Notanthera	((Tristerix	((Aetanthus	Desmaria)
(Peraxilla	((((Lysiana	(Decaisnina	(Lepidaria	Macrosolen)))	(Loxanthera	Amylotheca))	Lepeostegeres)	(Atkinsonia	((Tristerix	((Muellerina	Ileostylus)	((Loranthus	Cecarria)	((Sogerianthe	((Diplatia	((Helicanthes	Amyema)	Dactyliophora))	Benthamina))	(Baratranthus	((Taxillus	Scurrula)	(((Socratina	Vanwykia)	((Bakerella	(((Oedina	((Actinanthella	((Englerina	Tapinanthus)	Berhautia))	(Agelanthus	(Oncocalyx	Oncella))))	(Moquiniella	((Septulina	Phragmanthera)	((Oliverella	(Erianthemum	Spragueanella))	(Emelianthe	Globimetula)))))	Helixanthera))	Plicosepalus))	(Tolypanthus	Dendrophthoe))))))))	((Nuytsia	Gaiadendron)	((Ligaria	((Aetanthus
(Peraxilla	((((Lysiana	(Decaisnina	(Lepidaria	Macrosolen)))	(Loxanthera	Amylotheca))	Lepeostegeres)	((Gaiadendron	((Nuytsia	((Muellerina	Ileostylus)	((Loranthus	Cecarria)	((Sogerianthe	(((Diplatia	Amyema)	Dactyliophora)	(Helicanthes	Benthamina)))	(Baratranthus	(((Taxillus	Scurrula)	((Moquiniella	(((Oliverella	(Erianthemum	Spragueanella))	(Emelianthe	Globimetula))	Phragmanthera))	(((Tolypanthus	Dendrophthoe)	Plicosepalus)	(Bakerella	(((((Actinanthella	Agelanthus)	(Oncocalyx	Oncella))	((Englerina	Tapinanthus)	Berhautia))	(Septulina	Oedina))	(Socratina	Vanwykia))))))	Helixanthera))))))	Tristerix))	(((Ligaria	(Notanthera	((Aetanthus
(Peraxilla	((Lepeostegeres	(Lysiana	((Decaisnina	(Lepidaria	Macrosolen))	(Amylotheca	Loxanthera))))	(((Ixocactus	((Ligaria	Tristerix)	(Notanthera	(((Phthirusa	(Dendropemon	Oryctanthus))	((Cladocolea	Struthanthus)	Psittacanthus))	Tripodanthus))))	((Tupeia	(Nuytsia	(((Sogerianthe	((Diplatia	(Dactyliophora	(Helicanthes	Amyema)))	Benthamina))	(Baratranthus	((Helixanthera	(Scurrula	Taxillus))	((Oedina	((Oliverella	(Spragueanella	Erianthemum))	((Globimetula	Emelianthe)	Moquiniella)))	(((Septulina	Phragmanthera)	(Bakerella	(Actinanthella	(((Englerina	Tapinanthus)	((Oncocalyx	Oncella)	Agelanthus))	Berhautia))))	((Plicosepalus	(Tolypanthus
(Peraxilla	((Lysiana	((Lepidaria	(Macrosolen	Decaisnina))	(Amylotheca	Loxanthera)))	((Atkinsonia	((Tristerix	((Ligaria	(Ixocactus	(((Phthirusa	(Dendropemon	Oryctanthus))	((Cladocolea	Struthanthus)	Psittacanthus))	Tripodanthus)))	((Notanthera	(Nuytsia	(((Helixanthera	((Scurrula	Taxillus)	((Tolypanthus	Dendrophthoe)	((Socratina	Vanwykia)	((((((Berhautia	((Oncocalyx	Oncella)	Agelanthus))	Actinanthella)	(Englerina	Tapinanthus))	Oedina)	(((Phragmanthera	Moquiniella)	Globimetula)	((Oliverella	(Spragueanella	Erianthemum))	Emelianthe)))	((Septulina	Bakerella)	Plicosepalus))))))	((Sogerianthe	(((Amyema	Diplatia)	Dactyliophora)	(Helicanthes
(Peraxilla	((Lysiana	((Lepidaria	(Macrosolen	Decaisnina))	(Amylotheca	Loxanthera)))	((Tristerix	((Gaiadendron	Atkinsonia)	((Ligaria	(Ixocactus	((((Phthirusa	(Dendropemon	Oryctanthus))	(Cladocolea	Struthanthus))	Psittacanthus)	Tripodanthus)))	((Notanthera	(Nuytsia	(((Cecarria	Loranthus)	(Ileostylus	Muellerina))	((Sogerianthe	(((Helicanthes	Amyema)	Diplatia)	(Benthamina	Dactyliophora)))	(Baratranthus	((Scurrula	Taxillus)	((Tolypanthus	(Helixanthera	Dendrophthoe))	((Bakerella	(((Socratina	Vanwykia)	((((Oncocalyx	Oncella)	Agelanthus)	(Berhautia	(Actinanthella	(Englerina	Tapinanthus))))	(Septulina	Oedina)))	(((Moquiniella
(Peraxilla	((Notanthera	((Amylotheca	Loxanthera)	(Lysiana	(Decaisnina	(Lepidaria	Macrosolen)))))	(((((Cladocolea	Struthanthus)	((Ixocactus	Psittacanthus)	(Tripodanthus	(Phthirusa	(Dendropemon	Oryctanthus)))))	(Atkinsonia	(Ligaria	((Ileostylus	Muellerina)	(((Helixanthera	(Scurrula	Taxillus))	(((Tolypanthus	Dendrophthoe)	((Plicosepalus	(Bakerella	((Moquiniella	((((Emelianthe	Globimetula)	((Spragueanella	Erianthemum)	Oedina))	Oliverella)	(Septulina	Phragmanthera)))	((((Oncocalyx	Oncella)	Agelanthus)	(Berhautia	(Englerina	Tapinanthus)))	Actinanthella))))	(Socratina	Vanwykia)))	(Baratranthus	(Sogerianthe	((Benthamina	(Dactyliophora	(Amyema
(Peraxilla	((Lepeostegeres	((Amylotheca	Loxanthera)	(Lysiana	(Decaisnina	(Lepidaria	Macrosolen)))))	(((((((((Phthirusa	(Dendropemon	Oryctanthus))	((Cladocolea	Struthanthus)	Psittacanthus))	Tripodanthus)	Ixocactus)	Ligaria)	((Aetanthus	Desmaria)	(Nuytsia	((Tristerix	(((Baratranthus	((Sogerianthe	(Dactyliophora	((Helicanthes	Amyema)	Diplatia)))	Benthamina))	(((Scurrula	Taxillus)	(Tolypanthus	(Helixanthera	Dendrophthoe)))	((((Septulina	Bakerella)	((Moquiniella	(((Emelianthe	Globimetula)	(Oliverella	(Spragueanella	Erianthemum)))	Phragmanthera))	((Socratina	Vanwykia)	((Englerina	Tapinanthus)	(((Agelanthus	(Oncocalyx	Oncella))	Actinanthella)
(Peraxilla	((Lepeostegeres	((Amylotheca	Loxanthera)	((Lepidaria	Macrosolen)	(Lysiana	Decaisnina))))	((((Aetanthus	Desmaria)	((Nuytsia	((Cecarria	Loranthus)	((Ileostylus	Muellerina)	((Baratranthus	(Benthamina	((Sogerianthe	(Helicanthes	(Amyema	Diplatia)))	Dactyliophora)))	(((Scurrula	Taxillus)	Helixanthera)	(((Septulina	Bakerella)	(((Moquiniella	(Oedina	(Emelianthe	(Oliverella	(Spragueanella	Erianthemum)))))	(Globimetula	Phragmanthera))	((Socratina	Vanwykia)	(((Agelanthus	(Oncocalyx	Oncella))	Actinanthella)	(Berhautia	(Englerina	Tapinanthus))))))	((Tolypanthus	Dendrophthoe)	Plicosepalus)))))))	(Tupeia	Tristerix)))	(Gaiadendron
(Peraxilla	(((Amylotheca	Loxanthera)	(Lysiana	(Decaisnina	(Lepidaria	Macrosolen))))	(Lepeostegeres	((((Atkinsonia	((Notanthera	((((Cladocolea	Struthanthus)	(Psittacanthus	(Phthirusa	(Dendropemon	Oryctanthus))))	Tripodanthus)	Ixocactus))	Ligaria))	(((Ileostylus	Muellerina)	(((Baratranthus	(Sogerianthe	((Benthamina	Helicanthes)	(Dactyliophora	(Amyema	Diplatia)))))	(((Scurrula	Taxillus)	(((Septulina	Bakerella)	(((Moquiniella	Phragmanthera)	((Oedina	(Spragueanella	Erianthemum))	(Emelianthe	Globimetula)))	((Socratina	Vanwykia)	((Berhautia	((Oncocalyx	Oncella)	(Actinanthella	Agelanthus)))	(Englerina	(Oliverella	Tapinanthus))))))	((Tolypanthus
(Peraxilla	(((Amylotheca	Loxanthera)	(Lysiana	(Decaisnina	(Lepidaria	Macrosolen))))	(Lepeostegeres	((((Notanthera	(Aetanthus	Desmaria))	(((((Phthirusa	(Dendropemon	Oryctanthus))	((Cladocolea	Struthanthus)	Psittacanthus))	Tripodanthus)	Ixocactus)	Ligaria))	(((Tristerix	Nuytsia)	(((Cecarria	Loranthus)	((Ileostylus	Muellerina)	((Sogerianthe	((Benthamina	(Dactyliophora	(Amyema	Diplatia)))	Helicanthes))	(((((((((Spragueanella	Erianthemum)	(Emelianthe	Globimetula))	(Oliverella	Moquiniella))	(Septulina	Phragmanthera))	((Socratina	Vanwykia)	(Oedina	(((Actinanthella	Agelanthus)	(Berhautia	(Oncocalyx	Oncella)))	(Englerina	Tapinanthus)))))
(Peraxilla	((Lysiana	((Decaisnina	(Lepidaria	Macrosolen))	(Amylotheca	Loxanthera)))	(Lepeostegeres	(((((((Notanthera	(((((Phthirusa	(Dendropemon	Oryctanthus))	((Cladocolea	Struthanthus)	Psittacanthus))	Tripodanthus)	Ixocactus)	Ligaria))	Tristerix)	(Aetanthus	Desmaria))	(((Ileostylus	Muellerina)	(((Sogerianthe	(Benthamina	(Dactyliophora	((Helicanthes	Amyema)	Diplatia))))	(((((Socratina	Vanwykia)	(((Oedina	((Agelanthus	(Oncocalyx	Oncella))	((Berhautia	(Englerina	Tapinanthus))	Actinanthella)))	((((Oliverella	(Spragueanella	Erianthemum))	Emelianthe)	(Globimetula	Phragmanthera))	Moquiniella))	(Plicosepalus	(Septulina	Bakerella))))	(Tolypanthus
(Peraxilla	((Lysiana	((Decaisnina	(Lepidaria	Macrosolen))	(Amylotheca	Loxanthera)))	(Lepeostegeres	((((((Tupeia	((((Phthirusa	(Dendropemon	Oryctanthus))	((Cladocolea	Struthanthus)	Psittacanthus))	Tripodanthus)	Ixocactus))	((Notanthera	(((Sogerianthe	((Benthamina	(Dactyliophora	(Amyema	Diplatia)))	Helicanthes))	(Baratranthus	(((Plicosepalus	((Tolypanthus	Dendrophthoe)	((Socratina	Vanwykia)	(((Oedina	Septulina)	((((Oliverella	(Spragueanella	Erianthemum))	Emelianthe)	Phragmanthera)	(Globimetula	Moquiniella)))	(Bakerella	((Englerina	Tapinanthus)	((Actinanthella	Agelanthus)	((Oncocalyx	Oncella)	Berhautia))))))))	(Scurrula	Taxillus))	Helixanthera)))
(Peraxilla	(((Loxanthera	Amylotheca)	((Decaisnina	(Macrosolen	Lepidaria))	Lysiana))	((((((Aetanthus	Desmaria)	(Ixocactus	Ligaria))	((((Struthanthus	Cladocolea)	Psittacanthus)	(((Oryctanthus	Dendropemon)	Phthirusa)	Tripodanthus))	(Notanthera	((((Sogerianthe	((Helicanthes	Benthamina)	((Amyema	Diplatia)	Dactyliophora)))	(((Scurrula	Taxillus)	(((Helixanthera	Dendrophthoe)	Tolypanthus)	((Plicosepalus	((Septulina	Bakerella)	((Socratina	((Phragmanthera	((Globimetula	Emelianthe)	((Erianthemum	Spragueanella)	Oliverella)))	Moquiniella))	(Oedina	(Actinanthella	((Agelanthus	(Oncella	Oncocalyx))	((Englerina	Tapinanthus)	Berhautia)))))))	Vanwykia)))
(Peraxilla	((Lysiana	((Loxanthera	Amylotheca)	(Decaisnina	(Macrosolen	Lepidaria))))	(((Atkinsonia	(((Tripodanthus	(Psittacanthus	(((Oryctanthus	Dendropemon)	Phthirusa)	(Struthanthus	Cladocolea))))	(((Tristerix	(((Sogerianthe	((Helicanthes	Benthamina)	((Amyema	Diplatia)	Dactyliophora)))	((((Dendrophthoe	Tolypanthus)	((Socratina	(((Septulina	Phragmanthera)	(Oliverella	((Globimetula	Emelianthe)	(Erianthemum	Spragueanella))))	(Bakerella	(Moquiniella	(Actinanthella	((Agelanthus	(Oncella	Oncocalyx))	((Englerina	Tapinanthus)	Berhautia)))))))	((Oedina	Vanwykia)	Plicosepalus)))	(Helixanthera	(Scurrula	Taxillus)))	Baratranthus))	((Cecarria	Loranthus)
(Peraxilla	((Gaiadendron	(((Desmaria	(Tupeia	(Aetanthus	(((Cecarria	Loranthus)	((Ileostylus	Muellerina)	((((((Dendrophthoe	Tolypanthus)	(((((Globimetula	Emelianthe)	(Oliverella	(Erianthemum	Spragueanella)))	(Moquiniella	Phragmanthera))	Septulina)	Bakerella))	((Vanwykia	Socratina)	(Oedina	((Actinanthella	(Englerina	Tapinanthus))	(Berhautia	(Agelanthus	(Oncella	Oncocalyx)))))))	Plicosepalus)	(Helixanthera	(Scurrula	Taxillus)))	(Baratranthus	(((((Amyema	Diplatia)	Dactyliophora)	Helicanthes)	Sogerianthe)	Benthamina)))))	Nuytsia))))	((Tristerix	Ligaria)	(Notanthera	(Ixocactus	(Tripodanthus	(((Oryctanthus	Dendropemon)	Phthirusa)
(Peraxilla	(((((Tupeia	(Aetanthus	Desmaria))	(Tristerix	(Ligaria	(Notanthera	(Ixocactus	(Tripodanthus	(((Oryctanthus	Dendropemon)	Phthirusa)	((Struthanthus	Cladocolea)	Psittacanthus))))))))	Atkinsonia)	(Gaiadendron	(((Ileostylus	Muellerina)	(((((Dendrophthoe	Tolypanthus)	((Bakerella	((Plicosepalus	(Oedina	Septulina))	(Vanwykia	Socratina)))	(((Moquiniella	((Globimetula	Emelianthe)	(Oliverella	(Erianthemum	Spragueanella))))	Phragmanthera)	(Actinanthella	((Agelanthus	(Oncella	Oncocalyx))	((Englerina	Tapinanthus)	Berhautia))))))	(Helixanthera	(Scurrula	Taxillus)))	(Baratranthus	(((Dactyliophora	((Amyema	Helicanthes)	Sogerianthe))	Diplatia)
(Peraxilla	(((((Ixocactus	(Ligaria	(Aetanthus	Desmaria)))	((Tripodanthus	(((Oryctanthus	Dendropemon)	Phthirusa)	((Struthanthus	Cladocolea)	Psittacanthus)))	Notanthera))	Atkinsonia)	((Tupeia	Tristerix)	((((Ileostylus	Muellerina)	(((Helixanthera	((Scurrula	Taxillus)	(((Moquiniella	((Globimetula	(Emelianthe	(Oliverella	(Erianthemum	Spragueanella))))	Phragmanthera))	((Berhautia	(Actinanthella	(Agelanthus	(Oncella	Oncocalyx))))	(Englerina	Tapinanthus)))	((Dendrophthoe	Tolypanthus)	(((Oedina	(Vanwykia	Socratina))	(Bakerella	Septulina))	Plicosepalus)))))	(Baratranthus	((Helicanthes	(Benthamina	(Dactyliophora	(Amyema	Diplatia))))	Sogerianthe)))
(Peraxilla	(((((Ixocactus	(Tripodanthus	(((Oryctanthus	Dendropemon)	Phthirusa)	((Struthanthus	Cladocolea)	Psittacanthus))))	(Atkinsonia	(Tupeia	(Notanthera	(Aetanthus	Desmaria)))))	(Ligaria	((Ileostylus	Muellerina)	((Baratranthus	((((Dendrophthoe	Tolypanthus)	((((Septulina	Oedina)	((Phragmanthera	(Moquiniella	((Oliverella	(Erianthemum	Spragueanella))	(Globimetula	Emelianthe))))	((Actinanthella	((Agelanthus	(Oncella	Oncocalyx))	((Englerina	Tapinanthus)	Berhautia)))	(Vanwykia	Socratina))))	Bakerella)	Plicosepalus))	(Helixanthera	(Scurrula	Taxillus)))	(((Dactyliophora	(Amyema	Diplatia))	(Helicanthes	Benthamina))	Sogerianthe)))	(Cecarria
(Peraxilla	((Gaiadendron	(Tristerix	(((((Ixocactus	(Tripodanthus	(((Oryctanthus	Dendropemon)	Phthirusa)	((Struthanthus	Cladocolea)	Psittacanthus))))	(Ligaria	(Aetanthus	Desmaria)))	Notanthera)	(Tupeia	(Nuytsia	(((((Dactyliophora	((Helicanthes	Amyema)	Diplatia))	Benthamina)	Sogerianthe)	(Baratranthus	((((Helixanthera	Dendrophthoe)	Tolypanthus)	(Vanwykia	(Plicosepalus	((Oedina	((((Septulina	Phragmanthera)	(Globimetula	((Oliverella	(Erianthemum	Spragueanella))	Emelianthe)))	Moquiniella)	(((Englerina	Tapinanthus)	((Berhautia	Actinanthella)	(Agelanthus	(Oncella	Oncocalyx))))	Socratina)))	Bakerella))))	(Scurrula	Taxillus))))	((Cecarria
(Peraxilla	(((((Aetanthus	Desmaria)	(Tupeia	(Tristerix	((Ileostylus	Muellerina)	((((((Sogerianthe	Baratranthus)	(Helicanthes	Amyema))	Diplatia)	(Benthamina	Dactyliophora))	((((((Phragmanthera	(Globimetula	((Oliverella	(Erianthemum	Spragueanella))	Emelianthe)))	Moquiniella)	(Actinanthella	((Agelanthus	(Oncella	Oncocalyx))	((Englerina	Tapinanthus)	Berhautia))))	(Septulina	Bakerella))	(((Dendrophthoe	Tolypanthus)	(Socratina	Vanwykia))	(Oedina	Plicosepalus)))	(Helixanthera	(Scurrula	Taxillus))))	(Cecarria	Loranthus))))))	(((Nuytsia	Gaiadendron)	Atkinsonia)	((Ixocactus	(Tripodanthus	(((Oryctanthus	Dendropemon)	Phthirusa)	((Struthanthus
(Peraxilla	((Lepeostegeres	((((Aetanthus	Desmaria)	((((Cecarria	Loranthus)	((Ileostylus	Muellerina)	(((Benthamina	(Dactyliophora	(((Helicanthes	Amyema)	Sogerianthe)	Diplatia)))	Baratranthus)	(Helixanthera	((Scurrula	Taxillus)	(((Septulina	((Phragmanthera	((Oliverella	(Erianthemum	Spragueanella))	(Emelianthe	Globimetula)))	Moquiniella))	(Bakerella	(Tolypanthus	(Actinanthella	(Berhautia	((Agelanthus	(Oncella	Oncocalyx))	(Englerina	Tapinanthus)))))))	((Dendrophthoe	(Socratina	Vanwykia))	(Oedina	Plicosepalus))))))))	(Nuytsia	Tristerix))	Tupeia))	((Gaiadendron	Atkinsonia)	((Ixocactus	((Tripodanthus	(((Oryctanthus	Dendropemon)	Phthirusa)
(Peraxilla	(((Tupeia	Lepeostegeres)	(Atkinsonia	(Gaiadendron	((Tristerix	(Ligaria	(Aetanthus	Desmaria)))	((((Ileostylus	Muellerina)	(((Sogerianthe	((Benthamina	Helicanthes)	(Dactyliophora	(Amyema	Diplatia))))	((Baratranthus	Helixanthera)	((Scurrula	Taxillus)	((Tolypanthus	Dendrophthoe)	((Plicosepalus	(Bakerella	((((Oliverella	(Erianthemum	Spragueanella))	(Emelianthe	Moquiniella))	(Globimetula	Phragmanthera))	Septulina)))	((Socratina	Vanwykia)	(Oedina	((Agelanthus	(Oncella	Oncocalyx))	(Actinanthella	((Englerina	Tapinanthus)	Berhautia))))))))))	(Cecarria	Loranthus)))	Nuytsia)	(Notanthera	(Ixocactus	(Tripodanthus	(((Oryctanthus
(Peraxilla	(((((((((Cecarria	Loranthus)	(Ileostylus	Muellerina))	(((Helicanthes	Benthamina)	(Sogerianthe	(Dactyliophora	(Diplatia	Amyema))))	(((Helixanthera	(((Tolypanthus	Dendrophthoe)	(((Socratina	((Moquiniella	((Globimetula	Emelianthe)	(Oliverella	(Spragueanella	Erianthemum))))	Phragmanthera))	(Septulina	Bakerella))	(Oedina	(Actinanthella	((Agelanthus	(Oncella	Oncocalyx))	(Berhautia	(Tapinanthus	Englerina)))))))	(Vanwykia	Plicosepalus)))	(Taxillus	Scurrula))	Baratranthus)))	Ligaria)	(((Cladocolea	Struthanthus)	(Tripodanthus	(Psittacanthus	(Phthirusa	(Oryctanthus	Dendropemon)))))	Ixocactus))	((Gaiadendron	Nuytsia)	Atkinsonia))	((Tristerix
(Peraxilla	((Lepeostegeres	((Atkinsonia	((Notanthera	((((((Cecarria	Loranthus)	(Ileostylus	Muellerina))	((Helixanthera	((((Tolypanthus	Dendrophthoe)	((((Phragmanthera	((Oliverella	Moquiniella)	((Globimetula	Emelianthe)	(Spragueanella	Erianthemum))))	Septulina)	Bakerella)	((Actinanthella	((Agelanthus	(Oncella	Oncocalyx))	(Berhautia	(Tapinanthus	Englerina))))	((Vanwykia	Socratina)	Oedina))))	Plicosepalus)	(Taxillus	Scurrula)))	((((Helicanthes	Benthamina)	(Dactyliophora	(Diplatia	Amyema)))	Sogerianthe)	Baratranthus)))	Nuytsia)	(Tristerix	Tupeia))	(Aetanthus	Desmaria)))	(Ligaria	((Tripodanthus	((Phthirusa	(Oryctanthus	Dendropemon))
(Peraxilla	((Lepeostegeres	(((((Gaiadendron	((((Cecarria	Loranthus)	(Ileostylus	Muellerina))	(((((Septulina	Bakerella)	((((Globimetula	Emelianthe)	(Oedina	(Spragueanella	Erianthemum)))	(Phragmanthera	Moquiniella))	(((Tapinanthus	(Oliverella	Englerina))	((Agelanthus	((Oncella	Oncocalyx)	Berhautia))	Actinanthella))	(Vanwykia	Socratina))))	Plicosepalus)	((Taxillus	Scurrula)	(Tolypanthus	(Dendrophthoe	Helixanthera))))	((((Helicanthes	Benthamina)	(Dactyliophora	(Diplatia	Amyema)))	Sogerianthe)	Baratranthus)))	Nuytsia))	(Tristerix	Tupeia))	((Aetanthus	Desmaria)	(Ligaria	((Tripodanthus	((Phthirusa	(Oryctanthus	Dendropemon))	(Psittacanthus
(Peraxilla	((Lepeostegeres	(Gaiadendron	(Atkinsonia	((((Notanthera	((Tripodanthus	((Phthirusa	(Oryctanthus	Dendropemon))	(Psittacanthus	(Cladocolea	Struthanthus))))	Ixocactus))	((Aetanthus	Desmaria)	(Ligaria	Tristerix)))	Tupeia)	(((Cecarria	Loranthus)	((Ileostylus	Muellerina)	(((Taxillus	Scurrula)	(((Vanwykia	Socratina)	(Dendrophthoe	Tolypanthus))	((Helixanthera	(Bakerella	((Moquiniella	(((Globimetula	Emelianthe)	(Oedina	(Spragueanella	Erianthemum)))	(Septulina	Phragmanthera)))	((Oliverella	(Englerina	Tapinanthus))	(((Agelanthus	(Oncella	Oncocalyx))	Actinanthella)	Berhautia)))))	Plicosepalus)))	((((Helicanthes	Benthamina)	(Dactyliophora
(Peraxilla	((((Tristerix	(((Benthamina	((Dactyliophora	(Diplatia	(Helicanthes	Amyema)))	Sogerianthe))	(Baratranthus	((Helixanthera	(Taxillus	Scurrula))	(Dendrophthoe	(((((Moquiniella	(((Globimetula	Emelianthe)	(Oedina	(Spragueanella	Erianthemum)))	(Septulina	Phragmanthera)))	((Actinanthella	(Oliverella	(Englerina	Tapinanthus)))	((Agelanthus	(Oncella	Oncocalyx))	Berhautia)))	(Bakerella	Tolypanthus))	(Vanwykia	Socratina))	Plicosepalus)))))	((Cecarria	Loranthus)	(Ileostylus	Muellerina))))	Nuytsia)	(Gaiadendron	(Atkinsonia	(Tupeia	((((Tripodanthus	((Phthirusa	(Oryctanthus	Dendropemon))	(Psittacanthus	(Cladocolea	Struthanthus))))	Ixocactus)
(Peraxilla	(((Amylotheca	Loxanthera)	((Decaisnina	(Macrosolen	Lepidaria))	Lysiana))	(((((((Tripodanthus	((Phthirusa	(Oryctanthus	Dendropemon))	(Psittacanthus	(Cladocolea	Struthanthus))))	Ixocactus)	Ligaria)	(Notanthera	(Tristerix	(Aetanthus	Desmaria))))	((((Ileostylus	Muellerina)	(((Helixanthera	((Taxillus	Scurrula)	(((Vanwykia	Socratina)	Dendrophthoe)	(((Oliverella	((Moquiniella	Phragmanthera)	((Globimetula	Emelianthe)	(Spragueanella	Erianthemum))))	(Tolypanthus	((Septulina	Oedina)	((Actinanthella	Berhautia)	((Englerina	Tapinanthus)	(Agelanthus	(Oncella	Oncocalyx)))))))	(Bakerella	Plicosepalus)))))	((Sogerianthe	(Helicanthes	(Benthamina
(Peraxilla	((Lysiana	((Amylotheca	Loxanthera)	(Decaisnina	(Macrosolen	Lepidaria))))	(((Atkinsonia	((Aetanthus	Desmaria)	(Notanthera	(((Tripodanthus	((Phthirusa	(Oryctanthus	Dendropemon))	(Psittacanthus	(Cladocolea	Struthanthus))))	Ixocactus)	Ligaria))))	(Gaiadendron	((Tristerix	((((Taxillus	Scurrula)	(((Vanwykia	Socratina)	(Tolypanthus	Dendrophthoe))	((((Helixanthera	((Actinanthella	(((Englerina	Tapinanthus)	Berhautia)	(Agelanthus	(Oncella	Oncocalyx))))	((((Globimetula	Emelianthe)	(Spragueanella	Erianthemum))	(Moquiniella	Oliverella))	(Septulina	Phragmanthera))))	Bakerella)	Plicosepalus)	Oedina)))	(((((Dactyliophora	(Diplatia	Amyema))
((Aetanthus	Peraxilla)	(((Amylotheca	Loxanthera)	(Lysiana	((Macrosolen	Lepidaria)	Decaisnina)))	(((Gaiadendron	(Atkinsonia	((Desmaria	(((Tripodanthus	((Phthirusa	(Oryctanthus	Dendropemon))	(Psittacanthus	(Cladocolea	Struthanthus))))	Ixocactus)	(Ligaria	Notanthera)))	(((Baratranthus	(((Dactyliophora	(Diplatia	Amyema))	(Benthamina	Helicanthes))	Sogerianthe))	(Helixanthera	((Taxillus	Scurrula)	(((Vanwykia	Socratina)	(Plicosepalus	(Tolypanthus	Dendrophthoe)))	(((Oedina	((Agelanthus	Actinanthella)	((Englerina	Tapinanthus)	(Berhautia	(Oncella	Oncocalyx)))))	((((Globimetula	Emelianthe)	((Erianthemum	Spragueanella)	Oliverella))	Phragmanthera)
(Peraxilla	(((Gaiadendron	(Atkinsonia	(Nuytsia	Ligaria)))	((Aetanthus	Desmaria)	((Tupeia	((Psittacanthus	(((Phthirusa	(Oryctanthus	Dendropemon))	(Cladocolea	Struthanthus))	Tripodanthus))	Ixocactus))	(Tristerix	((Cecarria	Loranthus)	((Ileostylus	Muellerina)	((Baratranthus	(Sogerianthe	(Helicanthes	((Dactyliophora	(Diplatia	Amyema))	Benthamina))))	((((Plicosepalus	Bakerella)	((Vanwykia	Socratina)	(Tolypanthus	Dendrophthoe)))	((Oedina	((Englerina	Tapinanthus)	((Agelanthus	(Berhautia	(Oncella	Oncocalyx)))	Actinanthella)))	(((Globimetula	Emelianthe)	((Erianthemum	Spragueanella)	Oliverella))	((Septulina	Phragmanthera)	Moquiniella))))
(Peraxilla	((Gaiadendron	((((Tupeia	(((Psittacanthus	(Cladocolea	Struthanthus))	(Tripodanthus	(Phthirusa	(Oryctanthus	Dendropemon))))	Ixocactus))	(Ligaria	(Nuytsia	(Tristerix	(((((Tolypanthus	Dendrophthoe)	((((((Phragmanthera	(Globimetula	(Emelianthe	((Erianthemum	Spragueanella)	Oliverella))))	Moquiniella)	(Oedina	((Englerina	Tapinanthus)	(((Agelanthus	(Oncella	Oncocalyx))	Actinanthella)	Berhautia))))	(Septulina	Bakerella))	Plicosepalus)	(Vanwykia	Socratina)))	(Helixanthera	(Taxillus	Scurrula)))	(Baratranthus	(Sogerianthe	((Dactyliophora	(Diplatia	(Helicanthes	Amyema)))	Benthamina))))	((Cecarria	Loranthus)	(Ileostylus	Muellerina)))))))
((((Loxanthera	Amylotheca)	(Lysiana	(Decaisnina	(Lepidaria	Macrosolen))))	(((((Ixocactus	(Tripodanthus	(Psittacanthus	((Struthanthus	Cladocolea)	((Oryctanthus	Dendropemon)	Phthirusa)))))	(Notanthera	((Ligaria	(Aetanthus	Desmaria))	Tupeia)))	Atkinsonia)	((Tristerix	(((Ileostylus	Muellerina)	((Cecarria	Loranthus)	(((((Helixanthera	Dendrophthoe)	Tolypanthus)	((Plicosepalus	(Bakerella	((Emelianthe	(Globimetula	Moquiniella))	(Septulina	(Phragmanthera	(Spragueanella	Erianthemum))))))	((Socratina	Vanwykia)	(((Actinanthella	(Berhautia	(Agelanthus	(Oncella	Oncocalyx))))	(Tapinanthus	(Englerina	Oliverella)))	Oedina))))	(Scurrula	Taxillus))
(((Gaiadendron	(Atkinsonia	(((Ixocactus	(Tripodanthus	(Psittacanthus	((Struthanthus	Cladocolea)	((Oryctanthus	Dendropemon)	Phthirusa)))))	(((Tristerix	Ligaria)	(Aetanthus	Desmaria))	(Tupeia	Notanthera)))	(((((((Plicosepalus	((Helixanthera	Dendrophthoe)	Tolypanthus))	(Septulina	(Socratina	Vanwykia)))	(Bakerella	(((Actinanthella	(Berhautia	((Tapinanthus	Englerina)	(Agelanthus	(Oncella	Oncocalyx)))))	Oedina)	((Globimetula	Moquiniella)	(Phragmanthera	(Emelianthe	((Spragueanella	Erianthemum)	Oliverella)))))))	(Scurrula	Taxillus))	(((Dactyliophora	Benthamina)	((Sogerianthe	(Helicanthes	Amyema))	Diplatia))	Baratranthus))	((Ileostylus	Muellerina)
((((Loxanthera	Amylotheca)	(Lysiana	(Decaisnina	(Lepidaria	Macrosolen))))	(((((((Ixocactus	((Psittacanthus	(Struthanthus	Cladocolea))	(Tripodanthus	((Oryctanthus	Dendropemon)	Phthirusa))))	(Ligaria	(Aetanthus	Desmaria)))	(((((Cecarria	Loranthus)	(((((Plicosepalus	(Helixanthera	(Dendrophthoe	Tolypanthus)))	(Bakerella	(((Oedina	Septulina)	((Socratina	Vanwykia)	(Actinanthella	((Tapinanthus	Englerina)	((Agelanthus	(Oncella	Oncocalyx))	Berhautia)))))	((Emelianthe	((Spragueanella	Erianthemum)	Oliverella))	((Globimetula	Moquiniella)	Phragmanthera)))))	(Scurrula	Taxillus))	((Sogerianthe	((Dactyliophora	(Amyema	Diplatia))	(Helicanthes	Benthamina)))
(((((Gaiadendron	((((((((Helixanthera	(Dendrophthoe	Tolypanthus))	(Oedina	(((Socratina	Vanwykia)	(((Agelanthus	(Oncella	Oncocalyx))	Berhautia)	(Actinanthella	(Tapinanthus	Englerina))))	((Plicosepalus	(Septulina	(Moquiniella	(Phragmanthera	(Oliverella	((Emelianthe	Globimetula)	(Spragueanella	Erianthemum)))))))	Bakerella))))	(Scurrula	Taxillus))	((Sogerianthe	(((Helicanthes	Dactyliophora)	(Amyema	Diplatia))	Benthamina))	Baratranthus))	((Ileostylus	Muellerina)	(Cecarria	Loranthus)))	Tristerix)	Tupeia)	Nuytsia))	((Aetanthus	Desmaria)	((Ixocactus	(Tripodanthus	(((Oryctanthus	Dendropemon)	Phthirusa)	(Psittacanthus	(Struthanthus	Cladocolea)))))
((((((Nuytsia	((Ileostylus	Muellerina)	((Cecarria	Loranthus)	(((((Dendrophthoe	Tolypanthus)	((Socratina	Vanwykia)	((Plicosepalus	(Phragmanthera	(Moquiniella	(Oliverella	((Emelianthe	Globimetula)	(Oedina	(Spragueanella	Erianthemum)))))))	(((Actinanthella	(Agelanthus	(Oncella	Oncocalyx)))	(Berhautia	(Tapinanthus	Englerina)))	(Bakerella	Septulina)))))	(Scurrula	Taxillus))	(Baratranthus	Helixanthera))	(Sogerianthe	(Benthamina	(Dactyliophora	((Amyema	Helicanthes)	Diplatia))))))))	Tupeia)	(Tristerix	Gaiadendron))	(((Ixocactus	(Tripodanthus	(((Oryctanthus	Dendropemon)	Phthirusa)	(Psittacanthus	(Struthanthus	Cladocolea)))))	(Ligaria	(Aetanthus
(((Atkinsonia	(((Tupeia	((Ixocactus	(Tripodanthus	((Struthanthus	Cladocolea)	(((Oryctanthus	Dendropemon)	Phthirusa)	Psittacanthus))))	((Tristerix	Ligaria)	(Aetanthus	Desmaria))))	(((Cecarria	Loranthus)	((((((Dendrophthoe	Tolypanthus)	((Socratina	Vanwykia)	(((((Tapinanthus	Englerina)	((Actinanthella	(Agelanthus	(Oncella	Oncocalyx)))	Berhautia))	Bakerella)	(((Oliverella	(Spragueanella	Erianthemum))	Emelianthe)	((Phragmanthera	Moquiniella)	Globimetula)))	((Septulina	Oedina)	Plicosepalus))))	(Scurrula	Taxillus))	Helixanthera)	(Baratranthus	(Sogerianthe	((Helicanthes	Benthamina)	(Dactyliophora	(Amyema	Diplatia))))))	(Ileostylus	Muellerina)))
((((((((Psittacanthus	(Struthanthus	Cladocolea))	((Oryctanthus	Dendropemon)	Phthirusa))	Tripodanthus)	(Notanthera	(Ligaria	(Aetanthus	Desmaria))))	(Ixocactus	Atkinsonia))	(((((Cecarria	Loranthus)	((((((Dendrophthoe	Tolypanthus)	(Plicosepalus	(Bakerella	((((Septulina	Phragmanthera)	Moquiniella)	((Emelianthe	Globimetula)	(Oliverella	(Spragueanella	Erianthemum))))	((Socratina	Vanwykia)	(Oedina	(Actinanthella	((Agelanthus	(Oncella	Oncocalyx))	(Berhautia	(Tapinanthus	Englerina))))))))))	(Scurrula	Taxillus))	Helixanthera)	(Baratranthus	(Sogerianthe	((Diplatia	Benthamina)	(Dactyliophora	(Amyema	Helicanthes))))))	(Ileostylus	Muellerina)))	Nuytsia)
((((((((Struthanthus	Cladocolea)	(((Oryctanthus	Dendropemon)	Phthirusa)	Psittacanthus))	Tripodanthus)	(Notanthera	(Ixocactus	(Ligaria	(Aetanthus	Desmaria)))))	Atkinsonia)	((((Ileostylus	Muellerina)	((Cecarria	Loranthus)	((((Dendrophthoe	Tolypanthus)	(Plicosepalus	(Bakerella	((Moquiniella	(((Emelianthe	Globimetula)	(Oedina	(Oliverella	(Spragueanella	Erianthemum))))	(Septulina	Phragmanthera)))	((Socratina	Vanwykia)	(((Berhautia	(Oncella	Oncocalyx))	(Actinanthella	Agelanthus))	(Tapinanthus	Englerina)))))))	((Scurrula	Taxillus)	(Baratranthus	Helixanthera)))	(((Dactyliophora	(Diplatia	Amyema))	(Helicanthes	Sogerianthe))	Benthamina))))	(Nuytsia
(((((((Notanthera	(Aetanthus	Desmaria))	(Tupeia	Ligaria))	(((((Oryctanthus	Dendropemon)	Phthirusa)	(Psittacanthus	(Struthanthus	Cladocolea)))	Tripodanthus)	Ixocactus))	Atkinsonia)	((Tristerix	((((((Dendrophthoe	Tolypanthus)	(Plicosepalus	((Bakerella	((((Moquiniella	((Emelianthe	Globimetula)	(Oedina	(Oliverella	(Spragueanella	Erianthemum)))))	Phragmanthera)	((((Oncella	Oncocalyx)	Agelanthus)	((Tapinanthus	Englerina)	Berhautia))	Actinanthella))	Septulina))	(Socratina	Vanwykia))))	((Scurrula	Taxillus)	Helixanthera))	(Baratranthus	((Dactyliophora	((Diplatia	Amyema)	Sogerianthe))	(Helicanthes	Benthamina))))	((Ileostylus	Muellerina)	(Cecarria
((((((Notanthera	(Ligaria	(Aetanthus	Desmaria)))	(((((Oryctanthus	Dendropemon)	Phthirusa)	(Psittacanthus	(Struthanthus	Cladocolea)))	Tripodanthus)	Ixocactus))	Atkinsonia)	((Tupeia	(Nuytsia	(Tristerix	((Ileostylus	Muellerina)	((Cecarria	Loranthus)	((Sogerianthe	((Benthamina	((Diplatia	Amyema)	Dactyliophora))	Helicanthes))	((Helixanthera	(((Dendrophthoe	Tolypanthus)	(((((Moquiniella	((Emelianthe	Globimetula)	(Oliverella	(Spragueanella	Erianthemum))))	(Septulina	Phragmanthera))	(Oedina	((Berhautia	(((Oncella	Oncocalyx)	Agelanthus)	Actinanthella))	(Tapinanthus	Englerina))))	(Plicosepalus	Bakerella))	(Socratina	Vanwykia)))	(Scurrula
(Peraxilla	(((Lysiana	(((Lepidaria	Macrosolen)	Decaisnina)	(Loxanthera	Amylotheca)))	(((Gaiadendron	(((Muellerina	Ileostylus)	((Cecarria	Loranthus)	((((Dendrophthoe	Tolypanthus)	((Plicosepalus	((Septulina	(Vanwykia	Socratina))	Bakerella))	((((((Erianthemum	Spragueanella)	Oedina)	(Globimetula	Emelianthe))	(Phragmanthera	Moquiniella))	Oliverella)	((Tapinanthus	Englerina)	(((Agelanthus	(Oncella	Oncocalyx))	Actinanthella)	Berhautia)))))	(Helixanthera	(Scurrula	Taxillus)))	(Baratranthus	((Benthamina	(Helicanthes	((Diplatia	Amyema)	Dactyliophora)))	Sogerianthe)))))	(Tristerix	Nuytsia)))	(Atkinsonia	(Ligaria	(((Aetanthus	Desmaria)
(Peraxilla	(((Decaisnina	Lysiana)	((Lepidaria	Macrosolen)	(Loxanthera	Amylotheca)))	(((Gaiadendron	(((Muellerina	Ileostylus)	((Cecarria	Loranthus)	(((((((((Globimetula	Emelianthe)	(Oliverella	(Erianthemum	Spragueanella)))	Moquiniella)	Phragmanthera)	(Plicosepalus	Septulina))	Bakerella)	((Vanwykia	Socratina)	(Oedina	((Tapinanthus	Englerina)	(((Agelanthus	(Oncella	Oncocalyx))	Actinanthella)	Berhautia)))))	((Scurrula	Taxillus)	(Helixanthera	(Dendrophthoe	Tolypanthus))))	(Baratranthus	(((Helicanthes	Benthamina)	Dactyliophora)	(Sogerianthe	(Diplatia	Amyema)))))))	Tristerix))	(Atkinsonia	(((Nuytsia	(Aetanthus	Desmaria))	Notanthera)
(Peraxilla	(((Gaiadendron	(((Muellerina	Ileostylus)	((Cecarria	Loranthus)	((((Dendrophthoe	Tolypanthus)	((Bakerella	Plicosepalus)	((Septulina	((((Globimetula	Emelianthe)	(Oliverella	(Erianthemum	Spragueanella)))	Moquiniella)	Phragmanthera))	((Vanwykia	Socratina)	(Oedina	((Agelanthus	(Oncella	Oncocalyx))	(Actinanthella	(Berhautia	(Tapinanthus	Englerina)))))))))	((Scurrula	Taxillus)	Helixanthera))	(Baratranthus	(Sogerianthe	(((Benthamina	Dactyliophora)	(Diplatia	Amyema))	Helicanthes))))))	Tristerix))	(Atkinsonia	(((Nuytsia	(Aetanthus	Desmaria))	Notanthera)	((Ixocactus	(((Phthirusa	(Oryctanthus	Dendropemon))	Tripodanthus)	((Struthanthus
(Peraxilla	(((Gaiadendron	((((Baratranthus	((((Dactyliophora	(Diplatia	Amyema))	Helicanthes)	Sogerianthe)	Benthamina))	((((Dendrophthoe	Tolypanthus)	((((Vanwykia	Socratina)	((Actinanthella	((Oncella	Oncocalyx)	Agelanthus))	(Berhautia	(Tapinanthus	Englerina))))	(Plicosepalus	((Oedina	Septulina)	(Moquiniella	((Oliverella	Phragmanthera)	((Globimetula	Emelianthe)	(Erianthemum	Spragueanella)))))))	Bakerella))	(Scurrula	Taxillus))	Helixanthera))	((Muellerina	Ileostylus)	(Cecarria	Loranthus)))	Nuytsia))	(Atkinsonia	(Tupeia	((Notanthera	(Ixocactus	(((Phthirusa	(Oryctanthus	Dendropemon))	Tripodanthus)	((Struthanthus	Cladocolea)	Psittacanthus))))
(Peraxilla	((Lysiana	((Decaisnina	(Lepidaria	Macrosolen))	(Loxanthera	Amylotheca)))	((Atkinsonia	((((Notanthera	(Ixocactus	(Tripodanthus	(((Struthanthus	Cladocolea)	Psittacanthus)	(Phthirusa	(Oryctanthus	Dendropemon))))))	((Aetanthus	Desmaria)	Ligaria))	((Tristerix	(((Cecarria	Loranthus)	(((Baratranthus	((Benthamina	((Dactyliophora	(Diplatia	Amyema))	Helicanthes))	Sogerianthe))	(((Dendrophthoe	(((Vanwykia	Socratina)	((Tolypanthus	Septulina)	(((((Globimetula	Emelianthe)	(Oedina	(Erianthemum	Spragueanella)))	(Moquiniella	Oliverella))	Phragmanthera)	((Tapinanthus	Englerina)	((Actinanthella	((Oncella	Oncocalyx)	Agelanthus))	Berhautia)))))
(Peraxilla	(((Loxanthera	Amylotheca)	(Lysiana	(Decaisnina	(Lepidaria	Macrosolen))))	((((Tristerix	((Muellerina	Ileostylus)	((Cecarria	Loranthus)	((Baratranthus	(Sogerianthe	(Helicanthes	(Benthamina	(Dactyliophora	(Diplatia	Amyema))))))	(((Dendrophthoe	(((Septulina	(Vanwykia	Socratina))	(((Oliverella	((Globimetula	Emelianthe)	(Erianthemum	Spragueanella)))	(Moquiniella	Phragmanthera))	(Tolypanthus	(Oedina	(((Oncella	Oncocalyx)	Agelanthus)	(Berhautia	(Actinanthella	(Tapinanthus	Englerina))))))))	(Plicosepalus	Bakerella)))	(Scurrula	Taxillus))	Helixanthera)))))	(Ixocactus	Gaiadendron))	(Atkinsonia	((Ligaria	(Tripodanthus	((Struthanthus
(Peraxilla	(((Loxanthera	Amylotheca)	(Lysiana	(Decaisnina	(Lepidaria	Macrosolen))))	((((Nuytsia	(Gaiadendron	Tristerix))	((Cecarria	Loranthus)	(((Sogerianthe	((Amyema	Helicanthes)	(Diplatia	(Benthamina	Dactyliophora))))	(Baratranthus	(Helixanthera	(((Tolypanthus	Dendrophthoe)	((Oedina	((Vanwykia	Socratina)	((((Oncella	Oncocalyx)	Agelanthus)	(Berhautia	(Tapinanthus	Englerina)))	Actinanthella)))	((Bakerella	Plicosepalus)	(Septulina	(Phragmanthera	(((Globimetula	((Erianthemum	Spragueanella)	Oliverella))	Emelianthe)	Moquiniella))))))	(Scurrula	Taxillus)))))	(Muellerina	Ileostylus))))	(Atkinsonia	((Notanthera	(Ligaria	(Aetanthus
(Peraxilla	((Lysiana	((Decaisnina	(Lepidaria	Macrosolen))	(Loxanthera	Amylotheca)))	(((((Ixocactus	(Tripodanthus	(Psittacanthus	((Struthanthus	Cladocolea)	(Phthirusa	(Oryctanthus	Dendropemon))))))	Ligaria)	Atkinsonia)	((Tristerix	(((((((Tolypanthus	Dendrophthoe)	((Bakerella	(Septulina	((Moquiniella	Phragmanthera)	(((Erianthemum	Spragueanella)	Oliverella)	(Emelianthe	Globimetula)))))	((Vanwykia	Socratina)	(((Berhautia	(Actinanthella	((Oncella	Oncocalyx)	Agelanthus)))	(Tapinanthus	Englerina))	Oedina))))	(Helixanthera	Plicosepalus))	(Scurrula	Taxillus))	((Sogerianthe	((((Amyema	Diplatia)	Dactyliophora)	Benthamina)	Helicanthes))	Baratranthus))
(Peraxilla	(((((Notanthera	(Aetanthus	Desmaria))	((Ixocactus	(Tripodanthus	((Phthirusa	(Oryctanthus	Dendropemon))	(Psittacanthus	(Struthanthus	Cladocolea)))))	Ligaria))	Atkinsonia)	((((((((((Vanwykia	Socratina)	(((Berhautia	(Actinanthella	((Oncella	Oncocalyx)	Agelanthus)))	(Tapinanthus	Englerina))	Oedina))	((Helixanthera	Plicosepalus)	((Phragmanthera	((((Erianthemum	Spragueanella)	Oliverella)	(Emelianthe	Globimetula))	Moquiniella))	(Bakerella	Septulina))))	(Tolypanthus	Dendrophthoe))	(Scurrula	Taxillus))	((Sogerianthe	(((Amyema	Diplatia)	Dactyliophora)	(Helicanthes	Benthamina)))	Baratranthus))	((Muellerina	Ileostylus)	(Cecarria	Loranthus)))
(Peraxilla	(((((Notanthera	(Ligaria	(Aetanthus	Desmaria)))	(Ixocactus	(Tripodanthus	((Struthanthus	Cladocolea)	((Phthirusa	(Oryctanthus	Dendropemon))	Psittacanthus)))))	Atkinsonia)	((Tupeia	(Nuytsia	(Tristerix	((Muellerina	Ileostylus)	((Cecarria	Loranthus)	(((Sogerianthe	(((Amyema	Diplatia)	Dactyliophora)	Benthamina))	Helicanthes)	(Baratranthus	(((((((((((Erianthemum	Spragueanella)	Oliverella)	(Emelianthe	Globimetula))	(Moquiniella	Phragmanthera))	((Oedina	Septulina)	(Actinanthella	(((Tapinanthus	Englerina)	((Oncella	Oncocalyx)	Agelanthus))	Berhautia))))	(Vanwykia	Socratina))	Bakerella)	(Tolypanthus	Dendrophthoe))	Plicosepalus)
(Peraxilla	((Gaiadendron	(Nuytsia	(((Cecarria	Loranthus)	((((Helicanthes	Benthamina)	(Sogerianthe	(Dactyliophora	(Diplatia	Amyema))))	((((Vanwykia	(Dendrophthoe	Tolypanthus))	(((Actinanthella	((Agelanthus	(Oncocalyx	Oncella))	((Englerina	Tapinanthus)	Berhautia)))	(((Septulina	Phragmanthera)	((Moquiniella	Globimetula)	((Oliverella	(Spragueanella	Erianthemum))	Emelianthe)))	Oedina))	((Socratina	Bakerella)	Plicosepalus)))	(Helixanthera	(Taxillus	Scurrula)))	Baratranthus))	(Ileostylus	Muellerina)))	((Atkinsonia	((Notanthera	(Tristerix	(Ligaria	(Aetanthus	Desmaria))))	(Ixocactus	((Psittacanthus	(Cladocolea	Struthanthus))	((Phthirusa
(Peraxilla	(((Gaiadendron	(((Tristerix	((Ileostylus	Muellerina)	((Cecarria	Loranthus)	(((Taxillus	Scurrula)	(((Helixanthera	Dendrophthoe)	Tolypanthus)	(((Socratina	Vanwykia)	((Agelanthus	(Oncocalyx	Oncella))	((Actinanthella	(Englerina	Tapinanthus))	Berhautia)))	(Plicosepalus	(((Moquiniella	(((Oedina	(Spragueanella	Erianthemum))	((Oliverella	Globimetula)	Emelianthe))	Phragmanthera))	Septulina)	Bakerella)))))	(Baratranthus	(Sogerianthe	((Dactyliophora	(Diplatia	(Helicanthes	Amyema)))	Benthamina)))))))	((Nuytsia	(Ligaria	(((Aetanthus	Desmaria)	Notanthera)	Tupeia)))	(Tripodanthus	((Psittacanthus	(Cladocolea	Struthanthus))	(Phthirusa
(Peraxilla	(((Atkinsonia	((Nuytsia	((((Helixanthera	(Taxillus	Scurrula))	((((Socratina	Vanwykia)	(Dendrophthoe	Tolypanthus))	Plicosepalus)	(((Moquiniella	((((Spragueanella	Erianthemum)	Oedina)	(Globimetula	Emelianthe))	Oliverella))	(Phragmanthera	Septulina))	(Bakerella	(((Englerina	Tapinanthus)	(Agelanthus	(Oncocalyx	Oncella)))	(Actinanthella	Berhautia))))))	(Baratranthus	(Sogerianthe	((Dactyliophora	(Diplatia	Amyema))	(Helicanthes	Benthamina)))))	((Ileostylus	Muellerina)	(Cecarria	Loranthus))))	(((Ligaria	(Tristerix	(Aetanthus	Desmaria)))	Tupeia)	(Ixocactus	(Tripodanthus	((Psittacanthus	(Cladocolea	Struthanthus))	(Phthirusa
(Peraxilla	((Notanthera	(Atkinsonia	((Tupeia	(Gaiadendron	(Nuytsia	((Cecarria	Loranthus)	(((Sogerianthe	(Helicanthes	(Benthamina	(Dactyliophora	(Diplatia	Amyema)))))	(((Helixanthera	(Taxillus	Scurrula))	(((((Oliverella	(Spragueanella	Erianthemum))	(Globimetula	Emelianthe))	(Phragmanthera	Moquiniella))	(Oedina	((Actinanthella	(Agelanthus	(Oncocalyx	Oncella)))	(Berhautia	(Englerina	Tapinanthus)))))	(Bakerella	(((Septulina	(Socratina	Vanwykia))	(Dendrophthoe	Tolypanthus))	Plicosepalus))))	Baratranthus))	(Ileostylus	Muellerina))))))	((Tristerix	((Aetanthus	Desmaria)	Ligaria))	(Ixocactus	(Tripodanthus	((Psittacanthus	(Cladocolea
(Peraxilla	((Lysiana	((Decaisnina	(Lepidaria	Macrosolen))	(Amylotheca	Loxanthera)))	(Notanthera	(((Gaiadendron	Atkinsonia)	((Nuytsia	((Ileostylus	Muellerina)	((Cecarria	Loranthus)	((Helixanthera	((Taxillus	Scurrula)	((Tolypanthus	Dendrophthoe)	(((Bakerella	((Socratina	Vanwykia)	Oedina))	Plicosepalus)	((((Septulina	Phragmanthera)	((Spragueanella	Erianthemum)	(Globimetula	Emelianthe)))	Moquiniella)	((Berhautia	((Agelanthus	(Oncocalyx	Oncella))	Actinanthella))	(Oliverella	(Englerina	Tapinanthus))))))))	(Baratranthus	(Sogerianthe	(Helicanthes	(Benthamina	(Dactyliophora	(Diplatia	Amyema))))))))))	(((Aetanthus	Desmaria)	(Ligaria
(Peraxilla	(((Amylotheca	Loxanthera)	((Decaisnina	Lysiana)	(Lepidaria	Macrosolen)))	(Notanthera	(((((Ileostylus	Muellerina)	((Cecarria	Loranthus)	(((Sogerianthe	(Helicanthes	(Dactyliophora	(Diplatia	Amyema))))	Benthamina)	((((Tolypanthus	Dendrophthoe)	((Socratina	Vanwykia)	(Plicosepalus	(((Phragmanthera	(((Oliverella	(Spragueanella	Erianthemum))	(Globimetula	Emelianthe))	Moquiniella))	((Septulina	Oedina)	((Berhautia	((Agelanthus	(Oncocalyx	Oncella))	Actinanthella))	(Englerina	Tapinanthus))))	Bakerella))))	(Helixanthera	(Taxillus	Scurrula)))	Baratranthus))))	((Tristerix	((Aetanthus	Desmaria)	Ligaria))	(Ixocactus	(((Cladocolea
(Peraxilla	((((Decaisnina	(Lepidaria	Macrosolen))	Lysiana)	(Amylotheca	Loxanthera))	(((((Notanthera	((Aetanthus	Desmaria)	(Ligaria	Tristerix)))	(Ixocactus	(((Phthirusa	(Oryctanthus	Dendropemon))	Tripodanthus)	(Psittacanthus	(Cladocolea	Struthanthus)))))	(Atkinsonia	((Ileostylus	Muellerina)	((Cecarria	Loranthus)	((Sogerianthe	((Helicanthes	Benthamina)	(Dactyliophora	(Diplatia	Amyema))))	((((Tolypanthus	Dendrophthoe)	((Plicosepalus	Bakerella)	(((Septulina	Phragmanthera)	(((Oedina	(Spragueanella	Erianthemum))	(Globimetula	Emelianthe))	Moquiniella))	((Socratina	Vanwykia)	(((Oliverella	(Englerina	Tapinanthus))	Berhautia)	(Actinanthella
(Peraxilla	((Lepeostegeres	(Lysiana	((Amylotheca	Loxanthera)	(Decaisnina	(Lepidaria	Macrosolen)))))	(((((((Tripodanthus	((Psittacanthus	(Cladocolea	Struthanthus))	(Phthirusa	(Oryctanthus	Dendropemon))))	Ixocactus)	Ligaria)	Atkinsonia)	(((Gaiadendron	(Nuytsia	Tristerix))	Tupeia)	((Ileostylus	Muellerina)	((Cecarria	Loranthus)	(((((Dactyliophora	Diplatia)	(Amyema	Helicanthes))	Sogerianthe)	Benthamina)	(((((Tolypanthus	Dendrophthoe)	(((Plicosepalus	Bakerella)	((Moquiniella	((Septulina	Phragmanthera)	((Oliverella	(Spragueanella	Erianthemum))	(Globimetula	Emelianthe))))	((Socratina	Vanwykia)	(((Englerina	Tapinanthus)	Berhautia)	(Actinanthella
(Peraxilla	((Lepeostegeres	((Amylotheca	Loxanthera)	((Decaisnina	(Lepidaria	Macrosolen))	Lysiana)))	((((Tripodanthus	((Psittacanthus	(Cladocolea	Struthanthus))	(Phthirusa	(Oryctanthus	Dendropemon))))	Atkinsonia)	(((Ixocactus	(Aetanthus	Desmaria))	((Ligaria	Tristerix)	Tupeia))	(Gaiadendron	(Nuytsia	((Ileostylus	Muellerina)	((Cecarria	Loranthus)	((((Tolypanthus	Dendrophthoe)	((Plicosepalus	Bakerella)	((Socratina	Vanwykia)	((Oedina	((Englerina	Tapinanthus)	(Berhautia	(Actinanthella	(Agelanthus	(Oncocalyx	Oncella))))))	(((Globimetula	(Emelianthe	(Oliverella	(Spragueanella	Erianthemum))))	(Septulina	Moquiniella))	Phragmanthera)))))
(Peraxilla	((Lepeostegeres	(Lysiana	((Amylotheca	Loxanthera)	(Decaisnina	(Lepidaria	Macrosolen)))))	((((Tupeia	((Aetanthus	Desmaria)	Ligaria))	((Gaiadendron	(Tristerix	(Nuytsia	((Cecarria	Loranthus)	((((Baratranthus	((Taxillus	Scurrula)	Helixanthera))	(((((Socratina	Vanwykia)	(Oedina	((Agelanthus	(Oncocalyx	Oncella))	((Berhautia	(Englerina	Tapinanthus))	Actinanthella))))	(Septulina	Bakerella))	(Plicosepalus	(Tolypanthus	Dendrophthoe)))	((((Oliverella	(Spragueanella	Erianthemum))	(Globimetula	Emelianthe))	Moquiniella)	Phragmanthera)))	(Sogerianthe	((Amyema	Helicanthes)	((Dactyliophora	Diplatia)	Benthamina))))	(Ileostylus
(Peraxilla	(((Gaiadendron	(Tristerix	Nuytsia))	(((((Aetanthus	Desmaria)	Notanthera)	(Ligaria	(Ixocactus	(Tripodanthus	((Psittacanthus	(Struthanthus	Cladocolea))	(Phthirusa	(Dendropemon	Oryctanthus)))))))	Atkinsonia)	(((Ileostylus	Muellerina)	(((Sogerianthe	((Helicanthes	Amyema)	(Diplatia	(Benthamina	Dactyliophora))))	(((((Tolypanthus	Dendrophthoe)	(((Septulina	(Socratina	Vanwykia))	(((Phragmanthera	Moquiniella)	((Oedina	(Oliverella	(Erianthemum	Spragueanella)))	(Globimetula	Emelianthe)))	((((Agelanthus	Actinanthella)	Berhautia)	(Englerina	Tapinanthus))	(Oncocalyx	Oncella))))	Bakerella))	Plicosepalus)	(Helixanthera	(Taxillus	Scurrula)))
(Peraxilla	(((((Ligaria	(Aetanthus	Desmaria))	(Notanthera	(((Psittacanthus	(Struthanthus	Cladocolea))	(Phthirusa	(Dendropemon	Oryctanthus)))	Tripodanthus)))	(((Ixocactus	Gaiadendron)	(Tristerix	Nuytsia))	(((Loranthus	Cecarria)	((Ileostylus	Muellerina)	((((Helixanthera	Dendrophthoe)	((Bakerella	Plicosepalus)	(Tolypanthus	((((((Oliverella	(Erianthemum	Spragueanella))	(Globimetula	Emelianthe))	Moquiniella)	(Septulina	Phragmanthera))	Oedina)	(((Agelanthus	(Oncocalyx	Oncella))	(Actinanthella	((Englerina	Tapinanthus)	Berhautia)))	(Socratina	Vanwykia))))))	(Taxillus	Scurrula))	(Baratranthus	((((Dactyliophora	(Diplatia	Amyema))	Benthamina)
(Peraxilla	((((((Ligaria	(Aetanthus	Desmaria))	(Tupeia	(((Psittacanthus	(Struthanthus	Cladocolea))	(Phthirusa	(Dendropemon	Oryctanthus)))	Tripodanthus)))	(((Ixocactus	Gaiadendron)	(Tristerix	Nuytsia))	((Ileostylus	Muellerina)	((((((((Phragmanthera	(Globimetula	(Emelianthe	(Oliverella	(Erianthemum	Spragueanella)))))	Moquiniella)	(((Englerina	Tapinanthus)	((Berhautia	(Agelanthus	(Oncocalyx	Oncella)))	Actinanthella))	(Socratina	Vanwykia)))	(Septulina	Oedina))	(((Tolypanthus	Dendrophthoe)	Plicosepalus)	Bakerella))	((Taxillus	Scurrula)	Helixanthera))	(Baratranthus	((((Dactyliophora	(Diplatia	Amyema))	Benthamina)	Helicanthes)	Sogerianthe)))
(Peraxilla	((((Tristerix	(Gaiadendron	Nuytsia))	(Tupeia	((Ileostylus	Muellerina)	((((((Dactyliophora	(Diplatia	Amyema))	Helicanthes)	Sogerianthe)	Benthamina)	((((((Socratina	Vanwykia)	(((Phragmanthera	(Globimetula	(Emelianthe	(Oliverella	(Erianthemum	Spragueanella)))))	Moquiniella)	(Actinanthella	((Berhautia	(Englerina	Tapinanthus))	(Agelanthus	(Oncocalyx	Oncella))))))	((Plicosepalus	(Septulina	Oedina))	Bakerella))	(Tolypanthus	Dendrophthoe))	((Taxillus	Scurrula)	Helixanthera))	Baratranthus))	(Loranthus	Cecarria)))))	(Atkinsonia	(Notanthera	((Ligaria	(Aetanthus	Desmaria))	(Ixocactus	(((Struthanthus	Cladocolea)	((Phthirusa
(Peraxilla	((Atkinsonia	((Aetanthus	Desmaria)	(((Tristerix	Tupeia)	((((Ileostylus	Muellerina)	(((((((Tolypanthus	Dendrophthoe)	(((((Globimetula	Emelianthe)	(Oliverella	(Erianthemum	Spragueanella)))	(Septulina	Phragmanthera))	Moquiniella)	((Socratina	Vanwykia)	(Oedina	(Actinanthella	((Berhautia	(Englerina	Tapinanthus))	(Agelanthus	(Oncocalyx	Oncella))))))))	Bakerella)	Plicosepalus)	((Taxillus	Scurrula)	Helixanthera))	(Baratranthus	((Benthamina	(Dactyliophora	(Diplatia	(Helicanthes	Amyema))))	Sogerianthe)))	(Loranthus	Cecarria)))	Nuytsia)	Gaiadendron))	((Ixocactus	(Tripodanthus	((Phthirusa	(Dendropemon	Oryctanthus))	(Psittacanthus
(Peraxilla	(((Atkinsonia	((Tupeia	(((((Baratranthus	Helixanthera)	((((Oedina	(Actinanthella	(Berhautia	((Englerina	Tapinanthus)	(Agelanthus	(Oncocalyx	Oncella))))))	(((Globimetula	Emelianthe)	(Oliverella	(Erianthemum	Spragueanella)))	(Phragmanthera	Moquiniella)))	(Bakerella	(((Tolypanthus	Dendrophthoe)	((Socratina	Vanwykia)	Septulina))	Plicosepalus)))	(Taxillus	Scurrula)))	(Helicanthes	((Benthamina	(Dactyliophora	(Diplatia	Amyema)))	Sogerianthe)))	((Loranthus	Cecarria)	(Ileostylus	Muellerina)))	Nuytsia))	((Tripodanthus	(Psittacanthus	((Struthanthus	Cladocolea)	(Phthirusa	(Dendropemon	Oryctanthus)))))	(Notanthera	(Tristerix	((Ixocactus
(Peraxilla	((Atkinsonia	((Gaiadendron	(Tupeia	(Tristerix	(((((Baratranthus	Helixanthera)	((((Socratina	(((Englerina	Tapinanthus)	(((Agelanthus	(Oncocalyx	Oncella))	Berhautia)	Actinanthella))	(Moquiniella	(((Globimetula	Emelianthe)	(Oliverella	(Erianthemum	Spragueanella)))	Phragmanthera))))	((Bakerella	((Septulina	Oedina)	Vanwykia))	Plicosepalus))	(Tolypanthus	Dendrophthoe))	(Taxillus	Scurrula)))	(Sogerianthe	((Benthamina	Helicanthes)	(Dactyliophora	(Diplatia	Amyema)))))	((Loranthus	Cecarria)	(Ileostylus	Muellerina)))	Nuytsia))))	((Aetanthus	Desmaria)	(Notanthera	((((Struthanthus	Cladocolea)	(Tripodanthus	(Phthirusa	(Dendropemon
(Peraxilla	((Gaiadendron	(Atkinsonia	((((((Baratranthus	((Dendrophthoe	((((((Berhautia	(Englerina	Tapinanthus))	((Agelanthus	(Oncocalyx	Oncella))	Actinanthella))	(((Moquiniella	((Globimetula	Emelianthe)	(Oliverella	(Erianthemum	Spragueanella))))	Phragmanthera)	Socratina))	(Bakerella	((Plicosepalus	Septulina)	Oedina)))	Vanwykia)	Tolypanthus))	(Helixanthera	(Taxillus	Scurrula))))	(Sogerianthe	((Benthamina	(Dactyliophora	(Diplatia	Amyema)))	Helicanthes)))	((Loranthus	Cecarria)	(Ileostylus	Muellerina)))	Nuytsia)	(Notanthera	(((Psittacanthus	(Struthanthus	Cladocolea))	(Tripodanthus	(Phthirusa	(Dendropemon	Oryctanthus))))	Ixocactus)))	(Tupeia
(Peraxilla	(((Atkinsonia	((((Psittacanthus	(Struthanthus	Cladocolea))	(Tripodanthus	(Phthirusa	(Dendropemon	Oryctanthus))))	Ixocactus)	(Notanthera	(Tupeia	(((Tristerix	Aetanthus)	Desmaria)	Ligaria)))))	(Gaiadendron	((((Sogerianthe	(Benthamina	(Dactyliophora	(Diplatia	(Helicanthes	Amyema)))))	(((Dendrophthoe	(((Socratina	Vanwykia)	((Oedina	(((Oliverella	(Erianthemum	Spragueanella))	((Globimetula	Emelianthe)	Moquiniella))	(Septulina	Phragmanthera)))	(((Englerina	Tapinanthus)	((Berhautia	(Oncocalyx	Oncella))	(Actinanthella	Agelanthus)))	(Tolypanthus	Bakerella))))	Plicosepalus))	(Taxillus	Scurrula))	(Baratranthus	Helixanthera)))	((Loranthus
(Peraxilla	((((Nuytsia	Atkinsonia)	(((Tristerix	(Ligaria	((Tripodanthus	((Psittacanthus	(Phthirusa	(Dendropemon	Oryctanthus)))	(Struthanthus	Cladocolea)))	Ixocactus)))	(Notanthera	(Tupeia	(Aetanthus	Desmaria))))	(((Baratranthus	(Sogerianthe	((Benthamina	(Dactyliophora	(Diplatia	Amyema)))	Helicanthes)))	(((Tolypanthus	Dendrophthoe)	(((Socratina	Vanwykia)	(((Septulina	Oedina)	((((Erianthemum	Spragueanella)	(Globimetula	Emelianthe))	(Moquiniella	Oliverella))	Phragmanthera))	(((Actinanthella	Agelanthus)	((Berhautia	(Englerina	Tapinanthus))	(Oncocalyx	Oncella)))	Bakerella)))	Plicosepalus))	((Taxillus	Scurrula)	Helixanthera)))	((Loranthus
(((Lysiana	((Decaisnina	(Lepidaria	Macrosolen))	(Amylotheca	Loxanthera)))	(((Gaiadendron	(Tristerix	(((((((Amyema	Diplatia)	Dactyliophora)	(Benthamina	Helicanthes))	Sogerianthe)	((Helixanthera	Baratranthus)	((Scurrula	Taxillus)	(((((Moquiniella	Globimetula)	Phragmanthera)	((Oliverella	(Spragueanella	Erianthemum))	Emelianthe))	(Tolypanthus	(Oedina	((Berhautia	(Actinanthella	(Englerina	Tapinanthus)))	((Oncocalyx	Oncella)	Agelanthus)))))	(Bakerella	((Septulina	(Socratina	Vanwykia))	(Plicosepalus	Dendrophthoe)))))))	((Muellerina	Ileostylus)	(Cecarria	Loranthus)))	Nuytsia)))	(Atkinsonia	((Notanthera	((Tripodanthus	(((Oryctanthus	Dendropemon)
((((Gaiadendron	(Tristerix	(((Muellerina	Ileostylus)	((Cecarria	Loranthus)	((Baratranthus	(Sogerianthe	(Helicanthes	(((Amyema	Diplatia)	Dactyliophora)	Benthamina))))	((Scurrula	Taxillus)	((((((Globimetula	Emelianthe)	(Oliverella	(Spragueanella	Erianthemum)))	(Moquiniella	Phragmanthera))	(Oedina	(((((Oncocalyx	Oncella)	Agelanthus)	(Englerina	Tapinanthus))	Berhautia)	Actinanthella)))	(Bakerella	((Socratina	Vanwykia)	(Septulina	Plicosepalus))))	(Tolypanthus	(Helixanthera	Dendrophthoe)))))))	Nuytsia)))	(Atkinsonia	((Notanthera	(Ligaria	((Tripodanthus	(((Oryctanthus	Dendropemon)	Phthirusa)	((Cladocolea	Struthanthus)	Psittacanthus)))	Ixocactus)))
((((Amylotheca	Loxanthera)	((Decaisnina	(Lepidaria	Macrosolen))	Lysiana))	((Atkinsonia	(((Ligaria	((Tripodanthus	(((Oryctanthus	Dendropemon)	Phthirusa)	((Cladocolea	Struthanthus)	Psittacanthus)))	Ixocactus))	((Desmaria	Aetanthus)	Notanthera))	((Tupeia	((Cecarria	Loranthus)	(((Baratranthus	(Sogerianthe	(Helicanthes	(((Amyema	Diplatia)	Dactyliophora)	Benthamina))))	((Helixanthera	(Scurrula	Taxillus))	(Dendrophthoe	((((Oedina	((Englerina	Tapinanthus)	(Berhautia	(Actinanthella	((Oncocalyx	Oncella)	Agelanthus)))))	(Socratina	Vanwykia))	((((Septulina	Phragmanthera)	((Oliverella	(Spragueanella	Erianthemum))	(Globimetula	Emelianthe)))
(((Atkinsonia	(((Ligaria	(Notanthera	((Tripodanthus	(((Oryctanthus	Dendropemon)	Phthirusa)	((Cladocolea	Struthanthus)	Psittacanthus)))	Ixocactus)))	(Desmaria	Aetanthus))	(((Nuytsia	(Tristerix	(((Baratranthus	(Sogerianthe	(Benthamina	((Diplatia	(Amyema	Helicanthes))	Dactyliophora))))	((Helixanthera	(Scurrula	Taxillus))	(((((Septulina	Bakerella)	(((Actinanthella	((Oncocalyx	Oncella)	Agelanthus))	((Englerina	Tapinanthus)	Berhautia))	((Phragmanthera	(((Spragueanella	Erianthemum)	(Globimetula	Emelianthe))	Oliverella))	Moquiniella)))	(Oedina	(Socratina	Vanwykia)))	Plicosepalus)	(Tolypanthus	Dendrophthoe))))	((Muellerina	Ileostylus)	(Cecarria
((((Atkinsonia	(((Ligaria	(Notanthera	((Tripodanthus	(((Oryctanthus	Dendropemon)	Phthirusa)	((Cladocolea	Struthanthus)	Psittacanthus)))	Ixocactus)))	(Desmaria	Aetanthus))	((Tristerix	Nuytsia)	((((Baratranthus	(Sogerianthe	((Helicanthes	Benthamina)	((Diplatia	Amyema)	Dactyliophora))))	(((((Oedina	((Actinanthella	((Oncocalyx	Oncella)	Agelanthus))	((Englerina	Tapinanthus)	Berhautia)))	(((Globimetula	Emelianthe)	(Oliverella	(Spragueanella	Erianthemum)))	(Moquiniella	Phragmanthera)))	((Septulina	Bakerella)	((Socratina	Vanwykia)	Plicosepalus)))	(Helixanthera	(Tolypanthus	Dendrophthoe)))	(Scurrula	Taxillus)))	((Muellerina	Ileostylus)	(Cecarria
((((Tupeia	(Desmaria	Aetanthus))	((Gaiadendron	(Nuytsia	(Tristerix	(((((((Diplatia	Amyema)	Dactyliophora)	Helicanthes)	Sogerianthe)	Benthamina)	((((((Socratina	Vanwykia)	((((Englerina	Tapinanthus)	((Berhautia	((Oncocalyx	Oncella)	Agelanthus))	Actinanthella))	(((Globimetula	Emelianthe)	(Oedina	(Oliverella	(Spragueanella	Erianthemum))))	(Moquiniella	Phragmanthera)))	(Septulina	Bakerella)))	Plicosepalus)	(Tolypanthus	Dendrophthoe))	(Helixanthera	(Scurrula	Taxillus)))	Baratranthus))	((Muellerina	Ileostylus)	(Cecarria	Loranthus))))))	(Atkinsonia	(Ligaria	(Tripodanthus	((((Oryctanthus	Dendropemon)	Phthirusa)	((Cladocolea	Struthanthus)
((((((((Tupeia	(Tristerix	(((((Benthamina	((Diplatia	Amyema)	Dactyliophora))	Helicanthes)	Sogerianthe)	((((((((Socratina	(Oedina	((Englerina	Tapinanthus)	((Berhautia	((Oncocalyx	Oncella)	Agelanthus))	Actinanthella))))	(Phragmanthera	(((Globimetula	Emelianthe)	(Oliverella	(Spragueanella	Erianthemum)))	Moquiniella)))	(Septulina	Bakerella))	Vanwykia)	Plicosepalus)	((Dendrophthoe	Helixanthera)	(Scurrula	Taxillus)))	Baratranthus)	Tolypanthus))	((Muellerina	Ileostylus)	(Cecarria	Loranthus)))))	(Ixocactus	(Tripodanthus	(((Oryctanthus	Dendropemon)	Phthirusa)	((Cladocolea	Struthanthus)	Psittacanthus)))))	Ligaria)	(Notanthera	(Nuytsia	(Desmaria
((((((Tupeia	((Notanthera	(Tripodanthus	(((Oryctanthus	Dendropemon)	Phthirusa)	((Cladocolea	Struthanthus)	Psittacanthus))))	(Desmaria	Aetanthus)))	((Ligaria	Tristerix)	((Cecarria	Loranthus)	((((Helicanthes	Benthamina)	((Diplatia	Amyema)	Dactyliophora))	(Sogerianthe	(((Scurrula	Taxillus)	((Dendrophthoe	Tolypanthus)	(Vanwykia	(Plicosepalus	(((Socratina	((Englerina	Tapinanthus)	(Berhautia	(((Oncocalyx	Oncella)	Agelanthus)	Actinanthella))))	(Moquiniella	((Septulina	Phragmanthera)	(Globimetula	(Emelianthe	(Oedina	(Oliverella	(Spragueanella	Erianthemum))))))))	Bakerella)))))	(Helixanthera	Baratranthus))))	(Muellerina	Ileostylus)))))	(Gaiadendron
(((((((Tupeia	(Desmaria	Aetanthus))	(Nuytsia	((Ligaria	Tristerix)	((Cecarria	Loranthus)	(((Sogerianthe	(((Diplatia	Amyema)	Dactyliophora)	(Helicanthes	Benthamina)))	((Scurrula	Taxillus)	(((((((Oncocalyx	Oncella)	Agelanthus)	((Englerina	Tapinanthus)	(Berhautia	Actinanthella)))	(Moquiniella	(Phragmanthera	((Oliverella	(Spragueanella	Erianthemum))	(Globimetula	Emelianthe)))))	((Socratina	Vanwykia)	((Septulina	Oedina)	Bakerella)))	(Plicosepalus	Baratranthus))	(Tolypanthus	(Dendrophthoe	Helixanthera)))))	(Muellerina	Ileostylus))))))	(Ixocactus	(Tripodanthus	(((Oryctanthus	Dendropemon)	Phthirusa)	((Cladocolea	Struthanthus)	Psittacanthus)))))
(((((((Ligaria	Tristerix)	(((Cecarria	Loranthus)	(((Baratranthus	(Sogerianthe	(((Diplatia	(Helicanthes	Amyema))	Dactyliophora)	Benthamina)))	((Plicosepalus	(Bakerella	((Moquiniella	((Oliverella	Phragmanthera)	((Spragueanella	Erianthemum)	(Globimetula	Emelianthe))))	((Socratina	Vanwykia)	((Septulina	Oedina)	((Berhautia	(Actinanthella	((Oncocalyx	Oncella)	Agelanthus)))	(Englerina	Tapinanthus)))))))	((Dendrophthoe	(Helixanthera	Tolypanthus))	(Scurrula	Taxillus))))	(Muellerina	Ileostylus)))	Nuytsia))	(Tupeia	((Tripodanthus	(((Oryctanthus	Dendropemon)	Phthirusa)	((Cladocolea	Struthanthus)	Psittacanthus)))	(Notanthera	(Desmaria	Aetanthus)))))
(Peraxilla	((Notanthera	(((Lysiana	((Lepidaria	Macrosolen)	Decaisnina))	(Loxanthera	Amylotheca))	Lepeostegeres))	(((Gaiadendron	(Aetanthus	(Tupeia	((Tristerix	((Ileostylus	Muellerina)	((Cecarria	Loranthus)	((((Tolypanthus	Dendrophthoe)	(((((Moquiniella	(Emelianthe	Globimetula))	(Oliverella	(Septulina	(Erianthemum	Spragueanella))))	Phragmanthera)	((Socratina	Vanwykia)	(Oedina	(Berhautia	((Tapinanthus	Englerina)	(Actinanthella	(Agelanthus	(Oncocalyx	Oncella))))))))	(Plicosepalus	Bakerella)))	(Helixanthera	(Taxillus	Scurrula)))	((Benthamina	(Sogerianthe	((Diplatia	(Helicanthes	Amyema))	Dactyliophora)))	Baratranthus)))))	Nuytsia))))
(Peraxilla	(((Lysiana	((Lepidaria	Macrosolen)	Decaisnina))	(Loxanthera	Amylotheca))	(Lepeostegeres	(((((Tripodanthus	((Struthanthus	Cladocolea)	(((Dendropemon	Oryctanthus)	Phthirusa)	Psittacanthus)))	Ixocactus)	(Notanthera	(Tupeia	(Ligaria	(Aetanthus	Desmaria)))))	Atkinsonia)	(((Tristerix	Nuytsia)	Gaiadendron)	((Ileostylus	Muellerina)	((Cecarria	Loranthus)	((((Tolypanthus	(Helixanthera	Dendrophthoe))	((((Moquiniella	((Emelianthe	Globimetula)	(Oliverella	(Septulina	(Erianthemum	Spragueanella)))))	Phragmanthera)	(Oedina	(((Tapinanthus	Englerina)	(Berhautia	((Agelanthus	(Oncocalyx	Oncella))	Actinanthella)))	(Socratina	Vanwykia))))
(Peraxilla	((Atkinsonia	(((Gaiadendron	((Tristerix	(Nuytsia	((Ileostylus	Muellerina)	((Cecarria	Loranthus)	((Sogerianthe	((Benthamina	(Dactyliophora	(Amyema	Diplatia)))	Helicanthes))	(Helixanthera	(Baratranthus	(((Dendrophthoe	(((Moquiniella	(((Emelianthe	Globimetula)	(Oliverella	(Erianthemum	Spragueanella)))	(Septulina	Phragmanthera)))	((Socratina	Vanwykia)	(Oedina	((Tapinanthus	Englerina)	(Actinanthella	(Berhautia	(Agelanthus	(Oncocalyx	Oncella))))))))	(Tolypanthus	Bakerella)))	Plicosepalus)	(Taxillus	Scurrula)))))))))	Tupeia))	((Tripodanthus	(((Dendropemon	Oryctanthus)	Phthirusa)	(Psittacanthus	(Struthanthus	Cladocolea))))	Ixocactus))
(Peraxilla	((Atkinsonia	((Gaiadendron	((Nuytsia	((Ileostylus	Muellerina)	((Cecarria	Loranthus)	((((Helicanthes	Benthamina)	(Sogerianthe	(Dactyliophora	(Amyema	Diplatia))))	((Taxillus	Scurrula)	((Tolypanthus	(Dendrophthoe	Helixanthera))	((((((Septulina	((Globimetula	Moquiniella)	(Emelianthe	(Oedina	(Oliverella	(Erianthemum	Spragueanella))))))	Phragmanthera)	(Socratina	(((Berhautia	Actinanthella)	Agelanthus)	((Oncocalyx	Oncella)	(Tapinanthus	Englerina)))))	Bakerella)	Plicosepalus)	Vanwykia))))	Baratranthus))))	(Tupeia	Tristerix)))	((Notanthera	((Tripodanthus	((Struthanthus	Cladocolea)	(((Dendropemon	Oryctanthus)	Phthirusa)	Psittacanthus)))
(Peraxilla	(((Loxanthera	Amylotheca)	(Lysiana	((Lepidaria	Macrosolen)	Decaisnina)))	(Lepeostegeres	((Nuytsia	Tristerix)	((Atkinsonia	((Notanthera	(Tupeia	(Ligaria	(Aetanthus	Desmaria))))	((((((Helixanthera	(Taxillus	Scurrula))	((Tolypanthus	Dendrophthoe)	(((Socratina	Vanwykia)	(((Septulina	(Moquiniella	(((Oedina	(Erianthemum	Spragueanella))	(Globimetula	Emelianthe))	Oliverella)))	Phragmanthera)	(Berhautia	((Agelanthus	(Oncocalyx	Oncella))	(Actinanthella	(Tapinanthus	Englerina))))))	(Plicosepalus	Bakerella))))	(Baratranthus	((Helicanthes	Benthamina)	(Sogerianthe	(Dactyliophora	(Amyema	Diplatia))))))	(Cecarria	Loranthus))
(Peraxilla	((Ligaria	((Gaiadendron	((Notanthera	(Nuytsia	(Aetanthus	Desmaria)))	(((((((Taxillus	Scurrula)	((Helixanthera	Dendrophthoe)	((Socratina	Vanwykia)	(Plicosepalus	((Tolypanthus	Bakerella)	((((Emelianthe	((Oliverella	(Erianthemum	Spragueanella))	Globimetula))	Phragmanthera)	Moquiniella)	((Septulina	Oedina)	((Tapinanthus	Englerina)	((Actinanthella	(Agelanthus	(Oncocalyx	Oncella)))	Berhautia)))))))))	(Baratranthus	(Sogerianthe	((Benthamina	(Dactyliophora	(Amyema	Diplatia)))	Helicanthes))))	(Cecarria	Loranthus))	(Ileostylus	Muellerina))	Tristerix)	(Tupeia	((Tripodanthus	(((Dendropemon	Oryctanthus)	Phthirusa)	(Psittacanthus
(Peraxilla	((((Nuytsia	Gaiadendron)	(Tupeia	(((((((Sogerianthe	(Amyema	Diplatia))	Dactyliophora)	(Helicanthes	Benthamina))	((((Taxillus	Scurrula)	((Tolypanthus	Dendrophthoe)	((Socratina	Vanwykia)	((Oedina	((Septulina	Bakerella)	Plicosepalus))	(((Actinanthella	((Agelanthus	(Oncocalyx	Oncella))	Berhautia))	(Tapinanthus	Englerina))	((Phragmanthera	Globimetula)	(Moquiniella	(Emelianthe	(Oliverella	(Erianthemum	Spragueanella))))))))))	Helixanthera)	Baratranthus))	(Cecarria	Loranthus))	(Ileostylus	Muellerina))	Tristerix)))	(((((Tripodanthus	(((Dendropemon	Oryctanthus)	Phthirusa)	(Struthanthus	Cladocolea)))	Psittacanthus)	(Ligaria	Notanthera))
(Peraxilla	((((((Ixocactus	(Tripodanthus	(((Dendropemon	Oryctanthus)	Phthirusa)	(Psittacanthus	(Struthanthus	Cladocolea)))))	(Tristerix	Ligaria))	(Atkinsonia	(((Nuytsia	Gaiadendron)	((((Benthamina	((Helicanthes	(Amyema	Diplatia))	Dactyliophora))	Sogerianthe)	((((((Septulina	Bakerella)	((((Actinanthella	((Oncocalyx	Oncella)	Agelanthus))	(Berhautia	(Tapinanthus	Englerina)))	(Moquiniella	((Emelianthe	(Oliverella	(Erianthemum	Spragueanella)))	(Phragmanthera	Globimetula))))	(Socratina	Vanwykia)))	((Taxillus	Scurrula)	(Tolypanthus	(Helixanthera	Dendrophthoe))))	Plicosepalus)	Oedina)	Baratranthus))	((Cecarria	Loranthus)	(Ileostylus	Muellerina))))
(Peraxilla	((((Aetanthus	Desmaria)	(Atkinsonia	(((Ixocactus	(Tripodanthus	(((Dendropemon	Oryctanthus)	Phthirusa)	(Psittacanthus	(Struthanthus	Cladocolea)))))	((Tristerix	Ligaria)	Tupeia))	(Gaiadendron	(Nuytsia	((((((Helixanthera	Dendrophthoe)	(Taxillus	Scurrula))	((((Oedina	(((Oncocalyx	Oncella)	Agelanthus)	(Actinanthella	((Tapinanthus	Englerina)	Berhautia))))	(Moquiniella	((Oliverella	(Erianthemum	Spragueanella))	((Septulina	Phragmanthera)	(Emelianthe	Globimetula)))))	(Socratina	Vanwykia))	(Bakerella	Plicosepalus)))	Tolypanthus)	(Baratranthus	((Benthamina	(((Helicanthes	Amyema)	Dactyliophora)	Diplatia))	Sogerianthe)))	((Cecarria
(Peraxilla	(((Atkinsonia	((Gaiadendron	(Tristerix	((Tupeia	(Aetanthus	Desmaria))	(Nuytsia	((Cecarria	Loranthus)	((Ileostylus	Muellerina)	((((Helicanthes	Benthamina)	(Dactyliophora	(Amyema	Diplatia)))	Sogerianthe)	(((((Bakerella	Plicosepalus)	((Septulina	((Phragmanthera	Moquiniella)	((Emelianthe	Globimetula)	(Oliverella	(Erianthemum	Spragueanella)))))	((Socratina	Vanwykia)	(Oedina	((Tapinanthus	Englerina)	(Berhautia	(((Oncocalyx	Oncella)	Agelanthus)	Actinanthella)))))))	(Tolypanthus	Dendrophthoe))	((Taxillus	Scurrula)	Helixanthera))	Baratranthus))))))))	((Ixocactus	(Tripodanthus	((Struthanthus	Cladocolea)	(((Dendropemon	Oryctanthus)
(Peraxilla	((((((Baratranthus	(Sogerianthe	(Helicanthes	((Dactyliophora	(Amyema	Diplatia))	Benthamina))))	((((Phragmanthera	(((Oliverella	(Erianthemum	Spragueanella))	(Emelianthe	Globimetula))	Moquiniella))	((Socratina	Vanwykia)	((Englerina	Tapinanthus)	(Berhautia	((Agelanthus	(Oncella	Oncocalyx))	Actinanthella)))))	((Oedina	Plicosepalus)	(Septulina	Bakerella)))	((Dendrophthoe	Helixanthera)	(Tolypanthus	(Taxillus	Scurrula)))))	((Muellerina	Ileostylus)	(Cecarria	Loranthus)))	(Tristerix	(Gaiadendron	Nuytsia)))	((Ligaria	(Tupeia	Atkinsonia))	(((Aetanthus	Desmaria)	Notanthera)	(Ixocactus	(Tripodanthus	(((Dendropemon	Oryctanthus)
(Peraxilla	((Atkinsonia	((Ixocactus	((Psittacanthus	(Cladocolea	Struthanthus))	(Tripodanthus	((Dendropemon	Oryctanthus)	Phthirusa))))	(((((Tristerix	Ligaria)	(Aetanthus	Desmaria))	Notanthera)	Tupeia)	((Nuytsia	(((Cecarria	Loranthus)	(Muellerina	Ileostylus))	((Baratranthus	((Sogerianthe	(Dactyliophora	((Helicanthes	Amyema)	Diplatia)))	Benthamina))	((Taxillus	Scurrula)	((((Dendrophthoe	Tolypanthus)	Oedina)	((Septulina	Bakerella)	((Phragmanthera	(((Oliverella	(Erianthemum	Spragueanella))	(Emelianthe	Globimetula))	Moquiniella))	((Socratina	Vanwykia)	((Englerina	Tapinanthus)	(Berhautia	((Agelanthus	(Oncella	Oncocalyx))
(Peraxilla	(((Loxanthera	Amylotheca)	((Decaisnina	(Lepidaria	Macrosolen))	Lysiana))	((Tupeia	Lepeostegeres)	((Gaiadendron	(Tristerix	Nuytsia))	((Atkinsonia	((Cecarria	Loranthus)	((Muellerina	Ileostylus)	((Baratranthus	(Sogerianthe	((Benthamina	(Dactyliophora	(Diplatia	Amyema)))	Helicanthes)))	((Taxillus	Scurrula)	((((Socratina	Vanwykia)	(((Englerina	Tapinanthus)	(Berhautia	(Agelanthus	(Oncella	Oncocalyx))))	Actinanthella))	(Plicosepalus	((Septulina	Bakerella)	((((Moquiniella	Globimetula)	Phragmanthera)	((Oedina	(Erianthemum	Spragueanella))	Emelianthe))	Oliverella))))	(Tolypanthus	(Dendrophthoe	Helixanthera))))))))	((Notanthera
(Peraxilla	((((Atkinsonia	((Ixocactus	(Tripodanthus	(((Dendropemon	Oryctanthus)	Phthirusa)	(Psittacanthus	(Cladocolea	Struthanthus)))))	Ligaria))	(Tupeia	(Aetanthus	Desmaria)))	(Gaiadendron	(Tristerix	(Nuytsia	((Cecarria	Loranthus)	((Muellerina	Ileostylus)	((Baratranthus	((((Dactyliophora	(Diplatia	Amyema))	Helicanthes)	Sogerianthe)	Benthamina))	((((Plicosepalus	(((((Emelianthe	Globimetula)	(Oliverella	(Erianthemum	Spragueanella)))	Moquiniella)	Phragmanthera)	(((Septulina	Oedina)	(((Agelanthus	(Oncella	Oncocalyx))	((Englerina	Tapinanthus)	Berhautia))	Actinanthella))	(Tolypanthus	Bakerella))))	(Socratina	Vanwykia))	Dendrophthoe)
(Peraxilla	(((((((Muellerina	Ileostylus)	(((((Dactyliophora	(Diplatia	Amyema))	Sogerianthe)	(Helicanthes	Benthamina))	(Baratranthus	(((((Plicosepalus	Bakerella)	((Moquiniella	((Septulina	Phragmanthera)	((Emelianthe	Globimetula)	(Oedina	(Erianthemum	Spragueanella)))))	((Socratina	Vanwykia)	((Actinanthella	(((Oncella	Oncocalyx)	Berhautia)	Agelanthus))	(Oliverella	(Englerina	Tapinanthus))))))	(Tolypanthus	Dendrophthoe))	(Taxillus	Scurrula))	Helixanthera)))	(Cecarria	Loranthus)))	(Atkinsonia	(Tupeia	(((Ixocactus	(Tripodanthus	(((Dendropemon	Oryctanthus)	Phthirusa)	(Psittacanthus	(Cladocolea	Struthanthus)))))	Ligaria)	(Aetanthus	Desmaria)))))
(Peraxilla	((Lepeostegeres	(((Gaiadendron	(((Nuytsia	(((((Helicanthes	Benthamina)	(Dactyliophora	(Diplatia	Amyema)))	Sogerianthe)	(((((Tolypanthus	Dendrophthoe)	(Bakerella	(Socratina	((Moquiniella	(((Actinanthella	(Agelanthus	(Oncella	Oncocalyx)))	Berhautia)	(Oliverella	(Englerina	Tapinanthus))))	(Phragmanthera	((Emelianthe	Globimetula)	(Oedina	(Erianthemum	Spragueanella))))))))	((Septulina	Vanwykia)	Plicosepalus))	(Taxillus	Scurrula))	(Helixanthera	Baratranthus)))	((Cecarria	Loranthus)	(Muellerina	Ileostylus))))	Tupeia)	Tristerix))	((Ixocactus	(Tripodanthus	(((Dendropemon	Oryctanthus)	Phthirusa)	(Psittacanthus	(Cladocolea	Struthanthus)))))
(Peraxilla	(((Tupeia	((Notanthera	Tristerix)	(Aetanthus	Desmaria)))	((Gaiadendron	(Nuytsia	(((((Helicanthes	Benthamina)	(Dactyliophora	(Diplatia	Amyema)))	Sogerianthe)	(Baratranthus	((((Tolypanthus	Dendrophthoe)	((((Septulina	(Vanwykia	Socratina))	(((Actinanthella	(Agelanthus	(Oncella	Oncocalyx)))	(Berhautia	(Englerina	Tapinanthus)))	Oedina))	((Moquiniella	Phragmanthera)	((Emelianthe	(Globimetula	Oliverella))	(Erianthemum	Spragueanella))))	(Plicosepalus	Bakerella)))	(Taxillus	Scurrula))	Helixanthera)))	((Cecarria	Loranthus)	(Muellerina	Ileostylus)))))	(Atkinsonia	(Ligaria	((Psittacanthus	Ixocactus)	(Tripodanthus	(((Dendropemon
(Peraxilla	((((Atkinsonia	(Ligaria	(((((Dendropemon	Oryctanthus)	Phthirusa)	(Psittacanthus	(Cladocolea	Struthanthus)))	Tripodanthus)	Ixocactus)))	(Gaiadendron	((Tupeia	(Nuytsia	(Tristerix	(Aetanthus	Desmaria))))	((((((Dendrophthoe	(((Vanwykia	Socratina)	((Actinanthella	(Agelanthus	(Oncella	Oncocalyx)))	(Berhautia	(Englerina	Tapinanthus))))	(((Septulina	((Moquiniella	Phragmanthera)	((Oliverella	(Emelianthe	Globimetula))	(Oedina	(Erianthemum	Spragueanella)))))	Plicosepalus)	Bakerella)))	(Taxillus	Scurrula))	Helixanthera)	((((Helicanthes	Benthamina)	(Dactyliophora	(Diplatia	Amyema)))	Sogerianthe)	Baratranthus))	Tolypanthus)	((Cecarria
(Peraxilla	((((Gaiadendron	((Tupeia	(Nuytsia	((Cecarria	Loranthus)	((Muellerina	Ileostylus)	((((Tolypanthus	Dendrophthoe)	((Plicosepalus	Bakerella)	(((Vanwykia	Socratina)	((Agelanthus	((Oncella	Oncocalyx)	Actinanthella))	(Berhautia	(Englerina	Tapinanthus))))	(((Septulina	Phragmanthera)	((Oliverella	(Emelianthe	Globimetula))	(Oedina	(Erianthemum	Spragueanella))))	Moquiniella))))	((Taxillus	Scurrula)	Helixanthera))	(((Helicanthes	(Benthamina	(Dactyliophora	(Diplatia	Amyema))))	Sogerianthe)	Baratranthus))))))	Tristerix))	((Ligaria	(Aetanthus	Desmaria))	(Notanthera	(((((Dendropemon	Oryctanthus)	Phthirusa)	(Psittacanthus	(Cladocolea
(Peraxilla	((Lysiana	((Decaisnina	(Lepidaria	Macrosolen))	(Loxanthera	Amylotheca)))	(Notanthera	((Tupeia	Lepeostegeres)	((Tristerix	(Aetanthus	Desmaria))	((Atkinsonia	(Ligaria	(((((Dendropemon	Oryctanthus)	Phthirusa)	(Psittacanthus	(Cladocolea	Struthanthus)))	Tripodanthus)	Ixocactus)))	(Gaiadendron	(Nuytsia	((((((Tolypanthus	Dendrophthoe)	(Plicosepalus	((Vanwykia	Socratina)	((Oedina	((Oliverella	(Erianthemum	Spragueanella))	(Emelianthe	Globimetula)))	(((((Agelanthus	(Oncella	Oncocalyx))	Actinanthella)	((Englerina	Tapinanthus)	Berhautia))	(Septulina	Bakerella))	(Moquiniella	Phragmanthera))))))	((Taxillus	Scurrula)	Helixanthera))
((((Loxanthera	Amylotheca)	((Macrosolen	Lepidaria)	(Lysiana	Decaisnina)))	((Tupeia	Lepeostegeres)	(((Atkinsonia	((Notanthera	(Ixocactus	(((Cladocolea	Struthanthus)	Psittacanthus)	((Phthirusa	(Oryctanthus	Dendropemon))	Tripodanthus))))	Ligaria))	(Gaiadendron	((Tristerix	((((Sogerianthe	(Benthamina	(Dactyliophora	(Amyema	Diplatia))))	Helicanthes)	(Baratranthus	((((((((Emelianthe	Globimetula)	((Erianthemum	Spragueanella)	Oliverella))	(Phragmanthera	Moquiniella))	((Septulina	Oedina)	(Actinanthella	((Berhautia	(Englerina	Tapinanthus))	(Agelanthus	(Oncella	Oncocalyx))))))	(Bakerella	Plicosepalus))	(Vanwykia	Socratina))	(Helixanthera	(Tolypanthus
((((Loxanthera	Amylotheca)	((Macrosolen	Lepidaria)	(Lysiana	Decaisnina)))	((Tupeia	Lepeostegeres)	(((Atkinsonia	(Ligaria	(((Baratranthus	(Sogerianthe	(Helicanthes	(Benthamina	(Dactyliophora	(Amyema	Diplatia))))))	((((((Phragmanthera	((((Emelianthe	Globimetula)	(Oedina	(Erianthemum	Spragueanella)))	Oliverella)	Moquiniella))	((Berhautia	(Englerina	Tapinanthus))	((Agelanthus	(Oncella	Oncocalyx))	Actinanthella)))	((Vanwykia	Socratina)	Septulina))	(Tolypanthus	Bakerella))	(Plicosepalus	Dendrophthoe))	(Helixanthera	(Scurrula	Taxillus))))	((Loranthus	Cecarria)	(Muellerina	Ileostylus)))))	((Nuytsia	Gaiadendron)	(Ixocactus	Tristerix)))
(((Notanthera	(Lysiana	((Loxanthera	Amylotheca)	((Decaisnina	Macrosolen)	Lepidaria))))	((((Gaiadendron	Nuytsia)	Atkinsonia)	((((Psittacanthus	(Cladocolea	Struthanthus))	((Phthirusa	(Oryctanthus	Dendropemon))	Tripodanthus))	Ixocactus)	(Ligaria	((Muellerina	Ileostylus)	(((Baratranthus	((((Helicanthes	Amyema)	Diplatia)	Sogerianthe)	(Benthamina	Dactyliophora)))	(((Dendrophthoe	Tolypanthus)	(((((Emelianthe	Globimetula)	(Oliverella	(Erianthemum	Spragueanella)))	(Moquiniella	Phragmanthera))	((Berhautia	(Englerina	Tapinanthus))	((Agelanthus	(Oncella	Oncocalyx))	Actinanthella)))	(((Septulina	Bakerella)	(Oedina	Plicosepalus))	(Vanwykia	Socratina))))
(((Notanthera	((Decaisnina	Lysiana)	((Macrosolen	Lepidaria)	(Loxanthera	Amylotheca))))	((((Nuytsia	((Tristerix	(Desmaria	Aetanthus))	((Ligaria	((Muellerina	Ileostylus)	(((Baratranthus	(Sogerianthe	((Benthamina	(Dactyliophora	(Amyema	Diplatia)))	Helicanthes)))	((((Helixanthera	Dendrophthoe)	((Bakerella	((((Septulina	Phragmanthera)	((Emelianthe	Globimetula)	(Oliverella	(Erianthemum	Spragueanella))))	Moquiniella)	(((Englerina	Tapinanthus)	(Berhautia	((Agelanthus	(Oncella	Oncocalyx))	Actinanthella)))	(Oedina	(Vanwykia	Socratina)))))	Plicosepalus))	(Scurrula	Taxillus))	Tolypanthus))	(Loranthus	Cecarria))))	((Tripodanthus	((Psittacanthus
(((Gaiadendron	(Atkinsonia	((Nuytsia	(Desmaria	Aetanthus))	((Tristerix	(Ligaria	(((((((Oedina	((Englerina	Tapinanthus)	((Agelanthus	(Oncella	Oncocalyx))	(Actinanthella	Berhautia))))	(Bakerella	((Septulina	Phragmanthera)	((Moquiniella	(Emelianthe	Globimetula))	(Oliverella	(Erianthemum	Spragueanella))))))	Plicosepalus)	(((Vanwykia	Socratina)	(Tolypanthus	(Helixanthera	Dendrophthoe)))	(Scurrula	Taxillus)))	(Sogerianthe	((Dactyliophora	(Amyema	Diplatia))	(Helicanthes	Benthamina))))	Baratranthus)	((Loranthus	Cecarria)	(Muellerina	Ileostylus)))))	((Tripodanthus	((Psittacanthus	(Cladocolea	Struthanthus))	(Phthirusa	(Oryctanthus	Dendropemon))))
(((Gaiadendron	(Atkinsonia	((((Tripodanthus	(Psittacanthus	((Cladocolea	Struthanthus)	(Phthirusa	(Oryctanthus	Dendropemon)))))	Ixocactus)	((Tristerix	Ligaria)	(Desmaria	Aetanthus)))	(Notanthera	(Nuytsia	((((Helixanthera	(Scurrula	Taxillus))	(((((Berhautia	(Englerina	Tapinanthus))	((Agelanthus	(Oncella	Oncocalyx))	Actinanthella))	((Plicosepalus	Bakerella)	((Septulina	Phragmanthera)	((Moquiniella	(Emelianthe	Globimetula))	(Oliverella	(Erianthemum	Spragueanella))))))	Oedina)	((Tolypanthus	Dendrophthoe)	(Vanwykia	Socratina))))	((Sogerianthe	(Benthamina	(Dactyliophora	(Diplatia	(Amyema	Helicanthes)))))	Baratranthus))	((Loranthus	Cecarria)
(((((Atkinsonia	((Tripodanthus	((Phthirusa	(Oryctanthus	Dendropemon))	(Psittacanthus	(Cladocolea	Struthanthus))))	((Tristerix	Gaiadendron)	(Nuytsia	((Muellerina	Ileostylus)	(((Helixanthera	((Scurrula	Taxillus)	((((Bakerella	(Berhautia	((Agelanthus	(Oncella	Oncocalyx))	((Englerina	Tapinanthus)	Actinanthella))))	((((Emelianthe	Globimetula)	(Oliverella	(Erianthemum	Spragueanella)))	(Moquiniella	Phragmanthera))	(Septulina	Oedina)))	((Tolypanthus	Dendrophthoe)	(Vanwykia	Socratina)))	Plicosepalus)))	((Sogerianthe	((Benthamina	(Dactyliophora	(Diplatia	Amyema)))	Helicanthes))	Baratranthus))	(Loranthus	Cecarria)))))))	(Tupeia	((Ixocactus	(Desmaria
(((((((Ixocactus	(Desmaria	Aetanthus))	Ligaria)	(Notanthera	(Tripodanthus	((Phthirusa	(Oryctanthus	Dendropemon))	(Psittacanthus	(Cladocolea	Struthanthus))))))	(Gaiadendron	(Tupeia	((Nuytsia	((((Scurrula	Taxillus)	(((Vanwykia	Socratina)	(((Moquiniella	((Englerina	Tapinanthus)	(Berhautia	(Actinanthella	((Oncella	Oncocalyx)	Agelanthus)))))	(((Emelianthe	Globimetula)	(Oedina	(Oliverella	(Erianthemum	Spragueanella))))	(Phragmanthera	Septulina)))	(Plicosepalus	Bakerella)))	(Tolypanthus	(Helixanthera	Dendrophthoe))))	((Sogerianthe	((Dactyliophora	(Diplatia	Amyema))	(Helicanthes	Benthamina)))	Baratranthus))	((Loranthus	Cecarria)	(Muellerina
(((((Gaiadendron	(Nuytsia	((((Helixanthera	(Scurrula	Taxillus))	(((((Vanwykia	Socratina)	((((Oncella	Oncocalyx)	Agelanthus)	((Englerina	Tapinanthus)	Berhautia))	Actinanthella))	((Moquiniella	(((Emelianthe	Globimetula)	(Oliverella	(Erianthemum	Spragueanella)))	(Phragmanthera	Septulina)))	Oedina))	(Plicosepalus	Bakerella))	(Tolypanthus	Dendrophthoe)))	(((Benthamina	Dactyliophora)	(Sogerianthe	(Diplatia	(Helicanthes	Amyema))))	Baratranthus))	((Loranthus	Cecarria)	(Muellerina	Ileostylus)))))	(Tristerix	Tupeia))	(Atkinsonia	((Ixocactus	((Desmaria	Aetanthus)	Ligaria))	(Notanthera	((Psittacanthus	(Cladocolea	Struthanthus))	(Tripodanthus
(((((Atkinsonia	(Notanthera	((Ixocactus	(Tripodanthus	((Phthirusa	(Oryctanthus	Dendropemon))	(Psittacanthus	(Cladocolea	Struthanthus)))))	Ligaria)))	((Nuytsia	(Tristerix	((((Helixanthera	(Baratranthus	(Scurrula	Taxillus)))	((Tolypanthus	Dendrophthoe)	(Plicosepalus	(Bakerella	((Septulina	Oedina)	((Vanwykia	Socratina)	(((Englerina	Tapinanthus)	((Actinanthella	Berhautia)	((Oncella	Oncocalyx)	Agelanthus)))	(((Emelianthe	Globimetula)	(Oliverella	(Erianthemum	Spragueanella)))	(Moquiniella	Phragmanthera)))))))))	(Benthamina	(Sogerianthe	((Helicanthes	Dactyliophora)	(Diplatia	Amyema)))))	((Loranthus	Cecarria)	(Muellerina	Ileostylus)))))	Gaiadendron))
(((Lepeostegeres	(((Lepidaria	(Macrosolen	Decaisnina))	(Loxanthera	Amylotheca))	Lysiana))	(Atkinsonia	((Gaiadendron	(((Nuytsia	((((Helixanthera	(Taxillus	Scurrula))	(((((Septulina	Phragmanthera)	(((Globimetula	Emelianthe)	(Oliverella	(Spragueanella	Erianthemum)))	Moquiniella))	(Socratina	(Oedina	(Actinanthella	((Berhautia	(Tapinanthus	Englerina))	(Agelanthus	(Oncella	Oncocalyx)))))))	(Bakerella	Plicosepalus))	(Vanwykia	(Dendrophthoe	Tolypanthus))))	((((Benthamina	((Diplatia	Amyema)	Dactyliophora))	Helicanthes)	Sogerianthe)	Baratranthus))	((Loranthus	Cecarria)	(Muellerina	Ileostylus))))	(((Aetanthus	Desmaria)	Notanthera)	(Tupeia
(((((Decaisnina	(Lepidaria	Macrosolen))	(Loxanthera	Amylotheca))	Lysiana)	(((Gaiadendron	((Atkinsonia	((((Loranthus	Cecarria)	((Muellerina	Ileostylus)	(((Helixanthera	(Taxillus	Scurrula))	((Dendrophthoe	Tolypanthus)	((((((Septulina	Phragmanthera)	((Globimetula	(Emelianthe	(Oliverella	(Spragueanella	Erianthemum))))	Moquiniella))	((Vanwykia	Socratina)	((Actinanthella	(Berhautia	(Agelanthus	(Oncella	Oncocalyx))))	(Tapinanthus	Englerina))))	Bakerella)	Plicosepalus)	Oedina)))	((((Benthamina	(Diplatia	(Amyema	Dactyliophora)))	Helicanthes)	Sogerianthe)	Baratranthus))))	((Aetanthus	Desmaria)	Tupeia))	(Ligaria	(Notanthera	(Ixocactus
((((((Aetanthus	Desmaria)	Tupeia)	((((Nuytsia	Tristerix)	Gaiadendron)	(Ixocactus	(Tripodanthus	((Psittacanthus	(Cladocolea	Struthanthus))	(Phthirusa	(Dendropemon	Oryctanthus))))))	((Ligaria	((Muellerina	Ileostylus)	(((Helixanthera	((Taxillus	Scurrula)	((Dendrophthoe	(((Moquiniella	(Phragmanthera	((Oedina	(Oliverella	(Spragueanella	Erianthemum)))	(Globimetula	Emelianthe))))	((Vanwykia	Socratina)	((Agelanthus	(Oncella	Oncocalyx))	(Berhautia	((Tapinanthus	Englerina)	Actinanthella)))))	(Tolypanthus	(Septulina	Bakerella))))	Plicosepalus)))	(((Helicanthes	((Benthamina	Dactyliophora)	(Amyema	Diplatia)))	Sogerianthe)	Baratranthus))	(Loranthus
((((Nuytsia	Gaiadendron)	((Tupeia	(Atkinsonia	((Tristerix	(Ligaria	(Aetanthus	Desmaria)))	((Ixocactus	(Tripodanthus	((Psittacanthus	(Cladocolea	Struthanthus))	(Phthirusa	(Dendropemon	Oryctanthus)))))	Notanthera))))	((Muellerina	Ileostylus)	((((((Bakerella	(((((Globimetula	Emelianthe)	(Oliverella	(Spragueanella	Erianthemum)))	(Septulina	Phragmanthera))	Moquiniella)	(Oedina	((Actinanthella	(Agelanthus	(Oncella	Oncocalyx)))	(Berhautia	(Tapinanthus	Englerina))))))	Plicosepalus)	((Vanwykia	Socratina)	((Dendrophthoe	Helixanthera)	(Taxillus	Scurrula))))	Tolypanthus)	(((((Diplatia	(Amyema	Helicanthes))	Dactyliophora)	Benthamina)	Sogerianthe)
((((Atkinsonia	(((Tristerix	Nuytsia)	(Ixocactus	Gaiadendron))	(((Tripodanthus	((Psittacanthus	(Cladocolea	Struthanthus))	(Phthirusa	(Dendropemon	Oryctanthus))))	Tupeia)	(Aetanthus	Desmaria))))	(Ligaria	((Loranthus	Cecarria)	((Muellerina	Ileostylus)	((((Plicosepalus	(Tolypanthus	Dendrophthoe))	((((Vanwykia	Socratina)	(((Agelanthus	(Oncella	Oncocalyx))	(Berhautia	(Tapinanthus	Englerina)))	Actinanthella))	Oedina)	(Bakerella	((Septulina	Phragmanthera)	(((Globimetula	Emelianthe)	Oliverella)	(Moquiniella	(Spragueanella	Erianthemum)))))))	(Helixanthera	(Taxillus	Scurrula)))	((Benthamina	(Diplatia	(Dactyliophora	(Sogerianthe	(Amyema
(((((Tristerix	Nuytsia)	Gaiadendron)	((Desmaria	((Aetanthus	(Ligaria	(((((Tolypanthus	Dendrophthoe)	((Vanwykia	Socratina)	((((Tapinanthus	Englerina)	(((Agelanthus	(Oncella	Oncocalyx))	Berhautia)	Actinanthella))	(((Phragmanthera	(Emelianthe	(Oedina	(Spragueanella	Erianthemum))))	(Oliverella	Globimetula))	Moquiniella))	((Septulina	Bakerella)	Plicosepalus))))	(Helixanthera	(Taxillus	Scurrula)))	(((((Dactyliophora	(Amyema	Diplatia))	Benthamina)	Helicanthes)	Sogerianthe)	Baratranthus))	((Loranthus	Cecarria)	(Muellerina	Ileostylus)))))	((Ixocactus	((Psittacanthus	(Cladocolea	Struthanthus))	((Phthirusa	(Dendropemon	Oryctanthus))	Tripodanthus)))
(((Lepeostegeres	(((Aetanthus	Desmaria)	(Tupeia	(((Muellerina	Ileostylus)	(((((Sogerianthe	((Helicanthes	Amyema)	Diplatia))	(Benthamina	Dactyliophora))	Baratranthus)	((Helixanthera	((Taxillus	Scurrula)	(Dendrophthoe	(((Vanwykia	Socratina)	((Bakerella	((Berhautia	(Tapinanthus	Englerina))	((Agelanthus	(Oncella	Oncocalyx))	Actinanthella)))	((((Globimetula	Emelianthe)	(Oedina	(Oliverella	(Spragueanella	Erianthemum))))	Moquiniella)	(Phragmanthera	Septulina))))	Plicosepalus))))	Tolypanthus))	(Loranthus	Cecarria)))	((Gaiadendron	Nuytsia)	Tristerix))))	((Ligaria	((Ixocactus	((Psittacanthus	(Cladocolea	Struthanthus))	((Phthirusa	(Dendropemon
((Aetanthus	((((Ligaria	((Ixocactus	(Tripodanthus	((Psittacanthus	(Cladocolea	Struthanthus))	(Phthirusa	(Dendropemon	Oryctanthus)))))	Notanthera))	(((Tupeia	Lepeostegeres)	Desmaria)	((((Muellerina	Ileostylus)	(((Sogerianthe	((Helicanthes	Amyema)	Diplatia))	(Benthamina	Dactyliophora))	(Baratranthus	(Helixanthera	((Taxillus	Scurrula)	((((Plicosepalus	(Tolypanthus	Dendrophthoe))	(Vanwykia	Socratina))	((Septulina	Bakerella)	((Moquiniella	Phragmanthera)	((Berhautia	(Tapinanthus	Englerina))	((Agelanthus	(Oncella	Oncocalyx))	Actinanthella)))))	(Oedina	((Oliverella	(Spragueanella	Erianthemum))	(Globimetula	Emelianthe)))))))))	(Loranthus	Cecarria))
((((Ligaria	((Notanthera	(Tupeia	Lepeostegeres))	(Aetanthus	Desmaria)))	(Atkinsonia	((Ixocactus	(Tripodanthus	((Psittacanthus	(Cladocolea	Struthanthus))	(Phthirusa	(Dendropemon	Oryctanthus)))))	(Gaiadendron	(Tristerix	((((Muellerina	Ileostylus)	((Helixanthera	((Taxillus	Scurrula)	(((Septulina	Bakerella)	(((((Oedina	(Oliverella	(Spragueanella	Erianthemum)))	(Globimetula	Emelianthe))	Moquiniella)	Phragmanthera)	((Vanwykia	Socratina)	((Agelanthus	(Oncella	Oncocalyx))	(Actinanthella	(Berhautia	(Tapinanthus	Englerina)))))))	(Plicosepalus	(Tolypanthus	Dendrophthoe)))))	((Sogerianthe	(((Dactyliophora	Diplatia)	Benthamina)	(Helicanthes	Amyema)))
((((((Aetanthus	Desmaria)	(((Tristerix	Ligaria)	(Ixocactus	(Tripodanthus	((Psittacanthus	(Cladocolea	Struthanthus))	(Phthirusa	(Dendropemon	Oryctanthus))))))	(Tupeia	(Gaiadendron	(((Muellerina	Ileostylus)	(((((Taxillus	Scurrula)	(((((Tolypanthus	(Septulina	Bakerella))	(Actinanthella	((Berhautia	(Tapinanthus	Englerina))	(Agelanthus	(Oncella	Oncocalyx)))))	((((Phragmanthera	(Globimetula	Emelianthe))	(Oliverella	(Spragueanella	Erianthemum)))	Moquiniella)	Oedina))	((Vanwykia	Socratina)	Dendrophthoe))	Plicosepalus))	(Helixanthera	Baratranthus))	((Dactyliophora	(Amyema	Diplatia))	((Helicanthes	Benthamina)	Sogerianthe)))	(Loranthus	Cecarria)))
(((Lepeostegeres	((Loxanthera	Amylotheca)	(Lysiana	(Decaisnina	(Lepidaria	Macrosolen)))))	((Atkinsonia	((Nuytsia	((Tupeia	(Aetanthus	Desmaria))	Notanthera))	(Ligaria	((((Cladocolea	Struthanthus)	(Psittacanthus	(Phthirusa	(Dendropemon	Oryctanthus))))	Tripodanthus)	Ixocactus))))	(Gaiadendron	(((Ileostylus	Muellerina)	((Loranthus	Cecarria)	(((((Bakerella	(Septulina	Plicosepalus))	((((Oncella	Oncocalyx)	Agelanthus)	(Berhautia	(Actinanthella	(Englerina	Tapinanthus))))	(Moquiniella	(Phragmanthera	((Oedina	((Spragueanella	Erianthemum)	Oliverella))	(Emelianthe	Globimetula))))))	((Vanwykia	Socratina)	(Tolypanthus	Dendrophthoe)))	(Helixanthera
(((Lepeostegeres	(((Loxanthera	Amylotheca)	(Lepidaria	Macrosolen))	(Lysiana	Decaisnina)))	(Notanthera	((((((Cladocolea	Struthanthus)	((Psittacanthus	(Phthirusa	(Dendropemon	Oryctanthus)))	Tripodanthus))	Ixocactus)	(Ligaria	Tristerix))	((Gaiadendron	(((Ileostylus	Muellerina)	((Loranthus	Cecarria)	((((Plicosepalus	(Tolypanthus	Dendrophthoe))	(((Bakerella	Septulina)	((Oedina	((Englerina	Tapinanthus)	((Berhautia	Actinanthella)	((Oncella	Oncocalyx)	Agelanthus))))	(Moquiniella	((Globimetula	Phragmanthera)	(((Spragueanella	Erianthemum)	Oliverella)	Emelianthe)))))	(Vanwykia	Socratina)))	(Helixanthera	(Taxillus	Scurrula)))	(Baratranthus	(((Helicanthes
(((Lepeostegeres	(Notanthera	(((Loxanthera	Amylotheca)	(Lepidaria	Macrosolen))	(Lysiana	Decaisnina))))	(Atkinsonia	(((Aetanthus	Desmaria)	((Ixocactus	(Tripodanthus	((Psittacanthus	(Cladocolea	Struthanthus))	(Phthirusa	(Dendropemon	Oryctanthus)))))	Ligaria))	(Gaiadendron	(Tupeia	(((Ileostylus	Muellerina)	((Loranthus	Cecarria)	(((((Plicosepalus	Bakerella)	(((Tolypanthus	(Oedina	((Englerina	Tapinanthus)	(Actinanthella	(((Oncella	Oncocalyx)	Agelanthus)	Berhautia)))))	(Moquiniella	((Septulina	Phragmanthera)	((((Spragueanella	Erianthemum)	Oliverella)	Emelianthe)	Globimetula))))	(Vanwykia	Socratina)))	Dendrophthoe)	(Helixanthera	(Taxillus
(((Lepeostegeres	(Notanthera	(((Decaisnina	(Lepidaria	Macrosolen))	(Loxanthera	Amylotheca))	Lysiana)))	(Atkinsonia	(((Tripodanthus	((Psittacanthus	((Ixocactus	Cladocolea)	Struthanthus))	(Phthirusa	(Dendropemon	Oryctanthus))))	((Tristerix	Ligaria)	(Aetanthus	Desmaria)))	(Tupeia	((((Loranthus	Cecarria)	((((((Plicosepalus	Bakerella)	(Vanwykia	(Socratina	((Oedina	(Actinanthella	(((Oncella	Oncocalyx)	Agelanthus)	(Berhautia	(Englerina	Tapinanthus)))))	(Moquiniella	(Globimetula	((Septulina	Phragmanthera)	(((Spragueanella	Erianthemum)	Oliverella)	Emelianthe))))))))	(Tolypanthus	Dendrophthoe))	(Helixanthera	(Taxillus	Scurrula)))	(Baratranthus
((((Loxanthera	Amylotheca)	(Lysiana	(Decaisnina	(Lepidaria	Macrosolen))))	((((((Notanthera	((Tripodanthus	((Psittacanthus	(Cladocolea	Struthanthus))	(Phthirusa	(Dendropemon	Oryctanthus))))	Ixocactus))	(Tristerix	(Ligaria	(Aetanthus	Desmaria))))	((((((Bakerella	(Plicosepalus	(Septulina	(Phragmanthera	((((Spragueanella	Erianthemum)	Oliverella)	(Emelianthe	Globimetula))	Moquiniella)))))	((Oedina	(Actinanthella	(((Oncella	Oncocalyx)	Agelanthus)	(Berhautia	(Englerina	Tapinanthus)))))	(Vanwykia	Socratina)))	(Tolypanthus	Dendrophthoe))	(Helixanthera	(Taxillus	Scurrula)))	(Baratranthus	((Benthamina	(((Helicanthes	Amyema)	Diplatia)	Dactyliophora))
((((Loxanthera	Amylotheca)	(Lysiana	(Decaisnina	(Lepidaria	Macrosolen))))	(((Tristerix	Gaiadendron)	(((((((Tripodanthus	((Cladocolea	Struthanthus)	((Phthirusa	(Dendropemon	Oryctanthus))	Psittacanthus)))	Ixocactus)	(Ligaria	Notanthera))	(Aetanthus	Desmaria))	Nuytsia)	Atkinsonia)	((Ileostylus	Muellerina)	((Loranthus	Cecarria)	((((Benthamina	(((Helicanthes	Amyema)	Diplatia)	Dactyliophora))	Sogerianthe)	(((((Globimetula	Phragmanthera)	((((Spragueanella	Erianthemum)	Oliverella)	Emelianthe)	Moquiniella))	(Bakerella	(Tolypanthus	((Septulina	Oedina)	(((Oncella	Oncocalyx)	Agelanthus)	(Actinanthella	((Englerina	Tapinanthus)	Berhautia)))))))
((((Loxanthera	Amylotheca)	(Lysiana	(Decaisnina	(Lepidaria	Macrosolen))))	(((Ixocactus	Gaiadendron)	(Nuytsia	Tristerix))	(Atkinsonia	((Tupeia	Lepeostegeres)	(((Aetanthus	Desmaria)	(((Tripodanthus	((Phthirusa	(Dendropemon	Oryctanthus))	(Psittacanthus	(Cladocolea	Struthanthus))))	Ligaria)	Notanthera))	((Ileostylus	Muellerina)	((Loranthus	Cecarria)	((((Benthamina	((Amyema	Diplatia)	Dactyliophora))	Helicanthes)	Sogerianthe)	((((Dendrophthoe	Tolypanthus)	Helixanthera)	((Taxillus	Scurrula)	(Plicosepalus	(Oedina	((Septulina	Bakerella)	((Phragmanthera	((((Spragueanella	Erianthemum)	Oliverella)	(Globimetula	Emelianthe))	Moquiniella))
(((Notanthera	((Loxanthera	Amylotheca)	(Lysiana	((Ixocactus	Decaisnina)	(Lepidaria	Macrosolen)))))	(Atkinsonia	(((Aetanthus	Desmaria)	((Tripodanthus	((Phthirusa	(Dendropemon	Oryctanthus))	(Psittacanthus	(Cladocolea	Struthanthus))))	Ligaria))	((Nuytsia	(Tristerix	((Ileostylus	Muellerina)	((Loranthus	Cecarria)	((Helixanthera	((Taxillus	Scurrula)	((Dendrophthoe	Tolypanthus)	(Oedina	(((Phragmanthera	((((Spragueanella	Erianthemum)	Oliverella)	(Globimetula	Emelianthe))	Moquiniella))	(((Englerina	Tapinanthus)	((Berhautia	((Oncella	Oncocalyx)	Agelanthus))	Actinanthella))	(Vanwykia	Socratina)))	(Plicosepalus	(Septulina	Bakerella)))))))
(((Lysiana	((Decaisnina	(Lepidaria	Macrosolen))	(Loxanthera	Amylotheca)))	(((Notanthera	(Tupeia	Lepeostegeres))	(((Ixocactus	Atkinsonia)	((Tristerix	(Aetanthus	Desmaria))	(Tripodanthus	((Phthirusa	(Dendropemon	Oryctanthus))	(Psittacanthus	(Cladocolea	Struthanthus))))))	((Nuytsia	((Ileostylus	Muellerina)	((Loranthus	Cecarria)	((Helixanthera	((Taxillus	Scurrula)	(((((Spragueanella	Erianthemum)	Oliverella)	(Globimetula	Emelianthe))	((Socratina	Moquiniella)	Phragmanthera))	((((Septulina	Bakerella)	(Vanwykia	Plicosepalus))	(Tolypanthus	Dendrophthoe))	(Oedina	((Actinanthella	((Oncella	Oncocalyx)	Agelanthus))	(Berhautia	(Englerina
((((Loxanthera	Amylotheca)	(Lysiana	((Lepidaria	Macrosolen)	Decaisnina)))	(Gaiadendron	(Tristerix	(((((Notanthera	(Aetanthus	Desmaria))	(Ligaria	(Tupeia	Lepeostegeres)))	((Tripodanthus	((Phthirusa	(Dendropemon	Oryctanthus))	(Psittacanthus	(Cladocolea	Struthanthus))))	(Nuytsia	((((Oedina	Septulina)	((Bakerella	Plicosepalus)	((Tolypanthus	Dendrophthoe)	(((Socratina	Vanwykia)	(Actinanthella	(((Englerina	Tapinanthus)	Berhautia)	((Oncella	Oncocalyx)	Agelanthus))))	(((Taxillus	Scurrula)	Helixanthera)	(((((Spragueanella	Erianthemum)	Oliverella)	(Globimetula	Emelianthe))	Moquiniella)	Phragmanthera))))))	(Baratranthus	((Benthamina	(((Helicanthes
(Peraxilla	((Lepeostegeres	((Loxanthera	Amylotheca)	(Lysiana	(Decaisnina	(Lepidaria	Macrosolen)))))	(Atkinsonia	(Gaiadendron	(Tristerix	((Ixocactus	(Tripodanthus	((Phthirusa	(Oryctanthus	Dendropemon))	(Psittacanthus	(Cladocolea	Struthanthus)))))	((Notanthera	(((Muellerina	Ileostylus)	(((((Tolypanthus	Dendrophthoe)	((Plicosepalus	Bakerella)	(((Socratina	Vanwykia)	(Oedina	(Actinanthella	(((Oncella	Oncocalyx)	Agelanthus)	(Berhautia	(Tapinanthus	Englerina))))))	(Septulina	(Phragmanthera	(Moquiniella	(Globimetula	(Emelianthe	((Erianthemum	Spragueanella)	Oliverella)))))))))	(Helixanthera	(Taxillus	Scurrula)))	(Baratranthus	((Dactyliophora	((Helicanthes
(Peraxilla	(((Loxanthera	Amylotheca)	(Lysiana	(Decaisnina	(Lepidaria	Macrosolen))))	(((((Ixocactus	(Tripodanthus	((Phthirusa	(Oryctanthus	Dendropemon))	(Psittacanthus	(Cladocolea	Struthanthus)))))	(Tupeia	((((((((Dendrophthoe	(Plicosepalus	((Socratina	Vanwykia)	((Oedina	(Actinanthella	(Berhautia	((Tapinanthus	Englerina)	((Oncella	Oncocalyx)	Agelanthus)))))	(Bakerella	(Septulina	((Phragmanthera	(((Erianthemum	Spragueanella)	Oliverella)	(Emelianthe	Globimetula)))	Moquiniella)))))))	(Helixanthera	(Taxillus	Scurrula)))	Tolypanthus)	((Dactyliophora	((Helicanthes	Amyema)	(Sogerianthe	Diplatia)))	Benthamina))	Baratranthus)	((Cecarria	Loranthus)
(Peraxilla	((Gaiadendron	((Aetanthus	Atkinsonia)	(((Tripodanthus	((Phthirusa	(Oryctanthus	Dendropemon))	(Ixocactus	(Psittacanthus	(Cladocolea	Struthanthus)))))	((((((Tolypanthus	Dendrophthoe)	((Bakerella	Plicosepalus)	(((Phragmanthera	(((Erianthemum	Spragueanella)	Oliverella)	((Septulina	Emelianthe)	Globimetula)))	Moquiniella)	(Oedina	((Socratina	Vanwykia)	(((Oncella	Oncocalyx)	Agelanthus)	((Tapinanthus	Englerina)	(Berhautia	Actinanthella))))))))	(Taxillus	Scurrula))	(Helixanthera	(((Dactyliophora	(Diplatia	Amyema))	(Helicanthes	Benthamina))	Sogerianthe)))	Baratranthus)	((Cecarria	Loranthus)	(Muellerina	Ileostylus))))	((Ligaria	Tristerix)
(Peraxilla	((Lepeostegeres	(Lysiana	((Decaisnina	(Lepidaria	Macrosolen))	(Loxanthera	Amylotheca))))	(((Gaiadendron	(Tristerix	(Nuytsia	(((((((Dactyliophora	(Diplatia	Amyema))	Benthamina)	Sogerianthe)	Helicanthes)	Baratranthus)	(Helixanthera	(((Phragmanthera	(((Emelianthe	Globimetula)	((Erianthemum	Spragueanella)	Oliverella))	Moquiniella))	(((Oedina	((Septulina	Bakerella)	Plicosepalus))	((Socratina	Vanwykia)	((Actinanthella	((Oncella	Oncocalyx)	Agelanthus))	((Tapinanthus	Englerina)	Berhautia))))	(Tolypanthus	Dendrophthoe)))	(Taxillus	Scurrula))))	((Cecarria	Loranthus)	(Muellerina	Ileostylus))))))	((Tupeia	((Ixocactus	Ligaria)
(Peraxilla	((Lepeostegeres	(Lysiana	((Lepidaria	(Macrosolen	Decaisnina))	(Loxanthera	Amylotheca))))	(((Gaiadendron	(Tristerix	(Tupeia	(Nuytsia	((((Sogerianthe	((Benthamina	Helicanthes)	(Dactyliophora	(Diplatia	Amyema))))	Baratranthus)	(Helixanthera	((((Septulina	Bakerella)	((Moquiniella	(Phragmanthera	((Oliverella	(Emelianthe	Globimetula))	(Oedina	(Erianthemum	Spragueanella)))))	(((Oncella	Oncocalyx)	(Agelanthus	Actinanthella))	((Tapinanthus	Englerina)	Berhautia))))	((Socratina	Vanwykia)	(Plicosepalus	(Tolypanthus	Dendrophthoe))))	(Taxillus	Scurrula))))	((Cecarria	Loranthus)	(Muellerina	Ileostylus)))))))	(((Tripodanthus	((Psittacanthus
(Peraxilla	((Lepeostegeres	(Lysiana	((Decaisnina	(Lepidaria	Macrosolen))	(Loxanthera	Amylotheca))))	((((((Tupeia	((((Sogerianthe	((Benthamina	Helicanthes)	(Dactyliophora	(Diplatia	Amyema))))	Baratranthus)	(((Tolypanthus	Dendrophthoe)	((Plicosepalus	Bakerella)	((((Moquiniella	((Emelianthe	Globimetula)	(Oedina	(Oliverella	(Erianthemum	Spragueanella)))))	Phragmanthera)	((((Oncella	Oncocalyx)	Agelanthus)	(Actinanthella	((Tapinanthus	Englerina)	Berhautia)))	(Socratina	Vanwykia)))	Septulina)))	((Taxillus	Scurrula)	Helixanthera)))	((Cecarria	Loranthus)	(Muellerina	Ileostylus))))	(Gaiadendron	(Nuytsia	Tristerix)))	(Ligaria	(Tripodanthus
(Peraxilla	((Lepeostegeres	((Loxanthera	Amylotheca)	(Lysiana	(Decaisnina	(Lepidaria	Macrosolen)))))	(((((((Tupeia	(Tristerix	(Nuytsia	((Muellerina	Ileostylus)	((((Benthamina	((Dactyliophora	(Diplatia	(Helicanthes	Amyema)))	Sogerianthe))	Baratranthus)	(((Tolypanthus	(Helixanthera	Dendrophthoe))	(Plicosepalus	(Bakerella	((((Globimetula	(Emelianthe	(Oliverella	((Erianthemum	Spragueanella)	Oedina))))	(Septulina	Phragmanthera))	Moquiniella)	((((Oncella	Oncocalyx)	Agelanthus)	((Tapinanthus	Englerina)	(Berhautia	Actinanthella)))	(Socratina	Vanwykia))))))	(Taxillus	Scurrula)))	(Cecarria	Loranthus))))))	Gaiadendron)	(Tripodanthus	((Psittacanthus
(Peraxilla	((Lepeostegeres	((Loxanthera	Amylotheca)	(Lysiana	(Decaisnina	(Lepidaria	Macrosolen)))))	(((Nuytsia	Tristerix)	Gaiadendron)	((((Ligaria	(((Sogerianthe	((Helicanthes	Benthamina)	(Dactyliophora	(Diplatia	Amyema))))	(Baratranthus	(((Tolypanthus	Dendrophthoe)	(((Helixanthera	(((((((Oliverella	(Erianthemum	Spragueanella))	(Globimetula	Emelianthe))	Phragmanthera)	Moquiniella)	(Actinanthella	(((Oncella	Oncocalyx)	Agelanthus)	(Berhautia	(Tapinanthus	Englerina)))))	(Septulina	Oedina))	Bakerella))	(Socratina	Vanwykia))	Plicosepalus))	(Taxillus	Scurrula))))	((Cecarria	Loranthus)	(Muellerina	Ileostylus))))	(Tupeia	(Ixocactus
(Peraxilla	((Lysiana	((Decaisnina	(Lepidaria	Macrosolen))	(Loxanthera	Amylotheca)))	((((Nuytsia	Gaiadendron)	((((Ixocactus	(Tripodanthus	((Psittacanthus	(Cladocolea	Struthanthus))	(Phthirusa	(Oryctanthus	Dendropemon)))))	((Desmaria	Aetanthus)	Ligaria))	((Tristerix	((Muellerina	Ileostylus)	(((Sogerianthe	((Benthamina	(Dactyliophora	(Diplatia	Amyema)))	Helicanthes))	(Baratranthus	(Helixanthera	((Taxillus	Scurrula)	(Plicosepalus	((((((Oliverella	(Erianthemum	Spragueanella))	(Moquiniella	(Globimetula	Emelianthe)))	(Septulina	Phragmanthera))	((Socratina	Vanwykia)	(Oedina	((Berhautia	(Tapinanthus	Englerina))	(Actinanthella	((Oncella
(Peraxilla	(((((Ligaria	(Ixocactus	(Tripodanthus	((Psittacanthus	(Cladocolea	Struthanthus))	(Phthirusa	(Oryctanthus	Dendropemon))))))	(Desmaria	Aetanthus))	(Gaiadendron	((Tristerix	Tupeia)	(Nuytsia	((Muellerina	Ileostylus)	(((Sogerianthe	((Benthamina	(Dactyliophora	(Diplatia	Amyema)))	Helicanthes))	(((Taxillus	Scurrula)	((((Phragmanthera	((((Oedina	(Oliverella	(Erianthemum	Spragueanella)))	Emelianthe)	Globimetula)	Moquiniella))	((Socratina	Vanwykia)	((Berhautia	(Tapinanthus	Englerina))	(Actinanthella	((Oncella	Oncocalyx)	Agelanthus)))))	((Septulina	Bakerella)	Plicosepalus))	(Tolypanthus	Dendrophthoe)))	(Baratranthus	Helixanthera)))
(Peraxilla	((Lepeostegeres	(Lysiana	((Amylotheca	Loxanthera)	(Lepidaria	(Decaisnina	Macrosolen)))))	((Atkinsonia	((((Tripodanthus	((Psittacanthus	(Struthanthus	Cladocolea))	(Phthirusa	(Oryctanthus	Dendropemon))))	Ixocactus)	(((Aetanthus	Desmaria)	Notanthera)	(Tupeia	Ligaria)))	(Tristerix	((Ileostylus	Muellerina)	((Loranthus	Cecarria)	(((Helixanthera	(Taxillus	Scurrula))	((Tolypanthus	Dendrophthoe)	(Vanwykia	(((Septulina	Bakerella)	Plicosepalus)	((Socratina	((Actinanthella	Agelanthus)	((Berhautia	(Oncella	Oncocalyx))	(Englerina	Tapinanthus))))	((Moquiniella	((Oliverella	(Oedina	(Erianthemum	Spragueanella)))	(Globimetula
(Peraxilla	((Lepeostegeres	((Lysiana	((Lepidaria	Macrosolen)	Decaisnina))	(Amylotheca	Loxanthera)))	((((((Aetanthus	Desmaria)	Tristerix)	Gaiadendron)	(((Ligaria	((Ileostylus	Muellerina)	((Loranthus	Cecarria)	(((Taxillus	Scurrula)	(((Helixanthera	Dendrophthoe)	Tolypanthus)	(((Moquiniella	((Septulina	Phragmanthera)	(((Erianthemum	Spragueanella)	(Globimetula	Emelianthe))	Oliverella)))	(Bakerella	Plicosepalus))	((Socratina	Vanwykia)	(Oedina	(((Agelanthus	(Oncella	Oncocalyx))	((Englerina	Tapinanthus)	Berhautia))	Actinanthella))))))	((Sogerianthe	(Helicanthes	(Benthamina	(Dactyliophora	(Amyema	Diplatia)))))	Baratranthus)))))	Atkinsonia)
(Peraxilla	(((Lysiana	((Lepidaria	Macrosolen)	Decaisnina))	(Amylotheca	Loxanthera))	(Lepeostegeres	((((((Tupeia	(Notanthera	(Aetanthus	Desmaria)))	(((Ligaria	Tristerix)	((Ileostylus	Muellerina)	((Loranthus	Cecarria)	(((Taxillus	Scurrula)	((Helixanthera	(Dendrophthoe	Tolypanthus))	(((Septulina	(Socratina	Vanwykia))	((Oedina	(((Agelanthus	(Oncella	Oncocalyx))	((Englerina	Tapinanthus)	Berhautia))	Actinanthella))	((Globimetula	(Moquiniella	Phragmanthera))	(Emelianthe	(Oliverella	(Erianthemum	Spragueanella))))))	(Plicosepalus	Bakerella))))	((Sogerianthe	((Dactyliophora	(Amyema	Diplatia))	(Helicanthes	Benthamina)))	Baratranthus)))))
(Peraxilla	((Lysiana	(((Lepidaria	Macrosolen)	Decaisnina)	(Amylotheca	Loxanthera)))	((Tupeia	Lepeostegeres)	((Aetanthus	((Desmaria	((Notanthera	(Ixocactus	(Tripodanthus	((Phthirusa	(Oryctanthus	Dendropemon))	(Psittacanthus	(Struthanthus	Cladocolea))))))	Ligaria))	Atkinsonia))	(((Nuytsia	((Loranthus	Cecarria)	(((Helixanthera	((Taxillus	Scurrula)	((((Tolypanthus	Dendrophthoe)	(Socratina	Vanwykia))	((((Englerina	Tapinanthus)	(Berhautia	(Actinanthella	(Agelanthus	(Oncella	Oncocalyx)))))	((Oliverella	(Phragmanthera	((Emelianthe	Globimetula)	(Oedina	(Erianthemum	Spragueanella)))))	Moquiniella))	(Bakerella	Septulina)))	Plicosepalus)))
(Peraxilla	((Lepeostegeres	(Lysiana	(((Lepidaria	Macrosolen)	Decaisnina)	(Amylotheca	Loxanthera))))	(Atkinsonia	((((Ixocactus	(Tripodanthus	((Phthirusa	(Oryctanthus	Dendropemon))	(Psittacanthus	(Struthanthus	Cladocolea)))))	(Ligaria	Notanthera))	((Aetanthus	Desmaria)	((Tristerix	Tupeia)	(Nuytsia	((Loranthus	Cecarria)	(((Helixanthera	((Taxillus	Scurrula)	(((Bakerella	((Oedina	((((Agelanthus	(Oncella	Oncocalyx))	Berhautia)	(Englerina	Tapinanthus))	Actinanthella))	((Phragmanthera	(Emelianthe	(Globimetula	(Oliverella	(Erianthemum	Spragueanella)))))	Moquiniella)))	(Septulina	((Tolypanthus	Dendrophthoe)	(Socratina	Vanwykia))))
(Peraxilla	((Lepeostegeres	(Lysiana	(((Lepidaria	Macrosolen)	Decaisnina)	(Amylotheca	Loxanthera))))	((((Notanthera	(Aetanthus	Desmaria))	((Tristerix	Tupeia)	(Nuytsia	((((Taxillus	Scurrula)	((Tolypanthus	(Dendrophthoe	Helixanthera))	((Socratina	Vanwykia)	(((Oedina	((Agelanthus	(Oncella	Oncocalyx))	((Berhautia	(Englerina	Tapinanthus))	Actinanthella)))	((Moquiniella	Phragmanthera)	((Emelianthe	Globimetula)	(Oliverella	(Erianthemum	Spragueanella)))))	(Plicosepalus	(Septulina	Bakerella))))))	((Sogerianthe	((((Amyema	Helicanthes)	Dactyliophora)	Diplatia)	Benthamina))	Baratranthus))	((Ileostylus	Muellerina)	(Loranthus	Cecarria))))))
(Peraxilla	((Lepeostegeres	(Lysiana	(((Lepidaria	Macrosolen)	Decaisnina)	(Amylotheca	Loxanthera))))	((((((Tristerix	Notanthera)	Ligaria)	(((Psittacanthus	(Struthanthus	Cladocolea))	(Tripodanthus	(Phthirusa	(Oryctanthus	Dendropemon))))	Ixocactus))	(Aetanthus	Desmaria))	(Gaiadendron	(Atkinsonia	Nuytsia)))	(((Loranthus	Cecarria)	(((Sogerianthe	((Dactyliophora	(Amyema	Diplatia))	(Helicanthes	Benthamina)))	(Baratranthus	(((Taxillus	Scurrula)	((Tolypanthus	Dendrophthoe)	((((Berhautia	(Englerina	Tapinanthus))	(Actinanthella	(Agelanthus	(Oncella	Oncocalyx))))	((Moquiniella	Phragmanthera)	((Emelianthe	Globimetula)	(Oliverella	(Erianthemum
(Peraxilla	((Lepeostegeres	(Lysiana	(((Lepidaria	Macrosolen)	Decaisnina)	(Amylotheca	Loxanthera))))	(Gaiadendron	((Atkinsonia	(((Tristerix	Notanthera)	Ligaria)	(Ixocactus	(Tripodanthus	((Psittacanthus	(Struthanthus	Cladocolea))	(Phthirusa	(Oryctanthus	Dendropemon)))))))	(((Aetanthus	Desmaria)	Tupeia)	(Nuytsia	(((((Taxillus	Scurrula)	((Tolypanthus	Dendrophthoe)	(((Oedina	(Actinanthella	((Agelanthus	(Oncella	Oncocalyx))	((Englerina	Tapinanthus)	Berhautia))))	((Moquiniella	Phragmanthera)	(Globimetula	((Oliverella	(Erianthemum	Spragueanella))	Emelianthe))))	(((Septulina	Bakerella)	(Socratina	Vanwykia))	Plicosepalus))))	Helixanthera)
(Peraxilla	((Loxanthera	((Lepidaria	(Macrosolen	Amylotheca))	(Decaisnina	Lysiana)))	(((((Ixocactus	Atkinsonia)	((((Tripodanthus	(Psittacanthus	(Phthirusa	(Oryctanthus	Dendropemon))))	(Struthanthus	Cladocolea))	Notanthera)	(Nuytsia	(((Sogerianthe	((Dactyliophora	((Helicanthes	Amyema)	Diplatia))	Benthamina))	(Baratranthus	((Taxillus	Scurrula)	(((Plicosepalus	Helixanthera)	(Tolypanthus	Dendrophthoe))	((((((Agelanthus	(Oncella	Oncocalyx))	(((Englerina	Tapinanthus)	Berhautia)	Actinanthella))	Bakerella)	(Socratina	Vanwykia))	Oedina)	((Moquiniella	(Septulina	Phragmanthera))	((Oliverella	(Erianthemum	Spragueanella))	(Emelianthe	Globimetula))))))))
(Peraxilla	(((((Lepidaria	Macrosolen)	Decaisnina)	(Amylotheca	Loxanthera))	Lysiana)	(((Ixocactus	((((((Ligaria	(Aetanthus	Desmaria))	(Tripodanthus	((Phthirusa	(Oryctanthus	Dendropemon))	(Psittacanthus	(Struthanthus	Cladocolea)))))	(Tupeia	(Tristerix	(((Sogerianthe	((Dactyliophora	(Amyema	Diplatia))	(Helicanthes	Benthamina)))	((((Taxillus	Scurrula)	((Dendrophthoe	Plicosepalus)	(((((Englerina	Tapinanthus)	((Berhautia	Actinanthella)	(Agelanthus	(Oncella	Oncocalyx))))	(Socratina	Vanwykia))	(Moquiniella	((Septulina	Phragmanthera)	((Oliverella	(Erianthemum	Spragueanella))	(Emelianthe	Globimetula)))))	(Oedina	Bakerella))))	Helixanthera)
((((Loxanthera	Amylotheca)	(Lysiana	(Decaisnina	(Lepidaria	Macrosolen))))	(((Lepeostegeres	Tupeia)	(Notanthera	(Ligaria	(Aetanthus	Desmaria))))	(((Tristerix	Gaiadendron)	(((Tripodanthus	((Phthirusa	(Oryctanthus	Dendropemon))	((Cladocolea	Struthanthus)	Psittacanthus)))	Ixocactus)	(((Muellerina	Ileostylus)	((((Dendrophthoe	((Socratina	Vanwykia)	((((((Emelianthe	(Oliverella	Globimetula))	((Erianthemum	Spragueanella)	Oedina))	Moquiniella)	(Septulina	Phragmanthera))	Plicosepalus)	(Tolypanthus	((Berhautia	(Actinanthella	((Englerina	Tapinanthus)	(Agelanthus	(Oncella	Oncocalyx)))))	Bakerella)))))	(Helixanthera	(Taxillus	Scurrula)))	(Baratranthus
(((Lysiana	((Decaisnina	(Lepidaria	Macrosolen))	(Loxanthera	Amylotheca)))	((Nuytsia	((Lepeostegeres	Tupeia)	(Notanthera	(Ligaria	(Aetanthus	Desmaria)))))	(Gaiadendron	(((Tristerix	((((Benthamina	((Diplatia	(Amyema	Helicanthes))	Dactyliophora))	Sogerianthe)	((((Plicosepalus	(Bakerella	((((Globimetula	(Emelianthe	((Oliverella	(Erianthemum	Spragueanella))	Oedina)))	Moquiniella)	(Septulina	Phragmanthera))	(((Actinanthella	Agelanthus)	(Oncella	Oncocalyx))	(Berhautia	(Englerina	Tapinanthus))))))	((Tolypanthus	Dendrophthoe)	(Socratina	Vanwykia)))	(Helixanthera	(Taxillus	Scurrula)))	Baratranthus))	((Loranthus	Cecarria)	(Muellerina
((((Loxanthera	Amylotheca)	(Lysiana	(Decaisnina	(Lepidaria	Macrosolen))))	((Atkinsonia	(((Lepeostegeres	Tupeia)	(Ligaria	((Aetanthus	Desmaria)	Notanthera)))	(((Loranthus	Cecarria)	((Muellerina	Ileostylus)	((((Helicanthes	Benthamina)	((Diplatia	Amyema)	Dactyliophora))	Sogerianthe)	((((Plicosepalus	(Bakerella	(((((Globimetula	Emelianthe)	(Phragmanthera	(Oliverella	(Erianthemum	Spragueanella))))	Moquiniella)	(Oedina	((Berhautia	(Actinanthella	((Oncella	Oncocalyx)	Agelanthus)))	(Englerina	Tapinanthus))))	Septulina)))	((Tolypanthus	Dendrophthoe)	(Socratina	Vanwykia)))	(Helixanthera	(Taxillus	Scurrula)))	Baratranthus))))	(Tripodanthus
((((Loxanthera	Amylotheca)	(Lysiana	(Decaisnina	(Lepidaria	Macrosolen))))	((Atkinsonia	((Aetanthus	(Ixocactus	(((Ligaria	Tristerix)	(Nuytsia	(((Helixanthera	((Taxillus	Scurrula)	((Plicosepalus	(Tolypanthus	Dendrophthoe))	(((((Phragmanthera	((Oliverella	(Erianthemum	Spragueanella))	(Globimetula	Emelianthe)))	Moquiniella)	(Septulina	Bakerella))	(((Berhautia	(Actinanthella	((Oncella	Oncocalyx)	Agelanthus)))	(Englerina	Tapinanthus))	(Socratina	Vanwykia)))	Oedina))))	(Baratranthus	(Sogerianthe	(Helicanthes	(Benthamina	((Diplatia	Amyema)	Dactyliophora))))))	((Loranthus	Cecarria)	(Muellerina	Ileostylus)))))	(Tripodanthus	((Phthirusa
((((Loxanthera	Amylotheca)	(Lysiana	(Decaisnina	(Lepidaria	Macrosolen))))	((Atkinsonia	(((Ixocactus	(Tripodanthus	((Phthirusa	(Oryctanthus	Dendropemon))	((Cladocolea	Struthanthus)	Psittacanthus))))	(((Loranthus	Cecarria)	((Muellerina	Ileostylus)	((Helixanthera	((Taxillus	Scurrula)	(((Socratina	Vanwykia)	(Plicosepalus	(Tolypanthus	Dendrophthoe)))	((((Actinanthella	(((Oncella	Oncocalyx)	Agelanthus)	(Berhautia	(Englerina	Tapinanthus))))	(Septulina	Oedina))	(((Globimetula	Emelianthe)	(Oliverella	(Erianthemum	Spragueanella)))	(Phragmanthera	Moquiniella)))	Bakerella))))	(Baratranthus	(Sogerianthe	(Helicanthes	(Benthamina	((Diplatia	Amyema)
(((Lysiana	((Decaisnina	(Lepidaria	Macrosolen))	(Loxanthera	Amylotheca)))	((((((Aetanthus	Desmaria)	((Ixocactus	(Tripodanthus	((Phthirusa	(Oryctanthus	Dendropemon))	((Cladocolea	Struthanthus)	Psittacanthus))))	(Notanthera	(Ligaria	Tristerix))))	(((Loranthus	Cecarria)	((Muellerina	Ileostylus)	(((Sogerianthe	((Diplatia	Amyema)	Dactyliophora))	(Helicanthes	Benthamina))	(Baratranthus	(((Tolypanthus	Dendrophthoe)	((Socratina	Vanwykia)	((((Berhautia	(Englerina	Tapinanthus))	(((Oncella	Oncocalyx)	Agelanthus)	Actinanthella))	Oedina)	(((Moquiniella	(Phragmanthera	((Oliverella	(Erianthemum	Spragueanella))	(Globimetula	Emelianthe))))	Septulina)
((((Loxanthera	Amylotheca)	(Lysiana	(Decaisnina	(Lepidaria	Macrosolen))))	((((Tristerix	((Muellerina	Ileostylus)	((Baratranthus	((((Tolypanthus	Dendrophthoe)	((Socratina	Vanwykia)	((Plicosepalus	(Oedina	Septulina))	((Bakerella	((Berhautia	(Englerina	Tapinanthus))	(((Oncella	Oncocalyx)	Agelanthus)	Actinanthella)))	(Moquiniella	(Phragmanthera	((Oliverella	(Erianthemum	Spragueanella))	(Globimetula	Emelianthe))))))))	(Helixanthera	(Taxillus	Scurrula)))	(Sogerianthe	(Benthamina	(Helicanthes	((Diplatia	Amyema)	Dactyliophora))))))	(Loranthus	Cecarria))))	Atkinsonia)	(((Nuytsia	(Aetanthus	Desmaria))	(Notanthera	(Ligaria	(Ixocactus
(((Atkinsonia	(((Notanthera	(Tupeia	((Aetanthus	Desmaria)	Nuytsia)))	(((Tristerix	((Muellerina	Ileostylus)	(((Helixanthera	((Taxillus	Scurrula)	((Tolypanthus	Dendrophthoe)	((Socratina	Vanwykia)	((Plicosepalus	(Oedina	Septulina))	((Bakerella	((Berhautia	(Englerina	Tapinanthus))	(((Oncella	Oncocalyx)	Agelanthus)	Actinanthella)))	(Phragmanthera	((Oliverella	(Erianthemum	Spragueanella))	(Moquiniella	(Globimetula	Emelianthe))))))))))	((Benthamina	(((Diplatia	(Helicanthes	Amyema))	Dactyliophora)	Sogerianthe))	Baratranthus))	(Loranthus	Cecarria))))	Ligaria)	(Ixocactus	(Tripodanthus	((Cladocolea	Struthanthus)	(Psittacanthus	(Phthirusa
((((Loxanthera	Amylotheca)	((Decaisnina	(Lepidaria	Macrosolen))	Lysiana))	(((((Ixocactus	(Tripodanthus	((Phthirusa	(Oryctanthus	Dendropemon))	((Cladocolea	Struthanthus)	Psittacanthus))))	(Ligaria	(Tristerix	(((((Plicosepalus	(Bakerella	(((Septulina	Phragmanthera)	((Oliverella	(Erianthemum	Spragueanella))	((Moquiniella	Globimetula)	Emelianthe)))	((Socratina	Vanwykia)	(Oedina	((Englerina	Tapinanthus)	(Berhautia	(Actinanthella	((Oncella	Oncocalyx)	Agelanthus)))))))))	((Dendrophthoe	Helixanthera)	(Taxillus	Scurrula)))	Tolypanthus)	(Baratranthus	(Sogerianthe	(Benthamina	(Diplatia	((Helicanthes	Amyema)	Dactyliophora))))))	((Loranthus	Cecarria)
((((Loxanthera	Amylotheca)	((Decaisnina	(Lepidaria	Macrosolen))	Lysiana))	(((Atkinsonia	((Tristerix	(((Muellerina	Ileostylus)	((((Helixanthera	(Taxillus	Scurrula))	((Plicosepalus	(Dendrophthoe	Tolypanthus))	((((Septulina	Oedina)	(((Berhautia	(Englerina	Tapinanthus))	((Oncella	Oncocalyx)	Agelanthus))	Actinanthella))	((Phragmanthera	(((Oliverella	(Erianthemum	Spragueanella))	Moquiniella)	(Emelianthe	Globimetula)))	Bakerella))	(Socratina	Vanwykia))))	(Baratranthus	(Sogerianthe	((Helicanthes	Benthamina)	((Amyema	Diplatia)	Dactyliophora)))))	(Loranthus	Cecarria)))	Ligaria))	((Notanthera	(Aetanthus	Desmaria))	(Ixocactus	(Tripodanthus
((((Loxanthera	Amylotheca)	(Lysiana	(Decaisnina	(Lepidaria	Macrosolen))))	((Tristerix	(Lepeostegeres	Tupeia))	((Atkinsonia	((Ligaria	(Aetanthus	Desmaria))	((Ixocactus	(((Struthanthus	Cladocolea)	(((Dendropemon	Oryctanthus)	Phthirusa)	Psittacanthus))	Tripodanthus))	(Notanthera	(Nuytsia	((((Baratranthus	(Sogerianthe	((((Amyema	Diplatia)	Dactyliophora)	Benthamina)	Helicanthes)))	(Helixanthera	((Scurrula	Taxillus)	(Dendrophthoe	(((((Septulina	Bakerella)	((((Erianthemum	Spragueanella)	Oliverella)	((Globimetula	Emelianthe)	Moquiniella))	Phragmanthera))	(Tolypanthus	(((Berhautia	(Tapinanthus	Englerina))	((Agelanthus	(Oncella	Oncocalyx))
(((Lysiana	((Decaisnina	(Lepidaria	Macrosolen))	(Loxanthera	Amylotheca)))	((Lepeostegeres	Tupeia)	(((Tristerix	Gaiadendron)	Nuytsia)	(Atkinsonia	(((Muellerina	Ileostylus)	((Cecarria	Loranthus)	((Baratranthus	(Sogerianthe	((((Amyema	Diplatia)	Dactyliophora)	Benthamina)	Helicanthes)))	((((Plicosepalus	Bakerella)	((((Phragmanthera	Septulina)	(Globimetula	(Emelianthe	((Erianthemum	Spragueanella)	Oliverella))))	Moquiniella)	((Socratina	Vanwykia)	(((Tapinanthus	Englerina)	(((Oncella	Oncocalyx)	Berhautia)	(Agelanthus	Actinanthella)))	Oedina))))	(Dendrophthoe	Tolypanthus))	(Helixanthera	(Scurrula	Taxillus))))))	((Notanthera	(Aetanthus
(((Atkinsonia	(((Gaiadendron	(Nuytsia	((((Baratranthus	(Sogerianthe	(((Amyema	Diplatia)	(Dactyliophora	Benthamina))	Helicanthes)))	(((((Vanwykia	Oedina)	(Plicosepalus	(Septulina	Bakerella)))	((Phragmanthera	((Emelianthe	((Erianthemum	Spragueanella)	Oliverella))	(Globimetula	Moquiniella)))	(Socratina	((Tapinanthus	Englerina)	(Berhautia	((Agelanthus	(Oncella	Oncocalyx))	Actinanthella))))))	(Dendrophthoe	Tolypanthus))	(Helixanthera	(Scurrula	Taxillus))))	((Muellerina	Ileostylus)	(Cecarria	Loranthus)))	Tristerix)))	(Ixocactus	((((Dendropemon	Oryctanthus)	Phthirusa)	Tripodanthus)	(Psittacanthus	(Struthanthus	Cladocolea)))))	(Tupeia	(Ligaria
((((Atkinsonia	(((Notanthera	(Nuytsia	((Cecarria	Loranthus)	(((Sogerianthe	(((Amyema	Diplatia)	Dactyliophora)	(Benthamina	Helicanthes)))	((Baratranthus	Helixanthera)	((Scurrula	Taxillus)	(((Plicosepalus	Bakerella)	((((Septulina	Phragmanthera)	((Moquiniella	(Emelianthe	Globimetula))	((Erianthemum	Spragueanella)	Oliverella)))	Oedina)	(((Tapinanthus	Englerina)	(Berhautia	((Agelanthus	(Oncella	Oncocalyx))	Actinanthella)))	(Socratina	Vanwykia))))	(Dendrophthoe	Tolypanthus)))))	(Muellerina	Ileostylus)))))	(Ixocactus	((((Dendropemon	Oryctanthus)	Phthirusa)	Tripodanthus)	(Psittacanthus	(Struthanthus	Cladocolea)))))	(Tupeia	(Tristerix	(Ligaria
((((Tristerix	(Gaiadendron	(Nuytsia	((Cecarria	Loranthus)	(((Baratranthus	(Sogerianthe	((((Amyema	Diplatia)	Dactyliophora)	Benthamina)	Helicanthes)))	(Helixanthera	((Scurrula	Taxillus)	(((Plicosepalus	Bakerella)	((Socratina	Vanwykia)	(((Tapinanthus	Englerina)	((Agelanthus	(Oncella	Oncocalyx))	(Actinanthella	Berhautia)))	((Phragmanthera	((Globimetula	((Erianthemum	Spragueanella)	Oliverella))	(Moquiniella	Emelianthe)))	(Septulina	Oedina)))))	(Dendrophthoe	Tolypanthus)))))	(Muellerina	Ileostylus))))))	(((Ixocactus	((Psittacanthus	((Struthanthus	Cladocolea)	((Dendropemon	Oryctanthus)	Phthirusa)))	Tripodanthus))	(Notanthera	(((Aetanthus	Desmaria)
((((Gaiadendron	((Nuytsia	Tristerix)	(Tupeia	((((Baratranthus	(Sogerianthe	(((Dactyliophora	(Amyema	Diplatia))	Helicanthes)	Benthamina)))	((((Socratina	Vanwykia)	((Oedina	(Berhautia	(((Agelanthus	(Oncella	Oncocalyx))	Actinanthella)	(Tapinanthus	Englerina))))	(((Septulina	Bakerella)	(((Erianthemum	Spragueanella)	Oliverella)	((Emelianthe	Globimetula)	(Moquiniella	Phragmanthera))))	Plicosepalus)))	(Dendrophthoe	Tolypanthus))	(Helixanthera	(Scurrula	Taxillus))))	(Muellerina	Ileostylus))	(Cecarria	Loranthus)))))	(((((Aetanthus	Desmaria)	Ligaria)	Notanthera)	(Ixocactus	((((Dendropemon	Oryctanthus)	Phthirusa)	(Psittacanthus	(Struthanthus
(((((Loxanthera	Amylotheca)	(Decaisnina	(Lepidaria	Macrosolen)))	Lysiana)	(Lepeostegeres	(Atkinsonia	(Gaiadendron	(((Ixocactus	((((Dendropemon	Oryctanthus)	Phthirusa)	(Psittacanthus	(Struthanthus	Cladocolea)))	Tripodanthus))	(Ligaria	Notanthera))	(((Nuytsia	((((Baratranthus	(Sogerianthe	((Dactyliophora	((Helicanthes	Amyema)	Diplatia))	Benthamina)))	((((((Moquiniella	((((Erianthemum	Spragueanella)	Oliverella)	(Emelianthe	Globimetula))	Phragmanthera))	(Oedina	((Berhautia	((Agelanthus	(Oncella	Oncocalyx))	(Tapinanthus	Englerina)))	Actinanthella)))	(Bakerella	Septulina))	(Plicosepalus	(Socratina	Vanwykia)))	(Dendrophthoe	Tolypanthus))	(Helixanthera
((((Atkinsonia	(Tristerix	(((Aetanthus	Desmaria)	Notanthera)	((Ixocactus	((((Dendropemon	Oryctanthus)	Phthirusa)	(Psittacanthus	(Struthanthus	Cladocolea)))	Tripodanthus))	Ligaria))))	(Gaiadendron	(Tupeia	(Nuytsia	((((Sogerianthe	((Dactyliophora	((Helicanthes	Amyema)	Diplatia))	Benthamina))	((((((Moquiniella	(((Oedina	((Erianthemum	Spragueanella)	Oliverella))	(Emelianthe	Globimetula))	(Septulina	Phragmanthera)))	(((Tapinanthus	Englerina)	(Berhautia	(Agelanthus	(Actinanthella	(Oncella	Oncocalyx)))))	(Socratina	Vanwykia)))	(Plicosepalus	Bakerella))	(Dendrophthoe	Tolypanthus))	(Helixanthera	(Scurrula	Taxillus)))	Baratranthus))	(Muellerina
((((Loxanthera	Amylotheca)	((Decaisnina	(Lepidaria	Macrosolen))	Lysiana))	(Lepeostegeres	(Atkinsonia	(((Ligaria	(Aetanthus	Desmaria))	(Notanthera	(Ixocactus	((((Dendropemon	Oryctanthus)	Phthirusa)	(Psittacanthus	(Struthanthus	Cladocolea)))	Tripodanthus))))	(Gaiadendron	(Tristerix	(Tupeia	(Nuytsia	((((Helixanthera	((Scurrula	Taxillus)	((((Phragmanthera	(((Erianthemum	Spragueanella)	(Emelianthe	Globimetula))	(Moquiniella	Oliverella)))	(Oedina	(((Agelanthus	(Oncella	Oncocalyx))	((Tapinanthus	Englerina)	Berhautia))	Actinanthella)))	(Tolypanthus	(Septulina	Bakerella)))	((Socratina	Vanwykia)	(Plicosepalus	Dendrophthoe)))))	(Baratranthus
(((Lysiana	((Loxanthera	Amylotheca)	(Decaisnina	(Lepidaria	Macrosolen))))	((Tupeia	Lepeostegeres)	((Atkinsonia	((Notanthera	(Aetanthus	Desmaria))	((Tristerix	Ligaria)	(Ixocactus	((((Dendropemon	Oryctanthus)	Phthirusa)	(Psittacanthus	(Struthanthus	Cladocolea)))	Tripodanthus)))))	(Gaiadendron	(Nuytsia	(((Helixanthera	((Scurrula	Taxillus)	((Plicosepalus	Dendrophthoe)	((((Phragmanthera	((Moquiniella	(Globimetula	Emelianthe))	(Oliverella	(Erianthemum	Spragueanella))))	(Oedina	((Tapinanthus	Englerina)	((Actinanthella	Berhautia)	(Agelanthus	(Oncella	Oncocalyx))))))	(Bakerella	(Tolypanthus	Septulina)))	(Socratina	Vanwykia)))))	(Baratranthus
((((Gaiadendron	(Tristerix	(Nuytsia	((Cecarria	Loranthus)	((((Helixanthera	(Taxillus	Scurrula))	((Tolypanthus	Dendrophthoe)	(((Plicosepalus	Bakerella)	((Phragmanthera	(Moquiniella	((Erianthemum	Spragueanella)	((Globimetula	Emelianthe)	Oliverella))))	((Septulina	Oedina)	(Actinanthella	((Agelanthus	(Oncella	Oncocalyx))	(Berhautia	(Englerina	Tapinanthus)))))))	(Vanwykia	Socratina))))	(Baratranthus	(Sogerianthe	(((Amyema	Diplatia)	Dactyliophora)	(Helicanthes	Benthamina)))))	(Ileostylus	Muellerina))))))	(((Notanthera	((Ixocactus	Ligaria)	(Aetanthus	Desmaria)))	(Tripodanthus	((Phthirusa	(Oryctanthus	Dendropemon))	(Psittacanthus	(Struthanthus
((((Gaiadendron	Nuytsia)	((((Tristerix	Notanthera)	(Tupeia	((Ixocactus	Ligaria)	(Aetanthus	Desmaria))))	(Tripodanthus	((Phthirusa	(Oryctanthus	Dendropemon))	(Psittacanthus	(Struthanthus	Cladocolea)))))	(((((Helixanthera	(Taxillus	Scurrula))	((((((Septulina	Phragmanthera)	(((Oedina	(Erianthemum	Spragueanella))	(Globimetula	Emelianthe))	(Oliverella	Moquiniella)))	((Englerina	Tapinanthus)	((Actinanthella	(Agelanthus	(Oncella	Oncocalyx)))	Berhautia)))	(Bakerella	Tolypanthus))	(Dendrophthoe	(Vanwykia	Socratina)))	Plicosepalus))	(Baratranthus	(Sogerianthe	(((Amyema	Diplatia)	Dactyliophora)	(Helicanthes	Benthamina)))))	((Ileostylus	Muellerina)
((((Loxanthera	Amylotheca)	(Lysiana	((Lepidaria	Macrosolen)	Decaisnina)))	((Tupeia	Lepeostegeres)	(((Gaiadendron	(Nuytsia	(((Ileostylus	Muellerina)	(Cecarria	Loranthus))	(((((Amyema	Diplatia)	Dactyliophora)	(Helicanthes	Sogerianthe))	Benthamina)	(((Helixanthera	(Taxillus	Scurrula))	((Tolypanthus	Dendrophthoe)	((Vanwykia	Socratina)	(Plicosepalus	((Septulina	(Phragmanthera	(((Oedina	(Erianthemum	Spragueanella))	(Globimetula	Emelianthe))	(Oliverella	Moquiniella))))	(((Englerina	Tapinanthus)	(Actinanthella	((Agelanthus	(Oncella	Oncocalyx))	Berhautia)))	Bakerella))))))	Baratranthus)))))	((Notanthera	(Aetanthus	Desmaria))	((Ligaria
(((Lysiana	(((Lepidaria	Macrosolen)	Decaisnina)	(Loxanthera	Amylotheca)))	((Tupeia	Lepeostegeres)	(((Gaiadendron	(Nuytsia	(Tristerix	(((Ileostylus	Muellerina)	(Cecarria	Loranthus))	(((Benthamina	((Sogerianthe	(Helicanthes	Amyema))	Dactyliophora))	Diplatia)	(((Helixanthera	(Taxillus	Scurrula))	((((Plicosepalus	((Septulina	Bakerella)	(((((Oliverella	(Erianthemum	Spragueanella))	(Globimetula	Emelianthe))	Moquiniella)	Phragmanthera)	(Socratina	(((Agelanthus	(Oncella	Oncocalyx))	Actinanthella)	(Berhautia	(Englerina	Tapinanthus)))))))	Oedina)	Vanwykia)	(Tolypanthus	Dendrophthoe)))	Baratranthus))))))	(Atkinsonia	(Ligaria	((Ixocactus
(((Lysiana	(((Lepidaria	Macrosolen)	Decaisnina)	(Loxanthera	Amylotheca)))	((((Atkinsonia	(Ixocactus	(Psittacanthus	((Struthanthus	Cladocolea)	(Tripodanthus	(Phthirusa	(Oryctanthus	Dendropemon)))))))	((Ligaria	Tristerix)	((Ileostylus	Muellerina)	((Cecarria	Loranthus)	(Baratranthus	(((((Dactyliophora	(Amyema	Diplatia))	Benthamina)	Helicanthes)	Sogerianthe)	((Helixanthera	(Taxillus	Scurrula))	((Plicosepalus	((Tolypanthus	Bakerella)	((Socratina	Vanwykia)	(((Septulina	Oedina)	(((Berhautia	(Agelanthus	(Oncella	Oncocalyx)))	Actinanthella)	(Englerina	Tapinanthus)))	((((Oliverella	(Erianthemum	Spragueanella))	(Globimetula	Emelianthe))
(((Lysiana	(((Lepidaria	Macrosolen)	Decaisnina)	(Loxanthera	Amylotheca)))	(((Atkinsonia	((Nuytsia	(Notanthera	(Aetanthus	Desmaria)))	(Ligaria	(Ixocactus	(((Struthanthus	Cladocolea)	(Psittacanthus	(Phthirusa	(Oryctanthus	Dendropemon))))	Tripodanthus)))))	((Tristerix	((Ileostylus	Muellerina)	((Cecarria	Loranthus)	(((Helixanthera	(Taxillus	Scurrula))	((((Socratina	Vanwykia)	(Bakerella	(Oedina	Plicosepalus)))	(((Agelanthus	(Oncella	Oncocalyx))	(Actinanthella	(Berhautia	(Englerina	Tapinanthus))))	((((Oliverella	(Erianthemum	Spragueanella))	(Globimetula	Emelianthe))	(Septulina	Phragmanthera))	Moquiniella)))	(Tolypanthus	Dendrophthoe)))
((((Loxanthera	Amylotheca)	(Lysiana	((Lepidaria	Macrosolen)	Decaisnina)))	(((((Atkinsonia	((Notanthera	(Aetanthus	Desmaria))	((Tripodanthus	(Phthirusa	(Oryctanthus	Dendropemon)))	((Struthanthus	Cladocolea)	Psittacanthus))))	Ixocactus)	((Nuytsia	(Tristerix	(((Helixanthera	((Taxillus	Scurrula)	((Plicosepalus	((Socratina	Vanwykia)	((((Berhautia	(Englerina	Tapinanthus))	((Agelanthus	(Oncella	Oncocalyx))	Actinanthella))	((((Oedina	(Erianthemum	Spragueanella))	(Globimetula	Emelianthe))	(Phragmanthera	Oliverella))	Moquiniella))	(Septulina	Bakerella))))	(Tolypanthus	Dendrophthoe))))	(Baratranthus	((((Dactyliophora	(Amyema	Diplatia))	Benthamina)
(((Notanthera	(Lysiana	(((Lepidaria	Macrosolen)	Decaisnina)	(Loxanthera	Amylotheca))))	(((((((Helixanthera	((Taxillus	Scurrula)	(Plicosepalus	((((Tolypanthus	Dendrophthoe)	(Socratina	Vanwykia))	Oedina)	((((Englerina	Tapinanthus)	(((Agelanthus	(Oncella	Oncocalyx))	Actinanthella)	Berhautia))	((((Oliverella	(Erianthemum	Spragueanella))	(Globimetula	Emelianthe))	(Septulina	Phragmanthera))	Moquiniella))	Bakerella)))))	(Baratranthus	(((Dactyliophora	(Amyema	Diplatia))	(Benthamina	Helicanthes))	Sogerianthe)))	((Ileostylus	Muellerina)	(Cecarria	Loranthus)))	Atkinsonia)	((Ligaria	(Aetanthus	Desmaria))	((((Phthirusa	(Oryctanthus	Dendropemon))
(((Lysiana	(((Lepidaria	Macrosolen)	Decaisnina)	(Loxanthera	Amylotheca)))	(Notanthera	(((((Aetanthus	Desmaria)	(((((Phthirusa	(Oryctanthus	Dendropemon))	((Struthanthus	Cladocolea)	Psittacanthus))	Tripodanthus)	Ixocactus)	Ligaria))	(Gaiadendron	(Tristerix	(((((((((Englerina	Tapinanthus)	((Agelanthus	((Oncella	Oncocalyx)	Actinanthella))	Berhautia))	Oedina)	((((Oliverella	(Erianthemum	Spragueanella))	(Globimetula	Emelianthe))	(Septulina	Phragmanthera))	Moquiniella))	((Bakerella	Plicosepalus)	((Tolypanthus	Dendrophthoe)	(Socratina	Vanwykia))))	(Helixanthera	(Taxillus	Scurrula)))	(Baratranthus	(Sogerianthe	(Helicanthes	((Dactyliophora	(Amyema
((((((Aetanthus	Desmaria)	(((((Phthirusa	(Oryctanthus	Dendropemon))	((Struthanthus	Cladocolea)	Psittacanthus))	Tripodanthus)	Ixocactus)	Ligaria))	(Gaiadendron	(Tristerix	((((Cecarria	Loranthus)	(((Helixanthera	((Taxillus	Scurrula)	(((((Septulina	Bakerella)	(((Actinanthella	((Berhautia	(Englerina	Tapinanthus))	(Agelanthus	(Oncella	Oncocalyx))))	Oedina)	(Phragmanthera	((Oliverella	(Erianthemum	Spragueanella))	((Globimetula	Emelianthe)	Moquiniella)))))	(Socratina	Vanwykia))	(Tolypanthus	Dendrophthoe))	Plicosepalus)))	(Baratranthus	(Sogerianthe	((Dactyliophora	((Amyema	Helicanthes)	Diplatia))	Benthamina))))	(Ileostylus	Muellerina)))	Nuytsia)
(Peraxilla	((Notanthera	(Lepeostegeres	(Lysiana	((Amylotheca	Loxanthera)	((Lepidaria	Macrosolen)	Decaisnina)))))	((((Cecarria	Loranthus)	((Ileostylus	Muellerina)	((Baratranthus	((Helicanthes	Benthamina)	(((Amyema	Diplatia)	Dactyliophora)	Sogerianthe)))	((Taxillus	Scurrula)	(((Plicosepalus	(((((Septulina	Phragmanthera)	((Oliverella	(Spragueanella	Erianthemum))	(Emelianthe	Globimetula)))	Moquiniella)	Oedina)	(((Tapinanthus	Englerina)	(Berhautia	((Agelanthus	(Oncocalyx	Oncella))	Actinanthella)))	Bakerella)))	((Socratina	Vanwykia)	(Tolypanthus	Dendrophthoe)))	Helixanthera)))))	(((Nuytsia	(Desmaria	Aetanthus))	((Ligaria	(Tristerix
(Peraxilla	(((Amylotheca	Loxanthera)	(((Lepidaria	Macrosolen)	Decaisnina)	Lysiana))	((((Aetanthus	Desmaria)	(Atkinsonia	(((Ligaria	(Ixocactus	(Tripodanthus	((Phthirusa	(Dendropemon	Oryctanthus))	((Cladocolea	Struthanthus)	Psittacanthus)))))	Tupeia)	((Tristerix	(Nuytsia	(((Baratranthus	(Sogerianthe	((Helicanthes	Benthamina)	((Amyema	Diplatia)	Dactyliophora))))	((Taxillus	Scurrula)	((Plicosepalus	(((Septulina	Bakerella)	(Phragmanthera	((Spragueanella	Erianthemum)	(Moquiniella	(Emelianthe	(Oliverella	Globimetula))))))	((Socratina	Vanwykia)	(((Tapinanthus	Englerina)	(Actinanthella	(Berhautia	(Agelanthus	(Oncocalyx	Oncella)))))
(Peraxilla	(((Decaisnina	Lysiana)	((Amylotheca	Loxanthera)	(Lepidaria	Macrosolen)))	((Atkinsonia	((((Ixocactus	(((Cladocolea	Struthanthus)	Psittacanthus)	(Tripodanthus	(Phthirusa	(Dendropemon	Oryctanthus)))))	(Notanthera	Ligaria))	(Aetanthus	Desmaria))	((Nuytsia	(((Ileostylus	Muellerina)	(((Baratranthus	(Sogerianthe	(Benthamina	(((Amyema	Diplatia)	Dactyliophora)	Helicanthes))))	((Helixanthera	(Taxillus	Scurrula))	((Plicosepalus	((Socratina	Vanwykia)	((Tolypanthus	(((Tapinanthus	Englerina)	(Actinanthella	(Berhautia	(Agelanthus	(Oncocalyx	Oncella)))))	Oedina))	(Bakerella	((((Globimetula	Emelianthe)	((Spragueanella	Erianthemum)
(Peraxilla	(((Amylotheca	Loxanthera)	((Decaisnina	(Lepidaria	Macrosolen))	Lysiana))	(((((Nuytsia	((((Baratranthus	(Sogerianthe	(Benthamina	((Amyema	Diplatia)	(Dactyliophora	Helicanthes)))))	((Taxillus	Scurrula)	(((Helixanthera	Plicosepalus)	(((((Moquiniella	(Globimetula	Emelianthe))	((Spragueanella	Erianthemum)	Oliverella))	(Septulina	Phragmanthera))	((Socratina	Vanwykia)	(((Tapinanthus	Englerina)	((Agelanthus	(Oncocalyx	Oncella))	(Actinanthella	Berhautia)))	Oedina)))	Bakerella))	(Tolypanthus	Dendrophthoe))))	((Cecarria	Loranthus)	(Ileostylus	Muellerina)))	Tristerix))	Gaiadendron)	(Atkinsonia	((Ixocactus	(Tripodanthus	((Psittacanthus
(Peraxilla	(((Amylotheca	Loxanthera)	((Decaisnina	(Lepidaria	Macrosolen))	Lysiana))	(((Atkinsonia	((Gaiadendron	Nuytsia)	((Ixocactus	(Tripodanthus	((Psittacanthus	(Phthirusa	(Dendropemon	Oryctanthus)))	(Cladocolea	Struthanthus))))	((Ligaria	(((Baratranthus	(Sogerianthe	((Dactyliophora	Benthamina)	((Helicanthes	Amyema)	Diplatia))))	(((Taxillus	Scurrula)	((((Septulina	(Socratina	Vanwykia))	(((Tapinanthus	Englerina)	(Berhautia	((Agelanthus	(Oncocalyx	Oncella))	Actinanthella)))	(Oedina	((((Globimetula	Emelianthe)	((Spragueanella	Erianthemum)	Oliverella))	Phragmanthera)	Moquiniella))))	(Bakerella	Plicosepalus))	(Tolypanthus	Dendrophthoe)))
(Peraxilla	(((Amylotheca	Loxanthera)	((Decaisnina	(Lepidaria	Macrosolen))	Lysiana))	(((((Baratranthus	(Sogerianthe	(Benthamina	((Amyema	Diplatia)	(Helicanthes	Dactyliophora)))))	(((Bakerella	((Oedina	(Actinanthella	(((Tapinanthus	Englerina)	Berhautia)	(Agelanthus	(Oncocalyx	Oncella)))))	(Socratina	(((Globimetula	(Emelianthe	((Spragueanella	Erianthemum)	Oliverella)))	(Septulina	Phragmanthera))	Moquiniella))))	(Vanwykia	Plicosepalus))	((Helixanthera	(Dendrophthoe	Tolypanthus))	(Taxillus	Scurrula))))	((Cecarria	Loranthus)	(Ileostylus	Muellerina)))	(Gaiadendron	((Atkinsonia	Nuytsia)	(Ligaria	(Ixocactus	(Tripodanthus	((Phthirusa
(Peraxilla	((Lepeostegeres	(Lysiana	((Amylotheca	Loxanthera)	(Decaisnina	(Lepidaria	Macrosolen)))))	(((Atkinsonia	(((Tupeia	(Tristerix	(Nuytsia	(((Baratranthus	(Sogerianthe	(((Diplatia	Dactyliophora)	Benthamina)	(Amyema	Helicanthes))))	((Taxillus	Scurrula)	((Tolypanthus	(Helixanthera	Dendrophthoe))	((((((Globimetula	(Emelianthe	(Oedina	((Spragueanella	Erianthemum)	Oliverella))))	(Septulina	Phragmanthera))	Moquiniella)	Plicosepalus)	Bakerella)	((((Tapinanthus	Englerina)	(Actinanthella	Berhautia))	(Agelanthus	(Oncocalyx	Oncella)))	(Socratina	Vanwykia))))))	((Cecarria	Loranthus)	(Ileostylus	Muellerina))))))	Gaiadendron)	(Ligaria
(Peraxilla	((Lepeostegeres	((Amylotheca	Loxanthera)	((Decaisnina	(Lepidaria	Macrosolen))	Lysiana)))	(Gaiadendron	((Atkinsonia	(((Nuytsia	((Sogerianthe	(((((Amyema	Diplatia)	Dactyliophora)	Benthamina)	Helicanthes)	(((Taxillus	Scurrula)	((Tolypanthus	(Helixanthera	Dendrophthoe))	(((Septulina	Bakerella)	(((Oedina	((Tapinanthus	Englerina)	(Actinanthella	(Berhautia	(Agelanthus	(Oncocalyx	Oncella))))))	(Socratina	Vanwykia))	(((((Spragueanella	Erianthemum)	Oliverella)	(Globimetula	Emelianthe))	Phragmanthera)	Moquiniella)))	Plicosepalus)))	Baratranthus)))	((Cecarria	Loranthus)	(Ileostylus	Muellerina))))	Tupeia)	((Aetanthus	Desmaria)
(Peraxilla	((Lepeostegeres	((Amylotheca	Loxanthera)	((Decaisnina	(Lepidaria	Macrosolen))	Lysiana)))	((Atkinsonia	((((Aetanthus	Desmaria)	((Tripodanthus	((Phthirusa	(Dendropemon	Oryctanthus))	((Cladocolea	Struthanthus)	Psittacanthus)))	((Nuytsia	(Tristerix	((Cecarria	Loranthus)	((Ileostylus	Muellerina)	((Sogerianthe	((((Amyema	Diplatia)	Dactyliophora)	Benthamina)	Helicanthes))	((((Taxillus	Scurrula)	((Tolypanthus	Dendrophthoe)	((Socratina	Vanwykia)	(((Oedina	((Berhautia	(Tapinanthus	Englerina))	(Actinanthella	(Agelanthus	(Oncocalyx	Oncella)))))	((((Spragueanella	Erianthemum)	Oliverella)	Emelianthe)	(Globimetula	(Moquiniella
(Peraxilla	((Lysiana	((Amylotheca	Loxanthera)	(Decaisnina	(Lepidaria	Macrosolen))))	(Notanthera	(((Tristerix	(Aetanthus	Desmaria))	(Atkinsonia	((((((Cecarria	Loranthus)	((Ileostylus	Muellerina)	((((Taxillus	Scurrula)	((Tolypanthus	Dendrophthoe)	((Socratina	(((Tapinanthus	Englerina)	((Agelanthus	(Oncocalyx	Oncella))	(Berhautia	Actinanthella)))	((Globimetula	(Emelianthe	((Spragueanella	Erianthemum)	Oliverella)))	(Moquiniella	Phragmanthera))))	(Plicosepalus	((Vanwykia	(Septulina	Oedina))	Bakerella)))))	Helixanthera)	(Baratranthus	(Sogerianthe	((Amyema	Diplatia)	(Dactyliophora	(Helicanthes	Benthamina))))))))	Ligaria)	(Ixocactus
(((Notanthera	((Amylotheca	Loxanthera)	(Lysiana	(Decaisnina	(Lepidaria	Macrosolen)))))	((((Gaiadendron	(Nuytsia	Tristerix))	((Ixocactus	((Tripodanthus	(Phthirusa	(Dendropemon	Oryctanthus)))	((Struthanthus	Cladocolea)	Psittacanthus)))	((((Loranthus	Cecarria)	(Ileostylus	Muellerina))	(((Helixanthera	(Taxillus	Scurrula))	((Plicosepalus	(Tolypanthus	Dendrophthoe))	(Bakerella	((Vanwykia	Socratina)	(((Moquiniella	(Phragmanthera	((Emelianthe	Globimetula)	(Oliverella	(Spragueanella	Erianthemum)))))	(Oedina	(Actinanthella	(((Englerina	Tapinanthus)	Berhautia)	(Agelanthus	(Oncella	Oncocalyx))))))	Septulina)))))	(Baratranthus	((Sogerianthe	(Dactyliophora
(((Notanthera	((Decaisnina	Lysiana)	((Lepidaria	Macrosolen)	(Amylotheca	Loxanthera))))	(((((Tupeia	((Tristerix	(Aetanthus	Desmaria))	((Ixocactus	(Tripodanthus	((Phthirusa	(Dendropemon	Oryctanthus))	((Struthanthus	Cladocolea)	Psittacanthus))))	((((Loranthus	Cecarria)	(Ileostylus	Muellerina))	(((Taxillus	Scurrula)	((Tolypanthus	Dendrophthoe)	((Helixanthera	Plicosepalus)	(((Bakerella	Septulina)	(Vanwykia	Socratina))	((Phragmanthera	(((Emelianthe	Globimetula)	(Oliverella	(Spragueanella	Erianthemum)))	Moquiniella))	(Oedina	(Actinanthella	(((Englerina	Tapinanthus)	Berhautia)	(Agelanthus	(Oncella	Oncocalyx))))))))))	(Baratranthus	(Sogerianthe
((((Atkinsonia	((Notanthera	((Tupeia	(Tripodanthus	((Struthanthus	Cladocolea)	(Psittacanthus	(Phthirusa	(Dendropemon	Oryctanthus))))))	((Ligaria	Tristerix)	(Aetanthus	Desmaria))))	Ixocactus))	(Gaiadendron	((((Loranthus	Cecarria)	(Ileostylus	Muellerina))	(Baratranthus	((Sogerianthe	((Dactyliophora	((Helicanthes	Amyema)	Diplatia))	Benthamina))	((Helixanthera	(Taxillus	Scurrula))	((Tolypanthus	Dendrophthoe)	((Plicosepalus	(Septulina	(Vanwykia	Socratina)))	(((Moquiniella	((Globimetula	Phragmanthera)	(Emelianthe	(Oliverella	(Spragueanella	Erianthemum)))))	(Oedina	(Actinanthella	(((Englerina	Tapinanthus)	Berhautia)	(Agelanthus	(Oncella
(((((Atkinsonia	((Aetanthus	Desmaria)	(Tupeia	(Ixocactus	(Tripodanthus	((Struthanthus	Cladocolea)	(Psittacanthus	(Phthirusa	(Dendropemon	Oryctanthus)))))))))	((Ligaria	Tristerix)	((((Loranthus	Cecarria)	(Ileostylus	Muellerina))	((Baratranthus	((Helicanthes	Benthamina)	(Sogerianthe	(Dactyliophora	(Amyema	Diplatia)))))	((Helixanthera	(Taxillus	Scurrula))	((Tolypanthus	Dendrophthoe)	((Vanwykia	Socratina)	((((Oedina	(((Englerina	Tapinanthus)	Berhautia)	(Actinanthella	(Agelanthus	(Oncella	Oncocalyx)))))	(Phragmanthera	(Moquiniella	((Oliverella	(Spragueanella	Erianthemum))	(Globimetula	Emelianthe)))))	Bakerella)	(Plicosepalus	Septulina)))))))
((((Atkinsonia	(Tupeia	((((Aetanthus	Desmaria)	(Ligaria	Tristerix))	Notanthera)	(Ixocactus	(Tripodanthus	((Phthirusa	(Dendropemon	Oryctanthus))	((Struthanthus	Cladocolea)	Psittacanthus)))))))	(Gaiadendron	((((Loranthus	Cecarria)	(Ileostylus	Muellerina))	((Baratranthus	(Sogerianthe	((Helicanthes	Benthamina)	(Dactyliophora	(Amyema	Diplatia)))))	((Helixanthera	(Taxillus	Scurrula))	((Tolypanthus	Dendrophthoe)	(((Vanwykia	Socratina)	(((Englerina	Tapinanthus)	(Berhautia	((Agelanthus	(Oncella	Oncocalyx))	Actinanthella)))	((Moquiniella	((Septulina	Phragmanthera)	((Oliverella	(Spragueanella	Erianthemum))	(Globimetula	Emelianthe))))	Oedina)))
((((Atkinsonia	(((Ixocactus	(((Struthanthus	Cladocolea)	(Tripodanthus	(Phthirusa	(Dendropemon	Oryctanthus))))	Psittacanthus))	Ligaria)	((Aetanthus	Desmaria)	Notanthera)))	(Gaiadendron	((Tupeia	Tristerix)	(((Ileostylus	Muellerina)	(((Baratranthus	(Sogerianthe	((Benthamina	(Dactyliophora	(Amyema	Diplatia)))	Helicanthes)))	((Helixanthera	(Taxillus	Scurrula))	((Oedina	(Tolypanthus	Dendrophthoe))	(((((Septulina	Phragmanthera)	Moquiniella)	((Globimetula	Emelianthe)	(Oliverella	(Spragueanella	Erianthemum))))	((Vanwykia	Socratina)	((Englerina	Tapinanthus)	(Berhautia	((Agelanthus	(Oncella	Oncocalyx))	Actinanthella)))))	(Plicosepalus	Bakerella)))))
((((Atkinsonia	(((((Tristerix	((Ileostylus	Muellerina)	(((Baratranthus	(Sogerianthe	((Benthamina	(Dactyliophora	(Amyema	Diplatia)))	Helicanthes)))	((Helixanthera	(Taxillus	Scurrula))	(((((Moquiniella	(Phragmanthera	((Globimetula	Emelianthe)	(Oliverella	(Spragueanella	Erianthemum)))))	Socratina)	(((Vanwykia	Plicosepalus)	((Septulina	Oedina)	Bakerella))	(Actinanthella	(((Englerina	Tapinanthus)	Berhautia)	(Agelanthus	(Oncella	Oncocalyx))))))	Tolypanthus)	Dendrophthoe)))	(Loranthus	Cecarria))))	Nuytsia)	((Aetanthus	Desmaria)	Tupeia))	Gaiadendron)	(((Tripodanthus	(Phthirusa	(Dendropemon	Oryctanthus)))	(Psittacanthus	(Struthanthus	Cladocolea)))
(((Notanthera	(Ligaria	(((((Tristerix	((((Baratranthus	(Sogerianthe	((Benthamina	(Dactyliophora	(Amyema	Diplatia)))	Helicanthes)))	((Helixanthera	(Taxillus	Scurrula))	((Plicosepalus	(Bakerella	(Oedina	(Septulina	Vanwykia))))	(((Tolypanthus	Dendrophthoe)	(Actinanthella	(((Englerina	Tapinanthus)	Berhautia)	(Agelanthus	(Oncella	Oncocalyx)))))	((Phragmanthera	(((Globimetula	Emelianthe)	(Oliverella	(Spragueanella	Erianthemum)))	Moquiniella))	Socratina)))))	((Loranthus	Cecarria)	(Ileostylus	Muellerina)))	Nuytsia))	((Aetanthus	Desmaria)	Tupeia))	Gaiadendron)	((Tripodanthus	((Phthirusa	(Dendropemon	Oryctanthus))	(Psittacanthus	(Struthanthus
(((Notanthera	((((Ligaria	((Tripodanthus	((Phthirusa	(Dendropemon	Oryctanthus))	(Psittacanthus	(Struthanthus	Cladocolea))))	Ixocactus))	(Tristerix	(Aetanthus	Desmaria)))	(Tupeia	((((Baratranthus	(Sogerianthe	((Benthamina	(Dactyliophora	(Amyema	Diplatia)))	Helicanthes)))	((Helixanthera	(Taxillus	Scurrula))	(((Plicosepalus	((Vanwykia	Oedina)	(Bakerella	Septulina)))	((((Actinanthella	Agelanthus)	(Berhautia	(Oncella	Oncocalyx)))	(Englerina	Tapinanthus))	((((Globimetula	Emelianthe)	(Oliverella	(Spragueanella	Erianthemum)))	(Moquiniella	Phragmanthera))	Socratina)))	(Tolypanthus	Dendrophthoe))))	((Loranthus	Cecarria)	(Ileostylus	Muellerina)))
(((((Tristerix	Nuytsia)	Gaiadendron)	(((Atkinsonia	((Ligaria	((Tripodanthus	((Phthirusa	(Dendropemon	Oryctanthus))	(Psittacanthus	(Struthanthus	Cladocolea))))	Ixocactus))	((Aetanthus	Desmaria)	Notanthera)))	Tupeia)	((Baratranthus	((Sogerianthe	((Benthamina	(Dactyliophora	Diplatia))	(Amyema	Helicanthes)))	((Helixanthera	(Taxillus	Scurrula))	(((((Oedina	(((Actinanthella	((Oncella	Oncocalyx)	Agelanthus))	Berhautia)	(Englerina	Tapinanthus)))	((Moquiniella	Phragmanthera)	(Globimetula	(Emelianthe	(Oliverella	(Spragueanella	Erianthemum))))))	(Socratina	Vanwykia))	((Bakerella	Septulina)	Plicosepalus))	(Tolypanthus	Dendrophthoe)))))	((Loranthus
(((((Tupeia	Lepeostegeres)	((Atkinsonia	((((Ixocactus	(Tripodanthus	((Phthirusa	(Dendropemon	Oryctanthus))	(Psittacanthus	(Cladocolea	Struthanthus)))))	(Ligaria	Tristerix))	(((Cecarria	Loranthus)	((Muellerina	Ileostylus)	(((Helixanthera	(Taxillus	Scurrula))	((Tolypanthus	Dendrophthoe)	(((Oliverella	(Englerina	Tapinanthus))	(Actinanthella	((Agelanthus	(Oncella	Oncocalyx))	Berhautia)))	(Bakerella	(((Septulina	Oedina)	Plicosepalus)	((Vanwykia	Socratina)	(((Phragmanthera	Moquiniella)	(Globimetula	Emelianthe))	(Spragueanella	Erianthemum))))))))	((Sogerianthe	((Benthamina	(Dactyliophora	(Amyema	Diplatia)))	Helicanthes))	Baratranthus))))	Nuytsia))
((((((Tupeia	Lepeostegeres)	((Gaiadendron	((Tristerix	((((Taxillus	Scurrula)	((Bakerella	(Plicosepalus	(Septulina	(Vanwykia	Socratina))))	(((Tolypanthus	(Helixanthera	Dendrophthoe))	(Oedina	((Actinanthella	(Agelanthus	(Oncella	Oncocalyx)))	(Berhautia	(Englerina	Tapinanthus)))))	(Moquiniella	((Emelianthe	(Oliverella	(Spragueanella	Erianthemum)))	(Globimetula	Phragmanthera))))))	((Sogerianthe	(Benthamina	((Dactyliophora	(Amyema	Diplatia))	Helicanthes)))	Baratranthus))	((Cecarria	Loranthus)	(Muellerina	Ileostylus))))	Nuytsia))	((Ligaria	(Desmaria	Aetanthus))	(Ixocactus	((Psittacanthus	Tripodanthus)	((Phthirusa	(Dendropemon	Oryctanthus))
(((((Desmaria	Aetanthus)	((Tupeia	Lepeostegeres)	Notanthera))	(Atkinsonia	((Gaiadendron	((Tristerix	((Muellerina	Ileostylus)	((((Taxillus	Scurrula)	(Helixanthera	((((Vanwykia	Socratina)	(Tolypanthus	Dendrophthoe))	((Oedina	(Actinanthella	((Agelanthus	(Oncella	Oncocalyx))	(Berhautia	(Englerina	Tapinanthus)))))	((Bakerella	Septulina)	(((Globimetula	Emelianthe)	(Oliverella	(Spragueanella	Erianthemum)))	(Phragmanthera	Moquiniella)))))	Plicosepalus)))	((Sogerianthe	(Helicanthes	(Benthamina	(Dactyliophora	(Amyema	Diplatia)))))	Baratranthus))	(Cecarria	Loranthus))))	Nuytsia))	(Ligaria	(Ixocactus	(Tripodanthus	((Phthirusa	(Dendropemon
(((((Atkinsonia	((Ixocactus	(Tripodanthus	((Phthirusa	(Dendropemon	Oryctanthus))	(Psittacanthus	(Cladocolea	Struthanthus)))))	Ligaria))	(((Tupeia	(((Muellerina	Ileostylus)	((Baratranthus	((Helixanthera	(((Tolypanthus	Dendrophthoe)	(((Vanwykia	Socratina)	((Septulina	Oedina)	((Englerina	Tapinanthus)	(((Agelanthus	(Oncella	Oncocalyx))	Berhautia)	Actinanthella))))	((Bakerella	Plicosepalus)	(Moquiniella	(((Spragueanella	Erianthemum)	((Globimetula	Emelianthe)	Oliverella))	Phragmanthera)))))	(Taxillus	Scurrula)))	(((Amyema	Diplatia)	Sogerianthe)	(Dactyliophora	(Helicanthes	Benthamina)))))	(Cecarria	Loranthus)))	(Nuytsia	Tristerix)))	Gaiadendron)
(((Atkinsonia	((((Ixocactus	(Tripodanthus	((Phthirusa	(Dendropemon	Oryctanthus))	(Psittacanthus	(Cladocolea	Struthanthus)))))	((Desmaria	Aetanthus)	(Tupeia	Notanthera)))	((Ligaria	Tristerix)	(((Muellerina	Ileostylus)	((((Taxillus	Scurrula)	(Helixanthera	(((Oedina	((Englerina	Tapinanthus)	(Berhautia	(Actinanthella	(Agelanthus	(Oncella	Oncocalyx))))))	(Moquiniella	((Phragmanthera	(Emelianthe	((Spragueanella	Erianthemum)	Globimetula)))	Oliverella)))	((Septulina	Bakerella)	(Plicosepalus	((Vanwykia	Socratina)	(Tolypanthus	Dendrophthoe)))))))	(Baratranthus	(((Helicanthes	Amyema)	((Dactyliophora	Benthamina)	Diplatia))	Sogerianthe)))	(Cecarria
((((((((Notanthera	(Ligaria	(Ixocactus	(Tripodanthus	((Phthirusa	(Dendropemon	Oryctanthus))	(Psittacanthus	(Cladocolea	Struthanthus)))))))	(Desmaria	Aetanthus))	(Tupeia	((Muellerina	Ileostylus)	(((((((Helicanthes	Amyema)	Dactyliophora)	Diplatia)	Benthamina)	Sogerianthe)	((((Plicosepalus	((Vanwykia	Socratina)	(Helixanthera	Dendrophthoe)))	(Bakerella	(((Septulina	Oedina)	(Actinanthella	((Agelanthus	(Oncella	Oncocalyx))	((Englerina	Tapinanthus)	Berhautia))))	((Taxillus	Scurrula)	(Moquiniella	(Phragmanthera	((Oliverella	(Spragueanella	Erianthemum))	(Globimetula	Emelianthe))))))))	Tolypanthus)	Baratranthus))	(Cecarria	Loranthus)))))	Atkinsonia)
((((Gaiadendron	(Nuytsia	(Tupeia	(Tristerix	((((((Dendrophthoe	Tolypanthus)	(Vanwykia	Socratina))	((Bakerella	(Plicosepalus	((Moquiniella	((Oliverella	(Spragueanella	Erianthemum))	(Globimetula	Emelianthe)))	(Septulina	Phragmanthera))))	(Oedina	((Berhautia	(Actinanthella	((Oncella	Oncocalyx)	Agelanthus)))	(Englerina	Tapinanthus)))))	(Helixanthera	(Taxillus	Scurrula)))	(Baratranthus	(((Dactyliophora	(Amyema	Diplatia))	(Benthamina	Helicanthes))	Sogerianthe)))	((Cecarria	Loranthus)	(Muellerina	Ileostylus)))))))	(Atkinsonia	((Ligaria	(Ixocactus	(Tripodanthus	((Phthirusa	(Dendropemon	Oryctanthus))	(Psittacanthus	(Cladocolea	Struthanthus))))))
(((((((Muellerina	Ileostylus)	(((((Dactyliophora	(Amyema	Diplatia))	(Benthamina	Helicanthes))	Sogerianthe)	(((((((Dendrophthoe	Tolypanthus)	(Septulina	(Vanwykia	Socratina)))	((((Berhautia	((Oncella	Oncocalyx)	Agelanthus))	(Actinanthella	(Englerina	Tapinanthus)))	Bakerella)	((((Oliverella	(Spragueanella	Erianthemum))	Emelianthe)	((Globimetula	Phragmanthera)	Moquiniella))	Oedina)))	Plicosepalus)	(Taxillus	Scurrula))	Helixanthera)	Baratranthus))	(Cecarria	Loranthus)))	(Gaiadendron	(Nuytsia	Atkinsonia)))	(Ixocactus	((Tupeia	((Tripodanthus	(Psittacanthus	((Cladocolea	Struthanthus)	(Phthirusa	(Dendropemon	Oryctanthus)))))	(Tristerix	Ligaria)))
(((((((Tupeia	(Ligaria	(Ixocactus	(Tripodanthus	((Phthirusa	(Dendropemon	Oryctanthus))	(Psittacanthus	(Cladocolea	Struthanthus)))))))	((Notanthera	((((Baratranthus	(((Benthamina	Helicanthes)	(Dactyliophora	(Amyema	Diplatia)))	Sogerianthe))	(((((Vanwykia	Socratina)	(Plicosepalus	(Dendrophthoe	Tolypanthus)))	(((Oedina	((Actinanthella	((Oncella	Oncocalyx)	Agelanthus))	((Englerina	Tapinanthus)	Berhautia)))	((((Oliverella	(Spragueanella	Erianthemum))	(Emelianthe	Globimetula))	Phragmanthera)	Moquiniella))	(Bakerella	Septulina)))	(Taxillus	Scurrula))	Helixanthera))	((Cecarria	Loranthus)	(Muellerina	Ileostylus)))	Nuytsia))	(Desmaria	Aetanthus)))
(((((Ligaria	(Ixocactus	(Tripodanthus	((Phthirusa	(Dendropemon	Oryctanthus))	(Psittacanthus	(Cladocolea	Struthanthus))))))	(Notanthera	(Desmaria	Aetanthus)))	((((Tupeia	((((Sogerianthe	(Helicanthes	(((Benthamina	(Dactyliophora	(Amyema	Diplatia)))	(((Dendrophthoe	Tolypanthus)	((((Helixanthera	((((Oliverella	(Spragueanella	Erianthemum))	(Emelianthe	Globimetula))	(Septulina	Phragmanthera))	Moquiniella))	(Bakerella	((Actinanthella	Agelanthus)	((Englerina	Tapinanthus)	((Oncella	Oncocalyx)	Berhautia)))))	(Plicosepalus	Oedina))	(Vanwykia	Socratina)))	(Taxillus	Scurrula)))	Baratranthus)))	(Muellerina	Ileostylus))	(Cecarria	Loranthus))	Nuytsia))
(Peraxilla	((((Atkinsonia	(((Tupeia	Tristerix)	(Gaiadendron	(((Ileostylus	Muellerina)	((Cecarria	Loranthus)	(((((Diplatia	(Helicanthes	Amyema))	Dactyliophora)	Benthamina)	Sogerianthe)	(Baratranthus	(Helixanthera	((Taxillus	Scurrula)	((Tolypanthus	Dendrophthoe)	(((Phragmanthera	((((Oliverella	(Spragueanella	Erianthemum))	Emelianthe)	Globimetula)	Moquiniella))	((Septulina	Oedina)	((Englerina	Tapinanthus)	(((Oncocalyx	Oncella)	Agelanthus)	(Berhautia	Actinanthella)))))	((Vanwykia	Socratina)	(Plicosepalus	Bakerella))))))))))	Nuytsia)))	(Ligaria	(Aetanthus	Desmaria))))	(Ixocactus	((((Dendropemon	Oryctanthus)	Phthirusa)	((Struthanthus
(Peraxilla	(((((Ixocactus	(Ligaria	(Aetanthus	Desmaria)))	Tristerix)	(Atkinsonia	(((((Dendropemon	Oryctanthus)	Phthirusa)	((Struthanthus	Cladocolea)	Psittacanthus))	Tripodanthus)	(Gaiadendron	((((((Tolypanthus	Dendrophthoe)	(((((Septulina	Bakerella)	((Globimetula	(Moquiniella	Phragmanthera))	((Oliverella	(Spragueanella	Erianthemum))	Emelianthe)))	(Oedina	((((Oncocalyx	Oncella)	Agelanthus)	(Berhautia	(Englerina	Tapinanthus)))	Actinanthella)))	Plicosepalus)	(Vanwykia	Socratina)))	(Helixanthera	(Taxillus	Scurrula)))	(((Dactyliophora	(Helicanthes	(Sogerianthe	(Diplatia	Amyema))))	Benthamina)	Baratranthus))	((Ileostylus	Muellerina)	(Cecarria
(Peraxilla	((Atkinsonia	(Gaiadendron	(((((Baratranthus	((((Tolypanthus	Dendrophthoe)	(((Plicosepalus	Bakerella)	(((Emelianthe	Globimetula)	(Phragmanthera	(Oliverella	(Spragueanella	Erianthemum))))	Moquiniella))	((Septulina	Oedina)	((Vanwykia	Socratina)	(((Englerina	Tapinanthus)	(((Oncocalyx	Oncella)	Agelanthus)	Berhautia))	Actinanthella)))))	(Helixanthera	(Taxillus	Scurrula)))	((Helicanthes	((Dactyliophora	(Diplatia	Amyema))	Benthamina))	Sogerianthe)))	((Ileostylus	Muellerina)	(Cecarria	Loranthus)))	Nuytsia)	(Ixocactus	(Tupeia	(Ligaria	Tristerix))))	((Aetanthus	Desmaria)	((((Dendropemon	Oryctanthus)	Phthirusa)	((Struthanthus
(Peraxilla	((Ixocactus	(Atkinsonia	((((Tristerix	Nuytsia)	Gaiadendron)	(Tupeia	((Ileostylus	Muellerina)	((Cecarria	Loranthus)	(Baratranthus	((((Tolypanthus	(Helixanthera	Dendrophthoe))	((Plicosepalus	((Vanwykia	Socratina)	(Oedina	(((Oncocalyx	Oncella)	Agelanthus)	((Berhautia	(Englerina	Tapinanthus))	Actinanthella)))))	(((Moquiniella	Phragmanthera)	((Oliverella	(Spragueanella	Erianthemum))	(Emelianthe	Globimetula)))	(Septulina	Bakerella))))	(Taxillus	Scurrula))	(((Dactyliophora	(Diplatia	Amyema))	(Benthamina	Helicanthes))	Sogerianthe)))))))	((Aetanthus	Desmaria)	(((((Dendropemon	Oryctanthus)	Phthirusa)	((Struthanthus	Cladocolea)
(Peraxilla	((Gaiadendron	((((Ixocactus	(((Struthanthus	Cladocolea)	Psittacanthus)	(Tripodanthus	((Dendropemon	Oryctanthus)	Phthirusa))))	(Ligaria	Notanthera))	(((Tristerix	Tupeia)	(Nuytsia	((Cecarria	Loranthus)	(((((Dactyliophora	(Diplatia	(Helicanthes	Amyema)))	Benthamina)	Sogerianthe)	((Helixanthera	Baratranthus)	(((Tolypanthus	Dendrophthoe)	((Plicosepalus	(((Vanwykia	Socratina)	((Septulina	Phragmanthera)	((Moquiniella	(Emelianthe	Globimetula))	(Oliverella	(Spragueanella	Erianthemum)))))	(Oedina	((Englerina	Tapinanthus)	((Actinanthella	((Oncocalyx	Oncella)	Agelanthus))	Berhautia)))))	Bakerella))	(Taxillus	Scurrula))))	(Ileostylus
(Peraxilla	((((Tristerix	Tupeia)	(Gaiadendron	(Nuytsia	((Cecarria	Loranthus)	(((Baratranthus	((((Dactyliophora	(Diplatia	Amyema))	Benthamina)	Helicanthes)	Sogerianthe))	(((Tolypanthus	Dendrophthoe)	((Vanwykia	Socratina)	((((Globimetula	(Moquiniella	Phragmanthera))	(Emelianthe	(Oliverella	(Spragueanella	Erianthemum))))	(Oedina	((Englerina	Tapinanthus)	((Actinanthella	((Oncocalyx	Oncella)	Agelanthus))	Berhautia))))	((Septulina	Bakerella)	Plicosepalus))))	((Taxillus	Scurrula)	Helixanthera)))	(Ileostylus	Muellerina))))))	(Atkinsonia	((((Aetanthus	Desmaria)	Notanthera)	Ligaria)	(Ixocactus	(Tripodanthus	(((Dendropemon	Oryctanthus)
(Peraxilla	(((Decaisnina	Lysiana)	((Macrosolen	Lepidaria)	(Loxanthera	Amylotheca)))	(Lepeostegeres	(Atkinsonia	(Gaiadendron	((((((Nuytsia	Tristerix)	Tupeia)	((Cecarria	Loranthus)	(((Baratranthus	(((Diplatia	(Helicanthes	Amyema))	(Benthamina	Dactyliophora))	Sogerianthe))	(((Tolypanthus	Dendrophthoe)	((((((Phragmanthera	((Oliverella	(Spragueanella	Erianthemum))	(Emelianthe	Globimetula)))	Moquiniella)	(Oedina	((Englerina	Tapinanthus)	(((Oncocalyx	Oncella)	Agelanthus)	(Berhautia	Actinanthella)))))	(Septulina	(Vanwykia	Socratina)))	Plicosepalus)	Bakerella))	((Taxillus	Scurrula)	Helixanthera)))	(Ileostylus	Muellerina))))	((Aetanthus
(Peraxilla	(((Loxanthera	Amylotheca)	(Lysiana	(Decaisnina	(Macrosolen	Lepidaria))))	((Tupeia	Lepeostegeres)	((Atkinsonia	((Notanthera	(Nuytsia	(Aetanthus	Desmaria)))	((Ixocactus	((Tripodanthus	(((Dendropemon	Oryctanthus)	Phthirusa)	(Struthanthus	Cladocolea)))	Psittacanthus))	Ligaria)))	((((Cecarria	Loranthus)	(((Baratranthus	(Sogerianthe	(Helicanthes	(((Diplatia	Amyema)	Dactyliophora)	Benthamina))))	(Helixanthera	(((Tolypanthus	Dendrophthoe)	((Bakerella	((Septulina	((Phragmanthera	(Globimetula	((Oliverella	(Spragueanella	Erianthemum))	Emelianthe)))	Moquiniella))	((Oedina	((Englerina	Tapinanthus)	((((Oncocalyx	Oncella)	Agelanthus)
(Peraxilla	((Lysiana	((Decaisnina	(Macrosolen	Lepidaria))	(Loxanthera	Amylotheca)))	((Tupeia	Lepeostegeres)	((Atkinsonia	((((Tristerix	Ligaria)	(Aetanthus	Desmaria))	Notanthera)	(Ixocactus	(Tripodanthus	(((Dendropemon	Oryctanthus)	Phthirusa)	(Psittacanthus	(Struthanthus	Cladocolea)))))))	((Nuytsia	((Cecarria	Loranthus)	(((Baratranthus	(Sogerianthe	(Helicanthes	(((Diplatia	Amyema)	Dactyliophora)	Benthamina))))	((((Tolypanthus	Dendrophthoe)	(Bakerella	((Vanwykia	Socratina)	(((Globimetula	(((Oliverella	(Spragueanella	Erianthemum))	Emelianthe)	(Septulina	Phragmanthera)))	Moquiniella)	(Oedina	((Actinanthella	Agelanthus)	((Berhautia
(Peraxilla	((Gaiadendron	(((Tristerix	((Tupeia	((Aetanthus	Desmaria)	(Ixocactus	Ligaria)))	(Notanthera	(Tripodanthus	(((Dendropemon	Oryctanthus)	Phthirusa)	(Psittacanthus	(Struthanthus	Cladocolea)))))))	Atkinsonia)	(Nuytsia	((((Helicanthes	(Sogerianthe	((Diplatia	Amyema)	Dactyliophora)))	Benthamina)	((Helixanthera	(((Tolypanthus	Dendrophthoe)	((Plicosepalus	Bakerella)	((((Oliverella	(Spragueanella	Erianthemum))	(Moquiniella	(Emelianthe	Globimetula)))	(Septulina	Phragmanthera))	((Vanwykia	Socratina)	(Oedina	(Actinanthella	((Berhautia	(Englerina	Tapinanthus))	(Agelanthus	(Oncocalyx	Oncella)))))))))	(Taxillus	Scurrula)))	Baratranthus))
(Peraxilla	((Notanthera	(Lepeostegeres	(Lysiana	((Loxanthera	Amylotheca)	((Macrosolen	Lepidaria)	Decaisnina)))))	(Ligaria	(Ixocactus	((Gaiadendron	(((((Ileostylus	Muellerina)	((Cecarria	Loranthus)	(((((Dactyliophora	(Amyema	Diplatia))	(Helicanthes	Benthamina))	Sogerianthe)	Baratranthus)	(((Scurrula	Taxillus)	(((Tolypanthus	(Septulina	Bakerella))	((Oedina	(Actinanthella	(((Oncocalyx	Oncella)	Agelanthus)	(Berhautia	(Tapinanthus	Englerina)))))	(Moquiniella	(((Erianthemum	Spragueanella)	(Emelianthe	Globimetula))	(Oliverella	Phragmanthera)))))	((Plicosepalus	Dendrophthoe)	(Socratina	Vanwykia))))	Helixanthera))))	Nuytsia)	(Tupeia
((Aetanthus	Peraxilla)	((Lepeostegeres	(Lysiana	((Loxanthera	Amylotheca)	(Lepidaria	(Decaisnina	Macrosolen)))))	((Gaiadendron	((((Ileostylus	Muellerina)	((Cecarria	Loranthus)	(((((Dactyliophora	(Amyema	Diplatia))	(Helicanthes	Benthamina))	Sogerianthe)	Baratranthus)	((Scurrula	Taxillus)	((((Septulina	((Dendrophthoe	Tolypanthus)	(Socratina	Vanwykia)))	Plicosepalus)	Bakerella)	(Helixanthera	((Oedina	((Tapinanthus	Englerina)	((Actinanthella	((Oncocalyx	Oncella)	Agelanthus))	Berhautia)))	(((Oliverella	(Erianthemum	Spragueanella))	Emelianthe)	((Moquiniella	Phragmanthera)	Globimetula)))))))))	(Notanthera	(Ligaria	(Ixocactus	(Tripodanthus
(Peraxilla	((Lepeostegeres	((((Lepidaria	Macrosolen)	Decaisnina)	Lysiana)	(Loxanthera	Amylotheca)))	((Gaiadendron	((((Nuytsia	((Cecarria	Loranthus)	((((((Dactyliophora	(Amyema	Diplatia))	(Helicanthes	Benthamina))	Sogerianthe)	Baratranthus)	((Helixanthera	(Scurrula	Taxillus))	((Tolypanthus	Dendrophthoe)	((((Septulina	((((Oliverella	(Erianthemum	Spragueanella))	Emelianthe)	(Phragmanthera	Globimetula))	Moquiniella))	((Oedina	(((Oncocalyx	Oncella)	Agelanthus)	(Berhautia	(Actinanthella	(Tapinanthus	Englerina)))))	(Socratina	Vanwykia)))	Bakerella)	Plicosepalus))))	(Ileostylus	Muellerina))))	((Ixocactus	(Tripodanthus	(((Struthanthus	Cladocolea)
(Peraxilla	((Lepeostegeres	(Lysiana	((Loxanthera	Amylotheca)	((Lepidaria	Macrosolen)	Decaisnina))))	((Desmaria	Aetanthus)	((Atkinsonia	(Ligaria	((Ixocactus	(Tripodanthus	(((Struthanthus	Cladocolea)	Psittacanthus)	(Phthirusa	(Dendropemon	Oryctanthus)))))	Notanthera)))	(Gaiadendron	((((Cecarria	Loranthus)	((((((Dactyliophora	(Amyema	Diplatia))	(Helicanthes	Benthamina))	Sogerianthe)	Baratranthus)	(Helixanthera	((Scurrula	Taxillus)	((Tolypanthus	Dendrophthoe)	((((((Berhautia	(Tapinanthus	Englerina))	((Oncocalyx	Oncella)	Agelanthus))	Actinanthella)	(Socratina	Vanwykia))	((Oedina	Septulina)	(((Oliverella	(Erianthemum	Spragueanella))
(Peraxilla	((Lepeostegeres	(Lysiana	((Loxanthera	Amylotheca)	((Lepidaria	Macrosolen)	Decaisnina))))	((((Ligaria	(((((Struthanthus	Cladocolea)	Psittacanthus)	((Phthirusa	(Dendropemon	Oryctanthus))	Tripodanthus))	Ixocactus)	(Tristerix	Notanthera)))	((((((((Helicanthes	((Dactyliophora	(Amyema	Diplatia))	Benthamina))	Sogerianthe)	Baratranthus)	(Helixanthera	((Scurrula	Taxillus)	((Tolypanthus	Dendrophthoe)	((Socratina	Vanwykia)	(((((Berhautia	(Tapinanthus	Englerina))	((Oncocalyx	Oncella)	Agelanthus))	Actinanthella)	Bakerella)	(((Oedina	Septulina)	(((Oliverella	(Erianthemum	Spragueanella))	(Moquiniella	(Globimetula	Emelianthe)))	Phragmanthera))
(Peraxilla	((Lepeostegeres	(Lysiana	((Loxanthera	Amylotheca)	((Lepidaria	Macrosolen)	Decaisnina))))	(((((Tristerix	(((Ileostylus	Muellerina)	((Cecarria	Loranthus)	((((Sogerianthe	((Helicanthes	Amyema)	Diplatia))	(Benthamina	Dactyliophora))	Baratranthus)	(Helixanthera	((Scurrula	Taxillus)	((Bakerella	(((Septulina	Phragmanthera)	(Moquiniella	((Oliverella	(Erianthemum	Spragueanella))	(Globimetula	Emelianthe))))	((Socratina	Vanwykia)	(Oedina	((Berhautia	(Tapinanthus	Englerina))	(((Oncocalyx	Oncella)	Agelanthus)	Actinanthella))))))	(Plicosepalus	(Tolypanthus	Dendrophthoe))))))))	Nuytsia))	Tupeia)	((Notanthera	(Desmaria	Aetanthus))
(Peraxilla	((Lepeostegeres	(Notanthera	((Loxanthera	Amylotheca)	(((Lepidaria	Macrosolen)	Decaisnina)	Lysiana))))	((((Gaiadendron	(((Ileostylus	Muellerina)	((Cecarria	Loranthus)	((((Helicanthes	Dactyliophora)	((Sogerianthe	(Amyema	Diplatia))	Benthamina))	Baratranthus)	(Helixanthera	((Scurrula	Taxillus)	((((Phragmanthera	(Moquiniella	((Oliverella	(Erianthemum	Spragueanella))	(Globimetula	Emelianthe))))	((Socratina	Vanwykia)	(Actinanthella	((Tapinanthus	Englerina)	(Berhautia	((Oncocalyx	Oncella)	Agelanthus))))))	(Septulina	Oedina))	((Plicosepalus	(Tolypanthus	Dendrophthoe))	Bakerella)))))))	Nuytsia))	(Tupeia	Tristerix))	(((Desmaria
(Peraxilla	((Lepeostegeres	(Lysiana	((Loxanthera	Amylotheca)	((Lepidaria	Macrosolen)	Decaisnina))))	((((((Ileostylus	Muellerina)	((Cecarria	Loranthus)	((Sogerianthe	(Helicanthes	(Benthamina	(Dactyliophora	(Amyema	Diplatia)))))	(Baratranthus	((((Socratina	Vanwykia)	(Tolypanthus	Dendrophthoe))	(((Oedina	(Actinanthella	(((Oncocalyx	Oncella)	Agelanthus)	((Tapinanthus	Englerina)	Berhautia))))	((Septulina	(Phragmanthera	(Moquiniella	((Erianthemum	Spragueanella)	(Emelianthe	(Globimetula	Oliverella))))))	Bakerella))	Plicosepalus))	(Helixanthera	(Scurrula	Taxillus)))))))	(Tupeia	(Nuytsia	Tristerix)))	((Notanthera	((Desmaria	Aetanthus)
(Peraxilla	(((Loxanthera	Amylotheca)	(((Lepidaria	Macrosolen)	Decaisnina)	Lysiana))	((((((Desmaria	Aetanthus)	Ligaria)	(((Tripodanthus	((Struthanthus	Cladocolea)	(Psittacanthus	(Phthirusa	(Dendropemon	Oryctanthus)))))	Ixocactus)	Notanthera))	Atkinsonia)	(Gaiadendron	((Tristerix	((((Sogerianthe	(Dactyliophora	((Helicanthes	Amyema)	Diplatia)))	Benthamina)	(Baratranthus	(Helixanthera	((Scurrula	Taxillus)	(Plicosepalus	(((Socratina	Vanwykia)	(Tolypanthus	Dendrophthoe))	((Septulina	(((Oedina	(Erianthemum	Spragueanella))	(Emelianthe	(Globimetula	Oliverella)))	(Phragmanthera	Moquiniella)))	(Bakerella	(((Tapinanthus	Englerina)	Berhautia)
(Peraxilla	(((Gaiadendron	(((Tristerix	(Desmaria	Aetanthus))	Ligaria)	((Notanthera	((((((Scurrula	Taxillus)	((((((Phragmanthera	Moquiniella)	(Septulina	(Globimetula	((Oedina	(Oliverella	(Erianthemum	Spragueanella)))	Emelianthe))))	(Bakerella	(Berhautia	((Actinanthella	((Oncocalyx	Oncella)	Agelanthus))	(Tapinanthus	Englerina)))))	Plicosepalus)	(Socratina	Vanwykia))	(Tolypanthus	Dendrophthoe)))	Helixanthera)	(((Benthamina	Dactyliophora)	(Sogerianthe	((Helicanthes	Amyema)	Diplatia)))	Baratranthus))	((Cecarria	Loranthus)	(Ileostylus	Muellerina)))	Nuytsia))	(Ixocactus	(((Phthirusa	(Dendropemon	Oryctanthus))	Tripodanthus)	(Psittacanthus
(((Lepeostegeres	(Lepidaria	(((Macrosolen	Decaisnina)	Lysiana)	(Loxanthera	Amylotheca))))	((Atkinsonia	(Notanthera	(Ligaria	((Aetanthus	Desmaria)	(((Ixocactus	(Tripodanthus	(Psittacanthus	((Cladocolea	Struthanthus)	((Oryctanthus	Dendropemon)	Phthirusa)))))	Tupeia)	((Nuytsia	(((((Benthamina	((Amyema	Diplatia)	Dactyliophora))	(Helicanthes	Sogerianthe))	(Baratranthus	(((Taxillus	Scurrula)	((((Socratina	(((Oliverella	(Erianthemum	Spragueanella))	(Globimetula	Emelianthe))	(Phragmanthera	Moquiniella)))	(((Englerina	Tapinanthus)	Berhautia)	(Actinanthella	((Oncocalyx	Oncella)	Agelanthus))))	(((Oedina	Plicosepalus)	Vanwykia)	(Septulina
(((Lepeostegeres	(((Loxanthera	Amylotheca)	(Lepidaria	Macrosolen))	(Decaisnina	Lysiana)))	((Atkinsonia	(((Ixocactus	((Cladocolea	Struthanthus)	(Tripodanthus	(((Oryctanthus	Dendropemon)	Phthirusa)	Psittacanthus))))	(Ligaria	(Tupeia	(Notanthera	(Aetanthus	Desmaria)))))	(((((Taxillus	Scurrula)	((((Socratina	((Phragmanthera	((Globimetula	Emelianthe)	(Oliverella	(Erianthemum	Spragueanella))))	Moquiniella))	((Englerina	Tapinanthus)	(Berhautia	(Actinanthella	((Oncocalyx	Oncella)	Agelanthus)))))	(Plicosepalus	((Bakerella	Vanwykia)	(Oedina	Septulina))))	((Helixanthera	Dendrophthoe)	Tolypanthus)))	((Sogerianthe	((Benthamina	((Amyema	Diplatia)
(((Lepeostegeres	(((Loxanthera	Amylotheca)	(Lepidaria	Macrosolen))	(Decaisnina	Lysiana)))	(((Tupeia	(Ixocactus	(Aetanthus	Desmaria)))	(((Gaiadendron	(Nuytsia	Atkinsonia))	((((Sogerianthe	(((Amyema	Diplatia)	Dactyliophora)	(Helicanthes	Benthamina)))	(Baratranthus	((Taxillus	Scurrula)	(((Plicosepalus	((Septulina	Bakerella)	(Oedina	((((Globimetula	Emelianthe)	((Oliverella	(Erianthemum	Spragueanella))	Phragmanthera))	Moquiniella)	(((Englerina	Tapinanthus)	(((Oncocalyx	Oncella)	Berhautia)	(Actinanthella	Agelanthus)))	Socratina)))))	Vanwykia)	((Helixanthera	Dendrophthoe)	Tolypanthus)))))	((Loranthus	Cecarria)	(Muellerina	Ileostylus)))
(((Lepeostegeres	(Notanthera	(Lepidaria	(((Macrosolen	Decaisnina)	Lysiana)	(Loxanthera	Amylotheca)))))	((((Tristerix	Nuytsia)	Gaiadendron)	(Tupeia	((Muellerina	Ileostylus)	((((((Septulina	Bakerella)	(((Moquiniella	Phragmanthera)	((Globimetula	Emelianthe)	(Oliverella	(Erianthemum	Spragueanella))))	((Actinanthella	((Berhautia	(Englerina	Tapinanthus))	(Agelanthus	(Oncocalyx	Oncella))))	Oedina)))	((Socratina	Vanwykia)	((Dendrophthoe	Tolypanthus)	Plicosepalus)))	(Helixanthera	(Taxillus	Scurrula)))	((Sogerianthe	((Diplatia	(Dactyliophora	(Helicanthes	Amyema)))	Benthamina))	Baratranthus))	(Loranthus	Cecarria)))))	(Atkinsonia	((((Tripodanthus
((((Lysiana	((Loxanthera	Amylotheca)	((Lepidaria	Macrosolen)	Decaisnina)))	Lepeostegeres)	(((Gaiadendron	Nuytsia)	(Tupeia	(Tristerix	((Muellerina	Ileostylus)	(((Helixanthera	((Taxillus	Scurrula)	(((Plicosepalus	(Septulina	Bakerella))	((Moquiniella	(Phragmanthera	((Globimetula	Emelianthe)	(Oliverella	(Erianthemum	Spragueanella)))))	((Actinanthella	((Berhautia	(Englerina	Tapinanthus))	(Agelanthus	(Oncocalyx	Oncella))))	Oedina)))	((Socratina	Vanwykia)	(Dendrophthoe	Tolypanthus)))))	((Sogerianthe	(((Dactyliophora	(Amyema	Diplatia))	Benthamina)	Helicanthes))	Baratranthus))	(Loranthus	Cecarria))))))	(Atkinsonia	(((((Cladocolea	Struthanthus)
(((((Loxanthera	Amylotheca)	(((Lepidaria	Macrosolen)	Decaisnina)	Lysiana))	Lepeostegeres)	((Gaiadendron	(Atkinsonia	(((Ixocactus	((Psittacanthus	(Cladocolea	Struthanthus))	(Tripodanthus	((Oryctanthus	Dendropemon)	Phthirusa))))	Ligaria)	Notanthera)))	((Aetanthus	Desmaria)	(Tupeia	(((Muellerina	Ileostylus)	((((((Septulina	Bakerella)	(((Phragmanthera	Moquiniella)	((Oliverella	(Erianthemum	Spragueanella))	(Globimetula	Emelianthe)))	((Socratina	Vanwykia)	((Actinanthella	((Berhautia	(Englerina	Tapinanthus))	(Agelanthus	(Oncocalyx	Oncella))))	Oedina))))	(Plicosepalus	(Tolypanthus	Dendrophthoe)))	(Helixanthera	(Taxillus	Scurrula)))	((Helicanthes
((((Lysiana	((Loxanthera	Amylotheca)	((Lepidaria	Macrosolen)	Decaisnina)))	Lepeostegeres)	(Gaiadendron	((Atkinsonia	((Ixocactus	(Tripodanthus	((Psittacanthus	((Oryctanthus	Dendropemon)	Phthirusa))	(Cladocolea	Struthanthus))))	Ligaria))	(Notanthera	((Aetanthus	Desmaria)	(Tupeia	(((Loranthus	Cecarria)	((Muellerina	Ileostylus)	(((Taxillus	Scurrula)	(((((Bakerella	(((Septulina	Phragmanthera)	((Oliverella	(Erianthemum	Spragueanella))	(Moquiniella	(Globimetula	Emelianthe))))	((Socratina	Vanwykia)	((Englerina	Tapinanthus)	(((Agelanthus	(Oncocalyx	Oncella))	Berhautia)	Actinanthella)))))	Plicosepalus)	Oedina)	(Tolypanthus	Dendrophthoe))
(((((Decaisnina	Lysiana)	((Loxanthera	Amylotheca)	(Lepidaria	Macrosolen)))	Lepeostegeres)	(((Gaiadendron	(((Ixocactus	(Tripodanthus	((Psittacanthus	((Oryctanthus	Dendropemon)	Phthirusa))	(Cladocolea	Struthanthus))))	Ligaria)	((Aetanthus	Desmaria)	(Tupeia	(Tristerix	((((Loranthus	Cecarria)	((Sogerianthe	(((Dactyliophora	(Amyema	Diplatia))	Benthamina)	Helicanthes))	(Baratranthus	(Helixanthera	((Taxillus	Scurrula)	(Plicosepalus	((Tolypanthus	Dendrophthoe)	((((Socratina	Vanwykia)	(((Agelanthus	(Oncocalyx	Oncella))	Berhautia)	(Actinanthella	(Englerina	Tapinanthus))))	((Septulina	Oedina)	(Phragmanthera	(Moquiniella	((Globimetula
(((Notanthera	((((Decaisnina	(Lepidaria	Macrosolen))	(Loxanthera	Amylotheca))	Lysiana)	Lepeostegeres))	((Ligaria	(Tupeia	(Aetanthus	Desmaria)))	(Atkinsonia	((Tripodanthus	(((Oryctanthus	Dendropemon)	Phthirusa)	((Cladocolea	Struthanthus)	(Ixocactus	Psittacanthus))))	(Tristerix	(Gaiadendron	((((Loranthus	Cecarria)	((Sogerianthe	(((Dactyliophora	(Amyema	Diplatia))	Benthamina)	Helicanthes))	(Baratranthus	(((Tolypanthus	Dendrophthoe)	((Socratina	Vanwykia)	(Plicosepalus	((Septulina	Bakerella)	(((Englerina	Tapinanthus)	((Actinanthella	((Oncocalyx	Oncella)	Agelanthus))	Berhautia))	(Oedina	(Moquiniella	((Phragmanthera	Globimetula)
(((Notanthera	(((Loxanthera	Amylotheca)	(Lysiana	(Decaisnina	(Lepidaria	Macrosolen))))	Lepeostegeres))	(Atkinsonia	((Gaiadendron	(((((Loranthus	Cecarria)	((Baratranthus	(((Dactyliophora	((Helicanthes	Amyema)	Diplatia))	Benthamina)	Sogerianthe))	(((Helixanthera	(Tolypanthus	Dendrophthoe))	((Plicosepalus	((Septulina	Bakerella)	(((Socratina	Vanwykia)	((Englerina	Tapinanthus)	((Oncocalyx	Oncella)	((Actinanthella	Agelanthus)	Berhautia))))	(Moquiniella	(Phragmanthera	((Emelianthe	Globimetula)	(Oliverella	(Erianthemum	Spragueanella))))))))	Oedina))	(Taxillus	Scurrula))))	(Muellerina	Ileostylus))	Nuytsia)	(Tristerix	Tupeia)))	((Ligaria
(Peraxilla	(((Lysiana	((Lepidaria	Macrosolen)	(Loxanthera	Amylotheca)))	Decaisnina)	((Tupeia	Lepeostegeres)	(Atkinsonia	(((((Gaiadendron	Tristerix)	Nuytsia)	(Aetanthus	Desmaria))	((Notanthera	Ligaria)	(Ixocactus	((Psittacanthus	(Cladocolea	Struthanthus))	(Tripodanthus	((Dendropemon	Oryctanthus)	Phthirusa))))))	((Cecarria	Loranthus)	((Ileostylus	Muellerina)	((((((((Oedina	Plicosepalus)	Vanwykia)	(Septulina	Bakerella))	(((((Erianthemum	Spragueanella)	Oliverella)	((Emelianthe	Moquiniella)	Globimetula))	Phragmanthera)	(Socratina	(Actinanthella	((Agelanthus	(Oncella	Oncocalyx))	(Berhautia	(Tapinanthus	Englerina)))))))	(Tolypanthus
(Peraxilla	((Lepeostegeres	((Loxanthera	Amylotheca)	(Lysiana	(Decaisnina	(Lepidaria	Macrosolen)))))	(((((Tupeia	((Psittacanthus	(Cladocolea	Struthanthus))	(Tripodanthus	((Dendropemon	Oryctanthus)	Phthirusa))))	(Ligaria	(Aetanthus	Desmaria)))	(Ixocactus	Atkinsonia))	((Gaiadendron	(Tristerix	Nuytsia))	((Cecarria	Loranthus)	((Ileostylus	Muellerina)	(((Sogerianthe	((Amyema	Diplatia)	Dactyliophora))	(Helicanthes	Benthamina))	(Baratranthus	((((Oedina	((Socratina	Vanwykia)	(Actinanthella	((Agelanthus	(Oncella	Oncocalyx))	(Berhautia	(Tapinanthus	Englerina))))))	(Bakerella	(Moquiniella	((Septulina	Phragmanthera)	((Globimetula
(Peraxilla	((Lepeostegeres	((Lepidaria	((Loxanthera	Amylotheca)	(Decaisnina	Macrosolen)))	Lysiana))	(((Notanthera	(Ligaria	(Tripodanthus	((Cladocolea	Struthanthus)	(((Dendropemon	Oryctanthus)	Phthirusa)	Psittacanthus)))))	((Ixocactus	((Tupeia	(Gaiadendron	Nuytsia))	(Tristerix	((Ileostylus	Muellerina)	(((((Scurrula	Taxillus)	(((Socratina	Vanwykia)	((Bakerella	(Oliverella	(Moquiniella	((Berhautia	(Tapinanthus	Englerina))	(Actinanthella	(Agelanthus	(Oncella	Oncocalyx)))))))	((Septulina	Phragmanthera)	((Globimetula	Emelianthe)	(Oedina	(Erianthemum	Spragueanella))))))	((Tolypanthus	Dendrophthoe)	Plicosepalus)))	Helixanthera)	((Sogerianthe
(Peraxilla	((Lepeostegeres	(((Loxanthera	Amylotheca)	((Decaisnina	(Lepidaria	Macrosolen))	Lysiana))	Notanthera))	(Gaiadendron	(Atkinsonia	(((((Ileostylus	Muellerina)	((((Dactyliophora	(((Helicanthes	Sogerianthe)	Amyema)	Diplatia))	Benthamina)	(Baratranthus	((Scurrula	Taxillus)	(((Socratina	Vanwykia)	(((Plicosepalus	(Septulina	Oedina))	((Erianthemum	Spragueanella)	((Phragmanthera	Moquiniella)	(Oliverella	(Globimetula	Emelianthe)))))	(Bakerella	(((Actinanthella	Berhautia)	(Tapinanthus	Englerina))	(Agelanthus	(Oncella	Oncocalyx))))))	(Helixanthera	(Tolypanthus	Dendrophthoe))))))	(Cecarria	Loranthus)))	(Ligaria	Tristerix))	(Ixocactus
(Peraxilla	(((Lepeostegeres	(Lysiana	((Loxanthera	Amylotheca)	(Lepidaria	(Macrosolen	Decaisnina)))))	Notanthera)	(Gaiadendron	(((Ixocactus	(Tripodanthus	(((Dendropemon	Oryctanthus)	Phthirusa)	(Psittacanthus	(Cladocolea	Struthanthus)))))	(Ligaria	Atkinsonia))	(((Nuytsia	((((Ileostylus	Muellerina)	((((Helixanthera	(Scurrula	Taxillus))	((((Plicosepalus	(Septulina	Oedina))	((Moquiniella	((Globimetula	Emelianthe)	(Oliverella	(Erianthemum	Spragueanella))))	Phragmanthera))	(Bakerella	((Berhautia	(Tapinanthus	Englerina))	(Actinanthella	((Oncella	Oncocalyx)	Agelanthus)))))	((Tolypanthus	Dendrophthoe)	(Socratina	Vanwykia))))	((((Dactyliophora	(Amyema
(Peraxilla	((Lepeostegeres	(Lysiana	(Notanthera	((Loxanthera	Amylotheca)	(Decaisnina	(Lepidaria	Macrosolen))))))	(((Gaiadendron	((Tupeia	((Ixocactus	(Tripodanthus	(((Dendropemon	Oryctanthus)	Phthirusa)	(Psittacanthus	(Cladocolea	Struthanthus)))))	(Tristerix	Ligaria)))	(Nuytsia	(Desmaria	Aetanthus))))	((Ileostylus	Muellerina)	((((Helicanthes	Benthamina)	(Sogerianthe	(Dactyliophora	(Amyema	Diplatia))))	(Baratranthus	(Helixanthera	((Scurrula	Taxillus)	(((((Moquiniella	Globimetula)	Emelianthe)	(Oliverella	(Erianthemum	Spragueanella)))	((Septulina	Bakerella)	(Phragmanthera	(((Oncella	Oncocalyx)	Agelanthus)	((Berhautia	(Tapinanthus
(Peraxilla	((Notanthera	(((Lysiana	Decaisnina)	((Loxanthera	Amylotheca)	(Lepidaria	Macrosolen)))	Lepeostegeres))	(Atkinsonia	((Desmaria	Aetanthus)	((Ixocactus	(Tripodanthus	(((Dendropemon	Oryctanthus)	Phthirusa)	(Psittacanthus	(Cladocolea	Struthanthus)))))	(Tupeia	((Gaiadendron	Nuytsia)	((Tristerix	Ligaria)	((Ileostylus	Muellerina)	(((Helixanthera	((Scurrula	Taxillus)	(((Oedina	((Globimetula	Emelianthe)	(Oliverella	(Erianthemum	Spragueanella))))	Moquiniella)	((Bakerella	(((Oncella	Oncocalyx)	Agelanthus)	((Berhautia	(Tapinanthus	Englerina))	Actinanthella)))	(Plicosepalus	((Septulina	((Tolypanthus	Dendrophthoe)	(Socratina
(Peraxilla	(((Lysiana	((Loxanthera	Amylotheca)	(Decaisnina	(Lepidaria	Macrosolen))))	Lepeostegeres)	((Atkinsonia	(((Ixocactus	(Tripodanthus	(((Dendropemon	Oryctanthus)	Phthirusa)	(Psittacanthus	(Cladocolea	Struthanthus)))))	(Tristerix	Ligaria))	(((Desmaria	Aetanthus)	Tupeia)	(Notanthera	(Nuytsia	(((((Tolypanthus	Dendrophthoe)	((Socratina	Vanwykia)	((Bakerella	((((Globimetula	Emelianthe)	(Oliverella	(Erianthemum	Spragueanella)))	(Phragmanthera	Moquiniella))	(Plicosepalus	(Oedina	Septulina))))	(Actinanthella	(Berhautia	(((Oncella	Oncocalyx)	Agelanthus)	(Tapinanthus	Englerina)))))))	(Helixanthera	(Scurrula	Taxillus)))	((Sogerianthe
(Peraxilla	((((Decaisnina	Lysiana)	((Loxanthera	Amylotheca)	(Lepidaria	Macrosolen)))	Lepeostegeres)	(((Notanthera	(Desmaria	Aetanthus))	Tupeia)	((((Nuytsia	Gaiadendron)	(Tristerix	(Ligaria	((Cecarria	Loranthus)	((Ileostylus	Muellerina)	((Sogerianthe	((Dactyliophora	(Amyema	Diplatia))	(Benthamina	Helicanthes)))	(Baratranthus	(((((Bakerella	Septulina)	((((Oliverella	Tapinanthus)	Englerina)	(((Oncella	Oncocalyx)	Agelanthus)	(Berhautia	Actinanthella)))	(((Globimetula	Emelianthe)	(Oedina	(Erianthemum	Spragueanella)))	(Phragmanthera	Moquiniella))))	Plicosepalus)	((Tolypanthus	Dendrophthoe)	(Socratina	Vanwykia)))	(Helixanthera
(Peraxilla	(((((Decaisnina	Lysiana)	((Loxanthera	Amylotheca)	(Lepidaria	Macrosolen)))	Lepeostegeres)	Notanthera)	(Atkinsonia	(((Tristerix	Nuytsia)	(Gaiadendron	Ixocactus))	(((Cecarria	Loranthus)	((Ileostylus	Muellerina)	((((((Socratina	Vanwykia)	(((Oncella	Oncocalyx)	Agelanthus)	(Actinanthella	(Berhautia	(Tapinanthus	Englerina)))))	(((Moquiniella	((Oliverella	(Globimetula	Emelianthe))	(Oedina	(Erianthemum	Spragueanella))))	(Phragmanthera	Septulina))	(Bakerella	Plicosepalus)))	(Tolypanthus	Dendrophthoe))	(Helixanthera	(Scurrula	Taxillus)))	((Sogerianthe	((Helicanthes	((Amyema	Diplatia)	Dactyliophora))	Benthamina))	Baratranthus))))
(Peraxilla	(((Loxanthera	Amylotheca)	(Lysiana	((Macrosolen	Lepidaria)	Decaisnina)))	(Ixocactus	(((Aetanthus	Desmaria)	((Ligaria	Notanthera)	(Tripodanthus	((Phthirusa	(Oryctanthus	Dendropemon))	(Psittacanthus	(Struthanthus	Cladocolea))))))	(Atkinsonia	((Gaiadendron	((((Helixanthera	((Taxillus	Scurrula)	((Plicosepalus	((((Moquiniella	(((Oliverella	(Spragueanella	Erianthemum))	(Globimetula	Emelianthe))	(Septulina	Phragmanthera)))	(Bakerella	((Berhautia	(Actinanthella	(Agelanthus	(Oncocalyx	Oncella))))	(Englerina	Tapinanthus))))	Oedina)	(Socratina	Vanwykia)))	(Tolypanthus	Dendrophthoe))))	(Baratranthus	(Sogerianthe	(((Amyema	Diplatia)
(Peraxilla	(((Loxanthera	Amylotheca)	(Lysiana	((Macrosolen	Lepidaria)	Decaisnina)))	(((Lepeostegeres	Tupeia)	((Tristerix	((Aetanthus	Desmaria)	((Notanthera	Ligaria)	((Ixocactus	((Phthirusa	(Oryctanthus	Dendropemon))	(Psittacanthus	(Struthanthus	Cladocolea))))	Tripodanthus))))	(Gaiadendron	((((Sogerianthe	(((Amyema	Diplatia)	Dactyliophora)	(Benthamina	Helicanthes)))	(((((Socratina	Vanwykia)	((Bakerella	Plicosepalus)	(((((Oliverella	(Spragueanella	Erianthemum))	(Globimetula	Emelianthe))	(Septulina	Phragmanthera))	Moquiniella)	(((Actinanthella	(Agelanthus	(Oncocalyx	Oncella)))	(Berhautia	(Englerina	Tapinanthus)))	Oedina))))	(Tolypanthus
(Peraxilla	((Lysiana	(((Macrosolen	Lepidaria)	Decaisnina)	(Loxanthera	Amylotheca)))	((Lepeostegeres	Tupeia)	((((Aetanthus	Desmaria)	((Notanthera	Ligaria)	(Ixocactus	(((Phthirusa	(Oryctanthus	Dendropemon))	(Psittacanthus	(Struthanthus	Cladocolea)))	Tripodanthus))))	(Gaiadendron	((Tristerix	((Muellerina	Ileostylus)	((Cecarria	Loranthus)	((Baratranthus	((Sogerianthe	(((Helicanthes	Amyema)	Diplatia)	Dactyliophora))	Benthamina))	(((((Septulina	Phragmanthera)	((Oliverella	Moquiniella)	((Globimetula	Emelianthe)	(Oedina	(Spragueanella	Erianthemum)))))	(Bakerella	((Agelanthus	(Oncocalyx	Oncella))	((Berhautia	(Englerina	Tapinanthus))
(Peraxilla	((Notanthera	((Loxanthera	Amylotheca)	(Lysiana	((Macrosolen	Lepidaria)	Decaisnina))))	(Lepeostegeres	((((Aetanthus	Desmaria)	(Ligaria	(Ixocactus	(((Phthirusa	(Oryctanthus	Dendropemon))	(Psittacanthus	(Struthanthus	Cladocolea)))	Tripodanthus))))	(Tupeia	(Tristerix	(((Baratranthus	((Dactyliophora	((Amyema	Helicanthes)	Sogerianthe))	(Benthamina	Diplatia)))	(((Tolypanthus	Dendrophthoe)	((Plicosepalus	Bakerella)	(((((Moquiniella	Phragmanthera)	((Oedina	(Spragueanella	Erianthemum))	(Globimetula	Emelianthe)))	Oliverella)	Septulina)	(((Englerina	Tapinanthus)	(Actinanthella	(Berhautia	(Agelanthus	(Oncocalyx	Oncella)))))	(Socratina
(Peraxilla	(((Loxanthera	Amylotheca)	((Macrosolen	Lepidaria)	(Decaisnina	Lysiana)))	((Tupeia	Lepeostegeres)	((Atkinsonia	((Aetanthus	Desmaria)	((Notanthera	((((Baratranthus	(((Benthamina	(Dactyliophora	(Amyema	Diplatia)))	Helicanthes)	Sogerianthe))	((Dendrophthoe	(((Socratina	Vanwykia)	((Moquiniella	((Phragmanthera	Septulina)	((Oliverella	(Spragueanella	Erianthemum))	(Globimetula	Emelianthe))))	(Tolypanthus	(Oedina	((Englerina	Tapinanthus)	((Actinanthella	(Agelanthus	(Oncocalyx	Oncella)))	Berhautia))))))	(Plicosepalus	Bakerella)))	(Helixanthera	(Taxillus	Scurrula))))	((Muellerina	Ileostylus)	(Cecarria	Loranthus)))	Ligaria))
(Peraxilla	(((Loxanthera	Amylotheca)	((Decaisnina	(Macrosolen	Lepidaria))	Lysiana))	(((Aetanthus	Tupeia)	Lepeostegeres)	(Gaiadendron	((Ligaria	(Atkinsonia	Nuytsia))	(Tristerix	((Ixocactus	(((Phthirusa	(Oryctanthus	Dendropemon))	(Psittacanthus	(Struthanthus	Cladocolea)))	Tripodanthus))	(Desmaria	(Notanthera	((Muellerina	Ileostylus)	((Cecarria	Loranthus)	((Baratranthus	(((Benthamina	(Dactyliophora	(Amyema	Diplatia)))	Helicanthes)	Sogerianthe))	(Helixanthera	((Taxillus	Scurrula)	(((((((Spragueanella	Erianthemum)	(Globimetula	Emelianthe))	(Moquiniella	Phragmanthera))	((Oliverella	(Englerina	Tapinanthus))	((Actinanthella	(Agelanthus
(Peraxilla	(((Gaiadendron	Tristerix)	((Atkinsonia	((((((Phthirusa	(Oryctanthus	Dendropemon))	(Psittacanthus	(Struthanthus	Cladocolea)))	Tripodanthus)	Ixocactus)	Ligaria)	(Notanthera	(Nuytsia	(Aetanthus	Desmaria)))))	((Cecarria	Loranthus)	((((((Dactyliophora	(Amyema	Diplatia))	Helicanthes)	Sogerianthe)	Benthamina)	(((Taxillus	Scurrula)	(((((Oliverella	(Spragueanella	Erianthemum))	((Globimetula	Emelianthe)	(Moquiniella	Phragmanthera)))	(Oedina	(((Agelanthus	(Oncocalyx	Oncella))	(Berhautia	(Englerina	Tapinanthus)))	Actinanthella)))	((((Socratina	Vanwykia)	Septulina)	Plicosepalus)	Bakerella))	(Tolypanthus	(Dendrophthoe	Helixanthera))))
(Peraxilla	(((Loxanthera	Amylotheca)	(Lysiana	((Lepidaria	Macrosolen)	Decaisnina)))	(Lepeostegeres	((Gaiadendron	(Atkinsonia	(((Tristerix	(((((Phthirusa	(Oryctanthus	Dendropemon))	(Psittacanthus	(Struthanthus	Cladocolea)))	Tripodanthus)	Ixocactus)	Ligaria))	(Notanthera	(Aetanthus	Desmaria)))	(Tupeia	((Cecarria	Loranthus)	(((((Taxillus	Scurrula)	((((((Agelanthus	(Oncocalyx	Oncella))	(Berhautia	(Englerina	Tapinanthus)))	Actinanthella)	(Bakerella	(((Oliverella	Moquiniella)	((Spragueanella	Erianthemum)	(Globimetula	Emelianthe)))	(Septulina	Phragmanthera))))	((Dendrophthoe	Socratina)	((Plicosepalus	Vanwykia)	Oedina)))	Helixanthera))
(Peraxilla	((Atkinsonia	((((((((Phthirusa	(Oryctanthus	Dendropemon))	(Psittacanthus	(Struthanthus	Cladocolea)))	Tripodanthus)	Notanthera)	Ligaria)	(Aetanthus	Desmaria))	Ixocactus)	((Tupeia	(Nuytsia	(Tristerix	((Cecarria	Loranthus)	(((((Taxillus	Scurrula)	(((Socratina	Vanwykia)	(Bakerella	(((Septulina	Phragmanthera)	(Moquiniella	(Globimetula	(Emelianthe	((Spragueanella	Erianthemum)	Oliverella)))))	(Oedina	(((Agelanthus	(Oncocalyx	Oncella))	(Berhautia	(Englerina	Tapinanthus)))	Actinanthella)))))	(Plicosepalus	(Tolypanthus	Dendrophthoe))))	Helixanthera)	(Baratranthus	(((Benthamina	(Dactyliophora	(Amyema	Diplatia)))	Helicanthes)
(Peraxilla	(((((((Tristerix	Tupeia)	(Nuytsia	((((Helixanthera	((Tolypanthus	Dendrophthoe)	((Plicosepalus	Bakerella)	((Moquiniella	((((Spragueanella	Erianthemum)	Oliverella)	(Globimetula	Emelianthe))	(Septulina	Phragmanthera)))	(Oedina	((Socratina	Vanwykia)	(((Agelanthus	(Oncocalyx	Oncella))	(Berhautia	(Englerina	Tapinanthus)))	Actinanthella)))))))	(Taxillus	Scurrula))	(Baratranthus	(((Benthamina	(Dactyliophora	(Amyema	Diplatia)))	Helicanthes)	Sogerianthe)))	((Muellerina	Ileostylus)	(Cecarria	Loranthus)))))	(Aetanthus	Desmaria))	Gaiadendron)	(Atkinsonia	((Ixocactus	(((Phthirusa	(Oryctanthus	Dendropemon))	(Psittacanthus	(Struthanthus
(((Lepeostegeres	(((Macrosolen	Lepidaria)	(Decaisnina	Lysiana))	(Amylotheca	Loxanthera)))	((((Ixocactus	((Psittacanthus	(Cladocolea	Struthanthus))	(Tripodanthus	(Phthirusa	(Oryctanthus	Dendropemon)))))	((((Cecarria	Loranthus)	((Muellerina	Ileostylus)	((((Bakerella	((Oedina	((Socratina	Vanwykia)	((Englerina	Tapinanthus)	(((Agelanthus	(Oncocalyx	Oncella))	Actinanthella)	Berhautia))))	(Moquiniella	((Septulina	Phragmanthera)	(((Globimetula	Emelianthe)	Oliverella)	(Erianthemum	Spragueanella))))))	((Tolypanthus	Dendrophthoe)	Plicosepalus))	(Helixanthera	(Scurrula	Taxillus)))	(((Helicanthes	((Dactyliophora	(Diplatia	Amyema))	Benthamina))	Sogerianthe)
(((Lepeostegeres	(Lysiana	((Amylotheca	Loxanthera)	(Decaisnina	(Macrosolen	Lepidaria)))))	((((((Ligaria	(Aetanthus	Desmaria))	Notanthera)	(Ixocactus	(Tripodanthus	((Psittacanthus	(Phthirusa	(Oryctanthus	Dendropemon)))	(Cladocolea	Struthanthus)))))	(((Cecarria	Loranthus)	((Muellerina	Ileostylus)	(((((Plicosepalus	Bakerella)	((Socratina	Vanwykia)	((Septulina	Oedina)	(((Englerina	Tapinanthus)	(((Agelanthus	(Oncocalyx	Oncella))	Actinanthella)	Berhautia))	(Phragmanthera	(Moquiniella	((Oliverella	(Erianthemum	Spragueanella))	(Globimetula	Emelianthe))))))))	(Tolypanthus	Dendrophthoe))	(Helixanthera	(Scurrula	Taxillus)))	(((Helicanthes	((Dactyliophora
(((Lepeostegeres	(Lysiana	((Amylotheca	Loxanthera)	(Decaisnina	(Macrosolen	Lepidaria)))))	(((Atkinsonia	((Tristerix	(Ixocactus	(Tripodanthus	((Phthirusa	(Oryctanthus	Dendropemon))	((Cladocolea	Struthanthus)	Psittacanthus)))))	((Tupeia	((Aetanthus	Desmaria)	Notanthera))	Ligaria)))	((((Helicanthes	((Dactyliophora	(Diplatia	Amyema))	Benthamina))	Sogerianthe)	(Baratranthus	(Helixanthera	((Scurrula	Taxillus)	(((Bakerella	Plicosepalus)	(((Septulina	Phragmanthera)	(Moquiniella	((Oedina	(Oliverella	(Erianthemum	Spragueanella)))	(Globimetula	Emelianthe))))	((Socratina	Vanwykia)	(((Agelanthus	(Oncocalyx	Oncella))	Actinanthella)	(Berhautia
(((Lepeostegeres	((Amylotheca	Loxanthera)	((Decaisnina	(Macrosolen	Lepidaria))	Lysiana)))	((Atkinsonia	((Ixocactus	(Tripodanthus	((Cladocolea	Struthanthus)	(Psittacanthus	(Phthirusa	(Oryctanthus	Dendropemon))))))	(((Aetanthus	Desmaria)	(Ligaria	Tupeia))	Notanthera)))	(Gaiadendron	((Tristerix	Nuytsia)	((((Helicanthes	((Dactyliophora	(Diplatia	Amyema))	Benthamina))	Sogerianthe)	(Baratranthus	(((((Bakerella	Plicosepalus)	(((Septulina	Phragmanthera)	((Globimetula	Moquiniella)	((Oliverella	(Erianthemum	Spragueanella))	Emelianthe)))	((Socratina	Vanwykia)	((Actinanthella	(Berhautia	(Agelanthus	(Oncocalyx	Oncella))))	(Englerina	Tapinanthus)))))
(((Notanthera	(Lepeostegeres	((Amylotheca	Loxanthera)	((Decaisnina	(Macrosolen	Lepidaria))	Lysiana))))	((Atkinsonia	(((Tripodanthus	(((Cladocolea	Struthanthus)	(Phthirusa	(Oryctanthus	Dendropemon)))	Psittacanthus))	Ixocactus)	((Aetanthus	Desmaria)	Ligaria)))	(Gaiadendron	(Tupeia	(Tristerix	(Nuytsia	(((Helixanthera	((Scurrula	Taxillus)	((Plicosepalus	(Dendrophthoe	((Tolypanthus	(Oedina	((Berhautia	((Agelanthus	(Oncocalyx	Oncella))	Actinanthella))	(Englerina	Tapinanthus))))	(((Septulina	Phragmanthera)	(((Oliverella	(Erianthemum	Spragueanella))	(Emelianthe	Globimetula))	Moquiniella))	(Bakerella	Socratina)))))	Vanwykia)))	((((Dactyliophora
((((Amylotheca	Loxanthera)	((Decaisnina	(Macrosolen	Lepidaria))	Lysiana))	(((Atkinsonia	((Notanthera	(Aetanthus	Desmaria))	((Tupeia	((Tripodanthus	((Phthirusa	(Oryctanthus	Dendropemon))	(Psittacanthus	(Cladocolea	Struthanthus))))	Ixocactus))	((((((Dendrophthoe	Tolypanthus)	((((Phragmanthera	(Globimetula	((Oliverella	(Erianthemum	Spragueanella))	Emelianthe)))	Moquiniella)	(((Agelanthus	(Oncocalyx	Oncella))	(((Englerina	Tapinanthus)	Berhautia)	Actinanthella))	(Vanwykia	Socratina)))	((Septulina	Bakerella)	(Oedina	Plicosepalus))))	(Helixanthera	(Scurrula	Taxillus)))	(((Helicanthes	((Dactyliophora	(Diplatia	Amyema))	Benthamina))	Sogerianthe)
((((Amylotheca	Loxanthera)	((Macrosolen	Lepidaria)	(Lysiana	Decaisnina)))	(((Atkinsonia	(((Aetanthus	Desmaria)	(Ixocactus	Ligaria))	(Notanthera	((Psittacanthus	(Cladocolea	Struthanthus))	(Tripodanthus	(Phthirusa	(Oryctanthus	Dendropemon)))))))	((((((((Helixanthera	Dendrophthoe)	Tolypanthus)	((((Septulina	Phragmanthera)	((Moquiniella	Globimetula)	((Oliverella	(Erianthemum	Spragueanella))	Emelianthe)))	((((Oncocalyx	Oncella)	((Englerina	Tapinanthus)	Berhautia))	(Actinanthella	Agelanthus))	(Vanwykia	Socratina)))	(Oedina	(Bakerella	Plicosepalus))))	(Scurrula	Taxillus))	((((Diplatia	Amyema)	Sogerianthe)	(Dactyliophora	(Helicanthes	Benthamina)))
((((Amylotheca	Loxanthera)	((Decaisnina	(Macrosolen	Lepidaria))	Lysiana))	(((Atkinsonia	((Aetanthus	Desmaria)	((Ligaria	(Ixocactus	(Tripodanthus	((Phthirusa	(Oryctanthus	Dendropemon))	(Psittacanthus	(Cladocolea	Struthanthus))))))	Notanthera)))	(((((((Helicanthes	(Benthamina	((Diplatia	Amyema)	Dactyliophora)))	Sogerianthe)	((Oedina	Baratranthus)	((((((Emelianthe	Globimetula)	(Oliverella	(Erianthemum	Spragueanella)))	Phragmanthera)	Moquiniella)	((Septulina	(Bakerella	(((Englerina	Tapinanthus)	Berhautia)	(Actinanthella	(Agelanthus	(Oncocalyx	Oncella))))))	(Plicosepalus	((Dendrophthoe	Tolypanthus)	(Vanwykia	Socratina)))))	(Helixanthera	(Scurrula
((((Amylotheca	Loxanthera)	((Decaisnina	(Macrosolen	Lepidaria))	Lysiana))	(((((((Aetanthus	Tupeia)	((((((Helicanthes	(Benthamina	(Diplatia	(Amyema	Dactyliophora))))	Sogerianthe)	(((((Dendrophthoe	Tolypanthus)	((Bakerella	(((((Emelianthe	Globimetula)	(Oedina	(Oliverella	(Erianthemum	Spragueanella))))	(Septulina	Phragmanthera))	Moquiniella)	((Vanwykia	Socratina)	(((Englerina	Tapinanthus)	Berhautia)	(Actinanthella	(Agelanthus	(Oncocalyx	Oncella)))))))	Plicosepalus))	(Scurrula	Taxillus))	Helixanthera)	Baratranthus))	((Cecarria	Loranthus)	(Muellerina	Ileostylus)))	Tristerix)	Nuytsia))	Gaiadendron)	(((Ixocactus	Ligaria)	Desmaria)
((((((Ligaria	(Aetanthus	Desmaria))	(Ixocactus	(Tripodanthus	((Phthirusa	(Oryctanthus	Dendropemon))	(Psittacanthus	(Cladocolea	Struthanthus))))))	(Atkinsonia	((Tupeia	((((Cecarria	Loranthus)	((Muellerina	Ileostylus)	(((((Septulina	Bakerella)	((Phragmanthera	(Moquiniella	((Emelianthe	Globimetula)	(Oliverella	(Erianthemum	Spragueanella)))))	((Vanwykia	Socratina)	(((Actinanthella	(Englerina	Tapinanthus))	Berhautia)	(Agelanthus	(Oncocalyx	Oncella))))))	(Oedina	(Plicosepalus	(Dendrophthoe	Tolypanthus))))	((Scurrula	Taxillus)	Helixanthera))	(Baratranthus	(((Helicanthes	Benthamina)	((Diplatia	Amyema)	Dactyliophora))	Sogerianthe)))))	Tristerix)
(((Notanthera	((Amylotheca	Loxanthera)	(Lysiana	((Macrosolen	Lepidaria)	Decaisnina))))	((((Muellerina	Ileostylus)	((Cecarria	Loranthus)	((Benthamina	(((Helicanthes	Amyema)	(Diplatia	Dactyliophora))	Sogerianthe))	(Baratranthus	(((Tolypanthus	Dendrophthoe)	((Socratina	Vanwykia)	((Oedina	((Agelanthus	(Oncella	Oncocalyx))	((Berhautia	(Englerina	Tapinanthus))	Actinanthella)))	(Bakerella	(((Septulina	Phragmanthera)	((Oliverella	(Spragueanella	Erianthemum))	((Emelianthe	Globimetula)	Moquiniella)))	Plicosepalus)))))	(Helixanthera	(Taxillus	Scurrula)))))))	(((Nuytsia	Gaiadendron)	Atkinsonia)	((Ixocactus	(Tripodanthus	(Psittacanthus	((Struthanthus
(((Notanthera	((Lepeostegeres	Tupeia)	(Lysiana	(((Macrosolen	Lepidaria)	Decaisnina)	(Amylotheca	Loxanthera)))))	((((Aetanthus	Desmaria)	((Ixocactus	(Tripodanthus	((Phthirusa	(Dendropemon	Oryctanthus))	(Psittacanthus	(Struthanthus	Cladocolea)))))	Ligaria))	(Gaiadendron	(Tristerix	(((Cecarria	Loranthus)	(((((((((Moquiniella	Phragmanthera)	((Oedina	(Oliverella	(Spragueanella	Erianthemum)))	(Emelianthe	Globimetula)))	Septulina)	(((Berhautia	(Englerina	Tapinanthus))	(Actinanthella	(Agelanthus	(Oncella	Oncocalyx))))	Bakerella))	Plicosepalus)	((Tolypanthus	Dendrophthoe)	(Socratina	Vanwykia)))	(Helixanthera	(Taxillus	Scurrula)))	(((Helicanthes
(((Lepeostegeres	((Amylotheca	Loxanthera)	(Lysiana	((Macrosolen	Lepidaria)	Decaisnina))))	((Gaiadendron	(Nuytsia	(Tristerix	((Cecarria	Loranthus)	(((Helixanthera	((Taxillus	Scurrula)	(((((((Englerina	Tapinanthus)	((Actinanthella	(Agelanthus	(Oncella	Oncocalyx)))	Berhautia))	(Septulina	Bakerella))	(Oedina	((Oliverella	(Spragueanella	Erianthemum))	(Emelianthe	(Globimetula	(Moquiniella	Phragmanthera))))))	(Socratina	Vanwykia))	Plicosepalus)	(Tolypanthus	Dendrophthoe))))	(((Helicanthes	(Benthamina	((Amyema	Diplatia)	Dactyliophora)))	Sogerianthe)	Baratranthus))	(Muellerina	Ileostylus))))))	(Atkinsonia	((Ixocactus	(Tripodanthus	((Phthirusa
(((Lepeostegeres	((Amylotheca	Loxanthera)	(Lysiana	((Macrosolen	Lepidaria)	Decaisnina))))	((Gaiadendron	(Nuytsia	(Tristerix	(((((((Amyema	Diplatia)	Dactyliophora)	Helicanthes)	Sogerianthe)	Benthamina)	(Baratranthus	(((Plicosepalus	(((((Berhautia	(Oncella	Oncocalyx))	(Englerina	Tapinanthus))	(Actinanthella	Agelanthus))	Bakerella)	((Phragmanthera	(((Oedina	(Oliverella	(Spragueanella	Erianthemum)))	(Emelianthe	Globimetula))	Moquiniella))	Septulina)))	((Socratina	Vanwykia)	(Tolypanthus	Dendrophthoe)))	(Helixanthera	(Taxillus	Scurrula)))))	((Muellerina	Ileostylus)	(Cecarria	Loranthus))))))	((Ixocactus	Atkinsonia)	(((Ligaria	(Desmaria
((((Lysiana	((Macrosolen	Lepidaria)	Decaisnina))	(Amylotheca	Loxanthera))	((((Gaiadendron	((Nuytsia	(((((Benthamina	((Amyema	Diplatia)	Dactyliophora))	Helicanthes)	Sogerianthe)	(Baratranthus	((((Septulina	Bakerella)	((((Oliverella	(Spragueanella	Erianthemum))	(Emelianthe	Globimetula))	(Moquiniella	Phragmanthera))	(((Oncella	Oncocalyx)	(Englerina	Tapinanthus))	(Berhautia	(Actinanthella	Agelanthus)))))	((Plicosepalus	(Tolypanthus	Dendrophthoe))	(Oedina	(Socratina	Vanwykia))))	(Helixanthera	(Taxillus	Scurrula)))))	((Muellerina	Ileostylus)	(Cecarria	Loranthus))))	Tristerix))	(((Desmaria	Aetanthus)	(Ligaria	Ixocactus))	(Notanthera
((((Atkinsonia	(((Desmaria	Aetanthus)	((Tripodanthus	((Phthirusa	(Dendropemon	Oryctanthus))	(Psittacanthus	(Struthanthus	Cladocolea))))	Ixocactus))	(((Nuytsia	(((((Dactyliophora	((Helicanthes	Benthamina)	(Sogerianthe	(Amyema	Diplatia))))	(Baratranthus	(Helixanthera	((Taxillus	Scurrula)	((Tolypanthus	Dendrophthoe)	((Socratina	Vanwykia)	(Plicosepalus	(((Oedina	((Oliverella	(Spragueanella	Erianthemum))	(Emelianthe	Globimetula)))	(Septulina	(Moquiniella	Phragmanthera)))	(Bakerella	(((Berhautia	(Oncella	Oncocalyx))	(Englerina	Tapinanthus))	(Actinanthella	Agelanthus)))))))))))	(Muellerina	Ileostylus))	(Cecarria	Loranthus))	Tristerix))	Tupeia)
((((Tupeia	(Desmaria	Aetanthus))	((Atkinsonia	((Tripodanthus	((Phthirusa	(Dendropemon	Oryctanthus))	(Psittacanthus	(Struthanthus	Cladocolea))))	Ixocactus))	((Gaiadendron	Nuytsia)	(((Muellerina	Ileostylus)	((Cecarria	Loranthus)	(((Tolypanthus	(Dendrophthoe	Helixanthera))	((Taxillus	Scurrula)	((((Phragmanthera	((Emelianthe	Globimetula)	(Oliverella	(Spragueanella	Erianthemum))))	Moquiniella)	(((Agelanthus	(Oncella	Oncocalyx))	((Englerina	Tapinanthus)	Berhautia))	Actinanthella))	((Septulina	Bakerella)	(Oedina	(Plicosepalus	(Socratina	Vanwykia)))))))	((Sogerianthe	((((Amyema	Helicanthes)	Dactyliophora)	Diplatia)	Benthamina))	Baratranthus))))
((((Notanthera	(((Gaiadendron	(Tristerix	(Tupeia	(Nuytsia	((Muellerina	Ileostylus)	((Cecarria	Loranthus)	(((Taxillus	Scurrula)	(((((((Phragmanthera	Moquiniella)	(Emelianthe	Globimetula))	(Oliverella	(Spragueanella	Erianthemum)))	((Berhautia	((Agelanthus	(Oncella	Oncocalyx))	Actinanthella))	(Englerina	Tapinanthus)))	((Septulina	Bakerella)	(Oedina	(Socratina	Vanwykia))))	Plicosepalus)	(Helixanthera	(Dendrophthoe	Tolypanthus))))	((Sogerianthe	((Dactyliophora	(Amyema	Diplatia))	(Helicanthes	Benthamina)))	Baratranthus))))))))	((Ligaria	(Desmaria	Aetanthus))	((Psittacanthus	(Struthanthus	Cladocolea))	(Tripodanthus	(Phthirusa	(Dendropemon
(((Notanthera	(((Ixocactus	(Tripodanthus	((Phthirusa	(Dendropemon	Oryctanthus))	(Psittacanthus	(Struthanthus	Cladocolea)))))	(((Gaiadendron	(Nuytsia	Tristerix))	((Muellerina	Ileostylus)	((Cecarria	Loranthus)	(((Helixanthera	(Taxillus	Scurrula))	(((((((Emelianthe	Globimetula)	(Oliverella	(Spragueanella	Erianthemum)))	Moquiniella)	Phragmanthera)	((Vanwykia	Socratina)	((Actinanthella	(Berhautia	(Agelanthus	(Oncella	Oncocalyx))))	(Englerina	Tapinanthus))))	(Bakerella	(Plicosepalus	(Oedina	Septulina))))	(Dendrophthoe	Tolypanthus)))	((Sogerianthe	(Helicanthes	(Benthamina	(Dactyliophora	(Amyema	Diplatia)))))	Baratranthus)))))	(Tupeia	(Ligaria
((((Tupeia	Lepeostegeres)	(Atkinsonia	(((Ixocactus	(Tripodanthus	((Struthanthus	Cladocolea)	((Phthirusa	(Dendropemon	Oryctanthus))	Psittacanthus))))	(Desmaria	Aetanthus))	((Nuytsia	(Tristerix	(Ligaria	((Muellerina	Ileostylus)	((Cecarria	Loranthus)	(((Helixanthera	(Taxillus	Scurrula))	((Bakerella	(Plicosepalus	((Tolypanthus	Dendrophthoe)	(Vanwykia	Socratina))))	(((Englerina	Tapinanthus)	(Berhautia	(Actinanthella	(Agelanthus	(Oncella	Oncocalyx)))))	(Oedina	(((Septulina	Phragmanthera)	((Oliverella	(Spragueanella	Erianthemum))	(Emelianthe	Globimetula)))	Moquiniella)))))	((((Benthamina	(Dactyliophora	(Amyema	Diplatia)))	Helicanthes)
(Peraxilla	((Gaiadendron	(Atkinsonia	(((Ligaria	(Aetanthus	Desmaria))	(((Nuytsia	(Tristerix	((((Baratranthus	((((Dactyliophora	(Amyema	Diplatia))	Benthamina)	Helicanthes)	Sogerianthe))	(((Dendrophthoe	Tolypanthus)	((Bakerella	(Socratina	Vanwykia))	(((Berhautia	(Tapinanthus	Englerina))	(Actinanthella	(Agelanthus	(Oncocalyx	Oncella))))	(Plicosepalus	((Septulina	Phragmanthera)	(Moquiniella	((Oedina	(Oliverella	(Erianthemum	Spragueanella)))	(Emelianthe	Globimetula))))))))	(Helixanthera	(Taxillus	Scurrula))))	(Ileostylus	Muellerina))	(Loranthus	Cecarria))))	Tupeia)	Notanthera))	(Ixocactus	(Tripodanthus	(Psittacanthus	((Struthanthus
(Peraxilla	(((Atkinsonia	(Notanthera	(Ligaria	(Ixocactus	(Tripodanthus	((Phthirusa	(Oryctanthus	Dendropemon))	(Psittacanthus	(Struthanthus	Cladocolea))))))))	((Aetanthus	Desmaria)	(Tupeia	(Gaiadendron	(Nuytsia	(Tristerix	((Ileostylus	Muellerina)	((Loranthus	Cecarria)	((Baratranthus	((Dactyliophora	(((Amyema	Diplatia)	Sogerianthe)	Helicanthes))	Benthamina))	(Helixanthera	((Taxillus	Scurrula)	(((Bakerella	((Actinanthella	(Berhautia	(Tapinanthus	Englerina)))	(Agelanthus	(Oncocalyx	Oncella))))	(Plicosepalus	(Moquiniella	(((Oedina	(Oliverella	(Erianthemum	Spragueanella)))	(Emelianthe	Globimetula))	(Septulina	Phragmanthera)))))
(Peraxilla	((((Tupeia	(Nuytsia	(Tristerix	((Ileostylus	Muellerina)	((Loranthus	Cecarria)	(Baratranthus	((((Helicanthes	(Amyema	Diplatia))	Dactyliophora)	Benthamina)	(Sogerianthe	((Taxillus	Scurrula)	((((((Septulina	Oedina)	Plicosepalus)	(Moquiniella	(((Erianthemum	Spragueanella)	(Emelianthe	(Oliverella	Globimetula)))	Phragmanthera)))	(Bakerella	((Actinanthella	(Berhautia	(Tapinanthus	Englerina)))	(Agelanthus	(Oncocalyx	Oncella)))))	(Socratina	Vanwykia))	(Tolypanthus	(Dendrophthoe	Helixanthera))))))))))))	Gaiadendron)	(Atkinsonia	(((Aetanthus	Desmaria)	Notanthera)	(Ligaria	(Ixocactus	(Tripodanthus	((Struthanthus	Cladocolea)
(Peraxilla	(((Loxanthera	Amylotheca)	(Lysiana	(Decaisnina	(Lepidaria	Macrosolen))))	(Lepeostegeres	(Gaiadendron	((Atkinsonia	Nuytsia)	(((Notanthera	(Ixocactus	(Tripodanthus	((Struthanthus	Cladocolea)	((Phthirusa	(Oryctanthus	Dendropemon))	Psittacanthus)))))	(Ligaria	(Tupeia	(Aetanthus	Desmaria))))	(Tristerix	((Ileostylus	Muellerina)	((Loranthus	Cecarria)	(((Taxillus	Scurrula)	(((((Septulina	Oedina)	Plicosepalus)	Bakerella)	((((Globimetula	Moquiniella)	((Oliverella	(Erianthemum	Spragueanella))	Emelianthe))	Phragmanthera)	(((((Tapinanthus	Englerina)	Berhautia)	Actinanthella)	(Agelanthus	(Oncocalyx	Oncella)))	(Socratina
(Peraxilla	((Lysiana	((Decaisnina	(Lepidaria	Macrosolen))	(Loxanthera	Amylotheca)))	(Lepeostegeres	(((Nuytsia	Tristerix)	Gaiadendron)	(Atkinsonia	(((Aetanthus	Desmaria)	((Notanthera	(Ixocactus	(Tripodanthus	((Phthirusa	(Oryctanthus	Dendropemon))	(Psittacanthus	(Struthanthus	Cladocolea))))))	Ligaria))	(Tupeia	((Ileostylus	Muellerina)	((((Helixanthera	(Taxillus	Scurrula))	(((((Septulina	Oedina)	Plicosepalus)	Bakerella)	(((((Emelianthe	Globimetula)	(Oliverella	(Erianthemum	Spragueanella)))	Phragmanthera)	Moquiniella)	((Actinanthella	((Agelanthus	(Oncocalyx	Oncella))	((Tapinanthus	Englerina)	Berhautia)))	(Socratina	Vanwykia))))
(Peraxilla	((((Nuytsia	Tristerix)	Gaiadendron)	(((Notanthera	(Aetanthus	Desmaria))	Tupeia)	(((Ligaria	((Ileostylus	Muellerina)	((((Helixanthera	(Taxillus	Scurrula))	((((Oliverella	(Tapinanthus	Englerina))	(Berhautia	(Actinanthella	(Agelanthus	(Oncocalyx	Oncella)))))	((Tolypanthus	((Socratina	Vanwykia)	(((Septulina	Oedina)	Plicosepalus)	Bakerella)))	((Phragmanthera	Moquiniella)	((Emelianthe	Globimetula)	(Erianthemum	Spragueanella)))))	Dendrophthoe))	((((Helicanthes	Benthamina)	(Dactyliophora	(Amyema	Diplatia)))	Sogerianthe)	Baratranthus))	(Loranthus	Cecarria))))	(Ixocactus	(Tripodanthus	((Struthanthus	Cladocolea)	((Phthirusa
(Peraxilla	(((((((Nuytsia	(Aetanthus	Desmaria))	Tupeia)	((((Taxillus	Scurrula)	((Plicosepalus	((Helixanthera	Dendrophthoe)	Tolypanthus))	((((Oedina	(((Agelanthus	(Oncocalyx	Oncella))	((Tapinanthus	Englerina)	Berhautia))	Actinanthella))	(Socratina	Vanwykia))	(Bakerella	Septulina))	(Moquiniella	(Phragmanthera	((Emelianthe	Globimetula)	(Oliverella	(Erianthemum	Spragueanella))))))))	(((((Dactyliophora	(Amyema	Diplatia))	Benthamina)	Helicanthes)	Sogerianthe)	Baratranthus))	((Loranthus	Cecarria)	(Ileostylus	Muellerina))))	((Ixocactus	(Tripodanthus	(((Struthanthus	Cladocolea)	(Phthirusa	(Oryctanthus	Dendropemon)))	Psittacanthus)))	((Tristerix
(Peraxilla	(((((Tupeia	((Ixocactus	(Tripodanthus	((Phthirusa	(Oryctanthus	Dendropemon))	(Psittacanthus	(Struthanthus	Cladocolea)))))	((Aetanthus	Desmaria)	(((Ileostylus	Muellerina)	(((((Baratranthus	Helixanthera)	(Taxillus	Scurrula))	((Dendrophthoe	Tolypanthus)	((Plicosepalus	(Bakerella	Septulina))	(((((Agelanthus	(Oncocalyx	Oncella))	((Tapinanthus	Englerina)	Berhautia))	Actinanthella)	(Socratina	Vanwykia))	(Phragmanthera	((Moquiniella	(Emelianthe	Globimetula))	(Oedina	(Oliverella	(Erianthemum	Spragueanella)))))))))	(((Amyema	Diplatia)	(Dactyliophora	Helicanthes))	(Sogerianthe	Benthamina)))	(Loranthus	Cecarria)))	(Ligaria	Tristerix)))))
(Peraxilla	(((Tupeia	Lepeostegeres)	(((Nuytsia	(((((Baratranthus	(Helixanthera	(Taxillus	Scurrula)))	((Dendrophthoe	Tolypanthus)	(((Bakerella	(Oedina	Septulina))	(Plicosepalus	Vanwykia))	(((Tapinanthus	Englerina)	(Berhautia	(Actinanthella	(Agelanthus	(Oncocalyx	Oncella)))))	(Socratina	(((Emelianthe	Globimetula)	((Oliverella	(Erianthemum	Spragueanella))	Phragmanthera))	Moquiniella))))))	((Helicanthes	(((Amyema	Diplatia)	Dactyliophora)	Benthamina))	Sogerianthe))	((Loranthus	Cecarria)	(Ileostylus	Muellerina)))	Tristerix))	Gaiadendron)	(Atkinsonia	((Ligaria	(Ixocactus	((Psittacanthus	(Struthanthus	Cladocolea))	(Tripodanthus	(Phthirusa
(Peraxilla	((Lepeostegeres	((Atkinsonia	((((Ligaria	(((((Helicanthes	Helixanthera)	(Taxillus	Scurrula))	(((Plicosepalus	(Dendrophthoe	Tolypanthus))	(Socratina	Vanwykia))	((((Tapinanthus	Englerina)	Berhautia)	((Agelanthus	(Oncocalyx	Oncella))	Actinanthella))	((((Globimetula	Emelianthe)	(Oedina	(Oliverella	(Erianthemum	Spragueanella))))	(Septulina	(Phragmanthera	Moquiniella)))	Bakerella))))	(Baratranthus	(((Amyema	Diplatia)	Dactyliophora)	(Benthamina	Sogerianthe))))	((Loranthus	Cecarria)	(Ileostylus	Muellerina))))	Tristerix)	(Ixocactus	((Psittacanthus	(Struthanthus	Cladocolea))	(Tripodanthus	(Phthirusa	(Oryctanthus	Dendropemon))))))	(Tupeia
(Peraxilla	((((Aetanthus	Desmaria)	((Ligaria	Atkinsonia)	((Tristerix	Gaiadendron)	(((((Cecarria	Loranthus)	(Ileostylus	Muellerina))	((Baratranthus	(Benthamina	((Helicanthes	(Dactyliophora	(Diplatia	Amyema)))	Sogerianthe)))	((Taxillus	Scurrula)	(((Plicosepalus	((Septulina	((Phragmanthera	Moquiniella)	((Oedina	(Oliverella	(Spragueanella	Erianthemum)))	(Globimetula	Emelianthe))))	Bakerella))	((Socratina	Vanwykia)	((Berhautia	(Agelanthus	(Oncocalyx	Oncella)))	((Tapinanthus	Englerina)	Actinanthella))))	(Tolypanthus	(Helixanthera	Dendrophthoe))))))	Nuytsia)	(Tupeia	(Ixocactus	(Tripodanthus	((Cladocolea	Struthanthus)	(((Oryctanthus
(Peraxilla	((((Aetanthus	Desmaria)	(((Ligaria	Atkinsonia)	(Ixocactus	(Tripodanthus	(((Oryctanthus	Dendropemon)	Phthirusa)	(Psittacanthus	(Cladocolea	Struthanthus))))))	((Tupeia	(((((Cecarria	Loranthus)	(Ileostylus	Muellerina))	((Baratranthus	(((Benthamina	Helicanthes)	(Dactyliophora	(Diplatia	Amyema)))	Sogerianthe))	((Taxillus	Scurrula)	((Plicosepalus	(((Oedina	(((Agelanthus	(Oncocalyx	Oncella))	((Tapinanthus	Englerina)	Berhautia))	Actinanthella))	((Moquiniella	((((Oliverella	(Spragueanella	Erianthemum))	Emelianthe)	Phragmanthera)	Globimetula))	(Septulina	Bakerella)))	(Socratina	Vanwykia)))	(Tolypanthus	(Helixanthera	Dendrophthoe))))))
(Peraxilla	((((Tupeia	(Aetanthus	Desmaria))	(((Ligaria	Atkinsonia)	(Ixocactus	(Tripodanthus	(((Oryctanthus	Dendropemon)	Phthirusa)	(Psittacanthus	(Cladocolea	Struthanthus))))))	((((((Cecarria	Loranthus)	(Ileostylus	Muellerina))	((Baratranthus	((Benthamina	(Diplatia	((Helicanthes	Amyema)	Dactyliophora)))	Sogerianthe))	((Taxillus	Scurrula)	((((((Oedina	(((Agelanthus	(Oncocalyx	Oncella))	((Tapinanthus	Englerina)	Berhautia))	Actinanthella))	(((Septulina	Phragmanthera)	((Oliverella	(Spragueanella	Erianthemum))	(Emelianthe	Globimetula)))	Moquiniella))	(Socratina	Vanwykia))	Bakerella)	Plicosepalus)	(Tolypanthus	(Helixanthera	Dendrophthoe))))))
(Peraxilla	((((Ixocactus	(Tripodanthus	(Psittacanthus	((Cladocolea	Struthanthus)	((Oryctanthus	Dendropemon)	Phthirusa)))))	(Ligaria	(((((Ileostylus	Muellerina)	(((Baratranthus	((Benthamina	((Diplatia	(Amyema	Helicanthes))	Dactyliophora))	Sogerianthe))	(Helixanthera	((Taxillus	Scurrula)	((Plicosepalus	Vanwykia)	(((((((Agelanthus	(Oncocalyx	Oncella))	((Tapinanthus	Englerina)	Berhautia))	Actinanthella)	((Phragmanthera	((Emelianthe	Globimetula)	(Oedina	(Oliverella	(Spragueanella	Erianthemum)))))	Moquiniella))	Socratina)	(Septulina	Bakerella))	(Tolypanthus	Dendrophthoe))))))	(Cecarria	Loranthus)))	Tupeia)	(Tristerix	(Nuytsia	Gaiadendron)))
(Peraxilla	((Lysiana	(((Lepidaria	Macrosolen)	Decaisnina)	(Amylotheca	Loxanthera)))	((Tupeia	Lepeostegeres)	(Gaiadendron	(((((Benthamina	((Sogerianthe	Helicanthes)	((Diplatia	Amyema)	Dactyliophora)))	((((Tolypanthus	Dendrophthoe)	((Plicosepalus	(((Oedina	((Tapinanthus	Englerina)	(Berhautia	(Actinanthella	(Agelanthus	(Oncocalyx	Oncella))))))	((Phragmanthera	Moquiniella)	((Emelianthe	Globimetula)	(Oliverella	(Spragueanella	Erianthemum)))))	(Socratina	Vanwykia)))	(Septulina	Bakerella)))	(Helixanthera	(Taxillus	Scurrula)))	Baratranthus))	((Cecarria	Loranthus)	(Ileostylus	Muellerina)))	((Tristerix	(Ligaria	((Tripodanthus	(((Oryctanthus
(Peraxilla	((((((Sogerianthe	((Diplatia	(Helicanthes	Amyema))	(Dactyliophora	Benthamina)))	((Helixanthera	((Taxillus	Scurrula)	((Tolypanthus	Dendrophthoe)	((((Septulina	Phragmanthera)	(Moquiniella	((Emelianthe	Globimetula)	(Oliverella	(Oedina	(Spragueanella	Erianthemum))))))	((Socratina	Vanwykia)	(Actinanthella	((Tapinanthus	Englerina)	((Agelanthus	(Oncocalyx	Oncella))	Berhautia)))))	(Bakerella	Plicosepalus)))))	Baratranthus))	((Cecarria	Loranthus)	(Ileostylus	Muellerina)))	(Gaiadendron	((Notanthera	(Ligaria	((Tripodanthus	(((Oryctanthus	Dendropemon)	Phthirusa)	(Psittacanthus	(Cladocolea	Struthanthus))))	Ixocactus)))	((Tupeia	(Tristerix
(Peraxilla	((Gaiadendron	(((Nuytsia	(((((Sogerianthe	(Benthamina	(((Diplatia	Amyema)	Dactyliophora)	Helicanthes)))	(Helixanthera	Dendrophthoe))	(Taxillus	Scurrula))	(((((Socratina	Vanwykia)	(((Agelanthus	(Oncocalyx	Oncella))	(Actinanthella	((Tapinanthus	Englerina)	Berhautia)))	((Septulina	Phragmanthera)	((Oliverella	(Spragueanella	Erianthemum))	((Globimetula	Moquiniella)	Emelianthe)))))	Oedina)	((Tolypanthus	Bakerella)	Plicosepalus))	Baratranthus))	((Cecarria	Loranthus)	(Ileostylus	Muellerina))))	((((Notanthera	(Ligaria	Tristerix))	((Tripodanthus	((Cladocolea	Struthanthus)	(((Oryctanthus	Dendropemon)	Phthirusa)	Psittacanthus)))	Ixocactus))
(Peraxilla	((Gaiadendron	(((Tupeia	(Tristerix	((Cecarria	Loranthus)	((Ileostylus	Muellerina)	((Baratranthus	(Sogerianthe	(Benthamina	((Diplatia	(Helicanthes	Amyema))	Dactyliophora))))	((Helixanthera	(Taxillus	Scurrula))	(((Socratina	Vanwykia)	(Plicosepalus	((Bakerella	(Phragmanthera	((Agelanthus	(Oncocalyx	Oncella))	(Berhautia	(Actinanthella	(Tapinanthus	Englerina))))))	((Oedina	Septulina)	((Oliverella	(Spragueanella	Erianthemum))	((Globimetula	Moquiniella)	Emelianthe))))))	(Dendrophthoe	Tolypanthus))))))))	((((Psittacanthus	(Cladocolea	Struthanthus))	(Tripodanthus	((Oryctanthus	Dendropemon)	Phthirusa)))	Notanthera)	((Ligaria	Ixocactus)
(Peraxilla	(((Amylotheca	Loxanthera)	(((Lepidaria	Macrosolen)	Decaisnina)	Lysiana))	((Tupeia	Lepeostegeres)	(Atkinsonia	((Gaiadendron	(Nuytsia	((Cecarria	Loranthus)	((Ileostylus	Muellerina)	((Baratranthus	(Benthamina	((Helicanthes	((Diplatia	Amyema)	Dactyliophora))	Sogerianthe)))	((Helixanthera	(Taxillus	Scurrula))	((((Oedina	(((Berhautia	(Tapinanthus	Englerina))	(Agelanthus	(Oncocalyx	Oncella)))	Actinanthella))	(((Globimetula	Emelianthe)	(Phragmanthera	(Oliverella	(Spragueanella	Erianthemum))))	Moquiniella))	(((Dendrophthoe	Tolypanthus)	(Septulina	(Socratina	Vanwykia)))	Bakerella))	Plicosepalus)))))))	(((Tripodanthus	(((Oryctanthus
(Peraxilla	((Lepeostegeres	((Decaisnina	Lysiana)	((Amylotheca	Loxanthera)	(Lepidaria	Macrosolen))))	(Atkinsonia	(((Ixocactus	(Tripodanthus	(((Oryctanthus	Dendropemon)	Phthirusa)	(Psittacanthus	(Cladocolea	Struthanthus)))))	((Tupeia	(Notanthera	((Ligaria	Tristerix)	(Aetanthus	Desmaria))))	(((Cecarria	Loranthus)	((Ileostylus	Muellerina)	((Baratranthus	(((Benthamina	Helicanthes)	((Diplatia	Amyema)	Dactyliophora))	Sogerianthe))	(((Dendrophthoe	Helixanthera)	(Taxillus	Scurrula))	(((((Berhautia	(Tapinanthus	Englerina))	(Agelanthus	(Oncocalyx	Oncella)))	Actinanthella)	((Oliverella	(Spragueanella	Erianthemum))	((Globimetula	Emelianthe)
(((Lysiana	(Decaisnina	((Loxanthera	Amylotheca)	(Lepidaria	Macrosolen))))	((Lepeostegeres	Tupeia)	(((((((((Taxillus	Scurrula)	((((Actinanthella	((Agelanthus	(Oncella	Oncocalyx))	(Berhautia	(Englerina	Tapinanthus))))	((Moquiniella	(((Emelianthe	(Oliverella	(Erianthemum	Spragueanella)))	Globimetula)	(Septulina	Phragmanthera)))	Oedina))	(Bakerella	Plicosepalus))	((Vanwykia	Socratina)	(Tolypanthus	Dendrophthoe))))	Helixanthera)	Baratranthus)	((Sogerianthe	((Helicanthes	Amyema)	Diplatia))	(Benthamina	Dactyliophora)))	((Cecarria	Loranthus)	(Muellerina	Ileostylus)))	((Ligaria	Notanthera)	(Ixocactus	(Tripodanthus	((Phthirusa	(Dendropemon
(((Lysiana	((Loxanthera	Amylotheca)	(Lepidaria	(Decaisnina	Macrosolen))))	((Lepeostegeres	Tupeia)	((((Cecarria	Loranthus)	((Muellerina	Ileostylus)	(((((Tolypanthus	Dendrophthoe)	(((Phragmanthera	(Moquiniella	((Oliverella	(Erianthemum	Spragueanella))	(Emelianthe	Globimetula))))	((Oedina	(Actinanthella	((Agelanthus	(Oncella	Oncocalyx))	(Berhautia	(Englerina	Tapinanthus)))))	(Vanwykia	Socratina)))	((Septulina	Bakerella)	Plicosepalus)))	(Helixanthera	(Taxillus	Scurrula)))	Baratranthus)	(Benthamina	(Dactyliophora	(Sogerianthe	((Helicanthes	Amyema)	Diplatia)))))))	((Atkinsonia	((Ixocactus	(Tripodanthus	((Phthirusa	(Dendropemon	Oryctanthus))
(((Lysiana	((Loxanthera	Amylotheca)	(Decaisnina	(Macrosolen	Lepidaria))))	((Lepeostegeres	Tupeia)	((Atkinsonia	((Aetanthus	Desmaria)	((Ligaria	(Ixocactus	(Tripodanthus	((Phthirusa	(Dendropemon	Oryctanthus))	(Psittacanthus	(Cladocolea	Struthanthus))))))	Notanthera)))	(Gaiadendron	(Tristerix	((((((Plicosepalus	(((Tolypanthus	Dendrophthoe)	(Actinanthella	((Agelanthus	(Oncella	Oncocalyx))	(Berhautia	(Englerina	Tapinanthus)))))	((((Oedina	Septulina)	(Phragmanthera	(Moquiniella	((Oliverella	(Erianthemum	Spragueanella))	(Emelianthe	Globimetula)))))	(Vanwykia	Socratina))	Bakerella)))	(Helixanthera	(Taxillus	Scurrula)))	Baratranthus)	((Benthamina
(((Lysiana	((Loxanthera	Amylotheca)	(Decaisnina	(Macrosolen	Lepidaria))))	((Lepeostegeres	Tupeia)	((Atkinsonia	(Tristerix	((Aetanthus	Desmaria)	((Ligaria	(Tripodanthus	((Ixocactus	Psittacanthus)	((Cladocolea	Struthanthus)	(Phthirusa	(Dendropemon	Oryctanthus))))))	Notanthera))))	(Gaiadendron	((((((((Plicosepalus	Dendrophthoe)	(Vanwykia	Socratina))	((Tolypanthus	((Septulina	Oedina)	((Englerina	Tapinanthus)	(Berhautia	((Agelanthus	(Oncella	Oncocalyx))	Actinanthella)))))	(Bakerella	(Moquiniella	(((Oliverella	(Erianthemum	Spragueanella))	(Emelianthe	Globimetula))	Phragmanthera)))))	(Helixanthera	(Taxillus	Scurrula)))	Baratranthus)	((Benthamina
(((((Loxanthera	Amylotheca)	(Macrosolen	Lepidaria))	(Decaisnina	Lysiana))	((Lepeostegeres	Tupeia)	((Atkinsonia	((Notanthera	(Tristerix	(Aetanthus	Desmaria)))	((((((((Bakerella	Plicosepalus)	((((Englerina	Tapinanthus)	(Berhautia	((Agelanthus	(Oncella	Oncocalyx))	Actinanthella)))	(Vanwykia	Socratina))	((((Oliverella	(Erianthemum	Spragueanella))	(Emelianthe	Globimetula))	(Phragmanthera	Moquiniella))	(Oedina	Septulina))))	(Tolypanthus	Dendrophthoe))	(Helixanthera	(Taxillus	Scurrula)))	(Baratranthus	(Sogerianthe	(Helicanthes	(Benthamina	(Dactyliophora	(Amyema	Diplatia)))))))	((Cecarria	Loranthus)	(Muellerina	Ileostylus)))	Ligaria)
((((Nuytsia	((Atkinsonia	(((Aetanthus	Desmaria)	((Tristerix	Ligaria)	(Tupeia	((Tripodanthus	(Psittacanthus	((Cladocolea	Struthanthus)	(Phthirusa	(Dendropemon	Oryctanthus)))))	Ixocactus))))	(((Helixanthera	((Taxillus	Scurrula)	(((Bakerella	Plicosepalus)	((Vanwykia	Socratina)	((((Moquiniella	((Emelianthe	Globimetula)	(Oliverella	(Erianthemum	Spragueanella))))	Phragmanthera)	(Oedina	Septulina))	(((Agelanthus	(Oncella	Oncocalyx))	Berhautia)	(Actinanthella	(Englerina	Tapinanthus))))))	(Tolypanthus	Dendrophthoe))))	(Baratranthus	(Sogerianthe	((Dactyliophora	(Amyema	Diplatia))	(Benthamina	Helicanthes)))))	((Cecarria	Loranthus)	(Muellerina
((((((Aetanthus	Desmaria)	((Muellerina	Ileostylus)	(((Baratranthus	((Taxillus	Scurrula)	((((Moquiniella	(Phragmanthera	((Emelianthe	Globimetula)	(Oliverella	(Erianthemum	Spragueanella)))))	(Oedina	(Actinanthella	(((Englerina	Tapinanthus)	(Agelanthus	(Oncella	Oncocalyx)))	Berhautia))))	((Bakerella	Plicosepalus)	(Septulina	(Vanwykia	Socratina))))	(Dendrophthoe	(Tolypanthus	Helixanthera)))))	(Sogerianthe	((Dactyliophora	(Amyema	Diplatia))	(Benthamina	Helicanthes))))	(Cecarria	Loranthus))))	Tupeia)	(Atkinsonia	((Gaiadendron	Nuytsia)	(Notanthera	(((Tripodanthus	(Psittacanthus	((Cladocolea	Struthanthus)	(Phthirusa	(Dendropemon	Oryctanthus)))))
((((Atkinsonia	(((Muellerina	Ileostylus)	((((Taxillus	Scurrula)	(((((((Emelianthe	Globimetula)	(Oliverella	(Erianthemum	Spragueanella)))	(Moquiniella	Phragmanthera))	(Oedina	((Actinanthella	((Agelanthus	(Oncella	Oncocalyx))	Berhautia))	(Englerina	Tapinanthus))))	(Plicosepalus	(Bakerella	Septulina)))	(Vanwykia	Socratina))	(Tolypanthus	(Helixanthera	Dendrophthoe))))	(((((Dactyliophora	(Amyema	Diplatia))	Helicanthes)	Sogerianthe)	Benthamina)	Baratranthus))	(Cecarria	Loranthus)))	(Tupeia	((Ligaria	(Notanthera	((Tripodanthus	(Psittacanthus	((Cladocolea	Struthanthus)	(Phthirusa	(Dendropemon	Oryctanthus)))))	Ixocactus)))	(Tristerix	(Aetanthus
(((Lysiana	((Loxanthera	Amylotheca)	(Decaisnina	(Macrosolen	Lepidaria))))	(Lepeostegeres	((Atkinsonia	((Ligaria	((Tripodanthus	((Phthirusa	(Dendropemon	Oryctanthus))	(Psittacanthus	(Cladocolea	Struthanthus))))	Ixocactus))	(((Nuytsia	Notanthera)	(Tristerix	(Aetanthus	Desmaria)))	(Tupeia	((Cecarria	Loranthus)	((Muellerina	Ileostylus)	((((Benthamina	(Dactyliophora	(Amyema	Diplatia)))	Helicanthes)	Sogerianthe)	(Baratranthus	(((Taxillus	Scurrula)	(((((Septulina	(((Agelanthus	(Oncella	Oncocalyx))	((Berhautia	(Englerina	Tapinanthus))	Actinanthella))	Bakerella))	(Vanwykia	Socratina))	(Oedina	(((Phragmanthera	Moquiniella)
(((Lysiana	((Loxanthera	Amylotheca)	(Decaisnina	(Macrosolen	Lepidaria))))	(Lepeostegeres	(((Aetanthus	Desmaria)	((((Tupeia	((Tripodanthus	((Phthirusa	(Dendropemon	Oryctanthus))	(Psittacanthus	(Cladocolea	Struthanthus))))	Ixocactus))	(Ligaria	((((((Taxillus	Scurrula)	((Tolypanthus	Dendrophthoe)	((((((Berhautia	(Englerina	Tapinanthus))	(Actinanthella	(Agelanthus	(Oncella	Oncocalyx))))	(Vanwykia	Socratina))	(Septulina	((Moquiniella	(((Erianthemum	Spragueanella)	Oliverella)	(Emelianthe	Globimetula)))	Phragmanthera)))	(Plicosepalus	Bakerella))	Oedina)))	Helixanthera)	((((Benthamina	(Dactyliophora	(Amyema	Diplatia)))	Helicanthes)	Sogerianthe)
(Peraxilla	(((Lepeostegeres	((Amylotheca	Loxanthera)	((Decaisnina	(Macrosolen	Lepidaria))	Lysiana)))	(((Atkinsonia	((Tristerix	((Ileostylus	Muellerina)	((((((Tolypanthus	Dendrophthoe)	(Bakerella	((Socratina	Vanwykia)	((Phragmanthera	(Septulina	(Moquiniella	((Erianthemum	Spragueanella)	((Globimetula	Oliverella)	Emelianthe)))))	(Oedina	(Actinanthella	(Berhautia	((Agelanthus	(Oncella	Oncocalyx))	(Tapinanthus	Englerina)))))))))	Plicosepalus)	(Helixanthera	(Scurrula	Taxillus)))	(((Sogerianthe	(Diplatia	(Dactyliophora	(Amyema	Helicanthes))))	Benthamina)	Baratranthus))	(Cecarria	Loranthus))))	((Notanthera	(Ligaria	((Aetanthus	Desmaria)
(Peraxilla	((Lepeostegeres	((Amylotheca	Loxanthera)	((Decaisnina	(Macrosolen	Lepidaria))	Lysiana)))	(Gaiadendron	(Nuytsia	(Atkinsonia	(((Ligaria	(((Sogerianthe	(Helicanthes	((Dactyliophora	(Amyema	Diplatia))	Benthamina)))	(Baratranthus	(Helixanthera	((Scurrula	Taxillus)	((Tolypanthus	Dendrophthoe)	((Socratina	Vanwykia)	((Oedina	((Emelianthe	((Erianthemum	Spragueanella)	Oliverella))	(Globimetula	(Phragmanthera	Moquiniella))))	(((Bakerella	Septulina)	(Actinanthella	((Agelanthus	(Oncella	Oncocalyx))	((Tapinanthus	Englerina)	Berhautia))))	Plicosepalus))))))))	((Cecarria	Loranthus)	(Ileostylus	Muellerina))))	(Ixocactus	((Psittacanthus
(Peraxilla	(((Notanthera	Lepeostegeres)	((Amylotheca	Loxanthera)	((Decaisnina	(Macrosolen	Lepidaria))	Lysiana)))	(((Ixocactus	((Aetanthus	Desmaria)	Ligaria))	((Tripodanthus	((Psittacanthus	(Struthanthus	Cladocolea))	(Phthirusa	(Dendropemon	Oryctanthus))))	((Tristerix	(Nuytsia	Gaiadendron))	(Tupeia	((Cecarria	Loranthus)	((Ileostylus	Muellerina)	((Helixanthera	((Scurrula	Taxillus)	((Tolypanthus	Dendrophthoe)	((Socratina	Vanwykia)	(((Septulina	Oedina)	((Tapinanthus	Englerina)	(Berhautia	(Actinanthella	(Agelanthus	(Oncella	Oncocalyx))))))	((Plicosepalus	Bakerella)	((Phragmanthera	Moquiniella)	(((Erianthemum	Spragueanella)
(Peraxilla	((Lepeostegeres	(Lysiana	((Amylotheca	Loxanthera)	(Decaisnina	(Macrosolen	Lepidaria)))))	((Atkinsonia	((Nuytsia	(Gaiadendron	((Ileostylus	Muellerina)	(((Helixanthera	((Scurrula	Taxillus)	((Tolypanthus	Dendrophthoe)	((Plicosepalus	Bakerella)	(((Septulina	Phragmanthera)	(Moquiniella	(Globimetula	(((Erianthemum	Spragueanella)	Oliverella)	Emelianthe))))	((Socratina	Vanwykia)	(Oedina	((((Tapinanthus	Englerina)	Berhautia)	(Agelanthus	(Oncella	Oncocalyx)))	Actinanthella))))))))	((((Dactyliophora	((Helicanthes	Amyema)	Diplatia))	Benthamina)	Sogerianthe)	Baratranthus))	(Cecarria	Loranthus)))))	(Tristerix	Tupeia)))	((Notanthera
(Peraxilla	((Lepeostegeres	((Decaisnina	Lysiana)	((Amylotheca	Loxanthera)	(Macrosolen	Lepidaria))))	((Tristerix	(((((((Helixanthera	((Scurrula	Taxillus)	((Tolypanthus	Dendrophthoe)	(Bakerella	((Socratina	Vanwykia)	(((((Agelanthus	(Oncella	Oncocalyx))	(Tapinanthus	Englerina))	Berhautia)	Actinanthella)	(Plicosepalus	((Septulina	Oedina)	(Moquiniella	((Phragmanthera	Globimetula)	(((Erianthemum	Spragueanella)	Oliverella)	Emelianthe)))))))))))	((((Dactyliophora	(Amyema	Diplatia))	(Helicanthes	Benthamina))	Sogerianthe)	Baratranthus))	((Cecarria	Loranthus)	(Ileostylus	Muellerina)))	Nuytsia)	(Tupeia	(Notanthera	(Aetanthus	Desmaria))))
(Peraxilla	(((Lepeostegeres	(Lysiana	((Amylotheca	Loxanthera)	(Decaisnina	(Macrosolen	Lepidaria)))))	(((Atkinsonia	(Ligaria	(((Struthanthus	Cladocolea)	((Phthirusa	(Dendropemon	Oryctanthus))	Psittacanthus))	Tripodanthus)))	((Tupeia	(Nuytsia	(Tristerix	((Ileostylus	Muellerina)	(((((Bakerella	((Moquiniella	((((Erianthemum	Spragueanella)	Oliverella)	(Emelianthe	Globimetula))	(Septulina	Phragmanthera)))	((((Agelanthus	(Oncella	Oncocalyx))	((Tapinanthus	Englerina)	Berhautia))	Actinanthella)	Oedina)))	((Socratina	Vanwykia)	(Plicosepalus	(Tolypanthus	Dendrophthoe))))	(Helixanthera	(Scurrula	Taxillus)))	((Sogerianthe	(Helicanthes	((Dactyliophora
(Peraxilla	((Lepeostegeres	(Lysiana	((Amylotheca	Loxanthera)	(Lepidaria	(Decaisnina	Macrosolen)))))	(((Atkinsonia	((Notanthera	((Aetanthus	Desmaria)	Tupeia))	(((((Scurrula	Taxillus)	((((Tolypanthus	Dendrophthoe)	(((Socratina	Vanwykia)	((Septulina	(Moquiniella	((((Erianthemum	Spragueanella)	Oliverella)	(Emelianthe	Globimetula))	Phragmanthera)))	(Bakerella	(((Actinanthella	Agelanthus)	(Oncella	Oncocalyx))	((Tapinanthus	Englerina)	Berhautia)))))	Oedina))	Plicosepalus)	Helixanthera))	((Sogerianthe	(((Amyema	Diplatia)	(Benthamina	Dactyliophora))	Helicanthes))	Baratranthus))	((Cecarria	Loranthus)	(Ileostylus	Muellerina)))	(Ligaria
(Peraxilla	((Lepeostegeres	((Amylotheca	Loxanthera)	((Lysiana	Decaisnina)	(Lepidaria	Macrosolen))))	((Atkinsonia	((((Ligaria	Notanthera)	(Ixocactus	(((Psittacanthus	(Cladocolea	Struthanthus))	(Phthirusa	(Dendropemon	Oryctanthus)))	Tripodanthus)))	Tristerix)	(((Aetanthus	Desmaria)	Tupeia)	(((Helixanthera	((Scurrula	Taxillus)	((Tolypanthus	Dendrophthoe)	(Plicosepalus	(((Oedina	Septulina)	((Socratina	Vanwykia)	((((Berhautia	(Agelanthus	(Oncella	Oncocalyx)))	Actinanthella)	(Tapinanthus	Englerina))	(Moquiniella	((((Erianthemum	Spragueanella)	Oliverella)	Emelianthe)	(Globimetula	Phragmanthera))))))	Bakerella)))))	(((((Amyema	Diplatia)
(Peraxilla	((Lepeostegeres	((Amylotheca	Loxanthera)	((Decaisnina	(Lepidaria	Macrosolen))	Lysiana)))	(Atkinsonia	((Gaiadendron	((Ixocactus	(((Cladocolea	Struthanthus)	((Phthirusa	(Dendropemon	Oryctanthus))	Psittacanthus))	Tripodanthus))	(((Ligaria	(Aetanthus	Desmaria))	Tupeia)	(Notanthera	(Nuytsia	((Cecarria	Loranthus)	((Ileostylus	Muellerina)	((((Tolypanthus	Dendrophthoe)	((Bakerella	((Moquiniella	((Septulina	Phragmanthera)	((((Erianthemum	Spragueanella)	Oliverella)	Emelianthe)	Globimetula)))	((Oedina	(((Berhautia	(Agelanthus	(Oncella	Oncocalyx)))	Actinanthella)	(Tapinanthus	Englerina)))	(Socratina	Vanwykia))))	Plicosepalus))
(Peraxilla	((Lepeostegeres	((Amylotheca	Loxanthera)	((Decaisnina	(Lepidaria	Macrosolen))	Lysiana)))	(((((Tupeia	(Gaiadendron	((Cecarria	Loranthus)	((Ileostylus	Muellerina)	(((Dendrophthoe	(Vanwykia	((Plicosepalus	((Moquiniella	(Phragmanthera	(((Erianthemum	Spragueanella)	Oliverella)	(Emelianthe	Globimetula))))	((Septulina	Oedina)	(Tolypanthus	((Actinanthella	(Agelanthus	(Oncella	Oncocalyx)))	(Berhautia	(Tapinanthus	Englerina)))))))	(Bakerella	Socratina))))	(Helixanthera	(Scurrula	Taxillus)))	((((Diplatia	(Dactyliophora	(Helicanthes	Amyema)))	Benthamina)	Sogerianthe)	Baratranthus))))))	((Aetanthus	((Tristerix	Ligaria)	((((Cladocolea
(Peraxilla	(((((((Tripodanthus	((Phthirusa	(Oryctanthus	Dendropemon))	(Psittacanthus	(Cladocolea	Struthanthus))))	Ixocactus)	(Nuytsia	((Cecarria	Loranthus)	((Muellerina	Ileostylus)	(Baratranthus	(((((Dactyliophora	(Amyema	Diplatia))	Benthamina)	Helicanthes)	Sogerianthe)	((Helixanthera	(Taxillus	Scurrula))	((Tolypanthus	Dendrophthoe)	((Socratina	Vanwykia)	(Plicosepalus	(((((Globimetula	Phragmanthera)	((Oliverella	(Spragueanella	Erianthemum))	Emelianthe))	Moquiniella)	(Septulina	Oedina))	(Bakerella	((Berhautia	(Actinanthella	(Tapinanthus	Englerina)))	(Agelanthus	(Oncella	Oncocalyx)))))))))))))))	((Lepeostegeres	Tupeia)	(Ligaria	(Notanthera
(Peraxilla	((((Lepeostegeres	Tupeia)	(Ligaria	(Notanthera	(Aetanthus	Desmaria))))	((Atkinsonia	((Tripodanthus	((Phthirusa	(Oryctanthus	Dendropemon))	(Psittacanthus	(Cladocolea	Struthanthus))))	Ixocactus))	(Gaiadendron	(Tristerix	(Nuytsia	((Muellerina	Ileostylus)	(((Helixanthera	((Taxillus	Scurrula)	((Tolypanthus	Dendrophthoe)	((((Moquiniella	Phragmanthera)	((Oliverella	(Spragueanella	Erianthemum))	(Emelianthe	Globimetula)))	(Bakerella	Plicosepalus))	((Septulina	Oedina)	((Socratina	Vanwykia)	((Tapinanthus	Englerina)	(Berhautia	((Agelanthus	(Oncella	Oncocalyx))	Actinanthella)))))))))	(Baratranthus	((((Dactyliophora	(Amyema	Diplatia))
(Peraxilla	((((Lepeostegeres	Tupeia)	((Aetanthus	Desmaria)	(Atkinsonia	(((Ligaria	Tristerix)	((Tripodanthus	((Phthirusa	(Oryctanthus	Dendropemon))	(Psittacanthus	(Cladocolea	Struthanthus))))	Ixocactus))	(Gaiadendron	(Nuytsia	(((Helixanthera	((Taxillus	Scurrula)	((Tolypanthus	Dendrophthoe)	(((Phragmanthera	(Moquiniella	((Emelianthe	Globimetula)	(Oliverella	(Spragueanella	Erianthemum)))))	(Bakerella	Plicosepalus))	((Septulina	Oedina)	((Socratina	Vanwykia)	((Tapinanthus	Englerina)	((Agelanthus	(Oncella	Oncocalyx))	(Actinanthella	Berhautia)))))))))	(Baratranthus	(((Dactyliophora	(Amyema	Diplatia))	(Benthamina	Helicanthes))	Sogerianthe)))
(Peraxilla	(((((((Nuytsia	(Notanthera	(Aetanthus	Desmaria)))	(((Tripodanthus	((Phthirusa	(Oryctanthus	Dendropemon))	(Psittacanthus	(Cladocolea	Struthanthus))))	Ixocactus)	(Ligaria	((((Taxillus	Scurrula)	((Tolypanthus	(Helixanthera	Dendrophthoe))	((((Socratina	Vanwykia)	(((Tapinanthus	Englerina)	((Agelanthus	(Oncella	Oncocalyx))	(Actinanthella	Berhautia)))	Oedina))	((((Emelianthe	Globimetula)	(Oliverella	(Spragueanella	Erianthemum)))	(Phragmanthera	Moquiniella))	(Septulina	Bakerella)))	Plicosepalus)))	(Baratranthus	(((Amyema	Helicanthes)	Sogerianthe)	((Dactyliophora	Diplatia)	Benthamina))))	((Cecarria	Loranthus)	(Muellerina	Ileostylus))))))
(Peraxilla	(((((((((((Helixanthera	(Taxillus	Scurrula))	((Tolypanthus	Dendrophthoe)	(((((Moquiniella	(Emelianthe	Globimetula))	(Oliverella	(Spragueanella	Erianthemum)))	(Septulina	Phragmanthera))	(Plicosepalus	Bakerella))	((Socratina	Vanwykia)	((Actinanthella	(((Tapinanthus	Englerina)	Berhautia)	(Agelanthus	(Oncella	Oncocalyx))))	Oedina)))))	(Baratranthus	((Sogerianthe	(Dactyliophora	(Diplatia	(Amyema	Helicanthes))))	Benthamina)))	((Cecarria	Loranthus)	(Muellerina	Ileostylus)))	(Notanthera	(Aetanthus	Desmaria)))	(Tupeia	(((Tripodanthus	((Phthirusa	(Oryctanthus	Dendropemon))	(Psittacanthus	(Cladocolea	Struthanthus))))	Ixocactus)	(Tristerix
(Peraxilla	(((Atkinsonia	(Gaiadendron	(((Aetanthus	Desmaria)	((Nuytsia	((((Helixanthera	(Taxillus	Scurrula))	(((Oedina	(((Septulina	Bakerella)	(Tolypanthus	(Actinanthella	(Berhautia	((Agelanthus	(Oncella	Oncocalyx))	(Tapinanthus	Englerina))))))	(((Emelianthe	(Globimetula	(Oliverella	(Spragueanella	Erianthemum))))	Phragmanthera)	Moquiniella)))	((Socratina	Vanwykia)	Dendrophthoe))	Plicosepalus))	(Baratranthus	((Sogerianthe	((Dactyliophora	(Diplatia	Amyema))	Helicanthes))	Benthamina)))	((Cecarria	Loranthus)	(Muellerina	Ileostylus))))	Notanthera))	(((Tripodanthus	((Phthirusa	(Oryctanthus	Dendropemon))	(Psittacanthus	(Cladocolea	Struthanthus))))
(Peraxilla	((((Gaiadendron	Nuytsia)	((Aetanthus	Tristerix)	(Tupeia	Lepeostegeres)))	(Atkinsonia	(((Muellerina	Ileostylus)	(((Baratranthus	((Taxillus	Scurrula)	(((Socratina	Vanwykia)	(Plicosepalus	((((Actinanthella	(Agelanthus	(Oncella	Oncocalyx)))	((Tapinanthus	Englerina)	Berhautia))	(Phragmanthera	((Moquiniella	(Globimetula	((Oliverella	(Spragueanella	Erianthemum))	(Emelianthe	Oedina))))	Septulina)))	Bakerella)))	(Tolypanthus	(Helixanthera	Dendrophthoe)))))	(Sogerianthe	((Benthamina	Helicanthes)	(Dactyliophora	(Diplatia	Amyema)))))	(Cecarria	Loranthus)))	((((Tripodanthus	((Phthirusa	(Oryctanthus	Dendropemon))	(Psittacanthus	(Cladocolea
(Peraxilla	(((Atkinsonia	((Nuytsia	(Notanthera	(Desmaria	Aetanthus)))	Gaiadendron))	((Tristerix	(Ligaria	((((Helixanthera	(Taxillus	Scurrula))	((((Socratina	Vanwykia)	((Actinanthella	(Agelanthus	(Oncella	Oncocalyx)))	((Tapinanthus	Englerina)	Berhautia)))	((Plicosepalus	Bakerella)	((Septulina	Oedina)	(((Emelianthe	Globimetula)	(Oliverella	(Spragueanella	Erianthemum)))	(Moquiniella	Phragmanthera)))))	(Tolypanthus	Dendrophthoe)))	((Sogerianthe	((Benthamina	Helicanthes)	(Dactyliophora	(Diplatia	Amyema))))	Baratranthus))	((Cecarria	Loranthus)	(Muellerina	Ileostylus)))))	(Tripodanthus	((Cladocolea	Struthanthus)	((Phthirusa	(Oryctanthus
(Peraxilla	((Lysiana	((Amylotheca	Loxanthera)	(Decaisnina	(Macrosolen	Lepidaria))))	((((((Nuytsia	(Desmaria	Aetanthus))	Notanthera)	(Ligaria	((Tripodanthus	(((Cladocolea	Struthanthus)	(Phthirusa	(Oryctanthus	Dendropemon)))	Psittacanthus))	Ixocactus)))	Atkinsonia)	((Tristerix	((Muellerina	Ileostylus)	((((Helixanthera	(Taxillus	Scurrula))	((((Septulina	Oedina)	(Plicosepalus	Bakerella))	((Socratina	Vanwykia)	((Actinanthella	((Agelanthus	(Oncella	Oncocalyx))	((Tapinanthus	Englerina)	Berhautia)))	(Moquiniella	((Emelianthe	Globimetula)	((Oliverella	(Spragueanella	Erianthemum))	Phragmanthera))))))	(Tolypanthus	Dendrophthoe)))	((Sogerianthe
(Peraxilla	((Lepeostegeres	(Lysiana	((Amylotheca	Loxanthera)	(Decaisnina	(Macrosolen	Lepidaria)))))	((Atkinsonia	(((Desmaria	Aetanthus)	Notanthera)	(Ligaria	(Ixocactus	(Tripodanthus	((Phthirusa	(Oryctanthus	Dendropemon))	(Psittacanthus	(Cladocolea	Struthanthus))))))))	((Tupeia	(Nuytsia	(Tristerix	((Baratranthus	((((Helixanthera	(Taxillus	Scurrula))	(((((Septulina	Oedina)	((Socratina	Vanwykia)	(Actinanthella	((Agelanthus	(Oncella	Oncocalyx))	((Tapinanthus	Englerina)	Berhautia)))))	(Moquiniella	(Phragmanthera	((Globimetula	Emelianthe)	(Oliverella	(Spragueanella	Erianthemum))))))	(Bakerella	Plicosepalus))	Dendrophthoe))	(((Helicanthes
(((Lysiana	(((Macrosolen	Lepidaria)	Decaisnina)	(Amylotheca	Loxanthera)))	(((((Aetanthus	Desmaria)	(Notanthera	((Tristerix	Ligaria)	(Tripodanthus	((Psittacanthus	(Cladocolea	Struthanthus))	(Phthirusa	(Oryctanthus	Dendropemon)))))))	(Ixocactus	Atkinsonia))	((((((Helixanthera	(Scurrula	Taxillus))	((Moquiniella	(Phragmanthera	((Oliverella	(Spragueanella	Erianthemum))	(Emelianthe	Globimetula))))	(((Oedina	((Vanwykia	Socratina)	((Berhautia	(((Oncocalyx	Oncella)	Agelanthus)	Actinanthella))	(Englerina	Tapinanthus))))	(Plicosepalus	(Tolypanthus	Dendrophthoe)))	(Septulina	Bakerella))))	(((Helicanthes	((Dactyliophora	(Amyema	Diplatia))	Benthamina))
(((Lepeostegeres	((Macrosolen	Lepidaria)	((Amylotheca	Loxanthera)	(Decaisnina	Lysiana))))	((((Aetanthus	Desmaria)	Notanthera)	Tupeia)	((Atkinsonia	(Nuytsia	Gaiadendron))	((Ixocactus	(Tripodanthus	((Psittacanthus	(Cladocolea	Struthanthus))	(Phthirusa	(Oryctanthus	Dendropemon)))))	(Tristerix	((((Helixanthera	((Scurrula	Taxillus)	(((Vanwykia	Socratina)	(Plicosepalus	(Tolypanthus	Dendrophthoe)))	((((((Spragueanella	Erianthemum)	(Emelianthe	Globimetula))	(Moquiniella	Phragmanthera))	Oliverella)	((Oedina	Septulina)	(((((Oncocalyx	Oncella)	Agelanthus)	Berhautia)	(Englerina	Tapinanthus))	Actinanthella)))	Bakerella))))	(((Helicanthes	((Dactyliophora
(((Lepeostegeres	((Amylotheca	Loxanthera)	((Decaisnina	Lysiana)	(Macrosolen	Lepidaria))))	((Atkinsonia	(((Aetanthus	Desmaria)	((Tripodanthus	((Psittacanthus	(Cladocolea	Struthanthus))	(Phthirusa	(Oryctanthus	Dendropemon))))	Notanthera))	((Nuytsia	Tupeia)	(((((Scurrula	Taxillus)	(((Tolypanthus	(Helixanthera	Dendrophthoe))	Plicosepalus)	((((Vanwykia	Socratina)	(((Englerina	Tapinanthus)	((((Oncocalyx	Oncella)	Agelanthus)	Actinanthella)	Berhautia))	((((Oliverella	(Spragueanella	Erianthemum))	Emelianthe)	(Globimetula	Phragmanthera))	Moquiniella)))	(Oedina	Septulina))	Bakerella)))	(((((Amyema	Helicanthes)	(Dactyliophora	Diplatia))	Sogerianthe)
(((Lepeostegeres	((Decaisnina	Lysiana)	((Macrosolen	Lepidaria)	(Amylotheca	Loxanthera))))	((Atkinsonia	(((Aetanthus	Desmaria)	((Ixocactus	(Tripodanthus	((Psittacanthus	(Cladocolea	Struthanthus))	(Phthirusa	(Oryctanthus	Dendropemon)))))	(Notanthera	Ligaria)))	((Nuytsia	Tupeia)	(((Muellerina	Ileostylus)	((((Helixanthera	(Scurrula	Taxillus))	((Tolypanthus	Dendrophthoe)	((((Oedina	((Spragueanella	Erianthemum)	(Emelianthe	(Oliverella	Globimetula))))	((Phragmanthera	(Bakerella	(((Englerina	Tapinanthus)	((Oncocalyx	Oncella)	Agelanthus))	(Actinanthella	Berhautia))))	(Moquiniella	Septulina)))	(Vanwykia	Socratina))	Plicosepalus)))	((Sogerianthe
(((Lepeostegeres	(((Decaisnina	(Macrosolen	Lepidaria))	(Amylotheca	Loxanthera))	Lysiana))	(Atkinsonia	(((Notanthera	(Nuytsia	(Aetanthus	Desmaria)))	((Ixocactus	(Tripodanthus	((Psittacanthus	(Cladocolea	Struthanthus))	(Phthirusa	(Oryctanthus	Dendropemon)))))	Ligaria))	((Tristerix	Tupeia)	(((((Scurrula	Taxillus)	((((((Spragueanella	Erianthemum)	((Moquiniella	Phragmanthera)	(Emelianthe	(Oliverella	Globimetula))))	(((Vanwykia	Socratina)	(((Englerina	Tapinanthus)	((Berhautia	(Oncocalyx	Oncella))	(Actinanthella	Agelanthus)))	(Bakerella	Septulina)))	Oedina))	Plicosepalus)	(Tolypanthus	Dendrophthoe))	((Sogerianthe	((Benthamina	((Diplatia
((((Amylotheca	Loxanthera)	(Lysiana	(Decaisnina	(Macrosolen	Lepidaria))))	((((((Tristerix	(Notanthera	(Nuytsia	(Aetanthus	Desmaria))))	((Ixocactus	(Tripodanthus	((Psittacanthus	(Cladocolea	Struthanthus))	(Phthirusa	(Oryctanthus	Dendropemon)))))	Ligaria))	(((Baratranthus	((Dactyliophora	Benthamina)	((Diplatia	(Helicanthes	Amyema))	Sogerianthe)))	(Helixanthera	((Scurrula	Taxillus)	((((Oedina	Septulina)	((Vanwykia	Socratina)	(((Oliverella	(Spragueanella	Erianthemum))	((Moquiniella	Phragmanthera)	(Emelianthe	Globimetula)))	(((Agelanthus	(Oncocalyx	Oncella))	Actinanthella)	(Berhautia	(Englerina	Tapinanthus))))))	(Bakerella	Plicosepalus))
(((((Amylotheca	Loxanthera)	(Lysiana	(Decaisnina	(Macrosolen	Lepidaria))))	Notanthera)	((((((Ligaria	(Aetanthus	Desmaria))	(((Ixocactus	Psittacanthus)	(Cladocolea	Struthanthus))	((Phthirusa	(Oryctanthus	Dendropemon))	Tripodanthus)))	(Tupeia	(Tristerix	(Nuytsia	(((Baratranthus	(Sogerianthe	(Benthamina	((Diplatia	(Helicanthes	Amyema))	Dactyliophora))))	((Helixanthera	((Scurrula	Taxillus)	(((((((Oliverella	(Spragueanella	Erianthemum))	(Emelianthe	Globimetula))	Moquiniella)	Phragmanthera)	(((Oedina	Septulina)	(((Agelanthus	(Oncocalyx	Oncella))	Actinanthella)	(Berhautia	(Englerina	Tapinanthus))))	(Vanwykia	Socratina)))	Bakerella)
(((Lepeostegeres	(Lysiana	((Decaisnina	(Macrosolen	Lepidaria))	(Amylotheca	Loxanthera))))	(((((Aetanthus	Desmaria)	(Notanthera	((Tripodanthus	((Psittacanthus	(Cladocolea	Struthanthus))	(Phthirusa	(Oryctanthus	Dendropemon))))	Ligaria)))	((Ixocactus	Tupeia)	(Tristerix	(Nuytsia	((Loranthus	Cecarria)	((Muellerina	Ileostylus)	((Baratranthus	(((Diplatia	Amyema)	Dactyliophora)	(Sogerianthe	(Helicanthes	Benthamina))))	(Helixanthera	((Scurrula	Taxillus)	(((Oedina	((Englerina	Tapinanthus)	(((Agelanthus	(Oncocalyx	Oncella))	Actinanthella)	Berhautia)))	(Bakerella	((Plicosepalus	(Tolypanthus	Dendrophthoe))	(Vanwykia	Socratina))))
(((Lepeostegeres	(Lysiana	((Decaisnina	(Macrosolen	Lepidaria))	(Amylotheca	Loxanthera))))	((((Notanthera	(Ligaria	(Aetanthus	Desmaria)))	(Ixocactus	((Psittacanthus	(Cladocolea	Struthanthus))	((Phthirusa	(Oryctanthus	Dendropemon))	Tripodanthus))))	(Gaiadendron	((Tristerix	Tupeia)	(Nuytsia	((Loranthus	Cecarria)	((Muellerina	Ileostylus)	((Baratranthus	(((Helicanthes	((Diplatia	Amyema)	Sogerianthe))	Dactyliophora)	Benthamina))	(Helixanthera	((Scurrula	Taxillus)	(((Plicosepalus	(Tolypanthus	Dendrophthoe))	((((Septulina	Oedina)	(((Agelanthus	(Oncocalyx	Oncella))	Actinanthella)	(Berhautia	(Englerina	Tapinanthus))))	(Vanwykia
(((Lysiana	((Decaisnina	(Macrosolen	Lepidaria))	(Amylotheca	Loxanthera)))	(Gaiadendron	((Tupeia	Lepeostegeres)	(((Nuytsia	(((Baratranthus	((Helicanthes	((Dactyliophora	(Diplatia	Amyema))	Benthamina))	Sogerianthe))	(((((Vanwykia	Socratina)	(Bakerella	(Oedina	Plicosepalus)))	(Tolypanthus	Dendrophthoe))	((((Emelianthe	(Oliverella	(Spragueanella	Erianthemum)))	(Globimetula	(Septulina	Phragmanthera)))	Moquiniella)	((Englerina	Tapinanthus)	(((Agelanthus	(Oncocalyx	Oncella))	Actinanthella)	Berhautia))))	(Helixanthera	(Scurrula	Taxillus))))	((Loranthus	Cecarria)	(Muellerina	Ileostylus))))	((Aetanthus	Desmaria)	((Tristerix	Notanthera)
(Peraxilla	((Lepeostegeres	(Lysiana	((Decaisnina	(Lepidaria	Macrosolen))	(Amylotheca	Loxanthera))))	((((Ligaria	(Aetanthus	Desmaria))	Tupeia)	(((Ixocactus	(Tripodanthus	(((Oryctanthus	Dendropemon)	Phthirusa)	(Psittacanthus	(Cladocolea	Struthanthus)))))	((Tristerix	(Nuytsia	(((Helixanthera	((Taxillus	Scurrula)	(((((Englerina	Tapinanthus)	((Berhautia	(Agelanthus	Actinanthella))	(Oncella	Oncocalyx)))	(Moquiniella	(Oliverella	(((Oedina	(Erianthemum	Spragueanella))	(Globimetula	Emelianthe))	(Septulina	Phragmanthera)))))	Bakerella)	(Plicosepalus	((Dendrophthoe	Tolypanthus)	(Socratina	Vanwykia))))))	(Baratranthus	(Sogerianthe	((Benthamina
(Peraxilla	((Lepeostegeres	(Lysiana	((Decaisnina	(Lepidaria	Macrosolen))	(Amylotheca	Loxanthera))))	((((((Tupeia	Tristerix)	(((Helixanthera	((Taxillus	Scurrula)	((Dendrophthoe	Tolypanthus)	(((Socratina	Vanwykia)	(Oedina	(Actinanthella	((Agelanthus	(Oncella	Oncocalyx))	((Englerina	Tapinanthus)	Berhautia)))))	(((Moquiniella	(((Oliverella	(Erianthemum	Spragueanella))	(Globimetula	Emelianthe))	Phragmanthera))	Septulina)	(Plicosepalus	Bakerella))))))	(Baratranthus	((Helicanthes	Benthamina)	(Sogerianthe	(Dactyliophora	(Amyema	Diplatia))))))	((Ileostylus	Muellerina)	(Loranthus	Cecarria))))	Gaiadendron)	((Nuytsia	Atkinsonia)	(Tripodanthus
((Aetanthus	Peraxilla)	((Lepeostegeres	(Lysiana	((Decaisnina	(Lepidaria	Macrosolen))	(Amylotheca	Loxanthera))))	((((((Nuytsia	(Tristerix	((Baratranthus	((Sogerianthe	((Dactyliophora	(Amyema	Diplatia))	(Helicanthes	Benthamina)))	(Helixanthera	((Taxillus	Scurrula)	((Dendrophthoe	Tolypanthus)	((Plicosepalus	Bakerella)	(((Socratina	Vanwykia)	((Septulina	Oedina)	(((Englerina	Tapinanthus)	Berhautia)	(Actinanthella	(Agelanthus	(Oncella	Oncocalyx))))))	((Moquiniella	(Globimetula	Emelianthe))	(Phragmanthera	(Oliverella	(Erianthemum	Spragueanella)))))))))))	((Ileostylus	Muellerina)	(Loranthus	Cecarria)))))	Tupeia)	Gaiadendron)	((Desmaria
(Peraxilla	((Lepeostegeres	((Amylotheca	Loxanthera)	(((Lepidaria	Macrosolen)	Decaisnina)	Lysiana)))	(((Tristerix	(((Baratranthus	(((Taxillus	Scurrula)	((Plicosepalus	(Dendrophthoe	Tolypanthus))	(((Socratina	Vanwykia)	((Septulina	Oedina)	((((Oliverella	(Erianthemum	Spragueanella))	(Moquiniella	Emelianthe))	(Phragmanthera	Globimetula))	(((Englerina	Tapinanthus)	Berhautia)	(Actinanthella	(Agelanthus	(Oncella	Oncocalyx)))))))	Bakerella)))	(((Helicanthes	(Benthamina	(Dactyliophora	(Amyema	Diplatia))))	Sogerianthe)	Helixanthera)))	((Ileostylus	Muellerina)	(Loranthus	Cecarria)))	Nuytsia))	Gaiadendron)	((Tupeia	(Aetanthus	Desmaria))
(Peraxilla	((Notanthera	(Lepeostegeres	((Amylotheca	Loxanthera)	(((Macrosolen	Decaisnina)	Lepidaria)	Lysiana))))	(((Atkinsonia	(Ligaria	(Ixocactus	(Tripodanthus	(Psittacanthus	((Cladocolea	Struthanthus)	((Oryctanthus	Dendropemon)	Phthirusa)))))))	(((Tristerix	(((Ileostylus	Muellerina)	((Loranthus	Cecarria)	((Helixanthera	((Taxillus	Scurrula)	(((Socratina	Vanwykia)	(Plicosepalus	(Dendrophthoe	Tolypanthus)))	((Oedina	((Moquiniella	((Emelianthe	Globimetula)	(Oliverella	(Erianthemum	Spragueanella))))	(Septulina	Phragmanthera)))	(Bakerella	((Agelanthus	(Oncella	Oncocalyx))	(((Englerina	Tapinanthus)	Berhautia)	Actinanthella)))))))	(Baratranthus
(Peraxilla	((Notanthera	(Lepeostegeres	((Amylotheca	Loxanthera)	(((Macrosolen	Lepidaria)	Decaisnina)	Lysiana))))	((Atkinsonia	((Aetanthus	Desmaria)	((Gaiadendron	((Nuytsia	(Tristerix	((Ileostylus	Muellerina)	((Loranthus	Cecarria)	((Helixanthera	((Taxillus	Scurrula)	(((Oedina	(Bakerella	(Septulina	Plicosepalus)))	(Tolypanthus	(((Socratina	Vanwykia)	((Englerina	Tapinanthus)	((Actinanthella	(Agelanthus	(Oncella	Oncocalyx)))	Berhautia)))	((Moquiniella	Phragmanthera)	((Oliverella	(Globimetula	Emelianthe))	(Erianthemum	Spragueanella))))))	Dendrophthoe)))	(Baratranthus	((Helicanthes	(Benthamina	(Dactyliophora	(Amyema	Diplatia))))
(Peraxilla	((Lepeostegeres	(((Amylotheca	Loxanthera)	(Macrosolen	Lepidaria))	(Decaisnina	Lysiana)))	(((((((Taxillus	Scurrula)	(((((Englerina	Tapinanthus)	(Actinanthella	((Agelanthus	(Oncella	Oncocalyx))	Berhautia)))	((Moquiniella	(Socratina	Phragmanthera))	((Globimetula	Emelianthe)	((Erianthemum	Spragueanella)	Oliverella))))	(Plicosepalus	(Bakerella	((Oedina	Septulina)	Vanwykia))))	(Tolypanthus	(Helixanthera	Dendrophthoe))))	(Baratranthus	((Benthamina	(Dactyliophora	((Helicanthes	Amyema)	Diplatia)))	Sogerianthe)))	((Ileostylus	Muellerina)	(Loranthus	Cecarria)))	Tupeia)	(Atkinsonia	((Tristerix	((Aetanthus	Desmaria)	(Notanthera
(Peraxilla	((Lepeostegeres	(((Amylotheca	Loxanthera)	(Decaisnina	(Macrosolen	Lepidaria)))	Lysiana))	(Atkinsonia	((Gaiadendron	((Nuytsia	((Aetanthus	Desmaria)	(Tupeia	Notanthera)))	((Ixocactus	(((Psittacanthus	(Cladocolea	Struthanthus))	((Oryctanthus	Dendropemon)	Phthirusa))	Tripodanthus))	Ligaria)))	(Tristerix	((Ileostylus	Muellerina)	((Loranthus	Cecarria)	((((Taxillus	Scurrula)	((((Oedina	Septulina)	((((Englerina	Tapinanthus)	(Agelanthus	(Oncella	Oncocalyx)))	Berhautia)	Actinanthella))	(Bakerella	(((((Globimetula	Emelianthe)	(Erianthemum	Spragueanella))	(Moquiniella	Phragmanthera))	Oliverella)	Plicosepalus)))	((Tolypanthus
(Peraxilla	((Lepeostegeres	(((Amylotheca	Loxanthera)	(Decaisnina	(Macrosolen	Lepidaria)))	Lysiana))	((Atkinsonia	(((Aetanthus	Desmaria)	((Ixocactus	(((Psittacanthus	(Cladocolea	Struthanthus))	((Oryctanthus	Dendropemon)	Phthirusa))	Tripodanthus))	Ligaria))	(Gaiadendron	(Tupeia	(Tristerix	(((Ileostylus	Muellerina)	((Loranthus	Cecarria)	(((((Oedina	(((Englerina	Tapinanthus)	(Actinanthella	(Agelanthus	(Oncella	Oncocalyx))))	Berhautia))	((((Oliverella	Globimetula)	Emelianthe)	(Erianthemum	Spragueanella))	(Moquiniella	Phragmanthera)))	((Plicosepalus	((Tolypanthus	Dendrophthoe)	(Septulina	(Socratina	Vanwykia))))	Bakerella))	(Helixanthera
(Peraxilla	((Lepeostegeres	(((Amylotheca	Loxanthera)	(Decaisnina	(Macrosolen	Lepidaria)))	Lysiana))	(Atkinsonia	((Notanthera	((Ixocactus	(((Psittacanthus	(Cladocolea	Struthanthus))	((Oryctanthus	Dendropemon)	Phthirusa))	Tripodanthus))	Ligaria))	((Gaiadendron	((((((Ileostylus	Muellerina)	((((Taxillus	Scurrula)	((Septulina	(((Moquiniella	(Globimetula	Emelianthe))	(Oliverella	(Erianthemum	Spragueanella)))	Phragmanthera))	((((Socratina	Vanwykia)	(Plicosepalus	(Tolypanthus	Dendrophthoe)))	Bakerella)	(Oedina	((Englerina	Tapinanthus)	((Actinanthella	(Agelanthus	(Oncella	Oncocalyx)))	Berhautia))))))	(Helixanthera	Baratranthus))	(((Benthamina	(Dactyliophora
(Peraxilla	((Lepeostegeres	(Lysiana	((Loxanthera	Amylotheca)	(Decaisnina	(Lepidaria	Macrosolen)))))	(Atkinsonia	(((Tristerix	(Tupeia	(((Ileostylus	Muellerina)	((Cecarria	Loranthus)	(((((Benthamina	Helicanthes)	((Diplatia	Amyema)	Dactyliophora))	(Sogerianthe	Aetanthus))	Baratranthus)	(((Plicosepalus	(((Bakerella	(Moquiniella	((((Spragueanella	Erianthemum)	Oliverella)	(Emelianthe	Globimetula))	Phragmanthera)))	((Septulina	Oedina)	(Actinanthella	(((Oncocalyx	Oncella)	Agelanthus)	(Berhautia	(Englerina	Tapinanthus))))))	(Dendrophthoe	(Socratina	Vanwykia))))	(Helixanthera	(Scurrula	Taxillus)))	Tolypanthus))))	Nuytsia)))	Gaiadendron)
(Peraxilla	((Lepeostegeres	((Loxanthera	Amylotheca)	((Decaisnina	(Lepidaria	Macrosolen))	Lysiana)))	(Atkinsonia	(((Tupeia	((((Ileostylus	Muellerina)	((Cecarria	Loranthus)	((((Benthamina	Helicanthes)	(((Diplatia	Amyema)	Dactyliophora)	Sogerianthe))	Baratranthus)	(((Plicosepalus	(((Oedina	(((Spragueanella	Erianthemum)	Oliverella)	(Emelianthe	Globimetula)))	((Bakerella	Septulina)	((Moquiniella	(Berhautia	((Actinanthella	(Englerina	Tapinanthus))	((Oncocalyx	Oncella)	Agelanthus))))	(Socratina	Phragmanthera))))	Vanwykia))	(Dendrophthoe	Tolypanthus))	((Scurrula	Taxillus)	Helixanthera)))))	(Aetanthus	Nuytsia))	Tristerix))	Gaiadendron)
(Peraxilla	((Lysiana	((Loxanthera	Amylotheca)	(Decaisnina	(Lepidaria	Macrosolen))))	(((Gaiadendron	(((Ligaria	((Tripodanthus	((Cladocolea	Struthanthus)	((Phthirusa	(Dendropemon	Oryctanthus))	Psittacanthus)))	Ixocactus))	((((Ileostylus	Muellerina)	((Cecarria	Loranthus)	(((Sogerianthe	((Benthamina	Helicanthes)	((Diplatia	Amyema)	Dactyliophora)))	Baratranthus)	(Tolypanthus	(((Scurrula	Taxillus)	(Plicosepalus	(((((Englerina	Tapinanthus)	((Actinanthella	((Oncocalyx	Oncella)	Agelanthus))	Berhautia))	Bakerella)	((Septulina	Oedina)	((Globimetula	Phragmanthera)	(((Spragueanella	Erianthemum)	Oliverella)	(Moquiniella	Emelianthe)))))	(Socratina
(Peraxilla	((Gaiadendron	(((((((Sogerianthe	((Benthamina	((Diplatia	Amyema)	Dactyliophora))	Helicanthes))	(Baratranthus	(((Tolypanthus	Dendrophthoe)	((Socratina	Vanwykia)	(Plicosepalus	(((Moquiniella	((Septulina	Phragmanthera)	((Globimetula	Emelianthe)	((Spragueanella	Erianthemum)	Oliverella))))	(Oedina	((Englerina	Tapinanthus)	((Actinanthella	((Oncocalyx	Oncella)	Agelanthus))	Berhautia))))	Bakerella))))	(Helixanthera	(Scurrula	Taxillus)))))	((Ileostylus	Muellerina)	(Cecarria	Loranthus)))	Nuytsia)	((Ligaria	((Aetanthus	Desmaria)	Notanthera))	(Tripodanthus	((Phthirusa	(Dendropemon	Oryctanthus))	((Ixocactus	Psittacanthus)	(Cladocolea
(Peraxilla	((((((Helixanthera	((Scurrula	Taxillus)	((Tolypanthus	Dendrophthoe)	((Plicosepalus	((Septulina	(Socratina	Vanwykia))	Bakerella))	(((Phragmanthera	Moquiniella)	((Globimetula	Emelianthe)	((Spragueanella	Erianthemum)	Oliverella)))	(Oedina	((Englerina	Tapinanthus)	((Actinanthella	((Oncocalyx	Oncella)	Agelanthus))	Berhautia))))))))	((Sogerianthe	((Benthamina	((Diplatia	Amyema)	Dactyliophora))	Helicanthes))	Baratranthus))	((Ileostylus	Muellerina)	(Cecarria	Loranthus)))	(((((Aetanthus	Desmaria)	(Ligaria	Ixocactus))	((Tripodanthus	((Phthirusa	(Dendropemon	Oryctanthus))	(Psittacanthus	(Cladocolea	Struthanthus))))	Notanthera))	Atkinsonia)
(Peraxilla	((Lysiana	((Loxanthera	Amylotheca)	(Lepidaria	(Macrosolen	Decaisnina))))	(((((Gaiadendron	(Atkinsonia	Nuytsia))	((Tristerix	Ligaria)	(Ixocactus	(Tripodanthus	((Phthirusa	(Dendropemon	Oryctanthus))	(Psittacanthus	(Cladocolea	Struthanthus)))))))	(((Ileostylus	Muellerina)	((Cecarria	Loranthus)	(((((Dendrophthoe	(Plicosepalus	(Socratina	Vanwykia)))	(((((Oncocalyx	Oncella)	Agelanthus)	(Berhautia	(Englerina	Tapinanthus)))	Actinanthella)	(Tolypanthus	(Septulina	Bakerella))))	(Oedina	((Phragmanthera	Moquiniella)	((Globimetula	Emelianthe)	((Spragueanella	Erianthemum)	Oliverella)))))	((Scurrula	Taxillus)	Helixanthera))	((Sogerianthe
(Peraxilla	((Lysiana	(((Lepidaria	Macrosolen)	Decaisnina)	(Loxanthera	Amylotheca)))	(((Notanthera	(Aetanthus	Desmaria))	(Tupeia	Lepeostegeres))	(((Gaiadendron	Atkinsonia)	((Tristerix	Ligaria)	(Ixocactus	(Tripodanthus	((Phthirusa	(Dendropemon	Oryctanthus))	(Psittacanthus	(Cladocolea	Struthanthus)))))))	(Nuytsia	((((((((Socratina	Vanwykia)	(Oedina	((Englerina	Tapinanthus)	((Actinanthella	((Oncocalyx	Oncella)	Agelanthus))	Berhautia))))	(Septulina	(Phragmanthera	((Moquiniella	(Globimetula	Emelianthe))	(Oliverella	(Spragueanella	Erianthemum))))))	(Plicosepalus	Bakerella))	Dendrophthoe)	((Scurrula	Taxillus)	Helixanthera))	(((Sogerianthe
(Peraxilla	((Lepeostegeres	((Loxanthera	Amylotheca)	(((Lepidaria	Macrosolen)	Decaisnina)	Lysiana)))	((Atkinsonia	(((Aetanthus	Desmaria)	(Tupeia	Notanthera))	(((Tripodanthus	((Phthirusa	(Dendropemon	Oryctanthus))	(Psittacanthus	(Cladocolea	Struthanthus))))	Ixocactus)	Ligaria)))	((Nuytsia	(Tristerix	(((Sogerianthe	((Benthamina	((Diplatia	Amyema)	Dactyliophora))	Helicanthes))	(((((Oedina	((Actinanthella	((Oncocalyx	Oncella)	Agelanthus))	(Berhautia	(Englerina	Tapinanthus))))	((((Emelianthe	Globimetula)	(Oliverella	(Spragueanella	Erianthemum)))	(Septulina	Phragmanthera))	Moquiniella))	Bakerella)	((Socratina	Vanwykia)	(Plicosepalus
(Peraxilla	((Lysiana	((Loxanthera	Amylotheca)	((Lepidaria	Macrosolen)	Decaisnina)))	((((Atkinsonia	(((Ixocactus	Tripodanthus)	((Phthirusa	(Dendropemon	Oryctanthus))	(Psittacanthus	(Cladocolea	Struthanthus))))	Ligaria))	(((((Sogerianthe	((Benthamina	((Diplatia	Amyema)	Dactyliophora))	Helicanthes))	((Helixanthera	((((Oedina	((Englerina	Tapinanthus)	((Actinanthella	((Oncocalyx	Oncella)	Agelanthus))	Berhautia)))	(((Emelianthe	Globimetula)	(Oliverella	(Spragueanella	Erianthemum)))	(Moquiniella	Phragmanthera)))	(Bakerella	(Septulina	((Socratina	Vanwykia)	(Plicosepalus	(Tolypanthus	Dendrophthoe))))))	(Scurrula	Taxillus)))	Baratranthus))	((Ileostylus
(Peraxilla	(((Lepeostegeres	Tupeia)	((Decaisnina	Lysiana)	((Loxanthera	Amylotheca)	(Lepidaria	Macrosolen))))	(((((Notanthera	((((Ileostylus	Muellerina)	((Cecarria	Loranthus)	((Sogerianthe	((Benthamina	((Diplatia	Amyema)	Dactyliophora))	Helicanthes))	(((((Plicosepalus	Bakerella)	(((Oedina	(((Oncocalyx	Oncella)	Agelanthus)	(Berhautia	(Actinanthella	(Englerina	Tapinanthus)))))	((Moquiniella	((Emelianthe	Globimetula)	(Oliverella	(Spragueanella	Erianthemum))))	Phragmanthera))	(Septulina	(Socratina	Vanwykia))))	(Tolypanthus	Dendrophthoe))	((Scurrula	Taxillus)	Helixanthera))	Baratranthus))))	Ligaria)	(Ixocactus	(Tripodanthus	((Phthirusa
(Peraxilla	((Lepeostegeres	(((Lepidaria	(Decaisnina	Macrosolen))	(Loxanthera	Amylotheca))	Lysiana))	((Gaiadendron	((Nuytsia	(Tristerix	((((Plicosepalus	((((Vanwykia	Socratina)	Dendrophthoe)	(Helixanthera	(Taxillus	Scurrula)))	((Actinanthella	((Berhautia	(Agelanthus	(Oncella	Oncocalyx)))	(Tapinanthus	Englerina)))	(((Oliverella	(Spragueanella	Erianthemum))	((Globimetula	Emelianthe)	(Moquiniella	Phragmanthera)))	(Oedina	Septulina)))))	(Tolypanthus	Bakerella))	(((Helicanthes	(((Amyema	Diplatia)	Dactyliophora)	Benthamina))	Sogerianthe)	Baratranthus))	((Cecarria	Loranthus)	(Ileostylus	Muellerina)))))	Tupeia))	(Atkinsonia	((Notanthera
(Peraxilla	((Lepeostegeres	((Loxanthera	Amylotheca)	(Lysiana	(Decaisnina	(Macrosolen	Lepidaria)))))	((Gaiadendron	(((((Helixanthera	((Taxillus	Scurrula)	(((((Septulina	Bakerella)	((Agelanthus	(Oncella	Oncocalyx))	(((Tapinanthus	Englerina)	Berhautia)	Actinanthella)))	(((Oliverella	(Spragueanella	Erianthemum))	((Globimetula	Emelianthe)	(Moquiniella	Phragmanthera)))	Oedina))	((Vanwykia	Socratina)	Plicosepalus))	(Tolypanthus	Dendrophthoe))))	(((Helicanthes	(((Amyema	Diplatia)	Dactyliophora)	Benthamina))	Sogerianthe)	Baratranthus))	((Cecarria	Loranthus)	(Ileostylus	Muellerina)))	(Nuytsia	Tristerix))	Tupeia))	(Atkinsonia	((Notanthera
(Peraxilla	((Lepeostegeres	((Loxanthera	Amylotheca)	(Lysiana	(Decaisnina	(Macrosolen	Lepidaria)))))	(Gaiadendron	(Atkinsonia	(((((Tripodanthus	((Cladocolea	Struthanthus)	((Phthirusa	(Oryctanthus	Dendropemon))	Psittacanthus)))	Ixocactus)	Ligaria)	((Nuytsia	(Tristerix	((((Taxillus	Scurrula)	((((Phragmanthera	Septulina)	(Bakerella	((Agelanthus	(Oncella	Oncocalyx))	(((Tapinanthus	Englerina)	Actinanthella)	Berhautia))))	((Moquiniella	((Oliverella	(Spragueanella	Erianthemum))	(Globimetula	Emelianthe)))	Oedina))	(((Tolypanthus	(Helixanthera	Dendrophthoe))	(Vanwykia	Socratina))	Plicosepalus)))	((((((Helicanthes	Amyema)	Diplatia)	Dactyliophora)
(Peraxilla	(((Loxanthera	Amylotheca)	(Lysiana	(Decaisnina	(Macrosolen	Lepidaria))))	((Atkinsonia	(((Notanthera	(((Tripodanthus	((Phthirusa	(Oryctanthus	Dendropemon))	(Psittacanthus	(Cladocolea	Struthanthus))))	Ixocactus)	Ligaria))	(Aetanthus	Desmaria))	(Gaiadendron	((Tupeia	Tristerix)	((((((Taxillus	Scurrula)	((Tolypanthus	Dendrophthoe)	((Vanwykia	Socratina)	(((Moquiniella	((Phragmanthera	(Oliverella	(Spragueanella	Erianthemum)))	(Globimetula	Emelianthe)))	(((Berhautia	((Agelanthus	(Oncella	Oncocalyx))	Actinanthella))	(Tapinanthus	Englerina))	Oedina))	(Plicosepalus	(Septulina	Bakerella))))))	(Baratranthus	Helixanthera))	((Helicanthes
(Peraxilla	((Lepeostegeres	((Loxanthera	Amylotheca)	(Lysiana	(Decaisnina	(Macrosolen	Lepidaria)))))	((((((((((Amyema	Diplatia)	Dactyliophora)	Sogerianthe)	(Helicanthes	Benthamina))	(Baratranthus	(((((Moquiniella	Globimetula)	Phragmanthera)	((Oliverella	(Spragueanella	Erianthemum))	Emelianthe))	((((Berhautia	((Agelanthus	(Oncella	Oncocalyx))	Actinanthella))	(Tapinanthus	Englerina))	(Septulina	Oedina))	(Bakerella	((Plicosepalus	(Tolypanthus	Dendrophthoe))	(Vanwykia	Socratina)))))	(Helixanthera	(Taxillus	Scurrula)))))	((Cecarria	Loranthus)	(Ileostylus	Muellerina)))	Nuytsia)	Tupeia)	(Gaiadendron	Tristerix))	(Atkinsonia	((Notanthera
((Aetanthus	Peraxilla)	(((Tupeia	Lepeostegeres)	(Lysiana	((Decaisnina	(Macrosolen	Lepidaria))	(Loxanthera	Amylotheca))))	(((Tristerix	((Cecarria	Loranthus)	((Ileostylus	Muellerina)	((((((Bakerella	(((Vanwykia	Socratina)	(((Berhautia	((Agelanthus	(Oncella	Oncocalyx))	Actinanthella))	(Tapinanthus	Englerina))	Oedina))	((Septulina	Phragmanthera)	(Moquiniella	((Emelianthe	Globimetula)	(Oliverella	(Spragueanella	Erianthemum)))))))	Plicosepalus)	Tolypanthus)	Dendrophthoe)	(Helixanthera	(Taxillus	Scurrula)))	(((Helicanthes	(Benthamina	((Amyema	Diplatia)	Dactyliophora)))	Sogerianthe)	Baratranthus)))))	Gaiadendron)	(Atkinsonia	(Nuytsia
(Peraxilla	((Notanthera	(((Decaisnina	Lysiana)	((Macrosolen	Lepidaria)	(Loxanthera	Amylotheca)))	Lepeostegeres))	(((Tupeia	((Nuytsia	Tristerix)	(((((Dendrophthoe	(Vanwykia	Socratina))	((Tolypanthus	(((Berhautia	((Agelanthus	(Oncella	Oncocalyx))	(Tapinanthus	Englerina)))	Actinanthella)	Oedina))	((Plicosepalus	Bakerella)	(Moquiniella	(Oliverella	(((Emelianthe	Globimetula)	(Spragueanella	Erianthemum))	(Septulina	Phragmanthera)))))))	(Helixanthera	(Taxillus	Scurrula)))	(((((Amyema	Diplatia)	Dactyliophora)	(Helicanthes	Benthamina))	Sogerianthe)	Baratranthus))	((Cecarria	Loranthus)	(Ileostylus	Muellerina)))))	Gaiadendron)	(((((Tripodanthus
(Peraxilla	((((Loxanthera	Amylotheca)	(Lysiana	(Decaisnina	(Macrosolen	Lepidaria))))	Lepeostegeres)	(Atkinsonia	(((Tupeia	(Nuytsia	(((((Plicosepalus	Bakerella)	((Phragmanthera	((Tolypanthus	Dendrophthoe)	(Septulina	(Vanwykia	Socratina))))	((Oedina	(((Tapinanthus	Englerina)	(Berhautia	(Agelanthus	(Oncella	Oncocalyx))))	Actinanthella))	(Moquiniella	((Emelianthe	Globimetula)	(Oliverella	(Spragueanella	Erianthemum)))))))	(Helixanthera	(Taxillus	Scurrula)))	(((((Helicanthes	Amyema)	Diplatia)	Dactyliophora)	Sogerianthe)	(Benthamina	Baratranthus)))	((Cecarria	Loranthus)	(Ileostylus	Muellerina)))))	Gaiadendron)	(((Tristerix	Ligaria)
(Peraxilla	((((Lysiana	((Decaisnina	(Macrosolen	Lepidaria))	(Loxanthera	Amylotheca)))	Lepeostegeres)	(((((((Aetanthus	Tupeia)	(Ligaria	(Tripodanthus	((Phthirusa	(Oryctanthus	Dendropemon))	(Psittacanthus	(Cladocolea	Struthanthus))))))	Desmaria)	(((((((Tolypanthus	Dendrophthoe)	Plicosepalus)	(Bakerella	(Vanwykia	Socratina)))	((Oedina	((Berhautia	(Actinanthella	(Tapinanthus	Englerina)))	(Agelanthus	(Oncella	Oncocalyx))))	(Phragmanthera	(Moquiniella	((Septulina	(Spragueanella	Erianthemum))	((Emelianthe	Globimetula)	Oliverella))))))	(Helixanthera	(Taxillus	Scurrula)))	((((Benthamina	((Diplatia	Amyema)	Dactyliophora))	Helicanthes)	Sogerianthe)
(Peraxilla	(((Lysiana	((Decaisnina	(Macrosolen	Lepidaria))	(Loxanthera	Amylotheca)))	Lepeostegeres)	(Atkinsonia	((((Tupeia	(Tripodanthus	(Psittacanthus	((Cladocolea	Struthanthus)	(Phthirusa	(Oryctanthus	Dendropemon))))))	(Tristerix	(Ligaria	((Ileostylus	Muellerina)	(((Helixanthera	((Taxillus	Scurrula)	(((Tolypanthus	Dendrophthoe)	(Bakerella	(((Septulina	Oedina)	((Vanwykia	Socratina)	(((Berhautia	(Tapinanthus	Englerina))	(Agelanthus	(Oncella	Oncocalyx)))	Actinanthella)))	(Phragmanthera	((Globimetula	Moquiniella)	((Oliverella	(Spragueanella	Erianthemum))	Emelianthe))))))	Plicosepalus)))	((((Diplatia	(Dactyliophora	Benthamina))	(Amyema
((((Atkinsonia	((((((Oryctanthus	Dendropemon)	Phthirusa)	((Struthanthus	Cladocolea)	Psittacanthus))	Tripodanthus)	Ixocactus)	(((Tristerix	(Nuytsia	((Muellerina	Ileostylus)	(((Baratranthus	((Sogerianthe	(Helicanthes	(Dactyliophora	(Diplatia	Amyema))))	Benthamina))	(Helixanthera	((Scurrula	Taxillus)	(((Bakerella	((Actinanthella	(Agelanthus	(Oncella	Oncocalyx)))	((Tapinanthus	Englerina)	Berhautia)))	((Moquiniella	((Emelianthe	((Oliverella	(Spragueanella	Erianthemum))	Globimetula))	Phragmanthera))	Septulina))	(((Vanwykia	Socratina)	(Tolypanthus	Dendrophthoe))	(Oedina	Plicosepalus))))))	(Cecarria	Loranthus)))))	((Ligaria	(Aetanthus	Desmaria))
(((((((Tristerix	((Muellerina	Ileostylus)	(((Baratranthus	(Sogerianthe	((Dactyliophora	(Diplatia	Amyema))	(Helicanthes	Benthamina))))	(Helixanthera	((Scurrula	Taxillus)	(Dendrophthoe	((Plicosepalus	((Bakerella	((Actinanthella	(Agelanthus	(Oncella	Oncocalyx)))	((Tapinanthus	Englerina)	Berhautia)))	((Moquiniella	(((Oliverella	(Spragueanella	Erianthemum))	(Globimetula	Emelianthe))	Phragmanthera))	(Oedina	(Tolypanthus	Septulina)))))	(Vanwykia	Socratina))))))	(Cecarria	Loranthus))))	((Aetanthus	Desmaria)	Tupeia))	((((Oryctanthus	Dendropemon)	Phthirusa)	((Struthanthus	Cladocolea)	Psittacanthus))	Tripodanthus))	(Ligaria	(Ixocactus	Atkinsonia)))
(((Lysiana	((Amylotheca	Loxanthera)	((Lepidaria	Macrosolen)	Decaisnina)))	(((Gaiadendron	(Tristerix	(Nuytsia	((Muellerina	Ileostylus)	(((Baratranthus	((Sogerianthe	((Benthamina	Dactyliophora)	(Diplatia	Amyema)))	Helicanthes))	(Helixanthera	((Scurrula	Taxillus)	((Tolypanthus	Dendrophthoe)	(((Plicosepalus	(((Moquiniella	(((Oliverella	(Spragueanella	Erianthemum))	(Globimetula	Emelianthe))	Phragmanthera))	Septulina)	Bakerella))	(Oedina	(Actinanthella	((Agelanthus	(Oncella	Oncocalyx))	((Tapinanthus	Englerina)	Berhautia)))))	(Vanwykia	Socratina))))))	(Cecarria	Loranthus))))))	((Notanthera	(Ligaria	(Ixocactus	((((Oryctanthus	Dendropemon)
(((Lepeostegeres	(Lysiana	((Amylotheca	Loxanthera)	((Lepidaria	Macrosolen)	Decaisnina))))	((Gaiadendron	(Nuytsia	(((Sogerianthe	(((Helicanthes	Benthamina)	Dactyliophora)	(Diplatia	Amyema)))	(((Scurrula	Taxillus)	(((Dendrophthoe	Tolypanthus)	Helixanthera)	((Bakerella	(((Oedina	(Actinanthella	((Agelanthus	(Oncella	Oncocalyx))	((Tapinanthus	Englerina)	Berhautia))))	(Vanwykia	Socratina))	(Moquiniella	(((Oliverella	(Spragueanella	Erianthemum))	(Globimetula	Emelianthe))	(Septulina	Phragmanthera)))))	Plicosepalus)))	Baratranthus))	((Cecarria	Loranthus)	(Muellerina	Ileostylus)))))	(Atkinsonia	(((Notanthera	((Tristerix	(Aetanthus	Desmaria))
(((Lepeostegeres	((Amylotheca	Loxanthera)	(((Lepidaria	Macrosolen)	Decaisnina)	Lysiana)))	((((Tristerix	Notanthera)	(Aetanthus	Desmaria))	Tupeia)	(((Atkinsonia	(Gaiadendron	Nuytsia))	(Ligaria	((((Dendrophthoe	Helixanthera)	((((((Septulina	Oedina)	(Actinanthella	((Agelanthus	(Oncella	Oncocalyx))	((Tapinanthus	Englerina)	Berhautia))))	(Vanwykia	Socratina))	((Emelianthe	((Oliverella	(Spragueanella	Erianthemum))	Globimetula))	(Phragmanthera	Moquiniella)))	(Plicosepalus	Bakerella))	(Tolypanthus	(Scurrula	Taxillus))))	(Baratranthus	((Sogerianthe	(Dactyliophora	(Diplatia	Amyema)))	(Helicanthes	Benthamina))))	((Cecarria	Loranthus)
(((Lepeostegeres	(Lysiana	((Amylotheca	Loxanthera)	((Lepidaria	Macrosolen)	Decaisnina))))	(((((Struthanthus	Cladocolea)	Psittacanthus)	(Tripodanthus	((Oryctanthus	Dendropemon)	Phthirusa)))	(Atkinsonia	(((Gaiadendron	((((Helixanthera	((((Vanwykia	Socratina)	(Dendrophthoe	Tolypanthus))	(((Plicosepalus	Bakerella)	(Moquiniella	(((Oliverella	(Spragueanella	Erianthemum))	(Globimetula	Emelianthe))	Phragmanthera)))	((Septulina	Oedina)	((Tapinanthus	Englerina)	(Berhautia	(Actinanthella	(Agelanthus	(Oncella	Oncocalyx))))))))	(Scurrula	Taxillus)))	(Baratranthus	(Sogerianthe	((Dactyliophora	(Diplatia	Amyema))	(Helicanthes	Benthamina)))))	((Cecarria	Loranthus)
(((Lepeostegeres	(Lysiana	((Amylotheca	Loxanthera)	((Lepidaria	Macrosolen)	Decaisnina))))	((Atkinsonia	(Gaiadendron	(((Tristerix	(((Sogerianthe	(Helicanthes	(Benthamina	(Dactyliophora	(Diplatia	Amyema)))))	((Helixanthera	((((Moquiniella	(((Oliverella	(Spragueanella	Erianthemum))	Emelianthe)	(Globimetula	Phragmanthera)))	(Oedina	((Tapinanthus	Englerina)	(Berhautia	(Actinanthella	(Agelanthus	(Oncella	Oncocalyx)))))))	(((Dendrophthoe	Tolypanthus)	(Septulina	(Vanwykia	Socratina)))	(Plicosepalus	Bakerella)))	(Scurrula	Taxillus)))	Baratranthus))	((Cecarria	Loranthus)	(Muellerina	Ileostylus))))	Nuytsia)	Tupeia)))	((((((Struthanthus	Cladocolea)
(((Lepeostegeres	((Amylotheca	Loxanthera)	(((Lepidaria	Macrosolen)	Decaisnina)	Lysiana)))	((Gaiadendron	((Tristerix	((Muellerina	Ileostylus)	(((Sogerianthe	(Helicanthes	(Benthamina	(Dactyliophora	(Diplatia	Amyema)))))	((Helixanthera	((((Bakerella	((((Oliverella	(Spragueanella	Erianthemum))	(Globimetula	Emelianthe))	(Moquiniella	(Septulina	Phragmanthera)))	(Oedina	((Tapinanthus	Englerina)	(Berhautia	(Actinanthella	(Agelanthus	(Oncella	Oncocalyx))))))))	((Dendrophthoe	Tolypanthus)	(Vanwykia	Socratina)))	Plicosepalus)	(Scurrula	Taxillus)))	Baratranthus))	(Cecarria	Loranthus))))	(Nuytsia	Tupeia)))	(((Notanthera	(Aetanthus	Desmaria))
(((Lepeostegeres	((Amylotheca	Loxanthera)	(((Lepidaria	Macrosolen)	Decaisnina)	Lysiana)))	(Atkinsonia	(Gaiadendron	((((Nuytsia	((Muellerina	Ileostylus)	(((Helixanthera	((((Plicosepalus	(Bakerella	((Vanwykia	Socratina)	(Oedina	Septulina))))	(((Phragmanthera	((Oliverella	(Spragueanella	Erianthemum))	(Globimetula	Emelianthe)))	Moquiniella)	(((Tapinanthus	Englerina)	(Berhautia	(Agelanthus	(Oncella	Oncocalyx))))	Actinanthella)))	(Dendrophthoe	Tolypanthus))	(Scurrula	Taxillus)))	(Baratranthus	(Sogerianthe	(Helicanthes	(Benthamina	(Dactyliophora	(Diplatia	Amyema)))))))	(Cecarria	Loranthus))))	(((Aetanthus	Desmaria)	(Tristerix	Ligaria))
((((Amylotheca	Loxanthera)	(((Lepidaria	Macrosolen)	Decaisnina)	Lysiana))	((Tupeia	Lepeostegeres)	(Gaiadendron	((Atkinsonia	((Ligaria	(Aetanthus	Desmaria))	(((Muellerina	Ileostylus)	((((Helixanthera	((((((Oliverella	(Spragueanella	Erianthemum))	((Phragmanthera	Moquiniella)	(Globimetula	Emelianthe)))	(Bakerella	((Septulina	Oedina)	(((Agelanthus	(Oncella	Oncocalyx))	((Tapinanthus	Englerina)	Berhautia))	Actinanthella))))	((Dendrophthoe	Tolypanthus)	(Vanwykia	Socratina)))	Plicosepalus)	(Scurrula	Taxillus)))	(Helicanthes	((Benthamina	(Dactyliophora	(Diplatia	Amyema)))	Sogerianthe)))	Baratranthus)	(Cecarria	Loranthus)))	((((Struthanthus
(((Lepeostegeres	((Loxanthera	Amylotheca)	(Lysiana	((Lepidaria	Macrosolen)	Decaisnina))))	(Gaiadendron	((Atkinsonia	(Ixocactus	(((Nuytsia	((Cecarria	Loranthus)	((Ileostylus	Muellerina)	((((Scurrula	Taxillus)	((Tolypanthus	Dendrophthoe)	((((Oedina	(Actinanthella	((Agelanthus	(Oncella	Oncocalyx))	((Tapinanthus	Englerina)	Berhautia))))	(Moquiniella	(((Oliverella	(Erianthemum	Spragueanella))	(Emelianthe	Globimetula))	Phragmanthera)))	(Septulina	Bakerella))	(Vanwykia	Socratina))))	(Helixanthera	(Plicosepalus	Baratranthus)))	(Benthamina	(Dactyliophora	((Sogerianthe	(Amyema	Diplatia))	Helicanthes)))))))	Tupeia)	(((Tripodanthus	((Phthirusa
(((Lepeostegeres	((Loxanthera	Amylotheca)	(Lysiana	((Lepidaria	Macrosolen)	Decaisnina))))	((((Ligaria	(Tripodanthus	((Phthirusa	(Oryctanthus	Dendropemon))	(Psittacanthus	(Struthanthus	Cladocolea)))))	(Notanthera	(Aetanthus	Desmaria)))	(Gaiadendron	((Tristerix	(Nuytsia	((Ileostylus	Muellerina)	(((((Scurrula	Taxillus)	((Helixanthera	(Tolypanthus	Dendrophthoe))	((((Oedina	((Tapinanthus	Englerina)	(Berhautia	(Actinanthella	(Agelanthus	(Oncella	Oncocalyx))))))	(((Oliverella	(Erianthemum	Spragueanella))	(Emelianthe	Globimetula))	(Phragmanthera	Moquiniella)))	(Plicosepalus	(Septulina	Bakerella)))	(Vanwykia	Socratina))))	(Sogerianthe	((Benthamina
(((Notanthera	(Lepeostegeres	((Loxanthera	Amylotheca)	(Lysiana	((Lepidaria	Macrosolen)	Decaisnina)))))	(((Ligaria	(Aetanthus	Desmaria))	(Gaiadendron	(Nuytsia	(((Ixocactus	(Tripodanthus	((Phthirusa	(Oryctanthus	Dendropemon))	(Psittacanthus	(Struthanthus	Cladocolea)))))	Tupeia)	(((Ileostylus	Muellerina)	((((Scurrula	Taxillus)	((Dendrophthoe	(Helixanthera	Tolypanthus))	(((Oedina	((Tapinanthus	Englerina)	(Berhautia	(Actinanthella	(Agelanthus	(Oncella	Oncocalyx))))))	(Moquiniella	(((Erianthemum	Spragueanella)	(Emelianthe	Globimetula))	(Oliverella	Phragmanthera))))	(((Plicosepalus	Bakerella)	(Vanwykia	Socratina))	Septulina))))	((Sogerianthe
(((Ixocactus	(Lepeostegeres	(((Loxanthera	Amylotheca)	(Lysiana	((Lepidaria	Macrosolen)	Decaisnina)))	Notanthera)))	(((Nuytsia	Gaiadendron)	(((Tripodanthus	((Phthirusa	(Oryctanthus	Dendropemon))	(Psittacanthus	(Struthanthus	Cladocolea))))	Tupeia)	((Aetanthus	Desmaria)	Tristerix)))	((Ligaria	((Ileostylus	Muellerina)	((((Scurrula	Taxillus)	(((Septulina	(((Oedina	(Oliverella	(Erianthemum	Spragueanella)))	(Emelianthe	Globimetula))	(Phragmanthera	Moquiniella)))	((Plicosepalus	((Tolypanthus	Dendrophthoe)	(Vanwykia	Socratina)))	(Bakerella	((Agelanthus	((Oncella	Oncocalyx)	Actinanthella))	((Tapinanthus	Englerina)	Berhautia)))))	Helixanthera))
(((Lysiana	(((Lepidaria	Macrosolen)	Decaisnina)	(Loxanthera	Amylotheca)))	(Notanthera	(Lepeostegeres	((Gaiadendron	((((Aetanthus	Desmaria)	((Tupeia	(Ligaria	Tristerix))	(Ixocactus	((((Phthirusa	(Oryctanthus	Dendropemon))	Psittacanthus)	(Struthanthus	Cladocolea))	Tripodanthus))))	Atkinsonia)	((Ileostylus	Muellerina)	((((Scurrula	Taxillus)	((Tolypanthus	(Helixanthera	Dendrophthoe))	(((Oedina	(Berhautia	(((Agelanthus	(Oncella	Oncocalyx))	Actinanthella)	(Tapinanthus	Englerina))))	(Vanwykia	Socratina))	((Bakerella	Plicosepalus)	(Septulina	((Phragmanthera	((Oliverella	(Erianthemum	Spragueanella))	(Emelianthe	Globimetula)))	Moquiniella))))))
(((Lysiana	(((Lepidaria	Macrosolen)	Decaisnina)	(Loxanthera	Amylotheca)))	(Notanthera	((Atkinsonia	(((Ixocactus	((Psittacanthus	(Struthanthus	Cladocolea))	(Tripodanthus	(Phthirusa	(Oryctanthus	Dendropemon)))))	(((Cecarria	Loranthus)	((Ileostylus	Muellerina)	(Sogerianthe	(((((Scurrula	Taxillus)	((Tolypanthus	Dendrophthoe)	((((((Agelanthus	(Oncella	Oncocalyx))	((Tapinanthus	Englerina)	Berhautia))	Actinanthella)	(Vanwykia	Socratina))	((Moquiniella	(Globimetula	Phragmanthera))	(Emelianthe	(Oliverella	(Erianthemum	Spragueanella)))))	(Bakerella	((Septulina	Oedina)	Plicosepalus)))))	Helixanthera)	((Helicanthes	Benthamina)	((Diplatia	Amyema)
(((Lysiana	(((Lepidaria	Macrosolen)	Decaisnina)	(Loxanthera	Amylotheca)))	((((Atkinsonia	Ligaria)	(Ixocactus	(Psittacanthus	((Struthanthus	Cladocolea)	(Tripodanthus	(Phthirusa	(Oryctanthus	Dendropemon)))))))	(Gaiadendron	(((Cecarria	Loranthus)	((Ileostylus	Muellerina)	((((Tolypanthus	Dendrophthoe)	((((Vanwykia	Socratina)	Bakerella)	(Moquiniella	((Globimetula	(Emelianthe	(Oedina	(Oliverella	(Erianthemum	Spragueanella)))))	(Septulina	Phragmanthera))))	((((Agelanthus	(Oncella	Oncocalyx))	((Tapinanthus	Englerina)	Berhautia))	Actinanthella)	Plicosepalus)))	(Helixanthera	(Scurrula	Taxillus)))	(((Helicanthes	Benthamina)	(Sogerianthe	((Diplatia
((((Decaisnina	Lysiana)	((Lepidaria	Macrosolen)	(Loxanthera	Amylotheca)))	(((Atkinsonia	Gaiadendron)	(((((Sogerianthe	(Benthamina	(Helicanthes	((Diplatia	Amyema)	Dactyliophora))))	(Baratranthus	(Helixanthera	((Scurrula	Taxillus)	(Dendrophthoe	(Plicosepalus	(((((((Tapinanthus	Englerina)	(Berhautia	Actinanthella))	(Agelanthus	(Oncella	Oncocalyx)))	(Vanwykia	Socratina))	(((Oliverella	(Erianthemum	Spragueanella))	(Globimetula	Emelianthe))	(Phragmanthera	Moquiniella)))	(Tolypanthus	(Septulina	Bakerella)))	Oedina)))))))	((Cecarria	Loranthus)	(Ileostylus	Muellerina)))	Nuytsia)	(Desmaria	((Tripodanthus	(((Struthanthus	Cladocolea)	Psittacanthus)
(((Lepeostegeres	((Loxanthera	Amylotheca)	((Decaisnina	Lysiana)	(Lepidaria	Macrosolen))))	((Gaiadendron	(((((Notanthera	Nuytsia)	(Aetanthus	Desmaria))	Tupeia)	Ligaria)	((Tripodanthus	(((Struthanthus	Cladocolea)	Psittacanthus)	(Phthirusa	(Oryctanthus	Dendropemon))))	Ixocactus)))	(Atkinsonia	(Tristerix	((Ileostylus	Muellerina)	(((Tolypanthus	((((Vanwykia	Socratina)	(Plicosepalus	Dendrophthoe))	(((((Tapinanthus	Englerina)	Berhautia)	(Actinanthella	(Agelanthus	(Oncella	Oncocalyx))))	Bakerella)	((((Oliverella	(Erianthemum	Spragueanella))	Emelianthe)	(Globimetula	(Phragmanthera	Moquiniella)))	(Oedina	Septulina))))	(Helixanthera	(Scurrula
(((Lepeostegeres	(Lysiana	((Decaisnina	(Macrosolen	Lepidaria))	(Loxanthera	Amylotheca))))	((((Gaiadendron	(Nuytsia	((Ileostylus	Muellerina)	((((((Vanwykia	Socratina)	(Plicosepalus	(Tolypanthus	Dendrophthoe)))	(Bakerella	(((Phragmanthera	Moquiniella)	((Oliverella	(Erianthemum	Spragueanella))	(Emelianthe	Globimetula)))	((Septulina	Oedina)	((Tapinanthus	Englerina)	(((Agelanthus	(Oncella	Oncocalyx))	Actinanthella)	Berhautia))))))	(Helixanthera	(Scurrula	Taxillus)))	(((((Diplatia	Amyema)	(Dactyliophora	Helicanthes))	Sogerianthe)	Benthamina)	Baratranthus))	(Cecarria	Loranthus)))))	((Tristerix	Ligaria)	((Tripodanthus	(((Struthanthus	Cladocolea)
(((Lepeostegeres	(Lysiana	(((Macrosolen	Lepidaria)	Decaisnina)	(Loxanthera	Amylotheca))))	(((Nuytsia	Tristerix)	Gaiadendron)	((((Muellerina	Ileostylus)	(((((Helicanthes	(Dactyliophora	(Diplatia	Amyema)))	Benthamina)	Sogerianthe)	(((Helixanthera	(Scurrula	Taxillus))	((Dendrophthoe	Tolypanthus)	(Plicosepalus	((Socratina	Vanwykia)	((Bakerella	((Actinanthella	(Agelanthus	(Oncella	Oncocalyx)))	(Berhautia	(Englerina	Tapinanthus))))	((Moquiniella	(((Oedina	((Spragueanella	Erianthemum)	Oliverella))	(Globimetula	Emelianthe))	Phragmanthera))	Septulina))))))	Baratranthus))	(Loranthus	Cecarria)))	Ligaria)	(Atkinsonia	((Tupeia	((Aetanthus
(((Lepeostegeres	(Lysiana	(((Macrosolen	Lepidaria)	Decaisnina)	(Loxanthera	Amylotheca))))	(((Desmaria	((Tristerix	Tupeia)	(Gaiadendron	(Nuytsia	((Muellerina	Ileostylus)	((((Helixanthera	(Scurrula	Taxillus))	((Dendrophthoe	Tolypanthus)	((Socratina	Vanwykia)	(((Phragmanthera	(Moquiniella	(Oedina	(((Spragueanella	Erianthemum)	Oliverella)	(Globimetula	Emelianthe)))))	(Bakerella	(((Englerina	Tapinanthus)	((Actinanthella	(Oncella	Oncocalyx))	Agelanthus))	Berhautia)))	(Plicosepalus	Septulina)))))	(Baratranthus	(((Dactyliophora	(Diplatia	(Helicanthes	Amyema)))	Benthamina)	Sogerianthe)))	(Loranthus	Cecarria)))))))	(((Ixocactus	((Psittacanthus
(((Lepeostegeres	((Loxanthera	Amylotheca)	(Lysiana	((Macrosolen	Lepidaria)	Decaisnina))))	((Nuytsia	Gaiadendron)	(Atkinsonia	((Tupeia	(Tristerix	((Muellerina	Ileostylus)	(((Helixanthera	((Scurrula	Taxillus)	((((Socratina	Vanwykia)	(((Septulina	Phragmanthera)	(Oedina	((Spragueanella	Erianthemum)	((Oliverella	Globimetula)	Emelianthe))))	(Bakerella	(Moquiniella	(((((Oncella	Oncocalyx)	Agelanthus)	(Englerina	Tapinanthus))	Berhautia)	Actinanthella)))))	Plicosepalus)	(Dendrophthoe	Tolypanthus))))	(Baratranthus	((((Dactyliophora	(Diplatia	Amyema))	Helicanthes)	Benthamina)	Sogerianthe)))	(Loranthus	Cecarria)))))	((Aetanthus	Desmaria)
(((Lepeostegeres	(Lysiana	(((Macrosolen	Lepidaria)	Decaisnina)	(Loxanthera	Amylotheca))))	(Atkinsonia	((Gaiadendron	((Tupeia	(Nuytsia	((((Helixanthera	(Scurrula	Taxillus))	((((Septulina	Bakerella)	((Moquiniella	((((Oncella	Oncocalyx)	Agelanthus)	((Englerina	Tapinanthus)	Berhautia))	Actinanthella))	Phragmanthera))	(((Socratina	Vanwykia)	(Dendrophthoe	Tolypanthus))	Plicosepalus))	((((Oliverella	Globimetula)	Emelianthe)	(Spragueanella	Erianthemum))	Oedina)))	(Baratranthus	((((Diplatia	Amyema)	(Benthamina	Dactyliophora))	Helicanthes)	Sogerianthe)))	((Loranthus	Cecarria)	(Muellerina	Ileostylus)))))	Tristerix))	((Ixocactus	(Ligaria
(((Lysiana	(((Macrosolen	Lepidaria)	Decaisnina)	(Loxanthera	Amylotheca)))	(Notanthera	(Lepeostegeres	(Gaiadendron	((((Nuytsia	((Loranthus	Cecarria)	((Muellerina	Ileostylus)	(Baratranthus	((Helixanthera	((((Diplatia	Amyema)	Dactyliophora)	(Helicanthes	Benthamina))	Sogerianthe))	((Scurrula	Taxillus)	((((((((Oncella	Oncocalyx)	Agelanthus)	Berhautia)	Actinanthella)	(Englerina	Tapinanthus))	(Socratina	Vanwykia))	((((Phragmanthera	Moquiniella)	((Globimetula	Emelianthe)	(Oliverella	(Spragueanella	Erianthemum))))	(Septulina	Oedina))	Bakerella))	(Plicosepalus	(Tolypanthus	Dendrophthoe)))))))))	(Tupeia	(Aetanthus	Desmaria)))	((Tristerix
(((Lepeostegeres	((Loxanthera	Amylotheca)	((Decaisnina	Lysiana)	(Macrosolen	Lepidaria))))	((Gaiadendron	(Tristerix	Nuytsia))	(((Muellerina	Ileostylus)	((Baratranthus	(((((Benthamina	Dactyliophora)	(Diplatia	Amyema))	Helicanthes)	Sogerianthe)	(Helixanthera	((Scurrula	Taxillus)	(((Plicosepalus	((Tolypanthus	Dendrophthoe)	(Socratina	Vanwykia)))	Bakerella)	(((Berhautia	(Actinanthella	((Oncella	Oncocalyx)	Agelanthus)))	(Englerina	Tapinanthus))	(Oedina	(Moquiniella	(((Septulina	Phragmanthera)	Globimetula)	(Emelianthe	(Oliverella	(Spragueanella	Erianthemum))))))))))))	(Loranthus	Cecarria)))	(((Ligaria	(Ixocactus	(Tripodanthus	((Cladocolea
(((Lepeostegeres	((Loxanthera	Amylotheca)	((Decaisnina	Lysiana)	(Macrosolen	Lepidaria))))	((Gaiadendron	(Tristerix	(((((Helixanthera	((Scurrula	Taxillus)	(((Tolypanthus	(Septulina	Bakerella))	((Dendrophthoe	Plicosepalus)	(Socratina	Vanwykia)))	((Oedina	((((Oncella	Oncocalyx)	Agelanthus)	((Englerina	Tapinanthus)	Berhautia))	Actinanthella))	(Moquiniella	((Emelianthe	Globimetula)	((Oliverella	(Spragueanella	Erianthemum))	Phragmanthera)))))))	(((Benthamina	((Amyema	Diplatia)	Dactyliophora))	Helicanthes)	Sogerianthe))	Baratranthus)	((Loranthus	Cecarria)	(Muellerina	Ileostylus)))	Nuytsia)))	(((((Notanthera	Ligaria)	(Aetanthus	Desmaria))
(((Lepeostegeres	(Lysiana	(((Decaisnina	Macrosolen)	Lepidaria)	(Loxanthera	Amylotheca))))	(((Gaiadendron	(Tupeia	(Tristerix	(((((((Benthamina	((Amyema	Diplatia)	Dactyliophora))	Helicanthes)	Sogerianthe)	Baratranthus)	(Helixanthera	((Scurrula	Taxillus)	((Bakerella	(((Berhautia	(Actinanthella	Agelanthus))	((Oncella	Oncocalyx)	(Englerina	Tapinanthus)))	(Moquiniella	(((Emelianthe	Globimetula)	(Oliverella	(Spragueanella	Erianthemum)))	(Septulina	Phragmanthera)))))	(((Tolypanthus	Dendrophthoe)	Plicosepalus)	(Oedina	(Socratina	Vanwykia)))))))	((Loranthus	Cecarria)	(Muellerina	Ileostylus)))	Nuytsia))))	((Aetanthus	Desmaria)	(((Ixocactus
(((Notanthera	((Lysiana	((Decaisnina	(Macrosolen	Lepidaria))	(Loxanthera	Amylotheca)))	Lepeostegeres))	(((((Ligaria	(Tupeia	(Aetanthus	Desmaria)))	(Ixocactus	(Tripodanthus	((Cladocolea	Struthanthus)	(((Dendropemon	Oryctanthus)	Phthirusa)	Psittacanthus)))))	Atkinsonia)	Gaiadendron)	((Tristerix	((Loranthus	Cecarria)	((Muellerina	Ileostylus)	(((((Benthamina	((Amyema	Diplatia)	Dactyliophora))	Helicanthes)	Sogerianthe)	Baratranthus)	(((((Oedina	((Berhautia	((Agelanthus	(Oncella	Oncocalyx))	(Englerina	Tapinanthus)))	Actinanthella))	(((Emelianthe	Globimetula)	(Oliverella	(Spragueanella	Erianthemum)))	(Phragmanthera	Moquiniella)))	(Plicosepalus
((((Lysiana	((Decaisnina	(Macrosolen	Lepidaria))	(Loxanthera	Amylotheca)))	Lepeostegeres)	(((Ixocactus	((Notanthera	Tristerix)	(Aetanthus	Desmaria)))	(((Ligaria	(Tripodanthus	((Cladocolea	Struthanthus)	(((Dendropemon	Oryctanthus)	Phthirusa)	Psittacanthus))))	(Gaiadendron	((((((Benthamina	((Helicanthes	Dactyliophora)	(Amyema	Diplatia)))	Sogerianthe)	Baratranthus)	((((Tolypanthus	(Oedina	((Englerina	Tapinanthus)	(Berhautia	((Agelanthus	(Oncella	Oncocalyx))	Actinanthella)))))	(((Septulina	Phragmanthera)	(Moquiniella	((Emelianthe	Globimetula)	(Oliverella	(Spragueanella	Erianthemum)))))	Bakerella))	(Plicosepalus	(Dendrophthoe	(Socratina	Vanwykia))))
(((((Nuytsia	Tristerix)	Gaiadendron)	(((Notanthera	(Aetanthus	Desmaria))	((Tripodanthus	((Phthirusa	(Dendropemon	Oryctanthus))	(Psittacanthus	(Cladocolea	Struthanthus))))	Ixocactus))	((Ligaria	((Ileostylus	Muellerina)	((Cecarria	Loranthus)	((Sogerianthe	(Benthamina	(Dactyliophora	((Helicanthes	Amyema)	Diplatia))))	(Baratranthus	((((Tolypanthus	Dendrophthoe)	((Socratina	Vanwykia)	(((Tapinanthus	Englerina)	((Actinanthella	((Oncella	Oncocalyx)	Agelanthus))	Berhautia))	(((Septulina	Phragmanthera)	(((Oedina	(Erianthemum	Spragueanella))	(Globimetula	Emelianthe))	(Moquiniella	Oliverella)))	Bakerella))))	(Helixanthera	(Scurrula	Taxillus)))
(((((((((Ileostylus	Muellerina)	((Cecarria	Loranthus)	((((Tolypanthus	(Helixanthera	Dendrophthoe))	(((Oedina	((Actinanthella	((Oncella	Oncocalyx)	Agelanthus))	(Berhautia	(Tapinanthus	Englerina))))	(((Phragmanthera	((Globimetula	(Emelianthe	(Oliverella	(Erianthemum	Spragueanella))))	Moquiniella))	(Septulina	Plicosepalus))	Bakerella))	(Socratina	Vanwykia)))	(Scurrula	Taxillus))	(((Sogerianthe	(Benthamina	Helicanthes))	(Dactyliophora	(Amyema	Diplatia)))	Baratranthus))))	Nuytsia)	Tristerix)	Gaiadendron)	(Atkinsonia	((Notanthera	Ligaria)	((Tripodanthus	((Phthirusa	(Dendropemon	Oryctanthus))	(Psittacanthus	(Cladocolea	Struthanthus))))	Ixocactus))))
(((((Tupeia	(Nuytsia	(Tristerix	((Ileostylus	Muellerina)	((Cecarria	Loranthus)	((((((Bakerella	(Plicosepalus	Oedina))	(((Actinanthella	(Tapinanthus	Englerina))	(((Oncella	Oncocalyx)	Agelanthus)	Berhautia))	(Phragmanthera	(((Oliverella	(Erianthemum	Spragueanella))	(Globimetula	Emelianthe))	Moquiniella))))	(Septulina	((Tolypanthus	Dendrophthoe)	(Socratina	Vanwykia))))	(Scurrula	Taxillus))	Helixanthera)	(((Benthamina	Dactyliophora)	(((Helicanthes	Amyema)	Diplatia)	Sogerianthe))	Baratranthus)))))))	Gaiadendron)	(Atkinsonia	(((Aetanthus	Desmaria)	Notanthera)	(Ligaria	((Tripodanthus	((Phthirusa	(Dendropemon	Oryctanthus))	(Psittacanthus
((((Atkinsonia	(((Tupeia	(Tristerix	(((Ileostylus	Muellerina)	((Cecarria	Loranthus)	((((((Septulina	Bakerella)	((Oedina	(Berhautia	((Actinanthella	(Tapinanthus	Englerina))	((Oncella	Oncocalyx)	Agelanthus))))	(Phragmanthera	((Oliverella	(Erianthemum	Spragueanella))	((Globimetula	Emelianthe)	Moquiniella)))))	((Tolypanthus	Dendrophthoe)	(Socratina	Vanwykia)))	Plicosepalus)	((Scurrula	Taxillus)	Helixanthera))	((((Dactyliophora	(Amyema	Diplatia))	(Helicanthes	Benthamina))	Sogerianthe)	Baratranthus))))	Nuytsia)))	(Aetanthus	Desmaria))	(Ligaria	((Tripodanthus	(Psittacanthus	((Cladocolea	Struthanthus)	(Phthirusa	(Dendropemon	Oryctanthus)))))
((((Atkinsonia	((((((((Tolypanthus	Dendrophthoe)	((Plicosepalus	((Septulina	Bakerella)	(Phragmanthera	(Moquiniella	((Oliverella	(Erianthemum	Spragueanella))	(Globimetula	Emelianthe))))))	((Socratina	Vanwykia)	(Oedina	((Tapinanthus	Englerina)	((Actinanthella	((Oncella	Oncocalyx)	Agelanthus))	Berhautia))))))	((Scurrula	Taxillus)	Helixanthera))	(((Helicanthes	Benthamina)	(Sogerianthe	(Dactyliophora	(Amyema	Diplatia))))	Baratranthus))	((Ileostylus	Muellerina)	(Cecarria	Loranthus)))	Nuytsia)	((Notanthera	(Aetanthus	Desmaria))	Tupeia))	(Tristerix	(Ligaria	((Tripodanthus	((Phthirusa	(Dendropemon	Oryctanthus))	(Psittacanthus	(Cladocolea
((((Loxanthera	Amylotheca)	((Decaisnina	(Lepidaria	Macrosolen))	Lysiana))	(((((Aetanthus	Desmaria)	((Tripodanthus	((Cladocolea	Struthanthus)	((Phthirusa	(Dendropemon	Oryctanthus))	Psittacanthus)))	Ixocactus))	(((((Ileostylus	Muellerina)	((Cecarria	Loranthus)	((Sogerianthe	((Dactyliophora	(Amyema	Diplatia))	(Helicanthes	Benthamina)))	((Baratranthus	Helixanthera)	(((Tolypanthus	Dendrophthoe)	((Plicosepalus	((Moquiniella	(Phragmanthera	((Globimetula	Emelianthe)	(Oliverella	(Erianthemum	Spragueanella)))))	((Socratina	Vanwykia)	(Oedina	((((Oncella	Oncocalyx)	Agelanthus)	(Berhautia	(Tapinanthus	Englerina)))	Actinanthella)))))	(Septulina	Bakerella)))
((((Loxanthera	Amylotheca)	((Decaisnina	(Lepidaria	Macrosolen))	Lysiana))	((((Gaiadendron	Atkinsonia)	((((Tristerix	Ligaria)	(Aetanthus	Desmaria))	((Tripodanthus	((Phthirusa	(Dendropemon	Oryctanthus))	(Psittacanthus	(Cladocolea	Struthanthus))))	Ixocactus))	((((Baratranthus	((Sogerianthe	((Dactyliophora	(Amyema	Diplatia))	Helicanthes))	Benthamina))	(((Tolypanthus	Dendrophthoe)	((((Socratina	Vanwykia)	(((Oncella	Oncocalyx)	Agelanthus)	((Actinanthella	Berhautia)	(Tapinanthus	Englerina))))	(Plicosepalus	(Bakerella	(Septulina	(Phragmanthera	(Moquiniella	((Globimetula	Emelianthe)	(Oliverella	(Erianthemum	Spragueanella)))))))))	Oedina))	((Scurrula
((((Lysiana	((Loxanthera	Amylotheca)	(Decaisnina	(Lepidaria	Macrosolen))))	(Tupeia	Lepeostegeres))	((Atkinsonia	((((Notanthera	(Aetanthus	Desmaria))	((Tristerix	Ligaria)	((Tripodanthus	((Phthirusa	(Dendropemon	Oryctanthus))	(Psittacanthus	(Cladocolea	Struthanthus))))	Ixocactus)))	Nuytsia)	Gaiadendron))	((Cecarria	Loranthus)	(((Baratranthus	(Sogerianthe	((Dactyliophora	((Helicanthes	Amyema)	Diplatia))	Benthamina)))	((((((Septulina	Oedina)	((((Oncella	Oncocalyx)	Agelanthus)	(Berhautia	(Tapinanthus	Englerina)))	Actinanthella))	(Tolypanthus	Bakerella))	((Socratina	Vanwykia)	(Plicosepalus	Dendrophthoe)))	(Phragmanthera	((Oliverella
(((Lysiana	((Loxanthera	Amylotheca)	(Decaisnina	(Lepidaria	Macrosolen))))	((Atkinsonia	((Aetanthus	Desmaria)	((Notanthera	(Tristerix	Ligaria))	((Tripodanthus	((Phthirusa	(Dendropemon	Oryctanthus))	(Psittacanthus	(Cladocolea	Struthanthus))))	Ixocactus))))	((Tupeia	Lepeostegeres)	(Gaiadendron	(Nuytsia	((Cecarria	Loranthus)	(((Baratranthus	(((Dactyliophora	(Amyema	Diplatia))	Benthamina)	(Helicanthes	Sogerianthe)))	(Helixanthera	((((Plicosepalus	((Septulina	Bakerella)	(Oedina	Vanwykia)))	((Socratina	((Phragmanthera	((Oliverella	(Erianthemum	Spragueanella))	(Globimetula	Emelianthe)))	Moquiniella))	((Tapinanthus	Englerina)	((Actinanthella
(((Lysiana	((Loxanthera	Amylotheca)	(Decaisnina	(Lepidaria	Macrosolen))))	((Tupeia	Lepeostegeres)	((Atkinsonia	(((Aetanthus	Desmaria)	(Tristerix	(((Tripodanthus	((Phthirusa	(Dendropemon	Oryctanthus))	(Psittacanthus	(Cladocolea	Struthanthus))))	Ixocactus)	(Notanthera	Ligaria))))	(Nuytsia	((Ileostylus	Muellerina)	((Cecarria	Loranthus)	((((Diplatia	(Dactyliophora	(Helicanthes	Amyema)))	Benthamina)	Sogerianthe)	(Baratranthus	(Helixanthera	((Scurrula	Taxillus)	(((Socratina	Vanwykia)	((Plicosepalus	(Septulina	Bakerella))	((((Globimetula	Phragmanthera)	((Oliverella	(Erianthemum	Spragueanella))	Emelianthe))	Moquiniella)	(Oedina
(Peraxilla	((Lysiana	((Lepidaria	(Decaisnina	Macrosolen))	(Loxanthera	Amylotheca)))	(((((Ileostylus	Muellerina)	((Loranthus	Cecarria)	((((((Amyema	Diplatia)	Dactyliophora)	Helicanthes)	Sogerianthe)	Benthamina)	(((Plicosepalus	(((Bakerella	(((Agelanthus	(Oncocalyx	Oncella))	((Berhautia	(Englerina	Tapinanthus))	Actinanthella))	(Moquiniella	((Septulina	Phragmanthera)	((Emelianthe	Globimetula)	(Oliverella	(Erianthemum	Spragueanella)))))))	Oedina)	((Socratina	Vanwykia)	(Tolypanthus	Dendrophthoe))))	(Helixanthera	(Taxillus	Scurrula)))	Baratranthus))))	(Desmaria	(Atkinsonia	(Ligaria	(Notanthera	((((Psittacanthus	(Struthanthus	Cladocolea))
(Peraxilla	((Lysiana	((Lepidaria	(Decaisnina	Macrosolen))	(Loxanthera	Amylotheca)))	(((((Nuytsia	Gaiadendron)	((Notanthera	(Aetanthus	Desmaria))	(((((Psittacanthus	(Struthanthus	Cladocolea))	(Phthirusa	(Oryctanthus	Dendropemon)))	Tripodanthus)	Ixocactus)	(Tristerix	Ligaria))))	Atkinsonia)	((Loranthus	Cecarria)	(((((Tolypanthus	Dendrophthoe)	(((((Phragmanthera	Moquiniella)	((Emelianthe	Globimetula)	(Oliverella	(Erianthemum	Spragueanella))))	((Agelanthus	(Oncocalyx	Oncella))	(Berhautia	((Englerina	Tapinanthus)	Actinanthella))))	(Socratina	Vanwykia))	((Plicosepalus	(Septulina	Oedina))	Bakerella)))	(Helixanthera	(Taxillus	Scurrula)))
(Peraxilla	(((Loxanthera	Amylotheca)	(Lysiana	(Lepidaria	(Decaisnina	Macrosolen))))	(((Atkinsonia	((Notanthera	(((((Helixanthera	((Taxillus	Scurrula)	(((Tolypanthus	Dendrophthoe)	(((Berhautia	((Englerina	Tapinanthus)	(Actinanthella	(Agelanthus	(Oncocalyx	Oncella)))))	(Socratina	Vanwykia))	((Plicosepalus	(Septulina	Oedina))	Bakerella)))	((Phragmanthera	Moquiniella)	((Emelianthe	Globimetula)	(Oliverella	(Erianthemum	Spragueanella)))))))	(Baratranthus	(((Benthamina	(Dactyliophora	(Amyema	Diplatia)))	Helicanthes)	Sogerianthe)))	((Ileostylus	Muellerina)	(Loranthus	Cecarria)))	(Nuytsia	Tristerix))	(Aetanthus	Desmaria)))	(((((Ixocactus
(Peraxilla	((Lysiana	((Decaisnina	(Macrosolen	Lepidaria))	(Loxanthera	Amylotheca)))	(((Atkinsonia	(((Notanthera	((((((((Phragmanthera	(Moquiniella	((Emelianthe	Globimetula)	(Oliverella	(Erianthemum	Spragueanella)))))	(((Agelanthus	(Oncocalyx	Oncella))	((Berhautia	(Englerina	Tapinanthus))	Actinanthella))	(Socratina	Vanwykia)))	((Bakerella	Septulina)	(Oedina	Plicosepalus)))	(Tolypanthus	Dendrophthoe))	((Baratranthus	Helixanthera)	(Taxillus	Scurrula)))	(((Benthamina	(Dactyliophora	(Amyema	Diplatia)))	Helicanthes)	Sogerianthe))	((Ileostylus	Muellerina)	(Loranthus	Cecarria)))	Nuytsia))	((Aetanthus	Desmaria)	Tupeia))	(((((Struthanthus
(Peraxilla	((Ixocactus	(Lepeostegeres	(((Macrosolen	Lepidaria)	(Loxanthera	Amylotheca))	(Decaisnina	Lysiana))))	(Atkinsonia	((Gaiadendron	((Tupeia	Nuytsia)	((Aetanthus	Desmaria)	((((Phthirusa	(Oryctanthus	Dendropemon))	(Psittacanthus	(Struthanthus	Cladocolea)))	Tripodanthus)	(Ligaria	Notanthera)))))	(Tristerix	((((((Oliverella	(Erianthemum	Spragueanella))	(Emelianthe	((Globimetula	Moquiniella)	Phragmanthera)))	(((Oedina	(((Agelanthus	(Oncocalyx	Oncella))	Actinanthella)	(Berhautia	(Englerina	Tapinanthus))))	(Septulina	(Socratina	Vanwykia)))	(Tolypanthus	(Bakerella	Plicosepalus))))	((Dendrophthoe	Helixanthera)	(Taxillus	Scurrula)))
(Peraxilla	((Lepeostegeres	(((Decaisnina	(Macrosolen	Lepidaria))	(Loxanthera	Amylotheca))	Lysiana))	(((Nuytsia	(Ixocactus	Gaiadendron))	Atkinsonia)	(((Ileostylus	Muellerina)	((Loranthus	Cecarria)	(((Taxillus	Scurrula)	(((((((Berhautia	(Actinanthella	(Agelanthus	(Oncocalyx	Oncella))))	(Englerina	Tapinanthus))	(((Phragmanthera	Globimetula)	((Oedina	((Erianthemum	Spragueanella)	Oliverella))	Emelianthe))	Moquiniella))	(Socratina	Vanwykia))	(Tolypanthus	(Bakerella	Septulina)))	Plicosepalus)	(Dendrophthoe	Helixanthera)))	(Baratranthus	(((Dactyliophora	(Amyema	Diplatia))	(Benthamina	Helicanthes))	Sogerianthe)))))	((((((Phthirusa	(Oryctanthus
(Peraxilla	((Lepeostegeres	(((Decaisnina	(Macrosolen	Lepidaria))	(Loxanthera	Amylotheca))	Lysiana))	(Gaiadendron	((Tristerix	((Atkinsonia	((((Phthirusa	(Oryctanthus	Dendropemon))	(Psittacanthus	(Struthanthus	Cladocolea)))	Tripodanthus)	Notanthera))	(((Aetanthus	Desmaria)	(Ixocactus	Ligaria))	Tupeia)))	(Nuytsia	((Loranthus	Cecarria)	(((((Dendrophthoe	((Oedina	(Socratina	Vanwykia))	((Tolypanthus	Bakerella)	((((Englerina	Tapinanthus)	Actinanthella)	(Berhautia	(Agelanthus	(Oncocalyx	Oncella))))	((((Emelianthe	Globimetula)	((Erianthemum	Spragueanella)	Oliverella))	Phragmanthera)	(Septulina	Moquiniella))))))	Plicosepalus)	(Helixanthera
(Peraxilla	((Lepeostegeres	(((Decaisnina	(Macrosolen	Lepidaria))	(Loxanthera	Amylotheca))	Lysiana))	((((Ixocactus	(((Phthirusa	(Oryctanthus	Dendropemon))	(Psittacanthus	(Struthanthus	Cladocolea)))	Tripodanthus))	((((Aetanthus	Desmaria)	(Ligaria	Tristerix))	Tupeia)	(Notanthera	(Nuytsia	(((((Dactyliophora	(Amyema	Diplatia))	(Benthamina	Helicanthes))	Sogerianthe)	((Helixanthera	((Taxillus	Scurrula)	(((((Moquiniella	((Emelianthe	Globimetula)	((Erianthemum	Spragueanella)	Oliverella)))	Phragmanthera)	((Oedina	Septulina)	((Socratina	Vanwykia)	(Actinanthella	((Agelanthus	(Oncocalyx	Oncella))	(Berhautia	(Englerina	Tapinanthus)))))))
(Peraxilla	((Lepeostegeres	(((Decaisnina	(Macrosolen	Lepidaria))	(Loxanthera	Amylotheca))	Lysiana))	((((Tristerix	(Ligaria	(Ixocactus	(((Phthirusa	(Oryctanthus	Dendropemon))	(Psittacanthus	(Struthanthus	Cladocolea)))	Tripodanthus))))	(((Notanthera	(Aetanthus	Desmaria))	Tupeia)	(Nuytsia	(((((((((Erianthemum	Spragueanella)	Oliverella)	((Phragmanthera	Moquiniella)	(Emelianthe	Globimetula)))	(Oedina	Septulina))	((Bakerella	Plicosepalus)	(Actinanthella	((Englerina	Tapinanthus)	((Agelanthus	(Oncocalyx	Oncella))	Berhautia)))))	((Socratina	Vanwykia)	(Tolypanthus	Dendrophthoe)))	(Helixanthera	(Taxillus	Scurrula)))	(Baratranthus	((Benthamina
(Peraxilla	((Lepeostegeres	(((Decaisnina	(Macrosolen	Lepidaria))	(Loxanthera	Amylotheca))	Lysiana))	(((Nuytsia	(((Baratranthus	((Benthamina	Dactyliophora)	(Diplatia	((Helicanthes	Amyema)	Sogerianthe))))	(((((Oedina	(Plicosepalus	(Moquiniella	(Phragmanthera	(((Erianthemum	Spragueanella)	Oliverella)	(Emelianthe	Globimetula))))))	((Septulina	Bakerella)	(((Englerina	Tapinanthus)	(Actinanthella	((Agelanthus	(Oncocalyx	Oncella))	Berhautia)))	Tolypanthus)))	(Socratina	Vanwykia))	Dendrophthoe)	(Helixanthera	(Taxillus	Scurrula))))	((Ileostylus	Muellerina)	(Loranthus	Cecarria))))	Gaiadendron)	((Ixocactus	Atkinsonia)	(((Tristerix	Ligaria)
(Peraxilla	(((Amylotheca	Loxanthera)	((Decaisnina	Lysiana)	(Lepidaria	Macrosolen)))	((Tupeia	Lepeostegeres)	((Gaiadendron	((Nuytsia	((Ileostylus	Muellerina)	(((Sogerianthe	(Helicanthes	(Benthamina	(Dactyliophora	(Diplatia	Amyema)))))	(Baratranthus	((Dendrophthoe	Helixanthera)	(((((Plicosepalus	(Septulina	Bakerella))	((((Spragueanella	Erianthemum)	Oliverella)	Emelianthe)	((Globimetula	Moquiniella)	Phragmanthera)))	((Socratina	Vanwykia)	(Oedina	(Actinanthella	(((Tapinanthus	Englerina)	Berhautia)	(Agelanthus	(Oncocalyx	Oncella)))))))	Tolypanthus)	(Scurrula	Taxillus)))))	(Cecarria	Loranthus))))	Tristerix))	(Atkinsonia	((Tripodanthus
(Peraxilla	(((Decaisnina	Lysiana)	((Lepidaria	Macrosolen)	(Amylotheca	Loxanthera)))	(((Tupeia	Lepeostegeres)	((Aetanthus	Desmaria)	(((((Tripodanthus	((Phthirusa	(Oryctanthus	Dendropemon))	((Struthanthus	Cladocolea)	Psittacanthus)))	Ixocactus)	Ligaria)	Atkinsonia)	(Gaiadendron	(Nuytsia	((((Ileostylus	Muellerina)	((Helixanthera	((((Bakerella	(((((Spragueanella	Erianthemum)	Oliverella)	(Globimetula	Emelianthe))	(Moquiniella	(Septulina	Phragmanthera)))	Plicosepalus))	((Socratina	Vanwykia)	(Oedina	(Actinanthella	(((Tapinanthus	Englerina)	Berhautia)	(Agelanthus	(Oncocalyx	Oncella)))))))	(Dendrophthoe	Tolypanthus))	(Scurrula	Taxillus)))
(Peraxilla	((Lepeostegeres	(((Amylotheca	Loxanthera)	(Decaisnina	(Lepidaria	Macrosolen)))	Lysiana))	(((Aetanthus	Desmaria)	((Ligaria	Atkinsonia)	(((Tripodanthus	((Phthirusa	(Oryctanthus	Dendropemon))	((Struthanthus	Cladocolea)	Psittacanthus)))	Ixocactus)	(Gaiadendron	((Nuytsia	(((Cecarria	Loranthus)	(Ileostylus	Muellerina))	(((((Socratina	Vanwykia)	(((Oedina	(Actinanthella	(((Tapinanthus	Englerina)	Berhautia)	(Agelanthus	(Oncocalyx	Oncella)))))	(Septulina	((Moquiniella	((Globimetula	Emelianthe)	((Spragueanella	Erianthemum)	Oliverella)))	Phragmanthera)))	(Bakerella	Plicosepalus)))	(Dendrophthoe	Tolypanthus))	((Scurrula	Taxillus)
(Peraxilla	((Lepeostegeres	(((Amylotheca	Loxanthera)	(Lepidaria	Macrosolen))	((Ixocactus	Decaisnina)	Lysiana)))	((Ligaria	(Notanthera	(((Aetanthus	Desmaria)	((Nuytsia	(((Cecarria	Loranthus)	(Ileostylus	Muellerina))	((Sogerianthe	(((Diplatia	Amyema)	Dactyliophora)	(Benthamina	Helicanthes)))	(Baratranthus	((((Helixanthera	Dendrophthoe)	Tolypanthus)	(Plicosepalus	(Bakerella	(((Moquiniella	((Globimetula	Emelianthe)	((Spragueanella	Erianthemum)	Oliverella)))	(Phragmanthera	Septulina))	((Socratina	Vanwykia)	(Oedina	((Actinanthella	(Berhautia	(Agelanthus	(Oncocalyx	Oncella))))	(Tapinanthus	Englerina))))))))	(Scurrula	Taxillus))))))
(Peraxilla	((Lysiana	((Amylotheca	Loxanthera)	(Decaisnina	(Lepidaria	Macrosolen))))	(((Tupeia	Lepeostegeres)	((Atkinsonia	Nuytsia)	(((Tristerix	(((Cecarria	Loranthus)	(Ileostylus	Muellerina))	(((((((Moquiniella	((Globimetula	Emelianthe)	((Spragueanella	Erianthemum)	Oliverella)))	Phragmanthera)	((Socratina	Vanwykia)	(Actinanthella	((Agelanthus	(Oncocalyx	Oncella))	(Berhautia	(Tapinanthus	Englerina))))))	((Septulina	Oedina)	Bakerella))	(((Dendrophthoe	Tolypanthus)	Plicosepalus)	Helixanthera))	(Scurrula	Taxillus))	((Sogerianthe	(((Diplatia	Amyema)	Dactyliophora)	(Benthamina	Helicanthes)))	Baratranthus))))	((Ixocactus	(Tripodanthus
(Peraxilla	((((Amylotheca	Loxanthera)	Lepidaria)	((Macrosolen	Decaisnina)	Lysiana))	((Tupeia	Lepeostegeres)	(Nuytsia	(Gaiadendron	(Tristerix	((Ligaria	(((Cecarria	Loranthus)	(Ileostylus	Muellerina))	((Sogerianthe	(((Diplatia	Amyema)	Dactyliophora)	(Benthamina	Helicanthes)))	(Helixanthera	(Baratranthus	((((Socratina	Vanwykia)	(((Tolypanthus	((Agelanthus	(Oncocalyx	Oncella))	((Berhautia	(Tapinanthus	Englerina))	Actinanthella)))	((((Globimetula	Emelianthe)	(Spragueanella	Erianthemum))	(Phragmanthera	Moquiniella))	Oliverella))	((Plicosepalus	(Septulina	Oedina))	Bakerella)))	Dendrophthoe)	(Scurrula	Taxillus)))))))	(((Ixocactus
(Peraxilla	(((Amylotheca	Loxanthera)	(((Lepidaria	Macrosolen)	Decaisnina)	Lysiana))	((Tupeia	Lepeostegeres)	((((Cecarria	Loranthus)	((Ileostylus	Muellerina)	(Baratranthus	((Sogerianthe	((Dactyliophora	(Helicanthes	(Diplatia	Amyema)))	Benthamina))	(((((Socratina	Vanwykia)	((Septulina	Bakerella)	((Oedina	(Actinanthella	((Agelanthus	(Oncocalyx	Oncella))	(Berhautia	(Tapinanthus	Englerina)))))	((((Globimetula	Emelianthe)	(Oliverella	(Spragueanella	Erianthemum)))	Phragmanthera)	Moquiniella))))	Plicosepalus)	(Tolypanthus	(Helixanthera	Dendrophthoe)))	(Scurrula	Taxillus))))))	(((Ligaria	(Notanthera	(Ixocactus	(Tripodanthus	(Psittacanthus
(Peraxilla	(((Amylotheca	Loxanthera)	(((Lepidaria	Macrosolen)	Decaisnina)	Lysiana))	((Tupeia	Lepeostegeres)	(((((Ixocactus	(Tripodanthus	((Phthirusa	(Oryctanthus	Dendropemon))	((Struthanthus	Cladocolea)	Psittacanthus))))	(Ligaria	Notanthera))	Atkinsonia)	(Gaiadendron	(Nuytsia	(Tristerix	((Cecarria	Loranthus)	((Ileostylus	Muellerina)	(((((Plicosepalus	(Bakerella	(((Tapinanthus	Englerina)	((Actinanthella	(Agelanthus	(Oncocalyx	Oncella)))	Berhautia))	((((Globimetula	(Emelianthe	((Spragueanella	Erianthemum)	Oedina)))	(Septulina	Phragmanthera))	Moquiniella)	Oliverella))))	(Socratina	Vanwykia))	(Tolypanthus	(Helixanthera	Dendrophthoe)))
(Peraxilla	((Lysiana	((Amylotheca	Loxanthera)	((Lepidaria	Macrosolen)	Decaisnina)))	((Atkinsonia	((Ligaria	((Ixocactus	(Tripodanthus	((Phthirusa	(Oryctanthus	Dendropemon))	((Struthanthus	Cladocolea)	Psittacanthus))))	(Notanthera	((Cecarria	Loranthus)	((Ileostylus	Muellerina)	((((Bakerella	(((Tapinanthus	Englerina)	((Actinanthella	(Agelanthus	(Oncocalyx	Oncella)))	Berhautia))	(((Septulina	Phragmanthera)	(Oliverella	((Globimetula	Emelianthe)	((Spragueanella	Erianthemum)	Oedina))))	Moquiniella)))	((Socratina	Vanwykia)	((Tolypanthus	Dendrophthoe)	Plicosepalus)))	(Helixanthera	(Scurrula	Taxillus)))	(Baratranthus	(Sogerianthe	(((Diplatia
(Peraxilla	((Lysiana	((Amylotheca	Loxanthera)	((Lepidaria	Macrosolen)	Decaisnina)))	(Lepeostegeres	((Gaiadendron	(Nuytsia	Tristerix))	(Atkinsonia	((((Ixocactus	(Tripodanthus	((Struthanthus	Cladocolea)	(Psittacanthus	(Phthirusa	(Oryctanthus	Dendropemon))))))	(Tupeia	((Ileostylus	Muellerina)	((((((Bakerella	(((Tapinanthus	Englerina)	((Actinanthella	(Agelanthus	(Oncocalyx	Oncella)))	Berhautia))	Tolypanthus))	((((Oliverella	(Globimetula	Emelianthe))	((Spragueanella	Erianthemum)	(Septulina	Phragmanthera)))	Moquiniella)	Oedina))	(Plicosepalus	((Socratina	Vanwykia)	Dendrophthoe)))	(Helixanthera	(Scurrula	Taxillus)))	(Baratranthus	(((((Helicanthes
(Peraxilla	(((Loxanthera	Amylotheca)	(((Ixocactus	Decaisnina)	(Macrosolen	Lepidaria))	Lysiana))	(((Lepeostegeres	Tupeia)	(((Tristerix	((Muellerina	Ileostylus)	((Loranthus	Cecarria)	((Baratranthus	(Sogerianthe	(Benthamina	((Helicanthes	(Amyema	Diplatia))	Dactyliophora))))	((((Helixanthera	Dendrophthoe)	Tolypanthus)	((Socratina	Vanwykia)	(Plicosepalus	(Bakerella	((Actinanthella	((Agelanthus	(Oncella	Oncocalyx))	(Berhautia	(Englerina	Tapinanthus))))	((Oedina	Septulina)	(Moquiniella	(Phragmanthera	((Oliverella	(Erianthemum	Spragueanella))	(Emelianthe	Globimetula))))))))))	(Scurrula	Taxillus))))))	Nuytsia)	Gaiadendron))	(((Ligaria
(Peraxilla	(((Lepeostegeres	Tupeia)	(((Decaisnina	Lysiana)	((Loxanthera	Amylotheca)	(Macrosolen	Lepidaria)))	Notanthera))	((((Tristerix	((Loranthus	Cecarria)	(((Sogerianthe	((Benthamina	(Dactyliophora	(Diplatia	Amyema)))	Helicanthes))	((((((Plicosepalus	((Septulina	Bakerella)	((Actinanthella	((Englerina	Tapinanthus)	((Agelanthus	(Oncella	Oncocalyx))	Berhautia)))	(Moquiniella	(Phragmanthera	(Globimetula	((Oliverella	(Erianthemum	Spragueanella))	Emelianthe)))))))	Oedina)	(Socratina	Vanwykia))	(Dendrophthoe	Tolypanthus))	(Helixanthera	(Scurrula	Taxillus)))	Baratranthus))	(Muellerina	Ileostylus))))	Nuytsia)	Gaiadendron)	(Atkinsonia
(Peraxilla	((Notanthera	(Lepeostegeres	(Lysiana	((Loxanthera	Amylotheca)	(Decaisnina	(Macrosolen	Lepidaria))))))	((Nuytsia	Gaiadendron)	(Atkinsonia	((Tristerix	(((Scurrula	Taxillus)	(((Baratranthus	(Sogerianthe	((Benthamina	(Dactyliophora	(Diplatia	Amyema)))	Helicanthes)))	((((Bakerella	((Actinanthella	((Englerina	Tapinanthus)	((Agelanthus	(Oncella	Oncocalyx))	Berhautia)))	(Moquiniella	((Septulina	Phragmanthera)	((Oliverella	(Erianthemum	Spragueanella))	(Emelianthe	Globimetula))))))	(Oedina	Plicosepalus))	(Socratina	Vanwykia))	(Dendrophthoe	Tolypanthus)))	Helixanthera))	((Muellerina	Ileostylus)	(Loranthus	Cecarria))))	((Ixocactus
(Peraxilla	((Lepeostegeres	(Lysiana	((Loxanthera	Amylotheca)	(Decaisnina	(Macrosolen	Lepidaria)))))	(Gaiadendron	(Atkinsonia	((Tupeia	(Nuytsia	(((Baratranthus	(Sogerianthe	((Benthamina	(Dactyliophora	(Diplatia	Amyema)))	Helicanthes)))	(((Scurrula	Taxillus)	(((Bakerella	(((Oedina	((Actinanthella	(Agelanthus	(Oncella	Oncocalyx)))	(Berhautia	(Englerina	Tapinanthus))))	(Socratina	Vanwykia))	(Moquiniella	((Septulina	Phragmanthera)	((Oliverella	(Erianthemum	Spragueanella))	(Emelianthe	Globimetula))))))	Plicosepalus)	(Dendrophthoe	Tolypanthus)))	Helixanthera))	((Muellerina	Ileostylus)	(Loranthus	Cecarria)))))	((Ixocactus	(Tripodanthus
(Peraxilla	(((Notanthera	(Lysiana	((Loxanthera	Amylotheca)	(Decaisnina	(Macrosolen	Lepidaria)))))	(Nuytsia	Lepeostegeres))	(((((Aetanthus	Desmaria)	Tupeia)	((Loranthus	Cecarria)	(((Baratranthus	(Sogerianthe	((Benthamina	(Dactyliophora	(Diplatia	Amyema)))	Helicanthes)))	(((Scurrula	Taxillus)	((((Oedina	((Actinanthella	(Agelanthus	(Oncella	Oncocalyx)))	(Berhautia	(Englerina	Tapinanthus))))	(Socratina	Vanwykia))	(((Dendrophthoe	Tolypanthus)	Plicosepalus)	(Septulina	Bakerella)))	(Moquiniella	(Phragmanthera	((Oliverella	(Erianthemum	Spragueanella))	(Emelianthe	Globimetula))))))	Helixanthera))	(Muellerina	Ileostylus))))	(Atkinsonia
(Peraxilla	((Lepeostegeres	((Loxanthera	Amylotheca)	((Decaisnina	(Macrosolen	Lepidaria))	Lysiana)))	((Atkinsonia	((Ixocactus	(Tripodanthus	(((Oryctanthus	Dendropemon)	Phthirusa)	((Struthanthus	Cladocolea)	Psittacanthus))))	((Nuytsia	(Aetanthus	Desmaria))	(Notanthera	Ligaria))))	((Gaiadendron	((((Baratranthus	(Helicanthes	(Sogerianthe	(Benthamina	(Dactyliophora	(Diplatia	Amyema))))))	(((((Oedina	Septulina)	((Socratina	Vanwykia)	(((Oliverella	(Erianthemum	Spragueanella))	(Emelianthe	((Phragmanthera	Moquiniella)	Globimetula)))	(((Actinanthella	(Englerina	Tapinanthus))	Berhautia)	(Agelanthus	(Oncella	Oncocalyx))))))	(Plicosepalus	Bakerella))
(Peraxilla	((Lepeostegeres	((Loxanthera	Amylotheca)	(((Decaisnina	Macrosolen)	Lysiana)	Lepidaria)))	((Atkinsonia	(((Tripodanthus	(((Oryctanthus	Dendropemon)	Phthirusa)	((Struthanthus	Cladocolea)	Psittacanthus)))	(Notanthera	Ligaria))	(((Nuytsia	(((Baratranthus	(Sogerianthe	((Helicanthes	Benthamina)	(Dactyliophora	(Diplatia	Amyema)))))	(((((Moquiniella	((Globimetula	Emelianthe)	((Septulina	Phragmanthera)	(Oliverella	(Erianthemum	Spragueanella)))))	((Oedina	(((Actinanthella	Agelanthus)	(Berhautia	(Oncella	Oncocalyx)))	(Englerina	Tapinanthus)))	(Socratina	Vanwykia)))	(Plicosepalus	Bakerella))	(Tolypanthus	Dendrophthoe))	(Helixanthera	(Scurrula
(Peraxilla	((Lepeostegeres	(Lysiana	((Loxanthera	Amylotheca)	(Decaisnina	(Lepidaria	Macrosolen)))))	(Atkinsonia	(((Tupeia	(Nuytsia	((Muellerina	Ileostylus)	((Loranthus	Cecarria)	((Baratranthus	(Sogerianthe	((Benthamina	(Dactyliophora	(Diplatia	Amyema)))	Helicanthes)))	(Helixanthera	((Scurrula	Taxillus)	(((Socratina	Vanwykia)	(((Plicosepalus	Bakerella)	(((Emelianthe	((Oliverella	(Erianthemum	Spragueanella))	Globimetula))	Moquiniella)	(Septulina	Phragmanthera)))	(Oedina	((Berhautia	((Agelanthus	(Oncella	Oncocalyx))	Actinanthella))	(Englerina	Tapinanthus)))))	(Tolypanthus	Dendrophthoe)))))))))	((Ligaria	(Ixocactus	(Tripodanthus
(Peraxilla	((Lepeostegeres	((Loxanthera	Amylotheca)	((Decaisnina	(Lepidaria	Macrosolen))	Lysiana)))	((Atkinsonia	((Ixocactus	(Tripodanthus	(((Oryctanthus	Dendropemon)	Phthirusa)	((Struthanthus	Cladocolea)	Psittacanthus))))	((Ligaria	((Aetanthus	Desmaria)	Tupeia))	Notanthera)))	(Gaiadendron	(Nuytsia	(Tristerix	(((Baratranthus	(((Sogerianthe	(Diplatia	Amyema))	(Dactyliophora	Helicanthes))	Benthamina))	(((((Septulina	(Phragmanthera	((Oliverella	Moquiniella)	((Emelianthe	Globimetula)	((Erianthemum	Spragueanella)	Oedina)))))	(Bakerella	(((Englerina	Tapinanthus)	Berhautia)	(Actinanthella	(Agelanthus	(Oncella	Oncocalyx))))))	Plicosepalus)
(Peraxilla	((Lysiana	((Loxanthera	Amylotheca)	(Lepidaria	(Macrosolen	Decaisnina))))	(((((Aetanthus	Desmaria)	(Gaiadendron	((Nuytsia	(((Baratranthus	((Helicanthes	(Benthamina	(Dactyliophora	(Diplatia	Amyema))))	Sogerianthe))	(((((Septulina	(Phragmanthera	(((Emelianthe	Globimetula)	(Oliverella	(Erianthemum	Spragueanella)))	Moquiniella)))	(Bakerella	(((Englerina	Tapinanthus)	Berhautia)	(Actinanthella	(Agelanthus	(Oncella	Oncocalyx))))))	((Plicosepalus	(Tolypanthus	Dendrophthoe))	(Oedina	(Socratina	Vanwykia))))	(Scurrula	Taxillus))	Helixanthera))	((Muellerina	Ileostylus)	(Loranthus	Cecarria))))	(((Ligaria	(Ixocactus	(Tripodanthus
((((Ligaria	(((Gaiadendron	(((Aetanthus	Desmaria)	Tupeia)	(Nuytsia	(Tristerix	((Loranthus	Cecarria)	((((Helixanthera	(Taxillus	Scurrula))	((((Oedina	((Tapinanthus	Englerina)	(Actinanthella	(Berhautia	(Agelanthus	(Oncocalyx	Oncella))))))	(((Septulina	Phragmanthera)	(Moquiniella	((Oliverella	(Spragueanella	Erianthemum))	(Globimetula	Emelianthe))))	Bakerella))	((Vanwykia	Socratina)	(Tolypanthus	Dendrophthoe)))	Plicosepalus))	(Baratranthus	(Sogerianthe	(((Amyema	Diplatia)	Dactyliophora)	(Benthamina	Helicanthes)))))	(Ileostylus	Muellerina)))))))	(Tripodanthus	((Phthirusa	(Dendropemon	Oryctanthus))	((Cladocolea	Struthanthus)	Psittacanthus))))
(((((Gaiadendron	(Tristerix	(Aetanthus	Desmaria)))	(Tupeia	(Nuytsia	((((Helixanthera	(Taxillus	Scurrula))	(((Vanwykia	Socratina)	(Plicosepalus	(Tolypanthus	Dendrophthoe)))	((((Actinanthella	((Agelanthus	(Oncocalyx	Oncella))	(Berhautia	(Tapinanthus	Englerina))))	((Septulina	Phragmanthera)	((Oliverella	(Spragueanella	Erianthemum))	((Globimetula	Emelianthe)	Moquiniella))))	Bakerella)	Oedina)))	(Baratranthus	(Sogerianthe	(((Amyema	Diplatia)	Dactyliophora)	(Benthamina	Helicanthes)))))	((Ileostylus	Muellerina)	(Loranthus	Cecarria))))))	((Notanthera	(Ligaria	(Ixocactus	(Tripodanthus	((Phthirusa	(Dendropemon	Oryctanthus))	((Cladocolea
((((((Atkinsonia	(((Tupeia	((Aetanthus	Desmaria)	Notanthera))	((Tripodanthus	((Phthirusa	(Dendropemon	Oryctanthus))	((Cladocolea	Struthanthus)	Psittacanthus)))	(Ligaria	((Ileostylus	Muellerina)	((Loranthus	Cecarria)	((((Taxillus	Scurrula)	((((Vanwykia	Socratina)	(Tolypanthus	Dendrophthoe))	(((Oedina	((Agelanthus	(Oncocalyx	Oncella))	(Berhautia	(Actinanthella	(Tapinanthus	Englerina)))))	(((Septulina	Phragmanthera)	((Oliverella	(Spragueanella	Erianthemum))	(Globimetula	Emelianthe)))	Moquiniella))	Bakerella))	Plicosepalus))	(Baratranthus	(Sogerianthe	(((Amyema	Diplatia)	Dactyliophora)	(Benthamina	Helicanthes)))))	Helixanthera))))))	Tristerix))
((((((Aetanthus	Desmaria)	((Ligaria	Notanthera)	(Tripodanthus	((Phthirusa	(Dendropemon	Oryctanthus))	((Cladocolea	Struthanthus)	Psittacanthus)))))	Ixocactus)	(Atkinsonia	(Gaiadendron	(Tupeia	((Tristerix	((Loranthus	Cecarria)	((((((Amyema	Diplatia)	Dactyliophora)	(Helicanthes	Sogerianthe))	Benthamina)	(Baratranthus	((Helixanthera	(Taxillus	Scurrula))	((Tolypanthus	Dendrophthoe)	(((Vanwykia	Socratina)	((Septulina	Oedina)	(((Tapinanthus	Englerina)	Berhautia)	((Agelanthus	(Oncocalyx	Oncella))	Actinanthella))))	((Phragmanthera	(((Oliverella	(Spragueanella	Erianthemum))	Emelianthe)	(Globimetula	Moquiniella)))	(Plicosepalus	Bakerella)))))))
((((Atkinsonia	(((Ixocactus	(Tripodanthus	((Phthirusa	(Dendropemon	Oryctanthus))	((Cladocolea	Struthanthus)	Psittacanthus))))	(Tupeia	((Aetanthus	Desmaria)	Ligaria)))	((Loranthus	Cecarria)	(((Taxillus	Scurrula)	((((Plicosepalus	(((Dendrophthoe	Helixanthera)	Tolypanthus)	(Vanwykia	Socratina)))	(((Oedina	((Tapinanthus	Englerina)	((Agelanthus	(Berhautia	(Oncocalyx	Oncella)))	Actinanthella)))	((Septulina	Phragmanthera)	(((Emelianthe	(Oliverella	Globimetula))	Moquiniella)	(Spragueanella	Erianthemum))))	Bakerella))	Baratranthus)	(((((Helicanthes	Amyema)	Diplatia)	Dactyliophora)	Sogerianthe)	Benthamina)))	(Ileostylus	Muellerina)))))	((Nuytsia
((((Amylotheca	Loxanthera)	((Decaisnina	(Lepidaria	Macrosolen))	Lysiana))	(Lepeostegeres	(Notanthera	(Atkinsonia	(((Aetanthus	Desmaria)	Ligaria)	((((Ixocactus	(Tripodanthus	((Phthirusa	(Dendropemon	Oryctanthus))	((Cladocolea	Struthanthus)	Psittacanthus))))	Tupeia)	((Ileostylus	Muellerina)	((Loranthus	Cecarria)	(Benthamina	(((Amyema	Diplatia)	Dactyliophora)	(Helicanthes	(Sogerianthe	(((Taxillus	Scurrula)	((Plicosepalus	(((Oedina	(Actinanthella	((Berhautia	(Tapinanthus	Englerina))	(Agelanthus	(Oncocalyx	Oncella)))))	((((Emelianthe	Globimetula)	(Oliverella	(Spragueanella	Erianthemum)))	(Septulina	Phragmanthera))	Moquiniella))
(((((Decaisnina	(Lepidaria	Macrosolen))	(Lysiana	(Amylotheca	Loxanthera)))	Notanthera)	(((Nuytsia	Tristerix)	Gaiadendron)	((((Lepeostegeres	Tupeia)	(Aetanthus	Desmaria))	Ligaria)	((Ixocactus	(Tripodanthus	(Psittacanthus	((Phthirusa	(Dendropemon	Oryctanthus))	(Cladocolea	Struthanthus)))))	((((((Helixanthera	(Taxillus	Scurrula))	((Dendrophthoe	Tolypanthus)	(((Oedina	Plicosepalus)	((Vanwykia	Socratina)	(((Tapinanthus	Englerina)	(((Agelanthus	(Oncocalyx	Oncella))	Berhautia)	Actinanthella))	((Oliverella	(Spragueanella	Erianthemum))	(((Septulina	Phragmanthera)	Moquiniella)	(Emelianthe	Globimetula))))))	Bakerella)))	Baratranthus)	((Helicanthes
(((Lysiana	((Loxanthera	Amylotheca)	(Decaisnina	(Lepidaria	Macrosolen))))	((Lepeostegeres	Tupeia)	(((Nuytsia	(((Ileostylus	Muellerina)	((Loranthus	Cecarria)	(((Helixanthera	(Taxillus	Scurrula))	(((Oedina	((Tapinanthus	Englerina)	((Actinanthella	(Agelanthus	(Oncocalyx	Oncella)))	Berhautia)))	(((Emelianthe	Globimetula)	(Oliverella	(Spragueanella	Erianthemum)))	Moquiniella))	((Bakerella	Plicosepalus)	((Septulina	Phragmanthera)	((Dendrophthoe	Tolypanthus)	(Vanwykia	Socratina))))))	(Baratranthus	((((Amyema	Diplatia)	Dactyliophora)	(Benthamina	Helicanthes))	Sogerianthe)))))	Tristerix))	Gaiadendron)	((Aetanthus	Desmaria)	((Ligaria
((((Loxanthera	Amylotheca)	((Lepidaria	(Macrosolen	Decaisnina))	Lysiana))	(((((Ixocactus	(Tripodanthus	((Phthirusa	(Dendropemon	Oryctanthus))	((Cladocolea	Struthanthus)	Psittacanthus))))	Ligaria)	(Aetanthus	Desmaria))	(Atkinsonia	(Gaiadendron	(((Lepeostegeres	Tupeia)	Tristerix)	(Nuytsia	((Ileostylus	Muellerina)	((Loranthus	Cecarria)	(((Helixanthera	(Taxillus	Scurrula))	((Dendrophthoe	Tolypanthus)	(((Oedina	((Actinanthella	(Agelanthus	(Oncocalyx	Oncella)))	(Berhautia	(Tapinanthus	Englerina))))	(Vanwykia	Socratina))	(Bakerella	(((((Emelianthe	Globimetula)	(Spragueanella	Erianthemum))	(Phragmanthera	Moquiniella))	Oliverella)
(((Lepeostegeres	((Loxanthera	Amylotheca)	(((Lepidaria	Macrosolen)	Decaisnina)	Lysiana)))	(Gaiadendron	(((Tupeia	(Tristerix	(((Ileostylus	Muellerina)	((Loranthus	Cecarria)	(((Helixanthera	(Taxillus	Scurrula))	((Dendrophthoe	Tolypanthus)	(((((Actinanthella	(Agelanthus	(Oncocalyx	Oncella)))	(Berhautia	(Tapinanthus	Englerina)))	(Vanwykia	Socratina))	(Septulina	(Phragmanthera	(((Oedina	(Spragueanella	Erianthemum))	Moquiniella)	(Emelianthe	(Globimetula	Oliverella))))))	(Plicosepalus	Bakerella))))	(Baratranthus	(((Dactyliophora	(Diplatia	Amyema))	(Benthamina	Helicanthes))	Sogerianthe)))))	Nuytsia)))	((((Ixocactus	((Tripodanthus	((Phthirusa
(((((((Tristerix	(Desmaria	(Ixocactus	Ligaria)))	((Tripodanthus	(((Oryctanthus	Dendropemon)	Phthirusa)	(Psittacanthus	(Cladocolea	Struthanthus))))	Tupeia))	(Atkinsonia	((Loranthus	Cecarria)	(((Sogerianthe	((Dactyliophora	(Diplatia	Amyema))	(Helicanthes	Benthamina)))	(Baratranthus	(Helixanthera	((Scurrula	Taxillus)	((Bakerella	(((Moquiniella	((Globimetula	Emelianthe)	(Oliverella	(Spragueanella	Erianthemum))))	(Septulina	Phragmanthera))	(((Tapinanthus	Englerina)	(Berhautia	((Agelanthus	(Oncella	Oncocalyx))	Actinanthella)))	Oedina)))	((Socratina	Vanwykia)	((Tolypanthus	Dendrophthoe)	Plicosepalus)))))))	(Muellerina	Ileostylus)))))	Nuytsia)
(((((Gaiadendron	(((Ixocactus	(Tripodanthus	(((Oryctanthus	Dendropemon)	Phthirusa)	(Psittacanthus	(Cladocolea	Struthanthus)))))	Ligaria)	((Notanthera	((Aetanthus	Desmaria)	Nuytsia))	Tupeia)))	(Tristerix	((Muellerina	Ileostylus)	((Loranthus	Cecarria)	((((((Bakerella	(Septulina	Plicosepalus))	(((Globimetula	(Emelianthe	(Oliverella	(Spragueanella	Erianthemum))))	(Moquiniella	Phragmanthera))	(((Tapinanthus	Englerina)	(Berhautia	((Agelanthus	(Oncella	Oncocalyx))	Actinanthella)))	Oedina)))	(Socratina	Vanwykia))	(Tolypanthus	Dendrophthoe))	(Helixanthera	(Scurrula	Taxillus)))	(((Dactyliophora	(Sogerianthe	(Diplatia	(Helicanthes	Amyema))))
((((Tupeia	((Muellerina	Ileostylus)	((Loranthus	Cecarria)	((((((Septulina	((((Moquiniella	Globimetula)	(Emelianthe	(Oliverella	(Spragueanella	Erianthemum))))	Phragmanthera)	((((Agelanthus	(Oncella	Oncocalyx))	((Tapinanthus	Englerina)	Berhautia))	Actinanthella)	Oedina)))	(Socratina	Vanwykia))	(Plicosepalus	Bakerella))	(Tolypanthus	Dendrophthoe))	(Helixanthera	(Scurrula	Taxillus)))	(((Dactyliophora	(Sogerianthe	(Diplatia	(Helicanthes	Amyema))))	Benthamina)	Baratranthus)))))	(Atkinsonia	(((((Aetanthus	Desmaria)	Tristerix)	Ligaria)	(Notanthera	(Ixocactus	(Tripodanthus	(((Oryctanthus	Dendropemon)	Phthirusa)	(Psittacanthus	(Cladocolea
(((((((Aetanthus	Desmaria)	Ligaria)	Atkinsonia)	(Gaiadendron	(Nuytsia	(((Tripodanthus	(((Oryctanthus	Dendropemon)	Phthirusa)	(Psittacanthus	(Cladocolea	Struthanthus))))	Tupeia)	(Tristerix	(((((((Plicosepalus	(Tolypanthus	Dendrophthoe))	(Socratina	Vanwykia))	Bakerella)	(((((Emelianthe	Globimetula)	(Oliverella	(Spragueanella	Erianthemum)))	Phragmanthera)	Moquiniella)	((((Agelanthus	(Oncella	Oncocalyx))	((Tapinanthus	Englerina)	Berhautia))	Actinanthella)	(Oedina	Septulina))))	(Helixanthera	(Scurrula	Taxillus)))	(((Sogerianthe	(Helicanthes	Amyema))	((Dactyliophora	Diplatia)	Benthamina))	Baratranthus))	((Muellerina	Ileostylus)	(Loranthus
((((((Nuytsia	Atkinsonia)	Gaiadendron)	((Ixocactus	(Tripodanthus	(((Oryctanthus	Dendropemon)	Phthirusa)	(Psittacanthus	(Cladocolea	Struthanthus)))))	(Ligaria	(Tristerix	((((Helicanthes	Sogerianthe)	((Dactyliophora	(Amyema	Diplatia))	Benthamina))	(Baratranthus	(((((((Emelianthe	Globimetula)	(Oliverella	(Spragueanella	Erianthemum)))	(Septulina	Phragmanthera))	Moquiniella)	(((Tapinanthus	Englerina)	(Berhautia	(Actinanthella	(Agelanthus	(Oncella	Oncocalyx)))))	Oedina))	((Plicosepalus	Bakerella)	((Tolypanthus	Dendrophthoe)	(Socratina	Vanwykia))))	(Helixanthera	(Scurrula	Taxillus)))))	((Muellerina	Ileostylus)	(Loranthus	Cecarria)))))))	((Tupeia
(((Gaiadendron	(((Aetanthus	Desmaria)	((Ixocactus	(Tripodanthus	(((Oryctanthus	Dendropemon)	Phthirusa)	(Psittacanthus	(Cladocolea	Struthanthus)))))	(((Loranthus	Cecarria)	(((Sogerianthe	((Dactyliophora	(Amyema	Diplatia))	(Helicanthes	Benthamina)))	(Baratranthus	(Helixanthera	((Scurrula	Taxillus)	((Tolypanthus	Dendrophthoe)	((Socratina	Vanwykia)	((Bakerella	((((Emelianthe	(Globimetula	(Oliverella	(Spragueanella	Erianthemum))))	(Septulina	Phragmanthera))	Moquiniella)	Plicosepalus))	(((Tapinanthus	Englerina)	(Actinanthella	((Agelanthus	(Oncella	Oncocalyx))	Berhautia)))	Oedina))))))))	(Muellerina	Ileostylus)))	(Ligaria	Tristerix))))	Atkinsonia))
((((Atkinsonia	((Nuytsia	((Aetanthus	Desmaria)	Notanthera))	((Ixocactus	((Psittacanthus	(Cladocolea	Struthanthus))	(Tripodanthus	((Oryctanthus	Dendropemon)	Phthirusa))))	(((((((Plicosepalus	(Tolypanthus	Dendrophthoe))	((Socratina	Vanwykia)	(((((Oliverella	(Spragueanella	Erianthemum))	(Emelianthe	Globimetula))	Moquiniella)	Phragmanthera)	(((Actinanthella	((Agelanthus	(Oncella	Oncocalyx))	((Tapinanthus	Englerina)	Berhautia)))	(Septulina	Oedina))	Bakerella))))	(Scurrula	Taxillus))	Helixanthera)	((Sogerianthe	((Benthamina	(Dactyliophora	(Amyema	Diplatia)))	Helicanthes))	Baratranthus))	((Muellerina	Ileostylus)	(Loranthus	Cecarria)))	((Ligaria
(((Atkinsonia	((Nuytsia	((((((Tolypanthus	(Helixanthera	Dendrophthoe))	((Socratina	Vanwykia)	(Plicosepalus	((Septulina	Bakerella)	((Moquiniella	(Phragmanthera	(Oliverella	((Oedina	(Spragueanella	Erianthemum))	(Emelianthe	Globimetula)))))	(Actinanthella	((Agelanthus	(Oncella	Oncocalyx))	((Tapinanthus	Englerina)	Berhautia))))))))	(Scurrula	Taxillus))	(((Dactyliophora	Benthamina)	(Sogerianthe	((Amyema	Helicanthes)	Diplatia)))	Baratranthus))	((Muellerina	Ileostylus)	(Loranthus	Cecarria)))	((((Aetanthus	Desmaria)	(Notanthera	Tristerix))	Tupeia)	((Ligaria	((Psittacanthus	((Cladocolea	Struthanthus)	((Oryctanthus	Dendropemon)	Phthirusa)))
(((Atkinsonia	(((Ligaria	(Aetanthus	Desmaria))	(((((Oryctanthus	Dendropemon)	Phthirusa)	(Psittacanthus	(Cladocolea	Struthanthus)))	Tripodanthus)	Ixocactus))	(((((Loranthus	Cecarria)	(((((Tolypanthus	Dendrophthoe)	((Socratina	Vanwykia)	((Oedina	(Actinanthella	((Agelanthus	(Oncella	Oncocalyx))	((Tapinanthus	Englerina)	Berhautia))))	(Bakerella	(Plicosepalus	((Moquiniella	(Phragmanthera	((Oliverella	(Spragueanella	Erianthemum))	(Emelianthe	Globimetula))))	Septulina))))))	(Helixanthera	(Scurrula	Taxillus)))	(((Dactyliophora	Benthamina)	(Sogerianthe	((Amyema	Helicanthes)	Diplatia)))	Baratranthus))	(Muellerina	Ileostylus)))	Nuytsia)	(Tupeia
((((Atkinsonia	((((Loranthus	Cecarria)	(((Helixanthera	((Scurrula	Taxillus)	(((Plicosepalus	Dendrophthoe)	(Oedina	(Socratina	Vanwykia)))	((((Tapinanthus	Englerina)	(Berhautia	((Agelanthus	(Oncella	Oncocalyx))	Actinanthella)))	(Moquiniella	(Phragmanthera	(Globimetula	((Oliverella	(Spragueanella	Erianthemum))	Emelianthe)))))	((Bakerella	Septulina)	Tolypanthus)))))	((Sogerianthe	((Dactyliophora	((Amyema	Diplatia)	Helicanthes))	Benthamina))	Baratranthus))	(Muellerina	Ileostylus)))	Nuytsia)	(Tupeia	((Aetanthus	Desmaria)	((Notanthera	(Ligaria	Tristerix))	(((((Oryctanthus	Dendropemon)	Phthirusa)	(Psittacanthus	(Cladocolea	Struthanthus)))
(Peraxilla	(((Loxanthera	Amylotheca)	(Lysiana	(Decaisnina	(Lepidaria	Macrosolen))))	((((Tristerix	(Lepeostegeres	Tupeia))	(Aetanthus	Desmaria))	((((((Baratranthus	((Sogerianthe	(((Dactyliophora	Diplatia)	Benthamina)	(Helicanthes	Amyema)))	(Helixanthera	((Dendrophthoe	((Plicosepalus	(((Bakerella	(Berhautia	((Tapinanthus	Englerina)	(Actinanthella	(Agelanthus	(Oncella	Oncocalyx))))))	(Tolypanthus	Septulina))	(Oedina	(Phragmanthera	((Emelianthe	Moquiniella)	((Oliverella	(Spragueanella	Erianthemum))	Globimetula))))))	(Vanwykia	Socratina)))	(Taxillus	Scurrula)))))	((Ileostylus	Muellerina)	(Cecarria	Loranthus)))	Nuytsia)	Ligaria)
(Peraxilla	((Lysiana	((Decaisnina	(Lepidaria	Macrosolen))	(Loxanthera	Amylotheca)))	(((Tristerix	Gaiadendron)	((Lepeostegeres	Tupeia)	((((Helixanthera	(((Tolypanthus	Dendrophthoe)	(((Bakerella	Plicosepalus)	((Oedina	((Agelanthus	(Oncella	Oncocalyx))	((Berhautia	(Tapinanthus	Englerina))	Actinanthella)))	(Phragmanthera	(((Emelianthe	(Septulina	Globimetula))	(Oliverella	(Spragueanella	Erianthemum)))	Moquiniella))))	(Vanwykia	Socratina)))	(Taxillus	Scurrula)))	(Baratranthus	((((Dactyliophora	(Amyema	Diplatia))	Benthamina)	Helicanthes)	Sogerianthe)))	((Ileostylus	Muellerina)	(Cecarria	Loranthus)))	Nuytsia)))	(((((Tripodanthus	(((Cladocolea
(Peraxilla	((Lysiana	((Decaisnina	(Lepidaria	Macrosolen))	(Loxanthera	Amylotheca)))	((Lepeostegeres	Tupeia)	((Gaiadendron	((((((((Dactyliophora	(Amyema	Diplatia))	Benthamina)	Helicanthes)	Sogerianthe)	((Helixanthera	(((((Bakerella	(((Septulina	Oedina)	(Actinanthella	((Agelanthus	(Oncella	Oncocalyx))	(Berhautia	(Tapinanthus	Englerina)))))	(Phragmanthera	(((Oliverella	(Spragueanella	Erianthemum))	Emelianthe)	(Globimetula	Moquiniella)))))	(Vanwykia	Socratina))	(Tolypanthus	Dendrophthoe))	Plicosepalus)	(Taxillus	Scurrula)))	Baratranthus))	((Ileostylus	Muellerina)	(Cecarria	Loranthus)))	Nuytsia)	Tristerix))	(((Notanthera	(((Tripodanthus
(Peraxilla	((Lepeostegeres	(Lysiana	((Decaisnina	(Lepidaria	Macrosolen))	(Loxanthera	Amylotheca))))	((Ligaria	(Atkinsonia	((((Cladocolea	Struthanthus)	(Ixocactus	Psittacanthus))	(((Dendropemon	Oryctanthus)	Phthirusa)	Tripodanthus))	((Aetanthus	Desmaria)	(Tupeia	((Gaiadendron	(Tristerix	Nuytsia))	((Cecarria	Loranthus)	((((((Dactyliophora	(Amyema	Diplatia))	Benthamina)	Helicanthes)	Sogerianthe)	((((Plicosepalus	(Tolypanthus	Dendrophthoe))	(Bakerella	(((((Tapinanthus	Englerina)	((Actinanthella	(Agelanthus	(Oncella	Oncocalyx)))	Berhautia))	(((Globimetula	Phragmanthera)	((Oliverella	(Spragueanella	Erianthemum))	Emelianthe))	Moquiniella))
(Peraxilla	((Lepeostegeres	(Lysiana	((Decaisnina	(Lepidaria	Macrosolen))	(Loxanthera	Amylotheca))))	((Gaiadendron	(Nuytsia	Atkinsonia))	((((Notanthera	((Ligaria	Tristerix)	((((Cladocolea	Struthanthus)	Psittacanthus)	(((Dendropemon	Oryctanthus)	Phthirusa)	Tripodanthus))	Ixocactus)))	(Aetanthus	Desmaria))	Tupeia)	((Ileostylus	Muellerina)	((Cecarria	Loranthus)	((((Tolypanthus	Dendrophthoe)	((Berhautia	((Tapinanthus	Englerina)	(Actinanthella	(Agelanthus	(Oncella	Oncocalyx)))))	(((((((Emelianthe	Globimetula)	((Spragueanella	Erianthemum)	Oedina))	Oliverella)	Moquiniella)	(Septulina	Phragmanthera))	(Plicosepalus	Bakerella))	(Vanwykia
(Peraxilla	((Lepeostegeres	((Loxanthera	Amylotheca)	((Decaisnina	Lysiana)	(Lepidaria	Macrosolen))))	(Notanthera	((((Tripodanthus	((Cladocolea	Struthanthus)	(Psittacanthus	((Dendropemon	Oryctanthus)	Phthirusa))))	(Ligaria	(Aetanthus	Desmaria)))	((((Ixocactus	Tristerix)	Tupeia)	(Nuytsia	((Cecarria	Loranthus)	(((Helixanthera	(((Tolypanthus	Dendrophthoe)	((Vanwykia	Socratina)	((Bakerella	((((Actinanthella	(Agelanthus	(Oncella	Oncocalyx)))	(Berhautia	(Tapinanthus	Englerina)))	(Moquiniella	(((Emelianthe	Globimetula)	((Spragueanella	Erianthemum)	Oedina))	(Phragmanthera	Oliverella))))	Septulina))	Plicosepalus)))	(Taxillus	Scurrula)))
(Peraxilla	((Notanthera	((((Loxanthera	Amylotheca)	(Decaisnina	(Lepidaria	Macrosolen)))	Lysiana)	Lepeostegeres))	(((Tupeia	(Nuytsia	((Cecarria	Loranthus)	(((Helixanthera	(((Tolypanthus	Dendrophthoe)	((Vanwykia	Socratina)	((((Septulina	Oedina)	(Actinanthella	(Berhautia	((Tapinanthus	Englerina)	(Agelanthus	(Oncella	Oncocalyx))))))	(Phragmanthera	(Moquiniella	(Globimetula	((Oliverella	(Spragueanella	Erianthemum))	Emelianthe)))))	(Plicosepalus	Bakerella))))	(Taxillus	Scurrula)))	(Baratranthus	(Sogerianthe	(Helicanthes	((Dactyliophora	(Amyema	Diplatia))	Benthamina)))))	(Ileostylus	Muellerina)))))	Gaiadendron)	(Atkinsonia	((Aetanthus
(Peraxilla	((((Loxanthera	Amylotheca)	((Lepidaria	(Macrosolen	Decaisnina))	Lysiana))	Lepeostegeres)	(Gaiadendron	(Atkinsonia	(((Ixocactus	(Tripodanthus	(((Dendropemon	Oryctanthus)	Phthirusa)	((Cladocolea	Struthanthus)	Psittacanthus))))	(Tristerix	Ligaria))	(Notanthera	((Aetanthus	Desmaria)	(Tupeia	(Nuytsia	((Cecarria	Loranthus)	(((((Tolypanthus	Dendrophthoe)	((Vanwykia	Socratina)	(((Oedina	(Actinanthella	((Agelanthus	(Oncella	Oncocalyx))	(Berhautia	(Tapinanthus	Englerina)))))	(Septulina	(Moquiniella	(((Oliverella	(Spragueanella	Erianthemum))	(Emelianthe	Globimetula))	Phragmanthera))))	(Plicosepalus	Bakerella))))	((Taxillus
(Peraxilla	(((Notanthera	((((Lepidaria	Macrosolen)	Decaisnina)	Lysiana)	(Loxanthera	Amylotheca)))	Lepeostegeres)	(Atkinsonia	((((Ixocactus	(Tripodanthus	(((Dendropemon	Oryctanthus)	Phthirusa)	((Cladocolea	Struthanthus)	Psittacanthus))))	(Tristerix	Ligaria))	((Aetanthus	Desmaria)	(Tupeia	(Nuytsia	((Cecarria	Loranthus)	(((((((Oedina	(Actinanthella	(Berhautia	((Tapinanthus	Englerina)	(Agelanthus	(Oncella	Oncocalyx))))))	((Moquiniella	((Emelianthe	Globimetula)	(Oliverella	(Spragueanella	Erianthemum))))	(Septulina	Phragmanthera)))	(Plicosepalus	Bakerella))	((Tolypanthus	Dendrophthoe)	(Vanwykia	Socratina)))	((Taxillus	Scurrula)
(Peraxilla	((((((Lepidaria	Macrosolen)	Decaisnina)	Lysiana)	(Loxanthera	Amylotheca))	Lepeostegeres)	(Atkinsonia	(((Tristerix	Gaiadendron)	(Tupeia	(Nuytsia	((Ileostylus	Muellerina)	((Cecarria	Loranthus)	(Baratranthus	(Tolypanthus	(((((Oedina	((Agelanthus	(Oncella	Oncocalyx))	(((Tapinanthus	Englerina)	Actinanthella)	Berhautia)))	((Emelianthe	(Oliverella	(Spragueanella	Erianthemum)))	((Septulina	Phragmanthera)	(Globimetula	Moquiniella))))	(Plicosepalus	Bakerella))	((Vanwykia	Socratina)	((Taxillus	Scurrula)	(Dendrophthoe	Helixanthera))))	((Benthamina	((Dactyliophora	Diplatia)	(Amyema	Helicanthes)))	Sogerianthe)))))))))	(((Ixocactus
(Peraxilla	((Lysiana	((Decaisnina	(Macrosolen	Lepidaria))	(Amylotheca	Loxanthera)))	(((Atkinsonia	(((Aetanthus	Desmaria)	Notanthera)	((Ligaria	Ixocactus)	(Tripodanthus	(((Struthanthus	Cladocolea)	Psittacanthus)	((Dendropemon	Oryctanthus)	Phthirusa))))))	(Gaiadendron	(Tristerix	(Nuytsia	(((Cecarria	Loranthus)	(Ileostylus	Muellerina))	(((((Tolypanthus	Dendrophthoe)	((((Phragmanthera	((Emelianthe	(Oedina	(Oliverella	(Erianthemum	Spragueanella))))	(Globimetula	Moquiniella)))	((Vanwykia	Socratina)	((Agelanthus	(Oncella	Oncocalyx))	(((Englerina	Tapinanthus)	Berhautia)	Actinanthella))))	Plicosepalus)	(Septulina	Bakerella)))	(Taxillus
(Peraxilla	(((Atkinsonia	(((Aetanthus	Desmaria)	Notanthera)	((Ixocactus	(Tripodanthus	(((Struthanthus	Cladocolea)	Psittacanthus)	((Dendropemon	Oryctanthus)	Phthirusa))))	Ligaria)))	((Tupeia	(((Cecarria	Loranthus)	(Ileostylus	Muellerina))	((Sogerianthe	(((Amyema	Diplatia)	Dactyliophora)	(Helicanthes	Benthamina)))	(Baratranthus	((((Tolypanthus	Dendrophthoe)	((Vanwykia	Socratina)	((((Septulina	Oedina)	(Actinanthella	((Agelanthus	(Oncella	Oncocalyx))	((Englerina	Tapinanthus)	Berhautia))))	(Phragmanthera	((Oliverella	(Erianthemum	Spragueanella))	((Emelianthe	Globimetula)	Moquiniella))))	(Plicosepalus	Bakerella))))	(Taxillus	Scurrula))
(Peraxilla	((Gaiadendron	(Atkinsonia	(((Tupeia	(Ligaria	(Aetanthus	Desmaria)))	(Nuytsia	(Tristerix	(((Cecarria	Loranthus)	(Ileostylus	Muellerina))	(((((Dendrophthoe	(((Vanwykia	Socratina)	((Tolypanthus	((Agelanthus	(Berhautia	(Oncella	Oncocalyx)))	((Englerina	Tapinanthus)	Actinanthella)))	(((Phragmanthera	((Oedina	(Oliverella	(Erianthemum	Spragueanella)))	(Emelianthe	Globimetula)))	Moquiniella)	Septulina)))	Bakerella))	(Taxillus	Scurrula))	Helixanthera)	Plicosepalus)	(((Sogerianthe	(((Helicanthes	Amyema)	Diplatia)	Dactyliophora))	Benthamina)	Baratranthus))))))	(Notanthera	(Ixocactus	(Tripodanthus	((Struthanthus	Cladocolea)
(Peraxilla	((Lysiana	((Decaisnina	(Macrosolen	Lepidaria))	(Amylotheca	Loxanthera)))	((((((((Aetanthus	Desmaria)	Notanthera)	Tupeia)	(Atkinsonia	(Ligaria	((Ileostylus	Muellerina)	((Baratranthus	(((Helixanthera	(Taxillus	Scurrula))	((Tolypanthus	Dendrophthoe)	((Vanwykia	Socratina)	((Plicosepalus	((((Englerina	Tapinanthus)	Oliverella)	Moquiniella)	((Phragmanthera	(Septulina	Bakerella))	((Actinanthella	(Agelanthus	(Oncella	Oncocalyx)))	Berhautia))))	((Oedina	(Erianthemum	Spragueanella))	(Emelianthe	Globimetula))))))	(Sogerianthe	((((Amyema	Diplatia)	Dactyliophora)	Benthamina)	Helicanthes))))	(Cecarria	Loranthus))))))	(Ixocactus
(Peraxilla	(((Amylotheca	Loxanthera)	(Lysiana	(Decaisnina	(Macrosolen	Lepidaria))))	((((Nuytsia	((Aetanthus	Desmaria)	Notanthera))	Tristerix)	(((Ligaria	(((Sogerianthe	(Benthamina	(Helicanthes	((Amyema	Diplatia)	Dactyliophora))))	(Baratranthus	(((Septulina	Oedina)	Plicosepalus)	((Tolypanthus	(Helixanthera	Dendrophthoe))	((Taxillus	Scurrula)	((Vanwykia	Socratina)	(((Bakerella	(Phragmanthera	Moquiniella))	((Actinanthella	(Agelanthus	(Oncella	Oncocalyx)))	((Englerina	(Tapinanthus	Oliverella))	Berhautia)))	((Erianthemum	Spragueanella)	(Emelianthe	Globimetula)))))))))	((Cecarria	Loranthus)	(Ileostylus	Muellerina))))	(Ixocactus
(Peraxilla	((Lepeostegeres	(Lysiana	((Decaisnina	(Macrosolen	Lepidaria))	(Amylotheca	Loxanthera))))	(((Atkinsonia	(((Tupeia	(Tristerix	((Nuytsia	((Ileostylus	Muellerina)	((((Taxillus	Scurrula)	((((Moquiniella	(Phragmanthera	((((Erianthemum	Spragueanella)	Oedina)	Emelianthe)	Globimetula)))	((Vanwykia	Socratina)	((Actinanthella	(Agelanthus	(Oncella	Oncocalyx)))	((Englerina	(Tapinanthus	Oliverella))	Berhautia))))	(Plicosepalus	(Septulina	Bakerella)))	(Tolypanthus	(Helixanthera	Dendrophthoe))))	((Sogerianthe	((((Amyema	Diplatia)	Dactyliophora)	Benthamina)	Helicanthes))	Baratranthus))	(Cecarria	Loranthus))))	Gaiadendron)))	(Tripodanthus
(Peraxilla	((Lepeostegeres	(((Macrosolen	Lepidaria)	(Amylotheca	Loxanthera))	(Decaisnina	Lysiana)))	(((((Tupeia	((Nuytsia	((Ileostylus	Muellerina)	((((Helixanthera	(Taxillus	Scurrula))	(((Bakerella	Plicosepalus)	(((Septulina	Phragmanthera)	((((Erianthemum	Spragueanella)	Oedina)	((Emelianthe	Globimetula)	Oliverella))	Moquiniella))	((Vanwykia	Socratina)	((Actinanthella	(Agelanthus	(Oncella	Oncocalyx)))	((Englerina	Tapinanthus)	Berhautia)))))	(Tolypanthus	Dendrophthoe)))	((Sogerianthe	((Dactyliophora	Benthamina)	(Diplatia	(Amyema	Helicanthes))))	Baratranthus))	(Cecarria	Loranthus))))	Gaiadendron))	(Tripodanthus	(((Dendropemon	Oryctanthus)
(Peraxilla	(((Tupeia	Lepeostegeres)	(((Amylotheca	Loxanthera)	(Decaisnina	(Macrosolen	Lepidaria)))	Lysiana))	((((Ixocactus	((Tristerix	Ligaria)	(Aetanthus	Desmaria)))	((Notanthera	(Nuytsia	((((Helixanthera	(Taxillus	Scurrula))	(((Septulina	Bakerella)	(Plicosepalus	((Tolypanthus	Dendrophthoe)	(Vanwykia	Socratina))))	((Oedina	((Englerina	Tapinanthus)	(Berhautia	(Actinanthella	(Agelanthus	(Oncella	Oncocalyx))))))	(Moquiniella	(Phragmanthera	((Oliverella	(Erianthemum	Spragueanella))	(Emelianthe	Globimetula)))))))	((Sogerianthe	((Helicanthes	Benthamina)	(Dactyliophora	(Diplatia	Amyema))))	Baratranthus))	((Cecarria	Loranthus)
(Peraxilla	(((Amylotheca	Loxanthera)	((Macrosolen	Lepidaria)	(Decaisnina	Lysiana)))	((Atkinsonia	(((Nuytsia	(Tristerix	(((Helixanthera	((Taxillus	Scurrula)	(((Tolypanthus	Bakerella)	((Dendrophthoe	Plicosepalus)	(Vanwykia	Socratina)))	((Oedina	(((Agelanthus	(Oncella	Oncocalyx))	((Englerina	Tapinanthus)	Berhautia))	Actinanthella))	(Septulina	(Moquiniella	(Phragmanthera	((Oliverella	(Erianthemum	Spragueanella))	(Emelianthe	Globimetula)))))))))	((Sogerianthe	((Benthamina	(Dactyliophora	(Diplatia	Amyema)))	Helicanthes))	Baratranthus))	((Cecarria	Loranthus)	(Ileostylus	Muellerina)))))	Gaiadendron)	(((Ligaria	(Aetanthus	Desmaria))
(Peraxilla	(((Aetanthus	Atkinsonia)	(((Tupeia	(Nuytsia	(Tristerix	((Cecarria	Loranthus)	((Ileostylus	Muellerina)	((((Dendrophthoe	Tolypanthus)	((Plicosepalus	Bakerella)	((((Oliverella	(Erianthemum	Spragueanella))	(Emelianthe	Globimetula))	((Phragmanthera	Moquiniella)	Septulina))	((Vanwykia	Socratina)	(Oedina	(((Englerina	Tapinanthus)	(Berhautia	(Agelanthus	(Oncella	Oncocalyx))))	Actinanthella))))))	(Helixanthera	(Taxillus	Scurrula)))	((Sogerianthe	((Benthamina	(Dactyliophora	(Diplatia	Amyema)))	Helicanthes))	Baratranthus)))))))	Gaiadendron)	((Ixocactus	(Tripodanthus	(Psittacanthus	(((Dendropemon	Oryctanthus)	Phthirusa)	(Struthanthus
(((Lepeostegeres	(Lysiana	((Decaisnina	(Macrosolen	Lepidaria))	(Amylotheca	Loxanthera))))	(((Atkinsonia	((Notanthera	(Nuytsia	((Ileostylus	Muellerina)	(((Helixanthera	((Taxillus	Scurrula)	((((Englerina	Tapinanthus)	((((Oncella	Oncocalyx)	Agelanthus)	Actinanthella)	Berhautia))	((Septulina	Bakerella)	(Moquiniella	(Phragmanthera	(((Globimetula	Emelianthe)	(Oedina	(Erianthemum	Spragueanella)))	Oliverella)))))	((Vanwykia	Socratina)	(Plicosepalus	(Tolypanthus	Dendrophthoe))))))	(Baratranthus	(Sogerianthe	((Benthamina	Helicanthes)	(Dactyliophora	(Diplatia	Amyema))))))	(Cecarria	Loranthus)))))	((Tupeia	(Ixocactus	(Tripodanthus	((Phthirusa
(((Lepeostegeres	(Lysiana	(Decaisnina	((Macrosolen	Lepidaria)	(Amylotheca	Loxanthera)))))	((((((((((((Bakerella	(Berhautia	((Englerina	Tapinanthus)	(((Oncella	Oncocalyx)	Agelanthus)	Actinanthella))))	(Septulina	(Phragmanthera	(((Globimetula	Emelianthe)	(Oedina	(Erianthemum	Spragueanella)))	(Oliverella	Moquiniella)))))	((Vanwykia	Socratina)	(Plicosepalus	(Tolypanthus	Dendrophthoe))))	(Helixanthera	(Taxillus	Scurrula)))	(Baratranthus	(Sogerianthe	((Benthamina	Helicanthes)	(Dactyliophora	(Diplatia	Amyema))))))	((Cecarria	Loranthus)	(Ileostylus	Muellerina)))	(Nuytsia	Tristerix))	Tupeia)	Gaiadendron)	(Atkinsonia	((Tripodanthus	((Phthirusa
((((Amylotheca	Loxanthera)	(Lysiana	(Decaisnina	(Macrosolen	Lepidaria))))	((Tupeia	Lepeostegeres)	(((Atkinsonia	Ixocactus)	((((Aetanthus	Desmaria)	(Nuytsia	Notanthera))	(Tripodanthus	((Phthirusa	(Dendropemon	Oryctanthus))	((Struthanthus	Cladocolea)	Psittacanthus))))	Ligaria))	(Gaiadendron	(((((((Vanwykia	Socratina)	((((Oedina	Septulina)	Plicosepalus)	Bakerella)	(((Berhautia	(Englerina	Tapinanthus))	(Actinanthella	((Oncella	Oncocalyx)	Agelanthus)))	((Moquiniella	Phragmanthera)	((Globimetula	Emelianthe)	(Oliverella	(Erianthemum	Spragueanella)))))))	(Tolypanthus	Dendrophthoe))	(Helixanthera	(Taxillus	Scurrula)))	(Baratranthus	(Sogerianthe
(((Aetanthus	((Amylotheca	Loxanthera)	(Lysiana	(Decaisnina	(Macrosolen	Lepidaria)))))	((Tupeia	Lepeostegeres)	((((Ileostylus	Muellerina)	((Baratranthus	(((Helicanthes	(Benthamina	Dactyliophora))	((Diplatia	Amyema)	Sogerianthe))	(((Taxillus	Scurrula)	((((Oedina	(Septulina	Plicosepalus))	Bakerella)	(((Vanwykia	Socratina)	((Berhautia	(Actinanthella	(Englerina	Tapinanthus)))	((Oncella	Oncocalyx)	Agelanthus)))	(Phragmanthera	((Oliverella	(Erianthemum	Spragueanella))	(Moquiniella	(Globimetula	Emelianthe))))))	(Tolypanthus	Dendrophthoe)))	Helixanthera)))	(Cecarria	Loranthus)))	(Atkinsonia	((Ligaria	(Tristerix	Desmaria))	(Notanthera
((((Amylotheca	Loxanthera)	((Macrosolen	Lepidaria)	(Lysiana	Decaisnina)))	((Tupeia	Lepeostegeres)	(((Atkinsonia	((Nuytsia	((Ligaria	(Aetanthus	Desmaria))	(Notanthera	(((Struthanthus	Cladocolea)	(Psittacanthus	(Phthirusa	(Dendropemon	Oryctanthus))))	(Ixocactus	Tripodanthus)))))	((Baratranthus	((((Helicanthes	Benthamina)	(Dactyliophora	(Diplatia	Amyema)))	Sogerianthe)	((Taxillus	Scurrula)	(((((Vanwykia	Socratina)	(((Actinanthella	((Englerina	Tapinanthus)	Berhautia))	((Oncella	Oncocalyx)	Agelanthus))	((Phragmanthera	((Oliverella	(Erianthemum	Spragueanella))	(Globimetula	Emelianthe)))	Moquiniella)))	(Plicosepalus	(Septulina	Bakerella)))
((((Amylotheca	Loxanthera)	(((Macrosolen	Lepidaria)	Decaisnina)	Lysiana))	((Tupeia	Lepeostegeres)	((Gaiadendron	((Atkinsonia	((((Aetanthus	Desmaria)	Notanthera)	(Tristerix	Ligaria))	(Ixocactus	(Tripodanthus	(Psittacanthus	((Phthirusa	(Dendropemon	Oryctanthus))	(Struthanthus	Cladocolea)))))))	((((Taxillus	Scurrula)	(((Vanwykia	Socratina)	(((Oedina	((Englerina	Tapinanthus)	((Berhautia	((Oncella	Oncocalyx)	Agelanthus))	Actinanthella)))	(((Septulina	Phragmanthera)	(Globimetula	(Emelianthe	(Oliverella	(Erianthemum	Spragueanella)))))	Moquiniella))	(Plicosepalus	Bakerella)))	(Tolypanthus	(Dendrophthoe	Helixanthera))))	(Baratranthus	((((Dactyliophora
(((((Amylotheca	Loxanthera)	(Macrosolen	Lepidaria))	(Decaisnina	Lysiana))	((((Ligaria	Atkinsonia)	((Ixocactus	(((Tripodanthus	(Phthirusa	(Dendropemon	Oryctanthus)))	(Struthanthus	Cladocolea))	Psittacanthus))	((Gaiadendron	Tristerix)	(Nuytsia	(((((Taxillus	Scurrula)	Helixanthera)	(((Plicosepalus	Bakerella)	(((Oedina	((Englerina	Tapinanthus)	(Berhautia	(((Oncella	Oncocalyx)	Agelanthus)	Actinanthella))))	(Vanwykia	Socratina))	((Septulina	Phragmanthera)	(((Oliverella	(Erianthemum	Spragueanella))	(Globimetula	Emelianthe))	Moquiniella))))	(Tolypanthus	Dendrophthoe)))	(Baratranthus	(((Dactyliophora	(Diplatia	(Amyema	Helicanthes)))	Sogerianthe)
(((Lepeostegeres	(((Amylotheca	Loxanthera)	(Macrosolen	Lepidaria))	(Decaisnina	Lysiana)))	(((Gaiadendron	((Tupeia	Tristerix)	(Nuytsia	((Cecarria	Loranthus)	((Ileostylus	Muellerina)	((((Taxillus	Scurrula)	(Tolypanthus	(Dendrophthoe	Helixanthera)))	((Plicosepalus	Bakerella)	(((Vanwykia	Socratina)	((Phragmanthera	(((Oliverella	(Erianthemum	Spragueanella))	(Globimetula	Emelianthe))	Moquiniella))	(((Oncella	Oncocalyx)	Agelanthus)	(((Englerina	Tapinanthus)	Berhautia)	Actinanthella))))	(Septulina	Oedina))))	(Baratranthus	(((Benthamina	Dactyliophora)	(Diplatia	(Amyema	Helicanthes)))	Sogerianthe))))))))	((Aetanthus	Desmaria)	(Ligaria
(((Lepeostegeres	(((Amylotheca	Loxanthera)	(Decaisnina	(Macrosolen	Lepidaria)))	Lysiana))	((Tristerix	(Atkinsonia	(((((Nuytsia	((Baratranthus	(((Benthamina	(Diplatia	(Dactyliophora	(Amyema	Helicanthes))))	Sogerianthe)	((Helixanthera	(Taxillus	Scurrula))	((Tolypanthus	Dendrophthoe)	(((((Septulina	Phragmanthera)	((((Oliverella	(Erianthemum	Spragueanella))	Emelianthe)	Globimetula)	Moquiniella))	(Oedina	(Actinanthella	((Berhautia	((Oncella	Oncocalyx)	Agelanthus))	(Englerina	Tapinanthus)))))	(Bakerella	Plicosepalus))	(Vanwykia	Socratina))))))	((Cecarria	Loranthus)	(Ileostylus	Muellerina))))	Notanthera)	(Aetanthus	Desmaria))	Tupeia)
(((Lepeostegeres	(Notanthera	(Lysiana	((Amylotheca	Loxanthera)	(Lepidaria	(Decaisnina	Macrosolen))))))	(((((((((Helicanthes	Benthamina)	((Amyema	Diplatia)	Dactyliophora))	Sogerianthe)	(((Helixanthera	(Taxillus	Scurrula))	((Tolypanthus	Dendrophthoe)	((Plicosepalus	(((Phragmanthera	(((Oedina	(Oliverella	(Erianthemum	Spragueanella)))	(Globimetula	Emelianthe))	Moquiniella))	(((Oncella	Oncocalyx)	Agelanthus)	((Berhautia	(Englerina	Tapinanthus))	Actinanthella)))	(Septulina	Bakerella)))	(Vanwykia	Socratina))))	Baratranthus))	((Cecarria	Loranthus)	(Ileostylus	Muellerina)))	((Nuytsia	(Aetanthus	Desmaria))	Tupeia))	((Ixocactus	(((Phthirusa
(Peraxilla	(((Atkinsonia	(((Ligaria	Ixocactus)	(Aetanthus	Desmaria))	((Tripodanthus	((Cladocolea	Struthanthus)	(Psittacanthus	(Phthirusa	(Oryctanthus	Dendropemon)))))	Notanthera)))	(Gaiadendron	(Tristerix	(((Muellerina	Ileostylus)	((Cecarria	Loranthus)	((Baratranthus	(Sogerianthe	(Helicanthes	(Benthamina	((Amyema	Diplatia)	Dactyliophora)))))	(Helixanthera	((Scurrula	Taxillus)	((Tolypanthus	Dendrophthoe)	(((Oedina	((Actinanthella	(Agelanthus	(Oncella	Oncocalyx)))	((Englerina	Tapinanthus)	Berhautia)))	((Bakerella	Plicosepalus)	(Septulina	(Phragmanthera	(Moquiniella	((Emelianthe	Globimetula)	(Oliverella	(Erianthemum	Spragueanella))))))))
(Peraxilla	((Lysiana	((Loxanthera	Amylotheca)	((Lepidaria	Macrosolen)	Decaisnina)))	((Lepeostegeres	Tupeia)	(Atkinsonia	((Ligaria	((Tristerix	(Aetanthus	Desmaria))	(((Nuytsia	((Cecarria	Loranthus)	(((Baratranthus	((Sogerianthe	(Helicanthes	Benthamina))	((Amyema	Diplatia)	Dactyliophora)))	((Scurrula	Taxillus)	((Bakerella	((((Oliverella	(Erianthemum	Spragueanella))	(Moquiniella	(Emelianthe	Globimetula)))	(Septulina	Phragmanthera))	(Oedina	(((Englerina	Tapinanthus)	Actinanthella)	((Agelanthus	(Oncella	Oncocalyx))	Berhautia)))))	(((Tolypanthus	(Helixanthera	Dendrophthoe))	(Vanwykia	Socratina))	Plicosepalus))))	(Muellerina
(Peraxilla	((Notanthera	(Nuytsia	(Lepeostegeres	((Loxanthera	Amylotheca)	(((Lepidaria	Macrosolen)	Decaisnina)	Lysiana)))))	((Tupeia	((Ligaria	Tristerix)	(Aetanthus	Desmaria)))	((Gaiadendron	Atkinsonia)	((Ixocactus	(Tripodanthus	((Phthirusa	(Oryctanthus	Dendropemon))	((Cladocolea	Struthanthus)	Psittacanthus))))	((Muellerina	Ileostylus)	((Cecarria	Loranthus)	((Baratranthus	(Sogerianthe	(Benthamina	(((Helicanthes	Amyema)	Diplatia)	Dactyliophora))))	((Scurrula	Taxillus)	((Tolypanthus	(Helixanthera	Dendrophthoe))	((Vanwykia	Socratina)	((Bakerella	Plicosepalus)	((Oedina	(Actinanthella	((Agelanthus	(Oncella	Oncocalyx))
(Peraxilla	(((Loxanthera	Amylotheca)	(((Lepidaria	Macrosolen)	Decaisnina)	Lysiana))	((((Nuytsia	((Muellerina	Ileostylus)	((Cecarria	Loranthus)	((Baratranthus	(Sogerianthe	((Helicanthes	Benthamina)	((Amyema	Diplatia)	Dactyliophora))))	((((Bakerella	((Septulina	Oedina)	(Actinanthella	((Agelanthus	(Oncella	Oncocalyx))	(Berhautia	(Englerina	Tapinanthus))))))	((Vanwykia	Socratina)	((((Oliverella	(Erianthemum	Spragueanella))	(Emelianthe	Globimetula))	Phragmanthera)	Moquiniella)))	(Dendrophthoe	(Helixanthera	Plicosepalus)))	(Tolypanthus	(Scurrula	Taxillus)))))))	Gaiadendron)	((((Ligaria	Tristerix)	(Aetanthus	Desmaria))	((Tripodanthus
(Peraxilla	(((Loxanthera	Amylotheca)	(((Lepidaria	Macrosolen)	Decaisnina)	Lysiana))	(((Atkinsonia	(((Nuytsia	((Cecarria	Loranthus)	(((Baratranthus	(Sogerianthe	((Benthamina	((Amyema	Diplatia)	Dactyliophora))	Helicanthes)))	((Helixanthera	((((Oedina	(Vanwykia	Socratina))	((((((Oliverella	(Erianthemum	Spragueanella))	Emelianthe)	Phragmanthera)	Globimetula)	Moquiniella)	(((Agelanthus	(Oncella	Oncocalyx))	Actinanthella)	((Englerina	Tapinanthus)	Berhautia))))	(Plicosepalus	(Bakerella	Septulina)))	(Tolypanthus	Dendrophthoe)))	(Scurrula	Taxillus)))	(Muellerina	Ileostylus))))	Gaiadendron)	(((Ligaria	Tristerix)	(Aetanthus	Desmaria))
(Peraxilla	((Atkinsonia	((Ixocactus	(Ligaria	(Aetanthus	Desmaria)))	((((Tripodanthus	((Phthirusa	(Oryctanthus	Dendropemon))	((Cladocolea	Struthanthus)	Psittacanthus)))	Tupeia)	(((Cecarria	Loranthus)	(((Sogerianthe	((Benthamina	((Amyema	Diplatia)	Dactyliophora))	Helicanthes))	((Helixanthera	((((Plicosepalus	Bakerella)	(((((Oliverella	(Erianthemum	Spragueanella))	(Moquiniella	(Emelianthe	Globimetula)))	Phragmanthera)	Septulina)	(Oedina	((Vanwykia	Socratina)	((Berhautia	((Agelanthus	(Oncella	Oncocalyx))	Actinanthella))	(Englerina	Tapinanthus))))))	(Tolypanthus	Dendrophthoe))	(Scurrula	Taxillus)))	Baratranthus))	(Muellerina	Ileostylus)))
(Peraxilla	((((Loxanthera	Amylotheca)	(((Lepidaria	Macrosolen)	Decaisnina)	Lysiana))	Lepeostegeres)	(Notanthera	(((Aetanthus	Desmaria)	(Ixocactus	((Nuytsia	(((Cecarria	Loranthus)	((((((Actinanthella	(((Agelanthus	(Oncella	Oncocalyx))	(Englerina	Tapinanthus))	Berhautia))	((((Emelianthe	Globimetula)	(Oedina	(Oliverella	(Erianthemum	Spragueanella))))	(Moquiniella	Phragmanthera))	(Bakerella	Septulina)))	(Plicosepalus	((Vanwykia	Socratina)	(Tolypanthus	Dendrophthoe))))	((Scurrula	Taxillus)	Helixanthera))	(Baratranthus	(Sogerianthe	((Benthamina	((Amyema	Diplatia)	Dactyliophora))	Helicanthes))))	(Muellerina	Ileostylus)))	Tristerix))
(Peraxilla	((((Loxanthera	Amylotheca)	(((Lepidaria	Macrosolen)	Decaisnina)	Lysiana))	Lepeostegeres)	(Notanthera	(((Aetanthus	Desmaria)	((Ixocactus	Tristerix)	Tupeia))	((Gaiadendron	(Nuytsia	((((((((Vanwykia	Socratina)	((Englerina	Tapinanthus)	(Berhautia	(Actinanthella	(Agelanthus	(Oncella	Oncocalyx))))))	(Moquiniella	((Septulina	Phragmanthera)	((Emelianthe	Globimetula)	(Oedina	(Oliverella	(Erianthemum	Spragueanella)))))))	(Plicosepalus	Bakerella))	(Tolypanthus	Dendrophthoe))	((Scurrula	Taxillus)	Helixanthera))	(Baratranthus	(Sogerianthe	(((Amyema	Diplatia)	Dactyliophora)	(Helicanthes	Benthamina)))))	((Muellerina	Ileostylus)
(Peraxilla	((Lysiana	((Loxanthera	Amylotheca)	(Lepidaria	(Macrosolen	Decaisnina))))	(Lepeostegeres	(Notanthera	((Atkinsonia	((Aetanthus	Desmaria)	Ligaria))	((Tupeia	(Gaiadendron	(Tristerix	(Nuytsia	((Muellerina	Ileostylus)	((Cecarria	Loranthus)	(((((((Vanwykia	Socratina)	(Oedina	(((Agelanthus	(Oncella	Oncocalyx))	((Englerina	Tapinanthus)	Berhautia))	Actinanthella)))	((Moquiniella	(Phragmanthera	((Emelianthe	Globimetula)	((Erianthemum	Spragueanella)	Oliverella))))	Septulina))	Bakerella)	(Plicosepalus	(Tolypanthus	Dendrophthoe)))	((Scurrula	Taxillus)	Helixanthera))	(Baratranthus	(Sogerianthe	((((Amyema	Diplatia)
(Peraxilla	((Atkinsonia	((((Ixocactus	(Tripodanthus	((Psittacanthus	(Cladocolea	Struthanthus))	(Phthirusa	(Oryctanthus	Dendropemon)))))	(Notanthera	Ligaria))	(Aetanthus	Desmaria))	(Gaiadendron	(Tristerix	((Nuytsia	((((((((Vanwykia	Socratina)	((Englerina	Tapinanthus)	(Berhautia	((Agelanthus	(Oncella	Oncocalyx))	Actinanthella))))	(Plicosepalus	((Moquiniella	(((Emelianthe	Globimetula)	(Erianthemum	Spragueanella))	(Phragmanthera	Oliverella)))	(Oedina	(Tolypanthus	Septulina)))))	Bakerella)	Dendrophthoe)	((Scurrula	Taxillus)	Helixanthera))	(Baratranthus	(Sogerianthe	((((Amyema	Diplatia)	Dactyliophora)	Benthamina)	Helicanthes))))	((Muellerina
(Peraxilla	((Lepeostegeres	(((Macrosolen	Lepidaria)	(Loxanthera	Amylotheca))	(Decaisnina	Lysiana)))	((((Ixocactus	Tristerix)	(Tupeia	(((Loranthus	Cecarria)	((Muellerina	Ileostylus)	((Sogerianthe	((Benthamina	(Dactyliophora	(Amyema	Diplatia)))	Helicanthes))	(((Taxillus	Scurrula)	((Tolypanthus	(Helixanthera	Dendrophthoe))	(Plicosepalus	(Bakerella	(((((Spragueanella	Erianthemum)	Emelianthe)	(Phragmanthera	(Globimetula	Moquiniella)))	(Septulina	Oedina))	((Vanwykia	Socratina)	(Berhautia	((Agelanthus	(Oncella	Oncocalyx))	((Oliverella	(Englerina	Tapinanthus))	Actinanthella)))))))))	Baratranthus))))	Nuytsia)))	Gaiadendron)	(Atkinsonia
(Peraxilla	((Lepeostegeres	((Loxanthera	Amylotheca)	((Decaisnina	Lysiana)	(Macrosolen	Lepidaria))))	(((Ligaria	Atkinsonia)	(((Ixocactus	(Tripodanthus	((Phthirusa	(Dendropemon	Oryctanthus))	(Psittacanthus	(Cladocolea	Struthanthus)))))	(Tupeia	(((Tristerix	Nuytsia)	Gaiadendron)	(((((Taxillus	Scurrula)	(((Bakerella	Plicosepalus)	(((Vanwykia	Socratina)	((Septulina	Oedina)	(Actinanthella	(((Englerina	Tapinanthus)	Berhautia)	(Agelanthus	(Oncella	Oncocalyx))))))	((((Emelianthe	Globimetula)	(Oliverella	(Spragueanella	Erianthemum)))	Phragmanthera)	Moquiniella)))	(Tolypanthus	Dendrophthoe)))	Helixanthera)	(Baratranthus	(Sogerianthe	((Dactyliophora
(Peraxilla	((Lepeostegeres	((Loxanthera	Amylotheca)	((Decaisnina	(Macrosolen	Lepidaria))	Lysiana)))	(((Tristerix	Nuytsia)	Gaiadendron)	(((((((((Oedina	(((Englerina	Tapinanthus)	Berhautia)	((Agelanthus	(Oncella	Oncocalyx))	Actinanthella)))	((((Emelianthe	Globimetula)	(Oliverella	(Spragueanella	Erianthemum)))	Phragmanthera)	Moquiniella))	(Bakerella	(Septulina	(Vanwykia	Socratina))))	(Plicosepalus	(Tolypanthus	Dendrophthoe)))	(Helixanthera	(Taxillus	Scurrula)))	(Baratranthus	(Sogerianthe	(Helicanthes	(Benthamina	(Dactyliophora	(Amyema	Diplatia)))))))	((Loranthus	Cecarria)	(Muellerina	Ileostylus)))	Tupeia)	((((Aetanthus	Desmaria)
(Peraxilla	((Lepeostegeres	(Lysiana	((Loxanthera	Amylotheca)	(Decaisnina	(Macrosolen	Lepidaria)))))	(((((Aetanthus	Desmaria)	Ligaria)	((Ixocactus	(Tripodanthus	((Phthirusa	(Dendropemon	Oryctanthus))	(Psittacanthus	(Cladocolea	Struthanthus)))))	Notanthera))	Atkinsonia)	(Gaiadendron	(((Tristerix	Nuytsia)	Tupeia)	((Loranthus	Cecarria)	((Muellerina	Ileostylus)	((Sogerianthe	(Helicanthes	(Benthamina	(Dactyliophora	(Amyema	Diplatia)))))	((((Dendrophthoe	(Vanwykia	Socratina))	(((Tolypanthus	((Septulina	Oedina)	(((Actinanthella	(Englerina	Tapinanthus))	Berhautia)	(Agelanthus	(Oncella	Oncocalyx)))))	Bakerella)	(Plicosepalus
(Peraxilla	((Lepeostegeres	(((Decaisnina	Lysiana)	((Loxanthera	Amylotheca)	(Macrosolen	Lepidaria)))	Notanthera))	(Atkinsonia	(((((Tupeia	Tristerix)	(((Muellerina	Ileostylus)	(((Baratranthus	(Sogerianthe	((Amyema	Diplatia)	((Helicanthes	Benthamina)	Dactyliophora))))	(((Oedina	(Plicosepalus	((Tolypanthus	Dendrophthoe)	(Vanwykia	Socratina))))	(Bakerella	((((Emelianthe	Globimetula)	(Spragueanella	Erianthemum))	(Moquiniella	(Phragmanthera	Septulina)))	(Oliverella	((Actinanthella	((Englerina	Tapinanthus)	Berhautia))	(Agelanthus	(Oncella	Oncocalyx)))))))	(Helixanthera	(Taxillus	Scurrula))))	(Loranthus	Cecarria)))	Nuytsia))	(Aetanthus
(Peraxilla	((Lepeostegeres	(Lysiana	((Loxanthera	Amylotheca)	((Decaisnina	Macrosolen)	Lepidaria))))	((Gaiadendron	(((Muellerina	Ileostylus)	(((Baratranthus	(Sogerianthe	(((Amyema	Diplatia)	Dactyliophora)	(Helicanthes	Benthamina))))	(((Helixanthera	Dendrophthoe)	((Vanwykia	Socratina)	(((Oedina	(Septulina	Plicosepalus))	(Tolypanthus	Bakerella))	(((((Emelianthe	Globimetula)	(Spragueanella	Erianthemum))	(Oliverella	Moquiniella))	Phragmanthera)	(Actinanthella	(((Englerina	Tapinanthus)	Berhautia)	(Agelanthus	(Oncella	Oncocalyx))))))))	(Taxillus	Scurrula)))	(Loranthus	Cecarria)))	(Tristerix	Nuytsia)))	(Atkinsonia	((Notanthera	(Tupeia
(Peraxilla	((Lepeostegeres	(((Loxanthera	Amylotheca)	((Macrosolen	Lepidaria)	Decaisnina))	Lysiana))	((Gaiadendron	(Nuytsia	(((Muellerina	Ileostylus)	((Baratranthus	(((((Amyema	Diplatia)	Dactyliophora)	Helicanthes)	Sogerianthe)	Benthamina))	((((Tolypanthus	Dendrophthoe)	Helixanthera)	(Taxillus	Scurrula))	((((((Emelianthe	Globimetula)	(Oedina	(Oliverella	(Spragueanella	Erianthemum))))	Moquiniella)	(Septulina	Phragmanthera))	((Vanwykia	Socratina)	(((Englerina	Tapinanthus)	Berhautia)	((Agelanthus	(Oncella	Oncocalyx))	Actinanthella))))	(Plicosepalus	Bakerella)))))	(Loranthus	Cecarria))))	(Atkinsonia	((Aetanthus	((Tristerix	Notanthera)
(Peraxilla	(((Loxanthera	Amylotheca)	(((Macrosolen	Lepidaria)	Decaisnina)	Lysiana))	((((Tristerix	(Nuytsia	(((((((Helicanthes	Amyema)	Diplatia)	(Dactyliophora	Benthamina))	Sogerianthe)	Baratranthus)	(((Taxillus	Scurrula)	Helixanthera)	(((Vanwykia	Socratina)	((((Bakerella	((Agelanthus	(Oncella	Oncocalyx))	(Actinanthella	((Englerina	Tapinanthus)	Berhautia))))	(((Oliverella	Moquiniella)	((Oedina	(Spragueanella	Erianthemum))	(Globimetula	Emelianthe)))	Phragmanthera))	Septulina)	Plicosepalus))	(Tolypanthus	Dendrophthoe))))	((Loranthus	Cecarria)	(Muellerina	Ileostylus)))))	(((Ligaria	(Notanthera	(Tripodanthus	((Phthirusa	(Dendropemon
(Peraxilla	((Lysiana	((Loxanthera	Amylotheca)	((Macrosolen	Lepidaria)	Decaisnina)))	((((((Notanthera	(((Muellerina	Ileostylus)	((((((Dactyliophora	(Diplatia	Amyema))	(Helicanthes	Benthamina))	Sogerianthe)	Baratranthus)	(((Taxillus	Scurrula)	Helixanthera)	(((Bakerella	Plicosepalus)	(((Vanwykia	Socratina)	Septulina)	((((Englerina	Tapinanthus)	Berhautia)	((Agelanthus	(Oncella	Oncocalyx))	Actinanthella))	(((Oliverella	Moquiniella)	((Oedina	(Spragueanella	Erianthemum))	(Globimetula	Emelianthe)))	Phragmanthera))))	(Tolypanthus	Dendrophthoe))))	(Loranthus	Cecarria)))	Ligaria))	(Ixocactus	(Tripodanthus	((Phthirusa	(Dendropemon	Oryctanthus))
(Peraxilla	((Lysiana	((Loxanthera	Amylotheca)	((Macrosolen	Lepidaria)	Decaisnina)))	((((((Atkinsonia	Nuytsia)	(Ligaria	(Ixocactus	(Tripodanthus	((Phthirusa	(Dendropemon	Oryctanthus))	(Psittacanthus	(Cladocolea	Struthanthus)))))))	(Gaiadendron	(Tristerix	(Aetanthus	Desmaria))))	((Muellerina	Ileostylus)	(((((((Benthamina	Dactyliophora)	(Diplatia	Amyema))	Helicanthes)	Sogerianthe)	Baratranthus)	(Helixanthera	((((((Vanwykia	Socratina)	((Englerina	Tapinanthus)	(Berhautia	((Agelanthus	(Oncella	Oncocalyx))	Actinanthella))))	((Oliverella	(Spragueanella	Erianthemum))	((Globimetula	Emelianthe)	(Moquiniella	Phragmanthera))))	((Oedina	Plicosepalus)
((((Decaisnina	Lysiana)	((Amylotheca	Loxanthera)	(Lepidaria	Macrosolen)))	((Atkinsonia	((((Nuytsia	((Loranthus	Cecarria)	((Muellerina	Ileostylus)	((Sogerianthe	(((Amyema	Diplatia)	Dactyliophora)	(Benthamina	Helicanthes)))	((Helixanthera	(((Tolypanthus	Dendrophthoe)	(((Plicosepalus	(Septulina	Bakerella))	((Moquiniella	(Phragmanthera	((Globimetula	Emelianthe)	((Spragueanella	Erianthemum)	Oliverella))))	(Oedina	(Actinanthella	((Oncocalyx	Oncella)	(((Tapinanthus	Englerina)	Berhautia)	Agelanthus))))))	(Socratina	Vanwykia)))	(Scurrula	Taxillus)))	Baratranthus)))))	Notanthera)	(Desmaria	Aetanthus))	((Ligaria	Tristerix)	((Tupeia
(((Lepeostegeres	((Amylotheca	Loxanthera)	((Decaisnina	(Lepidaria	Macrosolen))	Lysiana)))	((Notanthera	(Desmaria	((((((Psittacanthus	(Struthanthus	Cladocolea))	(((Oryctanthus	Dendropemon)	Phthirusa)	Tripodanthus))	Ixocactus)	(((Nuytsia	(((Helixanthera	(((Tolypanthus	Dendrophthoe)	((Plicosepalus	Bakerella)	((((((Globimetula	Emelianthe)	(Spragueanella	Erianthemum))	(Moquiniella	Phragmanthera))	Oliverella)	((Socratina	Vanwykia)	((Tapinanthus	Englerina)	(Berhautia	((Agelanthus	(Oncocalyx	Oncella))	Actinanthella)))))	(Septulina	Oedina))))	(Scurrula	Taxillus)))	(Baratranthus	(Sogerianthe	(((Amyema	Diplatia)	Dactyliophora)	(Benthamina	Helicanthes)))))
(((Lepeostegeres	(Lysiana	((Amylotheca	Loxanthera)	(Decaisnina	(Lepidaria	Macrosolen)))))	((((Nuytsia	((Muellerina	Ileostylus)	(((Helixanthera	(((Tolypanthus	Dendrophthoe)	((((Septulina	Phragmanthera)	(((Globimetula	Emelianthe)	(Oliverella	(Spragueanella	Erianthemum)))	Moquiniella))	((Socratina	Vanwykia)	(Oedina	((Tapinanthus	Englerina)	(Berhautia	((Agelanthus	(Oncocalyx	Oncella))	Actinanthella))))))	(Plicosepalus	Bakerella)))	(Scurrula	Taxillus)))	(Baratranthus	(Sogerianthe	(Helicanthes	(((Amyema	Diplatia)	Dactyliophora)	Benthamina)))))	(Loranthus	Cecarria))))	(Tristerix	Tupeia))	Gaiadendron)	(Atkinsonia	((Notanthera	((Aetanthus
(((Notanthera	(Lepeostegeres	(((Amylotheca	Loxanthera)	(Decaisnina	(Lepidaria	Macrosolen)))	Lysiana)))	((((((Helixanthera	(((Tolypanthus	Dendrophthoe)	(((Socratina	Vanwykia)	((Bakerella	((Tapinanthus	Englerina)	((Actinanthella	Agelanthus)	(Berhautia	(Oncocalyx	Oncella)))))	((Septulina	Oedina)	(((Emelianthe	(Oliverella	(Spragueanella	Erianthemum)))	(Globimetula	Phragmanthera))	Moquiniella))))	Plicosepalus))	(Scurrula	Taxillus)))	(Baratranthus	(Sogerianthe	(Helicanthes	(((Amyema	Diplatia)	Dactyliophora)	Benthamina)))))	((Loranthus	Cecarria)	(Muellerina	Ileostylus)))	Tristerix)	(Gaiadendron	((((((Psittacanthus	(Struthanthus	Cladocolea))	(((Oryctanthus
((((Amylotheca	Loxanthera)	((Decaisnina	(Lepidaria	Macrosolen))	Lysiana))	(((((Ixocactus	(Tripodanthus	((((Oryctanthus	Dendropemon)	Phthirusa)	Psittacanthus)	(Struthanthus	Cladocolea))))	(Gaiadendron	(Nuytsia	(((Muellerina	Ileostylus)	((((Septulina	(Baratranthus	Helixanthera))	((((((Oliverella	(Spragueanella	Erianthemum))	(Emelianthe	Globimetula))	Moquiniella)	Phragmanthera)	((Plicosepalus	Bakerella)	(((Socratina	Vanwykia)	(Tolypanthus	Dendrophthoe))	(Oedina	((Tapinanthus	Englerina)	(Berhautia	(Actinanthella	((Oncocalyx	Oncella)	Agelanthus))))))))	(Scurrula	Taxillus)))	(Sogerianthe	(Helicanthes	(((Amyema	Diplatia)	Dactyliophora)	Benthamina))))
((((Amylotheca	Loxanthera)	((Decaisnina	(Lepidaria	Macrosolen))	Lysiana))	((((Ligaria	Notanthera)	(((Aetanthus	Desmaria)	(Nuytsia	(((Loranthus	Cecarria)	((Muellerina	Ileostylus)	(((((((Septulina	((((Oliverella	(Spragueanella	Erianthemum))	(Emelianthe	Globimetula))	Moquiniella)	Phragmanthera))	((Socratina	Vanwykia)	(Oedina	((Tapinanthus	Englerina)	(Berhautia	(Actinanthella	((Oncocalyx	Oncella)	Agelanthus)))))))	(Plicosepalus	Bakerella))	(Tolypanthus	Dendrophthoe))	(Scurrula	Taxillus))	(Helixanthera	Baratranthus))	(Sogerianthe	(Helicanthes	(((Amyema	Diplatia)	Dactyliophora)	Benthamina))))))	Tristerix)))	((Ixocactus	(Tripodanthus
(((Notanthera	(Ixocactus	(Nuytsia	(((Amylotheca	Loxanthera)	((Lepidaria	Macrosolen)	(Lysiana	Decaisnina)))	Lepeostegeres))))	(((((Tupeia	(Tripodanthus	((((Oryctanthus	Dendropemon)	Phthirusa)	Psittacanthus)	(Struthanthus	Cladocolea))))	(Tristerix	(((Loranthus	Cecarria)	((Muellerina	Ileostylus)	((((((Socratina	Vanwykia)	(((Septulina	(Phragmanthera	(Bakerella	((Actinanthella	((Oncocalyx	Oncella)	Agelanthus))	((Tapinanthus	Englerina)	Berhautia)))))	(Oedina	(((Oliverella	(Spragueanella	Erianthemum))	(Emelianthe	Globimetula))	Moquiniella)))	Plicosepalus))	(Tolypanthus	Dendrophthoe))	(Helixanthera	(Scurrula	Taxillus)))	Baratranthus)	(Sogerianthe
(((Notanthera	(((Lysiana	Decaisnina)	((Amylotheca	Loxanthera)	(Lepidaria	Macrosolen)))	Lepeostegeres))	(((((Aetanthus	Desmaria)	Tupeia)	(Tripodanthus	(((Oryctanthus	Dendropemon)	Phthirusa)	(Psittacanthus	(Struthanthus	Cladocolea)))))	(Atkinsonia	((Tristerix	Ligaria)	(Nuytsia	((Muellerina	Ileostylus)	((((((Oedina	((((Phragmanthera	((Spragueanella	Erianthemum)	(Emelianthe	Globimetula)))	Moquiniella)	((Socratina	Vanwykia)	((Actinanthella	((Oncocalyx	Oncella)	Agelanthus))	((Oliverella	(Tapinanthus	Englerina))	Berhautia))))	(Septulina	Bakerella)))	(Tolypanthus	Dendrophthoe))	Plicosepalus)	(Helixanthera	(Scurrula	Taxillus)))	(Baratranthus
((((Lysiana	((Amylotheca	Loxanthera)	(Lepidaria	(Decaisnina	Macrosolen))))	Lepeostegeres)	(Atkinsonia	((((((Aetanthus	(Tristerix	(Ligaria	Tupeia)))	Desmaria)	Notanthera)	(Ixocactus	(Tripodanthus	(((Oryctanthus	Dendropemon)	Phthirusa)	(Psittacanthus	(Struthanthus	Cladocolea))))))	((((((((Bakerella	(Phragmanthera	(Septulina	(Moquiniella	((Oliverella	(Spragueanella	Erianthemum))	(Emelianthe	Globimetula))))))	(Oedina	((Socratina	Vanwykia)	((Tapinanthus	Englerina)	(Berhautia	(Actinanthella	((Oncocalyx	Oncella)	Agelanthus)))))))	(Dendrophthoe	Plicosepalus))	(Helixanthera	(Scurrula	Taxillus)))	Tolypanthus)	(Baratranthus	((Sogerianthe	(Amyema
((((Amylotheca	Loxanthera)	(Lysiana	(Decaisnina	(Lepidaria	Macrosolen))))	(((Gaiadendron	(((Desmaria	Aetanthus)	(Tristerix	Ligaria))	((Ixocactus	((Tripodanthus	(((Oryctanthus	Dendropemon)	Phthirusa)	(Struthanthus	Cladocolea)))	Psittacanthus))	(Notanthera	(((Loranthus	Cecarria)	((Muellerina	Ileostylus)	((((Dendrophthoe	Helixanthera)	(Scurrula	Taxillus))	(((Plicosepalus	((Socratina	Vanwykia)	((Oedina	Septulina)	Bakerella)))	Tolypanthus)	(((Actinanthella	((Oncocalyx	Oncella)	Agelanthus))	((Tapinanthus	Englerina)	Berhautia))	((Oliverella	(Spragueanella	Erianthemum))	(Emelianthe	((Moquiniella	Globimetula)	Phragmanthera))))))	(Baratranthus
(Peraxilla	((Lepeostegeres	(((Decaisnina	(Macrosolen	Lepidaria))	(Amylotheca	Loxanthera))	Lysiana))	((((Ligaria	(Notanthera	(Aetanthus	Desmaria)))	(Tripodanthus	((Phthirusa	(Dendropemon	Oryctanthus))	((Ixocactus	Psittacanthus)	(Struthanthus	Cladocolea)))))	Atkinsonia)	(Gaiadendron	(Tupeia	((Tristerix	((Muellerina	Ileostylus)	((Loranthus	Cecarria)	((Helixanthera	((Scurrula	Taxillus)	((Tolypanthus	Dendrophthoe)	((Socratina	Vanwykia)	((((Berhautia	(Actinanthella	(Agelanthus	(Oncella	Oncocalyx))))	(Oliverella	(Englerina	Tapinanthus)))	(((Emelianthe	Globimetula)	((Erianthemum	Spragueanella)	Oedina))	(Moquiniella	Phragmanthera)))
(Peraxilla	((Lepeostegeres	(((Lepidaria	(Decaisnina	Macrosolen))	(Amylotheca	Loxanthera))	Lysiana))	(Atkinsonia	((Notanthera	(((Aetanthus	Desmaria)	Tupeia)	Ligaria))	((Gaiadendron	((Tristerix	((Muellerina	Ileostylus)	((Loranthus	Cecarria)	((((Tolypanthus	Dendrophthoe)	((Socratina	Vanwykia)	(((Bakerella	(((Actinanthella	(Agelanthus	(Oncella	Oncocalyx)))	Berhautia)	(Englerina	Tapinanthus)))	((Oedina	Septulina)	(Moquiniella	(((Emelianthe	Globimetula)	((Erianthemum	Spragueanella)	Oliverella))	Phragmanthera))))	Plicosepalus)))	(Helixanthera	(Scurrula	Taxillus)))	(((Sogerianthe	(Helicanthes	((Amyema	Diplatia)	Dactyliophora)))
(Peraxilla	(((Desmaria	(Atkinsonia	(((Psittacanthus	((Tripodanthus	(Phthirusa	(Dendropemon	Oryctanthus)))	(Struthanthus	Cladocolea)))	Ixocactus)	(Notanthera	Ligaria))))	(((((Muellerina	Ileostylus)	((Loranthus	Cecarria)	(((Sogerianthe	(Benthamina	(((Helicanthes	Amyema)	Diplatia)	Dactyliophora)))	Baratranthus)	(Helixanthera	((Scurrula	Taxillus)	(((Socratina	Vanwykia)	(Plicosepalus	(Tolypanthus	Dendrophthoe)))	(((Moquiniella	((Globimetula	(((Erianthemum	Spragueanella)	Oliverella)	Emelianthe))	Phragmanthera))	((((Agelanthus	(Oncella	Oncocalyx))	(Berhautia	(Englerina	Tapinanthus)))	Actinanthella)	(Oedina	Septulina)))	Bakerella)))))))	(Nuytsia
(Peraxilla	((((Gaiadendron	(Nuytsia	Tristerix))	(((((Tripodanthus	((Psittacanthus	(Phthirusa	(Dendropemon	Oryctanthus)))	(Struthanthus	Cladocolea)))	Ixocactus)	(Tupeia	((((((Benthamina	((Sogerianthe	((Amyema	Diplatia)	Dactyliophora))	Helicanthes))	Baratranthus)	(Helixanthera	((Scurrula	Taxillus)	(((Bakerella	((Septulina	Oedina)	Plicosepalus))	((Phragmanthera	(Moquiniella	(((Erianthemum	Spragueanella)	Oliverella)	(Emelianthe	Globimetula))))	((Socratina	Vanwykia)	((Berhautia	(Englerina	Tapinanthus))	(Actinanthella	(Agelanthus	(Oncella	Oncocalyx)))))))	(Tolypanthus	Dendrophthoe)))))	((Muellerina	Ileostylus)	(Loranthus	Cecarria)))	Notanthera)
(Peraxilla	(((((Tristerix	Nuytsia)	(Tupeia	((Loranthus	Cecarria)	((((Sogerianthe	((Helicanthes	Benthamina)	((Amyema	Diplatia)	Dactyliophora)))	Baratranthus)	((Scurrula	Taxillus)	(((Moquiniella	(Phragmanthera	(((Erianthemum	Spragueanella)	Oliverella)	(Emelianthe	Globimetula))))	(((Socratina	Vanwykia)	((Septulina	Oedina)	((Englerina	Tapinanthus)	(Actinanthella	(Berhautia	(Agelanthus	(Oncella	Oncocalyx)))))))	(Plicosepalus	Bakerella)))	(Helixanthera	(Tolypanthus	Dendrophthoe)))))	(Muellerina	Ileostylus)))))	Gaiadendron)	((((Tripodanthus	((Phthirusa	(Dendropemon	Oryctanthus))	((Struthanthus	Cladocolea)	Psittacanthus)))	Notanthera)	(((Aetanthus
(Peraxilla	((((Gaiadendron	Tristerix)	((Nuytsia	((Muellerina	Ileostylus)	((Loranthus	Cecarria)	((Sogerianthe	((Helicanthes	Benthamina)	((Amyema	Diplatia)	Dactyliophora)))	(((Baratranthus	(((Plicosepalus	Bakerella)	(((((Erianthemum	Spragueanella)	Oliverella)	Emelianthe)	Moquiniella)	(Globimetula	Phragmanthera)))	((Septulina	(Socratina	Vanwykia))	(Oedina	((Englerina	Tapinanthus)	(Actinanthella	(Berhautia	(Agelanthus	(Oncella	Oncocalyx)))))))))	((Helixanthera	Dendrophthoe)	(Scurrula	Taxillus)))	Tolypanthus)))))	Tupeia))	((((Ixocactus	(Tripodanthus	((Struthanthus	Cladocolea)	(Psittacanthus	(Phthirusa	(Dendropemon	Oryctanthus))))))	Notanthera)
(Peraxilla	(((((Decaisnina	(Macrosolen	Lepidaria))	(Amylotheca	Loxanthera))	Lysiana)	Lepeostegeres)	(((Tupeia	(Aetanthus	Desmaria))	((Gaiadendron	((Nuytsia	((Muellerina	Ileostylus)	((Loranthus	Cecarria)	((Baratranthus	(Sogerianthe	((Helicanthes	Benthamina)	((Amyema	Diplatia)	Dactyliophora))))	((Helixanthera	(Scurrula	Taxillus))	((((Septulina	Oedina)	((((Englerina	Tapinanthus)	((Actinanthella	(Agelanthus	(Oncella	Oncocalyx)))	Berhautia))	(Socratina	Vanwykia))	((Moquiniella	Phragmanthera)	(((Erianthemum	Spragueanella)	Oliverella)	(Emelianthe	Globimetula)))))	(Bakerella	Plicosepalus))	(Tolypanthus	Dendrophthoe)))))))	Tristerix))
(Peraxilla	(((Amylotheca	Loxanthera)	((Decaisnina	Lysiana)	(Macrosolen	Lepidaria)))	(((Lepeostegeres	Tupeia)	((Ligaria	Notanthera)	(Aetanthus	Desmaria)))	((((Tristerix	(Gaiadendron	Nuytsia))	((Loranthus	Cecarria)	(((Baratranthus	(((((Amyema	Diplatia)	Dactyliophora)	Helicanthes)	Sogerianthe)	Benthamina))	((Helixanthera	(Scurrula	Taxillus))	((((Septulina	Oedina)	((Socratina	Vanwykia)	((Moquiniella	((((Erianthemum	Spragueanella)	Oliverella)	Emelianthe)	(Globimetula	Phragmanthera)))	((Englerina	Tapinanthus)	((Actinanthella	(Agelanthus	(Oncella	Oncocalyx)))	Berhautia)))))	(Bakerella	Plicosepalus))	(Tolypanthus	Dendrophthoe))))
(Peraxilla	(((((Macrosolen	Lepidaria)	Decaisnina)	(Amylotheca	Loxanthera))	Lysiana)	((Nuytsia	(Gaiadendron	(Atkinsonia	((Tristerix	((Muellerina	Ileostylus)	((Loranthus	Cecarria)	((Baratranthus	(Sogerianthe	(Benthamina	((Amyema	Diplatia)	Dactyliophora))))	(Helicanthes	((Scurrula	Taxillus)	((((((Phragmanthera	(Moquiniella	(((Erianthemum	Spragueanella)	Oliverella)	(Globimetula	Emelianthe))))	(((Actinanthella	(Englerina	Tapinanthus))	((Agelanthus	(Oncella	Oncocalyx))	Berhautia))	Socratina))	Bakerella)	(Septulina	Oedina))	(Vanwykia	Plicosepalus))	(Helixanthera	(Tolypanthus	Dendrophthoe)))))))))	((Ixocactus	(Ligaria	(Aetanthus
(Peraxilla	(((((((((Muellerina	Ileostylus)	((Loranthus	Cecarria)	((Baratranthus	(Sogerianthe	(Helicanthes	(Benthamina	((Amyema	Diplatia)	Dactyliophora)))))	((Helixanthera	(Scurrula	Taxillus))	((((Bakerella	(Berhautia	((Englerina	Tapinanthus)	(Actinanthella	(Agelanthus	(Oncella	Oncocalyx))))))	((Moquiniella	(((Oedina	(Erianthemum	Spragueanella))	(Globimetula	Emelianthe))	(Septulina	Phragmanthera)))	Oliverella))	Plicosepalus)	((Socratina	Vanwykia)	(Tolypanthus	Dendrophthoe)))))))	Nuytsia)	Tupeia)	Tristerix)	Gaiadendron)	(Atkinsonia	((Ixocactus	(Tripodanthus	((Phthirusa	(Dendropemon	Oryctanthus))	((Struthanthus	Cladocolea)	Psittacanthus))))
(((Atkinsonia	(((Notanthera	(Aetanthus	Desmaria))	((Ixocactus	(Tripodanthus	((Phthirusa	(Dendropemon	Oryctanthus))	(Psittacanthus	(Struthanthus	Cladocolea)))))	(Tristerix	Ligaria)))	(Tupeia	((Nuytsia	((Muellerina	Ileostylus)	(((((Taxillus	Scurrula)	(((((Phragmanthera	((Globimetula	Emelianthe)	(Oliverella	(Spragueanella	Erianthemum))))	Moquiniella)	((Oedina	(((Oncocalyx	Oncella)	Agelanthus)	(Actinanthella	(Berhautia	(Englerina	Tapinanthus)))))	(Socratina	Vanwykia)))	((Septulina	Bakerella)	Plicosepalus))	(Tolypanthus	Dendrophthoe)))	Helixanthera)	(Baratranthus	(Sogerianthe	((Diplatia	(Dactyliophora	(Helicanthes	Amyema)))	Benthamina))))
((((Ixocactus	Gaiadendron)	((Atkinsonia	(Ligaria	(Notanthera	(Tripodanthus	((Phthirusa	(Dendropemon	Oryctanthus))	(Psittacanthus	(Struthanthus	Cladocolea)))))))	(((Tupeia	((((Sogerianthe	((Diplatia	(Dactyliophora	(Helicanthes	Amyema)))	Benthamina))	(((Taxillus	Scurrula)	(((((((Septulina	Phragmanthera)	((Globimetula	Emelianthe)	(Oliverella	(Spragueanella	Erianthemum))))	Moquiniella)	(Oedina	((Englerina	Tapinanthus)	((((Oncocalyx	Oncella)	Agelanthus)	Actinanthella)	Berhautia))))	Bakerella)	((Socratina	Vanwykia)	(Tolypanthus	Dendrophthoe)))	Plicosepalus))	(Baratranthus	Helixanthera)))	((Loranthus	Cecarria)	(Muellerina	Ileostylus)))	Nuytsia))
((((((((Aetanthus	Desmaria)	Notanthera)	((Ixocactus	(Tripodanthus	((Phthirusa	(Dendropemon	Oryctanthus))	(Psittacanthus	(Struthanthus	Cladocolea)))))	(Tristerix	Ligaria)))	(Tupeia	((((Baratranthus	(Sogerianthe	((((Amyema	Diplatia)	Dactyliophora)	Benthamina)	Helicanthes)))	(((Taxillus	Scurrula)	((((Bakerella	Tolypanthus)	((Socratina	Vanwykia)	((((Septulina	Phragmanthera)	((Globimetula	Emelianthe)	(Oliverella	(Spragueanella	Erianthemum))))	Moquiniella)	(Oedina	((((Oncocalyx	Oncella)	Agelanthus)	(Berhautia	(Englerina	Tapinanthus)))	Actinanthella)))))	Plicosepalus)	Dendrophthoe))	Helixanthera))	((Loranthus	Cecarria)	(Muellerina	Ileostylus)))
(((Atkinsonia	(((Gaiadendron	(Tupeia	(Tristerix	((((Baratranthus	(Sogerianthe	((((Helicanthes	Amyema)	Diplatia)	Dactyliophora)	Benthamina)))	(((Taxillus	Scurrula)	(((Dendrophthoe	Tolypanthus)	((Plicosepalus	(Septulina	Bakerella))	(((((Oncocalyx	Oncella)	Agelanthus)	(Berhautia	(Englerina	Tapinanthus)))	Actinanthella)	(Socratina	Vanwykia))))	(Phragmanthera	((Moquiniella	Globimetula)	(Emelianthe	(Oedina	(Oliverella	(Spragueanella	Erianthemum))))))))	Helixanthera))	((Loranthus	Cecarria)	(Muellerina	Ileostylus)))	Nuytsia))))	(Aetanthus	Desmaria))	((Ixocactus	(Tripodanthus	((Struthanthus	Cladocolea)	((Phthirusa	(Dendropemon	Oryctanthus))
(((Atkinsonia	((Nuytsia	((Tristerix	((Loranthus	Cecarria)	((Muellerina	Ileostylus)	((Baratranthus	(Sogerianthe	(((Amyema	Diplatia)	Dactyliophora)	(Helicanthes	Benthamina))))	((Helixanthera	(Taxillus	Scurrula))	((Tolypanthus	Dendrophthoe)	((Plicosepalus	((Septulina	Bakerella)	(Phragmanthera	((Moquiniella	Globimetula)	(Emelianthe	(Oliverella	(Spragueanella	Erianthemum)))))))	((Oedina	(((Oncocalyx	Oncella)	Agelanthus)	((Berhautia	(Englerina	Tapinanthus))	Actinanthella)))	(Socratina	Vanwykia)))))))))	((Tripodanthus	((Phthirusa	(Dendropemon	Oryctanthus))	(Psittacanthus	(Struthanthus	(Ixocactus	Cladocolea)))))	(Ligaria	(Tupeia	(Aetanthus
((((((Notanthera	(Aetanthus	Desmaria))	((((Psittacanthus	(Struthanthus	Cladocolea))	(Tripodanthus	(Phthirusa	(Dendropemon	Oryctanthus))))	Ixocactus)	Ligaria))	(((Gaiadendron	Nuytsia)	Tristerix)	((((Baratranthus	(Sogerianthe	((((Helicanthes	Amyema)	Diplatia)	Dactyliophora)	Benthamina)))	((Helixanthera	(Taxillus	Scurrula))	((Tolypanthus	Dendrophthoe)	((Oedina	(((Englerina	Tapinanthus)	((Actinanthella	((Oncocalyx	Oncella)	Agelanthus))	Berhautia))	(Socratina	Vanwykia)))	(Bakerella	(((Septulina	Phragmanthera)	(Moquiniella	((Emelianthe	Globimetula)	(Oliverella	(Spragueanella	Erianthemum)))))	Plicosepalus))))))	((Loranthus	Cecarria)	(Muellerina
(((((Ligaria	(Ixocactus	(Tripodanthus	(Psittacanthus	((Struthanthus	Cladocolea)	(Phthirusa	(Dendropemon	Oryctanthus)))))))	((Tristerix	((Nuytsia	(((Baratranthus	(Sogerianthe	(((Amyema	Diplatia)	Dactyliophora)	(Helicanthes	Benthamina))))	((Taxillus	Scurrula)	((Tolypanthus	(Helixanthera	Dendrophthoe))	((Socratina	Vanwykia)	(((Moquiniella	(((Emelianthe	Globimetula)	(Oedina	(Spragueanella	Erianthemum)))	(Septulina	Phragmanthera)))	(Bakerella	((Englerina	(Oliverella	Tapinanthus))	((Actinanthella	((Oncocalyx	Oncella)	Agelanthus))	Berhautia))))	Plicosepalus)))))	((Loranthus	Cecarria)	(Muellerina	Ileostylus))))	(Tupeia	(Aetanthus	Desmaria))))
((((Decaisnina	Lysiana)	(Lepidaria	(Loxanthera	(Macrosolen	Amylotheca))))	(((((((Ixocactus	(Tripodanthus	(Phthirusa	(Dendropemon	Oryctanthus))))	(Psittacanthus	(Struthanthus	Cladocolea)))	(((Nuytsia	(Tristerix	(((Sogerianthe	((((Amyema	Diplatia)	Dactyliophora)	Benthamina)	Helicanthes))	(((Helixanthera	(Taxillus	Scurrula))	(((((((((((Oncocalyx	Oncella)	Agelanthus)	(Berhautia	Actinanthella))	(Englerina	(Oliverella	Tapinanthus)))	Socratina)	((Septulina	Phragmanthera)	(Moquiniella	((Emelianthe	Globimetula)	(Oedina	(Spragueanella	Erianthemum))))))	Tolypanthus)	Bakerella)	Plicosepalus)	Vanwykia)	Dendrophthoe))	Baratranthus))	((Loranthus	Cecarria)
(((((((Tupeia	(Nuytsia	((Loranthus	Cecarria)	((Muellerina	Ileostylus)	((Helixanthera	((Taxillus	Scurrula)	((Dendrophthoe	Tolypanthus)	((((Oedina	(((Oncocalyx	Oncella)	((Actinanthella	Agelanthus)	Berhautia))	(Englerina	Tapinanthus)))	(Vanwykia	Socratina))	(Phragmanthera	((Globimetula	Moquiniella)	(Emelianthe	(Oliverella	(Spragueanella	Erianthemum))))))	((Septulina	Bakerella)	Plicosepalus)))))	(Baratranthus	(((Amyema	Diplatia)	Sogerianthe)	((Dactyliophora	Benthamina)	Helicanthes))))))))	Tristerix)	Gaiadendron)	(((Ligaria	Desmaria)	(Notanthera	(Ixocactus	(((Phthirusa	(Dendropemon	Oryctanthus))	(Psittacanthus	(Struthanthus	Cladocolea)))
(((Lysiana	((Decaisnina	(Lepidaria	Macrosolen))	(Amylotheca	Loxanthera)))	(Lepeostegeres	(Notanthera	(((((Nuytsia	(((((Dendrophthoe	Tolypanthus)	(((((Actinanthella	(Agelanthus	(Oncocalyx	Oncella)))	(Berhautia	(Englerina	Tapinanthus)))	(Vanwykia	Socratina))	((Phragmanthera	((Emelianthe	Globimetula)	(Oliverella	(Spragueanella	Erianthemum))))	Moquiniella))	((Septulina	Bakerella)	(Oedina	Plicosepalus))))	(Helixanthera	(Taxillus	Scurrula)))	(Baratranthus	(Sogerianthe	(Helicanthes	(Benthamina	(Dactyliophora	(Amyema	Diplatia)))))))	((Loranthus	Cecarria)	(Muellerina	Ileostylus))))	(Tristerix	Tupeia))	(Ligaria	(Desmaria	Aetanthus)))
(((Lepeostegeres	((Loxanthera	Amylotheca)	(Lysiana	(Decaisnina	(Macrosolen	Lepidaria)))))	(Atkinsonia	((((Ixocactus	((Cladocolea	Struthanthus)	((Psittacanthus	(Phthirusa	(Oryctanthus	Dendropemon)))	Tripodanthus)))	((((Aetanthus	Desmaria)	Ligaria)	Tupeia)	(Notanthera	(((Ileostylus	Muellerina)	((Loranthus	Cecarria)	(((Taxillus	Scurrula)	((((Septulina	Oedina)	(((Globimetula	Phragmanthera)	(((Spragueanella	Erianthemum)	Oliverella)	Emelianthe))	Moquiniella))	(((Actinanthella	Agelanthus)	((Tapinanthus	Englerina)	((Oncella	Oncocalyx)	Berhautia)))	Bakerella))	(Plicosepalus	((Vanwykia	Socratina)	(Helixanthera	(Dendrophthoe	Tolypanthus))))))
(((Lepeostegeres	((Loxanthera	Amylotheca)	((Macrosolen	Lepidaria)	(Lysiana	Decaisnina))))	((Atkinsonia	((Ligaria	(Tupeia	(Aetanthus	Desmaria)))	((((((Helixanthera	(Taxillus	Scurrula))	((((Septulina	Oedina)	((Phragmanthera	(((Spragueanella	Erianthemum)	Oliverella)	(Globimetula	Emelianthe)))	Moquiniella))	(((Agelanthus	(Oncella	Oncocalyx))	((Berhautia	(Tapinanthus	Englerina))	Actinanthella))	Bakerella))	((Vanwykia	Socratina)	(Plicosepalus	(Dendrophthoe	Tolypanthus)))))	((((((Amyema	Diplatia)	Dactyliophora)	Helicanthes)	Sogerianthe)	Benthamina)	Baratranthus))	((Ileostylus	Muellerina)	(Loranthus	Cecarria)))	Notanthera)	(Ixocactus
(((Lepeostegeres	(((Decaisnina	(Macrosolen	Lepidaria))	(Loxanthera	Amylotheca))	Lysiana))	((Atkinsonia	((Ligaria	(Aetanthus	Desmaria))	(Notanthera	(Tripodanthus	((Ixocactus	(Psittacanthus	(Cladocolea	Struthanthus)))	(Phthirusa	(Oryctanthus	Dendropemon)))))))	(((Tristerix	Nuytsia)	(((Ileostylus	Muellerina)	((Loranthus	Cecarria)	(((Taxillus	Scurrula)	(((((Plicosepalus	(Septulina	Oedina))	(Phragmanthera	(((Spragueanella	Erianthemum)	Oliverella)	(Moquiniella	(Globimetula	Emelianthe)))))	(((Berhautia	(Tapinanthus	Englerina))	(Actinanthella	(Agelanthus	(Oncella	Oncocalyx))))	Bakerella))	(Vanwykia	Socratina))	(Tolypanthus	(Helixanthera
(((Lepeostegeres	(((Decaisnina	(Macrosolen	Lepidaria))	(Loxanthera	Amylotheca))	Lysiana))	(((Tupeia	(Aetanthus	Desmaria))	((((Ileostylus	Muellerina)	((Loranthus	Cecarria)	((((Taxillus	Scurrula)	(((((Septulina	Phragmanthera)	(Moquiniella	(Oedina	((Globimetula	Emelianthe)	((Spragueanella	Erianthemum)	Oliverella)))))	((Actinanthella	((Agelanthus	(Oncella	Oncocalyx))	(Berhautia	(Tapinanthus	Englerina))))	Tolypanthus))	Bakerella)	((Plicosepalus	Dendrophthoe)	(Vanwykia	Socratina))))	Helixanthera)	(((((Amyema	Diplatia)	Dactyliophora)	(Helicanthes	Benthamina))	Sogerianthe)	Baratranthus))))	((Tristerix	Ligaria)	((Tripodanthus	((Psittacanthus
(((Lepeostegeres	(Lepidaria	((Loxanthera	Amylotheca)	((Macrosolen	Decaisnina)	Lysiana))))	((Tristerix	(Nuytsia	Gaiadendron))	((Atkinsonia	(Ligaria	(((((((((Helicanthes	Amyema)	Diplatia)	Dactyliophora)	Benthamina)	Sogerianthe)	Baratranthus)	(((Tolypanthus	Dendrophthoe)	(Vanwykia	Socratina))	(Plicosepalus	((((Moquiniella	(((Globimetula	Emelianthe)	((Spragueanella	Erianthemum)	Oliverella))	Phragmanthera))	(Oedina	((Agelanthus	(Oncella	Oncocalyx))	((Berhautia	(Tapinanthus	Englerina))	Actinanthella))))	Septulina)	Bakerella))))	(Helixanthera	(Taxillus	Scurrula)))	((Ileostylus	Muellerina)	(Loranthus	Cecarria)))))	(((Notanthera	Tupeia)
((((Loxanthera	Amylotheca)	((Lepidaria	Macrosolen)	(Decaisnina	Lysiana)))	((Tristerix	((((Ligaria	(((((((Helicanthes	Amyema)	Diplatia)	Dactyliophora)	Benthamina)	Sogerianthe)	(Baratranthus	(Helixanthera	((Taxillus	Scurrula)	(((Tolypanthus	Dendrophthoe)	(Vanwykia	Socratina))	((((Phragmanthera	(Moquiniella	((Globimetula	Emelianthe)	(Oedina	((Spragueanella	Erianthemum)	Oliverella)))))	((Berhautia	(Tapinanthus	Englerina))	(Actinanthella	(Agelanthus	(Oncella	Oncocalyx)))))	Septulina)	(Bakerella	Plicosepalus)))))))	((Ileostylus	Muellerina)	(Loranthus	Cecarria))))	((Tripodanthus	((Psittacanthus	(Cladocolea	Struthanthus))	(Phthirusa	(Oryctanthus
((((Loxanthera	Amylotheca)	((Decaisnina	(Macrosolen	Lepidaria))	Lysiana))	(((Atkinsonia	(((Ligaria	((((Taxillus	Scurrula)	((Bakerella	Plicosepalus)	(((Tolypanthus	(Helixanthera	Dendrophthoe))	(Vanwykia	Socratina))	((((Septulina	Phragmanthera)	((Globimetula	((Spragueanella	Erianthemum)	Oliverella))	Emelianthe))	Moquiniella)	(Oedina	(Actinanthella	((Agelanthus	(Oncella	Oncocalyx))	(Berhautia	(Tapinanthus	Englerina)))))))))	((Benthamina	((Helicanthes	Sogerianthe)	((Amyema	Diplatia)	Dactyliophora)))	Baratranthus))	((Ileostylus	Muellerina)	(Loranthus	Cecarria))))	(((Psittacanthus	(Cladocolea	Struthanthus))	((Phthirusa	(Oryctanthus	Dendropemon))
(((Lysiana	((Loxanthera	Amylotheca)	(Decaisnina	(Macrosolen	Lepidaria))))	(Atkinsonia	((Tristerix	(((((Taxillus	Scurrula)	(((((Vanwykia	Socratina)	(Plicosepalus	(Tolypanthus	Dendrophthoe)))	(((Septulina	Phragmanthera)	((((Emelianthe	Globimetula)	(Oedina	(Spragueanella	Erianthemum)))	Oliverella)	Moquiniella))	(((Berhautia	(Tapinanthus	Englerina))	(Actinanthella	(Agelanthus	(Oncella	Oncocalyx))))	Bakerella)))	((Sogerianthe	(((Amyema	Diplatia)	Dactyliophora)	(Benthamina	Helicanthes)))	Baratranthus))	Helixanthera))	((Ileostylus	Muellerina)	(Loranthus	Cecarria)))	(((Psittacanthus	(Cladocolea	Struthanthus))	((Phthirusa	(Oryctanthus	Dendropemon))
((((Lepeostegeres	Tupeia)	((Loxanthera	Amylotheca)	(Lysiana	((Macrosolen	Lepidaria)	Decaisnina))))	(((((((Phthirusa	(Oryctanthus	Dendropemon))	Tripodanthus)	(Psittacanthus	(Cladocolea	Struthanthus)))	Ixocactus)	(Tristerix	(Notanthera	(Nuytsia	(Aetanthus	Desmaria)))))	Atkinsonia)	((Ligaria	((((Sogerianthe	(((Amyema	Diplatia)	Dactyliophora)	(Benthamina	Helicanthes)))	Baratranthus)	((Helixanthera	(Taxillus	Scurrula))	(((((Bakerella	Septulina)	(((Moquiniella	Phragmanthera)	(Globimetula	(Emelianthe	(Oliverella	(Spragueanella	Erianthemum)))))	(Socratina	(Oedina	((Tapinanthus	Englerina)	((Berhautia	(Oncella	Oncocalyx))	(Actinanthella
((((Loxanthera	Amylotheca)	(Lysiana	((Macrosolen	Lepidaria)	Decaisnina)))	((Gaiadendron	(((((Tripodanthus	((Psittacanthus	(Cladocolea	Struthanthus))	(Phthirusa	(Oryctanthus	Dendropemon))))	Ixocactus)	((Notanthera	(((((Helixanthera	(Taxillus	Scurrula))	((((((Bakerella	Septulina)	((Moquiniella	(Phragmanthera	((Globimetula	(Emelianthe	(Spragueanella	Erianthemum)))	Oliverella)))	(Tolypanthus	((((Tapinanthus	Englerina)	((Oncella	Oncocalyx)	Agelanthus))	Berhautia)	Actinanthella))))	(Socratina	Vanwykia))	(Plicosepalus	Oedina))	Dendrophthoe)	(((Sogerianthe	(Benthamina	(Dactyliophora	(Amyema	Diplatia))))	Helicanthes)	Baratranthus)))	((Ileostylus	Muellerina)
(((Lysiana	((Decaisnina	(Lepidaria	Macrosolen))	(Amylotheca	Loxanthera)))	((((Notanthera	(((Phthirusa	(Dendropemon	Oryctanthus))	(Psittacanthus	(Struthanthus	Cladocolea)))	Tripodanthus))	((Aetanthus	Desmaria)	(Ixocactus	Ligaria)))	Atkinsonia)	(((Tupeia	Lepeostegeres)	((Tristerix	(((((Tolypanthus	Dendrophthoe)	(Vanwykia	Socratina))	((Taxillus	Scurrula)	(((Septulina	Bakerella)	Plicosepalus)	((Phragmanthera	(((Erianthemum	Spragueanella)	(Emelianthe	Globimetula))	(Oliverella	Moquiniella)))	((Oedina	((Tapinanthus	Englerina)	((Berhautia	(Agelanthus	(Oncocalyx	Oncella)))	Actinanthella)))	Helixanthera)))))	((Sogerianthe	(((Diplatia	(Helicanthes
(((Lysiana	((Decaisnina	(Lepidaria	Macrosolen))	(Amylotheca	Loxanthera)))	((Tupeia	Lepeostegeres)	(((Atkinsonia	((((Tristerix	Ligaria)	(((Ileostylus	Muellerina)	((Baratranthus	((((Taxillus	Scurrula)	(((Plicosepalus	Bakerella)	((Vanwykia	Socratina)	((((Septulina	Phragmanthera)	((Oliverella	(Erianthemum	Spragueanella))	(Emelianthe	Globimetula)))	Moquiniella)	(Oedina	(((Actinanthella	(Agelanthus	(Oncocalyx	Oncella)))	Berhautia)	(Tapinanthus	Englerina))))))	(Tolypanthus	Dendrophthoe)))	Helixanthera)	(Sogerianthe	(((Diplatia	Amyema)	Dactyliophora)	(Helicanthes	Benthamina)))))	(Cecarria	Loranthus)))	Nuytsia))	Gaiadendron)	(Ixocactus
(((Lepeostegeres	(Notanthera	(((Amylotheca	Loxanthera)	(Decaisnina	(Lepidaria	Macrosolen)))	Lysiana)))	(Atkinsonia	((((((Ileostylus	Muellerina)	((((Taxillus	Scurrula)	((((Plicosepalus	((Vanwykia	Socratina)	((Septulina	Phragmanthera)	(Bakerella	((Berhautia	(Tapinanthus	Englerina))	((Oncocalyx	Oncella)	(Actinanthella	Agelanthus)))))))	(Tolypanthus	Dendrophthoe))	((((Emelianthe	Globimetula)	(Oliverella	(Erianthemum	Spragueanella)))	Moquiniella)	Oedina))	Helixanthera))	((Sogerianthe	(((Diplatia	Amyema)	Dactyliophora)	(Helicanthes	Benthamina)))	Baratranthus))	(Cecarria	Loranthus)))	Nuytsia)	(Gaiadendron	(Tupeia	Tristerix)))	((((Psittacanthus
(((Notanthera	((((Amylotheca	Loxanthera)	(Lepidaria	Macrosolen))	(Decaisnina	Lysiana))	Lepeostegeres))	((Atkinsonia	((((Cecarria	Loranthus)	((Ileostylus	Muellerina)	((((Tolypanthus	Dendrophthoe)	((Vanwykia	Socratina)	(((((Septulina	Phragmanthera)	((Emelianthe	Globimetula)	(Oliverella	(Erianthemum	Spragueanella))))	Moquiniella)	(Oedina	(((Oncocalyx	Oncella)	Agelanthus)	(Actinanthella	((Tapinanthus	Englerina)	Berhautia)))))	(Plicosepalus	Bakerella))))	(Helixanthera	(Taxillus	Scurrula)))	((Sogerianthe	(((Diplatia	Amyema)	Dactyliophora)	(Helicanthes	Benthamina)))	Baratranthus))))	Nuytsia)	((Ixocactus	((Psittacanthus	(Struthanthus	Cladocolea))
((((((Amylotheca	Loxanthera)	(Lepidaria	(Decaisnina	Macrosolen)))	Lysiana)	Lepeostegeres)	(Atkinsonia	((Nuytsia	(((Notanthera	Tupeia)	Desmaria)	((Tristerix	(Ligaria	((Cecarria	Loranthus)	((Ileostylus	Muellerina)	(((((((Vanwykia	Socratina)	(Oedina	Plicosepalus))	Bakerella)	((Septulina	Phragmanthera)	((Emelianthe	Moquiniella)	((Oliverella	Globimetula)	(Erianthemum	Spragueanella)))))	((Helixanthera	(Tolypanthus	Dendrophthoe))	(Actinanthella	(((Tapinanthus	Englerina)	Berhautia)	((Oncocalyx	Oncella)	Agelanthus)))))	(Taxillus	Scurrula))	((Sogerianthe	(((Diplatia	Amyema)	Dactyliophora)	(Helicanthes	Benthamina)))	Baratranthus))))))
((((((Amylotheca	Loxanthera)	(Decaisnina	(Macrosolen	Lepidaria)))	Lysiana)	Lepeostegeres)	(((Notanthera	(Aetanthus	Tupeia))	Desmaria)	((((Tristerix	Ligaria)	(Tripodanthus	((Struthanthus	Cladocolea)	((Phthirusa	(Dendropemon	Oryctanthus))	Psittacanthus))))	(Atkinsonia	((Ixocactus	Gaiadendron)	Nuytsia)))	((((((Tolypanthus	Dendrophthoe)	((Actinanthella	(((Tapinanthus	Englerina)	Berhautia)	((Oncocalyx	Oncella)	Agelanthus)))	((Plicosepalus	(((Vanwykia	Socratina)	Oedina)	Bakerella))	(Septulina	(((Globimetula	(Emelianthe	(Oliverella	(Erianthemum	Spragueanella))))	Moquiniella)	Phragmanthera)))))	(Taxillus	Scurrula))	Helixanthera)	((Sogerianthe
(((((Decaisnina	((Macrosolen	Lepidaria)	(Amylotheca	Loxanthera)))	Lysiana)	Lepeostegeres)	((((Ligaria	Atkinsonia)	(Ixocactus	(Tripodanthus	((Phthirusa	(Dendropemon	Oryctanthus))	(Psittacanthus	(Struthanthus	Cladocolea))))))	((Notanthera	((Desmaria	Aetanthus)	Tristerix))	Tupeia))	((Nuytsia	((((((((Septulina	Bakerella)	((Tapinanthus	Englerina)	(Berhautia	(((Oncocalyx	Oncella)	Agelanthus)	Actinanthella))))	(Oedina	(((Oliverella	(Erianthemum	Spragueanella))	(Globimetula	Emelianthe))	(Moquiniella	Phragmanthera))))	(((Tolypanthus	Dendrophthoe)	Plicosepalus)	(Vanwykia	Socratina)))	(Taxillus	Scurrula))	Helixanthera)	((((Benthamina	Dactyliophora)
((((Amylotheca	Loxanthera)	((Decaisnina	(Macrosolen	Lepidaria))	Lysiana))	(((Tupeia	Lepeostegeres)	((((Ligaria	(Ixocactus	(Tripodanthus	((Phthirusa	(Dendropemon	Oryctanthus))	(Psittacanthus	(Struthanthus	Cladocolea))))))	Atkinsonia)	((Nuytsia	(Tristerix	(((((((Tolypanthus	((Septulina	Bakerella)	((((Oncocalyx	Oncella)	Agelanthus)	Actinanthella)	((Tapinanthus	Englerina)	Berhautia))))	(Oedina	(((Oliverella	(Erianthemum	Spragueanella))	(Globimetula	Emelianthe))	(Moquiniella	Phragmanthera))))	((Dendrophthoe	(Helicanthes	Plicosepalus))	(Vanwykia	Socratina)))	(Taxillus	Scurrula))	Helixanthera)	(((Benthamina	Baratranthus)	Sogerianthe)	((Diplatia
[truncated: 132 more rows]
[truncated: 12 more columns]
