# Supplementary material for: Evolution of pollen morphology in Loranthaceae
Source: Grana. 2017 Feb 20;57(1-2):16–116. doi: 10.1080/00173134.2016.1261939 (PMC5771552; doi:10.1080/00173134.2016.1261939)
Supplement: Grimsson et al. Online supplementary material [file SGRA_A_1261939_SM9964.zip › ML/RAxML_bootstrap.conc.gen.q]

(((Notanthera	(Lepeostegeres	((Amylotheca	Loxanthera)	((Macrosolen	Lepidaria)	(Decaisnina	Lysiana)))))	((Ixocactus	Atkinsonia)	((Nuytsia	(Aetanthus	Desmaria))	(((Gaiadendron	(((Loranthus	Cecarria)	((Ileostylus	Muellerina)	(((Sogerianthe	(Helicanthes	(Benthamina	(Dactyliophora	(Amyema	Diplatia)))))	Baratranthus)	(((Plicosepalus	((((Phragmanthera	((Emelianthe	Globimetula)	(Oliverella	(Erianthemum	Spragueanella))))	Moquiniella)	((Socratina	Vanwykia)	(((Berhautia	(Englerina	Tapinanthus))	(Actinanthella	(Agelanthus	(Oncocalyx	Oncella))))	(Oedina	Septulina))))	Bakerella))	(Tolypanthus	Dendrophthoe))	((Scurrula	Taxillus)	Helixanthera)))))
(((Lepeostegeres	(((Decaisnina	(Macrosolen	Lepidaria))	(Amylotheca	Loxanthera))	Lysiana))	(Atkinsonia	(((Nuytsia	((Ileostylus	Muellerina)	(((((Sogerianthe	(Dactyliophora	((Amyema	Diplatia)	Helicanthes)))	Benthamina)	Baratranthus)	(((((Septulina	(((Emelianthe	(Globimetula	(Erianthemum	Spragueanella)))	(Moquiniella	Phragmanthera))	Oliverella))	((Socratina	Vanwykia)	((Actinanthella	((Agelanthus	(Oncocalyx	Oncella))	(Berhautia	(Englerina	Tapinanthus))))	Oedina)))	(Bakerella	Plicosepalus))	(Tolypanthus	Dendrophthoe))	((Scurrula	Taxillus)	Helixanthera)))	(Loranthus	Cecarria))))	(Gaiadendron	Tupeia))	(((Notanthera	Ligaria)	(Ixocactus
(((Lepeostegeres	(((Decaisnina	(Macrosolen	Lepidaria))	(Amylotheca	Loxanthera))	Lysiana))	(Atkinsonia	(((Nuytsia	((Ileostylus	Muellerina)	(((((((Amyema	Diplatia)	Helicanthes)	Sogerianthe)	(Dactyliophora	Benthamina))	Baratranthus)	(Helixanthera	(((((Socratina	Vanwykia)	(((Berhautia	((Actinanthella	Agelanthus)	(Oncocalyx	Oncella)))	(Englerina	Tapinanthus))	((Phragmanthera	((Oliverella	(Erianthemum	Spragueanella))	(Globimetula	Emelianthe)))	Moquiniella)))	(Bakerella	(Plicosepalus	(Oedina	Septulina))))	(Tolypanthus	Dendrophthoe))	(Scurrula	Taxillus))))	(Loranthus	Cecarria))))	(Gaiadendron	(Tristerix	Tupeia)))	(((Notanthera	Ligaria)
(((Lepeostegeres	(((Decaisnina	(Macrosolen	Lepidaria))	(Amylotheca	Loxanthera))	Lysiana))	(Atkinsonia	(((Nuytsia	((Loranthus	Cecarria)	((Ileostylus	Muellerina)	(((((Benthamina	((Amyema	Diplatia)	Dactyliophora))	Helicanthes)	Sogerianthe)	Baratranthus)	((((((Septulina	Oedina)	(((Agelanthus	(Oncocalyx	Oncella))	Actinanthella)	(Berhautia	(Englerina	Tapinanthus))))	((Phragmanthera	((Oliverella	(Erianthemum	Spragueanella))	(Globimetula	Emelianthe)))	Moquiniella))	Bakerella)	((Plicosepalus	(Tolypanthus	Dendrophthoe))	(Socratina	Vanwykia)))	((Scurrula	Taxillus)	Helixanthera))))))	(Gaiadendron	Tupeia))	(((Ixocactus	(Tripodanthus	((Psittacanthus
(((Lepeostegeres	(((Macrosolen	Lepidaria)	(Amylotheca	Loxanthera))	(Decaisnina	Lysiana)))	(Atkinsonia	(((Ixocactus	(Tripodanthus	((Psittacanthus	(Struthanthus	Cladocolea))	(Phthirusa	(Oryctanthus	Dendropemon)))))	(Notanthera	Ligaria))	((Aetanthus	Desmaria)	(Gaiadendron	((Tristerix	Tupeia)	(Nuytsia	((((((Amyema	Helicanthes)	Sogerianthe)	((Diplatia	Dactyliophora)	Benthamina))	Baratranthus)	(((((Socratina	Vanwykia)	((Oedina	(Berhautia	((Englerina	Tapinanthus)	((Oncocalyx	Oncella)	(Actinanthella	Agelanthus)))))	(((Oliverella	(Erianthemum	Spragueanella))	(Globimetula	(Septulina	Emelianthe)))	(Moquiniella	Phragmanthera))))	((Tolypanthus
((((Decaisnina	(Macrosolen	Lepidaria))	((Amylotheca	Loxanthera)	Lysiana))	(((Atkinsonia	((((Ixocactus	(Tripodanthus	((Psittacanthus	(Struthanthus	Cladocolea))	(Phthirusa	(Oryctanthus	Dendropemon)))))	Ligaria)	(Aetanthus	Desmaria))	(Gaiadendron	(Tristerix	(Nuytsia	(((Sogerianthe	(((Amyema	Diplatia)	Dactyliophora)	(Benthamina	Helicanthes)))	(Baratranthus	((((((Englerina	Tapinanthus)	((Berhautia	((Oncocalyx	Oncella)	Agelanthus))	Actinanthella))	(Moquiniella	((Emelianthe	((Oliverella	(Erianthemum	Spragueanella))	Globimetula))	Phragmanthera)))	((Bakerella	((Socratina	Vanwykia)	Plicosepalus))	(Oedina	Septulina)))	(Tolypanthus	(Helixanthera
(((((Atkinsonia	Ixocactus)	((Aetanthus	Desmaria)	((Gaiadendron	(Nuytsia	((Loranthus	Cecarria)	((Ileostylus	Muellerina)	((((((Plicosepalus	((Oedina	Septulina)	(Moquiniella	(((Oliverella	(Erianthemum	Spragueanella))	(Emelianthe	Globimetula))	Phragmanthera))))	((Socratina	Vanwykia)	((Englerina	Tapinanthus)	(Berhautia	((Agelanthus	(Oncocalyx	Oncella))	Actinanthella)))))	Bakerella)	(Tolypanthus	(Helixanthera	Dendrophthoe)))	(Scurrula	Taxillus))	(((((Diplatia	Dactyliophora)	(Amyema	Helicanthes))	Benthamina)	Sogerianthe)	Baratranthus))))))	((Ligaria	Tristerix)	(Tripodanthus	((Psittacanthus	(Struthanthus	Cladocolea))	(Phthirusa	(Oryctanthus
(((Notanthera	(((((Tristerix	(Gaiadendron	(Nuytsia	((Loranthus	Cecarria)	((Ileostylus	Muellerina)	(((((Socratina	Vanwykia)	((Bakerella	((Oedina	Septulina)	((Actinanthella	Agelanthus)	(((Englerina	Tapinanthus)	Berhautia)	(Oncocalyx	Oncella)))))	(Phragmanthera	((Moquiniella	(Oliverella	(Emelianthe	Globimetula)))	(Erianthemum	Spragueanella)))))	(Plicosepalus	(Tolypanthus	Dendrophthoe)))	(Helixanthera	(Scurrula	Taxillus)))	(((((Dactyliophora	(Amyema	Diplatia))	Benthamina)	Helicanthes)	Sogerianthe)	Baratranthus)))))))	(Ixocactus	(Tripodanthus	((Psittacanthus	(Struthanthus	Cladocolea))	(Phthirusa	(Oryctanthus	Dendropemon))))))	Atkinsonia)	Aetanthus)
((((Tupeia	Lepeostegeres)	(Notanthera	(((((Tristerix	Ligaria)	(Ixocactus	(Tripodanthus	((Psittacanthus	(Struthanthus	Cladocolea))	(Phthirusa	(Oryctanthus	Dendropemon))))))	(Gaiadendron	(Nuytsia	((((((Socratina	Vanwykia)	(Plicosepalus	((Bakerella	((Oedina	Septulina)	(((Englerina	Tapinanthus)	Berhautia)	((Agelanthus	(Oncocalyx	Oncella))	Actinanthella))))	((Phragmanthera	((Emelianthe	Globimetula)	((Erianthemum	Spragueanella)	Oliverella)))	Moquiniella))))	(Tolypanthus	Dendrophthoe))	(Helixanthera	(Scurrula	Taxillus)))	((((((Amyema	Helicanthes)	Sogerianthe)	Diplatia)	Dactyliophora)	Benthamina)	Baratranthus))	((Loranthus	Cecarria)	(Ileostylus
((((Tupeia	Lepeostegeres)	(((((Ligaria	(((Helixanthera	((Scurrula	Taxillus)	(((Phragmanthera	((Emelianthe	Globimetula)	((Erianthemum	Spragueanella)	Oliverella)))	Moquiniella)	((Bakerella	((Socratina	Vanwykia)	(Plicosepalus	(Tolypanthus	Dendrophthoe))))	((Oedina	Septulina)	(((Englerina	Tapinanthus)	Berhautia)	((Agelanthus	(Oncocalyx	Oncella))	Actinanthella)))))))	((Sogerianthe	((Dactyliophora	(Amyema	Diplatia))	(Benthamina	Helicanthes)))	Baratranthus))	((Loranthus	Cecarria)	(Ileostylus	Muellerina))))	Notanthera)	(Ixocactus	(Tripodanthus	((Psittacanthus	(Struthanthus	Cladocolea))	(Phthirusa	(Oryctanthus	Dendropemon))))))	((Nuytsia	(Desmaria
(Peraxilla	((((((((Loranthus	Cecarria)	(Muellerina	Ileostylus))	((((Tolypanthus	(Helixanthera	Dendrophthoe))	(((Socratina	Vanwykia)	(((Moquiniella	((Globimetula	Phragmanthera)	(Emelianthe	(Oliverella	(Erianthemum	Spragueanella)))))	((Septulina	Oedina)	(Berhautia	((Tapinanthus	Englerina)	((Agelanthus	(Oncella	Oncocalyx))	Actinanthella)))))	Bakerella))	Plicosepalus))	(Scurrula	Taxillus))	(Baratranthus	(Sogerianthe	(Benthamina	((Diplatia	(Helicanthes	Amyema))	Dactyliophora))))))	Nuytsia)	(Gaiadendron	Tupeia))	((Desmaria	Aetanthus)	(((Notanthera	Tristerix)	Ligaria)	(Ixocactus	(Tripodanthus	((Phthirusa	(Oryctanthus	Dendropemon))
((Aetanthus	Peraxilla)	((((((((Loranthus	Cecarria)	(Muellerina	Ileostylus))	((Sogerianthe	((Benthamina	((Diplatia	Amyema)	Dactyliophora))	Helicanthes))	((Helixanthera	((Scurrula	Taxillus)	((Tolypanthus	Dendrophthoe)	((Bakerella	Plicosepalus)	(((Moquiniella	((Emelianthe	Globimetula)	(Oliverella	(Erianthemum	Spragueanella))))	(Septulina	Phragmanthera))	((Socratina	Vanwykia)	(Oedina	((Tapinanthus	Englerina)	(((Agelanthus	(Oncella	Oncocalyx))	Actinanthella)	Berhautia)))))))))	Baratranthus)))	Nuytsia)	(Tristerix	Tupeia))	Gaiadendron)	((Desmaria	((Notanthera	Ligaria)	((Tripodanthus	((Phthirusa	(Oryctanthus	Dendropemon))	(Cladocolea
(Peraxilla	(((((Tristerix	(((Loranthus	Cecarria)	(Muellerina	Ileostylus))	(((Scurrula	Taxillus)	((Tolypanthus	(Helixanthera	Dendrophthoe))	((Oedina	(Bakerella	Plicosepalus))	(((Phragmanthera	((Emelianthe	Globimetula)	(Oliverella	(Septulina	(Erianthemum	Spragueanella)))))	Moquiniella)	((Socratina	Vanwykia)	((Tapinanthus	Englerina)	(Actinanthella	(Berhautia	(Agelanthus	(Oncella	Oncocalyx))))))))))	(Baratranthus	(Sogerianthe	(((Diplatia	Amyema)	Dactyliophora)	(Helicanthes	Benthamina)))))))	(((Aetanthus	Desmaria)	Nuytsia)	Tupeia))	(Gaiadendron	((Ligaria	((Tripodanthus	((Phthirusa	(Oryctanthus	Dendropemon))	(Psittacanthus	(Cladocolea
(Peraxilla	((((Gaiadendron	Tupeia)	(Nuytsia	((Loranthus	Cecarria)	((Muellerina	Ileostylus)	(((Scurrula	Taxillus)	((Helixanthera	(Dendrophthoe	Tolypanthus))	((Bakerella	Plicosepalus)	((((Septulina	Phragmanthera)	(((Oliverella	Globimetula)	Emelianthe)	(Oedina	(Erianthemum	Spragueanella))))	Moquiniella)	((Socratina	Vanwykia)	(((Agelanthus	(Oncella	Oncocalyx))	Actinanthella)	(Berhautia	(Tapinanthus	Englerina))))))))	(Baratranthus	((Helicanthes	Benthamina)	(Sogerianthe	((Diplatia	Amyema)	Dactyliophora)))))))))	(((Tristerix	(Aetanthus	Desmaria))	(Notanthera	(Ligaria	((((Psittacanthus	(Cladocolea	Struthanthus))	(Phthirusa	(Oryctanthus
(Peraxilla	(((Nuytsia	Gaiadendron)	(Atkinsonia	((((((Ixocactus	Psittacanthus)	((Cladocolea	Struthanthus)	((Phthirusa	(Oryctanthus	Dendropemon))	Tripodanthus)))	(Notanthera	(Tristerix	Ligaria)))	Tupeia)	((((Scurrula	Taxillus)	((Helixanthera	(Dendrophthoe	Tolypanthus))	((Bakerella	Plicosepalus)	(((((Globimetula	Emelianthe)	(Oliverella	(Erianthemum	Spragueanella)))	Phragmanthera)	Moquiniella)	((Socratina	Vanwykia)	((Septulina	Oedina)	(Actinanthella	((Berhautia	(Tapinanthus	Englerina))	(Agelanthus	(Oncella	Oncocalyx))))))))))	(Baratranthus	(Sogerianthe	(Benthamina	((Diplatia	(Helicanthes	Amyema))	Dactyliophora)))))	((Loranthus	Cecarria)
(Peraxilla	((Notanthera	((Loxanthera	Amylotheca)	(((Lepidaria	Macrosolen)	Decaisnina)	Lysiana)))	(((Atkinsonia	(Ixocactus	Gaiadendron))	((((Aetanthus	Desmaria)	(((Phthirusa	(Oryctanthus	Dendropemon))	(Psittacanthus	(Cladocolea	Struthanthus)))	Tripodanthus))	(Tristerix	Ligaria))	(((((Helixanthera	(Scurrula	Taxillus))	((Bakerella	(((Socratina	Vanwykia)	((Septulina	Oedina)	((Tapinanthus	Englerina)	(((Agelanthus	(Oncella	Oncocalyx))	Berhautia)	Actinanthella))))	(Plicosepalus	((((Globimetula	Emelianthe)	(Oliverella	(Erianthemum	Spragueanella)))	Phragmanthera)	Moquiniella))))	(Dendrophthoe	Tolypanthus)))	(Baratranthus	(Sogerianthe	(Helicanthes
((Aetanthus	Peraxilla)	((((Desmaria	((Tristerix	Ligaria)	(((Phthirusa	(Oryctanthus	Dendropemon))	((Ixocactus	Psittacanthus)	(Cladocolea	Struthanthus)))	Tripodanthus)))	(Tupeia	(Gaiadendron	(((Loranthus	Cecarria)	((Muellerina	Ileostylus)	(((Helixanthera	(Scurrula	Taxillus))	((((Socratina	Vanwykia)	(Bakerella	(((Septulina	Oedina)	((Moquiniella	((Globimetula	Emelianthe)	(Oliverella	(Erianthemum	Spragueanella))))	Phragmanthera))	((Actinanthella	(Agelanthus	(Oncella	Oncocalyx)))	(Berhautia	(Tapinanthus	Englerina))))))	Plicosepalus)	(Dendrophthoe	Tolypanthus)))	(Baratranthus	(Sogerianthe	(Benthamina	((Diplatia	(Helicanthes	Amyema))
(Peraxilla	((Lysiana	((Loxanthera	Amylotheca)	((Lepidaria	Macrosolen)	Decaisnina)))	(((Tupeia	Lepeostegeres)	(((((Tristerix	Ligaria)	((((Phthirusa	(Oryctanthus	Dendropemon))	(Psittacanthus	(Cladocolea	Struthanthus)))	Tripodanthus)	Ixocactus))	(((Aetanthus	Desmaria)	Nuytsia)	Gaiadendron))	((Loranthus	Cecarria)	((Muellerina	Ileostylus)	((Sogerianthe	((Benthamina	((Diplatia	Amyema)	Dactyliophora))	Helicanthes))	((Helixanthera	((Scurrula	Taxillus)	((((Socratina	Vanwykia)	((Moquiniella	(((Septulina	(Erianthemum	Spragueanella))	Phragmanthera)	((Globimetula	Emelianthe)	Oliverella)))	(Oedina	(Berhautia	((Tapinanthus	Englerina)
(Peraxilla	((Lepeostegeres	(Lysiana	((Loxanthera	Amylotheca)	(Lepidaria	(Macrosolen	Decaisnina)))))	(((((Ligaria	(((Phthirusa	(Oryctanthus	Dendropemon))	(Psittacanthus	(Cladocolea	Struthanthus)))	Tripodanthus))	(Aetanthus	Desmaria))	((((Muellerina	Ileostylus)	(((((((Moquiniella	((Septulina	Phragmanthera)	((Globimetula	Emelianthe)	(Oliverella	(Erianthemum	Spragueanella)))))	(Oedina	((Actinanthella	(Agelanthus	(Oncella	Oncocalyx)))	(Berhautia	(Tapinanthus	Englerina)))))	(Bakerella	Plicosepalus))	((Dendrophthoe	Tolypanthus)	(Socratina	Vanwykia)))	(Helixanthera	(Scurrula	Taxillus)))	(Baratranthus	(Sogerianthe	((Benthamina	((Diplatia	Amyema)
(Peraxilla	((Lysiana	((Decaisnina	(Lepidaria	Macrosolen))	(Loxanthera	Amylotheca)))	((Tupeia	Lepeostegeres)	((((Sogerianthe	(((Diplatia	Amyema)	Dactyliophora)	(Helicanthes	Benthamina)))	((((Helixanthera	(Dendrophthoe	Tolypanthus))	(((Oedina	(Actinanthella	((Agelanthus	(Oncella	Oncocalyx))	((Tapinanthus	Englerina)	Berhautia))))	(Socratina	Vanwykia))	(((Septulina	Bakerella)	Plicosepalus)	(Moquiniella	(Phragmanthera	((Globimetula	Emelianthe)	(Oliverella	(Erianthemum	Spragueanella))))))))	(Scurrula	Taxillus))	Baratranthus))	((Loranthus	Cecarria)	(Muellerina	Ileostylus)))	(((Gaiadendron	(Tristerix	Nuytsia))	(((Aetanthus	Desmaria)
(Peraxilla	((Lepeostegeres	(((Macrosolen	Lepidaria)	(Decaisnina	Lysiana))	(Amylotheca	Loxanthera)))	((((Ligaria	(Aetanthus	Desmaria))	((Notanthera	(Gaiadendron	(Tupeia	(Tristerix	(((Cecarria	Loranthus)	(Ileostylus	Muellerina))	(((Taxillus	Scurrula)	((((Socratina	((((Agelanthus	(Oncella	Oncocalyx))	Actinanthella)	Berhautia)	(Tapinanthus	Englerina)))	((((Emelianthe	Globimetula)	(Oliverella	(Spragueanella	Erianthemum)))	Phragmanthera)	Moquiniella))	((Bakerella	Plicosepalus)	(Vanwykia	(Oedina	Septulina))))	(Tolypanthus	(Dendrophthoe	Helixanthera))))	((Sogerianthe	((Helicanthes	Benthamina)	((Diplatia	Amyema)	Dactyliophora)))
(Peraxilla	((Lepeostegeres	(((Amylotheca	Loxanthera)	Decaisnina)	((Macrosolen	Lepidaria)	Lysiana)))	((((Nuytsia	Gaiadendron)	Atkinsonia)	(((((Cecarria	Loranthus)	(Ileostylus	Muellerina))	((Sogerianthe	(Helicanthes	(Benthamina	((Diplatia	Amyema)	Dactyliophora))))	(Baratranthus	((Helixanthera	(Taxillus	Scurrula))	((((Oedina	((((Agelanthus	(Oncella	Oncocalyx))	Actinanthella)	Berhautia)	(Tapinanthus	Englerina)))	((Socratina	Vanwykia)	Septulina))	(Bakerella	(((((Oliverella	(Spragueanella	Erianthemum))	(Emelianthe	Globimetula))	Moquiniella)	Phragmanthera)	Plicosepalus)))	(Tolypanthus	Dendrophthoe))))))	Tristerix)	((Ixocactus	(Tripodanthus
((Aetanthus	Peraxilla)	((Lepeostegeres	(Lysiana	((Amylotheca	Loxanthera)	(Decaisnina	(Macrosolen	Lepidaria)))))	(((((Desmaria	((Ligaria	Tristerix)	(Tripodanthus	(((Dendropemon	Oryctanthus)	Phthirusa)	((Cladocolea	Struthanthus)	Psittacanthus)))))	((Nuytsia	(((Cecarria	Loranthus)	(Ileostylus	Muellerina))	(((Helixanthera	(Taxillus	Scurrula))	(((((Spragueanella	Erianthemum)	(Emelianthe	Globimetula))	(Moquiniella	Phragmanthera))	Oliverella)	((((Tolypanthus	Dendrophthoe)	(Socratina	Vanwykia))	Plicosepalus)	(Bakerella	((Septulina	Oedina)	(((Agelanthus	(Oncella	Oncocalyx))	(Berhautia	(Tapinanthus	Englerina)))	Actinanthella))))))	((Sogerianthe
(Peraxilla	((Lepeostegeres	((Amylotheca	Loxanthera)	((Decaisnina	(Macrosolen	Lepidaria))	Lysiana)))	(Gaiadendron	((((Ixocactus	Tristerix)	((Desmaria	Aetanthus)	((Notanthera	Ligaria)	(Tripodanthus	(((Dendropemon	Oryctanthus)	Phthirusa)	((Cladocolea	Struthanthus)	Psittacanthus))))))	(((Cecarria	Loranthus)	((Ileostylus	Muellerina)	(((Taxillus	Scurrula)	((((((Berhautia	(Tapinanthus	Englerina))	(Actinanthella	(Agelanthus	(Oncella	Oncocalyx))))	(Bakerella	Septulina))	(Oedina	((((Oliverella	(Spragueanella	Erianthemum))	(Emelianthe	Globimetula))	Phragmanthera)	Moquiniella)))	(((Tolypanthus	Dendrophthoe)	(Socratina	Vanwykia))	Plicosepalus))
(Peraxilla	(((Amylotheca	Loxanthera)	((Decaisnina	(Macrosolen	Lepidaria))	Lysiana))	(Gaiadendron	((((((((((Bakerella	(Oedina	Septulina))	(((((Oliverella	(Spragueanella	Erianthemum))	(Emelianthe	Globimetula))	Phragmanthera)	Moquiniella)	(Berhautia	((Tapinanthus	Englerina)	(Actinanthella	(Agelanthus	(Oncella	Oncocalyx)))))))	((Socratina	Vanwykia)	(Plicosepalus	(Tolypanthus	Dendrophthoe))))	(Helixanthera	(Taxillus	Scurrula)))	((Sogerianthe	(((Diplatia	Amyema)	Dactyliophora)	(Helicanthes	Benthamina)))	Baratranthus))	((Cecarria	Loranthus)	(Ileostylus	Muellerina)))	(((Ixocactus	Tristerix)	(Notanthera	Ligaria))	(Tripodanthus	(((Dendropemon
(Peraxilla	((Lysiana	((Amylotheca	Loxanthera)	(Decaisnina	(Macrosolen	Lepidaria))))	(((Lepeostegeres	Tupeia)	(((Nuytsia	((((Sogerianthe	((Helicanthes	Amyema)	(Dactyliophora	Diplatia)))	Benthamina)	(Baratranthus	((((((Bakerella	((Septulina	Oedina)	((Tapinanthus	Englerina)	((Actinanthella	(Agelanthus	(Oncella	Oncocalyx)))	Berhautia))))	((((Oliverella	(Spragueanella	Erianthemum))	(Emelianthe	Globimetula))	Phragmanthera)	Moquiniella))	Plicosepalus)	(Socratina	Vanwykia))	(Tolypanthus	Dendrophthoe))	(Helixanthera	(Taxillus	Scurrula)))))	((Cecarria	Loranthus)	(Ileostylus	Muellerina))))	((Desmaria	Aetanthus)	((Ligaria	Tristerix)
(Peraxilla	(((Amylotheca	Loxanthera)	((Macrosolen	Lepidaria)	(Decaisnina	Lysiana)))	((((((((Tripodanthus	(((Dendropemon	Oryctanthus)	Phthirusa)	((Cladocolea	Struthanthus)	Psittacanthus)))	(Ligaria	Tristerix))	(Gaiadendron	(Nuytsia	((Cecarria	Loranthus)	((Ileostylus	Muellerina)	(((((((Oliverella	(Spragueanella	Erianthemum))	(Emelianthe	Globimetula))	Phragmanthera)	Moquiniella)	(((Bakerella	(Socratina	Vanwykia))	(Plicosepalus	(Tolypanthus	Dendrophthoe)))	((Septulina	Oedina)	((Tapinanthus	Englerina)	(((Agelanthus	(Oncella	Oncocalyx))	Berhautia)	Actinanthella)))))	(Helixanthera	(Taxillus	Scurrula)))	((Sogerianthe	(Benthamina	((Helicanthes
(Peraxilla	((((Decaisnina	(Macrosolen	Lepidaria))	Lysiana)	(Amylotheca	Loxanthera))	((Gaiadendron	((Lepeostegeres	Tupeia)	(Tristerix	(Nuytsia	((Cecarria	Loranthus)	((Ileostylus	Muellerina)	(((((Socratina	Vanwykia)	(Plicosepalus	(Tolypanthus	Dendrophthoe)))	((Oedina	((Berhautia	(Tapinanthus	Englerina))	((Agelanthus	(Oncella	Oncocalyx))	Actinanthella)))	(Bakerella	(Septulina	((((Oliverella	(Spragueanella	Erianthemum))	Emelianthe)	(Globimetula	Phragmanthera))	Moquiniella)))))	(Helixanthera	(Taxillus	Scurrula)))	(((Helicanthes	Benthamina)	((Amyema	(Dactyliophora	Diplatia))	Sogerianthe))	Baratranthus))))))))	(Atkinsonia	((Desmaria
(Peraxilla	((Lepeostegeres	(((Decaisnina	(Macrosolen	Lepidaria))	Lysiana)	(Amylotheca	Loxanthera)))	(Notanthera	((Ixocactus	((Tripodanthus	(((Dendropemon	Oryctanthus)	Phthirusa)	(Cladocolea	Struthanthus)))	Psittacanthus))	(((Desmaria	Aetanthus)	((Nuytsia	(((((Helixanthera	(Phragmanthera	(Moquiniella	((Oliverella	(Spragueanella	Erianthemum))	(Emelianthe	Globimetula)))))	((((Berhautia	(Tapinanthus	Englerina))	((Agelanthus	(Oncella	Oncocalyx))	Actinanthella))	(Septulina	Bakerella))	((Oedina	(Socratina	Vanwykia))	(Plicosepalus	(Tolypanthus	Dendrophthoe)))))	(Taxillus	Scurrula))	((Benthamina	(((Dactyliophora	(Diplatia	Amyema))	Helicanthes)
(Peraxilla	(((((Macrosolen	Lepidaria)	Lysiana)	(Amylotheca	Loxanthera))	Decaisnina)	(Notanthera	((Tupeia	Lepeostegeres)	((((Tristerix	(Nuytsia	(((((Plicosepalus	(((Tapinanthus	Englerina)	((Berhautia	(Agelanthus	(Oncella	Oncocalyx)))	Actinanthella))	(Socratina	Vanwykia)))	(Bakerella	((Tolypanthus	Dendrophthoe)	((Septulina	Oedina)	((((Oliverella	(Spragueanella	Erianthemum))	Emelianthe)	(Phragmanthera	Globimetula))	Moquiniella)))))	(Helixanthera	(Taxillus	Scurrula)))	((Sogerianthe	(Benthamina	((Dactyliophora	Diplatia)	(Amyema	Helicanthes))))	Baratranthus))	((Cecarria	Loranthus)	(Ileostylus	Muellerina)))))	Gaiadendron)	((Desmaria
(Peraxilla	((((Decaisnina	(Macrosolen	Lepidaria))	(Amylotheca	Loxanthera))	Lysiana)	(((Tupeia	Lepeostegeres)	(Atkinsonia	((((Tristerix	Ligaria)	((Tripodanthus	((Phthirusa	(Dendropemon	Oryctanthus))	((Struthanthus	Cladocolea)	Psittacanthus)))	Ixocactus))	(Aetanthus	Desmaria))	(Gaiadendron	(Nuytsia	(((Baratranthus	(Sogerianthe	(Helicanthes	(Benthamina	((Amyema	Diplatia)	Dactyliophora)))))	((Scurrula	Taxillus)	((Plicosepalus	(Helixanthera	(Tolypanthus	Dendrophthoe)))	((Socratina	Vanwykia)	(Bakerella	((((Tapinanthus	Englerina)	((Oncella	Oncocalyx)	(Berhautia	(Actinanthella	Agelanthus))))	(Moquiniella	(Phragmanthera	(((Erianthemum
((Aetanthus	Peraxilla)	((((Decaisnina	(Macrosolen	Lepidaria))	(Amylotheca	Loxanthera))	Lysiana)	(((Tupeia	Lepeostegeres)	((((Tristerix	Ligaria)	(Tripodanthus	((Phthirusa	(Dendropemon	Oryctanthus))	((Struthanthus	Cladocolea)	(Ixocactus	Psittacanthus)))))	Desmaria)	((Gaiadendron	(Nuytsia	Atkinsonia))	(((Baratranthus	(Sogerianthe	(Helicanthes	(Benthamina	((Amyema	Diplatia)	Dactyliophora)))))	(((Tolypanthus	Dendrophthoe)	((((Socratina	Vanwykia)	(((Actinanthella	((Oncella	Oncocalyx)	Agelanthus))	(Oliverella	(Tapinanthus	Englerina)))	Berhautia))	((Moquiniella	(Phragmanthera	((Erianthemum	Spragueanella)	(Globimetula	Emelianthe))))	(Septulina
(Peraxilla	((Gaiadendron	(((((Tripodanthus	((Phthirusa	(Dendropemon	Oryctanthus))	((Struthanthus	Cladocolea)	Psittacanthus)))	Ixocactus)	(((Cecarria	Loranthus)	(((Baratranthus	(Sogerianthe	(Helicanthes	(Benthamina	((Amyema	Diplatia)	Dactyliophora)))))	(((Tolypanthus	Dendrophthoe)	(((Oedina	((Socratina	Vanwykia)	((Berhautia	(Actinanthella	((Oncella	Oncocalyx)	Agelanthus)))	(Tapinanthus	Englerina))))	(Moquiniella	((Septulina	Phragmanthera)	((Oliverella	(Erianthemum	Spragueanella))	(Globimetula	Emelianthe)))))	(Plicosepalus	Bakerella)))	(Helixanthera	(Scurrula	Taxillus))))	(Ileostylus	Muellerina)))	Ligaria))	(Tristerix	(Nuytsia	(Aetanthus
(Peraxilla	((Notanthera	(((Macrosolen	Lepidaria)	(Amylotheca	Loxanthera))	(Decaisnina	Lysiana)))	((Tupeia	Lepeostegeres)	((((((Tripodanthus	((Phthirusa	(Dendropemon	Oryctanthus))	((Struthanthus	Cladocolea)	Psittacanthus)))	Ixocactus)	(Ligaria	Tristerix))	(Nuytsia	Atkinsonia))	((((Baratranthus	(((Sogerianthe	((Helicanthes	Amyema)	Diplatia))	Dactyliophora)	Benthamina))	(((Tolypanthus	Dendrophthoe)	((Socratina	Vanwykia)	(((Plicosepalus	(Moquiniella	((Septulina	Phragmanthera)	(Emelianthe	((Oliverella	(Erianthemum	Spragueanella))	Globimetula)))))	Bakerella)	((((Tapinanthus	Englerina)	Berhautia)	(Actinanthella	((Oncella	Oncocalyx)	Agelanthus)))
(Peraxilla	(((((((Aetanthus	Desmaria)	((((Tripodanthus	((Phthirusa	(Dendropemon	Oryctanthus))	((Struthanthus	Cladocolea)	Psittacanthus)))	Ixocactus)	(Tristerix	Ligaria))	Notanthera))	Atkinsonia)	(((((Helicanthes	Benthamina)	((Diplatia	Amyema)	Dactyliophora))	Sogerianthe)	((Helixanthera	((Scurrula	Taxillus)	((Tolypanthus	Dendrophthoe)	((Bakerella	Plicosepalus)	(((Socratina	Vanwykia)	(((Actinanthella	(Tapinanthus	Englerina))	(Berhautia	((Oncella	Oncocalyx)	Agelanthus)))	(Septulina	Oedina)))	(Moquiniella	(Phragmanthera	((Globimetula	Emelianthe)	(Oliverella	(Erianthemum	Spragueanella))))))))))	Baratranthus))	((Ileostylus	Muellerina)	(Cecarria
(Peraxilla	((Lysiana	((Decaisnina	(Macrosolen	Lepidaria))	(Amylotheca	Loxanthera)))	((Tupeia	Lepeostegeres)	(((Aetanthus	Desmaria)	(Nuytsia	((Ileostylus	Muellerina)	((Cecarria	Loranthus)	((Helixanthera	((Scurrula	Taxillus)	(((((Tapinanthus	Englerina)	(Berhautia	(Actinanthella	((Oncella	Oncocalyx)	Agelanthus))))	Bakerella)	((Septulina	Oedina)	(Phragmanthera	(Moquiniella	((Globimetula	Emelianthe)	(Oliverella	(Erianthemum	Spragueanella)))))))	((Socratina	Vanwykia)	(Plicosepalus	(Tolypanthus	Dendrophthoe))))))	(Baratranthus	(Sogerianthe	(Helicanthes	(Benthamina	((Diplatia	Amyema)	Dactyliophora))))))))))	(Atkinsonia	(Gaiadendron
(Peraxilla	((Lepeostegeres	((Decaisnina	Lysiana)	((Macrosolen	Lepidaria)	(Amylotheca	Loxanthera))))	(((((Cecarria	Loranthus)	(((Helixanthera	((Scurrula	Taxillus)	(((((Oedina	((Tapinanthus	Englerina)	(Berhautia	(Actinanthella	((Oncella	Oncocalyx)	Agelanthus)))))	(Socratina	Vanwykia))	((Tolypanthus	Dendrophthoe)	Plicosepalus))	(Septulina	Bakerella))	(Moquiniella	(Phragmanthera	((Oliverella	(Globimetula	Emelianthe))	(Erianthemum	Spragueanella)))))))	(Baratranthus	(Sogerianthe	(((Diplatia	Amyema)	Dactyliophora)	(Helicanthes	Benthamina)))))	(Ileostylus	Muellerina)))	Tristerix)	((Tupeia	Gaiadendron)	Nuytsia))	((((Ligaria	(Ixocactus
(Peraxilla	((Lysiana	((Decaisnina	(Macrosolen	Lepidaria))	(Amylotheca	Loxanthera)))	(Notanthera	((Tupeia	Lepeostegeres)	(((Gaiadendron	(((Ixocactus	(Tripodanthus	((Phthirusa	(Dendropemon	Oryctanthus))	((Struthanthus	Cladocolea)	Psittacanthus))))	(Tristerix	Ligaria))	(Nuytsia	(Aetanthus	Desmaria))))	(((Sogerianthe	(Helicanthes	(Benthamina	((Diplatia	Amyema)	Dactyliophora))))	(((Helixanthera	(Scurrula	Taxillus))	(((Socratina	Vanwykia)	(((Moquiniella	(Phragmanthera	((Globimetula	Emelianthe)	(Oedina	((Erianthemum	Spragueanella)	Oliverella)))))	((Tapinanthus	Englerina)	((Agelanthus	Actinanthella)	(Berhautia	(Oncella	Oncocalyx)))))
(Peraxilla	(((Amylotheca	Loxanthera)	(Decaisnina	(Lysiana	(Macrosolen	Lepidaria))))	((Tupeia	Lepeostegeres)	(Gaiadendron	(((((Ixocactus	(Tripodanthus	((Phthirusa	(Dendropemon	Oryctanthus))	((Struthanthus	Cladocolea)	Psittacanthus))))	(Notanthera	(Tristerix	Ligaria)))	(Aetanthus	Desmaria))	(Nuytsia	(((((((Diplatia	Amyema)	Dactyliophora)	Helicanthes)	Sogerianthe)	Benthamina)	(((Helixanthera	(Scurrula	Taxillus))	(((Socratina	Vanwykia)	((((Moquiniella	((Septulina	Phragmanthera)	((Globimetula	Emelianthe)	((Erianthemum	Spragueanella)	Oliverella))))	(Oedina	((Tapinanthus	Englerina)	(Berhautia	((Agelanthus	(Oncella	Oncocalyx))
(Peraxilla	((Lysiana	((Decaisnina	(Macrosolen	Lepidaria))	(Amylotheca	Loxanthera)))	(Lepeostegeres	((Gaiadendron	(((((((((Helicanthes	(((Diplatia	Amyema)	Dactyliophora)	Benthamina))	Sogerianthe)	(((Helixanthera	(Scurrula	Taxillus))	((((Globimetula	Emelianthe)	((Erianthemum	Spragueanella)	Oliverella))	(Moquiniella	Phragmanthera))	((((Septulina	Oedina)	(Actinanthella	((Berhautia	(Tapinanthus	Englerina))	(Agelanthus	(Oncella	Oncocalyx)))))	(Tolypanthus	Bakerella))	((Dendrophthoe	Plicosepalus)	(Socratina	Vanwykia)))))	Baratranthus))	((Ileostylus	Muellerina)	(Cecarria	Loranthus)))	Ligaria)	(Ixocactus	(Tripodanthus	((Phthirusa	(Dendropemon
(((Lepeostegeres	((Amylotheca	Loxanthera)	(Lysiana	(Decaisnina	(Lepidaria	Macrosolen)))))	(((((Aetanthus	Desmaria)	((Ixocactus	(Tripodanthus	(((Oryctanthus	Dendropemon)	Phthirusa)	((Struthanthus	Cladocolea)	Psittacanthus))))	Ligaria))	(((Tupeia	Tristerix)	Gaiadendron)	(((Cecarria	Loranthus)	((Muellerina	Ileostylus)	((Baratranthus	((((((Moquiniella	((((Septulina	Oedina)	(Oliverella	(Erianthemum	Spragueanella)))	(Emelianthe	Globimetula))	Phragmanthera))	((Socratina	Vanwykia)	((Englerina	Tapinanthus)	(Berhautia	(Actinanthella	(Agelanthus	(Oncella	Oncocalyx)))))))	(Bakerella	(Dendrophthoe	Tolypanthus)))	Plicosepalus)	(Taxillus	Scurrula))
(((Notanthera	(Lysiana	((Decaisnina	(Lepidaria	Macrosolen))	(Amylotheca	Loxanthera))))	(((Gaiadendron	((Tristerix	((Cecarria	Loranthus)	((Muellerina	Ileostylus)	(((((Helixanthera	Dendrophthoe)	Tolypanthus)	(((Socratina	Vanwykia)	((Septulina	Plicosepalus)	Bakerella))	((Oedina	((Englerina	Tapinanthus)	(Actinanthella	((Agelanthus	(Oncella	Oncocalyx))	Berhautia))))	(Moquiniella	(((Oliverella	(Erianthemum	Spragueanella))	(Emelianthe	Globimetula))	Phragmanthera)))))	(Taxillus	Scurrula))	(((Benthamina	((Dactyliophora	(Amyema	Diplatia))	Helicanthes))	Sogerianthe)	Baratranthus)))))	Nuytsia))	(Atkinsonia	((Tripodanthus	((Ixocactus	((Oryctanthus
((((Lysiana	((Lepidaria	Macrosolen)	(Amylotheca	Loxanthera)))	Decaisnina)	((Atkinsonia	(((((Tripodanthus	(((Oryctanthus	Dendropemon)	Phthirusa)	((Struthanthus	Cladocolea)	Psittacanthus)))	Ixocactus)	(Notanthera	(Ligaria	Tristerix)))	(Aetanthus	Desmaria))	(Gaiadendron	(((((((Helixanthera	Dendrophthoe)	Tolypanthus)	(((Bakerella	Plicosepalus)	(Socratina	Vanwykia))	((Oedina	((Berhautia	(Englerina	Tapinanthus))	(Actinanthella	(Agelanthus	(Oncella	Oncocalyx)))))	(Moquiniella	(((Oliverella	(Erianthemum	Spragueanella))	(Emelianthe	Globimetula))	(Septulina	Phragmanthera))))))	(Taxillus	Scurrula))	((Sogerianthe	(Helicanthes	(Benthamina	(Dactyliophora
((((Decaisnina	Lysiana)	((Lepidaria	Macrosolen)	(Amylotheca	Loxanthera)))	((((Atkinsonia	(((((Tripodanthus	(((Oryctanthus	Dendropemon)	Phthirusa)	(Struthanthus	Cladocolea)))	Psittacanthus)	Ixocactus)	(Notanthera	Ligaria))	(Nuytsia	(Aetanthus	Desmaria))))	((((((Dendrophthoe	Tolypanthus)	((Bakerella	Plicosepalus)	((Socratina	Vanwykia)	((Oedina	((Englerina	Tapinanthus)	((Actinanthella	(Agelanthus	(Oncella	Oncocalyx)))	Berhautia)))	(Moquiniella	(((Oliverella	(Erianthemum	Spragueanella))	((Septulina	Emelianthe)	Globimetula))	Phragmanthera))))))	(Taxillus	Scurrula))	Helixanthera)	((Sogerianthe	((Dactyliophora	(Amyema	Diplatia))	(Helicanthes
(((Notanthera	(Lepeostegeres	((Decaisnina	Lysiana)	((Lepidaria	Macrosolen)	(Amylotheca	Loxanthera)))))	(Atkinsonia	(((Tupeia	(Nuytsia	Gaiadendron))	(((Tristerix	Ligaria)	((Tripodanthus	(((Oryctanthus	Dendropemon)	Phthirusa)	(Psittacanthus	(Struthanthus	Cladocolea))))	Ixocactus))	(Aetanthus	Desmaria)))	((Cecarria	Loranthus)	((Muellerina	Ileostylus)	((((((Septulina	Oedina)	((Englerina	Tapinanthus)	((Actinanthella	(Agelanthus	(Oncella	Oncocalyx)))	Berhautia)))	(Moquiniella	(Phragmanthera	((Oliverella	(Erianthemum	Spragueanella))	(Emelianthe	Globimetula)))))	((Bakerella	Plicosepalus)	((Tolypanthus	Dendrophthoe)	(Socratina	Vanwykia))))
(((Lepeostegeres	(Lysiana	((Decaisnina	(Lepidaria	Macrosolen))	(Amylotheca	Loxanthera))))	((Atkinsonia	((Nuytsia	(Aetanthus	Desmaria))	(((Tripodanthus	(((Oryctanthus	Dendropemon)	Phthirusa)	(Psittacanthus	(Struthanthus	Cladocolea))))	Ixocactus)	(Ligaria	((Tupeia	(Tristerix	((Muellerina	Ileostylus)	((((Taxillus	Scurrula)	((Dendrophthoe	Helixanthera)	((((Bakerella	Plicosepalus)	((Socratina	Vanwykia)	((Septulina	Oedina)	((Englerina	Tapinanthus)	((Actinanthella	(Agelanthus	(Oncella	Oncocalyx)))	Berhautia)))))	Tolypanthus)	(Phragmanthera	(((Oliverella	(Erianthemum	Spragueanella))	(Emelianthe	Globimetula))	Moquiniella)))))	(((Sogerianthe
(((Notanthera	(((Decaisnina	Lysiana)	((Lepidaria	Macrosolen)	(Amylotheca	Loxanthera)))	Lepeostegeres))	(((((Tripodanthus	((Struthanthus	Cladocolea)	(((Oryctanthus	Dendropemon)	Phthirusa)	Psittacanthus)))	Ixocactus)	((Nuytsia	(Tupeia	(Tristerix	((((Taxillus	Scurrula)	(((((Septulina	Plicosepalus)	((Socratina	Vanwykia)	Bakerella))	((Oedina	((Actinanthella	(Agelanthus	(Oncella	Oncocalyx)))	(Berhautia	(Englerina	Tapinanthus))))	((Phragmanthera	((Emelianthe	Globimetula)	(Oliverella	(Erianthemum	Spragueanella))))	Moquiniella)))	(Dendrophthoe	Tolypanthus))	Helixanthera))	((Sogerianthe	(Helicanthes	((Dactyliophora	(Amyema	Diplatia))	Benthamina)))
(((Notanthera	(((Amylotheca	Loxanthera)	(Decaisnina	(Lysiana	(Lepidaria	Macrosolen))))	Lepeostegeres))	(Nuytsia	(((((((Ligaria	Tristerix)	(Aetanthus	Desmaria))	(Tripodanthus	(((Oryctanthus	Dendropemon)	Phthirusa)	(Psittacanthus	(Struthanthus	Cladocolea)))))	Tupeia)	((Cecarria	Loranthus)	((Muellerina	Ileostylus)	((Sogerianthe	((Dactyliophora	((Helicanthes	Amyema)	Diplatia))	Benthamina))	(Baratranthus	(((((Bakerella	(Plicosepalus	(Oedina	Septulina)))	(((Actinanthella	(Agelanthus	(Oncella	Oncocalyx)))	(Berhautia	(Englerina	Tapinanthus)))	(Phragmanthera	(((Erianthemum	Spragueanella)	((Emelianthe	Globimetula)	Oliverella))	Moquiniella))))
(((((Amylotheca	Loxanthera)	(Decaisnina	(Lysiana	(Lepidaria	Macrosolen))))	Lepeostegeres)	(((Gaiadendron	((Tupeia	(Nuytsia	(((Sogerianthe	((Dactyliophora	(Amyema	Diplatia))	(Helicanthes	Benthamina)))	(Baratranthus	((((((Septulina	Bakerella)	((Socratina	Vanwykia)	Plicosepalus))	Oedina)	(((Agelanthus	(Oncella	Oncocalyx))	(Actinanthella	((Englerina	Tapinanthus)	Berhautia)))	((Phragmanthera	((Emelianthe	Globimetula)	((Erianthemum	Spragueanella)	Oliverella)))	Moquiniella)))	(Dendrophthoe	Tolypanthus))	(Helixanthera	(Taxillus	Scurrula)))))	((Cecarria	Loranthus)	(Muellerina	Ileostylus)))))	((Aetanthus	Desmaria)	((Tristerix	Ligaria)
((((Lysiana	(((Lepidaria	Macrosolen)	Decaisnina)	(Amylotheca	Loxanthera)))	Lepeostegeres)	(((Gaiadendron	(((Tristerix	Tupeia)	(Nuytsia	((((((((((Erianthemum	Spragueanella)	(Emelianthe	(Oliverella	Globimetula)))	Moquiniella)	(Septulina	Phragmanthera))	((Socratina	Vanwykia)	(((Englerina	Tapinanthus)	Berhautia)	((Agelanthus	(Oncella	Oncocalyx))	Actinanthella))))	(Plicosepalus	(Bakerella	Oedina)))	((Helixanthera	Dendrophthoe)	Tolypanthus))	(Taxillus	Scurrula))	((Sogerianthe	((Dactyliophora	(Amyema	Diplatia))	(Helicanthes	Benthamina)))	Baratranthus))	((Cecarria	Loranthus)	(Muellerina	Ileostylus)))))	((Aetanthus	Desmaria)	(Ligaria
(((((Tristerix	Nuytsia)	Gaiadendron)	((((Tripodanthus	((Cladocolea	Struthanthus)	(Phthirusa	(Dendropemon	Oryctanthus))))	Psittacanthus)	((Aetanthus	Desmaria)	((Ixocactus	Notanthera)	Tupeia)))	((Ligaria	((Muellerina	Ileostylus)	((((Taxillus	Scurrula)	(((Moquiniella	((Globimetula	Phragmanthera)	((Oliverella	(Spragueanella	Erianthemum))	Emelianthe)))	(((Vanwykia	Socratina)	((Septulina	Oedina)	((Tapinanthus	Englerina)	(Berhautia	((Agelanthus	(Oncocalyx	Oncella))	Actinanthella)))))	(Bakerella	Plicosepalus)))	(Dendrophthoe	Helixanthera)))	(Tolypanthus	(Baratranthus	((Helicanthes	(Benthamina	(Dactyliophora	(Amyema	Diplatia))))	Sogerianthe))))
(((((((Ligaria	(Aetanthus	Desmaria))	((Tripodanthus	((Cladocolea	Struthanthus)	(Phthirusa	(Dendropemon	Oryctanthus))))	(Ixocactus	Psittacanthus)))	((Tristerix	(((((Dactyliophora	(Amyema	Diplatia))	(Helicanthes	Benthamina))	Sogerianthe)	((Helixanthera	Baratranthus)	((Taxillus	Scurrula)	(((Oedina	((Tapinanthus	Englerina)	(Berhautia	((Agelanthus	(Oncocalyx	Oncella))	Actinanthella))))	(Moquiniella	((Globimetula	Phragmanthera)	((Oliverella	(Spragueanella	Erianthemum))	Emelianthe))))	(((Tolypanthus	Dendrophthoe)	Plicosepalus)	((Vanwykia	Socratina)	(Septulina	Bakerella)))))))	((Cecarria	Loranthus)	(Muellerina	Ileostylus))))	((Lepeostegeres	Tupeia)
(((Lepeostegeres	(Lysiana	((Amylotheca	Loxanthera)	((Lepidaria	Macrosolen)	Decaisnina))))	((((Gaiadendron	(Atkinsonia	Nuytsia))	(((Ligaria	(Tristerix	(Aetanthus	Desmaria)))	(Tripodanthus	((Cladocolea	Struthanthus)	(Psittacanthus	(Phthirusa	(Dendropemon	Oryctanthus))))))	(((Muellerina	Ileostylus)	(((Baratranthus	(((Dactyliophora	(Amyema	Diplatia))	Sogerianthe)	Benthamina))	(((((Oedina	(((Agelanthus	(Oncocalyx	Oncella))	Actinanthella)	((Tapinanthus	Englerina)	Berhautia)))	(Moquiniella	(Phragmanthera	((Oliverella	(Spragueanella	Erianthemum))	(Emelianthe	Globimetula)))))	((((Tolypanthus	Dendrophthoe)	(Vanwykia	Socratina))	Plicosepalus)	Bakerella))
(((Lepeostegeres	(Lysiana	(((Decaisnina	Macrosolen)	(Amylotheca	Loxanthera))	Lepidaria)))	((((Tristerix	(Aetanthus	Desmaria))	((Ixocactus	(Tripodanthus	((Phthirusa	(Dendropemon	Oryctanthus))	((Cladocolea	Struthanthus)	Psittacanthus))))	Ligaria))	((Nuytsia	(((Muellerina	Ileostylus)	(((Baratranthus	(Sogerianthe	(Helicanthes	(Benthamina	(Dactyliophora	(Amyema	Diplatia))))))	(((Tolypanthus	Dendrophthoe)	((((Moquiniella	((Septulina	Phragmanthera)	((Oedina	(Spragueanella	Erianthemum))	(Emelianthe	Globimetula))))	((Vanwykia	Socratina)	(((Agelanthus	(Oncocalyx	Oncella))	(Berhautia	Actinanthella))	(Oliverella	(Tapinanthus	Englerina)))))	Bakerella)
(((Lepeostegeres	(Lysiana	((Decaisnina	(Lepidaria	Macrosolen))	(Amylotheca	Loxanthera))))	((((Aetanthus	Desmaria)	((Tripodanthus	((Ixocactus	Psittacanthus)	((Phthirusa	(Dendropemon	Oryctanthus))	(Cladocolea	Struthanthus))))	(Ligaria	Notanthera)))	((Gaiadendron	Nuytsia)	(Tupeia	(Tristerix	(((Muellerina	Ileostylus)	((Baratranthus	(Sogerianthe	(Helicanthes	(Benthamina	(Dactyliophora	(Amyema	Diplatia))))))	(((Moquiniella	(Phragmanthera	((Oliverella	(Spragueanella	Erianthemum))	(Emelianthe	Globimetula))))	(((Vanwykia	Socratina)	((Septulina	Oedina)	(((Agelanthus	(Oncocalyx	Oncella))	(Berhautia	Actinanthella))	(Tapinanthus	Englerina))))
(((Lepeostegeres	(Lysiana	((Decaisnina	(Lepidaria	Macrosolen))	(Amylotheca	Loxanthera))))	(((Notanthera	Tupeia)	(((Ixocactus	(Tripodanthus	((Phthirusa	(Dendropemon	Oryctanthus))	((Cladocolea	Struthanthus)	Psittacanthus))))	((((Muellerina	Ileostylus)	((Baratranthus	(Sogerianthe	(Benthamina	(Dactyliophora	((Helicanthes	Amyema)	Diplatia)))))	((Taxillus	Scurrula)	(((Oedina	((Oliverella	(Spragueanella	Erianthemum))	((Phragmanthera	Moquiniella)	(Emelianthe	Globimetula))))	((((Actinanthella	(Agelanthus	(Oncocalyx	Oncella)))	(Berhautia	(Tapinanthus	Englerina)))	((Bakerella	Plicosepalus)	(Vanwykia	Socratina)))	Septulina))	(Tolypanthus	(Dendrophthoe
(((Lepeostegeres	(Lysiana	((Decaisnina	(Lepidaria	Macrosolen))	(Amylotheca	Loxanthera))))	(((Tupeia	(((Tripodanthus	((Phthirusa	(Dendropemon	Oryctanthus))	((Cladocolea	Struthanthus)	(Ixocactus	Psittacanthus))))	((Tristerix	Notanthera)	Ligaria))	(Aetanthus	Desmaria)))	(((Muellerina	Ileostylus)	((Baratranthus	(Sogerianthe	(Benthamina	(Dactyliophora	((Helicanthes	Amyema)	Diplatia)))))	(((Taxillus	Scurrula)	((((Oedina	((Agelanthus	(Oncocalyx	Oncella))	((Berhautia	(Tapinanthus	Englerina))	Actinanthella)))	(Vanwykia	Socratina))	(Bakerella	(Plicosepalus	(Septulina	(Moquiniella	(((Emelianthe	Globimetula)	(Oliverella	(Spragueanella
(((Lepeostegeres	(Lysiana	((Decaisnina	(Lepidaria	Macrosolen))	(Amylotheca	Loxanthera))))	((Atkinsonia	((Notanthera	(Ligaria	((Tripodanthus	((Phthirusa	(Dendropemon	Oryctanthus))	((Cladocolea	Struthanthus)	Psittacanthus)))	Ixocactus)))	(Aetanthus	Desmaria)))	(Gaiadendron	((Nuytsia	(((Baratranthus	(Sogerianthe	((Benthamina	(Dactyliophora	(Amyema	Diplatia)))	Helicanthes)))	((Taxillus	Scurrula)	((((Tolypanthus	(Helixanthera	Dendrophthoe))	(Vanwykia	Socratina))	(Bakerella	(((Moquiniella	((Emelianthe	Globimetula)	(Oliverella	(Spragueanella	Erianthemum))))	Phragmanthera)	((Septulina	Oedina)	((Tapinanthus	Englerina)	(Berhautia	((Agelanthus
(((Lepeostegeres	((Amylotheca	Loxanthera)	(Lysiana	(Decaisnina	(Lepidaria	Macrosolen)))))	((Atkinsonia	(((Ligaria	(((Muellerina	Ileostylus)	(((Baratranthus	(Sogerianthe	((Benthamina	(Dactyliophora	(Amyema	Diplatia)))	Helicanthes)))	(((Taxillus	Scurrula)	(((Plicosepalus	(Tolypanthus	Dendrophthoe))	(Vanwykia	Socratina))	(((Moquiniella	(((Emelianthe	Globimetula)	(Oliverella	(Spragueanella	Erianthemum)))	Phragmanthera))	(Oedina	((Tapinanthus	Englerina)	(Berhautia	((Agelanthus	(Oncocalyx	Oncella))	Actinanthella)))))	(Septulina	Bakerella))))	Helixanthera))	(Cecarria	Loranthus)))	(Tupeia	((Tripodanthus	((Phthirusa	(Dendropemon	Oryctanthus))
(((Lepeostegeres	(Lysiana	((Decaisnina	(Lepidaria	Macrosolen))	(Amylotheca	Loxanthera))))	((((((Tripodanthus	((Ixocactus	(Phthirusa	(Dendropemon	Oryctanthus)))	((Cladocolea	Struthanthus)	Psittacanthus)))	(Aetanthus	Desmaria))	Ligaria)	(Gaiadendron	(Nuytsia	(Tupeia	(Tristerix	(((Muellerina	Ileostylus)	((Sogerianthe	((Benthamina	(Dactyliophora	(Amyema	Diplatia)))	Helicanthes))	(((Taxillus	Scurrula)	(((((Tolypanthus	Dendrophthoe)	(Vanwykia	Socratina))	((Moquiniella	(((Emelianthe	Globimetula)	(Oliverella	(Spragueanella	Erianthemum)))	Phragmanthera))	(Oedina	(((Agelanthus	(Oncocalyx	Oncella))	Actinanthella)	((Tapinanthus	Englerina)
(Peraxilla	((Notanthera	(((Loxanthera	Amylotheca)	(((Lepidaria	Macrosolen)	Decaisnina)	Lysiana))	Lepeostegeres))	((Atkinsonia	(((Ixocactus	(Tripodanthus	(Psittacanthus	(((Dendropemon	Oryctanthus)	Phthirusa)	(Cladocolea	Struthanthus)))))	(((((Plicosepalus	(Bakerella	((Septulina	(Socratina	Vanwykia))	((Oedina	((((Oncella	Oncocalyx)	Agelanthus)	(Berhautia	Actinanthella))	(Englerina	Tapinanthus)))	(Moquiniella	(Phragmanthera	((Globimetula	Emelianthe)	((Erianthemum	Spragueanella)	Oliverella))))))))	((Taxillus	Scurrula)	((Tolypanthus	Dendrophthoe)	Helixanthera)))	(Baratranthus	(Sogerianthe	((((Amyema	Diplatia)	Dactyliophora)	Benthamina)	Helicanthes))))
(Peraxilla	((Lysiana	((Loxanthera	Amylotheca)	((Lepidaria	Macrosolen)	Decaisnina)))	(Atkinsonia	(((Ixocactus	(Tripodanthus	(Psittacanthus	(((Dendropemon	Oryctanthus)	Phthirusa)	(Cladocolea	Struthanthus)))))	(Notanthera	(Gaiadendron	(((((((Moquiniella	(Phragmanthera	((Globimetula	Emelianthe)	((Erianthemum	Spragueanella)	Oliverella))))	(((Bakerella	((Oedina	Septulina)	(Socratina	Vanwykia)))	((Tolypanthus	Dendrophthoe)	Plicosepalus))	(((((Oncella	Oncocalyx)	Agelanthus)	Berhautia)	(Englerina	Tapinanthus))	Actinanthella)))	((Taxillus	Scurrula)	Helixanthera))	(Baratranthus	(Sogerianthe	((((Amyema	Diplatia)	Dactyliophora)	Benthamina)	Helicanthes))))
(Peraxilla	(((Loxanthera	Amylotheca)	(((Lepidaria	Macrosolen)	Decaisnina)	Lysiana))	(((Atkinsonia	(Gaiadendron	(((Ileostylus	Muellerina)	((Loranthus	Cecarria)	((((Plicosepalus	((Socratina	Vanwykia)	Dendrophthoe))	(((Tolypanthus	(Septulina	Bakerella))	(Moquiniella	((Actinanthella	Berhautia)	(((Oncella	Oncocalyx)	Agelanthus)	(Englerina	Tapinanthus)))))	(Phragmanthera	((Globimetula	Emelianthe)	(Oedina	((Erianthemum	Spragueanella)	Oliverella))))))	((Taxillus	Scurrula)	Helixanthera))	(Baratranthus	(Sogerianthe	((((Amyema	Diplatia)	Dactyliophora)	Benthamina)	Helicanthes))))))	Nuytsia)))	(((Tripodanthus	((Cladocolea	Struthanthus)	(Psittacanthus
(Peraxilla	(((Loxanthera	Amylotheca)	(((Lepidaria	Macrosolen)	Decaisnina)	Lysiana))	((((((Desmaria	Aetanthus)	((((Loranthus	Cecarria)	((((Sogerianthe	((((Helicanthes	Amyema)	Diplatia)	Dactyliophora)	Benthamina))	Baratranthus)	((Taxillus	Scurrula)	((Dendrophthoe	Helixanthera)	((Socratina	Vanwykia)	(((Tolypanthus	((Englerina	Tapinanthus)	((Berhautia	((Oncella	Oncocalyx)	Agelanthus))	Actinanthella)))	((Septulina	(Moquiniella	(Phragmanthera	((Globimetula	Emelianthe)	(Oedina	((Erianthemum	Spragueanella)	Oliverella))))))	Bakerella))	Plicosepalus)))))	(Ileostylus	Muellerina)))	Ligaria)	((Tripodanthus	(((Dendropemon	Oryctanthus)	Phthirusa)
(Peraxilla	(((Loxanthera	Amylotheca)	(((Lepidaria	Macrosolen)	Decaisnina)	Lysiana))	(((Tristerix	(Nuytsia	Gaiadendron))	((Atkinsonia	(Notanthera	((((Desmaria	Aetanthus)	Ligaria)	Ixocactus)	(Tripodanthus	(((Dendropemon	Oryctanthus)	Phthirusa)	((Cladocolea	Struthanthus)	Psittacanthus))))))	(((Sogerianthe	((((Helicanthes	Amyema)	Diplatia)	Dactyliophora)	Benthamina))	(Baratranthus	((Helixanthera	(Taxillus	Scurrula))	((Tolypanthus	Dendrophthoe)	(Plicosepalus	((Socratina	Vanwykia)	(Bakerella	(((Septulina	Oedina)	((Berhautia	(Englerina	Tapinanthus))	(((Oncella	Oncocalyx)	Agelanthus)	Actinanthella)))	((((Globimetula	Emelianthe)
(Peraxilla	(((Loxanthera	Amylotheca)	(((Lepidaria	Macrosolen)	Decaisnina)	Lysiana))	(((Gaiadendron	((((Desmaria	Aetanthus)	Nuytsia)	Atkinsonia)	(((Tristerix	((Loranthus	Cecarria)	((((Helixanthera	(Taxillus	Scurrula))	((Tolypanthus	Dendrophthoe)	(Plicosepalus	((Socratina	Vanwykia)	(Bakerella	(((Septulina	Oedina)	((Berhautia	(Englerina	Tapinanthus))	(((Oncella	Oncocalyx)	Agelanthus)	Actinanthella)))	(Phragmanthera	(Moquiniella	((Globimetula	Emelianthe)	((Erianthemum	Spragueanella)	Oliverella))))))))))	((Sogerianthe	(((Amyema	Diplatia)	Dactyliophora)	(Helicanthes	Benthamina)))	Baratranthus))	(Ileostylus	Muellerina))))	Ligaria)
(Peraxilla	(((Loxanthera	Amylotheca)	(((Lepidaria	Macrosolen)	Decaisnina)	Lysiana))	((Atkinsonia	(Gaiadendron	(Nuytsia	(((Desmaria	Aetanthus)	Notanthera)	(((((Ileostylus	Muellerina)	(((Helixanthera	(Taxillus	Scurrula))	((((Septulina	Oedina)	(Actinanthella	((Berhautia	(Englerina	Tapinanthus))	((Oncella	Oncocalyx)	Agelanthus))))	(((Globimetula	Emelianthe)	((Erianthemum	Spragueanella)	Oliverella))	(Moquiniella	Phragmanthera)))	(((Plicosepalus	(Tolypanthus	Dendrophthoe))	(Socratina	Vanwykia))	Bakerella)))	((Sogerianthe	(((Amyema	Diplatia)	Dactyliophora)	(Helicanthes	Benthamina)))	Baratranthus)))	(Loranthus	Cecarria))	Ligaria)
(Peraxilla	((Notanthera	((Loxanthera	Amylotheca)	((Lepidaria	(Macrosolen	Decaisnina))	Lysiana)))	(Atkinsonia	((((Gaiadendron	(Tristerix	(Lepeostegeres	Tupeia)))	(Nuytsia	((((Taxillus	Scurrula)	((Helixanthera	(Tolypanthus	Dendrophthoe))	((Socratina	Vanwykia)	(Plicosepalus	(Bakerella	(((Septulina	Oedina)	((Actinanthella	((Oncella	Oncocalyx)	Agelanthus))	((Englerina	Tapinanthus)	Berhautia)))	(Moquiniella	(Phragmanthera	((Globimetula	Emelianthe)	((Erianthemum	Spragueanella)	Oliverella))))))))))	((Sogerianthe	(((Amyema	Diplatia)	Dactyliophora)	(Helicanthes	Benthamina)))	Baratranthus))	((Loranthus	Cecarria)	(Ileostylus	Muellerina)))))
(Peraxilla	((Lysiana	((Loxanthera	Amylotheca)	((Lepidaria	Macrosolen)	Decaisnina)))	((((Tristerix	(Desmaria	Aetanthus))	(Gaiadendron	(Atkinsonia	((Nuytsia	((((Taxillus	Scurrula)	(Dendrophthoe	((Socratina	Vanwykia)	((Helixanthera	Plicosepalus)	(((((Globimetula	Emelianthe)	(Erianthemum	Spragueanella))	(Moquiniella	Phragmanthera))	Oliverella)	(Bakerella	(Tolypanthus	((Septulina	Oedina)	((((Oncella	Oncocalyx)	Agelanthus)	(Actinanthella	Berhautia))	(Englerina	Tapinanthus))))))))))	((Sogerianthe	((((Amyema	Diplatia)	Dactyliophora)	Benthamina)	Helicanthes))	Baratranthus))	((Loranthus	Cecarria)	(Ileostylus	Muellerina))))	(((Tripodanthus
(Peraxilla	((Lysiana	((Loxanthera	Amylotheca)	((Lepidaria	Macrosolen)	Decaisnina)))	(((Nuytsia	Gaiadendron)	((Ixocactus	Atkinsonia)	((((Tripodanthus	(((Dendropemon	Oryctanthus)	Phthirusa)	((Cladocolea	Struthanthus)	Psittacanthus)))	(Ligaria	Tristerix))	(Notanthera	(Desmaria	Aetanthus)))	((Ileostylus	Muellerina)	(((Sogerianthe	((((Amyema	Diplatia)	Dactyliophora)	Benthamina)	Helicanthes))	(Baratranthus	((Taxillus	Scurrula)	(((Tolypanthus	Dendrophthoe)	((((Socratina	Vanwykia)	(((Actinanthella	((Oncella	Oncocalyx)	Agelanthus))	Berhautia)	(Englerina	Tapinanthus)))	(Phragmanthera	(Moquiniella	((Globimetula	Emelianthe)	(Oliverella
((((Decaisnina	Lysiana)	((Lepidaria	Macrosolen)	(Loxanthera	Amylotheca)))	(((Tupeia	Lepeostegeres)	((Aetanthus	Desmaria)	((Atkinsonia	Gaiadendron)	(((Ligaria	Tristerix)	(((Loranthus	Cecarria)	((((Helicanthes	(Benthamina	((Diplatia	Amyema)	Dactyliophora)))	Sogerianthe)	(Baratranthus	(Helixanthera	((Taxillus	Scurrula)	(((Bakerella	((((Globimetula	Phragmanthera)	(((Erianthemum	Spragueanella)	Oliverella)	Emelianthe))	Moquiniella)	(Actinanthella	(((Tapinanthus	Englerina)	Berhautia)	(Agelanthus	(Oncocalyx	Oncella))))))	(Septulina	Oedina))	((Vanwykia	Socratina)	(Plicosepalus	(Tolypanthus	Dendrophthoe))))))))	(Muellerina	Ileostylus)))
(((Lysiana	((Decaisnina	(Lepidaria	Macrosolen))	(Loxanthera	Amylotheca)))	((Tupeia	Lepeostegeres)	((((Tristerix	(Aetanthus	Desmaria))	((Notanthera	Ligaria)	(Ixocactus	(Tripodanthus	((Phthirusa	(Dendropemon	Oryctanthus))	((Cladocolea	Struthanthus)	Psittacanthus))))))	((Muellerina	Ileostylus)	((Loranthus	Cecarria)	(((((Septulina	((Phragmanthera	((Oedina	((Erianthemum	Spragueanella)	Oliverella))	(Globimetula	Emelianthe)))	Moquiniella))	((Actinanthella	(((Tapinanthus	Englerina)	(Agelanthus	(Oncocalyx	Oncella)))	Berhautia))	Bakerella))	((Vanwykia	Socratina)	(Plicosepalus	(Tolypanthus	Dendrophthoe))))	(Helixanthera	(Taxillus	Scurrula)))
(((Lepeostegeres	((Decaisnina	Lysiana)	((Lepidaria	Macrosolen)	(Loxanthera	Amylotheca))))	(Ixocactus	(Atkinsonia	(((Tristerix	(Aetanthus	Desmaria))	((Notanthera	Ligaria)	(Tripodanthus	((Phthirusa	(Dendropemon	Oryctanthus))	((Cladocolea	Struthanthus)	Psittacanthus)))))	((Gaiadendron	Tupeia)	(Nuytsia	((Muellerina	Ileostylus)	((Loranthus	Cecarria)	((((((Phragmanthera	(((Erianthemum	Spragueanella)	Oliverella)	(Globimetula	Emelianthe)))	Moquiniella)	(((Actinanthella	(Agelanthus	(Oncocalyx	Oncella)))	(Berhautia	(Tapinanthus	Englerina)))	(Oedina	Septulina)))	(Bakerella	((Vanwykia	Socratina)	(Plicosepalus	(Tolypanthus	Dendrophthoe)))))
(((Lepeostegeres	(Lepidaria	((Loxanthera	Amylotheca)	((Decaisnina	Macrosolen)	Lysiana))))	((Atkinsonia	((Notanthera	Ligaria)	(Ixocactus	(Tripodanthus	((Phthirusa	(Dendropemon	Oryctanthus))	((Cladocolea	Struthanthus)	Psittacanthus))))))	((Gaiadendron	((Tristerix	Tupeia)	(Nuytsia	((Muellerina	Ileostylus)	((Loranthus	Cecarria)	(((((Tolypanthus	Dendrophthoe)	((((Septulina	((((Erianthemum	Spragueanella)	Oliverella)	(Globimetula	Emelianthe))	(Phragmanthera	Moquiniella)))	(((Berhautia	(Actinanthella	(Agelanthus	(Oncocalyx	Oncella))))	(Tapinanthus	Englerina))	Oedina))	(Vanwykia	Socratina))	(Plicosepalus	Bakerella)))	(Taxillus	Scurrula))
(((Lepeostegeres	(Lysiana	((Loxanthera	Amylotheca)	(Decaisnina	(Lepidaria	Macrosolen)))))	(((Gaiadendron	(Tupeia	(((Aetanthus	Tristerix)	Nuytsia)	((((Helicanthes	(Benthamina	((Diplatia	Amyema)	Dactyliophora)))	Sogerianthe)	(Baratranthus	((Helixanthera	(Taxillus	Scurrula))	(((((((Erianthemum	Spragueanella)	(Globimetula	Emelianthe))	(Phragmanthera	Moquiniella))	Oliverella)	(((Actinanthella	((Agelanthus	(Oncocalyx	Oncella))	Berhautia))	(Tapinanthus	Englerina))	(Oedina	Septulina)))	(Plicosepalus	Bakerella))	((Vanwykia	Socratina)	(Tolypanthus	Dendrophthoe))))))	((Muellerina	Ileostylus)	(Loranthus	Cecarria))))))	((Desmaria	Notanthera)
(((Notanthera	(Lepeostegeres	((Decaisnina	Lysiana)	((Loxanthera	Amylotheca)	(Lepidaria	Macrosolen)))))	((Aetanthus	Desmaria)	(((Ligaria	(Tripodanthus	(((Phthirusa	(Dendropemon	Oryctanthus))	(Cladocolea	Struthanthus))	(Ixocactus	Psittacanthus))))	((Nuytsia	((((Helixanthera	(Taxillus	Scurrula))	(((((Oliverella	(Erianthemum	Spragueanella))	(Globimetula	Emelianthe))	Phragmanthera)	Moquiniella)	((Plicosepalus	Bakerella)	(((((Actinanthella	(Agelanthus	(Oncocalyx	Oncella)))	(Berhautia	(Tapinanthus	Englerina)))	(Oedina	Septulina))	(Vanwykia	Socratina))	(Tolypanthus	Dendrophthoe)))))	(((Helicanthes	(Benthamina	((Diplatia	Amyema)	Dactyliophora)))
(((Lepeostegeres	(((Decaisnina	(Lepidaria	Macrosolen))	(Loxanthera	Amylotheca))	Lysiana))	((((Tupeia	(Nuytsia	((((Taxillus	Scurrula)	((((((Oliverella	(Erianthemum	Spragueanella))	(Globimetula	Emelianthe))	Phragmanthera)	Moquiniella)	(Plicosepalus	(((((Tapinanthus	Englerina)	((Actinanthella	(Agelanthus	(Oncocalyx	Oncella)))	Berhautia))	Oedina)	(Vanwykia	Socratina))	((Septulina	Bakerella)	Tolypanthus))))	(Helixanthera	Dendrophthoe)))	(((Helicanthes	(Benthamina	((Diplatia	Amyema)	Dactyliophora)))	Sogerianthe)	Baratranthus))	((Muellerina	Ileostylus)	(Loranthus	Cecarria)))))	((Aetanthus	Desmaria)	(((Tripodanthus	((Phthirusa	(Dendropemon
(((Lepeostegeres	(((Decaisnina	(Lepidaria	Macrosolen))	(Loxanthera	Amylotheca))	Lysiana))	((((Tupeia	(Tripodanthus	((Cladocolea	Struthanthus)	(Psittacanthus	(Phthirusa	(Dendropemon	Oryctanthus))))))	(((Ligaria	(((((Tolypanthus	Dendrophthoe)	(((Septulina	Bakerella)	(Plicosepalus	((Oedina	(((Globimetula	Emelianthe)	(Phragmanthera	(Oliverella	(Erianthemum	Spragueanella))))	Moquiniella))	((Tapinanthus	Englerina)	((Agelanthus	(Oncocalyx	Oncella))	(Berhautia	Actinanthella))))))	(Vanwykia	Socratina)))	(Helixanthera	(Taxillus	Scurrula)))	(((Helicanthes	(Benthamina	((Diplatia	Amyema)	Dactyliophora)))	Sogerianthe)	Baratranthus))	((Muellerina	Ileostylus)
(((Lepeostegeres	(((Decaisnina	(Lepidaria	Macrosolen))	(Loxanthera	Amylotheca))	Lysiana))	(((((Tupeia	Aetanthus)	((Ixocactus	((Tripodanthus	((Cladocolea	Struthanthus)	(Phthirusa	(Dendropemon	Oryctanthus))))	Psittacanthus))	((((((Tolypanthus	Dendrophthoe)	(((((Septulina	((((Globimetula	Emelianthe)	(Oedina	(Oliverella	(Erianthemum	Spragueanella))))	Moquiniella)	Phragmanthera))	((Berhautia	(Tapinanthus	Englerina))	((Agelanthus	(Oncocalyx	Oncella))	Actinanthella)))	Bakerella)	(Vanwykia	Socratina))	Plicosepalus))	(Helixanthera	(Taxillus	Scurrula)))	(((((Diplatia	Amyema)	Dactyliophora)	(Helicanthes	Benthamina))	Sogerianthe)	Baratranthus))	((Muellerina
(((Lepeostegeres	(((Decaisnina	(Lepidaria	Macrosolen))	(Loxanthera	Amylotheca))	Lysiana))	((Atkinsonia	(((((Muellerina	Ileostylus)	((Loranthus	Cecarria)	((((Tolypanthus	Dendrophthoe)	((((Moquiniella	(Phragmanthera	((Globimetula	Emelianthe)	(Oliverella	(Erianthemum	Spragueanella)))))	((Septulina	Oedina)	((Tapinanthus	Englerina)	(((Agelanthus	(Oncocalyx	Oncella))	Actinanthella)	Berhautia))))	(Vanwykia	Socratina))	(Bakerella	Plicosepalus)))	(Helixanthera	(Taxillus	Scurrula)))	(((((Diplatia	Amyema)	Dactyliophora)	(Helicanthes	Benthamina))	Sogerianthe)	Baratranthus))))	Ligaria)	(Tupeia	(Ixocactus	(Tripodanthus	((Psittacanthus	(Cladocolea
(((Lepeostegeres	(Lysiana	((Loxanthera	Amylotheca)	(Decaisnina	(Lepidaria	Macrosolen)))))	(((((Ixocactus	(Tripodanthus	((Phthirusa	(Dendropemon	Oryctanthus))	((Cladocolea	Struthanthus)	Psittacanthus))))	(Ligaria	Tristerix))	((Aetanthus	Desmaria)	Notanthera))	(Tupeia	((((Baratranthus	(Sogerianthe	((Dactyliophora	(Amyema	Diplatia))	(Helicanthes	Benthamina))))	((Helixanthera	(Taxillus	Scurrula))	((Bakerella	(((Moquiniella	Phragmanthera)	((Emelianthe	Globimetula)	(Oliverella	(Erianthemum	Spragueanella))))	((Oedina	Septulina)	((Englerina	Tapinanthus)	(((Agelanthus	(Oncella	Oncocalyx))	Actinanthella)	Berhautia)))))	((Plicosepalus	(Tolypanthus
(((Lepeostegeres	(Notanthera	(Lysiana	((Loxanthera	Amylotheca)	(Decaisnina	(Lepidaria	Macrosolen))))))	(Gaiadendron	(Atkinsonia	(((((Loranthus	Cecarria)	((Ileostylus	Muellerina)	((Baratranthus	(Sogerianthe	(((Dactyliophora	(Amyema	Diplatia))	Benthamina)	Helicanthes)))	((Helixanthera	(Taxillus	Scurrula))	(((Plicosepalus	((Tolypanthus	(Bakerella	((Oedina	Septulina)	(((Agelanthus	(Oncella	Oncocalyx))	(Berhautia	(Englerina	Tapinanthus)))	Actinanthella))))	(Moquiniella	(((Emelianthe	Globimetula)	(Oliverella	(Erianthemum	Spragueanella)))	Phragmanthera))))	(Socratina	Vanwykia))	Dendrophthoe)))))	Nuytsia)	Tupeia)	((Ixocactus	(Tripodanthus
(((Lysiana	((Loxanthera	Amylotheca)	(Decaisnina	(Lepidaria	Macrosolen))))	(Notanthera	(((Aetanthus	Desmaria)	((((Ileostylus	Muellerina)	(((Sogerianthe	(((Dactyliophora	(Amyema	Diplatia))	Benthamina)	Helicanthes))	((((Taxillus	Scurrula)	(((((Moquiniella	((Emelianthe	(Oliverella	(Erianthemum	Spragueanella)))	(Globimetula	Phragmanthera)))	(Oedina	(((Agelanthus	(Oncella	Oncocalyx))	(Berhautia	(Englerina	Tapinanthus)))	Actinanthella)))	(Socratina	Vanwykia))	(Septulina	Bakerella))	((Helixanthera	Dendrophthoe)	Plicosepalus)))	Tolypanthus)	Baratranthus))	(Loranthus	Cecarria)))	((Tristerix	Ligaria)	(Ixocactus	(Tripodanthus	((Phthirusa
(((((Tristerix	(Aetanthus	Desmaria))	(((Ixocactus	(Tripodanthus	((Phthirusa	(Dendropemon	Oryctanthus))	((Cladocolea	Struthanthus)	Psittacanthus))))	((((((((Oedina	((Englerina	Tapinanthus)	((Actinanthella	(Agelanthus	(Oncella	Oncocalyx)))	Berhautia)))	(Socratina	Vanwykia))	((Plicosepalus	(Phragmanthera	(Moquiniella	((Oliverella	(Erianthemum	Spragueanella))	(Emelianthe	Globimetula)))))	(Septulina	Bakerella)))	(Dendrophthoe	Tolypanthus))	(Helixanthera	(Taxillus	Scurrula)))	(Baratranthus	(((Dactyliophora	(Amyema	Diplatia))	(Benthamina	Helicanthes))	Sogerianthe)))	((Loranthus	Cecarria)	(Ileostylus	Muellerina)))	Ligaria))	(Gaiadendron	(Nuytsia
(Peraxilla	(((Notanthera	(Atkinsonia	(((Ligaria	Desmaria)	(Ixocactus	(Tripodanthus	((Phthirusa	(Dendropemon	Oryctanthus))	((Cladocolea	Struthanthus)	Psittacanthus)))))	(Gaiadendron	((Tristerix	(Nuytsia	((Ileostylus	Muellerina)	(((Helixanthera	((Taxillus	Scurrula)	(((Plicosepalus	Bakerella)	(((Septulina	Oedina)	(((Englerina	Tapinanthus)	((Actinanthella	(Agelanthus	(Oncella	Oncocalyx)))	Berhautia))	(Socratina	Vanwykia)))	(Moquiniella	(((Oliverella	(Erianthemum	Spragueanella))	(Emelianthe	Globimetula))	Phragmanthera))))	(Dendrophthoe	Tolypanthus))))	(Baratranthus	((Helicanthes	((Dactyliophora	(Amyema	Diplatia))	Benthamina))	Sogerianthe)))
(Peraxilla	((Notanthera	((((Aetanthus	Desmaria)	(Tristerix	(Ligaria	((Tripodanthus	((Phthirusa	(Dendropemon	Oryctanthus))	((Cladocolea	Struthanthus)	Psittacanthus)))	Ixocactus))))	((Atkinsonia	Gaiadendron)	Tupeia))	(Nuytsia	((Ileostylus	Muellerina)	(((Baratranthus	((Taxillus	Scurrula)	(((((Actinanthella	(Agelanthus	(Oncella	Oncocalyx)))	(Berhautia	(Englerina	Tapinanthus)))	(Socratina	Vanwykia))	(Plicosepalus	((Moquiniella	((Oedina	((Oliverella	(Erianthemum	Spragueanella))	(Emelianthe	Globimetula)))	Phragmanthera))	(Septulina	Bakerella))))	(Dendrophthoe	(Tolypanthus	Helixanthera)))))	(((Dactyliophora	(Amyema	Diplatia))	(Benthamina
(Peraxilla	(((Gaiadendron	((Nuytsia	Atkinsonia)	((((Ileostylus	Muellerina)	((((Taxillus	Scurrula)	((((Oedina	Septulina)	((Socratina	Vanwykia)	(Bakerella	Plicosepalus)))	((((Oliverella	(Erianthemum	Spragueanella))	(Emelianthe	Globimetula))	(Phragmanthera	Moquiniella))	((Berhautia	(Actinanthella	(Agelanthus	(Oncella	Oncocalyx))))	(Englerina	Tapinanthus))))	(Helixanthera	(Dendrophthoe	Tolypanthus))))	((((Dactyliophora	(Amyema	Diplatia))	(Benthamina	Helicanthes))	Sogerianthe)	Baratranthus))	(Loranthus	Cecarria)))	Ligaria)	(Tripodanthus	((Ixocactus	(Psittacanthus	((Dendropemon	Oryctanthus)	Phthirusa)))	(Cladocolea	Struthanthus))))))	(Tupeia
(Peraxilla	(((Atkinsonia	((((((((Dendropemon	Oryctanthus)	Phthirusa)	(Cladocolea	Struthanthus))	Tripodanthus)	Psittacanthus)	Ixocactus)	(Ligaria	Notanthera))	(Aetanthus	Desmaria)))	(Tupeia	((((((Taxillus	Scurrula)	(((Bakerella	Plicosepalus)	(((Phragmanthera	((Emelianthe	Globimetula)	(Oliverella	(Erianthemum	Spragueanella))))	Moquiniella)	(((Septulina	Oedina)	((Actinanthella	(Agelanthus	(Oncella	Oncocalyx)))	((Englerina	Tapinanthus)	Berhautia)))	(Socratina	Vanwykia))))	((Helixanthera	Dendrophthoe)	Tolypanthus)))	(((((Helicanthes	Amyema)	(Diplatia	Dactyliophora))	Benthamina)	Sogerianthe)	Baratranthus))	((Loranthus	Cecarria)	(Ileostylus
(Peraxilla	((((Atkinsonia	((((Dendropemon	Oryctanthus)	Phthirusa)	(((Ixocactus	Psittacanthus)	(Cladocolea	Struthanthus))	Tripodanthus))	(Gaiadendron	(((((Helixanthera	(Taxillus	Scurrula))	((Bakerella	((Tolypanthus	Dendrophthoe)	Plicosepalus))	(((Phragmanthera	((Erianthemum	Spragueanella)	((Emelianthe	Globimetula)	Oliverella)))	Moquiniella)	((Septulina	Oedina)	(((Englerina	Tapinanthus)	(Berhautia	(Agelanthus	((Oncella	Oncocalyx)	Actinanthella))))	(Socratina	Vanwykia))))))	(((((Amyema	Diplatia)	Dactyliophora)	(Benthamina	Helicanthes))	Sogerianthe)	Baratranthus))	((Loranthus	Cecarria)	(Ileostylus	Muellerina)))	Nuytsia))))	((Ligaria	(Tristerix
(Peraxilla	(((Atkinsonia	((Ligaria	(Tripodanthus	((((Dendropemon	Oryctanthus)	Phthirusa)	(Ixocactus	Psittacanthus))	(Cladocolea	Struthanthus))))	((Aetanthus	Desmaria)	(Gaiadendron	((((((((Tolypanthus	Dendrophthoe)	Helixanthera)	(Taxillus	Scurrula))	((((Oedina	((Englerina	Tapinanthus)	((Actinanthella	Agelanthus)	(Berhautia	(Oncella	Oncocalyx)))))	(Socratina	Vanwykia))	((Septulina	Bakerella)	Plicosepalus))	((Phragmanthera	((Emelianthe	Globimetula)	((Erianthemum	Spragueanella)	Oliverella)))	Moquiniella)))	(((Helicanthes	(((Amyema	Diplatia)	Dactyliophora)	Benthamina))	Sogerianthe)	Baratranthus))	((Loranthus	Cecarria)	(Ileostylus	Muellerina)))
(((((((((Tripodanthus	(((Oryctanthus	Dendropemon)	Phthirusa)	((Cladocolea	Struthanthus)	Psittacanthus)))	Ixocactus)	Tupeia)	((Tristerix	Nuytsia)	Gaiadendron))	(Ligaria	(Aetanthus	Desmaria)))	((((Cecarria	Loranthus)	(Muellerina	Ileostylus))	((((Amyema	Diplatia)	Sogerianthe)	(Dactyliophora	(Helicanthes	Benthamina)))	((((Taxillus	Scurrula)	((Dendrophthoe	Tolypanthus)	(((Moquiniella	(Phragmanthera	(((Spragueanella	Erianthemum)	Oliverella)	(Globimetula	Emelianthe))))	(Bakerella	Plicosepalus))	((Socratina	Vanwykia)	((Septulina	Oedina)	((((Oncocalyx	Oncella)	Berhautia)	(Actinanthella	Agelanthus))	(Tapinanthus	Englerina)))))))	Helixanthera)
((((Nuytsia	(Gaiadendron	Atkinsonia))	((((Tripodanthus	((Cladocolea	Struthanthus)	(Psittacanthus	((Oryctanthus	Dendropemon)	Phthirusa))))	Ixocactus)	((Tupeia	Notanthera)	((Tristerix	Ligaria)	(Aetanthus	Desmaria))))	((Cecarria	Loranthus)	((Muellerina	Ileostylus)	(((Dendrophthoe	((((Bakerella	(Tolypanthus	((((Agelanthus	(Oncocalyx	Oncella))	Actinanthella)	(Tapinanthus	Englerina))	Berhautia)))	(Septulina	(Moquiniella	(Phragmanthera	((Globimetula	Emelianthe)	(Oedina	((Spragueanella	Erianthemum)	Oliverella)))))))	(Socratina	Vanwykia))	Plicosepalus))	(Helixanthera	(Taxillus	Scurrula)))	(Baratranthus	(Sogerianthe	(Helicanthes	(Benthamina
((((Gaiadendron	(Atkinsonia	(((((Tripodanthus	((Cladocolea	Struthanthus)	((Oryctanthus	Dendropemon)	Phthirusa)))	Psittacanthus)	Ixocactus)	(((Desmaria	Ligaria)	(Aetanthus	Tupeia))	(Notanthera	Tristerix)))	(((Helixanthera	((Taxillus	Scurrula)	(((Dendrophthoe	Tolypanthus)	Plicosepalus)	((((Oedina	Septulina)	((((Globimetula	Emelianthe)	((Spragueanella	Erianthemum)	Oliverella))	Phragmanthera)	Moquiniella))	((Socratina	Vanwykia)	((Tapinanthus	Englerina)	(((Agelanthus	(Oncocalyx	Oncella))	Actinanthella)	Berhautia))))	Bakerella))))	(Baratranthus	(Sogerianthe	(Benthamina	((Helicanthes	Amyema)	(Diplatia	Dactyliophora))))))	((Cecarria	Loranthus)
((((Gaiadendron	((((((Psittacanthus	(Cladocolea	Struthanthus))	((Oryctanthus	Dendropemon)	Phthirusa))	Tripodanthus)	Ixocactus)	((Tristerix	Ligaria)	(Desmaria	Aetanthus)))	(Tupeia	(Nuytsia	((((Taxillus	Scurrula)	(((Helixanthera	Dendrophthoe)	Tolypanthus)	((((Socratina	Vanwykia)	(((Agelanthus	(Oncocalyx	Oncella))	Actinanthella)	(Berhautia	(Tapinanthus	Englerina))))	(Bakerella	Plicosepalus))	((Oedina	Septulina)	((((Globimetula	Emelianthe)	((Spragueanella	Erianthemum)	Oliverella))	Phragmanthera)	Moquiniella)))))	(Baratranthus	(Sogerianthe	(((Amyema	Diplatia)	Dactyliophora)	(Benthamina	Helicanthes)))))	((Cecarria	Loranthus)	(Muellerina
((((Loxanthera	Amylotheca)	((Decaisnina	Lysiana)	(Lepidaria	Macrosolen)))	(((Gaiadendron	(Tristerix	Nuytsia))	(Atkinsonia	((Ligaria	(((Sogerianthe	(((Dactyliophora	(Helicanthes	Amyema))	Diplatia)	Benthamina))	(((Taxillus	Scurrula)	(((Helixanthera	Dendrophthoe)	Tolypanthus)	(((Plicosepalus	Bakerella)	((Socratina	Vanwykia)	((Septulina	Oedina)	(((Agelanthus	(Oncocalyx	Oncella))	Actinanthella)	(Berhautia	(Tapinanthus	Englerina))))))	((Phragmanthera	((Globimetula	Emelianthe)	((Spragueanella	Erianthemum)	Oliverella)))	Moquiniella))))	Baratranthus))	((Cecarria	Loranthus)	(Muellerina	Ileostylus))))	((Desmaria	Aetanthus)	(Notanthera
(((Notanthera	((Decaisnina	Lysiana)	((Lepidaria	Macrosolen)	(Loxanthera	Amylotheca))))	(((Desmaria	Aetanthus)	(((Tristerix	Ligaria)	((((Cladocolea	Struthanthus)	((Oryctanthus	Dendropemon)	Phthirusa))	Tripodanthus)	Psittacanthus))	((Gaiadendron	(((((Helixanthera	(Taxillus	Scurrula))	((Dendrophthoe	Tolypanthus)	(((Socratina	Vanwykia)	((Septulina	Oedina)	(Actinanthella	((Berhautia	(Tapinanthus	Englerina))	(Agelanthus	(Oncocalyx	Oncella))))))	(Bakerella	(Plicosepalus	((Phragmanthera	((Globimetula	Emelianthe)	((Spragueanella	Erianthemum)	Oliverella)))	Moquiniella))))))	(Baratranthus	(Sogerianthe	((((Dactyliophora	Amyema)	Diplatia)	Benthamina)
(((Notanthera	(Lepeostegeres	((Loxanthera	Amylotheca)	(Lysiana	(Decaisnina	(Lepidaria	Macrosolen))))))	((Gaiadendron	(((Muellerina	Ileostylus)	((((Helixanthera	(Taxillus	Scurrula))	((Dendrophthoe	Tolypanthus)	(((Vanwykia	Plicosepalus)	Bakerella)	(Socratina	((Phragmanthera	((Septulina	((Globimetula	Emelianthe)	(Oedina	((Spragueanella	Erianthemum)	Oliverella))))	Moquiniella))	((Tapinanthus	Englerina)	(Berhautia	((Agelanthus	(Oncocalyx	Oncella))	Actinanthella))))))))	(Baratranthus	(Sogerianthe	(((Dactyliophora	(Helicanthes	Amyema))	Diplatia)	Benthamina))))	(Cecarria	Loranthus)))	Nuytsia))	(Atkinsonia	(((Ixocactus	((((Cladocolea	Struthanthus)
(((Lepeostegeres	((Loxanthera	Amylotheca)	(Lysiana	(Decaisnina	(Lepidaria	Macrosolen)))))	((Gaiadendron	(Atkinsonia	(((Ixocactus	(((Psittacanthus	(Cladocolea	Struthanthus))	((Oryctanthus	Dendropemon)	Phthirusa))	Tripodanthus))	(Tupeia	((Desmaria	Aetanthus)	((Tristerix	Notanthera)	Ligaria))))	((((Taxillus	Scurrula)	(((Dendrophthoe	Tolypanthus)	Helixanthera)	(((Plicosepalus	Bakerella)	Oedina)	(((Vanwykia	Socratina)	((Tapinanthus	Englerina)	(Berhautia	((Agelanthus	(Oncocalyx	Oncella))	Actinanthella))))	((((Globimetula	Emelianthe)	Oliverella)	((Spragueanella	Erianthemum)	(Phragmanthera	Septulina)))	Moquiniella)))))	(Baratranthus	(Sogerianthe
(((Notanthera	(Lepeostegeres	(Lysiana	((Decaisnina	(Lepidaria	Macrosolen))	(Loxanthera	Amylotheca)))))	(Atkinsonia	((Gaiadendron	((Nuytsia	(Tristerix	(((Sogerianthe	((Dactyliophora	(Diplatia	(Helicanthes	Amyema)))	Benthamina))	((((Taxillus	Scurrula)	Helixanthera)	((Dendrophthoe	Tolypanthus)	((Plicosepalus	(((Vanwykia	Socratina)	(Oedina	((Tapinanthus	Englerina)	(Berhautia	((Agelanthus	(Oncocalyx	Oncella))	Actinanthella)))))	((Emelianthe	(Oliverella	(Spragueanella	Erianthemum)))	(Phragmanthera	(Moquiniella	(Globimetula	Septulina))))))	Bakerella)))	Baratranthus))	((Cecarria	Loranthus)	(Muellerina	Ileostylus)))))	Tupeia))	(((Desmaria
(((Lepeostegeres	(Lysiana	((Decaisnina	(Lepidaria	Macrosolen))	(Loxanthera	Amylotheca))))	((Nuytsia	Gaiadendron)	(Atkinsonia	((Notanthera	(Desmaria	Aetanthus))	((Ligaria	((((Psittacanthus	(Cladocolea	Struthanthus))	((Oryctanthus	Dendropemon)	Phthirusa))	Tripodanthus)	Ixocactus))	((Tristerix	((Muellerina	Ileostylus)	(((Taxillus	Scurrula)	((((Helixanthera	Dendrophthoe)	Tolypanthus)	((((Vanwykia	Socratina)	(Oedina	(((Agelanthus	(Oncocalyx	Oncella))	Actinanthella)	((Tapinanthus	Englerina)	Berhautia))))	((Phragmanthera	(((Oliverella	(Spragueanella	Erianthemum))	(Emelianthe	Globimetula))	Septulina))	Moquiniella))	(Bakerella	Plicosepalus)))
(Peraxilla	((Lysiana	((Decaisnina	(Lepidaria	Macrosolen))	(Amylotheca	Loxanthera)))	(((Lepeostegeres	Tupeia)	Tristerix)	(((((Baratranthus	((((Taxillus	Scurrula)	((Vanwykia	Socratina)	((Helixanthera	(((Moquiniella	(((Globimetula	Emelianthe)	(Oliverella	(Erianthemum	Spragueanella)))	Phragmanthera))	Bakerella)	((Oedina	Septulina)	((Tapinanthus	Englerina)	(Actinanthella	(Agelanthus	(Berhautia	(Oncella	Oncocalyx))))))))	Plicosepalus)))	(Tolypanthus	Dendrophthoe))	((((Diplatia	Amyema)	Dactyliophora)	(Helicanthes	Benthamina))	Sogerianthe)))	((Muellerina	Ileostylus)	(Loranthus	Cecarria)))	Nuytsia)	((((Tripodanthus	((Cladocolea	Struthanthus)
(Peraxilla	((Lepeostegeres	((Lepidaria	Macrosolen)	((Amylotheca	Loxanthera)	(Decaisnina	Lysiana))))	((((Aetanthus	Desmaria)	Atkinsonia)	((((((Helixanthera	(Taxillus	Scurrula))	((Plicosepalus	(Tolypanthus	Dendrophthoe))	((Oedina	((Actinanthella	(((Tapinanthus	Englerina)	(Agelanthus	(Oncella	Oncocalyx)))	Berhautia))	((Moquiniella	(((Globimetula	Emelianthe)	(Oliverella	(Erianthemum	Spragueanella)))	(Septulina	Phragmanthera)))	Bakerella)))	(Vanwykia	Socratina))))	(((((Diplatia	Amyema)	Dactyliophora)	(Helicanthes	Benthamina))	Sogerianthe)	Baratranthus))	((Muellerina	Ileostylus)	(Loranthus	Cecarria)))	(Tupeia	(Nuytsia	Tristerix)))
((Aetanthus	Peraxilla)	((Lepeostegeres	((Amylotheca	Loxanthera)	(Lysiana	(Decaisnina	(Lepidaria	Macrosolen)))))	(((Atkinsonia	((Tristerix	(Ligaria	(Ixocactus	(Tripodanthus	(((Oryctanthus	Dendropemon)	Phthirusa)	((Cladocolea	Struthanthus)	Psittacanthus))))))	((Tupeia	(Nuytsia	((((Helixanthera	(Taxillus	Scurrula))	(((Vanwykia	Socratina)	(Tolypanthus	Dendrophthoe))	((((Septulina	Oedina)	((Actinanthella	(Agelanthus	(Oncella	Oncocalyx)))	(Berhautia	(Tapinanthus	Englerina))))	((Moquiniella	((Globimetula	Emelianthe)	(Oliverella	(Erianthemum	Spragueanella))))	Phragmanthera))	(Bakerella	Plicosepalus))))	(((Helicanthes	(Benthamina	((Diplatia
(Peraxilla	((Lysiana	((Decaisnina	(Lepidaria	Macrosolen))	(Amylotheca	Loxanthera)))	(Lepeostegeres	((((Ligaria	Gaiadendron)	Atkinsonia)	(((((Aetanthus	Tristerix)	Tupeia)	(Nuytsia	((Muellerina	Ileostylus)	((Loranthus	Cecarria)	(((Taxillus	Scurrula)	(((Vanwykia	Oedina)	(((Socratina	(((Agelanthus	(Oncella	Oncocalyx))	(Berhautia	Actinanthella))	(Tapinanthus	Englerina)))	(Moquiniella	((Oliverella	((Globimetula	Emelianthe)	(Erianthemum	Spragueanella)))	(Septulina	Phragmanthera))))	(Bakerella	Plicosepalus)))	(Tolypanthus	(Helixanthera	Dendrophthoe))))	(((((Diplatia	Amyema)	Dactyliophora)	(Helicanthes	Benthamina))	Sogerianthe)
(Peraxilla	((Lysiana	((Decaisnina	(Lepidaria	Macrosolen))	(Amylotheca	Loxanthera)))	((Tupeia	Lepeostegeres)	((Atkinsonia	((((Tripodanthus	(((Oryctanthus	Dendropemon)	Phthirusa)	(Psittacanthus	(Cladocolea	Struthanthus))))	Ligaria)	Notanthera)	(Ixocactus	(Aetanthus	Desmaria))))	(Gaiadendron	(((((((Helicanthes	Helixanthera)	(Taxillus	Scurrula))	((((Septulina	Oedina)	((Actinanthella	((Oncella	Oncocalyx)	Agelanthus))	(Berhautia	(Tapinanthus	Englerina))))	(Bakerella	(Phragmanthera	(Moquiniella	((Globimetula	Emelianthe)	(Oliverella	(Erianthemum	Spragueanella)))))))	(((Tolypanthus	Dendrophthoe)	(Socratina	Vanwykia))	Plicosepalus)))	(((((Diplatia
(Peraxilla	((Lysiana	((Decaisnina	(Lepidaria	Macrosolen))	(Amylotheca	Loxanthera)))	((Tupeia	Lepeostegeres)	(Atkinsonia	(((Nuytsia	(Notanthera	((Aetanthus	Tristerix)	Desmaria)))	((Ixocactus	(Tripodanthus	((Cladocolea	Struthanthus)	(((Oryctanthus	Dendropemon)	Phthirusa)	Psittacanthus))))	((((Helixanthera	((Taxillus	Scurrula)	((((Septulina	Oedina)	(Actinanthella	(((Oncella	Oncocalyx)	Agelanthus)	(Berhautia	(Tapinanthus	Englerina)))))	(Bakerella	(((Globimetula	Emelianthe)	(Oliverella	(Erianthemum	Spragueanella)))	(Phragmanthera	Moquiniella))))	((Socratina	Vanwykia)	(Plicosepalus	(Tolypanthus	Dendrophthoe))))))	((((Diplatia	((Helicanthes
(Peraxilla	((Lysiana	((Decaisnina	(Lepidaria	Macrosolen))	(Amylotheca	Loxanthera)))	((((Aetanthus	Tupeia)	Lepeostegeres)	(Atkinsonia	(Tristerix	(Gaiadendron	((Nuytsia	Desmaria)	((Ixocactus	(Tripodanthus	((Cladocolea	Struthanthus)	(((Oryctanthus	Dendropemon)	Phthirusa)	Psittacanthus))))	(((Baratranthus	(((Taxillus	Scurrula)	((Helixanthera	(Bakerella	((Moquiniella	(((Globimetula	Emelianthe)	(Oliverella	(Erianthemum	Spragueanella)))	Phragmanthera))	((Septulina	Oedina)	(Actinanthella	(((Oncella	Oncocalyx)	Agelanthus)	(Berhautia	(Tapinanthus	Englerina))))))))	((Socratina	Vanwykia)	(Plicosepalus	(Tolypanthus	Dendrophthoe)))))	((((Amyema
(Peraxilla	((((Tupeia	(Tristerix	(Aetanthus	Desmaria)))	(((Tripodanthus	((Ixocactus	Psittacanthus)	((Cladocolea	Struthanthus)	((Oryctanthus	Dendropemon)	Phthirusa))))	(((((Helixanthera	(Taxillus	Scurrula))	((((Phragmanthera	Moquiniella)	((Oliverella	(Erianthemum	Spragueanella))	((Septulina	Globimetula)	Emelianthe)))	(Oedina	(Berhautia	((Tapinanthus	Englerina)	(Actinanthella	((Oncella	Oncocalyx)	Agelanthus))))))	(Bakerella	(Plicosepalus	((Socratina	Vanwykia)	(Tolypanthus	Dendrophthoe))))))	((((Diplatia	(Dactyliophora	(Helicanthes	Amyema)))	Benthamina)	Sogerianthe)	Baratranthus))	((Muellerina	Ileostylus)	(Loranthus	Cecarria)))	Ligaria))
(Peraxilla	((Gaiadendron	(((Tupeia	((Tristerix	((Tripodanthus	(((Oryctanthus	Dendropemon)	Phthirusa)	(Psittacanthus	(Cladocolea	Struthanthus))))	Ixocactus))	(((((Helixanthera	(Taxillus	Scurrula))	((((Globimetula	Phragmanthera)	Moquiniella)	(Emelianthe	(Oliverella	(Erianthemum	Spragueanella))))	(((Tolypanthus	Dendrophthoe)	Plicosepalus)	(Bakerella	(((Septulina	Oedina)	((Tapinanthus	Englerina)	((Actinanthella	((Oncella	Oncocalyx)	Agelanthus))	Berhautia)))	(Socratina	Vanwykia))))))	(((((Amyema	Diplatia)	(Dactyliophora	Benthamina))	Helicanthes)	Sogerianthe)	Baratranthus))	((Muellerina	Ileostylus)	(Loranthus	Cecarria)))	Ligaria)))	(Nuytsia
(Peraxilla	(((Atkinsonia	((Ligaria	(Aetanthus	Desmaria))	((Tripodanthus	(((Oryctanthus	Dendropemon)	Phthirusa)	((Ixocactus	Psittacanthus)	(Cladocolea	Struthanthus))))	((Tupeia	(Tristerix	((((Taxillus	Scurrula)	((Tolypanthus	Dendrophthoe)	((((Moquiniella	((Septulina	Phragmanthera)	((Oliverella	(Erianthemum	Spragueanella))	(Emelianthe	Globimetula))))	(Oedina	((Tapinanthus	Englerina)	((Actinanthella	((Oncella	Oncocalyx)	Agelanthus))	Berhautia))))	(Socratina	Vanwykia))	(Plicosepalus	Bakerella))))	(Helixanthera	((((((Amyema	Diplatia)	Dactyliophora)	Helicanthes)	Benthamina)	Sogerianthe)	Baratranthus)))	((Muellerina	Ileostylus)	(Loranthus
(Peraxilla	((Notanthera	((Lysiana	((Macrosolen	Lepidaria)	Decaisnina))	(Amylotheca	Loxanthera)))	((Tupeia	Lepeostegeres)	(((Ligaria	Tristerix)	(Aetanthus	Desmaria))	((((Atkinsonia	Nuytsia)	Gaiadendron)	(((Muellerina	Ileostylus)	(Loranthus	Cecarria))	((Helixanthera	((((Oedina	((Berhautia	((Agelanthus	(Oncocalyx	Oncella))	Actinanthella))	(Englerina	Tapinanthus)))	(Moquiniella	(((Emelianthe	Globimetula)	(Oliverella	(Spragueanella	Erianthemum)))	(Septulina	Phragmanthera))))	(((Socratina	Vanwykia)	((Tolypanthus	Dendrophthoe)	Plicosepalus))	Bakerella))	(Taxillus	Scurrula)))	((Sogerianthe	((((Helicanthes	Amyema)	Diplatia)
(Peraxilla	((Lysiana	((Lepidaria	(Decaisnina	Macrosolen))	(Amylotheca	Loxanthera)))	(((Atkinsonia	Gaiadendron)	((Nuytsia	((Loranthus	Cecarria)	(((((Baratranthus	Helixanthera)	((((Tolypanthus	Dendrophthoe)	((Oedina	((Agelanthus	(Oncocalyx	Oncella))	(((Englerina	Tapinanthus)	Berhautia)	Actinanthella)))	(Socratina	Vanwykia)))	((Septulina	Bakerella)	(Phragmanthera	(Moquiniella	(Emelianthe	(Globimetula	(Oliverella	(Spragueanella	Erianthemum))))))))	Plicosepalus))	(Taxillus	Scurrula))	(Sogerianthe	(((Amyema	Diplatia)	Dactyliophora)	(Helicanthes	Benthamina))))	(Muellerina	Ileostylus))))	(((Tristerix	Ligaria)	((Tripodanthus	((Cladocolea
(Peraxilla	((Lysiana	((Amylotheca	Loxanthera)	((Lepidaria	Macrosolen)	Decaisnina)))	((Ligaria	(Atkinsonia	(Tupeia	Lepeostegeres)))	((Gaiadendron	(((Tripodanthus	((Psittacanthus	(Cladocolea	Struthanthus))	((Dendropemon	Oryctanthus)	Phthirusa)))	Ixocactus)	(Nuytsia	((Tristerix	Notanthera)	(Aetanthus	Desmaria)))))	((Loranthus	Cecarria)	((((Helixanthera	(((Tolypanthus	Dendrophthoe)	((((Actinanthella	(Agelanthus	(Oncocalyx	Oncella)))	((Englerina	Tapinanthus)	Berhautia))	(Socratina	Vanwykia))	(Plicosepalus	(((Moquiniella	(((Emelianthe	Globimetula)	(Oedina	(Oliverella	(Spragueanella	Erianthemum))))	Phragmanthera))	Septulina)	Bakerella))))
(Peraxilla	(((Gaiadendron	(((Aetanthus	Desmaria)	Nuytsia)	(((((((Oedina	((Socratina	Vanwykia)	(Plicosepalus	(Tolypanthus	Dendrophthoe))))	(((Berhautia	((Actinanthella	(Agelanthus	(Oncocalyx	Oncella)))	(Englerina	Tapinanthus)))	(Moquiniella	(((Emelianthe	Globimetula)	(Oliverella	(Spragueanella	Erianthemum)))	Phragmanthera)))	(Bakerella	Septulina)))	((Taxillus	Scurrula)	Helixanthera))	(((Benthamina	((Amyema	Diplatia)	Dactyliophora))	Sogerianthe)	(Helicanthes	Baratranthus)))	((Muellerina	Ileostylus)	(Loranthus	Cecarria)))	(Tupeia	((Ligaria	Tristerix)	(Tripodanthus	((Psittacanthus	(Cladocolea	Struthanthus))	((Dendropemon	Oryctanthus)
(Peraxilla	(((((Gaiadendron	((Notanthera	((Ligaria	Tristerix)	(Ixocactus	(Tripodanthus	((Psittacanthus	(Cladocolea	Struthanthus))	((Dendropemon	Oryctanthus)	Phthirusa))))))	((Aetanthus	Desmaria)	Nuytsia)))	Atkinsonia)	(((((Tolypanthus	Dendrophthoe)	(((((Socratina	Vanwykia)	(((Agelanthus	(Oncocalyx	Oncella))	((Englerina	Tapinanthus)	Berhautia))	Actinanthella))	((Oedina	Septulina)	(Phragmanthera	(Moquiniella	((Emelianthe	Globimetula)	(Oliverella	(Spragueanella	Erianthemum)))))))	Bakerella)	Plicosepalus))	((Taxillus	Scurrula)	Helixanthera))	((((Helicanthes	Amyema)	(Diplatia	(Dactyliophora	Benthamina)))	Sogerianthe)	Baratranthus))	((Muellerina
(Peraxilla	((Atkinsonia	((Gaiadendron	(Tupeia	(Tristerix	(Nuytsia	((Loranthus	Cecarria)	((((((Moquiniella	((Emelianthe	Globimetula)	(Oliverella	(Spragueanella	Erianthemum))))	(Septulina	Phragmanthera))	((Oedina	((((Oncocalyx	Oncella)	Agelanthus)	Actinanthella)	((Englerina	Tapinanthus)	Berhautia)))	((Plicosepalus	Bakerella)	((Tolypanthus	Dendrophthoe)	(Socratina	Vanwykia)))))	((Taxillus	Scurrula)	Helixanthera))	((Sogerianthe	((((Amyema	Diplatia)	Dactyliophora)	Benthamina)	Helicanthes))	Baratranthus))	(Muellerina	Ileostylus)))))))	((Ixocactus	(Tripodanthus	((Psittacanthus	(Cladocolea	Struthanthus))	((Dendropemon	Oryctanthus)	Phthirusa))))
(Peraxilla	(((Atkinsonia	((Nuytsia	(Aetanthus	Desmaria))	((((Loranthus	Cecarria)	((((Taxillus	Scurrula)	(((Tolypanthus	Dendrophthoe)	Helixanthera)	((Socratina	Vanwykia)	((Bakerella	((Moquiniella	((Oliverella	Phragmanthera)	((Emelianthe	Globimetula)	(Spragueanella	Erianthemum))))	((Septulina	Oedina)	(((Englerina	Tapinanthus)	(Berhautia	((Oncocalyx	Oncella)	Agelanthus)))	Actinanthella))))	Plicosepalus))))	((Sogerianthe	(((Amyema	Diplatia)	Dactyliophora)	(Benthamina	Helicanthes)))	Baratranthus))	(Muellerina	Ileostylus)))	Tupeia)	((Ligaria	Tristerix)	(Ixocactus	(Tripodanthus	((Psittacanthus	(Cladocolea	Struthanthus))	((Dendropemon
(Peraxilla	(((Gaiadendron	(Nuytsia	(((Sogerianthe	(Helicanthes	(((Amyema	Diplatia)	Dactyliophora)	Benthamina)))	(Baratranthus	((Helixanthera	(Taxillus	Scurrula))	(((((Englerina	Tapinanthus)	(Berhautia	(Actinanthella	((Oncocalyx	Oncella)	Agelanthus))))	((Tolypanthus	Dendrophthoe)	(Socratina	Vanwykia)))	(((Septulina	Oedina)	Plicosepalus)	Bakerella))	(Moquiniella	(Phragmanthera	((Emelianthe	Globimetula)	(Oliverella	(Spragueanella	Erianthemum)))))))))	((Muellerina	Ileostylus)	(Loranthus	Cecarria)))))	((((Ligaria	Tristerix)	(Ixocactus	(Tripodanthus	((Psittacanthus	(Cladocolea	Struthanthus))	((Dendropemon	Oryctanthus)	Phthirusa)))))	(Notanthera
(Peraxilla	(((Decaisnina	((Lepidaria	Macrosolen)	Lysiana))	(Amylotheca	Loxanthera))	((((((Helixanthera	(Taxillus	Scurrula))	((Tolypanthus	Dendrophthoe)	((Socratina	Vanwykia)	(((Septulina	(Moquiniella	(Phragmanthera	((Emelianthe	Globimetula)	(Oliverella	(Spragueanella	Erianthemum))))))	(Oedina	((Actinanthella	((Oncocalyx	Oncella)	Agelanthus))	((Englerina	Tapinanthus)	Berhautia))))	(Plicosepalus	Bakerella)))))	((Sogerianthe	(Helicanthes	(((Amyema	Diplatia)	Dactyliophora)	Benthamina)))	Baratranthus))	((Muellerina	Ileostylus)	(Loranthus	Cecarria)))	((Gaiadendron	((Nuytsia	(Aetanthus	Desmaria))	(((Ixocactus	(Tripodanthus	((Psittacanthus
(Peraxilla	((((Decaisnina	(Lepidaria	Macrosolen))	(Amylotheca	Loxanthera))	Lysiana)	((((((Sogerianthe	(((Amyema	Diplatia)	Dactyliophora)	(Benthamina	Helicanthes)))	(Baratranthus	((Helixanthera	(Taxillus	Scurrula))	(((Tolypanthus	Dendrophthoe)	((Socratina	Vanwykia)	(((Moquiniella	(Phragmanthera	((Emelianthe	Globimetula)	(Oliverella	(Spragueanella	Erianthemum)))))	((Septulina	Oedina)	((Englerina	Tapinanthus)	(Actinanthella	(Berhautia	((Oncocalyx	Oncella)	Agelanthus))))))	Bakerella)))	Plicosepalus))))	((Muellerina	Ileostylus)	(Loranthus	Cecarria)))	(Gaiadendron	(Atkinsonia	(((Ixocactus	(Tripodanthus	((Psittacanthus	(Cladocolea	Struthanthus))
(((Notanthera	((Tupeia	Lepeostegeres)	((Lysiana	Decaisnina)	((Loxanthera	Amylotheca)	(Lepidaria	Macrosolen)))))	(((Ligaria	(Ixocactus	((Tripodanthus	((Phthirusa	(Oryctanthus	Dendropemon))	(Cladocolea	Struthanthus)))	Psittacanthus)))	(Gaiadendron	(Tristerix	(Desmaria	Aetanthus))))	(Atkinsonia	(Nuytsia	(((Baratranthus	((Sogerianthe	Helicanthes)	(((Amyema	Diplatia)	Dactyliophora)	Benthamina)))	((((((Spragueanella	Erianthemum)	Oedina)	(Emelianthe	Globimetula))	((Moquiniella	Phragmanthera)	Septulina))	((Bakerella	((Dendrophthoe	Tolypanthus)	Plicosepalus))	(((((Oncella	Oncocalyx)	Agelanthus)	(Berhautia	Actinanthella))	(Englerina	(Tapinanthus
(((Lepeostegeres	(Lysiana	((Loxanthera	Amylotheca)	(Decaisnina	(Lepidaria	Macrosolen)))))	(((Tristerix	(((Baratranthus	(Sogerianthe	(Helicanthes	(((Amyema	Diplatia)	Dactyliophora)	Benthamina))))	(Helixanthera	((Taxillus	Scurrula)	((Dendrophthoe	Tolypanthus)	((((Spragueanella	Erianthemum)	((Emelianthe	Globimetula)	(Moquiniella	Phragmanthera)))	(Septulina	Oedina))	((((Actinanthella	(((Oncella	Oncocalyx)	Agelanthus)	Berhautia))	(Oliverella	(Englerina	Tapinanthus)))	(Socratina	Vanwykia))	(Bakerella	Plicosepalus)))))))	((Loranthus	Cecarria)	(Muellerina	Ileostylus))))	(Tupeia	Gaiadendron))	(((Ligaria	(Ixocactus	(Tripodanthus	((Phthirusa
(((Lepeostegeres	((Decaisnina	Lysiana)	((Loxanthera	Amylotheca)	(Lepidaria	Macrosolen))))	(Atkinsonia	((Notanthera	(Desmaria	Aetanthus))	((Ligaria	(Ixocactus	(Tripodanthus	((Phthirusa	(Oryctanthus	Dendropemon))	(Psittacanthus	(Cladocolea	Struthanthus))))))	(((Tristerix	Gaiadendron)	(Nuytsia	(((Baratranthus	(Sogerianthe	(Helicanthes	(((Amyema	Diplatia)	Dactyliophora)	Benthamina))))	(((((((Emelianthe	Globimetula)	(Phragmanthera	(Spragueanella	Erianthemum)))	Moquiniella)	(Septulina	Oedina))	(((Actinanthella	(Agelanthus	(Oncella	Oncocalyx)))	Berhautia)	(Englerina	(Tapinanthus	Oliverella))))	(((Tolypanthus	Dendrophthoe)	(Socratina	Vanwykia))
(((((Loxanthera	Amylotheca)	(Decaisnina	(Lepidaria	Macrosolen)))	Lysiana)	((((((((Tristerix	Ligaria)	(Ixocactus	(Tripodanthus	((Phthirusa	(Oryctanthus	Dendropemon))	(Psittacanthus	(Cladocolea	Struthanthus))))))	(((Baratranthus	(Sogerianthe	(Helicanthes	(((Amyema	Diplatia)	Dactyliophora)	Benthamina))))	(((((Tolypanthus	(Dendrophthoe	Helixanthera))	(Socratina	Vanwykia))	Plicosepalus)	((Septulina	Bakerella)	((Moquiniella	(Phragmanthera	((Emelianthe	Globimetula)	(Oliverella	(Spragueanella	Erianthemum)))))	(Oedina	(Berhautia	((Englerina	Tapinanthus)	((Agelanthus	(Oncella	Oncocalyx))	Actinanthella)))))))	(Taxillus	Scurrula)))	((Loranthus	Cecarria)
(((((Loxanthera	Amylotheca)	(Decaisnina	(Lepidaria	Macrosolen)))	Lysiana)	((((Tristerix	Gaiadendron)	(Nuytsia	((Muellerina	Ileostylus)	(((Baratranthus	(Sogerianthe	(((Amyema	Diplatia)	(Helicanthes	Dactyliophora))	Benthamina)))	((Plicosepalus	(((Septulina	Bakerella)	((Moquiniella	(Phragmanthera	((Emelianthe	Globimetula)	(Oedina	(Oliverella	(Spragueanella	Erianthemum))))))	(((Oncella	Oncocalyx)	(Actinanthella	Agelanthus))	(Berhautia	(Englerina	Tapinanthus)))))	((Tolypanthus	Dendrophthoe)	(Socratina	Vanwykia))))	(Helixanthera	(Taxillus	Scurrula))))	(Loranthus	Cecarria)))))	(((Desmaria	Aetanthus)	(Ligaria	(Notanthera	(((Phthirusa
(((((Loxanthera	Amylotheca)	(Decaisnina	(Lepidaria	Macrosolen)))	Lysiana)	(((((Sogerianthe	(((Dactyliophora	(Amyema	Helicanthes))	Diplatia)	Benthamina))	((((Plicosepalus	(((Oedina	Septulina)	((((Emelianthe	Globimetula)	((Spragueanella	Erianthemum)	Oliverella))	Phragmanthera)	Moquiniella))	((Tolypanthus	Dendrophthoe)	Bakerella)))	((Socratina	Vanwykia)	((Englerina	Tapinanthus)	((Berhautia	((Oncella	Oncocalyx)	Agelanthus))	Actinanthella))))	(Helixanthera	(Taxillus	Scurrula)))	Baratranthus))	((Loranthus	Cecarria)	(Muellerina	Ileostylus)))	(((((((Phthirusa	(Oryctanthus	Dendropemon))	(Psittacanthus	(Cladocolea	Struthanthus)))	Tripodanthus)	Ixocactus)
((((Loxanthera	Amylotheca)	((Decaisnina	(Lepidaria	Macrosolen))	Lysiana))	((Tupeia	Lepeostegeres)	(((((((Phthirusa	(Oryctanthus	Dendropemon))	(Psittacanthus	(Cladocolea	Struthanthus)))	Tripodanthus)	Ixocactus)	((Tristerix	Ligaria)	((Desmaria	Aetanthus)	Notanthera)))	(Atkinsonia	(Nuytsia	(((((Tolypanthus	Dendrophthoe)	((Socratina	Vanwykia)	(Plicosepalus	(((Oedina	(Berhautia	(((Oncella	Oncocalyx)	Agelanthus)	(Actinanthella	(Englerina	Tapinanthus)))))	((((Emelianthe	(Globimetula	(Spragueanella	Erianthemum)))	Oliverella)	Phragmanthera)	Moquiniella))	(Septulina	Bakerella)))))	(Helixanthera	(Taxillus	Scurrula)))	(Baratranthus	(Sogerianthe
((((Decaisnina	Lysiana)	((Loxanthera	Amylotheca)	(Lepidaria	Macrosolen)))	((((((((Bakerella	((Berhautia	((Actinanthella	((Oncella	Oncocalyx)	Agelanthus))	(Englerina	Tapinanthus)))	(Oedina	Septulina)))	((Socratina	Vanwykia)	((Tolypanthus	Dendrophthoe)	Plicosepalus)))	((((Oliverella	(Spragueanella	Erianthemum))	(Emelianthe	Globimetula))	Phragmanthera)	Moquiniella))	(Helixanthera	(Taxillus	Scurrula)))	(Baratranthus	(Helicanthes	(Sogerianthe	((Dactyliophora	(Amyema	Diplatia))	Benthamina)))))	((Loranthus	Cecarria)	(Muellerina	Ileostylus)))	(((Nuytsia	(Desmaria	Aetanthus))	((Tristerix	Notanthera)	(Ligaria	(((Phthirusa	(Oryctanthus
(((Lepeostegeres	(((Lepidaria	(Decaisnina	Macrosolen))	(Loxanthera	Amylotheca))	Lysiana))	(((Tupeia	(((Desmaria	Aetanthus)	(Ligaria	Tristerix))	(((Phthirusa	(Oryctanthus	Dendropemon))	((Ixocactus	Psittacanthus)	(Cladocolea	Struthanthus)))	Tripodanthus)))	(((Nuytsia	(((Sogerianthe	((Dactyliophora	(Amyema	Diplatia))	(Helicanthes	Benthamina)))	((((((Socratina	Vanwykia)	Bakerella)	((Oedina	Septulina)	Plicosepalus))	(((Berhautia	(((Oncella	Oncocalyx)	Agelanthus)	Actinanthella))	(Englerina	Tapinanthus))	((((Oliverella	(Spragueanella	Erianthemum))	(Emelianthe	Globimetula))	Phragmanthera)	Moquiniella)))	(((Tolypanthus	Dendrophthoe)	Helixanthera)
(((Lepeostegeres	((Lysiana	(Loxanthera	Amylotheca))	((Lepidaria	Macrosolen)	Decaisnina)))	((Tupeia	(Gaiadendron	(Nuytsia	Atkinsonia)))	(((Desmaria	Aetanthus)	(((((((Cladocolea	Struthanthus)	((Phthirusa	(Oryctanthus	Dendropemon))	Psittacanthus))	Tripodanthus)	Ixocactus)	Ligaria)	Notanthera)	Tristerix))	((((Taxillus	Scurrula)	(((((Plicosepalus	(Socratina	Vanwykia))	Bakerella)	(Oedina	Septulina))	(((Berhautia	(((Oncella	Oncocalyx)	Agelanthus)	Actinanthella))	(Englerina	(Oliverella	Tapinanthus)))	((Phragmanthera	(Emelianthe	(Globimetula	(Spragueanella	Erianthemum))))	Moquiniella)))	((Tolypanthus	Dendrophthoe)	Helixanthera)))	(Baratranthus
(Peraxilla	(((((Atkinsonia	((((((((Dendropemon	Oryctanthus)	Phthirusa)	((Cladocolea	Struthanthus)	Psittacanthus))	Tripodanthus)	Ixocactus)	Tupeia)	(Desmaria	Aetanthus))	(Ligaria	((Loranthus	Cecarria)	((Ileostylus	Muellerina)	(((Sogerianthe	((Helicanthes	Benthamina)	(Dactyliophora	(Diplatia	Amyema))))	Baratranthus)	(Helixanthera	((Scurrula	Taxillus)	(((Tolypanthus	Dendrophthoe)	(((Socratina	((Berhautia	(Tapinanthus	Englerina))	(((Oncella	Oncocalyx)	Agelanthus)	Actinanthella)))	(Moquiniella	(Phragmanthera	((Emelianthe	Globimetula)	((Erianthemum	Spragueanella)	Oliverella)))))	((Oedina	Septulina)	(Bakerella	Plicosepalus))))	Vanwykia)))))))))
(Peraxilla	((Notanthera	(((((Psittacanthus	(((Dendropemon	Oryctanthus)	Phthirusa)	(Cladocolea	Struthanthus)))	Tripodanthus)	(Ligaria	((Gaiadendron	(Nuytsia	((Ileostylus	Muellerina)	((((Sogerianthe	((Helicanthes	Benthamina)	(Dactyliophora	(Diplatia	Amyema))))	Baratranthus)	(((Tolypanthus	Dendrophthoe)	(((Bakerella	(((Socratina	((Berhautia	(Tapinanthus	Englerina))	(((Oncella	Oncocalyx)	Agelanthus)	Actinanthella)))	(Phragmanthera	(((Emelianthe	Globimetula)	((Erianthemum	Spragueanella)	Oliverella))	Moquiniella)))	(Oedina	Septulina)))	Plicosepalus)	Vanwykia))	(Helixanthera	(Scurrula	Taxillus))))	(Loranthus	Cecarria)))))	(Tristerix	Tupeia))))
(Peraxilla	(((Tupeia	Lepeostegeres)	(Nuytsia	(((Atkinsonia	((Loranthus	Cecarria)	((Ileostylus	Muellerina)	(((Sogerianthe	((Helicanthes	Benthamina)	(Dactyliophora	(Diplatia	Amyema))))	Baratranthus)	(Helixanthera	((Scurrula	Taxillus)	((((Socratina	Vanwykia)	((Tolypanthus	Dendrophthoe)	(Septulina	Plicosepalus)))	Bakerella)	(((Phragmanthera	((Emelianthe	Globimetula)	((Erianthemum	Spragueanella)	Oliverella)))	Moquiniella)	(Oedina	((Tapinanthus	Englerina)	(Berhautia	(Actinanthella	((Oncella	Oncocalyx)	Agelanthus)))))))))))))	((Desmaria	Aetanthus)	(Notanthera	((Tristerix	Ligaria)	(Ixocactus	((((Dendropemon	Oryctanthus)	Phthirusa)
(Peraxilla	(((((Tristerix	Tupeia)	(Nuytsia	((Loranthus	Cecarria)	((Ileostylus	Muellerina)	(((Dactyliophora	(Diplatia	(Helicanthes	Amyema)))	(Benthamina	Sogerianthe))	(Baratranthus	((Helixanthera	(Scurrula	Taxillus))	((Tolypanthus	Dendrophthoe)	((((((((Emelianthe	Globimetula)	((Erianthemum	Spragueanella)	Oliverella))	Moquiniella)	((Septulina	Oedina)	(Actinanthella	(((Oncella	Oncocalyx)	Agelanthus)	((Tapinanthus	Englerina)	Berhautia)))))	Phragmanthera)	Bakerella)	Plicosepalus)	(Socratina	Vanwykia))))))))))	(((Ixocactus	(((((Dendropemon	Oryctanthus)	Phthirusa)	(Cladocolea	Struthanthus))	Psittacanthus)	Tripodanthus))	Ligaria)	(Desmaria
(Peraxilla	((((Atkinsonia	((((((Scurrula	Taxillus)	((Tolypanthus	(Helixanthera	Dendrophthoe))	(((Socratina	Vanwykia)	(Oedina	(((Tapinanthus	Englerina)	Berhautia)	(((Oncella	Oncocalyx)	Agelanthus)	Actinanthella))))	(Plicosepalus	((((Globimetula	Phragmanthera)	(Emelianthe	((Erianthemum	Spragueanella)	Oliverella)))	(Septulina	Moquiniella))	Bakerella)))))	(((Benthamina	(Dactyliophora	(Helicanthes	(Diplatia	Amyema))))	Sogerianthe)	Baratranthus))	((Loranthus	Cecarria)	(Ileostylus	Muellerina)))	(Tupeia	(Tristerix	(Desmaria	Aetanthus))))	(Notanthera	((Ixocactus	((((Cladocolea	Struthanthus)	((Dendropemon	Oryctanthus)	Phthirusa))	Tripodanthus)
(Peraxilla	(((((Gaiadendron	((Nuytsia	(((((Tolypanthus	Dendrophthoe)	(((Socratina	Vanwykia)	(((Moquiniella	(Phragmanthera	((Emelianthe	Globimetula)	((Erianthemum	Spragueanella)	Oliverella))))	(Septulina	Oedina))	(((Tapinanthus	Englerina)	Berhautia)	(((Oncella	Oncocalyx)	Agelanthus)	Actinanthella))))	(Plicosepalus	Bakerella)))	(Helixanthera	(Scurrula	Taxillus)))	((((Dactyliophora	(Amyema	Diplatia))	(Helicanthes	Benthamina))	Sogerianthe)	Baratranthus))	((Loranthus	Cecarria)	(Ileostylus	Muellerina))))	Tupeia))	((Desmaria	Aetanthus)	((Ixocactus	(((Psittacanthus	(Cladocolea	Struthanthus))	((Dendropemon	Oryctanthus)	Phthirusa))	Tripodanthus))
(Peraxilla	(((((Ixocactus	(((Cladocolea	Struthanthus)	(((Dendropemon	Oryctanthus)	Phthirusa)	Psittacanthus))	Tripodanthus))	Ligaria)	(((Tristerix	Tupeia)	(Nuytsia	((((((Moquiniella	((Septulina	Phragmanthera)	((Emelianthe	Globimetula)	((Erianthemum	Spragueanella)	Oliverella))))	((Tapinanthus	Englerina)	((Actinanthella	Berhautia)	((Oncella	Oncocalyx)	Agelanthus))))	(Plicosepalus	(Oedina	Bakerella)))	((Helixanthera	(Scurrula	Taxillus))	((Socratina	Vanwykia)	(Tolypanthus	Dendrophthoe))))	((Sogerianthe	(Helicanthes	((Dactyliophora	(Amyema	Diplatia))	Benthamina)))	Baratranthus))	((Loranthus	Cecarria)	(Ileostylus	Muellerina)))))	Gaiadendron))
(Peraxilla	((Notanthera	((Gaiadendron	(((Tripodanthus	(((Cladocolea	Struthanthus)	Psittacanthus)	((Dendropemon	Oryctanthus)	Phthirusa)))	Ligaria)	(((Aetanthus	Tristerix)	Tupeia)	(Nuytsia	((Loranthus	Cecarria)	((Ileostylus	Muellerina)	((((Scurrula	Taxillus)	((Plicosepalus	(Bakerella	((Moquiniella	(Phragmanthera	((Emelianthe	Globimetula)	((Erianthemum	Spragueanella)	Oliverella))))	((Socratina	Vanwykia)	((Septulina	Oedina)	((Tapinanthus	Englerina)	(Actinanthella	(Berhautia	((Oncella	Oncocalyx)	Agelanthus)))))))))	(Helixanthera	(Tolypanthus	Dendrophthoe))))	(Sogerianthe	((Helicanthes	((Amyema	Diplatia)	Dactyliophora))	Benthamina)))
(Peraxilla	((((Gaiadendron	(((((Sogerianthe	((Amyema	Helicanthes)	((Diplatia	Dactyliophora)	Benthamina)))	(Baratranthus	((Helixanthera	(Scurrula	Taxillus))	((Moquiniella	(Phragmanthera	((Emelianthe	Globimetula)	((Erianthemum	Spragueanella)	Oliverella))))	((Plicosepalus	((Socratina	Vanwykia)	((Septulina	Oedina)	((Tapinanthus	Englerina)	(Actinanthella	(Berhautia	((Oncella	Oncocalyx)	Agelanthus)))))))	((Tolypanthus	Dendrophthoe)	Bakerella))))))	((Loranthus	Cecarria)	(Ileostylus	Muellerina)))	Nuytsia)	Tupeia))	((Aetanthus	Desmaria)	((Ixocactus	(Tripodanthus	(((Cladocolea	Struthanthus)	Psittacanthus)	((Dendropemon	Oryctanthus)	Phthirusa))))
(Peraxilla	((Notanthera	(((Gaiadendron	(((((Sogerianthe	(((Amyema	Diplatia)	Dactyliophora)	(Benthamina	Helicanthes)))	(Baratranthus	((Scurrula	Taxillus)	((((Socratina	Vanwykia)	((Septulina	Oedina)	((Actinanthella	((Oncella	Oncocalyx)	Agelanthus))	((Tapinanthus	Englerina)	Berhautia))))	(Plicosepalus	(Bakerella	(Moquiniella	(Phragmanthera	((Emelianthe	Globimetula)	((Erianthemum	Spragueanella)	Oliverella)))))))	(Tolypanthus	(Dendrophthoe	Helixanthera))))))	((Loranthus	Cecarria)	(Ileostylus	Muellerina)))	Nuytsia)	(Tristerix	Tupeia)))	((((Psittacanthus	Tripodanthus)	((Cladocolea	Struthanthus)	((Dendropemon	Oryctanthus)	Phthirusa)))	Ixocactus)
(((Lepeostegeres	(Lysiana	(((Loxanthera	Amylotheca)	(Lepidaria	Macrosolen))	Decaisnina)))	((((Gaiadendron	(((((((((Septulina	Oedina)	((Berhautia	(Tapinanthus	Englerina))	(Actinanthella	(Agelanthus	(Oncocalyx	Oncella)))))	(Moquiniella	((Globimetula	Phragmanthera)	((Oliverella	(Spragueanella	Erianthemum))	Emelianthe))))	(((Dendrophthoe	Plicosepalus)	(Socratina	Vanwykia))	(Tolypanthus	Bakerella)))	(Helixanthera	(Scurrula	Taxillus)))	((((Benthamina	(Dactyliophora	Diplatia))	(Amyema	Helicanthes))	Sogerianthe)	Baratranthus))	((Cecarria	Loranthus)	(Ileostylus	Muellerina)))	Nuytsia)	((Aetanthus	Tristerix)	Tupeia)))	(Atkinsonia	(Ligaria
(((Lysiana	((Loxanthera	Amylotheca)	((Macrosolen	Lepidaria)	Decaisnina)))	((Lepeostegeres	(((Ligaria	((Tripodanthus	((Phthirusa	(Dendropemon	Oryctanthus))	((Cladocolea	Struthanthus)	Psittacanthus)))	(((Tristerix	Tupeia)	((((((Scurrula	Taxillus)	Helixanthera)	(((Bakerella	((Oedina	(Berhautia	((Tapinanthus	Englerina)	(Actinanthella	(Agelanthus	(Oncocalyx	Oncella))))))	(Moquiniella	((Septulina	Phragmanthera)	((Oliverella	(Spragueanella	Erianthemum))	(Emelianthe	Globimetula))))))	((Tolypanthus	Dendrophthoe)	(Socratina	Vanwykia)))	Plicosepalus))	((((Dactyliophora	(Amyema	Diplatia))	(Helicanthes	Benthamina))	Sogerianthe)	Baratranthus))	((Cecarria
(((Lepeostegeres	(Lysiana	((Loxanthera	Amylotheca)	((Macrosolen	Lepidaria)	Decaisnina))))	(Atkinsonia	(((Notanthera	Tupeia)	(((Tristerix	(((((Scurrula	Taxillus)	Helixanthera)	((Tolypanthus	Dendrophthoe)	((Socratina	Vanwykia)	(Plicosepalus	((Bakerella	((Septulina	Oedina)	((Tapinanthus	Englerina)	((Actinanthella	(Agelanthus	(Oncocalyx	Oncella)))	Berhautia))))	(Moquiniella	((Globimetula	Phragmanthera)	((Oliverella	(Spragueanella	Erianthemum))	Emelianthe))))))))	(((((Dactyliophora	Diplatia)	Benthamina)	(Amyema	Helicanthes))	Sogerianthe)	Baratranthus))	((Cecarria	Loranthus)	(Ileostylus	Muellerina))))	Nuytsia)	Gaiadendron))	((Ligaria
((((Tupeia	Lepeostegeres)	((Loxanthera	Amylotheca)	(((Macrosolen	Lepidaria)	Decaisnina)	Lysiana)))	((((Atkinsonia	(((Ligaria	(Tristerix	Notanthera))	((Psittacanthus	Ixocactus)	(Tripodanthus	((Phthirusa	(Dendropemon	Oryctanthus))	(Cladocolea	Struthanthus)))))	(Aetanthus	Desmaria)))	(((((Scurrula	Taxillus)	Helixanthera)	((Bakerella	(((Septulina	Oedina)	((Actinanthella	(Agelanthus	(Oncocalyx	Oncella)))	(Berhautia	(Tapinanthus	Englerina))))	(Moquiniella	(Phragmanthera	((Oliverella	(Spragueanella	Erianthemum))	(Globimetula	Emelianthe))))))	((Socratina	Vanwykia)	(Plicosepalus	(Tolypanthus	Dendrophthoe)))))	((((Dactyliophora	(Amyema	Diplatia))
((((Loxanthera	Amylotheca)	(((Macrosolen	Lepidaria)	Decaisnina)	Lysiana))	((((((Tristerix	Ligaria)	Notanthera)	(Tripodanthus	(((Psittacanthus	Ixocactus)	(Phthirusa	(Dendropemon	Oryctanthus)))	(Cladocolea	Struthanthus))))	(Aetanthus	Desmaria))	Atkinsonia)	(((((((Dactyliophora	(Amyema	Diplatia))	(Benthamina	Helicanthes))	Sogerianthe)	(Baratranthus	(Helixanthera	(((Tolypanthus	Dendrophthoe)	(((Oedina	((Actinanthella	(Agelanthus	(Oncocalyx	Oncella)))	(Berhautia	(Tapinanthus	Englerina))))	((Plicosepalus	(Septulina	(Moquiniella	(Phragmanthera	((Oliverella	(Spragueanella	Erianthemum))	(Globimetula	Emelianthe))))))	Bakerella))	(Socratina	Vanwykia)))
((((Loxanthera	Amylotheca)	((Macrosolen	Lepidaria)	(Decaisnina	Lysiana)))	(((Aetanthus	Desmaria)	(Atkinsonia	((Ligaria	Notanthera)	(Tripodanthus	((Ixocactus	(Phthirusa	(Dendropemon	Oryctanthus)))	((Cladocolea	Struthanthus)	Psittacanthus))))))	(Gaiadendron	((Tristerix	(Lepeostegeres	Tupeia))	(((Ileostylus	Muellerina)	(((Baratranthus	(Sogerianthe	((Dactyliophora	((Helicanthes	Amyema)	Diplatia))	Benthamina)))	(Helixanthera	(((Tolypanthus	Dendrophthoe)	(((((Berhautia	((Actinanthella	(Tapinanthus	Englerina))	(Agelanthus	(Oncocalyx	Oncella))))	(Oedina	Septulina))	(Moquiniella	(Phragmanthera	((Oliverella	(Spragueanella	Erianthemum))	(Globimetula
(((Lysiana	(((Macrosolen	Lepidaria)	Decaisnina)	(Loxanthera	Amylotheca)))	(((Lepeostegeres	Tupeia)	((((((((Baratranthus	(Sogerianthe	((Dactyliophora	(Amyema	Diplatia))	(Helicanthes	Benthamina))))	((((Bakerella	(Tolypanthus	((Berhautia	((Actinanthella	(Agelanthus	(Oncocalyx	Oncella)))	(Tapinanthus	Englerina)))	(Oedina	Septulina))))	(((Oliverella	(Spragueanella	Erianthemum))	(Globimetula	Emelianthe))	(Moquiniella	Phragmanthera)))	((Socratina	Vanwykia)	(Plicosepalus	Dendrophthoe)))	((Scurrula	Taxillus)	Helixanthera)))	((Cecarria	Loranthus)	(Ileostylus	Muellerina)))	Nuytsia)	Gaiadendron)	Atkinsonia)	((Tristerix	Ligaria)	((Tripodanthus
(((Lysiana	(((Macrosolen	Lepidaria)	Decaisnina)	(Loxanthera	Amylotheca)))	((Lepeostegeres	Tupeia)	(Gaiadendron	(Atkinsonia	(((((Scurrula	Taxillus)	(((Baratranthus	(Sogerianthe	(((Dactyliophora	(Amyema	Diplatia))	Benthamina)	Helicanthes)))	(Dendrophthoe	Helixanthera))	(Tolypanthus	(((Socratina	Vanwykia)	((Tapinanthus	Englerina)	((Berhautia	(Oncocalyx	Oncella))	(Actinanthella	Agelanthus))))	(Bakerella	(Plicosepalus	(Septulina	(Moquiniella	(Phragmanthera	(Oedina	((Oliverella	(Spragueanella	Erianthemum))	(Globimetula	Emelianthe))))))))))))	((Cecarria	Loranthus)	(Ileostylus	Muellerina)))	Nuytsia)	((Notanthera	(Aetanthus	Desmaria))
(((Lysiana	(((Macrosolen	Lepidaria)	Decaisnina)	(Loxanthera	Amylotheca)))	(Lepeostegeres	((Gaiadendron	((Tupeia	(((Cecarria	Loranthus)	((Ileostylus	Muellerina)	((Baratranthus	(Sogerianthe	((Dactyliophora	(Amyema	Diplatia))	(Helicanthes	Benthamina))))	((Dendrophthoe	(((Moquiniella	(Phragmanthera	((Oliverella	(Spragueanella	Erianthemum))	(Globimetula	Emelianthe))))	(Oedina	((Berhautia	(Tapinanthus	Englerina))	(Actinanthella	(Agelanthus	(Oncocalyx	Oncella))))))	((Plicosepalus	(Tolypanthus	(Septulina	Bakerella)))	(Socratina	Vanwykia))))	(Helixanthera	(Scurrula	Taxillus))))))	Nuytsia))	Tristerix))	(((((Tripodanthus	((Phthirusa	(Dendropemon
(((Lysiana	(((Macrosolen	Lepidaria)	Decaisnina)	(Loxanthera	Amylotheca)))	((Tupeia	Lepeostegeres)	((((Aetanthus	Desmaria)	((Notanthera	(((Tripodanthus	((Phthirusa	(Dendropemon	Oryctanthus))	((Cladocolea	Struthanthus)	Psittacanthus)))	Ixocactus)	Ligaria))	(((Baratranthus	(Sogerianthe	((Dactyliophora	(Amyema	Diplatia))	(Helicanthes	Benthamina))))	((Scurrula	Taxillus)	(((((Septulina	Oedina)	(Actinanthella	(Berhautia	((Tapinanthus	Englerina)	(Agelanthus	(Oncocalyx	Oncella))))))	((Moquiniella	(Phragmanthera	((Oliverella	(Spragueanella	Erianthemum))	(Globimetula	Emelianthe))))	Bakerella))	((Socratina	Vanwykia)	((Dendrophthoe	Tolypanthus)
(((Notanthera	(Lysiana	((Loxanthera	Amylotheca)	(Decaisnina	(Lepidaria	Macrosolen)))))	((Lepeostegeres	Tupeia)	(Atkinsonia	(((Aetanthus	Desmaria)	((Tripodanthus	((Phthirusa	(Dendropemon	Oryctanthus))	(Psittacanthus	(Cladocolea	Struthanthus))))	(Ixocactus	Ligaria)))	((Gaiadendron	(Tristerix	Nuytsia))	(((Cecarria	Loranthus)	(Muellerina	Ileostylus))	(((((Helixanthera	Dendrophthoe)	Tolypanthus)	((Vanwykia	Socratina)	(((Bakerella	((Agelanthus	Actinanthella)	((Berhautia	(Tapinanthus	Englerina))	(Oncella	Oncocalyx))))	(((Phragmanthera	((Oliverella	(Erianthemum	Spragueanella))	(Emelianthe	Globimetula)))	Moquiniella)	(Septulina	Oedina)))
(((Lepeostegeres	(Lysiana	((Loxanthera	Amylotheca)	(Decaisnina	(Lepidaria	Macrosolen)))))	((((Ligaria	Notanthera)	(((((Cladocolea	Struthanthus)	(Phthirusa	(Dendropemon	Oryctanthus)))	Tripodanthus)	Psittacanthus)	Ixocactus))	Atkinsonia)	((Aetanthus	Desmaria)	(((Tupeia	Gaiadendron)	Tristerix)	((((Cecarria	Loranthus)	(Muellerina	Ileostylus))	(((((Dendrophthoe	Tolypanthus)	((Vanwykia	Socratina)	((Bakerella	((Tapinanthus	Englerina)	(Berhautia	(Actinanthella	(Agelanthus	(Oncella	Oncocalyx))))))	(((((Oliverella	(Globimetula	Emelianthe))	(Phragmanthera	(Erianthemum	Spragueanella)))	Moquiniella)	(Septulina	Oedina))	Plicosepalus))))	(Scurrula
(((Lepeostegeres	(Notanthera	((Loxanthera	Amylotheca)	((Decaisnina	(Lepidaria	Macrosolen))	Lysiana))))	(((((((Cecarria	Loranthus)	(Muellerina	Ileostylus))	((Baratranthus	(Helixanthera	(((Dendrophthoe	Tolypanthus)	(((((Phragmanthera	(Globimetula	Septulina))	((Oliverella	(Erianthemum	Spragueanella))	Emelianthe))	Moquiniella)	((Vanwykia	Socratina)	(Oedina	((Actinanthella	(Tapinanthus	Englerina))	(Berhautia	(Agelanthus	(Oncella	Oncocalyx)))))))	(Plicosepalus	Bakerella)))	(Scurrula	Taxillus))))	((Benthamina	((Helicanthes	Amyema)	(Diplatia	Dactyliophora)))	Sogerianthe)))	Nuytsia)	((Tupeia	Tristerix)	Gaiadendron))	(Ligaria	((((Psittacanthus
(((Lysiana	((Loxanthera	Amylotheca)	(Decaisnina	(Lepidaria	Macrosolen))))	(((Atkinsonia	(((Aetanthus	Desmaria)	(Ligaria	Ixocactus))	((Notanthera	((((Cecarria	Loranthus)	(Muellerina	Ileostylus))	(((Plicosepalus	((Dendrophthoe	Tolypanthus)	((((Septulina	Bakerella)	((Actinanthella	(Agelanthus	(Oncella	Oncocalyx)))	((Tapinanthus	Englerina)	Berhautia)))	((Phragmanthera	((Oedina	(Oliverella	(Erianthemum	Spragueanella)))	(Globimetula	Emelianthe)))	Moquiniella))	(Vanwykia	Socratina))))	((Scurrula	Taxillus)	Helixanthera))	((Benthamina	(((Amyema	Diplatia)	Dactyliophora)	(Helicanthes	Sogerianthe)))	Baratranthus)))	Nuytsia))	(((Psittacanthus
((((Atkinsonia	(((Aetanthus	Desmaria)	Ligaria)	(((Gaiadendron	((((Cecarria	Loranthus)	(Muellerina	Ileostylus))	((((Dendrophthoe	Tolypanthus)	((Bakerella	Plicosepalus)	((((Septulina	Phragmanthera)	((Oedina	(Oliverella	(Erianthemum	Spragueanella)))	(Globimetula	Emelianthe)))	Moquiniella)	(((Actinanthella	(Agelanthus	(Oncella	Oncocalyx)))	((Tapinanthus	Englerina)	Berhautia))	(Vanwykia	Socratina)))))	((Scurrula	Taxillus)	Helixanthera))	(((Benthamina	(Dactyliophora	((Amyema	Helicanthes)	Diplatia)))	Sogerianthe)	Baratranthus)))	Nuytsia))	(Tupeia	Tristerix))	(Ixocactus	(((Psittacanthus	(Cladocolea	Struthanthus))	(Phthirusa	(Dendropemon
((((Atkinsonia	(((Notanthera	Tristerix)	(((Cecarria	Loranthus)	((Muellerina	Ileostylus)	((((Helixanthera	(Dendrophthoe	Tolypanthus))	((Vanwykia	Socratina)	(((Phragmanthera	(((Oliverella	(Erianthemum	Spragueanella))	(Globimetula	Emelianthe))	Moquiniella))	(Plicosepalus	Bakerella))	((Septulina	Oedina)	((Actinanthella	(Agelanthus	(Oncella	Oncocalyx)))	((Tapinanthus	Englerina)	Berhautia))))))	(Scurrula	Taxillus))	((((Helicanthes	Benthamina)	(Dactyliophora	(Amyema	Diplatia)))	Sogerianthe)	Baratranthus))))	(Tupeia	Gaiadendron)))	((Ligaria	(((Cladocolea	Struthanthus)	((Phthirusa	(Dendropemon	Oryctanthus))	Psittacanthus))	Tripodanthus))	(Nuytsia
((((Atkinsonia	(Gaiadendron	((Ligaria	(Ixocactus	(((Phthirusa	(Dendropemon	Oryctanthus))	(Psittacanthus	(Cladocolea	Struthanthus)))	Tripodanthus)))	((Aetanthus	Desmaria)	Notanthera))))	(Tristerix	((Nuytsia	(((((Bakerella	(((Septulina	Oedina)	(((Berhautia	(Actinanthella	Agelanthus))	(Oncella	Oncocalyx))	(Tapinanthus	Englerina)))	((Phragmanthera	(Emelianthe	((Oliverella	(Erianthemum	Spragueanella))	Globimetula)))	Moquiniella)))	((Vanwykia	Socratina)	(Plicosepalus	(Dendrophthoe	Tolypanthus))))	(Helixanthera	(Scurrula	Taxillus)))	((((Helicanthes	Benthamina)	(Dactyliophora	(Amyema	Diplatia)))	Sogerianthe)	Baratranthus))	((Cecarria	Loranthus)
((((((Tupeia	Atkinsonia)	(((Notanthera	Tristerix)	(Ligaria	(Ixocactus	(((Cladocolea	Struthanthus)	((Phthirusa	(Dendropemon	Oryctanthus))	Psittacanthus))	Tripodanthus))))	(Aetanthus	Desmaria)))	(((Helixanthera	((Scurrula	Taxillus)	((Dendrophthoe	Tolypanthus)	((Plicosepalus	(((Phragmanthera	((Oliverella	(Erianthemum	Spragueanella))	(Globimetula	Emelianthe)))	Moquiniella)	(((Septulina	Oedina)	((Actinanthella	(Berhautia	(Tapinanthus	Englerina)))	(Agelanthus	(Oncella	Oncocalyx))))	(Vanwykia	Socratina))))	Bakerella))))	((Sogerianthe	(Helicanthes	(Benthamina	(Dactyliophora	(Amyema	Diplatia)))))	Baratranthus))	((Cecarria	Loranthus)	(Muellerina
(((((((Ligaria	((Ixocactus	((Dendropemon	Oryctanthus)	(Psittacanthus	(Phthirusa	(Cladocolea	Struthanthus)))))	Tripodanthus))	(Nuytsia	(Aetanthus	Desmaria)))	(((Cecarria	Loranthus)	((Muellerina	Ileostylus)	(((Scurrula	Taxillus)	((Helixanthera	(Dendrophthoe	Tolypanthus))	(((Vanwykia	Socratina)	(((Phragmanthera	((Oliverella	(Erianthemum	Spragueanella))	(Globimetula	Emelianthe)))	Moquiniella)	((Septulina	Oedina)	(Actinanthella	((Berhautia	(Tapinanthus	Englerina))	(Agelanthus	(Oncella	Oncocalyx)))))))	(Bakerella	Plicosepalus))))	((Sogerianthe	((Dactyliophora	(Amyema	Diplatia))	(Helicanthes	Benthamina)))	Baratranthus))))	(Tristerix	(Gaiadendron
((((Atkinsonia	((((((Phthirusa	(Dendropemon	Oryctanthus))	(Psittacanthus	(Cladocolea	Struthanthus)))	Tripodanthus)	Ixocactus)	(Notanthera	(Aetanthus	Desmaria)))	Ligaria))	((((Sogerianthe	((Dactyliophora	(Amyema	Diplatia))	(Helicanthes	Benthamina)))	(Baratranthus	((Helixanthera	(Scurrula	Taxillus))	(((Plicosepalus	(Bakerella	((((Phragmanthera	((Erianthemum	Spragueanella)	(Globimetula	Emelianthe)))	Moquiniella)	Oliverella)	((Septulina	Oedina)	((Tapinanthus	Englerina)	(((Agelanthus	(Oncella	Oncocalyx))	Berhautia)	Actinanthella))))))	(Vanwykia	Socratina))	(Dendrophthoe	Tolypanthus)))))	((Cecarria	Loranthus)	(Muellerina	Ileostylus)))	(((Nuytsia
(Peraxilla	((Lepeostegeres	((Loxanthera	Amylotheca)	(Lysiana	(Decaisnina	(Lepidaria	Macrosolen)))))	((Atkinsonia	((Aetanthus	Desmaria)	(Notanthera	((Ixocactus	((Psittacanthus	(Cladocolea	Struthanthus))	(((Dendropemon	Oryctanthus)	Phthirusa)	Tripodanthus)))	Ligaria))))	(Gaiadendron	(((Tristerix	((Baratranthus	((((Taxillus	Scurrula)	Helixanthera)	((Tolypanthus	Dendrophthoe)	((Socratina	Vanwykia)	((((((Actinanthella	(Agelanthus	(Oncella	Oncocalyx)))	((Tapinanthus	Englerina)	Berhautia))	(Bakerella	Septulina))	Oedina)	((Moquiniella	Phragmanthera)	((Globimetula	Emelianthe)	(Oliverella	(Erianthemum	Spragueanella)))))	Plicosepalus))))	(Sogerianthe
(Peraxilla	((Notanthera	((Loxanthera	Amylotheca)	(Decaisnina	((Lepidaria	Macrosolen)	Lysiana))))	(((Gaiadendron	(((Ileostylus	Muellerina)	((Loranthus	Cecarria)	((Sogerianthe	(((Dactyliophora	(Amyema	Diplatia))	Benthamina)	Helicanthes))	(Baratranthus	(((Taxillus	Scurrula)	Helixanthera)	(Dendrophthoe	((((Globimetula	Phragmanthera)	(Emelianthe	(Oliverella	(Erianthemum	Spragueanella))))	Moquiniella)	(Plicosepalus	((Socratina	Vanwykia)	((Tolypanthus	((Septulina	Oedina)	((Berhautia	(Actinanthella	(Agelanthus	(Oncella	Oncocalyx))))	(Tapinanthus	Englerina))))	Bakerella))))))))))	Tristerix))	(((Nuytsia	(Aetanthus	Desmaria))	((Tripodanthus
(Peraxilla	((Atkinsonia	((Gaiadendron	(Tupeia	((((Sogerianthe	(((Dactyliophora	(Amyema	Diplatia))	Benthamina)	Helicanthes))	(Baratranthus	((Helixanthera	(Taxillus	Scurrula))	(((Tolypanthus	Dendrophthoe)	(Socratina	Vanwykia))	(((((Septulina	Oedina)	((Berhautia	(Actinanthella	(Agelanthus	(Oncella	Oncocalyx))))	(Tapinanthus	Englerina)))	(((Globimetula	Phragmanthera)	(Emelianthe	(Oliverella	(Erianthemum	Spragueanella))))	Moquiniella))	Bakerella)	Plicosepalus)))))	((Ileostylus	Muellerina)	(Loranthus	Cecarria)))	Tristerix)))	((Desmaria	(Nuytsia	Aetanthus))	(Notanthera	(Ligaria	((Tripodanthus	((Psittacanthus	(Cladocolea	Struthanthus))
(Peraxilla	((Lysiana	((Loxanthera	Amylotheca)	(Decaisnina	(Lepidaria	Macrosolen))))	(((((Ligaria	(Aetanthus	Desmaria))	((Gaiadendron	((Nuytsia	((((Taxillus	Scurrula)	(((((Tolypanthus	((Tapinanthus	Englerina)	((Berhautia	(Oncella	Oncocalyx))	(Actinanthella	Agelanthus))))	(Socratina	Vanwykia))	(((Phragmanthera	((Oliverella	(Erianthemum	Spragueanella))	(Emelianthe	Globimetula)))	Moquiniella)	(Septulina	Oedina)))	(Bakerella	Plicosepalus))	(Helixanthera	Dendrophthoe)))	((Sogerianthe	(((Dactyliophora	(Amyema	Diplatia))	Benthamina)	Helicanthes))	Baratranthus))	((Ileostylus	Muellerina)	(Loranthus	Cecarria))))	(Tristerix	Tupeia)))
(Peraxilla	((Notanthera	((((((Ligaria	Tristerix)	(Aetanthus	Desmaria))	Tupeia)	(Atkinsonia	(((Tripodanthus	((Psittacanthus	(Cladocolea	Struthanthus))	((Dendropemon	Oryctanthus)	Phthirusa)))	Ixocactus)	((Loranthus	Cecarria)	(((Sogerianthe	((Dactyliophora	(Amyema	Diplatia))	(Benthamina	Helicanthes)))	(Baratranthus	(((Dendrophthoe	Tolypanthus)	(((Oedina	((Berhautia	(Tapinanthus	Englerina))	((Oncella	Oncocalyx)	(Actinanthella	Agelanthus))))	(Socratina	Vanwykia))	((Plicosepalus	(((Globimetula	Phragmanthera)	((Oliverella	(Erianthemum	Spragueanella))	Emelianthe))	(Septulina	Moquiniella)))	Bakerella)))	(Helixanthera	(Taxillus	Scurrula)))))
(Peraxilla	((((Atkinsonia	(((Notanthera	(Nuytsia	((Loranthus	Cecarria)	((((((Helixanthera	Dendrophthoe)	Tolypanthus)	(((((Septulina	Oedina)	(((Tapinanthus	Englerina)	Berhautia)	(((Oncella	Oncocalyx)	Agelanthus)	Actinanthella)))	(Socratina	Vanwykia))	((Phragmanthera	((Oliverella	(Erianthemum	Spragueanella))	(Emelianthe	Globimetula)))	Moquiniella))	(Bakerella	Plicosepalus)))	(Taxillus	Scurrula))	((Sogerianthe	(((Benthamina	Dactyliophora)	(Amyema	Diplatia))	Helicanthes))	Baratranthus))	(Ileostylus	Muellerina)))))	(Aetanthus	Desmaria))	((Ligaria	(Tripodanthus	((Cladocolea	Struthanthus)	(((Dendropemon	Oryctanthus)	Phthirusa)	(Ixocactus
(Peraxilla	((((((((((((Phragmanthera	((Oliverella	(Erianthemum	Spragueanella))	(Moquiniella	(Emelianthe	Globimetula))))	(Oedina	(((Tapinanthus	Englerina)	Berhautia)	(((Oncella	Oncocalyx)	Agelanthus)	Actinanthella))))	(Tolypanthus	(Septulina	Bakerella)))	((Plicosepalus	Dendrophthoe)	(Socratina	Vanwykia)))	(Helixanthera	(Taxillus	Scurrula)))	((Sogerianthe	(((Amyema	Diplatia)	Dactyliophora)	(Helicanthes	Benthamina)))	Baratranthus))	((Ileostylus	Muellerina)	(Loranthus	Cecarria)))	Nuytsia)	(Aetanthus	Desmaria))	((Tristerix	Ligaria)	(((Tripodanthus	(((Dendropemon	Oryctanthus)	Phthirusa)	(Psittacanthus	(Cladocolea	Struthanthus))))	Ixocactus)
(Peraxilla	(((((Aetanthus	Desmaria)	((Ligaria	(Tripodanthus	(((Dendropemon	Oryctanthus)	Phthirusa)	(Psittacanthus	(Cladocolea	Struthanthus)))))	(Gaiadendron	((Tupeia	Tristerix)	(((Ileostylus	Muellerina)	((Loranthus	Cecarria)	((((Amyema	Helicanthes)	Sogerianthe)	(Benthamina	(Diplatia	Dactyliophora)))	(Baratranthus	(((((Tapinanthus	Englerina)	(((Oncella	Oncocalyx)	Agelanthus)	(Berhautia	Actinanthella)))	(Socratina	Vanwykia))	(((Bakerella	((Phragmanthera	(Moquiniella	((Emelianthe	Globimetula)	(Oliverella	(Erianthemum	Spragueanella)))))	(Oedina	Septulina)))	(Dendrophthoe	Tolypanthus))	Plicosepalus))	(Helixanthera	(Taxillus	Scurrula)))))))
(Peraxilla	((Notanthera	(((Tupeia	((((((Socratina	Vanwykia)	(((Septulina	Bakerella)	Plicosepalus)	((Phragmanthera	(Moquiniella	((Erianthemum	Spragueanella)	((Emelianthe	Globimetula)	Oliverella))))	(Oedina	((Berhautia	(Tapinanthus	Englerina))	(((Oncella	Oncocalyx)	Agelanthus)	Actinanthella))))))	(Tolypanthus	Dendrophthoe))	(Helixanthera	(Taxillus	Scurrula)))	((Sogerianthe	((Benthamina	Helicanthes)	((Diplatia	Amyema)	Dactyliophora)))	Baratranthus))	((Ileostylus	Muellerina)	(Loranthus	Cecarria))))	(Tristerix	Gaiadendron))	(((Ligaria	(Ixocactus	(Tripodanthus	(((Dendropemon	Oryctanthus)	Phthirusa)	(Psittacanthus	(Cladocolea	Struthanthus))))))
(Peraxilla	((((Gaiadendron	(Atkinsonia	Nuytsia))	(Aetanthus	Desmaria))	(((((((((Moquiniella	((Emelianthe	(Oliverella	(Erianthemum	Spragueanella)))	(Globimetula	Phragmanthera)))	((Socratina	Vanwykia)	((Tapinanthus	Englerina)	((Berhautia	((Oncella	Oncocalyx)	Agelanthus))	Actinanthella))))	(Bakerella	((Septulina	Oedina)	Plicosepalus)))	(Helixanthera	(Tolypanthus	Dendrophthoe)))	(Taxillus	Scurrula))	((Sogerianthe	(Helicanthes	(((Diplatia	Amyema)	Dactyliophora)	Benthamina)))	Baratranthus))	((Ileostylus	Muellerina)	(Loranthus	Cecarria)))	(Ligaria	Tristerix))	(Tupeia	(Ixocactus	(Tripodanthus	(((Dendropemon	Oryctanthus)	Phthirusa)
(Peraxilla	((((Lysiana	Decaisnina)	((Loxanthera	Amylotheca)	(Lepidaria	Macrosolen)))	Lepeostegeres)	((Notanthera	(((Nuytsia	(Aetanthus	Desmaria))	((((Muellerina	Ileostylus)	((Loranthus	Cecarria)	(Baratranthus	((Helixanthera	((Scurrula	Taxillus)	((((Phragmanthera	(Moquiniella	(((Erianthemum	Spragueanella)	Oliverella)	(Emelianthe	Globimetula))))	((Socratina	Vanwykia)	((Englerina	Tapinanthus)	((Actinanthella	(Agelanthus	(Oncella	Oncocalyx)))	Berhautia))))	(Oedina	((Septulina	Bakerella)	Plicosepalus)))	(Tolypanthus	Dendrophthoe))))	(Sogerianthe	((Dactyliophora	(Amyema	Diplatia))	(Helicanthes	Benthamina)))))))	(Tristerix	Ligaria))
(Peraxilla	((Lysiana	((Loxanthera	Amylotheca)	(Lepidaria	(Decaisnina	Macrosolen))))	(Notanthera	((((Gaiadendron	(Nuytsia	Atkinsonia))	(((Ligaria	((Tripodanthus	((Struthanthus	Cladocolea)	((Phthirusa	(Oryctanthus	Dendropemon))	Psittacanthus)))	Ixocactus))	Tristerix)	((((Scurrula	Taxillus)	((((Moquiniella	((Septulina	Phragmanthera)	((Emelianthe	Globimetula)	((Erianthemum	Spragueanella)	Oliverella))))	((Socratina	Vanwykia)	(Oedina	((Actinanthella	(Agelanthus	(Oncella	Oncocalyx)))	(Berhautia	(Englerina	Tapinanthus))))))	Bakerella)	(Plicosepalus	(Helixanthera	(Dendrophthoe	Tolypanthus)))))	((Sogerianthe	(((Benthamina	Dactyliophora)	Diplatia)
(Peraxilla	((Lysiana	((Loxanthera	Amylotheca)	(Decaisnina	(Macrosolen	Lepidaria))))	(Notanthera	((((Nuytsia	(Aetanthus	Desmaria))	(Gaiadendron	(((Tripodanthus	((Struthanthus	Cladocolea)	(Phthirusa	(Oryctanthus	Dendropemon))))	Psittacanthus)	((Tristerix	Ligaria)	((((Helixanthera	(Scurrula	Taxillus))	((Bakerella	((((Septulina	Oedina)	(Moquiniella	(Phragmanthera	((Emelianthe	Globimetula)	((Erianthemum	Spragueanella)	Oliverella)))))	((Socratina	Vanwykia)	((Berhautia	((Agelanthus	(Oncella	Oncocalyx))	Actinanthella))	(Englerina	Tapinanthus))))	Plicosepalus))	(Dendrophthoe	Tolypanthus)))	((Benthamina	((Helicanthes	Sogerianthe)	(Dactyliophora
(Peraxilla	((Atkinsonia	((((Ixocactus	(Tripodanthus	((Struthanthus	Cladocolea)	(Psittacanthus	(Phthirusa	(Oryctanthus	Dendropemon))))))	(Ligaria	(Tristerix	Notanthera)))	((Tupeia	(Nuytsia	(((((((Socratina	Vanwykia)	(Oedina	((Actinanthella	(Berhautia	(Agelanthus	(Oncella	Oncocalyx))))	(Englerina	Tapinanthus))))	(Plicosepalus	((Septulina	Bakerella)	(Moquiniella	(Phragmanthera	((Emelianthe	Globimetula)	((Erianthemum	Spragueanella)	Oliverella)))))))	((Helixanthera	Dendrophthoe)	Tolypanthus))	(Scurrula	Taxillus))	((Sogerianthe	((Dactyliophora	(Amyema	Diplatia))	(Helicanthes	Benthamina)))	Baratranthus))	((Muellerina	Ileostylus)	(Loranthus
(Peraxilla	((Atkinsonia	((Notanthera	(Aetanthus	Desmaria))	(((Ixocactus	(Tripodanthus	((Phthirusa	(Oryctanthus	Dendropemon))	((Struthanthus	Cladocolea)	Psittacanthus))))	(Gaiadendron	((Tristerix	(Nuytsia	(((Sogerianthe	(Helicanthes	(Benthamina	(Dactyliophora	(Amyema	Diplatia)))))	(Baratranthus	(((((Socratina	Vanwykia)	((Moquiniella	((Globimetula	Phragmanthera)	(Emelianthe	((Erianthemum	Spragueanella)	Oliverella))))	(Oedina	((Berhautia	((Agelanthus	(Oncella	Oncocalyx))	Actinanthella))	(Englerina	Tapinanthus)))))	(Septulina	Bakerella))	(Plicosepalus	(Dendrophthoe	Tolypanthus)))	(Helixanthera	(Scurrula	Taxillus)))))	((Muellerina	Ileostylus)
(Peraxilla	(((((Tupeia	(Tripodanthus	((Struthanthus	Cladocolea)	((Ixocactus	Psittacanthus)	(Phthirusa	(Oryctanthus	Dendropemon))))))	((Tristerix	Notanthera)	(Ligaria	((((((Socratina	Vanwykia)	(((Septulina	Bakerella)	((Moquiniella	(Phragmanthera	((Globimetula	Emelianthe)	((Erianthemum	Spragueanella)	Oliverella))))	Plicosepalus))	(Oedina	((Actinanthella	(Berhautia	(Agelanthus	(Oncella	Oncocalyx))))	(Englerina	Tapinanthus)))))	(Dendrophthoe	Tolypanthus))	(Helixanthera	(Scurrula	Taxillus)))	((Sogerianthe	(Helicanthes	(Benthamina	(Dactyliophora	(Amyema	Diplatia)))))	Baratranthus))	((Muellerina	Ileostylus)	(Loranthus	Cecarria))))))	(Aetanthus
(Peraxilla	(((((Lepeostegeres	Tupeia)	Atkinsonia)	Gaiadendron)	((((Tripodanthus	((Phthirusa	(Oryctanthus	Dendropemon))	((Struthanthus	Cladocolea)	Psittacanthus)))	Ixocactus)	((Notanthera	(Ligaria	Tristerix))	(Aetanthus	Desmaria)))	(((((((Bakerella	(((((Moquiniella	Globimetula)	Emelianthe)	((Erianthemum	Spragueanella)	Oliverella))	(Phragmanthera	Septulina))	((Socratina	Vanwykia)	(Oedina	(((Actinanthella	Berhautia)	(Agelanthus	(Oncella	Oncocalyx)))	(Englerina	Tapinanthus))))))	Plicosepalus)	(Dendrophthoe	Tolypanthus))	(Helixanthera	(Scurrula	Taxillus)))	((Sogerianthe	((Dactyliophora	(Amyema	Diplatia))	(Helicanthes	Benthamina)))	Baratranthus))
(Peraxilla	((Atkinsonia	(((((Psittacanthus	Tripodanthus)	((Phthirusa	(Oryctanthus	Dendropemon))	(Struthanthus	Cladocolea)))	(Ixocactus	Ligaria))	(Aetanthus	Desmaria))	(Gaiadendron	((Tupeia	Tristerix)	((((Sogerianthe	(((Helicanthes	Dactyliophora)	(Amyema	Diplatia))	Benthamina))	(Baratranthus	((((Socratina	Vanwykia)	(((Plicosepalus	((((((Globimetula	Emelianthe)	(Erianthemum	Spragueanella))	Phragmanthera)	Moquiniella)	Oliverella)	Septulina))	Bakerella)	(Oedina	((Actinanthella	(Berhautia	(Agelanthus	(Oncella	Oncocalyx))))	(Englerina	Tapinanthus)))))	(Dendrophthoe	Tolypanthus))	(Helixanthera	(Scurrula	Taxillus)))))	((Muellerina	Ileostylus)
(Peraxilla	(((Atkinsonia	(Notanthera	((Desmaria	(((Aetanthus	Tristerix)	((((Sogerianthe	(((Dactyliophora	(Amyema	Diplatia))	Benthamina)	Helicanthes))	(Baratranthus	((((((Bakerella	Septulina)	((((Actinanthella	Agelanthus)	((Oncella	Oncocalyx)	Berhautia))	(Englerina	Tapinanthus))	((((Globimetula	Emelianthe)	(Oliverella	(Erianthemum	Spragueanella)))	Phragmanthera)	Moquiniella)))	Oedina)	((Dendrophthoe	Tolypanthus)	(Socratina	Vanwykia)))	Plicosepalus)	(Helixanthera	(Scurrula	Taxillus)))))	((Muellerina	Ileostylus)	(Loranthus	Cecarria)))	Nuytsia))	Tupeia))	(((Tripodanthus	((Phthirusa	(Oryctanthus	Dendropemon))	(Psittacanthus	(Struthanthus
(Peraxilla	(((Tupeia	Lepeostegeres)	((Atkinsonia	(Gaiadendron	((Notanthera	((((Phthirusa	(Oryctanthus	Dendropemon))	(Psittacanthus	(Struthanthus	Cladocolea)))	(Ixocactus	Tripodanthus))	Ligaria))	((Desmaria	Aetanthus)	Nuytsia))))	(Tristerix	(((Baratranthus	(Sogerianthe	(((Dactyliophora	(Helicanthes	Amyema))	Diplatia)	Benthamina)))	((Scurrula	Taxillus)	(((((((Globimetula	Emelianthe)	(Oliverella	(Erianthemum	Spragueanella)))	Phragmanthera)	Moquiniella)	(((Socratina	Vanwykia)	((((Agelanthus	(Oncella	Oncocalyx))	Berhautia)	Actinanthella)	(Englerina	Tapinanthus)))	(Septulina	Oedina)))	(Bakerella	Plicosepalus))	((Tolypanthus	Dendrophthoe)
(Peraxilla	((Lysiana	((Amylotheca	Loxanthera)	(Decaisnina	(Lepidaria	Macrosolen))))	((Lepeostegeres	Tupeia)	((Ixocactus	Atkinsonia)	(((Aetanthus	Desmaria)	((((Tripodanthus	((Phthirusa	(Dendropemon	Oryctanthus))	((Struthanthus	Cladocolea)	Psittacanthus)))	Ligaria)	Notanthera)	Tristerix))	(Gaiadendron	(((Ileostylus	Muellerina)	(((Sogerianthe	(Helicanthes	(Benthamina	(Dactyliophora	(Amyema	Diplatia)))))	((Baratranthus	Helixanthera)	(((Tolypanthus	Dendrophthoe)	(((((Globimetula	Phragmanthera)	(Emelianthe	(Oliverella	(Erianthemum	Spragueanella))))	Moquiniella)	((Vanwykia	Socratina)	((Septulina	Oedina)	((Englerina	Tapinanthus)	(((Oncella
(Peraxilla	((Lysiana	((Amylotheca	Loxanthera)	(Decaisnina	(Lepidaria	Macrosolen))))	((Lepeostegeres	Tupeia)	((((Aetanthus	Desmaria)	((Tristerix	Notanthera)	Ligaria))	(Ixocactus	(Tripodanthus	((Phthirusa	(Dendropemon	Oryctanthus))	((Struthanthus	Cladocolea)	Psittacanthus)))))	(Atkinsonia	(Gaiadendron	(((Loranthus	Cecarria)	((Ileostylus	Muellerina)	((Baratranthus	(Sogerianthe	((Dactyliophora	(Amyema	Diplatia))	(Helicanthes	Benthamina))))	(((Helixanthera	(Tolypanthus	Dendrophthoe))	((((((Oliverella	(Emelianthe	(Globimetula	(Erianthemum	Spragueanella))))	Moquiniella)	Phragmanthera)	((Vanwykia	Socratina)	(((Englerina	Tapinanthus)	(((Oncella
(Peraxilla	((((Decaisnina	Lysiana)	(Lepidaria	Macrosolen))	(Amylotheca	Loxanthera))	((Lepeostegeres	Tupeia)	((Gaiadendron	(((Nuytsia	(Aetanthus	Desmaria))	(Tristerix	Notanthera))	(Ligaria	(Ixocactus	(Tripodanthus	((Phthirusa	(Dendropemon	Oryctanthus))	((Struthanthus	Cladocolea)	Psittacanthus)))))))	(Atkinsonia	((Loranthus	Cecarria)	((Ileostylus	Muellerina)	((Sogerianthe	((Helicanthes	(Dactyliophora	(Amyema	Diplatia)))	Benthamina))	(((((Tolypanthus	Dendrophthoe)	(((Vanwykia	Socratina)	((Oedina	((((Oncella	Oncocalyx)	Agelanthus)	Actinanthella)	(Berhautia	(Englerina	Tapinanthus))))	((((Emelianthe	Globimetula)	(Oliverella
(Peraxilla	((Lepeostegeres	((Decaisnina	Lysiana)	((Lepidaria	Macrosolen)	(Amylotheca	Loxanthera))))	((Nuytsia	Gaiadendron)	((((Tupeia	((Ileostylus	Muellerina)	(((Baratranthus	((((Dactyliophora	(Amyema	Diplatia))	Benthamina)	Helicanthes)	Sogerianthe))	(((((Emelianthe	Globimetula)	(Oliverella	(Erianthemum	Spragueanella)))	(Moquiniella	Phragmanthera))	((((Tolypanthus	Dendrophthoe)	(Vanwykia	Socratina))	Plicosepalus)	(((Oedina	Septulina)	((Berhautia	(Englerina	Tapinanthus))	(((Oncella	Oncocalyx)	Agelanthus)	Actinanthella)))	Bakerella)))	((Taxillus	Scurrula)	Helixanthera)))	(Loranthus	Cecarria))))	((Aetanthus	Desmaria)	(Notanthera
(Peraxilla	((Lysiana	((Decaisnina	(Lepidaria	Macrosolen))	(Amylotheca	Loxanthera)))	((((Lepeostegeres	Tupeia)	(Tristerix	((Ixocactus	(Tripodanthus	((Phthirusa	(Dendropemon	Oryctanthus))	((Struthanthus	Cladocolea)	Psittacanthus))))	Ligaria)))	((Aetanthus	Desmaria)	Notanthera))	(Atkinsonia	(Gaiadendron	(((Ileostylus	Muellerina)	(((Baratranthus	(((Dactyliophora	(Amyema	Diplatia))	(Benthamina	Helicanthes))	Sogerianthe))	((Helixanthera	(Taxillus	Scurrula))	((Tolypanthus	Dendrophthoe)	(((Vanwykia	Socratina)	((((Oedina	Septulina)	((Englerina	Tapinanthus)	(Berhautia	(((Oncella	Oncocalyx)	Agelanthus)	Actinanthella))))	((Phragmanthera
(Peraxilla	((Lysiana	((Decaisnina	(Lepidaria	Macrosolen))	(Amylotheca	Loxanthera)))	((Lepeostegeres	Tupeia)	((((Gaiadendron	(((((Helicanthes	((Dactyliophora	(Amyema	Diplatia))	Benthamina))	Sogerianthe)	(((Helixanthera	(Taxillus	Scurrula))	((Tolypanthus	Dendrophthoe)	((Vanwykia	Socratina)	(((((Berhautia	Oedina)	((Englerina	Tapinanthus)	(((Oncella	Oncocalyx)	Agelanthus)	Actinanthella)))	(((Septulina	Phragmanthera)	((Emelianthe	Globimetula)	(Oliverella	(Erianthemum	Spragueanella))))	Moquiniella))	Bakerella)	Plicosepalus))))	Baratranthus))	((Loranthus	Cecarria)	(Ileostylus	Muellerina)))	Nuytsia))	((Ixocactus	(Tripodanthus	((Phthirusa
(Peraxilla	((Lysiana	((Decaisnina	(Lepidaria	Macrosolen))	(Amylotheca	Loxanthera)))	((Lepeostegeres	Tupeia)	(((Gaiadendron	(((((Helicanthes	((Dactyliophora	(Amyema	Diplatia))	Benthamina))	Sogerianthe)	(((Taxillus	Scurrula)	((Helixanthera	(Tolypanthus	Dendrophthoe))	((((Vanwykia	Socratina)	(Oedina	(Actinanthella	(((Englerina	Tapinanthus)	Berhautia)	((Oncella	Oncocalyx)	Agelanthus)))))	(Bakerella	Plicosepalus))	(((Septulina	Phragmanthera)	((Emelianthe	Globimetula)	(Oliverella	(Erianthemum	Spragueanella))))	Moquiniella))))	Baratranthus))	((Loranthus	Cecarria)	(Ileostylus	Muellerina)))	Nuytsia))	(((Aetanthus	Desmaria)	(Ligaria
(Peraxilla	((Lepeostegeres	(((Amylotheca	Loxanthera)	(Decaisnina	(Lepidaria	Macrosolen)))	Lysiana))	((((Atkinsonia	((Aetanthus	Desmaria)	Ligaria))	((Tripodanthus	((Phthirusa	(Dendropemon	Oryctanthus))	((Struthanthus	Cladocolea)	Psittacanthus)))	((Tristerix	(Gaiadendron	Tupeia))	(((((Taxillus	Scurrula)	((Helixanthera	(Tolypanthus	Dendrophthoe))	((Vanwykia	Socratina)	(((Oedina	(Actinanthella	((Englerina	Tapinanthus)	(Agelanthus	(Berhautia	(Oncella	Oncocalyx))))))	((Phragmanthera	((Emelianthe	Globimetula)	((Erianthemum	Spragueanella)	Oliverella)))	Moquiniella))	((Septulina	Bakerella)	Plicosepalus)))))	(Baratranthus	((Helicanthes	((Dactyliophora
(Peraxilla	((Notanthera	(Lepeostegeres	(((Amylotheca	Loxanthera)	(Decaisnina	(Lepidaria	Macrosolen)))	Lysiana)))	(Atkinsonia	((((Aetanthus	Desmaria)	(Tristerix	Ligaria))	(Ixocactus	(Tripodanthus	((Phthirusa	(Dendropemon	Oryctanthus))	((Struthanthus	Cladocolea)	Psittacanthus)))))	((Tupeia	(((Ileostylus	Muellerina)	((((Helixanthera	(Taxillus	Scurrula))	(((Tolypanthus	Dendrophthoe)	(Bakerella	(((Vanwykia	Socratina)	((Actinanthella	(Englerina	Tapinanthus))	(Berhautia	(Agelanthus	(Oncella	Oncocalyx)))))	((Phragmanthera	(((Emelianthe	Globimetula)	((Erianthemum	Spragueanella)	Oliverella))	Moquiniella))	(Septulina	Oedina)))))	Plicosepalus))
(Peraxilla	((Lepeostegeres	(((Amylotheca	Loxanthera)	(Decaisnina	(Lepidaria	Macrosolen)))	Lysiana))	((Atkinsonia	((((Aetanthus	Desmaria)	Nuytsia)	((Tristerix	(Ligaria	(Ixocactus	(Tripodanthus	((Phthirusa	(Dendropemon	Oryctanthus))	((Struthanthus	Cladocolea)	Psittacanthus))))))	(Tupeia	((Loranthus	Cecarria)	((Ileostylus	Muellerina)	(((Taxillus	Scurrula)	((((((Vanwykia	Socratina)	((Englerina	Tapinanthus)	((Oncella	Oncocalyx)	((Actinanthella	Agelanthus)	Berhautia))))	((Phragmanthera	((Emelianthe	(Oliverella	Globimetula))	(Erianthemum	Spragueanella)))	Moquiniella))	(Septulina	Oedina))	Bakerella)	(Plicosepalus	(Helixanthera
((((((Decaisnina	(Macrosolen	Lepidaria))	(Amylotheca	Loxanthera))	Lysiana)	Lepeostegeres)	(Atkinsonia	(((Notanthera	((Ixocactus	(Tripodanthus	((Phthirusa	(Oryctanthus	Dendropemon))	(Psittacanthus	(Cladocolea	Struthanthus)))))	Ligaria))	(Tristerix	(Aetanthus	Desmaria)))	(Gaiadendron	((Nuytsia	(((Baratranthus	(Sogerianthe	((Benthamina	(Dactyliophora	(Amyema	Diplatia)))	Helicanthes)))	((((((Septulina	Bakerella)	((((Oliverella	(Spragueanella	Erianthemum))	(Globimetula	Emelianthe))	(Moquiniella	Phragmanthera))	(((Englerina	Tapinanthus)	Berhautia)	(((Oncella	Oncocalyx)	Agelanthus)	Actinanthella))))	Oedina)	((Vanwykia	Socratina)	(Dendrophthoe
((((Lepidaria	((Loxanthera	Decaisnina)	(Amylotheca	Macrosolen)))	Lysiana)	(((Nuytsia	(((Sogerianthe	((Dactyliophora	(Amyema	Diplatia))	(Helicanthes	Benthamina)))	(((((Bakerella	((((Oliverella	(Spragueanella	Erianthemum))	(Globimetula	Emelianthe))	(Moquiniella	Phragmanthera))	((Vanwykia	Socratina)	((Septulina	Oedina)	((Englerina	Tapinanthus)	((Berhautia	(Agelanthus	Actinanthella))	(Oncella	Oncocalyx)))))))	(Tolypanthus	Dendrophthoe))	Plicosepalus)	(Helixanthera	(Taxillus	Scurrula)))	Baratranthus))	((Ileostylus	Muellerina)	(Cecarria	Loranthus))))	((Lepeostegeres	Tupeia)	Gaiadendron))	(Atkinsonia	(((Ixocactus	(Tripodanthus	((Phthirusa
((((Lysiana	(Decaisnina	(Lepidaria	Macrosolen)))	(Amylotheca	Loxanthera))	((Atkinsonia	((((Lepeostegeres	Tupeia)	(Ixocactus	((Tripodanthus	((Phthirusa	(Oryctanthus	Dendropemon))	(Cladocolea	Struthanthus)))	Psittacanthus)))	(Ligaria	Tristerix))	((Aetanthus	Desmaria)	(Gaiadendron	(Nuytsia	((((((Plicosepalus	Bakerella)	(((Moquiniella	((Globimetula	Emelianthe)	(Oliverella	(Spragueanella	Erianthemum))))	Phragmanthera)	((Vanwykia	Socratina)	((Septulina	Oedina)	(((Berhautia	(Agelanthus	(Oncella	Oncocalyx)))	Actinanthella)	(Englerina	Tapinanthus))))))	(Tolypanthus	Dendrophthoe))	(Helixanthera	(Taxillus	Scurrula)))	(Baratranthus	((Sogerianthe
(((Ixocactus	(((Amylotheca	Loxanthera)	(Lepidaria	Macrosolen))	(Decaisnina	Lysiana)))	((Lepeostegeres	Tupeia)	(Atkinsonia	((Ligaria	(Aetanthus	Desmaria))	(((Gaiadendron	(Nuytsia	(((Helixanthera	((Taxillus	Scurrula)	((Plicosepalus	((Tolypanthus	Dendrophthoe)	(Vanwykia	Socratina)))	((Bakerella	((Septulina	Oedina)	(Actinanthella	(((Englerina	Tapinanthus)	Berhautia)	(Agelanthus	(Oncella	Oncocalyx))))))	(Moquiniella	(Phragmanthera	((Globimetula	Emelianthe)	(Oliverella	(Spragueanella	Erianthemum)))))))))	(Baratranthus	(Sogerianthe	(((Dactyliophora	(Amyema	Diplatia))	Benthamina)	Helicanthes))))	((Ileostylus	Muellerina)	(Cecarria
(((Notanthera	(((Amylotheca	Loxanthera)	(Lepidaria	Macrosolen))	(Decaisnina	Lysiana)))	(((Gaiadendron	(Atkinsonia	Nuytsia))	((Ixocactus	(Tripodanthus	((Phthirusa	(Oryctanthus	Dendropemon))	(Psittacanthus	(Cladocolea	Struthanthus)))))	((((Taxillus	Scurrula)	((Plicosepalus	((Vanwykia	Socratina)	Dendrophthoe))	((Tolypanthus	(((Englerina	Tapinanthus)	(Berhautia	((Agelanthus	(Oncella	Oncocalyx))	Actinanthella)))	(Helixanthera	((Moquiniella	Phragmanthera)	(Septulina	Bakerella)))))	((Globimetula	Emelianthe)	(Oedina	(Oliverella	(Spragueanella	Erianthemum)))))))	(Baratranthus	(Sogerianthe	((Dactyliophora	((Helicanthes	Amyema)	Diplatia))	Benthamina))))
((((Amylotheca	Loxanthera)	((Decaisnina	(Lepidaria	Macrosolen))	Lysiana))	(((Lepeostegeres	Tupeia)	(((((Tristerix	(Ligaria	(Ixocactus	(Tripodanthus	((Phthirusa	(Oryctanthus	Dendropemon))	(Psittacanthus	(Cladocolea	Struthanthus)))))))	(Nuytsia	(((Sogerianthe	(((Dactyliophora	(Amyema	Diplatia))	Benthamina)	Helicanthes))	(((Helixanthera	(Tolypanthus	Dendrophthoe))	((((Vanwykia	Socratina)	((Septulina	Oedina)	(((Agelanthus	(Oncella	Oncocalyx))	Actinanthella)	((Englerina	Tapinanthus)	Berhautia))))	(Plicosepalus	Bakerella))	((Moquiniella	(Phragmanthera	((Globimetula	Emelianthe)	(Oliverella	(Spragueanella	Erianthemum)))))	(Taxillus	Scurrula))))
((((Amylotheca	Loxanthera)	((Decaisnina	(Lepidaria	Macrosolen))	Lysiana))	(((((Nuytsia	Atkinsonia)	Gaiadendron)	((Tupeia	(((((Taxillus	Scurrula)	(((((Septulina	Oedina)	(((Agelanthus	(Oncella	Oncocalyx))	Actinanthella)	((Englerina	Tapinanthus)	Berhautia)))	Bakerella)	(Moquiniella	(Phragmanthera	((Globimetula	Emelianthe)	(Oliverella	(Spragueanella	Erianthemum))))))	(((Tolypanthus	(Dendrophthoe	Helixanthera))	(Vanwykia	Socratina))	Plicosepalus)))	(Baratranthus	(Sogerianthe	(((Dactyliophora	(Amyema	Diplatia))	Benthamina)	Helicanthes))))	((Ileostylus	Muellerina)	(Cecarria	Loranthus)))	((Ixocactus	(Tripodanthus	((Cladocolea	Struthanthus)
(((Notanthera	((Amylotheca	Loxanthera)	((Decaisnina	(Lepidaria	Macrosolen))	Lysiana)))	(((Tristerix	(Nuytsia	((Cecarria	Loranthus)	(((((Taxillus	Scurrula)	(((Tolypanthus	(Oedina	((Englerina	Tapinanthus)	(Berhautia	((Agelanthus	(Oncella	Oncocalyx))	Actinanthella)))))	(Moquiniella	((Globimetula	Phragmanthera)	(Emelianthe	(Oliverella	(Spragueanella	Erianthemum))))))	((Dendrophthoe	Plicosepalus)	((Septulina	Bakerella)	(Vanwykia	Socratina)))))	Helixanthera)	(Baratranthus	(Sogerianthe	((Dactyliophora	(Amyema	Diplatia))	(Benthamina	Helicanthes)))))	(Ileostylus	Muellerina)))))	Gaiadendron)	((((Tupeia	Lepeostegeres)	(Ixocactus	(Tripodanthus
(((Lysiana	((Amylotheca	Loxanthera)	(Decaisnina	(Lepidaria	Macrosolen))))	((Tupeia	Lepeostegeres)	(((((Notanthera	Ligaria)	(Ixocactus	(Tripodanthus	((Phthirusa	(Oryctanthus	Dendropemon))	(Psittacanthus	(Cladocolea	Struthanthus))))))	(Aetanthus	Desmaria))	Atkinsonia)	((Tristerix	(Nuytsia	(((Sogerianthe	(Benthamina	(((Amyema	Helicanthes)	Dactyliophora)	Diplatia)))	(((((Bakerella	(((Oedina	Septulina)	((Phragmanthera	Moquiniella)	((Oliverella	(Spragueanella	Erianthemum))	(Emelianthe	Globimetula))))	((Vanwykia	Socratina)	((Agelanthus	(Oncella	Oncocalyx))	(((Englerina	Tapinanthus)	Berhautia)	Actinanthella)))))	Plicosepalus)	(Tolypanthus
(((Lepeostegeres	(Notanthera	(Lysiana	((Amylotheca	Loxanthera)	(Decaisnina	(Lepidaria	Macrosolen))))))	((((Ileostylus	Muellerina)	((Cecarria	Loranthus)	((((Tolypanthus	Dendrophthoe)	((Plicosepalus	Bakerella)	((((Phragmanthera	((Oliverella	(Spragueanella	Erianthemum))	(Emelianthe	Globimetula)))	Moquiniella)	(Septulina	Oedina))	((Vanwykia	Socratina)	(((Englerina	Tapinanthus)	Berhautia)	(Actinanthella	(Agelanthus	(Oncella	Oncocalyx))))))))	(Helixanthera	(Taxillus	Scurrula)))	(Baratranthus	(Sogerianthe	((Amyema	Helicanthes)	((Dactyliophora	Diplatia)	Benthamina)))))))	(((Aetanthus	Desmaria)	(Ligaria	Tristerix))	(Tupeia	(Ixocactus
(Peraxilla	((Lepeostegeres	((Lysiana	Decaisnina)	((Amylotheca	Loxanthera)	(Macrosolen	Lepidaria))))	(((((Nuytsia	(((Cecarria	Loranthus)	(Muellerina	Ileostylus))	(((Taxillus	Scurrula)	(((Vanwykia	Socratina)	((Bakerella	(((Oedina	Septulina)	((Berhautia	(Tapinanthus	Englerina))	(Actinanthella	(Agelanthus	(Oncella	Oncocalyx)))))	(Helixanthera	(((Globimetula	Emelianthe)	(Oliverella	(Spragueanella	Erianthemum)))	(Phragmanthera	Moquiniella)))))	Plicosepalus))	(Tolypanthus	Dendrophthoe)))	((Sogerianthe	((Benthamina	(Diplatia	(Dactyliophora	Amyema)))	Helicanthes))	Baratranthus))))	(Tristerix	Tupeia))	Gaiadendron)	((Notanthera	(Ligaria
(Peraxilla	((Lepeostegeres	(((Amylotheca	Loxanthera)	(Decaisnina	(Macrosolen	Lepidaria)))	Lysiana))	((((Nuytsia	((Cecarria	Loranthus)	((Muellerina	Ileostylus)	(((Sogerianthe	((Dactyliophora	Benthamina)	(Diplatia	(Helicanthes	Amyema))))	Baratranthus)	((Helixanthera	(Taxillus	Scurrula))	(((((Phragmanthera	((Globimetula	Emelianthe)	(Oliverella	(Spragueanella	Erianthemum))))	Moquiniella)	(Oedina	Septulina))	(Bakerella	(Berhautia	(((Tapinanthus	Englerina)	Actinanthella)	(Agelanthus	(Oncella	Oncocalyx))))))	(((Tolypanthus	Dendrophthoe)	Plicosepalus)	(Vanwykia	Socratina))))))))	(Tristerix	Tupeia))	Gaiadendron)	(Atkinsonia	(((Ixocactus
(Peraxilla	((Lepeostegeres	(((Amylotheca	Loxanthera)	(Decaisnina	(Macrosolen	Lepidaria)))	Lysiana))	((Atkinsonia	(((Ligaria	(Tripodanthus	((Phthirusa	(Dendropemon	Oryctanthus))	((Struthanthus	Cladocolea)	Psittacanthus))))	(Notanthera	(Desmaria	Aetanthus)))	(((Nuytsia	((Cecarria	Loranthus)	((Muellerina	Ileostylus)	(((Sogerianthe	((Benthamina	(Dactyliophora	(Diplatia	Amyema)))	Helicanthes))	Baratranthus)	((Helixanthera	(Taxillus	Scurrula))	(((Phragmanthera	((((Globimetula	Emelianthe)	(Spragueanella	Erianthemum))	Oliverella)	Moquiniella))	Septulina)	((Bakerella	Plicosepalus)	((Oedina	((Vanwykia	Socratina)	((Tapinanthus	Englerina)
(Peraxilla	((Lepeostegeres	(Notanthera	(Lysiana	((Amylotheca	Loxanthera)	(Decaisnina	(Macrosolen	Lepidaria))))))	(((Ligaria	(Ixocactus	(Tripodanthus	((Phthirusa	(Dendropemon	Oryctanthus))	((Struthanthus	Cladocolea)	Psittacanthus)))))	(Desmaria	Aetanthus))	(((Nuytsia	((Muellerina	Ileostylus)	((((Sogerianthe	(Benthamina	(((Amyema	Helicanthes)	Dactyliophora)	Diplatia)))	Baratranthus)	((Helixanthera	(Taxillus	Scurrula))	(((Septulina	Bakerella)	(Plicosepalus	((Tolypanthus	Dendrophthoe)	(Vanwykia	Socratina))))	(((Phragmanthera	(((Spragueanella	Erianthemum)	Oliverella)	(Globimetula	Emelianthe)))	Moquiniella)	(Oedina	((Berhautia	(Tapinanthus
(Peraxilla	((Lepeostegeres	((Decaisnina	Lysiana)	((Amylotheca	Loxanthera)	(Macrosolen	Lepidaria))))	(((((((Sogerianthe	((Helicanthes	Benthamina)	(Dactyliophora	(Amyema	Diplatia))))	(Baratranthus	((Helixanthera	(Taxillus	Scurrula))	((Tolypanthus	Dendrophthoe)	((Vanwykia	Socratina)	((Oedina	((Berhautia	(Tapinanthus	Englerina))	((Agelanthus	(Oncella	Oncocalyx))	Actinanthella)))	(((Septulina	Bakerella)	Plicosepalus)	((Phragmanthera	(((Spragueanella	Erianthemum)	Oliverella)	(Globimetula	Emelianthe)))	Moquiniella))))))))	((Cecarria	Loranthus)	(Muellerina	Ileostylus)))	((Nuytsia	Tristerix)	Tupeia))	Gaiadendron)	((Notanthera	(Ligaria
(Peraxilla	((((Amylotheca	Loxanthera)	(Decaisnina	(Macrosolen	Lepidaria)))	Lysiana)	(((Atkinsonia	(Notanthera	(((Desmaria	Aetanthus)	Ligaria)	(Tripodanthus	((Ixocactus	(Phthirusa	(Dendropemon	Oryctanthus)))	((Struthanthus	Cladocolea)	Psittacanthus))))))	(Gaiadendron	((Nuytsia	((Cecarria	Loranthus)	((Muellerina	Ileostylus)	(((Taxillus	Scurrula)	(((Dendrophthoe	Tolypanthus)	Helixanthera)	((Plicosepalus	((Septulina	Bakerella)	(Phragmanthera	((((Spragueanella	Erianthemum)	Oliverella)	(Globimetula	Emelianthe))	Moquiniella))))	((Vanwykia	Socratina)	(Oedina	(Actinanthella	(Berhautia	((Tapinanthus	Englerina)	(Agelanthus	(Oncella
(Peraxilla	((Notanthera	(((Amylotheca	Loxanthera)	(Decaisnina	(Macrosolen	Lepidaria)))	Lysiana))	(((((((Cecarria	Loranthus)	((Muellerina	Ileostylus)	(((Helixanthera	(Taxillus	Scurrula))	(((Septulina	Bakerella)	(((Phragmanthera	(((Spragueanella	Erianthemum)	Oliverella)	(Globimetula	Emelianthe)))	Moquiniella)	((Vanwykia	Socratina)	(((Actinanthella	Agelanthus)	(Berhautia	(Oncella	Oncocalyx)))	(Oedina	(Tapinanthus	Englerina))))))	(Plicosepalus	(Dendrophthoe	Tolypanthus))))	(((((Diplatia	Dactyliophora)	Benthamina)	(Amyema	Helicanthes))	Sogerianthe)	Baratranthus))))	Atkinsonia)	(((Desmaria	Aetanthus)	(Tristerix	Ligaria))	((Tripodanthus
(Peraxilla	((((Amylotheca	Loxanthera)	(Decaisnina	(Macrosolen	Lepidaria)))	Lysiana)	(((Atkinsonia	(((Muellerina	Ileostylus)	(((((((Amyema	Diplatia)	Dactyliophora)	Benthamina)	Helicanthes)	Sogerianthe)	(Baratranthus	((Helixanthera	(Taxillus	Scurrula))	(((((Vanwykia	Socratina)	(((Agelanthus	(Oncella	Oncocalyx))	(Actinanthella	Berhautia))	(Tapinanthus	Englerina)))	(Septulina	Oedina))	((Plicosepalus	Bakerella)	((Moquiniella	Phragmanthera)	((Globimetula	((Spragueanella	Erianthemum)	Oliverella))	Emelianthe))))	(Dendrophthoe	Tolypanthus)))))	(Cecarria	Loranthus)))	(Ligaria	((Tripodanthus	((Phthirusa	(Dendropemon	Oryctanthus))	((Struthanthus
(Peraxilla	((((Amylotheca	Loxanthera)	(Decaisnina	(Macrosolen	Lepidaria)))	Lysiana)	(((Tristerix	(Tupeia	Lepeostegeres))	(Nuytsia	Gaiadendron))	((Desmaria	Aetanthus)	(Atkinsonia	(Notanthera	(((Tripodanthus	((Phthirusa	(Dendropemon	Oryctanthus))	((Struthanthus	Cladocolea)	Psittacanthus)))	Ixocactus)	(((((Taxillus	Scurrula)	((((Vanwykia	Socratina)	(((Tapinanthus	Englerina)	(Berhautia	((Agelanthus	(Oncella	Oncocalyx))	Actinanthella)))	(Septulina	Oedina)))	(Bakerella	(((Moquiniella	((((Spragueanella	Erianthemum)	Oliverella)	Emelianthe)	Globimetula))	Phragmanthera)	Plicosepalus)))	(Tolypanthus	(Dendrophthoe	Helixanthera))))	(((((Amyema
(Peraxilla	((((Amylotheca	Loxanthera)	(Decaisnina	(Macrosolen	Lepidaria)))	Lysiana)	(((Gaiadendron	(Tupeia	Lepeostegeres))	(Nuytsia	Tristerix))	((Desmaria	Aetanthus)	((Ixocactus	Atkinsonia)	((Notanthera	(Tripodanthus	((Struthanthus	Cladocolea)	(Psittacanthus	(Phthirusa	(Dendropemon	Oryctanthus))))))	(((((Helicanthes	(((Amyema	Diplatia)	Dactyliophora)	Benthamina))	Sogerianthe)	(Baratranthus	((Taxillus	Scurrula)	(((Vanwykia	Socratina)	((Bakerella	((Berhautia	(((Agelanthus	(Oncella	Oncocalyx))	Actinanthella)	(Tapinanthus	Englerina)))	(Septulina	Oedina)))	((Globimetula	Moquiniella)	(Phragmanthera	(((Spragueanella	Erianthemum)
(((((Lepidaria	Macrosolen)	(Decaisnina	Lysiana))	(Loxanthera	Amylotheca))	((((Ixocactus	Atkinsonia)	(((((((((Phragmanthera	(((Globimetula	Emelianthe)	(Oliverella	(Erianthemum	Spragueanella)))	Moquiniella))	((Bakerella	((Socratina	Vanwykia)	(Plicosepalus	(Tolypanthus	Dendrophthoe))))	((Oedina	Septulina)	((Tapinanthus	Englerina)	((Berhautia	(Agelanthus	(Oncocalyx	Oncella)))	Actinanthella)))))	(Helixanthera	(Taxillus	Scurrula)))	(Baratranthus	(Sogerianthe	(Helicanthes	(Benthamina	((Amyema	Diplatia)	Dactyliophora))))))	((Muellerina	Ileostylus)	(Cecarria	Loranthus)))	Nuytsia)	(Tupeia	Gaiadendron))	Tristerix)	((((Cladocolea	Struthanthus)
((((Atkinsonia	(((((((((Tolypanthus	Dendrophthoe)	(((Socratina	Vanwykia)	(Oedina	(((Tapinanthus	Englerina)	((Agelanthus	(Oncocalyx	Oncella))	Actinanthella))	Berhautia)))	((Septulina	(Phragmanthera	((Emelianthe	((Oliverella	(Erianthemum	Spragueanella))	Globimetula))	Moquiniella)))	(Plicosepalus	Bakerella))))	(Helixanthera	(Taxillus	Scurrula)))	(Baratranthus	(Sogerianthe	(Helicanthes	(Benthamina	((Amyema	Diplatia)	Dactyliophora))))))	((Muellerina	Ileostylus)	(Cecarria	Loranthus)))	Nuytsia)	(Tupeia	(Aetanthus	Tristerix)))	Gaiadendron)	(Desmaria	(Ligaria	(((Cladocolea	Struthanthus)	(((Oryctanthus	Dendropemon)	Phthirusa)	(Ixocactus
(((Gaiadendron	(((Tupeia	((Tristerix	((Muellerina	Ileostylus)	((Cecarria	Loranthus)	((Sogerianthe	(Benthamina	((Amyema	Diplatia)	(Helicanthes	Dactyliophora))))	((((Tolypanthus	Dendrophthoe)	((((Septulina	(Moquiniella	(Phragmanthera	((Oliverella	(Erianthemum	Spragueanella))	(Globimetula	Emelianthe)))))	Plicosepalus)	Bakerella)	(Oedina	((Socratina	Vanwykia)	((Tapinanthus	Englerina)	(((Agelanthus	(Oncocalyx	Oncella))	Actinanthella)	Berhautia))))))	(Helixanthera	(Taxillus	Scurrula)))	Baratranthus)))))	Nuytsia))	(((Ligaria	Ixocactus)	(Desmaria	Aetanthus))	(Tripodanthus	(((Cladocolea	Struthanthus)	Psittacanthus)	((Oryctanthus	Dendropemon)
(((((Decaisnina	(Lepidaria	Macrosolen))	(Loxanthera	Amylotheca))	Lysiana)	((((Ligaria	(Ixocactus	(Tripodanthus	(Psittacanthus	(((Oryctanthus	Dendropemon)	Phthirusa)	(Cladocolea	Struthanthus))))))	((Tristerix	(Desmaria	Aetanthus))	Notanthera))	(Gaiadendron	((((Muellerina	Ileostylus)	((Cecarria	Loranthus)	((((Tolypanthus	Dendrophthoe)	((Socratina	Vanwykia)	((Bakerella	((Tapinanthus	Englerina)	((Agelanthus	(Oncocalyx	Oncella))	(Actinanthella	Berhautia))))	(((Oedina	Septulina)	(((Oliverella	(Erianthemum	Spragueanella))	(Globimetula	Emelianthe))	(Moquiniella	Phragmanthera)))	Plicosepalus))))	(Helixanthera	(Taxillus	Scurrula)))	(Baratranthus
((((Atkinsonia	(((Ixocactus	(Tripodanthus	(((Oryctanthus	Dendropemon)	Phthirusa)	((Cladocolea	Struthanthus)	Psittacanthus))))	(Ligaria	(Desmaria	Aetanthus)))	(Gaiadendron	((((Muellerina	Ileostylus)	((Cecarria	Loranthus)	((((Tolypanthus	(Helixanthera	Dendrophthoe))	(Plicosepalus	(Bakerella	((Septulina	(((Oedina	(Oliverella	(Erianthemum	Spragueanella)))	Emelianthe)	((Globimetula	Moquiniella)	Phragmanthera)))	((Socratina	Vanwykia)	((Tapinanthus	Englerina)	(Berhautia	((Agelanthus	(Oncocalyx	Oncella))	Actinanthella))))))))	(Taxillus	Scurrula))	(Baratranthus	(Sogerianthe	((Benthamina	Helicanthes)	((Amyema	Diplatia)	Dactyliophora)))))))	(Nuytsia
((((((((Notanthera	Ligaria)	((Tripodanthus	(((Oryctanthus	Dendropemon)	Phthirusa)	(Cladocolea	Struthanthus)))	(Ixocactus	Psittacanthus)))	Desmaria)	(Gaiadendron	(Tupeia	(((((((Tolypanthus	(Helixanthera	Dendrophthoe))	(Plicosepalus	((Bakerella	((Phragmanthera	Septulina)	(((Globimetula	Emelianthe)	(Oliverella	(Erianthemum	Spragueanella)))	Moquiniella)))	((Socratina	Vanwykia)	(Oedina	((Actinanthella	(Berhautia	(Tapinanthus	Englerina)))	(Agelanthus	(Oncocalyx	Oncella))))))))	(Taxillus	Scurrula))	(Baratranthus	(Sogerianthe	((Benthamina	(Diplatia	Dactyliophora))	(Amyema	Helicanthes)))))	((Muellerina	Ileostylus)	(Cecarria	Loranthus)))	Tristerix)
((((Gaiadendron	((((((((((Septulina	Oedina)	(((Actinanthella	(Tapinanthus	Englerina))	(Agelanthus	(Oncocalyx	Oncella)))	Berhautia))	Bakerella)	(((((Oliverella	(Erianthemum	Spragueanella))	(Globimetula	Emelianthe))	Phragmanthera)	Moquiniella)	(Socratina	Vanwykia)))	((Tolypanthus	(Helixanthera	Dendrophthoe))	Plicosepalus))	(Taxillus	Scurrula))	(Baratranthus	(Sogerianthe	(((Amyema	Diplatia)	Dactyliophora)	(Helicanthes	Benthamina)))))	((Muellerina	Ileostylus)	(Cecarria	Loranthus)))	Tupeia)	(Tristerix	Nuytsia)))	(((((Tripodanthus	(((Oryctanthus	Dendropemon)	Phthirusa)	(Cladocolea	Struthanthus)))	(Ixocactus	Psittacanthus))	Notanthera)	(Ligaria
(((((Gaiadendron	(Atkinsonia	Nuytsia))	((Tristerix	(Desmaria	Aetanthus))	((Tupeia	((((Oryctanthus	Dendropemon)	Phthirusa)	(Psittacanthus	(Cladocolea	Struthanthus)))	(Ixocactus	Tripodanthus)))	(Ligaria	(((((((((Oedina	(((Tapinanthus	Englerina)	((Agelanthus	(Oncocalyx	Oncella))	Berhautia))	Actinanthella))	(Socratina	Vanwykia))	(Septulina	((((Oliverella	(Erianthemum	Spragueanella))	(Globimetula	Emelianthe))	Phragmanthera)	Moquiniella)))	Bakerella)	(Tolypanthus	Dendrophthoe))	(Plicosepalus	Helixanthera))	(Taxillus	Scurrula))	(Baratranthus	(Sogerianthe	(((Amyema	Diplatia)	Dactyliophora)	(Helicanthes	Benthamina)))))	((Muellerina	Ileostylus)
((((Gaiadendron	(((Cecarria	Loranthus)	(((Sogerianthe	(Helicanthes	(Benthamina	((Amyema	Diplatia)	Dactyliophora))))	((((Tolypanthus	(Taxillus	Scurrula))	Helixanthera)	(((((((Tapinanthus	Englerina)	Actinanthella)	((Agelanthus	(Oncocalyx	Oncella))	Berhautia))	(Socratina	Vanwykia))	(Plicosepalus	((Oedina	Septulina)	((((Erianthemum	Spragueanella)	Moquiniella)	(Oliverella	(Globimetula	Emelianthe)))	Phragmanthera))))	Bakerella)	Dendrophthoe))	Baratranthus))	(Muellerina	Ileostylus)))	Nuytsia))	(Atkinsonia	((Desmaria	Aetanthus)	(Notanthera	((Ligaria	Tristerix)	(Ixocactus	((((Oryctanthus	Dendropemon)	Phthirusa)	(Psittacanthus	(Cladocolea
(((((Gaiadendron	(((Cecarria	Loranthus)	(((((Taxillus	Scurrula)	Helixanthera)	(((((Tapinanthus	Englerina)	((Agelanthus	(Oncocalyx	Oncella))	(Actinanthella	Berhautia)))	(Socratina	Vanwykia))	((Plicosepalus	((Oedina	Septulina)	((((Erianthemum	Spragueanella)	Oliverella)	(Globimetula	Emelianthe))	(Moquiniella	Phragmanthera))))	Bakerella))	(Tolypanthus	Dendrophthoe)))	(Baratranthus	(Sogerianthe	(Helicanthes	(Benthamina	((Amyema	Diplatia)	Dactyliophora))))))	(Muellerina	Ileostylus)))	Nuytsia))	((Ixocactus	((((Oryctanthus	Dendropemon)	Phthirusa)	(Psittacanthus	(Cladocolea	Struthanthus)))	Tripodanthus))	((Tristerix	(Desmaria	Aetanthus))	Ligaria)))
(Peraxilla	((Lepeostegeres	(Lysiana	((Decaisnina	(Lepidaria	Macrosolen))	(Loxanthera	Amylotheca))))	((((Aetanthus	Desmaria)	(Ligaria	(Notanthera	(Ixocactus	((((Oryctanthus	Dendropemon)	Phthirusa)	((Cladocolea	Struthanthus)	Psittacanthus))	Tripodanthus)))))	(Gaiadendron	(((((Ileostylus	Muellerina)	(Loranthus	Cecarria))	((Sogerianthe	(Helicanthes	(Benthamina	(Dactyliophora	(Amyema	Diplatia)))))	(Baratranthus	(((Moquiniella	(Phragmanthera	((Emelianthe	Globimetula)	(Oliverella	(Spragueanella	Erianthemum)))))	(((Septulina	Oedina)	(Bakerella	Plicosepalus))	((Vanwykia	Socratina)	((Tapinanthus	Englerina)	((Berhautia	(Oncocalyx	Oncella))
(Peraxilla	((Lepeostegeres	((Loxanthera	Amylotheca)	(Lysiana	(Decaisnina	(Lepidaria	Macrosolen)))))	(((Atkinsonia	(Ligaria	(Ixocactus	((((Oryctanthus	Dendropemon)	Phthirusa)	((Cladocolea	Struthanthus)	Psittacanthus))	Tripodanthus))))	((Gaiadendron	((Tristerix	Tupeia)	((((Ileostylus	Muellerina)	(Loranthus	Cecarria))	((Helixanthera	((Scurrula	Taxillus)	((Tolypanthus	Dendrophthoe)	(((Vanwykia	Socratina)	(Oedina	((Berhautia	(Tapinanthus	Englerina))	((Agelanthus	(Oncocalyx	Oncella))	Actinanthella))))	((Bakerella	Plicosepalus)	(Septulina	(Moquiniella	(Phragmanthera	((Emelianthe	Globimetula)	(Oliverella	(Spragueanella	Erianthemum)))))))))))
(Peraxilla	(((Loxanthera	Amylotheca)	(Lysiana	(Decaisnina	(Lepidaria	Macrosolen))))	(((Tupeia	Lepeostegeres)	((Aetanthus	Desmaria)	((Atkinsonia	((Tristerix	Ligaria)	(Ixocactus	((((Oryctanthus	Dendropemon)	Phthirusa)	((Cladocolea	Struthanthus)	Psittacanthus))	Tripodanthus))))	(Gaiadendron	((((Ileostylus	Muellerina)	(Loranthus	Cecarria))	((Helixanthera	((Scurrula	Taxillus)	((Tolypanthus	Dendrophthoe)	((Septulina	Bakerella)	(((Vanwykia	Socratina)	((Oedina	((Berhautia	(Tapinanthus	Englerina))	((Oncocalyx	Oncella)	(Actinanthella	Agelanthus))))	(Moquiniella	(Phragmanthera	((Emelianthe	Globimetula)	(Oliverella	(Spragueanella
(Peraxilla	((Lepeostegeres	(Lysiana	((Decaisnina	(Lepidaria	Macrosolen))	(Loxanthera	Amylotheca))))	(((Gaiadendron	(Tupeia	((Tristerix	((Ileostylus	Muellerina)	((Loranthus	Cecarria)	((((Tolypanthus	Dendrophthoe)	(((Vanwykia	Socratina)	(Oedina	((Tapinanthus	Englerina)	(Berhautia	(Actinanthella	((Oncocalyx	Oncella)	Agelanthus))))))	((Plicosepalus	Bakerella)	((Septulina	Phragmanthera)	(((Emelianthe	Globimetula)	(Oliverella	(Spragueanella	Erianthemum)))	Moquiniella)))))	(Helixanthera	(Scurrula	Taxillus)))	((Sogerianthe	(((Dactyliophora	(Amyema	Diplatia))	Benthamina)	Helicanthes))	Baratranthus)))))	Nuytsia)))	((Ligaria	(Ixocactus
(Peraxilla	((Lysiana	((Decaisnina	(Lepidaria	Macrosolen))	(Loxanthera	Amylotheca)))	((((((Ileostylus	Muellerina)	((Loranthus	Cecarria)	(((((Tolypanthus	Dendrophthoe)	Helixanthera)	(((((Phragmanthera	((Emelianthe	Globimetula)	(Oliverella	(Spragueanella	Erianthemum))))	Moquiniella)	Oedina)	Bakerella)	(((Vanwykia	Socratina)	((Tapinanthus	Englerina)	((Berhautia	((Oncocalyx	Oncella)	Agelanthus))	Actinanthella)))	(Septulina	Plicosepalus))))	(Scurrula	Taxillus))	((Sogerianthe	(((Dactyliophora	(Amyema	Diplatia))	Benthamina)	Helicanthes))	Baratranthus))))	((Notanthera	Ligaria)	((((Oryctanthus	Dendropemon)	Phthirusa)	((Cladocolea	Struthanthus)
(Peraxilla	((Notanthera	((Decaisnina	Lysiana)	((Lepidaria	Macrosolen)	(Loxanthera	Amylotheca))))	((((((((((Tolypanthus	Dendrophthoe)	Helixanthera)	((((Socratina	((Phragmanthera	((Emelianthe	Globimetula)	(Oliverella	(Spragueanella	Erianthemum))))	Moquiniella))	Bakerella)	(Plicosepalus	((Septulina	Oedina)	(Actinanthella	((Tapinanthus	Englerina)	(Berhautia	((Oncocalyx	Oncella)	Agelanthus)))))))	Vanwykia))	(Scurrula	Taxillus))	((Sogerianthe	(((Dactyliophora	(Amyema	Diplatia))	Benthamina)	Helicanthes))	Baratranthus))	((Ileostylus	Muellerina)	(Loranthus	Cecarria)))	(((Ixocactus	Tristerix)	Ligaria)	((((Oryctanthus	Dendropemon)	Phthirusa)
(Peraxilla	((Lysiana	((Decaisnina	(Lepidaria	Macrosolen))	(Loxanthera	Amylotheca)))	((((Tristerix	(Nuytsia	(((((Diplatia	(Amyema	Helicanthes))	((Dactyliophora	Benthamina)	Sogerianthe))	Baratranthus)	(((Tolypanthus	Dendrophthoe)	((((Phragmanthera	((Emelianthe	Globimetula)	(Oliverella	(Spragueanella	Erianthemum))))	Moquiniella)	Bakerella)	(Plicosepalus	((Socratina	Vanwykia)	((Septulina	Oedina)	((Tapinanthus	Englerina)	((Berhautia	((Oncocalyx	Oncella)	Agelanthus))	Actinanthella)))))))	(Helixanthera	(Scurrula	Taxillus))))	((Ileostylus	Muellerina)	(Loranthus	Cecarria)))))	Gaiadendron)	(((Notanthera	(Ligaria	(Ixocactus	(((((Oryctanthus
(Peraxilla	(((Loxanthera	Amylotheca)	(Lysiana	(Decaisnina	(Lepidaria	Macrosolen))))	((Tupeia	Lepeostegeres)	(Atkinsonia	(((Nuytsia	Gaiadendron)	(((Ixocactus	(((((Oryctanthus	Dendropemon)	Phthirusa)	Psittacanthus)	(Cladocolea	Struthanthus))	Tripodanthus))	(Notanthera	(Ligaria	Tristerix)))	(Aetanthus	Desmaria)))	(((((Benthamina	(Helicanthes	((Diplatia	Amyema)	Dactyliophora)))	Sogerianthe)	Baratranthus)	(((Tolypanthus	Dendrophthoe)	(((Socratina	Vanwykia)	(Septulina	(((Phragmanthera	(Globimetula	((Oliverella	(Spragueanella	Erianthemum))	Emelianthe)))	Moquiniella)	(Oedina	((Tapinanthus	Englerina)	((((Oncocalyx	Oncella)	Agelanthus)
(Peraxilla	(((Gaiadendron	(((((((Oryctanthus	Dendropemon)	Phthirusa)	Ixocactus)	(Psittacanthus	(Cladocolea	Struthanthus)))	Tripodanthus)	(Ligaria	(Tristerix	Notanthera)))	(Nuytsia	(Aetanthus	Desmaria))))	(((((((Diplatia	Amyema)	Dactyliophora)	(Benthamina	Helicanthes))	Sogerianthe)	(Baratranthus	(((Tolypanthus	Dendrophthoe)	((Socratina	Vanwykia)	(((Bakerella	Septulina)	(((Oliverella	(Phragmanthera	((Oedina	(Spragueanella	Erianthemum))	(Emelianthe	Globimetula))))	Moquiniella)	(((Oncocalyx	Oncella)	Agelanthus)	(Actinanthella	(Berhautia	(Tapinanthus	Englerina))))))	Plicosepalus)))	(Helixanthera	(Scurrula	Taxillus)))))	((Ileostylus	Muellerina)
(Peraxilla	((Lysiana	((Decaisnina	(Lepidaria	Macrosolen))	(Loxanthera	Amylotheca)))	(((((Nuytsia	Atkinsonia)	(Notanthera	(Ligaria	(Ixocactus	((((Oryctanthus	Dendropemon)	Phthirusa)	(Psittacanthus	(Cladocolea	Struthanthus)))	Tripodanthus)))))	((Tristerix	((Ileostylus	Muellerina)	((Loranthus	Cecarria)	((((((Phragmanthera	((Oliverella	(Spragueanella	Erianthemum))	(Emelianthe	Globimetula)))	Moquiniella)	(Oedina	((Tapinanthus	Englerina)	((((Oncocalyx	Oncella)	Agelanthus)	Actinanthella)	Berhautia))))	((Plicosepalus	((Socratina	Vanwykia)	(Tolypanthus	Dendrophthoe)))	(Bakerella	Septulina)))	(Helixanthera	(Scurrula	Taxillus)))	(((((Diplatia
(((Lysiana	(((Decaisnina	Macrosolen)	Lepidaria)	(Loxanthera	Amylotheca)))	((((Gaiadendron	Nuytsia)	Tristerix)	(((Aetanthus	Desmaria)	(((Muellerina	Ileostylus)	(((Baratranthus	(Sogerianthe	(Helicanthes	((Dactyliophora	(Diplatia	Amyema))	Benthamina))))	((Helixanthera	(Scurrula	Taxillus))	(((((Oedina	Septulina)	((Erianthemum	Spragueanella)	Oliverella))	(Emelianthe	Globimetula))	(Moquiniella	Phragmanthera))	((((Vanwykia	Socratina)	(Tolypanthus	Dendrophthoe))	(Plicosepalus	Bakerella))	((Berhautia	(Englerina	Tapinanthus))	(Actinanthella	(Agelanthus	(Oncocalyx	Oncella))))))))	(Loranthus	Cecarria)))	(((Tripodanthus	((Psittacanthus	(Struthanthus
(((((Macrosolen	Lepidaria)	(Loxanthera	Amylotheca))	(Decaisnina	Lysiana))	(((((Baratranthus	((Sogerianthe	(Helicanthes	((Dactyliophora	(Diplatia	Amyema))	Benthamina)))	((Helixanthera	(Scurrula	Taxillus))	((Tolypanthus	Dendrophthoe)	((((((Berhautia	(Englerina	Tapinanthus))	(Actinanthella	(Agelanthus	(Oncocalyx	Oncella))))	((Phragmanthera	((Emelianthe	Globimetula)	((Erianthemum	Spragueanella)	Oliverella)))	Moquiniella))	(Septulina	Bakerella))	(Oedina	Plicosepalus))	(Vanwykia	Socratina))))))	((Loranthus	Cecarria)	(Muellerina	Ileostylus)))	((Nuytsia	Atkinsonia)	(((Tripodanthus	((Psittacanthus	(Struthanthus	Cladocolea))	((Oryctanthus	Dendropemon)
((((Loxanthera	Amylotheca)	(Lysiana	(Decaisnina	(Macrosolen	Lepidaria))))	(((Atkinsonia	(Desmaria	(Aetanthus	((((Tripodanthus	((Psittacanthus	(Struthanthus	Cladocolea))	((Oryctanthus	Dendropemon)	Phthirusa)))	Ixocactus)	Ligaria)	(Gaiadendron	((Tupeia	Tristerix)	((((Helixanthera	((Scurrula	Taxillus)	((Tolypanthus	Dendrophthoe)	((((((Berhautia	(Actinanthella	(Agelanthus	(Oncocalyx	Oncella))))	(Englerina	Tapinanthus))	(Oedina	Septulina))	(Vanwykia	Socratina))	(((Oliverella	(Phragmanthera	((Emelianthe	Globimetula)	(Erianthemum	Spragueanella))))	Moquiniella)	Bakerella))	Plicosepalus))))	(Baratranthus	(Sogerianthe	(Helicanthes	((Dactyliophora
((((((Tupeia	Gaiadendron)	(((Muellerina	Ileostylus)	(((((Tolypanthus	Dendrophthoe)	((((Actinanthella	((Agelanthus	(Oncocalyx	Oncella))	((Englerina	Tapinanthus)	Berhautia)))	(Oedina	Septulina))	(Vanwykia	Socratina))	((((Globimetula	(Moquiniella	Phragmanthera))	(Emelianthe	(Oliverella	(Erianthemum	Spragueanella))))	Plicosepalus)	Bakerella)))	(Helixanthera	(Scurrula	Taxillus)))	(Baratranthus	(Sogerianthe	(Helicanthes	((Dactyliophora	(Diplatia	Amyema))	Benthamina)))))	(Loranthus	Cecarria)))	Nuytsia))	((Aetanthus	Desmaria)	(((Tripodanthus	((Psittacanthus	(Struthanthus	Cladocolea))	((Oryctanthus	Dendropemon)	Phthirusa)))	Ixocactus)	(Tristerix
(((((Aetanthus	Desmaria)	((((Tripodanthus	((Psittacanthus	(Struthanthus	Cladocolea))	((Oryctanthus	Dendropemon)	Phthirusa)))	Ixocactus)	(Tristerix	Ligaria))	(Gaiadendron	((((Loranthus	Cecarria)	((Muellerina	Ileostylus)	((((Tolypanthus	Dendrophthoe)	(((((((Englerina	Tapinanthus)	Berhautia)	(Actinanthella	(Agelanthus	(Oncocalyx	Oncella))))	(Oedina	Septulina))	(Vanwykia	Socratina))	(Bakerella	(Moquiniella	(Phragmanthera	((Globimetula	Emelianthe)	(Oliverella	(Erianthemum	Spragueanella)))))))	Plicosepalus))	(Helixanthera	(Scurrula	Taxillus)))	(Baratranthus	(Sogerianthe	(Benthamina	(Helicanthes	(Dactyliophora	(Diplatia	Amyema)))))))))	Nuytsia)
(((Lepeostegeres	((Loxanthera	Amylotheca)	(Lysiana	(Decaisnina	(Macrosolen	Lepidaria)))))	(((Gaiadendron	(Nuytsia	(Atkinsonia	Aetanthus)))	((Tristerix	(((((Tolypanthus	(Helixanthera	Dendrophthoe))	(((((Englerina	Tapinanthus)	(Actinanthella	(Berhautia	(Agelanthus	(Oncocalyx	Oncella)))))	Oedina)	(Vanwykia	Socratina))	((Moquiniella	(Phragmanthera	(((Septulina	Globimetula)	Emelianthe)	(Oliverella	(Erianthemum	Spragueanella)))))	(Bakerella	Plicosepalus))))	(Scurrula	Taxillus))	(Baratranthus	(Sogerianthe	((Dactyliophora	(Diplatia	Amyema))	(Benthamina	Helicanthes)))))	((Loranthus	Cecarria)	(Muellerina	Ileostylus))))	((Tupeia	(Desmaria
(((Lysiana	((Decaisnina	(Macrosolen	Lepidaria))	(Loxanthera	Amylotheca)))	((Gaiadendron	(Atkinsonia	(((Nuytsia	Tupeia)	(Tristerix	(((Sogerianthe	((Dactyliophora	(Diplatia	Amyema))	(Benthamina	Helicanthes)))	((Helixanthera	((Scurrula	Taxillus)	((Moquiniella	((Emelianthe	(Globimetula	Oliverella))	(Phragmanthera	(Erianthemum	Spragueanella))))	((Bakerella	((Tolypanthus	Dendrophthoe)	(Septulina	Plicosepalus)))	((((Englerina	Tapinanthus)	((Actinanthella	(Agelanthus	(Oncocalyx	Oncella)))	Berhautia))	Oedina)	(Vanwykia	Socratina))))))	Baratranthus))	((Loranthus	Cecarria)	(Muellerina	Ileostylus)))))	((Notanthera	(Ligaria	(Tripodanthus
(((Lysiana	((Decaisnina	(Macrosolen	Lepidaria))	(Loxanthera	Amylotheca)))	((((((Muellerina	Ileostylus)	((((Scurrula	Taxillus)	((Plicosepalus	((((((Englerina	Tapinanthus)	((Actinanthella	(Agelanthus	(Oncocalyx	Oncella)))	Berhautia))	(Septulina	Oedina))	(Vanwykia	Socratina))	((Moquiniella	((Emelianthe	Globimetula)	(Oliverella	(Erianthemum	Spragueanella))))	Phragmanthera))	Bakerella))	(Tolypanthus	(Dendrophthoe	Helixanthera))))	(Baratranthus	(Sogerianthe	(((Dactyliophora	(Diplatia	Amyema))	Benthamina)	Helicanthes))))	(Loranthus	Cecarria)))	(Nuytsia	Tristerix))	(Lepeostegeres	Tupeia))	Gaiadendron)	(((((Tripodanthus	(((Oryctanthus	Dendropemon)
(((Lysiana	((Decaisnina	(Macrosolen	Lepidaria))	(Loxanthera	Amylotheca)))	((((Tristerix	Nuytsia)	Gaiadendron)	(Lepeostegeres	Tupeia))	(((Notanthera	(Aetanthus	Desmaria))	((((Muellerina	Ileostylus)	((((Scurrula	Taxillus)	((((((Berhautia	((Englerina	Tapinanthus)	(Actinanthella	(Agelanthus	(Oncocalyx	Oncella)))))	(Septulina	Oedina))	(Vanwykia	Socratina))	(Moquiniella	(Phragmanthera	((Emelianthe	Globimetula)	(Oliverella	(Erianthemum	Spragueanella))))))	(Bakerella	Plicosepalus))	(Tolypanthus	(Dendrophthoe	Helixanthera))))	(Baratranthus	(Sogerianthe	((Dactyliophora	(Diplatia	Amyema))	(Benthamina	Helicanthes)))))	(Loranthus	Cecarria)))
(((Lepeostegeres	(Lysiana	((Decaisnina	(Macrosolen	Lepidaria))	(Loxanthera	Amylotheca))))	((((Tupeia	(((((Helixanthera	(Scurrula	Taxillus))	(((((Englerina	Tapinanthus)	Berhautia)	((Agelanthus	(Oncocalyx	Oncella))	Actinanthella))	Oedina)	((Moquiniella	(Phragmanthera	((Emelianthe	Globimetula)	(Oliverella	(Erianthemum	Spragueanella)))))	(Bakerella	((Vanwykia	Socratina)	((Tolypanthus	Dendrophthoe)	(Septulina	Plicosepalus)))))))	(Baratranthus	(Sogerianthe	(Helicanthes	((Dactyliophora	(Diplatia	Amyema))	Benthamina)))))	((Loranthus	Cecarria)	(Muellerina	Ileostylus)))	Nuytsia))	Gaiadendron)	Atkinsonia)	((((Tristerix	Ligaria)	((Tripodanthus
(((Lepeostegeres	(Lysiana	(((Macrosolen	Lepidaria)	Decaisnina)	(Amylotheca	Loxanthera))))	((Gaiadendron	((Nuytsia	(Aetanthus	Desmaria))	(Tupeia	(Notanthera	((Ixocactus	(Tripodanthus	((Psittacanthus	(Cladocolea	Struthanthus))	(Phthirusa	(Dendropemon	Oryctanthus)))))	(Tristerix	Ligaria))))))	(((Muellerina	Ileostylus)	((((Benthamina	(((Amyema	Helicanthes)	Diplatia)	Dactyliophora))	Sogerianthe)	(((Helixanthera	(Taxillus	Scurrula))	((Tolypanthus	Dendrophthoe)	((((Septulina	Oedina)	(Actinanthella	(((Tapinanthus	Englerina)	Berhautia)	((Oncella	Oncocalyx)	Agelanthus))))	((Plicosepalus	Bakerella)	(Phragmanthera	(((Oliverella	(Spragueanella
(((Lepeostegeres	(Lysiana	(((Macrosolen	Lepidaria)	Decaisnina)	(Amylotheca	Loxanthera))))	((Atkinsonia	((Aetanthus	Desmaria)	(Notanthera	(((Tripodanthus	((Cladocolea	Struthanthus)	(Phthirusa	(Dendropemon	Oryctanthus))))	(Psittacanthus	Ixocactus))	Ligaria))))	((Tupeia	(Tristerix	(Nuytsia	((Muellerina	Ileostylus)	(((Baratranthus	(Benthamina	(((Amyema	Diplatia)	Dactyliophora)	(Sogerianthe	Helicanthes))))	((Taxillus	Scurrula)	(((Plicosepalus	(Tolypanthus	Dendrophthoe))	(Bakerella	(((Socratina	Vanwykia)	((Septulina	Oedina)	(Actinanthella	(((Tapinanthus	Englerina)	Berhautia)	((Oncella	Oncocalyx)	Agelanthus)))))	(Phragmanthera
((((Tupeia	Lepeostegeres)	(Lysiana	(((Macrosolen	Lepidaria)	Decaisnina)	(Amylotheca	Loxanthera))))	(((((Muellerina	Ileostylus)	(((Baratranthus	(Sogerianthe	((Benthamina	Helicanthes)	((Amyema	Diplatia)	Dactyliophora))))	(((Tolypanthus	Dendrophthoe)	((Socratina	Vanwykia)	(((Septulina	Oedina)	(((Tapinanthus	Englerina)	Berhautia)	(((Oncella	Oncocalyx)	Agelanthus)	Actinanthella)))	(Bakerella	(((Phragmanthera	((Globimetula	Emelianthe)	(Oliverella	(Spragueanella	Erianthemum))))	Moquiniella)	Plicosepalus)))))	(Helixanthera	(Taxillus	Scurrula))))	(Loranthus	Cecarria)))	Gaiadendron)	(Nuytsia	Atkinsonia))	((Aetanthus	Desmaria)	(((((Psittacanthus
(((Lysiana	(((Macrosolen	Lepidaria)	Decaisnina)	(Amylotheca	Loxanthera)))	((((((Baratranthus	(Sogerianthe	((Benthamina	Helicanthes)	((Amyema	Diplatia)	Dactyliophora))))	(((Tolypanthus	Dendrophthoe)	((Socratina	Vanwykia)	((((Septulina	Oedina)	(((Tapinanthus	Englerina)	Berhautia)	(((Oncella	Oncocalyx)	Agelanthus)	Actinanthella)))	(Bakerella	((Phragmanthera	((Globimetula	Emelianthe)	(Oliverella	(Spragueanella	Erianthemum))))	Moquiniella)))	Plicosepalus)))	(Helixanthera	(Taxillus	Scurrula))))	((Loranthus	Cecarria)	(Muellerina	Ileostylus)))	((Nuytsia	Tristerix)	Gaiadendron))	(Atkinsonia	((Aetanthus	Desmaria)	(((((Psittacanthus	(Cladocolea
(((((Tristerix	(Aetanthus	Desmaria))	(Notanthera	(((((Psittacanthus	(Cladocolea	Struthanthus))	(Phthirusa	(Dendropemon	Oryctanthus)))	Tripodanthus)	Ixocactus)	Ligaria)))	(((Nuytsia	(((Baratranthus	(Sogerianthe	((Benthamina	Helicanthes)	((Amyema	Diplatia)	Dactyliophora))))	(((Helixanthera	(Dendrophthoe	Tolypanthus))	((Socratina	Vanwykia)	(((Oedina	(Berhautia	((((Oncella	Oncocalyx)	Agelanthus)	Actinanthella)	(Tapinanthus	Englerina))))	((Phragmanthera	Moquiniella)	(((Septulina	Globimetula)	Emelianthe)	(Oliverella	(Spragueanella	Erianthemum)))))	(Bakerella	Plicosepalus))))	(Taxillus	Scurrula)))	((Loranthus	Cecarria)	(Muellerina	Ileostylus))))
(((Lysiana	(((Macrosolen	Lepidaria)	Decaisnina)	(Amylotheca	Loxanthera)))	(((Atkinsonia	((((((Ixocactus	Psittacanthus)	(Cladocolea	Struthanthus))	(Phthirusa	(Dendropemon	Oryctanthus)))	Tripodanthus)	(Ligaria	(Tupeia	(Desmaria	Notanthera))))	(Aetanthus	(Tristerix	(((Baratranthus	(Sogerianthe	((Benthamina	Helicanthes)	((Amyema	Diplatia)	Dactyliophora))))	(((Moquiniella	(Phragmanthera	((Globimetula	Emelianthe)	(Oliverella	(Spragueanella	Erianthemum)))))	((((Dendrophthoe	Tolypanthus)	Plicosepalus)	(Socratina	Vanwykia))	(((Septulina	Oedina)	(((Berhautia	((Oncella	Oncocalyx)	Agelanthus))	Actinanthella)	(Tapinanthus	Englerina)))	Bakerella)))
((((Gaiadendron	(Tupeia	(((((Psittacanthus	((Cladocolea	Struthanthus)	(Phthirusa	(Dendropemon	Oryctanthus))))	Tripodanthus)	Ixocactus)	(Ligaria	Notanthera))	(Tristerix	(Aetanthus	Desmaria)))))	((Nuytsia	(((Baratranthus	(Sogerianthe	((Benthamina	Helicanthes)	((Amyema	Diplatia)	Dactyliophora))))	(((Dendrophthoe	(((((Tapinanthus	Englerina)	((((Oncella	Oncocalyx)	Agelanthus)	Actinanthella)	Berhautia))	(Socratina	Vanwykia))	(Moquiniella	((Septulina	Phragmanthera)	((Globimetula	Emelianthe)	(Oedina	(Oliverella	(Spragueanella	Erianthemum)))))))	Bakerella))	((Tolypanthus	Helixanthera)	Plicosepalus))	(Taxillus	Scurrula)))	((Loranthus	Cecarria)
(((Atkinsonia	((((((Ixocactus	Psittacanthus)	((Cladocolea	Struthanthus)	(Phthirusa	(Dendropemon	Oryctanthus))))	Tripodanthus)	(Ligaria	Tristerix))	(((Nuytsia	((Muellerina	Ileostylus)	((((Benthamina	Helicanthes)	(((Amyema	Diplatia)	Dactyliophora)	Sogerianthe))	(Baratranthus	((Plicosepalus	(Dendrophthoe	((((Septulina	Oedina)	(((Actinanthella	Agelanthus)	(((Tapinanthus	Englerina)	Berhautia)	(Oncella	Oncocalyx)))	(Phragmanthera	(Moquiniella	((Globimetula	Emelianthe)	(Oliverella	(Spragueanella	Erianthemum)))))))	Bakerella)	(Socratina	Vanwykia))))	(Helixanthera	(Tolypanthus	(Taxillus	Scurrula))))))	(Loranthus	Cecarria))))	Gaiadendron)	Tupeia))
((((Gaiadendron	(Tristerix	(Tupeia	(Nuytsia	((Muellerina	Ileostylus)	((((Taxillus	Scurrula)	(((((Phragmanthera	((Moquiniella	((Globimetula	Emelianthe)	(Spragueanella	Erianthemum)))	Oliverella))	Plicosepalus)	((Tolypanthus	((Septulina	Oedina)	(((Tapinanthus	Englerina)	((Agelanthus	(Oncella	Oncocalyx))	Actinanthella))	Berhautia)))	Bakerella))	(Socratina	Vanwykia))	(Dendrophthoe	Helixanthera)))	((((Helicanthes	Benthamina)	((Amyema	Diplatia)	Dactyliophora))	Sogerianthe)	Baratranthus))	(Loranthus	Cecarria)))))))	(((Notanthera	((Aetanthus	Desmaria)	Ligaria))	((((Phthirusa	(Dendropemon	Oryctanthus))	(Psittacanthus	(Cladocolea	Struthanthus)))
(((Gaiadendron	(((Nuytsia	(Aetanthus	Desmaria))	((Tupeia	((((((Phragmanthera	(Moquiniella	((Globimetula	Emelianthe)	(Oliverella	(Spragueanella	Erianthemum)))))	((Bakerella	((Socratina	Vanwykia)	(Plicosepalus	(Dendrophthoe	Tolypanthus))))	((Septulina	Oedina)	((Tapinanthus	Englerina)	((Berhautia	(Agelanthus	(Oncella	Oncocalyx)))	Actinanthella)))))	(Helixanthera	(Taxillus	Scurrula)))	(((Benthamina	(((Helicanthes	Amyema)	Diplatia)	Dactyliophora))	Sogerianthe)	Baratranthus))	((Loranthus	Cecarria)	(Muellerina	Ileostylus)))	Tristerix))	((Notanthera	Ligaria)	(((Ixocactus	(Phthirusa	(Dendropemon	Oryctanthus)))	(Psittacanthus	(Cladocolea
(Peraxilla	((Notanthera	((Amylotheca	Loxanthera)	(Lysiana	(Decaisnina	(Macrosolen	Lepidaria)))))	(Ligaria	((Tupeia	Lepeostegeres)	(((Atkinsonia	(Ixocactus	(Tripodanthus	((Cladocolea	Struthanthus)	(Psittacanthus	(Phthirusa	(Oryctanthus	Dendropemon)))))))	(Gaiadendron	((Nuytsia	((Cecarria	Loranthus)	((Ileostylus	Muellerina)	((Helixanthera	((Taxillus	Scurrula)	((Tolypanthus	Dendrophthoe)	((Vanwykia	Socratina)	(((Septulina	Oedina)	(Actinanthella	((Berhautia	(Englerina	Tapinanthus))	((Oncocalyx	Oncella)	Agelanthus))))	((Bakerella	Plicosepalus)	(Moquiniella	((((Erianthemum	Spragueanella)	Oliverella)	(Emelianthe	Globimetula))
(Peraxilla	((((Amylotheca	Loxanthera)	(Lysiana	(Macrosolen	Lepidaria)))	Decaisnina)	((Tupeia	Lepeostegeres)	((((Gaiadendron	((Nuytsia	((Ileostylus	Muellerina)	(((Helixanthera	((Taxillus	Scurrula)	((Plicosepalus	(Tolypanthus	Dendrophthoe))	(Bakerella	(((Vanwykia	Socratina)	((Berhautia	(Englerina	Tapinanthus))	(((Oncocalyx	Oncella)	Agelanthus)	Actinanthella)))	((Septulina	Oedina)	((((Erianthemum	Spragueanella)	Oliverella)	(Emelianthe	Globimetula))	(Phragmanthera	Moquiniella))))))))	(Baratranthus	(Sogerianthe	((Amyema	Helicanthes)	((Diplatia	Dactyliophora)	Benthamina)))))	(Cecarria	Loranthus))))	(Ligaria	(Notanthera	Tristerix))))
(Peraxilla	((Lepeostegeres	(Lysiana	((Decaisnina	(Macrosolen	Lepidaria))	(Amylotheca	Loxanthera))))	((((Aetanthus	Desmaria)	((Ixocactus	((((Cladocolea	Struthanthus)	Psittacanthus)	(Phthirusa	(Oryctanthus	Dendropemon)))	Tripodanthus))	Notanthera))	(Tupeia	(Ligaria	Atkinsonia)))	(Gaiadendron	((((((Taxillus	Scurrula)	((Plicosepalus	(Helixanthera	(Tolypanthus	Dendrophthoe)))	((Vanwykia	Socratina)	((Septulina	Bakerella)	((Moquiniella	(((Oedina	(Erianthemum	Spragueanella))	Emelianthe)	(Globimetula	Phragmanthera)))	((Oliverella	(Englerina	Tapinanthus))	((((Oncocalyx	Oncella)	Agelanthus)	Actinanthella)	Berhautia)))))))	(Baratranthus	(Sogerianthe
(Peraxilla	((Notanthera	(Lepeostegeres	(Lysiana	((Decaisnina	(Macrosolen	Lepidaria))	(Amylotheca	Loxanthera)))))	((Atkinsonia	((Gaiadendron	(Tupeia	(((((Taxillus	Scurrula)	((Helixanthera	(Tolypanthus	Dendrophthoe))	(((((Vanwykia	Socratina)	((Englerina	Tapinanthus)	((Berhautia	((Oncocalyx	Oncella)	Agelanthus))	Actinanthella)))	((Oedina	Septulina)	(Moquiniella	((Oliverella	(Emelianthe	Globimetula))	(Phragmanthera	(Erianthemum	Spragueanella))))))	Bakerella)	Plicosepalus)))	(Baratranthus	(Sogerianthe	(((Helicanthes	Amyema)	(Diplatia	Dactyliophora))	Benthamina))))	((Cecarria	Loranthus)	(Ileostylus	Muellerina)))	Nuytsia)))	((Tristerix
(Peraxilla	((Lepeostegeres	((Amylotheca	Loxanthera)	(Lysiana	(Decaisnina	(Macrosolen	Lepidaria)))))	(((Aetanthus	Desmaria)	((Nuytsia	(Ixocactus	Atkinsonia))	(((((Cladocolea	Struthanthus)	Psittacanthus)	(Phthirusa	(Oryctanthus	Dendropemon)))	Tripodanthus)	(Notanthera	(Tristerix	Ligaria)))))	(((Ileostylus	Muellerina)	((((Helixanthera	(Taxillus	Scurrula))	(((Tolypanthus	Dendrophthoe)	(((Vanwykia	Socratina)	(((Englerina	Tapinanthus)	(Berhautia	(((Oncocalyx	Oncella)	Agelanthus)	Actinanthella)))	((Oedina	Septulina)	(Moquiniella	((((Erianthemum	Spragueanella)	Oliverella)	(Emelianthe	Globimetula))	Phragmanthera)))))	Bakerella))	Plicosepalus))
(Peraxilla	((Lepeostegeres	((Amylotheca	Loxanthera)	(Lysiana	(Decaisnina	(Macrosolen	Lepidaria)))))	(((Atkinsonia	(((((((Amyema	Diplatia)	Dactyliophora)	(Helicanthes	Benthamina))	Sogerianthe)	(((Taxillus	Scurrula)	((Tolypanthus	Dendrophthoe)	((((Vanwykia	Socratina)	(Oedina	((Actinanthella	((Oncocalyx	Oncella)	Agelanthus))	((Englerina	Tapinanthus)	Berhautia))))	(Moquiniella	((((Erianthemum	Spragueanella)	Oliverella)	(Emelianthe	Globimetula))	(Septulina	Phragmanthera))))	(Bakerella	Plicosepalus))))	(Helixanthera	Baratranthus)))	((Cecarria	Loranthus)	(Ileostylus	Muellerina)))	((Tupeia	((Aetanthus	Desmaria)	(Notanthera	(Tristerix
(Peraxilla	((Lysiana	((Decaisnina	(Macrosolen	Lepidaria))	(Amylotheca	Loxanthera)))	((((Aetanthus	Desmaria)	(Ligaria	(Ixocactus	(Tripodanthus	((Phthirusa	(Oryctanthus	Dendropemon))	((Cladocolea	Struthanthus)	Psittacanthus))))))	(((Gaiadendron	(((Ileostylus	Muellerina)	(((Sogerianthe	(Helicanthes	(((Amyema	Diplatia)	Dactyliophora)	Benthamina)))	(((Helixanthera	(Taxillus	Scurrula))	(((((Erianthemum	Spragueanella)	Oliverella)	(Emelianthe	Globimetula))	(Moquiniella	Phragmanthera))	(((Bakerella	(Septulina	Plicosepalus))	(Tolypanthus	Dendrophthoe))	((Vanwykia	Socratina)	(Oedina	((Actinanthella	(Berhautia	((Oncocalyx	Oncella)	Agelanthus)))
(Peraxilla	((Lysiana	((Decaisnina	(Macrosolen	Lepidaria))	(Amylotheca	Loxanthera)))	((Lepeostegeres	Tupeia)	((((Gaiadendron	((((((Helixanthera	(Taxillus	Scurrula))	(((((Septulina	Oedina)	((((Oncocalyx	Oncella)	Agelanthus)	Actinanthella)	(Berhautia	(Englerina	Tapinanthus))))	(Moquiniella	((Globimetula	Phragmanthera)	(((Erianthemum	Spragueanella)	Oliverella)	Emelianthe))))	Bakerella)	((Vanwykia	Socratina)	(Plicosepalus	(Tolypanthus	Dendrophthoe)))))	(Baratranthus	(Sogerianthe	((((Helicanthes	Amyema)	Diplatia)	Dactyliophora)	Benthamina))))	((Cecarria	Loranthus)	(Ileostylus	Muellerina)))	Nuytsia)	Notanthera))	(Tristerix	(Ligaria
(Peraxilla	(((Amylotheca	Loxanthera)	(Lysiana	(Decaisnina	(Macrosolen	Lepidaria))))	(((Lepeostegeres	Tupeia)	(Atkinsonia	(((Aetanthus	Desmaria)	((((Ligaria	Tristerix)	(((Sogerianthe	((((Amyema	Diplatia)	Dactyliophora)	Benthamina)	Helicanthes))	((Helixanthera	((Taxillus	Scurrula)	((Tolypanthus	Dendrophthoe)	(((Plicosepalus	((Moquiniella	((Oliverella	(Emelianthe	Globimetula))	(Erianthemum	Spragueanella)))	(Septulina	Phragmanthera)))	Bakerella)	((Oedina	((Englerina	Tapinanthus)	(((Oncocalyx	Oncella)	Agelanthus)	(Actinanthella	Berhautia))))	(Vanwykia	Socratina))))))	Baratranthus))	((Cecarria	Loranthus)	(Ileostylus	Muellerina))))
(Peraxilla	((Notanthera	((((Tripodanthus	((Phthirusa	(Oryctanthus	Dendropemon))	((Cladocolea	Struthanthus)	Psittacanthus)))	(Tristerix	((((((Tolypanthus	Dendrophthoe)	((Vanwykia	Socratina)	((Plicosepalus	((Septulina	Oedina)	((Oliverella	((Emelianthe	Globimetula)	(Erianthemum	Spragueanella)))	(Phragmanthera	Moquiniella))))	(((Englerina	Tapinanthus)	(Berhautia	(((Oncocalyx	Oncella)	Agelanthus)	Actinanthella)))	Bakerella))))	(Helixanthera	(Taxillus	Scurrula)))	(Baratranthus	(Sogerianthe	(((Amyema	Diplatia)	Dactyliophora)	(Benthamina	Helicanthes)))))	((Cecarria	Loranthus)	(Ileostylus	Muellerina)))	Ligaria)))	(Gaiadendron	((Ixocactus	Atkinsonia)
(Peraxilla	((Lepeostegeres	(Lysiana	((Decaisnina	(Lepidaria	Macrosolen))	(Loxanthera	Amylotheca))))	((((Tupeia	(Notanthera	Tristerix))	(Gaiadendron	(Nuytsia	((((((Taxillus	Scurrula)	Helixanthera)	((Tolypanthus	Dendrophthoe)	(((((Oliverella	(Erianthemum	Spragueanella))	(Globimetula	Emelianthe))	(Phragmanthera	Moquiniella))	(((Oedina	Septulina)	(((Englerina	Tapinanthus)	Berhautia)	((Agelanthus	(Oncocalyx	Oncella))	Actinanthella)))	(Vanwykia	Socratina)))	(Bakerella	Plicosepalus))))	(Baratranthus	(Sogerianthe	(Helicanthes	(Benthamina	((Amyema	Diplatia)	Dactyliophora))))))	(Muellerina	Ileostylus))	(Loranthus	Cecarria)))))	(Atkinsonia
(Peraxilla	((Lepeostegeres	(Notanthera	(Lysiana	((Decaisnina	(Lepidaria	Macrosolen))	(Loxanthera	Amylotheca)))))	(((Tristerix	Nuytsia)	Gaiadendron)	((Tupeia	((Ixocactus	((((Dendropemon	Oryctanthus)	Phthirusa)	((Cladocolea	Struthanthus)	Psittacanthus))	Tripodanthus))	(Aetanthus	Desmaria)))	(((((Taxillus	Scurrula)	((Helixanthera	(Tolypanthus	Dendrophthoe))	((((Englerina	Tapinanthus)	((Berhautia	(Agelanthus	(Oncocalyx	Oncella)))	Actinanthella))	(Vanwykia	Socratina))	(Plicosepalus	(Bakerella	(Septulina	(Moquiniella	(((Oedina	(Oliverella	(Erianthemum	Spragueanella)))	(Globimetula	Emelianthe))	Phragmanthera))))))))	(Baratranthus	(Sogerianthe
(Peraxilla	((Lepeostegeres	(((Decaisnina	(Lepidaria	Macrosolen))	(Loxanthera	Amylotheca))	Lysiana))	(Notanthera	((((Ixocactus	((((Dendropemon	Oryctanthus)	Phthirusa)	((Cladocolea	Struthanthus)	Psittacanthus))	Tripodanthus))	(Ligaria	Desmaria))	(((Nuytsia	((Loranthus	Cecarria)	(((((Taxillus	Scurrula)	((((Berhautia	(Englerina	Tapinanthus))	((Agelanthus	(Oncocalyx	Oncella))	Actinanthella))	((Septulina	(Moquiniella	(((Oedina	(Oliverella	(Erianthemum	Spragueanella)))	(Globimetula	Emelianthe))	Phragmanthera)))	Bakerella))	((Vanwykia	Socratina)	(Plicosepalus	(Dendrophthoe	Tolypanthus)))))	Helixanthera)	(Baratranthus	(Sogerianthe	(((Amyema
(Peraxilla	((Lepeostegeres	(((Decaisnina	(Lepidaria	Macrosolen))	(Loxanthera	Amylotheca))	Lysiana))	((((((Loranthus	Cecarria)	((((Plicosepalus	((Dendrophthoe	Tolypanthus)	(((Moquiniella	(((Oliverella	(Erianthemum	Spragueanella))	(Globimetula	Emelianthe))	Phragmanthera))	(Bakerella	Septulina))	((((Englerina	Tapinanthus)	(((Agelanthus	(Oncocalyx	Oncella))	Actinanthella)	Berhautia))	Oedina)	(Vanwykia	Socratina)))))	(Helixanthera	(Taxillus	Scurrula)))	(Baratranthus	(Sogerianthe	(((Amyema	Diplatia)	Dactyliophora)	(Helicanthes	Benthamina)))))	(Muellerina	Ileostylus)))	((Tristerix	Nuytsia)	Tupeia))	Gaiadendron)	((Notanthera	((Ixocactus
(Peraxilla	((Lepeostegeres	((Loxanthera	Amylotheca)	(Lysiana	(Decaisnina	(Lepidaria	Macrosolen)))))	(((Aetanthus	Desmaria)	(Notanthera	((Ixocactus	((((Dendropemon	Oryctanthus)	Phthirusa)	((Cladocolea	Struthanthus)	Psittacanthus))	Tripodanthus))	Ligaria)))	(Atkinsonia	((((((Helixanthera	(Dendrophthoe	Tolypanthus))	((Plicosepalus	((Septulina	(((Oliverella	(Erianthemum	Spragueanella))	(Globimetula	Emelianthe))	(Phragmanthera	Moquiniella)))	Bakerella))	((((Englerina	Tapinanthus)	(Actinanthella	(Berhautia	(Agelanthus	(Oncocalyx	Oncella)))))	Oedina)	(Vanwykia	Socratina))))	(Taxillus	Scurrula))	(Baratranthus	(Sogerianthe	(((Amyema	Diplatia)
(Peraxilla	((Lepeostegeres	(Lysiana	(Decaisnina	((Loxanthera	Amylotheca)	(Lepidaria	Macrosolen)))))	(((Gaiadendron	(Atkinsonia	Nuytsia))	(((Tupeia	(Ixocactus	((((Dendropemon	Oryctanthus)	Phthirusa)	((Cladocolea	Struthanthus)	Psittacanthus))	Tripodanthus)))	((Loranthus	Cecarria)	(((Sogerianthe	((Diplatia	(Dactyliophora	(Helicanthes	Amyema)))	Benthamina))	((((Helixanthera	(Dendrophthoe	Tolypanthus))	(((Plicosepalus	(Oedina	Septulina))	(((Vanwykia	Socratina)	((Englerina	Tapinanthus)	(((Agelanthus	(Oncocalyx	Oncella))	Actinanthella)	Berhautia)))	((((Erianthemum	Spragueanella)	Phragmanthera)	((Globimetula	Emelianthe)	Oliverella))	Moquiniella)))
(Peraxilla	((Lepeostegeres	(Lysiana	((Loxanthera	Amylotheca)	(Decaisnina	(Macrosolen	Lepidaria)))))	(((Atkinsonia	((Nuytsia	((Loranthus	Cecarria)	(((Sogerianthe	(((Amyema	Diplatia)	Dactyliophora)	(Helicanthes	Benthamina)))	((((Dendrophthoe	Tolypanthus)	((((Vanwykia	Socratina)	((Actinanthella	Agelanthus)	((Berhautia	(Englerina	Tapinanthus))	(Oncocalyx	Oncella))))	(Oedina	Septulina))	(Bakerella	(Plicosepalus	((Moquiniella	Phragmanthera)	((Globimetula	Emelianthe)	(Oliverella	(Erianthemum	Spragueanella))))))))	(Helixanthera	(Taxillus	Scurrula)))	Baratranthus))	(Muellerina	Ileostylus))))	Gaiadendron))	((Aetanthus	Desmaria)	(Tristerix
(Peraxilla	((((Loxanthera	Amylotheca)	(Decaisnina	(Macrosolen	Lepidaria)))	Lysiana)	(((Lepeostegeres	Tupeia)	Atkinsonia)	(((Nuytsia	((((((Helixanthera	Dendrophthoe)	Tolypanthus)	(((Vanwykia	Socratina)	(((Berhautia	(Englerina	Tapinanthus))	((Agelanthus	(Oncocalyx	Oncella))	Actinanthella))	Oedina))	(((Septulina	Bakerella)	(Moquiniella	(((Globimetula	Emelianthe)	(Oliverella	(Erianthemum	Spragueanella)))	Phragmanthera)))	Plicosepalus)))	(Taxillus	Scurrula))	(Baratranthus	((((Helicanthes	Amyema)	Diplatia)	Sogerianthe)	(Dactyliophora	Benthamina))))	((Muellerina	Ileostylus)	(Loranthus	Cecarria))))	Gaiadendron)	(((Ixocactus	((((Dendropemon
(Peraxilla	((Lepeostegeres	(((Loxanthera	Amylotheca)	(Decaisnina	(Macrosolen	Lepidaria)))	Lysiana))	((Gaiadendron	(Nuytsia	Atkinsonia))	(((Ixocactus	((((Dendropemon	Oryctanthus)	Phthirusa)	((Cladocolea	Struthanthus)	Psittacanthus))	Tripodanthus))	((((((Tolypanthus	Dendrophthoe)	(((Septulina	Bakerella)	(((((Englerina	Tapinanthus)	(((Agelanthus	(Oncocalyx	Oncella))	Actinanthella)	Berhautia))	Oedina)	(Moquiniella	(((Globimetula	Emelianthe)	(Oliverella	(Erianthemum	Spragueanella)))	Phragmanthera)))	Plicosepalus))	(Vanwykia	Socratina)))	(Helixanthera	(Taxillus	Scurrula)))	(Baratranthus	(((Amyema	Diplatia)	Sogerianthe)	(Dactyliophora	(Helicanthes
(Peraxilla	((Notanthera	(Lepeostegeres	(((Loxanthera	Amylotheca)	(Macrosolen	Lepidaria))	(Decaisnina	Lysiana))))	((Atkinsonia	((Nuytsia	(((((Tolypanthus	Dendrophthoe)	((((((Agelanthus	(Oncocalyx	Oncella))	Actinanthella)	(Berhautia	(Englerina	Tapinanthus)))	((Oedina	Septulina)	(Phragmanthera	(Moquiniella	((Globimetula	Emelianthe)	(Oliverella	(Erianthemum	Spragueanella)))))))	(Plicosepalus	Bakerella))	(Vanwykia	Socratina)))	(Helixanthera	(Taxillus	Scurrula)))	(Baratranthus	(Sogerianthe	(Helicanthes	(Benthamina	(Dactyliophora	(Amyema	Diplatia)))))))	((Muellerina	Ileostylus)	(Loranthus	Cecarria))))	(Tupeia	Gaiadendron)))	(((Tristerix
(((Lepeostegeres	((((Macrosolen	Lepidaria)	Decaisnina)	Lysiana)	(Loxanthera	Amylotheca)))	((Gaiadendron	((Tupeia	Tristerix)	((((Helixanthera	((Scurrula	Taxillus)	(Dendrophthoe	(((Plicosepalus	(Moquiniella	(((Oliverella	(Erianthemum	Spragueanella))	(Emelianthe	Globimetula))	Phragmanthera)))	Bakerella)	((Septulina	Oedina)	((Socratina	Vanwykia)	(((Oncocalyx	Oncella)	Agelanthus)	(Actinanthella	(Berhautia	(Englerina	Tapinanthus))))))))))	(Tolypanthus	(Baratranthus	(Sogerianthe	((Dactyliophora	(Amyema	Diplatia))	(Helicanthes	Benthamina))))))	((Cecarria	Loranthus)	(Ileostylus	Muellerina)))	Nuytsia)))	((Ixocactus	Atkinsonia)	((((Tripodanthus
(((Lepeostegeres	(Lysiana	((Loxanthera	Amylotheca)	((Macrosolen	Lepidaria)	Decaisnina))))	(Atkinsonia	((((Ixocactus	(Tripodanthus	(((Cladocolea	Struthanthus)	(Phthirusa	(Dendropemon	Oryctanthus)))	Psittacanthus)))	(Notanthera	Ligaria))	(Aetanthus	Desmaria))	(Gaiadendron	((Tupeia	(((Cecarria	Loranthus)	((Ileostylus	Muellerina)	((((Tolypanthus	Dendrophthoe)	((Bakerella	Plicosepalus)	((Septulina	Oedina)	((Moquiniella	(((Oliverella	(Erianthemum	Spragueanella))	(Emelianthe	Globimetula))	Phragmanthera))	((Socratina	Vanwykia)	((Berhautia	(Englerina	Tapinanthus))	(((Oncocalyx	Oncella)	Agelanthus)	Actinanthella)))))))	(Helixanthera	(Scurrula
(((Lepeostegeres	(Lysiana	((Loxanthera	Amylotheca)	((Macrosolen	Lepidaria)	Decaisnina))))	(Atkinsonia	(((Ixocactus	(Tripodanthus	((Phthirusa	(Dendropemon	Oryctanthus))	(Psittacanthus	(Cladocolea	Struthanthus)))))	(Ligaria	(Notanthera	(Aetanthus	Desmaria))))	(Gaiadendron	(Tupeia	(((Cecarria	Loranthus)	((Ileostylus	Muellerina)	((((Tolypanthus	Dendrophthoe)	((Bakerella	Plicosepalus)	((Septulina	(((Oliverella	(Erianthemum	Spragueanella))	(Emelianthe	Globimetula))	(Phragmanthera	Moquiniella)))	((Socratina	Vanwykia)	(Oedina	((Berhautia	(Englerina	Tapinanthus))	(((Oncocalyx	Oncella)	Agelanthus)	Actinanthella)))))))	(Helixanthera	(Scurrula
(((Lepeostegeres	((Loxanthera	Amylotheca)	(Lysiana	(Decaisnina	(Macrosolen	Lepidaria)))))	((((((Ixocactus	(Tripodanthus	((Phthirusa	(Dendropemon	Oryctanthus))	(Psittacanthus	(Cladocolea	Struthanthus)))))	Ligaria)	(Aetanthus	Desmaria))	(Gaiadendron	(Tupeia	((((((Scurrula	Taxillus)	((((Bakerella	(((((Oliverella	(Erianthemum	Spragueanella))	(Emelianthe	Globimetula))	Phragmanthera)	Moquiniella)	Septulina))	(Oedina	((Actinanthella	(Englerina	Tapinanthus))	(((Oncocalyx	Oncella)	Agelanthus)	Berhautia))))	((Socratina	Vanwykia)	((Tolypanthus	Dendrophthoe)	Plicosepalus)))	Helixanthera))	(Baratranthus	(((Diplatia	(Sogerianthe	(Amyema	Helicanthes)))
(((Lepeostegeres	((Loxanthera	Amylotheca)	(Lysiana	(Decaisnina	(Macrosolen	Lepidaria)))))	(((Aetanthus	Desmaria)	((Notanthera	(Gaiadendron	(Tupeia	(Tristerix	(Nuytsia	((Cecarria	Loranthus)	((Ileostylus	Muellerina)	((((Tolypanthus	Dendrophthoe)	((Plicosepalus	Bakerella)	((((((Emelianthe	Globimetula)	(Oliverella	(Erianthemum	Spragueanella)))	(Septulina	Phragmanthera))	Moquiniella)	(Oedina	(Berhautia	((Englerina	Tapinanthus)	(Actinanthella	((Oncocalyx	Oncella)	Agelanthus))))))	(Socratina	Vanwykia))))	(Helixanthera	(Scurrula	Taxillus)))	(Baratranthus	(((((Diplatia	Amyema)	Dactyliophora)	Benthamina)	Helicanthes)	Sogerianthe))))))))))
(((Lepeostegeres	((Loxanthera	Amylotheca)	((Macrosolen	Lepidaria)	(Lysiana	Decaisnina))))	(((Ixocactus	Atkinsonia)	(((((Helixanthera	((Scurrula	Taxillus)	(((Tolypanthus	Dendrophthoe)	(Bakerella	(((((Oliverella	(Emelianthe	Globimetula))	(Erianthemum	Spragueanella))	Phragmanthera)	Moquiniella)	(((Septulina	Oedina)	((Englerina	Tapinanthus)	((Oncocalyx	Oncella)	(Agelanthus	(Actinanthella	Berhautia)))))	(Socratina	Vanwykia)))))	Plicosepalus)))	(Baratranthus	(((((Diplatia	Amyema)	Dactyliophora)	Benthamina)	Helicanthes)	Sogerianthe)))	((Cecarria	Loranthus)	(Ileostylus	Muellerina)))	(Notanthera	Tupeia))	((Tripodanthus	((Phthirusa	(Dendropemon
((((Loxanthera	Amylotheca)	((Macrosolen	Lepidaria)	(Lysiana	Decaisnina)))	((((((Notanthera	(Tristerix	Ligaria))	(Tripodanthus	((Cladocolea	Struthanthus)	((Ixocactus	Psittacanthus)	(Phthirusa	(Dendropemon	Oryctanthus))))))	(Aetanthus	Desmaria))	(Nuytsia	(((((Tolypanthus	Dendrophthoe)	((Socratina	Vanwykia)	(((Septulina	Oedina)	((((Agelanthus	Actinanthella)	Berhautia)	(Oncocalyx	Oncella))	(Englerina	Tapinanthus)))	(((((Emelianthe	Globimetula)	((Erianthemum	Spragueanella)	Oliverella))	Phragmanthera)	Moquiniella)	(Plicosepalus	Bakerella)))))	(Helixanthera	(Scurrula	Taxillus)))	(Baratranthus	(((((Diplatia	Amyema)	Dactyliophora)	Benthamina)
((((Lysiana	Decaisnina)	((Loxanthera	Amylotheca)	(Macrosolen	Lepidaria)))	((((Gaiadendron	((Notanthera	(Ligaria	((Tripodanthus	((Psittacanthus	(Cladocolea	Struthanthus))	(Phthirusa	(Dendropemon	Oryctanthus))))	Ixocactus)))	(Nuytsia	(Aetanthus	Desmaria))))	(Tristerix	(((((Tolypanthus	Dendrophthoe)	((((Phragmanthera	Moquiniella)	((Emelianthe	(Septulina	Globimetula))	((Erianthemum	Spragueanella)	Oliverella)))	(Plicosepalus	Bakerella))	((Socratina	Vanwykia)	(Oedina	(((Agelanthus	Actinanthella)	(Berhautia	(Oncocalyx	Oncella)))	(Englerina	Tapinanthus))))))	(Helixanthera	(Scurrula	Taxillus)))	(Baratranthus	((((Diplatia	Amyema)	Dactyliophora)
((((((((Tripodanthus	((Psittacanthus	(Cladocolea	Struthanthus))	(Phthirusa	(Dendropemon	Oryctanthus))))	Ixocactus)	(Notanthera	Ligaria))	(Aetanthus	Desmaria))	((Tristerix	(Gaiadendron	Tupeia))	(Nuytsia	((Cecarria	Loranthus)	((Ileostylus	Muellerina)	((Scurrula	Taxillus)	((Baratranthus	((((Amyema	(Dactyliophora	Diplatia))	Helicanthes)	Sogerianthe)	Benthamina))	((Tolypanthus	(Helixanthera	Dendrophthoe))	((((Socratina	Vanwykia)	((Oedina	((Berhautia	((Agelanthus	(Oncocalyx	Oncella))	Actinanthella))	(Englerina	Tapinanthus)))	(Moquiniella	((Septulina	Phragmanthera)	(((Erianthemum	Spragueanella)	Oliverella)	(Emelianthe	Globimetula))))))
((((((Nuytsia	Tupeia)	((((Baratranthus	(((Benthamina	(Dactyliophora	(Diplatia	Amyema)))	Helicanthes)	Sogerianthe))	(((Tolypanthus	Dendrophthoe)	((Socratina	Vanwykia)	((((Septulina	Oedina)	((Berhautia	((Agelanthus	(Oncocalyx	Oncella))	Actinanthella))	(Englerina	Tapinanthus)))	(Moquiniella	((Globimetula	Phragmanthera)	(((Erianthemum	Spragueanella)	Oliverella)	Emelianthe))))	(Bakerella	Plicosepalus))))	(Helixanthera	(Scurrula	Taxillus))))	((Cecarria	Loranthus)	(Ileostylus	Muellerina)))	Tristerix))	Gaiadendron)	((Ixocactus	Atkinsonia)	((Tripodanthus	((Psittacanthus	(Cladocolea	Struthanthus))	(Phthirusa	(Dendropemon	Oryctanthus))))	((Notanthera
(Peraxilla	(((((Aetanthus	Desmaria)	((Ligaria	(Lepeostegeres	Tupeia))	Atkinsonia))	((Gaiadendron	(Tristerix	(((((Scurrula	Taxillus)	((Tolypanthus	(Helixanthera	Dendrophthoe))	((((Plicosepalus	(Septulina	Oedina))	((Phragmanthera	((Oliverella	(Spragueanella	Erianthemum))	(Emelianthe	Globimetula)))	Moquiniella))	(Bakerella	((Tapinanthus	Englerina)	((Agelanthus	(Oncella	Oncocalyx))	(Berhautia	Actinanthella)))))	(Socratina	Vanwykia))))	((Sogerianthe	((Helicanthes	Benthamina)	((Amyema	Diplatia)	Dactyliophora)))	Baratranthus))	((Loranthus	Cecarria)	(Ileostylus	Muellerina)))	Nuytsia)))	((Tripodanthus	((Psittacanthus	(Struthanthus	Cladocolea))
(Peraxilla	((((Ligaria	(Lepeostegeres	Tupeia))	Atkinsonia)	((((((((((Tolypanthus	Dendrophthoe)	(((Bakerella	(((Phragmanthera	((Oliverella	(Spragueanella	Erianthemum))	(Emelianthe	Globimetula)))	Moquiniella)	((((Agelanthus	(Oncella	Oncocalyx))	(Berhautia	(Tapinanthus	Englerina)))	Actinanthella)	(Septulina	Oedina))))	Plicosepalus)	(Socratina	Vanwykia)))	(Helixanthera	(Scurrula	Taxillus)))	((Sogerianthe	((Helicanthes	Benthamina)	((Amyema	Diplatia)	Dactyliophora)))	Baratranthus))	((Loranthus	Cecarria)	(Ileostylus	Muellerina)))	Nuytsia)	(Notanthera	Tristerix))	Gaiadendron)	((Tripodanthus	((Psittacanthus	(Struthanthus	Cladocolea))	((Oryctanthus
(Peraxilla	((((Gaiadendron	(Tristerix	Nuytsia))	((Atkinsonia	((Notanthera	(Ligaria	(Aetanthus	Desmaria)))	((Tripodanthus	((Psittacanthus	(Struthanthus	Cladocolea))	((Oryctanthus	Dendropemon)	Phthirusa)))	Ixocactus)))	(Tupeia	((Loranthus	Cecarria)	((Ileostylus	Muellerina)	((((Helixanthera	(Bakerella	(((Berhautia	(Tapinanthus	Englerina))	(Actinanthella	(Agelanthus	(Oncella	Oncocalyx))))	((Septulina	Oedina)	((Phragmanthera	((Oliverella	(Spragueanella	Erianthemum))	(Emelianthe	Globimetula)))	Moquiniella)))))	((Socratina	Vanwykia)	(Plicosepalus	(Tolypanthus	Dendrophthoe))))	(Scurrula	Taxillus))	((Benthamina	((((Amyema	Diplatia)
(Peraxilla	((Atkinsonia	(((Notanthera	((Tupeia	Lepeostegeres)	((Tripodanthus	((Struthanthus	Cladocolea)	(((Oryctanthus	Dendropemon)	Phthirusa)	Psittacanthus)))	Ixocactus)))	((Tristerix	Ligaria)	(Aetanthus	Desmaria)))	(Gaiadendron	(Nuytsia	((((((Septulina	((((Oliverella	(Spragueanella	Erianthemum))	(Emelianthe	Globimetula))	Phragmanthera)	Moquiniella))	(((Plicosepalus	(Tolypanthus	Dendrophthoe))	(Oedina	(Socratina	Vanwykia)))	Bakerella))	((Tapinanthus	Englerina)	(Actinanthella	(Berhautia	(Agelanthus	(Oncella	Oncocalyx))))))	(Helixanthera	(Scurrula	Taxillus)))	((((Benthamina	((Amyema	Diplatia)	Dactyliophora))	Helicanthes)	Sogerianthe)
(Peraxilla	(((((((Tripodanthus	(((Oryctanthus	Dendropemon)	Phthirusa)	(Psittacanthus	(Struthanthus	Cladocolea))))	Ixocactus)	((Tristerix	Notanthera)	Ligaria))	(Aetanthus	Desmaria))	(((((((Plicosepalus	(Tolypanthus	Dendrophthoe))	(Socratina	Vanwykia))	(Bakerella	((((Tapinanthus	Englerina)	(Berhautia	(Actinanthella	(Agelanthus	(Oncella	Oncocalyx)))))	(Oedina	Septulina))	((((Spragueanella	Erianthemum)	(Emelianthe	(Oliverella	Globimetula)))	Phragmanthera)	Moquiniella))))	(Helixanthera	(Scurrula	Taxillus)))	(((((Amyema	Diplatia)	Dactyliophora)	(Helicanthes	Benthamina))	Sogerianthe)	Baratranthus))	((Loranthus	Cecarria)	(Ileostylus	Muellerina)))
(Peraxilla	(((((Gaiadendron	(Atkinsonia	((Tripodanthus	(((Oryctanthus	Dendropemon)	Phthirusa)	(Psittacanthus	(Struthanthus	Cladocolea))))	(Notanthera	(Ligaria	(Ixocactus	Tristerix))))))	(Nuytsia	(((((Tolypanthus	Dendrophthoe)	(((Socratina	Vanwykia)	(((Actinanthella	(((Tapinanthus	Englerina)	(Agelanthus	(Oncella	Oncocalyx)))	Berhautia))	(Oedina	Septulina))	((((Oliverella	(Spragueanella	Erianthemum))	(Globimetula	Emelianthe))	Phragmanthera)	Moquiniella)))	(Bakerella	Plicosepalus)))	(Helixanthera	(Scurrula	Taxillus)))	(((((Amyema	Diplatia)	Dactyliophora)	(Helicanthes	Benthamina))	Sogerianthe)	Baratranthus))	((Loranthus	Cecarria)	(Ileostylus
(Peraxilla	((((Tristerix	(Nuytsia	((((Scurrula	Taxillus)	((Plicosepalus	((((Septulina	((((Oliverella	(Spragueanella	Erianthemum))	(Globimetula	Emelianthe))	Phragmanthera)	Moquiniella))	(((Berhautia	(Tapinanthus	Englerina))	(Actinanthella	(Agelanthus	(Oncella	Oncocalyx))))	Oedina))	(Socratina	Vanwykia))	Bakerella))	((Tolypanthus	Dendrophthoe)	Helixanthera)))	(((((Amyema	Diplatia)	(Helicanthes	Dactyliophora))	Benthamina)	Sogerianthe)	Baratranthus))	((Loranthus	Cecarria)	(Ileostylus	Muellerina)))))	Gaiadendron)	((((Ixocactus	((Psittacanthus	(Struthanthus	Cladocolea))	(Tripodanthus	((Oryctanthus	Dendropemon)	Phthirusa))))	Ligaria)	(Aetanthus
(Peraxilla	((Lysiana	((Amylotheca	Loxanthera)	(Decaisnina	(Macrosolen	Lepidaria))))	((((Notanthera	((Tripodanthus	(((Oryctanthus	Dendropemon)	Phthirusa)	(Psittacanthus	(Struthanthus	Cladocolea))))	((Ixocactus	Tristerix)	Ligaria)))	(Aetanthus	Desmaria))	(Atkinsonia	((Nuytsia	((((Scurrula	Taxillus)	((Plicosepalus	((((((((Septulina	Oedina)	Emelianthe)	((Oliverella	(Spragueanella	Erianthemum))	Globimetula))	Phragmanthera)	Moquiniella)	((Tapinanthus	Englerina)	((Actinanthella	(Agelanthus	(Oncella	Oncocalyx)))	Berhautia)))	(Socratina	Vanwykia))	Bakerella))	((Tolypanthus	Dendrophthoe)	Helixanthera)))	(((((Dactyliophora	(Amyema	Helicanthes))
(Peraxilla	((Lysiana	((Amylotheca	Loxanthera)	(Decaisnina	(Macrosolen	Lepidaria))))	(((((Aetanthus	Desmaria)	((Ixocactus	(Tripodanthus	(((Oryctanthus	Dendropemon)	Phthirusa)	(Psittacanthus	(Struthanthus	Cladocolea)))))	(Tristerix	Ligaria)))	(Atkinsonia	((Nuytsia	((Loranthus	Cecarria)	((Ileostylus	Muellerina)	((Helixanthera	((Scurrula	Taxillus)	((((((((Oliverella	(Spragueanella	Erianthemum))	(Emelianthe	Globimetula))	Moquiniella)	Phragmanthera)	(((Socratina	Vanwykia)	((Tapinanthus	Englerina)	((Actinanthella	(Agelanthus	(Oncella	Oncocalyx)))	Berhautia)))	(Septulina	Oedina)))	Bakerella)	Plicosepalus)	(Tolypanthus	Dendrophthoe))))
(Peraxilla	((((Lepidaria	((Macrosolen	Amylotheca)	Loxanthera))	Lysiana)	Decaisnina)	((((Gaiadendron	((Tupeia	Tristerix)	(Nuytsia	((Ileostylus	Muellerina)	((((Scurrula	Taxillus)	((((((((Septulina	Oedina)	((Oliverella	(Spragueanella	Erianthemum))	(Emelianthe	Globimetula)))	Moquiniella)	Phragmanthera)	((Socratina	Vanwykia)	((Actinanthella	(Agelanthus	(Oncella	Oncocalyx)))	(Berhautia	(Tapinanthus	Englerina)))))	Bakerella)	Plicosepalus)	(Helixanthera	(Tolypanthus	Dendrophthoe))))	((((Dactyliophora	(Amyema	Diplatia))	(Benthamina	Helicanthes))	Sogerianthe)	Baratranthus))	(Loranthus	Cecarria))))))	((Ligaria	(Aetanthus	Desmaria))
((((Gaiadendron	((Nuytsia	(Aetanthus	Desmaria))	((((Tripodanthus	(((Dendropemon	Oryctanthus)	Phthirusa)	((Cladocolea	Struthanthus)	Psittacanthus)))	Ixocactus)	Ligaria)	((Tristerix	((((Scurrula	Taxillus)	((Tolypanthus	(Helixanthera	Dendrophthoe))	((Moquiniella	(((Oliverella	(Spragueanella	Erianthemum))	(Globimetula	Emelianthe))	Phragmanthera))	(((Vanwykia	Socratina)	(((Berhautia	((Oncocalyx	Oncella)	Agelanthus))	Actinanthella)	(Tapinanthus	Englerina)))	(Bakerella	((Septulina	Oedina)	Plicosepalus))))))	(Baratranthus	(Sogerianthe	(((Amyema	Diplatia)	Dactyliophora)	(Helicanthes	Benthamina)))))	((Loranthus	Cecarria)	(Muellerina	Ileostylus))))
((((Gaiadendron	((Nuytsia	(Aetanthus	Desmaria))	(((((Sogerianthe	(Helicanthes	(Benthamina	((Amyema	Diplatia)	Dactyliophora))))	(((Helixanthera	(Scurrula	Taxillus))	(((Plicosepalus	Dendrophthoe)	Tolypanthus)	(Bakerella	((Moquiniella	(((Oliverella	(Spragueanella	Erianthemum))	(Globimetula	Emelianthe))	Phragmanthera))	((Vanwykia	Socratina)	((Septulina	Oedina)	(((Actinanthella	((Oncocalyx	Oncella)	Agelanthus))	Berhautia)	(Tapinanthus	Englerina))))))))	Baratranthus))	((Loranthus	Cecarria)	(Muellerina	Ileostylus)))	(Tupeia	Tristerix))	((((((Dendropemon	Oryctanthus)	Phthirusa)	((Cladocolea	Struthanthus)	Psittacanthus))	(Ixocactus	Tripodanthus))
((((((((Scurrula	Taxillus)	((Plicosepalus	((Vanwykia	Socratina)	((((Actinanthella	((Oncocalyx	Oncella)	Agelanthus))	(Berhautia	(Tapinanthus	Englerina)))	(Bakerella	Septulina))	(Oedina	(Moquiniella	(((Oliverella	(Spragueanella	Erianthemum))	(Globimetula	Emelianthe))	Phragmanthera))))))	(Tolypanthus	(Dendrophthoe	Helixanthera))))	(Baratranthus	(Sogerianthe	((Helicanthes	((Amyema	Diplatia)	Dactyliophora))	Benthamina))))	((Loranthus	Cecarria)	(Muellerina	Ileostylus)))	((Notanthera	(Tristerix	(Ligaria	(Aetanthus	Desmaria))))	(((((Dendropemon	Oryctanthus)	Phthirusa)	((Cladocolea	Struthanthus)	Psittacanthus))	Tripodanthus)	Ixocactus)))	(Atkinsonia
((((Loxanthera	Amylotheca)	(((Lepidaria	Macrosolen)	Decaisnina)	Lysiana))	(((Gaiadendron	(((((((Dendropemon	Oryctanthus)	Phthirusa)	((Cladocolea	Struthanthus)	Psittacanthus))	Tripodanthus)	Ixocactus)	(Tristerix	Ligaria))	((Aetanthus	Desmaria)	(Nuytsia	((((Scurrula	Taxillus)	(((Moquiniella	(((Oedina	(Spragueanella	Erianthemum))	(Globimetula	Emelianthe))	Phragmanthera))	(Plicosepalus	((Vanwykia	Socratina)	((((Tapinanthus	Englerina)	Oliverella)	((Berhautia	((Oncocalyx	Oncella)	Agelanthus))	Actinanthella))	(Bakerella	(Septulina	Tolypanthus))))))	(Dendrophthoe	Helixanthera)))	(Baratranthus	((Sogerianthe	(((Amyema	Diplatia)	Dactyliophora)
(((Lysiana	(((Loxanthera	Amylotheca)	(Lepidaria	Macrosolen))	Decaisnina))	((((Gaiadendron	(Nuytsia	((((Scurrula	Taxillus)	((((Vanwykia	Socratina)	(((Tapinanthus	Englerina)	((Berhautia	(Oncocalyx	Oncella))	(Agelanthus	Actinanthella)))	Oliverella))	(((Moquiniella	(((Oedina	(Spragueanella	Erianthemum))	((Septulina	Globimetula)	Emelianthe))	Phragmanthera))	Bakerella)	Plicosepalus))	(Tolypanthus	(Dendrophthoe	Helixanthera))))	(Baratranthus	(((Helicanthes	((Amyema	Diplatia)	Dactyliophora))	Sogerianthe)	Benthamina)))	((Loranthus	Cecarria)	(Muellerina	Ileostylus)))))	(((((Dendropemon	Oryctanthus)	Phthirusa)	((Cladocolea	Struthanthus)	Psittacanthus))
(((((Loxanthera	Amylotheca)	(Lepidaria	Macrosolen))	(Decaisnina	Lysiana))	((((Gaiadendron	((Nuytsia	((((Scurrula	Taxillus)	((Plicosepalus	(((Tolypanthus	Dendrophthoe)	(Vanwykia	Socratina))	(((Oedina	((((Agelanthus	(Oncocalyx	Oncella))	Actinanthella)	(Tapinanthus	Englerina))	Berhautia))	(Moquiniella	((Emelianthe	((Oliverella	(Spragueanella	Erianthemum))	Globimetula))	(Septulina	Phragmanthera))))	Bakerella)))	Helixanthera))	(Baratranthus	((Helicanthes	(Benthamina	((Amyema	Diplatia)	Dactyliophora)))	Sogerianthe)))	((Loranthus	Cecarria)	(Muellerina	Ileostylus))))	Tristerix))	(Atkinsonia	(Notanthera	(Ligaria	(((((Dendropemon	Oryctanthus)
(Peraxilla	(((Loxanthera	Amylotheca)	((Decaisnina	(Lepidaria	Macrosolen))	Lysiana))	((((Gaiadendron	(Nuytsia	(((Muellerina	Ileostylus)	((((((Septulina	Oedina)	(((Oliverella	(Spragueanella	Erianthemum))	(Globimetula	Emelianthe))	(Phragmanthera	Moquiniella)))	((Bakerella	Plicosepalus)	((Tolypanthus	Dendrophthoe)	((Vanwykia	Socratina)	((((Agelanthus	(Oncocalyx	Oncella))	Actinanthella)	(Tapinanthus	Englerina))	Berhautia)))))	(Helixanthera	(Scurrula	Taxillus)))	(Baratranthus	((Helicanthes	(Benthamina	((Amyema	Diplatia)	Dactyliophora)))	Sogerianthe)))	(Loranthus	Cecarria)))	Tristerix)))	(Atkinsonia	(Desmaria	((((((Dendropemon	Oryctanthus)
(Peraxilla	((Lysiana	((Loxanthera	Amylotheca)	(Decaisnina	(Lepidaria	Macrosolen))))	((Tupeia	Lepeostegeres)	((Gaiadendron	(Nuytsia	((Muellerina	Ileostylus)	((((Sogerianthe	((Helicanthes	Amyema)	(Diplatia	Dactyliophora)))	Benthamina)	((((Tolypanthus	(Helixanthera	Dendrophthoe))	((((Plicosepalus	(Septulina	Oedina))	(Moquiniella	(((Oliverella	(Spragueanella	Erianthemum))	(Globimetula	Emelianthe))	Phragmanthera)))	(((Tapinanthus	Englerina)	(Actinanthella	(Berhautia	(Agelanthus	(Oncocalyx	Oncella)))))	(Vanwykia	Socratina)))	Bakerella))	(Scurrula	Taxillus))	Baratranthus))	(Loranthus	Cecarria)))))	(((Notanthera	((Tristerix	Ligaria)
(Peraxilla	((Notanthera	(Lepeostegeres	(Lysiana	((Loxanthera	Amylotheca)	(Decaisnina	(Lepidaria	Macrosolen))))))	((Atkinsonia	((Ligaria	((((Cladocolea	Struthanthus)	(Psittacanthus	((Dendropemon	Oryctanthus)	Phthirusa)))	Tripodanthus)	Ixocactus))	(Aetanthus	Desmaria)))	((Tupeia	(Nuytsia	((Muellerina	Ileostylus)	((((Sogerianthe	(Amyema	(Diplatia	Dactyliophora)))	(Helicanthes	Benthamina))	((((Helixanthera	Dendrophthoe)	((((Tapinanthus	Englerina)	(Berhautia	((Agelanthus	(Oncocalyx	Oncella))	Actinanthella)))	(Vanwykia	Socratina))	(Bakerella	(Plicosepalus	((Septulina	Oedina)	(Moquiniella	(((Spragueanella	Erianthemum)	(Oliverella
(Peraxilla	((Lepeostegeres	((Decaisnina	(Lepidaria	Macrosolen))	(Lysiana	(Loxanthera	Amylotheca))))	((Atkinsonia	((Ligaria	(((((Dendropemon	Oryctanthus)	Phthirusa)	((Cladocolea	Struthanthus)	Psittacanthus))	Tripodanthus)	Ixocactus))	Notanthera))	((Aetanthus	Desmaria)	(Gaiadendron	(((Tristerix	Nuytsia)	((Muellerina	Ileostylus)	(((Baratranthus	(Sogerianthe	((Helicanthes	Benthamina)	(Dactyliophora	(Amyema	Diplatia)))))	(((Tolypanthus	(Helixanthera	Dendrophthoe))	((Vanwykia	Socratina)	(((Phragmanthera	(Moquiniella	((Emelianthe	Globimetula)	((Spragueanella	Erianthemum)	Oliverella))))	(Bakerella	Plicosepalus))	((Septulina	Oedina)	((Tapinanthus
(Peraxilla	((Gaiadendron	(((((((Helixanthera	(Scurrula	Taxillus))	((Tolypanthus	Dendrophthoe)	((Socratina	Vanwykia)	((((Tapinanthus	Englerina)	((Berhautia	(Agelanthus	(Oncocalyx	Oncella)))	Actinanthella))	(Moquiniella	(Phragmanthera	((Globimetula	Emelianthe)	(Oliverella	(Erianthemum	Spragueanella))))))	(Bakerella	(Plicosepalus	(Oedina	Septulina)))))))	(Baratranthus	(Sogerianthe	(Helicanthes	(((Amyema	Diplatia)	Dactyliophora)	Benthamina)))))	((Loranthus	Cecarria)	(Muellerina	Ileostylus)))	(Tristerix	Tupeia))	(((Ixocactus	Ligaria)	(Tripodanthus	((Phthirusa	(Dendropemon	Oryctanthus))	((Cladocolea	Struthanthus)	Psittacanthus))))	(Nuytsia
(Peraxilla	(((Lysiana	((Decaisnina	(Lepidaria	Macrosolen))	(Loxanthera	Amylotheca)))	Lepeostegeres)	(((Gaiadendron	((Aetanthus	Desmaria)	(((Nuytsia	(((Helixanthera	((Scurrula	Taxillus)	((Tolypanthus	Dendrophthoe)	(((Socratina	Vanwykia)	((Oedina	((Tapinanthus	Englerina)	((Berhautia	(Agelanthus	(Oncocalyx	Oncella)))	Actinanthella)))	(Moquiniella	((Septulina	Phragmanthera)	((Globimetula	Emelianthe)	(Oliverella	(Erianthemum	Spragueanella)))))))	(Plicosepalus	Bakerella)))))	(Baratranthus	(Sogerianthe	(Helicanthes	(((Amyema	Diplatia)	Dactyliophora)	Benthamina)))))	((Loranthus	Cecarria)	(Muellerina	Ileostylus))))	(Tristerix	Tupeia))
(Peraxilla	(((Lysiana	((Decaisnina	(Lepidaria	Macrosolen))	(Loxanthera	Amylotheca)))	Lepeostegeres)	(((Nuytsia	(((Helixanthera	((Scurrula	Taxillus)	((Tolypanthus	Dendrophthoe)	(((Socratina	Vanwykia)	((Oedina	((Tapinanthus	Englerina)	(Berhautia	((Actinanthella	Agelanthus)	(Oncocalyx	Oncella)))))	(Moquiniella	(Phragmanthera	((Globimetula	Emelianthe)	(Oliverella	(Erianthemum	Spragueanella)))))))	(Plicosepalus	(Septulina	Bakerella))))))	(Baratranthus	(Sogerianthe	(Helicanthes	(((Amyema	Diplatia)	Dactyliophora)	Benthamina)))))	((Loranthus	Cecarria)	(Muellerina	Ileostylus))))	Gaiadendron)	((((Tupeia	(Ligaria	(Notanthera	Tristerix)))
(Peraxilla	((Notanthera	(((Decaisnina	(Lysiana	(Lepidaria	Macrosolen)))	(Loxanthera	Amylotheca))	Lepeostegeres))	(((Ligaria	(Aetanthus	Desmaria))	((((Nuytsia	((((Scurrula	Taxillus)	((Tolypanthus	(Helixanthera	Dendrophthoe))	(((((Agelanthus	(Oncocalyx	Oncella))	Actinanthella)	((Tapinanthus	Englerina)	Berhautia))	(((Globimetula	Emelianthe)	(Oedina	(Oliverella	(Erianthemum	Spragueanella))))	(Moquiniella	Phragmanthera)))	((Plicosepalus	Bakerella)	(Septulina	(Socratina	Vanwykia))))))	(Baratranthus	(Benthamina	(Sogerianthe	(((Amyema	Diplatia)	Dactyliophora)	Helicanthes)))))	((Loranthus	Cecarria)	(Muellerina	Ileostylus))))	(Tristerix
(Peraxilla	((Notanthera	((((Lepidaria	Macrosolen)	(Loxanthera	Amylotheca))	(Decaisnina	Lysiana))	Lepeostegeres))	((((Ligaria	(Tripodanthus	((Phthirusa	(Dendropemon	Oryctanthus))	((Cladocolea	Struthanthus)	Psittacanthus))))	((Aetanthus	Desmaria)	((Nuytsia	((Muellerina	Ileostylus)	((((Scurrula	Taxillus)	((Tolypanthus	(Helixanthera	Dendrophthoe))	(((Oedina	(((Berhautia	(Agelanthus	(Oncocalyx	Oncella)))	Actinanthella)	(Tapinanthus	Englerina)))	(Socratina	Vanwykia))	(Plicosepalus	(((Phragmanthera	((Oliverella	(Erianthemum	Spragueanella))	(Globimetula	Emelianthe)))	Moquiniella)	(Bakerella	Septulina))))))	(Baratranthus	(((Benthamina	Helicanthes)
(Peraxilla	((Lepeostegeres	((Loxanthera	Amylotheca)	(Lysiana	(Decaisnina	(Lepidaria	Macrosolen)))))	(Notanthera	((Gaiadendron	((Nuytsia	((((Scurrula	Taxillus)	((Tolypanthus	(Helixanthera	Dendrophthoe))	(((Oedina	(((Agelanthus	(Oncocalyx	Oncella))	(Actinanthella	Berhautia))	(Tapinanthus	Englerina)))	(Socratina	Vanwykia))	(Plicosepalus	((((Oliverella	(Erianthemum	Spragueanella))	(Globimetula	Emelianthe))	(Moquiniella	Phragmanthera))	(Bakerella	Septulina))))))	(Baratranthus	(((Benthamina	Helicanthes)	((Amyema	Diplatia)	Dactyliophora))	Sogerianthe)))	((Loranthus	Cecarria)	(Muellerina	Ileostylus))))	(Tristerix	Tupeia)))	(((Tripodanthus
(Peraxilla	((Lepeostegeres	((Loxanthera	Amylotheca)	(Lysiana	(Decaisnina	(Lepidaria	Macrosolen)))))	((((Notanthera	(Aetanthus	Desmaria))	(((Psittacanthus	Ixocactus)	(Tripodanthus	((Phthirusa	(Dendropemon	Oryctanthus))	(Cladocolea	Struthanthus))))	Ligaria))	Atkinsonia)	(((Tristerix	Nuytsia)	((Loranthus	Cecarria)	((Muellerina	Ileostylus)	(((Tolypanthus	(Helixanthera	Dendrophthoe))	(((((Oedina	((Agelanthus	(Actinanthella	(Oncocalyx	Oncella)))	(Berhautia	(Tapinanthus	Englerina))))	(Septulina	(Socratina	Vanwykia)))	((Phragmanthera	((Globimetula	Emelianthe)	(Oliverella	(Erianthemum	Spragueanella))))	Moquiniella))	(Bakerella	Plicosepalus))
((Aetanthus	Peraxilla)	((Lepeostegeres	(Lysiana	((Decaisnina	(Lepidaria	Macrosolen))	(Loxanthera	Amylotheca))))	((Nuytsia	((Atkinsonia	((((((((((Socratina	Vanwykia)	Dendrophthoe)	Plicosepalus)	Bakerella)	((Helixanthera	((((Agelanthus	(Oncocalyx	Oncella))	Actinanthella)	((Tapinanthus	Englerina)	Berhautia))	((Phragmanthera	((Globimetula	Emelianthe)	(Oliverella	(Erianthemum	Spragueanella))))	Moquiniella)))	(Scurrula	Taxillus)))	(Oedina	Septulina))	Tolypanthus)	(Baratranthus	((Benthamina	((Amyema	Helicanthes)	(Diplatia	Dactyliophora)))	Sogerianthe)))	((Loranthus	Cecarria)	(Muellerina	Ileostylus)))	((Tupeia	(Ligaria	(Tristerix
(Peraxilla	((Lepeostegeres	(Atkinsonia	(((Aetanthus	Desmaria)	(Ligaria	(Ixocactus	(((Psittacanthus	(Cladocolea	Struthanthus))	(Phthirusa	(Dendropemon	Oryctanthus)))	Tripodanthus))))	(((Tristerix	Tupeia)	(Nuytsia	(((((Benthamina	((Amyema	Dactyliophora)	Diplatia))	Helicanthes)	Sogerianthe)	((((Scurrula	Taxillus)	((Dendrophthoe	Tolypanthus)	((((Oedina	(((Agelanthus	(Oncocalyx	Oncella))	Actinanthella)	((Tapinanthus	Englerina)	Berhautia)))	((((Globimetula	Emelianthe)	((Septulina	Oliverella)	(Erianthemum	Spragueanella)))	Phragmanthera)	Moquiniella))	(Socratina	Vanwykia))	(Bakerella	Plicosepalus))))	Helixanthera)	Baratranthus))	((Loranthus
(Peraxilla	((((((((((Benthamina	(Dactyliophora	(Diplatia	Amyema)))	Helicanthes)	Sogerianthe)	(((Scurrula	Taxillus)	((Helixanthera	(Dendrophthoe	Tolypanthus))	((((Oedina	(Actinanthella	(((Tapinanthus	Englerina)	Berhautia)	(Agelanthus	(Oncocalyx	Oncella)))))	(((Emelianthe	(Oliverella	(Erianthemum	Spragueanella)))	(Globimetula	Phragmanthera))	Moquiniella))	(Socratina	Vanwykia))	((Septulina	Bakerella)	Plicosepalus))))	Baratranthus))	((Loranthus	Cecarria)	(Muellerina	Ileostylus)))	((Tupeia	Atkinsonia)	((Aetanthus	Desmaria)	(((Notanthera	Tristerix)	Ligaria)	(((Psittacanthus	(Cladocolea	Struthanthus))	(Phthirusa	(Dendropemon	Oryctanthus)))
(((((Nuytsia	((((((Socratina	Vanwykia)	((((Septulina	Oedina)	(((Englerina	Tapinanthus)	Berhautia)	(Actinanthella	((Oncella	Oncocalyx)	Agelanthus))))	(Moquiniella	(((Oliverella	(Spragueanella	Erianthemum))	(Emelianthe	Globimetula))	Phragmanthera)))	(Bakerella	Plicosepalus)))	(Tolypanthus	Dendrophthoe))	((Taxillus	Scurrula)	Helixanthera))	(Baratranthus	(Sogerianthe	(Benthamina	(Diplatia	(Dactyliophora	(Helicanthes	Amyema)))))))	((Ileostylus	Muellerina)	(Loranthus	Cecarria))))	Gaiadendron)	(Atkinsonia	((((Ligaria	Notanthera)	(Ixocactus	(Tripodanthus	((Psittacanthus	(Struthanthus	Cladocolea))	(Phthirusa	(Dendropemon	Oryctanthus))))))	Tristerix)
(((Lysiana	((Loxanthera	Amylotheca)	(Decaisnina	(Lepidaria	Macrosolen))))	((Lepeostegeres	Tupeia)	(((((Nuytsia	(Aetanthus	Desmaria))	(Tristerix	Notanthera))	((Ixocactus	(Tripodanthus	((Psittacanthus	(Struthanthus	Cladocolea))	(Phthirusa	(Dendropemon	Oryctanthus)))))	Ligaria))	Atkinsonia)	((((((((Oedina	((Englerina	Tapinanthus)	(Berhautia	(Actinanthella	((Oncella	Oncocalyx)	Agelanthus)))))	(Moquiniella	(((Oliverella	(Spragueanella	Erianthemum))	(Emelianthe	Globimetula))	Phragmanthera)))	((Septulina	Bakerella)	(Plicosepalus	(Socratina	Vanwykia))))	((Helixanthera	Dendrophthoe)	Tolypanthus))	(Taxillus	Scurrula))	(Baratranthus	(Sogerianthe
(((Lysiana	((Loxanthera	Amylotheca)	(Decaisnina	(Lepidaria	Macrosolen))))	((Nuytsia	(((Lepeostegeres	Tupeia)	Tristerix)	Gaiadendron))	(((((Ligaria	(Ixocactus	(Tripodanthus	((Psittacanthus	(Struthanthus	Cladocolea))	(Phthirusa	(Dendropemon	Oryctanthus))))))	Notanthera)	Atkinsonia)	(Aetanthus	Desmaria))	((Loranthus	Cecarria)	((((((Bakerella	Plicosepalus)	(((Socratina	Vanwykia)	((Septulina	Oedina)	((Englerina	Tapinanthus)	(((Oncella	Oncocalyx)	Agelanthus)	(Berhautia	Actinanthella)))))	(Phragmanthera	(Moquiniella	((Emelianthe	Globimetula)	(Oliverella	(Spragueanella	Erianthemum)))))))	(Dendrophthoe	Tolypanthus))	(Helixanthera	(Taxillus
(((Lepeostegeres	(Lysiana	((Loxanthera	Amylotheca)	(Decaisnina	(Lepidaria	Macrosolen)))))	((Atkinsonia	(((((Nuytsia	((((((Bakerella	(((Socratina	Vanwykia)	(Oedina	(((Oncella	Oncocalyx)	Agelanthus)	(Berhautia	(Actinanthella	(Englerina	Tapinanthus))))))	((Moquiniella	(((Emelianthe	Globimetula)	(Oliverella	(Spragueanella	Erianthemum)))	Phragmanthera))	Septulina)))	(Dendrophthoe	Tolypanthus))	Plicosepalus)	(Helixanthera	(Taxillus	Scurrula)))	(Baratranthus	(Sogerianthe	((Dactyliophora	(Amyema	Diplatia))	(Helicanthes	Benthamina)))))	((Ileostylus	Muellerina)	(Loranthus	Cecarria))))	Tristerix)	(Tupeia	Gaiadendron))	(Tripodanthus	((Psittacanthus
(((Lepeostegeres	(Lysiana	((Loxanthera	Amylotheca)	(Decaisnina	(Lepidaria	Macrosolen)))))	(((((Ixocactus	(Tripodanthus	((Psittacanthus	(Struthanthus	Cladocolea))	(Phthirusa	(Dendropemon	Oryctanthus)))))	Ligaria)	Notanthera)	(Aetanthus	Desmaria))	(Atkinsonia	(Gaiadendron	((Nuytsia	((((Dendrophthoe	((Tolypanthus	Bakerella)	((Socratina	Vanwykia)	(((Moquiniella	(((Spragueanella	Erianthemum)	Phragmanthera)	((Oliverella	Globimetula)	Emelianthe)))	(Oedina	(Berhautia	((Englerina	Tapinanthus)	(Actinanthella	((Oncella	Oncocalyx)	Agelanthus))))))	(Plicosepalus	Septulina)))))	(Helixanthera	(Taxillus	Scurrula)))	(Baratranthus	(Sogerianthe	(Helicanthes
(((Notanthera	(((Atkinsonia	((Aetanthus	Desmaria)	((Tupeia	(Ixocactus	((Psittacanthus	(Struthanthus	Cladocolea))	((Phthirusa	(Dendropemon	Oryctanthus))	Tripodanthus))))	((Nuytsia	((Loranthus	Cecarria)	((((Taxillus	Scurrula)	(((Moquiniella	((Septulina	Phragmanthera)	((Globimetula	Emelianthe)	(Oliverella	(Spragueanella	Erianthemum)))))	(((Socratina	Vanwykia)	((Actinanthella	((Oncella	Oncocalyx)	Agelanthus))	(Berhautia	(Englerina	Tapinanthus))))	((Bakerella	(Plicosepalus	Oedina))	(Dendrophthoe	Tolypanthus))))	Helixanthera))	(Baratranthus	(Sogerianthe	(Helicanthes	(Benthamina	(Dactyliophora	(Amyema	Diplatia)))))))	(Ileostylus	Muellerina))))
((((((Notanthera	(Ligaria	(Ixocactus	(Tripodanthus	((Struthanthus	Cladocolea)	(Psittacanthus	(Phthirusa	(Dendropemon	Oryctanthus))))))))	(Aetanthus	Desmaria))	(((Loranthus	Cecarria)	(((((Dendrophthoe	Tolypanthus)	((Bakerella	(Plicosepalus	((Septulina	Oedina)	(Phragmanthera	(Moquiniella	((Globimetula	Emelianthe)	(Oliverella	(Spragueanella	Erianthemum))))))))	((Socratina	Vanwykia)	((Actinanthella	((Oncella	Oncocalyx)	Agelanthus))	(Berhautia	(Englerina	Tapinanthus))))))	(Helixanthera	(Taxillus	Scurrula)))	(Baratranthus	(Sogerianthe	((Dactyliophora	(Amyema	Diplatia))	(Helicanthes	Benthamina)))))	(Ileostylus	Muellerina)))	(((Nuytsia	Tristerix)
((((Atkinsonia	((Aetanthus	Desmaria)	(Notanthera	((Ixocactus	(Tripodanthus	((Phthirusa	(Dendropemon	Oryctanthus))	((Struthanthus	Cladocolea)	Psittacanthus))))	(Tristerix	Ligaria)))))	(Gaiadendron	((Nuytsia	((Ileostylus	Muellerina)	((Loranthus	Cecarria)	((((Dendrophthoe	Tolypanthus)	((Socratina	Vanwykia)	((((((Actinanthella	((Oncella	Oncocalyx)	Agelanthus))	(Berhautia	(Englerina	Tapinanthus)))	(Septulina	Oedina))	(Phragmanthera	(Moquiniella	((Globimetula	Emelianthe)	(Oliverella	(Spragueanella	Erianthemum))))))	Bakerella)	Plicosepalus)))	(Helixanthera	(Taxillus	Scurrula)))	(Baratranthus	(Sogerianthe	((Dactyliophora	(Amyema	Diplatia))
((((Lepeostegeres	Tupeia)	(((Aetanthus	Desmaria)	(((Ixocactus	(Tripodanthus	((Phthirusa	(Dendropemon	Oryctanthus))	((Struthanthus	Cladocolea)	Psittacanthus))))	Ligaria)	Notanthera))	((Gaiadendron	((((Ileostylus	Muellerina)	((Loranthus	Cecarria)	((((Dendrophthoe	Tolypanthus)	((Socratina	Vanwykia)	((((((Englerina	Tapinanthus)	((((Oncella	Oncocalyx)	Agelanthus)	Berhautia)	Actinanthella))	Oedina)	(Moquiniella	(Phragmanthera	((Globimetula	Emelianthe)	(Oliverella	(Spragueanella	Erianthemum))))))	(Septulina	Bakerella))	Plicosepalus)))	(Helixanthera	(Taxillus	Scurrula)))	((Helicanthes	Baratranthus)	(Sogerianthe	((Dactyliophora	(Amyema	Diplatia))
((((Lepeostegeres	Tupeia)	((Atkinsonia	((Ligaria	(Aetanthus	Desmaria))	((Ixocactus	(Tripodanthus	((Struthanthus	Cladocolea)	(Psittacanthus	(Phthirusa	(Dendropemon	Oryctanthus))))))	Notanthera)))	(Gaiadendron	((((Ileostylus	Muellerina)	((Loranthus	Cecarria)	((Helixanthera	(Taxillus	Scurrula))	((Baratranthus	(Sogerianthe	((Dactyliophora	(Amyema	Diplatia))	(Helicanthes	Benthamina))))	(((Dendrophthoe	Tolypanthus)	((Socratina	Vanwykia)	((((((Oncella	Oncocalyx)	Agelanthus)	(Berhautia	(Actinanthella	(Englerina	Tapinanthus))))	Oedina)	(((Globimetula	Emelianthe)	(Oliverella	(Spragueanella	Erianthemum)))	(Moquiniella	Phragmanthera)))	(Septulina
(((Lepeostegeres	((Amylotheca	Loxanthera)	(Lysiana	(Decaisnina	(Macrosolen	Lepidaria)))))	((((Ligaria	(Desmaria	Aetanthus))	((Ixocactus	((((Oryctanthus	Dendropemon)	Phthirusa)	(Psittacanthus	(Cladocolea	Struthanthus)))	Tripodanthus))	(Gaiadendron	((Tupeia	((Muellerina	Ileostylus)	(((((Tolypanthus	Dendrophthoe)	((((Socratina	Vanwykia)	((Septulina	Oedina)	((Berhautia	((Agelanthus	(Oncella	Oncocalyx))	Actinanthella))	(Englerina	Tapinanthus))))	(Moquiniella	(((Globimetula	Emelianthe)	(Oliverella	(Erianthemum	Spragueanella)))	Phragmanthera)))	(Plicosepalus	Bakerella)))	(Helixanthera	(Taxillus	Scurrula)))	(((((Amyema	Diplatia)	Dactyliophora)
(((Lepeostegeres	(Lysiana	((Decaisnina	(Macrosolen	Lepidaria))	(Amylotheca	Loxanthera))))	((((Notanthera	(Tristerix	Ligaria))	(Ixocactus	((((Oryctanthus	Dendropemon)	Phthirusa)	(Psittacanthus	(Cladocolea	Struthanthus)))	Tripodanthus)))	(Desmaria	Aetanthus))	(Atkinsonia	(((Nuytsia	((Loranthus	Cecarria)	((Muellerina	Ileostylus)	((((((Tolypanthus	Dendrophthoe)	Plicosepalus)	(Socratina	Vanwykia))	(((Septulina	Oedina)	((Berhautia	((Agelanthus	(Oncella	Oncocalyx))	Actinanthella))	(Englerina	Tapinanthus)))	((Moquiniella	(((Globimetula	Emelianthe)	(Oliverella	(Erianthemum	Spragueanella)))	Phragmanthera))	Bakerella)))	(Helixanthera	(Taxillus
(((Lepeostegeres	((Amylotheca	Loxanthera)	(Lysiana	(Decaisnina	(Macrosolen	Lepidaria)))))	((Gaiadendron	Nuytsia)	(((((((Helixanthera	((Taxillus	Scurrula)	((Bakerella	(((Tolypanthus	Dendrophthoe)	Plicosepalus)	(Socratina	Vanwykia)))	(((Septulina	Oedina)	(Actinanthella	(Berhautia	((Agelanthus	(Oncella	Oncocalyx))	(Englerina	Tapinanthus)))))	(Moquiniella	(((Globimetula	Emelianthe)	(Oliverella	(Erianthemum	Spragueanella)))	Phragmanthera))))))	(((Sogerianthe	((Diplatia	Dactyliophora)	(Helicanthes	Amyema)))	Benthamina)	Baratranthus))	((Loranthus	Cecarria)	(Muellerina	Ileostylus)))	Tristerix)	Tupeia)	((Ligaria	(Ixocactus	((((Oryctanthus
(((Lepeostegeres	((Amylotheca	Loxanthera)	(Lysiana	(Decaisnina	(Macrosolen	Lepidaria)))))	((Atkinsonia	((Nuytsia	((Loranthus	Cecarria)	((Muellerina	Ileostylus)	(((Taxillus	Scurrula)	((((Socratina	Vanwykia)	(Bakerella	((Septulina	Oedina)	((Moquiniella	((Oliverella	(Erianthemum	Spragueanella))	(Phragmanthera	(Globimetula	Emelianthe))))	((Actinanthella	(Agelanthus	(Oncella	Oncocalyx)))	((Englerina	Tapinanthus)	Berhautia))))))	Plicosepalus)	(Tolypanthus	(Dendrophthoe	Helixanthera))))	((Sogerianthe	((Benthamina	((Amyema	Diplatia)	Dactyliophora))	Helicanthes))	Baratranthus)))))	(Gaiadendron	((Aetanthus	Tristerix)	Tupeia))))	(((Ixocactus
(((Lepeostegeres	(Lysiana	((Decaisnina	(Macrosolen	Lepidaria))	(Amylotheca	Loxanthera))))	(((((Aetanthus	Desmaria)	Ligaria)	(Ixocactus	((((Oryctanthus	Dendropemon)	Phthirusa)	(Psittacanthus	(Cladocolea	Struthanthus)))	Tripodanthus)))	(((Nuytsia	((((Taxillus	Scurrula)	(((Moquiniella	(((Oliverella	(Erianthemum	Spragueanella))	(Globimetula	Emelianthe))	Phragmanthera))	((Tolypanthus	(Oedina	((Actinanthella	(Agelanthus	(Oncella	Oncocalyx)))	((Englerina	Tapinanthus)	Berhautia))))	((Septulina	Bakerella)	(Plicosepalus	(Socratina	Vanwykia)))))	(Dendrophthoe	Helixanthera)))	((Sogerianthe	(((Amyema	Diplatia)	Dactyliophora)	(Helicanthes	Benthamina)))
(((Lepeostegeres	(Lysiana	((Decaisnina	(Macrosolen	Lepidaria))	(Amylotheca	Loxanthera))))	(((Aetanthus	Desmaria)	(((Tristerix	(Nuytsia	(((((Sogerianthe	((Amyema	Diplatia)	Helicanthes))	Dactyliophora)	Benthamina)	(Baratranthus	((Helixanthera	(Taxillus	Scurrula))	((((Bakerella	(Oedina	Septulina))	Plicosepalus)	((Moquiniella	(((Erianthemum	Spragueanella)	((Globimetula	Emelianthe)	Oliverella))	Phragmanthera))	((Socratina	Vanwykia)	((Actinanthella	(Agelanthus	(Oncella	Oncocalyx)))	((Englerina	Tapinanthus)	Berhautia)))))	(Dendrophthoe	Tolypanthus)))))	((Loranthus	Cecarria)	(Muellerina	Ileostylus)))))	Tupeia)	Gaiadendron))	(Atkinsonia
(((Lysiana	((Decaisnina	(Macrosolen	Lepidaria))	(Amylotheca	Loxanthera)))	(((((Nuytsia	((((Helixanthera	(Taxillus	Scurrula))	((((Socratina	Vanwykia)	((Septulina	Oedina)	((Berhautia	(Actinanthella	(Agelanthus	(Oncella	Oncocalyx))))	(Englerina	Tapinanthus))))	((Plicosepalus	Bakerella)	(Dendrophthoe	Tolypanthus)))	(Moquiniella	(Phragmanthera	(((Erianthemum	Spragueanella)	Oliverella)	(Globimetula	Emelianthe))))))	((Sogerianthe	(Helicanthes	(Benthamina	(Dactyliophora	(Amyema	Diplatia)))))	Baratranthus))	((Loranthus	Cecarria)	(Muellerina	Ileostylus))))	Tristerix)	Gaiadendron)	(Atkinsonia	(Desmaria	((Notanthera	Ligaria)	(((((Oryctanthus
(((Lysiana	((Decaisnina	(Macrosolen	Lepidaria))	(Amylotheca	Loxanthera)))	((Gaiadendron	(Nuytsia	(((Ixocactus	Atkinsonia)	((Aetanthus	Desmaria)	((Ligaria	(Tristerix	Notanthera))	((((Oryctanthus	Dendropemon)	Phthirusa)	(Psittacanthus	(Cladocolea	Struthanthus)))	Tripodanthus))))	((Muellerina	Ileostylus)	((((Helixanthera	(Taxillus	Scurrula))	(((Plicosepalus	Bakerella)	((((Actinanthella	(Agelanthus	(Oncella	Oncocalyx)))	((Englerina	Tapinanthus)	Berhautia))	(Socratina	Vanwykia))	((Moquiniella	(Phragmanthera	(((Erianthemum	Spragueanella)	Oliverella)	(Globimetula	Emelianthe))))	(Septulina	Oedina))))	(Tolypanthus	Dendrophthoe)))	((Sogerianthe
((((Decaisnina	Lysiana)	((Macrosolen	Lepidaria)	(Amylotheca	Loxanthera)))	((((Aetanthus	Desmaria)	((((Ixocactus	((Oryctanthus	Dendropemon)	Phthirusa))	(Psittacanthus	(Cladocolea	Struthanthus)))	Tripodanthus)	((Gaiadendron	Tristerix)	(Nuytsia	((((Helixanthera	(Taxillus	Scurrula))	((((((Berhautia	(Agelanthus	Actinanthella))	(Oncella	Oncocalyx))	(Englerina	Tapinanthus))	(Socratina	Vanwykia))	((Plicosepalus	((Moquiniella	(Phragmanthera	(((Erianthemum	Spragueanella)	Oliverella)	(Globimetula	Emelianthe))))	(Septulina	Oedina)))	Bakerella))	(Tolypanthus	Dendrophthoe)))	(((Sogerianthe	((Dactyliophora	(Amyema	Diplatia))	Benthamina))	Helicanthes)
(((Lepeostegeres	(Notanthera	(Lepidaria	((Amylotheca	Loxanthera)	((Decaisnina	Macrosolen)	Lysiana)))))	(((((Tupeia	Gaiadendron)	(Nuytsia	((((Helixanthera	(Taxillus	Scurrula))	(((Bakerella	(Plicosepalus	(Phragmanthera	(Moquiniella	((Globimetula	Emelianthe)	((Erianthemum	Spragueanella)	Oliverella))))))	((Socratina	Vanwykia)	((Septulina	Oedina)	(((Actinanthella	(Englerina	Tapinanthus))	Berhautia)	(Agelanthus	(Oncella	Oncocalyx))))))	(Tolypanthus	Dendrophthoe)))	(Baratranthus	(Sogerianthe	((Dactyliophora	(Amyema	Diplatia))	(Benthamina	Helicanthes)))))	((Loranthus	Cecarria)	(Muellerina	Ileostylus)))))	((((((Oryctanthus	Dendropemon)	Phthirusa)
(((Lepeostegeres	((Amylotheca	Loxanthera)	(Lysiana	((Macrosolen	Lepidaria)	Decaisnina))))	((((Gaiadendron	(Nuytsia	(((Baratranthus	(Sogerianthe	(Benthamina	(Dactyliophora	((Helicanthes	Amyema)	Diplatia)))))	((Helixanthera	(Taxillus	Scurrula))	((Tolypanthus	Dendrophthoe)	(((Bakerella	Plicosepalus)	((((Globimetula	Phragmanthera)	(Emelianthe	(Oliverella	(Spragueanella	Erianthemum))))	Moquiniella)	((Septulina	Oedina)	((Englerina	Tapinanthus)	(Berhautia	(Actinanthella	((Oncocalyx	Oncella)	Agelanthus)))))))	(Vanwykia	Socratina)))))	((Ileostylus	Muellerina)	(Cecarria	Loranthus)))))	((((Tristerix	Ligaria)	((Tripodanthus	((Phthirusa	(Oryctanthus
(((Notanthera	(Lepeostegeres	((Amylotheca	Loxanthera)	(Lysiana	((Macrosolen	Lepidaria)	Decaisnina)))))	(Nuytsia	((((((((Baratranthus	(Sogerianthe	((Benthamina	Helicanthes)	((Diplatia	Amyema)	Dactyliophora))))	((Taxillus	Scurrula)	(((Bakerella	(((Septulina	Oedina)	((Actinanthella	((Oncocalyx	Oncella)	Agelanthus))	((Englerina	Tapinanthus)	Berhautia)))	((Moquiniella	(Phragmanthera	(Oliverella	((Emelianthe	Globimetula)	(Spragueanella	Erianthemum)))))	Helixanthera)))	(Plicosepalus	(Vanwykia	Socratina)))	(Tolypanthus	Dendrophthoe))))	((Ileostylus	Muellerina)	(Cecarria	Loranthus)))	(Tristerix	Ligaria))	((Ixocactus	(Tripodanthus	((Phthirusa
(((Lepeostegeres	(((Amylotheca	Loxanthera)	(Lysiana	((Macrosolen	Lepidaria)	Decaisnina)))	Notanthera))	(((((((Cecarria	Loranthus)	(((((Benthamina	Helicanthes)	((Diplatia	Amyema)	Dactyliophora))	(((Helixanthera	(Taxillus	Scurrula))	((Bakerella	(Plicosepalus	((((Actinanthella	((Oncocalyx	Oncella)	Agelanthus))	((Englerina	Tapinanthus)	Berhautia))	(Vanwykia	Socratina))	((Septulina	Oedina)	(Moquiniella	((Emelianthe	((Spragueanella	Erianthemum)	Oliverella))	(Globimetula	Phragmanthera)))))))	(Tolypanthus	Dendrophthoe)))	Baratranthus))	Sogerianthe)	(Ileostylus	Muellerina)))	(Tristerix	Ligaria))	((Ixocactus	(Tripodanthus	((Phthirusa	(Oryctanthus
(((Lepeostegeres	(Lysiana	(((Macrosolen	Lepidaria)	Decaisnina)	(Amylotheca	Loxanthera))))	(Notanthera	(((Gaiadendron	(Tupeia	((((((Helixanthera	(Taxillus	Scurrula))	(((((Actinanthella	(((Oncocalyx	Oncella)	Agelanthus)	((Englerina	Tapinanthus)	Berhautia)))	(Vanwykia	Socratina))	((Septulina	Oedina)	((Moquiniella	Phragmanthera)	(((Spragueanella	Erianthemum)	Oliverella)	(Emelianthe	Globimetula)))))	(Bakerella	Plicosepalus))	(Tolypanthus	Dendrophthoe)))	(Baratranthus	(Sogerianthe	((Benthamina	Helicanthes)	((Diplatia	Amyema)	Dactyliophora)))))	((Ileostylus	Muellerina)	(Cecarria	Loranthus)))	Nuytsia)	Tristerix)))	(Ligaria	(Aetanthus
(((Lepeostegeres	((Amylotheca	Loxanthera)	(Lysiana	((Macrosolen	Lepidaria)	Decaisnina))))	((Notanthera	(((Nuytsia	(Aetanthus	Desmaria))	((Tupeia	((((((Taxillus	Scurrula)	((((Vanwykia	Socratina)	(((Englerina	Tapinanthus)	((Actinanthella	((Oncocalyx	Oncella)	Agelanthus))	Berhautia))	(Septulina	Oedina)))	((Moquiniella	(((Emelianthe	Globimetula)	((Spragueanella	Erianthemum)	Oliverella))	Phragmanthera))	(Plicosepalus	Bakerella)))	(Tolypanthus	(Helixanthera	Dendrophthoe))))	(Baratranthus	(Sogerianthe	((Benthamina	Helicanthes)	((Diplatia	Amyema)	Dactyliophora)))))	((Ileostylus	Muellerina)	(Cecarria	Loranthus)))	Ligaria)	Tristerix))
(((Lepeostegeres	((Amylotheca	Loxanthera)	(Lysiana	((Macrosolen	Lepidaria)	Decaisnina))))	((Atkinsonia	(((Tupeia	(((((Helixanthera	(Taxillus	Scurrula))	((((Vanwykia	Socratina)	(((Englerina	Tapinanthus)	((Actinanthella	((Oncocalyx	Oncella)	Agelanthus))	Berhautia))	(Septulina	Oedina)))	((Moquiniella	(((Emelianthe	Globimetula)	((Spragueanella	Erianthemum)	Oliverella))	Phragmanthera))	(Plicosepalus	Bakerella)))	(Tolypanthus	Dendrophthoe)))	(Baratranthus	(Sogerianthe	(Helicanthes	(((Diplatia	Amyema)	Dactyliophora)	Benthamina)))))	((Ileostylus	Muellerina)	(Cecarria	Loranthus)))	Nuytsia))	Gaiadendron)	((Tripodanthus	((Cladocolea	Struthanthus)
((((Amylotheca	Loxanthera)	(Lysiana	((Macrosolen	Lepidaria)	Decaisnina)))	((Tupeia	Lepeostegeres)	(((Tristerix	(((Cecarria	Loranthus)	((((Helixanthera	(Taxillus	Scurrula))	(((Vanwykia	Socratina)	(((Septulina	Bakerella)	(Tolypanthus	((Actinanthella	((Oncocalyx	Oncella)	Agelanthus))	(Berhautia	(Englerina	Tapinanthus)))))	(((Oedina	((Emelianthe	Globimetula)	((Spragueanella	Erianthemum)	Oliverella)))	(Phragmanthera	Moquiniella))	Plicosepalus)))	Dendrophthoe))	(Baratranthus	(Sogerianthe	(((Diplatia	Amyema)	Dactyliophora)	(Benthamina	Helicanthes)))))	(Ileostylus	Muellerina)))	Nuytsia))	Gaiadendron)	((Notanthera	((Ixocactus	(Tripodanthus
((((Amylotheca	Loxanthera)	(Lysiana	((Macrosolen	Lepidaria)	Decaisnina)))	((Tupeia	Lepeostegeres)	(Gaiadendron	((((((Helicanthes	(Sogerianthe	(((Diplatia	Amyema)	Dactyliophora)	Benthamina)))	(Baratranthus	((Helixanthera	(Taxillus	Scurrula))	((Plicosepalus	(((Vanwykia	Socratina)	(Oedina	((Actinanthella	((Oncocalyx	Oncella)	Agelanthus))	(Berhautia	(Englerina	Tapinanthus)))))	(Bakerella	(Septulina	((Phragmanthera	((Emelianthe	(Oliverella	Globimetula))	(Spragueanella	Erianthemum)))	Moquiniella)))))	(Tolypanthus	Dendrophthoe)))))	((Ileostylus	Muellerina)	(Cecarria	Loranthus)))	Nuytsia)	(((Ixocactus	(Tripodanthus	((Phthirusa	(Oryctanthus
((((Amylotheca	Loxanthera)	(Lysiana	((Macrosolen	Lepidaria)	Decaisnina)))	((Tupeia	Lepeostegeres)	(Gaiadendron	((((((Sogerianthe	(((Diplatia	Amyema)	Dactyliophora)	(Helicanthes	Benthamina)))	(Baratranthus	((Helixanthera	(Taxillus	Scurrula))	(((Vanwykia	Socratina)	((Bakerella	((((Phragmanthera	((Emelianthe	Globimetula)	(Oliverella	(Spragueanella	Erianthemum))))	Moquiniella)	Septulina)	(((Oncocalyx	Oncella)	Agelanthus)	((Actinanthella	Berhautia)	(Englerina	Tapinanthus)))))	(Plicosepalus	Oedina)))	(Tolypanthus	Dendrophthoe)))))	((Ileostylus	Muellerina)	(Cecarria	Loranthus)))	Nuytsia)	(((Tristerix	(Aetanthus	Desmaria))	Notanthera)
((((Amylotheca	Loxanthera)	(Lysiana	((Macrosolen	Lepidaria)	Decaisnina)))	((Tristerix	(Tupeia	Lepeostegeres))	(((Ligaria	(Aetanthus	Desmaria))	((Ixocactus	(Tripodanthus	((Cladocolea	Struthanthus)	((Phthirusa	(Oryctanthus	Dendropemon))	Psittacanthus))))	((Gaiadendron	Notanthera)	(((((Taxillus	Scurrula)	((((Plicosepalus	((((Emelianthe	Globimetula)	(Oliverella	(Spragueanella	Erianthemum)))	(Septulina	Phragmanthera))	Moquiniella))	(Oedina	((Englerina	Tapinanthus)	((Actinanthella	((Oncocalyx	Oncella)	Agelanthus))	Berhautia))))	(Bakerella	(Vanwykia	Socratina)))	(Dendrophthoe	(Tolypanthus	Helixanthera))))	(((Helicanthes	Benthamina)	(Sogerianthe
(Peraxilla	((Notanthera	((Decaisnina	Lysiana)	((Loxanthera	Amylotheca)	(Lepidaria	Macrosolen))))	((((Aetanthus	Desmaria)	(((Ixocactus	(Tripodanthus	((Struthanthus	Cladocolea)	(((Dendropemon	Oryctanthus)	Phthirusa)	Psittacanthus))))	Ligaria)	Atkinsonia))	((Nuytsia	(Tristerix	((((((Taxillus	Scurrula)	Helixanthera)	((Tolypanthus	Dendrophthoe)	((((Bakerella	(((Actinanthella	(Agelanthus	(Oncella	Oncocalyx)))	((Tapinanthus	Englerina)	Berhautia))	(Septulina	Oedina)))	(Moquiniella	(Phragmanthera	((Emelianthe	Globimetula)	(Oliverella	(Erianthemum	Spragueanella))))))	Plicosepalus)	(Vanwykia	Socratina))))	(Baratranthus	(Sogerianthe	(Helicanthes
(Peraxilla	((Lysiana	((Loxanthera	Amylotheca)	(Decaisnina	(Lepidaria	Macrosolen))))	(((Atkinsonia	((Ligaria	(Notanthera	(Aetanthus	Desmaria)))	(Ixocactus	(Tripodanthus	(((Dendropemon	Oryctanthus)	Phthirusa)	((Struthanthus	Cladocolea)	Psittacanthus))))))	(((Nuytsia	((((((Taxillus	Scurrula)	Helixanthera)	((((Tolypanthus	Dendrophthoe)	((Socratina	(((Actinanthella	(Agelanthus	(Oncella	Oncocalyx)))	((Tapinanthus	Englerina)	Berhautia))	Oedina))	(Moquiniella	((Septulina	Phragmanthera)	(Emelianthe	(Globimetula	(Oliverella	(Erianthemum	Spragueanella))))))))	Bakerella)	(Vanwykia	Plicosepalus)))	(Baratranthus	(Sogerianthe	(Helicanthes	(Benthamina
(Peraxilla	((Lysiana	((Loxanthera	Amylotheca)	(Decaisnina	(Lepidaria	Macrosolen))))	((Atkinsonia	(((Aetanthus	Desmaria)	((Ixocactus	(Tripodanthus	(((Dendropemon	Oryctanthus)	Phthirusa)	((Struthanthus	Cladocolea)	Psittacanthus))))	(Tristerix	Ligaria)))	((Nuytsia	(((((Baratranthus	(((Taxillus	Scurrula)	Helixanthera)	(((((Actinanthella	((Agelanthus	(Oncella	Oncocalyx))	((Tapinanthus	Englerina)	Berhautia)))	Oedina)	(Moquiniella	((Globimetula	Phragmanthera)	(Emelianthe	(Oliverella	(Erianthemum	Spragueanella))))))	(Septulina	Bakerella))	(((Socratina	Vanwykia)	Plicosepalus)	(Tolypanthus	Dendrophthoe)))))	(Sogerianthe	(((Amyema	Diplatia)
(Peraxilla	((Lysiana	((Loxanthera	Amylotheca)	(Decaisnina	(Lepidaria	Macrosolen))))	(((Lepeostegeres	Tupeia)	((Gaiadendron	Atkinsonia)	(((Aetanthus	Desmaria)	((Ixocactus	(((Struthanthus	Cladocolea)	Psittacanthus)	(Tripodanthus	((Dendropemon	Oryctanthus)	Phthirusa))))	(Tristerix	Ligaria)))	(Nuytsia	(((Cecarria	Loranthus)	((Baratranthus	((Plicosepalus	(((((Berhautia	((Actinanthella	(Agelanthus	(Oncella	Oncocalyx)))	(Tapinanthus	Englerina)))	(Socratina	(Moquiniella	(Phragmanthera	((Oliverella	(Erianthemum	Spragueanella))	(Emelianthe	Globimetula))))))	(Septulina	Bakerella))	((Taxillus	Scurrula)	(Helixanthera	(Tolypanthus	Dendrophthoe))))
(Peraxilla	((Lepeostegeres	(Decaisnina	((Lysiana	(Lepidaria	Macrosolen))	(Loxanthera	Amylotheca))))	(((Gaiadendron	Atkinsonia)	(Ligaria	((Tristerix	(Tupeia	((((((Helixanthera	(Taxillus	Scurrula))	((Moquiniella	(Phragmanthera	((Oliverella	(Erianthemum	Spragueanella))	(Emelianthe	Globimetula))))	((((Septulina	Oedina)	((Actinanthella	(Agelanthus	(Oncella	Oncocalyx)))	((Tapinanthus	Englerina)	Berhautia)))	(Socratina	Vanwykia))	(((Tolypanthus	Dendrophthoe)	Plicosepalus)	Bakerella))))	((Sogerianthe	(Helicanthes	(Benthamina	(Dactyliophora	(Amyema	Diplatia)))))	Baratranthus))	((Cecarria	Loranthus)	(Ileostylus	Muellerina)))	Notanthera)
(Peraxilla	(((Gaiadendron	(Atkinsonia	Nuytsia))	((((((Helixanthera	(Taxillus	Scurrula))	(((Moquiniella	(Phragmanthera	((Oliverella	(Erianthemum	Spragueanella))	(Emelianthe	Globimetula))))	(((Septulina	Oedina)	(Berhautia	((Actinanthella	(Agelanthus	(Oncella	Oncocalyx)))	(Tapinanthus	Englerina))))	Bakerella))	((Socratina	Vanwykia)	((Tolypanthus	Dendrophthoe)	Plicosepalus))))	((Sogerianthe	((Dactyliophora	(Amyema	Diplatia))	(Helicanthes	Benthamina)))	Baratranthus))	((Cecarria	Loranthus)	(Ileostylus	Muellerina)))	(((Aetanthus	Desmaria)	Tristerix)	(((Tripodanthus	(((Dendropemon	Oryctanthus)	Phthirusa)	((Struthanthus	Cladocolea)	Psittacanthus)))
(Peraxilla	((Gaiadendron	(Atkinsonia	((((Tristerix	Tupeia)	(Ligaria	(Aetanthus	Desmaria)))	((Tripodanthus	(((Dendropemon	Oryctanthus)	Phthirusa)	((Struthanthus	Cladocolea)	Psittacanthus)))	Ixocactus))	(Nuytsia	(((Sogerianthe	(Helicanthes	(Benthamina	(Dactyliophora	(Amyema	Diplatia)))))	(Baratranthus	((Helixanthera	(Taxillus	Scurrula))	((Tolypanthus	Dendrophthoe)	((Bakerella	Plicosepalus)	(((Moquiniella	((Globimetula	Phragmanthera)	((Erianthemum	Spragueanella)	(Oliverella	Emelianthe))))	(Oedina	(Berhautia	((Agelanthus	((Oncella	Oncocalyx)	Actinanthella))	(Tapinanthus	Englerina)))))	(Septulina	(Socratina	Vanwykia))))))))	((Cecarria
(Peraxilla	(((Gaiadendron	((((Cecarria	Loranthus)	((Ileostylus	Muellerina)	(((Helixanthera	(Taxillus	Scurrula))	((Tolypanthus	Dendrophthoe)	((Socratina	Vanwykia)	(((((Moquiniella	((Emelianthe	Globimetula)	((Erianthemum	Spragueanella)	Oliverella)))	Phragmanthera)	(Oedina	(((Agelanthus	(Oncella	Oncocalyx))	((Tapinanthus	Englerina)	Berhautia))	Actinanthella)))	(Bakerella	Septulina))	Plicosepalus))))	(((Helicanthes	Benthamina)	(Sogerianthe	(Dactyliophora	(Amyema	Diplatia))))	Baratranthus))))	Tupeia)	(Tristerix	Nuytsia)))	(Atkinsonia	((Aetanthus	Desmaria)	(Notanthera	(((Tripodanthus	(Psittacanthus	(((Dendropemon	Oryctanthus)	Phthirusa)
(Peraxilla	(((Gaiadendron	((Nuytsia	((Ileostylus	Muellerina)	((((Helixanthera	(Taxillus	Scurrula))	((Tolypanthus	Dendrophthoe)	((((Socratina	Vanwykia)	(Oedina	((Tapinanthus	Englerina)	(Berhautia	(Actinanthella	(Agelanthus	(Oncella	Oncocalyx)))))))	((Bakerella	Septulina)	(Moquiniella	(Phragmanthera	((Emelianthe	Globimetula)	((Erianthemum	Spragueanella)	Oliverella))))))	Plicosepalus)))	((Sogerianthe	((Benthamina	(Dactyliophora	(Amyema	Diplatia)))	Helicanthes))	Baratranthus))	(Cecarria	Loranthus))))	(Tupeia	Tristerix)))	(Atkinsonia	(((Aetanthus	Desmaria)	Notanthera)	(((Tripodanthus	(((Dendropemon	Oryctanthus)	Phthirusa)	((Struthanthus
(Peraxilla	((((((Tripodanthus	(((Dendropemon	Oryctanthus)	Phthirusa)	((Struthanthus	Cladocolea)	Psittacanthus)))	Ixocactus)	((Tupeia	((Nuytsia	Tristerix)	Gaiadendron))	((Ileostylus	Muellerina)	(((Helixanthera	((Taxillus	Scurrula)	((Tolypanthus	Dendrophthoe)	((((Moquiniella	Phragmanthera)	((Emelianthe	Globimetula)	((Erianthemum	Spragueanella)	Oliverella)))	(Plicosepalus	Bakerella))	((Oedina	Septulina)	((Socratina	Vanwykia)	(((Oncella	Oncocalyx)	(Actinanthella	Agelanthus))	((Tapinanthus	Englerina)	Berhautia))))))))	((Sogerianthe	((Benthamina	(Dactyliophora	(Amyema	Diplatia)))	Helicanthes))	Baratranthus))	(Cecarria	Loranthus)))))	(Ligaria
(Peraxilla	((Lepeostegeres	(Lysiana	((Loxanthera	Amylotheca)	(Decaisnina	(Lepidaria	Macrosolen)))))	((Atkinsonia	(Tupeia	Ligaria))	((Gaiadendron	(Nuytsia	((Ixocactus	(Tripodanthus	((Psittacanthus	(Cladocolea	Struthanthus))	(Phthirusa	(Dendropemon	Oryctanthus)))))	(Notanthera	(Aetanthus	Desmaria)))))	(Tristerix	((((Taxillus	Scurrula)	((Helixanthera	(Tolypanthus	Dendrophthoe))	(((Moquiniella	(Phragmanthera	((Emelianthe	Globimetula)	((Erianthemum	Spragueanella)	Oliverella))))	(((Septulina	Oedina)	(Actinanthella	(((Oncella	Oncocalyx)	Agelanthus)	((Englerina	Tapinanthus)	Berhautia))))	(Socratina	Vanwykia)))	(Plicosepalus	Bakerella))))
(Peraxilla	((Notanthera	(Lepeostegeres	(Lysiana	((Loxanthera	Amylotheca)	(Decaisnina	(Lepidaria	Macrosolen))))))	(Atkinsonia	(((Ixocactus	(Tripodanthus	((Psittacanthus	(Cladocolea	Struthanthus))	(Phthirusa	(Dendropemon	Oryctanthus)))))	((Aetanthus	Desmaria)	Ligaria))	(Gaiadendron	((Tupeia	(((Sogerianthe	(((Diplatia	Amyema)	Dactyliophora)	(Helicanthes	Benthamina)))	(Baratranthus	((Helixanthera	(Taxillus	Scurrula))	((Tolypanthus	Dendrophthoe)	(((Plicosepalus	Bakerella)	(Moquiniella	((((Erianthemum	Spragueanella)	Oliverella)	Emelianthe)	(Globimetula	Phragmanthera))))	((Septulina	Oedina)	(((Englerina	Tapinanthus)	(Berhautia	(Actinanthella
(Peraxilla	((((Loxanthera	Amylotheca)	((Decaisnina	(Lepidaria	Macrosolen))	Lysiana))	Notanthera)	(Lepeostegeres	((Gaiadendron	(Nuytsia	(((((Helixanthera	(Taxillus	Scurrula))	((Tolypanthus	Dendrophthoe)	((Plicosepalus	Bakerella)	((Moquiniella	(Phragmanthera	(((Erianthemum	Spragueanella)	Oliverella)	(Emelianthe	Globimetula))))	((Socratina	Vanwykia)	((Septulina	Oedina)	((Englerina	Tapinanthus)	(Actinanthella	(((Oncella	Oncocalyx)	Agelanthus)	Berhautia)))))))))	((Sogerianthe	(((Diplatia	Amyema)	Dactyliophora)	(Helicanthes	Benthamina)))	Baratranthus))	((Cecarria	Loranthus)	(Ileostylus	Muellerina)))	Tristerix)))	(Atkinsonia	((Tripodanthus
(Peraxilla	((Lepeostegeres	((Loxanthera	Amylotheca)	((Decaisnina	(Lepidaria	Macrosolen))	Lysiana)))	((Nuytsia	(Tristerix	Gaiadendron))	(((Tripodanthus	((Cladocolea	Struthanthus)	((Phthirusa	(Dendropemon	Oryctanthus))	Psittacanthus)))	Ixocactus)	((Atkinsonia	(((Sogerianthe	(((Diplatia	Amyema)	Dactyliophora)	(Helicanthes	Benthamina)))	(Baratranthus	((Taxillus	Scurrula)	((Helixanthera	(Tolypanthus	Dendrophthoe))	(((Moquiniella	(Phragmanthera	(((Erianthemum	Spragueanella)	Oliverella)	(Emelianthe	Globimetula))))	((Septulina	Oedina)	((Actinanthella	((Oncella	Oncocalyx)	Agelanthus))	(Berhautia	(Englerina	Tapinanthus)))))	(((Socratina	Vanwykia)
(Peraxilla	((Lepeostegeres	((Loxanthera	Amylotheca)	((Decaisnina	(Lepidaria	Macrosolen))	Lysiana)))	(((Gaiadendron	(Atkinsonia	Nuytsia))	(((Tupeia	((Tripodanthus	((Phthirusa	(Dendropemon	Oryctanthus))	(Psittacanthus	(Cladocolea	Struthanthus))))	Ixocactus))	((Aetanthus	Desmaria)	(Ligaria	Tristerix)))	((((Taxillus	Scurrula)	((Helixanthera	(Tolypanthus	Dendrophthoe))	((Bakerella	((Septulina	(Phragmanthera	((((Erianthemum	Spragueanella)	Oliverella)	(Emelianthe	Globimetula))	Moquiniella)))	((Oedina	((Berhautia	(((Oncella	Oncocalyx)	Agelanthus)	Actinanthella))	(Englerina	Tapinanthus)))	(Socratina	Vanwykia))))	Plicosepalus)))	((Sogerianthe
(Peraxilla	((Lepeostegeres	((Gaiadendron	(Tristerix	Nuytsia))	(Atkinsonia	(((Tupeia	((Tripodanthus	((Phthirusa	(Dendropemon	Oryctanthus))	(Psittacanthus	(Cladocolea	Struthanthus))))	Ixocactus))	(Ligaria	(((((Taxillus	Scurrula)	((Tolypanthus	Dendrophthoe)	(((Plicosepalus	((Moquiniella	Phragmanthera)	Bakerella))	(((Septulina	Oedina)	((((Oncella	Oncocalyx)	Agelanthus)	Actinanthella)	((Englerina	Tapinanthus)	Berhautia)))	(Socratina	Vanwykia)))	(((Erianthemum	Spragueanella)	Oliverella)	(Emelianthe	Globimetula)))))	Helixanthera)	((Sogerianthe	(((Diplatia	Amyema)	Dactyliophora)	(Helicanthes	Benthamina)))	Baratranthus))	((Cecarria	Loranthus)
(Peraxilla	(((Loxanthera	Amylotheca)	((Decaisnina	(Lepidaria	Macrosolen))	Lysiana))	((Gaiadendron	(((((((Taxillus	Scurrula)	((Moquiniella	((Emelianthe	((Erianthemum	Spragueanella)	Oliverella))	(Globimetula	Phragmanthera)))	(((Septulina	Oedina)	(((Berhautia	((Oncella	Oncocalyx)	Agelanthus))	Actinanthella)	(Englerina	Tapinanthus)))	(((Plicosepalus	(Tolypanthus	Dendrophthoe))	(Socratina	Vanwykia))	Bakerella))))	Helixanthera)	((Sogerianthe	(((Diplatia	Amyema)	(Benthamina	Dactyliophora))	Helicanthes))	Baratranthus))	((Cecarria	Loranthus)	(Ileostylus	Muellerina)))	Nuytsia)	(Atkinsonia	((((Tripodanthus	((Phthirusa	(Dendropemon	Oryctanthus))
(Peraxilla	((Lysiana	(Decaisnina	((Loxanthera	Amylotheca)	(Lepidaria	Macrosolen))))	((((((Sogerianthe	(((Amyema	Diplatia)	Dactyliophora)	(Benthamina	Helicanthes)))	(Baratranthus	((Taxillus	Scurrula)	(Helixanthera	((Tolypanthus	Dendrophthoe)	((Plicosepalus	Bakerella)	((Septulina	(Socratina	Vanwykia))	((Moquiniella	((Emelianthe	((Erianthemum	Spragueanella)	Oliverella))	(Globimetula	Phragmanthera)))	(Oedina	(((Berhautia	(Oncella	Oncocalyx))	(Agelanthus	Actinanthella))	(Englerina	Tapinanthus)))))))))))	((Cecarria	Loranthus)	(Ileostylus	Muellerina)))	((Tristerix	Nuytsia)	Gaiadendron))	(((((Tripodanthus	((Phthirusa	(Dendropemon	Oryctanthus))
(Peraxilla	((((Lepidaria	(Decaisnina	Macrosolen))	(Loxanthera	Amylotheca))	Lysiana)	((((Ixocactus	(Tripodanthus	((Phthirusa	(Dendropemon	Oryctanthus))	(Psittacanthus	(Cladocolea	Struthanthus)))))	(Notanthera	((Tristerix	Ligaria)	(Aetanthus	Desmaria))))	(Atkinsonia	(Gaiadendron	((((Ileostylus	Muellerina)	(Cecarria	Loranthus))	(((Taxillus	Scurrula)	((Helixanthera	(Dendrophthoe	Tolypanthus))	((((Septulina	((Moquiniella	Phragmanthera)	(((Erianthemum	Spragueanella)	Oliverella)	(Emelianthe	Globimetula))))	((Oedina	((((Oncella	Oncocalyx)	Agelanthus)	Actinanthella)	((Englerina	Tapinanthus)	Berhautia)))	(Socratina	Vanwykia)))	Bakerella)
(Peraxilla	((((Decaisnina	(Macrosolen	Lepidaria))	(Loxanthera	Amylotheca))	Lysiana)	((((((Ileostylus	Muellerina)	(Cecarria	Loranthus))	((Sogerianthe	((((Amyema	Diplatia)	Dactyliophora)	Benthamina)	Helicanthes))	(Baratranthus	((Helixanthera	(Taxillus	Scurrula))	((Dendrophthoe	Tolypanthus)	((((Socratina	((((Oncella	Oncocalyx)	Agelanthus)	Actinanthella)	((Englerina	Tapinanthus)	Berhautia)))	(Moquiniella	(Phragmanthera	(((Erianthemum	Spragueanella)	Oliverella)	(Emelianthe	Globimetula)))))	(Bakerella	(Vanwykia	(Oedina	Septulina))))	Plicosepalus))))))	(Atkinsonia	((Notanthera	(Ligaria	(Ixocactus	(Tripodanthus	((Phthirusa	(Dendropemon
(Peraxilla	((Lysiana	((Decaisnina	(Lepidaria	Macrosolen))	(Loxanthera	Amylotheca)))	(((((Cecarria	Loranthus)	((Muellerina	Ileostylus)	((((Helixanthera	(Scurrula	Taxillus))	((Tolypanthus	Dendrophthoe)	((Plicosepalus	(Bakerella	(((Septulina	Phragmanthera)	(((Spragueanella	Erianthemum)	((Emelianthe	Globimetula)	Oliverella))	Moquiniella))	(Oedina	(((Oncocalyx	Oncella)	(Berhautia	(Actinanthella	Agelanthus)))	(Tapinanthus	Englerina))))))	(Socratina	Vanwykia))))	Baratranthus)	(Sogerianthe	(((Amyema	Helicanthes)	(Diplatia	Dactyliophora))	Benthamina)))))	Atkinsonia)	((Nuytsia	Gaiadendron)	((Tripodanthus	((Phthirusa	(Dendropemon	Oryctanthus))
(Peraxilla	(((Loxanthera	Amylotheca)	((Decaisnina	Lysiana)	(Lepidaria	Macrosolen)))	((((Tripodanthus	((Struthanthus	Cladocolea)	(Psittacanthus	(Phthirusa	(Dendropemon	Oryctanthus)))))	((Gaiadendron	(Nuytsia	((Cecarria	Loranthus)	((Muellerina	Ileostylus)	(((Helixanthera	(Scurrula	Taxillus))	((Tolypanthus	Dendrophthoe)	((Oedina	((Socratina	Vanwykia)	(((Agelanthus	(Oncocalyx	Oncella))	(Berhautia	Actinanthella))	(Tapinanthus	Englerina))))	((Plicosepalus	Bakerella)	((Phragmanthera	((Spragueanella	Erianthemum)	((Emelianthe	Globimetula)	Oliverella)))	(Septulina	Moquiniella))))))	(Baratranthus	(Sogerianthe	(((Amyema	Helicanthes)	(Diplatia
(Peraxilla	(((Loxanthera	Amylotheca)	((Decaisnina	Lysiana)	(Lepidaria	Macrosolen)))	(((((Gaiadendron	(Nuytsia	((Cecarria	Loranthus)	((Muellerina	Ileostylus)	(((Helixanthera	(Scurrula	Taxillus))	((Tolypanthus	Dendrophthoe)	(((Socratina	Vanwykia)	((Berhautia	(Actinanthella	(Agelanthus	(Oncocalyx	Oncella))))	(Tapinanthus	Englerina)))	((Bakerella	Plicosepalus)	(((Moquiniella	(((Emelianthe	Globimetula)	(Oedina	(Spragueanella	Erianthemum)))	Phragmanthera))	Oliverella)	Septulina)))))	(Baratranthus	(Sogerianthe	(((Amyema	Diplatia)	Dactyliophora)	(Helicanthes	Benthamina)))))))))	(Tristerix	Notanthera))	(Ixocactus	(Tripodanthus	((Struthanthus
(Peraxilla	(((Decaisnina	Lysiana)	((Lepidaria	Macrosolen)	(Loxanthera	Amylotheca)))	((Tupeia	Lepeostegeres)	((Gaiadendron	(Tristerix	(Nuytsia	((Cecarria	Loranthus)	((Muellerina	Ileostylus)	((Helixanthera	((Scurrula	Taxillus)	((Moquiniella	(((Emelianthe	Globimetula)	(Oliverella	(Spragueanella	Erianthemum)))	Phragmanthera))	((Plicosepalus	((Socratina	Vanwykia)	(Bakerella	(Oedina	Septulina))))	((Tolypanthus	Dendrophthoe)	(((Berhautia	(Agelanthus	(Oncocalyx	Oncella)))	(Tapinanthus	Englerina))	Actinanthella))))))	(Baratranthus	(((Helicanthes	Amyema)	(Sogerianthe	Diplatia))	(Dactyliophora	Benthamina)))))))))	(((Notanthera	(Ligaria
(Peraxilla	(((Loxanthera	Amylotheca)	(Lysiana	(Decaisnina	(Lepidaria	Macrosolen))))	(((Tupeia	Lepeostegeres)	(((Tripodanthus	(((Ixocactus	Psittacanthus)	(Struthanthus	Cladocolea))	(Phthirusa	(Dendropemon	Oryctanthus))))	(Ligaria	(Atkinsonia	(((Tristerix	(((Helixanthera	((Scurrula	Taxillus)	(((Bakerella	Plicosepalus)	(((((Agelanthus	(Oncocalyx	Oncella))	((Tapinanthus	Englerina)	Berhautia))	Actinanthella)	(Socratina	Vanwykia))	(((Phragmanthera	Moquiniella)	((Emelianthe	Globimetula)	(Oliverella	(Spragueanella	Erianthemum))))	(Oedina	Septulina))))	(Tolypanthus	Dendrophthoe))))	(Baratranthus	(((Benthamina	(Dactyliophora	(Amyema	Diplatia)))
(Peraxilla	((Notanthera	((Atkinsonia	((Ligaria	(Aetanthus	Desmaria))	((Tripodanthus	((Psittacanthus	(Struthanthus	Cladocolea))	(Phthirusa	(Dendropemon	Oryctanthus))))	Ixocactus)))	(Gaiadendron	((Tupeia	(((Cecarria	Loranthus)	((Muellerina	Ileostylus)	((Baratranthus	((Helixanthera	(Scurrula	Taxillus))	(((Socratina	Vanwykia)	(Plicosepalus	Dendrophthoe))	((Moquiniella	(Phragmanthera	((Emelianthe	Globimetula)	(Oliverella	(Spragueanella	Erianthemum)))))	(((((Agelanthus	(Oncocalyx	Oncella))	Actinanthella)	(Berhautia	(Tapinanthus	Englerina)))	(Oedina	Septulina))	(Tolypanthus	Bakerella))))))	(((Dactyliophora	(Amyema	Diplatia))	(Helicanthes
(Peraxilla	((Atkinsonia	(((((Tripodanthus	((Psittacanthus	(Struthanthus	Cladocolea))	(Phthirusa	(Dendropemon	Oryctanthus))))	Ixocactus)	((Notanthera	Tristerix)	Ligaria))	(Aetanthus	Desmaria))	(((((((Scurrula	Taxillus)	((((((Emelianthe	Globimetula)	(Oliverella	(Spragueanella	Erianthemum)))	(Moquiniella	Phragmanthera))	((Socratina	Vanwykia)	(((Tapinanthus	Englerina)	(((Agelanthus	(Oncocalyx	Oncella))	Actinanthella)	Berhautia))	(Oedina	Septulina))))	(Plicosepalus	Bakerella))	(Tolypanthus	(Helixanthera	Dendrophthoe))))	(Baratranthus	((Helicanthes	(Benthamina	(Dactyliophora	(Amyema	Diplatia))))	Sogerianthe)))	((Cecarria	Loranthus)	(Muellerina
(Peraxilla	(((Loxanthera	Amylotheca)	((Lepidaria	Macrosolen)	(Decaisnina	Lysiana)))	((Tupeia	Lepeostegeres)	((((((((((Phragmanthera	((Emelianthe	Globimetula)	(Oliverella	(Spragueanella	Erianthemum))))	Moquiniella)	(((Socratina	Vanwykia)	((Tolypanthus	Dendrophthoe)	Plicosepalus))	(Bakerella	((((Agelanthus	(Oncocalyx	Oncella))	Actinanthella)	(Berhautia	(Tapinanthus	Englerina)))	(Oedina	Septulina)))))	(Helixanthera	(Scurrula	Taxillus)))	(Baratranthus	(Helicanthes	((Benthamina	(Dactyliophora	(Amyema	Diplatia)))	Sogerianthe))))	((Cecarria	Loranthus)	(Muellerina	Ileostylus)))	Nuytsia)	Tristerix)	Gaiadendron)	(Atkinsonia	((((Tripodanthus
(Peraxilla	((((Lysiana	(Lepidaria	Macrosolen))	(Loxanthera	Amylotheca))	Decaisnina)	((Tupeia	Lepeostegeres)	(((Tripodanthus	((Psittacanthus	(Struthanthus	Cladocolea))	(Phthirusa	(Dendropemon	Oryctanthus))))	((Tristerix	Notanthera)	((Ixocactus	Ligaria)	(Aetanthus	Desmaria))))	(((((((Dendrophthoe	((((Tolypanthus	(((Tapinanthus	Englerina)	(((Agelanthus	(Oncocalyx	Oncella))	Actinanthella)	Berhautia))	(Oedina	Septulina)))	((Emelianthe	(Oliverella	(Spragueanella	Erianthemum)))	((Moquiniella	Phragmanthera)	Globimetula)))	(Bakerella	Plicosepalus))	(Socratina	Vanwykia)))	(Helixanthera	(Scurrula	Taxillus)))	(Baratranthus	(Sogerianthe	(Helicanthes
(Peraxilla	((Atkinsonia	(((Aetanthus	Desmaria)	((Notanthera	Ligaria)	(((Psittacanthus	(Struthanthus	Cladocolea))	(Phthirusa	(Dendropemon	Oryctanthus)))	(Ixocactus	Tripodanthus))))	(((Tristerix	Tupeia)	((((((Tolypanthus	(Helixanthera	Dendrophthoe))	(((Bakerella	(((Phragmanthera	((Emelianthe	Globimetula)	(Oliverella	(Spragueanella	Erianthemum))))	Moquiniella)	((((Agelanthus	(Oncocalyx	Oncella))	(Berhautia	(Tapinanthus	Englerina)))	Actinanthella)	(Oedina	Septulina))))	Plicosepalus)	(Socratina	Vanwykia)))	(Scurrula	Taxillus))	(Baratranthus	(Sogerianthe	(Benthamina	(Diplatia	(Dactyliophora	(Amyema	Helicanthes)))))))	((Cecarria	Loranthus)
(((Lysiana	((Loxanthera	Amylotheca)	(Decaisnina	(Macrosolen	Lepidaria))))	(((((Ixocactus	(Tripodanthus	((Cladocolea	Struthanthus)	((Phthirusa	(Dendropemon	Oryctanthus))	Psittacanthus))))	(Ligaria	(Aetanthus	Desmaria)))	((Tristerix	((Tupeia	Gaiadendron)	(Nuytsia	(((Ileostylus	Muellerina)	(Cecarria	Loranthus))	((((((Moquiniella	((Phragmanthera	(Spragueanella	Erianthemum))	(Oliverella	(Emelianthe	Globimetula))))	(Oedina	((Berhautia	((Agelanthus	(Oncella	Oncocalyx))	Actinanthella))	(Englerina	Tapinanthus))))	((Socratina	Vanwykia)	((Septulina	Bakerella)	Plicosepalus)))	(Helixanthera	(Dendrophthoe	Tolypanthus)))	(Scurrula	Taxillus))
(((Lysiana	((Loxanthera	Amylotheca)	(Decaisnina	(Macrosolen	Lepidaria))))	(((Atkinsonia	(((Aetanthus	Desmaria)	((Tripodanthus	((Cladocolea	Struthanthus)	((Phthirusa	(Dendropemon	Oryctanthus))	Psittacanthus)))	(Notanthera	Ligaria)))	(((Nuytsia	(((Ileostylus	Muellerina)	(Cecarria	Loranthus))	(((((Moquiniella	(Phragmanthera	(Emelianthe	(Globimetula	(Oliverella	(Spragueanella	Erianthemum))))))	(((Septulina	Oedina)	(Berhautia	(((Englerina	Tapinanthus)	(Agelanthus	(Oncella	Oncocalyx)))	Actinanthella)))	Bakerella))	((Tolypanthus	Dendrophthoe)	(Plicosepalus	(Socratina	Vanwykia))))	(Helixanthera	(Scurrula	Taxillus)))	((Sogerianthe	((Dactyliophora
((((Loxanthera	Amylotheca)	((Decaisnina	(Macrosolen	Lepidaria))	Lysiana))	(((Atkinsonia	((Notanthera	(Aetanthus	Desmaria))	(Ixocactus	((Tripodanthus	((Phthirusa	(Dendropemon	Oryctanthus))	(Psittacanthus	(Cladocolea	Struthanthus))))	Ligaria))))	(((Nuytsia	(((Ileostylus	Muellerina)	(Cecarria	Loranthus))	((((((Plicosepalus	((Emelianthe	(Globimetula	(Oliverella	(Spragueanella	Erianthemum))))	(Moquiniella	Phragmanthera)))	(((Septulina	Oedina)	(((Berhautia	(Englerina	Tapinanthus))	(Agelanthus	(Oncella	Oncocalyx)))	Actinanthella))	Bakerella))	(Socratina	Vanwykia))	(Tolypanthus	Dendrophthoe))	(Helixanthera	(Scurrula	Taxillus)))	((Sogerianthe
(((Notanthera	(Atkinsonia	(((Tripodanthus	((Phthirusa	(Dendropemon	Oryctanthus))	(Psittacanthus	(Cladocolea	Struthanthus))))	((Ligaria	(Aetanthus	Desmaria))	Ixocactus))	((Tupeia	((Nuytsia	(((Ileostylus	Muellerina)	(Cecarria	Loranthus))	(((((Moquiniella	(((Globimetula	Emelianthe)	(Oliverella	(Spragueanella	Erianthemum)))	(Septulina	Phragmanthera)))	(Oedina	((Englerina	Tapinanthus)	(((Agelanthus	(Oncella	Oncocalyx))	Actinanthella)	Berhautia))))	(((Tolypanthus	Dendrophthoe)	Plicosepalus)	((Socratina	Vanwykia)	Bakerella)))	(Helixanthera	(Scurrula	Taxillus)))	((Sogerianthe	((Helicanthes	(Dactyliophora	(Diplatia	Amyema)))	Benthamina))
(((((((Ixocactus	(Tripodanthus	((Phthirusa	(Dendropemon	Oryctanthus))	(Psittacanthus	(Cladocolea	Struthanthus)))))	(Ligaria	Notanthera))	(Tristerix	(Aetanthus	Desmaria)))	((Tupeia	(Nuytsia	(((Ileostylus	Muellerina)	(Cecarria	Loranthus))	(((((Plicosepalus	Bakerella)	((Moquiniella	(((Oliverella	(Spragueanella	Erianthemum))	(Globimetula	Emelianthe))	Phragmanthera))	(Septulina	Oedina)))	(((Englerina	Tapinanthus)	((Actinanthella	Agelanthus)	(Berhautia	(Oncella	Oncocalyx))))	(Socratina	Vanwykia)))	((Tolypanthus	(Dendrophthoe	Helixanthera))	(Scurrula	Taxillus)))	((Sogerianthe	((Helicanthes	(Dactyliophora	(Diplatia	Amyema)))	Benthamina))
((((((((Tripodanthus	((Phthirusa	(Dendropemon	Oryctanthus))	(Psittacanthus	(Cladocolea	Struthanthus))))	(Ligaria	Ixocactus))	(Aetanthus	Desmaria))	(((Tristerix	Tupeia)	(Nuytsia	(((Ileostylus	Muellerina)	(Cecarria	Loranthus))	(((Dendrophthoe	(((Moquiniella	(((Oliverella	(Spragueanella	Erianthemum))	(Globimetula	Emelianthe))	(Septulina	Phragmanthera)))	((Oedina	((Englerina	Tapinanthus)	(Berhautia	((Agelanthus	(Oncella	Oncocalyx))	Actinanthella))))	(Socratina	Vanwykia)))	(Plicosepalus	(Tolypanthus	Bakerella))))	((Scurrula	Taxillus)	Helixanthera))	(((Sogerianthe	(Amyema	Helicanthes))	((Dactyliophora	Diplatia)	Benthamina))	Baratranthus)))))
((((((((Tristerix	Nuytsia)	Gaiadendron)	(Tripodanthus	((Phthirusa	(Dendropemon	Oryctanthus))	(Psittacanthus	(Cladocolea	Struthanthus)))))	(Tupeia	(Ligaria	((Aetanthus	Desmaria)	Notanthera))))	((((Ileostylus	Muellerina)	(Cecarria	Loranthus))	(Baratranthus	((Helicanthes	((Dactyliophora	(Amyema	Diplatia))	Benthamina))	(Sogerianthe	(((Tolypanthus	Dendrophthoe)	((Socratina	Vanwykia)	(((Moquiniella	(((Oliverella	(Spragueanella	Erianthemum))	(Globimetula	Emelianthe))	Phragmanthera))	((Englerina	Tapinanthus)	(Berhautia	((Agelanthus	(Oncella	Oncocalyx))	Actinanthella))))	(((Septulina	Oedina)	Plicosepalus)	Bakerella))))	((Scurrula	Taxillus)
((((((Ixocactus	(Tripodanthus	((Phthirusa	(Dendropemon	Oryctanthus))	(Psittacanthus	(Cladocolea	Struthanthus)))))	(Ligaria	Notanthera))	(Aetanthus	Desmaria))	(((((Ileostylus	Muellerina)	(Cecarria	Loranthus))	((Helixanthera	(((Moquiniella	(((Oliverella	(Spragueanella	Erianthemum))	(Globimetula	Emelianthe))	Phragmanthera))	(((Septulina	Bakerella)	((Englerina	Tapinanthus)	((Agelanthus	(Oncella	Oncocalyx))	(Actinanthella	Berhautia))))	((Socratina	Vanwykia)	(((Tolypanthus	Dendrophthoe)	Oedina)	Plicosepalus))))	(Scurrula	Taxillus)))	(((Sogerianthe	((Helicanthes	Amyema)	Diplatia))	(Benthamina	Dactyliophora))	Baratranthus)))	(Tupeia	((Tristerix
(((((Nuytsia	Gaiadendron)	((((Tripodanthus	((Cladocolea	Struthanthus)	((Phthirusa	(Dendropemon	Oryctanthus))	Psittacanthus)))	(Tupeia	((Ixocactus	Ligaria)	(Aetanthus	Desmaria))))	(Tristerix	(((Sogerianthe	((Dactyliophora	(Diplatia	Amyema))	(Helicanthes	Benthamina)))	(Baratranthus	(((((Socratina	Vanwykia)	Plicosepalus)	(((Septulina	Bakerella)	Tolypanthus)	((((Englerina	Tapinanthus)	(Berhautia	((Agelanthus	(Oncella	Oncocalyx))	Actinanthella)))	Oedina)	(Moquiniella	(Phragmanthera	((Globimetula	Emelianthe)	(Oliverella	(Spragueanella	Erianthemum))))))))	Dendrophthoe)	(Helixanthera	(Scurrula	Taxillus)))))	((Ileostylus	Muellerina)	(Cecarria
(((Lepeostegeres	(Gaiadendron	(((((Tristerix	Notanthera)	(((Aetanthus	Desmaria)	Tupeia)	Ligaria))	(Ixocactus	(Tripodanthus	((Phthirusa	(Dendropemon	Oryctanthus))	(Psittacanthus	(Cladocolea	Struthanthus))))))	(Nuytsia	(((Sogerianthe	(((Helicanthes	Amyema)	(Diplatia	Dactyliophora))	Benthamina))	(Baratranthus	((((((Englerina	Tapinanthus)	((Berhautia	(Agelanthus	(Oncella	Oncocalyx)))	Actinanthella))	(Moquiniella	(Phragmanthera	((Globimetula	Emelianthe)	(Oliverella	(Spragueanella	Erianthemum))))))	(((Socratina	Vanwykia)	Bakerella)	(Plicosepalus	(Oedina	Septulina))))	(Tolypanthus	(Helixanthera	Dendrophthoe)))	(Scurrula	Taxillus))))	((Ileostylus
(Peraxilla	((((Atkinsonia	(((Ixocactus	(((Cladocolea	Struthanthus)	(Tripodanthus	(Phthirusa	(Dendropemon	Oryctanthus))))	Psittacanthus))	Ligaria)	Notanthera))	(((Tristerix	(((Cecarria	Loranthus)	((Muellerina	Ileostylus)	(((((((Septulina	Bakerella)	(Tolypanthus	(Actinanthella	((Berhautia	(Englerina	Tapinanthus))	(Agelanthus	(Oncella	Oncocalyx))))))	(Plicosepalus	(((Phragmanthera	((Oliverella	(Spragueanella	Erianthemum))	(Emelianthe	Globimetula)))	Moquiniella)	Oedina)))	(Socratina	Vanwykia))	Dendrophthoe)	(Helixanthera	(Taxillus	Scurrula)))	(Baratranthus	(Sogerianthe	(Helicanthes	(((Amyema	Diplatia)	Dactyliophora)	Benthamina)))))))	Nuytsia))
(Peraxilla	((((((((Tripodanthus	((Phthirusa	(Dendropemon	Oryctanthus))	(Psittacanthus	(Cladocolea	Struthanthus))))	(Tristerix	Ligaria))	Notanthera)	(Aetanthus	Desmaria))	(Gaiadendron	(Tupeia	((((Sogerianthe	(Helicanthes	(((Amyema	Diplatia)	Dactyliophora)	Benthamina)))	(((Helixanthera	(Taxillus	Scurrula))	(((Bakerella	((Septulina	Oedina)	((Berhautia	(Englerina	Tapinanthus))	((Agelanthus	(Oncella	Oncocalyx))	Actinanthella))))	((Phragmanthera	((Oliverella	(Spragueanella	Erianthemum))	(Emelianthe	Globimetula)))	Moquiniella))	(Plicosepalus	((Socratina	Vanwykia)	(Tolypanthus	Dendrophthoe)))))	Baratranthus))	((Cecarria	Loranthus)	(Muellerina
((Aetanthus	Peraxilla)	((((Atkinsonia	((Ixocactus	((Psittacanthus	(Cladocolea	Struthanthus))	(Tripodanthus	(Phthirusa	(Dendropemon	Oryctanthus)))))	Ligaria))	(Desmaria	((((Muellerina	Ileostylus)	(((((Dendrophthoe	Helixanthera)	(Taxillus	Scurrula))	(((Phragmanthera	((Oliverella	(Spragueanella	Erianthemum))	(Emelianthe	Globimetula)))	(Septulina	Moquiniella))	((((Oedina	((Englerina	Tapinanthus)	(((Agelanthus	(Oncella	Oncocalyx))	Actinanthella)	Berhautia)))	(Socratina	Vanwykia))	Tolypanthus)	(Bakerella	Plicosepalus))))	(Baratranthus	(Sogerianthe	(Helicanthes	(((Amyema	Diplatia)	Dactyliophora)	Benthamina)))))	(Cecarria	Loranthus)))	Nuytsia)
(Peraxilla	(((((Nuytsia	Atkinsonia)	Gaiadendron)	((((((Taxillus	Scurrula)	((Helixanthera	(Tolypanthus	Dendrophthoe))	(((((Phragmanthera	((Oliverella	(Spragueanella	Erianthemum))	(Emelianthe	Globimetula)))	Moquiniella)	(Septulina	Bakerella))	Plicosepalus)	((Oedina	(((Agelanthus	(Oncella	Oncocalyx))	Actinanthella)	(Berhautia	(Englerina	Tapinanthus))))	(Socratina	Vanwykia)))))	(Baratranthus	(Sogerianthe	(Helicanthes	(((Amyema	Diplatia)	Dactyliophora)	Benthamina)))))	((Cecarria	Loranthus)	(Muellerina	Ileostylus)))	(Ixocactus	((Tripodanthus	((Phthirusa	(Dendropemon	Oryctanthus))	(Cladocolea	Struthanthus)))	Psittacanthus)))	(Tupeia	((Desmaria
(Peraxilla	(((Gaiadendron	(Tristerix	(Lepeostegeres	Tupeia)))	(((Desmaria	Aetanthus)	(((Ligaria	Notanthera)	(Ixocactus	(((Psittacanthus	(Cladocolea	Struthanthus))	(Phthirusa	(Dendropemon	Oryctanthus)))	Tripodanthus)))	(Nuytsia	Atkinsonia)))	((((Helixanthera	(Taxillus	Scurrula))	((Plicosepalus	((Tolypanthus	Dendrophthoe)	(Socratina	Vanwykia)))	(Bakerella	((Septulina	Oedina)	((((Emelianthe	Globimetula)	(Oliverella	(Spragueanella	Erianthemum)))	(Moquiniella	Phragmanthera))	(((Agelanthus	(Oncella	Oncocalyx))	Actinanthella)	(Berhautia	(Englerina	Tapinanthus))))))))	(Baratranthus	((Sogerianthe	((Amyema	Diplatia)	Dactyliophora))	(Helicanthes
(Peraxilla	(((((Nuytsia	(((((Baratranthus	Helixanthera)	(Taxillus	Scurrula))	((Dendrophthoe	(Socratina	Vanwykia))	((Tolypanthus	((Septulina	Oedina)	((Actinanthella	Agelanthus)	((Berhautia	(Englerina	Tapinanthus))	(Oncella	Oncocalyx)))))	((Plicosepalus	Bakerella)	(Moquiniella	(Phragmanthera	((Emelianthe	Globimetula)	(Oliverella	(Spragueanella	Erianthemum)))))))))	(Sogerianthe	(Helicanthes	(Benthamina	((Amyema	Diplatia)	Dactyliophora)))))	((Cecarria	Loranthus)	(Muellerina	Ileostylus))))	Gaiadendron)	(Atkinsonia	((Desmaria	Aetanthus)	((Ixocactus	(((Cladocolea	Struthanthus)	((Phthirusa	(Dendropemon	Oryctanthus))	Tripodanthus))	Psittacanthus))
(Peraxilla	(((((Gaiadendron	(Nuytsia	Atkinsonia))	(((((Taxillus	Scurrula)	((Tolypanthus	Dendrophthoe)	(((Plicosepalus	Bakerella)	(Helixanthera	(Moquiniella	(Phragmanthera	((Emelianthe	Globimetula)	(Oliverella	(Spragueanella	Erianthemum)))))))	((Socratina	Vanwykia)	((Septulina	Oedina)	(((Englerina	Tapinanthus)	(Actinanthella	(Agelanthus	(Oncella	Oncocalyx))))	Berhautia))))))	(Baratranthus	(Sogerianthe	(Helicanthes	(Benthamina	((Amyema	Diplatia)	Dactyliophora))))))	((Cecarria	Loranthus)	(Muellerina	Ileostylus)))	(Ixocactus	(Tripodanthus	((Psittacanthus	(Cladocolea	Struthanthus))	(Phthirusa	(Dendropemon	Oryctanthus)))))))	((Desmaria	Aetanthus)
(Peraxilla	((((Lepeostegeres	Tupeia)	Atkinsonia)	(((Notanthera	((((Sogerianthe	((Amyema	Helicanthes)	(Benthamina	(Diplatia	Dactyliophora))))	(((Helixanthera	(Taxillus	Scurrula))	((Tolypanthus	Dendrophthoe)	((Socratina	Vanwykia)	((((Phragmanthera	Moquiniella)	((Oliverella	(Emelianthe	Globimetula))	(Spragueanella	Erianthemum)))	(Oedina	((Actinanthella	(Agelanthus	(Oncella	Oncocalyx)))	(Berhautia	(Englerina	Tapinanthus)))))	(Plicosepalus	(Septulina	Bakerella))))))	Baratranthus))	((Cecarria	Loranthus)	(Muellerina	Ileostylus)))	(Ligaria	((Tripodanthus	(Phthirusa	(Dendropemon	Oryctanthus)))	((Ixocactus	Psittacanthus)	(Cladocolea	Struthanthus))))))
(Peraxilla	((((Lepeostegeres	Tupeia)	Atkinsonia)	((Tristerix	((Nuytsia	(Desmaria	Aetanthus))	((((((Taxillus	Scurrula)	((Tolypanthus	(Helixanthera	Dendrophthoe))	(((Socratina	Vanwykia)	(Septulina	Plicosepalus))	(Bakerella	((Moquiniella	((Emelianthe	((Spragueanella	Erianthemum)	Oliverella))	(Globimetula	Phragmanthera)))	(Oedina	((Berhautia	((Agelanthus	(Oncella	Oncocalyx))	Actinanthella))	(Englerina	Tapinanthus))))))))	(Baratranthus	(Sogerianthe	(((Amyema	Diplatia)	Dactyliophora)	(Benthamina	Helicanthes)))))	((Cecarria	Loranthus)	(Muellerina	Ileostylus)))	(((Psittacanthus	((Phthirusa	(Dendropemon	Oryctanthus))	((Cladocolea	Struthanthus)
(Peraxilla	(((Lepeostegeres	Tupeia)	(((Gaiadendron	(Tristerix	Nuytsia))	Atkinsonia)	((((Tripodanthus	((Phthirusa	(Dendropemon	Oryctanthus))	(Psittacanthus	(Cladocolea	Struthanthus))))	Ixocactus)	((Ligaria	((Cecarria	Loranthus)	((Muellerina	Ileostylus)	((Sogerianthe	(((Amyema	Diplatia)	Dactyliophora)	(Benthamina	Helicanthes)))	(((Helixanthera	(Taxillus	Scurrula))	(((Bakerella	((Septulina	(Moquiniella	(Phragmanthera	(((Spragueanella	Erianthemum)	Oliverella)	(Emelianthe	Globimetula)))))	(Oedina	(((Agelanthus	(Oncella	Oncocalyx))	Actinanthella)	((Englerina	Tapinanthus)	Berhautia)))))	((Tolypanthus	Dendrophthoe)	(Socratina	Vanwykia)))
(Peraxilla	((Lysiana	((Decaisnina	(Macrosolen	Lepidaria))	(Loxanthera	Amylotheca)))	((Tupeia	Lepeostegeres)	(Gaiadendron	(Atkinsonia	((Nuytsia	(((Baratranthus	(Sogerianthe	(Helicanthes	((Dactyliophora	(Diplatia	Amyema))	Benthamina))))	((((Dendrophthoe	Tolypanthus)	((Bakerella	(((Berhautia	((Tapinanthus	Englerina)	((Agelanthus	(Oncella	Oncocalyx))	Actinanthella)))	(Oedina	Septulina))	(Phragmanthera	((Globimetula	Moquiniella)	(Emelianthe	((Spragueanella	Erianthemum)	Oliverella))))))	(Socratina	Vanwykia)))	Plicosepalus)	(Helixanthera	(Scurrula	Taxillus))))	((Loranthus	Cecarria)	(Ileostylus	Muellerina))))	((Notanthera	(((Tripodanthus
(Peraxilla	((Lepeostegeres	((Decaisnina	Lysiana)	((Macrosolen	Lepidaria)	(Loxanthera	Amylotheca))))	((((Nuytsia	(((Baratranthus	(Sogerianthe	((Dactyliophora	(Diplatia	Amyema))	(Benthamina	Helicanthes))))	(((Bakerella	Plicosepalus)	((Oedina	Septulina)	(((Tolypanthus	(Scurrula	Taxillus))	Helixanthera)	(((Phragmanthera	((Emelianthe	Globimetula)	((Spragueanella	Erianthemum)	Oliverella)))	Moquiniella)	((Tapinanthus	Englerina)	((Berhautia	(Oncella	Oncocalyx))	(Agelanthus	Actinanthella)))))))	(Dendrophthoe	(Socratina	Vanwykia))))	((Loranthus	Cecarria)	(Ileostylus	Muellerina))))	(Tripodanthus	((Struthanthus	Cladocolea)	((Phthirusa	(Dendropemon
(Peraxilla	((Lysiana	((Decaisnina	(Macrosolen	Lepidaria))	(Loxanthera	Amylotheca)))	(((Tupeia	Lepeostegeres)	(((((Tristerix	Ligaria)	(Tripodanthus	((Phthirusa	(Dendropemon	Oryctanthus))	((Ixocactus	Psittacanthus)	(Struthanthus	Cladocolea)))))	(Gaiadendron	(Nuytsia	((Loranthus	Cecarria)	((Ileostylus	Muellerina)	((Baratranthus	(Sogerianthe	(Helicanthes	((Dactyliophora	(Diplatia	Amyema))	Benthamina))))	(((Scurrula	Taxillus)	Helixanthera)	(((Tolypanthus	Dendrophthoe)	((Socratina	Vanwykia)	((((Phragmanthera	((Emelianthe	Globimetula)	((Spragueanella	Erianthemum)	Oliverella)))	Moquiniella)	((Oedina	Septulina)	(((Tapinanthus	Englerina)
(Peraxilla	(((Loxanthera	Amylotheca)	(Lysiana	(Decaisnina	(Macrosolen	Lepidaria))))	(((Atkinsonia	((Tripodanthus	((Struthanthus	Cladocolea)	((Phthirusa	(Dendropemon	Oryctanthus))	Psittacanthus)))	((((Baratranthus	(Sogerianthe	(Helicanthes	((Dactyliophora	(Diplatia	Amyema))	Benthamina))))	((Scurrula	Taxillus)	(((Tolypanthus	(Helixanthera	Dendrophthoe))	(((Oedina	Septulina)	((Socratina	Vanwykia)	((Tapinanthus	Englerina)	((Berhautia	(Agelanthus	(Oncella	Oncocalyx)))	Actinanthella))))	(Bakerella	((Phragmanthera	((Oliverella	(Globimetula	Emelianthe))	(Spragueanella	Erianthemum)))	Moquiniella))))	Plicosepalus)))	((Loranthus	Cecarria)	(Ileostylus
(Peraxilla	((((Atkinsonia	Gaiadendron)	(((Tristerix	(Aetanthus	Desmaria))	((Ixocactus	Ligaria)	(Tripodanthus	((Phthirusa	(Dendropemon	Oryctanthus))	((Struthanthus	Cladocolea)	Psittacanthus)))))	(Tupeia	(Nuytsia	(((Sogerianthe	(Helicanthes	((Dactyliophora	(Diplatia	Amyema))	Benthamina)))	(Baratranthus	((Helixanthera	(Scurrula	Taxillus))	((Tolypanthus	Dendrophthoe)	(((Oedina	(((Socratina	Vanwykia)	(Actinanthella	((Berhautia	(Tapinanthus	Englerina))	(Agelanthus	(Oncella	Oncocalyx)))))	((Phragmanthera	((Oliverella	(Globimetula	Emelianthe))	(Spragueanella	Erianthemum)))	Moquiniella)))	(Septulina	Bakerella))	Plicosepalus)))))	((Loranthus
(Peraxilla	((((Gaiadendron	Nuytsia)	(((Loranthus	Cecarria)	((Ileostylus	Muellerina)	((Helixanthera	((Scurrula	Taxillus)	(((((Tapinanthus	Englerina)	((Actinanthella	Agelanthus)	(Berhautia	(Oncella	Oncocalyx))))	(((((Spragueanella	Erianthemum)	Oliverella)	(Globimetula	Emelianthe))	Phragmanthera)	Moquiniella))	(((Socratina	Vanwykia)	((Septulina	Bakerella)	Oedina))	Plicosepalus))	(Tolypanthus	Dendrophthoe))))	((Sogerianthe	((((Diplatia	Amyema)	Dactyliophora)	Helicanthes)	Benthamina))	Baratranthus))))	(Atkinsonia	((Aetanthus	Desmaria)	(((Notanthera	Tristerix)	Ligaria)	((Tripodanthus	((Phthirusa	(Dendropemon	Oryctanthus))	((Struthanthus
(Peraxilla	((((Atkinsonia	(((Ligaria	(((Psittacanthus	Tripodanthus)	((Phthirusa	(Dendropemon	Oryctanthus))	(Struthanthus	Cladocolea)))	Ixocactus))	(Gaiadendron	(Nuytsia	(Tristerix	(Aetanthus	Desmaria)))))	((Loranthus	Cecarria)	((Ileostylus	Muellerina)	((Sogerianthe	((Benthamina	Helicanthes)	((Diplatia	Amyema)	Dactyliophora)))	(Baratranthus	(((Scurrula	Taxillus)	((Tolypanthus	(Dendrophthoe	Helixanthera))	(Socratina	Vanwykia)))	((Bakerella	(((Septulina	Oedina)	(Actinanthella	((Agelanthus	(Oncella	Oncocalyx))	(Berhautia	(Tapinanthus	Englerina)))))	(((((Spragueanella	Erianthemum)	Oliverella)	(Globimetula	Emelianthe))	Phragmanthera)
(Peraxilla	(((Tupeia	Lepeostegeres)	(Notanthera	((Tristerix	(Aetanthus	Desmaria))	(((Ligaria	((Ileostylus	Muellerina)	((((Helixanthera	(Scurrula	Taxillus))	(Dendrophthoe	(((((Socratina	Vanwykia)	((Septulina	Oedina)	((Berhautia	(Tapinanthus	Englerina))	(Actinanthella	(Agelanthus	(Oncella	Oncocalyx))))))	(((((Spragueanella	Erianthemum)	Oliverella)	(Globimetula	Emelianthe))	Phragmanthera)	Moquiniella))	(Plicosepalus	Bakerella))	Tolypanthus)))	((Sogerianthe	((Benthamina	((Diplatia	Amyema)	Dactyliophora))	Helicanthes))	Baratranthus))	(Loranthus	Cecarria))))	((Tripodanthus	((Phthirusa	(Dendropemon	Oryctanthus))	(Psittacanthus	(Struthanthus
(Peraxilla	((((((Tupeia	((Tripodanthus	((Phthirusa	(Dendropemon	Oryctanthus))	(Psittacanthus	(Struthanthus	Cladocolea))))	Ixocactus))	((Nuytsia	(Aetanthus	Desmaria))	Notanthera))	((Ligaria	Tristerix)	((Loranthus	Cecarria)	((Ileostylus	Muellerina)	(((Baratranthus	(Helixanthera	(Scurrula	Taxillus)))	((Tolypanthus	Dendrophthoe)	(((Oedina	((Actinanthella	(Agelanthus	(Oncella	Oncocalyx)))	(Berhautia	(Tapinanthus	Englerina))))	(((Spragueanella	Erianthemum)	Oliverella)	((Moquiniella	Phragmanthera)	(Globimetula	Emelianthe))))	(((Septulina	(Socratina	Vanwykia))	Plicosepalus)	Bakerella))))	(Sogerianthe	(Benthamina	(Diplatia	(Amyema
(Peraxilla	((((Tupeia	(Nuytsia	((Loranthus	Cecarria)	((Ileostylus	Muellerina)	((((Tolypanthus	(Dendrophthoe	Helixanthera))	(Scurrula	Taxillus))	(((Oedina	(Berhautia	((Tapinanthus	Englerina)	(Actinanthella	(Agelanthus	(Oncella	Oncocalyx))))))	(Moquiniella	((((Spragueanella	Erianthemum)	Oliverella)	(Globimetula	Emelianthe))	Phragmanthera)))	((Plicosepalus	(Socratina	Vanwykia))	(Bakerella	Septulina))))	(Baratranthus	(Sogerianthe	(Benthamina	(((Diplatia	Amyema)	Dactyliophora)	Helicanthes)))))))))	(((Tripodanthus	((Phthirusa	(Dendropemon	Oryctanthus))	(Psittacanthus	(Struthanthus	Cladocolea))))	Ixocactus)	(((Aetanthus	Desmaria)	(Tristerix
((((Lysiana	((Amylotheca	Loxanthera)	((Lepidaria	Macrosolen)	Decaisnina)))	Lepeostegeres)	(Gaiadendron	((Atkinsonia	(((((Helixanthera	(Taxillus	Scurrula))	((Bakerella	(((Moquiniella	(((Spragueanella	Erianthemum)	(Emelianthe	Globimetula))	Phragmanthera))	Oliverella)	(((((Oncella	Oncocalyx)	Agelanthus)	Actinanthella)	((Englerina	Tapinanthus)	Berhautia))	(Oedina	Septulina))))	((Vanwykia	Socratina)	((Tolypanthus	Dendrophthoe)	Plicosepalus))))	(Baratranthus	(Sogerianthe	(((Dactyliophora	(Diplatia	Amyema))	Benthamina)	Helicanthes))))	((Muellerina	Ileostylus)	(Cecarria	Loranthus)))	(((Tripodanthus	((Psittacanthus	(Struthanthus	Cladocolea))	(Phthirusa
((((Lysiana	((Amylotheca	Loxanthera)	((Lepidaria	Macrosolen)	Decaisnina)))	Lepeostegeres)	((Atkinsonia	((Notanthera	((Tripodanthus	((Struthanthus	Cladocolea)	((Phthirusa	(Dendropemon	Oryctanthus))	Psittacanthus)))	Ixocactus))	((Aetanthus	Desmaria)	(Tristerix	Ligaria))))	(Tupeia	((Nuytsia	((((Helixanthera	(Taxillus	Scurrula))	(((((Oedina	Septulina)	((((Oliverella	(Spragueanella	Erianthemum))	(Globimetula	Emelianthe))	(Phragmanthera	Moquiniella))	((Vanwykia	Socratina)	((Berhautia	(Actinanthella	((Oncella	Oncocalyx)	Agelanthus)))	(Englerina	Tapinanthus)))))	(Tolypanthus	Bakerella))	Plicosepalus)	Dendrophthoe))	(Baratranthus	((Sogerianthe
((((Lysiana	((Amylotheca	Loxanthera)	((Lepidaria	Macrosolen)	Decaisnina)))	(Tupeia	Lepeostegeres))	((Gaiadendron	(Nuytsia	((((Taxillus	Scurrula)	(((((Tolypanthus	((Vanwykia	Socratina)	((Oedina	Septulina)	((((Oncella	Oncocalyx)	Agelanthus)	(Berhautia	Actinanthella))	(Englerina	Tapinanthus)))))	(Moquiniella	(((Oliverella	(Spragueanella	Erianthemum))	(Globimetula	Emelianthe))	Phragmanthera)))	Bakerella)	(Helixanthera	Dendrophthoe))	Plicosepalus))	(Baratranthus	((Sogerianthe	((Dactyliophora	(Diplatia	Amyema))	Helicanthes))	Benthamina)))	((Muellerina	Ileostylus)	(Cecarria	Loranthus)))))	((((((Tripodanthus	((Struthanthus	Cladocolea)	(Phthirusa
(((((((Lepidaria	Macrosolen)	Decaisnina)	(Amylotheca	Loxanthera))	Lysiana)	Lepeostegeres)	((Atkinsonia	Gaiadendron)	(((Tripodanthus	(((Ixocactus	Psittacanthus)	(Struthanthus	Cladocolea))	(Phthirusa	(Dendropemon	Oryctanthus))))	((Nuytsia	((Muellerina	Ileostylus)	((Cecarria	Loranthus)	(((Helixanthera	(Taxillus	Scurrula))	(Dendrophthoe	((Tolypanthus	((Vanwykia	Socratina)	((Oedina	Septulina)	((((Oncella	Oncocalyx)	Agelanthus)	Actinanthella)	(Berhautia	(Englerina	Tapinanthus))))))	(Plicosepalus	((Moquiniella	(((Oliverella	(Spragueanella	Erianthemum))	(Globimetula	Emelianthe))	Phragmanthera))	Bakerella)))))	(Baratranthus	(Sogerianthe	((Benthamina
(((Nuytsia	(((((Lepidaria	Macrosolen)	Decaisnina)	(Amylotheca	Loxanthera))	Lysiana)	Lepeostegeres))	(Gaiadendron	(((((Aetanthus	Desmaria)	((Tristerix	Ligaria)	(Notanthera	Tupeia)))	((Tripodanthus	((Psittacanthus	(Struthanthus	Cladocolea))	(Phthirusa	(Dendropemon	Oryctanthus))))	Ixocactus))	((Muellerina	Ileostylus)	((Cecarria	Loranthus)	(((Taxillus	Scurrula)	(((((Berhautia	((Englerina	Tapinanthus)	(((Oncella	Oncocalyx)	Agelanthus)	Actinanthella)))	(Vanwykia	Socratina))	((Oedina	Septulina)	(Phragmanthera	(Moquiniella	((Oliverella	(Spragueanella	Erianthemum))	(Globimetula	Emelianthe))))))	(Plicosepalus	Bakerella))	((Tolypanthus
(((((Tristerix	Nuytsia)	Gaiadendron)	(Atkinsonia	((Aetanthus	Desmaria)	((Ligaria	((Muellerina	Ileostylus)	((Cecarria	Loranthus)	(((Taxillus	Scurrula)	((((Phragmanthera	(Moquiniella	((Oliverella	(Spragueanella	Erianthemum))	(Globimetula	Emelianthe))))	((((Oncella	Oncocalyx)	Agelanthus)	((Berhautia	Actinanthella)	(Englerina	Tapinanthus)))	(Vanwykia	Socratina)))	((Oedina	Septulina)	(Bakerella	Plicosepalus)))	(Tolypanthus	(Dendrophthoe	Helixanthera))))	(Baratranthus	((Sogerianthe	((Dactyliophora	(Diplatia	Amyema))	Benthamina))	Helicanthes))))))	(((Tripodanthus	((Psittacanthus	(Struthanthus	Cladocolea))	(Phthirusa	(Dendropemon	Oryctanthus))))
(((((Aetanthus	Desmaria)	((Tristerix	(Ligaria	((Muellerina	Ileostylus)	((Cecarria	Loranthus)	(((Helixanthera	(Taxillus	Scurrula))	((((((Oliverella	(Englerina	Tapinanthus))	(Berhautia	(Actinanthella	((Oncella	Oncocalyx)	Agelanthus))))	(Vanwykia	Socratina))	((Oedina	Septulina)	(Moquiniella	(((Spragueanella	Erianthemum)	(Globimetula	Emelianthe))	Phragmanthera))))	(Plicosepalus	Bakerella))	(Tolypanthus	Dendrophthoe)))	(Baratranthus	(Sogerianthe	(((Dactyliophora	(Diplatia	Amyema))	Benthamina)	Helicanthes))))))))	(((Tripodanthus	((Struthanthus	Cladocolea)	((Phthirusa	(Dendropemon	Oryctanthus))	Psittacanthus)))	Ixocactus)	Tupeia)))	((Nuytsia
(((((Ligaria	Atkinsonia)	((Tripodanthus	((Phthirusa	(Dendropemon	Oryctanthus))	(Psittacanthus	(Struthanthus	Cladocolea))))	Ixocactus))	((Aetanthus	Desmaria)	(((((Cecarria	Loranthus)	(((Sogerianthe	((Dactyliophora	(Diplatia	Amyema))	(Benthamina	Helicanthes)))	(((Helixanthera	(Taxillus	Scurrula))	(((Plicosepalus	Bakerella)	(((Oedina	Septulina)	(((Englerina	Tapinanthus)	(Actinanthella	(((Oncella	Oncocalyx)	Agelanthus)	Berhautia)))	(Vanwykia	Socratina)))	(Moquiniella	(((Oliverella	(Spragueanella	Erianthemum))	(Globimetula	Emelianthe))	Phragmanthera))))	(Tolypanthus	Dendrophthoe)))	Baratranthus))	(Muellerina	Ileostylus)))	(Tristerix	Nuytsia))
((((((((((Helixanthera	(Taxillus	Scurrula))	((((Vanwykia	Socratina)	(Oedina	(((Oncella	Oncocalyx)	(Actinanthella	Agelanthus))	(Berhautia	(Englerina	Tapinanthus)))))	((Plicosepalus	(Septulina	Bakerella))	(((Oliverella	(Spragueanella	Erianthemum))	(Globimetula	Emelianthe))	(Phragmanthera	Moquiniella))))	(Tolypanthus	Dendrophthoe)))	(Baratranthus	(Sogerianthe	((Dactyliophora	(Diplatia	Amyema))	(Benthamina	Helicanthes)))))	((Muellerina	Ileostylus)	(Cecarria	Loranthus)))	Nuytsia)	((Tristerix	Tupeia)	Gaiadendron))	((Tripodanthus	(((Phthirusa	(Dendropemon	Oryctanthus))	(Psittacanthus	(Struthanthus	Cladocolea)))	Ixocactus))	(Ligaria	(Aetanthus
(((Lysiana	((Amylotheca	Loxanthera)	((Lepidaria	Macrosolen)	Decaisnina)))	(((((((Muellerina	Ileostylus)	((Cecarria	Loranthus)	(((Helixanthera	(Taxillus	Scurrula))	((((Vanwykia	Socratina)	(Oedina	((Berhautia	(Englerina	Tapinanthus))	(((Oncella	Oncocalyx)	Agelanthus)	Actinanthella))))	((Plicosepalus	(Septulina	Bakerella))	(Moquiniella	(((Oliverella	(Spragueanella	Erianthemum))	(Globimetula	Emelianthe))	Phragmanthera))))	(Tolypanthus	Dendrophthoe)))	(Baratranthus	(Sogerianthe	((Dactyliophora	(Diplatia	Amyema))	(Benthamina	Helicanthes)))))))	Nuytsia)	Gaiadendron)	(Tristerix	Tupeia))	((((Ixocactus	(Tripodanthus	(Psittacanthus	((Struthanthus
(Peraxilla	((Notanthera	(Lepeostegeres	(Lysiana	(((Macrosolen	Lepidaria)	Decaisnina)	(Amylotheca	Loxanthera)))))	((((Tristerix	(((Cecarria	Loranthus)	((Muellerina	Ileostylus)	((Baratranthus	(Sogerianthe	((Benthamina	((Diplatia	Amyema)	Dactyliophora))	Helicanthes)))	((Scurrula	Taxillus)	((Tolypanthus	(Helixanthera	Dendrophthoe))	((Socratina	Vanwykia)	((Plicosepalus	Septulina)	(Bakerella	((Oedina	(((Actinanthella	(Agelanthus	(Oncocalyx	Oncella)))	Berhautia)	(Englerina	Tapinanthus)))	((Phragmanthera	((Oliverella	(Spragueanella	Erianthemum))	(Globimetula	Emelianthe)))	Moquiniella))))))))))	Nuytsia))	(Gaiadendron	Tupeia))	((Tripodanthus
(Peraxilla	((Lepeostegeres	((Lysiana	(((Macrosolen	Lepidaria)	Decaisnina)	(Amylotheca	Loxanthera)))	Notanthera))	((((Nuytsia	(Desmaria	Aetanthus))	(((Muellerina	Ileostylus)	(((Baratranthus	(Sogerianthe	(Benthamina	((Diplatia	(Helicanthes	Amyema))	Dactyliophora))))	((Scurrula	Taxillus)	((Tolypanthus	(Helixanthera	Dendrophthoe))	((Bakerella	((Phragmanthera	(((Oliverella	(Spragueanella	Erianthemum))	(Globimetula	Emelianthe))	Moquiniella))	((Socratina	Vanwykia)	((Septulina	Oedina)	(((Agelanthus	(Oncocalyx	Oncella))	(Berhautia	Actinanthella))	(Englerina	Tapinanthus))))))	Plicosepalus))))	(Cecarria	Loranthus)))	(((Ligaria	Tristerix)
(Peraxilla	((Lepeostegeres	(((Macrosolen	Lepidaria)	(Amylotheca	Loxanthera))	(Decaisnina	Lysiana)))	(Notanthera	(((((Nuytsia	(((Baratranthus	(Sogerianthe	(Benthamina	((Helicanthes	Amyema)	(Dactyliophora	Diplatia)))))	((Helixanthera	(Scurrula	Taxillus))	((Tolypanthus	Dendrophthoe)	((Plicosepalus	Bakerella)	(((Septulina	Phragmanthera)	(((Oedina	(Spragueanella	Erianthemum))	(Oliverella	(Globimetula	Emelianthe)))	Moquiniella))	((Socratina	Vanwykia)	((Actinanthella	(Agelanthus	(Oncocalyx	Oncella)))	(Berhautia	(Englerina	Tapinanthus)))))))))	((Cecarria	Loranthus)	(Muellerina	Ileostylus))))	Gaiadendron)	Tupeia)	Atkinsonia)	((Desmaria
(Peraxilla	((((Macrosolen	Lepidaria)	(Amylotheca	Loxanthera))	(Decaisnina	Lysiana))	(Notanthera	((Tupeia	Lepeostegeres)	((Tristerix	(Desmaria	Aetanthus))	(((Tripodanthus	((Struthanthus	Cladocolea)	(Psittacanthus	((Dendropemon	Oryctanthus)	Phthirusa))))	Ixocactus)	((((Nuytsia	(((Baratranthus	(Sogerianthe	(Benthamina	(Helicanthes	(Dactyliophora	(Amyema	Diplatia))))))	(Helixanthera	((Scurrula	Taxillus)	((Tolypanthus	Dendrophthoe)	((Plicosepalus	Bakerella)	((((Phragmanthera	((Oliverella	(Spragueanella	Erianthemum))	(Globimetula	Emelianthe)))	Moquiniella)	(Oedina	Septulina))	((Socratina	Vanwykia)	((Actinanthella	((Agelanthus	(Oncocalyx
(Peraxilla	((Lysiana	((Decaisnina	(Macrosolen	Lepidaria))	(Amylotheca	Loxanthera)))	(((Tupeia	Lepeostegeres)	Atkinsonia)	((Gaiadendron	((Nuytsia	(Notanthera	(((((Struthanthus	Cladocolea)	Psittacanthus)	(((Dendropemon	Oryctanthus)	Phthirusa)	Tripodanthus))	Ixocactus)	(Ligaria	Tristerix))))	(Desmaria	Aetanthus)))	(((Baratranthus	(Sogerianthe	(Benthamina	(Helicanthes	(Dactyliophora	(Amyema	Diplatia))))))	(((Phragmanthera	(((Oliverella	(Globimetula	Emelianthe))	(Spragueanella	Erianthemum))	Moquiniella))	((Tolypanthus	Dendrophthoe)	((Plicosepalus	(Septulina	Bakerella))	((Socratina	Vanwykia)	(Oedina	((Actinanthella	(Agelanthus	(Oncocalyx
(Peraxilla	((Lysiana	((Decaisnina	(Macrosolen	Lepidaria))	(Amylotheca	Loxanthera)))	(((Tupeia	Lepeostegeres)	Atkinsonia)	((((Nuytsia	(Desmaria	Aetanthus))	(Tristerix	Notanthera))	(((Muellerina	Ileostylus)	(((Baratranthus	(((Helicanthes	Sogerianthe)	(Amyema	Diplatia))	(Benthamina	Dactyliophora)))	(Helixanthera	((Scurrula	Taxillus)	(((((Globimetula	Emelianthe)	(Spragueanella	Erianthemum))	(Phragmanthera	Moquiniella))	Oliverella)	(((Septulina	Oedina)	((Englerina	Tapinanthus)	((Actinanthella	(Agelanthus	(Oncocalyx	Oncella)))	Berhautia)))	((Plicosepalus	Bakerella)	((Tolypanthus	Dendrophthoe)	(Socratina	Vanwykia))))))))	(Cecarria
(Peraxilla	((Lysiana	((Decaisnina	(Macrosolen	Lepidaria))	(Amylotheca	Loxanthera)))	((Tupeia	Lepeostegeres)	(Nuytsia	((Atkinsonia	(((Desmaria	(((Ligaria	Tristerix)	Notanthera)	((Tripodanthus	(((Struthanthus	Cladocolea)	Psittacanthus)	((Dendropemon	Oryctanthus)	Phthirusa)))	Ixocactus)))	(((Baratranthus	((((Dactyliophora	(Amyema	Helicanthes))	Diplatia)	Benthamina)	Sogerianthe))	((((Socratina	Vanwykia)	(Plicosepalus	(((Septulina	Bakerella)	((((Globimetula	Emelianthe)	(Oliverella	(Spragueanella	Erianthemum)))	Phragmanthera)	Moquiniella))	(Oedina	(Berhautia	((Englerina	Tapinanthus)	((Oncocalyx	Oncella)	(Actinanthella	Agelanthus))))))))
(Peraxilla	(((Amylotheca	Loxanthera)	(Lysiana	(Decaisnina	(Macrosolen	Lepidaria))))	((Tupeia	Lepeostegeres)	(((Nuytsia	(((Baratranthus	(((Dactyliophora	(Amyema	Diplatia))	Benthamina)	(Helicanthes	Sogerianthe)))	(((Vanwykia	(Plicosepalus	((Bakerella	(Socratina	(Moquiniella	(((Globimetula	Emelianthe)	(Oliverella	(Spragueanella	Erianthemum)))	Phragmanthera))))	((Oedina	Septulina)	((Englerina	Tapinanthus)	((Berhautia	(Oncocalyx	Oncella))	(Actinanthella	Agelanthus)))))))	(Tolypanthus	(Helixanthera	Dendrophthoe)))	(Scurrula	Taxillus)))	((Cecarria	Loranthus)	(Muellerina	Ileostylus))))	(Atkinsonia	((Notanthera	(Aetanthus	Desmaria))
(Peraxilla	(((Lysiana	Decaisnina)	((Amylotheca	Loxanthera)	(Macrosolen	Lepidaria)))	((Tupeia	Lepeostegeres)	((((((Baratranthus	((Helicanthes	(Benthamina	(Dactyliophora	(Amyema	Diplatia))))	Sogerianthe))	(((Plicosepalus	(((Bakerella	(Socratina	(Moquiniella	(((Globimetula	Emelianthe)	(Oliverella	(Spragueanella	Erianthemum)))	Phragmanthera))))	((Oedina	Septulina)	(Actinanthella	((Berhautia	(Englerina	Tapinanthus))	(Agelanthus	(Oncocalyx	Oncella))))))	Vanwykia))	(Tolypanthus	(Helixanthera	Dendrophthoe)))	(Scurrula	Taxillus)))	((Cecarria	Loranthus)	(Muellerina	Ileostylus)))	((Nuytsia	((Tristerix	(Aetanthus	Desmaria))	Notanthera))
(Peraxilla	((Lepeostegeres	(Notanthera	((Lysiana	Decaisnina)	((Amylotheca	Loxanthera)	(Macrosolen	Lepidaria)))))	((((((Tripodanthus	((Psittacanthus	(Struthanthus	Cladocolea))	((Dendropemon	Oryctanthus)	Phthirusa)))	Ixocactus)	((Tristerix	Ligaria)	(Aetanthus	Desmaria)))	(Tupeia	((Muellerina	Ileostylus)	(((Baratranthus	((Helicanthes	(Benthamina	(Dactyliophora	(Amyema	Diplatia))))	Sogerianthe))	((((Bakerella	Plicosepalus)	(((Moquiniella	(((Globimetula	Emelianthe)	(Oliverella	(Spragueanella	Erianthemum)))	Phragmanthera))	((Oedina	Septulina)	((Berhautia	(Englerina	Tapinanthus))	((Agelanthus	(Oncocalyx	Oncella))	Actinanthella))))	(Socratina
(((Lepeostegeres	(Lysiana	((Decaisnina	(Macrosolen	Lepidaria))	(Loxanthera	Amylotheca))))	((Atkinsonia	((Nuytsia	(((Ileostylus	Muellerina)	(Cecarria	Loranthus))	((((Scurrula	Taxillus)	(((Plicosepalus	(((Septulina	Oedina)	((Phragmanthera	((Globimetula	Emelianthe)	(Oliverella	(Spragueanella	Erianthemum))))	Moquiniella))	Bakerella))	((Socratina	Vanwykia)	(Berhautia	((Tapinanthus	Englerina)	(Actinanthella	(Agelanthus	(Oncella	Oncocalyx)))))))	(Tolypanthus	Dendrophthoe)))	Helixanthera)	((Sogerianthe	((Benthamina	Helicanthes)	((Amyema	Diplatia)	Dactyliophora)))	Baratranthus))))	(Tupeia	(((Ixocactus	(Tripodanthus	((Phthirusa	(Dendropemon
(((Notanthera	(Lysiana	((Decaisnina	(Macrosolen	Lepidaria))	(Loxanthera	Amylotheca))))	((((Atkinsonia	(((Nuytsia	(((Ileostylus	Muellerina)	(Cecarria	Loranthus))	((((((Phragmanthera	(Moquiniella	((Globimetula	Emelianthe)	(Oliverella	(Spragueanella	Erianthemum)))))	(Bakerella	Plicosepalus))	((Socratina	Vanwykia)	((Septulina	Oedina)	((Actinanthella	(Agelanthus	(Oncella	Oncocalyx)))	(Berhautia	(Tapinanthus	Englerina))))))	(Tolypanthus	Dendrophthoe))	(Helixanthera	(Scurrula	Taxillus)))	((Sogerianthe	(Benthamina	(((Helicanthes	Amyema)	Diplatia)	Dactyliophora)))	Baratranthus))))	(Gaiadendron	Tristerix))	(Ligaria	(Ixocactus	((Tripodanthus
(((Notanthera	(Lysiana	((Decaisnina	(Macrosolen	Lepidaria))	(Loxanthera	Amylotheca))))	(((Tristerix	Aetanthus)	(((((Nuytsia	((Cecarria	Loranthus)	(((((Plicosepalus	(((Phragmanthera	(Moquiniella	((Globimetula	Emelianthe)	(Oliverella	(Spragueanella	Erianthemum)))))	((Socratina	Vanwykia)	((Septulina	Oedina)	(Actinanthella	((Agelanthus	(Oncella	Oncocalyx))	(Berhautia	(Tapinanthus	Englerina)))))))	Bakerella))	(Tolypanthus	Dendrophthoe))	(Helixanthera	(Scurrula	Taxillus)))	(((Sogerianthe	(Benthamina	((Amyema	Diplatia)	Dactyliophora)))	Helicanthes)	Baratranthus))	(Ileostylus	Muellerina))))	(Ixocactus	(Tripodanthus	(((Phthirusa	(Dendropemon
(((Lepeostegeres	(Lysiana	((Decaisnina	(Macrosolen	Lepidaria))	(Loxanthera	Amylotheca))))	(((Nuytsia	Tristerix)	Gaiadendron)	((Atkinsonia	Tupeia)	((((Helixanthera	((Scurrula	Taxillus)	(((((Oliverella	(Spragueanella	Erianthemum))	Emelianthe)	(Phragmanthera	Globimetula))	Moquiniella)	(((Socratina	Vanwykia)	(Oedina	((Tapinanthus	Englerina)	((Actinanthella	(Agelanthus	(Oncella	Oncocalyx)))	Berhautia))))	((Septulina	Bakerella)	(Plicosepalus	(Tolypanthus	Dendrophthoe)))))))	((Sogerianthe	(Helicanthes	(Benthamina	((Amyema	Diplatia)	Dactyliophora))))	Baratranthus))	((Ileostylus	Muellerina)	(Cecarria	Loranthus)))	((Ixocactus	(Tripodanthus
(((Lepeostegeres	((Loxanthera	Amylotheca)	(Lysiana	(Decaisnina	(Macrosolen	Lepidaria)))))	(((Tristerix	Tupeia)	((((((((((Oliverella	(Spragueanella	Erianthemum))	Emelianthe)	(Phragmanthera	Globimetula))	Moquiniella)	(((Socratina	Vanwykia)	((Septulina	Oedina)	((Tapinanthus	Englerina)	((Actinanthella	(Agelanthus	(Oncella	Oncocalyx)))	Berhautia))))	(Bakerella	(Plicosepalus	(Tolypanthus	Dendrophthoe)))))	(Helixanthera	(Scurrula	Taxillus)))	((Sogerianthe	(((Amyema	Diplatia)	Dactyliophora)	(Helicanthes	Benthamina)))	Baratranthus))	((Ileostylus	Muellerina)	(Cecarria	Loranthus)))	Nuytsia)	Gaiadendron))	(((((Ixocactus	(Tripodanthus	((Phthirusa
(((Lepeostegeres	((Loxanthera	Amylotheca)	(Lysiana	(Decaisnina	(Macrosolen	Lepidaria)))))	(((Ligaria	Atkinsonia)	((Aetanthus	Desmaria)	((Ixocactus	(Tripodanthus	((Phthirusa	(Dendropemon	Oryctanthus))	(Psittacanthus	(Struthanthus	Cladocolea)))))	(Gaiadendron	(((Tristerix	((((((Plicosepalus	((Socratina	Vanwykia)	(Tolypanthus	Dendrophthoe)))	(Septulina	Bakerella))	((Oedina	((Actinanthella	(Agelanthus	(Oncella	Oncocalyx)))	(Berhautia	(Tapinanthus	Englerina))))	(((Phragmanthera	(Emelianthe	Globimetula))	(Oliverella	(Spragueanella	Erianthemum)))	Moquiniella)))	(Baratranthus	(Helixanthera	(Scurrula	Taxillus))))	(Sogerianthe	((((Helicanthes	Amyema)
((((Tupeia	Lepeostegeres)	(Lysiana	((Decaisnina	(Macrosolen	Lepidaria))	(Loxanthera	Amylotheca))))	(((Aetanthus	Desmaria)	(Notanthera	((Tripodanthus	((Phthirusa	(Dendropemon	Oryctanthus))	((Ixocactus	Psittacanthus)	(Struthanthus	Cladocolea))))	(Tristerix	Ligaria))))	((Atkinsonia	(Gaiadendron	Nuytsia))	(((((Tolypanthus	Dendrophthoe)	((Socratina	Vanwykia)	(((Plicosepalus	Bakerella)	((Phragmanthera	((Globimetula	Emelianthe)	(Oliverella	(Spragueanella	Erianthemum))))	Moquiniella))	((Septulina	Oedina)	((Actinanthella	(Agelanthus	(Oncella	Oncocalyx)))	(Berhautia	(Tapinanthus	Englerina)))))))	(Helixanthera	(Scurrula	Taxillus)))	(Baratranthus
(((Lepeostegeres	(Lysiana	((Decaisnina	(Macrosolen	Lepidaria))	(Loxanthera	Amylotheca))))	((Atkinsonia	(((Tripodanthus	((Phthirusa	(Dendropemon	Oryctanthus))	(Psittacanthus	(Struthanthus	Cladocolea))))	Ixocactus)	(((Tristerix	Ligaria)	(Aetanthus	Desmaria))	Notanthera)))	(Gaiadendron	(Nuytsia	(((Ileostylus	Muellerina)	((Cecarria	Loranthus)	((Sogerianthe	((((Amyema	Diplatia)	Dactyliophora)	Benthamina)	Helicanthes))	(((((Tolypanthus	Dendrophthoe)	((Bakerella	Plicosepalus)	((Septulina	Oedina)	(Socratina	Vanwykia))))	(((Actinanthella	(Agelanthus	(Oncella	Oncocalyx)))	(Berhautia	(Tapinanthus	Englerina)))	((((Globimetula	Emelianthe)
((((Nuytsia	(Atkinsonia	(((Tristerix	((Ileostylus	Muellerina)	((Cecarria	Loranthus)	((Baratranthus	(Sogerianthe	((((Amyema	Diplatia)	Dactyliophora)	Benthamina)	Helicanthes)))	(Helixanthera	((Scurrula	Taxillus)	((Tolypanthus	Dendrophthoe)	((Bakerella	Plicosepalus)	(((Socratina	Vanwykia)	(((Oncella	Oncocalyx)	(Actinanthella	Agelanthus))	(Berhautia	(Tapinanthus	Englerina))))	((Septulina	Oedina)	((Emelianthe	((Oliverella	(Spragueanella	Erianthemum))	Globimetula))	(Phragmanthera	Moquiniella))))))))))))	Tupeia)	((Aetanthus	Desmaria)	((((Tripodanthus	((Phthirusa	(Dendropemon	Oryctanthus))	(Psittacanthus	(Struthanthus	Cladocolea))))	Ixocactus)
((((Loxanthera	Amylotheca)	(Lysiana	(Decaisnina	(Macrosolen	Lepidaria))))	((((Tupeia	Tristerix)	(Gaiadendron	(Nuytsia	((Cecarria	Loranthus)	(((Baratranthus	(Sogerianthe	(((Amyema	Diplatia)	Dactyliophora)	(Benthamina	Helicanthes))))	((((Socratina	Vanwykia)	((Tolypanthus	Dendrophthoe)	Plicosepalus))	(((Moquiniella	(((Oliverella	(Spragueanella	Erianthemum))	(Globimetula	Emelianthe))	Phragmanthera))	(((Tapinanthus	Englerina)	(Berhautia	(((Oncella	Oncocalyx)	Agelanthus)	Actinanthella)))	Oedina))	(Septulina	Bakerella)))	(Helixanthera	(Scurrula	Taxillus))))	(Ileostylus	Muellerina))))))	(((((Tripodanthus	((Phthirusa	(Dendropemon	Oryctanthus))
(Peraxilla	(((((Tupeia	Gaiadendron)	(Tristerix	((((Baratranthus	(((Benthamina	((Amyema	Diplatia)	Dactyliophora))	Helicanthes)	Sogerianthe))	(Helixanthera	((Taxillus	Scurrula)	(Dendrophthoe	((Socratina	Vanwykia)	((((Septulina	Oedina)	((Berhautia	(Tapinanthus	Englerina))	(((Oncella	Oncocalyx)	Agelanthus)	Actinanthella)))	(Tolypanthus	Bakerella))	(Plicosepalus	(((Oliverella	Moquiniella)	((Spragueanella	Erianthemum)	(Emelianthe	Globimetula)))	Phragmanthera))))))))	((Cecarria	Loranthus)	(Muellerina	Ileostylus)))	Nuytsia)))	((Notanthera	(Aetanthus	Desmaria))	(((Tripodanthus	((Psittacanthus	(Struthanthus	Cladocolea))	((Oryctanthus	Dendropemon)
(Peraxilla	(((Loxanthera	Amylotheca)	(((Macrosolen	Lepidaria)	Decaisnina)	Lysiana))	((Tupeia	Lepeostegeres)	((Aetanthus	Desmaria)	(((((Tripodanthus	((Struthanthus	Cladocolea)	(((Oryctanthus	Dendropemon)	Phthirusa)	(Ixocactus	Psittacanthus))))	Ligaria)	Notanthera)	Atkinsonia)	((Gaiadendron	(Tristerix	Nuytsia))	(((Baratranthus	((((Amyema	Diplatia)	Dactyliophora)	(Helicanthes	Benthamina))	Sogerianthe))	((Taxillus	Scurrula)	((Tolypanthus	(Helixanthera	Dendrophthoe))	((Oedina	((((Emelianthe	Globimetula)	(Oliverella	(Spragueanella	Erianthemum)))	(Septulina	(Moquiniella	Phragmanthera)))	((Socratina	Vanwykia)	((Tapinanthus	Englerina)
(Peraxilla	((Lysiana	((Loxanthera	Amylotheca)	((Macrosolen	Lepidaria)	Decaisnina)))	((Atkinsonia	(Tupeia	Lepeostegeres))	((Gaiadendron	(Nuytsia	((Muellerina	Ileostylus)	(((((Diplatia	(Dactyliophora	Amyema))	(Helicanthes	Benthamina))	Sogerianthe)	(((Helixanthera	(Taxillus	Scurrula))	((Tolypanthus	Dendrophthoe)	((((Socratina	Vanwykia)	((Tapinanthus	Englerina)	(((Oncella	Oncocalyx)	Agelanthus)	(Actinanthella	Berhautia))))	Oedina)	(((Septulina	Plicosepalus)	(((Moquiniella	(Emelianthe	Globimetula))	(Oliverella	(Spragueanella	Erianthemum)))	Phragmanthera))	Bakerella))))	Baratranthus))	(Cecarria	Loranthus)))))	((Tristerix	(Notanthera
(Peraxilla	((Lepeostegeres	(Lysiana	((Loxanthera	Amylotheca)	((Macrosolen	Lepidaria)	Decaisnina))))	((((Aetanthus	Desmaria)	(Ligaria	(Notanthera	((Tripodanthus	(((Oryctanthus	Dendropemon)	Phthirusa)	(Psittacanthus	(Struthanthus	Cladocolea))))	Ixocactus))))	((Tupeia	((((((Helixanthera	(Taxillus	Scurrula))	((((Emelianthe	Globimetula)	(Oliverella	(Spragueanella	Erianthemum)))	(Moquiniella	Phragmanthera))	(((Plicosepalus	Bakerella)	((Oedina	Septulina)	((Socratina	Vanwykia)	((Actinanthella	(Tapinanthus	Englerina))	(((Oncella	Oncocalyx)	Agelanthus)	Berhautia)))))	(Tolypanthus	Dendrophthoe))))	(Baratranthus	(((Dactyliophora	((Helicanthes	Amyema)
(Peraxilla	(((Lepeostegeres	(Lysiana	((Loxanthera	Amylotheca)	((Macrosolen	Lepidaria)	Decaisnina))))	(Notanthera	Nuytsia))	(Gaiadendron	(Atkinsonia	((((Ligaria	Tristerix)	((Tripodanthus	(((Oryctanthus	Dendropemon)	Phthirusa)	(Psittacanthus	(Struthanthus	Cladocolea))))	Ixocactus))	(Tupeia	((((Helixanthera	(Taxillus	Scurrula))	((Tolypanthus	Dendrophthoe)	(((Bakerella	(Vanwykia	Plicosepalus))	(Oedina	Septulina))	((Phragmanthera	(((Emelianthe	Globimetula)	(Oliverella	(Spragueanella	Erianthemum)))	Moquiniella))	(Socratina	((Tapinanthus	Englerina)	(((Oncella	Oncocalyx)	(Agelanthus	Actinanthella))	Berhautia)))))))	(Baratranthus	(((Dactyliophora
(Peraxilla	(((Lepeostegeres	(Lysiana	((Loxanthera	Amylotheca)	((Macrosolen	Lepidaria)	Decaisnina))))	Notanthera)	(((((Ligaria	Tristerix)	((((((Oryctanthus	Dendropemon)	Phthirusa)	(Struthanthus	Cladocolea))	Tripodanthus)	Ixocactus)	Psittacanthus))	(Tupeia	((Muellerina	Ileostylus)	(((((Benthamina	((Amyema	Diplatia)	Dactyliophora))	Helicanthes)	Sogerianthe)	((Helixanthera	((Taxillus	Scurrula)	((Tolypanthus	Dendrophthoe)	(((Socratina	Vanwykia)	((Tapinanthus	Englerina)	(((Oncella	Oncocalyx)	Agelanthus)	(Berhautia	Actinanthella))))	(Bakerella	(Plicosepalus	((Oedina	Septulina)	(Moquiniella	(Phragmanthera	((Emelianthe	Globimetula)
(Peraxilla	(((Tupeia	Lepeostegeres)	((Lysiana	((Loxanthera	Amylotheca)	((Macrosolen	Lepidaria)	Decaisnina)))	Notanthera))	(Atkinsonia	(((Ligaria	((((Muellerina	Ileostylus)	(((((Tolypanthus	Dendrophthoe)	((Bakerella	Plicosepalus)	(((Socratina	Vanwykia)	((Agelanthus	Actinanthella)	((Berhautia	(Tapinanthus	Englerina))	(Oncella	Oncocalyx))))	(Septulina	(((Globimetula	(Emelianthe	(Oedina	(Oliverella	(Spragueanella	Erianthemum)))))	Moquiniella)	Phragmanthera)))))	(Helixanthera	(Taxillus	Scurrula)))	(Baratranthus	(((Benthamina	((Amyema	Diplatia)	Dactyliophora))	Helicanthes)	Sogerianthe)))	(Cecarria	Loranthus)))	Tristerix)	(((((Oryctanthus
(Peraxilla	((Lysiana	((Loxanthera	Amylotheca)	((Macrosolen	Lepidaria)	Decaisnina)))	(Notanthera	(((Atkinsonia	(((Ligaria	(Aetanthus	Desmaria))	(((Psittacanthus	((Struthanthus	Cladocolea)	((Oryctanthus	Dendropemon)	Phthirusa)))	Tripodanthus)	Ixocactus))	(Tupeia	(Tristerix	(((((Oedina	(Plicosepalus	(Tolypanthus	Dendrophthoe)))	((Septulina	Bakerella)	(((Socratina	Vanwykia)	((((Oncella	Oncocalyx)	Agelanthus)	Actinanthella)	(Berhautia	(Tapinanthus	Englerina))))	((((Oliverella	(Spragueanella	Erianthemum))	(Globimetula	Emelianthe))	Phragmanthera)	Moquiniella))))	(Taxillus	Scurrula))	(Baratranthus	(Helixanthera	(((Benthamina	((Amyema
(Peraxilla	((((((((Plicosepalus	((Bakerella	(((Socratina	Vanwykia)	(Oedina	((((Oncella	Oncocalyx)	Agelanthus)	Actinanthella)	(Berhautia	(Tapinanthus	Englerina)))))	((((Oliverella	(Spragueanella	Erianthemum))	(Globimetula	Emelianthe))	(Septulina	Phragmanthera))	Moquiniella)))	(Tolypanthus	Dendrophthoe)))	(Helixanthera	(Taxillus	Scurrula)))	(Baratranthus	((((Amyema	Diplatia)	Dactyliophora)	(Helicanthes	Benthamina))	Sogerianthe)))	((Cecarria	Loranthus)	(Muellerina	Ileostylus)))	Tupeia)	Gaiadendron)	(((Ligaria	Tristerix)	(Aetanthus	Desmaria))	((Nuytsia	Atkinsonia)	(((((Oryctanthus	Dendropemon)	Phthirusa)	(Psittacanthus	(Struthanthus
(Peraxilla	((Lepeostegeres	(Notanthera	(((((Muellerina	Ileostylus)	(((Helixanthera	((Taxillus	Scurrula)	((((Socratina	Vanwykia)	((Oedina	((Tapinanthus	Englerina)	((Agelanthus	(Actinanthella	(Oncella	Oncocalyx)))	Berhautia)))	((((Oliverella	(Spragueanella	Erianthemum))	(Globimetula	Emelianthe))	Phragmanthera)	Moquiniella)))	((Septulina	Bakerella)	Plicosepalus))	(Tolypanthus	Dendrophthoe))))	(Baratranthus	(Sogerianthe	(Helicanthes	(((Amyema	Diplatia)	Dactyliophora)	Benthamina)))))	(Cecarria	Loranthus)))	((Gaiadendron	Nuytsia)	Tupeia))	(((Ligaria	Tristerix)	(Aetanthus	Desmaria))	(((((Oryctanthus	Dendropemon)	Phthirusa)	(Psittacanthus
((((Lysiana	(Decaisnina	(Lepidaria	Macrosolen)))	(Amylotheca	Loxanthera))	((Lepeostegeres	Tupeia)	(Nuytsia	(Gaiadendron	(Atkinsonia	(((Aetanthus	Desmaria)	(((Tristerix	Notanthera)	Ligaria)	((Tripodanthus	((Phthirusa	(Oryctanthus	Dendropemon))	(Psittacanthus	(Struthanthus	Cladocolea))))	Ixocactus)))	((Ileostylus	Muellerina)	((Cecarria	Loranthus)	((((((Bakerella	Septulina)	(Moquiniella	(Phragmanthera	((Oliverella	(Spragueanella	Erianthemum))	(Emelianthe	Globimetula)))))	(((Oedina	((((Oncocalyx	Oncella)	Agelanthus)	Actinanthella)	((Englerina	Tapinanthus)	Berhautia)))	(Vanwykia	Socratina))	(Tolypanthus	Dendrophthoe)))	Plicosepalus)
((((Lysiana	Decaisnina)	((Amylotheca	Loxanthera)	(Lepidaria	Macrosolen)))	((Lepeostegeres	Tupeia)	((((Nuytsia	((Cecarria	Loranthus)	(((((((Oedina	((Englerina	Tapinanthus)	(Berhautia	(((Oncocalyx	Oncella)	Agelanthus)	Actinanthella))))	(Vanwykia	Socratina))	((Bakerella	Plicosepalus)	(Moquiniella	(Septulina	(((Oliverella	(Spragueanella	Erianthemum))	(Emelianthe	Globimetula))	Phragmanthera)))))	(Tolypanthus	Dendrophthoe))	((Taxillus	Scurrula)	Helixanthera))	(Baratranthus	((Benthamina	((Dactyliophora	(Diplatia	Amyema))	Helicanthes))	Sogerianthe)))	(Ileostylus	Muellerina))))	Gaiadendron)	((Notanthera	(Aetanthus	Desmaria))	((Tristerix
(((Aetanthus	((Amylotheca	Loxanthera)	((Decaisnina	(Lepidaria	Macrosolen))	Lysiana)))	((Lepeostegeres	Tupeia)	((((Ileostylus	Muellerina)	((Cecarria	Loranthus)	(((((((Vanwykia	Socratina)	(((((Oliverella	(Spragueanella	Erianthemum))	(Emelianthe	Globimetula))	(Moquiniella	Phragmanthera))	Septulina)	(Oedina	((((Oncocalyx	Oncella)	Agelanthus)	Actinanthella)	((Englerina	Tapinanthus)	Berhautia)))))	(Plicosepalus	Bakerella))	(Tolypanthus	Dendrophthoe))	((Taxillus	Scurrula)	Helixanthera))	Baratranthus)	((Helicanthes	(Benthamina	(Dactyliophora	(Diplatia	Amyema))))	Sogerianthe))))	Gaiadendron)	((((Nuytsia	Tristerix)	(Notanthera	Desmaria))
((((Amylotheca	Loxanthera)	((Decaisnina	(Lepidaria	Macrosolen))	Lysiana))	((Lepeostegeres	Tupeia)	((Atkinsonia	(((((((Vanwykia	Socratina)	((Bakerella	((((((Spragueanella	Erianthemum)	(Emelianthe	Globimetula))	Phragmanthera)	Oliverella)	Moquiniella)	(Tolypanthus	((Septulina	Oedina)	((((Oncocalyx	Oncella)	Agelanthus)	Actinanthella)	((Englerina	Tapinanthus)	Berhautia))))))	Plicosepalus))	Dendrophthoe)	((Taxillus	Scurrula)	Helixanthera))	Baratranthus)	(((Helicanthes	Benthamina)	(Dactyliophora	(Diplatia	Amyema)))	Sogerianthe))	((Ileostylus	Muellerina)	(Cecarria	Loranthus))))	(Gaiadendron	(Nuytsia	(((Tripodanthus	((Phthirusa	(Oryctanthus
(((Lepeostegeres	(Lysiana	((Amylotheca	Loxanthera)	(Decaisnina	(Lepidaria	Macrosolen)))))	(((((Gaiadendron	(Nuytsia	(((((Bakerella	((Berhautia	((((Oncocalyx	Oncella)	Agelanthus)	Actinanthella)	(Englerina	Tapinanthus)))	((((Oliverella	(Spragueanella	Erianthemum))	(Emelianthe	Globimetula))	(Moquiniella	Phragmanthera))	(Septulina	Oedina))))	(((Tolypanthus	Dendrophthoe)	Plicosepalus)	(Vanwykia	Socratina)))	((Taxillus	Scurrula)	Helixanthera))	(Baratranthus	(Sogerianthe	(Helicanthes	(Benthamina	(Dactyliophora	(Diplatia	Amyema)))))))	((Ileostylus	Muellerina)	(Cecarria	Loranthus)))))	(Tristerix	Tupeia))	((Ligaria	((Tripodanthus	((Phthirusa
(((Lepeostegeres	(Notanthera	((Amylotheca	Loxanthera)	((Decaisnina	(Lepidaria	Macrosolen))	Lysiana))))	(Atkinsonia	((((Tripodanthus	((Phthirusa	(Oryctanthus	Dendropemon))	(Struthanthus	Cladocolea)))	(Psittacanthus	Ixocactus))	((Aetanthus	Desmaria)	Ligaria))	(((Tristerix	Tupeia)	Gaiadendron)	(Nuytsia	((((((Tolypanthus	Dendrophthoe)	((Vanwykia	Socratina)	(((Berhautia	((Oncocalyx	Oncella)	Agelanthus))	(Actinanthella	(Englerina	(Oliverella	Tapinanthus))))	(((((Oedina	(Spragueanella	Erianthemum))	(Emelianthe	Globimetula))	(Moquiniella	Phragmanthera))	Septulina)	Bakerella))))	Plicosepalus)	((Taxillus	Scurrula)	Helixanthera))	(Baratranthus
(((Lepeostegeres	(Lysiana	((Amylotheca	Loxanthera)	(Decaisnina	(Lepidaria	Macrosolen)))))	(Notanthera	(((((Tripodanthus	((Phthirusa	(Oryctanthus	Dendropemon))	(Psittacanthus	(Struthanthus	Cladocolea))))	Ixocactus)	(Gaiadendron	((Nuytsia	(((((Tolypanthus	Dendrophthoe)	((Plicosepalus	Bakerella)	(((Moquiniella	(Phragmanthera	((Oliverella	(Spragueanella	Erianthemum))	(Emelianthe	Globimetula))))	(((Actinanthella	((Oncocalyx	Oncella)	Agelanthus))	(Berhautia	(Tapinanthus	Englerina)))	(Oedina	Septulina)))	(Vanwykia	Socratina))))	((Taxillus	Scurrula)	Helixanthera))	(Baratranthus	(((Dactyliophora	(Diplatia	Amyema))	Benthamina)	(Helicanthes	Sogerianthe))))
(((Lepeostegeres	(Lysiana	((Amylotheca	Loxanthera)	(Decaisnina	(Lepidaria	Macrosolen)))))	(Notanthera	((Gaiadendron	Atkinsonia)	(((Aetanthus	Desmaria)	Nuytsia)	(((((((Tolypanthus	Dendrophthoe)	((Plicosepalus	(Bakerella	(Phragmanthera	(Moquiniella	((Emelianthe	Globimetula)	(Oliverella	(Spragueanella	Erianthemum)))))))	((((Actinanthella	((Oncocalyx	Oncella)	Agelanthus))	(Berhautia	(Tapinanthus	Englerina)))	(Oedina	Septulina))	(Vanwykia	Socratina))))	((Taxillus	Scurrula)	Helixanthera))	(Baratranthus	((Helicanthes	((Dactyliophora	(Diplatia	Amyema))	Benthamina))	Sogerianthe)))	((Ileostylus	Muellerina)	(Cecarria	Loranthus)))	Tristerix)
(((Lepeostegeres	((((Gaiadendron	(Tupeia	((Nuytsia	((Cecarria	Loranthus)	((((((((Actinanthella	((Oncocalyx	Oncella)	Agelanthus))	(Berhautia	(Tapinanthus	Englerina)))	Oedina)	(Moquiniella	(Phragmanthera	((Emelianthe	Globimetula)	(Oliverella	(Spragueanella	Erianthemum))))))	((Tolypanthus	Dendrophthoe)	(((Septulina	Plicosepalus)	Bakerella)	(Vanwykia	Socratina))))	((Taxillus	Scurrula)	Helixanthera))	(Baratranthus	(((Dactyliophora	(Diplatia	Amyema))	(Benthamina	Helicanthes))	Sogerianthe)))	(Ileostylus	Muellerina))))	Tristerix)))	(Aetanthus	Desmaria))	((Tripodanthus	((Phthirusa	(Oryctanthus	Dendropemon))	(Psittacanthus	(Struthanthus	Cladocolea))))
(((Notanthera	(((Tristerix	(Ligaria	(Aetanthus	Desmaria)))	(((((Phthirusa	(Oryctanthus	Dendropemon))	(Psittacanthus	(Struthanthus	Cladocolea)))	Tripodanthus)	Ixocactus)	(Atkinsonia	((Nuytsia	(((((Helixanthera	Plicosepalus)	((Bakerella	(((((Actinanthella	((Oncocalyx	Oncella)	Agelanthus))	(Berhautia	(Tapinanthus	Englerina)))	Oedina)	(Moquiniella	((Septulina	Phragmanthera)	((Emelianthe	Globimetula)	(Oliverella	(Spragueanella	Erianthemum))))))	(Vanwykia	Socratina)))	(Tolypanthus	Dendrophthoe)))	(Taxillus	Scurrula))	(Baratranthus	(((Dactyliophora	(Diplatia	Amyema))	(Benthamina	Helicanthes))	Sogerianthe)))	((Ileostylus	Muellerina)	(Cecarria
(Peraxilla	((Gaiadendron	((((Tristerix	(Aetanthus	Desmaria))	(((((Ileostylus	Muellerina)	(((Sogerianthe	(Helicanthes	(Benthamina	(Dactyliophora	(Amyema	Diplatia)))))	((((Tolypanthus	Dendrophthoe)	((Socratina	Vanwykia)	(Plicosepalus	(((Moquiniella	((Emelianthe	((Spragueanella	Erianthemum)	(Globimetula	Oliverella)))	Phragmanthera))	((Berhautia	((Actinanthella	(Agelanthus	(Oncella	Oncocalyx)))	(Englerina	Tapinanthus)))	(Septulina	Oedina)))	Bakerella))))	(Helixanthera	(Scurrula	Taxillus)))	Baratranthus))	(Cecarria	Loranthus)))	Ligaria)	Notanthera)	(Ixocactus	(Tripodanthus	((Psittacanthus	(Cladocolea	Struthanthus))	(Phthirusa	(Oryctanthus
(Peraxilla	((Lysiana	(((Macrosolen	Lepidaria)	Decaisnina)	(Amylotheca	Loxanthera)))	((Lepeostegeres	Tupeia)	((Gaiadendron	((((Nuytsia	Atkinsonia)	((Ligaria	(Ixocactus	(Tripodanthus	((Psittacanthus	(Cladocolea	Struthanthus))	(Phthirusa	(Oryctanthus	Dendropemon))))))	Notanthera))	Desmaria)	((Cecarria	Loranthus)	((Ileostylus	Muellerina)	((((Tolypanthus	Dendrophthoe)	((((Septulina	Bakerella)	Plicosepalus)	((Moquiniella	(((Emelianthe	Globimetula)	(Oliverella	(Spragueanella	Erianthemum)))	Phragmanthera))	(((Berhautia	(Englerina	Tapinanthus))	(Actinanthella	(Agelanthus	(Oncella	Oncocalyx))))	Oedina)))	(Socratina	Vanwykia)))	(Helixanthera
(Peraxilla	((Lysiana	(((Macrosolen	Lepidaria)	Decaisnina)	(Amylotheca	Loxanthera)))	((((Desmaria	Aetanthus)	(((Lepeostegeres	Tupeia)	Tristerix)	(((Ixocactus	(Tripodanthus	((Psittacanthus	(Cladocolea	Struthanthus))	(Phthirusa	(Oryctanthus	Dendropemon)))))	Ligaria)	((Ileostylus	Muellerina)	(((((((Helicanthes	Amyema)	Diplatia)	(Benthamina	Dactyliophora))	Sogerianthe)	Baratranthus)	(((Tolypanthus	(Helixanthera	Dendrophthoe))	((((Englerina	Tapinanthus)	(Actinanthella	(Berhautia	(Agelanthus	(Oncella	Oncocalyx)))))	(Socratina	Vanwykia))	(Plicosepalus	((Septulina	Bakerella)	((((Emelianthe	Globimetula)	(Oedina	(Spragueanella	Erianthemum)))
(Peraxilla	((Lysiana	(((Macrosolen	Lepidaria)	Decaisnina)	(Amylotheca	Loxanthera)))	(((Lepeostegeres	Tupeia)	Tristerix)	(((Nuytsia	(Desmaria	Aetanthus))	((Notanthera	((Ixocactus	(Tripodanthus	((Cladocolea	Struthanthus)	((Phthirusa	(Oryctanthus	Dendropemon))	Psittacanthus))))	Ligaria))	((Ileostylus	Muellerina)	(((((Benthamina	(Dactyliophora	((Helicanthes	Amyema)	Diplatia)))	Sogerianthe)	Baratranthus)	((Helixanthera	(Scurrula	Taxillus))	((Tolypanthus	Dendrophthoe)	(((Oedina	((Agelanthus	(Oncella	Oncocalyx))	((Berhautia	(Englerina	Tapinanthus))	Actinanthella)))	(Socratina	Vanwykia))	(((Phragmanthera	(Moquiniella	((Emelianthe
(Peraxilla	(((Amylotheca	Loxanthera)	(Lysiana	((Macrosolen	Lepidaria)	Decaisnina)))	((((Desmaria	Aetanthus)	(Notanthera	((Ixocactus	(Tripodanthus	(Psittacanthus	((Cladocolea	Struthanthus)	(Phthirusa	(Oryctanthus	Dendropemon))))))	(((Cecarria	Loranthus)	((Ileostylus	Muellerina)	((((Helicanthes	Sogerianthe)	(Benthamina	(Dactyliophora	(Amyema	Diplatia))))	Baratranthus)	((Helixanthera	(Scurrula	Taxillus))	((Tolypanthus	Dendrophthoe)	(Bakerella	(((Oedina	((Berhautia	(Englerina	Tapinanthus))	(Actinanthella	(Agelanthus	(Oncella	Oncocalyx)))))	(Socratina	Vanwykia))	(((Septulina	Phragmanthera)	(Moquiniella	(Globimetula	((Oliverella
(Peraxilla	((Notanthera	(Lysiana	(((Macrosolen	Lepidaria)	Decaisnina)	(Amylotheca	Loxanthera))))	(((Desmaria	Aetanthus)	(Ixocactus	Atkinsonia))	((((Tripodanthus	((Phthirusa	(Oryctanthus	Dendropemon))	(Psittacanthus	(Cladocolea	Struthanthus))))	((((Sogerianthe	((Dactyliophora	(Amyema	Diplatia))	(Benthamina	Helicanthes)))	(Baratranthus	((Scurrula	Taxillus)	((Helixanthera	(Dendrophthoe	Tolypanthus))	((Socratina	Vanwykia)	((Septulina	Plicosepalus)	(Bakerella	((Moquiniella	(Phragmanthera	((Oliverella	(Spragueanella	Erianthemum))	(Emelianthe	Globimetula))))	(Oedina	(((Englerina	Tapinanthus)	Berhautia)	((Agelanthus	(Oncella	Oncocalyx))
(Peraxilla	(((Lepeostegeres	Tupeia)	(Notanthera	((Decaisnina	Lysiana)	((Macrosolen	Lepidaria)	(Amylotheca	Loxanthera)))))	(((Ixocactus	(Tripodanthus	((Phthirusa	(Oryctanthus	Dendropemon))	(Psittacanthus	(Cladocolea	Struthanthus)))))	((Nuytsia	(Desmaria	Aetanthus))	Gaiadendron))	(Atkinsonia	((Ligaria	Tristerix)	(((((Scurrula	Taxillus)	((((Moquiniella	(Phragmanthera	((Oliverella	(Spragueanella	Erianthemum))	(Emelianthe	Globimetula))))	((((Agelanthus	(Oncella	Oncocalyx))	Actinanthella)	(Englerina	Tapinanthus))	(Berhautia	Oedina)))	(Bakerella	Septulina))	((Plicosepalus	(Tolypanthus	Dendrophthoe))	(Socratina	Vanwykia))))	Helixanthera)
(Peraxilla	(((((Tupeia	((Tristerix	Ligaria)	(Ixocactus	(Tripodanthus	((Phthirusa	(Oryctanthus	Dendropemon))	(Psittacanthus	(Cladocolea	Struthanthus)))))))	((Desmaria	Aetanthus)	Gaiadendron))	((Nuytsia	Atkinsonia)	((Cecarria	Loranthus)	((Ileostylus	Muellerina)	((((Tolypanthus	Dendrophthoe)	Helixanthera)	((Scurrula	Taxillus)	((((Oliverella	(Spragueanella	Erianthemum))	(Emelianthe	Globimetula))	(Moquiniella	Phragmanthera))	((Bakerella	Septulina)	(Plicosepalus	(((((Englerina	Tapinanthus)	Berhautia)	((Agelanthus	(Oncella	Oncocalyx))	Actinanthella))	Oedina)	(Socratina	Vanwykia)))))))	(((Benthamina	Dactyliophora)	(Sogerianthe	(Helicanthes
(Peraxilla	((((((Desmaria	Aetanthus)	(Ligaria	(Ixocactus	(Tripodanthus	((Phthirusa	(Oryctanthus	Dendropemon))	(Psittacanthus	(Cladocolea	Struthanthus)))))))	(((Tristerix	Tupeia)	Gaiadendron)	(Nuytsia	((Cecarria	Loranthus)	((Ileostylus	Muellerina)	(((((((Actinanthella	(((Englerina	Tapinanthus)	Berhautia)	(Agelanthus	(Oncella	Oncocalyx))))	(Septulina	Oedina))	(Socratina	Vanwykia))	(((((Oliverella	(Spragueanella	Erianthemum))	(Emelianthe	Globimetula))	Moquiniella)	Phragmanthera)	(Bakerella	Plicosepalus)))	(Tolypanthus	Dendrophthoe))	(Helixanthera	(Scurrula	Taxillus)))	((((Helicanthes	Benthamina)	(Dactyliophora	(Amyema	Diplatia)))
(Peraxilla	((((Atkinsonia	Gaiadendron)	((Tristerix	(Ligaria	((Cecarria	Loranthus)	((Ileostylus	Muellerina)	((((((Bakerella	((((Oliverella	(Spragueanella	Erianthemum))	(Emelianthe	Globimetula))	(Moquiniella	Phragmanthera))	((Septulina	Oedina)	(Berhautia	(((Agelanthus	(Oncella	Oncocalyx))	Actinanthella)	(Englerina	Tapinanthus))))))	Plicosepalus)	(Socratina	Vanwykia))	(Tolypanthus	(Helixanthera	Dendrophthoe)))	(Scurrula	Taxillus))	((Sogerianthe	(Helicanthes	(Benthamina	(Dactyliophora	(Amyema	Diplatia)))))	Baratranthus))))))	((Nuytsia	(Desmaria	Aetanthus))	(Tupeia	(Ixocactus	(Tripodanthus	((Cladocolea	Struthanthus)	((Phthirusa
(((((((Aetanthus	Desmaria)	((Ligaria	Tristerix)	(Tripodanthus	((Phthirusa	(Dendropemon	Oryctanthus))	((Ixocactus	Psittacanthus)	(Struthanthus	Cladocolea))))))	(Gaiadendron	(Tupeia	(((((((Bakerella	(Plicosepalus	(Phragmanthera	(Moquiniella	((Globimetula	Emelianthe)	(Oliverella	(Erianthemum	Spragueanella)))))))	(((Septulina	Oedina)	((Tapinanthus	Englerina)	(Berhautia	((Agelanthus	(Oncocalyx	Oncella))	Actinanthella))))	(Socratina	Vanwykia)))	(Tolypanthus	Dendrophthoe))	(Helixanthera	(Taxillus	Scurrula)))	(Baratranthus	(Sogerianthe	(Helicanthes	(((Amyema	Diplatia)	Dactyliophora)	Benthamina)))))	((Cecarria	Loranthus)	(Muellerina	Ileostylus)))
(((((((Tristerix	(Ligaria	(Aetanthus	Desmaria)))	((Tripodanthus	((Struthanthus	Cladocolea)	((Phthirusa	(Dendropemon	Oryctanthus))	Psittacanthus)))	Ixocactus))	(Gaiadendron	(Tupeia	(((Muellerina	Ileostylus)	(((Sogerianthe	(Helicanthes	(((Amyema	Diplatia)	Dactyliophora)	Benthamina)))	((((((Bakerella	(((((Globimetula	Emelianthe)	(Erianthemum	Spragueanella))	(Phragmanthera	Moquiniella))	Oliverella)	((Septulina	Oedina)	((Agelanthus	(Oncocalyx	Oncella))	(Actinanthella	((Tapinanthus	Englerina)	Berhautia))))))	(Socratina	Vanwykia))	Plicosepalus)	(Tolypanthus	Dendrophthoe))	(Helixanthera	(Taxillus	Scurrula)))	Baratranthus))	(Cecarria	Loranthus)))
(((((Gaiadendron	((Tristerix	Tupeia)	(((((Plicosepalus	((Tolypanthus	Dendrophthoe)	((Bakerella	((Phragmanthera	(Moquiniella	((Globimetula	Emelianthe)	(Oliverella	(Erianthemum	Spragueanella)))))	((Septulina	Oedina)	((Agelanthus	(Oncocalyx	Oncella))	(Berhautia	((Tapinanthus	Englerina)	Actinanthella))))))	(Socratina	Vanwykia))))	(Helixanthera	(Taxillus	Scurrula)))	(Baratranthus	(Sogerianthe	((Benthamina	((Amyema	Diplatia)	Dactyliophora))	Helicanthes))))	((Cecarria	Loranthus)	(Muellerina	Ileostylus)))	Nuytsia)))	((Aetanthus	Desmaria)	(Ligaria	((Tripodanthus	((Phthirusa	(Dendropemon	Oryctanthus))	(Psittacanthus	(Struthanthus	Cladocolea))))
(((((Gaiadendron	((Tristerix	Tupeia)	((((((Socratina	Vanwykia)	((Tolypanthus	Dendrophthoe)	Plicosepalus))	(((((Septulina	Oedina)	(((Actinanthella	(Agelanthus	(Oncocalyx	Oncella)))	(Tapinanthus	Englerina))	Berhautia))	(Bakerella	(Phragmanthera	(Moquiniella	((Globimetula	Emelianthe)	(Oliverella	(Erianthemum	Spragueanella)))))))	Helixanthera)	(Taxillus	Scurrula)))	(Baratranthus	(Sogerianthe	((Benthamina	((Amyema	Diplatia)	Dactyliophora))	Helicanthes))))	((Cecarria	Loranthus)	(Muellerina	Ileostylus)))	Nuytsia)))	(Desmaria	(Ligaria	((((Aetanthus	Struthanthus)	Cladocolea)	(Tripodanthus	((Phthirusa	(Dendropemon	Oryctanthus))	Psittacanthus)))
(((((Aetanthus	Desmaria)	(Ligaria	(Tripodanthus	((Phthirusa	(Dendropemon	Oryctanthus))	(Psittacanthus	(Struthanthus	Cladocolea))))))	((Ixocactus	Atkinsonia)	((Tristerix	(Gaiadendron	Tupeia))	(((((Taxillus	Scurrula)	((Tolypanthus	(Helixanthera	Dendrophthoe))	(Plicosepalus	(Bakerella	((Moquiniella	((Globimetula	Emelianthe)	((Oliverella	(Erianthemum	Spragueanella))	Phragmanthera)))	((Socratina	Vanwykia)	((Septulina	Oedina)	((Actinanthella	(Agelanthus	(Oncocalyx	Oncella)))	((Tapinanthus	Englerina)	Berhautia)))))))))	(Baratranthus	(Sogerianthe	(Benthamina	(Diplatia	(Dactyliophora	(Helicanthes	Amyema)))))))	((Cecarria	Loranthus)	(Muellerina
(((((Aetanthus	Desmaria)	((Ixocactus	((Tripodanthus	((Phthirusa	(Dendropemon	Oryctanthus))	(Struthanthus	Cladocolea)))	Psittacanthus))	(Notanthera	(Tristerix	Ligaria))))	(Atkinsonia	(((((((Taxillus	Scurrula)	((((Moquiniella	(Phragmanthera	(Oliverella	((Globimetula	Emelianthe)	(Erianthemum	Spragueanella)))))	(Septulina	Oedina))	(((Actinanthella	(Agelanthus	(Oncocalyx	Oncella)))	((Tapinanthus	Englerina)	Berhautia))	Bakerella))	(Plicosepalus	((Socratina	Vanwykia)	(Tolypanthus	(Helixanthera	Dendrophthoe))))))	(Baratranthus	(Sogerianthe	((Dactyliophora	(Diplatia	Amyema))	(Helicanthes	Benthamina)))))	((Cecarria	Loranthus)	(Muellerina	Ileostylus)))
(((Lysiana	((Loxanthera	Amylotheca)	(Decaisnina	(Lepidaria	Macrosolen))))	(Notanthera	((((((Tripodanthus	((Ixocactus	(Phthirusa	(Dendropemon	Oryctanthus)))	(Psittacanthus	(Struthanthus	Cladocolea))))	Ligaria)	((((Helixanthera	(Taxillus	Scurrula))	(Plicosepalus	((Tolypanthus	Dendrophthoe)	((((Moquiniella	(Phragmanthera	(((Erianthemum	Spragueanella)	Oliverella)	(Globimetula	Emelianthe))))	(Septulina	Oedina))	((Berhautia	((Actinanthella	(Agelanthus	(Oncocalyx	Oncella)))	(Tapinanthus	Englerina)))	Bakerella))	(Socratina	Vanwykia)))))	(Baratranthus	(Sogerianthe	(Helicanthes	(Benthamina	(Dactyliophora	(Diplatia	Amyema)))))))	((Cecarria	Loranthus)
(((Lepeostegeres	(Lysiana	((Loxanthera	Amylotheca)	(Decaisnina	(Lepidaria	Macrosolen)))))	((((Nuytsia	Atkinsonia)	Gaiadendron)	(((Tripodanthus	((Phthirusa	(Dendropemon	Oryctanthus))	(Psittacanthus	(Struthanthus	Cladocolea))))	Ixocactus)	((Tupeia	(((Taxillus	Scurrula)	(((((Socratina	Vanwykia)	(Oedina	((Actinanthella	(Agelanthus	(Oncocalyx	Oncella)))	((Tapinanthus	Englerina)	Berhautia))))	(Bakerella	(Septulina	(Phragmanthera	(Moquiniella	((Globimetula	Emelianthe)	((Erianthemum	Spragueanella)	Oliverella)))))))	((Tolypanthus	(Helixanthera	Dendrophthoe))	Plicosepalus))	(Baratranthus	(Sogerianthe	((Diplatia	(Helicanthes	Amyema))	(Benthamina
(((Lepeostegeres	(Lysiana	((Loxanthera	Amylotheca)	(Decaisnina	(Lepidaria	Macrosolen)))))	(Gaiadendron	((((Nuytsia	(((Sogerianthe	((Benthamina	(Dactyliophora	(Diplatia	Amyema)))	Helicanthes))	(((Helixanthera	(Taxillus	Scurrula))	((((Socratina	Vanwykia)	(Oedina	(Berhautia	(((Tapinanthus	Englerina)	Actinanthella)	(Agelanthus	(Oncocalyx	Oncella))))))	(((((Septulina	(Globimetula	Emelianthe))	((Erianthemum	Spragueanella)	Oliverella))	Phragmanthera)	Moquiniella)	(Plicosepalus	Bakerella)))	(Tolypanthus	Dendrophthoe)))	Baratranthus))	((Cecarria	Loranthus)	(Muellerina	Ileostylus))))	(Tupeia	((Tristerix	Ligaria)	((Tripodanthus	((Phthirusa
(((Lepeostegeres	(Lysiana	((Loxanthera	Amylotheca)	(Decaisnina	(Lepidaria	Macrosolen)))))	(((Aetanthus	Desmaria)	(Atkinsonia	(((Tupeia	(Gaiadendron	(Tristerix	Nuytsia)))	((Muellerina	Ileostylus)	((((Helixanthera	(Taxillus	Scurrula))	(((Socratina	Vanwykia)	(Plicosepalus	((((Septulina	Oedina)	(Berhautia	((Tapinanthus	Englerina)	(Actinanthella	(Agelanthus	(Oncocalyx	Oncella))))))	(Phragmanthera	(Moquiniella	((Globimetula	Emelianthe)	((Erianthemum	Spragueanella)	Oliverella)))))	Bakerella)))	(Tolypanthus	Dendrophthoe)))	(Baratranthus	(Sogerianthe	((Benthamina	(Dactyliophora	(Diplatia	Amyema)))	Helicanthes))))	(Cecarria	Loranthus))))
(Peraxilla	((Notanthera	(Lysiana	((Amylotheca	Loxanthera)	(Decaisnina	(Macrosolen	Lepidaria)))))	((Gaiadendron	(((Nuytsia	(((((Helixanthera	(Dendrophthoe	Tolypanthus))	(Plicosepalus	((Septulina	Bakerella)	((((Globimetula	Emelianthe)	(Oliverella	(Spragueanella	Erianthemum)))	(Moquiniella	Phragmanthera))	((Socratina	Vanwykia)	(Oedina	(((Tapinanthus	Englerina)	Berhautia)	(((Oncocalyx	Oncella)	Agelanthus)	Actinanthella))))))))	(Scurrula	Taxillus))	(Baratranthus	(Sogerianthe	(Benthamina	(Helicanthes	(Dactyliophora	(Amyema	Diplatia)))))))	((Muellerina	Ileostylus)	(Cecarria	Loranthus))))	(Desmaria	Aetanthus))	(Atkinsonia	((Tristerix
(Peraxilla	((Notanthera	((Lysiana	((Amylotheca	Loxanthera)	(Macrosolen	Lepidaria)))	Decaisnina))	((((Atkinsonia	(Desmaria	Aetanthus))	(Ligaria	(Tripodanthus	(((Ixocactus	Psittacanthus)	(Struthanthus	Cladocolea))	(Phthirusa	(Oryctanthus	Dendropemon))))))	(Gaiadendron	(Tristerix	(Nuytsia	((Muellerina	Ileostylus)	((Cecarria	Loranthus)	((((((Tolypanthus	(((Tapinanthus	Englerina)	Berhautia)	((Oncocalyx	Oncella)	(Agelanthus	Actinanthella))))	(Septulina	Bakerella))	(Oedina	((Emelianthe	(Oliverella	(Spragueanella	Erianthemum)))	(Globimetula	(Moquiniella	Phragmanthera)))))	((Dendrophthoe	Plicosepalus)	(Socratina	Vanwykia)))	(Helixanthera
(Peraxilla	((Notanthera	(((Decaisnina	(Macrosolen	Lepidaria))	(Amylotheca	Loxanthera))	Lysiana))	((((((Ligaria	Tristerix)	(Desmaria	Aetanthus))	((Tripodanthus	((Psittacanthus	(Struthanthus	Cladocolea))	(Phthirusa	(Oryctanthus	Dendropemon))))	Ixocactus))	(Nuytsia	((Muellerina	Ileostylus)	((Cecarria	Loranthus)	((Helixanthera	((Scurrula	Taxillus)	(((Phragmanthera	((Oliverella	(Spragueanella	Erianthemum))	(Emelianthe	Globimetula)))	Moquiniella)	((Oedina	(Plicosepalus	((Socratina	Vanwykia)	(Tolypanthus	Dendrophthoe))))	(((Tapinanthus	Englerina)	((Actinanthella	Berhautia)	((Oncocalyx	Oncella)	Agelanthus)))	(Septulina	Bakerella))))))
(Peraxilla	(((Lepeostegeres	((Amylotheca	Loxanthera)	((Lysiana	(Decaisnina	Macrosolen))	Lepidaria)))	((Atkinsonia	(Gaiadendron	(((Ligaria	(Tristerix	(Desmaria	Aetanthus)))	(Tripodanthus	((Struthanthus	Cladocolea)	((Phthirusa	(Oryctanthus	Dendropemon))	Psittacanthus))))	((Nuytsia	((Muellerina	Ileostylus)	((Cecarria	Loranthus)	((((Tolypanthus	Dendrophthoe)	((((((Phragmanthera	((Oliverella	(Spragueanella	Erianthemum))	(Emelianthe	Globimetula)))	Moquiniella)	(Oedina	((Tapinanthus	Englerina)	(Berhautia	(((Oncocalyx	Oncella)	Agelanthus)	Actinanthella)))))	(Septulina	Bakerella))	Plicosepalus)	(Socratina	Vanwykia)))	(Helixanthera	(Scurrula
(Peraxilla	((((Lepidaria	(Decaisnina	((Loxanthera	Amylotheca)	Macrosolen)))	Lysiana)	((((Nuytsia	((Cecarria	Loranthus)	(((((Tolypanthus	Dendrophthoe)	((Plicosepalus	(Bakerella	(((((Spragueanella	Erianthemum)	(Emelianthe	Globimetula))	(Moquiniella	Phragmanthera))	Oliverella)	(((Tapinanthus	Englerina)	(Berhautia	(((Oncocalyx	Oncella)	Agelanthus)	Actinanthella)))	(Oedina	Septulina)))))	(Socratina	Vanwykia)))	(Helixanthera	(Scurrula	Taxillus)))	(Baratranthus	(Sogerianthe	((Benthamina	((Diplatia	Amyema)	Dactyliophora))	Helicanthes))))	(Muellerina	Ileostylus))))	Gaiadendron)	(Atkinsonia	((Tristerix	Notanthera)	((Ligaria	(Desmaria
(Peraxilla	((((Loxanthera	Amylotheca)	((Lepidaria	Macrosolen)	Decaisnina))	Lysiana)	(((Gaiadendron	((Tristerix	Aetanthus)	(((Ixocactus	((Tripodanthus	((Phthirusa	(Oryctanthus	Dendropemon))	(Struthanthus	Cladocolea)))	Psittacanthus))	Notanthera)	(Nuytsia	(((Sogerianthe	(((Diplatia	Amyema)	Dactyliophora)	(Helicanthes	Benthamina)))	((Helixanthera	((Scurrula	Taxillus)	((((((Emelianthe	Globimetula)	(Oliverella	(Spragueanella	Erianthemum)))	(Septulina	Phragmanthera))	Moquiniella)	(Tolypanthus	((((Oncocalyx	Oncella)	(Agelanthus	Actinanthella))	((Tapinanthus	Englerina)	Berhautia))	Oedina)))	(((Socratina	Vanwykia)	(Dendrophthoe	Plicosepalus))
(Peraxilla	((Atkinsonia	(((Gaiadendron	((Ixocactus	(Tripodanthus	((Struthanthus	Cladocolea)	((Phthirusa	(Oryctanthus	Dendropemon))	Psittacanthus))))	(Notanthera	(Tristerix	Ligaria))))	(Nuytsia	(Aetanthus	Desmaria)))	(((Sogerianthe	(Benthamina	(((Diplatia	Amyema)	Dactyliophora)	Helicanthes)))	(((((((((Oncocalyx	Oncella)	Agelanthus)	(Actinanthella	((Tapinanthus	Englerina)	Berhautia)))	Oedina)	(Socratina	Vanwykia))	(Plicosepalus	(Bakerella	(((((Emelianthe	Globimetula)	(Oliverella	(Spragueanella	Erianthemum)))	Phragmanthera)	Moquiniella)	Septulina))))	(Tolypanthus	Dendrophthoe))	(Helixanthera	(Scurrula	Taxillus)))	Baratranthus))	((Muellerina
(Peraxilla	(((Loxanthera	Amylotheca)	(((Lepidaria	Macrosolen)	Decaisnina)	Lysiana))	((Tupeia	Lepeostegeres)	((Aetanthus	Desmaria)	(((Gaiadendron	Tristerix)	(Nuytsia	((Muellerina	Ileostylus)	((Cecarria	Loranthus)	((Sogerianthe	(((Diplatia	Amyema)	Dactyliophora)	(Helicanthes	Benthamina)))	((((Plicosepalus	(((Phragmanthera	(Bakerella	Moquiniella))	((Emelianthe	Globimetula)	(Oliverella	(Spragueanella	Erianthemum))))	((Socratina	Vanwykia)	((Oedina	Septulina)	(((Tapinanthus	Englerina)	(((Oncocalyx	Oncella)	Agelanthus)	Actinanthella))	Berhautia)))))	(Tolypanthus	(Helixanthera	Dendrophthoe)))	(Scurrula	Taxillus))	Baratranthus))))))
(Peraxilla	((Lysiana	((Loxanthera	Amylotheca)	((Lepidaria	Macrosolen)	Decaisnina)))	(((((Tristerix	((Tupeia	Lepeostegeres)	((Ligaria	((Cecarria	Loranthus)	((((((Bakerella	((Oedina	((Tapinanthus	Englerina)	(Berhautia	(((Oncocalyx	Oncella)	Agelanthus)	Actinanthella))))	((Septulina	Phragmanthera)	((Oliverella	((Spragueanella	Erianthemum)	(Emelianthe	Globimetula)))	Moquiniella))))	(((Dendrophthoe	Tolypanthus)	Plicosepalus)	(Socratina	Vanwykia)))	(Scurrula	Taxillus))	Helixanthera)	(Baratranthus	(Sogerianthe	(((Diplatia	Amyema)	Dactyliophora)	(Helicanthes	Benthamina)))))	(Muellerina	Ileostylus))))	(Ixocactus	(Tripodanthus	((Phthirusa
(Peraxilla	((Lysiana	((Loxanthera	Amylotheca)	((Lepidaria	Macrosolen)	Decaisnina)))	(((((Ligaria	Tristerix)	(Ixocactus	(Tripodanthus	(Psittacanthus	((Struthanthus	Cladocolea)	(Phthirusa	(Oryctanthus	Dendropemon)))))))	((Aetanthus	Desmaria)	Notanthera))	(Atkinsonia	((Nuytsia	((Muellerina	Ileostylus)	((Cecarria	Loranthus)	((Sogerianthe	(Helicanthes	(Benthamina	((Diplatia	Amyema)	Dactyliophora))))	(((((((Oedina	Septulina)	(Moquiniella	(Phragmanthera	((Emelianthe	Globimetula)	(Oliverella	(Spragueanella	Erianthemum))))))	(Bakerella	((((Oncocalyx	Oncella)	Agelanthus)	Actinanthella)	((Tapinanthus	Englerina)	Berhautia))))	(((Dendrophthoe
(Peraxilla	((Lepeostegeres	((Loxanthera	Amylotheca)	(((Lepidaria	Macrosolen)	Decaisnina)	Lysiana)))	((Gaiadendron	((Notanthera	Desmaria)	((Tupeia	(Ixocactus	(Tripodanthus	((Phthirusa	(Oryctanthus	Dendropemon))	(Psittacanthus	(Struthanthus	Cladocolea))))))	(Tristerix	Ligaria))))	(((((Loranthus	Cecarria)	((((Tolypanthus	(Helixanthera	Dendrophthoe))	((Vanwykia	Socratina)	(((Bakerella	((Actinanthella	(((Agelanthus	(Oncocalyx	Oncella))	(Tapinanthus	Englerina))	Berhautia))	(Septulina	Oedina)))	(Phragmanthera	(((Emelianthe	Globimetula)	(Oliverella	(Spragueanella	Erianthemum)))	Moquiniella)))	Plicosepalus)))	(Taxillus	Scurrula))	((Sogerianthe
(Peraxilla	((Lepeostegeres	((Loxanthera	Amylotheca)	(Decaisnina	(Lysiana	(Lepidaria	Macrosolen)))))	(((((Aetanthus	Desmaria)	Tupeia)	((((((Benthamina	(Dactyliophora	(Amyema	Diplatia)))	Helicanthes)	Sogerianthe)	(Baratranthus	(((Tolypanthus	(Helixanthera	Dendrophthoe))	(Plicosepalus	(((((Septulina	Oedina)	((Actinanthella	(Tapinanthus	Englerina))	(Berhautia	(Agelanthus	(Oncocalyx	Oncella)))))	(Vanwykia	Socratina))	Bakerella)	(((Oliverella	(Globimetula	Emelianthe))	(Phragmanthera	(Spragueanella	Erianthemum)))	Moquiniella))))	(Taxillus	Scurrula))))	((Ileostylus	Muellerina)	(Loranthus	Cecarria)))	(Notanthera	(Ligaria	(Ixocactus
(Peraxilla	((Lysiana	((Lepidaria	(Decaisnina	Macrosolen))	(Loxanthera	Amylotheca)))	((Lepeostegeres	Tupeia)	(((Tristerix	(Aetanthus	Desmaria))	(Atkinsonia	(Notanthera	(Ligaria	(Ixocactus	((Tripodanthus	((Phthirusa	(Oryctanthus	Dendropemon))	(Struthanthus	Cladocolea)))	Psittacanthus))))))	(Gaiadendron	(Nuytsia	((((Helixanthera	(Taxillus	Scurrula))	((Tolypanthus	Dendrophthoe)	((Bakerella	Plicosepalus)	((((Septulina	Oedina)	(Berhautia	((Actinanthella	(Agelanthus	(Oncocalyx	Oncella)))	(Tapinanthus	Englerina))))	(Vanwykia	Socratina))	((Phragmanthera	(((Oliverella	(Spragueanella	Erianthemum))	Emelianthe)	Globimetula))	Moquiniella)))))
(Peraxilla	((Lepeostegeres	(Lysiana	(((Lepidaria	Macrosolen)	Decaisnina)	(Loxanthera	Amylotheca))))	(((((Ligaria	(Aetanthus	Desmaria))	(Ixocactus	((Tripodanthus	((Phthirusa	(Oryctanthus	Dendropemon))	(Struthanthus	Cladocolea)))	Psittacanthus)))	(Tupeia	(((Tristerix	Nuytsia)	Gaiadendron)	((((Helixanthera	(Taxillus	Scurrula))	(((Plicosepalus	(Tolypanthus	Dendrophthoe))	(Vanwykia	Socratina))	((Phragmanthera	(((Oliverella	(Spragueanella	Erianthemum))	(Emelianthe	Globimetula))	Moquiniella))	(Bakerella	((Septulina	Oedina)	((Actinanthella	(Agelanthus	(Oncocalyx	Oncella)))	((Tapinanthus	Englerina)	Berhautia)))))))	((((Benthamina	(Dactyliophora
((Aetanthus	Peraxilla)	((Lysiana	(((Lepidaria	Macrosolen)	Decaisnina)	(Loxanthera	Amylotheca)))	((Tupeia	Lepeostegeres)	(((Tristerix	(Nuytsia	((((Taxillus	Scurrula)	((Helixanthera	(Tolypanthus	Dendrophthoe))	(((Vanwykia	Socratina)	((Septulina	Oedina)	((Tapinanthus	Englerina)	(Berhautia	(Actinanthella	(Agelanthus	(Oncocalyx	Oncella)))))))	((Plicosepalus	((Phragmanthera	((Emelianthe	Globimetula)	(Oliverella	(Spragueanella	Erianthemum))))	Moquiniella))	Bakerella))))	((((Benthamina	(Dactyliophora	(Amyema	Diplatia)))	Helicanthes)	Sogerianthe)	Baratranthus))	((Ileostylus	Muellerina)	(Loranthus	Cecarria)))))	Gaiadendron)	(Atkinsonia
(Peraxilla	((Lysiana	(((Lepidaria	Macrosolen)	Decaisnina)	(Loxanthera	Amylotheca)))	((Gaiadendron	((Nuytsia	((((Helixanthera	(Taxillus	Scurrula))	(((Tolypanthus	Bakerella)	((Plicosepalus	Dendrophthoe)	(Vanwykia	Socratina)))	((Oedina	((Tapinanthus	Englerina)	((Agelanthus	(Oncocalyx	Oncella))	(Berhautia	Actinanthella))))	(((Septulina	Phragmanthera)	(Globimetula	((Oliverella	(Spragueanella	Erianthemum))	Emelianthe)))	Moquiniella))))	((((Benthamina	(Dactyliophora	(Amyema	Diplatia)))	Helicanthes)	Sogerianthe)	Baratranthus))	((Ileostylus	Muellerina)	(Loranthus	Cecarria))))	((Tupeia	Lepeostegeres)	Tristerix)))	((Atkinsonia	(Notanthera
(Peraxilla	((Lepeostegeres	((Loxanthera	Amylotheca)	(Lysiana	((Lepidaria	Macrosolen)	Decaisnina))))	(((((((((Baratranthus	Helixanthera)	(Taxillus	Scurrula))	(((Dendrophthoe	(Vanwykia	Socratina))	(Bakerella	((Tolypanthus	(Oedina	((Tapinanthus	Englerina)	(((Berhautia	(Oncocalyx	Oncella))	Agelanthus)	Actinanthella))))	((((Spragueanella	Erianthemum)	(Emelianthe	Globimetula))	(Oliverella	(Septulina	Phragmanthera)))	Moquiniella))))	Plicosepalus))	((Benthamina	(Dactyliophora	((Helicanthes	Amyema)	Diplatia)))	Sogerianthe))	((Ileostylus	Muellerina)	(Loranthus	Cecarria)))	Gaiadendron)	((Atkinsonia	((Ixocactus	(Tripodanthus	((Phthirusa	(Oryctanthus
(Peraxilla	(((Tupeia	Lepeostegeres)	(Lysiana	(((Lepidaria	Macrosolen)	Decaisnina)	(Loxanthera	Amylotheca))))	((((Tristerix	(Aetanthus	Desmaria))	((Tripodanthus	((Phthirusa	(Oryctanthus	Dendropemon))	(Psittacanthus	(Struthanthus	Cladocolea))))	(Ligaria	Notanthera)))	((((Helixanthera	((Taxillus	Scurrula)	(((((Oliverella	Tapinanthus)	Englerina)	((((Oncocalyx	Oncella)	Agelanthus)	Actinanthella)	Berhautia))	(((((Spragueanella	Erianthemum)	(Emelianthe	Globimetula))	Phragmanthera)	Moquiniella)	(Septulina	Oedina)))	(((Bakerella	Plicosepalus)	(Vanwykia	Socratina))	(Tolypanthus	Dendrophthoe)))))	Baratranthus)	((Benthamina	((Helicanthes	Amyema)
(Peraxilla	(((Tupeia	Lepeostegeres)	((Loxanthera	Amylotheca)	(Lysiana	((Lepidaria	Macrosolen)	Decaisnina))))	((Atkinsonia	((Aetanthus	Desmaria)	((Ixocactus	(Tripodanthus	((Phthirusa	(Oryctanthus	Dendropemon))	(Psittacanthus	(Struthanthus	Cladocolea)))))	(Ligaria	(Tristerix	Notanthera)))))	((Nuytsia	((Ileostylus	Muellerina)	((Loranthus	Cecarria)	((((Bakerella	(((((Oliverella	(Spragueanella	Erianthemum))	(Emelianthe	Globimetula))	Phragmanthera)	Moquiniella)	((Septulina	Oedina)	((Berhautia	(((Oncocalyx	Oncella)	Agelanthus)	Actinanthella))	(Tapinanthus	Englerina)))))	(((Tolypanthus	Dendrophthoe)	Plicosepalus)	(Vanwykia	Socratina)))
(Peraxilla	(((Loxanthera	Amylotheca)	(Lysiana	((Lepidaria	Macrosolen)	Decaisnina)))	(((Atkinsonia	((Nuytsia	(Aetanthus	Desmaria))	((Ixocactus	(Tripodanthus	((Phthirusa	(Oryctanthus	Dendropemon))	(Psittacanthus	(Struthanthus	Cladocolea)))))	(Ligaria	(Tristerix	Notanthera)))))	((((((Benthamina	(Dactyliophora	(Amyema	Diplatia)))	Helicanthes)	Sogerianthe)	((Helixanthera	((Taxillus	Scurrula)	(((Plicosepalus	((Phragmanthera	(Moquiniella	((Oliverella	(Spragueanella	Erianthemum))	(Emelianthe	Globimetula))))	((Septulina	Oedina)	((Berhautia	(((Oncocalyx	Oncella)	Agelanthus)	Actinanthella))	(Tapinanthus	Englerina)))))	(Bakerella	(Vanwykia
(((Lysiana	((Decaisnina	(Macrosolen	Lepidaria))	(Amylotheca	Loxanthera)))	(Notanthera	((Tupeia	Lepeostegeres)	(((Nuytsia	Atkinsonia)	Gaiadendron)	((Tristerix	(Aetanthus	Desmaria))	((Ligaria	((Ileostylus	Muellerina)	((Cecarria	Loranthus)	(((Sogerianthe	((Benthamina	((Amyema	Diplatia)	Dactyliophora))	Helicanthes))	Baratranthus)	((Helixanthera	(Scurrula	Taxillus))	((Tolypanthus	Dendrophthoe)	(((((Socratina	(Berhautia	((Englerina	Tapinanthus)	(Actinanthella	((Oncella	Oncocalyx)	Agelanthus)))))	(Moquiniella	(Phragmanthera	((Globimetula	Emelianthe)	(Oliverella	(Erianthemum	Spragueanella))))))	(Septulina	Bakerella))	Plicosepalus)
(((Lepeostegeres	(Lysiana	((Decaisnina	(Macrosolen	Lepidaria))	(Amylotheca	Loxanthera))))	(Notanthera	(((((Tupeia	((Ligaria	Tristerix)	(Ixocactus	(Tripodanthus	((Phthirusa	(Dendropemon	Oryctanthus))	(Psittacanthus	(Struthanthus	Cladocolea)))))))	Gaiadendron)	((((Sogerianthe	(((Amyema	Diplatia)	Dactyliophora)	(Helicanthes	Benthamina)))	(Baratranthus	((Scurrula	Taxillus)	((Tolypanthus	Dendrophthoe)	((Plicosepalus	(Septulina	Bakerella))	((((Vanwykia	Socratina)	(Oedina	(((Berhautia	(Englerina	Tapinanthus))	((Oncella	Oncocalyx)	Agelanthus))	Actinanthella)))	(Moquiniella	(Phragmanthera	((Globimetula	Emelianthe)	(Oliverella	(Erianthemum
(((Lepeostegeres	(Lysiana	((Decaisnina	(Macrosolen	Lepidaria))	(Amylotheca	Loxanthera))))	(Notanthera	((((Ligaria	Tristerix)	(Ixocactus	(Tripodanthus	((Phthirusa	(Dendropemon	Oryctanthus))	(Psittacanthus	(Struthanthus	Cladocolea))))))	(Atkinsonia	(Nuytsia	Gaiadendron)))	(((((Helixanthera	(Scurrula	Taxillus))	((Dendrophthoe	Tolypanthus)	(((Oedina	Plicosepalus)	(Septulina	Bakerella))	(((Vanwykia	Socratina)	((Englerina	Tapinanthus)	(((Oncella	Oncocalyx)	Agelanthus)	(Berhautia	Actinanthella))))	(Phragmanthera	(Moquiniella	((Globimetula	Emelianthe)	(Oliverella	(Erianthemum	Spragueanella)))))))))	((Sogerianthe	(((Amyema	Diplatia)	Dactyliophora)
(((Lepeostegeres	((Amylotheca	Loxanthera)	(Lysiana	(Decaisnina	(Macrosolen	Lepidaria)))))	(Notanthera	((Atkinsonia	((Nuytsia	((((Helixanthera	(Scurrula	Taxillus))	(((Vanwykia	Socratina)	(Plicosepalus	(Dendrophthoe	Tolypanthus)))	((Moquiniella	(Phragmanthera	(((Oliverella	Globimetula)	Emelianthe)	(Erianthemum	Spragueanella))))	(Bakerella	((Septulina	Oedina)	((Berhautia	(Englerina	Tapinanthus))	(((Oncella	Oncocalyx)	Agelanthus)	Actinanthella)))))))	((((((Amyema	Diplatia)	Dactyliophora)	Helicanthes)	Sogerianthe)	Benthamina)	Baratranthus))	((Ileostylus	Muellerina)	(Cecarria	Loranthus))))	Gaiadendron))	(((Tripodanthus	((Phthirusa	(Dendropemon
(((Ligaria	(Lysiana	((Decaisnina	(Macrosolen	Lepidaria))	(Amylotheca	Loxanthera))))	(Lepeostegeres	(((Gaiadendron	Atkinsonia)	((Aetanthus	Desmaria)	((((Ixocactus	(Tripodanthus	((Phthirusa	(Dendropemon	Oryctanthus))	(Psittacanthus	(Struthanthus	Cladocolea)))))	Tupeia)	(((((Benthamina	((Amyema	Diplatia)	Dactyliophora))	Helicanthes)	Sogerianthe)	(Baratranthus	((Helixanthera	(Scurrula	Taxillus))	((Dendrophthoe	Tolypanthus)	((((Berhautia	(Englerina	Tapinanthus))	(((Oncella	Oncocalyx)	Agelanthus)	Actinanthella))	(Vanwykia	Socratina))	(((Moquiniella	(Phragmanthera	((Globimetula	Emelianthe)	(Oliverella	(Erianthemum	Spragueanella)))))	(Septulina
(((Lepeostegeres	(Lysiana	((Decaisnina	(Macrosolen	Lepidaria))	(Amylotheca	Loxanthera))))	(Atkinsonia	(((Ixocactus	(Tripodanthus	((Struthanthus	Cladocolea)	((Phthirusa	(Dendropemon	Oryctanthus))	Psittacanthus))))	((Tristerix	Notanthera)	(Ligaria	(Aetanthus	Desmaria))))	((Nuytsia	((Cecarria	Loranthus)	((((Helixanthera	(Scurrula	Taxillus))	((Dendrophthoe	Tolypanthus)	((((Moquiniella	(Phragmanthera	((Globimetula	Emelianthe)	(Oliverella	(Erianthemum	Spragueanella)))))	(Septulina	Bakerella))	Plicosepalus)	((Oedina	((Englerina	Tapinanthus)	(Berhautia	(((Oncella	Oncocalyx)	Agelanthus)	Actinanthella))))	(Vanwykia	Socratina)))))	((((Benthamina
((((Amylotheca	Loxanthera)	((Decaisnina	Lysiana)	(Macrosolen	Lepidaria)))	(((Gaiadendron	(Tristerix	(Nuytsia	(((((((Amyema	Diplatia)	Dactyliophora)	Helicanthes)	Sogerianthe)	Benthamina)	(Baratranthus	((Helixanthera	(Scurrula	Taxillus))	((Dendrophthoe	Tolypanthus)	(((((Moquiniella	Phragmanthera)	((Globimetula	Emelianthe)	(Oliverella	(Erianthemum	Spragueanella))))	(Septulina	Plicosepalus))	Bakerella)	((Oedina	((Englerina	Tapinanthus)	(((Oncella	Oncocalyx)	Agelanthus)	(Actinanthella	Berhautia))))	(Vanwykia	Socratina)))))))	((Ileostylus	Muellerina)	(Cecarria	Loranthus))))))	(Atkinsonia	((Aetanthus	Desmaria)	((Notanthera	Ligaria)
((((Lepeostegeres	(Lysiana	(((Decaisnina	Macrosolen)	(Amylotheca	Loxanthera))	Lepidaria)))	Notanthera)	(((((Ixocactus	(((Struthanthus	Cladocolea)	(Phthirusa	(Dendropemon	Oryctanthus)))	(Psittacanthus	Tripodanthus)))	(((Nuytsia	(Aetanthus	Desmaria))	Tupeia)	(Tristerix	((((Scurrula	Taxillus)	((Dendrophthoe	Tolypanthus)	((Vanwykia	Socratina)	(((Bakerella	(Helixanthera	(Phragmanthera	(((Globimetula	Emelianthe)	(Oliverella	(Erianthemum	Spragueanella)))	Moquiniella))))	Plicosepalus)	((Septulina	Oedina)	((Englerina	Tapinanthus)	(Berhautia	(((Oncella	Oncocalyx)	Agelanthus)	Actinanthella))))))))	(((Helicanthes	(Benthamina	((Amyema	Diplatia)
(((Lepeostegeres	(Lysiana	(((Decaisnina	Lepidaria)	Macrosolen)	(Amylotheca	Loxanthera))))	(((Tupeia	((((Helixanthera	(Scurrula	Taxillus))	((Dendrophthoe	Tolypanthus)	(((Helicanthes	(Vanwykia	Socratina))	Plicosepalus)	((((Phragmanthera	((Globimetula	Emelianthe)	(Oliverella	(Erianthemum	Spragueanella))))	Moquiniella)	((Septulina	Oedina)	((((Oncella	Oncocalyx)	Agelanthus)	((Englerina	Tapinanthus)	Berhautia))	Actinanthella)))	Bakerella))))	(((Benthamina	((Amyema	Diplatia)	Dactyliophora))	Sogerianthe)	Baratranthus))	((Ileostylus	Muellerina)	(Cecarria	Loranthus))))	((Ixocactus	Atkinsonia)	((((Psittacanthus	(Struthanthus	Cladocolea))	(Phthirusa
((((Lysiana	(Amylotheca	Loxanthera))	((Lepidaria	Macrosolen)	Decaisnina))	((((((Gaiadendron	((Nuytsia	Atkinsonia)	(((((Ixocactus	Psittacanthus)	(Struthanthus	Cladocolea))	(Phthirusa	(Dendropemon	Oryctanthus)))	Tripodanthus)	(Ligaria	Notanthera))))	((Ileostylus	Muellerina)	((Cecarria	Loranthus)	(((Helixanthera	(Scurrula	Taxillus))	(((((Phragmanthera	Moquiniella)	(Oliverella	(Erianthemum	Spragueanella)))	(Globimetula	Emelianthe))	(Oedina	(((Englerina	Tapinanthus)	Berhautia)	(Actinanthella	((Oncella	Oncocalyx)	Agelanthus)))))	(Bakerella	(((Dendrophthoe	Tolypanthus)	(Plicosepalus	Septulina))	(Vanwykia	Socratina)))))	(((Helicanthes	(Benthamina
(Peraxilla	((((Lepidaria	Macrosolen)	(Loxanthera	Amylotheca))	(Lysiana	Decaisnina))	((((((Ileostylus	Muellerina)	(((Sogerianthe	((Helicanthes	Benthamina)	(Dactyliophora	(Amyema	Diplatia))))	((((Tolypanthus	Dendrophthoe)	(((Plicosepalus	Bakerella)	((Phragmanthera	Moquiniella)	((Emelianthe	Globimetula)	(Oliverella	(Spragueanella	Erianthemum)))))	((((Berhautia	(Tapinanthus	Englerina))	((Oncella	Oncocalyx)	(Agelanthus	Actinanthella)))	(Septulina	Oedina))	(Vanwykia	Socratina))))	(Helixanthera	(Scurrula	Taxillus)))	Baratranthus))	(Cecarria	Loranthus)))	Nuytsia)	(((Ixocactus	(((Psittacanthus	(Cladocolea	Struthanthus))	(Phthirusa	(Dendropemon
(Peraxilla	(((((Tupeia	(Ixocactus	Tristerix))	Gaiadendron)	((Nuytsia	(Aetanthus	Desmaria))	(Notanthera	((Ligaria	((Cecarria	Loranthus)	((Ileostylus	Muellerina)	((Sogerianthe	((Benthamina	(Dactyliophora	(Amyema	Diplatia)))	Helicanthes))	((((((((Moquiniella	(((Emelianthe	Globimetula)	(Spragueanella	Erianthemum))	Phragmanthera))	((((Oncella	Oncocalyx)	Agelanthus)	Actinanthella)	(Berhautia	(Oliverella	(Tapinanthus	Englerina)))))	(Bakerella	Septulina))	Oedina)	((Vanwykia	Socratina)	(Tolypanthus	Dendrophthoe)))	Plicosepalus)	(Helixanthera	(Scurrula	Taxillus)))	Baratranthus)))))	((Phthirusa	(Dendropemon	Oryctanthus))	(Tripodanthus
(Peraxilla	((((((Aetanthus	Desmaria)	Ligaria)	((((Nuytsia	(((Cecarria	Loranthus)	((Ileostylus	Muellerina)	(((((((Moquiniella	((Emelianthe	Globimetula)	(Oliverella	(Spragueanella	Erianthemum))))	(Phragmanthera	Septulina))	((Oedina	((Tapinanthus	Englerina)	((((Oncella	Oncocalyx)	Agelanthus)	Actinanthella)	Berhautia)))	(Vanwykia	Socratina)))	(Bakerella	(Tolypanthus	Dendrophthoe)))	Plicosepalus)	(Helixanthera	(Scurrula	Taxillus)))	(Baratranthus	(Sogerianthe	((Benthamina	(Dactyliophora	(Amyema	Diplatia)))	Helicanthes))))))	Tristerix))	Gaiadendron)	Notanthera)	(Ixocactus	(Tripodanthus	((Psittacanthus	(Cladocolea	Struthanthus))	(Phthirusa
(Peraxilla	((((Aetanthus	Desmaria)	(Gaiadendron	((Tristerix	Tupeia)	((((((((Vanwykia	Socratina)	((Oedina	((Actinanthella	Berhautia)	((Tapinanthus	Englerina)	((Oncella	Oncocalyx)	Agelanthus))))	((Septulina	Bakerella)	((((Emelianthe	Globimetula)	(Oliverella	(Spragueanella	Erianthemum)))	Phragmanthera)	Moquiniella))))	Plicosepalus)	(Tolypanthus	Dendrophthoe))	(Helixanthera	(Scurrula	Taxillus)))	(Baratranthus	(Sogerianthe	(Benthamina	(Dactyliophora	((Amyema	Helicanthes)	Diplatia))))))	((Cecarria	Loranthus)	(Ileostylus	Muellerina)))	Nuytsia))))	(Atkinsonia	(Ligaria	(Ixocactus	(Tripodanthus	((Cladocolea	Struthanthus)	((Phthirusa
(Peraxilla	((((Aetanthus	Desmaria)	((((Ileostylus	Muellerina)	((((Sogerianthe	((Benthamina	(Dactyliophora	(Amyema	Diplatia)))	Helicanthes))	Baratranthus)	((((((Emelianthe	Globimetula)	(Oliverella	(Spragueanella	Erianthemum)))	Phragmanthera)	Moquiniella)	((Oedina	(Berhautia	((Tapinanthus	Englerina)	(Actinanthella	((Oncella	Oncocalyx)	Agelanthus)))))	((Plicosepalus	((Tolypanthus	Dendrophthoe)	(Vanwykia	Socratina)))	(Septulina	Bakerella))))	(Helixanthera	(Scurrula	Taxillus))))	(Cecarria	Loranthus)))	Nuytsia)	(Tupeia	Gaiadendron)))	(Atkinsonia	((Notanthera	(Tristerix	Ligaria))	(Tripodanthus	((Ixocactus	Psittacanthus)	((Cladocolea
(Peraxilla	(((((Aetanthus	Desmaria)	(((Tristerix	((Cecarria	Loranthus)	((Ileostylus	Muellerina)	(((Sogerianthe	((Benthamina	(Dactyliophora	Diplatia))	(Amyema	Helicanthes)))	Baratranthus)	(((((((((Emelianthe	Globimetula)	(Spragueanella	Erianthemum))	(Phragmanthera	Moquiniella))	(Oedina	Septulina))	((Berhautia	(((Oliverella	Tapinanthus)	Englerina)	(Actinanthella	((Oncella	Oncocalyx)	Agelanthus))))	Bakerella))	((Dendrophthoe	(Vanwykia	Socratina))	Tolypanthus))	Plicosepalus)	(Scurrula	Taxillus))	Helixanthera)))))	Nuytsia)	Tupeia))	(((Atkinsonia	Ligaria)	(Tripodanthus	((Ixocactus	Psittacanthus)	((Cladocolea	Struthanthus)	(Phthirusa
(Peraxilla	((((Aetanthus	Desmaria)	((Tristerix	(((Cecarria	Loranthus)	((Ileostylus	Muellerina)	(((Sogerianthe	((Benthamina	(Dactyliophora	(Amyema	Diplatia)))	Helicanthes))	Baratranthus)	(((((((Phragmanthera	(Moquiniella	((Emelianthe	Globimetula)	(Oliverella	(Spragueanella	Erianthemum)))))	(Oedina	Septulina))	(((Tapinanthus	Englerina)	(Berhautia	(((Oncella	Oncocalyx)	Agelanthus)	Actinanthella)))	(Vanwykia	Socratina)))	(Bakerella	Plicosepalus))	(Tolypanthus	Dendrophthoe))	(Scurrula	Taxillus))	Helixanthera))))	Nuytsia))	(Tupeia	Gaiadendron)))	(((Notanthera	Ligaria)	((Tripodanthus	((Cladocolea	Struthanthus)	((Phthirusa	(Dendropemon
(Peraxilla	((((((((Sogerianthe	(Benthamina	(Dactyliophora	((Helicanthes	Amyema)	Diplatia))))	Baratranthus)	((((((Moquiniella	(((Emelianthe	Globimetula)	(Oliverella	(Spragueanella	Erianthemum)))	Phragmanthera))	(Oedina	Septulina))	(((((Oncella	Oncocalyx)	Agelanthus)	Actinanthella)	((Tapinanthus	Englerina)	Berhautia))	(Vanwykia	Socratina)))	Bakerella)	(Plicosepalus	(Tolypanthus	Dendrophthoe)))	((Scurrula	Taxillus)	Helixanthera)))	((Cecarria	Loranthus)	(Ileostylus	Muellerina)))	Nuytsia)	((Tristerix	Tupeia)	Gaiadendron))	(((Aetanthus	Desmaria)	(Notanthera	(Ixocactus	(Ligaria	(Tripodanthus	((Phthirusa	(Dendropemon	Oryctanthus))
(Peraxilla	((Lysiana	((Loxanthera	Amylotheca)	(Decaisnina	(Lepidaria	Macrosolen))))	(Ligaria	(((((Aetanthus	Desmaria)	((Ixocactus	((Psittacanthus	(Cladocolea	Struthanthus))	(Tripodanthus	(Phthirusa	(Dendropemon	Oryctanthus)))))	(Gaiadendron	((((((Sogerianthe	((Helicanthes	Benthamina)	(Dactyliophora	(Amyema	Diplatia))))	Baratranthus)	(((((((Moquiniella	Globimetula)	((Oliverella	(Spragueanella	Erianthemum))	Emelianthe))	Phragmanthera)	((Oedina	Septulina)	(((Tapinanthus	Englerina)	(Berhautia	(((Oncella	Oncocalyx)	Agelanthus)	Actinanthella)))	(Vanwykia	Socratina))))	(Plicosepalus	Bakerella))	(Tolypanthus	Dendrophthoe))	((Scurrula	Taxillus)
(Peraxilla	((Lepeostegeres	(Lysiana	((Loxanthera	Amylotheca)	(Decaisnina	(Lepidaria	Macrosolen)))))	((((Cecarria	Loranthus)	((Ileostylus	Muellerina)	(((Sogerianthe	((Benthamina	(Dactyliophora	(Amyema	Diplatia)))	Helicanthes))	Baratranthus)	(((((Bakerella	(Plicosepalus	(Septulina	((((Emelianthe	Globimetula)	(Oliverella	(Spragueanella	Erianthemum)))	Phragmanthera)	Moquiniella))))	(Oedina	((((Oncella	Oncocalyx)	Agelanthus)	((Tapinanthus	Englerina)	Berhautia))	Actinanthella)))	(Vanwykia	Socratina))	(Tolypanthus	Dendrophthoe))	((Scurrula	Taxillus)	Helixanthera)))))	((((Tristerix	Notanthera)	Ligaria)	(Ixocactus	(Tripodanthus	((Phthirusa
(Peraxilla	((Lepeostegeres	(((Decaisnina	(Lepidaria	Macrosolen))	(Amylotheca	Loxanthera))	Lysiana))	((Atkinsonia	((Aetanthus	Desmaria)	(Notanthera	((Ligaria	Tristerix)	(Ixocactus	(Tripodanthus	((Psittacanthus	(Struthanthus	Cladocolea))	(Phthirusa	(Oryctanthus	Dendropemon)))))))))	((((Ileostylus	Muellerina)	((((((((((Emelianthe	(Oliverella	(Erianthemum	Spragueanella)))	Moquiniella)	(Globimetula	Phragmanthera))	(Bakerella	(((Actinanthella	(Agelanthus	(Oncocalyx	Oncella)))	((Tapinanthus	Englerina)	Berhautia))	(Oedina	Septulina))))	Plicosepalus)	(Socratina	Vanwykia))	(Tolypanthus	Dendrophthoe))	(Helixanthera	(Taxillus	Scurrula)))	((Sogerianthe
(Peraxilla	((Notanthera	(Lepeostegeres	(((Decaisnina	(Lepidaria	Macrosolen))	(Amylotheca	Loxanthera))	Lysiana)))	(Gaiadendron	(Atkinsonia	((Aetanthus	Desmaria)	((Tupeia	((((((((Moquiniella	(Phragmanthera	((Oliverella	(Erianthemum	Spragueanella))	(Emelianthe	Globimetula))))	((Actinanthella	((Agelanthus	(Oncocalyx	Oncella))	((Tapinanthus	Englerina)	Berhautia)))	(Oedina	Septulina)))	Bakerella)	((Socratina	Vanwykia)	((Tolypanthus	Dendrophthoe)	Plicosepalus)))	(Helixanthera	(Taxillus	Scurrula)))	((Sogerianthe	((Dactyliophora	(Diplatia	Amyema))	(Helicanthes	Benthamina)))	Baratranthus))	((Cecarria	Loranthus)	(Ileostylus	Muellerina)))
(Peraxilla	((Lepeostegeres	((((Lepidaria	Macrosolen)	(Amylotheca	Loxanthera))	(Decaisnina	Lysiana))	Notanthera))	(Atkinsonia	(((((((((Moquiniella	(Phragmanthera	((Oliverella	(Erianthemum	Spragueanella))	(Emelianthe	Globimetula))))	((((Tapinanthus	Englerina)	Berhautia)	(Actinanthella	(Agelanthus	(Oncocalyx	Oncella))))	Oedina))	(Bakerella	(((Tolypanthus	Dendrophthoe)	Plicosepalus)	(Septulina	(Socratina	Vanwykia)))))	(Helixanthera	(Taxillus	Scurrula)))	((Sogerianthe	((Dactyliophora	(Helicanthes	(Diplatia	Amyema)))	Benthamina))	Baratranthus))	((Cecarria	Loranthus)	(Ileostylus	Muellerina)))	Nuytsia)	(Gaiadendron	Tupeia))	((Tristerix
(Peraxilla	((Lepeostegeres	(((Lepidaria	(Macrosolen	Decaisnina))	(Amylotheca	Loxanthera))	Lysiana))	(((Aetanthus	Desmaria)	((Notanthera	Ligaria)	(Ixocactus	(Tripodanthus	((Phthirusa	(Oryctanthus	Dendropemon))	(Psittacanthus	(Struthanthus	Cladocolea)))))))	(Atkinsonia	(Gaiadendron	(((((Ileostylus	Muellerina)	(((((((Moquiniella	(Phragmanthera	((Oliverella	(Erianthemum	Spragueanella))	(Emelianthe	Globimetula))))	(((Tapinanthus	Englerina)	(Actinanthella	(Berhautia	(Agelanthus	(Oncocalyx	Oncella)))))	(Septulina	Oedina)))	(Bakerella	((Socratina	Vanwykia)	((Tolypanthus	Dendrophthoe)	Plicosepalus))))	(Taxillus	Scurrula))	Helixanthera)	((Sogerianthe
(Peraxilla	((Lepeostegeres	(((Lepidaria	Macrosolen)	(Amylotheca	Loxanthera))	(Decaisnina	Lysiana)))	((Atkinsonia	(((((Ligaria	(Ixocactus	((Tripodanthus	((Phthirusa	(Oryctanthus	Dendropemon))	(Struthanthus	Cladocolea)))	Psittacanthus)))	((Ileostylus	Muellerina)	((((Taxillus	Scurrula)	(Helixanthera	(((Socratina	Vanwykia)	((Tolypanthus	Dendrophthoe)	Plicosepalus))	((Bakerella	((Septulina	Phragmanthera)	((Oliverella	Moquiniella)	((Emelianthe	Globimetula)	(Erianthemum	Spragueanella)))))	(((Tapinanthus	Englerina)	((Actinanthella	(Agelanthus	(Oncocalyx	Oncella)))	Berhautia))	Oedina)))))	((((Diplatia	(Helicanthes	Amyema))	Sogerianthe)	(Dactyliophora
(Peraxilla	((((Decaisnina	(Lepidaria	Macrosolen))	(Amylotheca	Loxanthera))	Lysiana)	((Notanthera	(Aetanthus	(Atkinsonia	(((Ixocactus	(Tripodanthus	((Phthirusa	(Oryctanthus	Dendropemon))	(Psittacanthus	(Struthanthus	Cladocolea)))))	(((Nuytsia	((Ileostylus	Muellerina)	((((((Dactyliophora	(Amyema	Diplatia))	Helicanthes)	Benthamina)	Sogerianthe)	(Baratranthus	(Tolypanthus	(((((Septulina	Bakerella)	((Phragmanthera	Moquiniella)	((Emelianthe	Globimetula)	(Oliverella	(Erianthemum	Spragueanella)))))	(((Socratina	Vanwykia)	((Actinanthella	(Tapinanthus	Englerina))	((Agelanthus	(Oncocalyx	Oncella))	Berhautia)))	Oedina))	Plicosepalus)	((Dendrophthoe
(Peraxilla	(((((Nuytsia	((Cecarria	Loranthus)	((Ileostylus	Muellerina)	(((Taxillus	Scurrula)	(((Helixanthera	Dendrophthoe)	Tolypanthus)	((Bakerella	((Septulina	Plicosepalus)	(Moquiniella	(((Emelianthe	Globimetula)	(Oliverella	(Erianthemum	Spragueanella)))	Phragmanthera))))	((Socratina	Vanwykia)	((Berhautia	((Tapinanthus	Englerina)	(Actinanthella	(Agelanthus	(Oncocalyx	Oncella)))))	Oedina)))))	(((Helicanthes	(Benthamina	(Dactyliophora	(Amyema	Diplatia))))	Sogerianthe)	Baratranthus)))))	(Tristerix	Tupeia))	Gaiadendron)	((((Tripodanthus	((Phthirusa	(Oryctanthus	Dendropemon))	(Struthanthus	Cladocolea)))	(Psittacanthus	Ixocactus))	(((Desmaria
(Peraxilla	(((Lepeostegeres	Tupeia)	((((Nuytsia	((((Taxillus	Scurrula)	(((Helixanthera	Dendrophthoe)	Tolypanthus)	((((Septulina	(Socratina	Vanwykia))	((((Actinanthella	(Agelanthus	(Oncocalyx	Oncella)))	(Berhautia	(Tapinanthus	Englerina)))	Oedina)	(((Emelianthe	Globimetula)	(Oliverella	(Erianthemum	Spragueanella)))	(Phragmanthera	Moquiniella))))	Bakerella)	Plicosepalus)))	(((Benthamina	(Dactyliophora	((Helicanthes	Amyema)	Diplatia)))	Sogerianthe)	Baratranthus))	((Cecarria	Loranthus)	(Ileostylus	Muellerina))))	Gaiadendron)	Atkinsonia)	((Ixocactus	(Tripodanthus	((Psittacanthus	(Phthirusa	(Oryctanthus	Dendropemon)))	(Struthanthus	Cladocolea))))
(Peraxilla	(((Lepeostegeres	Tupeia)	((((Ixocactus	((Tripodanthus	((Phthirusa	(Oryctanthus	Dendropemon))	(Struthanthus	Cladocolea)))	Psittacanthus))	((Desmaria	Aetanthus)	Ligaria))	Atkinsonia)	(Gaiadendron	(Tristerix	(Nuytsia	((((((((Oedina	(Socratina	Vanwykia))	(Bakerella	Septulina))	Plicosepalus)	(((Tapinanthus	Englerina)	((Actinanthella	(Agelanthus	(Oncocalyx	Oncella)))	Berhautia))	((Phragmanthera	((Emelianthe	Globimetula)	(Oliverella	(Erianthemum	Spragueanella))))	Moquiniella)))	((Taxillus	Scurrula)	(Helixanthera	Dendrophthoe)))	Tolypanthus)	((((Benthamina	(Dactyliophora	(Amyema	Diplatia)))	Helicanthes)	Sogerianthe)	Baratranthus))
(Peraxilla	((((Lepidaria	Macrosolen)	(Amylotheca	Loxanthera))	(Lysiana	Decaisnina))	((((Lepeostegeres	Tupeia)	((Desmaria	Aetanthus)	(((Ligaria	Tristerix)	(Nuytsia	(((((((Plicosepalus	(Oliverella	(Tapinanthus	Englerina)))	(((Oedina	((Actinanthella	(Agelanthus	(Oncocalyx	Oncella)))	Berhautia))	(Socratina	Vanwykia))	(Bakerella	Septulina)))	(((Emelianthe	Globimetula)	(Erianthemum	Spragueanella))	(Phragmanthera	Moquiniella)))	((Taxillus	Scurrula)	(Helixanthera	Dendrophthoe)))	Tolypanthus)	((((Benthamina	(Dactyliophora	(Amyema	Diplatia)))	Helicanthes)	Sogerianthe)	Baratranthus))	((Cecarria	Loranthus)	(Ileostylus	Muellerina)))))
(Peraxilla	((((Ligaria	((((Cladocolea	Struthanthus)	(Phthirusa	(Oryctanthus	Dendropemon)))	Tripodanthus)	(Ixocactus	Psittacanthus)))	(Gaiadendron	((((Aetanthus	Desmaria)	(Tristerix	Notanthera))	Tupeia)	(((Ileostylus	Muellerina)	((((Helixanthera	(Taxillus	Scurrula))	((Tolypanthus	Dendrophthoe)	((Bakerella	Plicosepalus)	((Septulina	(((Globimetula	Emelianthe)	(Oedina	(Oliverella	(Spragueanella	Erianthemum))))	(Phragmanthera	Moquiniella)))	((Vanwykia	Socratina)	(Berhautia	((Actinanthella	((Oncocalyx	Oncella)	Agelanthus))	(Tapinanthus	Englerina))))))))	(((((Amyema	Diplatia)	Dactyliophora)	(Helicanthes	Benthamina))	Sogerianthe)	Baratranthus))
(Peraxilla	((((Aetanthus	Desmaria)	(Gaiadendron	((Tristerix	Tupeia)	(((Loranthus	Cecarria)	((Ileostylus	Muellerina)	(((Taxillus	Scurrula)	((Helixanthera	(Dendrophthoe	Tolypanthus))	(Plicosepalus	((Septulina	Bakerella)	(((Vanwykia	Socratina)	(Oedina	((Actinanthella	((Oncocalyx	Oncella)	Agelanthus))	((Tapinanthus	Englerina)	Berhautia))))	(((Globimetula	Emelianthe)	(Oliverella	(Spragueanella	Erianthemum)))	(Phragmanthera	Moquiniella)))))))	(((((Amyema	Diplatia)	Dactyliophora)	(Helicanthes	Benthamina))	Sogerianthe)	Baratranthus))))	Nuytsia))))	(((Notanthera	Ligaria)	((((Psittacanthus	(Cladocolea	Struthanthus))	(Phthirusa	(Oryctanthus
(Peraxilla	((Notanthera	(Lepeostegeres	(Lysiana	((Loxanthera	Amylotheca)	((Lepidaria	Macrosolen)	Decaisnina)))))	(Atkinsonia	(((Gaiadendron	Tupeia)	((((Loranthus	Cecarria)	((Ileostylus	Muellerina)	(((Helixanthera	(Taxillus	Scurrula))	((Dendrophthoe	Tolypanthus)	(((Moquiniella	((Globimetula	Emelianthe)	(Oliverella	(Spragueanella	Erianthemum))))	Phragmanthera)	(((Vanwykia	Socratina)	((Septulina	Oedina)	((Actinanthella	((Oncocalyx	Oncella)	Agelanthus))	((Tapinanthus	Englerina)	Berhautia))))	(Bakerella	Plicosepalus)))))	(((((Amyema	Diplatia)	Dactyliophora)	(Helicanthes	Benthamina))	Sogerianthe)	Baratranthus))))	Nuytsia)	Tristerix))
(Peraxilla	(((Tupeia	Lepeostegeres)	(((Aetanthus	Desmaria)	(Notanthera	((Ixocactus	(((Psittacanthus	(Cladocolea	Struthanthus))	(Phthirusa	(Oryctanthus	Dendropemon)))	Tripodanthus))	Ligaria)))	(Atkinsonia	(Gaiadendron	(Tristerix	(((Loranthus	Cecarria)	((Ileostylus	Muellerina)	(((Helixanthera	(Taxillus	Scurrula))	(Plicosepalus	(((Bakerella	((Moquiniella	(((Globimetula	Emelianthe)	(Oliverella	(Spragueanella	Erianthemum)))	Phragmanthera))	(Socratina	((Septulina	Oedina)	((Actinanthella	(Berhautia	((Oncocalyx	Oncella)	Agelanthus)))	(Tapinanthus	Englerina))))))	(Dendrophthoe	Tolypanthus))	Vanwykia)))	(((Benthamina	(((Amyema	Diplatia)
(Peraxilla	((Lepeostegeres	(((((Ligaria	(Notanthera	(((Psittacanthus	(Cladocolea	Struthanthus))	(Phthirusa	(Oryctanthus	Dendropemon)))	Tripodanthus)))	(Tristerix	(Aetanthus	Desmaria)))	(Nuytsia	(Tupeia	Gaiadendron)))	((Ileostylus	Muellerina)	((((Taxillus	Scurrula)	((((Vanwykia	Socratina)	(Oedina	(Actinanthella	(((Oncocalyx	Oncella)	Agelanthus)	(Berhautia	(Tapinanthus	Englerina))))))	(Plicosepalus	(Bakerella	(Helixanthera	((Moquiniella	(((Globimetula	Emelianthe)	(Oliverella	(Spragueanella	Erianthemum)))	Phragmanthera))	Septulina)))))	(Dendrophthoe	Tolypanthus)))	((Sogerianthe	(Helicanthes	(Benthamina	(Diplatia	(Dactyliophora	Amyema)))))
(Peraxilla	((Lepeostegeres	((Gaiadendron	((((Tristerix	Tupeia)	((Ligaria	((((Baratranthus	(Helixanthera	(Taxillus	Scurrula)))	(((((Vanwykia	Socratina)	(Oedina	((Tapinanthus	Englerina)	(Berhautia	(Actinanthella	((Oncocalyx	Oncella)	Agelanthus))))))	(Bakerella	((Moquiniella	((Globimetula	Emelianthe)	(Oliverella	(Spragueanella	Erianthemum))))	(Septulina	Phragmanthera))))	(Dendrophthoe	Tolypanthus))	Plicosepalus))	(Sogerianthe	((Dactyliophora	(Amyema	Diplatia))	(Helicanthes	Benthamina))))	((Loranthus	Cecarria)	(Ileostylus	Muellerina))))	(Ixocactus	(((Cladocolea	Struthanthus)	((Phthirusa	(Oryctanthus	Dendropemon))	Psittacanthus))	Tripodanthus))))
(Peraxilla	((Gaiadendron	(((((((Helixanthera	(Taxillus	Scurrula))	((((((((Tapinanthus	Englerina)	Berhautia)	(Actinanthella	((Oncocalyx	Oncella)	Agelanthus)))	(Septulina	Bakerella))	((((Globimetula	Emelianthe)	(Oliverella	(Spragueanella	Erianthemum)))	(Moquiniella	Phragmanthera))	Socratina))	Oedina)	(Dendrophthoe	Tolypanthus))	(Vanwykia	Plicosepalus)))	(Baratranthus	(Sogerianthe	((Dactyliophora	(Amyema	Diplatia))	(Helicanthes	Benthamina)))))	((Loranthus	Cecarria)	(Ileostylus	Muellerina)))	(Ixocactus	(((Phthirusa	(Oryctanthus	Dendropemon))	(Psittacanthus	(Cladocolea	Struthanthus)))	Tripodanthus)))	((Tristerix	Desmaria)	(Ligaria	(Aetanthus
(Peraxilla	((Notanthera	(Nuytsia	((((Desmaria	Aetanthus)	((Tupeia	(((Phthirusa	(Oryctanthus	Dendropemon))	(Psittacanthus	(Cladocolea	Struthanthus)))	Tripodanthus))	((Tristerix	Ligaria)	((Loranthus	Cecarria)	((Ileostylus	Muellerina)	(((Helixanthera	(Taxillus	Scurrula))	((Dendrophthoe	Tolypanthus)	(Oedina	((Bakerella	(((Septulina	Phragmanthera)	(((Globimetula	Emelianthe)	(Oliverella	(Spragueanella	Erianthemum)))	Moquiniella))	Plicosepalus))	((Socratina	Vanwykia)	(((Tapinanthus	Englerina)	Berhautia)	(Actinanthella	((Oncocalyx	Oncella)	Agelanthus))))))))	(Baratranthus	(Sogerianthe	(((Dactyliophora	(Amyema	Diplatia))	Benthamina)
(Peraxilla	(((((((((Taxillus	Scurrula)	((Helixanthera	Dendrophthoe)	((Tolypanthus	(((Berhautia	((Oncocalyx	Oncella)	Agelanthus))	Actinanthella)	(Tapinanthus	Englerina)))	((Phragmanthera	(((Globimetula	Emelianthe)	(Oliverella	(Spragueanella	Erianthemum)))	Moquiniella))	(((Bakerella	Plicosepalus)	(Socratina	Vanwykia))	(Septulina	Oedina))))))	(Baratranthus	(Sogerianthe	(((Dactyliophora	(Amyema	Diplatia))	Benthamina)	Helicanthes))))	((Loranthus	Cecarria)	(Ileostylus	Muellerina)))	((Ixocactus	(((Phthirusa	(Oryctanthus	Dendropemon))	(Psittacanthus	(Cladocolea	Struthanthus)))	Tripodanthus))	(Notanthera	Ligaria)))	(Tristerix	(Lepeostegeres	Tupeia)))
(Peraxilla	(((((((Ixocactus	Ligaria)	Desmaria)	(((Cladocolea	Struthanthus)	((Phthirusa	(Oryctanthus	Dendropemon))	Psittacanthus))	Tripodanthus))	Atkinsonia)	(Gaiadendron	((Lepeostegeres	(Aetanthus	Tupeia))	(Tristerix	(((((Taxillus	Scurrula)	((Tolypanthus	(Helixanthera	Dendrophthoe))	(((Septulina	Oedina)	(Bakerella	(Plicosepalus	(Socratina	Vanwykia))))	((Berhautia	(((Oncocalyx	Oncella)	Agelanthus)	(Actinanthella	(Tapinanthus	Englerina))))	(Moquiniella	(Phragmanthera	((Globimetula	Emelianthe)	(Oliverella	(Spragueanella	Erianthemum)))))))))	(Baratranthus	(Sogerianthe	((Helicanthes	Benthamina)	(Dactyliophora	(Amyema	Diplatia))))))	((Loranthus
(((Lepeostegeres	((Amylotheca	Loxanthera)	(((Lepidaria	Macrosolen)	Decaisnina)	Lysiana)))	(Gaiadendron	(Atkinsonia	(((Tristerix	(Ligaria	((Aetanthus	Desmaria)	(Notanthera	Tupeia))))	(Ixocactus	(Tripodanthus	((Phthirusa	(Dendropemon	Oryctanthus))	((Cladocolea	Struthanthus)	Psittacanthus)))))	(Nuytsia	((Cecarria	Loranthus)	((Muellerina	Ileostylus)	((Baratranthus	(Sogerianthe	(Helicanthes	(Benthamina	((Amyema	Diplatia)	Dactyliophora)))))	((((Vanwykia	Socratina)	(Plicosepalus	(Bakerella	((((Septulina	Phragmanthera)	((Globimetula	Emelianthe)	(Oliverella	(Spragueanella	Erianthemum))))	Moquiniella)	(Oedina	((Tapinanthus	Englerina)
((((Amylotheca	Loxanthera)	(((Lepidaria	Macrosolen)	Decaisnina)	Lysiana))	((Atkinsonia	(((Nuytsia	Gaiadendron)	((Notanthera	((Ligaria	Tristerix)	(Aetanthus	Desmaria)))	(Ixocactus	(Tripodanthus	((Phthirusa	(Dendropemon	Oryctanthus))	((Cladocolea	Struthanthus)	Psittacanthus))))))	((Baratranthus	((((((Diplatia	Amyema)	Sogerianthe)	Dactyliophora)	Helicanthes)	Benthamina)	(((((Septulina	Oedina)	(((Phragmanthera	((Globimetula	Emelianthe)	(Oliverella	(Spragueanella	Erianthemum))))	Moquiniella)	(((Berhautia	(Tapinanthus	Englerina))	(((Oncocalyx	Oncella)	Agelanthus)	Actinanthella))	(Vanwykia	Socratina))))	(Bakerella	Plicosepalus))	(Tolypanthus
((((Amylotheca	Loxanthera)	(((Lepidaria	Macrosolen)	Decaisnina)	Lysiana))	(((Atkinsonia	(((Gaiadendron	(Nuytsia	(((((((Oedina	((Tapinanthus	Englerina)	((Berhautia	(Actinanthella	Agelanthus))	(Oncocalyx	Oncella))))	(Vanwykia	Socratina))	((Bakerella	Plicosepalus)	(((((Septulina	Globimetula)	Emelianthe)	(Oliverella	(Spragueanella	Erianthemum)))	Phragmanthera)	Moquiniella)))	(Tolypanthus	Dendrophthoe))	((Scurrula	Taxillus)	Helixanthera))	(Baratranthus	(Benthamina	(Sogerianthe	(((Diplatia	Amyema)	Dactyliophora)	Helicanthes)))))	((Cecarria	Loranthus)	(Muellerina	Ileostylus)))))	(((Ligaria	Tristerix)	(Ixocactus	(Tripodanthus	((Cladocolea
((((((Tristerix	Nuytsia)	Gaiadendron)	(Tupeia	((Muellerina	Ileostylus)	((((((((Tapinanthus	Englerina)	(Actinanthella	((Agelanthus	(Oncocalyx	Oncella))	Berhautia)))	(Vanwykia	Socratina))	(Bakerella	(((((Globimetula	Emelianthe)	(Oedina	(Oliverella	(Spragueanella	Erianthemum))))	(Septulina	Phragmanthera))	Moquiniella)	Plicosepalus)))	(Tolypanthus	(Helixanthera	Dendrophthoe)))	(Scurrula	Taxillus))	(Baratranthus	((((Diplatia	Amyema)	Dactyliophora)	(Helicanthes	Benthamina))	Sogerianthe)))	(Cecarria	Loranthus)))))	(((Ixocactus	(Tripodanthus	((Phthirusa	(Dendropemon	Oryctanthus))	((Cladocolea	Struthanthus)	Psittacanthus))))	((Desmaria	Aetanthus)
((((Ixocactus	(Lepeostegeres	(((Lepidaria	Macrosolen)	Lysiana)	((Amylotheca	Loxanthera)	Decaisnina))))	Notanthera)	((Atkinsonia	(Ligaria	(Tripodanthus	((Phthirusa	(Dendropemon	Oryctanthus))	((Cladocolea	Struthanthus)	Psittacanthus)))))	((Gaiadendron	(Tupeia	(((((((((Globimetula	Emelianthe)	(Oliverella	(Spragueanella	Erianthemum)))	(Phragmanthera	Moquiniella))	((Plicosepalus	Bakerella)	(((Septulina	Oedina)	(Actinanthella	(((Tapinanthus	Englerina)	(Agelanthus	(Oncocalyx	Oncella)))	Berhautia)))	(Vanwykia	Socratina))))	(Dendrophthoe	(Tolypanthus	Helixanthera)))	(Scurrula	Taxillus))	(Baratranthus	((((Diplatia	Amyema)	Dactyliophora)	(Helicanthes
((((Lepeostegeres	((Lysiana	(Decaisnina	(Lepidaria	Macrosolen)))	(Amylotheca	Loxanthera)))	Notanthera)	(Atkinsonia	(((Ixocactus	(Tripodanthus	((Phthirusa	(Dendropemon	Oryctanthus))	((Cladocolea	Struthanthus)	Psittacanthus))))	((Ligaria	Tristerix)	(Desmaria	Aetanthus)))	((Tupeia	Gaiadendron)	(((Cecarria	Loranthus)	((Muellerina	Ileostylus)	((((((Diplatia	Amyema)	Dactyliophora)	Sogerianthe)	(Helicanthes	Benthamina))	Baratranthus)	((((Vanwykia	Socratina)	((((Phragmanthera	(((Septulina	Globimetula)	Emelianthe)	(Oliverella	(Spragueanella	Erianthemum))))	Moquiniella)	(Oedina	((Actinanthella	(Agelanthus	(Oncocalyx	Oncella)))	(Berhautia
((((Lepeostegeres	(Lysiana	((Decaisnina	(Lepidaria	Macrosolen))	(Amylotheca	Loxanthera))))	Notanthera)	(Atkinsonia	((Desmaria	Aetanthus)	((((Tristerix	Tupeia)	Gaiadendron)	(((Cecarria	Loranthus)	((Muellerina	Ileostylus)	(((Sogerianthe	(Helicanthes	(Benthamina	((Diplatia	Amyema)	Dactyliophora))))	Baratranthus)	((((Vanwykia	Socratina)	(((((Oliverella	((Spragueanella	Erianthemum)	(Globimetula	Emelianthe)))	Phragmanthera)	Moquiniella)	((((Agelanthus	(Oncocalyx	Oncella))	Berhautia)	Actinanthella)	(Tapinanthus	Englerina)))	((Septulina	Oedina)	(Plicosepalus	Bakerella))))	(Dendrophthoe	Tolypanthus))	(Helixanthera	(Scurrula	Taxillus))))))
(((Lysiana	((Decaisnina	(Lepidaria	Macrosolen))	(Amylotheca	Loxanthera)))	(Notanthera	((Atkinsonia	(((Tristerix	Nuytsia)	Gaiadendron)	((Desmaria	Aetanthus)	(((Cecarria	Loranthus)	((Muellerina	Ileostylus)	(((Sogerianthe	((Helicanthes	Benthamina)	((Diplatia	Amyema)	Dactyliophora)))	Baratranthus)	(((((Plicosepalus	(Septulina	Bakerella))	Oedina)	(((((Globimetula	Emelianthe)	((Spragueanella	Erianthemum)	Oliverella))	Moquiniella)	Phragmanthera)	((Vanwykia	Socratina)	(((Agelanthus	(Oncocalyx	Oncella))	Actinanthella)	(Berhautia	(Tapinanthus	Englerina))))))	(Tolypanthus	(Helixanthera	Dendrophthoe)))	(Scurrula	Taxillus)))))	(Ligaria
(((Notanthera	((((Gaiadendron	((Nuytsia	((((((((Vanwykia	Socratina)	((Berhautia	((Agelanthus	(Oncocalyx	Oncella))	Actinanthella))	(Tapinanthus	Englerina)))	((Septulina	Oedina)	((((Spragueanella	Erianthemum)	Oliverella)	Emelianthe)	(Globimetula	(Moquiniella	Phragmanthera)))))	(Plicosepalus	Bakerella))	(Helixanthera	(Dendrophthoe	Tolypanthus)))	(Scurrula	Taxillus))	((Sogerianthe	(Helicanthes	(Benthamina	((Diplatia	Amyema)	Dactyliophora))))	Baratranthus))	((Cecarria	Loranthus)	(Muellerina	Ileostylus))))	(Tupeia	Tristerix)))	(Ixocactus	(Tripodanthus	(Psittacanthus	((Phthirusa	(Dendropemon	Oryctanthus))	(Cladocolea	Struthanthus))))))	((Desmaria
(((Notanthera	((Tupeia	Lepeostegeres)	(Atkinsonia	(Gaiadendron	((Nuytsia	((Cecarria	Loranthus)	((Muellerina	Ileostylus)	((((((Vanwykia	Socratina)	(((Berhautia	((Agelanthus	(Oncocalyx	Oncella))	Actinanthella))	(Tapinanthus	Englerina))	Oedina))	(Bakerella	(Plicosepalus	(((((Spragueanella	Erianthemum)	Oliverella)	(Septulina	Phragmanthera))	(Emelianthe	Globimetula))	Moquiniella))))	(Dendrophthoe	Tolypanthus))	(Helixanthera	(Scurrula	Taxillus)))	((Sogerianthe	(Helicanthes	(Benthamina	((Diplatia	Amyema)	Dactyliophora))))	Baratranthus)))))	(((Ixocactus	(((Phthirusa	(Dendropemon	Oryctanthus))	(Psittacanthus	(Cladocolea	Struthanthus)))	Tripodanthus))
(Peraxilla	((Lepeostegeres	((Amylotheca	Loxanthera)	((Decaisnina	(Lepidaria	Macrosolen))	Lysiana)))	((((Ligaria	(Aetanthus	Desmaria))	(Tripodanthus	((Ixocactus	(Phthirusa	(Oryctanthus	Dendropemon)))	((Cladocolea	Struthanthus)	Psittacanthus))))	((Tristerix	((Gaiadendron	Tupeia)	((((((Tolypanthus	(Helixanthera	Dendrophthoe))	((((Vanwykia	Socratina)	(((Actinanthella	((Agelanthus	(Oncella	Oncocalyx))	Berhautia))	(Englerina	Tapinanthus))	Oliverella))	(Septulina	((Moquiniella	(Phragmanthera	((Globimetula	Emelianthe)	((Spragueanella	Erianthemum)	Oedina))))	Bakerella)))	Plicosepalus))	(Taxillus	Scurrula))	(Baratranthus	(Sogerianthe	((Dactyliophora
(Peraxilla	((Lepeostegeres	(Lysiana	((Amylotheca	Loxanthera)	(Decaisnina	(Lepidaria	Macrosolen)))))	(((Tristerix	((((((Bakerella	(((Tapinanthus	Englerina)	Oliverella)	(((Agelanthus	(Oncella	Oncocalyx))	Actinanthella)	Berhautia)))	(Plicosepalus	((Oedina	((Spragueanella	Erianthemum)	((Moquiniella	Phragmanthera)	(Globimetula	Emelianthe))))	Septulina)))	((Tolypanthus	(Helixanthera	Dendrophthoe))	(Vanwykia	Socratina)))	(Taxillus	Scurrula))	(Baratranthus	(Sogerianthe	((Dactyliophora	(Amyema	Diplatia))	(Helicanthes	Benthamina)))))	((Loranthus	Cecarria)	(Muellerina	Ileostylus))))	((Tupeia	Nuytsia)	Gaiadendron))	(Atkinsonia	(((Tripodanthus
(Peraxilla	((Lepeostegeres	(Lysiana	((Amylotheca	Loxanthera)	(Decaisnina	(Lepidaria	Macrosolen)))))	((Gaiadendron	((Tupeia	(Nuytsia	((Sogerianthe	(((Dactyliophora	((Helicanthes	Amyema)	Diplatia))	Benthamina)	((((((Phragmanthera	((Globimetula	Emelianthe)	(Oliverella	(Spragueanella	Erianthemum))))	Moquiniella)	(Plicosepalus	((Bakerella	Septulina)	((Oedina	(((Agelanthus	(Oncella	Oncocalyx))	Actinanthella)	(Berhautia	(Tapinanthus	Englerina))))	(Vanwykia	Socratina)))))	(Taxillus	Scurrula))	((Tolypanthus	Dendrophthoe)	Helixanthera))	Baratranthus)))	((Loranthus	Cecarria)	(Muellerina	Ileostylus)))))	Tristerix))	(Atkinsonia	((Notanthera
(Peraxilla	((Nuytsia	(Lepeostegeres	(Notanthera	(((Amylotheca	Loxanthera)	(Decaisnina	(Lysiana	Macrosolen)))	Lepidaria))))	((Gaiadendron	(Tupeia	(Tristerix	((Muellerina	Ileostylus)	((((Helixanthera	(Taxillus	Scurrula))	((Tolypanthus	Dendrophthoe)	(((Oedina	(((Berhautia	(Agelanthus	(Oncella	Oncocalyx)))	Actinanthella)	(Tapinanthus	Englerina)))	(Vanwykia	Socratina))	((Plicosepalus	(Bakerella	Septulina))	(((Globimetula	Emelianthe)	(Oliverella	(Spragueanella	Erianthemum)))	(Moquiniella	Phragmanthera))))))	(Baratranthus	((Sogerianthe	(Amyema	Diplatia))	(Dactyliophora	(Helicanthes	Benthamina)))))	(Loranthus	Cecarria))))))	((Atkinsonia
(Peraxilla	((Lysiana	((Decaisnina	(Lepidaria	Macrosolen))	(Amylotheca	Loxanthera)))	(((Gaiadendron	((Tupeia	((((Helixanthera	(Taxillus	Scurrula))	((Tolypanthus	Dendrophthoe)	(((Septulina	Oedina)	((((Oncella	Oncocalyx)	(Berhautia	(Agelanthus	Actinanthella)))	(Tapinanthus	Englerina))	(Vanwykia	Socratina)))	((Plicosepalus	Bakerella)	(Moquiniella	(Phragmanthera	((Globimetula	Emelianthe)	(Oliverella	(Spragueanella	Erianthemum)))))))))	(Baratranthus	(Sogerianthe	((((Helicanthes	Amyema)	Diplatia)	Dactyliophora)	Benthamina))))	((Loranthus	Cecarria)	(Muellerina	Ileostylus))))	(Atkinsonia	((Aetanthus	Desmaria)	(Notanthera	((Tristerix
(Peraxilla	(((((Atkinsonia	Nuytsia)	Gaiadendron)	((Aetanthus	Desmaria)	(((Loranthus	Cecarria)	((Muellerina	Ileostylus)	((Baratranthus	(Sogerianthe	((((Amyema	Diplatia)	Dactyliophora)	Benthamina)	Helicanthes)))	(Plicosepalus	(((Vanwykia	Socratina)	(Tolypanthus	Dendrophthoe))	(((Taxillus	Scurrula)	((Septulina	Bakerella)	((Moquiniella	(Phragmanthera	((Globimetula	Emelianthe)	(Oliverella	(Spragueanella	Erianthemum)))))	(Oedina	((Actinanthella	(((Oncella	Oncocalyx)	Agelanthus)	Berhautia))	(Tapinanthus	Englerina))))))	Helixanthera))))))	(Tupeia	((Ixocactus	(Tripodanthus	((Phthirusa	(Oryctanthus	Dendropemon))	((Cladocolea	Struthanthus)
(Peraxilla	(((Tupeia	Atkinsonia)	((Gaiadendron	((((Ixocactus	(Tripodanthus	((Phthirusa	(Oryctanthus	Dendropemon))	((Cladocolea	Struthanthus)	Psittacanthus))))	(Tristerix	Ligaria))	(Notanthera	(Aetanthus	Desmaria)))	Nuytsia))	(((Muellerina	Ileostylus)	(Loranthus	Cecarria))	((Baratranthus	(Sogerianthe	((Benthamina	((Amyema	Diplatia)	Dactyliophora))	Helicanthes)))	((Taxillus	Scurrula)	((((Vanwykia	Socratina)	(Plicosepalus	Septulina))	(Bakerella	((Phragmanthera	(((Globimetula	Emelianthe)	(Oliverella	(Spragueanella	Erianthemum)))	Moquiniella))	(Oedina	((Berhautia	(Actinanthella	((Oncella	Oncocalyx)	Agelanthus)))	(Tapinanthus
(Peraxilla	((Lysiana	((Decaisnina	(Lepidaria	Macrosolen))	(Amylotheca	Loxanthera)))	(Notanthera	(((Gaiadendron	((Tristerix	(((Muellerina	Ileostylus)	(Loranthus	Cecarria))	(((Sogerianthe	(((Amyema	Diplatia)	Dactyliophora)	Helicanthes))	Benthamina)	(((Helixanthera	Baratranthus)	(Taxillus	Scurrula))	(((Plicosepalus	((Septulina	(Vanwykia	Socratina))	Bakerella))	(((Phragmanthera	((Globimetula	Emelianthe)	(Oliverella	(Spragueanella	Erianthemum))))	Moquiniella)	(Oedina	((Berhautia	(Actinanthella	((Oncella	Oncocalyx)	Agelanthus)))	(Tapinanthus	Englerina)))))	(Tolypanthus	Dendrophthoe))))))	Nuytsia))	(((Ixocactus	(Tripodanthus	(Psittacanthus
(Peraxilla	(((((Ligaria	(Ixocactus	(Tripodanthus	((Phthirusa	(Oryctanthus	Dendropemon))	((Cladocolea	Struthanthus)	Psittacanthus)))))	Atkinsonia)	((Aetanthus	Desmaria)	((Tristerix	(((Muellerina	Ileostylus)	(Loranthus	Cecarria))	((Baratranthus	(Sogerianthe	(((Amyema	Diplatia)	Dactyliophora)	(Benthamina	Helicanthes))))	((Helixanthera	(Taxillus	Scurrula))	((Plicosepalus	(((Septulina	Oedina)	(((Berhautia	((Oncella	Oncocalyx)	Agelanthus))	(Tapinanthus	Englerina))	Actinanthella))	(Bakerella	((Phragmanthera	((Globimetula	Emelianthe)	(Oliverella	(Spragueanella	Erianthemum))))	Moquiniella))))	((Tolypanthus	Dendrophthoe)	(Vanwykia	Socratina)))))))
(Peraxilla	((((((Muellerina	Ileostylus)	((Loranthus	Cecarria)	((Baratranthus	(Sogerianthe	(Helicanthes	(((Amyema	Diplatia)	Dactyliophora)	Benthamina))))	(((Dendrophthoe	Helixanthera)	((((Vanwykia	Socratina)	((Berhautia	(Actinanthella	((Oncella	Oncocalyx)	Agelanthus)))	(Tapinanthus	Englerina)))	(((Bakerella	Plicosepalus)	Oedina)	Tolypanthus))	(Septulina	((Phragmanthera	((Globimetula	Emelianthe)	(Oliverella	(Spragueanella	Erianthemum))))	Moquiniella))))	(Taxillus	Scurrula)))))	(((Notanthera	(Tripodanthus	((Phthirusa	(Oryctanthus	Dendropemon))	((Cladocolea	Struthanthus)	Psittacanthus))))	((Aetanthus	Desmaria)	(Ixocactus	Ligaria)))	Atkinsonia))
(Peraxilla	((Notanthera	(Lysiana	((Loxanthera	Amylotheca)	(Decaisnina	(Lepidaria	Macrosolen)))))	(Lepeostegeres	(((((((Helixanthera	(((Tolypanthus	Dendrophthoe)	((Bakerella	(((Actinanthella	((Oncella	Oncocalyx)	Agelanthus))	((Englerina	Tapinanthus)	Berhautia))	((Phragmanthera	((Emelianthe	((Oliverella	(Erianthemum	Spragueanella))	Globimetula))	Moquiniella))	(Septulina	Oedina))))	((Socratina	Vanwykia)	Plicosepalus)))	(Taxillus	Scurrula)))	((Sogerianthe	(((Amyema	Diplatia)	Dactyliophora)	(Helicanthes	Benthamina)))	Baratranthus))	((Muellerina	Ileostylus)	(Cecarria	Loranthus)))	(Tupeia	Nuytsia))	Gaiadendron)	(((Ixocactus	(Tripodanthus
(Peraxilla	(((Lepeostegeres	(Lysiana	((Loxanthera	Amylotheca)	(Decaisnina	(Lepidaria	Macrosolen)))))	Notanthera)	(((((((Cecarria	Loranthus)	(Muellerina	Ileostylus))	((((Tolypanthus	(Helixanthera	Dendrophthoe))	(((Socratina	Vanwykia)	(Oedina	((Berhautia	(Actinanthella	((Oncella	Oncocalyx)	Agelanthus)))	(Englerina	Tapinanthus))))	((Plicosepalus	(Septulina	Bakerella))	(Phragmanthera	(((Oliverella	(Erianthemum	Spragueanella))	(Globimetula	Emelianthe))	Moquiniella)))))	(Taxillus	Scurrula))	((Sogerianthe	(((Amyema	Diplatia)	Dactyliophora)	(Helicanthes	Benthamina)))	Baratranthus)))	Nuytsia)	(Tupeia	Gaiadendron))	(((Ixocactus	(Tripodanthus
(Peraxilla	((Lepeostegeres	(Lysiana	((Loxanthera	Amylotheca)	(Decaisnina	(Lepidaria	Macrosolen)))))	(Notanthera	((((((Cecarria	Loranthus)	((Muellerina	Ileostylus)	((((Tolypanthus	(Helixanthera	Dendrophthoe))	((((Socratina	Vanwykia)	((Septulina	Oedina)	((Actinanthella	((Oncella	Oncocalyx)	Agelanthus))	((Englerina	Tapinanthus)	Berhautia))))	(Moquiniella	(Phragmanthera	((Oliverella	(Erianthemum	Spragueanella))	(Globimetula	Emelianthe)))))	(Plicosepalus	Bakerella)))	(Taxillus	Scurrula))	((Sogerianthe	(((Diplatia	Dactyliophora)	Benthamina)	(Helicanthes	Amyema)))	Baratranthus))))	Nuytsia)	Gaiadendron)	((Ixocactus	Atkinsonia)	((Tripodanthus
(Peraxilla	((Lepeostegeres	(Lysiana	((Loxanthera	Amylotheca)	(Decaisnina	(Lepidaria	Macrosolen)))))	((Atkinsonia	Gaiadendron)	((Nuytsia	(Aetanthus	Desmaria))	((((Muellerina	Ileostylus)	(((((Tolypanthus	(Helixanthera	Dendrophthoe))	(((Socratina	Vanwykia)	(Oedina	((Actinanthella	((Oncella	Oncocalyx)	Agelanthus))	((Englerina	Tapinanthus)	Berhautia))))	((Plicosepalus	(Septulina	(Moquiniella	(Phragmanthera	((Oliverella	(Erianthemum	Spragueanella))	(Globimetula	Emelianthe))))))	Bakerella)))	(Taxillus	Scurrula))	((Sogerianthe	(((Amyema	Diplatia)	Dactyliophora)	(Benthamina	Helicanthes)))	Baratranthus))	(Cecarria	Loranthus)))	((Notanthera
(Peraxilla	((Lepeostegeres	(Lysiana	((Loxanthera	Amylotheca)	(Decaisnina	(Lepidaria	Macrosolen)))))	(Gaiadendron	(((Notanthera	((Ligaria	Tristerix)	(Ixocactus	(Tripodanthus	(((Oryctanthus	Dendropemon)	Phthirusa)	((Struthanthus	Cladocolea)	Psittacanthus))))))	((Tupeia	(Nuytsia	((Cecarria	Loranthus)	((Muellerina	Ileostylus)	(((((Plicosepalus	(Tolypanthus	Dendrophthoe))	(Socratina	Vanwykia))	((Actinanthella	(((Oncella	Oncocalyx)	Agelanthus)	((Englerina	Tapinanthus)	Berhautia)))	((Septulina	((Moquiniella	(Oliverella	((Oedina	(Erianthemum	Spragueanella))	(Globimetula	Emelianthe))))	Phragmanthera))	Bakerella)))	(Helixanthera	(Taxillus
(Peraxilla	((Lepeostegeres	(Notanthera	((Loxanthera	Amylotheca)	((Decaisnina	(Lepidaria	Macrosolen))	Lysiana))))	((Gaiadendron	(((((Cecarria	Loranthus)	((Muellerina	Ileostylus)	((((Helixanthera	(Tolypanthus	Dendrophthoe))	(((((((Oliverella	(Erianthemum	Spragueanella))	(Globimetula	Emelianthe))	Phragmanthera)	Moquiniella)	Oedina)	((Socratina	Vanwykia)	((Englerina	Tapinanthus)	((Berhautia	((Oncella	Oncocalyx)	Agelanthus))	Actinanthella))))	((Septulina	Bakerella)	Plicosepalus)))	(Taxillus	Scurrula))	((Sogerianthe	(((Amyema	Diplatia)	Dactyliophora)	(Benthamina	Helicanthes)))	Baratranthus))))	Tupeia)	((Ixocactus	(Tripodanthus	(((Oryctanthus
((Aetanthus	Peraxilla)	((Lysiana	((Loxanthera	Amylotheca)	(Decaisnina	(Lepidaria	Macrosolen))))	((((Tristerix	(((((((Plicosepalus	(Tolypanthus	Dendrophthoe))	((Socratina	Vanwykia)	((((((Oliverella	(Erianthemum	Spragueanella))	(Globimetula	Emelianthe))	(Septulina	Phragmanthera))	Moquiniella)	Bakerella)	(Oedina	((Englerina	Tapinanthus)	(Berhautia	(((Oncella	Oncocalyx)	Agelanthus)	Actinanthella)))))))	(Taxillus	Scurrula))	Helixanthera)	((Sogerianthe	(((Amyema	Diplatia)	Dactyliophora)	(Benthamina	Helicanthes)))	Baratranthus))	((Cecarria	Loranthus)	(Muellerina	Ileostylus)))	Nuytsia))	Gaiadendron)	(Desmaria	((((Tripodanthus	(((Oryctanthus
(Peraxilla	((Lepeostegeres	(Notanthera	(Lysiana	((Loxanthera	Amylotheca)	(Decaisnina	(Lepidaria	Macrosolen))))))	(Atkinsonia	(((Tripodanthus	(((Oryctanthus	Dendropemon)	Phthirusa)	((Struthanthus	Cladocolea)	(Ixocactus	Psittacanthus))))	(Ligaria	(Desmaria	Aetanthus)))	(Gaiadendron	((((Cecarria	Loranthus)	((Muellerina	Ileostylus)	((((Tolypanthus	Dendrophthoe)	(Plicosepalus	(Bakerella	(((Socratina	Vanwykia)	(Oedina	((Englerina	Tapinanthus)	(((Oncella	Oncocalyx)	Agelanthus)	(Actinanthella	Berhautia)))))	(((Oliverella	(Erianthemum	Spragueanella))	(Globimetula	Emelianthe))	((Septulina	Phragmanthera)	Moquiniella))))))	((Taxillus	Scurrula)
(Peraxilla	((Lepeostegeres	(Lysiana	((Loxanthera	Amylotheca)	(Decaisnina	(Lepidaria	Macrosolen)))))	(((Gaiadendron	((Nuytsia	((((((((Globimetula	Phragmanthera)	((Oliverella	(Erianthemum	Spragueanella))	Emelianthe))	Moquiniella)	(Oedina	Septulina))	((((Tolypanthus	Dendrophthoe)	Plicosepalus)	Bakerella)	((Socratina	Vanwykia)	((Englerina	Tapinanthus)	((((Oncella	Oncocalyx)	Agelanthus)	Actinanthella)	Berhautia)))))	((Taxillus	Scurrula)	Helixanthera))	((Sogerianthe	(((Amyema	Diplatia)	Dactyliophora)	(Benthamina	Helicanthes)))	Baratranthus))	((Cecarria	Loranthus)	(Muellerina	Ileostylus))))	(Tristerix	Tupeia)))	(Atkinsonia	(Notanthera
(Peraxilla	((Lepeostegeres	((Loxanthera	Amylotheca)	((Decaisnina	(Lepidaria	Macrosolen))	Lysiana)))	(((((Nuytsia	(((((((Plicosepalus	Bakerella)	(((Socratina	Vanwykia)	((((Oncella	Oncocalyx)	Agelanthus)	Berhautia)	(Actinanthella	(Englerina	Tapinanthus))))	(((((Emelianthe	Globimetula)	(Oliverella	(Erianthemum	Spragueanella)))	Moquiniella)	Phragmanthera)	(Oedina	Septulina))))	Dendrophthoe)	((Taxillus	Scurrula)	Helixanthera))	Tolypanthus)	(((Dactyliophora	Benthamina)	(Sogerianthe	(Helicanthes	(Amyema	Diplatia))))	Baratranthus))	((Cecarria	Loranthus)	(Muellerina	Ileostylus))))	Tupeia)	Gaiadendron)	((((Tripodanthus	(((Oryctanthus	Dendropemon)
(Peraxilla	(((Gaiadendron	Nuytsia)	((((Aetanthus	Desmaria)	((Ligaria	((Tripodanthus	((Phthirusa	(Oryctanthus	Dendropemon))	(Psittacanthus	(Struthanthus	Cladocolea))))	Ixocactus))	(Tristerix	Notanthera)))	(Tupeia	Atkinsonia))	((Loranthus	Cecarria)	((Ileostylus	Muellerina)	(((Sogerianthe	((Helicanthes	Benthamina)	(Dactyliophora	(Amyema	Diplatia))))	Baratranthus)	(((Bakerella	((((Agelanthus	(Oncella	Oncocalyx))	Actinanthella)	(Berhautia	(Oliverella	(Englerina	Tapinanthus))))	(((Septulina	Phragmanthera)	((Oedina	(Erianthemum	Spragueanella))	(Emelianthe	Globimetula)))	Moquiniella)))	(((Helixanthera	Dendrophthoe)	Tolypanthus)	((Socratina
(Peraxilla	((((Gaiadendron	Atkinsonia)	(((((Tripodanthus	((Phthirusa	(Oryctanthus	Dendropemon))	(Psittacanthus	(Struthanthus	Cladocolea))))	Ixocactus)	(((Loranthus	Cecarria)	((Ileostylus	Muellerina)	((Scurrula	Taxillus)	((((Sogerianthe	((Benthamina	(Dactyliophora	(Amyema	Diplatia)))	Helicanthes))	Baratranthus)	(((Socratina	Vanwykia)	(Plicosepalus	((Tolypanthus	Bakerella)	(((Septulina	Oedina)	((Englerina	Tapinanthus)	((Agelanthus	(Berhautia	(Oncella	Oncocalyx)))	Actinanthella)))	((Phragmanthera	((Oliverella	(Erianthemum	Spragueanella))	(Emelianthe	Globimetula)))	Moquiniella)))))	Dendrophthoe))	Helixanthera))))	Ligaria))	(Tupeia	Tristerix))
(Peraxilla	((Gaiadendron	(Atkinsonia	((((((Ileostylus	Muellerina)	(((Scurrula	Taxillus)	(((Sogerianthe	((Dactyliophora	(Amyema	Diplatia))	(Helicanthes	Benthamina)))	Baratranthus)	((((Socratina	Vanwykia)	(Oedina	((Actinanthella	(Agelanthus	(Oncella	Oncocalyx)))	(Berhautia	(Englerina	Tapinanthus)))))	((Septulina	((Phragmanthera	((Oliverella	(Erianthemum	Spragueanella))	(Emelianthe	Globimetula)))	Moquiniella))	(Plicosepalus	Bakerella)))	(Tolypanthus	(Helixanthera	Dendrophthoe)))))	(Loranthus	Cecarria)))	Nuytsia)	Tristerix)	((Tripodanthus	((Phthirusa	(Oryctanthus	Dendropemon))	(Psittacanthus	(Struthanthus	Cladocolea))))	Ixocactus))	(Tupeia
(Peraxilla	((((Gaiadendron	(((Loranthus	Cecarria)	((Ileostylus	Muellerina)	(((Sogerianthe	((Dactyliophora	((Helicanthes	Amyema)	Diplatia))	Benthamina))	Baratranthus)	(((Plicosepalus	Dendrophthoe)	((Tolypanthus	(Bakerella	Septulina))	(((((Oliverella	(Erianthemum	Spragueanella))	(Emelianthe	Globimetula))	(Moquiniella	Phragmanthera))	(Oedina	((Berhautia	((Agelanthus	(Oncella	Oncocalyx))	Actinanthella))	(Englerina	Tapinanthus))))	(Socratina	Vanwykia))))	(Helixanthera	(Scurrula	Taxillus))))))	Nuytsia))	(Atkinsonia	(Ligaria	(Tripodanthus	((Phthirusa	(Oryctanthus	Dendropemon))	((Ixocactus	Psittacanthus)	(Struthanthus	Cladocolea)))))))	(((Notanthera
(Peraxilla	(((((Ligaria	(Atkinsonia	Tupeia))	(Aetanthus	Desmaria))	(((Tripodanthus	((Phthirusa	(Oryctanthus	Dendropemon))	(Psittacanthus	(Struthanthus	Cladocolea))))	Ixocactus)	(Notanthera	((((Sogerianthe	((Dactyliophora	(Amyema	Diplatia))	(Helicanthes	Benthamina)))	Baratranthus)	(((Tolypanthus	Dendrophthoe)	(((((Moquiniella	Phragmanthera)	((Erianthemum	Spragueanella)	(Oliverella	(Emelianthe	Globimetula))))	(Oedina	(Berhautia	(((Agelanthus	(Oncella	Oncocalyx))	Actinanthella)	(Englerina	Tapinanthus)))))	(Septulina	(Socratina	Vanwykia)))	(Bakerella	Plicosepalus)))	(Helixanthera	(Scurrula	Taxillus))))	((Loranthus	Cecarria)	(Ileostylus
(Peraxilla	((((Atkinsonia	Tupeia)	((Nuytsia	(Aetanthus	Desmaria))	(((Tripodanthus	((Phthirusa	(Oryctanthus	Dendropemon))	(Psittacanthus	(Struthanthus	Cladocolea))))	Ixocactus)	(Ligaria	((((Sogerianthe	((Dactyliophora	(Amyema	Diplatia))	(Helicanthes	Benthamina)))	Baratranthus)	(((Helixanthera	(Tolypanthus	Dendrophthoe))	(((Moquiniella	((Septulina	Phragmanthera)	((Oliverella	(Erianthemum	Spragueanella))	(Globimetula	Emelianthe))))	(Oedina	(Berhautia	(((Agelanthus	(Oncella	Oncocalyx))	Actinanthella)	(Englerina	Tapinanthus)))))	((Socratina	Vanwykia)	(Bakerella	Plicosepalus))))	(Scurrula	Taxillus)))	((Loranthus	Cecarria)	(Ileostylus
(Peraxilla	(((((Atkinsonia	((((Sogerianthe	(Helicanthes	(Benthamina	(Dactyliophora	(Amyema	Diplatia)))))	Baratranthus)	((((((Socratina	Vanwykia)	((Tolypanthus	Dendrophthoe)	Plicosepalus))	(Bakerella	((Septulina	Oedina)	(Berhautia	((Agelanthus	(Oncella	Oncocalyx))	(Actinanthella	(Englerina	Tapinanthus)))))))	(Moquiniella	(Phragmanthera	((Oliverella	(Erianthemum	Spragueanella))	(Globimetula	Emelianthe)))))	(Scurrula	Taxillus))	Helixanthera))	((Loranthus	Cecarria)	(Ileostylus	Muellerina))))	((Aetanthus	Desmaria)	((Notanthera	(Tristerix	Ligaria))	(((Tripodanthus	((Phthirusa	(Oryctanthus	Dendropemon))	(Struthanthus	Cladocolea)))	Psittacanthus)
(Peraxilla	(((Aetanthus	Desmaria)	((Atkinsonia	((Notanthera	(Tristerix	Ligaria))	((Tripodanthus	((Phthirusa	(Oryctanthus	Dendropemon))	(Psittacanthus	(Struthanthus	Cladocolea))))	Ixocactus)))	(Gaiadendron	(Nuytsia	((Loranthus	Cecarria)	((Ileostylus	Muellerina)	((((Sogerianthe	(Dactyliophora	(Amyema	Diplatia)))	(Helicanthes	Benthamina))	Baratranthus)	((((Socratina	Vanwykia)	((Tolypanthus	Dendrophthoe)	Plicosepalus))	(Bakerella	((Moquiniella	((Globimetula	Phragmanthera)	((Oliverella	(Erianthemum	Spragueanella))	Emelianthe)))	((Septulina	Oedina)	(((Englerina	Tapinanthus)	(Berhautia	(Oncella	Oncocalyx)))	(Agelanthus	Actinanthella))))))
(Peraxilla	(((Amylotheca	Loxanthera)	(Lysiana	(Decaisnina	(Lepidaria	Macrosolen))))	((((Gaiadendron	Atkinsonia)	((((Tripodanthus	((Phthirusa	(Oryctanthus	Dendropemon))	(Psittacanthus	(Struthanthus	Cladocolea))))	Ixocactus)	(Tristerix	Ligaria))	((Aetanthus	Desmaria)	(Nuytsia	((((((Amyema	Helicanthes)	Sogerianthe)	(Benthamina	(Dactyliophora	Diplatia)))	Baratranthus)	((((((Socratina	Vanwykia)	((Moquiniella	(Phragmanthera	((Oliverella	(Erianthemum	Spragueanella))	(Globimetula	Emelianthe))))	(Tolypanthus	(Oedina	(((Agelanthus	(Oncella	Oncocalyx))	Actinanthella)	(Berhautia	(Englerina	Tapinanthus)))))))	Bakerella)	Dendrophthoe)	(Septulina
(Peraxilla	(((Lysiana	Decaisnina)	((Amylotheca	Loxanthera)	(Lepidaria	Macrosolen)))	(((Tristerix	(Gaiadendron	(Nuytsia	((Loranthus	Cecarria)	((Ileostylus	Muellerina)	(((Sogerianthe	(Helicanthes	(Benthamina	(Dactyliophora	(Amyema	Diplatia)))))	Baratranthus)	(((Dendrophthoe	Tolypanthus)	(((Oedina	(Actinanthella	((Berhautia	(Englerina	Tapinanthus))	(Agelanthus	(Oncella	Oncocalyx)))))	(Socratina	Vanwykia))	((Septulina	(Moquiniella	(Phragmanthera	((Oliverella	(Erianthemum	Spragueanella))	(Globimetula	Emelianthe)))))	(Plicosepalus	Bakerella))))	((Scurrula	Taxillus)	Helixanthera))))))))	((Aetanthus	Desmaria)	((Notanthera	(((Tripodanthus
((((Atkinsonia	(Ligaria	(Notanthera	(Ixocactus	(Tripodanthus	((Phthirusa	(Dendropemon	Oryctanthus))	((Cladocolea	Struthanthus)	Psittacanthus)))))))	((Gaiadendron	(Nuytsia	((Aetanthus	(Tristerix	(((((((Phragmanthera	(((Spragueanella	Erianthemum)	Oliverella)	(Globimetula	Emelianthe)))	Moquiniella)	(Plicosepalus	(((Septulina	Bakerella)	((Tapinanthus	Englerina)	((Actinanthella	(Agelanthus	(Oncocalyx	Oncella)))	Berhautia)))	((Vanwykia	Socratina)	Oedina))))	(Tolypanthus	Dendrophthoe))	(Helixanthera	(Scurrula	Taxillus)))	(Baratranthus	(Sogerianthe	((Benthamina	(Dactyliophora	(Diplatia	Amyema)))	Helicanthes))))	((Loranthus	Cecarria)	(Ileostylus
((((Atkinsonia	(((Aetanthus	Desmaria)	((Ixocactus	(Tripodanthus	((Phthirusa	(Dendropemon	Oryctanthus))	((Cladocolea	Struthanthus)	Psittacanthus))))	(Ligaria	(Tristerix	Notanthera))))	((Nuytsia	((((((Phragmanthera	(((Spragueanella	Erianthemum)	Oliverella)	(Globimetula	Emelianthe)))	Moquiniella)	((Oedina	((Tapinanthus	Englerina)	((Agelanthus	(Oncocalyx	Oncella))	(Berhautia	Actinanthella))))	((Plicosepalus	(Septulina	Bakerella))	((Tolypanthus	Dendrophthoe)	(Vanwykia	Socratina)))))	(Helixanthera	(Scurrula	Taxillus)))	(Baratranthus	(Sogerianthe	((Benthamina	(Dactyliophora	(Diplatia	Amyema)))	Helicanthes))))	((Loranthus	Cecarria)	(Ileostylus
((((Atkinsonia	(((Aetanthus	Desmaria)	((Ixocactus	(Tripodanthus	((Phthirusa	(Dendropemon	Oryctanthus))	((Cladocolea	Struthanthus)	Psittacanthus))))	Ligaria))	(Gaiadendron	(Tristerix	((Nuytsia	(((((((((Tapinanthus	Englerina)	(Berhautia	(Actinanthella	(Agelanthus	(Oncocalyx	Oncella)))))	((Phragmanthera	(((Spragueanella	Erianthemum)	Oliverella)	(Globimetula	Emelianthe)))	Moquiniella))	(Bakerella	(Plicosepalus	(Oedina	Septulina))))	(Vanwykia	Socratina))	(Tolypanthus	Dendrophthoe))	(Helixanthera	(Scurrula	Taxillus)))	(Baratranthus	(Sogerianthe	((Benthamina	(Dactyliophora	(Diplatia	Amyema)))	Helicanthes))))	((Loranthus	Cecarria)	(Ileostylus
(((((Tripodanthus	((Phthirusa	(Dendropemon	Oryctanthus))	((Cladocolea	Struthanthus)	Psittacanthus)))	(Ligaria	(Aetanthus	Desmaria)))	((Gaiadendron	((Nuytsia	((Ileostylus	Muellerina)	(((Helixanthera	((Scurrula	Taxillus)	((Tolypanthus	Dendrophthoe)	((((((Septulina	Phragmanthera)	((Spragueanella	Erianthemum)	(Oliverella	(Globimetula	Emelianthe))))	Moquiniella)	((Vanwykia	Socratina)	(Oedina	((Berhautia	(Tapinanthus	Englerina))	((Agelanthus	(Oncocalyx	Oncella))	Actinanthella)))))	Plicosepalus)	Bakerella))))	(Baratranthus	(Sogerianthe	((Dactyliophora	(Diplatia	Amyema))	(Helicanthes	Benthamina)))))	(Loranthus	Cecarria))))	(Tupeia	Tristerix)))
((((Atkinsonia	Gaiadendron)	(((Nuytsia	((Ileostylus	Muellerina)	(((Sogerianthe	((Dactyliophora	(Diplatia	Amyema))	(Helicanthes	Benthamina)))	((((Tolypanthus	Dendrophthoe)	((Bakerella	(Plicosepalus	((Septulina	Oedina)	(Phragmanthera	((Moquiniella	(Oliverella	(Spragueanella	Erianthemum)))	(Globimetula	Emelianthe))))))	((Vanwykia	Socratina)	((Tapinanthus	Englerina)	((Agelanthus	(Berhautia	(Oncocalyx	Oncella)))	Actinanthella)))))	(Helixanthera	(Scurrula	Taxillus)))	Baratranthus))	(Loranthus	Cecarria))))	(Tupeia	Tristerix))	((Aetanthus	Desmaria)	((Ixocactus	(Tripodanthus	((Phthirusa	(Dendropemon	Oryctanthus))	((Cladocolea	Struthanthus)
((((Tupeia	Lepeostegeres)	((((Tristerix	(Aetanthus	Desmaria))	((Ixocactus	(Tripodanthus	((Phthirusa	(Dendropemon	Oryctanthus))	((Cladocolea	Struthanthus)	Psittacanthus))))	Ligaria))	((Nuytsia	((Ileostylus	Muellerina)	(((((((Septulina	Oedina)	(Moquiniella	(((Oliverella	(Spragueanella	Erianthemum))	(Globimetula	Emelianthe))	Phragmanthera)))	(((Berhautia	(Tapinanthus	Englerina))	((Agelanthus	(Oncocalyx	Oncella))	Actinanthella))	Bakerella))	(((Tolypanthus	Dendrophthoe)	Plicosepalus)	(Vanwykia	Socratina)))	(Helixanthera	(Scurrula	Taxillus)))	(Baratranthus	((Sogerianthe	((Dactyliophora	(Diplatia	Amyema))	Benthamina))	Helicanthes)))	(Loranthus
(((Lepeostegeres	(Lysiana	((Decaisnina	(Macrosolen	Lepidaria))	(Amylotheca	Loxanthera))))	(Notanthera	(((((Tripodanthus	((Phthirusa	(Dendropemon	Oryctanthus))	((Cladocolea	Struthanthus)	Psittacanthus)))	(Tupeia	((Aetanthus	Desmaria)	Ligaria)))	((Ileostylus	Muellerina)	((((Scurrula	Taxillus)	((Helixanthera	(Tolypanthus	Dendrophthoe))	(((((Moquiniella	((Oliverella	(Globimetula	Emelianthe))	(Spragueanella	Erianthemum)))	Phragmanthera)	((Septulina	Oedina)	(((Berhautia	(Tapinanthus	Englerina))	((Agelanthus	(Oncocalyx	Oncella))	Actinanthella))	(Vanwykia	Socratina))))	Bakerella)	Plicosepalus)))	(Baratranthus	(((Sogerianthe	(Dactyliophora	(Diplatia
(((((Tupeia	(((Ileostylus	Muellerina)	((((Scurrula	Taxillus)	((Tolypanthus	(Dendrophthoe	Helixanthera))	(((((Tapinanthus	Englerina)	(Berhautia	((Agelanthus	(Oncocalyx	Oncella))	Actinanthella)))	(Vanwykia	Socratina))	(Bakerella	Plicosepalus))	(((Moquiniella	((Globimetula	Emelianthe)	(Oedina	(Oliverella	(Spragueanella	Erianthemum)))))	Phragmanthera)	Septulina))))	(Baratranthus	(((Dactyliophora	(Diplatia	(Amyema	Helicanthes)))	Benthamina)	Sogerianthe)))	(Loranthus	Cecarria)))	((Aetanthus	Desmaria)	((Tripodanthus	((Phthirusa	(Dendropemon	Oryctanthus))	((Cladocolea	Struthanthus)	Psittacanthus)))	(Ligaria	(Ixocactus	Tristerix))))))	Atkinsonia)
(((((Ixocactus	Atkinsonia)	Gaiadendron)	(((Nuytsia	(Tupeia	(Tristerix	((((Scurrula	Taxillus)	((Tolypanthus	(Dendrophthoe	Helixanthera))	(Plicosepalus	((((Berhautia	(((Tapinanthus	Englerina)	(Agelanthus	(Oncocalyx	Oncella)))	Actinanthella))	Bakerella)	((Septulina	Oedina)	((((Globimetula	Emelianthe)	(Oliverella	(Spragueanella	Erianthemum)))	Phragmanthera)	Moquiniella)))	(Vanwykia	Socratina)))))	(Baratranthus	(((Amyema	Helicanthes)	((Dactyliophora	Diplatia)	Benthamina))	Sogerianthe)))	((Loranthus	Cecarria)	(Ileostylus	Muellerina))))))	Desmaria)	((((Tripodanthus	((Phthirusa	(Dendropemon	Oryctanthus))	(Cladocolea	Struthanthus)))	Psittacanthus)
(((((((Gaiadendron	Nuytsia)	(((((Scurrula	Taxillus)	(((((Berhautia	(Tapinanthus	Englerina))	((Agelanthus	(Oncocalyx	Oncella))	Actinanthella))	Bakerella)	((Septulina	Oedina)	((((Globimetula	Emelianthe)	(Oliverella	(Spragueanella	Erianthemum)))	Phragmanthera)	Moquiniella)))	(((Tolypanthus	(Dendrophthoe	Helixanthera))	(Vanwykia	Socratina))	Plicosepalus)))	(Baratranthus	(((Amyema	Helicanthes)	((Dactyliophora	Benthamina)	Diplatia))	Sogerianthe)))	((Loranthus	Cecarria)	(Ileostylus	Muellerina)))	(Tristerix	(Tupeia	(Tripodanthus	((Psittacanthus	(Phthirusa	(Dendropemon	Oryctanthus)))	(Cladocolea	Struthanthus)))))))	(Ligaria	(Aetanthus	Desmaria)))
(Peraxilla	((Lepeostegeres	((Amylotheca	Loxanthera)	(Lysiana	(Decaisnina	(Macrosolen	Lepidaria)))))	(((Atkinsonia	((Tupeia	(((Muellerina	Ileostylus)	((((Helixanthera	(Taxillus	Scurrula))	((Tolypanthus	Dendrophthoe)	((Bakerella	(((Oedina	Septulina)	(Phragmanthera	(Moquiniella	((Oliverella	(Spragueanella	Erianthemum))	(Emelianthe	Globimetula)))))	((Socratina	Vanwykia)	(Berhautia	((Actinanthella	((Oncella	Oncocalyx)	Agelanthus))	(Englerina	Tapinanthus))))))	Plicosepalus)))	(Baratranthus	(Sogerianthe	((Dactyliophora	(Amyema	Diplatia))	(Helicanthes	Benthamina)))))	(Loranthus	Cecarria)))	Nuytsia))	((Ixocactus	(Tripodanthus	((Phthirusa
(Peraxilla	(((Notanthera	(Lysiana	((Decaisnina	(Macrosolen	Lepidaria))	(Amylotheca	Loxanthera))))	((Tupeia	Lepeostegeres)	Nuytsia))	((Gaiadendron	((Tristerix	(Ligaria	(Ixocactus	(Tripodanthus	((Struthanthus	Cladocolea)	(Psittacanthus	(Phthirusa	(Dendropemon	Oryctanthus))))))))	(Aetanthus	Desmaria)))	(Atkinsonia	(((Sogerianthe	(Helicanthes	(Benthamina	(Dactyliophora	(Amyema	Diplatia)))))	(((Helixanthera	(Taxillus	Scurrula))	((Tolypanthus	Dendrophthoe)	(((Socratina	Vanwykia)	(Oedina	((Englerina	Tapinanthus)	((Actinanthella	Agelanthus)	((Oncella	Oncocalyx)	Berhautia)))))	(((Septulina	Bakerella)	Plicosepalus)	(Phragmanthera
(Peraxilla	(((Lysiana	((Decaisnina	(Macrosolen	Lepidaria))	(Amylotheca	Loxanthera)))	Lepeostegeres)	((Atkinsonia	(((Ixocactus	(Tripodanthus	((Phthirusa	(Dendropemon	Oryctanthus))	((Struthanthus	Cladocolea)	Psittacanthus))))	(Notanthera	Ligaria))	(Aetanthus	Desmaria)))	(Gaiadendron	((Tupeia	(Nuytsia	((Loranthus	Cecarria)	((Muellerina	Ileostylus)	((Sogerianthe	(Helicanthes	(Benthamina	(Dactyliophora	(Amyema	Diplatia)))))	(((Helixanthera	(Taxillus	Scurrula))	((Tolypanthus	Dendrophthoe)	((Plicosepalus	Bakerella)	(((Socratina	Vanwykia)	((Englerina	Tapinanthus)	(Actinanthella	((Agelanthus	(Oncella	Oncocalyx))	Berhautia))))
(Peraxilla	((((Amylotheca	Loxanthera)	(Lysiana	(Decaisnina	(Macrosolen	Lepidaria))))	Lepeostegeres)	(Gaiadendron	(((Notanthera	(Aetanthus	Desmaria))	(((Ixocactus	(Tripodanthus	((Phthirusa	(Dendropemon	Oryctanthus))	((Struthanthus	Cladocolea)	Psittacanthus))))	Ligaria)	(((Nuytsia	(((((Helixanthera	(Taxillus	Scurrula))	((Tolypanthus	Dendrophthoe)	((Socratina	Vanwykia)	((Oedina	((Englerina	Tapinanthus)	((Actinanthella	(Agelanthus	(Oncella	Oncocalyx)))	Berhautia)))	(((Moquiniella	((Emelianthe	(Septulina	Globimetula))	(Oliverella	(Spragueanella	Erianthemum))))	Phragmanthera)	Bakerella)))))	Plicosepalus)	(Baratranthus	(((Dactyliophora	(Amyema
(Peraxilla	(((Lysiana	((Decaisnina	(Macrosolen	Lepidaria))	(Amylotheca	Loxanthera)))	Lepeostegeres)	(((((Ixocactus	(Tripodanthus	((Phthirusa	(Dendropemon	Oryctanthus))	((Struthanthus	Cladocolea)	Psittacanthus))))	(((((((Helixanthera	(Taxillus	Scurrula))	((Tolypanthus	Dendrophthoe)	((Socratina	Vanwykia)	(((Septulina	Bakerella)	(((Actinanthella	(Agelanthus	(Oncella	Oncocalyx)))	(Berhautia	(Englerina	Tapinanthus)))	(Moquiniella	(Oliverella	(Phragmanthera	((Emelianthe	Globimetula)	(Spragueanella	Erianthemum)))))))	(Oedina	Plicosepalus)))))	((Helicanthes	Baratranthus)	(Sogerianthe	(Benthamina	(Dactyliophora	(Amyema	Diplatia))))))	((Loranthus	Cecarria)
(Peraxilla	((Lysiana	((Decaisnina	(Macrosolen	Lepidaria))	(Amylotheca	Loxanthera)))	(Lepeostegeres	(((((Tupeia	(Ligaria	(Ixocactus	(Tripodanthus	((Phthirusa	(Dendropemon	Oryctanthus))	((Struthanthus	Cladocolea)	Psittacanthus))))))	(Aetanthus	Desmaria))	Atkinsonia)	((((((Baratranthus	((Helixanthera	(Taxillus	Scurrula))	((Tolypanthus	Dendrophthoe)	(((Socratina	Vanwykia)	(Bakerella	(((Septulina	Oedina)	((Actinanthella	(Agelanthus	(Oncella	Oncocalyx)))	(Berhautia	(Englerina	Tapinanthus))))	(Moquiniella	(Phragmanthera	((Emelianthe	Globimetula)	(Oliverella	(Spragueanella	Erianthemum))))))))	Plicosepalus))))	(Sogerianthe	((Dactyliophora	(Amyema
(Peraxilla	(((Atkinsonia	Gaiadendron)	((Tristerix	((((Ixocactus	(Tripodanthus	((Phthirusa	(Dendropemon	Oryctanthus))	((Struthanthus	Cladocolea)	Psittacanthus))))	Ligaria)	Notanthera)	(Aetanthus	Desmaria)))	(Tupeia	((((Baratranthus	((Helixanthera	(Taxillus	Scurrula))	((Tolypanthus	Dendrophthoe)	(((Oedina	((Actinanthella	(Berhautia	(Agelanthus	(Oncella	Oncocalyx))))	(Englerina	Tapinanthus)))	(Moquiniella	(((Emelianthe	Globimetula)	(Oliverella	(Spragueanella	Erianthemum)))	Phragmanthera)))	(((Socratina	Vanwykia)	Plicosepalus)	(Septulina	Bakerella))))))	(Sogerianthe	(((Dactyliophora	(Amyema	Diplatia))	Benthamina)	Helicanthes)))	((Loranthus
(Peraxilla	((((Lepeostegeres	Tupeia)	(Gaiadendron	(Nuytsia	(Ixocactus	Atkinsonia))))	(((((Taxillus	Scurrula)	((Plicosepalus	((Dendrophthoe	Tolypanthus)	Helixanthera))	(((Oedina	((Berhautia	((Agelanthus	(Oncella	Oncocalyx))	Actinanthella))	(Englerina	Tapinanthus)))	(Moquiniella	(((Emelianthe	Globimetula)	(Oliverella	(Spragueanella	Erianthemum)))	Phragmanthera)))	((Socratina	Vanwykia)	(Septulina	Bakerella)))))	((Sogerianthe	((Dactyliophora	((Amyema	Helicanthes)	Diplatia))	Benthamina))	Baratranthus))	((Loranthus	Cecarria)	(Muellerina	Ileostylus)))	((Tripodanthus	((Struthanthus	Cladocolea)	(Psittacanthus	(Phthirusa	(Dendropemon	Oryctanthus)))))
(Peraxilla	((((Lepeostegeres	Tupeia)	((Gaiadendron	Atkinsonia)	((Nuytsia	(Aetanthus	Desmaria))	(((((((Taxillus	Scurrula)	(((Moquiniella	(((Emelianthe	Globimetula)	(Oliverella	(Spragueanella	Erianthemum)))	(Septulina	Phragmanthera)))	((((Oedina	((((Agelanthus	(Oncella	Oncocalyx))	Actinanthella)	Berhautia)	(Englerina	Tapinanthus)))	(Socratina	Vanwykia))	(Bakerella	Plicosepalus))	(Dendrophthoe	Tolypanthus)))	Helixanthera))	((Sogerianthe	(((Dactyliophora	(Amyema	Diplatia))	Benthamina)	Helicanthes))	Baratranthus))	((Loranthus	Cecarria)	(Muellerina	Ileostylus)))	Tristerix)	(Ixocactus	(Tripodanthus	((Phthirusa	(Dendropemon	Oryctanthus))
(Peraxilla	(((Lepeostegeres	Tupeia)	(((Gaiadendron	(Nuytsia	Atkinsonia))	((Ligaria	((((((Phragmanthera	Moquiniella)	(Globimetula	((Oliverella	(Spragueanella	Erianthemum))	Emelianthe)))	(((((Socratina	Vanwykia)	(Dendrophthoe	Tolypanthus))	Plicosepalus)	Bakerella)	((Septulina	Oedina)	(((Englerina	Tapinanthus)	(Actinanthella	(Agelanthus	(Oncella	Oncocalyx))))	Berhautia))))	(Helixanthera	(Taxillus	Scurrula)))	((Helicanthes	(Sogerianthe	((Dactyliophora	(Amyema	Diplatia))	Benthamina)))	Baratranthus))	((Loranthus	Cecarria)	(Muellerina	Ileostylus))))	(Ixocactus	(Tripodanthus	((Phthirusa	(Dendropemon	Oryctanthus))	((Struthanthus	Cladocolea)
((((Atkinsonia	((Ixocactus	(Ligaria	(Aetanthus	Desmaria)))	(Tripodanthus	((Phthirusa	(Dendropemon	Oryctanthus))	(Psittacanthus	(Struthanthus	Cladocolea))))))	((Tristerix	Nuytsia)	(((((Plicosepalus	((Tolypanthus	Dendrophthoe)	((Vanwykia	Socratina)	(((Septulina	Bakerella)	(Berhautia	((Tapinanthus	Englerina)	(Actinanthella	((Oncella	Oncocalyx)	Agelanthus)))))	((Emelianthe	((Phragmanthera	Moquiniella)	(Globimetula	((Erianthemum	Spragueanella)	Oliverella))))	Oedina)))))	(Helixanthera	(Scurrula	Taxillus)))	(Baratranthus	(((Helicanthes	Benthamina)	(Dactyliophora	(Amyema	Diplatia)))	Sogerianthe)))	((Ileostylus	Muellerina)	(Loranthus	Cecarria)))
((((Atkinsonia	(((((((Phragmanthera	Moquiniella)	((Emelianthe	Globimetula)	((Erianthemum	Spragueanella)	Oliverella)))	(Oedina	(((Vanwykia	Socratina)	Plicosepalus)	((Septulina	Bakerella)	(((((Oncella	Oncocalyx)	Agelanthus)	Berhautia)	Actinanthella)	(Tapinanthus	Englerina))))))	(((Tolypanthus	Dendrophthoe)	Helixanthera)	(Scurrula	Taxillus)))	(Baratranthus	(Sogerianthe	(Helicanthes	(Benthamina	(Dactyliophora	(Amyema	Diplatia)))))))	((Ileostylus	Muellerina)	(Loranthus	Cecarria)))	((Tupeia	(Ixocactus	(Tripodanthus	((Phthirusa	(Dendropemon	Oryctanthus))	(Psittacanthus	(Struthanthus	Cladocolea))))))	((Ligaria	(Tristerix	(Aetanthus	Desmaria)))
((((((Ligaria	(Tripodanthus	((Struthanthus	Cladocolea)	((Phthirusa	(Dendropemon	Oryctanthus))	Psittacanthus))))	(((Tupeia	(Aetanthus	Tristerix))	(Nuytsia	(((((Benthamina	(Dactyliophora	(Amyema	Diplatia)))	(Sogerianthe	Helicanthes))	Baratranthus)	((Scurrula	Taxillus)	((((Moquiniella	(Phragmanthera	(((Erianthemum	Spragueanella)	Oliverella)	(Emelianthe	Globimetula))))	(((Septulina	Oedina)	(((((Oncella	Oncocalyx)	Agelanthus)	Berhautia)	Actinanthella)	(Tapinanthus	Englerina)))	(Vanwykia	Socratina)))	(Plicosepalus	Bakerella))	((Tolypanthus	Dendrophthoe)	Helixanthera))))	((Ileostylus	Muellerina)	(Loranthus	Cecarria)))))	Desmaria))	(Gaiadendron
((((((Atkinsonia	(((Tristerix	Ligaria)	((Tripodanthus	((Phthirusa	(Dendropemon	Oryctanthus))	(Psittacanthus	(Struthanthus	Cladocolea))))	Ixocactus))	(((((Baratranthus	(Sogerianthe	((Dactyliophora	(Amyema	Diplatia))	(Benthamina	Helicanthes))))	((Scurrula	Taxillus)	(((((Phragmanthera	((((Erianthemum	Spragueanella)	Oliverella)	(Emelianthe	Globimetula))	Moquiniella))	(Septulina	Oedina))	((Actinanthella	(((Oncella	Oncocalyx)	Agelanthus)	((Tapinanthus	Englerina)	Berhautia)))	Bakerella))	((Vanwykia	Socratina)	Plicosepalus))	((Dendrophthoe	Helixanthera)	Tolypanthus))))	((Ileostylus	Muellerina)	(Loranthus	Cecarria)))	Nuytsia)	Gaiadendron)))	(Aetanthus
((((Atkinsonia	((((Tristerix	((Loranthus	Cecarria)	(((Baratranthus	(Sogerianthe	(Helicanthes	((Dactyliophora	(Amyema	Diplatia))	Benthamina))))	(((Scurrula	Taxillus)	Helixanthera)	((((Vanwykia	Socratina)	((Septulina	Oedina)	(((Tapinanthus	Englerina)	Berhautia)	(Actinanthella	((Oncella	Oncocalyx)	Agelanthus)))))	(Bakerella	(Plicosepalus	((((Erianthemum	Spragueanella)	Oliverella)	(Emelianthe	Globimetula))	(Moquiniella	Phragmanthera)))))	(Dendrophthoe	Tolypanthus))))	(Ileostylus	Muellerina))))	Nuytsia)	Gaiadendron)	((Tripodanthus	((Phthirusa	(Dendropemon	Oryctanthus))	(Psittacanthus	(Struthanthus	Cladocolea))))	Ixocactus)))	((Tupeia	Lepeostegeres)
((((((Nuytsia	Gaiadendron)	Tupeia)	((Tristerix	(Ligaria	(Aetanthus	Desmaria)))	((Tripodanthus	((Phthirusa	(Dendropemon	Oryctanthus))	(Psittacanthus	(Struthanthus	Cladocolea))))	Ixocactus)))	(((Loranthus	Cecarria)	(((Baratranthus	(Sogerianthe	((Dactyliophora	(Amyema	Diplatia))	(Benthamina	Helicanthes))))	(((Scurrula	Taxillus)	Helixanthera)	((((Phragmanthera	(((Erianthemum	Spragueanella)	Oliverella)	(Emelianthe	(Septulina	Globimetula))))	Moquiniella)	((Plicosepalus	Bakerella)	(Oedina	((Actinanthella	(((Oncella	Oncocalyx)	Agelanthus)	((Tapinanthus	Englerina)	Berhautia)))	(Vanwykia	Socratina)))))	(Dendrophthoe	Tolypanthus))))	(Ileostylus
(((((Gaiadendron	((Aetanthus	Tristerix)	Tupeia))	((Loranthus	Cecarria)	(((Baratranthus	(Sogerianthe	(Helicanthes	((Dactyliophora	(Amyema	Diplatia))	Benthamina))))	(((Scurrula	Taxillus)	Helixanthera)	(((Bakerella	(((Vanwykia	Socratina)	(Oedina	(((Berhautia	(Agelanthus	Actinanthella))	(Oncella	Oncocalyx))	(Tapinanthus	Englerina))))	((Septulina	(Moquiniella	Phragmanthera))	(((Erianthemum	Spragueanella)	Oliverella)	(Emelianthe	Globimetula)))))	(Dendrophthoe	Tolypanthus))	Plicosepalus)))	(Ileostylus	Muellerina))))	(Atkinsonia	((((Tripodanthus	((Phthirusa	(Dendropemon	Oryctanthus))	(Psittacanthus	(Struthanthus	Cladocolea))))	Ixocactus)	Ligaria)
((((Gaiadendron	(((Nuytsia	(Aetanthus	Desmaria))	((Loranthus	Cecarria)	(((Baratranthus	(Sogerianthe	(Helicanthes	((Dactyliophora	(Amyema	Diplatia))	Benthamina))))	(Helixanthera	((((Vanwykia	Socratina)	((((Moquiniella	Phragmanthera)	((Oedina	(Erianthemum	Spragueanella))	(Emelianthe	Globimetula)))	(Oliverella	((Berhautia	(Actinanthella	(Agelanthus	(Oncella	Oncocalyx))))	(Tapinanthus	Englerina))))	(Plicosepalus	(Septulina	Bakerella))))	(Tolypanthus	Dendrophthoe))	(Scurrula	Taxillus))))	(Ileostylus	Muellerina))))	(Tristerix	Tupeia)))	(Atkinsonia	(((Tripodanthus	((Phthirusa	(Dendropemon	Oryctanthus))	(Psittacanthus	(Struthanthus	Cladocolea))))
(((Notanthera	(Atkinsonia	((Desmaria	(((Tripodanthus	((Phthirusa	(Dendropemon	Oryctanthus))	(Psittacanthus	(Struthanthus	Cladocolea))))	Ixocactus)	(Gaiadendron	(((Tristerix	Aetanthus)	Tupeia)	((((Baratranthus	(Sogerianthe	(Helicanthes	((Dactyliophora	(Amyema	Diplatia))	Benthamina))))	((((Moquiniella	(Phragmanthera	((Oliverella	(Erianthemum	Spragueanella))	(Emelianthe	Globimetula))))	((Plicosepalus	Bakerella)	((Vanwykia	Socratina)	((((Berhautia	Actinanthella)	(Agelanthus	(Oncella	Oncocalyx)))	(Tapinanthus	Englerina))	(Oedina	Septulina)))))	(Tolypanthus	Dendrophthoe))	((Scurrula	Taxillus)	Helixanthera)))	((Ileostylus	Muellerina)	(Loranthus
(((Notanthera	(Atkinsonia	((((Tripodanthus	(Psittacanthus	((Struthanthus	Cladocolea)	(Phthirusa	(Dendropemon	Oryctanthus)))))	Ixocactus)	(Gaiadendron	(Tupeia	((Tristerix	(((Baratranthus	(Sogerianthe	(Helicanthes	((Dactyliophora	(Amyema	Diplatia))	Benthamina))))	(((((Erianthemum	Spragueanella)	((Emelianthe	Globimetula)	(Moquiniella	Phragmanthera)))	((Plicosepalus	(Septulina	Bakerella))	(Oedina	((Vanwykia	Socratina)	(((Oliverella	(Tapinanthus	Englerina))	Berhautia)	(Actinanthella	(Agelanthus	(Oncella	Oncocalyx))))))))	(Helixanthera	(Tolypanthus	Dendrophthoe)))	(Scurrula	Taxillus)))	((Ileostylus	Muellerina)	(Loranthus	Cecarria))))	Nuytsia))))
(((Lepeostegeres	(Lysiana	((Decaisnina	(Macrosolen	Lepidaria))	(Loxanthera	Amylotheca))))	((((Tristerix	((Nuytsia	(Aetanthus	Desmaria))	Notanthera))	((Ligaria	((((((Bakerella	(((((Globimetula	Emelianthe)	Oliverella)	((Septulina	(Erianthemum	Spragueanella))	Phragmanthera))	Moquiniella)	(Oedina	((Tapinanthus	Englerina)	(Berhautia	(Actinanthella	(Agelanthus	(Oncella	Oncocalyx))))))))	(Plicosepalus	(Vanwykia	Socratina)))	(Tolypanthus	(Helixanthera	Dendrophthoe)))	(Scurrula	Taxillus))	(Baratranthus	(((Benthamina	Helicanthes)	((Amyema	Diplatia)	Dactyliophora))	Sogerianthe)))	((Loranthus	Cecarria)	(Muellerina	Ileostylus))))	(Tupeia
(((Lepeostegeres	(Lysiana	((Decaisnina	(Macrosolen	Lepidaria))	(Loxanthera	Amylotheca))))	((((Ixocactus	(Tripodanthus	(((Dendropemon	Oryctanthus)	Phthirusa)	(Psittacanthus	(Struthanthus	Cladocolea)))))	((Notanthera	Tristerix)	(Tupeia	((Aetanthus	Desmaria)	Ligaria))))	Atkinsonia)	((((Sogerianthe	((((((((Phragmanthera	((Globimetula	Emelianthe)	(Oliverella	(Erianthemum	Spragueanella))))	Moquiniella)	(Septulina	Oedina))	((Berhautia	((Actinanthella	(Agelanthus	(Oncella	Oncocalyx)))	(Tapinanthus	Englerina)))	Bakerella))	(((Vanwykia	Socratina)	(Tolypanthus	Dendrophthoe))	Plicosepalus))	(Helixanthera	(Scurrula	Taxillus)))	Baratranthus)	((Benthamina
(((Lepeostegeres	((Lysiana	((Macrosolen	Lepidaria)	(Loxanthera	Amylotheca)))	Decaisnina))	(((Tristerix	(Aetanthus	Desmaria))	(Tupeia	(((Ixocactus	(Tripodanthus	(((Dendropemon	Oryctanthus)	Phthirusa)	(Psittacanthus	(Struthanthus	Cladocolea)))))	(Nuytsia	Atkinsonia))	(Gaiadendron	(Ligaria	((((Helixanthera	((Scurrula	Taxillus)	((Tolypanthus	Dendrophthoe)	(((Bakerella	(Plicosepalus	(Septulina	Oedina)))	(((Tapinanthus	Englerina)	((Actinanthella	Berhautia)	(Agelanthus	(Oncella	Oncocalyx))))	((Phragmanthera	((Globimetula	Emelianthe)	(Oliverella	(Erianthemum	Spragueanella))))	Moquiniella)))	(Vanwykia	Socratina)))))	Baratranthus)	(((Benthamina
(((Lysiana	((Decaisnina	(Macrosolen	Lepidaria))	(Loxanthera	Amylotheca)))	((Tupeia	Lepeostegeres)	((((((Scurrula	Taxillus)	((Helixanthera	(Tolypanthus	Dendrophthoe))	((Bakerella	(((Septulina	Oedina)	(((Agelanthus	(Oncella	Oncocalyx))	Actinanthella)	(Berhautia	(Tapinanthus	Englerina))))	((Phragmanthera	((Globimetula	Emelianthe)	(Oliverella	(Erianthemum	Spragueanella))))	Moquiniella)))	(Plicosepalus	(Vanwykia	Socratina)))))	(Baratranthus	((Benthamina	((Dactyliophora	(Amyema	Diplatia))	Helicanthes))	Sogerianthe)))	((Loranthus	Cecarria)	(Muellerina	Ileostylus)))	(((Notanthera	(Ligaria	(Ixocactus	((Tripodanthus	(((Dendropemon	Oryctanthus)
((((((Ixocactus	(Tripodanthus	(((Dendropemon	Oryctanthus)	Phthirusa)	(Psittacanthus	(Struthanthus	Cladocolea)))))	((Notanthera	Ligaria)	(Aetanthus	Desmaria)))	Atkinsonia)	(Gaiadendron	(((Tupeia	Lepeostegeres)	Tristerix)	((((Helixanthera	(Scurrula	Taxillus))	((((((Septulina	Bakerella)	((Oedina	((Actinanthella	((Agelanthus	(Oncella	Oncocalyx))	Berhautia))	(Tapinanthus	Englerina)))	(((Phragmanthera	(Emelianthe	((Erianthemum	Spragueanella)	Globimetula)))	Oliverella)	Moquiniella)))	(Vanwykia	Socratina))	(Tolypanthus	Dendrophthoe))	Plicosepalus)	(Baratranthus	(((Benthamina	(Dactyliophora	(Amyema	Diplatia)))	Helicanthes)	Sogerianthe))))	((Loranthus
(((((Tristerix	Nuytsia)	Gaiadendron)	(((((Loranthus	Cecarria)	((Muellerina	Ileostylus)	((Baratranthus	((Benthamina	(Diplatia	(Dactyliophora	(Helicanthes	Amyema))))	Sogerianthe))	((Scurrula	Taxillus)	(((Plicosepalus	(Bakerella	(Helixanthera	(((Septulina	Oedina)	(((Tapinanthus	Englerina)	Berhautia)	(Actinanthella	(Agelanthus	(Oncella	Oncocalyx)))))	((Moquiniella	((Oliverella	(Globimetula	Emelianthe))	(Erianthemum	Spragueanella)))	Phragmanthera)))))	(Vanwykia	Socratina))	(Tolypanthus	Dendrophthoe))))))	((Ixocactus	(Tripodanthus	(((Dendropemon	Oryctanthus)	Phthirusa)	(Psittacanthus	(Struthanthus	Cladocolea)))))	(Ligaria	Notanthera)))	(Tupeia
(((((Tristerix	Nuytsia)	Gaiadendron)	(Atkinsonia	((Aetanthus	Desmaria)	(((((Baratranthus	((Benthamina	(Diplatia	(Dactyliophora	(Helicanthes	Amyema))))	Sogerianthe))	((Scurrula	Taxillus)	((((((((Globimetula	Emelianthe)	((Erianthemum	Spragueanella)	Oliverella))	Phragmanthera)	Moquiniella)	((Septulina	Oedina)	(Berhautia	((Actinanthella	(Agelanthus	(Oncella	Oncocalyx)))	(Tapinanthus	Englerina)))))	(Plicosepalus	Bakerella))	(Vanwykia	Socratina))	(Tolypanthus	(Dendrophthoe	Helixanthera)))))	((Loranthus	Cecarria)	(Muellerina	Ileostylus)))	((Ixocactus	(Tripodanthus	(((Dendropemon	Oryctanthus)	Phthirusa)	(Psittacanthus	(Struthanthus	Cladocolea)))))
((((((((((((Diplatia	(Dactyliophora	Amyema))	Benthamina)	Helicanthes)	Sogerianthe)	(((Scurrula	Taxillus)	((((Vanwykia	Socratina)	Plicosepalus)	(((((Septulina	Oedina)	((Tapinanthus	Englerina)	(Actinanthella	(Berhautia	(Agelanthus	(Oncella	Oncocalyx))))))	((((Globimetula	Emelianthe)	((Erianthemum	Spragueanella)	Oliverella))	Phragmanthera)	Moquiniella))	Helixanthera)	Bakerella))	(Tolypanthus	Dendrophthoe)))	Baratranthus))	((Loranthus	Cecarria)	(Muellerina	Ileostylus)))	((Ixocactus	(Tripodanthus	(((Dendropemon	Oryctanthus)	Phthirusa)	(Psittacanthus	(Struthanthus	Cladocolea)))))	Ligaria))	(Gaiadendron	(Atkinsonia	Nuytsia)))	(Tupeia	(Tristerix
(((((((((Dactyliophora	(Amyema	Diplatia))	Benthamina)	Sogerianthe)	(((Helixanthera	(Scurrula	Taxillus))	(((Vanwykia	Socratina)	(Plicosepalus	((((Actinanthella	Agelanthus)	(Oncella	Oncocalyx))	((Oliverella	(Tapinanthus	Englerina))	Berhautia))	(Bakerella	((((Globimetula	Emelianthe)	(Oedina	(Erianthemum	Spragueanella)))	(Septulina	Phragmanthera))	Moquiniella)))))	(Tolypanthus	Dendrophthoe)))	(Helicanthes	Baratranthus)))	((Loranthus	Cecarria)	(Muellerina	Ileostylus)))	(((Tripodanthus	(((Dendropemon	Oryctanthus)	Phthirusa)	(Psittacanthus	(Struthanthus	Cladocolea))))	(Tupeia	((Tristerix	Nuytsia)	Gaiadendron)))	(Notanthera	(Ixocactus	(Ligaria
(((((Gaiadendron	((Tristerix	Tupeia)	((((((Dactyliophora	((Helicanthes	Amyema)	Diplatia))	Benthamina)	Sogerianthe)	(((Helixanthera	(Scurrula	Taxillus))	((((Bakerella	(((((Oliverella	(Globimetula	Emelianthe))	(Erianthemum	Spragueanella))	Moquiniella)	Phragmanthera)	(Oedina	Septulina)))	((Vanwykia	Socratina)	(((Agelanthus	(Oncella	Oncocalyx))	((Tapinanthus	Englerina)	Berhautia))	Actinanthella)))	Plicosepalus)	(Tolypanthus	Dendrophthoe)))	Baratranthus))	((Loranthus	Cecarria)	(Muellerina	Ileostylus)))	Nuytsia)))	((Ligaria	(Aetanthus	Desmaria))	(Ixocactus	(Tripodanthus	((Struthanthus	Cladocolea)	(((Dendropemon	Oryctanthus)	Phthirusa)
((((Loxanthera	Amylotheca)	(Lysiana	(Decaisnina	(Macrosolen	Lepidaria))))	(((((Tristerix	Notanthera)	Ligaria)	(Aetanthus	Desmaria))	(Lepeostegeres	Tupeia))	((((Tripodanthus	((Phthirusa	(Oryctanthus	Dendropemon))	(Struthanthus	Cladocolea)))	(Ixocactus	Psittacanthus))	(Gaiadendron	(((Muellerina	Ileostylus)	(((((Helixanthera	(Dendrophthoe	Tolypanthus))	(((Septulina	Oedina)	(Plicosepalus	Bakerella))	(((Socratina	Vanwykia)	(Berhautia	(((Agelanthus	(Oncella	Oncocalyx))	Actinanthella)	(Englerina	Tapinanthus))))	((Phragmanthera	(((Spragueanella	Erianthemum)	Oliverella)	(Emelianthe	Globimetula)))	Moquiniella))))	(Scurrula	Taxillus))	(Baratranthus
((((Loxanthera	Amylotheca)	(Lysiana	(Decaisnina	(Macrosolen	Lepidaria))))	(((Lepeostegeres	Tupeia)	((((Gaiadendron	(((Muellerina	Ileostylus)	(((((Dendrophthoe	Tolypanthus)	((((Socratina	Vanwykia)	((Berhautia	((Agelanthus	(Oncella	Oncocalyx))	Actinanthella))	(Englerina	Tapinanthus)))	(Septulina	(((Oedina	((Spragueanella	Erianthemum)	Oliverella))	(Emelianthe	Globimetula))	(Moquiniella	Phragmanthera))))	(Plicosepalus	Bakerella)))	(Helixanthera	(Scurrula	Taxillus)))	(Baratranthus	(Sogerianthe	(Helicanthes	((Dactyliophora	(Diplatia	Amyema))	Benthamina)))))	(Cecarria	Loranthus)))	(Nuytsia	(Tristerix	Ligaria))))	((((Phthirusa	(Oryctanthus
(((Lepeostegeres	(Lysiana	((Decaisnina	(Macrosolen	Lepidaria))	(Loxanthera	Amylotheca))))	((((((((((Spragueanella	Erianthemum)	Oliverella)	(Emelianthe	Globimetula))	Phragmanthera)	Moquiniella)	((Bakerella	((Socratina	Vanwykia)	(Plicosepalus	(Dendrophthoe	Tolypanthus))))	((Septulina	Oedina)	(Berhautia	(((Agelanthus	(Oncella	Oncocalyx))	Actinanthella)	(Englerina	Tapinanthus))))))	(Helixanthera	(Scurrula	Taxillus)))	(Baratranthus	(((Dactyliophora	(Diplatia	(Helicanthes	Amyema)))	Benthamina)	Sogerianthe)))	((Cecarria	Loranthus)	(Muellerina	Ileostylus)))	((Gaiadendron	((Atkinsonia	Nuytsia)	((((Ixocactus	Tristerix)	Ligaria)	Notanthera)
(((Lepeostegeres	(((Macrosolen	Lepidaria)	(Loxanthera	Amylotheca))	(Decaisnina	Lysiana)))	(Gaiadendron	((((((Baratranthus	((((Plicosepalus	(Dendrophthoe	Tolypanthus))	((Oedina	(Berhautia	(((Agelanthus	(Oncella	Oncocalyx))	Actinanthella)	(Englerina	Tapinanthus))))	((Socratina	Vanwykia)	((Septulina	Bakerella)	(((((Spragueanella	Erianthemum)	Oliverella)	(Emelianthe	Globimetula))	Phragmanthera)	Moquiniella)))))	(Scurrula	Taxillus))	Helixanthera))	((((Dactyliophora	(Diplatia	Amyema))	Benthamina)	Helicanthes)	Sogerianthe))	((Cecarria	Loranthus)	(Muellerina	Ileostylus)))	Tupeia)	(((((Aetanthus	Desmaria)	Ligaria)	Notanthera)	(Ixocactus
(((Lepeostegeres	(((Decaisnina	(Macrosolen	Lepidaria))	(Loxanthera	Amylotheca))	Lysiana))	((((((((Helixanthera	(Dendrophthoe	Tolypanthus))	((Bakerella	(((((((Agelanthus	(Oncella	Oncocalyx))	Berhautia)	Actinanthella)	(Englerina	Tapinanthus))	((((Emelianthe	Globimetula)	((Spragueanella	Erianthemum)	Oliverella))	Phragmanthera)	Moquiniella))	(Socratina	Vanwykia))	(Septulina	Oedina)))	Plicosepalus))	(Scurrula	Taxillus))	(Baratranthus	(((Dactyliophora	(Diplatia	Amyema))	Benthamina)	(Sogerianthe	Helicanthes))))	((Cecarria	Loranthus)	(Muellerina	Ileostylus)))	(((Aetanthus	Desmaria)	((Ligaria	(Tristerix	Notanthera))	Tupeia))	(Ixocactus
(((Lepeostegeres	(((Macrosolen	Lepidaria)	(Lysiana	Decaisnina))	(Loxanthera	Amylotheca)))	((Gaiadendron	((((((((((Emelianthe	Globimetula)	((Spragueanella	Erianthemum)	Oliverella))	Phragmanthera)	Moquiniella)	((((Englerina	Tapinanthus)	(Berhautia	((Agelanthus	(Oncella	Oncocalyx))	Actinanthella)))	Socratina)	((Dendrophthoe	Tolypanthus)	(((Vanwykia	Oedina)	(Septulina	Bakerella))	Plicosepalus))))	(Helixanthera	(Scurrula	Taxillus)))	(Baratranthus	(((Dactyliophora	(Diplatia	Amyema))	Benthamina)	(Sogerianthe	Helicanthes))))	((Cecarria	Loranthus)	(Muellerina	Ileostylus)))	Tristerix)	(Tupeia	Nuytsia)))	((((Ixocactus	(((Phthirusa	(Oryctanthus
(((Lepeostegeres	(((Macrosolen	Lepidaria)	(Lysiana	Decaisnina))	(Loxanthera	Amylotheca)))	((Gaiadendron	(Tupeia	((Tristerix	Nuytsia)	((((((Bakerella	Plicosepalus)	((Socratina	Vanwykia)	(Dendrophthoe	Tolypanthus)))	((((Septulina	(Emelianthe	Globimetula))	((Spragueanella	Erianthemum)	Oliverella))	(Moquiniella	Phragmanthera))	(Oedina	((Englerina	Tapinanthus)	(Berhautia	((Agelanthus	(Oncella	Oncocalyx))	Actinanthella))))))	(Helixanthera	(Scurrula	Taxillus)))	(Baratranthus	(Benthamina	((Sogerianthe	(Helicanthes	Amyema))	(Dactyliophora	Diplatia)))))	((Cecarria	Loranthus)	(Muellerina	Ileostylus))))))	(((Ligaria	(Aetanthus	Desmaria))
[truncated: 133 more rows]
[truncated: 12 more columns]
