# Supplementary material for: Evolution of pollen morphology in Loranthaceae
Source: Grana. 2017 Feb 20;57(1-2):16–116. doi: 10.1080/00173134.2016.1261939 (PMC5771552; doi:10.1080/00173134.2016.1261939)
Supplement: Grimsson et al. Online supplementary material [file SGRA_A_1261939_SM9964.zip › ML/RAxML_bootstrap.conc.red.18S]

(Dendrophthoe	(Bakerella	((((Taxillus	Scurrula)	Helixanthera)	(Moquiniella	(Agelanthus	(Englerina	Tapinanthus))))	(((Cecarria	Loranthus)	(Notanthera	((Nuytsia	Desmaria)	((Tripodanthus	Struthanthus)	(Tupeia	(Atkinsonia	((Ligaria	Tristerix)	((Muellerina	Ileostylus)	(Peraxilla	(Macrosolen	Gaiadendron))))))))))	(Benthamina	Amyema))))	Decaisnina);
(Dendrophthoe	(Bakerella	(((Scurrula	(Helixanthera	Taxillus))	((Englerina	Tapinanthus)	(Moquiniella	Agelanthus)))	(((Nuytsia	(Cecarria	Notanthera))	(Desmaria	(((Gaiadendron	(Loranthus	(Muellerina	Ileostylus)))	((((Tripodanthus	Struthanthus)	Atkinsonia)	Peraxilla)	((Ligaria	Tristerix)	Tupeia)))	Macrosolen)))	(Benthamina	Amyema))))	Decaisnina);
(Dendrophthoe	((Taxillus	(((Scurrula	Helixanthera)	((Englerina	Tapinanthus)	(Moquiniella	Agelanthus)))	(((((Cecarria	Notanthera)	Loranthus)	((Desmaria	(((Tripodanthus	Struthanthus)	(Atkinsonia	(Ligaria	Peraxilla)))	(Tupeia	Gaiadendron)))	(Macrosolen	Nuytsia)))	((Muellerina	Ileostylus)	Tristerix))	(Benthamina	Amyema))))	Bakerella)	Decaisnina);
(Dendrophthoe	(((Scurrula	Helixanthera)	((Bakerella	(Taxillus	((Englerina	Agelanthus)	Tapinanthus)))	((((Cecarria	Notanthera)	(Desmaria	(((Ligaria	Tristerix)	((Tripodanthus	Struthanthus)	(Tupeia	(Atkinsonia	((Macrosolen	Peraxilla)	Gaiadendron)))))	Nuytsia)))	(Loranthus	(Muellerina	Ileostylus)))	(Benthamina	Amyema))))	Moquiniella)	Decaisnina);
(Dendrophthoe	(Taxillus	((Scurrula	((((Moquiniella	Agelanthus)	(Tapinanthus	Englerina))	Helixanthera)	Bakerella))	((Cecarria	(Benthamina	Amyema))	(Loranthus	((Muellerina	Ileostylus)	((Tupeia	(Atkinsonia	(((Peraxilla	Gaiadendron)	(Ligaria	Tristerix))	((Tripodanthus	Struthanthus)	((Notanthera	Macrosolen)	Nuytsia)))))	Desmaria))))))	Decaisnina);
(Dendrophthoe	((Moquiniella	((Helixanthera	(((Cecarria	Loranthus)	((Muellerina	Ileostylus)	((Tupeia	(Atkinsonia	(((Tripodanthus	Struthanthus)	(Macrosolen	((Notanthera	Gaiadendron)	Nuytsia)))	((Ligaria	Tristerix)	Peraxilla))))	Desmaria)))	(Benthamina	Amyema)))	(Scurrula	(Taxillus	(Tapinanthus	(Agelanthus	Englerina))))))	Bakerella)	Decaisnina);
(Dendrophthoe	(((Helixanthera	(Taxillus	Scurrula))	((Agelanthus	(Bakerella	Moquiniella))	(Tapinanthus	Englerina)))	(((Cecarria	Loranthus)	((Muellerina	Ileostylus)	(((((Tripodanthus	Struthanthus)	((Notanthera	Macrosolen)	(Gaiadendron	Nuytsia)))	(((Atkinsonia	Peraxilla)	Desmaria)	Tupeia))	Tristerix)	Ligaria)))	(Benthamina	Amyema)))	Decaisnina);
(Dendrophthoe	((((Helixanthera	(Taxillus	Scurrula))	(Moquiniella	(Tapinanthus	(Agelanthus	Englerina))))	(((Cecarria	Loranthus)	((Muellerina	Ileostylus)	(((((((Tripodanthus	Struthanthus)	((Notanthera	Macrosolen)	(Gaiadendron	Nuytsia)))	Atkinsonia)	(Peraxilla	Ligaria))	Tristerix)	Tupeia)	Desmaria)))	(Benthamina	Amyema)))	Bakerella)	Decaisnina);
(Dendrophthoe	((Scurrula	(Bakerella	(((Cecarria	((Loranthus	(Muellerina	Ileostylus))	(((((Tripodanthus	Struthanthus)	(((Atkinsonia	(Tristerix	Macrosolen))	(Peraxilla	Ligaria))	(Tupeia	Gaiadendron)))	Desmaria)	Nuytsia)	Notanthera)))	(Benthamina	Amyema))	Helixanthera)))	(((Moquiniella	(Tapinanthus	Englerina))	Agelanthus)	Taxillus))	Decaisnina);
(Dendrophthoe	((Agelanthus	Bakerella)	(((Amyema	(((Cecarria	Loranthus)	(Muellerina	(Notanthera	Ileostylus)))	((Gaiadendron	Macrosolen)	(((Nuytsia	Desmaria)	((Atkinsonia	(Peraxilla	Ligaria))	((Tripodanthus	Struthanthus)	Tupeia)))	Tristerix))))	Benthamina)	(((Helixanthera	(Taxillus	Scurrula))	Moquiniella)	(Tapinanthus	Englerina))))	Decaisnina);
(((Taxillus	Scurrula)	(((((Notanthera	Cecarria)	Loranthus)	((Muellerina	Ileostylus)	(((((Tripodanthus	Struthanthus)	(Macrosolen	Nuytsia))	((Gaiadendron	Peraxilla)	(Ligaria	Tristerix)))	Atkinsonia)	(Desmaria	Tupeia))))	(Benthamina	Amyema))	((Helixanthera	((Englerina	Tapinanthus)	(Agelanthus	Moquiniella)))	Bakerella)))	Dendrophthoe	Decaisnina);
(((((((Helixanthera	Scurrula)	((Loranthus	((Muellerina	Ileostylus)	((((((Desmaria	Atkinsonia)	(Peraxilla	(Tupeia	(Ligaria	Tristerix))))	(Tripodanthus	Struthanthus))	Macrosolen)	Gaiadendron)	Nuytsia)))	(Moquiniella	((Englerina	Tapinanthus)	Agelanthus))))	(Notanthera	Cecarria))	(Benthamina	Amyema))	Taxillus)	Bakerella)	Dendrophthoe	Decaisnina);
((Taxillus	(Bakerella	((((Englerina	Tapinanthus)	(Helixanthera	(Agelanthus	Moquiniella)))	Scurrula)	((((Muellerina	Ileostylus)	(Notanthera	((((Desmaria	Tupeia)	((Gaiadendron	(Peraxilla	Ligaria))	((Tripodanthus	Tristerix)	Atkinsonia)))	Struthanthus)	(Macrosolen	Nuytsia))))	(Cecarria	Loranthus))	(Benthamina	Amyema)))))	Dendrophthoe	Decaisnina);
((Bakerella	(((Amyema	((((Nuytsia	Desmaria)	(Tupeia	((Tristerix	(((Peraxilla	Ligaria)	((Struthanthus	Tripodanthus)	Atkinsonia))	Gaiadendron))	Macrosolen)))	((Notanthera	Cecarria)	Loranthus))	(Muellerina	Ileostylus)))	Benthamina)	((Taxillus	(((Agelanthus	Englerina)	Moquiniella)	Tapinanthus))	(Helixanthera	Scurrula))))	Dendrophthoe	Decaisnina);
((Bakerella	(((Amyema	(((Nuytsia	Desmaria)	((Notanthera	Cecarria)	Loranthus))	((Tupeia	((Tristerix	(((Struthanthus	Tripodanthus)	(Atkinsonia	(Peraxilla	Ligaria)))	Gaiadendron))	Macrosolen))	(Muellerina	Ileostylus))))	Benthamina)	(((Scurrula	Taxillus)	((Agelanthus	Moquiniella)	(Englerina	Tapinanthus)))	Helixanthera)))	Dendrophthoe	Decaisnina);
(((Scurrula	(Helixanthera	Taxillus))	((((Bakerella	Agelanthus)	Moquiniella)	(Englerina	Tapinanthus))	(((((((Struthanthus	Tripodanthus)	(((Atkinsonia	(Nuytsia	(((Peraxilla	Ligaria)	Macrosolen)	Gaiadendron)))	Desmaria)	Tupeia))	Tristerix)	Notanthera)	(Cecarria	Loranthus))	(Muellerina	Ileostylus))	(Benthamina	Amyema))))	Dendrophthoe	Decaisnina);
(((((Englerina	(Moquiniella	Agelanthus))	Tapinanthus)	((Taxillus	Scurrula)	Helixanthera))	(Bakerella	((((Loranthus	(Muellerina	Ileostylus))	((Nuytsia	Desmaria)	((Macrosolen	Tupeia)	(((Struthanthus	(Tristerix	Tripodanthus))	Atkinsonia)	((Peraxilla	Ligaria)	Gaiadendron)))))	(Notanthera	Cecarria))	(Benthamina	Amyema))))	Dendrophthoe	Decaisnina);
((Bakerella	(((((Loranthus	(Muellerina	Ileostylus))	((Nuytsia	Desmaria)	((Macrosolen	Tupeia)	(Atkinsonia	((Tristerix	Gaiadendron)	((Struthanthus	Tripodanthus)	(Peraxilla	Ligaria)))))))	(Notanthera	Cecarria))	(Benthamina	Amyema))	(((Moquiniella	Agelanthus)	(Tapinanthus	Englerina))	((Helixanthera	Taxillus)	Scurrula))))	Dendrophthoe	Decaisnina);
(((((Scurrula	Taxillus)	(((Tapinanthus	Englerina)	(Moquiniella	Agelanthus))	Helixanthera))	(Amyema	((Loranthus	Cecarria)	(Macrosolen	((Muellerina	Ileostylus)	((((((Struthanthus	(Notanthera	(Gaiadendron	Nuytsia)))	(Tripodanthus	(Tristerix	Ligaria)))	Peraxilla)	Atkinsonia)	Tupeia)	Desmaria))))))	(Benthamina	Bakerella))	Dendrophthoe	Decaisnina);
((((Helixanthera	((Scurrula	Taxillus)	(Tapinanthus	((Agelanthus	Englerina)	Moquiniella))))	((Notanthera	(Tristerix	Benthamina))	((Cecarria	(((Gaiadendron	Nuytsia)	(Loranthus	(Muellerina	Ileostylus)))	(Macrosolen	(((Tupeia	Desmaria)	((Struthanthus	Tripodanthus)	(Ligaria	Peraxilla)))	Atkinsonia))))	Amyema)))	Bakerella)	Dendrophthoe	Decaisnina);
(Dendrophthoe	(Bakerella	(((((Ileostylus	Muellerina)	(((Tupeia	(Nuytsia	Desmaria))	(((Peraxilla	(Gaiadendron	(Notanthera	Macrosolen)))	(Struthanthus	Tripodanthus))	Atkinsonia))	(Tristerix	Ligaria)))	(Cecarria	Loranthus))	(Benthamina	Amyema))	((Taxillus	Scurrula)	(Helixanthera	((Agelanthus	Moquiniella)	(Englerina	Tapinanthus))))))	Decaisnina);
(Dendrophthoe	(Taxillus	(((((((Tupeia	(Nuytsia	Desmaria))	((((Macrosolen	((Ligaria	Peraxilla)	Gaiadendron))	Notanthera)	(Struthanthus	Tripodanthus))	Atkinsonia))	Tristerix)	(Ileostylus	Muellerina))	(Cecarria	Loranthus))	(Benthamina	Amyema))	(Scurrula	(Bakerella	((Moquiniella	((Englerina	Tapinanthus)	Agelanthus))	Helixanthera)))))	Decaisnina);
(Dendrophthoe	((Helixanthera	(Scurrula	Taxillus))	((((Loranthus	(Ileostylus	Muellerina))	((Notanthera	Cecarria)	((Desmaria	Tupeia)	(Macrosolen	((Ligaria	Tristerix)	((Peraxilla	((Struthanthus	Tripodanthus)	(Gaiadendron	Nuytsia)))	Atkinsonia))))))	(Benthamina	Amyema))	(Bakerella	(Moquiniella	((Englerina	Tapinanthus)	Agelanthus)))))	Decaisnina);
(Dendrophthoe	((((Scurrula	(Helixanthera	(((Englerina	Agelanthus)	Moquiniella)	Tapinanthus)))	(((Loranthus	(Notanthera	Cecarria))	(((Desmaria	Tupeia)	(Atkinsonia	((Peraxilla	(Ligaria	Tristerix))	((Struthanthus	Tripodanthus)	((Macrosolen	Nuytsia)	Gaiadendron)))))	(Ileostylus	Muellerina)))	(Benthamina	Amyema)))	Bakerella)	Taxillus)	Decaisnina);
(Dendrophthoe	(Taxillus	(((((Ligaria	(Notanthera	Cecarria))	(((Tupeia	((((Struthanthus	Tripodanthus)	(Gaiadendron	(Atkinsonia	Peraxilla)))	Tristerix)	Macrosolen))	(Desmaria	Nuytsia))	(Ileostylus	(Loranthus	Muellerina))))	(Benthamina	Amyema))	(Helixanthera	((Moquiniella	((Englerina	Tapinanthus)	Agelanthus))	Bakerella)))	Scurrula))	Decaisnina);
(Dendrophthoe	((Benthamina	(((Amyema	(Loranthus	(Struthanthus	((Macrosolen	Nuytsia)	(((Tristerix	Tripodanthus)	Atkinsonia)	((Gaiadendron	(Ligaria	Peraxilla))	(Desmaria	Tupeia)))))))	(Muellerina	Ileostylus))	(Notanthera	Cecarria)))	(((Moquiniella	((Englerina	Tapinanthus)	Agelanthus))	(Helixanthera	(Taxillus	Scurrula)))	Bakerella))	Decaisnina);
(Dendrophthoe	(Bakerella	((Amyema	(Benthamina	((Cecarria	Loranthus)	(Ileostylus	(Muellerina	(Notanthera	((Tristerix	(Struthanthus	Tripodanthus))	(Atkinsonia	((Ligaria	Peraxilla)	(((Nuytsia	Desmaria)	(Macrosolen	Tupeia))	Gaiadendron))))))))))	(Helixanthera	((Taxillus	Scurrula)	((Englerina	Tapinanthus)	(Agelanthus	Moquiniella))))))	Decaisnina);
(Dendrophthoe	(Bakerella	(((Helixanthera	(Scurrula	Taxillus))	((Englerina	Tapinanthus)	(Agelanthus	Moquiniella)))	((((Nuytsia	(Desmaria	(Tupeia	(Macrosolen	(Tripodanthus	((Struthanthus	Tristerix)	(Atkinsonia	((Ligaria	Peraxilla)	Gaiadendron))))))))	(Notanthera	Cecarria))	((Ileostylus	Muellerina)	Loranthus))	(Amyema	Benthamina))))	Decaisnina);
(Dendrophthoe	(((Helixanthera	(Scurrula	Taxillus))	(Bakerella	(((Agelanthus	Englerina)	Tapinanthus)	Moquiniella)))	(((Loranthus	(Notanthera	Cecarria))	(((Nuytsia	Desmaria)	(Tupeia	(Macrosolen	((Ligaria	Tristerix)	(((Peraxilla	Gaiadendron)	Atkinsonia)	(Struthanthus	Tripodanthus))))))	(Ileostylus	Muellerina)))	(Amyema	Benthamina)))	Decaisnina);
(Dendrophthoe	(((Scurrula	(((Agelanthus	((Tapinanthus	Englerina)	Moquiniella))	Helixanthera)	Bakerella))	(Amyema	(Benthamina	(((((((Tupeia	(Macrosolen	(Peraxilla	(Notanthera	Gaiadendron))))	(Struthanthus	Tripodanthus))	Atkinsonia)	(Nuytsia	Desmaria))	(Tristerix	Ligaria))	(Ileostylus	Muellerina))	(Loranthus	Cecarria)))))	Taxillus)	Decaisnina);
(Dendrophthoe	(Taxillus	((((((Tristerix	Ligaria)	((Tupeia	((Tripodanthus	Struthanthus)	(Desmaria	Atkinsonia)))	((Macrosolen	(Gaiadendron	Nuytsia))	Peraxilla)))	(Ileostylus	Muellerina))	(Loranthus	(Notanthera	Cecarria)))	(Amyema	Benthamina))	(Bakerella	(Scurrula	((Moquiniella	(Agelanthus	(Tapinanthus	Englerina)))	Helixanthera)))))	Decaisnina);
(Dendrophthoe	((Notanthera	(((Cecarria	Loranthus)	((((Nuytsia	Desmaria)	Tupeia)	(((((Tripodanthus	Struthanthus)	Atkinsonia)	((Peraxilla	Ligaria)	Gaiadendron))	Tristerix)	Macrosolen))	(Ileostylus	Muellerina)))	(Amyema	Benthamina)))	(Bakerella	(Taxillus	(Scurrula	((Tapinanthus	Englerina)	((Helixanthera	Moquiniella)	Agelanthus))))))	Decaisnina);
(Dendrophthoe	(Bakerella	((((Agelanthus	((Tapinanthus	Englerina)	(Taxillus	Scurrula)))	Moquiniella)	Helixanthera)	((((Cecarria	Loranthus)	(((((Nuytsia	Desmaria)	(Tupeia	((Macrosolen	((Peraxilla	Ligaria)	Gaiadendron))	Atkinsonia)))	(Tripodanthus	Struthanthus))	(Tristerix	(Ileostylus	Muellerina)))	Notanthera))	Amyema)	Benthamina)))	Decaisnina);
(Dendrophthoe	((((Amyema	((Cecarria	Loranthus)	((Desmaria	((((Peraxilla	Ligaria)	(Atkinsonia	(Tristerix	Tripodanthus)))	(Gaiadendron	(Nuytsia	(Struthanthus	Macrosolen))))	Tupeia))	(Ileostylus	Muellerina))))	Notanthera)	Benthamina)	(Bakerella	(((Tapinanthus	(Moquiniella	(Agelanthus	Englerina)))	(Taxillus	Scurrula))	Helixanthera)))	Decaisnina);
(Dendrophthoe	(Taxillus	((((Helixanthera	Bakerella)	Scurrula)	(((Cecarria	Loranthus)	((Desmaria	((Tristerix	((((Gaiadendron	((Notanthera	Nuytsia)	Macrosolen))	(Tripodanthus	Struthanthus))	(Peraxilla	Ligaria))	Atkinsonia))	Tupeia))	(Ileostylus	Muellerina)))	(Amyema	Benthamina)))	((Englerina	Tapinanthus)	(Moquiniella	Agelanthus))))	Decaisnina);
(Dendrophthoe	(((((Englerina	Tapinanthus)	(Moquiniella	Agelanthus))	Bakerella)	((((((Nuytsia	Desmaria)	(((Atkinsonia	Macrosolen)	((Tripodanthus	Struthanthus)	((Gaiadendron	(Peraxilla	Ligaria))	Tristerix)))	Tupeia))	(Ileostylus	Muellerina))	Loranthus)	(Notanthera	Cecarria))	(Amyema	Benthamina)))	((Taxillus	Scurrula)	Helixanthera))	Decaisnina);
(Dendrophthoe	((Bakerella	(((Notanthera	(Nuytsia	(Desmaria	(((((Ligaria	Tristerix)	(Gaiadendron	Peraxilla))	(Tripodanthus	Struthanthus))	Atkinsonia)	(Macrosolen	Tupeia)))))	((Ileostylus	Muellerina)	(Cecarria	Loranthus)))	(Amyema	Benthamina)))	(((Englerina	Tapinanthus)	(Moquiniella	Agelanthus))	((Taxillus	Scurrula)	Helixanthera)))	Decaisnina);
(Dendrophthoe	(Bakerella	((((Notanthera	((((Ligaria	Tristerix)	((Peraxilla	(Desmaria	(Atkinsonia	Tripodanthus)))	Tupeia))	Struthanthus)	(Macrosolen	(Gaiadendron	Nuytsia))))	((Ileostylus	Muellerina)	(Cecarria	Loranthus)))	(Amyema	Benthamina))	(Taxillus	(Scurrula	((Englerina	Tapinanthus)	((Helixanthera	Moquiniella)	Agelanthus))))))	Decaisnina);
(Dendrophthoe	(((((Cecarria	Loranthus)	(((Tupeia	(((Desmaria	(Tristerix	Tripodanthus))	Atkinsonia)	(Peraxilla	Ligaria)))	(Struthanthus	(Macrosolen	(Gaiadendron	Nuytsia))))	(Ileostylus	Muellerina)))	(Notanthera	(Amyema	Benthamina)))	(Scurrula	(((Englerina	Tapinanthus)	((Bakerella	Agelanthus)	Moquiniella))	Helixanthera)))	Taxillus)	Decaisnina);
(Dendrophthoe	(((Cecarria	((Struthanthus	((Macrosolen	(Gaiadendron	(Notanthera	Nuytsia)))	(((Peraxilla	Ligaria)	((Ileostylus	Muellerina)	Tristerix))	((Atkinsonia	(Desmaria	Tripodanthus))	Tupeia))))	Loranthus))	(Amyema	Benthamina))	(Helixanthera	(((Taxillus	Scurrula)	(Englerina	Tapinanthus))	(Bakerella	(Agelanthus	Moquiniella)))))	Decaisnina);
(Dendrophthoe	((((Amyema	Benthamina)	((Loranthus	(Notanthera	Cecarria))	((Desmaria	((Tupeia	((Ligaria	(Gaiadendron	(Macrosolen	Peraxilla)))	((Atkinsonia	Tripodanthus)	(Struthanthus	Tristerix))))	Nuytsia))	(Muellerina	Ileostylus))))	(Bakerella	(Moquiniella	((Englerina	Tapinanthus)	Agelanthus))))	(Scurrula	(Taxillus	Helixanthera)))	Decaisnina);
(Dendrophthoe	((((Scurrula	(((Englerina	Tapinanthus)	Agelanthus)	(((Amyema	Benthamina)	((Notanthera	(((Tripodanthus	Struthanthus)	(((Atkinsonia	(Macrosolen	(Gaiadendron	(Peraxilla	Ligaria))))	Tupeia)	(Nuytsia	Desmaria)))	Tristerix))	((Cecarria	Loranthus)	(Muellerina	Ileostylus))))	Helixanthera)))	Bakerella)	Moquiniella)	Taxillus)	Decaisnina);
(Dendrophthoe	(Bakerella	(((Tapinanthus	((Agelanthus	Englerina)	Moquiniella))	(Helixanthera	(Scurrula	Taxillus)))	((Amyema	Benthamina)	(((Nuytsia	Desmaria)	(((Tupeia	Atkinsonia)	Tristerix)	((Tripodanthus	Struthanthus)	(Macrosolen	(Gaiadendron	((Muellerina	Ileostylus)	(Peraxilla	Ligaria)))))))	((Cecarria	Loranthus)	Notanthera)))))	Decaisnina);
(Dendrophthoe	((Scurrula	(Taxillus	Helixanthera))	(((Amyema	Benthamina)	(Notanthera	(((Muellerina	Ileostylus)	(((Atkinsonia	(((Tripodanthus	Struthanthus)	(Macrosolen	Gaiadendron))	(Tupeia	Peraxilla)))	(Ligaria	Tristerix))	(Nuytsia	Desmaria)))	(Cecarria	Loranthus))))	(Bakerella	(Tapinanthus	((Agelanthus	Englerina)	Moquiniella)))))	Decaisnina);
(Dendrophthoe	((((Scurrula	Taxillus)	((((Muellerina	Ileostylus)	(((((Peraxilla	Ligaria)	(Atkinsonia	((Tristerix	(Tripodanthus	Struthanthus))	Gaiadendron)))	Macrosolen)	Tupeia)	(Nuytsia	Desmaria)))	((Amyema	Benthamina)	(Cecarria	Notanthera)))	Loranthus))	((((Agelanthus	Englerina)	Moquiniella)	Tapinanthus)	Helixanthera))	Bakerella)	Decaisnina);
(Dendrophthoe	((((((Amyema	Benthamina)	Cecarria)	Notanthera)	(Loranthus	((Muellerina	Ileostylus)	(((((Ligaria	(Atkinsonia	(Peraxilla	(Gaiadendron	(Tripodanthus	Struthanthus)))))	Tristerix)	Macrosolen)	Tupeia)	(Nuytsia	Desmaria)))))	(((((Englerina	Tapinanthus)	Agelanthus)	Moquiniella)	Helixanthera)	Bakerella))	(Taxillus	Scurrula))	Decaisnina);
(Dendrophthoe	(((((Englerina	Tapinanthus)	(Agelanthus	Moquiniella))	Bakerella)	((Amyema	Benthamina)	((Cecarria	Loranthus)	((((Muellerina	Ileostylus)	(((Desmaria	(Ligaria	Tristerix))	((Tripodanthus	Struthanthus)	(Peraxilla	Atkinsonia)))	(Gaiadendron	Tupeia)))	Notanthera)	(Nuytsia	Macrosolen)))))	(Helixanthera	(Taxillus	Scurrula)))	Decaisnina);
(Dendrophthoe	((((Amyema	Benthamina)	(((Cecarria	Loranthus)	((Muellerina	Ileostylus)	((Ligaria	Tristerix)	(((Struthanthus	(Gaiadendron	(Nuytsia	Macrosolen)))	((Peraxilla	Atkinsonia)	Tripodanthus))	(Tupeia	Desmaria)))))	Notanthera))	((Tapinanthus	(Helixanthera	(Taxillus	Scurrula)))	((Englerina	Agelanthus)	Moquiniella)))	Bakerella)	Decaisnina);
(Dendrophthoe	(((((Amyema	Benthamina)	((Loranthus	((Muellerina	Ileostylus)	(Desmaria	(((Tristerix	Ligaria)	(((Tripodanthus	Struthanthus)	((Gaiadendron	Nuytsia)	Macrosolen))	(Atkinsonia	Peraxilla)))	Tupeia))))	(Cecarria	Notanthera)))	Helixanthera)	((Taxillus	((Englerina	Tapinanthus)	(Agelanthus	Moquiniella)))	Scurrula))	Bakerella)	Decaisnina);
(Dendrophthoe	((Helixanthera	((Scurrula	Taxillus)	((Englerina	Tapinanthus)	(Agelanthus	Moquiniella))))	(Bakerella	((Amyema	Benthamina)	((Notanthera	(((((Tripodanthus	Struthanthus)	(Tristerix	((Ligaria	Peraxilla)	Gaiadendron)))	Atkinsonia)	Macrosolen)	(Tupeia	(Nuytsia	Desmaria))))	((Cecarria	Loranthus)	(Muellerina	Ileostylus))))))	Decaisnina);
((Bakerella	((((Taxillus	Scurrula)	Helixanthera)	((Moquiniella	Agelanthus)	(Englerina	Tapinanthus)))	((Benthamina	(((Cecarria	Loranthus)	(Ileostylus	Muellerina))	((((Desmaria	Nuytsia)	((((Peraxilla	(Atkinsonia	(Tripodanthus	Struthanthus)))	Tristerix)	Gaiadendron)	(Macrosolen	Tupeia)))	Ligaria)	Notanthera)))	Amyema)))	Dendrophthoe	Decaisnina);
((((Taxillus	Scurrula)	Helixanthera)	(((((Agelanthus	Englerina)	Tapinanthus)	Moquiniella)	Bakerella)	(Benthamina	((Ileostylus	Muellerina)	(Amyema	((Loranthus	(((Desmaria	Nuytsia)	Tupeia)	(((((Tripodanthus	Struthanthus)	(Peraxilla	Gaiadendron))	Atkinsonia)	Tristerix)	Macrosolen)))	(Ligaria	(Cecarria	Notanthera))))))))	Dendrophthoe	Decaisnina);
(((((((Ileostylus	Muellerina)	(Desmaria	((((Nuytsia	Macrosolen)	Struthanthus)	(((Peraxilla	Gaiadendron)	Ligaria)	(Atkinsonia	(Tripodanthus	Tristerix))))	Tupeia)))	(Loranthus	(Cecarria	Notanthera)))	(Amyema	Benthamina))	(((Taxillus	Scurrula)	Helixanthera)	((Agelanthus	(Englerina	Tapinanthus))	Moquiniella)))	Bakerella)	Dendrophthoe	Decaisnina);
((((((((Ileostylus	Muellerina)	((Desmaria	(((Tripodanthus	Struthanthus)	((Tristerix	(Peraxilla	(Macrosolen	(Gaiadendron	Nuytsia))))	Atkinsonia))	Tupeia))	Ligaria))	(Loranthus	(Cecarria	Notanthera)))	(Amyema	Benthamina))	(Scurrula	(Helixanthera	((Englerina	Tapinanthus)	(Moquiniella	Agelanthus)))))	Bakerella)	Taxillus)	Dendrophthoe	Decaisnina);
((Bakerella	(Taxillus	(((((Ileostylus	Muellerina)	((Nuytsia	Desmaria)	((((Tripodanthus	Struthanthus)	Atkinsonia)	(((Ligaria	Peraxilla)	(Gaiadendron	Macrosolen))	Tristerix))	Tupeia)))	(Loranthus	(Cecarria	Notanthera)))	(Amyema	Benthamina))	(Scurrula	(Helixanthera	((Englerina	Tapinanthus)	(Moquiniella	Agelanthus)))))))	Dendrophthoe	Decaisnina);
((((Scurrula	(Helixanthera	(Taxillus	((Englerina	Tapinanthus)	(Moquiniella	Agelanthus)))))	(((((Notanthera	Gaiadendron)	(Tristerix	(((Tripodanthus	Struthanthus)	(Ligaria	Peraxilla))	Atkinsonia)))	Macrosolen)	(Tupeia	(Nuytsia	Desmaria)))	((Cecarria	(Amyema	Benthamina))	(Loranthus	(Ileostylus	Muellerina)))))	Bakerella)	Dendrophthoe	Decaisnina);
((((((((Moquiniella	Agelanthus)	Englerina)	Tapinanthus)	Helixanthera)	(Scurrula	Taxillus))	((Amyema	Benthamina)	((Notanthera	(Cecarria	Loranthus))	(((((((Tripodanthus	Struthanthus)	Atkinsonia)	Tupeia)	(Nuytsia	Desmaria))	Tristerix)	(Macrosolen	(Gaiadendron	(Ligaria	Peraxilla))))	(Ileostylus	Muellerina)))))	Bakerella)	Dendrophthoe	Decaisnina);
(((((((((Moquiniella	Agelanthus)	Englerina)	Tapinanthus)	Helixanthera)	(Scurrula	Taxillus))	((Cecarria	Notanthera)	(Loranthus	((((Nuytsia	Desmaria)	Tupeia)	(Macrosolen	(((Ligaria	Peraxilla)	((Tripodanthus	Struthanthus)	(Atkinsonia	Tristerix)))	Gaiadendron)))	(Ileostylus	Muellerina)))))	Amyema)	(Benthamina	Bakerella))	Dendrophthoe	Decaisnina);
((((Bakerella	((((Agelanthus	Englerina)	Moquiniella)	(Helixanthera	Tapinanthus))	Scurrula))	(((Ileostylus	Muellerina)	((Cecarria	Loranthus)	((Notanthera	(Nuytsia	(Desmaria	(Tupeia	(Atkinsonia	((Tristerix	(Gaiadendron	(Macrosolen	Peraxilla)))	(Tripodanthus	Struthanthus)))))))	Ligaria)))	(Amyema	Benthamina)))	Taxillus)	Dendrophthoe	Decaisnina);
((Bakerella	(((((Agelanthus	Englerina)	Moquiniella)	Tapinanthus)	(Helixanthera	(Taxillus	Scurrula)))	((((Nuytsia	((((Notanthera	Struthanthus)	(((Ligaria	Tristerix)	(((Atkinsonia	Tripodanthus)	Peraxilla)	Desmaria))	Tupeia))	Macrosolen)	Gaiadendron))	(Cecarria	Loranthus))	(Ileostylus	Muellerina))	(Amyema	Benthamina))))	Dendrophthoe	Decaisnina);
((((Benthamina	Amyema)	((Notanthera	((Tupeia	(Nuytsia	Desmaria))	((Ligaria	Tristerix)	((Atkinsonia	(Struthanthus	Tripodanthus))	(Macrosolen	(Gaiadendron	Peraxilla))))))	((Muellerina	Ileostylus)	(Cecarria	Loranthus))))	(Bakerella	(((Taxillus	Scurrula)	Helixanthera)	((Englerina	Tapinanthus)	(Agelanthus	Moquiniella)))))	Dendrophthoe	Decaisnina);
((Bakerella	(((Taxillus	Scurrula)	(Helixanthera	(((Agelanthus	Englerina)	Moquiniella)	Tapinanthus)))	(((Cecarria	Benthamina)	Amyema)	(((Muellerina	Ileostylus)	Loranthus)	(Notanthera	(Nuytsia	(((Gaiadendron	((((Macrosolen	(Tristerix	Tripodanthus))	Atkinsonia)	(Peraxilla	Ligaria))	Struthanthus))	Tupeia)	Desmaria)))))))	Dendrophthoe	Decaisnina);
((Scurrula	(((Helixanthera	(Bakerella	((Moquiniella	Agelanthus)	(Englerina	Tapinanthus))))	Taxillus)	((Loranthus	((Cecarria	Notanthera)	((Muellerina	Ileostylus)	(((Tristerix	(((Struthanthus	Tripodanthus)	(Nuytsia	Gaiadendron))	(Atkinsonia	(Peraxilla	Ligaria))))	(Tupeia	Desmaria))	Macrosolen))))	(Amyema	Benthamina))))	Dendrophthoe	Decaisnina);
((((((Cecarria	Notanthera)	((Loranthus	(Muellerina	Ileostylus))	(((Tupeia	Desmaria)	(Tristerix	((Atkinsonia	(Peraxilla	Ligaria))	(Struthanthus	Tripodanthus))))	((Nuytsia	Gaiadendron)	Macrosolen))))	(Amyema	Benthamina))	(Helixanthera	((Scurrula	Taxillus)	(Tapinanthus	((Moquiniella	Agelanthus)	Englerina)))))	Bakerella)	Dendrophthoe	Decaisnina);
(((((Moquiniella	(Agelanthus	(Englerina	Tapinanthus)))	(Helixanthera	Scurrula))	(((Cecarria	Notanthera)	((Loranthus	(Muellerina	Ileostylus))	(((Tupeia	Desmaria)	(Tristerix	((Atkinsonia	(Peraxilla	Ligaria))	(Struthanthus	Tripodanthus))))	((Nuytsia	Gaiadendron)	Macrosolen))))	(Amyema	Benthamina)))	(Taxillus	Bakerella))	Dendrophthoe	Decaisnina);
(((Moquiniella	(Helixanthera	((Agelanthus	(Englerina	Tapinanthus))	(Taxillus	Scurrula))))	(((Notanthera	(Macrosolen	(Struthanthus	((Desmaria	(((Atkinsonia	Peraxilla)	((Tristerix	Ligaria)	Tripodanthus))	Tupeia))	((Loranthus	(Muellerina	Ileostylus))	(Nuytsia	Gaiadendron))))))	(Cecarria	(Benthamina	Amyema)))	Bakerella))	Dendrophthoe	Decaisnina);
(((Helixanthera	(Scurrula	(((Englerina	(Agelanthus	Moquiniella))	Tapinanthus)	Taxillus)))	(((Benthamina	Amyema)	((((Macrosolen	(((Nuytsia	Gaiadendron)	Struthanthus)	((Atkinsonia	((Tupeia	Desmaria)	(Peraxilla	Ligaria)))	(Tristerix	Tripodanthus))))	Notanthera)	(Loranthus	(Muellerina	Ileostylus)))	Cecarria))	Bakerella))	Dendrophthoe	Decaisnina);
((Bakerella	((Helixanthera	((Cecarria	(Benthamina	Amyema))	((Desmaria	(((Peraxilla	Ligaria)	(((Macrosolen	Struthanthus)	((Nuytsia	Gaiadendron)	(Loranthus	(Muellerina	Ileostylus))))	(Atkinsonia	(Tristerix	Tripodanthus))))	Tupeia))	Notanthera)))	(((Moquiniella	(Tapinanthus	(Agelanthus	Englerina)))	Taxillus)	Scurrula)))	Dendrophthoe	Decaisnina);
((Bakerella	(((((Cecarria	Loranthus)	(Muellerina	Ileostylus))	(Notanthera	((Macrosolen	(Struthanthus	(Gaiadendron	(((Peraxilla	(Atkinsonia	Tripodanthus))	(Ligaria	Tristerix))	(Tupeia	Desmaria)))))	Nuytsia)))	(Benthamina	Amyema))	((Moquiniella	((Taxillus	Scurrula)	((Englerina	Tapinanthus)	Agelanthus)))	Helixanthera)))	Dendrophthoe	Decaisnina);
((Bakerella	(((((((Cecarria	Loranthus)	(Muellerina	Ileostylus))	(Notanthera	(((Tripodanthus	Struthanthus)	(((Tupeia	(Desmaria	Atkinsonia))	(Ligaria	Tristerix))	Peraxilla))	((Gaiadendron	Nuytsia)	Macrosolen))))	Benthamina)	Amyema)	(Scurrula	(Helixanthera	((Tapinanthus	Englerina)	(Agelanthus	Moquiniella)))))	Taxillus))	Dendrophthoe	Decaisnina);
(((Bakerella	(Moquiniella	((Tapinanthus	Englerina)	Agelanthus)))	(((((Notanthera	Cecarria)	(Loranthus	((Muellerina	Ileostylus)	((Gaiadendron	((((Desmaria	Tristerix)	((Tupeia	Atkinsonia)	(Ligaria	Peraxilla)))	(Struthanthus	Tripodanthus))	Macrosolen))	Nuytsia))))	Benthamina)	Amyema)	(Helixanthera	(Scurrula	Taxillus))))	Dendrophthoe	Decaisnina);
((Taxillus	((Helixanthera	(Scurrula	(Bakerella	(Moquiniella	((Tapinanthus	Englerina)	Agelanthus)))))	(Amyema	(Benthamina	((((Gaiadendron	((Tristerix	(Macrosolen	(Ligaria	Peraxilla)))	(((Struthanthus	Tripodanthus)	Tupeia)	(Desmaria	Atkinsonia))))	Nuytsia)	((Muellerina	(Cecarria	Loranthus))	Ileostylus))	Notanthera)))))	Dendrophthoe	Decaisnina);
((Taxillus	(((Bakerella	((Tapinanthus	Englerina)	(Agelanthus	Moquiniella)))	(Helixanthera	Scurrula))	(((Notanthera	(((Desmaria	Tupeia)	(((Struthanthus	Tripodanthus)	((Tristerix	(Gaiadendron	Peraxilla))	Atkinsonia))	Ligaria))	(Nuytsia	Macrosolen)))	((Cecarria	Loranthus)	(Ileostylus	Muellerina)))	(Amyema	Benthamina))))	Dendrophthoe	Decaisnina);
((Taxillus	(Helixanthera	(Scurrula	(((((Notanthera	Cecarria)	Loranthus)	(Muellerina	(Ileostylus	((Macrosolen	(Gaiadendron	(Ligaria	Peraxilla)))	(Tupeia	((Tristerix	Struthanthus)	((Atkinsonia	Tripodanthus)	(Desmaria	Nuytsia))))))))	(Amyema	Benthamina))	((Tapinanthus	Englerina)	((Bakerella	Agelanthus)	Moquiniella))))))	Dendrophthoe	Decaisnina);
((Bakerella	(((Notanthera	((Cecarria	Loranthus)	(((((Tripodanthus	Struthanthus)	(Atkinsonia	(Tristerix	(Gaiadendron	(Ligaria	Peraxilla)))))	Macrosolen)	(Tupeia	(Desmaria	Nuytsia)))	(Muellerina	Ileostylus))))	(Amyema	Benthamina))	((Tapinanthus	((Englerina	Agelanthus)	Moquiniella))	(Helixanthera	(Scurrula	Taxillus)))))	Dendrophthoe	Decaisnina);
((Bakerella	((((Cecarria	Loranthus)	((((((((Notanthera	Macrosolen)	Nuytsia)	Gaiadendron)	Peraxilla)	(((Tripodanthus	Struthanthus)	Atkinsonia)	(Ligaria	Tristerix)))	(Tupeia	Desmaria))	Muellerina)	Ileostylus))	(Amyema	Benthamina))	((Helixanthera	(Scurrula	Taxillus))	((Agelanthus	(Tapinanthus	Englerina))	Moquiniella))))	Dendrophthoe	Decaisnina);
(((Benthamina	Bakerella)	(Amyema	((Helixanthera	((Scurrula	Taxillus)	((Tapinanthus	Englerina)	(Moquiniella	Agelanthus))))	((Cecarria	Loranthus)	(((((((Notanthera	Macrosolen)	Nuytsia)	Struthanthus)	(Gaiadendron	(Peraxilla	Ligaria)))	(Tristerix	(Tripodanthus	Atkinsonia)))	(Tupeia	Desmaria))	(Muellerina	Ileostylus))))))	Dendrophthoe	Decaisnina);
(((Moquiniella	(((Tapinanthus	Englerina)	(Agelanthus	(Helixanthera	Scurrula)))	(((Amyema	Benthamina)	((((Tristerix	(((Tripodanthus	Struthanthus)	(Tupeia	Gaiadendron))	(((Macrosolen	(Nuytsia	(Notanthera	Desmaria)))	Atkinsonia)	(Peraxilla	Ligaria))))	Ileostylus)	Muellerina)	(Cecarria	Loranthus)))	Bakerella)))	Taxillus)	Dendrophthoe	Decaisnina);
(((((Amyema	Benthamina)	((((Muellerina	Tristerix)	((Desmaria	Tupeia)	(((Peraxilla	Ligaria)	((Nuytsia	(Gaiadendron	Notanthera))	Macrosolen))	(Atkinsonia	(Tripodanthus	Struthanthus)))))	Ileostylus)	(Cecarria	Loranthus)))	(Scurrula	(Bakerella	(Helixanthera	((Agelanthus	Moquiniella)	(Tapinanthus	Englerina))))))	Taxillus)	Dendrophthoe	Decaisnina);
(((((Amyema	Benthamina)	(((Loranthus	(Ileostylus	Muellerina))	((Ligaria	Tristerix)	(((Tripodanthus	Struthanthus)	(Tupeia	(((Peraxilla	Macrosolen)	Gaiadendron)	Atkinsonia)))	((Notanthera	Nuytsia)	Desmaria))))	Cecarria))	(Bakerella	(Helixanthera	((Agelanthus	Moquiniella)	(Tapinanthus	Englerina)))))	(Scurrula	Taxillus))	Dendrophthoe	Decaisnina);
(Dendrophthoe	((((((Tapinanthus	(Agelanthus	Englerina))	Moquiniella)	Scurrula)	(Helixanthera	(Benthamina	(((Amyema	(Cecarria	Loranthus))	((Desmaria	(((Struthanthus	((Nuytsia	Gaiadendron)	Macrosolen))	((Atkinsonia	(Tristerix	Tripodanthus))	(Peraxilla	Ligaria)))	Tupeia))	Notanthera))	(Ileostylus	Muellerina)))))	Taxillus)	Bakerella)	Decaisnina);
(Dendrophthoe	(Taxillus	(((Scurrula	((Englerina	Tapinanthus)	((Bakerella	Moquiniella)	Agelanthus)))	((Amyema	Benthamina)	(((((Struthanthus	Macrosolen)	(((Nuytsia	Desmaria)	((Tristerix	Tripodanthus)	Atkinsonia))	(Tupeia	(Gaiadendron	(Peraxilla	Ligaria)))))	(Cecarria	Notanthera))	Loranthus)	(Ileostylus	Muellerina))))	Helixanthera))	Decaisnina);
(Dendrophthoe	(((Helixanthera	(Moquiniella	(Agelanthus	((Taxillus	Scurrula)	(Englerina	Tapinanthus)))))	((Amyema	Benthamina)	(((Struthanthus	Tripodanthus)	(((Atkinsonia	(Peraxilla	Ligaria))	((Ileostylus	Muellerina)	Tupeia))	((Nuytsia	Desmaria)	Tristerix)))	(Loranthus	(Gaiadendron	(Macrosolen	(Cecarria	Notanthera)))))))	Bakerella)	Decaisnina);
(Dendrophthoe	((Moquiniella	((Agelanthus	((Taxillus	Scurrula)	(Englerina	Tapinanthus)))	((Struthanthus	(((Nuytsia	Macrosolen)	(Cecarria	Notanthera))	((Tupeia	(((Peraxilla	Gaiadendron)	((Ileostylus	Muellerina)	(Tristerix	Ligaria)))	(Atkinsonia	Tripodanthus)))	Desmaria)))	(((Amyema	Benthamina)	Helixanthera)	Loranthus))))	Bakerella)	Decaisnina);
(Dendrophthoe	((Bakerella	((Scurrula	((Englerina	Tapinanthus)	(Moquiniella	Agelanthus)))	(((Amyema	Benthamina)	((Cecarria	Loranthus)	((Nuytsia	(Macrosolen	(Struthanthus	(((Desmaria	((Ileostylus	Muellerina)	Tupeia))	(Tristerix	Tripodanthus))	(((Ligaria	Peraxilla)	Gaiadendron)	Atkinsonia)))))	Notanthera)))	Helixanthera)))	Taxillus)	Decaisnina);
(Dendrophthoe	((Helixanthera	((Taxillus	Scurrula)	(Tapinanthus	(Agelanthus	Englerina))))	((Bakerella	Moquiniella)	((Amyema	Benthamina)	(((((Gaiadendron	(Macrosolen	(Ligaria	Peraxilla)))	Atkinsonia)	((Tupeia	(Struthanthus	(Tristerix	Tripodanthus)))	(Nuytsia	Desmaria)))	Notanthera)	((Cecarria	Loranthus)	(Ileostylus	Muellerina))))))	Decaisnina);
(Dendrophthoe	(((Helixanthera	Scurrula)	(Bakerella	(Moquiniella	(Tapinanthus	(Agelanthus	Englerina)))))	(((Amyema	Benthamina)	((Notanthera	((((Desmaria	Tupeia)	(Tristerix	((Struthanthus	Tripodanthus)	((Gaiadendron	(Ligaria	Peraxilla))	Atkinsonia))))	Macrosolen)	Nuytsia))	((Cecarria	Loranthus)	(Ileostylus	Muellerina))))	Taxillus))	Decaisnina);
(Dendrophthoe	(Taxillus	(Helixanthera	(Scurrula	((Bakerella	(Tapinanthus	((Agelanthus	Englerina)	Moquiniella)))	((Amyema	Benthamina)	((((Macrosolen	Desmaria)	Tupeia)	(Notanthera	(Tristerix	(((Struthanthus	Tripodanthus)	((Ligaria	Peraxilla)	Atkinsonia))	(Nuytsia	Gaiadendron)))))	((Cecarria	Loranthus)	(Ileostylus	Muellerina))))))))	Decaisnina);
(Dendrophthoe	(Taxillus	(((Amyema	Benthamina)	(((((Nuytsia	Desmaria)	Tupeia)	(Struthanthus	((Atkinsonia	(Tristerix	Tripodanthus))	(Gaiadendron	(Macrosolen	Peraxilla)))))	((Cecarria	Loranthus)	(Notanthera	(Ileostylus	Muellerina))))	Ligaria))	(Scurrula	((Bakerella	((Agelanthus	(Englerina	Tapinanthus))	Moquiniella))	Helixanthera))))	Decaisnina);
(Dendrophthoe	((Bakerella	((((Moquiniella	Agelanthus)	(Englerina	Tapinanthus))	Helixanthera)	Scurrula))	(Taxillus	((Amyema	Benthamina)	((Ileostylus	Muellerina)	((Notanthera	((((Atkinsonia	(Tristerix	(Macrosolen	((Ligaria	Peraxilla)	Gaiadendron))))	(Struthanthus	Tripodanthus))	Tupeia)	(Nuytsia	Desmaria)))	(Cecarria	Loranthus))))))	Decaisnina);
((((Amyema	(((Loranthus	(Notanthera	Cecarria))	(Macrosolen	(Struthanthus	(((Desmaria	Nuytsia)	((Peraxilla	Gaiadendron)	Tupeia))	((Tristerix	Ligaria)	(Atkinsonia	Tripodanthus))))))	(Ileostylus	Muellerina)))	Benthamina)	(((Bakerella	Moquiniella)	((Tapinanthus	Taxillus)	(Agelanthus	Englerina)))	(Helixanthera	Scurrula)))	Dendrophthoe	Decaisnina);
((((((Ileostylus	Muellerina)	((Nuytsia	(Notanthera	(Struthanthus	((Desmaria	(((Peraxilla	Ligaria)	(Gaiadendron	Tupeia))	(Atkinsonia	(Tristerix	Tripodanthus))))	Macrosolen))))	(Cecarria	Loranthus)))	(Benthamina	Amyema))	((Helixanthera	((Moquiniella	(Tapinanthus	Englerina))	Agelanthus))	(Taxillus	Scurrula)))	Bakerella)	Dendrophthoe	Decaisnina);
((((((((((Atkinsonia	Tripodanthus)	(Ligaria	(Tristerix	Struthanthus)))	(Tupeia	(Peraxilla	(Macrosolen	Gaiadendron))))	(Nuytsia	Desmaria))	(Ileostylus	Muellerina))	((Cecarria	Loranthus)	Notanthera))	(Benthamina	Amyema))	((((Taxillus	(Agelanthus	Englerina))	Tapinanthus)	Moquiniella)	(Scurrula	Helixanthera)))	Bakerella)	Dendrophthoe	Decaisnina);
(((((((Ligaria	(Tristerix	(((Gaiadendron	(Notanthera	(Macrosolen	Nuytsia)))	Desmaria)	(Tupeia	((Struthanthus	Tripodanthus)	(Atkinsonia	Peraxilla))))))	(Ileostylus	Muellerina))	(Cecarria	Loranthus))	(Benthamina	Amyema))	((Moquiniella	(Agelanthus	Englerina))	(Helixanthera	((Taxillus	Tapinanthus)	Scurrula))))	Bakerella)	Dendrophthoe	Decaisnina);
(((((Notanthera	((Cecarria	Loranthus)	(((Desmaria	Tupeia)	(Ligaria	((Macrosolen	(Gaiadendron	Nuytsia))	(((Struthanthus	Tripodanthus)	Tristerix)	(Atkinsonia	Peraxilla)))))	(Ileostylus	Muellerina))))	(Benthamina	Amyema))	((Helixanthera	(((Agelanthus	Englerina)	Tapinanthus)	(Scurrula	Taxillus)))	Moquiniella))	Bakerella)	Dendrophthoe	Decaisnina);
((Taxillus	((Scurrula	Helixanthera)	((((((((Desmaria	((Struthanthus	Tripodanthus)	Tupeia))	(Atkinsonia	((Peraxilla	Ligaria)	((Gaiadendron	Nuytsia)	Macrosolen))))	Tristerix)	(Ileostylus	Muellerina))	((Cecarria	Notanthera)	Loranthus))	(Benthamina	Amyema))	(Englerina	Tapinanthus))	((Agelanthus	Bakerella)	Moquiniella))))	Dendrophthoe	Decaisnina);
(((((((Cecarria	Loranthus)	(((Nuytsia	Desmaria)	(((Atkinsonia	(Peraxilla	(Gaiadendron	Macrosolen)))	((Struthanthus	Tripodanthus)	(Ligaria	Tristerix)))	Tupeia))	(Ileostylus	Muellerina)))	Notanthera)	(Benthamina	Amyema))	((Englerina	Tapinanthus)	(Bakerella	(Moquiniella	Agelanthus))))	(Scurrula	(Taxillus	Helixanthera)))	Dendrophthoe	Decaisnina);
(((((Englerina	Tapinanthus)	(Moquiniella	Agelanthus))	(Helixanthera	(Scurrula	Taxillus)))	(Bakerella	(((((Nuytsia	Desmaria)	(((((Struthanthus	Tripodanthus)	(Atkinsonia	(Gaiadendron	(Peraxilla	Ligaria))))	Tristerix)	Macrosolen)	Tupeia))	((Ileostylus	Muellerina)	Loranthus))	(Cecarria	Notanthera))	(Benthamina	Amyema))))	Dendrophthoe	Decaisnina);
((((Bakerella	(((Agelanthus	(Englerina	Tapinanthus))	Moquiniella)	Helixanthera))	(Taxillus	Scurrula))	((Amyema	(((((((Struthanthus	Tripodanthus)	(Atkinsonia	(Gaiadendron	(Peraxilla	Ligaria))))	Macrosolen)	(Tupeia	(Nuytsia	Desmaria)))	Tristerix)	(Ileostylus	Muellerina))	((Cecarria	Notanthera)	Loranthus)))	Benthamina))	Dendrophthoe	Decaisnina);
(((((Bakerella	((Agelanthus	(Englerina	Tapinanthus))	Moquiniella))	(Helixanthera	Scurrula))	((Amyema	(((Macrosolen	(Struthanthus	(((Gaiadendron	(Peraxilla	Ligaria))	(Tupeia	(Nuytsia	Desmaria)))	(Atkinsonia	(Tristerix	Tripodanthus)))))	(Loranthus	(Ileostylus	Muellerina)))	(Cecarria	Notanthera)))	Benthamina))	Taxillus)	Dendrophthoe	Decaisnina);
(Dendrophthoe	(((((Notanthera	Cecarria)	(((Ileostylus	Muellerina)	(Tristerix	((((Tripodanthus	Struthanthus)	((Macrosolen	(Gaiadendron	Peraxilla))	Atkinsonia))	Tupeia)	(Nuytsia	Desmaria))))	(Ligaria	Loranthus)))	(Amyema	Benthamina))	((Helixanthera	(Taxillus	Scurrula))	((Tapinanthus	Englerina)	(Moquiniella	Agelanthus))))	Bakerella)	Decaisnina);
(Dendrophthoe	((((((Ileostylus	Muellerina)	((Desmaria	Tupeia)	(((Tristerix	Tripodanthus)	Atkinsonia)	((Nuytsia	(Macrosolen	Struthanthus))	(Gaiadendron	(Ligaria	Peraxilla))))))	(Loranthus	(Notanthera	Cecarria)))	(Amyema	Benthamina))	((Helixanthera	(Taxillus	Scurrula))	(((Tapinanthus	Englerina)	Agelanthus)	Moquiniella)))	Bakerella)	Decaisnina);
(Dendrophthoe	((((((Loranthus	(Ileostylus	Muellerina))	((Desmaria	Nuytsia)	((Tupeia	((Atkinsonia	((Ligaria	Tristerix)	(Macrosolen	Gaiadendron)))	Peraxilla))	(Struthanthus	Tripodanthus))))	(Notanthera	Cecarria))	(Amyema	Benthamina))	((Helixanthera	(Taxillus	Scurrula))	(((Tapinanthus	Englerina)	Agelanthus)	Moquiniella)))	Bakerella)	Decaisnina);
(Dendrophthoe	(((((Cecarria	Loranthus)	(Ileostylus	Muellerina))	(((Desmaria	Nuytsia)	((Atkinsonia	(((Macrosolen	(Gaiadendron	(Ligaria	Peraxilla)))	Tristerix)	(Struthanthus	Tripodanthus)))	Tupeia))	Notanthera))	(Amyema	Benthamina))	(((Helixanthera	(Taxillus	Scurrula))	(((Tapinanthus	Englerina)	Agelanthus)	Moquiniella))	Bakerella))	Decaisnina);
(Dendrophthoe	(((Ileostylus	(((Desmaria	Nuytsia)	((((Gaiadendron	(((Ligaria	Peraxilla)	Atkinsonia)	(Struthanthus	Tripodanthus)))	Tristerix)	Macrosolen)	Tupeia))	Notanthera))	((Cecarria	Loranthus)	(Amyema	(Benthamina	Muellerina))))	((Helixanthera	(Taxillus	Scurrula))	(Bakerella	(((Tapinanthus	Englerina)	Agelanthus)	Moquiniella))))	Decaisnina);
(Dendrophthoe	(Bakerella	((((((((Struthanthus	Tripodanthus)	((Macrosolen	(Gaiadendron	(Ligaria	Peraxilla)))	Tristerix))	(Tupeia	Atkinsonia))	(Desmaria	Nuytsia))	(Ileostylus	(Muellerina	(Cecarria	Loranthus))))	(Amyema	Benthamina))	Notanthera)	(((Taxillus	Scurrula)	Helixanthera)	(((Tapinanthus	Englerina)	Agelanthus)	Moquiniella))))	Decaisnina);
(Dendrophthoe	(Bakerella	((((Tapinanthus	Englerina)	Agelanthus)	Moquiniella)	(((Amyema	Benthamina)	(((((((Struthanthus	Tripodanthus)	(Atkinsonia	(Gaiadendron	(Ligaria	Peraxilla))))	Tristerix)	Macrosolen)	(Tupeia	(Desmaria	Nuytsia)))	(Muellerina	Ileostylus))	(Loranthus	(Cecarria	Notanthera))))	(Scurrula	(Helixanthera	Taxillus)))))	Decaisnina);
(Dendrophthoe	(Bakerella	(((Amyema	Benthamina)	((((Macrosolen	(Notanthera	Gaiadendron))	(((Desmaria	Nuytsia)	(((Ligaria	Peraxilla)	Atkinsonia)	(Tristerix	Tupeia)))	(Struthanthus	Tripodanthus)))	(Muellerina	Ileostylus))	(Loranthus	Cecarria)))	((Helixanthera	((((Tapinanthus	Englerina)	Agelanthus)	Taxillus)	Scurrula))	Moquiniella)))	Decaisnina);
(Dendrophthoe	(Bakerella	(((Amyema	Benthamina)	(((((((Gaiadendron	(Macrosolen	(Struthanthus	Notanthera)))	(Atkinsonia	(Peraxilla	Tripodanthus)))	((Desmaria	Nuytsia)	Tupeia))	Tristerix)	Ligaria)	(Muellerina	Ileostylus))	(Loranthus	Cecarria)))	((Helixanthera	(Taxillus	Scurrula))	(((Tapinanthus	Englerina)	Agelanthus)	Moquiniella))))	Decaisnina);
(Dendrophthoe	((Helixanthera	(Taxillus	Scurrula))	((Bakerella	(((Tapinanthus	Englerina)	Agelanthus)	Moquiniella))	((((((((Tristerix	Struthanthus)	(((Gaiadendron	Tupeia)	(Atkinsonia	(Macrosolen	Tripodanthus)))	(Peraxilla	Ligaria)))	(Desmaria	Nuytsia))	Loranthus)	(Muellerina	Ileostylus))	(Cecarria	Notanthera))	Amyema)	Benthamina)))	Decaisnina);
((((((Tapinanthus	Englerina)	(Agelanthus	Moquiniella))	(Scurrula	Taxillus))	Helixanthera)	((((Amyema	Benthamina)	(Cecarria	Notanthera))	(((Ileostylus	Muellerina)	(Ligaria	((Tristerix	(((Tripodanthus	Struthanthus)	(Gaiadendron	(Nuytsia	Macrosolen)))	(Peraxilla	Atkinsonia)))	(Desmaria	Tupeia))))	Loranthus))	Bakerella))	Dendrophthoe	Decaisnina);
((Bakerella	((((Tapinanthus	Englerina)	(Agelanthus	Moquiniella))	((Scurrula	Taxillus)	Helixanthera))	((Amyema	Benthamina)	(((Cecarria	Notanthera)	((Desmaria	Nuytsia)	(((Struthanthus	Tristerix)	(Tupeia	(Peraxilla	(Atkinsonia	(Macrosolen	Tripodanthus)))))	(Gaiadendron	(Loranthus	(Ileostylus	Muellerina))))))	Ligaria))))	Dendrophthoe	Decaisnina);
((((((Bakerella	((Tapinanthus	Englerina)	(Agelanthus	Moquiniella)))	Scurrula)	Helixanthera)	((Benthamina	(Amyema	Cecarria))	((Notanthera	((Desmaria	Nuytsia)	(Tupeia	((((Struthanthus	Tripodanthus)	Tristerix)	Atkinsonia)	(((Ligaria	Peraxilla)	((Ileostylus	Muellerina)	Gaiadendron))	Macrosolen)))))	Loranthus)))	Taxillus)	Dendrophthoe	Decaisnina);
(((((Tapinanthus	(Agelanthus	Englerina))	Moquiniella)	(Helixanthera	(Taxillus	Scurrula)))	(Bakerella	(((Notanthera	(((Gaiadendron	((Ileostylus	Muellerina)	Nuytsia))	(((Struthanthus	Tripodanthus)	(((Tristerix	Ligaria)	Peraxilla)	(Tupeia	Atkinsonia)))	Desmaria))	Macrosolen))	((Cecarria	Loranthus)	Amyema))	Benthamina)))	Dendrophthoe	Decaisnina);
((((((Moquiniella	Agelanthus)	(Englerina	Tapinanthus))	Helixanthera)	(Taxillus	Scurrula))	(Bakerella	(Benthamina	((((Notanthera	(((((Atkinsonia	(((Tristerix	Ligaria)	(Peraxilla	Gaiadendron))	(Tripodanthus	(Ileostylus	Muellerina))))	(Desmaria	Tupeia))	Struthanthus)	Nuytsia)	Macrosolen))	Loranthus)	Cecarria)	Amyema))))	Dendrophthoe	Decaisnina);
(((((Scurrula	(Taxillus	Helixanthera))	(Benthamina	(((Notanthera	(Macrosolen	((Nuytsia	Desmaria)	(Tupeia	((((Tripodanthus	Struthanthus)	(Peraxilla	Atkinsonia))	Gaiadendron)	(Ligaria	Tristerix))))))	((Ileostylus	Muellerina)	(Cecarria	Loranthus)))	Amyema)))	Bakerella)	((Moquiniella	Agelanthus)	(Englerina	Tapinanthus)))	Dendrophthoe	Decaisnina);
(Dendrophthoe	(((((Ileostylus	Muellerina)	((Cecarria	Loranthus)	(((((Tripodanthus	Struthanthus)	((Ligaria	Peraxilla)	Atkinsonia))	Tristerix)	(Desmaria	Tupeia))	((Nuytsia	Gaiadendron)	(Notanthera	Macrosolen)))))	(Amyema	Benthamina))	((Moquiniella	(Agelanthus	(Englerina	Tapinanthus)))	(Helixanthera	(Scurrula	Taxillus))))	Bakerella)	Decaisnina);
(Dendrophthoe	((((((Ileostylus	Muellerina)	((Cecarria	Loranthus)	((((Tupeia	(Nuytsia	Desmaria))	(((Tripodanthus	Struthanthus)	((Gaiadendron	Peraxilla)	Atkinsonia))	(Ligaria	Tristerix)))	Macrosolen)	Notanthera)))	(Amyema	Benthamina))	(((Englerina	Tapinanthus)	(Moquiniella	Agelanthus))	(Helixanthera	Scurrula)))	Bakerella)	Taxillus)	Decaisnina);
(Dendrophthoe	(Bakerella	(Taxillus	((((Loranthus	(Ileostylus	Muellerina))	(Cecarria	((((Gaiadendron	Nuytsia)	(Macrosolen	((((Tristerix	Tripodanthus)	Atkinsonia)	(Peraxilla	Ligaria))	(Tupeia	Desmaria))))	Struthanthus)	Notanthera)))	(Amyema	Benthamina))	((Moquiniella	(Agelanthus	(Englerina	Tapinanthus)))	(Helixanthera	Scurrula)))))	Decaisnina);
(Dendrophthoe	(Bakerella	(((Englerina	Tapinanthus)	(Moquiniella	Agelanthus))	((Taxillus	(Helixanthera	Scurrula))	((((Cecarria	Notanthera)	((Ileostylus	Muellerina)	(Desmaria	((Tristerix	(Tripodanthus	(Atkinsonia	((Struthanthus	(Macrosolen	(Gaiadendron	Nuytsia)))	(Peraxilla	Ligaria)))))	Tupeia))))	Loranthus)	(Amyema	Benthamina)))))	Decaisnina);
(Dendrophthoe	((((((Englerina	Tapinanthus)	(Bakerella	(Agelanthus	Moquiniella)))	(((Ileostylus	Muellerina)	((Notanthera	((Nuytsia	Macrosolen)	((((Gaiadendron	(Atkinsonia	Peraxilla))	(Tripodanthus	Struthanthus))	(Tristerix	Ligaria))	(Desmaria	Tupeia))))	(Cecarria	Loranthus)))	(Amyema	Benthamina)))	Scurrula)	Helixanthera)	Taxillus)	Decaisnina);
(Dendrophthoe	((((Helixanthera	(Taxillus	Scurrula))	((Englerina	Tapinanthus)	(Agelanthus	Moquiniella)))	((((((Notanthera	Cecarria)	Loranthus)	((Macrosolen	Nuytsia)	((((Atkinsonia	(Tripodanthus	Desmaria))	Tupeia)	((Tristerix	Ligaria)	(Gaiadendron	Peraxilla)))	Struthanthus)))	Amyema)	(Ileostylus	Muellerina))	Benthamina))	Bakerella)	Decaisnina);
(Dendrophthoe	(((Helixanthera	(((Taxillus	Scurrula)	(Agelanthus	(Englerina	Tapinanthus)))	Moquiniella))	((((Ileostylus	Muellerina)	((Cecarria	Loranthus)	(Notanthera	(Nuytsia	(((Tripodanthus	Struthanthus)	((Tupeia	(Atkinsonia	((Ligaria	(Gaiadendron	Peraxilla))	Tristerix)))	Desmaria))	Macrosolen)))))	Amyema)	Benthamina))	Bakerella)	Decaisnina);
(Dendrophthoe	(((Moquiniella	((Scurrula	Helixanthera)	(((Benthamina	Amyema)	(((Ileostylus	Muellerina)	(Tristerix	(Ligaria	((Tripodanthus	Struthanthus)	((Tupeia	(Desmaria	Nuytsia))	(Atkinsonia	((Macrosolen	Gaiadendron)	Peraxilla)))))))	((Cecarria	Notanthera)	Loranthus)))	(Englerina	(Taxillus	Tapinanthus)))))	Agelanthus)	Bakerella)	Decaisnina);
(Dendrophthoe	((((Taxillus	(Scurrula	Helixanthera))	((Benthamina	Amyema)	(((((Atkinsonia	(((Tristerix	Tripodanthus)	(((Nuytsia	(Macrosolen	Notanthera))	Gaiadendron)	Struthanthus))	(Peraxilla	Ligaria)))	Tupeia)	Desmaria)	(Ileostylus	Muellerina))	(Cecarria	Loranthus))))	(Moquiniella	((Agelanthus	Englerina)	Tapinanthus)))	Bakerella)	Decaisnina);
(Dendrophthoe	((((((Loranthus	(Ileostylus	Muellerina))	((Tristerix	((Nuytsia	Desmaria)	(Tupeia	((Atkinsonia	(Macrosolen	(Gaiadendron	Peraxilla)))	(Struthanthus	Tripodanthus)))))	Ligaria))	Amyema)	((Cecarria	Notanthera)	Benthamina))	(Helixanthera	((Taxillus	Scurrula)	(Tapinanthus	((Englerina	Agelanthus)	Moquiniella)))))	Bakerella)	Decaisnina);
(Dendrophthoe	(Bakerella	(((Cecarria	Notanthera)	Benthamina)	((Helixanthera	(Taxillus	(Scurrula	(Tapinanthus	(Englerina	(Agelanthus	Moquiniella))))))	((Loranthus	((Ileostylus	Muellerina)	((Desmaria	Tupeia)	(((Ligaria	Tristerix)	Nuytsia)	((Atkinsonia	(Macrosolen	(Gaiadendron	Peraxilla)))	(Struthanthus	Tripodanthus))))))	Amyema))))	Decaisnina);
(Dendrophthoe	(((Moquiniella	((Englerina	Tapinanthus)	Agelanthus))	Bakerella)	((Scurrula	(Helixanthera	Taxillus))	(((Cecarria	Loranthus)	(Notanthera	(Macrosolen	((((Tupeia	(Atkinsonia	Desmaria))	(Tristerix	(((Ileostylus	Muellerina)	Gaiadendron)	(Peraxilla	Ligaria))))	Nuytsia)	(Struthanthus	Tripodanthus)))))	(Amyema	Benthamina))))	Decaisnina);
(Dendrophthoe	((((Cecarria	Loranthus)	((Nuytsia	(Macrosolen	((((Tupeia	((Peraxilla	(Gaiadendron	(Ileostylus	Muellerina)))	Atkinsonia))	(Tripodanthus	(Ligaria	Tristerix)))	Desmaria)	Struthanthus)))	Notanthera))	(Amyema	Benthamina))	(Bakerella	((Helixanthera	Scurrula)	((Moquiniella	(Englerina	Agelanthus))	(Taxillus	Tapinanthus)))))	Decaisnina);
(Dendrophthoe	(Bakerella	((((Helixanthera	(Englerina	Tapinanthus))	(Agelanthus	Moquiniella))	(Taxillus	Scurrula))	((((((Macrosolen	(((Nuytsia	Gaiadendron)	((Struthanthus	Tripodanthus)	(Peraxilla	Atkinsonia)))	(Ligaria	Tristerix)))	Tupeia)	Desmaria)	Notanthera)	((Ileostylus	Muellerina)	(Cecarria	Loranthus)))	(Amyema	Benthamina))))	Decaisnina);
(Dendrophthoe	((((Helixanthera	(Taxillus	Scurrula))	((Agelanthus	(Tapinanthus	Englerina))	Moquiniella))	(((((((Tristerix	(Struthanthus	Tripodanthus))	Atkinsonia)	((Peraxilla	Ligaria)	((Cecarria	Notanthera)	(Gaiadendron	(Nuytsia	Macrosolen)))))	Tupeia)	Desmaria)	(Loranthus	(Ileostylus	Muellerina)))	(Benthamina	Amyema)))	Bakerella)	Decaisnina);
(Dendrophthoe	(Taxillus	(((Tapinanthus	Englerina)	(((Agelanthus	Bakerella)	(((Ileostylus	Muellerina)	(Helixanthera	((Loranthus	((((Ligaria	Tristerix)	((Struthanthus	Tripodanthus)	(Atkinsonia	(Peraxilla	(Gaiadendron	(Nuytsia	((Cecarria	Notanthera)	Macrosolen)))))))	Tupeia)	Desmaria))	Amyema)))	Benthamina))	Scurrula))	Moquiniella))	Decaisnina);
(Dendrophthoe	(Taxillus	(((Tapinanthus	Englerina)	((Helixanthera	Scurrula)	(Agelanthus	(Bakerella	((Loranthus	(((Ileostylus	Muellerina)	((((Ligaria	Tristerix)	(Peraxilla	(Gaiadendron	(Nuytsia	((Cecarria	Notanthera)	Macrosolen)))))	(Tupeia	(Atkinsonia	(Struthanthus	Tripodanthus))))	Desmaria))	Amyema))	Benthamina)))))	Moquiniella))	Decaisnina);
(Dendrophthoe	(Taxillus	((Helixanthera	Scurrula)	((Bakerella	((Tapinanthus	Englerina)	(Moquiniella	Agelanthus)))	(((Cecarria	Loranthus)	((Nuytsia	((Desmaria	(Tupeia	(Atkinsonia	(((Ligaria	Tristerix)	(Peraxilla	((Ileostylus	Muellerina)	Gaiadendron)))	(Struthanthus	Tripodanthus)))))	Macrosolen))	Notanthera))	(Amyema	Benthamina)))))	Decaisnina);
(Dendrophthoe	(Taxillus	((((Cecarria	Loranthus)	((Macrosolen	Nuytsia)	((((Atkinsonia	(Tristerix	(Gaiadendron	(Peraxilla	Ligaria))))	(Struthanthus	Tripodanthus))	(Desmaria	((Ileostylus	Muellerina)	Tupeia)))	Notanthera)))	(Amyema	Benthamina))	((Scurrula	((((Tapinanthus	Englerina)	Agelanthus)	Moquiniella)	Bakerella))	Helixanthera)))	Decaisnina);
(Dendrophthoe	(((Helixanthera	(Taxillus	((Tapinanthus	((Englerina	Agelanthus)	Moquiniella))	Scurrula)))	((((Notanthera	Cecarria)	Loranthus)	((((Gaiadendron	Nuytsia)	Macrosolen)	Struthanthus)	((Atkinsonia	(Tristerix	Tripodanthus))	((Peraxilla	Ligaria)	((Ileostylus	Muellerina)	(Tupeia	Desmaria))))))	(Amyema	Benthamina)))	Bakerella)	Decaisnina);
(Dendrophthoe	((((Moquiniella	((Englerina	Tapinanthus)	Agelanthus))	((Scurrula	Taxillus)	Helixanthera))	(((Ileostylus	Muellerina)	((((Atkinsonia	((Peraxilla	(Struthanthus	Tripodanthus))	(Gaiadendron	(Ligaria	Tristerix))))	Macrosolen)	((Nuytsia	Desmaria)	Tupeia))	((Notanthera	Cecarria)	Loranthus)))	(Amyema	Benthamina)))	Bakerella)	Decaisnina);
(Dendrophthoe	((((Scurrula	Taxillus)	Helixanthera)	(Bakerella	((Englerina	Tapinanthus)	(Agelanthus	Moquiniella))))	((((Notanthera	Cecarria)	Loranthus)	((Ileostylus	Muellerina)	((((Peraxilla	Ligaria)	(Macrosolen	(Nuytsia	Gaiadendron)))	((Tristerix	(Struthanthus	Tripodanthus))	Atkinsonia))	(Desmaria	Tupeia))))	(Amyema	Benthamina)))	Decaisnina);
(Dendrophthoe	((Taxillus	(((((Notanthera	(Macrosolen	((Tupeia	Desmaria)	(Tristerix	((((Peraxilla	Ligaria)	(Nuytsia	Gaiadendron))	Atkinsonia)	(Struthanthus	Tripodanthus))))))	(Loranthus	(Ileostylus	Muellerina)))	Cecarria)	(Amyema	Benthamina))	((Helixanthera	((Englerina	Tapinanthus)	(Agelanthus	Moquiniella)))	Scurrula)))	Bakerella)	Decaisnina);
(Dendrophthoe	(((((Notanthera	(Macrosolen	(((Tupeia	Desmaria)	(Tristerix	((Atkinsonia	(Struthanthus	Tripodanthus))	(Peraxilla	Ligaria))))	(Nuytsia	Gaiadendron))))	((Cecarria	Loranthus)	(Ileostylus	Muellerina)))	(Amyema	Benthamina))	(Taxillus	(Scurrula	(Helixanthera	((Englerina	Tapinanthus)	(Agelanthus	Moquiniella))))))	Bakerella)	Decaisnina);
(Dendrophthoe	(((Benthamina	(Amyema	((((Ileostylus	Muellerina)	((Struthanthus	((Gaiadendron	Nuytsia)	Macrosolen))	(Tupeia	((Desmaria	((Tristerix	Tripodanthus)	Atkinsonia))	(Ligaria	Peraxilla)))))	Notanthera)	(Cecarria	Loranthus))))	(Helixanthera	((Scurrula	Taxillus)	((Agelanthus	(Tapinanthus	Englerina))	Moquiniella))))	Bakerella)	Decaisnina);
(Dendrophthoe	((((Tapinanthus	(Englerina	Agelanthus))	Moquiniella)	((Helixanthera	(Taxillus	Scurrula))	((((Ileostylus	Muellerina)	(((Notanthera	Nuytsia)	(Macrosolen	Gaiadendron))	(((Tupeia	(Desmaria	Atkinsonia))	(Peraxilla	(Tristerix	Ligaria)))	(Tripodanthus	Struthanthus))))	(Cecarria	Loranthus))	(Benthamina	Amyema))))	Bakerella)	Decaisnina);
(Dendrophthoe	(((((Ileostylus	Muellerina)	((Tupeia	Desmaria)	(Ligaria	((Atkinsonia	(((Tripodanthus	Struthanthus)	((Notanthera	(Gaiadendron	Nuytsia))	Macrosolen))	Peraxilla))	Tristerix))))	(Cecarria	Loranthus))	(Benthamina	Amyema))	(((Moquiniella	(Bakerella	Agelanthus))	(Tapinanthus	Englerina))	(Helixanthera	(Taxillus	Scurrula))))	Decaisnina);
(Dendrophthoe	((((((Nuytsia	Desmaria)	(Tupeia	((Tristerix	(((Peraxilla	Ligaria)	(Gaiadendron	(Tripodanthus	Struthanthus)))	Atkinsonia))	Macrosolen)))	(((Notanthera	Cecarria)	Loranthus)	(Ileostylus	Muellerina)))	(Benthamina	Amyema))	((Moquiniella	(Agelanthus	(Tapinanthus	Englerina)))	(Helixanthera	(Taxillus	Scurrula))))	Bakerella)	Decaisnina);
(Dendrophthoe	(((((((Macrosolen	((Nuytsia	Struthanthus)	((Desmaria	Tupeia)	((Tristerix	Tripodanthus)	(((Peraxilla	Ligaria)	Gaiadendron)	Atkinsonia)))))	(Notanthera	Cecarria))	(Loranthus	(Ileostylus	Muellerina)))	(Benthamina	Amyema))	(((Tapinanthus	Englerina)	(Moquiniella	Agelanthus))	(Helixanthera	Scurrula)))	Taxillus)	Bakerella)	Decaisnina);
(Dendrophthoe	(((((Scurrula	Taxillus)	(Tapinanthus	(Agelanthus	Englerina)))	Moquiniella)	Helixanthera)	(((Benthamina	Amyema)	(((Desmaria	((Gaiadendron	Nuytsia)	(Tripodanthus	(Tupeia	(Peraxilla	(Atkinsonia	(Macrosolen	(Struthanthus	(Ligaria	Tristerix)))))))))	Notanthera)	((Cecarria	Loranthus)	(Ileostylus	Muellerina))))	Bakerella))	Decaisnina);
(Dendrophthoe	(Bakerella	(((Moquiniella	((Englerina	Tapinanthus)	Agelanthus))	(Helixanthera	(Scurrula	Taxillus)))	((Benthamina	Amyema)	((((((Gaiadendron	((Struthanthus	Tripodanthus)	(Atkinsonia	(Peraxilla	(Ligaria	Tristerix)))))	Macrosolen)	Tupeia)	Notanthera)	(Desmaria	Nuytsia))	((Cecarria	Loranthus)	(Ileostylus	Muellerina))))))	Decaisnina);
(Dendrophthoe	((((((Englerina	Tapinanthus)	(Agelanthus	Moquiniella))	(Scurrula	Taxillus))	Helixanthera)	((Amyema	((((Atkinsonia	(Tripodanthus	Tristerix))	((Ligaria	Peraxilla)	(Desmaria	Tupeia)))	((Struthanthus	(Gaiadendron	Nuytsia))	Macrosolen))	(Cecarria	Notanthera)))	((Ileostylus	Muellerina)	Loranthus)))	(Benthamina	Bakerella))	Decaisnina);
(Dendrophthoe	(((((Englerina	Tapinanthus)	(Agelanthus	Moquiniella))	((Scurrula	Taxillus)	Helixanthera))	(Amyema	((((Desmaria	Tupeia)	(((Atkinsonia	(Struthanthus	Tripodanthus))	((Tristerix	(Gaiadendron	Nuytsia))	(Ligaria	Peraxilla)))	Macrosolen))	Notanthera)	(Ileostylus	(Muellerina	(Cecarria	Loranthus))))))	(Benthamina	Bakerella))	Decaisnina);
(Dendrophthoe	((((Moquiniella	((Englerina	Tapinanthus)	Agelanthus))	((Scurrula	Taxillus)	Helixanthera))	((Amyema	(((Cecarria	Notanthera)	((Ileostylus	Muellerina)	(Desmaria	(Tupeia	((((Tristerix	Tripodanthus)	((Peraxilla	Gaiadendron)	Ligaria))	Atkinsonia)	((Nuytsia	Macrosolen)	Struthanthus))))))	Loranthus))	Benthamina))	Bakerella)	Decaisnina);
(((((((Englerina	Tapinanthus)	Agelanthus)	Moquiniella)	((Taxillus	Scurrula)	Helixanthera))	((((Ileostylus	Muellerina)	((Tristerix	(((Tripodanthus	Struthanthus)	(Tupeia	((Nuytsia	Desmaria)	((Gaiadendron	Macrosolen)	Peraxilla))))	Atkinsonia))	Ligaria))	((Cecarria	Notanthera)	Loranthus))	(Benthamina	Amyema)))	Bakerella)	Dendrophthoe	Decaisnina);
(((((Taxillus	Scurrula)	(Helixanthera	((Englerina	Tapinanthus)	(Agelanthus	Moquiniella))))	(((Ileostylus	(Muellerina	((((Peraxilla	((Tripodanthus	Struthanthus)	Atkinsonia))	Gaiadendron)	(Tupeia	((Nuytsia	Desmaria)	Macrosolen)))	(Ligaria	Tristerix))))	Loranthus)	((Cecarria	Notanthera)	(Benthamina	Amyema))))	Bakerella)	Dendrophthoe	Decaisnina);
((((Cecarria	Amyema)	(Benthamina	(((Moquiniella	((Englerina	Tapinanthus)	Agelanthus))	(Scurrula	(Taxillus	Helixanthera)))	(((Peraxilla	Ligaria)	((Gaiadendron	Macrosolen)	(((Nuytsia	Desmaria)	(Tupeia	(Atkinsonia	(Tripodanthus	Struthanthus))))	Tristerix)))	((Ileostylus	Muellerina)	Loranthus)))))	(Notanthera	Bakerella))	Dendrophthoe	Decaisnina);
((Bakerella	(((Taxillus	Scurrula)	(Helixanthera	(Moquiniella	((Englerina	Tapinanthus)	Agelanthus))))	(Amyema	(Benthamina	(Notanthera	((Cecarria	Loranthus)	((Nuytsia	Desmaria)	((((Atkinsonia	((Tripodanthus	Struthanthus)	(Peraxilla	Gaiadendron)))	(Ligaria	Tristerix))	Macrosolen)	((Ileostylus	Muellerina)	Tupeia)))))))))	Dendrophthoe	Decaisnina);
((Bakerella	(((Moquiniella	(Tapinanthus	(Agelanthus	Englerina)))	((Taxillus	Scurrula)	Helixanthera))	(Benthamina	(Amyema	((Cecarria	Loranthus)	(Notanthera	((Desmaria	(Tupeia	(((Tristerix	(((Ileostylus	Muellerina)	(Nuytsia	Gaiadendron))	(Peraxilla	Ligaria)))	(Tripodanthus	Struthanthus))	Atkinsonia)))	Macrosolen)))))))	Dendrophthoe	Decaisnina);
((Bakerella	(((Taxillus	Scurrula)	(((Moquiniella	Agelanthus)	(Tapinanthus	Englerina))	Helixanthera))	(((Ileostylus	Muellerina)	((Notanthera	((Desmaria	Tupeia)	((((((Nuytsia	Gaiadendron)	(Peraxilla	Ligaria))	(Tripodanthus	Struthanthus))	Atkinsonia)	Tristerix)	Macrosolen)))	(Cecarria	Loranthus)))	(Benthamina	Amyema))))	Dendrophthoe	Decaisnina);
(((Helixanthera	((((Loranthus	((Ileostylus	Muellerina)	((Desmaria	Tupeia)	((((Macrosolen	Nuytsia)	Struthanthus)	Gaiadendron)	((Peraxilla	Ligaria)	(Atkinsonia	(Tristerix	Tripodanthus)))))))	Notanthera)	((Cecarria	Benthamina)	Amyema))	((Bakerella	((Moquiniella	Agelanthus)	(Tapinanthus	Englerina)))	Scurrula)))	Taxillus)	Dendrophthoe	Decaisnina);
((((Scurrula	(((((((Macrosolen	(Gaiadendron	Nuytsia))	(Tripodanthus	Struthanthus))	(Tristerix	((Atkinsonia	Tupeia)	(Desmaria	(Peraxilla	Ligaria)))))	(Loranthus	(Ileostylus	Muellerina)))	(Cecarria	Notanthera))	(Benthamina	Amyema))	(Bakerella	(Moquiniella	(Agelanthus	(Tapinanthus	Englerina))))))	Helixanthera)	Taxillus)	Dendrophthoe	Decaisnina);
(((((((Cecarria	Loranthus)	((Ileostylus	Muellerina)	(Struthanthus	(((Peraxilla	(((Tristerix	Tripodanthus)	Desmaria)	Atkinsonia))	(Tupeia	Ligaria))	(Macrosolen	(Gaiadendron	Nuytsia))))))	Notanthera)	(Benthamina	Amyema))	(Bakerella	(Moquiniella	(Agelanthus	(Tapinanthus	Englerina)))))	(Helixanthera	(Taxillus	Scurrula)))	Dendrophthoe	Decaisnina);
((((Helixanthera	(Moquiniella	(Agelanthus	(Tapinanthus	Englerina))))	((((Notanthera	(Nuytsia	(Desmaria	(Tupeia	((Gaiadendron	(((Tristerix	(Struthanthus	Tripodanthus))	Atkinsonia)	(Peraxilla	Ligaria)))	Macrosolen)))))	((Cecarria	Loranthus)	(Ileostylus	Muellerina)))	Amyema)	(Benthamina	Bakerella)))	(Taxillus	Scurrula))	Dendrophthoe	Decaisnina);
(((((Bakerella	Scurrula)	(Moquiniella	((Tapinanthus	Englerina)	Agelanthus)))	(((Ileostylus	Muellerina)	(((Notanthera	(((Nuytsia	Desmaria)	(Tupeia	(((Macrosolen	(Peraxilla	Gaiadendron))	(Tripodanthus	Atkinsonia))	(Tristerix	Struthanthus))))	Ligaria))	(Cecarria	Loranthus))	Helixanthera))	(Amyema	Benthamina)))	Taxillus)	Dendrophthoe	Decaisnina);
(((((Moquiniella	((Taxillus	Scurrula)	(Tapinanthus	(Englerina	Agelanthus))))	Helixanthera)	Bakerella)	(((Ileostylus	Muellerina)	((((Tristerix	Tripodanthus)	((Desmaria	Peraxilla)	(((Gaiadendron	Tupeia)	Ligaria)	Atkinsonia)))	((Nuytsia	Macrosolen)	Struthanthus))	((Notanthera	Cecarria)	Loranthus)))	(Amyema	Benthamina)))	Dendrophthoe	Decaisnina);
((Bakerella	(((((Ileostylus	Muellerina)	(Cecarria	Loranthus))	(Notanthera	((((((Tristerix	(Struthanthus	Tripodanthus))	Atkinsonia)	(Macrosolen	(Gaiadendron	(Peraxilla	Ligaria))))	Tupeia)	Nuytsia)	Desmaria)))	(Amyema	Benthamina))	((Helixanthera	(Taxillus	Scurrula))	(Moquiniella	((Englerina	Tapinanthus)	Agelanthus)))))	Dendrophthoe	Decaisnina);
((Bakerella	((((((Ileostylus	Muellerina)	Loranthus)	(Desmaria	(((((Nuytsia	Gaiadendron)	Struthanthus)	(Peraxilla	(Atkinsonia	(Tristerix	Tripodanthus))))	Ligaria)	(Macrosolen	Tupeia))))	(Cecarria	Notanthera))	(Amyema	Benthamina))	((Helixanthera	(Taxillus	Scurrula))	(Moquiniella	((Englerina	Tapinanthus)	Agelanthus)))))	Dendrophthoe	Decaisnina);
((Bakerella	((((((Cecarria	Notanthera)	(Ileostylus	(Muellerina	(Tupeia	(Desmaria	(((Gaiadendron	(Macrosolen	Nuytsia))	Struthanthus)	((Atkinsonia	(Tristerix	Tripodanthus))	(Peraxilla	Ligaria))))))))	Loranthus)	(Amyema	Benthamina))	((Helixanthera	Scurrula)	((Englerina	Tapinanthus)	(Agelanthus	Moquiniella))))	Taxillus))	Dendrophthoe	Decaisnina);
((Bakerella	((((Notanthera	(Desmaria	(((((((Macrosolen	(Peraxilla	Gaiadendron))	Ligaria)	(Struthanthus	Tripodanthus))	Atkinsonia)	Tristerix)	Tupeia)	Nuytsia)))	((Cecarria	Loranthus)	(Ileostylus	Muellerina)))	(Amyema	Benthamina))	((Taxillus	(Helixanthera	Scurrula))	((Englerina	Tapinanthus)	(Agelanthus	Moquiniella)))))	Dendrophthoe	Decaisnina);
((((Englerina	Tapinanthus)	Taxillus)	(((((Ileostylus	Muellerina)	((Notanthera	(((((Gaiadendron	((Ligaria	Peraxilla)	((Struthanthus	Tripodanthus)	Atkinsonia)))	Tristerix)	Macrosolen)	Tupeia)	(Nuytsia	Desmaria)))	(Cecarria	Loranthus)))	(Amyema	Benthamina))	(Helixanthera	(Bakerella	(Agelanthus	Moquiniella))))	Scurrula))	Dendrophthoe	Decaisnina);
((((Amyema	Benthamina)	(((Ileostylus	Muellerina)	(Cecarria	Loranthus))	(Desmaria	(Notanthera	(((((Gaiadendron	Nuytsia)	((Struthanthus	Tripodanthus)	(Atkinsonia	(Ligaria	Peraxilla))))	Tristerix)	Macrosolen)	Tupeia)))))	((Bakerella	((Englerina	Tapinanthus)	(Moquiniella	Agelanthus)))	(Helixanthera	(Taxillus	Scurrula))))	Dendrophthoe	Decaisnina);
(((((Amyema	Benthamina)	((((Ileostylus	Muellerina)	Loranthus)	(((Struthanthus	Tripodanthus)	(Macrosolen	(Gaiadendron	Nuytsia)))	((((Desmaria	Atkinsonia)	Tupeia)	(Ligaria	Peraxilla))	Tristerix)))	(Notanthera	Cecarria)))	((Helixanthera	(Taxillus	Scurrula))	(Moquiniella	(Agelanthus	(Englerina	Tapinanthus)))))	Bakerella)	Dendrophthoe	Decaisnina);
(((((Amyema	Benthamina)	((((Ileostylus	(((Nuytsia	Desmaria)	(((Struthanthus	Tripodanthus)	(Atkinsonia	((Macrosolen	Gaiadendron)	(Ligaria	Peraxilla))))	Tupeia))	Tristerix))	Muellerina)	(Loranthus	Cecarria))	Notanthera))	((Helixanthera	Scurrula)	((Englerina	Tapinanthus)	(Moquiniella	(Bakerella	Agelanthus)))))	Taxillus)	Dendrophthoe	Decaisnina);
(Dendrophthoe	((Taxillus	((((Loranthus	(Notanthera	Cecarria))	((Muellerina	Ileostylus)	(Desmaria	(Tupeia	((Atkinsonia	(Tristerix	Tripodanthus))	((Nuytsia	(Macrosolen	Struthanthus))	((Ligaria	Peraxilla)	Gaiadendron)))))))	(Amyema	Benthamina))	(Scurrula	((Moquiniella	(Tapinanthus	(Agelanthus	Englerina)))	Helixanthera))))	Bakerella)	Decaisnina);
(Dendrophthoe	(Taxillus	((Scurrula	(((((Loranthus	Cecarria)	((Muellerina	Ileostylus)	(Desmaria	(Tupeia	(((Nuytsia	(Macrosolen	Struthanthus))	(Atkinsonia	(Tristerix	Tripodanthus)))	((Peraxilla	Gaiadendron)	Ligaria))))))	Notanthera)	(Amyema	Benthamina))	(Bakerella	(Moquiniella	(Agelanthus	(Englerina	Tapinanthus))))))	Helixanthera))	Decaisnina);
(Dendrophthoe	((Agelanthus	Bakerella)	(((Taxillus	Scurrula)	(Helixanthera	(Moquiniella	(Englerina	Tapinanthus))))	(((Muellerina	Ileostylus)	((Notanthera	((Nuytsia	Desmaria)	(Tupeia	(((Tristerix	Tripodanthus)	Struthanthus)	(((Macrosolen	Gaiadendron)	(Ligaria	Peraxilla))	Atkinsonia)))))	(Loranthus	Cecarria)))	(Amyema	Benthamina))))	Decaisnina);
(Dendrophthoe	(((Cecarria	(Amyema	Benthamina))	((Notanthera	(Nuytsia	Loranthus))	(((((Ligaria	Tristerix)	((Tripodanthus	Struthanthus)	((((Muellerina	Ileostylus)	Gaiadendron)	Peraxilla)	Atkinsonia)))	Tupeia)	Desmaria)	Macrosolen)))	(Bakerella	(Taxillus	(Scurrula	(Helixanthera	(Tapinanthus	((Agelanthus	Englerina)	Moquiniella)))))))	Decaisnina);
(Dendrophthoe	(Bakerella	(((((Tapinanthus	Englerina)	Agelanthus)	Moquiniella)	((Taxillus	Scurrula)	Helixanthera))	((Benthamina	((Desmaria	((Macrosolen	(((Nuytsia	Gaiadendron)	Peraxilla)	((Struthanthus	(Ligaria	Tristerix))	(Atkinsonia	(Notanthera	Tripodanthus)))))	Tupeia))	((Muellerina	Ileostylus)	(Cecarria	Loranthus))))	Amyema)))	Decaisnina);
(Dendrophthoe	(Bakerella	(((Helixanthera	(((Englerina	Agelanthus)	Tapinanthus)	(Taxillus	Scurrula)))	Moquiniella)	((Amyema	Benthamina)	(((Cecarria	Loranthus)	((((Muellerina	Ileostylus)	((Atkinsonia	(Peraxilla	((Gaiadendron	(Ligaria	Tristerix))	(Struthanthus	Tripodanthus))))	Macrosolen))	Tupeia)	(Nuytsia	Desmaria)))	Notanthera))))	Decaisnina);
(Dendrophthoe	((Bakerella	(((Moquiniella	((Tapinanthus	Englerina)	Agelanthus))	(Helixanthera	Scurrula))	((((Cecarria	Loranthus)	((Muellerina	Ileostylus)	(((Tupeia	Desmaria)	(Atkinsonia	((Peraxilla	Gaiadendron)	(((Macrosolen	Notanthera)	Nuytsia)	(Struthanthus	Tripodanthus)))))	(Ligaria	Tristerix))))	Benthamina)	Amyema)))	Taxillus)	Decaisnina);
(Dendrophthoe	(((Helixanthera	(Taxillus	Scurrula))	(Bakerella	(Moquiniella	((Tapinanthus	Englerina)	Agelanthus))))	((((Cecarria	Loranthus)	((Muellerina	Ileostylus)	((Tupeia	Desmaria)	(((Atkinsonia	((Nuytsia	Macrosolen)	(Gaiadendron	Notanthera)))	((Ligaria	Tristerix)	Peraxilla))	(Struthanthus	Tripodanthus)))))	Benthamina)	Amyema))	Decaisnina);
(Dendrophthoe	(((Helixanthera	(Taxillus	Scurrula))	(Bakerella	(Moquiniella	((Tapinanthus	Englerina)	Agelanthus))))	(Benthamina	(Amyema	((Cecarria	Loranthus)	(((Muellerina	Ileostylus)	(Desmaria	((((Tristerix	((Ligaria	Peraxilla)	((Gaiadendron	Nuytsia)	Macrosolen)))	(Struthanthus	Tripodanthus))	Atkinsonia)	Tupeia)))	Notanthera)))))	Decaisnina);
(Dendrophthoe	((((Benthamina	(Amyema	(((Loranthus	(Muellerina	Ileostylus))	((Nuytsia	Desmaria)	((((Macrosolen	Gaiadendron)	Peraxilla)	(Ligaria	Tristerix))	((Atkinsonia	Tupeia)	(Struthanthus	Tripodanthus)))))	(Cecarria	Notanthera))))	(Moquiniella	((Tapinanthus	Englerina)	Agelanthus)))	(Taxillus	(Scurrula	Helixanthera)))	Bakerella)	Decaisnina);
(Dendrophthoe	(Taxillus	(((Tapinanthus	Englerina)	(Agelanthus	(Helixanthera	(Bakerella	Moquiniella))))	(Scurrula	((Benthamina	((Loranthus	Cecarria)	((Ileostylus	Muellerina)	((((Peraxilla	(Atkinsonia	(Macrosolen	Tripodanthus)))	(((Notanthera	Ligaria)	(Struthanthus	Tristerix))	Gaiadendron))	Tupeia)	(Nuytsia	Desmaria)))))	Amyema))))	Decaisnina);
(Dendrophthoe	(((Moquiniella	(Agelanthus	(Tapinanthus	Englerina)))	Bakerella)	((Helixanthera	(Taxillus	Scurrula))	(((Loranthus	Cecarria)	((Ileostylus	Muellerina)	(((((Tripodanthus	Atkinsonia)	(Gaiadendron	(Peraxilla	Ligaria)))	(Struthanthus	(Macrosolen	Notanthera)))	(Tupeia	(Nuytsia	Desmaria)))	Tristerix)))	(Amyema	Benthamina))))	Decaisnina);
(Dendrophthoe	(Bakerella	((((Tapinanthus	Englerina)	(Moquiniella	Agelanthus))	(Helixanthera	(Taxillus	Scurrula)))	(((Ileostylus	Muellerina)	((Gaiadendron	(Nuytsia	((((((Struthanthus	Tripodanthus)	Tristerix)	(Atkinsonia	(Tupeia	Desmaria)))	(Peraxilla	Ligaria))	Macrosolen)	Notanthera)))	(Loranthus	Cecarria)))	(Amyema	Benthamina))))	Decaisnina);
(Dendrophthoe	(((((Agelanthus	Englerina)	Moquiniella)	Bakerella)	(Taxillus	Tapinanthus))	((Helixanthera	Scurrula)	((Notanthera	((Loranthus	Cecarria)	((Ileostylus	Muellerina)	((Ligaria	Tristerix)	(((((Gaiadendron	(Macrosolen	Peraxilla))	Atkinsonia)	Tupeia)	(Struthanthus	Tripodanthus))	(Desmaria	Nuytsia))))))	(Amyema	Benthamina))))	Decaisnina);
(Dendrophthoe	((((((Ligaria	((Desmaria	Nuytsia)	(((((((Gaiadendron	Notanthera)	Peraxilla)	Atkinsonia)	(Struthanthus	Tripodanthus))	Tristerix)	Macrosolen)	Tupeia)))	((Loranthus	Cecarria)	(Ileostylus	Muellerina)))	(Amyema	Benthamina))	((((Moquiniella	Agelanthus)	(Englerina	Tapinanthus))	Helixanthera)	Scurrula))	Bakerella)	Taxillus)	Decaisnina);
(Dendrophthoe	(Bakerella	((((((((Macrosolen	(((Loranthus	Cecarria)	(Ileostylus	Muellerina))	Gaiadendron))	(Tupeia	Ligaria))	((Struthanthus	Tripodanthus)	(Atkinsonia	Peraxilla)))	(Desmaria	Nuytsia))	Tristerix)	Notanthera)	(Amyema	Benthamina))	((Scurrula	Taxillus)	(((Moquiniella	Agelanthus)	(Englerina	Tapinanthus))	Helixanthera))))	Decaisnina);
(Dendrophthoe	(Bakerella	((((((((Ileostylus	Muellerina)	Loranthus)	Cecarria)	Notanthera)	(Struthanthus	(((Tupeia	((Atkinsonia	(Tristerix	Tripodanthus))	(Desmaria	Nuytsia)))	((Peraxilla	Ligaria)	Gaiadendron))	Macrosolen)))	Benthamina)	Amyema)	((Scurrula	Taxillus)	((Moquiniella	(Agelanthus	(Englerina	Tapinanthus)))	Helixanthera))))	Decaisnina);
(Dendrophthoe	(Bakerella	((Benthamina	(Amyema	((Notanthera	Cecarria)	((Struthanthus	((((Desmaria	Nuytsia)	((Macrosolen	(Tristerix	Tripodanthus))	Atkinsonia))	(Ligaria	Tupeia))	(Peraxilla	Gaiadendron)))	((Ileostylus	Muellerina)	Loranthus)))))	(Helixanthera	((Scurrula	Taxillus)	((Moquiniella	(Agelanthus	Englerina))	Tapinanthus)))))	Decaisnina);
(Dendrophthoe	(Bakerella	(((Loranthus	(((Struthanthus	(((Peraxilla	Gaiadendron)	(Ligaria	Tristerix))	(Tupeia	((Tripodanthus	Desmaria)	Atkinsonia))))	(Nuytsia	Macrosolen))	(Ileostylus	Muellerina)))	(((Cecarria	Benthamina)	Amyema)	Notanthera))	(Helixanthera	((Scurrula	Taxillus)	((Moquiniella	Agelanthus)	(Englerina	Tapinanthus))))))	Decaisnina);
(Dendrophthoe	(Bakerella	((((Benthamina	Amyema)	((Loranthus	(Cecarria	Notanthera))	((Ligaria	Tristerix)	(((Nuytsia	Desmaria)	Tupeia)	((Struthanthus	Tripodanthus)	(Atkinsonia	(Macrosolen	(Peraxilla	Gaiadendron))))))))	(Ileostylus	Muellerina))	(Helixanthera	((Scurrula	Taxillus)	(Tapinanthus	(Moquiniella	(Agelanthus	Englerina)))))))	Decaisnina);
((((Helixanthera	Scurrula)	(Taxillus	Tapinanthus))	((Bakerella	(Moquiniella	(Englerina	Agelanthus)))	(((Muellerina	Ileostylus)	((Notanthera	((Desmaria	(Tupeia	(Atkinsonia	((Tripodanthus	Struthanthus)	((Ligaria	Tristerix)	(Macrosolen	(Gaiadendron	Peraxilla)))))))	Nuytsia))	(Cecarria	Loranthus)))	(Amyema	Benthamina))))	Dendrophthoe	Decaisnina);
((((((Muellerina	Ileostylus)	(((Desmaria	((Tupeia	(Struthanthus	((Macrosolen	(Gaiadendron	(Ligaria	Peraxilla)))	(Atkinsonia	(Tristerix	Tripodanthus)))))	Nuytsia))	Notanthera)	(Cecarria	Loranthus)))	(Amyema	Benthamina))	((Helixanthera	Moquiniella)	((Scurrula	Taxillus)	((Englerina	Tapinanthus)	Agelanthus))))	Bakerella)	Dendrophthoe	Decaisnina);
((((Scurrula	(((Englerina	Tapinanthus)	(Moquiniella	Agelanthus))	Bakerella))	Helixanthera)	(Taxillus	((Loranthus	(Notanthera	((Muellerina	Ileostylus)	(Tristerix	(((Struthanthus	Tripodanthus)	((((Macrosolen	Gaiadendron)	(Ligaria	Peraxilla))	Atkinsonia)	Tupeia))	(Nuytsia	Desmaria))))))	((Amyema	Benthamina)	Cecarria))))	Dendrophthoe	Decaisnina);
((((((((Cecarria	Loranthus)	((Muellerina	Ileostylus)	((((Tristerix	((Struthanthus	Tripodanthus)	(Atkinsonia	Peraxilla)))	((Notanthera	(Nuytsia	Gaiadendron))	Macrosolen))	(Tupeia	Desmaria))	Ligaria)))	Amyema)	Benthamina)	((Moquiniella	(Agelanthus	(Englerina	Tapinanthus)))	(Helixanthera	Scurrula)))	Taxillus)	Bakerella)	Dendrophthoe	Decaisnina);
(((Taxillus	((((((Notanthera	Cecarria)	Amyema)	(Macrosolen	((Desmaria	(Tupeia	((Tristerix	(Ligaria	Peraxilla))	Atkinsonia)))	((Nuytsia	Gaiadendron)	(Tripodanthus	Struthanthus)))))	((Muellerina	Ileostylus)	Loranthus))	Benthamina)	Helixanthera))	(Scurrula	((Englerina	Tapinanthus)	((Bakerella	Moquiniella)	Agelanthus))))	Dendrophthoe	Decaisnina);
((((((Agelanthus	Moquiniella)	Englerina)	Tapinanthus)	Bakerella)	((((Muellerina	Ileostylus)	Loranthus)	(((Amyema	Benthamina)	(Notanthera	Cecarria))	(((((Tristerix	Ligaria)	(Gaiadendron	Peraxilla))	((Tripodanthus	Atkinsonia)	(Desmaria	Tupeia)))	Struthanthus)	(Nuytsia	Macrosolen))))	(Scurrula	(Taxillus	Helixanthera))))	Dendrophthoe	Decaisnina);
(Dendrophthoe	((((Amyema	Benthamina)	(((Loranthus	Cecarria)	(Notanthera	(((Struthanthus	Tripodanthus)	(Tupeia	(Atkinsonia	(((Macrosolen	(Nuytsia	Gaiadendron))	Peraxilla)	(Ligaria	Tristerix)))))	Desmaria)))	(Muellerina	Ileostylus)))	(((Moquiniella	(Englerina	Tapinanthus))	Agelanthus)	((Scurrula	Taxillus)	Helixanthera)))	Bakerella)	Decaisnina);
(Dendrophthoe	((((Amyema	Benthamina)	(Loranthus	(((Cecarria	Notanthera)	((((Muellerina	Ileostylus)	(Ligaria	(Gaiadendron	((Tristerix	(Atkinsonia	Peraxilla))	(Struthanthus	Tripodanthus)))))	Desmaria)	Tupeia))	(Macrosolen	Nuytsia))))	(((Englerina	Tapinanthus)	(Agelanthus	Moquiniella))	((Scurrula	Taxillus)	Helixanthera)))	Bakerella)	Decaisnina);
(Dendrophthoe	(((Amyema	Benthamina)	((Cecarria	Loranthus)	(((((Struthanthus	Macrosolen)	Nuytsia)	(((Tristerix	(Atkinsonia	Tripodanthus))	(Desmaria	Tupeia))	((Peraxilla	Ligaria)	Gaiadendron)))	Notanthera)	(Muellerina	Ileostylus))))	(Taxillus	((Helixanthera	(Bakerella	(Moquiniella	((Englerina	Tapinanthus)	Agelanthus))))	Scurrula)))	Decaisnina);
(Dendrophthoe	(((((Amyema	Benthamina)	(((Cecarria	Loranthus)	(((Macrosolen	(Tristerix	(((Struthanthus	Tripodanthus)	((Peraxilla	Ligaria)	Atkinsonia))	Gaiadendron)))	Tupeia)	(Muellerina	Ileostylus)))	(Notanthera	(Nuytsia	Desmaria))))	(Taxillus	(((Englerina	(Agelanthus	Moquiniella))	Tapinanthus)	Helixanthera)))	Scurrula)	Bakerella)	Decaisnina);
((Taxillus	(Bakerella	(Scurrula	(((Agelanthus	Moquiniella)	(Englerina	Tapinanthus))	(((Benthamina	Amyema)	(((Cecarria	Loranthus)	((Ileostylus	Muellerina)	((Desmaria	Tupeia)	(((((Ligaria	Peraxilla)	Atkinsonia)	(Struthanthus	((Gaiadendron	Nuytsia)	Macrosolen)))	Tripodanthus)	Tristerix))))	Notanthera))	Helixanthera)))))	Dendrophthoe	Decaisnina);
((Taxillus	(((Benthamina	Amyema)	(((Cecarria	Loranthus)	((Ileostylus	Muellerina)	((Tristerix	Ligaria)	(((Gaiadendron	(Nuytsia	Macrosolen))	Peraxilla)	(Tupeia	(Desmaria	(Atkinsonia	(Tripodanthus	Struthanthus))))))))	Notanthera))	(Helixanthera	(Scurrula	((Bakerella	Agelanthus)	(Moquiniella	(Englerina	Tapinanthus)))))))	Dendrophthoe	Decaisnina);
((((((Benthamina	Amyema)	(Helixanthera	((Cecarria	Loranthus)	((Ileostylus	Muellerina)	(((Tristerix	((((Notanthera	Macrosolen)	(Gaiadendron	Nuytsia))	(Tripodanthus	Struthanthus))	(Tupeia	(Peraxilla	Atkinsonia))))	Desmaria)	Ligaria)))))	((Taxillus	Tapinanthus)	((Agelanthus	Englerina)	Moquiniella)))	Scurrula)	Bakerella)	Dendrophthoe	Decaisnina);
((((Amyema	((Cecarria	Loranthus)	((Ileostylus	Muellerina)	(Notanthera	((Tripodanthus	Struthanthus)	(((Gaiadendron	Nuytsia)	Macrosolen)	(((Ligaria	Tristerix)	Peraxilla)	(Atkinsonia	(Desmaria	Tupeia)))))))))	Benthamina)	(((Englerina	Tapinanthus)	(Bakerella	(Agelanthus	Moquiniella)))	(Helixanthera	(Taxillus	Scurrula))))	Dendrophthoe	Decaisnina);
(((Agelanthus	Bakerella)	((Scurrula	((Taxillus	(Englerina	Tapinanthus))	(Moquiniella	Helixanthera)))	((((Ileostylus	Muellerina)	((Ligaria	Tristerix)	(((Tripodanthus	Struthanthus)	(Gaiadendron	((Notanthera	Nuytsia)	Macrosolen)))	(Tupeia	(Peraxilla	(Desmaria	Atkinsonia))))))	(Benthamina	(Cecarria	Loranthus)))	Amyema)))	Dendrophthoe	Decaisnina);
((((Helixanthera	(((Englerina	Tapinanthus)	(Moquiniella	Agelanthus))	Scurrula))	((Amyema	Benthamina)	((Ileostylus	Muellerina)	((Cecarria	Loranthus)	((Nuytsia	(Macrosolen	(Desmaria	(((((Tripodanthus	Struthanthus)	(Gaiadendron	(Peraxilla	Ligaria)))	Atkinsonia)	Tristerix)	Tupeia))))	Notanthera)))))	Bakerella)	(Dendrophthoe	Taxillus)	Decaisnina);
(((((Tapinanthus	(Moquiniella	(Englerina	Agelanthus)))	((Taxillus	Scurrula)	Helixanthera))	((Amyema	Benthamina)	(((Ileostylus	Muellerina)	((Nuytsia	(Macrosolen	(Desmaria	((Tripodanthus	Struthanthus)	((Ligaria	Tupeia)	(Atkinsonia	((Gaiadendron	Peraxilla)	Tristerix)))))))	Notanthera))	(Cecarria	Loranthus))))	Bakerella)	Dendrophthoe	Decaisnina);
(((Helixanthera	(((((((Ligaria	Tristerix)	((Tripodanthus	Struthanthus)	(Atkinsonia	(Macrosolen	(Gaiadendron	Peraxilla)))))	Tupeia)	(Nuytsia	Desmaria))	Notanthera)	((Amyema	Benthamina)	((Cecarria	Loranthus)	(Ileostylus	Muellerina))))	(Scurrula	(Bakerella	(Tapinanthus	(Moquiniella	(Englerina	Agelanthus)))))))	Taxillus)	Dendrophthoe	Decaisnina);
(((Bakerella	(Moquiniella	(Agelanthus	(Englerina	Tapinanthus))))	(((((Nuytsia	Desmaria)	((((Tristerix	(Atkinsonia	Peraxilla))	((Ligaria	Notanthera)	Gaiadendron))	(Tripodanthus	Struthanthus))	Macrosolen))	Tupeia)	(((Benthamina	((Muellerina	Ileostylus)	Loranthus))	Amyema)	Cecarria))	(Taxillus	(Helixanthera	Scurrula))))	Dendrophthoe	Decaisnina);
((((((Cecarria	Loranthus)	(((Nuytsia	Desmaria)	((((Gaiadendron	(Ligaria	Peraxilla))	((Tristerix	(Tripodanthus	Struthanthus))	Atkinsonia))	Tupeia)	Macrosolen))	Notanthera))	((Benthamina	Amyema)	(Muellerina	Ileostylus)))	(Helixanthera	(Scurrula	(Bakerella	(Moquiniella	Agelanthus)))))	((Englerina	Tapinanthus)	Taxillus))	Dendrophthoe	Decaisnina);
((Taxillus	(Bakerella	((((Notanthera	Loranthus)	(((Nuytsia	Desmaria)	(Tupeia	(Atkinsonia	((Struthanthus	Tripodanthus)	(Tristerix	(Gaiadendron	(Macrosolen	(Ligaria	Peraxilla))))))))	(Ileostylus	Muellerina)))	(Cecarria	(Benthamina	Amyema)))	((Scurrula	Helixanthera)	((Tapinanthus	Englerina)	(Moquiniella	Agelanthus))))))	Dendrophthoe	Decaisnina);
((((((Cecarria	Loranthus)	((((Notanthera	(Nuytsia	Desmaria))	((Tupeia	((Struthanthus	Tripodanthus)	(Gaiadendron	Macrosolen)))	(Atkinsonia	(Ligaria	Peraxilla))))	Tristerix)	(Ileostylus	Muellerina)))	(Benthamina	Amyema))	(((Taxillus	Scurrula)	Helixanthera)	((Tapinanthus	Englerina)	(Moquiniella	Agelanthus))))	Bakerella)	Dendrophthoe	Decaisnina);
((((((Notanthera	Cecarria)	(Loranthus	((Tupeia	(((Macrosolen	(Gaiadendron	Nuytsia))	Struthanthus)	(((Ligaria	Tristerix)	(Desmaria	Tripodanthus))	(Atkinsonia	Peraxilla))))	(Ileostylus	Muellerina))))	(Benthamina	Amyema))	(((Taxillus	Scurrula)	Helixanthera)	(((Agelanthus	Englerina)	Moquiniella)	Tapinanthus)))	Bakerella)	Dendrophthoe	Decaisnina);
(((((Moquiniella	Agelanthus)	(Englerina	Tapinanthus))	((((Loranthus	(Ileostylus	Muellerina))	((Notanthera	Cecarria)	(((Struthanthus	(Ligaria	Tristerix))	((Atkinsonia	(Peraxilla	(Macrosolen	Tripodanthus)))	(Tupeia	Gaiadendron)))	(Nuytsia	Desmaria))))	(Benthamina	Amyema))	(Scurrula	(Helixanthera	Taxillus))))	Bakerella)	Dendrophthoe	Decaisnina);
(((Taxillus	((Scurrula	(Helixanthera	(Moquiniella	(Agelanthus	(Englerina	Tapinanthus)))))	(((((Nuytsia	Struthanthus)	((Desmaria	(Tupeia	(Atkinsonia	(Tripodanthus	(Peraxilla	Gaiadendron)))))	(Tristerix	Ligaria)))	Macrosolen)	((Loranthus	(Ileostylus	Muellerina))	(Notanthera	Cecarria)))	(Benthamina	Amyema))))	Bakerella)	Dendrophthoe	Decaisnina);
((Bakerella	(((Taxillus	Scurrula)	(Helixanthera	(Moquiniella	(Agelanthus	(Englerina	Tapinanthus)))))	(((Ileostylus	Muellerina)	(((Gaiadendron	(Nuytsia	(Macrosolen	(Struthanthus	((Ligaria	Peraxilla)	(((Tripodanthus	Tristerix)	Atkinsonia)	(Tupeia	Desmaria)))))))	Notanthera)	Loranthus))	(Cecarria	(Benthamina	Amyema)))))	Dendrophthoe	Decaisnina);
((Bakerella	(((Taxillus	Scurrula)	(Tapinanthus	(Helixanthera	(Moquiniella	(Agelanthus	Englerina)))))	(((((Ileostylus	Muellerina)	((Nuytsia	Desmaria)	(Atkinsonia	(((Struthanthus	Tripodanthus)	(((Gaiadendron	Macrosolen)	Peraxilla)	(Ligaria	Tristerix)))	Tupeia))))	(Cecarria	Notanthera))	Loranthus)	(Benthamina	Amyema))))	Dendrophthoe	Decaisnina);
((Bakerella	(((Helixanthera	(Taxillus	Scurrula))	(Tapinanthus	(Moquiniella	(Agelanthus	Englerina))))	((Amyema	(((Cecarria	Loranthus)	(Notanthera	(((Gaiadendron	(((Nuytsia	Desmaria)	Tupeia)	((Atkinsonia	(Tripodanthus	Tristerix))	(Peraxilla	Ligaria))))	Struthanthus)	Macrosolen)))	(Ileostylus	Muellerina)))	Benthamina)))	Dendrophthoe	Decaisnina);
((((((((Nuytsia	Desmaria)	(((((Tristerix	(Macrosolen	((Gaiadendron	(Ileostylus	Muellerina))	Peraxilla)))	Atkinsonia)	Tupeia)	(Struthanthus	Tripodanthus))	(Loranthus	Cecarria)))	Notanthera)	Ligaria)	(Benthamina	Amyema))	Helixanthera)	((Bakerella	(Tapinanthus	(Moquiniella	(Agelanthus	Englerina))))	Scurrula))	(Dendrophthoe	Taxillus)	Decaisnina);
((Taxillus	((Bakerella	(((Englerina	Tapinanthus)	(Moquiniella	Agelanthus))	(Helixanthera	Scurrula)))	(((Loranthus	Cecarria)	(((Nuytsia	Desmaria)	((((Struthanthus	Tripodanthus)	Atkinsonia)	(Tristerix	(Macrosolen	((Gaiadendron	(Ileostylus	Muellerina))	(Ligaria	Peraxilla)))))	Tupeia))	Notanthera))	(Benthamina	Amyema))))	Dendrophthoe	Decaisnina);
(Dendrophthoe	(Bakerella	(((Amyema	Benthamina)	((Loranthus	(Muellerina	Ileostylus))	((Desmaria	(((Peraxilla	(Macrosolen	(Nuytsia	Gaiadendron)))	((Struthanthus	Tripodanthus)	((Ligaria	Tristerix)	Atkinsonia)))	Tupeia))	(Notanthera	Cecarria))))	(Helixanthera	(((Agelanthus	Moquiniella)	(Englerina	Tapinanthus))	(Taxillus	Scurrula)))))	Decaisnina);
(Dendrophthoe	(Bakerella	(((Amyema	Benthamina)	((Cecarria	Loranthus)	(((Muellerina	Ileostylus)	(Struthanthus	(((((Ligaria	Tristerix)	Tripodanthus)	(Atkinsonia	(Peraxilla	Tupeia)))	Desmaria)	(Macrosolen	(Nuytsia	Gaiadendron)))))	Notanthera)))	(Helixanthera	(((Agelanthus	Moquiniella)	(Englerina	Tapinanthus))	(Taxillus	Scurrula)))))	Decaisnina);
(Dendrophthoe	(Bakerella	(((Amyema	Benthamina)	((Cecarria	Loranthus)	((Muellerina	Ileostylus)	((Struthanthus	((((Peraxilla	Ligaria)	((Tristerix	Tripodanthus)	Atkinsonia))	(Desmaria	Tupeia))	(Notanthera	Macrosolen)))	(Nuytsia	Gaiadendron)))))	((Taxillus	Scurrula)	(Helixanthera	((Agelanthus	Moquiniella)	(Englerina	Tapinanthus))))))	Decaisnina);
(Dendrophthoe	(Taxillus	(Bakerella	(((Amyema	(Notanthera	Benthamina))	((((Tripodanthus	Struthanthus)	(((Desmaria	(Peraxilla	Ligaria))	Tupeia)	(Tristerix	Atkinsonia)))	(Macrosolen	(Nuytsia	Gaiadendron)))	((Cecarria	Loranthus)	(Muellerina	Ileostylus))))	(Scurrula	(Helixanthera	((Agelanthus	(Englerina	Moquiniella))	Tapinanthus))))))	Decaisnina);
(Dendrophthoe	(Bakerella	(((Amyema	Benthamina)	((Notanthera	(Macrosolen	(((Desmaria	(Tupeia	(Atkinsonia	(Tristerix	(Peraxilla	Ligaria)))))	(Tripodanthus	Struthanthus))	(Nuytsia	Gaiadendron))))	((Cecarria	Loranthus)	(Muellerina	Ileostylus))))	((Scurrula	Taxillus)	(((Agelanthus	Moquiniella)	(Englerina	Tapinanthus))	Helixanthera))))	Decaisnina);
(Dendrophthoe	(Bakerella	(((Amyema	(((Desmaria	(Tupeia	((Atkinsonia	((Tripodanthus	Struthanthus)	Peraxilla))	(Tristerix	Ligaria))))	((Nuytsia	Gaiadendron)	((Cecarria	Notanthera)	Macrosolen)))	(Loranthus	(Muellerina	Ileostylus))))	(Moquiniella	(((Taxillus	(Tapinanthus	(Agelanthus	Englerina)))	Scurrula)	Helixanthera)))	Benthamina))	Decaisnina);
(Dendrophthoe	((((Loranthus	((Muellerina	Ileostylus)	((((((((Tristerix	Ligaria)	(Desmaria	Tupeia))	Atkinsonia)	(Tripodanthus	Struthanthus))	Peraxilla)	Macrosolen)	Gaiadendron)	Nuytsia)))	(Cecarria	Notanthera))	(Benthamina	Amyema))	(((Moquiniella	((Agelanthus	(Englerina	Tapinanthus))	Helixanthera))	Bakerella)	(Scurrula	Taxillus)))	Decaisnina);
(Dendrophthoe	(((((Moquiniella	Agelanthus)	(Englerina	Tapinanthus))	Helixanthera)	(((Loranthus	(Muellerina	Ileostylus))	((Cecarria	Notanthera)	(((Tupeia	(Macrosolen	(((Gaiadendron	(Peraxilla	Atkinsonia))	(Tristerix	Ligaria))	(Tripodanthus	Struthanthus))))	Desmaria)	Nuytsia)))	(Benthamina	Amyema)))	(Bakerella	(Scurrula	Taxillus)))	Decaisnina);
(Dendrophthoe	(Bakerella	((Benthamina	Amyema)	(((Helixanthera	(Scurrula	Taxillus))	((Moquiniella	Agelanthus)	(Englerina	Tapinanthus)))	((Loranthus	(Muellerina	Ileostylus))	((Cecarria	Notanthera)	(((Tupeia	(((Peraxilla	Macrosolen)	Gaiadendron)	Atkinsonia))	(Desmaria	Nuytsia))	((Tripodanthus	Struthanthus)	(Tristerix	Ligaria))))))))	Decaisnina);
(Dendrophthoe	(Bakerella	(((Helixanthera	(Scurrula	Taxillus))	((Moquiniella	(Agelanthus	Englerina))	Tapinanthus))	(((Cecarria	Notanthera)	((Nuytsia	(Struthanthus	(Macrosolen	(((Tupeia	(Desmaria	Atkinsonia))	((Peraxilla	Gaiadendron)	(Tristerix	Ligaria)))	Tripodanthus))))	(Loranthus	(Muellerina	Ileostylus))))	(Benthamina	Amyema))))	Decaisnina);
(Dendrophthoe	(Bakerella	(((Scurrula	(((Tapinanthus	Englerina)	(Moquiniella	Agelanthus))	Helixanthera))	((Notanthera	((Cecarria	Loranthus)	((Ileostylus	Muellerina)	((((Macrosolen	Tupeia)	(Nuytsia	Desmaria))	((Tristerix	(Struthanthus	Tripodanthus))	(Atkinsonia	(Gaiadendron	Peraxilla))))	Ligaria))))	(Amyema	Benthamina)))	Taxillus))	Decaisnina);
(Dendrophthoe	(Bakerella	(((Moquiniella	(Agelanthus	(Tapinanthus	Englerina)))	(Helixanthera	(Taxillus	Scurrula)))	((((Nuytsia	Desmaria)	(((Tupeia	((Struthanthus	Tripodanthus)	Tristerix))	Atkinsonia)	((Peraxilla	Ligaria)	(Macrosolen	Gaiadendron))))	(((Ileostylus	Notanthera)	(Loranthus	Muellerina))	Cecarria))	(Amyema	Benthamina))))	Decaisnina);
(Dendrophthoe	(Bakerella	(((Scurrula	(((Englerina	(Moquiniella	Agelanthus))	Tapinanthus)	Helixanthera))	Taxillus)	((((Notanthera	(((Desmaria	Tupeia)	((Struthanthus	Tripodanthus)	(Tristerix	((Peraxilla	Ligaria)	Atkinsonia))))	(Macrosolen	(Nuytsia	Gaiadendron))))	(Loranthus	(Ileostylus	Muellerina)))	Cecarria)	(Amyema	Benthamina))))	Decaisnina);
(Dendrophthoe	((((((Cecarria	Notanthera)	(((Ligaria	Tristerix)	((Tupeia	(((Gaiadendron	Peraxilla)	(Atkinsonia	(Struthanthus	Tripodanthus)))	Macrosolen))	(Nuytsia	Desmaria)))	((Loranthus	Muellerina)	Ileostylus)))	(Amyema	Benthamina))	(Scurrula	(((Englerina	Tapinanthus)	(Moquiniella	Agelanthus))	Helixanthera)))	Bakerella)	Taxillus)	Decaisnina);
(Dendrophthoe	(((((((((Macrosolen	Nuytsia)	(Struthanthus	Tripodanthus))	(((Ligaria	Tristerix)	(Gaiadendron	Peraxilla))	Atkinsonia))	(Tupeia	Desmaria))	(Muellerina	Ileostylus))	(Cecarria	Loranthus))	Notanthera)	(Amyema	Benthamina))	((Helixanthera	((Scurrula	Taxillus)	((Englerina	Tapinanthus)	(Moquiniella	Agelanthus))))	Bakerella))	Decaisnina);
(Dendrophthoe	(Bakerella	(Scurrula	((((((Gaiadendron	Nuytsia)	((Struthanthus	Tripodanthus)	(Macrosolen	(Tupeia	((Atkinsonia	Desmaria)	(Tristerix	(Peraxilla	Ligaria)))))))	Notanthera)	((Muellerina	Ileostylus)	Loranthus))	(Helixanthera	(Benthamina	(Amyema	Cecarria))))	(Taxillus	(Moquiniella	(Agelanthus	(Englerina	Tapinanthus)))))))	Decaisnina);
(Dendrophthoe	((((Benthamina	(((Cecarria	Loranthus)	((((((Peraxilla	Ligaria)	(Tripodanthus	Tristerix))	((Tupeia	Desmaria)	Atkinsonia))	(((Macrosolen	Gaiadendron)	Nuytsia)	Struthanthus))	Notanthera)	(Muellerina	Ileostylus)))	Amyema))	(Scurrula	(Bakerella	((Englerina	Tapinanthus)	(Moquiniella	Agelanthus)))))	Helixanthera)	Taxillus)	Decaisnina);
(Dendrophthoe	((((Englerina	Tapinanthus)	(Moquiniella	Agelanthus))	(((((Notanthera	((Macrosolen	Gaiadendron)	Nuytsia))	(Struthanthus	(((Peraxilla	Ligaria)	(Atkinsonia	(Desmaria	(Tripodanthus	Tristerix))))	Tupeia)))	((Muellerina	Ileostylus)	(Cecarria	Loranthus)))	(Amyema	Benthamina))	((Scurrula	Taxillus)	Helixanthera)))	Bakerella)	Decaisnina);
(Dendrophthoe	(((Taxillus	(((((((Tristerix	Ligaria)	Peraxilla)	(Atkinsonia	(Desmaria	Tupeia)))	(Tripodanthus	Struthanthus))	(Gaiadendron	Nuytsia))	Macrosolen)	(((Muellerina	Ileostylus)	(Cecarria	Loranthus))	(Helixanthera	(((Agelanthus	Englerina)	Tapinanthus)	Moquiniella)))))	(Amyema	Scurrula))	(Benthamina	(Notanthera	Bakerella)))	Decaisnina);
(Dendrophthoe	(((Helixanthera	(Scurrula	Taxillus))	(Bakerella	(((Agelanthus	Englerina)	Tapinanthus)	Moquiniella)))	((((Macrosolen	((Gaiadendron	Nuytsia)	Notanthera))	((((Tristerix	Ligaria)	Peraxilla)	(Atkinsonia	(Desmaria	Tupeia)))	(Tripodanthus	Struthanthus)))	((Muellerina	Ileostylus)	(Cecarria	Loranthus)))	(Benthamina	Amyema)))	Decaisnina);
(Dendrophthoe	(((((Taxillus	Scurrula)	Helixanthera)	(Moquiniella	(Agelanthus	(Tapinanthus	Englerina))))	Bakerella)	((((((Nuytsia	Desmaria)	Tupeia)	(((Cecarria	Notanthera)	((Macrosolen	Peraxilla)	Gaiadendron))	((Tripodanthus	Struthanthus)	Atkinsonia)))	(Tristerix	Ligaria))	(Loranthus	(Muellerina	Ileostylus)))	(Benthamina	Amyema)))	Decaisnina);
(Dendrophthoe	(Bakerella	(((((Cecarria	Notanthera)	(Nuytsia	(Desmaria	(Atkinsonia	(Tupeia	((Tristerix	((Macrosolen	Gaiadendron)	(Ligaria	Peraxilla)))	(Tripodanthus	Struthanthus)))))))	(Loranthus	(Muellerina	Ileostylus)))	(Benthamina	Amyema))	(((Taxillus	Scurrula)	Helixanthera)	(Moquiniella	(Agelanthus	(Tapinanthus	Englerina))))))	Decaisnina);
(Dendrophthoe	(Amyema	((Benthamina	(Notanthera	Bakerella))	(((Scurrula	(Helixanthera	((Englerina	(Moquiniella	Agelanthus))	Tapinanthus)))	((Cecarria	Loranthus)	((((Tristerix	Ligaria)	(((Atkinsonia	(Tupeia	((Gaiadendron	Macrosolen)	Peraxilla)))	(Tripodanthus	Struthanthus))	(Nuytsia	Desmaria)))	Muellerina)	Ileostylus)))	Taxillus)))	Decaisnina);
(Dendrophthoe	(Bakerella	(((Taxillus	((Englerina	(Moquiniella	Agelanthus))	Tapinanthus))	((((Cecarria	Loranthus)	(Benthamina	Notanthera))	(((Desmaria	Tupeia)	(((Tristerix	Nuytsia)	((Ligaria	(Peraxilla	Gaiadendron))	((Tripodanthus	Struthanthus)	Atkinsonia)))	Macrosolen))	(Muellerina	Ileostylus)))	Amyema))	(Scurrula	Helixanthera)))	Decaisnina);
(Dendrophthoe	(Bakerella	(((Amyema	Benthamina)	(((((((Macrosolen	(Nuytsia	(Notanthera	Struthanthus)))	(Ligaria	Tristerix))	((Peraxilla	Gaiadendron)	(Atkinsonia	Tripodanthus)))	Tupeia)	Desmaria)	(Muellerina	Ileostylus))	(Cecarria	Loranthus)))	((Helixanthera	(Scurrula	Taxillus))	((Moquiniella	Agelanthus)	(Tapinanthus	Englerina)))))	Decaisnina);
(Dendrophthoe	((Taxillus	((Moquiniella	Agelanthus)	(Tapinanthus	Englerina)))	(((Bakerella	Scurrula)	Helixanthera)	((Amyema	Benthamina)	((((((((Notanthera	(Macrosolen	(Nuytsia	Gaiadendron)))	Struthanthus)	(Peraxilla	(Atkinsonia	(Tristerix	Tripodanthus))))	Ligaria)	Tupeia)	Desmaria)	(Muellerina	Ileostylus))	(Cecarria	Loranthus)))))	Decaisnina);
(Dendrophthoe	((((Moquiniella	(Agelanthus	(Tapinanthus	Englerina)))	((Amyema	Benthamina)	(((Tristerix	((((Peraxilla	Ligaria)	Desmaria)	(Tupeia	Atkinsonia))	(((Notanthera	(Nuytsia	Gaiadendron))	Macrosolen)	(Tripodanthus	Struthanthus))))	(Muellerina	Ileostylus))	(Cecarria	Loranthus))))	(Scurrula	(Taxillus	Helixanthera)))	Bakerella)	Decaisnina);
(Dendrophthoe	((((((Benthamina	Amyema)	(((Nuytsia	Desmaria)	(Tupeia	(((Gaiadendron	Peraxilla)	(((Ligaria	(Tristerix	Struthanthus))	Atkinsonia)	Tripodanthus))	Macrosolen)))	((Notanthera	Cecarria)	((Muellerina	Ileostylus)	Loranthus))))	(Moquiniella	(Agelanthus	(Tapinanthus	Englerina))))	(Scurrula	Helixanthera))	Bakerella)	Taxillus)	Decaisnina);
(Dendrophthoe	((((Benthamina	Amyema)	((((Nuytsia	Desmaria)	((Atkinsonia	(((Gaiadendron	(Peraxilla	Ligaria))	Macrosolen)	Tristerix))	((Struthanthus	Tripodanthus)	Tupeia)))	(Muellerina	Ileostylus))	(Loranthus	(Notanthera	Cecarria))))	(((Moquiniella	(Agelanthus	(Tapinanthus	Englerina)))	Helixanthera)	(Taxillus	Scurrula)))	Bakerella)	Decaisnina);
(Dendrophthoe	(Bakerella	((((Taxillus	Helixanthera)	Scurrula)	((Benthamina	Amyema)	(((((Macrosolen	(((Atkinsonia	(Tristerix	Tripodanthus))	(Peraxilla	Ligaria))	(Gaiadendron	Struthanthus)))	Tupeia)	(Nuytsia	Desmaria))	(Muellerina	Ileostylus))	(Loranthus	(Notanthera	Cecarria)))))	((Tapinanthus	Englerina)	(Moquiniella	Agelanthus))))	Decaisnina);
((((Bakerella	(Moquiniella	(Tapinanthus	(Agelanthus	Englerina))))	(Helixanthera	(Taxillus	Scurrula)))	(((Notanthera	((Desmaria	((((Atkinsonia	Macrosolen)	Peraxilla)	((Struthanthus	Tripodanthus)	Tristerix))	((Ligaria	Tupeia)	Gaiadendron)))	Nuytsia))	((Ileostylus	Muellerina)	Loranthus))	(Cecarria	(Amyema	Benthamina))))	Dendrophthoe	Decaisnina);
(((((Scurrula	((Helixanthera	Moquiniella)	(Tapinanthus	(Agelanthus	Englerina))))	((((Notanthera	((Desmaria	Nuytsia)	((Ligaria	(Macrosolen	Gaiadendron))	(((Peraxilla	Atkinsonia)	(Struthanthus	(Tristerix	Tripodanthus)))	Tupeia))))	(Cecarria	Loranthus))	(Ileostylus	Muellerina))	(Amyema	Benthamina)))	Taxillus)	Bakerella)	Dendrophthoe	Decaisnina);
(((((Helixanthera	(Bakerella	(Moquiniella	Agelanthus)))	((Taxillus	Tapinanthus)	Englerina))	Scurrula)	(Amyema	(((Benthamina	Notanthera)	(Cecarria	Loranthus))	((((Desmaria	Nuytsia)	((((Struthanthus	Tripodanthus)	(Macrosolen	Atkinsonia))	(Ligaria	Peraxilla))	(Tupeia	Gaiadendron)))	Tristerix)	(Ileostylus	Muellerina)))))	Dendrophthoe	Decaisnina);
(((Bakerella	(((Englerina	Tapinanthus)	(Moquiniella	Agelanthus))	((Helixanthera	Taxillus)	Scurrula)))	((Benthamina	Amyema)	((Loranthus	(Notanthera	Cecarria))	((((((Desmaria	Nuytsia)	(Atkinsonia	((Peraxilla	Gaiadendron)	Macrosolen)))	Tupeia)	(Struthanthus	Tripodanthus))	(Ligaria	Tristerix))	(Ileostylus	Muellerina)))))	Dendrophthoe	Decaisnina);
((((((Bakerella	(Moquiniella	(Agelanthus	(Englerina	Tapinanthus))))	Scurrula)	Helixanthera)	((Benthamina	Amyema)	((((Desmaria	Nuytsia)	(((Atkinsonia	((Tristerix	((Ligaria	Peraxilla)	Gaiadendron))	(Struthanthus	Tripodanthus)))	Macrosolen)	Tupeia))	(Ileostylus	Muellerina))	((Loranthus	Cecarria)	Notanthera))))	Taxillus)	Dendrophthoe	Decaisnina);
((Bakerella	(((((Moquiniella	(Agelanthus	Englerina))	Tapinanthus)	(Taxillus	Scurrula))	Helixanthera)	((Benthamina	Amyema)	((Ileostylus	Muellerina)	((Loranthus	Cecarria)	(Notanthera	((Tristerix	(((Atkinsonia	(Peraxilla	(Macrosolen	Gaiadendron)))	(Struthanthus	Tripodanthus))	(Tupeia	(Desmaria	Nuytsia))))	Ligaria)))))))	Dendrophthoe	Decaisnina);
((((((Bakerella	Moquiniella)	(Agelanthus	(Englerina	Tapinanthus)))	Scurrula)	(Benthamina	(Helixanthera	(Amyema	((Notanthera	((Ileostylus	Muellerina)	((((Tupeia	(Macrosolen	(Gaiadendron	Peraxilla)))	((Struthanthus	Tripodanthus)	Atkinsonia))	(Desmaria	Nuytsia))	(Ligaria	Tristerix))))	(Loranthus	Cecarria))))))	Taxillus)	Dendrophthoe	Decaisnina);
((((((Englerina	Tapinanthus)	(Moquiniella	Agelanthus))	(Helixanthera	(Taxillus	Scurrula)))	(Amyema	(((Loranthus	Cecarria)	Benthamina)	(Notanthera	((Ileostylus	Muellerina)	(((Atkinsonia	(Desmaria	Nuytsia))	((Struthanthus	Tripodanthus)	((Macrosolen	(Gaiadendron	(Ligaria	Peraxilla)))	Tupeia)))	Tristerix))))))	Bakerella)	Dendrophthoe	Decaisnina);
(((((((Englerina	Tapinanthus)	(Moquiniella	Agelanthus))	(Helixanthera	Scurrula))	((Loranthus	((Cecarria	Notanthera)	((Ileostylus	Muellerina)	((Desmaria	Tupeia)	((Struthanthus	(Macrosolen	Nuytsia))	((Ligaria	(Gaiadendron	Peraxilla))	(Atkinsonia	(Tristerix	Tripodanthus))))))))	(Benthamina	Amyema)))	Bakerella)	Taxillus)	Dendrophthoe	Decaisnina);
(((((Cecarria	Notanthera)	((Ileostylus	Muellerina)	(((Tristerix	((((Atkinsonia	Peraxilla)	(Tripodanthus	Struthanthus))	Gaiadendron)	(Macrosolen	((Nuytsia	Desmaria)	Tupeia))))	Ligaria)	Loranthus)))	(Benthamina	Amyema))	(Bakerella	((Helixanthera	(Taxillus	Scurrula))	(Tapinanthus	((Agelanthus	Englerina)	Moquiniella)))))	Dendrophthoe	Decaisnina);
((Bakerella	(((Scurrula	(Helixanthera	((Moquiniella	Agelanthus)	(Englerina	Tapinanthus))))	(((Cecarria	Loranthus)	(Notanthera	((Muellerina	Ileostylus)	(((Macrosolen	((Struthanthus	Tripodanthus)	((Atkinsonia	Peraxilla)	(Gaiadendron	(Ligaria	Tristerix)))))	Tupeia)	(Nuytsia	Desmaria)))))	(Benthamina	Amyema)))	Taxillus))	Dendrophthoe	Decaisnina);
((Bakerella	((((Benthamina	(Amyema	((((Cecarria	Loranthus)	(Notanthera	(((Macrosolen	(((Struthanthus	Tripodanthus)	(Atkinsonia	(Ligaria	Peraxilla)))	Gaiadendron))	Tupeia)	(Nuytsia	Desmaria))))	(Muellerina	Ileostylus))	Tristerix)))	((Moquiniella	Agelanthus)	(Englerina	Tapinanthus)))	(Scurrula	Helixanthera))	Taxillus))	Dendrophthoe	Decaisnina);
(((Bakerella	(((Taxillus	Scurrula)	((Moquiniella	Agelanthus)	(Englerina	Tapinanthus)))	Helixanthera))	(Benthamina	(Amyema	(((Cecarria	Loranthus)	(Notanthera	((((Atkinsonia	(Gaiadendron	((Ligaria	Peraxilla)	(Struthanthus	Tripodanthus))))	Tristerix)	(Macrosolen	Tupeia))	(Nuytsia	Desmaria))))	(Muellerina	Ileostylus)))))	Dendrophthoe	Decaisnina);
((Bakerella	((((Taxillus	Scurrula)	((Agelanthus	Englerina)	Tapinanthus))	(Moquiniella	Helixanthera))	(Benthamina	(Amyema	(((Cecarria	Loranthus)	(((Atkinsonia	(((Ligaria	Tristerix)	(Gaiadendron	(Macrosolen	Peraxilla)))	(Struthanthus	Tripodanthus)))	(Tupeia	(Nuytsia	Desmaria)))	(Muellerina	Ileostylus)))	Notanthera)))))	Dendrophthoe	Decaisnina);
(((((Moquiniella	Agelanthus)	(Englerina	Tapinanthus))	(((Helixanthera	Scurrula)	Taxillus)	(((Notanthera	(((((Struthanthus	Tripodanthus)	(Atkinsonia	Desmaria))	((Ligaria	Tristerix)	Nuytsia))	Tupeia)	(Gaiadendron	(Macrosolen	Peraxilla))))	((Muellerina	Ileostylus)	(Cecarria	Loranthus)))	(Benthamina	Amyema))))	Bakerella)	Dendrophthoe	Decaisnina);
((((Scurrula	(Helixanthera	(Moquiniella	(Agelanthus	(Englerina	Tapinanthus)))))	(Amyema	(((Cecarria	Loranthus)	((((Tupeia	((Peraxilla	(Desmaria	Atkinsonia))	((((Gaiadendron	Notanthera)	Macrosolen)	Nuytsia)	(Struthanthus	Tripodanthus))))	Ligaria)	Tristerix)	(Muellerina	Ileostylus)))	Benthamina)))	(Taxillus	Bakerella))	Dendrophthoe	Decaisnina);
(((((Moquiniella	(Agelanthus	(Englerina	Tapinanthus)))	(Scurrula	Helixanthera))	(((Cecarria	Loranthus)	(((Tupeia	Desmaria)	((((Notanthera	(Macrosolen	Nuytsia))	Struthanthus)	(((Gaiadendron	Peraxilla)	(Ligaria	Tristerix))	Atkinsonia))	Tripodanthus))	(Muellerina	Ileostylus)))	(Benthamina	Amyema)))	(Taxillus	Bakerella))	Dendrophthoe	Decaisnina);
((Taxillus	(Bakerella	(((Moquiniella	(Agelanthus	(Englerina	Tapinanthus)))	(Scurrula	Helixanthera))	((((Tupeia	((Nuytsia	Desmaria)	((((Struthanthus	Atkinsonia)	(Notanthera	(Tripodanthus	(Ligaria	Tristerix))))	(Gaiadendron	Peraxilla))	Macrosolen)))	(Muellerina	Ileostylus))	Loranthus)	(Cecarria	(Benthamina	Amyema))))))	Dendrophthoe	Decaisnina);
((((Bakerella	(((Englerina	Tapinanthus)	Agelanthus)	Moquiniella))	(Scurrula	(Helixanthera	Taxillus)))	((((Ligaria	((((Macrosolen	Gaiadendron)	Peraxilla)	Tristerix)	((((Struthanthus	Tripodanthus)	Tupeia)	(Nuytsia	Desmaria))	Atkinsonia)))	(Muellerina	Ileostylus))	((Notanthera	Cecarria)	Loranthus))	(Benthamina	Amyema)))	Dendrophthoe	Decaisnina);
(((((Scurrula	Taxillus)	(Helixanthera	(((Englerina	Tapinanthus)	Agelanthus)	Moquiniella)))	((Notanthera	((Desmaria	(Tupeia	(((Tristerix	(Tripodanthus	Atkinsonia))	(Ligaria	Peraxilla))	(((Gaiadendron	Nuytsia)	Macrosolen)	Struthanthus))))	(Muellerina	Ileostylus)))	(((Cecarria	Loranthus)	Benthamina)	Amyema)))	Bakerella)	Dendrophthoe	Decaisnina);
(Dendrophthoe	(((((Englerina	((Bakerella	Agelanthus)	Moquiniella))	(Helixanthera	Scurrula))	Tapinanthus)	(((((((Nuytsia	Desmaria)	((Tupeia	((Tripodanthus	Struthanthus)	(Gaiadendron	(Peraxilla	Macrosolen))))	Atkinsonia))	Tristerix)	Ligaria)	(Muellerina	Ileostylus))	((Cecarria	Notanthera)	Loranthus))	(Amyema	Benthamina)))	Taxillus)	Decaisnina);
(Dendrophthoe	(((((Agelanthus	(Tapinanthus	Englerina))	Moquiniella)	(Helixanthera	(Taxillus	Scurrula)))	((((Cecarria	Loranthus)	(Notanthera	(((((Nuytsia	Desmaria)	(Tupeia	((Tripodanthus	Struthanthus)	(Atkinsonia	(Gaiadendron	(Peraxilla	Macrosolen))))))	Tristerix)	Ligaria)	(Muellerina	Ileostylus))))	Amyema)	Benthamina))	Bakerella)	Decaisnina);
(Dendrophthoe	(((Moquiniella	(Helixanthera	((Tapinanthus	(Englerina	Agelanthus))	(Taxillus	Scurrula))))	(((((Macrosolen	(Tupeia	Desmaria))	(Tristerix	(((Ligaria	Peraxilla)	((Tripodanthus	Struthanthus)	Atkinsonia))	(Nuytsia	Gaiadendron))))	(Muellerina	Ileostylus))	(Loranthus	(Cecarria	Notanthera)))	(Amyema	Benthamina)))	Bakerella)	Decaisnina);
(Dendrophthoe	(((((Taxillus	Scurrula)	Helixanthera)	(Tapinanthus	(Moquiniella	(Englerina	Agelanthus))))	((((((Macrosolen	(Nuytsia	Gaiadendron))	Struthanthus)	(Tupeia	((Desmaria	((Tristerix	Tripodanthus)	Atkinsonia))	(Ligaria	Peraxilla))))	(Muellerina	Ileostylus))	(Loranthus	(Cecarria	Notanthera)))	(Amyema	Benthamina)))	Bakerella)	Decaisnina);
(Dendrophthoe	(((((Taxillus	Scurrula)	Helixanthera)	(Tapinanthus	(Moquiniella	(Englerina	Agelanthus))))	((((Loranthus	(Muellerina	Ileostylus))	((Cecarria	Notanthera)	(Tristerix	((Nuytsia	Desmaria)	((((Struthanthus	Tripodanthus)	(Gaiadendron	(Macrosolen	Peraxilla)))	Atkinsonia)	Tupeia)))))	Ligaria)	(Amyema	Benthamina)))	Bakerella)	Decaisnina);
(Dendrophthoe	((((((Cecarria	Notanthera)	((Nuytsia	Macrosolen)	(Loranthus	((Desmaria	((Atkinsonia	(((Gaiadendron	(Ligaria	Peraxilla))	Tristerix)	(Struthanthus	Tripodanthus)))	Tupeia))	(Muellerina	Ileostylus)))))	(Amyema	Benthamina))	(Scurrula	Helixanthera))	(Bakerella	((Englerina	Tapinanthus)	(Moquiniella	Agelanthus))))	Taxillus)	Decaisnina);
(Dendrophthoe	(Bakerella	((((((Atkinsonia	(((((Gaiadendron	Notanthera)	(Nuytsia	Macrosolen))	Peraxilla)	(Ligaria	Tristerix))	(Struthanthus	Tripodanthus)))	(Tupeia	Desmaria))	(Muellerina	Ileostylus))	(Cecarria	Loranthus))	(Amyema	Benthamina))	(((Tapinanthus	(Moquiniella	(Agelanthus	Englerina)))	(Taxillus	Scurrula))	Helixanthera)))	Decaisnina);
(Dendrophthoe	(Bakerella	((((((((Atkinsonia	(((Macrosolen	((Notanthera	Nuytsia)	Gaiadendron))	Peraxilla)	(Struthanthus	Tripodanthus)))	Tristerix)	(Tupeia	Desmaria))	Ligaria)	(Muellerina	Ileostylus))	(Cecarria	Loranthus))	(Amyema	Benthamina))	((Tapinanthus	(Helixanthera	(Moquiniella	(Agelanthus	Englerina))))	(Taxillus	Scurrula))))	Decaisnina);
(Dendrophthoe	(Bakerella	(((((Desmaria	((Atkinsonia	((((Struthanthus	(Macrosolen	(Notanthera	Nuytsia)))	Gaiadendron)	Peraxilla)	(Tripodanthus	(Ligaria	Tristerix))))	Tupeia))	(Muellerina	Ileostylus))	(Cecarria	Loranthus))	(Amyema	Benthamina))	((Moquiniella	Helixanthera)	((Taxillus	Scurrula)	((Tapinanthus	Englerina)	Agelanthus)))))	Decaisnina);
(Dendrophthoe	(Bakerella	((((((Atkinsonia	((Struthanthus	Tripodanthus)	(((Macrosolen	((Gaiadendron	Notanthera)	Nuytsia))	Peraxilla)	(Ligaria	Tristerix))))	(Tupeia	Desmaria))	(Loranthus	(Muellerina	Ileostylus)))	Cecarria)	(Amyema	Benthamina))	((Helixanthera	(Taxillus	Scurrula))	((Tapinanthus	Englerina)	(Moquiniella	Agelanthus)))))	Decaisnina);
(Dendrophthoe	(((((Ileostylus	Muellerina)	((Loranthus	Cecarria)	(Notanthera	(Desmaria	((((Atkinsonia	(Gaiadendron	(Peraxilla	Ligaria)))	(Tristerix	(Struthanthus	Tripodanthus)))	(Tupeia	Macrosolen))	Nuytsia)))))	(Benthamina	Amyema))	((Helixanthera	(Taxillus	Scurrula))	((Tapinanthus	Englerina)	(Moquiniella	Agelanthus))))	Bakerella)	Decaisnina);
(Dendrophthoe	((((((Notanthera	((Desmaria	Nuytsia)	(((Struthanthus	Tripodanthus)	(Atkinsonia	((Ligaria	Tristerix)	(Macrosolen	(Gaiadendron	Peraxilla)))))	Tupeia)))	((Ileostylus	Muellerina)	(Loranthus	Cecarria)))	(Benthamina	Amyema))	((Helixanthera	Scurrula)	(Moquiniella	(Agelanthus	(Tapinanthus	Englerina)))))	Taxillus)	Bakerella)	Decaisnina);
(Dendrophthoe	((((Notanthera	((Atkinsonia	((Nuytsia	Tristerix)	((Struthanthus	Tripodanthus)	(Macrosolen	(Gaiadendron	(Ligaria	Peraxilla))))))	(Tupeia	Desmaria)))	((Ileostylus	Muellerina)	(Loranthus	Cecarria)))	(Benthamina	Amyema))	((Bakerella	(Scurrula	(((Tapinanthus	Englerina)	(Moquiniella	Agelanthus))	Helixanthera)))	Taxillus))	Decaisnina);
(Dendrophthoe	((((((Loranthus	Cecarria)	(Ileostylus	Muellerina))	(((Nuytsia	Desmaria)	((Macrosolen	(((Gaiadendron	(Ligaria	Peraxilla))	Atkinsonia)	(Tristerix	(Struthanthus	Tripodanthus))))	Tupeia))	Notanthera))	(Benthamina	Amyema))	((Helixanthera	(Scurrula	Taxillus))	((Tapinanthus	(Agelanthus	Englerina))	Moquiniella)))	Bakerella)	Decaisnina);
(Dendrophthoe	(((Moquiniella	Bakerella)	(((((((Nuytsia	(((Gaiadendron	Peraxilla)	Atkinsonia)	(Tristerix	(Struthanthus	Tripodanthus))))	Macrosolen)	Desmaria)	Tupeia)	(Ligaria	(Cecarria	Notanthera)))	(Loranthus	(Ileostylus	Muellerina)))	(Benthamina	Amyema)))	((Helixanthera	Scurrula)	(Taxillus	(Tapinanthus	(Agelanthus	Englerina)))))	Decaisnina);
(Dendrophthoe	((Taxillus	((Helixanthera	(((Agelanthus	Moquiniella)	(Tapinanthus	Englerina))	Scurrula))	((Ileostylus	((Loranthus	Cecarria)	Muellerina))	(((((Atkinsonia	((Struthanthus	(Ligaria	Tristerix))	Tripodanthus))	(Gaiadendron	Peraxilla))	Macrosolen)	((Nuytsia	Desmaria)	Tupeia))	(Notanthera	(Benthamina	Amyema))))))	Bakerella)	Decaisnina);
(Dendrophthoe	((((Benthamina	Amyema)	(((((Nuytsia	Desmaria)	(((Tripodanthus	Struthanthus)	(Atkinsonia	((Gaiadendron	Peraxilla)	Macrosolen)))	Tupeia))	(Ileostylus	(Loranthus	Muellerina)))	(Ligaria	(Cecarria	Notanthera)))	Tristerix))	(Bakerella	(Moquiniella	((Tapinanthus	Englerina)	Agelanthus))))	(Scurrula	(Helixanthera	Taxillus)))	Decaisnina);
(Dendrophthoe	(Taxillus	((((Benthamina	Amyema)	((Loranthus	(((Nuytsia	((Tupeia	(Atkinsonia	Desmaria))	((Tripodanthus	Struthanthus)	((Gaiadendron	(Ligaria	Peraxilla))	Macrosolen))))	Tristerix)	Notanthera))	(Cecarria	(Muellerina	Ileostylus))))	(Scurrula	(Tapinanthus	(Bakerella	(Moquiniella	(Agelanthus	Englerina))))))	Helixanthera))	Decaisnina);
(Dendrophthoe	(((((Helixanthera	Scurrula)	(Moquiniella	(Agelanthus	(Englerina	Tapinanthus))))	((Benthamina	Amyema)	(((Desmaria	((Atkinsonia	(((Tristerix	Tripodanthus)	Struthanthus)	(Gaiadendron	(Ligaria	Peraxilla))))	Tupeia))	(Nuytsia	Macrosolen))	(((Muellerina	Ileostylus)	(Cecarria	Loranthus))	Notanthera))))	Bakerella)	Taxillus)	Decaisnina);
(Dendrophthoe	((((Helixanthera	(Taxillus	Scurrula))	((Englerina	(Moquiniella	Agelanthus))	Tapinanthus))	((Benthamina	Amyema)	((((Atkinsonia	((Tristerix	Ligaria)	(Peraxilla	(Tripodanthus	((((Gaiadendron	Nuytsia)	Macrosolen)	Notanthera)	Struthanthus)))))	(Tupeia	Desmaria))	(Muellerina	Ileostylus))	(Cecarria	Loranthus))))	Bakerella)	Decaisnina);
(((Scurrula	(((Tapinanthus	Englerina)	(Moquiniella	Agelanthus))	Bakerella))	((Helixanthera	(((((((((Tripodanthus	Struthanthus)	(Atkinsonia	Peraxilla))	Tupeia)	Gaiadendron)	(Macrosolen	(Desmaria	Nuytsia)))	(Tristerix	Ligaria))	(Loranthus	(Muellerina	Ileostylus)))	(Notanthera	Cecarria))	(Benthamina	Amyema)))	Taxillus))	Dendrophthoe	Decaisnina);
(((((((Tupeia	(Macrosolen	(Desmaria	Nuytsia)))	(((((Atkinsonia	Gaiadendron)	Tristerix)	(Peraxilla	Ligaria))	(Tripodanthus	Struthanthus))	Notanthera))	((Muellerina	Ileostylus)	(Loranthus	Cecarria)))	(Benthamina	Amyema))	((Moquiniella	(Agelanthus	(Tapinanthus	Englerina)))	Bakerella))	(Taxillus	(Helixanthera	Scurrula)))	Dendrophthoe	Decaisnina);
(((((Tapinanthus	Englerina)	(Moquiniella	Agelanthus))	(Helixanthera	(Scurrula	Taxillus)))	((Amyema	((Loranthus	Cecarria)	((((Macrosolen	((Atkinsonia	(((Gaiadendron	(Peraxilla	Ligaria))	Notanthera)	Tristerix))	(Tripodanthus	Struthanthus)))	Tupeia)	(Desmaria	Nuytsia))	(Muellerina	Ileostylus))))	(Benthamina	Bakerella)))	Dendrophthoe	Decaisnina);
(((((((Benthamina	Amyema)	((((Macrosolen	(((Atkinsonia	((Gaiadendron	(Peraxilla	Ligaria))	Notanthera))	(Tripodanthus	Struthanthus))	Tristerix))	Tupeia)	(Desmaria	Nuytsia))	((Muellerina	Ileostylus)	(Loranthus	Cecarria))))	Helixanthera)	(((Tapinanthus	Englerina)	(Moquiniella	Agelanthus))	Scurrula))	Taxillus)	Bakerella)	Dendrophthoe	Decaisnina);
(((((Benthamina	Amyema)	((((Desmaria	(Nuytsia	(((Peraxilla	(Atkinsonia	(Macrosolen	(Tristerix	Tripodanthus))))	Struthanthus)	(Ligaria	(Tupeia	Gaiadendron)))))	Notanthera)	((Muellerina	Ileostylus)	Loranthus))	Cecarria))	Bakerella)	((Helixanthera	(Scurrula	Taxillus))	(Moquiniella	(Agelanthus	(Tapinanthus	Englerina)))))	Dendrophthoe	Decaisnina);
((((((((((Macrosolen	Nuytsia)	((Tupeia	Desmaria)	((Tripodanthus	Struthanthus)	(Atkinsonia	(Tristerix	((Peraxilla	Ligaria)	Gaiadendron))))))	Notanthera)	(Cecarria	Loranthus))	(Benthamina	Amyema))	(Muellerina	Ileostylus))	Bakerella)	((Helixanthera	Scurrula)	((Tapinanthus	Englerina)	(Moquiniella	Agelanthus))))	Taxillus)	Dendrophthoe	Decaisnina);
((Bakerella	(((Taxillus	Scurrula)	(((Tapinanthus	Englerina)	(Moquiniella	Agelanthus))	Helixanthera))	((Benthamina	Amyema)	(((Macrosolen	(Notanthera	Nuytsia))	(Desmaria	((((Muellerina	Ileostylus)	(Tristerix	Ligaria))	((Peraxilla	(Gaiadendron	Atkinsonia))	(Tripodanthus	Struthanthus)))	Tupeia)))	(Cecarria	Loranthus)))))	Dendrophthoe	Decaisnina);
(((((Scurrula	Taxillus)	((Moquiniella	Agelanthus)	(Tapinanthus	Englerina)))	Helixanthera)	(((Benthamina	Amyema)	(((((Tupeia	((Gaiadendron	(((Ligaria	Peraxilla)	(Atkinsonia	(Tristerix	Tripodanthus)))	Struthanthus))	Macrosolen))	(Nuytsia	Desmaria))	Notanthera)	(Cecarria	Loranthus))	(Muellerina	Ileostylus)))	Bakerella))	Dendrophthoe	Decaisnina);
((Bakerella	(((Helixanthera	(Taxillus	Scurrula))	((((Cecarria	Loranthus)	(Muellerina	Ileostylus))	(((Desmaria	Tupeia)	(((Ligaria	Peraxilla)	(Tristerix	(Tripodanthus	Struthanthus)))	Atkinsonia))	((Macrosolen	(Gaiadendron	Nuytsia))	Notanthera)))	(Amyema	Benthamina)))	(Moquiniella	(Agelanthus	(Tapinanthus	Englerina)))))	Dendrophthoe	Decaisnina);
((Bakerella	(Taxillus	(((Helixanthera	((Tapinanthus	Englerina)	(Moquiniella	Agelanthus)))	Scurrula)	(((Muellerina	Ileostylus)	((((Tripodanthus	Struthanthus)	((Atkinsonia	(Tristerix	(Desmaria	Tupeia)))	(Ligaria	Peraxilla)))	((Nuytsia	(Notanthera	Macrosolen))	Gaiadendron))	(Cecarria	Loranthus)))	(Amyema	Benthamina)))))	Dendrophthoe	Decaisnina);
(Dendrophthoe	((Taxillus	(((Moquiniella	((Tapinanthus	Englerina)	Agelanthus))	(Helixanthera	Scurrula))	((((((Struthanthus	Tripodanthus)	((((Ligaria	Peraxilla)	(Notanthera	(Macrosolen	Gaiadendron)))	Atkinsonia)	Tupeia))	(Nuytsia	Desmaria))	((Cecarria	Loranthus)	(Muellerina	Ileostylus)))	Tristerix)	(Amyema	Benthamina))))	Bakerella)	Decaisnina);
(Dendrophthoe	(Taxillus	(((Scurrula	(((((((Nuytsia	Desmaria)	Tupeia)	(Gaiadendron	(Struthanthus	(Peraxilla	(Atkinsonia	(Tristerix	Tripodanthus))))))	Macrosolen)	(Notanthera	Ligaria))	(Loranthus	((Cecarria	Muellerina)	Ileostylus)))	(Amyema	Benthamina)))	(Bakerella	(Tapinanthus	(Englerina	(Agelanthus	Moquiniella)))))	Helixanthera))	Decaisnina);
(Dendrophthoe	((Bakerella	(Helixanthera	(((Scurrula	Taxillus)	(Agelanthus	(Tapinanthus	Englerina)))	Moquiniella)))	(((Ileostylus	((((Atkinsonia	((Tripodanthus	Struthanthus)	(Tupeia	((Notanthera	(Macrosolen	Nuytsia))	Desmaria))))	((Ligaria	Peraxilla)	Gaiadendron))	Tristerix)	Muellerina))	(Loranthus	Cecarria))	(Amyema	Benthamina)))	Decaisnina);
(Dendrophthoe	((Bakerella	((Helixanthera	(Scurrula	Taxillus))	((Moquiniella	(Tapinanthus	Englerina))	Agelanthus)))	((((Muellerina	Ileostylus)	(Loranthus	Cecarria))	(Notanthera	((Nuytsia	Desmaria)	(((((Ligaria	Peraxilla)	(Atkinsonia	(Gaiadendron	Macrosolen)))	Tupeia)	(Tripodanthus	Struthanthus))	Tristerix))))	(Amyema	Benthamina)))	Decaisnina);
(Dendrophthoe	(Taxillus	(((((Tapinanthus	Englerina)	(Bakerella	(Agelanthus	Moquiniella)))	((((((Nuytsia	Desmaria)	Tupeia)	(Macrosolen	((Atkinsonia	((Ligaria	Tristerix)	(Peraxilla	Gaiadendron)))	(Tripodanthus	Struthanthus))))	(Muellerina	(Ileostylus	Notanthera)))	(Loranthus	Cecarria))	(Amyema	Benthamina)))	Helixanthera)	Scurrula))	Decaisnina);
(Dendrophthoe	(((((Muellerina	Ileostylus)	(((Loranthus	Cecarria)	(((Macrosolen	((Ligaria	Peraxilla)	Gaiadendron))	(Tristerix	Nuytsia))	(((Tripodanthus	Struthanthus)	(Atkinsonia	Desmaria))	Tupeia)))	Notanthera))	(Amyema	Benthamina))	((Helixanthera	(Scurrula	Taxillus))	((Tapinanthus	Englerina)	(Agelanthus	Moquiniella))))	Bakerella)	Decaisnina);
(Dendrophthoe	((((Tapinanthus	Englerina)	((Bakerella	Agelanthus)	Moquiniella))	(Helixanthera	(Scurrula	Taxillus)))	(Loranthus	(((Muellerina	Ileostylus)	((Ligaria	Tristerix)	((((Nuytsia	Desmaria)	Tupeia)	(Atkinsonia	(Macrosolen	(Peraxilla	Gaiadendron))))	(Tripodanthus	Struthanthus))))	((Amyema	Benthamina)	(Cecarria	Notanthera)))))	Decaisnina);
(Dendrophthoe	(((((Scurrula	Taxillus)	Helixanthera)	((Tapinanthus	Englerina)	(Agelanthus	Moquiniella)))	((Amyema	Benthamina)	(((((Cecarria	Loranthus)	Muellerina)	Ileostylus)	(Notanthera	((Tupeia	((Peraxilla	(Atkinsonia	Desmaria))	(Tripodanthus	Struthanthus)))	(Tristerix	(Macrosolen	(Gaiadendron	Nuytsia))))))	Ligaria)))	Bakerella)	Decaisnina);
(Dendrophthoe	((Taxillus	((Helixanthera	(((Tapinanthus	Englerina)	(Agelanthus	Moquiniella))	((Amyema	Benthamina)	((Muellerina	(Notanthera	Ileostylus))	(((Tristerix	(((Tripodanthus	Struthanthus)	(Atkinsonia	(Macrosolen	(Gaiadendron	Nuytsia))))	(Ligaria	Peraxilla)))	(Tupeia	Desmaria))	(Cecarria	Loranthus))))))	Scurrula))	Bakerella)	Decaisnina);
(Dendrophthoe	((((Amyema	Benthamina)	((Cecarria	Loranthus)	((Muellerina	Ileostylus)	((Tupeia	((Tripodanthus	Struthanthus)	(Atkinsonia	Desmaria)))	((Tristerix	Ligaria)	(Peraxilla	((Notanthera	Macrosolen)	(Gaiadendron	Nuytsia))))))))	(Helixanthera	((Scurrula	Taxillus)	(Tapinanthus	(Englerina	(Agelanthus	Moquiniella))))))	Bakerella)	Decaisnina);
((((Scurrula	Helixanthera)	(((Benthamina	Amyema)	(((Notanthera	Cecarria)	Loranthus)	((Ileostylus	Muellerina)	((Atkinsonia	((Tristerix	(Tripodanthus	Struthanthus))	(((Ligaria	Peraxilla)	Gaiadendron)	(Macrosolen	Nuytsia))))	(Desmaria	Tupeia)))))	(Bakerella	(Moquiniella	Agelanthus))))	((Tapinanthus	Englerina)	Taxillus))	Dendrophthoe	Decaisnina);
(((((Benthamina	Amyema)	((Ileostylus	Muellerina)	(((((Peraxilla	(Notanthera	Gaiadendron))	(Atkinsonia	((Ligaria	Tristerix)	(Tripodanthus	Struthanthus))))	(Macrosolen	Tupeia))	(Nuytsia	Desmaria))	(Cecarria	Loranthus))))	((((Agelanthus	(Tapinanthus	Englerina))	Taxillus)	(Helixanthera	Moquiniella))	Scurrula))	Bakerella)	Dendrophthoe	Decaisnina);
(((((Benthamina	Amyema)	((((((((Notanthera	(Ligaria	Tristerix))	(Tripodanthus	Struthanthus))	Gaiadendron)	Peraxilla)	Atkinsonia)	(Macrosolen	Tupeia))	(Nuytsia	Desmaria))	((Cecarria	Loranthus)	(Ileostylus	Muellerina))))	(Scurrula	(Taxillus	Helixanthera)))	(((Moquiniella	Agelanthus)	(Tapinanthus	Englerina))	Bakerella))	Dendrophthoe	Decaisnina);
((Bakerella	((((Loranthus	(Ileostylus	Muellerina))	((Ligaria	(Tristerix	((((Peraxilla	Desmaria)	((Macrosolen	(Gaiadendron	Nuytsia))	Atkinsonia))	Tupeia)	(Tripodanthus	Struthanthus))))	Notanthera))	(Benthamina	(Amyema	Cecarria)))	((Helixanthera	(Scurrula	Taxillus))	(Moquiniella	(Agelanthus	(Tapinanthus	Englerina))))))	Dendrophthoe	Decaisnina);
((Taxillus	((Scurrula	(((Notanthera	((Cecarria	Loranthus)	((Ileostylus	Muellerina)	(((((Macrosolen	((Ligaria	Peraxilla)	Gaiadendron))	Atkinsonia)	Tupeia)	((Tristerix	Tripodanthus)	Struthanthus))	(Nuytsia	Desmaria)))))	(Benthamina	Amyema))	(((Agelanthus	Bakerella)	Moquiniella)	(Tapinanthus	Englerina))))	Helixanthera))	Dendrophthoe	Decaisnina);
(((Dendrophthoe	Taxillus)	Bakerella)	(Scurrula	(((Cecarria	((Loranthus	(Ileostylus	Muellerina))	(Notanthera	(Desmaria	(((Tupeia	(Peraxilla	(Atkinsonia	(Macrosolen	Tripodanthus))))	((Tristerix	Struthanthus)	Ligaria))	(Gaiadendron	Nuytsia))))))	(Benthamina	Amyema))	((Moquiniella	(Agelanthus	(Tapinanthus	Englerina)))	Helixanthera)))	Decaisnina);
(Dendrophthoe	(Taxillus	(((Cecarria	((Loranthus	(Ileostylus	Muellerina))	(Notanthera	(((Struthanthus	(Tristerix	Tripodanthus))	(Tupeia	((Ligaria	(Gaiadendron	(Macrosolen	Peraxilla)))	Atkinsonia)))	(Desmaria	Nuytsia)))))	(Benthamina	Amyema))	((Bakerella	(Moquiniella	(Agelanthus	(Tapinanthus	Englerina))))	(Helixanthera	Scurrula))))	Decaisnina);
(Dendrophthoe	((Bakerella	((((Cecarria	Benthamina)	Amyema)	Notanthera)	(((Ileostylus	Muellerina)	(Desmaria	(((Atkinsonia	(Tristerix	Tripodanthus))	((Nuytsia	(Struthanthus	Macrosolen))	((Peraxilla	Ligaria)	Gaiadendron)))	Tupeia)))	Loranthus)))	((Moquiniella	(Agelanthus	Englerina))	(Helixanthera	((Tapinanthus	Taxillus)	Scurrula))))	Decaisnina);
(Dendrophthoe	((Bakerella	(((Benthamina	Amyema)	Notanthera)	(((Ileostylus	Muellerina)	(Desmaria	((((Peraxilla	Ligaria)	(Atkinsonia	(Tristerix	Tripodanthus)))	(Gaiadendron	(Struthanthus	(Macrosolen	Nuytsia))))	Tupeia)))	(Cecarria	Loranthus))))	((Scurrula	Taxillus)	(((Englerina	Tapinanthus)	(Moquiniella	Agelanthus))	Helixanthera)))	Decaisnina);
(Dendrophthoe	((((((Notanthera	(Cecarria	Loranthus))	((Ileostylus	Muellerina)	(((((Peraxilla	Ligaria)	(Atkinsonia	(Desmaria	Tripodanthus)))	(Gaiadendron	(Struthanthus	(Macrosolen	Nuytsia))))	Tupeia)	Tristerix)))	Amyema)	Benthamina)	((Helixanthera	(Moquiniella	(Agelanthus	(Englerina	Tapinanthus))))	Scurrula))	(Bakerella	Taxillus))	Decaisnina);
(Dendrophthoe	(Taxillus	(Scurrula	((Helixanthera	((Moquiniella	(Agelanthus	(Tapinanthus	Englerina)))	Bakerella))	((Notanthera	(((Ileostylus	Muellerina)	(Cecarria	Loranthus))	(((((Atkinsonia	(Tripodanthus	Struthanthus))	Tupeia)	(((Gaiadendron	Macrosolen)	(Ligaria	Peraxilla))	Tristerix))	Desmaria)	Nuytsia)))	(Amyema	Benthamina)))))	Decaisnina);
(Dendrophthoe	(((Helixanthera	((Taxillus	Scurrula)	(Agelanthus	(Tapinanthus	Englerina))))	Moquiniella)	(Bakerella	(Benthamina	(((((Ileostylus	Muellerina)	(Cecarria	Loranthus))	(((Tupeia	((Struthanthus	(Gaiadendron	Peraxilla))	(Atkinsonia	(Macrosolen	(Tristerix	Tripodanthus)))))	(Desmaria	Nuytsia))	Notanthera))	Ligaria)	Amyema))))	Decaisnina);
(Dendrophthoe	((((Helixanthera	(((Tapinanthus	Englerina)	Agelanthus)	Taxillus))	Moquiniella)	Scurrula)	(Bakerella	(((Notanthera	Cecarria)	(((Ileostylus	Muellerina)	((Tristerix	Ligaria)	(((Macrosolen	Gaiadendron)	Peraxilla)	((((Desmaria	Nuytsia)	Atkinsonia)	Tupeia)	(Struthanthus	Tripodanthus)))))	Loranthus))	(Amyema	Benthamina))))	Decaisnina);
(Dendrophthoe	(Bakerella	(((((((Ileostylus	Muellerina)	((((((Gaiadendron	Peraxilla)	Tristerix)	((Macrosolen	Struthanthus)	Tripodanthus))	Atkinsonia)	((Desmaria	Nuytsia)	Tupeia))	Ligaria))	(Cecarria	Loranthus))	Notanthera)	(Amyema	Benthamina))	(((Tapinanthus	Englerina)	((Moquiniella	Agelanthus)	Helixanthera))	Scurrula))	Taxillus))	Decaisnina);
(Dendrophthoe	((((((Ileostylus	Muellerina)	((((Desmaria	Nuytsia)	((Atkinsonia	((Macrosolen	Struthanthus)	Tripodanthus))	Tupeia))	Tristerix)	(Gaiadendron	(Peraxilla	Ligaria))))	Loranthus)	(Cecarria	Notanthera))	(Amyema	Benthamina))	((Bakerella	(Tapinanthus	((Agelanthus	Englerina)	Moquiniella)))	(Helixanthera	(Taxillus	Scurrula))))	Decaisnina);
(Dendrophthoe	((((Amyema	((((Ileostylus	Muellerina)	(Tristerix	((((Peraxilla	Ligaria)	Gaiadendron)	Macrosolen)	(((Desmaria	Nuytsia)	((Struthanthus	Tripodanthus)	Tupeia))	Atkinsonia))))	Loranthus)	(Cecarria	Notanthera)))	Benthamina)	((Moquiniella	(Agelanthus	(Tapinanthus	Englerina)))	(Helixanthera	(Taxillus	Scurrula))))	Bakerella)	Decaisnina);
(Dendrophthoe	(((Bakerella	(Moquiniella	Agelanthus))	(Scurrula	((Tapinanthus	Englerina)	(Helixanthera	((((((Tupeia	(Ileostylus	Muellerina))	(Macrosolen	((Gaiadendron	(((Peraxilla	Ligaria)	(Struthanthus	Tripodanthus))	Atkinsonia))	Tristerix)))	Desmaria)	(Nuytsia	Notanthera))	(Cecarria	Loranthus))	(Benthamina	Amyema))))))	Taxillus)	Decaisnina);
(Dendrophthoe	(((((((((Desmaria	Atkinsonia)	(Tupeia	((Ligaria	Tristerix)	(Peraxilla	(Macrosolen	Gaiadendron)))))	(Struthanthus	Tripodanthus))	Nuytsia)	Notanthera)	(Cecarria	Loranthus))	(Ileostylus	Muellerina))	(Benthamina	Amyema))	(((Bakerella	(Moquiniella	Agelanthus))	(Helixanthera	(Taxillus	Scurrula)))	(Tapinanthus	Englerina)))	Decaisnina);
(Dendrophthoe	(((((((((Nuytsia	Desmaria)	((Tupeia	Atkinsonia)	((Gaiadendron	(Peraxilla	Ligaria))	Tristerix)))	(Struthanthus	Tripodanthus))	Macrosolen)	Notanthera)	(Cecarria	Loranthus))	(Ileostylus	Muellerina))	(Benthamina	Amyema))	(((Bakerella	(Moquiniella	Agelanthus))	Helixanthera)	((Taxillus	Scurrula)	(Tapinanthus	Englerina))))	Decaisnina);
(Dendrophthoe	(Taxillus	(((Bakerella	(Moquiniella	Agelanthus))	(Tapinanthus	Englerina))	(((((Ileostylus	Muellerina)	((Tupeia	((Nuytsia	Desmaria)	((((Atkinsonia	(Peraxilla	Ligaria))	((Struthanthus	Tripodanthus)	Tristerix))	Gaiadendron)	Macrosolen)))	(Cecarria	Notanthera)))	Loranthus)	(Benthamina	Amyema))	(Helixanthera	Scurrula))))	Decaisnina);
(Dendrophthoe	((((Moquiniella	(Agelanthus	(Tapinanthus	Englerina)))	Bakerella)	(Taxillus	(Helixanthera	Scurrula)))	((Benthamina	Amyema)	((((Cecarria	Notanthera)	((((Tristerix	Ligaria)	Struthanthus)	(Peraxilla	(Tripodanthus	Atkinsonia)))	(((Nuytsia	Loranthus)	Gaiadendron)	(Ileostylus	Muellerina))))	Macrosolen)	(Tupeia	Desmaria))))	Decaisnina);
(Dendrophthoe	((((Benthamina	Amyema)	((Cecarria	Loranthus)	((Notanthera	((((Struthanthus	Tripodanthus)	(Atkinsonia	(Tristerix	((Ligaria	Peraxilla)	Gaiadendron))))	Macrosolen)	(Tupeia	(Nuytsia	Desmaria))))	(Ileostylus	Muellerina))))	Bakerella)	(Helixanthera	(((Moquiniella	(Agelanthus	Englerina))	Tapinanthus)	(Taxillus	Scurrula))))	Decaisnina);
(Dendrophthoe	(Bakerella	(Taxillus	(((Benthamina	Amyema)	(((Macrosolen	(((Tristerix	((Ileostylus	Muellerina)	Gaiadendron))	(Tupeia	(Atkinsonia	(Ligaria	Peraxilla))))	(Struthanthus	Tripodanthus)))	(Nuytsia	Desmaria))	((Cecarria	Notanthera)	Loranthus)))	(Scurrula	((Helixanthera	(Moquiniella	(Agelanthus	Englerina)))	Tapinanthus)))))	Decaisnina);
(Dendrophthoe	(Bakerella	((Benthamina	((Cecarria	Loranthus)	((Notanthera	(Macrosolen	(Nuytsia	((Desmaria	((((Ileostylus	Muellerina)	Tripodanthus)	Tristerix)	(Atkinsonia	((Ligaria	(Gaiadendron	Peraxilla))	Tupeia))))	Struthanthus))))	Amyema)))	(((Helixanthera	(Moquiniella	(Agelanthus	Englerina)))	Tapinanthus)	(Scurrula	Taxillus))))	Decaisnina);
(Dendrophthoe	((((Amyema	(Cecarria	Benthamina))	((Notanthera	(Desmaria	(Tupeia	(Macrosolen	((((Gaiadendron	Nuytsia)	Peraxilla)	(Tristerix	Ligaria))	((Struthanthus	Tripodanthus)	Atkinsonia))))))	((Ileostylus	Muellerina)	Loranthus)))	(((Moquiniella	(Agelanthus	Englerina))	Tapinanthus)	(Helixanthera	(Scurrula	Taxillus))))	Bakerella)	Decaisnina);
(Dendrophthoe	(((((((Ileostylus	Muellerina)	Loranthus)	(Notanthera	(Nuytsia	(((Peraxilla	Gaiadendron)	((Tupeia	((Tristerix	Ligaria)	(Macrosolen	Struthanthus)))	(Tripodanthus	Atkinsonia)))	Desmaria))))	(Cecarria	(Benthamina	Amyema)))	(((Helixanthera	Tapinanthus)	((Agelanthus	Englerina)	Moquiniella))	Scurrula))	Bakerella)	Taxillus)	Decaisnina);
(Dendrophthoe	((((Moquiniella	((Englerina	Tapinanthus)	Agelanthus))	((Helixanthera	Scurrula)	((Notanthera	(((Tupeia	(((Macrosolen	(Peraxilla	Gaiadendron))	Atkinsonia)	((Struthanthus	Tripodanthus)	(Tristerix	Ligaria))))	Desmaria)	((Ileostylus	Muellerina)	(Nuytsia	(Cecarria	Loranthus)))))	(Amyema	Benthamina))))	Bakerella)	Taxillus)	Decaisnina);
(Dendrophthoe	((((Taxillus	Scurrula)	(((Englerina	Tapinanthus)	(Agelanthus	Moquiniella))	Helixanthera))	((((Ileostylus	Muellerina)	(Cecarria	Loranthus))	(Notanthera	(Desmaria	(Nuytsia	((((Macrosolen	(Tristerix	Struthanthus))	(Ligaria	(Gaiadendron	Tupeia)))	(Tripodanthus	Peraxilla))	Atkinsonia)))))	(Amyema	Benthamina)))	Bakerella)	Decaisnina);
(Dendrophthoe	(((Scurrula	(((Bakerella	(Agelanthus	Moquiniella))	(Englerina	Tapinanthus))	Helixanthera))	(((Cecarria	Loranthus)	(Notanthera	((Ileostylus	Muellerina)	((((Atkinsonia	(Tristerix	Tripodanthus))	((Gaiadendron	(Peraxilla	Ligaria))	(Struthanthus	Macrosolen)))	Tupeia)	(Desmaria	Nuytsia)))))	(Amyema	Benthamina)))	Taxillus)	Decaisnina);
(Dendrophthoe	((Bakerella	(Agelanthus	Moquiniella))	((((Englerina	Tapinanthus)	Taxillus)	(Helixanthera	Scurrula))	(((Cecarria	Loranthus)	(Ileostylus	((((((Peraxilla	(Atkinsonia	Muellerina))	(Gaiadendron	(Tristerix	Ligaria)))	(Struthanthus	Tripodanthus))	(Desmaria	Nuytsia))	Macrosolen)	Tupeia)))	(Notanthera	(Amyema	Benthamina)))))	Decaisnina);
(Dendrophthoe	(((Helixanthera	((Agelanthus	((Scurrula	Taxillus)	(Englerina	Tapinanthus)))	Moquiniella))	((Amyema	(((Ileostylus	Muellerina)	(Tristerix	(((Atkinsonia	(Ligaria	Peraxilla))	(Tupeia	Desmaria))	((Tripodanthus	Struthanthus)	(((Notanthera	Macrosolen)	Nuytsia)	Gaiadendron)))))	(Loranthus	Cecarria)))	Benthamina))	Bakerella)	Decaisnina);
(Dendrophthoe	((Helixanthera	(Scurrula	Taxillus))	((Bakerella	(Moquiniella	(Agelanthus	(Englerina	Tapinanthus))))	(((((Ileostylus	Muellerina)	((Nuytsia	Desmaria)	((Macrosolen	(Gaiadendron	((Atkinsonia	(Ligaria	Peraxilla))	((Tripodanthus	Struthanthus)	Tristerix))))	Tupeia)))	(Loranthus	Cecarria))	Notanthera)	(Benthamina	Amyema))))	Decaisnina);
(Dendrophthoe	((Taxillus	(((Helixanthera	((Englerina	Tapinanthus)	(Moquiniella	Agelanthus)))	Scurrula)	(((((Ileostylus	Muellerina)	(Macrosolen	(Desmaria	(((((Tripodanthus	Struthanthus)	(Gaiadendron	(Nuytsia	Tristerix)))	(Ligaria	Peraxilla))	Atkinsonia)	Tupeia))))	Loranthus)	(Cecarria	Notanthera))	(Benthamina	Amyema))))	Bakerella)	Decaisnina);
(((Bakerella	((Moquiniella	Agelanthus)	(Englerina	Tapinanthus)))	Scurrula)	(Helixanthera	((Dendrophthoe	Taxillus)	((((Ileostylus	Muellerina)	(Notanthera	(((((Tristerix	Tripodanthus)	Struthanthus)	Atkinsonia)	(Gaiadendron	(Macrosolen	(Ligaria	Peraxilla))))	(Tupeia	(Nuytsia	Desmaria)))))	((Cecarria	Loranthus)	Amyema))	Benthamina)))	Decaisnina);
(Dendrophthoe	(((Helixanthera	Scurrula)	Taxillus)	(((Moquiniella	Agelanthus)	(Englerina	Tapinanthus))	(((Benthamina	Bakerella)	(((Ileostylus	Muellerina)	(((Tristerix	((Notanthera	(Gaiadendron	(Macrosolen	Nuytsia)))	(Struthanthus	Tripodanthus)))	((Ligaria	Peraxilla)	Atkinsonia))	(Tupeia	Desmaria)))	(Cecarria	Loranthus)))	Amyema)))	Decaisnina);
(Dendrophthoe	(((Amyema	Benthamina)	((((Ileostylus	Muellerina)	((Desmaria	Tupeia)	((((Tristerix	Tripodanthus)	Atkinsonia)	(Ligaria	Peraxilla))	(Gaiadendron	((Struthanthus	Nuytsia)	Macrosolen)))))	(Cecarria	Loranthus))	Notanthera))	((Helixanthera	(Scurrula	Taxillus))	(Bakerella	((Moquiniella	Agelanthus)	(Englerina	Tapinanthus)))))	Decaisnina);
(Dendrophthoe	((((Amyema	Benthamina)	((((Ileostylus	Muellerina)	(Desmaria	(Tupeia	((Tristerix	Ligaria)	((((Tripodanthus	Struthanthus)	Nuytsia)	Macrosolen)	(Atkinsonia	(Peraxilla	Gaiadendron)))))))	Loranthus)	(Cecarria	Notanthera)))	((Helixanthera	(Scurrula	Taxillus))	(Tapinanthus	(Moquiniella	(Agelanthus	Englerina)))))	Bakerella)	Decaisnina);
(Dendrophthoe	((((Amyema	Benthamina)	(((((Notanthera	((Gaiadendron	Nuytsia)	Macrosolen))	(Tripodanthus	Struthanthus))	(Tupeia	((Ligaria	Peraxilla)	(Desmaria	Atkinsonia))))	Tristerix)	((Cecarria	Loranthus)	(Ileostylus	Muellerina))))	(Bakerella	((Agelanthus	Moquiniella)	(Englerina	Tapinanthus))))	((Taxillus	Scurrula)	Helixanthera))	Decaisnina);
(Dendrophthoe	(((((Cecarria	(Amyema	Benthamina))	(((Ileostylus	Muellerina)	Loranthus)	((((Notanthera	Struthanthus)	((Peraxilla	(Tripodanthus	Atkinsonia))	((Tristerix	Ligaria)	(Desmaria	Tupeia))))	Macrosolen)	(Gaiadendron	Nuytsia))))	Helixanthera)	(Taxillus	((Moquiniella	Agelanthus)	(Englerina	Tapinanthus))))	(Scurrula	Bakerella))	Decaisnina);
(Dendrophthoe	(((Helixanthera	Scurrula)	((Amyema	Benthamina)	((Ileostylus	Muellerina)	((Cecarria	Loranthus)	((Nuytsia	((Struthanthus	(Gaiadendron	((Peraxilla	((Tristerix	Tripodanthus)	Atkinsonia))	(Ligaria	(Desmaria	Tupeia)))))	Macrosolen))	Notanthera)))))	(Bakerella	(((Taxillus	Tapinanthus)	(Agelanthus	Englerina))	Moquiniella)))	Decaisnina);
(Dendrophthoe	((((Amyema	((Cecarria	Loranthus)	(((Muellerina	Ileostylus)	(((Nuytsia	Desmaria)	Tupeia)	(((Ligaria	Tristerix)	((Tripodanthus	Struthanthus)	(Macrosolen	(Gaiadendron	Peraxilla))))	Atkinsonia)))	Notanthera)))	Benthamina)	(Bakerella	(Scurrula	((((Englerina	Tapinanthus)	Agelanthus)	Moquiniella)	Helixanthera))))	Taxillus)	Decaisnina);
(Dendrophthoe	(Taxillus	(Bakerella	(((((Englerina	Tapinanthus)	Agelanthus)	Moquiniella)	(Helixanthera	Scurrula))	((((((Nuytsia	Gaiadendron)	Macrosolen)	((Tripodanthus	Struthanthus)	(Tristerix	(((Peraxilla	Ligaria)	(Atkinsonia	Desmaria))	Tupeia))))	Notanthera)	((Cecarria	Loranthus)	(Muellerina	Ileostylus)))	(Benthamina	Amyema)))))	Decaisnina);
(Dendrophthoe	(Bakerella	(((Taxillus	Scurrula)	((((Englerina	Agelanthus)	Moquiniella)	Tapinanthus)	Helixanthera))	(((Muellerina	Ileostylus)	(((Struthanthus	(((((Tripodanthus	Tristerix)	Atkinsonia)	(Desmaria	Tupeia))	(Gaiadendron	Peraxilla))	(Macrosolen	Nuytsia)))	(Ligaria	Notanthera))	(Cecarria	Loranthus)))	(Benthamina	Amyema))))	Decaisnina);
(Dendrophthoe	(((Scurrula	(Taxillus	Helixanthera))	((Bakerella	(Agelanthus	(Tapinanthus	Englerina)))	Moquiniella))	((((Muellerina	Ileostylus)	((Struthanthus	(((Desmaria	((Tripodanthus	Tristerix)	Atkinsonia))	(Tupeia	(Gaiadendron	Peraxilla)))	(Macrosolen	Nuytsia)))	((Cecarria	Loranthus)	Notanthera)))	(Benthamina	Amyema))	Ligaria))	Decaisnina);
(Dendrophthoe	(((Taxillus	(Scurrula	((Helixanthera	Moquiniella)	(Agelanthus	(Tapinanthus	Englerina)))))	((Amyema	((Muellerina	Ileostylus)	((Notanthera	((Nuytsia	Desmaria)	((Tupeia	((Ligaria	(Macrosolen	(Peraxilla	Gaiadendron)))	(Struthanthus	(Tripodanthus	Tristerix))))	Atkinsonia)))	(Cecarria	Loranthus))))	Benthamina))	Bakerella)	Decaisnina);
(Dendrophthoe	((((Moquiniella	(Taxillus	(Agelanthus	(Tapinanthus	Englerina))))	(Helixanthera	Scurrula))	(((Muellerina	Ileostylus)	((Notanthera	(Macrosolen	(((((Tristerix	Gaiadendron)	(Ligaria	Peraxilla))	(Atkinsonia	Tupeia))	(Struthanthus	Tripodanthus))	(Nuytsia	Desmaria))))	(Cecarria	Loranthus)))	(Benthamina	Amyema)))	Bakerella)	Decaisnina);
(Dendrophthoe	((((((Moquiniella	Agelanthus)	(Tapinanthus	Englerina))	Scurrula)	(Helixanthera	((((Cecarria	Loranthus)	(Notanthera	(Nuytsia	(Desmaria	((((Atkinsonia	(Macrosolen	Tristerix))	(Struthanthus	Tripodanthus))	((Ligaria	Peraxilla)	Tupeia))	Gaiadendron)))))	(Muellerina	Ileostylus))	(Benthamina	Amyema))))	Taxillus)	Bakerella)	Decaisnina);
(Dendrophthoe	(((Taxillus	(Scurrula	((Moquiniella	(Agelanthus	Englerina))	Tapinanthus)))	(Amyema	((Helixanthera	(((Cecarria	Notanthera)	((Muellerina	Ileostylus)	(((Macrosolen	(((Ligaria	Tristerix)	(Struthanthus	Tripodanthus))	((Peraxilla	Gaiadendron)	Atkinsonia)))	Tupeia)	(Nuytsia	Desmaria))))	Loranthus))	Benthamina)))	Bakerella)	Decaisnina);
(Dendrophthoe	(((Helixanthera	((Scurrula	Taxillus)	(Agelanthus	(Englerina	Tapinanthus))))	(((Muellerina	Ileostylus)	((Cecarria	(Amyema	Benthamina))	((((Tupeia	((Struthanthus	Tripodanthus)	Atkinsonia))	(((Gaiadendron	(Peraxilla	Ligaria))	Macrosolen)	Tristerix))	((Notanthera	Nuytsia)	Desmaria))	Loranthus)))	Bakerella))	Moquiniella)	Decaisnina);
(Dendrophthoe	(Bakerella	(((Helixanthera	(Scurrula	Taxillus))	((Moquiniella	Agelanthus)	(Englerina	Tapinanthus)))	((Amyema	Benthamina)	(((((((((Struthanthus	Tripodanthus)	(Atkinsonia	Tupeia))	((Macrosolen	(Gaiadendron	Peraxilla))	Tristerix))	Ligaria)	Desmaria)	Nuytsia)	Notanthera)	(Loranthus	(Muellerina	Ileostylus)))	Cecarria))))	Decaisnina);
(Dendrophthoe	(((Helixanthera	Scurrula)	((Moquiniella	((Taxillus	Tapinanthus)	(Englerina	Agelanthus)))	((((((Atkinsonia	(Peraxilla	Ligaria))	(Desmaria	Tupeia))	(Tristerix	Tripodanthus))	(Struthanthus	(Notanthera	(Macrosolen	(Gaiadendron	Nuytsia)))))	((Muellerina	Ileostylus)	(Cecarria	Loranthus)))	(Benthamina	Amyema))))	Bakerella)	Decaisnina);
(Dendrophthoe	(Taxillus	((((((((((Atkinsonia	Peraxilla)	(Ligaria	Tupeia))	(Tristerix	Tripodanthus))	Desmaria)	(Struthanthus	(Notanthera	(Macrosolen	(Gaiadendron	Nuytsia)))))	((Muellerina	Ileostylus)	Loranthus))	Cecarria)	(Benthamina	Amyema))	(Scurrula	((Moquiniella	(Bakerella	Agelanthus))	(Tapinanthus	Englerina))))	Helixanthera))	Decaisnina);
(Dendrophthoe	(Taxillus	((Scurrula	(Helixanthera	(((Moquiniella	Agelanthus)	Englerina)	Tapinanthus)))	(Bakerella	(((((Muellerina	Ileostylus)	Loranthus)	(Desmaria	(((((Struthanthus	Tripodanthus)	(Atkinsonia	(Tristerix	((Peraxilla	Ligaria)	Gaiadendron))))	Tupeia)	Macrosolen)	Nuytsia)))	(Cecarria	Notanthera))	(Benthamina	Amyema)))))	Decaisnina);
(Dendrophthoe	(Taxillus	(((Moquiniella	((Englerina	Tapinanthus)	Agelanthus))	(Scurrula	Helixanthera))	(Bakerella	((Amyema	((((((Macrosolen	(Peraxilla	Gaiadendron))	Atkinsonia)	(((Muellerina	Ileostylus)	(Ligaria	Tristerix))	(Struthanthus	Tripodanthus)))	Tupeia)	(Nuytsia	Desmaria))	((Cecarria	Notanthera)	Loranthus)))	Benthamina))))	Decaisnina);
(Dendrophthoe	(Taxillus	(((((Notanthera	((Nuytsia	(Desmaria	(((Gaiadendron	(Muellerina	Ileostylus))	((Ligaria	Peraxilla)	(((Struthanthus	Tripodanthus)	Tristerix)	Atkinsonia)))	Tupeia)))	Macrosolen))	(Cecarria	Loranthus))	(Benthamina	Amyema))	(((Moquiniella	Helixanthera)	((Englerina	Tapinanthus)	Agelanthus))	Scurrula))	Bakerella))	Decaisnina);
(Dendrophthoe	(Taxillus	(((((Englerina	Tapinanthus)	(Agelanthus	Moquiniella))	(Helixanthera	((((Notanthera	((((Tupeia	((Struthanthus	Tripodanthus)	(Gaiadendron	(Tristerix	Macrosolen))))	Atkinsonia)	(Ligaria	Peraxilla))	(Nuytsia	Desmaria)))	(Muellerina	Ileostylus))	(Cecarria	Loranthus))	(Benthamina	Amyema))))	Scurrula)	Bakerella))	Decaisnina);
(Dendrophthoe	(((Moquiniella	((Taxillus	((Englerina	Tapinanthus)	Agelanthus))	(Helixanthera	Scurrula)))	((Benthamina	(Notanthera	Cecarria))	(Amyema	(((Tupeia	(((Gaiadendron	(Ligaria	Peraxilla))	(Macrosolen	(Atkinsonia	Tripodanthus)))	(Struthanthus	Tristerix)))	(Nuytsia	Desmaria))	((Loranthus	Muellerina)	Ileostylus)))))	Bakerella)	Decaisnina);
(Dendrophthoe	(Taxillus	(Bakerella	((Moquiniella	(Agelanthus	(Englerina	Tapinanthus)))	((((Amyema	Benthamina)	((Notanthera	Cecarria)	(((((Nuytsia	Desmaria)	((Gaiadendron	((Atkinsonia	((Tristerix	Ligaria)	Peraxilla))	(Tripodanthus	Struthanthus)))	Macrosolen))	Tupeia)	(Muellerina	Ileostylus))	Loranthus)))	Helixanthera)	Scurrula))))	Decaisnina);
(Dendrophthoe	(Taxillus	(Bakerella	(((Scurrula	Helixanthera)	((Englerina	Tapinanthus)	(Moquiniella	Agelanthus)))	((Amyema	Benthamina)	((Notanthera	Cecarria)	(((((Nuytsia	Desmaria)	((Atkinsonia	((Gaiadendron	(Tristerix	Ligaria))	((Tripodanthus	Struthanthus)	Peraxilla)))	Macrosolen))	Tupeia)	(Muellerina	Ileostylus))	Loranthus))))))	Decaisnina);
(Dendrophthoe	(Bakerella	((Taxillus	(Scurrula	Helixanthera))	(((Englerina	Tapinanthus)	(Moquiniella	Agelanthus))	((Amyema	Benthamina)	((Notanthera	Cecarria)	(((((Tupeia	((Macrosolen	Nuytsia)	Gaiadendron))	((Ligaria	Peraxilla)	(Desmaria	((Tripodanthus	Struthanthus)	Atkinsonia))))	Tristerix)	(Muellerina	Ileostylus))	Loranthus))))))	Decaisnina);
(Dendrophthoe	((((Taxillus	(Helixanthera	Scurrula))	(Moquiniella	(Agelanthus	(Englerina	Tapinanthus))))	(Notanthera	(((Ileostylus	(Muellerina	Loranthus))	(Desmaria	((Ligaria	((Struthanthus	(Macrosolen	(Gaiadendron	Nuytsia)))	(((Tristerix	Tripodanthus)	Peraxilla)	Atkinsonia)))	Tupeia)))	((Amyema	Benthamina)	Cecarria))))	Bakerella)	Decaisnina);
(Dendrophthoe	((Taxillus	(Scurrula	(Helixanthera	((Bakerella	Moquiniella)	(Tapinanthus	(Agelanthus	Englerina))))))	((((Ileostylus	Muellerina)	((Desmaria	(((Tripodanthus	Struthanthus)	(((Ligaria	Tristerix)	(Gaiadendron	Peraxilla))	Atkinsonia))	Tupeia))	(Macrosolen	Nuytsia)))	(((Cecarria	Notanthera)	Loranthus)	Benthamina))	Amyema))	Decaisnina);
(Dendrophthoe	((((Bakerella	Moquiniella)	(Tapinanthus	(Agelanthus	Englerina)))	((Taxillus	Scurrula)	Helixanthera))	((((Ileostylus	Muellerina)	(((Nuytsia	Desmaria)	((((Tripodanthus	Struthanthus)	(Tristerix	(Macrosolen	(Gaiadendron	(Ligaria	Peraxilla)))))	Tupeia)	Atkinsonia))	((Cecarria	Notanthera)	Loranthus)))	Amyema)	Benthamina))	Decaisnina);
(Dendrophthoe	((Bakerella	(((Moquiniella	((Taxillus	Tapinanthus)	(Agelanthus	Englerina)))	Helixanthera)	Scurrula))	(((Loranthus	(Ileostylus	Muellerina))	(((Tristerix	Ligaria)	((Nuytsia	Desmaria)	((Tripodanthus	Struthanthus)	((Tupeia	(Peraxilla	(Macrosolen	(Notanthera	Gaiadendron))))	Atkinsonia))))	Cecarria))	(Amyema	Benthamina)))	Decaisnina);
(Dendrophthoe	(Bakerella	(((((Cecarria	Loranthus)	((Ileostylus	Muellerina)	((((Tupeia	(Nuytsia	Desmaria))	Atkinsonia)	((Tristerix	Tripodanthus)	(Ligaria	Peraxilla)))	(Struthanthus	((Gaiadendron	Notanthera)	Macrosolen)))))	(Amyema	Benthamina))	(Helixanthera	Scurrula))	(Moquiniella	(Taxillus	((Englerina	Agelanthus)	Tapinanthus)))))	Decaisnina);
(Dendrophthoe	(Bakerella	(((((Cecarria	Loranthus)	(Ileostylus	Muellerina))	(((((((Gaiadendron	Macrosolen)	Peraxilla)	(Struthanthus	Tripodanthus))	((Ligaria	Tristerix)	Nuytsia))	Atkinsonia)	Notanthera)	(Tupeia	Desmaria)))	(Amyema	Benthamina))	(Helixanthera	((Scurrula	Taxillus)	(Agelanthus	(Moquiniella	(Englerina	Tapinanthus)))))))	Decaisnina);
(Dendrophthoe	(Bakerella	(((((Ileostylus	Muellerina)	(Desmaria	(((((Struthanthus	Tripodanthus)	(((Notanthera	Gaiadendron)	Macrosolen)	Nuytsia))	((Ligaria	Tristerix)	Peraxilla))	Atkinsonia)	Tupeia)))	(Loranthus	Cecarria))	(Amyema	Benthamina))	(((Scurrula	Taxillus)	(Tapinanthus	(Agelanthus	Englerina)))	(Moquiniella	Helixanthera))))	Decaisnina);
(Dendrophthoe	(((((Ileostylus	Muellerina)	((((((Struthanthus	Tripodanthus)	Atkinsonia)	((Peraxilla	Gaiadendron)	Tristerix))	(Tupeia	(Macrosolen	(Nuytsia	Desmaria))))	Notanthera)	(Loranthus	Cecarria)))	Ligaria)	(Amyema	Benthamina))	((Scurrula	(Helixanthera	Taxillus))	((Moquiniella	Bakerella)	(Tapinanthus	(Agelanthus	Englerina)))))	Decaisnina);
(Dendrophthoe	((((Helixanthera	(Tapinanthus	(Moquiniella	(Agelanthus	Englerina))))	((((Loranthus	Cecarria)	((Ileostylus	Muellerina)	((((((Peraxilla	Atkinsonia)	((Gaiadendron	Macrosolen)	(Struthanthus	Tripodanthus)))	Tupeia)	(Nuytsia	Desmaria))	Tristerix)	Ligaria)))	(Notanthera	(Amyema	Benthamina)))	Scurrula))	Taxillus)	Bakerella)	Decaisnina);
(Dendrophthoe	((((((Loranthus	(Muellerina	Ileostylus))	(Macrosolen	((Gaiadendron	Nuytsia)	(((Peraxilla	(Ligaria	Tristerix))	(Tupeia	(Atkinsonia	Desmaria)))	(Struthanthus	Tripodanthus)))))	((Cecarria	Notanthera)	Benthamina))	Amyema)	((Helixanthera	Scurrula)	(Moquiniella	(Agelanthus	(Englerina	Tapinanthus)))))	(Taxillus	Bakerella))	Decaisnina);
(Dendrophthoe	((Taxillus	(Scurrula	Helixanthera))	((Amyema	((Ileostylus	Muellerina)	(((Benthamina	Loranthus)	(Notanthera	Cecarria))	(Desmaria	((Tupeia	(((Gaiadendron	((Atkinsonia	Peraxilla)	(Tripodanthus	Struthanthus)))	(Tristerix	Ligaria))	Macrosolen))	Nuytsia)))))	(Bakerella	(Moquiniella	(Agelanthus	(Englerina	Tapinanthus))))))	Decaisnina);
(Dendrophthoe	((((Benthamina	Amyema)	(((Ileostylus	Muellerina)	((((((Ligaria	Peraxilla)	(Macrosolen	(Nuytsia	(Notanthera	Gaiadendron))))	(Tripodanthus	Struthanthus))	Atkinsonia)	Tristerix)	(Desmaria	Tupeia)))	(Cecarria	Loranthus)))	((Helixanthera	((Agelanthus	(Englerina	Tapinanthus))	(Taxillus	Scurrula)))	Moquiniella))	Bakerella)	Decaisnina);
(Dendrophthoe	((((Benthamina	Amyema)	(((Ileostylus	Muellerina)	(Tupeia	((((Tristerix	((Ligaria	Peraxilla)	(Macrosolen	(Nuytsia	Gaiadendron))))	(Tripodanthus	Struthanthus))	Atkinsonia)	Desmaria)))	(Notanthera	(Cecarria	Loranthus))))	((Tapinanthus	(Moquiniella	(Agelanthus	Englerina)))	((Taxillus	Scurrula)	Helixanthera)))	Bakerella)	Decaisnina);
(Dendrophthoe	((((Benthamina	Amyema)	((Desmaria	(Tupeia	((Ligaria	(((Nuytsia	Gaiadendron)	Notanthera)	(((Tristerix	Tripodanthus)	Struthanthus)	(Atkinsonia	Peraxilla))))	Macrosolen)))	((Cecarria	Loranthus)	(Muellerina	Ileostylus))))	(((Moquiniella	Agelanthus)	(Englerina	Tapinanthus))	((Taxillus	Scurrula)	Helixanthera)))	Bakerella)	Decaisnina);
(Dendrophthoe	(((Taxillus	Scurrula)	(Bakerella	(Helixanthera	(((Agelanthus	Englerina)	Tapinanthus)	Moquiniella))))	((Benthamina	Amyema)	((Desmaria	((Tupeia	((Atkinsonia	(Struthanthus	(Ligaria	Tristerix)))	(Tripodanthus	Peraxilla)))	(Macrosolen	((Nuytsia	Gaiadendron)	Notanthera))))	((Cecarria	Loranthus)	(Muellerina	Ileostylus)))))	Decaisnina);
(Dendrophthoe	((Bakerella	(Moquiniella	(Agelanthus	(Englerina	Tapinanthus))))	(((Benthamina	Amyema)	((Cecarria	Loranthus)	((Muellerina	Ileostylus)	((((Tristerix	(Struthanthus	Tripodanthus))	(Ligaria	((Macrosolen	(Nuytsia	(Gaiadendron	Notanthera)))	Peraxilla)))	Atkinsonia)	(Desmaria	Tupeia)))))	(Taxillus	(Scurrula	Helixanthera))))	Decaisnina);
(Dendrophthoe	((((Muellerina	Ileostylus)	(((Cecarria	Loranthus)	Notanthera)	((Atkinsonia	((Macrosolen	(Nuytsia	Gaiadendron))	((Ligaria	Peraxilla)	(Struthanthus	(Tristerix	Tripodanthus)))))	(Desmaria	Tupeia))))	(((Moquiniella	Agelanthus)	(Englerina	Tapinanthus))	((Taxillus	Scurrula)	Helixanthera)))	(Amyema	(Bakerella	Benthamina)))	Decaisnina);
(Dendrophthoe	(((((Scurrula	Helixanthera)	((Moquiniella	Agelanthus)	(Englerina	Tapinanthus)))	(Benthamina	((((Cecarria	Loranthus)	Notanthera)	((((Tristerix	(((Atkinsonia	(Ligaria	Peraxilla))	(Struthanthus	Tripodanthus))	Gaiadendron))	Macrosolen)	(Tupeia	(Desmaria	Nuytsia)))	(Muellerina	Ileostylus)))	Amyema)))	Bakerella)	Taxillus)	Decaisnina);
(Dendrophthoe	(((Scurrula	Helixanthera)	(((Bakerella	(Moquiniella	Agelanthus))	(Englerina	Tapinanthus))	(Benthamina	((((Cecarria	Loranthus)	Notanthera)	((((Tupeia	((Tristerix	(Macrosolen	(Gaiadendron	(Ligaria	Peraxilla))))	(Struthanthus	Tripodanthus)))	Atkinsonia)	(Desmaria	Nuytsia))	(Muellerina	Ileostylus)))	Amyema))))	Taxillus)	Decaisnina);
(Dendrophthoe	(((((((Tupeia	(Atkinsonia	((Struthanthus	Tripodanthus)	(Tristerix	(Macrosolen	(Gaiadendron	(Ligaria	Peraxilla)))))))	(Desmaria	Nuytsia))	(Muellerina	Ileostylus))	((Notanthera	Cecarria)	Loranthus))	(Amyema	Benthamina))	(Scurrula	((Englerina	Tapinanthus)	(Helixanthera	(Bakerella	(Moquiniella	Agelanthus))))))	Taxillus)	Decaisnina);
(Dendrophthoe	((((Helixanthera	(Taxillus	Scurrula))	(Tapinanthus	((Agelanthus	Englerina)	Moquiniella)))	((Benthamina	Amyema)	(((((Tupeia	((Tripodanthus	Struthanthus)	((Macrosolen	(Gaiadendron	(Ligaria	Peraxilla)))	Atkinsonia)))	(Nuytsia	Desmaria))	((Loranthus	Muellerina)	Ileostylus))	(Cecarria	Notanthera))	Tristerix)))	Bakerella)	Decaisnina);
(Dendrophthoe	(((Helixanthera	((Taxillus	Scurrula)	((Englerina	Tapinanthus)	(Agelanthus	Moquiniella))))	((Benthamina	Amyema)	((((Tupeia	Desmaria)	(((Tripodanthus	Struthanthus)	((Tristerix	((Nuytsia	Gaiadendron)	Peraxilla))	Atkinsonia))	Macrosolen))	Ligaria)	(((Muellerina	Ileostylus)	(Loranthus	Cecarria))	Notanthera))))	Bakerella)	Decaisnina);
(Dendrophthoe	((((Helixanthera	((Taxillus	Scurrula)	((Englerina	Tapinanthus)	Agelanthus)))	Moquiniella)	((Benthamina	Amyema)	(((Loranthus	Cecarria)	((Muellerina	Ileostylus)	(((Tupeia	Desmaria)	((Tripodanthus	Struthanthus)	((Gaiadendron	(Nuytsia	Tristerix))	((Ligaria	Peraxilla)	Atkinsonia))))	Macrosolen)))	Notanthera)))	Bakerella)	Decaisnina);
(Dendrophthoe	(((((Loranthus	((Muellerina	Ileostylus)	((Tupeia	(Nuytsia	Desmaria))	(((Tripodanthus	Struthanthus)	(Tristerix	(Macrosolen	(Gaiadendron	(Ligaria	Peraxilla)))))	Atkinsonia))))	(Cecarria	Notanthera))	Benthamina)	Amyema)	(Taxillus	(Scurrula	(((Englerina	Tapinanthus)	(Bakerella	(Moquiniella	Agelanthus)))	Helixanthera))))	Decaisnina);
(Dendrophthoe	(((Taxillus	Scurrula)	(Englerina	Tapinanthus))	(Moquiniella	(((Bakerella	(((((Muellerina	Ileostylus)	((Nuytsia	Desmaria)	(Tristerix	((Tupeia	((Ligaria	Peraxilla)	(((Notanthera	Gaiadendron)	Macrosolen)	Atkinsonia)))	(Tripodanthus	Struthanthus)))))	(Cecarria	Loranthus))	Amyema)	Benthamina))	Helixanthera)	Agelanthus)))	Decaisnina);
(Dendrophthoe	(Bakerella	((((((Muellerina	Ileostylus)	((Ligaria	Tristerix)	((((Tripodanthus	Struthanthus)	((Notanthera	Gaiadendron)	Macrosolen))	((Peraxilla	Atkinsonia)	Tupeia))	(Nuytsia	Desmaria))))	(Cecarria	Loranthus))	Amyema)	Benthamina)	((Helixanthera	(Taxillus	Scurrula))	(Agelanthus	(Moquiniella	(Englerina	Tapinanthus))))))	Decaisnina);
(Dendrophthoe	((((((Notanthera	(Nuytsia	(Desmaria	((((Tripodanthus	Struthanthus)	((Tristerix	((Gaiadendron	Macrosolen)	Peraxilla))	Atkinsonia))	Ligaria)	Tupeia))))	(Loranthus	(Muellerina	Ileostylus)))	Cecarria)	(Amyema	Benthamina))	(Taxillus	(Tapinanthus	(Agelanthus	Englerina))))	(Scurrula	(Helixanthera	(Bakerella	Moquiniella))))	Decaisnina);
(Dendrophthoe	(((Scurrula	(Helixanthera	Taxillus))	((Moquiniella	((Tapinanthus	Englerina)	Agelanthus))	(((Muellerina	Ileostylus)	(((Cecarria	Notanthera)	(Macrosolen	(Struthanthus	((Tupeia	(Nuytsia	Desmaria))	(Atkinsonia	((Gaiadendron	(Peraxilla	Ligaria))	(Tripodanthus	Tristerix)))))))	Loranthus))	(Amyema	Benthamina))))	Bakerella)	Decaisnina);
(Dendrophthoe	(Bakerella	(((((Cecarria	Notanthera)	(Macrosolen	((((Peraxilla	(Tristerix	Ligaria))	((Gaiadendron	Tupeia)	Atkinsonia))	(Nuytsia	Desmaria))	(Struthanthus	Tripodanthus))))	(Loranthus	(Muellerina	Ileostylus)))	(Amyema	Benthamina))	((Helixanthera	(Moquiniella	((Tapinanthus	Englerina)	Agelanthus)))	(Scurrula	Taxillus))))	Decaisnina);
(Dendrophthoe	(((Scurrula	Helixanthera)	((((Loranthus	(Cecarria	Notanthera))	((((Muellerina	Ileostylus)	((((Tripodanthus	Tristerix)	Atkinsonia)	Desmaria)	((Peraxilla	Ligaria)	Tupeia)))	Struthanthus)	(Gaiadendron	(Nuytsia	Macrosolen))))	(Amyema	Benthamina))	(Moquiniella	(Bakerella	((Tapinanthus	Englerina)	Agelanthus)))))	Taxillus)	Decaisnina);
(Dendrophthoe	(((Benthamina	Amyema)	((((Nuytsia	Desmaria)	(Tupeia	((((Macrosolen	(Gaiadendron	Peraxilla))	Atkinsonia)	(Struthanthus	Tripodanthus))	(Tristerix	Ligaria))))	(Loranthus	(Muellerina	Ileostylus)))	(Cecarria	Notanthera)))	((((Bakerella	((Agelanthus	(Tapinanthus	Englerina))	Moquiniella))	Scurrula)	Helixanthera)	Taxillus))	Decaisnina);
(Dendrophthoe	(Bakerella	(((Benthamina	Amyema)	((((Nuytsia	Gaiadendron)	(((((Tristerix	(Struthanthus	Tripodanthus))	Atkinsonia)	((Ligaria	Peraxilla)	Desmaria))	Tupeia)	Macrosolen))	(Loranthus	(Muellerina	Ileostylus)))	(Cecarria	Notanthera)))	(((Tapinanthus	Englerina)	(Moquiniella	Agelanthus))	(Helixanthera	(Scurrula	Taxillus)))))	Decaisnina);
(Dendrophthoe	((Taxillus	((Benthamina	(Amyema	((Notanthera	(Loranthus	Cecarria))	((((Ligaria	Peraxilla)	Gaiadendron)	((((Nuytsia	Desmaria)	((Atkinsonia	(Struthanthus	Tripodanthus))	Tupeia))	Tristerix)	Macrosolen))	(Muellerina	Ileostylus)))))	(Scurrula	((Moquiniella	(Agelanthus	(Tapinanthus	Englerina)))	Helixanthera))))	Bakerella)	Decaisnina);
(Dendrophthoe	((Scurrula	(Bakerella	((Tapinanthus	Englerina)	(Moquiniella	Agelanthus))))	(((Helixanthera	((Loranthus	Cecarria)	(Muellerina	(Ileostylus	(Gaiadendron	(((((Notanthera	(Nuytsia	Desmaria))	((Atkinsonia	(Struthanthus	Tripodanthus))	Tupeia))	(Ligaria	Tristerix))	Macrosolen)	Peraxilla))))))	(Benthamina	Amyema))	Taxillus))	Decaisnina);
(Dendrophthoe	((Benthamina	((((Loranthus	Cecarria)	(Ileostylus	(((((Nuytsia	Desmaria)	((Peraxilla	Ligaria)	((Struthanthus	Tripodanthus)	(Tupeia	(Gaiadendron	Macrosolen)))))	Atkinsonia)	Tristerix)	Muellerina)))	Notanthera)	Amyema))	(Bakerella	(Helixanthera	(((Scurrula	Taxillus)	((Tapinanthus	Englerina)	Agelanthus))	Moquiniella))))	Decaisnina);
(Dendrophthoe	(((Taxillus	(Helixanthera	Scurrula))	(Amyema	((((Macrosolen	(Tristerix	(((Gaiadendron	(Peraxilla	Ligaria))	Atkinsonia)	(Struthanthus	Tripodanthus))))	(Tupeia	(Nuytsia	Desmaria)))	(Benthamina	Notanthera))	((Loranthus	Cecarria)	(Ileostylus	Muellerina)))))	(Bakerella	(Moquiniella	(Agelanthus	(Tapinanthus	Englerina)))))	Decaisnina);
(Dendrophthoe	(Taxillus	(((Benthamina	Amyema)	(((Loranthus	Cecarria)	Notanthera)	((Ileostylus	Muellerina)	(((Macrosolen	(Tristerix	(((Gaiadendron	Peraxilla)	Atkinsonia)	(Struthanthus	Tripodanthus))))	(Tupeia	(Nuytsia	Desmaria)))	Ligaria))))	(((Bakerella	(Moquiniella	(Agelanthus	(Tapinanthus	Englerina))))	Scurrula)	Helixanthera)))	Decaisnina);
(Dendrophthoe	(((Benthamina	Amyema)	(((((Nuytsia	Desmaria)	((Macrosolen	((Ligaria	Tristerix)	(((Gaiadendron	Peraxilla)	Atkinsonia)	(Struthanthus	Tripodanthus))))	Tupeia))	(Loranthus	(Ileostylus	Muellerina)))	(Cecarria	Notanthera))	((Moquiniella	(Agelanthus	(Tapinanthus	Englerina)))	(Scurrula	(Helixanthera	Taxillus)))))	Bakerella)	Decaisnina);
(Dendrophthoe	((Scurrula	((Notanthera	(((((Nuytsia	Desmaria)	(((Tristerix	(Struthanthus	Tripodanthus))	((Gaiadendron	(Peraxilla	Ligaria))	Atkinsonia))	Tupeia))	Macrosolen)	(Loranthus	(Ileostylus	Muellerina)))	((Benthamina	Amyema)	Cecarria)))	(((Moquiniella	(Agelanthus	(Tapinanthus	Englerina)))	Taxillus)	Helixanthera)))	Bakerella)	Decaisnina);
(Dendrophthoe	((((Benthamina	Amyema)	(Notanthera	((Loranthus	Cecarria)	(((Macrosolen	((Struthanthus	Tripodanthus)	((Tristerix	(Gaiadendron	(Peraxilla	Ligaria)))	Atkinsonia)))	(Tupeia	(Nuytsia	Desmaria)))	(Ileostylus	Muellerina)))))	((Moquiniella	(Agelanthus	(Tapinanthus	Englerina)))	((Scurrula	Taxillus)	Helixanthera)))	Bakerella)	Decaisnina);
(Dendrophthoe	((Taxillus	((((Englerina	Tapinanthus)	(Agelanthus	Moquiniella))	Scurrula)	((Benthamina	(Amyema	((Cecarria	Loranthus)	((Notanthera	((Nuytsia	Desmaria)	(Tupeia	((Atkinsonia	((Ligaria	Tristerix)	((Macrosolen	Peraxilla)	Gaiadendron)))	(Struthanthus	Tripodanthus)))))	(Ileostylus	Muellerina)))))	Helixanthera)))	Bakerella)	Decaisnina);
(Dendrophthoe	(Taxillus	(((((((Notanthera	(Cecarria	Loranthus))	(((Tristerix	(((Struthanthus	Tripodanthus)	((Nuytsia	Gaiadendron)	Macrosolen))	((Desmaria	(Peraxilla	Atkinsonia))	Tupeia)))	Ligaria)	(Ileostylus	Muellerina)))	(Benthamina	Amyema))	Helixanthera)	Scurrula)	(((Agelanthus	Englerina)	Tapinanthus)	Moquiniella))	Bakerella))	Decaisnina);
(Dendrophthoe	(((((Notanthera	(Cecarria	Loranthus))	((((Atkinsonia	((Gaiadendron	(Ligaria	Peraxilla))	(Tripodanthus	Tristerix)))	(Struthanthus	(Nuytsia	Macrosolen)))	(Tupeia	Desmaria))	(Ileostylus	Muellerina)))	(Benthamina	Amyema))	((Taxillus	Helixanthera)	Scurrula))	((Moquiniella	((Englerina	Tapinanthus)	Agelanthus))	Bakerella))	Decaisnina);
(Dendrophthoe	(Bakerella	(((((Moquiniella	((Englerina	Tapinanthus)	Agelanthus))	Scurrula)	Helixanthera)	(Amyema	(((Notanthera	(Cecarria	Loranthus))	((((Atkinsonia	((Ligaria	Tristerix)	(Gaiadendron	Peraxilla)))	((Tripodanthus	Struthanthus)	(Nuytsia	Macrosolen)))	(Tupeia	Desmaria))	(Ileostylus	Muellerina)))	Benthamina)))	Taxillus))	Decaisnina);
(Dendrophthoe	((((Moquiniella	((Englerina	Tapinanthus)	Agelanthus))	Bakerella)	((Scurrula	Helixanthera)	Taxillus))	(((((Ligaria	Tristerix)	((Macrosolen	(Gaiadendron	(Nuytsia	Notanthera)))	((Atkinsonia	Peraxilla)	(Tripodanthus	Struthanthus))))	(Tupeia	Desmaria))	((Ileostylus	Muellerina)	(Cecarria	Loranthus)))	(Benthamina	Amyema)))	Decaisnina);
(Dendrophthoe	((((Moquiniella	(Tapinanthus	(Agelanthus	Englerina)))	Bakerella)	(Helixanthera	(Taxillus	Scurrula)))	(((((Ileostylus	Muellerina)	(((Struthanthus	(Macrosolen	(Nuytsia	(Notanthera	Gaiadendron))))	(Cecarria	Loranthus))	((Ligaria	Peraxilla)	((Atkinsonia	Tupeia)	Desmaria))))	Tripodanthus)	Tristerix)	(Benthamina	Amyema)))	Decaisnina);
(Dendrophthoe	((((Moquiniella	((Tapinanthus	Englerina)	Agelanthus))	(Helixanthera	(Taxillus	Scurrula)))	((((((((Ligaria	Tristerix)	((Macrosolen	Gaiadendron)	Peraxilla))	((Struthanthus	Tripodanthus)	(Tupeia	Atkinsonia)))	(Nuytsia	Desmaria))	Notanthera)	(Cecarria	Loranthus))	(Benthamina	Amyema))	(Ileostylus	Muellerina)))	Bakerella)	Decaisnina);
(Dendrophthoe	(Taxillus	((((((Loranthus	(Ileostylus	Muellerina))	((((Macrosolen	(((((Struthanthus	Tripodanthus)	Tristerix)	(Peraxilla	Ligaria))	Atkinsonia)	Gaiadendron))	Tupeia)	(Nuytsia	Desmaria))	(Cecarria	Notanthera)))	(Benthamina	Amyema))	(Bakerella	(Moquiniella	((Tapinanthus	Englerina)	Agelanthus))))	Scurrula)	Helixanthera))	Decaisnina);
(Dendrophthoe	((Taxillus	(((Benthamina	(Amyema	((((Desmaria	Tupeia)	((Struthanthus	Tripodanthus)	(Atkinsonia	(Peraxilla	(Nuytsia	(Macrosolen	(Notanthera	Gaiadendron)))))))	(Tristerix	Ligaria))	((Cecarria	Loranthus)	(Ileostylus	Muellerina)))))	(Helixanthera	(Moquiniella	((Tapinanthus	Englerina)	Agelanthus))))	Scurrula))	Bakerella)	Decaisnina);
(Dendrophthoe	((Helixanthera	(Scurrula	(((((((((Peraxilla	(Atkinsonia	(Tristerix	Tripodanthus)))	Ligaria)	(Desmaria	((Ileostylus	Muellerina)	Tupeia)))	(Struthanthus	Notanthera))	(Gaiadendron	Nuytsia))	Macrosolen)	((Benthamina	Cecarria)	Amyema))	Loranthus)	(((Tapinanthus	Englerina)	(Agelanthus	Moquiniella))	Bakerella))))	Taxillus)	Decaisnina);
(Dendrophthoe	(((((Ileostylus	Muellerina)	((Notanthera	((Atkinsonia	((Peraxilla	Gaiadendron)	Macrosolen))	(((Nuytsia	Desmaria)	Tupeia)	(Tripodanthus	Struthanthus))))	(Ligaria	Tristerix)))	(Loranthus	Cecarria))	(Amyema	Benthamina))	(((Englerina	Tapinanthus)	(Moquiniella	(Bakerella	Agelanthus)))	((Scurrula	Taxillus)	Helixanthera)))	Decaisnina);
(Dendrophthoe	(Bakerella	(((Taxillus	(Scurrula	Helixanthera))	((((Ileostylus	Muellerina)	((Nuytsia	Desmaria)	(((Atkinsonia	(((Ligaria	Tristerix)	(Peraxilla	Gaiadendron))	(Tripodanthus	Struthanthus)))	Macrosolen)	Tupeia)))	(Loranthus	Cecarria))	(Notanthera	(Amyema	Benthamina))))	(Moquiniella	(Agelanthus	(Englerina	Tapinanthus)))))	Decaisnina);
(Dendrophthoe	(Bakerella	((((Amyema	Benthamina)	((((Ileostylus	Muellerina)	((Nuytsia	Desmaria)	(((Atkinsonia	((Tristerix	((Ligaria	Peraxilla)	Gaiadendron))	(Tripodanthus	Struthanthus)))	Macrosolen)	Tupeia)))	Loranthus)	(Notanthera	Cecarria)))	(Scurrula	(Helixanthera	(Moquiniella	(Agelanthus	(Englerina	Tapinanthus))))))	Taxillus))	Decaisnina);
(Dendrophthoe	((Bakerella	(Moquiniella	(Agelanthus	(Englerina	Tapinanthus))))	(((Amyema	Benthamina)	(((Ileostylus	Muellerina)	((Nuytsia	Desmaria)	((((Ligaria	Peraxilla)	(Macrosolen	(Struthanthus	(Notanthera	Gaiadendron))))	((Tristerix	Tripodanthus)	Atkinsonia))	Tupeia)))	(Cecarria	Loranthus)))	(Scurrula	(Helixanthera	Taxillus))))	Decaisnina);
(Dendrophthoe	(Bakerella	(((Amyema	Benthamina)	(((Gaiadendron	Nuytsia)	((Struthanthus	Notanthera)	((((Atkinsonia	Peraxilla)	Tripodanthus)	((Ligaria	Tristerix)	(Tupeia	Desmaria)))	Macrosolen)))	((Cecarria	Loranthus)	(Ileostylus	Muellerina))))	((Moquiniella	(Agelanthus	(Englerina	Tapinanthus)))	(Helixanthera	(Taxillus	Scurrula)))))	Decaisnina);
(Dendrophthoe	(Bakerella	(((Amyema	Benthamina)	(((Gaiadendron	Nuytsia)	((Struthanthus	Notanthera)	((((Atkinsonia	Peraxilla)	Tripodanthus)	((Ligaria	Tristerix)	(Tupeia	Desmaria)))	Macrosolen)))	((Cecarria	Loranthus)	(Ileostylus	Muellerina))))	((Moquiniella	(Agelanthus	(Englerina	Tapinanthus)))	(Helixanthera	(Taxillus	Scurrula)))))	Decaisnina);
(Dendrophthoe	(((Helixanthera	Scurrula)	(((Amyema	Benthamina)	((Ileostylus	Muellerina)	(((((Struthanthus	Notanthera)	Nuytsia)	((Tristerix	Tripodanthus)	((Gaiadendron	(Ligaria	Peraxilla))	(Atkinsonia	(Tupeia	Desmaria)))))	Macrosolen)	(Cecarria	Loranthus))))	(Bakerella	(Moquiniella	(Agelanthus	(Englerina	Tapinanthus))))))	Taxillus)	Decaisnina);
(Dendrophthoe	((((Amyema	Benthamina)	((Cecarria	Loranthus)	((Ileostylus	Muellerina)	((((Atkinsonia	Tripodanthus)	(Ligaria	Peraxilla))	((Tristerix	Struthanthus)	(Nuytsia	(Macrosolen	(Gaiadendron	Notanthera)))))	(Tupeia	Desmaria)))))	((Moquiniella	(Agelanthus	(Englerina	Tapinanthus)))	(Helixanthera	(Taxillus	Scurrula))))	Bakerella)	Decaisnina);
(Dendrophthoe	((((Moquiniella	(Agelanthus	(Englerina	Tapinanthus)))	((Helixanthera	Scurrula)	((Amyema	Benthamina)	((((Tupeia	Desmaria)	((Atkinsonia	((Tripodanthus	Struthanthus)	((Nuytsia	Tristerix)	(Gaiadendron	(Ligaria	Peraxilla)))))	Macrosolen))	(Cecarria	Notanthera))	(Loranthus	(Ileostylus	Muellerina))))))	Bakerella)	Taxillus)	Decaisnina);
(Dendrophthoe	(((Amyema	(Benthamina	((Cecarria	Notanthera)	(Loranthus	((Desmaria	(Tupeia	(((Macrosolen	(Gaiadendron	Nuytsia))	(Atkinsonia	((Tripodanthus	Struthanthus)	(Ligaria	Peraxilla))))	Tristerix)))	(Ileostylus	Muellerina))))))	((Moquiniella	(Agelanthus	(Englerina	Tapinanthus)))	(Helixanthera	(Taxillus	Scurrula))))	Bakerella)	Decaisnina);
((Taxillus	((((Ileostylus	(Muellerina	(Tripodanthus	(Atkinsonia	((Tristerix	(Gaiadendron	(Ligaria	Peraxilla)))	(((Macrosolen	(Nuytsia	Notanthera))	Struthanthus)	(Tupeia	Desmaria)))))))	(Cecarria	Loranthus))	(Benthamina	Amyema))	(((Tapinanthus	Englerina)	((Moquiniella	Agelanthus)	Bakerella))	(Scurrula	Helixanthera))))	Dendrophthoe	Decaisnina);
(((Taxillus	(((((Desmaria	((((Tristerix	((Ligaria	Peraxilla)	((Macrosolen	Nuytsia)	(Gaiadendron	Notanthera))))	(Tripodanthus	Struthanthus))	Atkinsonia)	Tupeia))	(Ileostylus	Muellerina))	(Cecarria	Loranthus))	(Benthamina	Amyema))	((Helixanthera	((Moquiniella	Agelanthus)	(Tapinanthus	Englerina)))	Scurrula)))	Bakerella)	Dendrophthoe	Decaisnina);
((((Bakerella	(Moquiniella	Agelanthus))	(Tapinanthus	Englerina))	((Scurrula	(Taxillus	Helixanthera))	(((((((Tupeia	((((Tripodanthus	Struthanthus)	(Gaiadendron	(Nuytsia	Macrosolen)))	(Peraxilla	(Tristerix	Ligaria)))	Atkinsonia))	Desmaria)	(Ileostylus	Muellerina))	(Cecarria	Loranthus))	Notanthera)	Benthamina)	Amyema)))	Dendrophthoe	Decaisnina);
(((((((Notanthera	(((Atkinsonia	((Tripodanthus	Struthanthus)	(((Peraxilla	(Gaiadendron	Macrosolen))	(Tristerix	Ligaria))	Tupeia)))	Desmaria)	Nuytsia))	(Ileostylus	Muellerina))	(Cecarria	Loranthus))	(Benthamina	Amyema))	(((Moquiniella	Bakerella)	(Tapinanthus	(Agelanthus	Englerina)))	(Scurrula	Helixanthera)))	Taxillus)	Dendrophthoe	Decaisnina);
((((Scurrula	(((((Tapinanthus	Englerina)	Agelanthus)	((Ileostylus	Muellerina)	((Cecarria	Loranthus)	(((Macrosolen	((Atkinsonia	(Peraxilla	Ligaria))	(Tupeia	(Tristerix	(Tripodanthus	Struthanthus)))))	(Desmaria	Notanthera))	(Gaiadendron	Nuytsia)))))	Amyema)	(Bakerella	Benthamina)))	Helixanthera)	(Moquiniella	Taxillus))	Dendrophthoe	Decaisnina);
((Bakerella	(Agelanthus	(((((((Ileostylus	Muellerina)	(Loranthus	(((Nuytsia	Desmaria)	(((Tripodanthus	Struthanthus)	Atkinsonia)	(((Macrosolen	Gaiadendron)	(Peraxilla	Ligaria))	Tupeia)))	Tristerix)))	(Cecarria	Notanthera))	(Amyema	Benthamina))	(Helixanthera	(Scurrula	Taxillus)))	(Tapinanthus	Englerina))	Moquiniella)))	Dendrophthoe	Decaisnina);
((Bakerella	(Taxillus	(((((Loranthus	Cecarria)	Notanthera)	((Ileostylus	Muellerina)	(((Tupeia	(Nuytsia	Desmaria))	(((Atkinsonia	(Gaiadendron	(Peraxilla	Ligaria)))	(Tripodanthus	Struthanthus))	Macrosolen))	Tristerix)))	(Amyema	Benthamina))	(Scurrula	((Tapinanthus	((Englerina	Agelanthus)	Moquiniella))	Helixanthera)))))	Dendrophthoe	Decaisnina);
(((Bakerella	(((Taxillus	Tapinanthus)	((Englerina	Agelanthus)	Moquiniella))	(Helixanthera	Scurrula)))	(((Loranthus	Cecarria)	((Ileostylus	Muellerina)	((Tupeia	(Macrosolen	Desmaria))	(Nuytsia	((Atkinsonia	Tripodanthus)	((Gaiadendron	(Peraxilla	Ligaria))	(Tristerix	(Notanthera	Struthanthus))))))))	(Amyema	Benthamina)))	Dendrophthoe	Decaisnina);
(((((Bakerella	((Englerina	Agelanthus)	Moquiniella))	(Scurrula	(Helixanthera	Taxillus)))	((((Loranthus	Cecarria)	((Ileostylus	Muellerina)	((Tupeia	Desmaria)	(((Gaiadendron	(Macrosolen	Nuytsia))	Struthanthus)	((Atkinsonia	(Tristerix	Tripodanthus))	(Peraxilla	Ligaria))))))	Notanthera)	(Amyema	Benthamina)))	Tapinanthus)	Dendrophthoe	Decaisnina);
((Scurrula	(((((Tapinanthus	Englerina)	Agelanthus)	Moquiniella)	(Taxillus	((Helixanthera	(((Loranthus	Cecarria)	((Ileostylus	Muellerina)	((Tupeia	Desmaria)	((Ligaria	Tristerix)	(((Gaiadendron	Peraxilla)	((Nuytsia	Struthanthus)	Macrosolen))	(Tripodanthus	Atkinsonia))))))	Amyema))	(Benthamina	Notanthera))))	Bakerella))	Dendrophthoe	Decaisnina);
((Taxillus	(((((Tristerix	(((Ligaria	Peraxilla)	((Notanthera	Macrosolen)	(Gaiadendron	Nuytsia)))	((Desmaria	((Struthanthus	Tripodanthus)	Atkinsonia))	Tupeia)))	(Muellerina	Ileostylus))	(Loranthus	Cecarria))	(Benthamina	Amyema))	(Scurrula	((Bakerella	((Moquiniella	Agelanthus)	(Englerina	Tapinanthus)))	Helixanthera))))	Dendrophthoe	Decaisnina);
((((Moquiniella	(Agelanthus	(Englerina	Tapinanthus)))	(Helixanthera	(Taxillus	Scurrula)))	(Bakerella	((((((Nuytsia	Desmaria)	(((Tripodanthus	(Struthanthus	(Atkinsonia	((Gaiadendron	Macrosolen)	(Ligaria	Peraxilla)))))	Tristerix)	Tupeia))	(Muellerina	Ileostylus))	Loranthus)	(Notanthera	Cecarria))	(Benthamina	Amyema))))	Dendrophthoe	Decaisnina);
((Taxillus	((((Moquiniella	(Agelanthus	(Englerina	Tapinanthus)))	(Helixanthera	Scurrula))	((Amyema	((((Nuytsia	Desmaria)	(((Ligaria	Peraxilla)	((((Atkinsonia	Macrosolen)	Tristerix)	(Struthanthus	Tripodanthus))	Tupeia))	((Muellerina	Ileostylus)	Gaiadendron)))	(Cecarria	Loranthus))	Notanthera))	Benthamina))	Bakerella))	Dendrophthoe	Decaisnina);
((((((Englerina	Tapinanthus)	(Moquiniella	Agelanthus))	(Helixanthera	(Taxillus	Scurrula)))	((((Muellerina	Ileostylus)	(((Macrosolen	Tupeia)	(Nuytsia	Desmaria))	(((Atkinsonia	Peraxilla)	(Ligaria	Gaiadendron))	((Struthanthus	Tripodanthus)	Tristerix))))	(Loranthus	(Cecarria	Notanthera)))	(Benthamina	Amyema)))	Bakerella)	Dendrophthoe	Decaisnina);
((((((((Bakerella	Agelanthus)	(Benthamina	(Amyema	(((Muellerina	Ileostylus)	(Notanthera	((((Tupeia	((Struthanthus	Tripodanthus)	Atkinsonia))	(Nuytsia	Desmaria))	(((Gaiadendron	Macrosolen)	Peraxilla)	Tristerix))	Ligaria)))	(Loranthus	Cecarria)))))	Helixanthera)	Scurrula)	(Englerina	Tapinanthus))	Taxillus)	Moquiniella)	Dendrophthoe	Decaisnina);
(((Amyema	((Taxillus	((((Agelanthus	Moquiniella)	(Englerina	Tapinanthus))	Helixanthera)	Scurrula))	(((Ileostylus	(Muellerina	(((Struthanthus	Tripodanthus)	((((Gaiadendron	Macrosolen)	(Ligaria	Peraxilla))	Tristerix)	Atkinsonia))	(Tupeia	(Nuytsia	Desmaria)))))	(Loranthus	Cecarria))	Notanthera)))	(Benthamina	Bakerella))	Dendrophthoe	Decaisnina);
((((Scurrula	((((Cecarria	Notanthera)	(((Struthanthus	(((Macrosolen	(Gaiadendron	Peraxilla))	Tupeia)	((Nuytsia	Desmaria)	((Tristerix	Tripodanthus)	Atkinsonia))))	Ligaria)	((Ileostylus	Muellerina)	Loranthus)))	Amyema)	Benthamina))	(((Agelanthus	((Englerina	Tapinanthus)	Taxillus))	Moquiniella)	Helixanthera))	Bakerella)	Dendrophthoe	Decaisnina);
(((((Helixanthera	((Agelanthus	Moquiniella)	(Englerina	Tapinanthus)))	(Scurrula	(((((Tupeia	Ileostylus)	((Nuytsia	Desmaria)	(Gaiadendron	((Muellerina	Tristerix)	((Atkinsonia	(Ligaria	Peraxilla))	(Struthanthus	Tripodanthus))))))	(Macrosolen	(Cecarria	Notanthera)))	Loranthus)	(Amyema	Benthamina))))	Taxillus)	Bakerella)	Dendrophthoe	Decaisnina);
((((((Taxillus	Scurrula)	Helixanthera)	((Moquiniella	Agelanthus)	(Englerina	Tapinanthus)))	(Benthamina	(Notanthera	(Amyema	((Cecarria	Loranthus)	((Muellerina	(((Macrosolen	Tupeia)	(Nuytsia	Desmaria))	((Atkinsonia	((Gaiadendron	Peraxilla)	(Ligaria	Tristerix)))	(Struthanthus	Tripodanthus))))	Ileostylus))))))	Bakerella)	Dendrophthoe	Decaisnina);
(((((Amyema	Benthamina)	(((((((Ligaria	Peraxilla)	(Macrosolen	Atkinsonia))	(Tupeia	(Struthanthus	Tripodanthus)))	(Tristerix	Gaiadendron))	(Nuytsia	Desmaria))	(Ileostylus	Muellerina))	(Notanthera	(Cecarria	Loranthus))))	(Scurrula	((Bakerella	((Moquiniella	Agelanthus)	(Englerina	Tapinanthus)))	Helixanthera)))	Taxillus)	Dendrophthoe	Decaisnina);
(((((Amyema	((Cecarria	(Loranthus	(Ileostylus	Muellerina)))	((Notanthera	((((Tripodanthus	Struthanthus)	(Atkinsonia	((Macrosolen	Gaiadendron)	(Ligaria	Peraxilla))))	Tristerix)	Tupeia))	(Nuytsia	Desmaria))))	Benthamina)	(((Tapinanthus	Englerina)	(Agelanthus	Moquiniella))	(Helixanthera	(Taxillus	Scurrula))))	Bakerella)	Dendrophthoe	Decaisnina);
((((Moquiniella	((Tapinanthus	Englerina)	Agelanthus))	(Helixanthera	(Taxillus	Scurrula)))	((Benthamina	Bakerella)	(Amyema	((Loranthus	(Ileostylus	Muellerina))	((Notanthera	Cecarria)	((((Tripodanthus	Struthanthus)	(Atkinsonia	(Tristerix	((Macrosolen	Gaiadendron)	(Ligaria	Peraxilla)))))	Tupeia)	(Nuytsia	Desmaria)))))))	Dendrophthoe	Decaisnina);
((((Helixanthera	(Taxillus	(Agelanthus	(((((Desmaria	((((Atkinsonia	((Ligaria	(Peraxilla	(Gaiadendron	Macrosolen)))	Tripodanthus))	(Tristerix	Struthanthus))	Tupeia)	Nuytsia))	Notanthera)	(Cecarria	Loranthus))	(Ileostylus	Muellerina))	(Amyema	Benthamina)))))	((Moquiniella	(Tapinanthus	Englerina))	Scurrula))	Bakerella)	Dendrophthoe	Decaisnina);
(((((Amyema	(Benthamina	((Cecarria	Notanthera)	((Loranthus	(Ileostylus	Muellerina))	(((((Peraxilla	(Atkinsonia	(Tristerix	Tripodanthus)))	Desmaria)	(Ligaria	Tupeia))	(Struthanthus	Macrosolen))	(Gaiadendron	Nuytsia))))))	(Scurrula	(Helixanthera	(Moquiniella	(Agelanthus	(Tapinanthus	Englerina))))))	Bakerella)	Taxillus)	Dendrophthoe	Decaisnina);
((((Moquiniella	(Scurrula	(((((Notanthera	(Nuytsia	((Tupeia	(Macrosolen	(Atkinsonia	(((Tripodanthus	Struthanthus)	Peraxilla)	((Ligaria	Tristerix)	Gaiadendron)))))	Desmaria)))	(Cecarria	Loranthus))	(Ileostylus	Muellerina))	(Amyema	Benthamina))	Helixanthera)))	(Taxillus	(Tapinanthus	(Englerina	Agelanthus))))	Bakerella)	Dendrophthoe	Decaisnina);
(((((((Notanthera	Cecarria)	Loranthus)	((Ileostylus	Muellerina)	((Desmaria	Tupeia)	(((Atkinsonia	(Tristerix	Tripodanthus))	((Peraxilla	Ligaria)	Gaiadendron))	(Nuytsia	(Macrosolen	Struthanthus))))))	(Amyema	Benthamina))	(Bakerella	((Agelanthus	Moquiniella)	(Tapinanthus	Englerina))))	((Helixanthera	Taxillus)	Scurrula))	Dendrophthoe	Decaisnina);
((((((Notanthera	Cecarria)	((Loranthus	(Ileostylus	Muellerina))	((Nuytsia	Desmaria)	(Tupeia	((Tristerix	(((Atkinsonia	(Peraxilla	Ligaria))	(Struthanthus	Tripodanthus))	Gaiadendron))	Macrosolen)))))	(Amyema	Benthamina))	(Bakerella	(Moquiniella	((Tapinanthus	Englerina)	Agelanthus))))	(Helixanthera	(Taxillus	Scurrula)))	Dendrophthoe	Decaisnina);
(((Taxillus	(((((Loranthus	Cecarria)	((Ileostylus	Muellerina)	((Nuytsia	Desmaria)	(Tupeia	((((Ligaria	Tristerix)	((Peraxilla	Gaiadendron)	Macrosolen))	Atkinsonia)	(Struthanthus	Tripodanthus))))))	Notanthera)	(Amyema	Benthamina))	Helixanthera))	(Scurrula	(Bakerella	(Moquiniella	((Tapinanthus	Englerina)	Agelanthus)))))	Dendrophthoe	Decaisnina);
((((((Amyema	((Loranthus	(Ileostylus	Muellerina))	((Cecarria	Notanthera)	((Nuytsia	Desmaria)	(((((Peraxilla	Ligaria)	(Macrosolen	Gaiadendron))	Atkinsonia)	(Struthanthus	Tripodanthus))	Tupeia)))))	Tristerix)	Scurrula)	((Benthamina	Bakerella)	(Helixanthera	(Moquiniella	((Tapinanthus	Englerina)	Agelanthus)))))	Taxillus)	Dendrophthoe	Decaisnina);
(((((Amyema	Benthamina)	((Notanthera	(Tristerix	(Nuytsia	((Desmaria	Tupeia)	((Struthanthus	Tripodanthus)	(((Peraxilla	Ligaria)	(Macrosolen	Gaiadendron))	Atkinsonia))))))	(Loranthus	((Cecarria	Ileostylus)	Muellerina))))	(((Moquiniella	((Tapinanthus	Englerina)	Agelanthus))	Helixanthera)	Scurrula))	(Bakerella	Taxillus))	Dendrophthoe	Decaisnina);
(Dendrophthoe	(Taxillus	((((Bakerella	((Agelanthus	(Tapinanthus	Englerina))	Moquiniella))	((Amyema	(((Notanthera	Cecarria)	(Desmaria	(((((Nuytsia	Gaiadendron)	((Tripodanthus	Struthanthus)	(Atkinsonia	Peraxilla)))	Tristerix)	Macrosolen)	Tupeia)))	(Loranthus	(Ileostylus	Muellerina))))	(Ligaria	Benthamina)))	Scurrula)	Helixanthera))	Decaisnina);
(Dendrophthoe	(Bakerella	((((Taxillus	Scurrula)	Helixanthera)	((Tapinanthus	Englerina)	(Moquiniella	Agelanthus)))	(((Cecarria	Loranthus)	((Ileostylus	Muellerina)	((((Tripodanthus	Struthanthus)	(Atkinsonia	(Peraxilla	((Notanthera	Macrosolen)	Gaiadendron))))	(Ligaria	Tristerix))	(Tupeia	(Nuytsia	Desmaria)))))	(Amyema	Benthamina))))	Decaisnina);
(Dendrophthoe	(Taxillus	((Amyema	(Benthamina	((Desmaria	(Tupeia	(Macrosolen	(Tristerix	(((Tripodanthus	Struthanthus)	Atkinsonia)	(((Nuytsia	Gaiadendron)	Peraxilla)	(Ligaria	Notanthera)))))))	((Cecarria	Loranthus)	(Ileostylus	Muellerina)))))	(Bakerella	((Scurrula	Helixanthera)	((Tapinanthus	Englerina)	(Moquiniella	Agelanthus))))))	Decaisnina);
(Dendrophthoe	(Bakerella	((Helixanthera	(((Taxillus	Scurrula)	((Tapinanthus	Englerina)	Agelanthus))	Moquiniella))	(((((Nuytsia	Desmaria)	((((Atkinsonia	(Notanthera	Macrosolen))	(Tripodanthus	Struthanthus))	(Peraxilla	Ligaria))	(Tupeia	Gaiadendron)))	Tristerix)	((Cecarria	Loranthus)	(Ileostylus	Muellerina)))	(Amyema	Benthamina))))	Decaisnina);
(Dendrophthoe	(Bakerella	((Helixanthera	Scurrula)	((Taxillus	((Tapinanthus	Englerina)	(Moquiniella	Agelanthus)))	((((Ileostylus	Muellerina)	(Cecarria	Loranthus))	((((((Tupeia	Gaiadendron)	(Tripodanthus	Struthanthus))	(Peraxilla	(Macrosolen	Atkinsonia)))	(Nuytsia	Desmaria))	(Ligaria	Tristerix))	Notanthera))	(Benthamina	Amyema)))))	Decaisnina);
(Dendrophthoe	((((((((Nuytsia	Desmaria)	Tupeia)	((((Tristerix	((Ligaria	Peraxilla)	Gaiadendron))	(Tripodanthus	Struthanthus))	Atkinsonia)	Macrosolen))	Notanthera)	(Benthamina	Amyema))	((Ileostylus	Muellerina)	(Cecarria	Loranthus)))	((Scurrula	Taxillus)	(Helixanthera	(Moquiniella	(Agelanthus	(Tapinanthus	Englerina))))))	Bakerella)	Decaisnina);
(Dendrophthoe	((((((((Ileostylus	Muellerina)	Loranthus)	((Nuytsia	Desmaria)	(Tupeia	(((((Ligaria	Peraxilla)	(Gaiadendron	Macrosolen))	Tristerix)	Atkinsonia)	(Tripodanthus	Struthanthus)))))	(Cecarria	Notanthera))	Amyema)	Benthamina)	((Bakerella	((Tapinanthus	Englerina)	(Moquiniella	Agelanthus)))	(Scurrula	Helixanthera)))	Taxillus)	Decaisnina);
(Dendrophthoe	((((Scurrula	Helixanthera)	(Moquiniella	(Agelanthus	(Tapinanthus	Englerina))))	((((Cecarria	Loranthus)	Notanthera)	(((Struthanthus	(((((Peraxilla	Gaiadendron)	Ligaria)	Tupeia)	((Atkinsonia	(Tristerix	Tripodanthus))	Desmaria))	Macrosolen))	Nuytsia)	(Ileostylus	Muellerina)))	(Amyema	Benthamina)))	(Bakerella	Taxillus))	Decaisnina);
(Dendrophthoe	(((Moquiniella	(((Agelanthus	Englerina)	(Taxillus	Tapinanthus))	(Scurrula	Helixanthera)))	(((Cecarria	Loranthus)	(Notanthera	(Nuytsia	((((Tripodanthus	Struthanthus)	(((Peraxilla	Gaiadendron)	((Ileostylus	Muellerina)	(Ligaria	Tristerix)))	(Tupeia	Atkinsonia)))	Macrosolen)	Desmaria))))	(Amyema	Benthamina)))	Bakerella)	Decaisnina);
(Dendrophthoe	((Benthamina	((Cecarria	Loranthus)	(((Desmaria	((Ileostylus	Muellerina)	Tupeia))	(((Atkinsonia	(Tripodanthus	Struthanthus))	Tristerix)	((Ligaria	Peraxilla)	Gaiadendron)))	(Notanthera	(Nuytsia	Macrosolen)))))	(Amyema	(Taxillus	((Scurrula	Helixanthera)	(Bakerella	((Moquiniella	Agelanthus)	(Tapinanthus	Englerina)))))))	Decaisnina);
(((Agelanthus	Bakerella)	(((Tapinanthus	Englerina)	Moquiniella)	(((Benthamina	Amyema)	((((((Tupeia	(((Ligaria	Peraxilla)	(Gaiadendron	((Notanthera	Nuytsia)	Macrosolen)))	Atkinsonia))	(Struthanthus	Tripodanthus))	Desmaria)	(Ileostylus	Muellerina))	(Cecarria	Loranthus))	Tristerix))	(Taxillus	(Scurrula	Helixanthera)))))	Dendrophthoe	Decaisnina);
(((((Scurrula	((Tapinanthus	(Agelanthus	Englerina))	(Moquiniella	Helixanthera)))	(Benthamina	(Amyema	((((((Tupeia	(((Struthanthus	Tripodanthus)	(Peraxilla	(Macrosolen	(Gaiadendron	Nuytsia))))	Atkinsonia))	Desmaria)	(Tristerix	Ligaria))	(Ileostylus	Muellerina))	(Cecarria	Loranthus))	Notanthera))))	Bakerella)	Taxillus)	Dendrophthoe	Decaisnina);
((((Helixanthera	(Taxillus	Scurrula))	(Bakerella	(((Tapinanthus	Englerina)	Agelanthus)	Moquiniella)))	(((((((Atkinsonia	(Tristerix	Tripodanthus))	(((Ligaria	Peraxilla)	Gaiadendron)	(Nuytsia	(Macrosolen	Struthanthus))))	(Desmaria	Tupeia))	(Ileostylus	Muellerina))	(Cecarria	Loranthus))	Notanthera)	(Benthamina	Amyema)))	Dendrophthoe	Decaisnina);
(((((Scurrula	Helixanthera)	(((Tapinanthus	Englerina)	(Agelanthus	Moquiniella))	(((Ileostylus	Muellerina)	(Loranthus	(Tupeia	(((((Nuytsia	(Cecarria	Notanthera))	Gaiadendron)	((Atkinsonia	(Tristerix	(Struthanthus	Tripodanthus)))	(Ligaria	Peraxilla)))	Macrosolen)	Desmaria))))	(Benthamina	Amyema))))	Taxillus)	Bakerella)	Dendrophthoe	Decaisnina);
((((((((((Macrosolen	(Ligaria	Peraxilla))	(Tupeia	((Atkinsonia	(Struthanthus	Tripodanthus))	Desmaria)))	Tristerix)	(Nuytsia	Gaiadendron))	((Ileostylus	Muellerina)	((Cecarria	Notanthera)	Loranthus)))	(Benthamina	Amyema))	((Scurrula	Helixanthera)	(Agelanthus	(Moquiniella	(Tapinanthus	Englerina)))))	Taxillus)	Bakerella)	Dendrophthoe	Decaisnina);
((Taxillus	(Bakerella	(((Moquiniella	(Tapinanthus	(Agelanthus	Englerina)))	Helixanthera)	((Amyema	((((Loranthus	Cecarria)	(Notanthera	(((Macrosolen	(((Gaiadendron	(Ligaria	Peraxilla))	((Struthanthus	Tripodanthus)	Tristerix))	Atkinsonia))	Tupeia)	(Desmaria	Nuytsia))))	(Ileostylus	Muellerina))	Benthamina))	Scurrula))))	Dendrophthoe	Decaisnina);
(((Benthamina	Bakerella)	((((((((Ileostylus	Muellerina)	(Notanthera	(((((((Gaiadendron	Peraxilla)	(Struthanthus	Tripodanthus))	Atkinsonia)	(Ligaria	Tristerix))	Tupeia)	(Desmaria	Nuytsia))	Macrosolen)))	(Loranthus	Cecarria))	((Moquiniella	Agelanthus)	(Englerina	Tapinanthus)))	Helixanthera)	Scurrula)	Amyema)	Taxillus))	Dendrophthoe	Decaisnina);
((Bakerella	(((Helixanthera	Scurrula)	(((Tapinanthus	Taxillus)	(Agelanthus	Englerina))	Moquiniella))	((((Ileostylus	Muellerina)	((((((Gaiadendron	(Notanthera	Macrosolen))	Struthanthus)	(Atkinsonia	(Tristerix	Tripodanthus)))	(Peraxilla	Ligaria))	Tupeia)	(Desmaria	Nuytsia)))	(Loranthus	Cecarria))	(Benthamina	Amyema))))	Dendrophthoe	Decaisnina);
((((Scurrula	Taxillus)	(Helixanthera	((Moquiniella	Agelanthus)	(Tapinanthus	Englerina))))	(((Notanthera	((Loranthus	Cecarria)	((Ileostylus	Muellerina)	(((Macrosolen	(((Peraxilla	Ligaria)	(Atkinsonia	(Struthanthus	Tripodanthus)))	Gaiadendron))	(Tupeia	(Desmaria	Nuytsia)))	Tristerix))))	(Benthamina	Amyema))	Bakerella))	Dendrophthoe	Decaisnina);
((Bakerella	((((Scurrula	Taxillus)	(Agelanthus	(Tapinanthus	Englerina)))	(Helixanthera	Moquiniella))	(((Notanthera	((Desmaria	Nuytsia)	(((Atkinsonia	((Ligaria	Tristerix)	(Macrosolen	(Gaiadendron	Peraxilla))))	(Struthanthus	Tripodanthus))	Tupeia)))	((Loranthus	Cecarria)	(Ileostylus	Muellerina)))	(Benthamina	Amyema))))	Dendrophthoe	Decaisnina);
(Dendrophthoe	((((Loranthus	(Muellerina	Ileostylus))	((Notanthera	Cecarria)	((((Struthanthus	Tripodanthus)	((Ligaria	Tristerix)	((Peraxilla	(Nuytsia	Gaiadendron))	Macrosolen)))	Atkinsonia)	(Tupeia	Desmaria))))	(Amyema	Benthamina))	((Taxillus	(Scurrula	Helixanthera))	(Bakerella	(Moquiniella	(Agelanthus	(Tapinanthus	Englerina))))))	Decaisnina);
(Dendrophthoe	((((Loranthus	((Amyema	Benthamina)	(Notanthera	Cecarria)))	(((Tupeia	Desmaria)	(Atkinsonia	(((Peraxilla	((Macrosolen	Gaiadendron)	Nuytsia))	(Ligaria	Tristerix))	(Struthanthus	Tripodanthus))))	(Muellerina	Ileostylus)))	((Helixanthera	(Taxillus	Scurrula))	((Tapinanthus	Englerina)	(Moquiniella	Agelanthus))))	Bakerella)	Decaisnina);
(Dendrophthoe	(Taxillus	(((((Tapinanthus	Englerina)	(Moquiniella	Agelanthus))	(((Loranthus	((Amyema	Benthamina)	(Notanthera	Cecarria)))	((((Atkinsonia	((Gaiadendron	(Peraxilla	Ligaria))	(Struthanthus	Tripodanthus)))	(Macrosolen	(Tupeia	(Nuytsia	Desmaria))))	Tristerix)	(Muellerina	Ileostylus)))	Bakerella))	Scurrula)	Helixanthera))	Decaisnina);
(Dendrophthoe	((Taxillus	(((Scurrula	Helixanthera)	((Tapinanthus	Englerina)	Agelanthus))	(((Amyema	Benthamina)	(((Cecarria	((Loranthus	Muellerina)	Ileostylus))	(Desmaria	(((((Macrosolen	Notanthera)	(Gaiadendron	Nuytsia))	(Struthanthus	Tripodanthus))	(Atkinsonia	(Peraxilla	Ligaria)))	Tupeia)))	Tristerix))	Bakerella)))	Moquiniella)	Decaisnina);
(Dendrophthoe	(Taxillus	((Scurrula	(Helixanthera	(Bakerella	(Moquiniella	(Tapinanthus	(Englerina	Agelanthus))))))	((Amyema	Benthamina)	((Cecarria	Loranthus)	(((Desmaria	((((Tripodanthus	Tristerix)	((Struthanthus	((Nuytsia	(Gaiadendron	Notanthera))	Macrosolen))	(Peraxilla	Ligaria)))	Atkinsonia)	Tupeia))	Muellerina)	Ileostylus)))))	Decaisnina);
(Dendrophthoe	(Taxillus	((Scurrula	(Helixanthera	(Bakerella	(Moquiniella	((Tapinanthus	Englerina)	Agelanthus)))))	((Amyema	Benthamina)	(((((((Atkinsonia	((Struthanthus	Tripodanthus)	(Tristerix	(Peraxilla	Gaiadendron))))	Macrosolen)	Tupeia)	(Nuytsia	Desmaria))	Ligaria)	Notanthera)	((Muellerina	Ileostylus)	(Cecarria	Loranthus))))))	Decaisnina);
(Dendrophthoe	(((((((Gaiadendron	(((Tristerix	(Tupeia	(Nuytsia	Desmaria)))	Atkinsonia)	((Peraxilla	Ligaria)	Tripodanthus)))	Macrosolen)	Struthanthus)	Notanthera)	(Muellerina	Ileostylus))	((Cecarria	Loranthus)	(Amyema	Benthamina)))	(((Tapinanthus	Englerina)	((Agelanthus	Moquiniella)	Bakerella))	((Taxillus	Scurrula)	Helixanthera)))	Decaisnina);
(Dendrophthoe	((Bakerella	((Agelanthus	(Tapinanthus	Englerina))	Moquiniella))	(((Helixanthera	Taxillus)	Scurrula)	(((Amyema	Benthamina)	Cecarria)	(((Macrosolen	(Struthanthus	((Nuytsia	Desmaria)	(((Peraxilla	Ligaria)	(Atkinsonia	(Tristerix	Tripodanthus)))	(Gaiadendron	Tupeia)))))	Notanthera)	(Loranthus	(Muellerina	Ileostylus))))))	Decaisnina);
(Dendrophthoe	(((((((Muellerina	Ileostylus)	((((Struthanthus	((Peraxilla	((Tristerix	Tripodanthus)	Atkinsonia))	((Tupeia	Desmaria)	Ligaria)))	(Macrosolen	(Nuytsia	Gaiadendron)))	Notanthera)	(Cecarria	Loranthus)))	Amyema)	Benthamina)	(Scurrula	(Helixanthera	(((Agelanthus	Englerina)	Moquiniella)	Tapinanthus))))	Bakerella)	Taxillus)	Decaisnina);
(Dendrophthoe	((Bakerella	(((Agelanthus	Englerina)	Moquiniella)	Tapinanthus))	((Scurrula	(Taxillus	Helixanthera))	(((Muellerina	Ileostylus)	(((((Tripodanthus	Struthanthus)	((Peraxilla	Ligaria)	(((Tupeia	Desmaria)	Tristerix)	Atkinsonia)))	(Macrosolen	(Nuytsia	Gaiadendron)))	Notanthera)	(Cecarria	Loranthus)))	(Amyema	Benthamina))))	Decaisnina);
(Dendrophthoe	(Taxillus	((Scurrula	Helixanthera)	((Bakerella	((Tapinanthus	Englerina)	(Agelanthus	Moquiniella)))	(((Loranthus	((Muellerina	Ileostylus)	((Ligaria	Tristerix)	((Desmaria	Tupeia)	((Peraxilla	(Struthanthus	((Gaiadendron	Nuytsia)	(Macrosolen	(Cecarria	Notanthera)))))	(Atkinsonia	Tripodanthus))))))	Benthamina)	Amyema))))	Decaisnina);
(Dendrophthoe	(Taxillus	((((((((Ligaria	(((((Atkinsonia	(Macrosolen	(Gaiadendron	Peraxilla)))	(Struthanthus	Tripodanthus))	Tupeia)	(Nuytsia	Desmaria))	Tristerix))	(Muellerina	Ileostylus))	Loranthus)	(Cecarria	Notanthera))	Amyema)	Benthamina)	((Scurrula	Helixanthera)	((Tapinanthus	Englerina)	(Agelanthus	Moquiniella))))	Bakerella))	Decaisnina);
(Dendrophthoe	((((((((((Macrosolen	(Tristerix	Tripodanthus))	Peraxilla)	(Nuytsia	Desmaria))	((Atkinsonia	Struthanthus)	(Tupeia	Gaiadendron)))	(Muellerina	Ileostylus))	(Loranthus	(Cecarria	Notanthera)))	Ligaria)	(Amyema	Benthamina))	(Helixanthera	((((Taxillus	Scurrula)	(Englerina	Agelanthus))	Tapinanthus)	Moquiniella)))	Bakerella)	Decaisnina);
(Dendrophthoe	(((Notanthera	((((Nuytsia	Desmaria)	(Tupeia	(Atkinsonia	((Tristerix	((Macrosolen	(Ligaria	Peraxilla))	Gaiadendron))	(Struthanthus	Tripodanthus)))))	(Muellerina	Ileostylus))	(Cecarria	Loranthus)))	(Amyema	Benthamina))	((((Taxillus	Scurrula)	Helixanthera)	((Agelanthus	(Englerina	Tapinanthus))	Moquiniella))	Bakerella))	Decaisnina);
(Dendrophthoe	(Taxillus	(Scurrula	((Helixanthera	((Englerina	Tapinanthus)	(Moquiniella	(Bakerella	Agelanthus))))	((((Notanthera	((((Struthanthus	Tripodanthus)	((Nuytsia	Desmaria)	Tupeia))	((Macrosolen	(Gaiadendron	Peraxilla))	Atkinsonia))	Tristerix))	((Muellerina	Ileostylus)	(Cecarria	Loranthus)))	Ligaria)	(Amyema	Benthamina)))))	Decaisnina);
(Dendrophthoe	((Taxillus	(((Helixanthera	((Moquiniella	Agelanthus)	(Tapinanthus	Englerina)))	Scurrula)	((((((Macrosolen	Desmaria)	Tupeia)	(Tristerix	(((Peraxilla	Atkinsonia)	(Struthanthus	Tripodanthus))	(Nuytsia	(Gaiadendron	Notanthera)))))	((Muellerina	Ileostylus)	(Cecarria	Loranthus)))	Ligaria)	(Amyema	Benthamina))))	Bakerella)	Decaisnina);
(Dendrophthoe	((Taxillus	((Helixanthera	((Tapinanthus	(Agelanthus	Englerina))	Moquiniella))	Scurrula))	((((Muellerina	Ileostylus)	((Cecarria	Loranthus)	(Desmaria	(Tupeia	(Macrosolen	((Ligaria	Tristerix)	((Struthanthus	Tripodanthus)	((Atkinsonia	(Nuytsia	(Gaiadendron	Notanthera)))	Peraxilla))))))))	(Amyema	Benthamina))	Bakerella))	Decaisnina);
(Dendrophthoe	((Benthamina	Bakerella)	((((Moquiniella	Agelanthus)	(Englerina	Tapinanthus))	((Scurrula	Taxillus)	Helixanthera))	((Cecarria	Loranthus)	(((((((Struthanthus	((Nuytsia	Gaiadendron)	(Macrosolen	Notanthera)))	(Tripodanthus	Tristerix))	Atkinsonia)	(Ligaria	Peraxilla))	(Desmaria	Tupeia))	(Muellerina	Ileostylus))	Amyema))))	Decaisnina);
(Dendrophthoe	(Bakerella	((((Moquiniella	Agelanthus)	(Englerina	Tapinanthus))	((Scurrula	Taxillus)	Helixanthera))	((Benthamina	Amyema)	(((Desmaria	(Tupeia	((((Nuytsia	Gaiadendron)	Macrosolen)	((Ligaria	Peraxilla)	((Struthanthus	Tripodanthus)	Atkinsonia)))	Tristerix)))	Notanthera)	((Cecarria	Loranthus)	(Muellerina	Ileostylus))))))	Decaisnina);
(Dendrophthoe	(Bakerella	((Benthamina	Amyema)	(((Cecarria	Loranthus)	((Muellerina	Ileostylus)	(((Nuytsia	Desmaria)	(Macrosolen	(Tupeia	(((Gaiadendron	(Ligaria	Peraxilla))	((Struthanthus	Tripodanthus)	Atkinsonia))	Tristerix))))	Notanthera)))	(Helixanthera	((Moquiniella	(Agelanthus	(Englerina	Tapinanthus)))	(Scurrula	Taxillus))))))	Decaisnina);
((((Helixanthera	(Taxillus	Scurrula))	(Bakerella	((Agelanthus	(Englerina	Tapinanthus))	Moquiniella)))	(Amyema	(((((Tristerix	(((Nuytsia	Desmaria)	((Struthanthus	Tripodanthus)	(Tupeia	Atkinsonia)))	(Peraxilla	(Macrosolen	Gaiadendron))))	((Cecarria	Notanthera)	Loranthus))	(Ileostylus	Muellerina))	Ligaria)	Benthamina)))	Dendrophthoe	Decaisnina);
((((((Taxillus	Scurrula)	((Englerina	Tapinanthus)	(Moquiniella	Agelanthus)))	Helixanthera)	((((Ileostylus	(Muellerina	((((((Peraxilla	(Ligaria	Tristerix))	(Struthanthus	Tripodanthus))	Atkinsonia)	Gaiadendron)	Macrosolen)	((Nuytsia	Desmaria)	Tupeia))))	(Loranthus	Cecarria))	Notanthera)	(Benthamina	Amyema)))	Bakerella)	Dendrophthoe	Decaisnina);
((((Helixanthera	((Taxillus	((Englerina	Tapinanthus)	(Moquiniella	Agelanthus)))	Scurrula))	((((((Atkinsonia	((Tristerix	((Ligaria	Peraxilla)	Gaiadendron))	(Struthanthus	Tripodanthus)))	Macrosolen)	((Nuytsia	Desmaria)	Tupeia))	(Ileostylus	Muellerina))	(Loranthus	(Cecarria	Notanthera)))	(Benthamina	Amyema)))	Bakerella)	Dendrophthoe	Decaisnina);
((((((Moquiniella	Agelanthus)	(Englerina	Tapinanthus))	((Scurrula	Taxillus)	Helixanthera))	(((((((Struthanthus	(Gaiadendron	((Notanthera	Nuytsia)	Macrosolen)))	((Atkinsonia	(Tristerix	Tripodanthus))	Peraxilla))	(Desmaria	Tupeia))	Ligaria)	(Ileostylus	Muellerina))	(Loranthus	Cecarria))	(Benthamina	Amyema)))	Bakerella)	Dendrophthoe	Decaisnina);
(((((((Macrosolen	((Struthanthus	Notanthera)	Nuytsia))	(((Gaiadendron	Peraxilla)	Atkinsonia)	((Ligaria	Tristerix)	Tripodanthus)))	(Desmaria	Tupeia))	(Ileostylus	Muellerina))	((Loranthus	Cecarria)	Amyema))	((Taxillus	(Agelanthus	(Englerina	Tapinanthus)))	((Moquiniella	(Benthamina	Bakerella))	(Scurrula	Helixanthera))))	Dendrophthoe	Decaisnina);
((((Scurrula	((Moquiniella	(Agelanthus	(Englerina	Tapinanthus)))	Bakerella))	(((Benthamina	Amyema)	(((((((Atkinsonia	(Desmaria	(Tripodanthus	Tristerix)))	(Ligaria	Peraxilla))	Tupeia)	Struthanthus)	(Macrosolen	(Gaiadendron	Nuytsia)))	Notanthera)	((Ileostylus	Muellerina)	(Loranthus	Cecarria))))	Helixanthera))	Taxillus)	Dendrophthoe	Decaisnina);
((((Scurrula	((Moquiniella	(Agelanthus	(Englerina	Tapinanthus)))	Bakerella))	((Helixanthera	Benthamina)	((((((Gaiadendron	(Atkinsonia	(((Struthanthus	Tripodanthus)	Tristerix)	(Ligaria	Peraxilla))))	(Macrosolen	Tupeia))	(Nuytsia	Desmaria))	Notanthera)	((Ileostylus	Muellerina)	(Loranthus	Cecarria)))	Amyema)))	Taxillus)	Dendrophthoe	Decaisnina);
((((Benthamina	(((((((Struthanthus	Tripodanthus)	((Atkinsonia	(Notanthera	Gaiadendron))	(Ligaria	Peraxilla)))	Tristerix)	Macrosolen)	(Tupeia	(Nuytsia	Desmaria)))	((Ileostylus	Muellerina)	(Loranthus	Cecarria)))	Amyema))	(Scurrula	(Helixanthera	((Englerina	Tapinanthus)	(Moquiniella	Agelanthus)))))	(Bakerella	Taxillus))	Dendrophthoe	Decaisnina);
((((((((((Atkinsonia	(((Struthanthus	Tripodanthus)	(Macrosolen	(Gaiadendron	Peraxilla)))	Tupeia))	(Nuytsia	Desmaria))	Tristerix)	Ligaria)	((Ileostylus	Muellerina)	Loranthus))	(Cecarria	(Amyema	Benthamina)))	Notanthera)	(((Englerina	Tapinanthus)	(Moquiniella	Agelanthus))	(Scurrula	Helixanthera)))	(Bakerella	Taxillus))	Dendrophthoe	Decaisnina);
(((((Bakerella	(Moquiniella	(Agelanthus	(Englerina	Tapinanthus))))	Helixanthera)	(Scurrula	((Amyema	Benthamina)	((Cecarria	Loranthus)	(((((Macrosolen	(((Struthanthus	Tripodanthus)	(Peraxilla	Atkinsonia))	Gaiadendron))	(((Notanthera	Nuytsia)	Desmaria)	Tupeia))	Tristerix)	Ligaria)	(Ileostylus	Muellerina))))))	Taxillus)	Dendrophthoe	Decaisnina);
(Dendrophthoe	((((((Tapinanthus	Englerina)	(Agelanthus	Moquiniella))	Bakerella)	Scurrula)	((Helixanthera	Benthamina)	((((Ileostylus	Muellerina)	(((Nuytsia	Desmaria)	Tupeia)	((((Atkinsonia	((Ligaria	Peraxilla)	Gaiadendron))	(Struthanthus	Tripodanthus))	Tristerix)	Macrosolen)))	((Cecarria	Notanthera)	Loranthus))	Amyema)))	Taxillus)	Decaisnina);
(Dendrophthoe	((((Moquiniella	((Tapinanthus	Englerina)	Agelanthus))	(Taxillus	(Helixanthera	Scurrula)))	((Benthamina	Amyema)	(((Loranthus	(Ileostylus	Muellerina))	((Tupeia	(Nuytsia	Desmaria))	((((Atkinsonia	((Ligaria	Peraxilla)	Gaiadendron))	(Struthanthus	Tripodanthus))	Tristerix)	Macrosolen)))	(Cecarria	Notanthera))))	Bakerella)	Decaisnina);
(Dendrophthoe	(((Benthamina	(((Loranthus	(Ileostylus	Muellerina))	((Nuytsia	Desmaria)	(((((Gaiadendron	(Peraxilla	(Struthanthus	(Tristerix	Tripodanthus))))	Atkinsonia)	Ligaria)	Macrosolen)	Tupeia)))	(Cecarria	Notanthera)))	(Amyema	((Taxillus	Scurrula)	(Helixanthera	(Moquiniella	((Tapinanthus	Englerina)	Agelanthus))))))	Bakerella)	Decaisnina);
(Dendrophthoe	((((Amyema	Benthamina)	(((Loranthus	(Ileostylus	Muellerina))	(Desmaria	((Tupeia	(((Atkinsonia	(Macrosolen	(Tristerix	Tripodanthus)))	(Gaiadendron	(Peraxilla	Ligaria)))	Struthanthus))	Nuytsia)))	(Cecarria	Notanthera)))	((Moquiniella	((Tapinanthus	Englerina)	Agelanthus))	((Taxillus	Scurrula)	Helixanthera)))	Bakerella)	Decaisnina);
(Dendrophthoe	(((Scurrula	Helixanthera)	(((Amyema	Benthamina)	((Notanthera	(Nuytsia	(Desmaria	(((Tupeia	(Peraxilla	Ligaria))	((Struthanthus	Tripodanthus)	(Atkinsonia	(Macrosolen	Tristerix))))	Gaiadendron))))	((Loranthus	Cecarria)	(Ileostylus	Muellerina))))	(Bakerella	(Moquiniella	((Tapinanthus	Englerina)	Agelanthus)))))	Taxillus)	Decaisnina);
(Dendrophthoe	(((Scurrula	(Bakerella	(Helixanthera	(Moquiniella	((Tapinanthus	Englerina)	Agelanthus)))))	(Benthamina	(Amyema	(((Ileostylus	Muellerina)	(((Nuytsia	Desmaria)	Tupeia)	(Macrosolen	((((Gaiadendron	(Peraxilla	Ligaria))	(Struthanthus	Tripodanthus))	Atkinsonia)	Tristerix))))	((Cecarria	Notanthera)	Loranthus)))))	Taxillus)	Decaisnina);
(Dendrophthoe	((Scurrula	(((Bakerella	((Tapinanthus	Englerina)	(Agelanthus	Moquiniella)))	(((((Ileostylus	Muellerina)	((Nuytsia	Desmaria)	(Macrosolen	(Tupeia	((Gaiadendron	((Struthanthus	Tripodanthus)	(Peraxilla	Atkinsonia)))	(Ligaria	Tristerix))))))	((Cecarria	Notanthera)	Loranthus))	Amyema)	Benthamina))	Helixanthera))	Taxillus)	Decaisnina);
(Dendrophthoe	(Bakerella	(((((Ileostylus	Muellerina)	((Ligaria	Tristerix)	(((Tupeia	(Struthanthus	Tripodanthus))	(Peraxilla	((Macrosolen	Gaiadendron)	Atkinsonia)))	(Nuytsia	Desmaria))))	((Cecarria	Notanthera)	Loranthus))	(Amyema	Benthamina))	((Helixanthera	(Taxillus	Scurrula))	(((Tapinanthus	Englerina)	Agelanthus)	Moquiniella))))	Decaisnina);
(Dendrophthoe	(Bakerella	(((((Ileostylus	Muellerina)	(Macrosolen	((Tupeia	(Nuytsia	Desmaria))	(Tristerix	((Struthanthus	Tripodanthus)	(Atkinsonia	(Gaiadendron	(Peraxilla	Ligaria))))))))	((Cecarria	Notanthera)	Loranthus))	(Amyema	Benthamina))	((Taxillus	Scurrula)	(((Tapinanthus	Englerina)	(Agelanthus	Moquiniella))	Helixanthera))))	Decaisnina);
(Dendrophthoe	(Bakerella	(((((Cecarria	Notanthera)	(Loranthus	((Tristerix	(((((Peraxilla	Ligaria)	Gaiadendron)	(Ileostylus	Muellerina))	(Tupeia	Atkinsonia))	(Nuytsia	Desmaria)))	(Struthanthus	Tripodanthus))))	Macrosolen)	(Amyema	Benthamina))	(((Tapinanthus	(Agelanthus	Englerina))	Moquiniella)	(Helixanthera	(Taxillus	Scurrula)))))	Decaisnina);
((Bakerella	((((Taxillus	Scurrula)	Helixanthera)	((Agelanthus	Moquiniella)	(Englerina	Tapinanthus)))	((Benthamina	Amyema)	((Notanthera	(Cecarria	Loranthus))	((Ileostylus	Muellerina)	(((Atkinsonia	((Struthanthus	Tripodanthus)	(Tristerix	(Peraxilla	((Nuytsia	Macrosolen)	Gaiadendron)))))	Ligaria)	(Tupeia	Desmaria)))))))	Dendrophthoe	Decaisnina);
((Bakerella	(((Moquiniella	((Englerina	Tapinanthus)	Agelanthus))	((Taxillus	Scurrula)	Helixanthera))	((Benthamina	Amyema)	((Loranthus	(Notanthera	Cecarria))	((Ileostylus	Muellerina)	(((Nuytsia	Desmaria)	(Tupeia	(Atkinsonia	((Ligaria	(Macrosolen	(Gaiadendron	Peraxilla)))	(Struthanthus	Tripodanthus)))))	Tristerix))))))	Dendrophthoe	Decaisnina);
((Taxillus	((Scurrula	Helixanthera)	((((Loranthus	(Notanthera	Cecarria))	((Ileostylus	Muellerina)	((Macrosolen	Struthanthus)	(((Atkinsonia	(Tristerix	Tripodanthus))	((Nuytsia	Desmaria)	(Gaiadendron	Peraxilla)))	Tupeia))))	(Amyema	(Benthamina	Ligaria)))	((Englerina	Tapinanthus)	(Bakerella	(Moquiniella	Agelanthus))))))	Dendrophthoe	Decaisnina);
((Taxillus	(((Amyema	(Notanthera	(((Desmaria	(Tupeia	(Macrosolen	(Atkinsonia	((Tristerix	(Struthanthus	Tripodanthus))	((Ligaria	Peraxilla)	(Nuytsia	Gaiadendron)))))))	(Ileostylus	Muellerina))	(Loranthus	Cecarria))))	Benthamina)	(((Helixanthera	(Moquiniella	(Agelanthus	(Englerina	Tapinanthus))))	Bakerella)	Scurrula)))	Dendrophthoe	Decaisnina);
((((Moquiniella	(Agelanthus	(Englerina	Tapinanthus)))	((Scurrula	(Taxillus	Helixanthera))	((Notanthera	(((Macrosolen	(Nuytsia	Gaiadendron))	((Tupeia	((Atkinsonia	(Desmaria	(Tristerix	Tripodanthus)))	(Ligaria	Peraxilla)))	Struthanthus))	((Ileostylus	Muellerina)	(Loranthus	Cecarria))))	(Benthamina	Amyema))))	Bakerella)	Dendrophthoe	Decaisnina);
(((((Scurrula	((Englerina	Tapinanthus)	(Moquiniella	Agelanthus)))	(Benthamina	(Helixanthera	(((Ileostylus	Muellerina)	((Loranthus	Cecarria)	((Desmaria	Tupeia)	(Atkinsonia	((Struthanthus	Tripodanthus)	(Tristerix	(((Notanthera	Macrosolen)	(Nuytsia	Gaiadendron))	(Ligaria	Peraxilla))))))))	Amyema))))	Taxillus)	Bakerella)	Dendrophthoe	Decaisnina);
(((((Scurrula	(((Englerina	Tapinanthus)	(Moquiniella	Agelanthus))	Helixanthera))	((Loranthus	((Ileostylus	Muellerina)	((Desmaria	Tupeia)	(Atkinsonia	((Struthanthus	Tripodanthus)	(Tristerix	(((Nuytsia	Macrosolen)	Gaiadendron)	(Ligaria	Peraxilla))))))))	(Notanthera	(Cecarria	(Amyema	Benthamina)))))	Taxillus)	Bakerella)	Dendrophthoe	Decaisnina);
((((Moquiniella	((Englerina	Tapinanthus)	Agelanthus))	Bakerella)	((Taxillus	(Helixanthera	Scurrula))	(((Cecarria	Loranthus)	((Ileostylus	Muellerina)	(((Struthanthus	Tripodanthus)	(Tupeia	((((Macrosolen	(Notanthera	Gaiadendron))	(Ligaria	Peraxilla))	Atkinsonia)	(Nuytsia	Desmaria))))	Tristerix)))	(Amyema	Benthamina))))	Dendrophthoe	Decaisnina);
((Bakerella	((((Englerina	Tapinanthus)	(Agelanthus	Moquiniella))	(Helixanthera	(Scurrula	Taxillus)))	((Benthamina	((Cecarria	Loranthus)	((Ileostylus	Muellerina)	(Desmaria	(Tupeia	(((Tripodanthus	Atkinsonia)	Tristerix)	((((Notanthera	Gaiadendron)	(Nuytsia	Macrosolen))	Struthanthus)	(Ligaria	Peraxilla))))))))	Amyema)))	Dendrophthoe	Decaisnina);
((((Scurrula	((Bakerella	((Englerina	Tapinanthus)	(Agelanthus	Moquiniella)))	Helixanthera))	((((Desmaria	((Macrosolen	Tupeia)	((((Gaiadendron	Nuytsia)	Peraxilla)	((Struthanthus	Tripodanthus)	Atkinsonia))	(Ligaria	Tristerix))))	Notanthera)	((Cecarria	Loranthus)	(Ileostylus	Muellerina)))	(Amyema	Benthamina)))	Taxillus)	Dendrophthoe	Decaisnina);
(Dendrophthoe	((((((Notanthera	((Macrosolen	(Gaiadendron	Nuytsia))	(((Ligaria	Tupeia)	((Peraxilla	((Tristerix	Tripodanthus)	Atkinsonia))	Desmaria))	Struthanthus)))	((Cecarria	Loranthus)	(Ileostylus	Muellerina)))	(Amyema	Benthamina))	(Helixanthera	(Bakerella	(((Agelanthus	Englerina)	Moquiniella)	Tapinanthus))))	Scurrula)	Taxillus)	Decaisnina);
(Dendrophthoe	(((((((Desmaria	Tupeia)	(((Tristerix	Tripodanthus)	Atkinsonia)	(Peraxilla	Ligaria)))	(Struthanthus	((Macrosolen	Nuytsia)	(Notanthera	Gaiadendron))))	((Cecarria	Loranthus)	(Ileostylus	Muellerina)))	(Amyema	Benthamina))	((Helixanthera	(Bakerella	(((Englerina	Tapinanthus)	Agelanthus)	Moquiniella)))	Scurrula))	Taxillus)	Decaisnina);
(Dendrophthoe	((((((Cecarria	Loranthus)	(Ileostylus	Muellerina))	((((Desmaria	Tupeia)	(((Tristerix	Tripodanthus)	Atkinsonia)	(Peraxilla	Ligaria)))	(Struthanthus	(Macrosolen	(Gaiadendron	Nuytsia))))	Notanthera))	(Amyema	Benthamina))	(Bakerella	(Moquiniella	(Tapinanthus	(Englerina	Agelanthus)))))	((Scurrula	Taxillus)	Helixanthera))	Decaisnina);
(Dendrophthoe	(((((Cecarria	Loranthus)	((Ileostylus	Muellerina)	((Tupeia	(Macrosolen	(((Peraxilla	Ligaria)	((Struthanthus	Tripodanthus)	(Tristerix	Atkinsonia)))	Gaiadendron)))	((Notanthera	Nuytsia)	Desmaria))))	(Amyema	Benthamina))	((Moquiniella	((Tapinanthus	Englerina)	Agelanthus))	((Scurrula	Taxillus)	Helixanthera)))	Bakerella)	Decaisnina);
(Dendrophthoe	(((((Notanthera	(Cecarria	Loranthus))	((Ileostylus	Muellerina)	(((Tupeia	(Macrosolen	(((Struthanthus	Tripodanthus)	((Tristerix	(Peraxilla	Gaiadendron))	Atkinsonia))	Ligaria)))	Desmaria)	Nuytsia)))	(Amyema	Benthamina))	((((Bakerella	(Agelanthus	Moquiniella))	Scurrula)	(Tapinanthus	Englerina))	Helixanthera))	Taxillus)	Decaisnina);
(Dendrophthoe	(((Taxillus	(Helixanthera	Scurrula))	((((Cecarria	Loranthus)	((Ileostylus	Muellerina)	(((((Macrosolen	(Notanthera	(Gaiadendron	Nuytsia)))	Struthanthus)	Tripodanthus)	((Tupeia	Atkinsonia)	(Desmaria	(Peraxilla	Ligaria))))	Tristerix)))	(Amyema	Benthamina))	((Agelanthus	(Tapinanthus	Englerina))	Moquiniella)))	Bakerella)	Decaisnina);
(Dendrophthoe	(((Benthamina	((((Cecarria	Loranthus)	(Ileostylus	Muellerina))	((Tupeia	((((Atkinsonia	(Peraxilla	Ligaria))	(Tristerix	(Struthanthus	Tripodanthus)))	(Macrosolen	(Gaiadendron	Nuytsia)))	Desmaria))	Notanthera))	Amyema))	(((Tapinanthus	Englerina)	(Moquiniella	Agelanthus))	((Taxillus	Scurrula)	Helixanthera)))	Bakerella)	Decaisnina);
(Dendrophthoe	((((((((Ileostylus	Muellerina)	((Nuytsia	Desmaria)	(Tupeia	((Struthanthus	Tripodanthus)	(Atkinsonia	((Gaiadendron	(Macrosolen	Peraxilla))	(Tristerix	Ligaria)))))))	Loranthus)	(Notanthera	Cecarria))	Amyema)	Benthamina)	(((Agelanthus	(Tapinanthus	Englerina))	Moquiniella)	((Taxillus	Scurrula)	Helixanthera)))	Bakerella)	Decaisnina);
(Dendrophthoe	(((((((Ileostylus	Muellerina)	((Gaiadendron	Peraxilla)	(((Struthanthus	(Tristerix	Ligaria))	((Nuytsia	Desmaria)	(Atkinsonia	(Macrosolen	Tripodanthus))))	Tupeia)))	(Cecarria	Loranthus))	Notanthera)	(Amyema	Benthamina))	(((Agelanthus	(Tapinanthus	Englerina))	Moquiniella)	((Taxillus	Scurrula)	Helixanthera)))	Bakerella)	Decaisnina);
(Dendrophthoe	((((((Cecarria	Loranthus)	(Ileostylus	Muellerina))	((Tristerix	Ligaria)	((((Notanthera	Macrosolen)	(Gaiadendron	Nuytsia))	((Struthanthus	Tripodanthus)	(Atkinsonia	Peraxilla)))	(Desmaria	Tupeia))))	(Amyema	Benthamina))	((Taxillus	Scurrula)	((Moquiniella	((Agelanthus	Englerina)	Tapinanthus))	Helixanthera)))	Bakerella)	Decaisnina);
(Dendrophthoe	((Bakerella	((Tapinanthus	Englerina)	(Agelanthus	Moquiniella)))	((((Loranthus	Cecarria)	((Tupeia	((Tristerix	((Gaiadendron	(Peraxilla	Ligaria))	(Atkinsonia	((Nuytsia	Notanthera)	((Tripodanthus	Struthanthus)	Macrosolen)))))	Desmaria))	(Ileostylus	Muellerina)))	(Amyema	Benthamina))	(Scurrula	(Helixanthera	Taxillus))))	Decaisnina);
(Dendrophthoe	((((Moquiniella	(Scurrula	((Tapinanthus	Englerina)	Agelanthus)))	((((Ileostylus	Muellerina)	((Loranthus	Cecarria)	(((Nuytsia	Tristerix)	((Tripodanthus	Struthanthus)	(Tupeia	((Atkinsonia	(Macrosolen	(Gaiadendron	(Peraxilla	Ligaria))))	Desmaria))))	Notanthera)))	(Amyema	Benthamina))	Helixanthera))	Bakerella)	Taxillus)	Decaisnina);
(Dendrophthoe	((((Bakerella	(Helixanthera	(Moquiniella	(Tapinanthus	(Englerina	Agelanthus)))))	((((Desmaria	((Macrosolen	(((Atkinsonia	Tristerix)	(Tripodanthus	Struthanthus))	((Gaiadendron	Nuytsia)	(Peraxilla	Ligaria))))	Tupeia))	Notanthera)	(((Ileostylus	Muellerina)	Loranthus)	Cecarria))	(Amyema	Benthamina)))	Scurrula)	Taxillus)	Decaisnina);
(Dendrophthoe	(((((Loranthus	(((Tupeia	Desmaria)	((Ligaria	Tristerix)	(Atkinsonia	((Tripodanthus	Struthanthus)	Peraxilla))))	(Ileostylus	Muellerina)))	(Macrosolen	(Gaiadendron	Nuytsia)))	((Amyema	(Cecarria	Benthamina))	Notanthera))	(((Helixanthera	Scurrula)	Taxillus)	((Agelanthus	Moquiniella)	(Tapinanthus	Englerina))))	Bakerella)	Decaisnina);
(Dendrophthoe	((((Amyema	Benthamina)	((Cecarria	Loranthus)	(((Notanthera	Macrosolen)	Nuytsia)	((Tupeia	(Atkinsonia	(((Tripodanthus	Struthanthus)	((Ileostylus	Muellerina)	(Ligaria	Tristerix)))	(Peraxilla	Gaiadendron))))	Desmaria))))	((Helixanthera	(Scurrula	Taxillus))	((Agelanthus	Moquiniella)	(Tapinanthus	Englerina))))	Bakerella)	Decaisnina);
(Dendrophthoe	((((((Bakerella	(Agelanthus	Moquiniella))	(Tapinanthus	Englerina))	Helixanthera)	Scurrula)	((Amyema	((Benthamina	((Ligaria	Tristerix)	((Notanthera	Struthanthus)	(((((Tripodanthus	Atkinsonia)	Peraxilla)	Desmaria)	(Nuytsia	Gaiadendron))	(Tupeia	Macrosolen)))))	(Cecarria	Loranthus)))	(Ileostylus	Muellerina)))	Taxillus)	Decaisnina);
(Dendrophthoe	(((((Tapinanthus	Englerina)	(Helixanthera	(Agelanthus	Moquiniella)))	(Taxillus	Scurrula))	((Amyema	Benthamina)	(((Ileostylus	Muellerina)	((Tupeia	(Nuytsia	Desmaria))	(((Gaiadendron	Peraxilla)	Ligaria)	((Macrosolen	(Notanthera	Struthanthus))	(Atkinsonia	(Tristerix	Tripodanthus))))))	(Cecarria	Loranthus))))	Bakerella)	Decaisnina);
(Dendrophthoe	(((((Tapinanthus	Englerina)	(Scurrula	Helixanthera))	(Bakerella	Moquiniella))	((Agelanthus	(Benthamina	(((Ileostylus	Muellerina)	((Nuytsia	Desmaria)	(((Atkinsonia	((Tristerix	Ligaria)	(Macrosolen	(Gaiadendron	Peraxilla))))	(Struthanthus	Tripodanthus))	Tupeia)))	((Notanthera	Cecarria)	Loranthus))))	Amyema))	Taxillus)	Decaisnina);
(Dendrophthoe	((Bakerella	((Amyema	Benthamina)	((Loranthus	(Notanthera	Cecarria))	((((Atkinsonia	(Gaiadendron	((Peraxilla	Ligaria)	(Tristerix	(Struthanthus	Tripodanthus)))))	((Tupeia	Desmaria)	(Ileostylus	Muellerina)))	Nuytsia)	Macrosolen))))	(((Taxillus	Scurrula)	Helixanthera)	((Tapinanthus	Englerina)	(Agelanthus	Moquiniella))))	Decaisnina);
(Dendrophthoe	(Bakerella	(((Amyema	Benthamina)	((Loranthus	(Notanthera	Cecarria))	((((((((Struthanthus	Tripodanthus)	(Peraxilla	Gaiadendron))	Atkinsonia)	(Ligaria	Tristerix))	(Tupeia	(Ileostylus	Muellerina)))	Desmaria)	Nuytsia)	Macrosolen)))	((Taxillus	(Scurrula	Helixanthera))	((Tapinanthus	Englerina)	(Agelanthus	Moquiniella)))))	Decaisnina);
(Dendrophthoe	((Agelanthus	Bakerella)	(((Englerina	Tapinanthus)	Moquiniella)	(((Ileostylus	Muellerina)	((((Tupeia	((Tripodanthus	Struthanthus)	(Atkinsonia	Desmaria)))	(Tristerix	((Macrosolen	(Gaiadendron	Nuytsia))	Peraxilla)))	((Ligaria	(Notanthera	Cecarria))	Loranthus))	(Amyema	Benthamina)))	(Scurrula	(Taxillus	Helixanthera)))))	Decaisnina);
(Dendrophthoe	(Bakerella	(((Helixanthera	(((Loranthus	Cecarria)	((Ileostylus	Muellerina)	(Desmaria	(((((((Notanthera	Macrosolen)	(Gaiadendron	Nuytsia))	Peraxilla)	Atkinsonia)	(Tripodanthus	Struthanthus))	(Ligaria	Tristerix))	Tupeia))))	(Amyema	Benthamina)))	Moquiniella)	((Taxillus	((Agelanthus	Englerina)	Tapinanthus))	Scurrula)))	Decaisnina);
(Dendrophthoe	(Bakerella	(Taxillus	((Helixanthera	((Moquiniella	(Agelanthus	(Englerina	Tapinanthus)))	Scurrula))	(((((((Tupeia	((Macrosolen	Gaiadendron)	(Ligaria	Peraxilla)))	Atkinsonia)	(Nuytsia	Desmaria))	(Tripodanthus	Struthanthus))	Tristerix)	((Cecarria	Notanthera)	((Ileostylus	Muellerina)	Loranthus)))	(Amyema	Benthamina)))))	Decaisnina);
(Dendrophthoe	(Bakerella	(((Englerina	Tapinanthus)	(Moquiniella	Agelanthus))	((Scurrula	(Taxillus	Helixanthera))	(((Cecarria	Loranthus)	(((((Nuytsia	Desmaria)	(((Tripodanthus	Struthanthus)	Atkinsonia)	((Macrosolen	(Gaiadendron	Notanthera))	Peraxilla)))	Tupeia)	(Ligaria	Tristerix))	(Ileostylus	Muellerina)))	(Amyema	Benthamina)))))	Decaisnina);
(Dendrophthoe	(Bakerella	((((Cecarria	Loranthus)	(((((Tripodanthus	Struthanthus)	((Macrosolen	Notanthera)	(Nuytsia	Gaiadendron)))	(((Atkinsonia	Peraxilla)	Desmaria)	Tupeia))	(Ligaria	Tristerix))	(Ileostylus	Muellerina)))	(Amyema	Benthamina))	((Agelanthus	((Englerina	Tapinanthus)	Moquiniella))	((Scurrula	Taxillus)	Helixanthera))))	Decaisnina);
(Dendrophthoe	(Bakerella	((((((Cecarria	Loranthus)	((Gaiadendron	((((((Peraxilla	Ligaria)	((Tristerix	Desmaria)	Atkinsonia))	Tupeia)	(Tripodanthus	Struthanthus))	(Macrosolen	Notanthera))	Nuytsia))	(Ileostylus	Muellerina)))	(Amyema	Benthamina))	((Moquiniella	(Agelanthus	Englerina))	Helixanthera))	Scurrula)	(Tapinanthus	Taxillus)))	Decaisnina);
(Dendrophthoe	(Bakerella	((((Moquiniella	(Agelanthus	Englerina))	(Tapinanthus	Taxillus))	Scurrula)	(Helixanthera	((((Ileostylus	Muellerina)	(Notanthera	(Desmaria	(Tupeia	((Atkinsonia	((Tripodanthus	Tristerix)	((((Struthanthus	Nuytsia)	Macrosolen)	Gaiadendron)	Peraxilla)))	Ligaria)))))	(Cecarria	Loranthus))	(Amyema	Benthamina)))))	Decaisnina);
(Dendrophthoe	((((Taxillus	Scurrula)	Helixanthera)	(((((Macrosolen	(Nuytsia	Gaiadendron))	(((Peraxilla	Ligaria)	(Atkinsonia	(Tristerix	(Desmaria	Tupeia))))	(Tripodanthus	Struthanthus)))	Notanthera)	((Cecarria	Loranthus)	(Ileostylus	Muellerina)))	(Amyema	Benthamina)))	(Bakerella	(Moquiniella	(Agelanthus	(Tapinanthus	Englerina)))))	Decaisnina);
(Dendrophthoe	((Bakerella	(((Ileostylus	Muellerina)	(((((Tripodanthus	Struthanthus)	(((Atkinsonia	(Gaiadendron	Peraxilla))	(Tristerix	Ligaria))	(Tupeia	Desmaria)))	(Nuytsia	Macrosolen))	Notanthera)	(Cecarria	Loranthus)))	(Amyema	Benthamina)))	(((Moquiniella	(Tapinanthus	Englerina))	Agelanthus)	(Helixanthera	(Taxillus	Scurrula))))	Decaisnina);
(Dendrophthoe	(((Helixanthera	(Taxillus	Scurrula))	(Bakerella	(Moquiniella	((Tapinanthus	Englerina)	Agelanthus))))	(((Cecarria	Notanthera)	(Loranthus	((Ileostylus	Muellerina)	(((Tristerix	Ligaria)	((Gaiadendron	Tupeia)	(Desmaria	(Atkinsonia	Peraxilla))))	((Nuytsia	Macrosolen)	(Tripodanthus	Struthanthus))))))	(Amyema	Benthamina)))	Decaisnina);
(Dendrophthoe	(((Amyema	(((((Desmaria	(Tupeia	((((Peraxilla	Tripodanthus)	(Tristerix	Ligaria))	Atkinsonia)	(Struthanthus	(Macrosolen	(Gaiadendron	Nuytsia))))))	(Ileostylus	Muellerina))	(Notanthera	Cecarria))	Loranthus)	Benthamina))	((Moquiniella	(Agelanthus	(Englerina	Tapinanthus)))	(Helixanthera	(Taxillus	Scurrula))))	Bakerella)	Decaisnina);
(Dendrophthoe	(((Amyema	(((Notanthera	Cecarria)	((((Desmaria	((Struthanthus	(Tristerix	Tripodanthus))	(Tupeia	((Gaiadendron	(Macrosolen	Peraxilla))	Atkinsonia))))	Nuytsia)	Ligaria)	Loranthus))	(Ileostylus	Muellerina)))	Benthamina)	(((Englerina	Tapinanthus)	((Bakerella	Moquiniella)	Agelanthus))	(Helixanthera	(Taxillus	Scurrula))))	Decaisnina);
(Dendrophthoe	(((((Notanthera	(((Ileostylus	Muellerina)	(((Tristerix	Struthanthus)	(Atkinsonia	((Tupeia	(Gaiadendron	(Macrosolen	(Ligaria	Peraxilla))))	Tripodanthus)))	(Nuytsia	Desmaria)))	(Cecarria	Loranthus)))	Amyema)	Benthamina)	(Helixanthera	(Moquiniella	(Agelanthus	((Scurrula	Taxillus)	(Englerina	Tapinanthus))))))	Bakerella)	Decaisnina);
(Dendrophthoe	((Taxillus	((((Agelanthus	Bakerella)	(Englerina	Tapinanthus))	((((((Ileostylus	Muellerina)	(((((Atkinsonia	(Gaiadendron	Peraxilla))	(Tristerix	(Tripodanthus	Struthanthus)))	Ligaria)	(Nuytsia	Desmaria))	Tupeia))	(Cecarria	Loranthus))	Macrosolen)	Notanthera)	(Amyema	Benthamina)))	(Helixanthera	Scurrula)))	Moquiniella)	Decaisnina);
(Dendrophthoe	((((((Ileostylus	Muellerina)	(Desmaria	(Tupeia	((Atkinsonia	(Tristerix	Tripodanthus))	(((Nuytsia	(Notanthera	Macrosolen))	Struthanthus)	((Peraxilla	Ligaria)	Gaiadendron))))))	(Cecarria	Loranthus))	(Amyema	Benthamina))	((Helixanthera	(Scurrula	Taxillus))	(Moquiniella	(Agelanthus	(Englerina	Tapinanthus)))))	Bakerella)	Decaisnina);
(Dendrophthoe	(((((Ileostylus	Muellerina)	((((Nuytsia	Desmaria)	(Tupeia	(((Atkinsonia	((Ligaria	Tristerix)	(Peraxilla	Gaiadendron)))	(Struthanthus	Tripodanthus))	Macrosolen)))	Notanthera)	(Cecarria	Loranthus)))	(Amyema	Benthamina))	(Helixanthera	((Scurrula	Taxillus)	(((Englerina	Agelanthus)	Moquiniella)	Tapinanthus))))	Bakerella)	Decaisnina);
(Dendrophthoe	(((((Muellerina	(((Ligaria	Tristerix)	((Notanthera	(Macrosolen	(Peraxilla	Gaiadendron)))	((Nuytsia	Desmaria)	((Struthanthus	Tripodanthus)	(Tupeia	Atkinsonia)))))	(Cecarria	(Amyema	Benthamina))))	Loranthus)	Ileostylus)	(((Englerina	(Agelanthus	Moquiniella))	Tapinanthus)	(Helixanthera	(Scurrula	Taxillus))))	Bakerella)	Decaisnina);
(Dendrophthoe	((((Benthamina	Amyema)	(((Ileostylus	Muellerina)	((Cecarria	Loranthus)	(((Tristerix	Tripodanthus)	((Tupeia	(Struthanthus	(Atkinsonia	(Macrosolen	(Peraxilla	Gaiadendron)))))	(Nuytsia	Desmaria)))	Notanthera)))	Ligaria))	(Moquiniella	(Helixanthera	(((Englerina	Agelanthus)	Tapinanthus)	(Scurrula	Taxillus)))))	Bakerella)	Decaisnina);
(Dendrophthoe	((Bakerella	(Moquiniella	(Helixanthera	((Englerina	Agelanthus)	(Taxillus	Tapinanthus)))))	((Benthamina	((Notanthera	Amyema)	(((Ligaria	((Gaiadendron	Tupeia)	(((((Macrosolen	Tristerix)	(Struthanthus	Tripodanthus))	(Nuytsia	Desmaria))	Peraxilla)	Atkinsonia)))	(Ileostylus	Muellerina))	(Cecarria	Loranthus))))	Scurrula))	Decaisnina);
(Dendrophthoe	(Bakerella	((((Tapinanthus	(Englerina	(Moquiniella	Agelanthus)))	(Scurrula	Taxillus))	Helixanthera)	((Ileostylus	(Muellerina	((Tupeia	(Nuytsia	Desmaria))	((Tristerix	(((Gaiadendron	(Peraxilla	Ligaria))	Atkinsonia)	(Struthanthus	Tripodanthus)))	Macrosolen))))	(Loranthus	((Cecarria	Notanthera)	(Benthamina	Amyema))))))	Decaisnina);
(Dendrophthoe	(((Helixanthera	Scurrula)	((Bakerella	(Moquiniella	((Agelanthus	Englerina)	Tapinanthus)))	(((((Desmaria	Tupeia)	((Tripodanthus	Tristerix)	((Atkinsonia	(Ligaria	(Gaiadendron	Peraxilla)))	((Notanthera	Struthanthus)	(Nuytsia	Macrosolen)))))	(Ileostylus	Muellerina))	(Cecarria	Loranthus))	(Benthamina	Amyema))))	Taxillus)	Decaisnina);
(Dendrophthoe	(((((Ileostylus	Muellerina)	((Cecarria	Loranthus)	(((Tripodanthus	Struthanthus)	(((Macrosolen	Nuytsia)	Gaiadendron)	((Tupeia	((Tristerix	(Peraxilla	Ligaria))	Atkinsonia))	Desmaria)))	Notanthera)))	(Benthamina	Amyema))	(Scurrula	(Helixanthera	(Bakerella	(Moquiniella	((Agelanthus	Englerina)	Tapinanthus))))))	Taxillus)	Decaisnina);
(Dendrophthoe	(((((Ileostylus	(Muellerina	(Cecarria	Loranthus)))	(Notanthera	(((Struthanthus	((Gaiadendron	(Peraxilla	Ligaria))	((Macrosolen	(Tristerix	Tripodanthus))	Atkinsonia)))	Tupeia)	(Nuytsia	Desmaria))))	(Benthamina	Amyema))	(((Agelanthus	Moquiniella)	(Englerina	Tapinanthus))	((Taxillus	Scurrula)	Helixanthera)))	Bakerella)	Decaisnina);
(Dendrophthoe	(((Helixanthera	(((Agelanthus	Moquiniella)	(Englerina	Tapinanthus))	(Taxillus	Scurrula)))	(Notanthera	((Benthamina	Amyema)	((Cecarria	Loranthus)	(((Ligaria	Tristerix)	((((Nuytsia	Desmaria)	(Macrosolen	(Gaiadendron	Peraxilla)))	((Struthanthus	Tripodanthus)	Atkinsonia))	Tupeia))	(Ileostylus	Muellerina))))))	Bakerella)	Decaisnina);
(Dendrophthoe	((Taxillus	(Scurrula	Helixanthera))	((Amyema	(Benthamina	((Cecarria	Loranthus)	(Notanthera	((((Nuytsia	Desmaria)	((Atkinsonia	(Tristerix	(Peraxilla	(Macrosolen	Gaiadendron))))	((Struthanthus	Tripodanthus)	Tupeia)))	Ligaria)	(Ileostylus	Muellerina))))))	((Bakerella	((Englerina	Tapinanthus)	Agelanthus))	Moquiniella)))	Decaisnina);
(Dendrophthoe	((Helixanthera	(Taxillus	Scurrula))	((((Agelanthus	Moquiniella)	(Englerina	Tapinanthus))	Bakerella)	(((Notanthera	((((Atkinsonia	(Gaiadendron	Peraxilla))	((Struthanthus	Tripodanthus)	(Ligaria	Tristerix)))	(Macrosolen	Tupeia))	(Nuytsia	Desmaria)))	(Loranthus	(Ileostylus	Muellerina)))	(Amyema	(Cecarria	Benthamina)))))	Decaisnina);
(Dendrophthoe	(((((Agelanthus	(Englerina	Tapinanthus))	Taxillus)	(Moquiniella	Bakerella))	(((Ileostylus	Muellerina)	((Notanthera	((Macrosolen	Nuytsia)	(Struthanthus	((Gaiadendron	Tupeia)	(((Atkinsonia	(Tristerix	Tripodanthus))	Peraxilla)	Desmaria)))))	(Cecarria	Loranthus)))	(Ligaria	(Amyema	Benthamina))))	(Scurrula	Helixanthera))	Decaisnina);
(Dendrophthoe	((((Agelanthus	(Moquiniella	(Englerina	Tapinanthus)))	Bakerella)	((((Ligaria	(Ileostylus	Muellerina))	(Cecarria	Loranthus))	((Notanthera	(((Struthanthus	Macrosolen)	((Gaiadendron	((Atkinsonia	Tripodanthus)	Peraxilla))	(Tristerix	(Desmaria	Tupeia))))	Nuytsia))	Benthamina))	Amyema))	(Scurrula	(Taxillus	Helixanthera)))	Decaisnina);
(Dendrophthoe	((Bakerella	((Amyema	Benthamina)	((((Muellerina	(Ligaria	Ileostylus))	(Cecarria	Loranthus))	((Macrosolen	((Gaiadendron	(((Atkinsonia	(Tristerix	Tripodanthus))	Peraxilla)	Tupeia))	Struthanthus))	(Desmaria	Nuytsia)))	Notanthera)))	((Agelanthus	(Moquiniella	Englerina))	(Helixanthera	(Scurrula	(Tapinanthus	Taxillus)))))	Decaisnina);
(Dendrophthoe	((Helixanthera	(Scurrula	Taxillus))	((((((Muellerina	Ileostylus)	(Cecarria	Loranthus))	((Desmaria	Nuytsia)	(((((Ligaria	Peraxilla)	(Notanthera	Gaiadendron))	(Atkinsonia	(Struthanthus	(Tristerix	Tripodanthus))))	Tupeia)	Macrosolen)))	Amyema)	Benthamina)	(Bakerella	(Moquiniella	((Tapinanthus	Englerina)	Agelanthus)))))	Decaisnina);
((Taxillus	((Benthamina	(Amyema	((((Cecarria	Loranthus)	(Muellerina	Ileostylus))	((((Peraxilla	(Notanthera	(Macrosolen	Gaiadendron)))	(Atkinsonia	(Struthanthus	Tripodanthus)))	((Nuytsia	Desmaria)	Tupeia))	Ligaria))	Tristerix)))	((Helixanthera	Scurrula)	(Bakerella	((Tapinanthus	Englerina)	(Moquiniella	Agelanthus))))))	Dendrophthoe	Decaisnina);
(((Amyema	((Helixanthera	(Taxillus	Scurrula))	(((((Cecarria	Loranthus)	(Muellerina	Ileostylus))	(((Peraxilla	Ligaria)	(Macrosolen	Gaiadendron))	((((Notanthera	Nuytsia)	Desmaria)	((Struthanthus	Tripodanthus)	(Tupeia	Atkinsonia)))	Tristerix)))	Tapinanthus)	(Moquiniella	(Englerina	Agelanthus)))))	(Bakerella	Benthamina))	Dendrophthoe	Decaisnina);
(((Bakerella	((Amyema	Benthamina)	((((Cecarria	Loranthus)	(Ileostylus	(Muellerina	(((Tristerix	(Macrosolen	(Tupeia	(Nuytsia	Desmaria))))	((Struthanthus	Tripodanthus)	((Peraxilla	Gaiadendron)	Atkinsonia)))	Ligaria))))	Notanthera)	((((Englerina	Tapinanthus)	(Moquiniella	Agelanthus))	Helixanthera)	Scurrula))))	Taxillus)	Dendrophthoe	Decaisnina);
((Bakerella	((((Englerina	Tapinanthus)	(Moquiniella	Agelanthus))	((Amyema	Benthamina)	((Cecarria	Loranthus)	(((((((Struthanthus	Tripodanthus)	((Ligaria	Tristerix)	Macrosolen))	(Atkinsonia	Peraxilla))	Tupeia)	(Notanthera	(Nuytsia	Desmaria)))	Gaiadendron)	(Ileostylus	Muellerina)))))	(Scurrula	(Taxillus	Helixanthera))))	Dendrophthoe	Decaisnina);
((Bakerella	(((Amyema	Benthamina)	((Notanthera	(Desmaria	(((Macrosolen	((Gaiadendron	((Struthanthus	Tripodanthus)	(Atkinsonia	(Ligaria	Peraxilla))))	Tristerix))	Tupeia)	Nuytsia)))	((Ileostylus	Muellerina)	(Cecarria	Loranthus))))	((Helixanthera	(Scurrula	Taxillus))	((Agelanthus	(Englerina	Tapinanthus))	Moquiniella))))	Dendrophthoe	Decaisnina);
((((Amyema	Benthamina)	((((((((Ileostylus	Muellerina)	Tupeia)	((Peraxilla	Gaiadendron)	(Ligaria	Tristerix)))	((Struthanthus	Tripodanthus)	Atkinsonia))	Desmaria)	(Macrosolen	Nuytsia))	(Cecarria	Notanthera))	Loranthus))	(((Scurrula	Taxillus)	Helixanthera)	(((Moquiniella	(Agelanthus	Englerina))	Bakerella)	Tapinanthus)))	Dendrophthoe	Decaisnina);
(((((Amyema	Benthamina)	(((((Struthanthus	Tripodanthus)	((Tristerix	(Peraxilla	Ligaria))	(Tupeia	(Desmaria	Atkinsonia))))	(Macrosolen	(Gaiadendron	Nuytsia)))	(Cecarria	Notanthera))	((Ileostylus	Muellerina)	Loranthus)))	((Moquiniella	(Agelanthus	(Englerina	Tapinanthus)))	((Scurrula	Taxillus)	Helixanthera)))	Bakerella)	Dendrophthoe	Decaisnina);
((((Benthamina	((Amyema	(Notanthera	(((Struthanthus	Tripodanthus)	((Gaiadendron	Peraxilla)	((Tristerix	Ligaria)	((Tupeia	Desmaria)	Atkinsonia))))	(Nuytsia	Macrosolen))))	((Ileostylus	Muellerina)	(Cecarria	Loranthus))))	(((Englerina	Tapinanthus)	(Moquiniella	Agelanthus))	((Scurrula	Taxillus)	Helixanthera)))	Bakerella)	Dendrophthoe	Decaisnina);
(((((Helixanthera	(Moquiniella	((Agelanthus	Englerina)	Tapinanthus)))	(Scurrula	Taxillus))	((Amyema	Benthamina)	((((Desmaria	(((((Tripodanthus	Tristerix)	Atkinsonia)	(Peraxilla	Ligaria))	(((Gaiadendron	Nuytsia)	Macrosolen)	Struthanthus))	Tupeia))	(Ileostylus	Muellerina))	Loranthus)	(Cecarria	Notanthera))))	Bakerella)	Dendrophthoe	Decaisnina);
((((((Helixanthera	((Englerina	Tapinanthus)	Agelanthus))	Moquiniella)	(Scurrula	(Benthamina	(((Cecarria	Notanthera)	((Loranthus	(Ileostylus	Muellerina))	((Tupeia	Desmaria)	((Struthanthus	Tripodanthus)	(Atkinsonia	(Tristerix	((Peraxilla	Ligaria)	((Gaiadendron	Nuytsia)	Macrosolen))))))))	Amyema))))	Taxillus)	Bakerella)	Dendrophthoe	Decaisnina);
((Bakerella	(((((Cecarria	Notanthera)	((((((Atkinsonia	Desmaria)	Peraxilla)	(Tristerix	Ligaria))	Tupeia)	(Struthanthus	Tripodanthus))	(Macrosolen	(Gaiadendron	Nuytsia))))	(Loranthus	(Ileostylus	Muellerina)))	(Amyema	Benthamina))	(((Taxillus	Scurrula)	Helixanthera)	((Englerina	Tapinanthus)	(Agelanthus	Moquiniella)))))	Dendrophthoe	Decaisnina);
((Bakerella	((((Cecarria	Notanthera)	((Macrosolen	(((((Tristerix	Ligaria)	(Tupeia	Desmaria))	((Atkinsonia	Peraxilla)	Tripodanthus))	Struthanthus)	(Gaiadendron	Nuytsia)))	(Loranthus	(Ileostylus	Muellerina))))	(Amyema	Benthamina))	(((Taxillus	Scurrula)	Helixanthera)	(Moquiniella	((Englerina	Tapinanthus)	Agelanthus)))))	Dendrophthoe	Decaisnina);
((Taxillus	((((Cecarria	Loranthus)	((Ileostylus	Muellerina)	(Notanthera	((Nuytsia	Desmaria)	(Atkinsonia	((Struthanthus	Tripodanthus)	(Tupeia	((Tristerix	Ligaria)	(Peraxilla	(Macrosolen	Gaiadendron))))))))))	(Amyema	Benthamina))	(Scurrula	(Helixanthera	((Bakerella	((Englerina	Tapinanthus)	Agelanthus))	Moquiniella)))))	Dendrophthoe	Decaisnina);
(((((((Tupeia	(Nuytsia	Desmaria))	(((Notanthera	Gaiadendron)	((Ligaria	Peraxilla)	(Atkinsonia	(Tristerix	(Struthanthus	Tripodanthus)))))	Macrosolen))	(Cecarria	Loranthus))	(Ileostylus	Muellerina))	(Amyema	Benthamina))	(((Bakerella	(Agelanthus	Moquiniella))	(Englerina	Tapinanthus))	(Helixanthera	(Scurrula	Taxillus))))	Dendrophthoe	Decaisnina);
(((((Taxillus	Scurrula)	(((Agelanthus	Moquiniella)	(Englerina	Tapinanthus))	Helixanthera))	Bakerella)	(Notanthera	(((Cecarria	Benthamina)	Amyema)	(((((((Nuytsia	Desmaria)	(Peraxilla	(Gaiadendron	Macrosolen)))	(Atkinsonia	Tupeia))	(Struthanthus	Tripodanthus))	Tristerix)	Ligaria)	(Ileostylus	(Loranthus	Muellerina))))))	Dendrophthoe	Decaisnina);
(((((Englerina	Tapinanthus)	Agelanthus)	Taxillus)	((Bakerella	Moquiniella)	(((Benthamina	Amyema)	((Notanthera	(Ligaria	(Tristerix	((Ileostylus	Muellerina)	((Peraxilla	(Macrosolen	(Nuytsia	Gaiadendron)))	((Tupeia	(Desmaria	Atkinsonia))	(Struthanthus	Tripodanthus)))))))	(Cecarria	Loranthus)))	(Scurrula	Helixanthera))))	Dendrophthoe	Decaisnina);
((((((Benthamina	Amyema)	((((Nuytsia	Desmaria)	((((Struthanthus	Tripodanthus)	(Atkinsonia	(((Ligaria	Peraxilla)	Gaiadendron)	Macrosolen)))	Tristerix)	Tupeia))	(Loranthus	(Muellerina	Ileostylus)))	(Notanthera	Cecarria)))	((Scurrula	Helixanthera)	((Englerina	Tapinanthus)	(Moquiniella	Agelanthus))))	Bakerella)	Taxillus)	Dendrophthoe	Decaisnina);
((((Cecarria	(Benthamina	Amyema))	((((Nuytsia	Desmaria)	(Macrosolen	(Tupeia	((Gaiadendron	((Struthanthus	Tripodanthus)	(Atkinsonia	(Ligaria	Peraxilla))))	Tristerix))))	(Loranthus	(Muellerina	Ileostylus)))	((Taxillus	(Scurrula	Helixanthera))	((Englerina	Tapinanthus)	(Moquiniella	Agelanthus)))))	(Notanthera	Bakerella))	Dendrophthoe	Decaisnina);
((((Benthamina	Amyema)	(((Nuytsia	Desmaria)	(Tupeia	((((Struthanthus	Tripodanthus)	(Atkinsonia	(Notanthera	(Gaiadendron	(Ligaria	Peraxilla)))))	Tristerix)	Macrosolen)))	(Muellerina	(Ileostylus	(Cecarria	Loranthus)))))	(Bakerella	((Taxillus	Scurrula)	(Helixanthera	((Englerina	Tapinanthus)	(Moquiniella	Agelanthus))))))	Dendrophthoe	Decaisnina);
((Bakerella	(((Tapinanthus	((Moquiniella	Agelanthus)	Englerina))	((Taxillus	Scurrula)	Helixanthera))	((Benthamina	Amyema)	((((Desmaria	Nuytsia)	(Tupeia	((((Gaiadendron	(Peraxilla	Atkinsonia))	(Struthanthus	(Ligaria	Tristerix)))	((Muellerina	Ileostylus)	Tripodanthus))	Macrosolen)))	Loranthus)	(Notanthera	Cecarria)))))	Dendrophthoe	Decaisnina);
(Dendrophthoe	(Bakerella	(((Scurrula	Helixanthera)	(((Englerina	(Moquiniella	Agelanthus))	Tapinanthus)	(((Cecarria	Benthamina)	Amyema)	(((Notanthera	Ligaria)	((Desmaria	Tupeia)	((((Peraxilla	Atkinsonia)	(Tripodanthus	Struthanthus))	(Macrosolen	(Gaiadendron	Nuytsia)))	Tristerix)))	(Loranthus	(Ileostylus	Muellerina))))))	Taxillus))	Decaisnina);
(Dendrophthoe	(Bakerella	(((((Notanthera	((Nuytsia	Desmaria)	((Atkinsonia	(Tristerix	Tripodanthus))	(Struthanthus	(((Macrosolen	Gaiadendron)	Peraxilla)	Tupeia)))))	((Cecarria	Loranthus)	(Ileostylus	Muellerina)))	Ligaria)	(Benthamina	Amyema))	(((Englerina	Agelanthus)	Moquiniella)	(((Taxillus	Tapinanthus)	Scurrula)	Helixanthera))))	Decaisnina);
(Dendrophthoe	(Bakerella	((((Cecarria	Notanthera)	(Loranthus	((Ileostylus	Muellerina)	(Tristerix	(((Macrosolen	(Gaiadendron	(Ligaria	Peraxilla)))	(Struthanthus	Tripodanthus))	((Atkinsonia	(Nuytsia	Desmaria))	Tupeia))))))	(Benthamina	Amyema))	(Moquiniella	((((Tapinanthus	Englerina)	Agelanthus)	(Taxillus	Scurrula))	Helixanthera))))	Decaisnina);
(Dendrophthoe	((Bakerella	(((Tapinanthus	Englerina)	(Moquiniella	Agelanthus))	(Scurrula	((Notanthera	((Cecarria	Loranthus)	((Ileostylus	Muellerina)	(((Nuytsia	Desmaria)	(Tupeia	((((Struthanthus	Tripodanthus)	(Atkinsonia	Peraxilla))	Gaiadendron)	Macrosolen)))	(Tristerix	Ligaria)))))	((Benthamina	Amyema)	Helixanthera)))))	Taxillus)	Decaisnina);
(Dendrophthoe	(Bakerella	((((Loranthus	((Muellerina	Ileostylus)	(((Peraxilla	(Gaiadendron	(Nuytsia	Macrosolen)))	((Tupeia	Atkinsonia)	((Struthanthus	Tripodanthus)	Desmaria)))	(Tristerix	Ligaria))))	(Cecarria	Notanthera))	(Benthamina	Amyema))	(((Tapinanthus	Englerina)	(Moquiniella	Agelanthus))	(Helixanthera	(Taxillus	Scurrula)))))	Decaisnina);
(Dendrophthoe	(Bakerella	((((Tapinanthus	Englerina)	Moquiniella)	(Scurrula	(Helixanthera	Taxillus)))	(Agelanthus	(((Muellerina	Ileostylus)	((((Tupeia	(Nuytsia	((Gaiadendron	Macrosolen)	(Ligaria	Peraxilla))))	(Desmaria	(Atkinsonia	(Tristerix	Tripodanthus))))	Struthanthus)	((Cecarria	Notanthera)	Loranthus)))	(Benthamina	Amyema)))))	Decaisnina);
(Dendrophthoe	(Taxillus	((Helixanthera	(((Macrosolen	(Tupeia	(((Struthanthus	Tripodanthus)	(Atkinsonia	((Gaiadendron	Peraxilla)	(Ligaria	Tristerix))))	(Nuytsia	Desmaria))))	(Agelanthus	((Cecarria	Loranthus)	(Muellerina	Ileostylus))))	Amyema))	((Scurrula	((Notanthera	Bakerella)	((Tapinanthus	Englerina)	Moquiniella)))	Benthamina)))	Decaisnina);
(Dendrophthoe	(((((Tapinanthus	(Agelanthus	Englerina))	Moquiniella)	((Taxillus	Helixanthera)	Scurrula))	((((Ligaria	Tristerix)	((Atkinsonia	((Struthanthus	Tripodanthus)	(((Notanthera	Nuytsia)	Desmaria)	Tupeia)))	(Macrosolen	(Gaiadendron	Peraxilla))))	((Cecarria	Loranthus)	(Muellerina	Ileostylus)))	(Benthamina	Amyema)))	Bakerella)	Decaisnina);
(Dendrophthoe	(((Tapinanthus	((Moquiniella	Englerina)	Agelanthus))	((Taxillus	Scurrula)	Helixanthera))	((((((Nuytsia	Desmaria)	(Tupeia	(((Macrosolen	(Gaiadendron	(Ligaria	Peraxilla)))	Struthanthus)	(Atkinsonia	(Tristerix	Tripodanthus)))))	((Cecarria	Loranthus)	(Muellerina	Ileostylus)))	Notanthera)	(Benthamina	Amyema))	Bakerella))	Decaisnina);
(Dendrophthoe	(Bakerella	((((Helixanthera	(Moquiniella	(Agelanthus	(Englerina	Tapinanthus))))	Scurrula)	(Amyema	(((Cecarria	Notanthera)	((Nuytsia	Desmaria)	((Struthanthus	Macrosolen)	(((Atkinsonia	(Tristerix	Tripodanthus))	(Ligaria	Peraxilla))	(((Ileostylus	Muellerina)	Gaiadendron)	Tupeia)))))	(Benthamina	Loranthus))))	Taxillus))	Decaisnina);
(((((((Notanthera	((Nuytsia	Desmaria)	(Tupeia	((Struthanthus	(Ligaria	Tristerix))	(Atkinsonia	((Macrosolen	(Gaiadendron	Peraxilla))	Tripodanthus))))))	((Ileostylus	Muellerina)	(Cecarria	Loranthus)))	Helixanthera)	(Amyema	Benthamina))	(Scurrula	((Moquiniella	((Tapinanthus	Englerina)	Agelanthus))	Bakerella)))	Taxillus)	Dendrophthoe	Decaisnina);
((((Moquiniella	((Tapinanthus	Englerina)	Agelanthus))	Bakerella)	((((Cecarria	Notanthera)	(((Nuytsia	Desmaria)	((Macrosolen	Tupeia)	(((Struthanthus	(Tristerix	Tripodanthus))	((Ligaria	Peraxilla)	Atkinsonia))	Gaiadendron)))	((Ileostylus	Muellerina)	Loranthus)))	(Amyema	Benthamina))	(Taxillus	(Helixanthera	Scurrula))))	Dendrophthoe	Decaisnina);
((Taxillus	(Bakerella	(((((Ileostylus	Muellerina)	(Cecarria	Loranthus))	(Notanthera	(Nuytsia	(Desmaria	(Tupeia	(((Struthanthus	Tripodanthus)	((Tristerix	(Gaiadendron	(Ligaria	Peraxilla)))	Atkinsonia))	Macrosolen))))))	(Amyema	Benthamina))	(Scurrula	(Helixanthera	((Tapinanthus	Englerina)	(Agelanthus	Moquiniella)))))))	Dendrophthoe	Decaisnina);
((((((((((Gaiadendron	(((Struthanthus	Tripodanthus)	Atkinsonia)	(Ligaria	Peraxilla)))	Tristerix)	Macrosolen)	(Tupeia	(Nuytsia	Desmaria)))	(Ileostylus	Muellerina))	(Cecarria	Loranthus))	Notanthera)	(Amyema	Benthamina))	((Bakerella	(Moquiniella	((Tapinanthus	Englerina)	Agelanthus)))	(Scurrula	(Taxillus	Helixanthera))))	Dendrophthoe	Decaisnina);
(((((((Macrosolen	(Gaiadendron	Nuytsia))	(((Tupeia	(Desmaria	Atkinsonia))	((Ligaria	Peraxilla)	Tristerix))	(Struthanthus	Tripodanthus)))	(Loranthus	(Muellerina	Ileostylus)))	(Amyema	(Benthamina	(Cecarria	Notanthera))))	((Moquiniella	((Tapinanthus	Englerina)	Agelanthus))	(Scurrula	(Taxillus	Helixanthera))))	Bakerella)	Dendrophthoe	Decaisnina);
((((Helixanthera	(Scurrula	Taxillus))	(Bakerella	(Moquiniella	((Tapinanthus	Englerina)	Agelanthus))))	(((((((Tupeia	Atkinsonia)	(Nuytsia	Desmaria))	((((Muellerina	Ileostylus)	Gaiadendron)	Peraxilla)	(Ligaria	Tristerix)))	(Macrosolen	((Struthanthus	Tripodanthus)	Notanthera)))	(Cecarria	Loranthus))	Amyema)	Benthamina))	Dendrophthoe	Decaisnina);
((((((Helixanthera	Scurrula)	((Moquiniella	(Englerina	Agelanthus))	Tapinanthus))	((((((Nuytsia	Desmaria)	(((Gaiadendron	Peraxilla)	(Ligaria	Tristerix))	(Tupeia	Atkinsonia)))	(Macrosolen	(Struthanthus	Tripodanthus)))	Notanthera)	((Muellerina	Ileostylus)	(Cecarria	Loranthus)))	(Amyema	Benthamina)))	Bakerella)	Taxillus)	Dendrophthoe	Decaisnina);
((Bakerella	(((((Englerina	Tapinanthus)	(Agelanthus	Taxillus))	Moquiniella)	(((((Tupeia	((Nuytsia	Desmaria)	(((Macrosolen	(Gaiadendron	(Ligaria	Peraxilla)))	Tristerix)	Atkinsonia)))	(Struthanthus	Tripodanthus))	Notanthera)	((Muellerina	Ileostylus)	(Cecarria	Loranthus)))	(Amyema	Benthamina)))	(Helixanthera	Scurrula)))	Dendrophthoe	Decaisnina);
(((((((((Struthanthus	Tripodanthus)	(Peraxilla	(Macrosolen	Gaiadendron)))	((Atkinsonia	Tupeia)	(Nuytsia	Desmaria)))	(Ligaria	Tristerix))	(Muellerina	Ileostylus))	(Notanthera	(Cecarria	Loranthus)))	(Amyema	Benthamina))	((Helixanthera	(Taxillus	Scurrula))	((Moquiniella	((Englerina	Tapinanthus)	Agelanthus))	Bakerella)))	Dendrophthoe	Decaisnina);
(((((((((Nuytsia	Desmaria)	(((Tristerix	(((Struthanthus	Tripodanthus)	(Atkinsonia	(Ligaria	Peraxilla)))	Gaiadendron))	Macrosolen)	Tupeia))	(Muellerina	Ileostylus))	(Notanthera	(Cecarria	Loranthus)))	(Amyema	Benthamina))	(Scurrula	(((Englerina	(Agelanthus	Moquiniella))	Tapinanthus)	Helixanthera)))	Bakerella)	Taxillus)	Dendrophthoe	Decaisnina);
(Dendrophthoe	((((Benthamina	Amyema)	(Loranthus	(((Ileostylus	Muellerina)	(((Desmaria	Tupeia)	(((Ligaria	Peraxilla)	(Tripodanthus	Atkinsonia))	(Struthanthus	((Gaiadendron	Nuytsia)	Macrosolen))))	Tristerix))	(Cecarria	Notanthera))))	((((Tapinanthus	Englerina)	Agelanthus)	Moquiniella)	((Taxillus	Scurrula)	Helixanthera)))	Bakerella)	Decaisnina);
(Dendrophthoe	(((Amyema	((((Ileostylus	Muellerina)	((Desmaria	Tupeia)	(((Gaiadendron	(Ligaria	Peraxilla))	(Tristerix	(Tripodanthus	Atkinsonia)))	(Struthanthus	(Nuytsia	Macrosolen)))))	((Cecarria	Notanthera)	Loranthus))	Benthamina))	((((Tapinanthus	Englerina)	Agelanthus)	Moquiniella)	((Taxillus	Scurrula)	Helixanthera)))	Bakerella)	Decaisnina);
(Dendrophthoe	((((((Tapinanthus	Englerina)	Agelanthus)	Moquiniella)	Scurrula)	(Helixanthera	((Benthamina	Bakerella)	(Amyema	((Cecarria	Loranthus)	(Notanthera	((Ileostylus	Muellerina)	(((Tripodanthus	Struthanthus)	(Nuytsia	Macrosolen))	((Tupeia	(Atkinsonia	((Gaiadendron	(Ligaria	Peraxilla))	Tristerix)))	Desmaria)))))))))	Taxillus)	Decaisnina);
(Dendrophthoe	((((Tapinanthus	Englerina)	(Agelanthus	Moquiniella))	((Taxillus	Scurrula)	Helixanthera))	((Benthamina	(Amyema	(((Loranthus	(Ileostylus	Muellerina))	((Desmaria	(Tupeia	(Macrosolen	((Atkinsonia	((Tristerix	((Nuytsia	Gaiadendron)	Peraxilla))	(Tripodanthus	Struthanthus)))	Ligaria))))	Notanthera))	Cecarria)))	Bakerella))	Decaisnina);
(Dendrophthoe	(Bakerella	((Helixanthera	(((Tapinanthus	Englerina)	(Agelanthus	Moquiniella))	(Scurrula	Taxillus)))	(Benthamina	(Amyema	((((((Nuytsia	Desmaria)	Tupeia)	((Atkinsonia	((Gaiadendron	Peraxilla)	(Tripodanthus	Struthanthus)))	(Ligaria	Tristerix)))	(Macrosolen	Notanthera))	(Loranthus	(Ileostylus	Muellerina)))	Cecarria)))))	Decaisnina);
(Dendrophthoe	((Bakerella	((((Tapinanthus	Englerina)	(Helixanthera	(Agelanthus	Moquiniella)))	Scurrula)	(Benthamina	(Amyema	(((Cecarria	Loranthus)	Notanthera)	((Ileostylus	Muellerina)	(((Nuytsia	Desmaria)	(Tupeia	((Tristerix	Struthanthus)	((Macrosolen	(Gaiadendron	Peraxilla))	(Atkinsonia	Tripodanthus)))))	Ligaria)))))))	Taxillus)	Decaisnina);
(Dendrophthoe	(Bakerella	((((Taxillus	Scurrula)	((Tapinanthus	Englerina)	(Agelanthus	Moquiniella)))	Helixanthera)	(((Loranthus	(Ileostylus	Muellerina))	(((Tristerix	(Macrosolen	(Notanthera	Struthanthus)))	((Gaiadendron	(Ligaria	Peraxilla))	(Tripodanthus	Atkinsonia)))	((Nuytsia	Desmaria)	Tupeia)))	((Benthamina	Cecarria)	Amyema))))	Decaisnina);
(Dendrophthoe	(((Scurrula	((Tapinanthus	Englerina)	((Bakerella	Agelanthus)	Moquiniella)))	((Benthamina	Amyema)	((Helixanthera	((((((Macrosolen	Gaiadendron)	(Ligaria	Peraxilla))	(Notanthera	((Tripodanthus	Struthanthus)	Atkinsonia)))	((Nuytsia	Desmaria)	Tupeia))	Tristerix)	(Cecarria	Loranthus)))	(Ileostylus	Muellerina))))	Taxillus)	Decaisnina);
(Dendrophthoe	(((Bakerella	(Moquiniella	(Agelanthus	(Englerina	Tapinanthus))))	((((((((((Tristerix	((Tripodanthus	Struthanthus)	(Atkinsonia	(Ligaria	Peraxilla))))	Gaiadendron)	((Nuytsia	Desmaria)	Tupeia))	Notanthera)	Macrosolen)	(Ileostylus	Muellerina))	(Loranthus	Cecarria))	(Benthamina	Amyema))	Helixanthera)	Scurrula))	Taxillus)	Decaisnina);
(Dendrophthoe	(((Bakerella	(Moquiniella	(Agelanthus	(Englerina	Tapinanthus))))	((((((Notanthera	(Nuytsia	(Desmaria	(Tupeia	(Macrosolen	(Atkinsonia	((Tristerix	(Gaiadendron	(Ligaria	Peraxilla)))	(Tripodanthus	Struthanthus))))))))	(Ileostylus	Muellerina))	(Loranthus	Cecarria))	(Benthamina	Amyema))	Helixanthera)	Scurrula))	Taxillus)	Decaisnina);
(Dendrophthoe	(Taxillus	(((Bakerella	(Helixanthera	((Englerina	Tapinanthus)	(Agelanthus	Moquiniella))))	Scurrula)	(((Ileostylus	Muellerina)	((((Nuytsia	((Atkinsonia	(Tristerix	Tripodanthus))	(Struthanthus	(Ligaria	(Peraxilla	(Notanthera	Gaiadendron))))))	Macrosolen)	(Tupeia	Desmaria))	(Cecarria	Loranthus)))	(Amyema	Benthamina))))	Decaisnina);
(Dendrophthoe	(Taxillus	((((Englerina	Tapinanthus)	(Agelanthus	Moquiniella))	((Helixanthera	Scurrula)	((((Nuytsia	Desmaria)	((Struthanthus	(((Tristerix	(Tripodanthus	Notanthera))	Atkinsonia)	(Macrosolen	(Gaiadendron	(Ligaria	Peraxilla)))))	Tupeia))	((Cecarria	Loranthus)	(Ileostylus	Muellerina)))	(Amyema	Benthamina))))	Bakerella))	Decaisnina);
(Dendrophthoe	(Bakerella	(((((((Macrosolen	Nuytsia)	Gaiadendron)	(((Desmaria	Tupeia)	(((Tristerix	Tripodanthus)	Atkinsonia)	(Ligaria	Peraxilla)))	Struthanthus))	(Notanthera	((Cecarria	Loranthus)	(Ileostylus	Muellerina))))	(Amyema	Benthamina))	((Englerina	Tapinanthus)	(Agelanthus	Moquiniella)))	(Taxillus	(Helixanthera	Scurrula))))	Decaisnina);
(Dendrophthoe	(Taxillus	(Helixanthera	(((((((Loranthus	(Ileostylus	Muellerina))	((((Macrosolen	(Gaiadendron	(Ligaria	Peraxilla)))	(Nuytsia	Desmaria))	(Atkinsonia	Tupeia))	(Struthanthus	Tripodanthus)))	(Cecarria	Notanthera))	Tristerix)	(Amyema	Benthamina))	(Bakerella	(((Tapinanthus	Englerina)	Agelanthus)	Moquiniella)))	Scurrula)))	Decaisnina);
(Dendrophthoe	(Taxillus	((((Cecarria	Loranthus)	((Ileostylus	Muellerina)	(Tristerix	((((Ligaria	Peraxilla)	(Struthanthus	(Macrosolen	((Notanthera	Gaiadendron)	Nuytsia))))	((Atkinsonia	Tupeia)	Desmaria))	Tripodanthus))))	(Benthamina	Amyema))	((Helixanthera	(Bakerella	(((Tapinanthus	Englerina)	Agelanthus)	Moquiniella)))	Scurrula)))	Decaisnina);
(Dendrophthoe	(((((Cecarria	Loranthus)	((Ileostylus	Muellerina)	(((Macrosolen	(Notanthera	Nuytsia))	Desmaria)	(Tupeia	((Tripodanthus	Struthanthus)	((Tristerix	(Gaiadendron	(Ligaria	Peraxilla)))	Atkinsonia))))))	(Benthamina	Amyema))	((((Englerina	Agelanthus)	Moquiniella)	(Taxillus	Tapinanthus))	(Scurrula	Helixanthera)))	Bakerella)	Decaisnina);
(Dendrophthoe	(((Cecarria	Loranthus)	(((Benthamina	Amyema)	(((Nuytsia	Desmaria)	((Tristerix	Atkinsonia)	((Tripodanthus	Struthanthus)	((Macrosolen	(Gaiadendron	(Ligaria	Peraxilla)))	Tupeia))))	Notanthera))	(Ileostylus	Muellerina)))	(Taxillus	(Scurrula	(Helixanthera	((Bakerella	(Agelanthus	Moquiniella))	(Englerina	Tapinanthus))))))	Decaisnina);
(Dendrophthoe	(((Benthamina	Amyema)	((((((Tupeia	(Nuytsia	Desmaria))	(Atkinsonia	((Tripodanthus	Struthanthus)	(Tristerix	(Macrosolen	(Gaiadendron	(Ligaria	Peraxilla)))))))	(Ileostylus	Muellerina))	(Cecarria	Loranthus))	Notanthera)	((Moquiniella	(Agelanthus	(Englerina	Tapinanthus)))	((Taxillus	Scurrula)	Helixanthera))))	Bakerella)	Decaisnina);
(Dendrophthoe	(((Bakerella	(Moquiniella	(Englerina	Tapinanthus)))	(((Taxillus	Scurrula)	Helixanthera)	((Benthamina	Amyema)	(((((Struthanthus	((Tupeia	((Nuytsia	Desmaria)	(Gaiadendron	(Ligaria	Peraxilla))))	(Atkinsonia	(Tristerix	Tripodanthus))))	Macrosolen)	Notanthera)	(Ileostylus	Muellerina))	(Cecarria	Loranthus)))))	Agelanthus)	Decaisnina);
(Dendrophthoe	((((Benthamina	Amyema)	((((((Tripodanthus	Struthanthus)	(((((Ileostylus	Muellerina)	Gaiadendron)	(Ligaria	Peraxilla))	(Atkinsonia	Tristerix))	(Tupeia	Desmaria)))	Macrosolen)	Nuytsia)	(Cecarria	Notanthera))	Loranthus))	((Moquiniella	(Agelanthus	(Englerina	Tapinanthus)))	((Taxillus	Scurrula)	Helixanthera)))	Bakerella)	Decaisnina);
(Dendrophthoe	(((Benthamina	Amyema)	(((Ileostylus	Muellerina)	((Notanthera	(Nuytsia	Desmaria))	((Tupeia	(Struthanthus	Tripodanthus))	((Tristerix	((Gaiadendron	Macrosolen)	(Ligaria	Peraxilla)))	Atkinsonia))))	(Loranthus	Cecarria)))	(((Taxillus	Scurrula)	Helixanthera)	((Englerina	Tapinanthus)	((Bakerella	Agelanthus)	Moquiniella))))	Decaisnina);
(Dendrophthoe	(((((Benthamina	Amyema)	(Notanthera	(((Loranthus	Cecarria)	(Nuytsia	(Desmaria	((Macrosolen	Tupeia)	((Struthanthus	Tripodanthus)	(((Ligaria	Tristerix)	(Gaiadendron	Peraxilla))	Atkinsonia))))))	(Ileostylus	Muellerina))))	((((Englerina	Tapinanthus)	(Agelanthus	Moquiniella))	Scurrula)	Helixanthera))	Bakerella)	Taxillus)	Decaisnina);
(Dendrophthoe	((Taxillus	(((Benthamina	Amyema)	(((Cecarria	Notanthera)	((Ileostylus	Muellerina)	Loranthus))	(Macrosolen	((((Gaiadendron	Nuytsia)	((Struthanthus	Tripodanthus)	(((Ligaria	Tristerix)	Peraxilla)	Atkinsonia)))	Desmaria)	Tupeia))))	(Helixanthera	(((Englerina	Tapinanthus)	(Agelanthus	Moquiniella))	Scurrula))))	Bakerella)	Decaisnina);
(Dendrophthoe	(Bakerella	((((Englerina	(Taxillus	Tapinanthus))	Agelanthus)	Moquiniella)	((Scurrula	Helixanthera)	((Benthamina	Amyema)	((((Desmaria	(((Atkinsonia	(Tristerix	Tripodanthus))	(((Gaiadendron	(Macrosolen	Nuytsia))	Struthanthus)	(Ligaria	Peraxilla)))	Tupeia))	(Ileostylus	Muellerina))	Loranthus)	(Cecarria	Notanthera))))))	Decaisnina);
(Dendrophthoe	(Bakerella	(((Benthamina	Amyema)	(((((((Atkinsonia	(Macrosolen	(Gaiadendron	Peraxilla)))	((Desmaria	Nuytsia)	Tupeia))	(Struthanthus	Tripodanthus))	Tristerix)	(Ligaria	(Ileostylus	Muellerina)))	(Cecarria	Loranthus))	Notanthera))	((((Taxillus	Tapinanthus)	(Agelanthus	Englerina))	Moquiniella)	(Scurrula	Helixanthera))))	Decaisnina);
(Dendrophthoe	(Bakerella	(((Benthamina	Amyema)	(((Loranthus	(Ileostylus	Muellerina))	(((Atkinsonia	(((Struthanthus	Tripodanthus)	(Tristerix	(Ligaria	Peraxilla)))	Tupeia))	(Macrosolen	(Gaiadendron	Nuytsia)))	Desmaria))	(Cecarria	Notanthera)))	((Moquiniella	((Scurrula	Taxillus)	((Englerina	Tapinanthus)	Agelanthus)))	Helixanthera)))	Decaisnina);
(Dendrophthoe	(Bakerella	(((Benthamina	Amyema)	(((Cecarria	Loranthus)	(Ileostylus	Muellerina))	(((((Struthanthus	(Atkinsonia	((Gaiadendron	(Ligaria	Peraxilla))	Macrosolen)))	Tupeia)	(Tristerix	Tripodanthus))	(Nuytsia	Desmaria))	Notanthera)))	(((Scurrula	Taxillus)	((Englerina	Tapinanthus)	Agelanthus))	(Helixanthera	Moquiniella))))	Decaisnina);
(Dendrophthoe	(Bakerella	(((Benthamina	Amyema)	((Ileostylus	Muellerina)	(((((Tupeia	Desmaria)	(((Gaiadendron	(Ligaria	Peraxilla))	Atkinsonia)	Tristerix))	((Struthanthus	Tripodanthus)	(Nuytsia	Macrosolen)))	Notanthera)	(Cecarria	Loranthus))))	(((Scurrula	Taxillus)	Helixanthera)	(Moquiniella	((Englerina	Tapinanthus)	Agelanthus)))))	Decaisnina);
(Dendrophthoe	((((Benthamina	Amyema)	((Loranthus	(((((Gaiadendron	Tupeia)	(((Struthanthus	Tripodanthus)	(Macrosolen	Atkinsonia))	(Ligaria	Peraxilla)))	(Nuytsia	Desmaria))	Tristerix)	(Ileostylus	Muellerina)))	(Cecarria	Notanthera)))	(((Scurrula	Taxillus)	Helixanthera)	(Bakerella	(Moquiniella	(Englerina	Agelanthus)))))	Tapinanthus)	Decaisnina);
(Dendrophthoe	(((Bakerella	(Moquiniella	((Tapinanthus	Englerina)	Agelanthus)))	(Scurrula	(Taxillus	Helixanthera)))	((Benthamina	Amyema)	(((Nuytsia	Desmaria)	((((Struthanthus	(Atkinsonia	(Tristerix	Tripodanthus)))	((Gaiadendron	Peraxilla)	((Cecarria	Notanthera)	Ligaria)))	Macrosolen)	Tupeia))	((Ileostylus	Muellerina)	Loranthus))))	Decaisnina);
((Bakerella	(((((Notanthera	Cecarria)	Loranthus)	(((Muellerina	Ileostylus)	(((Nuytsia	Desmaria)	Tupeia)	(Atkinsonia	(((Gaiadendron	(Ligaria	Peraxilla))	Macrosolen)	(Struthanthus	Tripodanthus)))))	Tristerix))	(Amyema	Benthamina))	(Helixanthera	(((Moquiniella	Agelanthus)	(Englerina	Tapinanthus))	(Taxillus	Scurrula)))))	Dendrophthoe	Decaisnina);
(((((Agelanthus	(Englerina	Tapinanthus))	Taxillus)	(Scurrula	(((((Notanthera	Cecarria)	(((Loranthus	Ileostylus)	Muellerina)	((Desmaria	Nuytsia)	((Tupeia	((Ligaria	Peraxilla)	((Struthanthus	Tripodanthus)	(Atkinsonia	Macrosolen))))	(Gaiadendron	Tristerix)))))	(Amyema	Benthamina))	Helixanthera)	Bakerella)))	Moquiniella)	Dendrophthoe	Decaisnina);
(Dendrophthoe	((((Moquiniella	(Tapinanthus	(Agelanthus	Englerina)))	((Scurrula	Taxillus)	Helixanthera))	(((Notanthera	Cecarria)	(((Ileostylus	Muellerina)	((Ligaria	Tristerix)	((((Desmaria	Nuytsia)	((Struthanthus	Macrosolen)	Gaiadendron))	((Tripodanthus	Atkinsonia)	Peraxilla))	Tupeia)))	Loranthus))	(Amyema	Benthamina)))	Bakerella)	Decaisnina);
(Dendrophthoe	((Tapinanthus	Englerina)	(((Scurrula	(Taxillus	Helixanthera))	(((((Ileostylus	Muellerina)	((Ligaria	Tristerix)	((Tupeia	(Macrosolen	(Desmaria	Nuytsia)))	((Tripodanthus	Struthanthus)	(Atkinsonia	(Gaiadendron	Peraxilla))))))	(Cecarria	Loranthus))	Notanthera)	(Amyema	Benthamina)))	((Agelanthus	Moquiniella)	Bakerella)))	Decaisnina);
(Dendrophthoe	(((Agelanthus	Moquiniella)	(Tapinanthus	Englerina))	((Scurrula	(Taxillus	Helixanthera))	(((((Cecarria	Loranthus)	(Ileostylus	Muellerina))	(Notanthera	((Ligaria	Tristerix)	((Tupeia	(Desmaria	Nuytsia))	((Tripodanthus	Struthanthus)	(Atkinsonia	(Macrosolen	(Gaiadendron	Peraxilla))))))))	(Amyema	Benthamina))	Bakerella)))	Decaisnina);
(Dendrophthoe	((Taxillus	(((((Ileostylus	Muellerina)	((Desmaria	Nuytsia)	((Tristerix	(Atkinsonia	((Gaiadendron	(Ligaria	Peraxilla))	(Tripodanthus	Struthanthus))))	(Tupeia	Macrosolen))))	(Notanthera	(Cecarria	Loranthus)))	(Amyema	Benthamina))	((Scurrula	Helixanthera)	((Agelanthus	Moquiniella)	(Tapinanthus	Englerina)))))	Bakerella)	Decaisnina);
(Dendrophthoe	((Helixanthera	(((Agelanthus	Moquiniella)	(Tapinanthus	Englerina))	(Taxillus	Scurrula)))	(Bakerella	((Notanthera	((Cecarria	Loranthus)	((Ileostylus	Muellerina)	((Desmaria	Nuytsia)	((Tristerix	(Atkinsonia	((Gaiadendron	(Ligaria	Peraxilla))	(Tripodanthus	Struthanthus))))	(Tupeia	Macrosolen))))))	(Amyema	Benthamina))))	Decaisnina);
(Dendrophthoe	(Bakerella	(((Loranthus	((Ileostylus	Muellerina)	(Nuytsia	(((Atkinsonia	((Tristerix	(Macrosolen	(Gaiadendron	(Ligaria	Peraxilla))))	(Tripodanthus	Struthanthus)))	Tupeia)	Desmaria))))	((Amyema	Benthamina)	(Cecarria	Notanthera)))	(((Agelanthus	Moquiniella)	(Tapinanthus	Englerina))	(Helixanthera	(Scurrula	Taxillus)))))	Decaisnina);
(Dendrophthoe	((Taxillus	(Helixanthera	Scurrula))	((((Ileostylus	Muellerina)	(((Notanthera	(Desmaria	(Nuytsia	(((Atkinsonia	((Tristerix	(Gaiadendron	Peraxilla))	(Tripodanthus	Struthanthus)))	Ligaria)	(Macrosolen	Tupeia)))))	Loranthus)	(Amyema	Cecarria)))	Benthamina)	((Tapinanthus	(Agelanthus	Englerina))	(Bakerella	Moquiniella))))	Decaisnina);
(Dendrophthoe	((Taxillus	(((((((((Gaiadendron	(Peraxilla	Ligaria))	Tristerix)	(((Tripodanthus	Atkinsonia)	Desmaria)	Tupeia))	(Struthanthus	Macrosolen))	Nuytsia)	Notanthera)	((Cecarria	Loranthus)	(Ileostylus	Muellerina)))	(Amyema	Benthamina))	((Scurrula	((Tapinanthus	Englerina)	(Moquiniella	Agelanthus)))	Helixanthera)))	Bakerella)	Decaisnina);
(Dendrophthoe	((((Helixanthera	((Tapinanthus	(Agelanthus	Englerina))	(Taxillus	Scurrula)))	Moquiniella)	((((Notanthera	Cecarria)	Loranthus)	((Muellerina	Ileostylus)	((((((Gaiadendron	Macrosolen)	Peraxilla)	Atkinsonia)	(Tripodanthus	Struthanthus))	(Tupeia	(Nuytsia	Desmaria)))	(Tristerix	Ligaria))))	(Benthamina	Amyema)))	Bakerella)	Decaisnina);
(Dendrophthoe	((Bakerella	((Taxillus	Scurrula)	((Helixanthera	(Agelanthus	Moquiniella))	(Tapinanthus	Englerina))))	(((Notanthera	(Cecarria	Loranthus))	((Muellerina	Ileostylus)	(((((Gaiadendron	(Ligaria	Peraxilla))	Atkinsonia)	(Tripodanthus	Struthanthus))	(Macrosolen	(Tupeia	(Nuytsia	Desmaria))))	Tristerix)))	(Benthamina	Amyema)))	Decaisnina);
(Dendrophthoe	((Scurrula	(((Helixanthera	(Bakerella	(Agelanthus	Moquiniella)))	(Tapinanthus	Englerina))	(((Notanthera	(Cecarria	Loranthus))	((Muellerina	Ileostylus)	((Tristerix	((Atkinsonia	((Tripodanthus	Struthanthus)	(Peraxilla	(Macrosolen	Gaiadendron))))	(Tupeia	(Nuytsia	Desmaria))))	Ligaria)))	(Benthamina	Amyema))))	Taxillus)	Decaisnina);
(Dendrophthoe	((((Notanthera	((Cecarria	Loranthus)	((Muellerina	Ileostylus)	(Tupeia	((((((Tristerix	Ligaria)	Atkinsonia)	(Tripodanthus	Struthanthus))	(Peraxilla	Gaiadendron))	Macrosolen)	(Nuytsia	Desmaria))))))	(Benthamina	Amyema))	(Helixanthera	(((Agelanthus	Moquiniella)	(Tapinanthus	Englerina))	(Taxillus	Scurrula))))	Bakerella)	Decaisnina);
(Dendrophthoe	((((((Muellerina	Ileostylus)	(((((Tripodanthus	Struthanthus)	(Atkinsonia	(Peraxilla	Gaiadendron)))	(Macrosolen	((Nuytsia	Desmaria)	Tupeia)))	Tristerix)	Ligaria))	((Cecarria	Notanthera)	Loranthus))	(Benthamina	Amyema))	((Moquiniella	((Tapinanthus	Englerina)	Agelanthus))	((Taxillus	Scurrula)	Helixanthera)))	Bakerella)	Decaisnina);
(Dendrophthoe	((Bakerella	((Moquiniella	((Tapinanthus	Englerina)	Agelanthus))	((Taxillus	Scurrula)	Helixanthera)))	(((Loranthus	((Muellerina	Ileostylus)	(Gaiadendron	((Macrosolen	Struthanthus)	((((Atkinsonia	(Tristerix	Tripodanthus))	(Peraxilla	Ligaria))	(Nuytsia	Desmaria))	Tupeia)))))	(Cecarria	Notanthera))	(Benthamina	Amyema)))	Decaisnina);
(Dendrophthoe	((((Moquiniella	((Tapinanthus	Englerina)	Agelanthus))	(Scurrula	Helixanthera))	(((Notanthera	(Macrosolen	(Struthanthus	((Tupeia	(Gaiadendron	(Peraxilla	Ligaria)))	((Nuytsia	Desmaria)	(Atkinsonia	(Tristerix	Tripodanthus)))))))	((Cecarria	Loranthus)	(Muellerina	Ileostylus)))	(Benthamina	Amyema)))	(Bakerella	Taxillus))	Decaisnina);
(Dendrophthoe	(Bakerella	(((((Cecarria	Loranthus)	(Notanthera	(((Nuytsia	Macrosolen)	Gaiadendron)	(((Atkinsonia	(Peraxilla	Ligaria))	(Tristerix	(Desmaria	Tupeia)))	(Tripodanthus	Struthanthus)))))	(Muellerina	Ileostylus))	(Benthamina	Amyema))	((Moquiniella	Helixanthera)	(((Tapinanthus	Englerina)	Agelanthus)	(Scurrula	Taxillus)))))	Decaisnina);
(Dendrophthoe	(Bakerella	((((Cecarria	(Notanthera	((Macrosolen	(Gaiadendron	Nuytsia))	(Desmaria	(Tupeia	(((Tripodanthus	Struthanthus)	(Atkinsonia	(Peraxilla	Ligaria)))	Tristerix))))))	(Loranthus	(Muellerina	Ileostylus)))	(Benthamina	Amyema))	(Helixanthera	((Moquiniella	((Tapinanthus	Englerina)	Agelanthus))	(Scurrula	Taxillus)))))	Decaisnina);
(Dendrophthoe	(((Moquiniella	((Tapinanthus	Englerina)	Agelanthus))	Bakerella)	((((Cecarria	(Notanthera	((Macrosolen	(Gaiadendron	Nuytsia))	(Desmaria	(Tupeia	(((Tripodanthus	Struthanthus)	(Atkinsonia	Peraxilla))	(Ligaria	Tristerix)))))))	(Loranthus	(Muellerina	Ileostylus)))	(Benthamina	Amyema))	((Scurrula	Taxillus)	Helixanthera)))	Decaisnina);
(Dendrophthoe	((((Taxillus	Scurrula)	Helixanthera)	((Tapinanthus	(Englerina	Agelanthus))	Moquiniella))	(Bakerella	((((Notanthera	Cecarria)	Loranthus)	(Ileostylus	(Muellerina	((Tupeia	Desmaria)	(((Peraxilla	((Ligaria	Tristerix)	Tripodanthus))	(Gaiadendron	((Nuytsia	Macrosolen)	Struthanthus)))	Atkinsonia)))))	(Benthamina	Amyema))))	Decaisnina);
(Dendrophthoe	(((((((Notanthera	Cecarria)	Loranthus)	((((Gaiadendron	Nuytsia)	Macrosolen)	Struthanthus)	((((Ileostylus	Muellerina)	Tupeia)	Desmaria)	(((Tristerix	Tripodanthus)	Atkinsonia)	(Peraxilla	Ligaria)))))	(Benthamina	Amyema))	(Scurrula	(Bakerella	(Moquiniella	(Agelanthus	(Tapinanthus	Englerina))))))	Helixanthera)	Taxillus)	Decaisnina);
(Dendrophthoe	((((Tapinanthus	Englerina)	(Moquiniella	Agelanthus))	(((((((Macrosolen	Tripodanthus)	Atkinsonia)	((Peraxilla	Gaiadendron)	(Ligaria	(Tristerix	Struthanthus))))	(Tupeia	(Nuytsia	Desmaria)))	((Notanthera	Cecarria)	(Loranthus	(Ileostylus	Muellerina))))	(Benthamina	Amyema))	((Taxillus	Helixanthera)	Scurrula)))	Bakerella)	Decaisnina);
(Dendrophthoe	(((((Ileostylus	Muellerina)	((Cecarria	Loranthus)	(Notanthera	(((Atkinsonia	((Struthanthus	Tripodanthus)	((Ligaria	Tristerix)	(Peraxilla	Gaiadendron))))	Macrosolen)	(Tupeia	(Nuytsia	Desmaria))))))	(Benthamina	Amyema))	((Helixanthera	(Taxillus	Scurrula))	((Tapinanthus	Englerina)	(Moquiniella	Agelanthus))))	Bakerella)	Decaisnina);
(Dendrophthoe	((((Notanthera	(((Ileostylus	Muellerina)	(((Tupeia	(((Atkinsonia	((Struthanthus	Tripodanthus)	(Peraxilla	Ligaria)))	Gaiadendron)	Tristerix))	Macrosolen)	(Nuytsia	Desmaria)))	(Cecarria	Loranthus)))	(Benthamina	Amyema))	(Helixanthera	((Tapinanthus	((Moquiniella	Agelanthus)	Englerina))	(Scurrula	Taxillus))))	Bakerella)	Decaisnina);
(Dendrophthoe	((((((Ileostylus	Muellerina)	((Tupeia	((((Notanthera	(Nuytsia	Macrosolen))	Struthanthus)	(Atkinsonia	(Tripodanthus	(Ligaria	Tristerix))))	(Gaiadendron	Peraxilla)))	Desmaria))	(Loranthus	Cecarria))	(Benthamina	Amyema))	((Scurrula	(Helixanthera	((Moquiniella	Agelanthus)	(Englerina	Tapinanthus))))	Taxillus))	Bakerella)	Decaisnina);
(Dendrophthoe	(Bakerella	(Taxillus	((((((Ileostylus	Muellerina)	((((((Atkinsonia	((Gaiadendron	Macrosolen)	Peraxilla))	(Nuytsia	Desmaria))	Tupeia)	(Struthanthus	Tripodanthus))	Tristerix)	Ligaria))	(Loranthus	Cecarria))	Notanthera)	(Benthamina	Amyema))	(Scurrula	(Helixanthera	((Agelanthus	(Englerina	Tapinanthus))	Moquiniella))))))	Decaisnina);
(Dendrophthoe	(Taxillus	((((((Ileostylus	Muellerina)	(Tupeia	(((Struthanthus	Tripodanthus)	(Atkinsonia	(Tristerix	((Gaiadendron	Macrosolen)	(Ligaria	Peraxilla)))))	(Nuytsia	Desmaria))))	(Loranthus	Cecarria))	Notanthera)	(Benthamina	Amyema))	(Scurrula	(Bakerella	(Helixanthera	((Agelanthus	(Englerina	Tapinanthus))	Moquiniella))))))	Decaisnina);
(Dendrophthoe	(Taxillus	(Bakerella	((Scurrula	((Helixanthera	(Agelanthus	Moquiniella))	(Englerina	Tapinanthus)))	((((Ileostylus	(Loranthus	Muellerina))	((((Struthanthus	Tripodanthus)	(Atkinsonia	(Tupeia	(Tristerix	(Gaiadendron	(Macrosolen	Peraxilla))))))	(Nuytsia	Desmaria))	Ligaria))	(Cecarria	Notanthera))	(Benthamina	Amyema)))))	Decaisnina);
(Dendrophthoe	(((Helixanthera	Moquiniella)	((Scurrula	Taxillus)	((Agelanthus	Englerina)	Tapinanthus)))	(((((Ileostylus	Muellerina)	(((((Struthanthus	(Gaiadendron	(Nuytsia	Macrosolen)))	(Peraxilla	(Tripodanthus	Atkinsonia)))	Desmaria)	Tupeia)	(Ligaria	Tristerix)))	(Loranthus	Notanthera))	((Cecarria	Benthamina)	Amyema))	Bakerella))	Decaisnina);
(Dendrophthoe	((Bakerella	(Moquiniella	((Englerina	Tapinanthus)	Agelanthus)))	(((Benthamina	Amyema)	(Loranthus	((Cecarria	Notanthera)	(((Ileostylus	Muellerina)	(Tristerix	((Atkinsonia	(Ligaria	Peraxilla))	(Desmaria	Tupeia))))	((Struthanthus	Tripodanthus)	(Macrosolen	(Gaiadendron	Nuytsia)))))))	(Taxillus	(Scurrula	Helixanthera))))	Decaisnina);
(Dendrophthoe	((((Taxillus	Scurrula)	(Helixanthera	(((Englerina	Tapinanthus)	Agelanthus)	Moquiniella)))	(Loranthus	((Amyema	(Benthamina	(Cecarria	Notanthera)))	((Ileostylus	Muellerina)	(Desmaria	(Tupeia	(Tristerix	(Atkinsonia	((Ligaria	Peraxilla)	((Struthanthus	Tripodanthus)	(Macrosolen	(Gaiadendron	Nuytsia))))))))))))	Bakerella)	Decaisnina);
(Dendrophthoe	(Bakerella	((Helixanthera	(((((Macrosolen	(Gaiadendron	Nuytsia))	((Tupeia	(((Desmaria	Atkinsonia)	Peraxilla)	Tristerix))	(Struthanthus	Tripodanthus)))	(Notanthera	Ligaria))	((Cecarria	Loranthus)	(Ileostylus	Muellerina)))	(Benthamina	Amyema)))	((((Englerina	(Agelanthus	Moquiniella))	Tapinanthus)	Taxillus)	Scurrula)))	Decaisnina);
(Dendrophthoe	(((((Englerina	Tapinanthus)	Agelanthus)	Moquiniella)	(Helixanthera	(Taxillus	Scurrula)))	((((Loranthus	(((Tupeia	(((Atkinsonia	(((Ligaria	Peraxilla)	Gaiadendron)	(Struthanthus	Tripodanthus)))	Tristerix)	Desmaria))	(Ileostylus	Muellerina))	(Notanthera	(Cecarria	(Benthamina	Amyema)))))	Nuytsia)	Macrosolen)	Bakerella))	Decaisnina);
(Dendrophthoe	(Bakerella	(((Taxillus	Scurrula)	(Helixanthera	(((Englerina	Tapinanthus)	Agelanthus)	Moquiniella)))	((Notanthera	(((((((Desmaria	Tupeia)	((Struthanthus	((Gaiadendron	Nuytsia)	Macrosolen))	((Tripodanthus	Atkinsonia)	Peraxilla)))	Tristerix)	Ligaria)	(Ileostylus	Muellerina))	Loranthus)	(Cecarria	Amyema)))	Benthamina)))	Decaisnina);
(Dendrophthoe	((Bakerella	(((Helixanthera	(((Englerina	Tapinanthus)	Agelanthus)	Moquiniella))	Scurrula)	((((Desmaria	Tupeia)	(Ligaria	((((Tristerix	Tripodanthus)	Atkinsonia)	Peraxilla)	((Gaiadendron	Nuytsia)	(Macrosolen	(Notanthera	Struthanthus))))))	((Ileostylus	Muellerina)	(Cecarria	Loranthus)))	(Amyema	Benthamina))))	Taxillus)	Decaisnina);
(Dendrophthoe	(Bakerella	((Helixanthera	((((Desmaria	(Tupeia	((((Notanthera	Macrosolen)	(Nuytsia	Gaiadendron))	Struthanthus)	(((Tristerix	Tripodanthus)	Atkinsonia)	(Peraxilla	Ligaria)))))	(Ileostylus	Muellerina))	(Loranthus	Cecarria))	(Amyema	Benthamina)))	(Scurrula	((((Englerina	Tapinanthus)	Agelanthus)	Moquiniella)	Taxillus))))	Decaisnina);
(Dendrophthoe	(Bakerella	(((Taxillus	Scurrula)	(Helixanthera	(Agelanthus	(Moquiniella	(Englerina	Tapinanthus)))))	(((Ligaria	(Tristerix	(((((Gaiadendron	Notanthera)	Macrosolen)	Nuytsia)	Desmaria)	(Tupeia	((Atkinsonia	Peraxilla)	(Struthanthus	Tripodanthus))))))	(Ileostylus	(Muellerina	(Loranthus	Cecarria))))	(Amyema	Benthamina))))	Decaisnina);
(Dendrophthoe	(Bakerella	(((Taxillus	Scurrula)	(Helixanthera	(Moquiniella	((Englerina	Tapinanthus)	Agelanthus))))	(Benthamina	((((((Struthanthus	Tripodanthus)	((((Macrosolen	Gaiadendron)	(Peraxilla	Ligaria))	Atkinsonia)	Tupeia))	(Nuytsia	Desmaria))	Tristerix)	(Ileostylus	(Muellerina	Loranthus)))	((Notanthera	Cecarria)	Amyema)))))	Decaisnina);
(Dendrophthoe	((((Amyema	Benthamina)	(((((Ileostylus	Muellerina)	Loranthus)	((Desmaria	Tupeia)	(Macrosolen	((((Peraxilla	Ligaria)	(Nuytsia	Gaiadendron))	(Struthanthus	Tripodanthus))	Atkinsonia))))	(Notanthera	Cecarria))	Tristerix))	((Taxillus	Scurrula)	(Helixanthera	((Englerina	Tapinanthus)	(Agelanthus	Moquiniella)))))	Bakerella)	Decaisnina);
(Dendrophthoe	(((((((Englerina	Tapinanthus)	(Agelanthus	Moquiniella))	Helixanthera)	Scurrula)	(((Cecarria	Loranthus)	((Muellerina	Ileostylus)	((Notanthera	(Nuytsia	(Desmaria	(Tupeia	(((Atkinsonia	(Struthanthus	Tripodanthus))	((Gaiadendron	Peraxilla)	Tristerix))	Macrosolen)))))	Ligaria)))	(Amyema	Benthamina)))	Bakerella)	Taxillus)	Decaisnina);
(Dendrophthoe	(((Helixanthera	(Scurrula	(Tapinanthus	((Bakerella	(Agelanthus	Moquiniella))	Englerina))))	(((Notanthera	(Cecarria	Loranthus))	((Muellerina	Ileostylus)	((Tupeia	(Tristerix	((Struthanthus	Tripodanthus)	(Atkinsonia	(Macrosolen	((Ligaria	Peraxilla)	Gaiadendron))))))	(Nuytsia	Desmaria))))	(Amyema	Benthamina)))	Taxillus)	Decaisnina);
(Dendrophthoe	(((((Loranthus	(Notanthera	Cecarria))	((Muellerina	Ileostylus)	(((Tupeia	(Nuytsia	Desmaria))	(Macrosolen	(Gaiadendron	((Peraxilla	Atkinsonia)	(Struthanthus	Tripodanthus)))))	(Ligaria	Tristerix))))	(Amyema	Benthamina))	(((Englerina	Tapinanthus)	(Moquiniella	Agelanthus))	((Scurrula	Taxillus)	Helixanthera)))	Bakerella)	Decaisnina);
(Dendrophthoe	(Taxillus	((Helixanthera	(((((Notanthera	Cecarria)	Benthamina)	Amyema)	(Loranthus	((Muellerina	Ileostylus)	(Tristerix	((((((Ligaria	Peraxilla)	Gaiadendron)	Macrosolen)	(Struthanthus	Tripodanthus))	(Atkinsonia	Tupeia))	(Nuytsia	Desmaria))))))	((Englerina	Tapinanthus)	(Bakerella	(Moquiniella	Agelanthus)))))	Scurrula))	Decaisnina);
(Dendrophthoe	(Bakerella	((((((Muellerina	Ileostylus)	Loranthus)	((Notanthera	Cecarria)	(((Ligaria	(((Peraxilla	Gaiadendron)	(Struthanthus	Tripodanthus))	Atkinsonia))	Macrosolen)	(Tupeia	(Nuytsia	Desmaria)))))	Tristerix)	(Benthamina	Amyema))	(((Taxillus	Scurrula)	Helixanthera)	(Moquiniella	((Agelanthus	Englerina)	Tapinanthus)))))	Decaisnina);
(Dendrophthoe	((((((Agelanthus	Englerina)	Tapinanthus)	Taxillus)	Scurrula)	Helixanthera)	((Bakerella	Moquiniella)	((Benthamina	Amyema)	((Notanthera	((Nuytsia	Desmaria)	(((Tristerix	((Struthanthus	Tripodanthus)	(Atkinsonia	(Gaiadendron	(Peraxilla	Ligaria)))))	Macrosolen)	Tupeia)))	((Loranthus	Cecarria)	(Muellerina	Ileostylus))))))	Decaisnina);
(Dendrophthoe	(Bakerella	((((((Englerina	Tapinanthus)	Agelanthus)	Moquiniella)	(Scurrula	Helixanthera))	(Amyema	(Benthamina	(((Nuytsia	Desmaria)	(((((Macrosolen	((Peraxilla	Ligaria)	Gaiadendron))	Atkinsonia)	(Struthanthus	Tripodanthus))	Tristerix)	Tupeia))	(((Loranthus	Cecarria)	(Muellerina	Ileostylus))	Notanthera)))))	Taxillus))	Decaisnina);
(Dendrophthoe	(Bakerella	(((Scurrula	(Helixanthera	(((Englerina	Tapinanthus)	Agelanthus)	Moquiniella)))	(Benthamina	(((Notanthera	((Desmaria	(((((Peraxilla	Ligaria)	Gaiadendron)	Atkinsonia)	(Struthanthus	(Tristerix	Tripodanthus)))	(Macrosolen	Tupeia)))	Nuytsia))	((Loranthus	Cecarria)	(Muellerina	Ileostylus)))	Amyema)))	Taxillus))	Decaisnina);
(Dendrophthoe	(Taxillus	(Bakerella	((Scurrula	(Helixanthera	(((Englerina	Tapinanthus)	Agelanthus)	Moquiniella)))	(((Notanthera	((((Gaiadendron	(Peraxilla	((Struthanthus	Tripodanthus)	Atkinsonia)))	(Tristerix	Ligaria))	(Macrosolen	Tupeia))	(Nuytsia	Desmaria)))	((Loranthus	Cecarria)	(Muellerina	Ileostylus)))	(Amyema	Benthamina)))))	Decaisnina);
(Dendrophthoe	(Bakerella	(((((Notanthera	((Loranthus	Cecarria)	(((Tupeia	(Atkinsonia	((Tristerix	((Macrosolen	Gaiadendron)	(Peraxilla	Ligaria)))	(Struthanthus	Tripodanthus))))	(Nuytsia	Desmaria))	(Muellerina	Ileostylus))))	(Amyema	Benthamina))	Helixanthera)	(((Taxillus	Tapinanthus)	(Agelanthus	Englerina))	Moquiniella))	Scurrula))	Decaisnina);
(((((((Desmaria	(Tupeia	(((Nuytsia	Gaiadendron)	(((Ligaria	Peraxilla)	Atkinsonia)	(Tristerix	(Tripodanthus	Struthanthus))))	Macrosolen)))	(Ileostylus	Muellerina))	(Cecarria	Loranthus))	(Amyema	Benthamina))	Notanthera)	(Bakerella	((Helixanthera	(Taxillus	Scurrula))	(Moquiniella	((Tapinanthus	Englerina)	Agelanthus)))))	Dendrophthoe	Decaisnina);
((Bakerella	(((Helixanthera	(Taxillus	Scurrula))	((Tapinanthus	Englerina)	(Agelanthus	Moquiniella)))	(((Notanthera	Cecarria)	(((((Nuytsia	Desmaria)	(Tupeia	(((Gaiadendron	((Tripodanthus	Struthanthus)	(Atkinsonia	Peraxilla)))	Tristerix)	Macrosolen)))	Ligaria)	Loranthus)	(Muellerina	Ileostylus)))	(Amyema	Benthamina))))	Dendrophthoe	Decaisnina);
((((Tapinanthus	Englerina)	((Bakerella	Agelanthus)	Moquiniella))	(((((Struthanthus	Macrosolen)	((((Peraxilla	Gaiadendron)	Ligaria)	Atkinsonia)	((Tripodanthus	Tristerix)	((Nuytsia	Desmaria)	Tupeia))))	(((Muellerina	Ileostylus)	Loranthus)	(Notanthera	Cecarria)))	(Amyema	Benthamina))	(Taxillus	(Scurrula	Helixanthera))))	Dendrophthoe	Decaisnina);
((((Taxillus	((Helixanthera	((Tapinanthus	(Agelanthus	Englerina))	Moquiniella))	Scurrula))	((((((Nuytsia	Desmaria)	Tupeia)	(((((Ligaria	Peraxilla)	(Struthanthus	Tripodanthus))	Atkinsonia)	(Notanthera	Gaiadendron))	Macrosolen))	Tristerix)	((Muellerina	Ileostylus)	(Cecarria	Loranthus)))	(Amyema	Benthamina)))	Bakerella)	Dendrophthoe	Decaisnina);
((((((Moquiniella	Agelanthus)	(Englerina	Tapinanthus))	((Scurrula	Taxillus)	Helixanthera))	((((Cecarria	Loranthus)	((((Atkinsonia	(((Peraxilla	(Macrosolen	(Nuytsia	Gaiadendron)))	Tristerix)	(Struthanthus	Tripodanthus)))	(Tupeia	Desmaria))	Ligaria)	(Muellerina	Ileostylus)))	Notanthera)	(Amyema	Benthamina)))	Bakerella)	Dendrophthoe	Decaisnina);
((((Scurrula	((Amyema	Benthamina)	(Helixanthera	((Loranthus	(((((Macrosolen	(Nuytsia	Gaiadendron))	((Ligaria	Peraxilla)	(Atkinsonia	(Struthanthus	Tripodanthus))))	(Tupeia	Desmaria))	Tristerix)	(Muellerina	Ileostylus)))	(Cecarria	Notanthera)))))	(((Moquiniella	Agelanthus)	(Englerina	Tapinanthus))	Taxillus))	Bakerella)	Dendrophthoe	Decaisnina);
((((((Moquiniella	Agelanthus)	(Englerina	Tapinanthus))	(Helixanthera	(Scurrula	Taxillus)))	(((Macrosolen	(Desmaria	(Tupeia	(((Peraxilla	Gaiadendron)	((Nuytsia	Struthanthus)	(Ligaria	Tristerix)))	(Tripodanthus	Atkinsonia)))))	(Muellerina	Ileostylus))	((((Cecarria	Notanthera)	Loranthus)	Amyema)	Benthamina)))	Bakerella)	Dendrophthoe	Decaisnina);
(((Scurrula	(Taxillus	Helixanthera))	((((((Ileostylus	((Notanthera	(Gaiadendron	(((Struthanthus	Tripodanthus)	(Nuytsia	Desmaria))	(((Peraxilla	Ligaria)	(Atkinsonia	(Macrosolen	Tristerix)))	Tupeia))))	Muellerina))	(Cecarria	Loranthus))	Amyema)	Benthamina)	(Moquiniella	(Bakerella	Agelanthus)))	(Englerina	Tapinanthus)))	Dendrophthoe	Decaisnina);
((((Taxillus	(Englerina	Tapinanthus))	(Helixanthera	((((((Tupeia	(Nuytsia	Desmaria))	((((Gaiadendron	Peraxilla)	Atkinsonia)	(Struthanthus	(Tristerix	Tripodanthus)))	Macrosolen))	Ligaria)	(Muellerina	Ileostylus))	(Notanthera	(Cecarria	Loranthus)))	(Amyema	Benthamina))))	(Scurrula	((Moquiniella	Agelanthus)	Bakerella)))	Dendrophthoe	Decaisnina);
((((((Muellerina	Ileostylus)	((Cecarria	Loranthus)	(Notanthera	(Nuytsia	(Desmaria	(Tupeia	((Atkinsonia	(((Gaiadendron	(Ligaria	Peraxilla))	Tristerix)	(Struthanthus	Tripodanthus)))	Macrosolen)))))))	(Amyema	Benthamina))	((Helixanthera	(Taxillus	Scurrula))	(Moquiniella	(Tapinanthus	(Agelanthus	Englerina)))))	Bakerella)	Dendrophthoe	Decaisnina);
((((Ileostylus	Muellerina)	((Amyema	Benthamina)	((Cecarria	Loranthus)	((((Tristerix	Macrosolen)	(((Gaiadendron	Tupeia)	Atkinsonia)	((Struthanthus	Tripodanthus)	(Peraxilla	Ligaria))))	(Nuytsia	Desmaria))	Notanthera))))	(Bakerella	((Helixanthera	Moquiniella)	(Agelanthus	((Taxillus	Scurrula)	(Tapinanthus	Englerina))))))	Dendrophthoe	Decaisnina);
((Bakerella	(((Moquiniella	(Tapinanthus	(Agelanthus	Englerina)))	(Helixanthera	(Taxillus	Scurrula)))	((Amyema	Benthamina)	(((Ileostylus	Muellerina)	(Cecarria	Loranthus))	(((Tupeia	(Atkinsonia	(Tristerix	((Struthanthus	Tripodanthus)	((Gaiadendron	Macrosolen)	(Peraxilla	Ligaria))))))	(Nuytsia	Desmaria))	Notanthera)))))	Dendrophthoe	Decaisnina);
(((Bakerella	(((Moquiniella	Agelanthus)	(Englerina	Tapinanthus))	((Helixanthera	Scurrula)	((Ileostylus	Muellerina)	(((Cecarria	Loranthus)	((((Tupeia	((((Peraxilla	Ligaria)	((Tristerix	(Struthanthus	Tripodanthus))	Atkinsonia))	Gaiadendron)	Macrosolen))	Desmaria)	Nuytsia)	Notanthera))	(Amyema	Benthamina))))))	Taxillus)	Dendrophthoe	Decaisnina);
((((Benthamina	(Ileostylus	Muellerina))	(Amyema	((Cecarria	Loranthus)	(((((((Peraxilla	Ligaria)	(Notanthera	Gaiadendron))	(Struthanthus	Tripodanthus))	Atkinsonia)	Tristerix)	(Desmaria	Tupeia))	(Nuytsia	Macrosolen)))))	((Bakerella	(Moquiniella	((Englerina	Tapinanthus)	Agelanthus)))	(Scurrula	(Helixanthera	Taxillus))))	Dendrophthoe	Decaisnina);
((((((Helixanthera	(Agelanthus	(Moquiniella	(Englerina	Tapinanthus))))	Scurrula)	((((((Tupeia	((Desmaria	((Tristerix	Tripodanthus)	Atkinsonia))	(Peraxilla	Ligaria)))	Struthanthus)	((Gaiadendron	Nuytsia)	Macrosolen))	Notanthera)	((Ileostylus	Muellerina)	(Cecarria	Loranthus)))	(Benthamina	Amyema)))	Bakerella)	Taxillus)	Dendrophthoe	Decaisnina);
(((Bakerella	((Helixanthera	(Moquiniella	((Englerina	Tapinanthus)	Agelanthus)))	Scurrula))	(Taxillus	((((((((Gaiadendron	Peraxilla)	Tupeia)	((Atkinsonia	(Macrosolen	Tripodanthus))	(Ligaria	Tristerix)))	Struthanthus)	(Desmaria	Nuytsia))	Notanthera)	((Ileostylus	Muellerina)	(Cecarria	Loranthus)))	(Benthamina	Amyema))))	Dendrophthoe	Decaisnina);
(((Bakerella	(((Amyema	((((Tupeia	(Struthanthus	(((Peraxilla	Ligaria)	(Atkinsonia	(Macrosolen	(Tristerix	Tripodanthus))))	(Nuytsia	Gaiadendron))))	Desmaria)	Notanthera)	((Ileostylus	Muellerina)	(Cecarria	Loranthus))))	Benthamina)	(((Englerina	Tapinanthus)	((Agelanthus	Moquiniella)	Helixanthera))	Scurrula)))	Taxillus)	Dendrophthoe	Decaisnina);
((Bakerella	((Taxillus	((Tapinanthus	((Englerina	Agelanthus)	Moquiniella))	Scurrula))	(Amyema	(((Cecarria	Loranthus)	((((Tupeia	((Tristerix	((Gaiadendron	(Peraxilla	Ligaria))	(Atkinsonia	(Struthanthus	Tripodanthus))))	Macrosolen))	(Nuytsia	Desmaria))	Notanthera)	(Ileostylus	Muellerina)))	(Benthamina	Helixanthera)))))	Dendrophthoe	Decaisnina);
((((Amyema	((((((Tristerix	Tripodanthus)	Atkinsonia)	(Nuytsia	Desmaria))	(Tupeia	(((Ileostylus	Muellerina)	Gaiadendron)	(Peraxilla	Ligaria))))	(Macrosolen	Struthanthus))	(Loranthus	(Cecarria	Notanthera))))	Benthamina)	(((Tapinanthus	Englerina)	((Agelanthus	Moquiniella)	Bakerella))	(Taxillus	(Scurrula	Helixanthera))))	Dendrophthoe	Decaisnina);
((Moquiniella	(((Helixanthera	((((Gaiadendron	(((Nuytsia	Desmaria)	(((Tristerix	Tripodanthus)	Atkinsonia)	(Peraxilla	Ligaria)))	Tupeia))	(Macrosolen	Struthanthus))	(((Ileostylus	Muellerina)	Loranthus)	(Cecarria	Notanthera)))	(Benthamina	Amyema)))	(Bakerella	Scurrula))	(Taxillus	(Tapinanthus	(Agelanthus	Englerina)))))	Dendrophthoe	Decaisnina);
((((((Englerina	Tapinanthus)	(Agelanthus	Moquiniella))	(Helixanthera	(Taxillus	Scurrula)))	((Benthamina	Amyema)	((Ileostylus	Muellerina)	(((Nuytsia	Desmaria)	(Tupeia	(Atkinsonia	((Ligaria	((Macrosolen	(Notanthera	Gaiadendron))	Peraxilla))	(Tristerix	(Tripodanthus	Struthanthus))))))	(Cecarria	Loranthus)))))	Bakerella)	Dendrophthoe	Decaisnina);
((Taxillus	(Bakerella	(((Moquiniella	((Englerina	Tapinanthus)	Agelanthus))	(Helixanthera	Scurrula))	((Benthamina	Amyema)	(Notanthera	((Cecarria	Loranthus)	((Ileostylus	Muellerina)	(((((Atkinsonia	((Gaiadendron	Peraxilla)	Tristerix))	(Tripodanthus	Struthanthus))	Macrosolen)	((Nuytsia	Desmaria)	Tupeia))	Ligaria))))))))	Dendrophthoe	Decaisnina);
((Taxillus	(Bakerella	((Scurrula	(((Englerina	Tapinanthus)	(Agelanthus	Moquiniella))	Helixanthera))	((Benthamina	Amyema)	(Notanthera	((Cecarria	Loranthus)	((Ileostylus	Muellerina)	((Nuytsia	Desmaria)	((((Ligaria	Peraxilla)	(Atkinsonia	(Tristerix	Tripodanthus)))	((Struthanthus	Macrosolen)	Gaiadendron))	Tupeia)))))))))	Dendrophthoe	Decaisnina);
(((((Moquiniella	((Englerina	Tapinanthus)	Agelanthus))	(Helixanthera	(Taxillus	Scurrula)))	((Benthamina	Amyema)	(((Loranthus	(Ileostylus	Muellerina))	(Notanthera	(Struthanthus	(((Gaiadendron	Nuytsia)	Macrosolen)	(Tupeia	((Ligaria	Peraxilla)	((Atkinsonia	(Tristerix	Tripodanthus))	Desmaria)))))))	Cecarria)))	Bakerella)	Dendrophthoe	Decaisnina);
((((Englerina	Tapinanthus)	Taxillus)	((Scurrula	((Bakerella	(Agelanthus	Moquiniella))	((Benthamina	Amyema)	((Cecarria	Loranthus)	((Ileostylus	Muellerina)	((((Notanthera	Gaiadendron)	Nuytsia)	Macrosolen)	((Tupeia	((Ligaria	Peraxilla)	(Atkinsonia	(Tristerix	(Desmaria	Tripodanthus)))))	Struthanthus)))))))	Helixanthera))	Dendrophthoe	Decaisnina);
((Bakerella	((Benthamina	(Amyema	((Ileostylus	Muellerina)	(((Desmaria	(Nuytsia	(((Gaiadendron	(Tupeia	((Ligaria	Peraxilla)	(Atkinsonia	(Tristerix	Tripodanthus)))))	Struthanthus)	Macrosolen)))	Notanthera)	(Cecarria	Loranthus)))))	((Helixanthera	(Scurrula	Taxillus))	((Englerina	Tapinanthus)	(Agelanthus	Moquiniella)))))	Dendrophthoe	Decaisnina);
((Bakerella	((((Loranthus	(Cecarria	Notanthera))	((Ileostylus	Muellerina)	(((Tupeia	Macrosolen)	(Tristerix	((((Tripodanthus	Struthanthus)	Gaiadendron)	(Ligaria	Peraxilla))	Atkinsonia)))	(Desmaria	Nuytsia))))	(Benthamina	Amyema))	((Helixanthera	(Scurrula	Taxillus))	(Moquiniella	((Englerina	Tapinanthus)	Agelanthus)))))	Dendrophthoe	Decaisnina);
((Bakerella	((((Loranthus	(Cecarria	Notanthera))	((Ileostylus	Muellerina)	((Ligaria	Tristerix)	(((((Tripodanthus	Struthanthus)	(Macrosolen	Gaiadendron))	(Atkinsonia	Peraxilla))	Tupeia)	(Desmaria	Nuytsia)))))	(Benthamina	Amyema))	((Scurrula	(Taxillus	Helixanthera))	(Moquiniella	((Englerina	Tapinanthus)	Agelanthus)))))	Dendrophthoe	Decaisnina);
(((Bakerella	((((Loranthus	(Cecarria	Notanthera))	((Ileostylus	Muellerina)	((Macrosolen	(Gaiadendron	(Peraxilla	Ligaria)))	(((Desmaria	Nuytsia)	(Tupeia	Tristerix))	((Tripodanthus	Struthanthus)	Atkinsonia)))))	(Benthamina	Amyema))	((Scurrula	Helixanthera)	(Moquiniella	((Englerina	Tapinanthus)	Agelanthus)))))	Taxillus)	Dendrophthoe	Decaisnina);
(((((Taxillus	Scurrula)	Helixanthera)	(Moquiniella	((Englerina	Tapinanthus)	Agelanthus)))	(Bakerella	(((Loranthus	(Cecarria	Notanthera))	((Ileostylus	Muellerina)	((Ligaria	Tristerix)	(((Atkinsonia	((Macrosolen	(Gaiadendron	Peraxilla))	(Desmaria	Nuytsia)))	Tupeia)	(Tripodanthus	Struthanthus)))))	(Benthamina	Amyema))))	Dendrophthoe	Decaisnina);
((((Benthamina	Amyema)	(((Notanthera	(((Ileostylus	Gaiadendron)	(Loranthus	Muellerina))	((Tupeia	(Macrosolen	(Struthanthus	(((Tristerix	Tripodanthus)	Atkinsonia)	Peraxilla))))	(Nuytsia	Desmaria))))	Cecarria)	Ligaria))	((Bakerella	((Moquiniella	((Englerina	Tapinanthus)	Agelanthus))	Helixanthera))	(Scurrula	Taxillus)))	Dendrophthoe	Decaisnina);
((((Moquiniella	((Englerina	Tapinanthus)	Agelanthus))	((Scurrula	(Taxillus	Helixanthera))	(Ligaria	((Benthamina	Amyema)	(((Ileostylus	Muellerina)	(((Tupeia	((Struthanthus	(Macrosolen	((Gaiadendron	Notanthera)	Nuytsia)))	((Atkinsonia	Peraxilla)	Tripodanthus)))	Desmaria)	Tristerix))	(Loranthus	Cecarria))))))	Bakerella)	Dendrophthoe	Decaisnina);
((((Scurrula	(Bakerella	((Helixanthera	(Moquiniella	(Englerina	Agelanthus)))	Tapinanthus)))	((Benthamina	Amyema)	(((Ileostylus	Muellerina)	((Tupeia	(((((Tripodanthus	Struthanthus)	(Macrosolen	Notanthera))	Nuytsia)	(Atkinsonia	(Gaiadendron	Peraxilla)))	(Ligaria	Tristerix)))	Desmaria))	(Loranthus	Cecarria))))	Taxillus)	Dendrophthoe	Decaisnina);
((Bakerella	(Taxillus	((((Moquiniella	((Tapinanthus	Englerina)	Agelanthus))	Helixanthera)	Scurrula)	((Benthamina	Amyema)	((Loranthus	(Ileostylus	Muellerina))	(((Atkinsonia	((((Tripodanthus	Struthanthus)	(Peraxilla	Ligaria))	(Nuytsia	Gaiadendron))	Tristerix))	(Desmaria	(Tupeia	Macrosolen)))	(Notanthera	Cecarria)))))))	Dendrophthoe	Decaisnina);
((Bakerella	(((((Cecarria	Loranthus)	Amyema)	((Ileostylus	Muellerina)	((((Struthanthus	(Macrosolen	(Gaiadendron	(Notanthera	Nuytsia))))	((Peraxilla	Ligaria)	((Tripodanthus	Tristerix)	Atkinsonia)))	Tupeia)	Desmaria)))	Benthamina)	(Moquiniella	(((Scurrula	Taxillus)	((Tapinanthus	Englerina)	Agelanthus))	Helixanthera))))	Dendrophthoe	Decaisnina);
((Bakerella	((Scurrula	(Helixanthera	(((Cecarria	Loranthus)	((Ileostylus	Muellerina)	((((Macrosolen	(Gaiadendron	(Notanthera	Nuytsia)))	((Peraxilla	Ligaria)	(((Struthanthus	Tripodanthus)	Tristerix)	Atkinsonia)))	Tupeia)	Desmaria)))	(Amyema	Benthamina))))	(Taxillus	((Tapinanthus	Englerina)	(Moquiniella	Agelanthus)))))	Dendrophthoe	Decaisnina);
((Bakerella	(Taxillus	((Scurrula	(((Tapinanthus	Englerina)	(Moquiniella	Agelanthus))	Helixanthera))	((Notanthera	((Cecarria	Loranthus)	((Ileostylus	Muellerina)	(((Tupeia	((Atkinsonia	(Tripodanthus	Tristerix))	((Gaiadendron	Peraxilla)	(Struthanthus	(Macrosolen	Nuytsia)))))	Desmaria)	Ligaria))))	(Amyema	Benthamina)))))	Dendrophthoe	Decaisnina);
((Bakerella	(Taxillus	((Scurrula	Helixanthera)	(((Tapinanthus	Englerina)	(Moquiniella	Agelanthus))	((Amyema	(((Cecarria	Loranthus)	((Ileostylus	Muellerina)	((Tupeia	((Ligaria	Peraxilla)	(Atkinsonia	(Tripodanthus	Tristerix))))	Desmaria)))	((Struthanthus	(Macrosolen	(Gaiadendron	Nuytsia)))	Notanthera)))	Benthamina)))))	Dendrophthoe	Decaisnina);
((((((Ileostylus	Muellerina)	(Cecarria	Loranthus))	((Macrosolen	(Struthanthus	(Gaiadendron	(((Nuytsia	Desmaria)	Tupeia)	((Atkinsonia	(Tripodanthus	Tristerix))	(Ligaria	Peraxilla))))))	Notanthera))	(Benthamina	Amyema))	((Taxillus	Scurrula)	(Helixanthera	((Tapinanthus	Englerina)	(Bakerella	(Moquiniella	Agelanthus))))))	Dendrophthoe	Decaisnina);
(((((((Ileostylus	Muellerina)	(Cecarria	Loranthus))	(((Struthanthus	((Desmaria	Tupeia)	((Atkinsonia	(Tripodanthus	Tristerix))	(Gaiadendron	(Ligaria	Peraxilla)))))	(Macrosolen	Nuytsia))	Notanthera))	(Benthamina	Amyema))	((Scurrula	Helixanthera)	(((Agelanthus	(Tapinanthus	Englerina))	Moquiniella)	Bakerella)))	Taxillus)	Dendrophthoe	Decaisnina);
(Dendrophthoe	((((Tapinanthus	Englerina)	(Moquiniella	Agelanthus))	(((((Loranthus	(Ileostylus	Muellerina))	(Notanthera	(Desmaria	((Tupeia	(((((Gaiadendron	(Peraxilla	Ligaria))	(Struthanthus	Tripodanthus))	Atkinsonia)	Tristerix)	Macrosolen))	Nuytsia))))	Cecarria)	(Benthamina	Amyema))	(Scurrula	(Taxillus	Helixanthera))))	Bakerella)	Decaisnina);
(Dendrophthoe	(((Scurrula	Helixanthera)	(((Moquiniella	(Agelanthus	(Tapinanthus	Englerina)))	Bakerella)	((Amyema	(((Notanthera	((Desmaria	(Tupeia	((((Gaiadendron	(Peraxilla	Ligaria))	(Struthanthus	Tripodanthus))	Atkinsonia)	Tristerix)))	(Nuytsia	Macrosolen)))	(Cecarria	Loranthus))	(Ileostylus	Muellerina)))	Benthamina)))	Taxillus)	Decaisnina);
(Dendrophthoe	(((Amyema	(((Notanthera	Cecarria)	Loranthus)	(((Struthanthus	((Atkinsonia	Tripodanthus)	((Tristerix	(Gaiadendron	(Peraxilla	Ligaria)))	(Desmaria	Tupeia))))	(Nuytsia	Macrosolen))	(Ileostylus	Muellerina))))	Benthamina)	(((Taxillus	Scurrula)	Helixanthera)	((Tapinanthus	((Agelanthus	Englerina)	Moquiniella))	Bakerella)))	Decaisnina);
(Dendrophthoe	((((Loranthus	(Desmaria	((Ileostylus	Tupeia)	(Atkinsonia	((((Muellerina	Tristerix)	(Tripodanthus	Struthanthus))	(Gaiadendron	(((Notanthera	Cecarria)	Nuytsia)	Macrosolen)))	(Peraxilla	Ligaria))))))	(Benthamina	Amyema))	((((Tapinanthus	Englerina)	Agelanthus)	Moquiniella)	(Helixanthera	(Taxillus	Scurrula))))	Bakerella)	Decaisnina);
(Dendrophthoe	(((((Ileostylus	Loranthus)	(Desmaria	(Tupeia	(Atkinsonia	(((Tristerix	(Tripodanthus	Muellerina))	(Struthanthus	(((Notanthera	Cecarria)	(Gaiadendron	Nuytsia))	Macrosolen)))	(Peraxilla	Ligaria))))))	(Benthamina	Amyema))	((((Tapinanthus	Englerina)	Agelanthus)	Moquiniella)	(Helixanthera	(Taxillus	Scurrula))))	Bakerella)	Decaisnina);
(Dendrophthoe	((((Amyema	((Loranthus	(Muellerina	Ileostylus))	((Tristerix	(((((Gaiadendron	Nuytsia)	Macrosolen)	(Peraxilla	Ligaria))	Tupeia)	((Struthanthus	Tripodanthus)	(Atkinsonia	Desmaria))))	(Notanthera	Cecarria))))	Benthamina)	(((Tapinanthus	Englerina)	(Agelanthus	Moquiniella))	(Helixanthera	(Taxillus	Scurrula))))	Bakerella)	Decaisnina);
(Dendrophthoe	(((Benthamina	Amyema)	(((Cecarria	Loranthus)	(Muellerina	Ileostylus))	(Notanthera	(((Tupeia	((Struthanthus	Tripodanthus)	((Gaiadendron	(Ligaria	Tristerix))	(Peraxilla	Atkinsonia))))	(Nuytsia	Desmaria))	Macrosolen))))	((((Moquiniella	Agelanthus)	(Helixanthera	(Tapinanthus	Englerina)))	Bakerella)	(Scurrula	Taxillus)))	Decaisnina);
(Dendrophthoe	(((((Helixanthera	((Tapinanthus	Englerina)	(Moquiniella	Agelanthus)))	Scurrula)	((Benthamina	Amyema)	(((Cecarria	Loranthus)	(Muellerina	Ileostylus))	(Notanthera	(((Tupeia	Macrosolen)	(((Gaiadendron	(Ligaria	Tristerix))	(Peraxilla	(Struthanthus	Tripodanthus)))	Atkinsonia))	(Nuytsia	Desmaria))))))	Bakerella)	Taxillus)	Decaisnina);
(Dendrophthoe	((((Benthamina	(((Notanthera	((((Gaiadendron	(((Struthanthus	Tripodanthus)	Atkinsonia)	(Peraxilla	Ligaria)))	Tristerix)	((Nuytsia	Desmaria)	Tupeia))	Macrosolen))	(Cecarria	Loranthus))	(Muellerina	Ileostylus)))	Amyema)	(Bakerella	((Moquiniella	Agelanthus)	(Tapinanthus	Englerina))))	(Scurrula	(Taxillus	Helixanthera)))	Decaisnina);
(Dendrophthoe	(((((Cecarria	Loranthus)	((Muellerina	Ileostylus)	(Notanthera	((Nuytsia	Desmaria)	(Tupeia	(Struthanthus	((Macrosolen	((Tripodanthus	Tristerix)	Atkinsonia))	((Peraxilla	Ligaria)	Gaiadendron))))))))	(Amyema	Benthamina))	Bakerella)	(((Moquiniella	Agelanthus)	(Tapinanthus	Englerina))	(Helixanthera	(Scurrula	Taxillus))))	Decaisnina);
((((((Tapinanthus	(Agelanthus	Englerina))	Moquiniella)	((Taxillus	Scurrula)	Helixanthera))	(((Notanthera	Cecarria)	(((Tupeia	((Struthanthus	Tripodanthus)	((((((Macrosolen	Nuytsia)	Gaiadendron)	(Ligaria	Peraxilla))	(Muellerina	Ileostylus))	Atkinsonia)	Tristerix)))	Desmaria)	Loranthus))	(Amyema	Benthamina)))	Bakerella)	Dendrophthoe	Decaisnina);
(((Taxillus	Scurrula)	(((((Notanthera	(((Struthanthus	Tripodanthus)	((Nuytsia	Gaiadendron)	((Tristerix	Atkinsonia)	(Ligaria	Peraxilla))))	(Macrosolen	(Desmaria	Tupeia))))	(Loranthus	Cecarria))	(Muellerina	Ileostylus))	(Amyema	Benthamina))	(Bakerella	(((Tapinanthus	(Agelanthus	Englerina))	Helixanthera)	Moquiniella))))	Dendrophthoe	Decaisnina);
(((Amyema	((Benthamina	Ligaria)	((((Ileostylus	Notanthera)	Muellerina)	((((Struthanthus	Tripodanthus)	(Tupeia	((Gaiadendron	(Macrosolen	Peraxilla))	Atkinsonia)))	(Nuytsia	Desmaria))	Tristerix))	(Loranthus	Cecarria))))	((((Bakerella	Agelanthus)	Moquiniella)	(Tapinanthus	Englerina))	(Helixanthera	(Taxillus	Scurrula))))	Dendrophthoe	Decaisnina);
((((Moquiniella	(Tapinanthus	(Agelanthus	Englerina)))	((Scurrula	(Helixanthera	Taxillus))	((((Ileostylus	Muellerina)	((Nuytsia	Desmaria)	(((Notanthera	Macrosolen)	(((Peraxilla	Atkinsonia)	(Struthanthus	Tripodanthus))	((Ligaria	Tristerix)	Gaiadendron)))	Tupeia)))	(Loranthus	Cecarria))	(Amyema	Benthamina))))	Bakerella)	Dendrophthoe	Decaisnina);
((((Scurrula	((Cecarria	(((Ileostylus	Muellerina)	Loranthus)	(((Macrosolen	Nuytsia)	(((Struthanthus	Tripodanthus)	(((Ligaria	Tristerix)	(Peraxilla	Gaiadendron))	Atkinsonia))	(Tupeia	Desmaria)))	Notanthera)))	(Amyema	Benthamina)))	(Bakerella	((Tapinanthus	(Agelanthus	Englerina))	(Helixanthera	Moquiniella))))	Taxillus)	Dendrophthoe	Decaisnina);
((Bakerella	(((((Tapinanthus	Englerina)	Agelanthus)	Moquiniella)	((Taxillus	Scurrula)	Helixanthera))	(Notanthera	((Amyema	Benthamina)	((Cecarria	Loranthus)	((Ileostylus	Muellerina)	((Desmaria	Nuytsia)	((((Tristerix	Struthanthus)	(((Ligaria	Peraxilla)	Gaiadendron)	(Tripodanthus	Atkinsonia)))	Macrosolen)	Tupeia))))))))	Dendrophthoe	Decaisnina);
(((((Tapinanthus	(Agelanthus	Englerina))	(Moquiniella	Helixanthera))	(Taxillus	Scurrula))	(((Amyema	Benthamina)	((Cecarria	Loranthus)	((Ileostylus	Muellerina)	((Notanthera	(Macrosolen	Nuytsia))	(((Tristerix	(Atkinsonia	((Ligaria	Peraxilla)	((Struthanthus	Tripodanthus)	Gaiadendron))))	Tupeia)	Desmaria)))))	Bakerella))	Dendrophthoe	Decaisnina);
((Bakerella	(((Taxillus	Scurrula)	(((Moquiniella	Agelanthus)	(Englerina	Tapinanthus))	Helixanthera))	((Amyema	Benthamina)	((((Macrosolen	((((Struthanthus	Tripodanthus)	(((Ligaria	Tristerix)	(Peraxilla	Gaiadendron))	Atkinsonia))	Tupeia)	Desmaria))	Nuytsia)	Notanthera)	((Cecarria	Loranthus)	(Ileostylus	Muellerina))))))	Dendrophthoe	Decaisnina);
((Bakerella	(((Scurrula	(((Moquiniella	(Englerina	Agelanthus))	Tapinanthus)	Helixanthera))	((Amyema	Benthamina)	(((((Atkinsonia	((Struthanthus	Tripodanthus)	(Tristerix	((Gaiadendron	(Peraxilla	Ligaria))	Macrosolen))))	Tupeia)	(Nuytsia	Desmaria))	Notanthera)	((Cecarria	Loranthus)	(Ileostylus	Muellerina)))))	Taxillus))	Dendrophthoe	Decaisnina);
((((((Taxillus	Tapinanthus)	(Helixanthera	Scurrula))	Englerina)	(((((Ileostylus	(((Tupeia	((Gaiadendron	(Macrosolen	Struthanthus))	(Peraxilla	Ligaria)))	(Atkinsonia	(Tristerix	Tripodanthus)))	(Nuytsia	Desmaria)))	Muellerina)	((Cecarria	Notanthera)	Loranthus))	(Amyema	Benthamina))	(Agelanthus	Bakerella)))	Moquiniella)	Dendrophthoe	Decaisnina);
(Dendrophthoe	(Bakerella	(((Benthamina	Amyema)	((Loranthus	Cecarria)	(Notanthera	((Muellerina	Ileostylus)	((((Tripodanthus	Struthanthus)	Tristerix)	((((Gaiadendron	Macrosolen)	(Ligaria	Peraxilla))	Tupeia)	(Nuytsia	Desmaria)))	Atkinsonia)))))	((Helixanthera	(Taxillus	Scurrula))	(Moquiniella	(Agelanthus	(Englerina	Tapinanthus))))))	Decaisnina);
(Dendrophthoe	(Bakerella	(((Benthamina	Amyema)	((Loranthus	Cecarria)	(Notanthera	((Muellerina	Ileostylus)	((Tristerix	(((Atkinsonia	((Macrosolen	(Gaiadendron	Peraxilla))	Tupeia))	(Nuytsia	Desmaria))	(Tripodanthus	Struthanthus)))	Ligaria)))))	((Helixanthera	(Taxillus	Scurrula))	(Moquiniella	(Agelanthus	(Englerina	Tapinanthus))))))	Decaisnina);
(Dendrophthoe	(((Scurrula	(Helixanthera	Taxillus))	((Englerina	Tapinanthus)	(Moquiniella	Agelanthus)))	(Bakerella	((Benthamina	Amyema)	(((Muellerina	Ileostylus)	((Nuytsia	Desmaria)	((Macrosolen	(Atkinsonia	(Peraxilla	((Gaiadendron	(Ligaria	Tristerix))	(Tripodanthus	Struthanthus)))))	Tupeia)))	((Loranthus	Cecarria)	Notanthera)))))	Decaisnina);
(Dendrophthoe	(((Helixanthera	(Taxillus	Scurrula))	(Moquiniella	(Agelanthus	(Englerina	Tapinanthus))))	(Bakerella	((Benthamina	Amyema)	(((Muellerina	Ileostylus)	((Nuytsia	Desmaria)	(((((Gaiadendron	(Peraxilla	Ligaria))	(Tristerix	(Macrosolen	Struthanthus)))	Tripodanthus)	Atkinsonia)	Tupeia)))	(Loranthus	(Cecarria	Notanthera))))))	Decaisnina);
(Dendrophthoe	((Taxillus	(((Helixanthera	Scurrula)	(Moquiniella	(Agelanthus	(Englerina	Tapinanthus))))	((Benthamina	Amyema)	(((Cecarria	Loranthus)	(Muellerina	Ileostylus))	(Notanthera	((Nuytsia	Desmaria)	((((((Macrosolen	Gaiadendron)	(Peraxilla	Ligaria))	Tristerix)	(Struthanthus	Tripodanthus))	Atkinsonia)	Tupeia)))))))	Bakerella)	Decaisnina);
(Dendrophthoe	((((Benthamina	Amyema)	(((((Struthanthus	((Atkinsonia	(Tristerix	Tripodanthus))	(Peraxilla	Ligaria)))	Gaiadendron)	(Macrosolen	((Muellerina	Ileostylus)	Tupeia)))	(Notanthera	(Nuytsia	Desmaria)))	(Cecarria	Loranthus)))	(((Scurrula	Taxillus)	Helixanthera)	((Englerina	Tapinanthus)	(Moquiniella	Agelanthus))))	Bakerella)	Decaisnina);
(Dendrophthoe	((((Benthamina	Amyema)	(((Muellerina	((Tristerix	(Struthanthus	Tripodanthus))	(((((Gaiadendron	Ileostylus)	Tupeia)	(Macrosolen	(Peraxilla	Ligaria)))	Atkinsonia)	(Nuytsia	Desmaria))))	(Cecarria	Loranthus))	Notanthera))	(((Scurrula	Taxillus)	Helixanthera)	(((Agelanthus	Englerina)	Tapinanthus)	Moquiniella)))	Bakerella)	Decaisnina);
(Dendrophthoe	((((Benthamina	Amyema)	(((Ileostylus	Muellerina)	(((Macrosolen	(Tristerix	((((Peraxilla	Ligaria)	Gaiadendron)	Atkinsonia)	(Struthanthus	Tripodanthus))))	Tupeia)	(Nuytsia	Desmaria)))	(Loranthus	(Cecarria	Notanthera))))	(((Scurrula	Taxillus)	Helixanthera)	((Moquiniella	Agelanthus)	(Englerina	Tapinanthus))))	Bakerella)	Decaisnina);
(Dendrophthoe	((((Benthamina	Amyema)	(((Ileostylus	Muellerina)	(Nuytsia	(Desmaria	((((Gaiadendron	(Macrosolen	Struthanthus))	(Atkinsonia	(Tristerix	Tripodanthus)))	(Peraxilla	Ligaria))	Tupeia))))	(Loranthus	(Cecarria	Notanthera))))	(Helixanthera	((Taxillus	Scurrula)	((Moquiniella	Agelanthus)	(Englerina	Tapinanthus)))))	Bakerella)	Decaisnina);
(Dendrophthoe	(((((Benthamina	Amyema)	(((Ileostylus	Muellerina)	(((((Gaiadendron	(Peraxilla	Ligaria))	(Atkinsonia	(Tristerix	Tripodanthus)))	(Macrosolen	Struthanthus))	Tupeia)	(Nuytsia	Desmaria)))	(Loranthus	(Cecarria	Notanthera))))	((Tapinanthus	(Moquiniella	(Agelanthus	Englerina)))	(Helixanthera	Scurrula)))	Taxillus)	Bakerella)	Decaisnina);
(Dendrophthoe	(Bakerella	(Taxillus	((Scurrula	(Helixanthera	((Moquiniella	Agelanthus)	(Englerina	Tapinanthus))))	((((Cecarria	Loranthus)	((((((Peraxilla	(Notanthera	((Nuytsia	Gaiadendron)	Macrosolen)))	(Tripodanthus	Struthanthus))	Atkinsonia)	Tupeia)	Desmaria)	(Ligaria	Tristerix)))	(Muellerina	Ileostylus))	(Benthamina	Amyema)))))	Decaisnina);
(Dendrophthoe	((((Helixanthera	Taxillus)	((((Muellerina	Ileostylus)	(((((Notanthera	Macrosolen)	(Struthanthus	(Nuytsia	Gaiadendron)))	((Tripodanthus	Peraxilla)	Atkinsonia))	(Tupeia	Desmaria))	(Ligaria	Tristerix)))	((Cecarria	Benthamina)	Amyema))	Loranthus))	(Bakerella	((Moquiniella	Agelanthus)	(Englerina	Tapinanthus))))	Scurrula)	Decaisnina);
(Dendrophthoe	((((((Muellerina	Ileostylus)	((Tupeia	Desmaria)	((Struthanthus	(Macrosolen	(Nuytsia	(Notanthera	Gaiadendron))))	(Ligaria	(Peraxilla	((Tristerix	Tripodanthus)	Atkinsonia))))))	(Cecarria	Loranthus))	(Benthamina	Amyema))	((((Moquiniella	Agelanthus)	Englerina)	Bakerella)	(Scurrula	(Taxillus	Helixanthera))))	Tapinanthus)	Decaisnina);
(Dendrophthoe	(((((Moquiniella	Agelanthus)	(Tapinanthus	Englerina))	(Scurrula	(Taxillus	Helixanthera)))	((Cecarria	(((Notanthera	Desmaria)	(((Atkinsonia	((Struthanthus	Tripodanthus)	((Tristerix	Ligaria)	(Peraxilla	(Nuytsia	Gaiadendron)))))	Macrosolen)	Tupeia))	(Muellerina	(Loranthus	Ileostylus))))	(Benthamina	Amyema)))	Bakerella)	Decaisnina);
(Dendrophthoe	(((Scurrula	Helixanthera)	((((Agelanthus	Englerina)	(Tapinanthus	Taxillus))	Moquiniella)	((((Cecarria	Loranthus)	Notanthera)	(((((Atkinsonia	(((Peraxilla	Ligaria)	(Ileostylus	Gaiadendron))	Macrosolen))	Tupeia)	(Muellerina	Tristerix))	(Struthanthus	Tripodanthus))	(Nuytsia	Desmaria)))	(Benthamina	Amyema))))	Bakerella)	Decaisnina);
(Dendrophthoe	((Bakerella	((Scurrula	(Helixanthera	((Englerina	Tapinanthus)	(Agelanthus	Moquiniella))))	(Benthamina	((((Cecarria	Loranthus)	(Nuytsia	(Macrosolen	(Tupeia	(Desmaria	(((Atkinsonia	(Tripodanthus	(Muellerina	(Tristerix	Struthanthus))))	((Peraxilla	Ligaria)	Gaiadendron))	Ileostylus))))))	Notanthera)	Amyema))))	Taxillus)	Decaisnina);
(Dendrophthoe	(((Bakerella	Moquiniella)	((Benthamina	((((Notanthera	Cecarria)	Loranthus)	(Nuytsia	(((Tupeia	(Ileostylus	Muellerina))	(Gaiadendron	(((Atkinsonia	(Macrosolen	Tristerix))	(Struthanthus	Tripodanthus))	(Peraxilla	Ligaria))))	Desmaria)))	Amyema))	((Agelanthus	Englerina)	(Taxillus	Tapinanthus))))	(Scurrula	Helixanthera))	Decaisnina);
(Dendrophthoe	(((Benthamina	((((Ileostylus	Muellerina)	(((((Gaiadendron	((Struthanthus	Tripodanthus)	(Atkinsonia	(Peraxilla	Ligaria))))	Tristerix)	Macrosolen)	Tupeia)	(Notanthera	(Nuytsia	Desmaria))))	(Cecarria	Loranthus))	Amyema))	((Scurrula	Taxillus)	(Helixanthera	((Moquiniella	Agelanthus)	(Englerina	Tapinanthus)))))	Bakerella)	Decaisnina);
(Dendrophthoe	(((Scurrula	(Taxillus	Helixanthera))	((Moquiniella	(Bakerella	Agelanthus))	(Englerina	Tapinanthus)))	((Amyema	(((Ileostylus	Muellerina)	((((Nuytsia	Struthanthus)	((Gaiadendron	(Peraxilla	Ligaria))	(Tristerix	(Atkinsonia	(Tripodanthus	Macrosolen)))))	Tupeia)	Desmaria))	((Notanthera	Cecarria)	Loranthus)))	Benthamina))	Decaisnina);
(Dendrophthoe	((((Helixanthera	(Scurrula	Taxillus))	(Moquiniella	((Agelanthus	Englerina)	Tapinanthus)))	((Amyema	(((Ileostylus	Muellerina)	(((Ligaria	((Macrosolen	(Gaiadendron	Nuytsia))	(Struthanthus	(Peraxilla	(Atkinsonia	(Tristerix	Tripodanthus))))))	Tupeia)	Desmaria))	((Notanthera	Cecarria)	Loranthus)))	Benthamina))	Bakerella)	Decaisnina);
(Dendrophthoe	(((((Muellerina	Ileostylus)	((Notanthera	((Struthanthus	Tripodanthus)	(Tupeia	(((Tristerix	((Gaiadendron	Macrosolen)	(Ligaria	Peraxilla)))	Atkinsonia)	(Nuytsia	Desmaria)))))	(Cecarria	Loranthus)))	Amyema)	Benthamina)	((Agelanthus	(Bakerella	Moquiniella))	((Tapinanthus	Englerina)	(Helixanthera	(Taxillus	Scurrula)))))	Decaisnina);
(Dendrophthoe	(((((Loranthus	(Cecarria	Notanthera))	((Struthanthus	((Ligaria	Tupeia)	(Desmaria	(((Tripodanthus	Tristerix)	Atkinsonia)	Peraxilla))))	((Gaiadendron	Nuytsia)	Macrosolen)))	(Muellerina	Ileostylus))	((Amyema	Benthamina)	Helixanthera))	(Scurrula	(((Bakerella	(Moquiniella	Agelanthus))	(Tapinanthus	Englerina))	Taxillus)))	Decaisnina);
(Dendrophthoe	((Scurrula	(((Bakerella	Moquiniella)	(Tapinanthus	(Agelanthus	Englerina)))	((((Loranthus	Cecarria)	(Notanthera	((((Peraxilla	((Struthanthus	Tripodanthus)	((Macrosolen	Gaiadendron)	Atkinsonia)))	Tupeia)	(Tristerix	Ligaria))	(Desmaria	Nuytsia))))	(Muellerina	Ileostylus))	((Amyema	Benthamina)	Helixanthera))))	Taxillus)	Decaisnina);
(Dendrophthoe	((((Taxillus	Scurrula)	Helixanthera)	(Benthamina	((((Macrosolen	(((((Tristerix	(Struthanthus	Tripodanthus))	Gaiadendron)	Peraxilla)	Atkinsonia)	((Desmaria	Nuytsia)	Tupeia)))	((Notanthera	((Cecarria	Muellerina)	Ileostylus))	Loranthus))	Ligaria)	Amyema)))	((Moquiniella	(Bakerella	Agelanthus))	(Tapinanthus	Englerina)))	Decaisnina);
(Dendrophthoe	((Bakerella	((Benthamina	((((Cecarria	Loranthus)	((Desmaria	(Tupeia	(((Nuytsia	(Macrosolen	Struthanthus))	Gaiadendron)	((Atkinsonia	(Peraxilla	Tripodanthus))	Tristerix))))	(Muellerina	Ileostylus)))	Notanthera)	Ligaria))	Amyema))	((Moquiniella	((Taxillus	Scurrula)	(Agelanthus	(Tapinanthus	Englerina))))	Helixanthera))	Decaisnina);
(Dendrophthoe	((Bakerella	(Benthamina	((Amyema	Notanthera)	((Cecarria	Loranthus)	(((Tristerix	Ligaria)	(((((Desmaria	Nuytsia)	Atkinsonia)	Tupeia)	(Struthanthus	Tripodanthus))	(Macrosolen	(Gaiadendron	Peraxilla))))	(Muellerina	Ileostylus))))))	((Taxillus	Scurrula)	((Agelanthus	(Moquiniella	(Tapinanthus	Englerina)))	Helixanthera)))	Decaisnina);
(Dendrophthoe	((Moquiniella	((((((((((Struthanthus	Tripodanthus)	(Atkinsonia	Peraxilla))	(Nuytsia	Gaiadendron))	(Tristerix	Ligaria))	Macrosolen)	(Desmaria	Tupeia))	(Cecarria	Loranthus))	(Muellerina	(Notanthera	Ileostylus)))	(Benthamina	Amyema))	((((Tapinanthus	Englerina)	Agelanthus)	Taxillus)	(Helixanthera	Scurrula))))	Bakerella)	Decaisnina);
(Dendrophthoe	((Bakerella	(((Cecarria	Loranthus)	(Notanthera	((Muellerina	Ileostylus)	((Atkinsonia	(Tupeia	((Struthanthus	Tripodanthus)	((Tristerix	Ligaria)	(Peraxilla	(Macrosolen	Gaiadendron))))))	(Nuytsia	Desmaria)))))	(Benthamina	Amyema)))	(((Agelanthus	(Tapinanthus	Englerina))	Moquiniella)	(Helixanthera	(Taxillus	Scurrula))))	Decaisnina);
(Dendrophthoe	(((Loranthus	((Cecarria	Notanthera)	((Muellerina	Ileostylus)	(((((Struthanthus	Tripodanthus)	(Atkinsonia	(Macrosolen	(Gaiadendron	Peraxilla))))	(Tristerix	Ligaria))	Tupeia)	(Nuytsia	Desmaria)))))	(Benthamina	Amyema))	((((Tapinanthus	Englerina)	(Moquiniella	Agelanthus))	(Helixanthera	(Taxillus	Scurrula)))	Bakerella))	Decaisnina);
(Dendrophthoe	(Taxillus	(Bakerella	((((Cecarria	Loranthus)	((Muellerina	Ileostylus)	((((Nuytsia	(((Struthanthus	Tripodanthus)	(Peraxilla	Atkinsonia))	(Gaiadendron	(Tristerix	Ligaria))))	Macrosolen)	(Tupeia	Desmaria))	Notanthera)))	(Benthamina	Amyema))	((Helixanthera	Scurrula)	(((Agelanthus	Englerina)	Moquiniella)	Tapinanthus)))))	Decaisnina);
(Dendrophthoe	((((Benthamina	(((Cecarria	Loranthus)	((Ligaria	(((((Peraxilla	((Notanthera	Gaiadendron)	Macrosolen))	Atkinsonia)	(Struthanthus	Tripodanthus))	(Nuytsia	Desmaria))	Tupeia))	(Tristerix	(Muellerina	Ileostylus))))	Amyema))	(Bakerella	((Helixanthera	Scurrula)	(Tapinanthus	(Agelanthus	Englerina)))))	Taxillus)	Moquiniella)	Decaisnina);
(Dendrophthoe	(Taxillus	(Moquiniella	(((((Desmaria	(Tupeia	(((Struthanthus	(Tristerix	Tripodanthus))	(Peraxilla	Atkinsonia))	((Macrosolen	(Gaiadendron	Nuytsia))	Ligaria))))	Notanthera)	((Muellerina	Ileostylus)	(Cecarria	Loranthus)))	(Amyema	Benthamina))	((Helixanthera	Scurrula)	(Bakerella	(Agelanthus	(Tapinanthus	Englerina)))))))	Decaisnina);
(Dendrophthoe	((Bakerella	(Moquiniella	(Agelanthus	(Tapinanthus	Englerina))))	((((((((((Tripodanthus	Struthanthus)	(Gaiadendron	(Nuytsia	Macrosolen)))	(Peraxilla	Ligaria))	Atkinsonia)	(Desmaria	Tupeia))	Tristerix)	(Muellerina	Ileostylus))	((Cecarria	Notanthera)	Loranthus))	(Amyema	Benthamina))	(Helixanthera	(Taxillus	Scurrula))))	Decaisnina);
(Dendrophthoe	((Taxillus	Scurrula)	((Bakerella	(Helixanthera	(((Tapinanthus	Englerina)	Agelanthus)	Moquiniella)))	((Amyema	((Loranthus	(Muellerina	Ileostylus))	((Cecarria	Notanthera)	(Tupeia	((((Tristerix	(Gaiadendron	((Tripodanthus	Struthanthus)	(Atkinsonia	Peraxilla))))	Ligaria)	Macrosolen)	(Nuytsia	Desmaria))))))	Benthamina)))	Decaisnina);
(Dendrophthoe	((((((((Nuytsia	Desmaria)	((Atkinsonia	(Macrosolen	(Gaiadendron	(Peraxilla	Ligaria))))	(Tripodanthus	Struthanthus)))	Tupeia)	((Cecarria	Loranthus)	(Muellerina	Ileostylus)))	Tristerix)	Notanthera)	(Benthamina	Amyema))	(Bakerella	((((Taxillus	Scurrula)	((Tapinanthus	Englerina)	Agelanthus))	Moquiniella)	Helixanthera)))	Decaisnina);
(Dendrophthoe	(Bakerella	((((Loranthus	((Muellerina	Ileostylus)	(Desmaria	(((((Macrosolen	(Gaiadendron	Nuytsia))	Struthanthus)	(Peraxilla	(Atkinsonia	(Tripodanthus	Tristerix))))	Ligaria)	Tupeia))))	(Cecarria	Notanthera))	(Benthamina	Amyema))	(((Tapinanthus	Englerina)	(Moquiniella	Agelanthus))	(Helixanthera	(Taxillus	Scurrula)))))	Decaisnina);
(Dendrophthoe	((Bakerella	(((((Loranthus	(Ileostylus	Muellerina))	(Notanthera	(((Macrosolen	(Gaiadendron	Nuytsia))	Struthanthus)	((((Ligaria	Peraxilla)	Atkinsonia)	(Tripodanthus	Tristerix))	(Tupeia	Desmaria)))))	Cecarria)	(Benthamina	Amyema))	((Moquiniella	(Agelanthus	(Tapinanthus	Englerina)))	(Helixanthera	Scurrula))))	Taxillus)	Decaisnina);
(Dendrophthoe	(Bakerella	(((Scurrula	(Helixanthera	Taxillus))	(Moquiniella	(Tapinanthus	(Englerina	Agelanthus))))	((((Cecarria	Loranthus)	(Ileostylus	Muellerina))	(Notanthera	(((Macrosolen	(Gaiadendron	Nuytsia))	Struthanthus)	((Tupeia	(Atkinsonia	(Desmaria	(Tripodanthus	Tristerix))))	(Ligaria	Peraxilla)))))	(Benthamina	Amyema))))	Decaisnina);
(Dendrophthoe	(Bakerella	(((Moquiniella	(Agelanthus	(Tapinanthus	Englerina)))	((Scurrula	Taxillus)	Helixanthera))	((((Cecarria	Loranthus)	(Ileostylus	Muellerina))	((Desmaria	((Macrosolen	((Notanthera	Gaiadendron)	Nuytsia))	(((Ligaria	Peraxilla)	(Struthanthus	Tripodanthus))	(Atkinsonia	Tristerix))))	Tupeia))	(Benthamina	Amyema))))	Decaisnina);
(Dendrophthoe	(Bakerella	((((Tapinanthus	Englerina)	(Moquiniella	Agelanthus))	((Scurrula	Taxillus)	Helixanthera))	((((Cecarria	Loranthus)	(Ileostylus	Muellerina))	(((Nuytsia	Desmaria)	(((((Struthanthus	(Gaiadendron	Peraxilla))	((Tristerix	Tripodanthus)	Atkinsonia))	Ligaria)	Macrosolen)	Tupeia))	Notanthera))	(Benthamina	Amyema))))	Decaisnina);
((((Helixanthera	(Tapinanthus	(Moquiniella	(Agelanthus	Englerina))))	(Taxillus	Scurrula))	(((((Ileostylus	Muellerina)	(((((Tristerix	((Ligaria	Peraxilla)	Gaiadendron))	Atkinsonia)	(Struthanthus	Tripodanthus))	Macrosolen)	(Tupeia	(Nuytsia	Desmaria))))	(Loranthus	(Cecarria	Notanthera)))	(Amyema	Benthamina))	Bakerella))	Dendrophthoe	Decaisnina);
((((Taxillus	Scurrula)	(Helixanthera	(((Tapinanthus	Englerina)	Agelanthus)	Moquiniella)))	((Amyema	(Benthamina	(((Loranthus	Cecarria)	Muellerina)	((Tupeia	(Desmaria	(Macrosolen	((Nuytsia	(Atkinsonia	((Struthanthus	Tripodanthus)	((Ligaria	Peraxilla)	(Gaiadendron	Notanthera)))))	Tristerix))))	Ileostylus))))	Bakerella))	Dendrophthoe	Decaisnina);
((Bakerella	(((((Tapinanthus	Englerina)	Agelanthus)	Moquiniella)	((Taxillus	Scurrula)	Helixanthera))	(((((Gaiadendron	Nuytsia)	((Tristerix	Struthanthus)	((Atkinsonia	(Macrosolen	Tripodanthus))	(Ligaria	Peraxilla))))	(Tupeia	Desmaria))	Notanthera)	(((Loranthus	Cecarria)	(Ileostylus	Muellerina))	(Amyema	Benthamina)))))	Dendrophthoe	Decaisnina);
((Taxillus	((Helixanthera	((Cecarria	(Amyema	Benthamina))	(Notanthera	(Loranthus	(((Ligaria	Tristerix)	(((Nuytsia	Desmaria)	Tupeia)	((Atkinsonia	(Struthanthus	Tripodanthus))	(Gaiadendron	(Macrosolen	Peraxilla)))))	(Ileostylus	Muellerina))))))	(Scurrula	(Bakerella	((Tapinanthus	Englerina)	(Agelanthus	Moquiniella))))))	Dendrophthoe	Decaisnina);
(((((Amyema	Benthamina)	((Notanthera	(((Tupeia	((Tristerix	((((Ligaria	Peraxilla)	Atkinsonia)	(Struthanthus	Tripodanthus))	Gaiadendron))	Macrosolen))	Desmaria)	Nuytsia))	((Cecarria	Loranthus)	(Ileostylus	Muellerina))))	(Helixanthera	((Tapinanthus	((Moquiniella	Agelanthus)	Englerina))	(Scurrula	Taxillus))))	Bakerella)	Dendrophthoe	Decaisnina);
(((((Amyema	Benthamina)	((Macrosolen	((Cecarria	Notanthera)	(Gaiadendron	Nuytsia)))	(Loranthus	(Muellerina	((((Atkinsonia	(Ligaria	Peraxilla))	(Struthanthus	Tripodanthus))	((Tupeia	Ileostylus)	Desmaria))	Tristerix)))))	(Helixanthera	(((Moquiniella	Agelanthus)	(Englerina	Tapinanthus))	(Scurrula	Taxillus))))	Bakerella)	Dendrophthoe	Decaisnina);
((((((Amyema	Benthamina)	(((Macrosolen	(Tupeia	(Notanthera	Desmaria)))	(((Ligaria	Peraxilla)	((Struthanthus	Tripodanthus)	(Tristerix	(Nuytsia	Gaiadendron))))	Atkinsonia))	(((Cecarria	Loranthus)	Muellerina)	Ileostylus)))	((Tapinanthus	((Moquiniella	Agelanthus)	Englerina))	(Scurrula	Helixanthera)))	Taxillus)	Bakerella)	Dendrophthoe	Decaisnina);
(((((((Amyema	Benthamina)	((((((((Struthanthus	Tripodanthus)	(Macrosolen	(Gaiadendron	(Ligaria	Peraxilla))))	Tupeia)	Atkinsonia)	(Tristerix	(Nuytsia	Desmaria)))	(Muellerina	Ileostylus))	(Loranthus	Cecarria))	Notanthera))	Helixanthera)	((Tapinanthus	Taxillus)	((Agelanthus	Englerina)	Moquiniella)))	Scurrula)	Bakerella)	Dendrophthoe	Decaisnina);
((Taxillus	(Scurrula	((((Amyema	Benthamina)	((Muellerina	Ileostylus)	((Loranthus	Cecarria)	((Ligaria	Tristerix)	((Peraxilla	(((Notanthera	Gaiadendron)	Macrosolen)	Nuytsia))	(Tupeia	(((Struthanthus	Tripodanthus)	Atkinsonia)	Desmaria)))))))	((Moquiniella	((Tapinanthus	Englerina)	Agelanthus))	Bakerella))	Helixanthera)))	Dendrophthoe	Decaisnina);
(((Agelanthus	Bakerella)	(((Amyema	Benthamina)	(((Cecarria	Notanthera)	(Nuytsia	Desmaria))	((Atkinsonia	(Tupeia	(Peraxilla	(Gaiadendron	Macrosolen))))	(((Tristerix	(Loranthus	Ligaria))	(Muellerina	Ileostylus))	(Struthanthus	Tripodanthus)))))	((Helixanthera	(Taxillus	Scurrula))	(Moquiniella	(Tapinanthus	Englerina)))))	Dendrophthoe	Decaisnina);
(Dendrophthoe	(Moquiniella	((((Helixanthera	Scurrula)	((Agelanthus	(Tapinanthus	Englerina))	Taxillus))	(((Loranthus	((Muellerina	Ileostylus)	((Nuytsia	Desmaria)	((((Macrosolen	(Ligaria	Tristerix))	(Struthanthus	Tripodanthus))	(Gaiadendron	(Peraxilla	Atkinsonia)))	Tupeia))))	(Notanthera	Cecarria))	(Amyema	Benthamina)))	Bakerella))	Decaisnina);
(Dendrophthoe	((((Helixanthera	(Moquiniella	(Bakerella	Agelanthus)))	(Tapinanthus	Englerina))	(Taxillus	Scurrula))	(Loranthus	(((Muellerina	Ileostylus)	(((((Nuytsia	Desmaria)	((Atkinsonia	((Gaiadendron	Peraxilla)	Macrosolen))	(Struthanthus	Tripodanthus)))	Tupeia)	Tristerix)	Ligaria))	(Amyema	(Benthamina	(Notanthera	Cecarria))))))	Decaisnina);
(Dendrophthoe	((((Taxillus	Scurrula)	(Helixanthera	(Moquiniella	(Agelanthus	(Tapinanthus	Englerina)))))	((((Muellerina	Ileostylus)	((((Nuytsia	Desmaria)	((Atkinsonia	((Struthanthus	Tripodanthus)	(Peraxilla	(Macrosolen	Gaiadendron))))	Tupeia))	Tristerix)	Ligaria))	((Notanthera	Cecarria)	Loranthus))	(Benthamina	Amyema)))	Bakerella)	Decaisnina);
(Dendrophthoe	((Helixanthera	(Scurrula	Taxillus))	((((Notanthera	((Gaiadendron	Nuytsia)	(((Tristerix	Ligaria)	(Struthanthus	Tripodanthus))	(Tupeia	(((Macrosolen	Atkinsonia)	Peraxilla)	Desmaria)))))	((Muellerina	Ileostylus)	(Cecarria	Loranthus)))	(Benthamina	Amyema))	((Moquiniella	(Agelanthus	(Tapinanthus	Englerina)))	Bakerella)))	Decaisnina);
(Dendrophthoe	(((Tapinanthus	Englerina)	((Agelanthus	Bakerella)	Moquiniella))	((Taxillus	(Helixanthera	Scurrula))	(((Desmaria	(((Tupeia	(Struthanthus	Tripodanthus))	((Tristerix	Atkinsonia)	(Peraxilla	Ligaria)))	((Notanthera	Macrosolen)	(Gaiadendron	Nuytsia))))	((Muellerina	Ileostylus)	(Cecarria	Loranthus)))	(Benthamina	Amyema))))	Decaisnina);
(Dendrophthoe	(((Taxillus	Scurrula)	(Helixanthera	((Tapinanthus	Englerina)	(Agelanthus	Moquiniella))))	(((((Cecarria	Loranthus)	(((Desmaria	Tupeia)	((((Peraxilla	(Macrosolen	(Gaiadendron	Nuytsia)))	(Struthanthus	Tripodanthus))	Atkinsonia)	(Tristerix	Ligaria)))	(Muellerina	Ileostylus)))	Notanthera)	(Benthamina	Amyema))	Bakerella))	Decaisnina);
(Dendrophthoe	(((((Loranthus	(((Nuytsia	Desmaria)	(Tupeia	((Tristerix	(Struthanthus	Tripodanthus))	(((Gaiadendron	(Ligaria	Peraxilla))	Macrosolen)	Atkinsonia))))	(Muellerina	Ileostylus)))	(Cecarria	Notanthera))	(Benthamina	Amyema))	((Scurrula	((Tapinanthus	Englerina)	(Bakerella	(Agelanthus	Moquiniella))))	Helixanthera))	Taxillus)	Decaisnina);
(Dendrophthoe	(Agelanthus	((((Tapinanthus	Englerina)	Moquiniella)	((Scurrula	(Taxillus	Helixanthera))	(((Loranthus	((((Atkinsonia	(Tupeia	((Nuytsia	Desmaria)	((Cecarria	Notanthera)	(Gaiadendron	Macrosolen)))))	(Struthanthus	Tripodanthus))	(Ligaria	Peraxilla))	(Muellerina	Ileostylus)))	Tristerix)	(Benthamina	Amyema))))	Bakerella))	Decaisnina);
(Dendrophthoe	((((Taxillus	Scurrula)	(Helixanthera	((Tapinanthus	(Agelanthus	Englerina))	Moquiniella)))	(((Loranthus	(Ileostylus	Muellerina))	(Cecarria	(Notanthera	((Macrosolen	(Gaiadendron	Nuytsia))	(Desmaria	(((Atkinsonia	((Ligaria	Tristerix)	Peraxilla))	(Struthanthus	Tripodanthus))	Tupeia))))))	(Benthamina	Amyema)))	Bakerella)	Decaisnina);
(Dendrophthoe	(((Scurrula	((Helixanthera	(Moquiniella	(Bakerella	Agelanthus)))	(Tapinanthus	Englerina)))	(((Cecarria	Loranthus)	(((Notanthera	Macrosolen)	Nuytsia)	(Struthanthus	(Desmaria	(((Tripodanthus	((Ileostylus	(Tristerix	Muellerina))	(Gaiadendron	(Ligaria	Peraxilla))))	Tupeia)	Atkinsonia)))))	(Benthamina	Amyema)))	Taxillus)	Decaisnina);
((((Amyema	Benthamina)	(((Ileostylus	Muellerina)	(Notanthera	(((((Struthanthus	Tripodanthus)	((Ligaria	Tristerix)	((Macrosolen	Peraxilla)	Gaiadendron)))	Atkinsonia)	Tupeia)	(Nuytsia	Desmaria))))	(Loranthus	Cecarria)))	((Taxillus	Scurrula)	((Bakerella	(((Englerina	Tapinanthus)	Agelanthus)	Moquiniella))	Helixanthera)))	Dendrophthoe	Decaisnina);
(((Taxillus	((Scurrula	((Englerina	Tapinanthus)	(Helixanthera	(Moquiniella	Agelanthus))))	((Amyema	Benthamina)	(((Loranthus	(Ileostylus	Muellerina))	(Notanthera	((((Struthanthus	Tripodanthus)	(Atkinsonia	(Tristerix	(((Peraxilla	Ligaria)	Gaiadendron)	Macrosolen))))	Tupeia)	(Nuytsia	Desmaria))))	Cecarria))))	Bakerella)	Dendrophthoe	Decaisnina);
(((((Moquiniella	(Agelanthus	(Englerina	Tapinanthus)))	(Helixanthera	(Scurrula	Taxillus)))	((Amyema	Benthamina)	(((Ileostylus	Muellerina)	(Cecarria	Loranthus))	(((((Ligaria	Tristerix)	(Tupeia	(Atkinsonia	((Peraxilla	Gaiadendron)	(Struthanthus	Tripodanthus)))))	Desmaria)	(Nuytsia	Macrosolen))	Notanthera))))	Bakerella)	Dendrophthoe	Decaisnina);
((((((Englerina	Tapinanthus)	(Moquiniella	Agelanthus))	(Helixanthera	Scurrula))	((Amyema	Benthamina)	((((Nuytsia	Desmaria)	(((Notanthera	(((Struthanthus	Tripodanthus)	((Ligaria	Tristerix)	(Peraxilla	Gaiadendron)))	Atkinsonia))	Tupeia)	Macrosolen))	(Ileostylus	Muellerina))	(Cecarria	Loranthus))))	(Taxillus	Bakerella))	Dendrophthoe	Decaisnina);
(((((Taxillus	Scurrula)	(((Englerina	Tapinanthus)	(Moquiniella	Agelanthus))	Helixanthera))	((Amyema	Benthamina)	(((((Nuytsia	Desmaria)	((Macrosolen	((((Peraxilla	Ligaria)	(Atkinsonia	(Struthanthus	Tripodanthus)))	Gaiadendron)	Tristerix))	Tupeia))	Notanthera)	(Ileostylus	Muellerina))	(Cecarria	Loranthus))))	Bakerella)	Dendrophthoe	Decaisnina);
(((((Helixanthera	(Scurrula	(Tapinanthus	Taxillus)))	((Agelanthus	Englerina)	Moquiniella))	((Amyema	Benthamina)	((((Ileostylus	Muellerina)	(((Macrosolen	(((Struthanthus	Tripodanthus)	(Atkinsonia	Peraxilla))	Gaiadendron))	((Nuytsia	Desmaria)	Tupeia))	(Ligaria	Notanthera)))	(Cecarria	Loranthus))	Tristerix)))	Bakerella)	Dendrophthoe	Decaisnina);
(((((((Englerina	Tapinanthus)	(Agelanthus	Taxillus))	Scurrula)	(Helixanthera	Moquiniella))	((Amyema	Benthamina)	((Ileostylus	Muellerina)	((Notanthera	(((((Gaiadendron	Macrosolen)	(Ligaria	Tristerix))	((Struthanthus	Tripodanthus)	(Peraxilla	Atkinsonia)))	Tupeia)	(Nuytsia	Desmaria)))	(Cecarria	Loranthus)))))	Bakerella)	Dendrophthoe	Decaisnina);
(((((Helixanthera	((Scurrula	Taxillus)	(Agelanthus	(Englerina	Tapinanthus))))	Moquiniella)	(((Cecarria	Loranthus)	((Notanthera	(Macrosolen	(Tupeia	((Gaiadendron	(((Struthanthus	Tripodanthus)	Peraxilla)	Atkinsonia))	(Nuytsia	Desmaria)))))	((Ileostylus	Muellerina)	(Tristerix	Ligaria))))	(Amyema	Benthamina)))	Bakerella)	Dendrophthoe	Decaisnina);
((((((Cecarria	Loranthus)	(((Nuytsia	(Desmaria	(((Tristerix	((Ileostylus	Muellerina)	((Ligaria	Peraxilla)	Gaiadendron)))	((Struthanthus	Tripodanthus)	Tupeia))	Atkinsonia)))	Macrosolen)	Notanthera))	(Amyema	Benthamina))	(Bakerella	(((Moquiniella	Helixanthera)	Agelanthus)	(Englerina	Tapinanthus))))	(Scurrula	Taxillus))	Dendrophthoe	Decaisnina);
((((Bakerella	((((((((Ligaria	Peraxilla)	(Gaiadendron	(Ileostylus	Muellerina)))	((Atkinsonia	(Desmaria	(Tristerix	Tripodanthus)))	Tupeia))	Struthanthus)	(Macrosolen	Nuytsia))	Notanthera)	(Cecarria	Loranthus))	(Amyema	Benthamina)))	(Scurrula	((Moquiniella	(Englerina	Agelanthus))	Helixanthera)))	(Tapinanthus	Taxillus))	Dendrophthoe	Decaisnina);
(Dendrophthoe	(((((Loranthus	(((Tupeia	(Nuytsia	Desmaria))	(Macrosolen	(((Struthanthus	Tripodanthus)	Gaiadendron)	(((Tristerix	Ligaria)	Peraxilla)	Atkinsonia))))	(Muellerina	Ileostylus)))	(Notanthera	Cecarria))	(Amyema	Benthamina))	(((Taxillus	Scurrula)	Helixanthera)	(Moquiniella	(Agelanthus	(Tapinanthus	Englerina)))))	Bakerella)	Decaisnina);
(Dendrophthoe	(((Bakerella	(Scurrula	Helixanthera))	(((Cecarria	Loranthus)	(((Tristerix	Ligaria)	((Desmaria	Tupeia)	(((Struthanthus	Tripodanthus)	(((Macrosolen	(Notanthera	Gaiadendron))	Nuytsia)	Peraxilla))	Atkinsonia)))	(Muellerina	Ileostylus)))	(Amyema	Benthamina)))	(Moquiniella	(Taxillus	(Tapinanthus	(Englerina	Agelanthus)))))	Decaisnina);
(Dendrophthoe	(((Benthamina	(((Cecarria	Loranthus)	((Tristerix	((Tupeia	(((Desmaria	((Macrosolen	Notanthera)	(Gaiadendron	Nuytsia)))	(Ligaria	Peraxilla))	Atkinsonia))	(Struthanthus	Tripodanthus)))	(Muellerina	Ileostylus)))	Amyema))	((((Tapinanthus	Englerina)	Agelanthus)	Moquiniella)	((Taxillus	Scurrula)	Helixanthera)))	Bakerella)	Decaisnina);
(Dendrophthoe	(((Scurrula	(Helixanthera	(((Agelanthus	Bakerella)	Moquiniella)	(Tapinanthus	Englerina))))	((Benthamina	Amyema)	((Cecarria	Loranthus)	(((Ligaria	Tristerix)	((Nuytsia	Desmaria)	(((Atkinsonia	Peraxilla)	Tupeia)	((Struthanthus	Tripodanthus)	(Macrosolen	(Notanthera	Gaiadendron))))))	(Muellerina	Ileostylus)))))	Taxillus)	Decaisnina);
(Dendrophthoe	(((((Benthamina	Amyema)	(((Cecarria	Loranthus)	((Tristerix	(((Nuytsia	Desmaria)	((Struthanthus	Tripodanthus)	(Tupeia	Ligaria)))	(Atkinsonia	(Peraxilla	(Macrosolen	Gaiadendron)))))	(Muellerina	Ileostylus)))	Notanthera))	(Moquiniella	(Agelanthus	(Tapinanthus	Englerina))))	((Taxillus	Scurrula)	Helixanthera))	Bakerella)	Decaisnina);
(Dendrophthoe	(((((Benthamina	Amyema)	(((Macrosolen	(Gaiadendron	((Peraxilla	Ligaria)	((Notanthera	(Tristerix	(Struthanthus	Tripodanthus)))	Atkinsonia))))	(Tupeia	(Nuytsia	Desmaria)))	((Muellerina	Ileostylus)	(Cecarria	Loranthus))))	(Bakerella	(((Helixanthera	Moquiniella)	(Tapinanthus	Englerina))	Agelanthus)))	Scurrula)	Taxillus)	Decaisnina);
(Dendrophthoe	((Taxillus	Bakerella)	((Scurrula	(Helixanthera	((Moquiniella	(Agelanthus	Englerina))	Tapinanthus)))	((Benthamina	Amyema)	((Cecarria	Loranthus)	((Desmaria	((Macrosolen	(Atkinsonia	(((Nuytsia	Tristerix)	((Gaiadendron	Notanthera)	(Peraxilla	Ligaria)))	(Struthanthus	Tripodanthus))))	Tupeia))	(Muellerina	Ileostylus))))))	Decaisnina);
(Dendrophthoe	((((Moquiniella	(Agelanthus	Englerina))	Tapinanthus)	((Taxillus	Scurrula)	Helixanthera))	(((Benthamina	Amyema)	(Notanthera	(((Muellerina	Ileostylus)	((Nuytsia	Desmaria)	((((Atkinsonia	(Tristerix	Macrosolen))	(Struthanthus	Tripodanthus))	(Gaiadendron	Tupeia))	(Peraxilla	Ligaria))))	(Cecarria	Loranthus))))	Bakerella))	Decaisnina);
(Dendrophthoe	(Bakerella	(((Moquiniella	(Agelanthus	(Englerina	Tapinanthus)))	(Scurrula	(Helixanthera	Taxillus)))	((Benthamina	Amyema)	(((Muellerina	Ileostylus)	((Tupeia	Desmaria)	((((((Notanthera	Macrosolen)	(Gaiadendron	Nuytsia))	Peraxilla)	(Ligaria	Tristerix))	(Struthanthus	Tripodanthus))	Atkinsonia)))	(Cecarria	Loranthus)))))	Decaisnina);
(Dendrophthoe	(Bakerella	(((Moquiniella	(Agelanthus	(Englerina	Tapinanthus)))	(Helixanthera	(Taxillus	Scurrula)))	((Benthamina	Amyema)	(((Ligaria	Tristerix)	(((Struthanthus	Tripodanthus)	(Tupeia	(Atkinsonia	Desmaria)))	(((Notanthera	Macrosolen)	(Gaiadendron	Nuytsia))	Peraxilla)))	(((Cecarria	Loranthus)	Muellerina)	Ileostylus)))))	Decaisnina);
(Dendrophthoe	((Bakerella	((Helixanthera	Moquiniella)	(Agelanthus	(Tapinanthus	Englerina))))	((((Cecarria	Loranthus)	((Ileostylus	Muellerina)	(Desmaria	(((((Notanthera	(Nuytsia	Gaiadendron))	Macrosolen)	(Peraxilla	Ligaria))	(Atkinsonia	((Struthanthus	Tripodanthus)	Tristerix)))	Tupeia))))	(Benthamina	Amyema))	(Scurrula	Taxillus)))	Decaisnina);
(Dendrophthoe	((Bakerella	((((Cecarria	Loranthus)	(Ileostylus	(Muellerina	((Tristerix	((((Nuytsia	Macrosolen)	Gaiadendron)	(Struthanthus	Tripodanthus))	(Atkinsonia	(Peraxilla	Ligaria))))	(Tupeia	Desmaria)))))	Notanthera)	(Benthamina	Amyema)))	((Helixanthera	(Scurrula	((Tapinanthus	Englerina)	Taxillus)))	(Moquiniella	Agelanthus)))	Decaisnina);
(Dendrophthoe	(((Loranthus	((((Nuytsia	(Struthanthus	Macrosolen))	((Gaiadendron	(Peraxilla	Ligaria))	((Tripodanthus	Atkinsonia)	Tristerix)))	(Tupeia	Desmaria))	(Ileostylus	Muellerina)))	((Cecarria	Notanthera)	(Benthamina	Amyema)))	(((Tapinanthus	Englerina)	((Helixanthera	Taxillus)	Scurrula))	(Bakerella	(Moquiniella	Agelanthus))))	Decaisnina);
(Dendrophthoe	((((Benthamina	((Ileostylus	Muellerina)	((Cecarria	Loranthus)	((Nuytsia	(Desmaria	(((Struthanthus	Tripodanthus)	((Tristerix	((Macrosolen	Gaiadendron)	(Peraxilla	Ligaria)))	Atkinsonia))	Tupeia)))	Notanthera))))	Amyema)	((((Moquiniella	Bakerella)	(Agelanthus	(Tapinanthus	Englerina)))	Scurrula)	Helixanthera))	Taxillus)	Decaisnina);
(Dendrophthoe	((((Notanthera	(((Ileostylus	Muellerina)	(Cecarria	Loranthus))	(((Nuytsia	Desmaria)	((((Struthanthus	Tripodanthus)	((Gaiadendron	Peraxilla)	Atkinsonia))	Tristerix)	Tupeia))	Macrosolen)))	Ligaria)	(Amyema	Benthamina))	((((Moquiniella	((Tapinanthus	Englerina)	Agelanthus))	Bakerella)	Helixanthera)	(Scurrula	Taxillus)))	Decaisnina);
(Dendrophthoe	(Taxillus	(((((Ileostylus	Muellerina)	(Cecarria	Loranthus))	(Notanthera	((((((Struthanthus	Tripodanthus)	((Gaiadendron	(Ligaria	Peraxilla))	Atkinsonia))	Tristerix)	Tupeia)	(Nuytsia	Desmaria))	Macrosolen)))	(Amyema	Benthamina))	((Scurrula	((Tapinanthus	((Agelanthus	Englerina)	Moquiniella))	Bakerella))	Helixanthera)))	Decaisnina);
(Dendrophthoe	(((((((Ileostylus	Muellerina)	(Cecarria	Loranthus))	(Notanthera	(Nuytsia	(Desmaria	(((Struthanthus	Tripodanthus)	(Tupeia	(((Gaiadendron	Macrosolen)	Peraxilla)	(Ligaria	Tristerix))))	Atkinsonia)))))	(Amyema	Benthamina))	(((Agelanthus	Englerina)	Moquiniella)	Tapinanthus))	(Scurrula	(Taxillus	Helixanthera)))	Bakerella)	Decaisnina);
(Dendrophthoe	((((Englerina	Tapinanthus)	Helixanthera)	((Taxillus	Scurrula)	((Loranthus	((Amyema	Benthamina)	(Cecarria	Notanthera)))	(((Desmaria	Tupeia)	(Tristerix	(Atkinsonia	(((Gaiadendron	(Nuytsia	Macrosolen))	(Peraxilla	Ligaria))	(Struthanthus	Tripodanthus)))))	(Ileostylus	Muellerina)))))	((Bakerella	Agelanthus)	Moquiniella))	Decaisnina);
(Dendrophthoe	(((Scurrula	(Helixanthera	Taxillus))	((Bakerella	(Agelanthus	Moquiniella))	((Amyema	Benthamina)	(((Ligaria	Tristerix)	(((Nuytsia	Desmaria)	((Struthanthus	Tripodanthus)	((Peraxilla	(Atkinsonia	(Notanthera	Macrosolen)))	Gaiadendron)))	Tupeia))	(Ileostylus	((Cecarria	Loranthus)	Muellerina))))))	(Englerina	Tapinanthus))	Decaisnina);
(Dendrophthoe	((((Amyema	Benthamina)	((Cecarria	Loranthus)	((Ligaria	(Muellerina	Ileostylus))	(Tristerix	((Nuytsia	Desmaria)	(((Struthanthus	Tripodanthus)	Atkinsonia)	(Tupeia	((Macrosolen	(Gaiadendron	Notanthera))	Peraxilla))))))))	(Scurrula	(Helixanthera	(((Taxillus	Tapinanthus)	(Agelanthus	Englerina))	Moquiniella))))	Bakerella)	Decaisnina);
(Dendrophthoe	(((Scurrula	(((Tapinanthus	Englerina)	(Bakerella	(Agelanthus	Moquiniella)))	Helixanthera))	((Benthamina	Amyema)	(((Ileostylus	Muellerina)	(((Macrosolen	(Struthanthus	Nuytsia))	(((Gaiadendron	Peraxilla)	Atkinsonia)	(Tripodanthus	(Desmaria	Tupeia))))	(Ligaria	Tristerix)))	(Notanthera	(Cecarria	Loranthus)))))	Taxillus)	Decaisnina);
(Dendrophthoe	((Bakerella	((Benthamina	Amyema)	((Notanthera	((Nuytsia	Desmaria)	(((Macrosolen	(Gaiadendron	Peraxilla))	(Tristerix	Ligaria))	(Atkinsonia	(Tupeia	(Struthanthus	Tripodanthus))))))	((Cecarria	Loranthus)	(Ileostylus	Muellerina)))))	(((Tapinanthus	Englerina)	(Moquiniella	Agelanthus))	(Helixanthera	(Taxillus	Scurrula))))	Decaisnina);
(Dendrophthoe	(Taxillus	((Helixanthera	((Benthamina	Amyema)	((Cecarria	Loranthus)	(((Nuytsia	Desmaria)	(Tupeia	(Atkinsonia	((Struthanthus	Tripodanthus)	((Macrosolen	(((Ileostylus	Muellerina)	Gaiadendron)	Peraxilla))	(Tristerix	Ligaria))))))	Notanthera))))	(Scurrula	(((Tapinanthus	Englerina)	(Moquiniella	Agelanthus))	Bakerella))))	Decaisnina);
(Dendrophthoe	((((Helixanthera	(Taxillus	Scurrula))	(Moquiniella	(Agelanthus	(Tapinanthus	Englerina))))	Bakerella)	((Benthamina	Amyema)	((((Ileostylus	Muellerina)	Loranthus)	((Nuytsia	Desmaria)	(Tupeia	(((Macrosolen	(Gaiadendron	Peraxilla))	Atkinsonia)	((Struthanthus	Tripodanthus)	(Tristerix	Ligaria))))))	(Cecarria	Notanthera))))	Decaisnina);
(Dendrophthoe	((((Scurrula	(Moquiniella	(Agelanthus	Englerina)))	(Tapinanthus	Taxillus))	(Helixanthera	(Benthamina	((((Ileostylus	Muellerina)	((Cecarria	Loranthus)	((Struthanthus	(((Ligaria	Peraxilla)	(Desmaria	Tupeia))	((Tristerix	Tripodanthus)	Atkinsonia)))	(Gaiadendron	(Nuytsia	Macrosolen)))))	Notanthera)	Amyema))))	Bakerella)	Decaisnina);
(Dendrophthoe	((Helixanthera	((Scurrula	Taxillus)	(Agelanthus	(Moquiniella	(Englerina	Tapinanthus)))))	((((Notanthera	((Macrosolen	Nuytsia)	((Tripodanthus	Struthanthus)	(((Ligaria	(Gaiadendron	Peraxilla))	Tristerix)	((Atkinsonia	Desmaria)	Tupeia)))))	((Ileostylus	Muellerina)	(Cecarria	Loranthus)))	(Amyema	Benthamina))	Bakerella))	Decaisnina);
(Dendrophthoe	((Taxillus	((Helixanthera	Scurrula)	((Moquiniella	((Englerina	Tapinanthus)	Agelanthus))	(Benthamina	((((Cecarria	Loranthus)	((Muellerina	(Desmaria	(Tupeia	(((Gaiadendron	(Macrosolen	Nuytsia))	Struthanthus)	(((Tristerix	Tripodanthus)	Atkinsonia)	(Ligaria	Peraxilla))))))	Ileostylus))	Notanthera)	Amyema)))))	Bakerella)	Decaisnina);
(Dendrophthoe	(Taxillus	((((Bakerella	Agelanthus)	Moquiniella)	(((((Cecarria	Loranthus)	(((Ligaria	Tristerix)	((Atkinsonia	((Tupeia	(Nuytsia	Desmaria))	(Tripodanthus	Struthanthus)))	(Macrosolen	(Peraxilla	Gaiadendron))))	(Ileostylus	Muellerina)))	Notanthera)	(Amyema	Benthamina))	Helixanthera))	((Englerina	Tapinanthus)	Scurrula)))	Decaisnina);
(Dendrophthoe	((((((Cecarria	Loranthus)	((Desmaria	((Atkinsonia	(((Tripodanthus	Struthanthus)	Tristerix)	(Ligaria	(Peraxilla	(Macrosolen	(Nuytsia	Gaiadendron))))))	Tupeia))	(Ileostylus	Muellerina)))	Notanthera)	(Amyema	Benthamina))	(Helixanthera	((Moquiniella	(Agelanthus	(Englerina	Tapinanthus)))	(Taxillus	Scurrula))))	Bakerella)	Decaisnina);
(Dendrophthoe	((((Desmaria	((((Ileostylus	Muellerina)	Loranthus)	(((Atkinsonia	((Peraxilla	Ligaria)	((Cecarria	Notanthera)	(Nuytsia	Gaiadendron))))	((Tripodanthus	Struthanthus)	Tristerix))	Macrosolen))	Tupeia))	(Amyema	Benthamina))	(Helixanthera	(((Englerina	Tapinanthus)	(Moquiniella	Agelanthus))	(Taxillus	Scurrula))))	Bakerella)	Decaisnina);
(Dendrophthoe	(Taxillus	(((Scurrula	((Moquiniella	(Agelanthus	(Englerina	Tapinanthus)))	Bakerella))	Helixanthera)	(((Notanthera	Cecarria)	(Loranthus	((Muellerina	Ileostylus)	((Tristerix	Ligaria)	((Nuytsia	Desmaria)	(((Struthanthus	Tripodanthus)	(Tupeia	(Gaiadendron	(Peraxilla	Macrosolen))))	Atkinsonia))))))	(Amyema	Benthamina))))	Decaisnina);
(Dendrophthoe	(((Moquiniella	Scurrula)	(((((Muellerina	Ileostylus)	(Ligaria	((Desmaria	Tupeia)	(((Atkinsonia	((Nuytsia	(Macrosolen	Gaiadendron))	Peraxilla))	(Struthanthus	Tripodanthus))	Tristerix))))	((Notanthera	Cecarria)	Loranthus))	(Helixanthera	(Amyema	Benthamina)))	(Taxillus	((Agelanthus	Englerina)	Tapinanthus))))	Bakerella)	Decaisnina);
(Dendrophthoe	(((((((Loranthus	Muellerina)	Ileostylus)	((Tupeia	((Gaiadendron	(((Tristerix	(Struthanthus	Tripodanthus))	Atkinsonia)	(Ligaria	Peraxilla)))	Macrosolen))	(Desmaria	Nuytsia)))	((Notanthera	Cecarria)	Benthamina))	Amyema)	(Taxillus	(Scurrula	(Helixanthera	(Moquiniella	((Englerina	Tapinanthus)	Agelanthus))))))	Bakerella)	Decaisnina);
(Dendrophthoe	((((Amyema	Benthamina)	((((Muellerina	Ileostylus)	((Tupeia	(Desmaria	Nuytsia))	((((Peraxilla	(Macrosolen	Gaiadendron))	(Ligaria	Tristerix))	(Struthanthus	Tripodanthus))	Atkinsonia)))	Loranthus)	(Notanthera	Cecarria)))	((Moquiniella	((Englerina	Tapinanthus)	Agelanthus))	((Taxillus	Scurrula)	Helixanthera)))	Bakerella)	Decaisnina);
(Dendrophthoe	((((Amyema	Benthamina)	((((Muellerina	Ileostylus)	((Desmaria	Nuytsia)	(Tupeia	((Tristerix	(((Ligaria	Peraxilla)	((Struthanthus	Tripodanthus)	Atkinsonia))	Gaiadendron))	Macrosolen))))	Loranthus)	(Notanthera	Cecarria)))	(((Helixanthera	Moquiniella)	((Englerina	Tapinanthus)	Agelanthus))	(Taxillus	Scurrula)))	Bakerella)	Decaisnina);
(Dendrophthoe	(((Helixanthera	(Taxillus	Scurrula))	(((Agelanthus	Moquiniella)	Englerina)	Tapinanthus))	(Bakerella	((((Muellerina	Ileostylus)	((Desmaria	Nuytsia)	(Tupeia	(Tristerix	(((Ligaria	Peraxilla)	(((Macrosolen	Struthanthus)	Tripodanthus)	Gaiadendron))	Atkinsonia)))))	(Cecarria	Loranthus))	(Notanthera	(Amyema	Benthamina)))))	Decaisnina);
(Dendrophthoe	(Bakerella	(((((((Muellerina	Ileostylus)	((Desmaria	Nuytsia)	(Tupeia	(((((Atkinsonia	Peraxilla)	(Struthanthus	Tripodanthus))	Gaiadendron)	(Tristerix	Ligaria))	Macrosolen))))	(Cecarria	Loranthus))	Notanthera)	Benthamina)	Amyema)	((Helixanthera	(Taxillus	Scurrula))	(Moquiniella	((Englerina	Tapinanthus)	Agelanthus)))))	Decaisnina);
(Dendrophthoe	(Bakerella	(((Benthamina	(Amyema	(((((Struthanthus	Tupeia)	((Desmaria	Nuytsia)	Atkinsonia))	((Tristerix	Tripodanthus)	(Peraxilla	(Macrosolen	Gaiadendron))))	(Notanthera	Ligaria))	(((Cecarria	Loranthus)	Muellerina)	Ileostylus))))	((Helixanthera	Scurrula)	(Moquiniella	((Englerina	Tapinanthus)	Agelanthus))))	Taxillus))	Decaisnina);
(Dendrophthoe	(((Benthamina	(Amyema	(((Notanthera	Cecarria)	Loranthus)	((Desmaria	((((Tripodanthus	(((Ligaria	Peraxilla)	Gaiadendron)	Tristerix))	(Nuytsia	(Macrosolen	Struthanthus)))	Atkinsonia)	Tupeia))	(Muellerina	Ileostylus)))))	(Bakerella	((Helixanthera	Scurrula)	((Englerina	Tapinanthus)	(Agelanthus	Moquiniella)))))	Taxillus)	Decaisnina);
(Dendrophthoe	(Bakerella	((Helixanthera	((Taxillus	Scurrula)	((Englerina	Tapinanthus)	(Agelanthus	Moquiniella))))	((((Notanthera	Cecarria)	Loranthus)	(((Desmaria	(((Tristerix	(Struthanthus	Tripodanthus))	((((Gaiadendron	Nuytsia)	Macrosolen)	Peraxilla)	Atkinsonia))	Tupeia))	Ligaria)	(Muellerina	Ileostylus)))	(Benthamina	Amyema))))	Decaisnina);
((((((Moquiniella	((Englerina	Tapinanthus)	Agelanthus))	(Scurrula	Helixanthera))	((((Cecarria	Notanthera)	((Ligaria	Tristerix)	((Desmaria	((Tripodanthus	Struthanthus)	Tupeia))	(((Macrosolen	(Nuytsia	Gaiadendron))	Peraxilla)	Atkinsonia))))	(Loranthus	(Ileostylus	Muellerina)))	(Amyema	Benthamina)))	Taxillus)	Bakerella)	Dendrophthoe	Decaisnina);
(((Taxillus	(Scurrula	Helixanthera))	(((Amyema	((Cecarria	Notanthera)	((Loranthus	(Ileostylus	Muellerina))	((Nuytsia	Desmaria)	(((Ligaria	Tristerix)	(((Macrosolen	(Gaiadendron	Peraxilla))	Atkinsonia)	(Tripodanthus	Struthanthus)))	Tupeia)))))	Benthamina)	(Bakerella	(((Englerina	Tapinanthus)	Agelanthus)	Moquiniella))))	Dendrophthoe	Decaisnina);
((Taxillus	((Scurrula	Helixanthera)	(((((((Desmaria	((((Tristerix	(Gaiadendron	(Ligaria	Peraxilla)))	Atkinsonia)	(Tripodanthus	Struthanthus))	Tupeia))	(Nuytsia	Macrosolen))	(Ileostylus	Muellerina))	((Cecarria	Notanthera)	Loranthus))	Amyema)	Benthamina)	(Bakerella	(((Englerina	Tapinanthus)	Agelanthus)	Moquiniella)))))	Dendrophthoe	Decaisnina);
(((((((Notanthera	((Desmaria	((Tripodanthus	Struthanthus)	((Gaiadendron	Tupeia)	((Ligaria	Peraxilla)	(Tristerix	(Macrosolen	Atkinsonia))))))	Nuytsia))	((Cecarria	Loranthus)	(Ileostylus	Muellerina)))	Amyema)	Benthamina)	(Bakerella	(((Englerina	Tapinanthus)	Agelanthus)	Moquiniella)))	(Scurrula	(Taxillus	Helixanthera)))	Dendrophthoe	Decaisnina);
(((((Benthamina	(Notanthera	Cecarria))	((Loranthus	((Ileostylus	Muellerina)	((((Macrosolen	((((Tripodanthus	Struthanthus)	(Gaiadendron	(Ligaria	Peraxilla)))	Atkinsonia)	Tristerix))	Tupeia)	Desmaria)	Nuytsia)))	Amyema))	(((Englerina	Tapinanthus)	(Agelanthus	Moquiniella))	(Helixanthera	(Scurrula	Taxillus))))	Bakerella)	Dendrophthoe	Decaisnina);
(((((((Cecarria	Loranthus)	Notanthera)	((Ileostylus	Muellerina)	(((Macrosolen	(Gaiadendron	Nuytsia))	Struthanthus)	((Tristerix	(Ligaria	Peraxilla))	((Tupeia	(Atkinsonia	Desmaria))	Tripodanthus)))))	(Amyema	Benthamina))	(((Englerina	Tapinanthus)	(Agelanthus	Moquiniella))	(Helixanthera	(Scurrula	Taxillus))))	Bakerella)	Dendrophthoe	Decaisnina);
((((((Notanthera	((Macrosolen	(Struthanthus	(((Ligaria	(Gaiadendron	Peraxilla))	((Tristerix	Tripodanthus)	Atkinsonia))	(Tupeia	Desmaria))))	Nuytsia))	((Cecarria	Loranthus)	(Ileostylus	Muellerina)))	(Amyema	Benthamina))	(((Englerina	Tapinanthus)	((Moquiniella	Agelanthus)	Bakerella))	(Helixanthera	Scurrula)))	Taxillus)	Dendrophthoe	Decaisnina);
(((Helixanthera	((Taxillus	Scurrula)	((Moquiniella	(Agelanthus	Englerina))	Tapinanthus)))	(Bakerella	((((Tristerix	(((Atkinsonia	Tupeia)	((Struthanthus	Tripodanthus)	((Macrosolen	Gaiadendron)	Peraxilla)))	(Nuytsia	Desmaria)))	(Ligaria	Notanthera))	((Cecarria	Loranthus)	(Ileostylus	Muellerina)))	(Amyema	Benthamina))))	Dendrophthoe	Decaisnina);
(((((Moquiniella	(Agelanthus	Englerina))	Tapinanthus)	(Helixanthera	(Taxillus	Scurrula)))	(Bakerella	(((((Ileostylus	Muellerina)	((Gaiadendron	((Struthanthus	((Atkinsonia	(Tristerix	Tripodanthus))	((Ligaria	Peraxilla)	(Desmaria	Tupeia))))	Macrosolen))	Nuytsia))	Loranthus)	(Notanthera	Cecarria))	(Amyema	Benthamina))))	Dendrophthoe	Decaisnina);
((((((((Ileostylus	Muellerina)	(Cecarria	Loranthus))	((Tupeia	((((Ligaria	Peraxilla)	((Nuytsia	Gaiadendron)	Notanthera))	(Struthanthus	(Atkinsonia	(Tristerix	Tripodanthus))))	Macrosolen))	Desmaria))	(Amyema	Benthamina))	(Helixanthera	(Scurrula	((Moquiniella	Agelanthus)	(Englerina	Tapinanthus)))))	Taxillus)	Bakerella)	Dendrophthoe	Decaisnina);
(Dendrophthoe	(Taxillus	(((Scurrula	Helixanthera)	(Bakerella	(Moquiniella	((Tapinanthus	Englerina)	Agelanthus))))	(((((((Gaiadendron	(Peraxilla	Ligaria))	Macrosolen)	((Nuytsia	Desmaria)	((Atkinsonia	(Tristerix	(Struthanthus	Tripodanthus)))	Tupeia)))	(Ileostylus	Muellerina))	Notanthera)	(Cecarria	Loranthus))	(Amyema	Benthamina))))	Decaisnina);
(Dendrophthoe	((Taxillus	(Scurrula	(Helixanthera	(((Tapinanthus	Englerina)	(Agelanthus	Moquiniella))	Bakerella))))	((Notanthera	((Cecarria	Loranthus)	((Desmaria	(((((Struthanthus	Tripodanthus)	((Macrosolen	Nuytsia)	Gaiadendron))	(Atkinsonia	(Peraxilla	Ligaria)))	Tristerix)	Tupeia))	(Ileostylus	Muellerina))))	(Amyema	Benthamina)))	Decaisnina);
(Dendrophthoe	((Bakerella	(Benthamina	((Amyema	((((((Struthanthus	(Tristerix	Tripodanthus))	((Macrosolen	Gaiadendron)	(Peraxilla	Ligaria)))	Atkinsonia)	Tupeia)	(Nuytsia	Desmaria))	(Loranthus	(Ileostylus	Muellerina))))	(Notanthera	Cecarria))))	(((Taxillus	Scurrula)	((Tapinanthus	Englerina)	Agelanthus))	(Helixanthera	Moquiniella)))	Decaisnina);
(Dendrophthoe	(Bakerella	(((Amyema	Benthamina)	(((Ileostylus	Muellerina)	(((Nuytsia	Desmaria)	(((Struthanthus	Tripodanthus)	((Gaiadendron	Tristerix)	(Atkinsonia	(Peraxilla	Ligaria))))	Tupeia))	Macrosolen))	(Loranthus	(Notanthera	Cecarria))))	(((Agelanthus	Moquiniella)	(Tapinanthus	Englerina))	(Helixanthera	(Taxillus	Scurrula)))))	Decaisnina);
(Dendrophthoe	(Bakerella	(((Amyema	Benthamina)	(((Loranthus	(Ileostylus	Muellerina))	(Notanthera	(((Nuytsia	Desmaria)	(Tupeia	((((Struthanthus	Tripodanthus)	(Peraxilla	Gaiadendron))	Atkinsonia)	(Ligaria	Tristerix))))	Macrosolen)))	Cecarria))	((Moquiniella	(Tapinanthus	(Agelanthus	Englerina)))	(Helixanthera	(Taxillus	Scurrula)))))	Decaisnina);
(Dendrophthoe	((Benthamina	Bakerella)	(((Amyema	((Cecarria	Loranthus)	(Muellerina	(Ileostylus	((Macrosolen	((((Struthanthus	Tripodanthus)	(Peraxilla	Gaiadendron))	Atkinsonia)	(Ligaria	Tristerix)))	((Nuytsia	Desmaria)	Tupeia))))))	(Helixanthera	((Taxillus	Scurrula)	((Moquiniella	Agelanthus)	(Englerina	Tapinanthus)))))	Notanthera))	Decaisnina);
(Dendrophthoe	(((Amyema	Benthamina)	(((Notanthera	((((Macrosolen	(Peraxilla	Gaiadendron))	(Ligaria	(Struthanthus	Tristerix)))	((Atkinsonia	Tripodanthus)	Tupeia))	(Nuytsia	Desmaria)))	((Muellerina	Ileostylus)	(Cecarria	Loranthus)))	((Helixanthera	((Taxillus	Scurrula)	((Agelanthus	Englerina)	Tapinanthus)))	Moquiniella)))	Bakerella)	Decaisnina);
(Dendrophthoe	((((Helixanthera	(Taxillus	Scurrula))	(Moquiniella	((Englerina	Tapinanthus)	Agelanthus)))	((Amyema	Benthamina)	((Cecarria	Loranthus)	(Notanthera	((Muellerina	Ileostylus)	((Nuytsia	Desmaria)	((Macrosolen	(Atkinsonia	((Tristerix	(Gaiadendron	(Peraxilla	Ligaria)))	(Struthanthus	Tripodanthus))))	Tupeia)))))))	Bakerella)	Decaisnina);
(Dendrophthoe	((((Helixanthera	(Taxillus	Scurrula))	(Moquiniella	(Englerina	Tapinanthus)))	((Amyema	Benthamina)	((Cecarria	Loranthus)	((Muellerina	Ileostylus)	(((Nuytsia	Desmaria)	(((((Macrosolen	(Gaiadendron	Notanthera))	Peraxilla)	Atkinsonia)	Tupeia)	(Struthanthus	(Tristerix	Tripodanthus))))	Ligaria)))))	(Agelanthus	Bakerella))	Decaisnina);
(Dendrophthoe	((((Helixanthera	(Taxillus	Scurrula))	((Agelanthus	Moquiniella)	(Englerina	Tapinanthus)))	((Amyema	Benthamina)	((Cecarria	Loranthus)	((Muellerina	Ileostylus)	((Tupeia	Desmaria)	((Tristerix	Ligaria)	(((((Macrosolen	Notanthera)	(Nuytsia	Gaiadendron))	Peraxilla)	Atkinsonia)	(Struthanthus	Tripodanthus))))))))	Bakerella)	Decaisnina);
((Bakerella	(((Scurrula	Helixanthera)	(Moquiniella	((Taxillus	Tapinanthus)	(Agelanthus	Englerina))))	((Benthamina	Amyema)	((((Macrosolen	(Gaiadendron	Nuytsia))	(((Atkinsonia	Desmaria)	((Struthanthus	Tripodanthus)	Tupeia))	(Peraxilla	(Tristerix	Ligaria))))	((Cecarria	Notanthera)	Loranthus))	(Ileostylus	Muellerina)))))	Dendrophthoe	Decaisnina);
((Taxillus	(Bakerella	((Scurrula	(((Tapinanthus	Englerina)	(Agelanthus	Moquiniella))	Helixanthera))	(Benthamina	(((Cecarria	Loranthus)	(Ileostylus	Muellerina))	(Amyema	(Notanthera	(Macrosolen	(Struthanthus	(((((Tristerix	Tripodanthus)	Atkinsonia)	(Desmaria	Tupeia))	(Peraxilla	Ligaria))	(Gaiadendron	Nuytsia)))))))))))	Dendrophthoe	Decaisnina);
((Taxillus	(((Benthamina	((((Ileostylus	Muellerina)	(Notanthera	((Macrosolen	((Tripodanthus	Struthanthus)	((Desmaria	Tupeia)	(Atkinsonia	((Ligaria	Tristerix)	(Gaiadendron	Peraxilla))))))	Nuytsia)))	Loranthus)	Cecarria))	Amyema)	((Scurrula	Helixanthera)	(Bakerella	(Moquiniella	((Tapinanthus	Englerina)	Agelanthus))))))	Dendrophthoe	Decaisnina);
((((Benthamina	(((((Nuytsia	Desmaria)	((Atkinsonia	(Tupeia	((Tripodanthus	Struthanthus)	(Ligaria	((Macrosolen	Gaiadendron)	Peraxilla)))))	Tristerix))	((Ileostylus	Muellerina)	Loranthus))	(Cecarria	Notanthera))	Amyema))	(((Taxillus	Scurrula)	Helixanthera)	(Moquiniella	((Tapinanthus	Englerina)	Agelanthus))))	Bakerella)	Dendrophthoe	Decaisnina);
(((((Loranthus	Benthamina)	(Cecarria	Notanthera))	(Amyema	(((Ligaria	Tristerix)	((((Nuytsia	Desmaria)	(Gaiadendron	Peraxilla))	(Tupeia	(Atkinsonia	Tripodanthus)))	(Macrosolen	Struthanthus)))	(Ileostylus	Muellerina))))	(((Taxillus	Scurrula)	Helixanthera)	((Tapinanthus	Englerina)	((Bakerella	Agelanthus)	Moquiniella))))	Dendrophthoe	Decaisnina);
((((Amyema	Benthamina)	((Notanthera	(((((Macrosolen	Nuytsia)	Desmaria)	Tupeia)	(((Tripodanthus	Struthanthus)	Atkinsonia)	((Gaiadendron	Peraxilla)	(Ligaria	Tristerix))))	(Ileostylus	Muellerina)))	(Cecarria	Loranthus)))	(((Taxillus	Scurrula)	Helixanthera)	((Tapinanthus	Englerina)	(Bakerella	(Agelanthus	Moquiniella)))))	Dendrophthoe	Decaisnina);
(((((Cecarria	Loranthus)	((Notanthera	(((Nuytsia	Desmaria)	Tupeia)	(Atkinsonia	(((Macrosolen	(Gaiadendron	Peraxilla))	(Ligaria	Tristerix))	(Tripodanthus	Struthanthus)))))	(Ileostylus	Muellerina)))	(Amyema	Benthamina))	(((Taxillus	Scurrula)	Helixanthera)	((Tapinanthus	Englerina)	(Bakerella	(Agelanthus	Moquiniella)))))	Dendrophthoe	Decaisnina);
(((Bakerella	(((Helixanthera	(Moquiniella	(Tapinanthus	(Englerina	Agelanthus))))	Scurrula)	(((Ileostylus	Muellerina)	((Cecarria	Loranthus)	(Notanthera	((Nuytsia	Desmaria)	(((((Atkinsonia	(Gaiadendron	(Peraxilla	Ligaria)))	(Tripodanthus	Struthanthus))	Tristerix)	Tupeia)	Macrosolen)))))	(Amyema	Benthamina))))	Taxillus)	Dendrophthoe	Decaisnina);
((Bakerella	(((Taxillus	(Scurrula	Helixanthera))	((((Cecarria	Notanthera)	((Tupeia	Desmaria)	((((Atkinsonia	((Gaiadendron	Nuytsia)	(Peraxilla	Ligaria)))	(Tripodanthus	Struthanthus))	Tristerix)	Macrosolen)))	((Ileostylus	Muellerina)	Loranthus))	(Amyema	Benthamina)))	(Moquiniella	((Tapinanthus	Englerina)	Agelanthus))))	Dendrophthoe	Decaisnina);
((((Taxillus	((Tapinanthus	Englerina)	Agelanthus))	(Moquiniella	Bakerella))	((Scurrula	Helixanthera)	(((Cecarria	Loranthus)	((Desmaria	(((Struthanthus	(Gaiadendron	(Notanthera	(Macrosolen	Nuytsia))))	(Peraxilla	(Atkinsonia	(Tristerix	Tripodanthus))))	Tupeia))	(Ligaria	(Ileostylus	Muellerina))))	(Amyema	Benthamina))))	Dendrophthoe	Decaisnina);
(Dendrophthoe	(((((Benthamina	Amyema)	((Cecarria	Notanthera)	(((((Atkinsonia	Tupeia)	((Struthanthus	Tripodanthus)	(Macrosolen	(Peraxilla	Gaiadendron))))	(Desmaria	Nuytsia))	(Ligaria	Tristerix))	(Loranthus	(Muellerina	Ileostylus)))))	((Scurrula	Helixanthera)	(Moquiniella	((Englerina	Tapinanthus)	Agelanthus))))	Taxillus)	Bakerella)	Decaisnina);
(Dendrophthoe	((Taxillus	(Scurrula	Helixanthera))	((Bakerella	(Moquiniella	((Englerina	Tapinanthus)	Agelanthus)))	((((((Tristerix	Ligaria)	(Atkinsonia	((Macrosolen	Nuytsia)	(Peraxilla	Gaiadendron))))	(Struthanthus	Tripodanthus))	(Tupeia	Desmaria))	(Muellerina	Ileostylus))	((Benthamina	Amyema)	(Loranthus	(Cecarria	Notanthera))))))	Decaisnina);
(Dendrophthoe	((((Benthamina	Amyema)	((Muellerina	Ileostylus)	((Cecarria	Loranthus)	(Notanthera	((Desmaria	Nuytsia)	((Atkinsonia	((Peraxilla	Ligaria)	(Macrosolen	Gaiadendron)))	((Struthanthus	(Tristerix	Tripodanthus))	Tupeia)))))))	((Helixanthera	((Agelanthus	Bakerella)	(Moquiniella	(Englerina	Tapinanthus))))	Scurrula))	Taxillus)	Decaisnina);
(Dendrophthoe	(Taxillus	(Bakerella	((Moquiniella	(Agelanthus	(Englerina	Tapinanthus)))	(((Benthamina	Amyema)	((Muellerina	Ileostylus)	((Cecarria	Loranthus)	(Notanthera	((Desmaria	Nuytsia)	((((Struthanthus	Tripodanthus)	(Atkinsonia	((Peraxilla	Gaiadendron)	(Tristerix	Ligaria))))	Macrosolen)	Tupeia))))))	(Scurrula	Helixanthera)))))	Decaisnina);
(Dendrophthoe	(((Helixanthera	(Moquiniella	(Scurrula	((Taxillus	Tapinanthus)	(Agelanthus	Englerina)))))	((Benthamina	Amyema)	(((Cecarria	Loranthus)	(Notanthera	((Desmaria	Nuytsia)	((Struthanthus	Tripodanthus)	((((Macrosolen	(Peraxilla	Gaiadendron))	(Tristerix	Ligaria))	Atkinsonia)	Tupeia)))))	(Muellerina	Ileostylus))))	Bakerella)	Decaisnina);
(Dendrophthoe	(((Helixanthera	(Taxillus	Scurrula))	(Bakerella	((Englerina	Tapinanthus)	(Agelanthus	Moquiniella))))	((Benthamina	Amyema)	((Notanthera	(((((Atkinsonia	(Tristerix	Tripodanthus))	(Gaiadendron	(Ligaria	Peraxilla)))	(Tupeia	(Desmaria	Nuytsia)))	Struthanthus)	Macrosolen))	((Cecarria	Loranthus)	(Muellerina	Ileostylus)))))	Decaisnina);
(Dendrophthoe	((((Helixanthera	(Taxillus	Scurrula))	(Moquiniella	((Englerina	Tapinanthus)	Agelanthus)))	((Benthamina	Amyema)	((Notanthera	(((Tristerix	((Struthanthus	Tripodanthus)	((Desmaria	Nuytsia)	(Tupeia	Atkinsonia))))	(Gaiadendron	(Ligaria	Peraxilla)))	Macrosolen))	((Cecarria	Loranthus)	(Muellerina	Ileostylus)))))	Bakerella)	Decaisnina);
(Dendrophthoe	((((Benthamina	Amyema)	((Cecarria	Loranthus)	(Notanthera	((Muellerina	Ileostylus)	(((Desmaria	Nuytsia)	(((Struthanthus	Tripodanthus)	Tristerix)	(((Macrosolen	Gaiadendron)	(Ligaria	Peraxilla))	Atkinsonia)))	Tupeia)))))	(((Helixanthera	((Englerina	Agelanthus)	Moquiniella))	(Taxillus	Tapinanthus))	Scurrula))	Bakerella)	Decaisnina);
(Dendrophthoe	(((((Benthamina	Amyema)	((Cecarria	Loranthus)	((Muellerina	(Notanthera	Ileostylus))	(((Desmaria	Nuytsia)	((Tupeia	((Atkinsonia	(Macrosolen	Gaiadendron))	(Ligaria	Peraxilla)))	(Struthanthus	Tripodanthus)))	Tristerix))))	(Scurrula	((Englerina	Tapinanthus)	(Helixanthera	(Agelanthus	Moquiniella)))))	Bakerella)	Taxillus)	Decaisnina);
(Dendrophthoe	((Scurrula	(Helixanthera	(((Englerina	Tapinanthus)	(Agelanthus	Moquiniella))	Taxillus)))	(Bakerella	((Benthamina	Amyema)	(((Loranthus	(Muellerina	Ileostylus))	(((Macrosolen	Struthanthus)	((Atkinsonia	((Tristerix	Ligaria)	Peraxilla))	((Desmaria	Tupeia)	Tripodanthus)))	(Gaiadendron	Nuytsia)))	(Cecarria	Notanthera)))))	Decaisnina);
(Dendrophthoe	(Bakerella	(((Amyema	Benthamina)	((Cecarria	Loranthus)	(Notanthera	((Muellerina	Ileostylus)	((Nuytsia	Desmaria)	((((Macrosolen	Gaiadendron)	(((Ligaria	Peraxilla)	(Struthanthus	Tripodanthus))	Atkinsonia))	Tristerix)	Tupeia))))))	((Moquiniella	(Taxillus	(Agelanthus	(Englerina	Tapinanthus))))	(Helixanthera	Scurrula))))	Decaisnina);
(Dendrophthoe	(Bakerella	(((((Muellerina	Ileostylus)	((Nuytsia	Desmaria)	((((Struthanthus	Tripodanthus)	((Peraxilla	Atkinsonia)	((Ligaria	Tristerix)	Gaiadendron)))	Macrosolen)	Tupeia)))	Amyema)	(((Notanthera	Cecarria)	Loranthus)	Benthamina))	((Moquiniella	(Agelanthus	(Englerina	Tapinanthus)))	(Helixanthera	(Scurrula	Taxillus)))))	Decaisnina);
(Dendrophthoe	(Bakerella	(((Amyema	(((Cecarria	Loranthus)	(Muellerina	Ileostylus))	(((Macrosolen	(((((Gaiadendron	Nuytsia)	(Peraxilla	Ligaria))	Atkinsonia)	(Struthanthus	Tripodanthus))	Tristerix))	(Tupeia	Desmaria))	Notanthera)))	Benthamina)	((Scurrula	Taxillus)	(((Englerina	Tapinanthus)	(Moquiniella	Agelanthus))	Helixanthera))))	Decaisnina);
(Dendrophthoe	((Bakerella	((Amyema	((((Muellerina	Ileostylus)	((Tupeia	(Macrosolen	((Gaiadendron	((Peraxilla	Ligaria)	((Struthanthus	Tripodanthus)	Atkinsonia)))	Tristerix)))	(Nuytsia	Desmaria)))	(Notanthera	Benthamina))	(Cecarria	Loranthus)))	(Scurrula	(((Englerina	Tapinanthus)	(Moquiniella	Agelanthus))	Helixanthera))))	Taxillus)	Decaisnina);
(Dendrophthoe	(((Benthamina	Amyema)	(((((Tupeia	(Macrosolen	(Notanthera	Gaiadendron)))	((Peraxilla	Ligaria)	(Tristerix	(Struthanthus	Tripodanthus))))	Atkinsonia)	(Nuytsia	Desmaria))	((Cecarria	Loranthus)	(Muellerina	Ileostylus))))	(((Helixanthera	(Taxillus	Scurrula))	((Englerina	Tapinanthus)	(Agelanthus	Moquiniella)))	Bakerella))	Decaisnina);
(Dendrophthoe	(Bakerella	(((Benthamina	Amyema)	((Cecarria	Loranthus)	((Muellerina	Ileostylus)	(((Tupeia	(((Struthanthus	Tripodanthus)	((Peraxilla	(Gaiadendron	((Macrosolen	Notanthera)	Nuytsia)))	Atkinsonia))	Desmaria))	Tristerix)	Ligaria))))	(((Taxillus	Tapinanthus)	(Englerina	Agelanthus))	(Moquiniella	(Helixanthera	Scurrula)))))	Decaisnina);
(Dendrophthoe	(Bakerella	(((Benthamina	Amyema)	(((((Tupeia	Struthanthus)	((Nuytsia	Desmaria)	(Atkinsonia	(Tristerix	Tripodanthus))))	((Gaiadendron	Macrosolen)	Peraxilla))	(Notanthera	Ligaria))	((Cecarria	Loranthus)	(Muellerina	Ileostylus))))	(((Moquiniella	(Englerina	Agelanthus))	Tapinanthus)	(Helixanthera	(Taxillus	Scurrula)))))	Decaisnina);
(Dendrophthoe	((Benthamina	(Amyema	((((((((Atkinsonia	(Tristerix	Tripodanthus))	((Gaiadendron	Macrosolen)	Peraxilla))	Struthanthus)	Tupeia)	(Nuytsia	Desmaria))	(Cecarria	Notanthera))	(Loranthus	(Muellerina	Ileostylus)))	Ligaria)))	((Bakerella	((Moquiniella	Agelanthus)	(Englerina	Tapinanthus)))	(Helixanthera	(Taxillus	Scurrula))))	Decaisnina);
(Dendrophthoe	((Scurrula	(Helixanthera	Taxillus))	(((((Muellerina	Ileostylus)	(Ligaria	(((Nuytsia	(Macrosolen	Struthanthus))	((Gaiadendron	Tupeia)	(((Desmaria	Tripodanthus)	Atkinsonia)	Peraxilla)))	Tristerix)))	(Loranthus	(Cecarria	Notanthera)))	(Benthamina	Amyema))	((Bakerella	(Moquiniella	Agelanthus))	(Englerina	Tapinanthus))))	Decaisnina);
(Dendrophthoe	(((Scurrula	((Bakerella	(Moquiniella	Agelanthus))	(Englerina	Tapinanthus)))	(Helixanthera	(Amyema	((((Muellerina	Ileostylus)	((Desmaria	((((Tristerix	Ligaria)	Struthanthus)	(Tripodanthus	(Tupeia	((Macrosolen	(Gaiadendron	Peraxilla))	Atkinsonia))))	Nuytsia))	Notanthera))	(Cecarria	Loranthus))	Benthamina))))	Taxillus)	Decaisnina);
((Taxillus	((((Notanthera	((Cecarria	Loranthus)	((((Macrosolen	((Nuytsia	Desmaria)	Tupeia))	((Atkinsonia	(Tripodanthus	Struthanthus))	(Gaiadendron	Peraxilla)))	(Tristerix	Ligaria))	(Ileostylus	Muellerina))))	(Benthamina	Amyema))	((Helixanthera	Scurrula)	((Tapinanthus	Englerina)	(Agelanthus	Moquiniella))))	Bakerella))	Dendrophthoe	Decaisnina);
(((((Helixanthera	(Taxillus	Scurrula))	((Tapinanthus	Englerina)	(Agelanthus	Moquiniella)))	((((Notanthera	(Macrosolen	(((Nuytsia	Desmaria)	Tupeia)	((Tripodanthus	Struthanthus)	((Tristerix	(Gaiadendron	(Ligaria	Peraxilla)))	Atkinsonia)))))	(Ileostylus	Muellerina))	(Loranthus	Cecarria))	(Benthamina	Amyema)))	Bakerella)	Dendrophthoe	Decaisnina);
(((Scurrula	((Bakerella	((Tapinanthus	(Agelanthus	Englerina))	Moquiniella))	((Benthamina	Amyema)	(Helixanthera	(((Desmaria	Tupeia)	((((Atkinsonia	(Macrosolen	Tripodanthus))	(Ligaria	Peraxilla))	(Nuytsia	Gaiadendron))	(Notanthera	(Tristerix	Struthanthus))))	((Ileostylus	Muellerina)	(Loranthus	Cecarria)))))))	Taxillus)	Dendrophthoe	Decaisnina);
((Bakerella	(((Helixanthera	(Taxillus	Scurrula))	((Moquiniella	Agelanthus)	(Tapinanthus	Englerina)))	((Benthamina	Amyema)	((Loranthus	Cecarria)	(((Nuytsia	Desmaria)	(Tupeia	(((Tristerix	(Tripodanthus	Struthanthus))	(Atkinsonia	((Notanthera	Ligaria)	(Peraxilla	Gaiadendron))))	Macrosolen)))	(Ileostylus	Muellerina))))))	Dendrophthoe	Decaisnina);
((Bakerella	(((Taxillus	(Scurrula	Helixanthera))	(Moquiniella	(Agelanthus	(Tapinanthus	Englerina))))	((Benthamina	Amyema)	((((Ileostylus	Muellerina)	Loranthus)	(Notanthera	Cecarria))	((Nuytsia	Desmaria)	(Tupeia	((Gaiadendron	(Macrosolen	Struthanthus))	((Peraxilla	Ligaria)	(Atkinsonia	(Tristerix	Tripodanthus))))))))))	Dendrophthoe	Decaisnina);
((Bakerella	(((Taxillus	Scurrula)	(Helixanthera	(Moquiniella	(Agelanthus	(Tapinanthus	Englerina)))))	((Benthamina	Amyema)	((Notanthera	Cecarria)	((Macrosolen	((Gaiadendron	((((Nuytsia	Desmaria)	Tupeia)	Ligaria)	(Peraxilla	((Tristerix	Tripodanthus)	Atkinsonia))))	Struthanthus))	((Ileostylus	Muellerina)	Loranthus))))))	Dendrophthoe	Decaisnina);
((Bakerella	(((Taxillus	Scurrula)	(Helixanthera	((Tapinanthus	Englerina)	(Moquiniella	Agelanthus))))	((Benthamina	Amyema)	((Notanthera	Cecarria)	(((Nuytsia	Desmaria)	(Tupeia	((((Macrosolen	(Gaiadendron	(Peraxilla	Ligaria)))	Tristerix)	(Struthanthus	Tripodanthus))	Atkinsonia)))	((Ileostylus	Muellerina)	Loranthus))))))	Dendrophthoe	Decaisnina);
((Bakerella	((((Tapinanthus	Englerina)	(Moquiniella	Agelanthus))	((Helixanthera	(((Amyema	((((Gaiadendron	Nuytsia)	Macrosolen)	(Struthanthus	((Tupeia	Ligaria)	(Atkinsonia	(Desmaria	(Peraxilla	(Tripodanthus	Tristerix)))))))	((Ileostylus	Muellerina)	(Cecarria	Loranthus))))	Notanthera)	Benthamina))	Scurrula))	Taxillus))	Dendrophthoe	Decaisnina);
((Bakerella	(((((Cecarria	Notanthera)	((Tristerix	((Atkinsonia	Desmaria)	(Tupeia	(Peraxilla	Ligaria))))	(((Gaiadendron	Nuytsia)	Macrosolen)	(Tripodanthus	Struthanthus))))	(Loranthus	(Ileostylus	Muellerina)))	(Amyema	Benthamina))	((Scurrula	Taxillus)	(((Tapinanthus	Englerina)	(Moquiniella	Agelanthus))	Helixanthera))))	Dendrophthoe	Decaisnina);
((Bakerella	(((((Tapinanthus	(Agelanthus	Englerina))	Moquiniella)	Scurrula)	(Helixanthera	((((Loranthus	Cecarria)	(Amyema	((Tupeia	Desmaria)	((((Notanthera	Gaiadendron)	Nuytsia)	Macrosolen)	((Atkinsonia	Peraxilla)	((Ligaria	Tristerix)	(Tripodanthus	Struthanthus)))))))	(Ileostylus	Muellerina))	Benthamina)))	Taxillus))	Dendrophthoe	Decaisnina);
(Dendrophthoe	(Bakerella	((Helixanthera	(((Tapinanthus	Englerina)	(Agelanthus	Moquiniella))	(Taxillus	Scurrula)))	(((Loranthus	Muellerina)	Ileostylus)	(((Tupeia	(((Macrosolen	(Atkinsonia	Tripodanthus))	(Tristerix	Struthanthus))	((Peraxilla	(Nuytsia	Gaiadendron))	Ligaria)))	Desmaria)	((Cecarria	Notanthera)	(Amyema	Benthamina))))))	Decaisnina);
(Dendrophthoe	(Bakerella	(((Moquiniella	(Englerina	Agelanthus))	((Tapinanthus	Taxillus)	(Scurrula	Helixanthera)))	(((Loranthus	Cecarria)	(Notanthera	(Amyema	Benthamina)))	((((Ligaria	Tristerix)	(((Struthanthus	(Nuytsia	Macrosolen))	Tripodanthus)	((((Peraxilla	Gaiadendron)	Atkinsonia)	Tupeia)	Desmaria)))	Ileostylus)	Muellerina))))	Decaisnina);
(Dendrophthoe	(((((Englerina	Tapinanthus)	(Moquiniella	Agelanthus))	((Scurrula	Taxillus)	Helixanthera))	((Amyema	Benthamina)	((Cecarria	Notanthera)	(Loranthus	(((Ligaria	Tristerix)	(((Struthanthus	Tripodanthus)	((Gaiadendron	Nuytsia)	Macrosolen))	(Tupeia	(Desmaria	(Atkinsonia	Peraxilla)))))	(Ileostylus	Muellerina))))))	Bakerella)	Decaisnina);
(Dendrophthoe	(((Taxillus	(Helixanthera	Scurrula))	(((Moquiniella	(Englerina	Agelanthus))	Tapinanthus)	((Amyema	Benthamina)	((Cecarria	Notanthera)	(Loranthus	(((Ligaria	Tristerix)	(((Gaiadendron	Macrosolen)	((Struthanthus	Tripodanthus)	(Atkinsonia	Peraxilla)))	(Tupeia	(Nuytsia	Desmaria))))	(Ileostylus	Muellerina)))))))	Bakerella)	Decaisnina);
(Dendrophthoe	(((Helixanthera	((Moquiniella	(Englerina	Agelanthus))	((Taxillus	Tapinanthus)	Scurrula)))	((Amyema	Benthamina)	((Cecarria	Notanthera)	(Loranthus	((Desmaria	((((Struthanthus	Tripodanthus)	Tupeia)	(((Ligaria	Peraxilla)	(Nuytsia	(Gaiadendron	Macrosolen)))	Tristerix))	Atkinsonia))	(Ileostylus	Muellerina))))))	Bakerella)	Decaisnina);
(Dendrophthoe	((Bakerella	Taxillus)	(((Helixanthera	((Englerina	(Agelanthus	Moquiniella))	Tapinanthus))	Scurrula)	((Amyema	Benthamina)	(((Loranthus	(Ileostylus	Muellerina))	((Macrosolen	(Atkinsonia	((((Ligaria	Peraxilla)	Gaiadendron)	Tristerix)	(Struthanthus	Tripodanthus))))	((Nuytsia	Desmaria)	Tupeia)))	(Cecarria	Notanthera)))))	Decaisnina);
(Dendrophthoe	(Bakerella	(((((Agelanthus	Englerina)	Tapinanthus)	Moquiniella)	((Taxillus	Scurrula)	Helixanthera))	((Amyema	Benthamina)	(((Ileostylus	Muellerina)	((((Nuytsia	Desmaria)	(((Macrosolen	(Peraxilla	Gaiadendron))	Atkinsonia)	(Struthanthus	Tripodanthus)))	Tupeia)	(Ligaria	Tristerix)))	(Loranthus	(Cecarria	Notanthera))))))	Decaisnina);
(Dendrophthoe	(Taxillus	((Scurrula	(((Amyema	Benthamina)	((Loranthus	(((Nuytsia	Desmaria)	(Tupeia	((Tristerix	((((Ligaria	Peraxilla)	Gaiadendron)	Atkinsonia)	(Struthanthus	Tripodanthus)))	Macrosolen)))	(Ileostylus	Muellerina)))	(Cecarria	Notanthera)))	(Bakerella	((Englerina	Tapinanthus)	(Agelanthus	Moquiniella)))))	Helixanthera))	Decaisnina);
(Dendrophthoe	(((Amyema	Benthamina)	((Loranthus	(Ileostylus	(Muellerina	((Ligaria	Tristerix)	(((Struthanthus	Tripodanthus)	(Peraxilla	(Macrosolen	(Gaiadendron	Nuytsia))))	(Atkinsonia	(Desmaria	Tupeia)))))))	(Cecarria	Notanthera)))	((Bakerella	(Moquiniella	((Englerina	Tapinanthus)	Agelanthus)))	(Helixanthera	(Scurrula	Taxillus))))	Decaisnina);
(Dendrophthoe	(((((Nuytsia	Desmaria)	(((Atkinsonia	((Gaiadendron	((Tristerix	Muellerina)	Ligaria))	((Struthanthus	Tripodanthus)	Peraxilla)))	Macrosolen)	(Tupeia	Ileostylus)))	(((Cecarria	Loranthus)	Benthamina)	Notanthera))	Amyema)	((Bakerella	(Moquiniella	((Englerina	Tapinanthus)	Agelanthus)))	(Scurrula	(Taxillus	Helixanthera))))	Decaisnina);
(((((Loranthus	((Tupeia	(((((Struthanthus	Tripodanthus)	Atkinsonia)	(Gaiadendron	(Ligaria	Peraxilla)))	Macrosolen)	(((Notanthera	Cecarria)	Nuytsia)	Desmaria)))	(Ileostylus	Muellerina)))	Tristerix)	(Amyema	Benthamina))	(Bakerella	(Helixanthera	(((Taxillus	((Englerina	Tapinanthus)	Agelanthus))	Scurrula)	Moquiniella))))	Dendrophthoe	Decaisnina);
((Taxillus	(((((((((((Atkinsonia	(Tupeia	(Gaiadendron	Peraxilla)))	(Nuytsia	Desmaria))	(Tristerix	Tripodanthus))	(Macrosolen	Struthanthus))	Ligaria)	(Ileostylus	Muellerina))	(Cecarria	Loranthus))	Notanthera)	(Amyema	Benthamina))	(Bakerella	(Moquiniella	(Agelanthus	(Englerina	Tapinanthus)))))	(Helixanthera	Scurrula)))	Dendrophthoe	Decaisnina);
((Taxillus	(((((((((Nuytsia	Desmaria)	Tupeia)	Macrosolen)	((((Struthanthus	Tripodanthus)	Tristerix)	Atkinsonia)	(Gaiadendron	(Ligaria	Peraxilla))))	(Ileostylus	Muellerina))	(Cecarria	Loranthus))	Notanthera)	(Amyema	Benthamina))	(Scurrula	((Bakerella	((Englerina	Tapinanthus)	(Moquiniella	Agelanthus)))	Helixanthera))))	Dendrophthoe	Decaisnina);
(((Taxillus	(((Scurrula	(Agelanthus	(Englerina	Tapinanthus)))	Helixanthera)	(((((((Ligaria	Tristerix)	(((Tupeia	Atkinsonia)	(Struthanthus	Tripodanthus))	((Macrosolen	(Gaiadendron	Peraxilla))	(Nuytsia	Desmaria))))	(Ileostylus	Muellerina))	(Cecarria	Loranthus))	Notanthera)	(Amyema	Benthamina))	Bakerella)))	Moquiniella)	Dendrophthoe	Decaisnina);
((Bakerella	((((Moquiniella	(Tapinanthus	(Agelanthus	Englerina)))	(Helixanthera	Scurrula))	(((Amyema	(((Ligaria	((Tupeia	(Nuytsia	Desmaria))	((((Gaiadendron	Peraxilla)	(Tristerix	Tripodanthus))	Atkinsonia)	(Macrosolen	Struthanthus))))	(Ileostylus	Muellerina))	(Cecarria	Loranthus)))	Notanthera)	Benthamina))	Taxillus))	Dendrophthoe	Decaisnina);
((((Moquiniella	(Agelanthus	(Englerina	Tapinanthus)))	(Helixanthera	(Taxillus	Scurrula)))	(((Benthamina	Amyema)	((((Gaiadendron	((Ligaria	Peraxilla)	((Struthanthus	(((Atkinsonia	(Tristerix	Tripodanthus))	(Nuytsia	Desmaria))	Tupeia))	Macrosolen)))	(Ileostylus	Muellerina))	Loranthus)	(Cecarria	Notanthera)))	Bakerella))	Dendrophthoe	Decaisnina);
((((Helixanthera	(Taxillus	Scurrula))	(Bakerella	(Moquiniella	(Agelanthus	(Englerina	Tapinanthus)))))	(Amyema	(((((Nuytsia	Desmaria)	((Tupeia	(Atkinsonia	((Macrosolen	Gaiadendron)	(Ligaria	Peraxilla))))	(Tripodanthus	Struthanthus)))	Tristerix)	(Ileostylus	Muellerina))	((Benthamina	(Cecarria	Loranthus))	Notanthera))))	Dendrophthoe	Decaisnina);
(((((((Nuytsia	Desmaria)	((((Gaiadendron	((Ligaria	Peraxilla)	((Tripodanthus	Struthanthus)	Atkinsonia)))	Tristerix)	Macrosolen)	Tupeia))	(Ileostylus	Muellerina))	((Cecarria	Loranthus)	Notanthera))	((Helixanthera	(Taxillus	Scurrula))	Amyema))	(Benthamina	(Bakerella	(Moquiniella	(Agelanthus	(Englerina	Tapinanthus))))))	Dendrophthoe	Decaisnina);
(Dendrophthoe	((Taxillus	((((((Cecarria	Notanthera)	Loranthus)	(((Nuytsia	Desmaria)	(((((Tripodanthus	Struthanthus)	(Atkinsonia	(Ligaria	(Peraxilla	Gaiadendron))))	Tristerix)	Macrosolen)	Tupeia))	(Ileostylus	Muellerina)))	(Benthamina	Amyema))	(Moquiniella	(Tapinanthus	(Agelanthus	Englerina))))	(Scurrula	Helixanthera)))	Bakerella)	Decaisnina);
(Dendrophthoe	((((((Cecarria	Notanthera)	Loranthus)	(((Nuytsia	Desmaria)	(Atkinsonia	((Tripodanthus	Struthanthus)	(Tupeia	(Tristerix	(Gaiadendron	((Peraxilla	Ligaria)	Macrosolen)))))))	(Ileostylus	Muellerina)))	(Benthamina	Amyema))	(((Agelanthus	Moquiniella)	(Tapinanthus	Englerina))	((Taxillus	Scurrula)	Helixanthera)))	Bakerella)	Decaisnina);
((Bakerella	(((Benthamina	Amyema)	(((Ileostylus	Muellerina)	(Cecarria	Loranthus))	((((Desmaria	Nuytsia)	Tupeia)	(((Peraxilla	(Atkinsonia	(Tripodanthus	Tristerix)))	(Gaiadendron	Struthanthus))	Macrosolen))	(Ligaria	Notanthera))))	((Helixanthera	((Englerina	Tapinanthus)	(Agelanthus	Moquiniella)))	(Taxillus	Scurrula))))	Dendrophthoe	Decaisnina);
((Bakerella	(((Cecarria	(Benthamina	Amyema))	(((Muellerina	Ileostylus)	Loranthus)	(Tristerix	(((Struthanthus	Tripodanthus)	(Tupeia	(Desmaria	Atkinsonia)))	((Ligaria	Peraxilla)	((Notanthera	Macrosolen)	(Gaiadendron	Nuytsia)))))))	((Moquiniella	((Englerina	Tapinanthus)	Agelanthus))	((Taxillus	Scurrula)	Helixanthera))))	Dendrophthoe	Decaisnina);
(((Moquiniella	Bakerella)	(((Taxillus	(Tapinanthus	(Agelanthus	Englerina)))	(Scurrula	Helixanthera))	(((Macrosolen	(((Tristerix	(((Gaiadendron	(Ligaria	Peraxilla))	Nuytsia)	((Struthanthus	Tripodanthus)	Atkinsonia)))	Desmaria)	Tupeia))	Loranthus)	((Muellerina	Ileostylus)	((Notanthera	Cecarria)	(Benthamina	Amyema))))))	Dendrophthoe	Decaisnina);
(((((Helixanthera	(Tapinanthus	(Moquiniella	(Agelanthus	Englerina))))	(Scurrula	Taxillus))	(((Notanthera	Cecarria)	(Benthamina	Amyema))	(((Muellerina	Ileostylus)	(Tupeia	((Macrosolen	(Tristerix	(Gaiadendron	((Ligaria	Peraxilla)	((Struthanthus	Tripodanthus)	Atkinsonia)))))	(Nuytsia	Desmaria))))	Loranthus)))	Bakerella)	Dendrophthoe	Decaisnina);
((((((Notanthera	Cecarria)	((Loranthus	(Muellerina	Ileostylus))	(Desmaria	(Tupeia	(Macrosolen	((Atkinsonia	((Struthanthus	Tripodanthus)	((Ligaria	Peraxilla)	(Nuytsia	Gaiadendron))))	Tristerix))))))	Amyema)	Benthamina)	(Bakerella	((Helixanthera	((Agelanthus	Moquiniella)	(Englerina	Tapinanthus)))	(Scurrula	Taxillus))))	Dendrophthoe	Decaisnina);
((Bakerella	(((Helixanthera	(Moquiniella	((Agelanthus	Englerina)	Tapinanthus)))	(Scurrula	Taxillus))	((((Cecarria	Loranthus)	(Muellerina	Ileostylus))	(Notanthera	(Desmaria	(Tupeia	(Macrosolen	(((Peraxilla	(Nuytsia	Gaiadendron))	(Atkinsonia	Tripodanthus))	(Struthanthus	(Ligaria	Tristerix))))))))	(Amyema	Benthamina))))	Dendrophthoe	Decaisnina);
((Bakerella	(((Helixanthera	((Taxillus	Tapinanthus)	(Moquiniella	(Agelanthus	Englerina))))	Scurrula)	(((Cecarria	Loranthus)	((Muellerina	Ileostylus)	((Tupeia	((((Macrosolen	(Notanthera	Nuytsia))	(Tripodanthus	Struthanthus))	((Peraxilla	Gaiadendron)	Atkinsonia))	(Tristerix	Ligaria)))	Desmaria)))	(Amyema	Benthamina))))	Dendrophthoe	Decaisnina);
(((((Notanthera	(Desmaria	(Tupeia	((Nuytsia	((Tristerix	(Tripodanthus	Struthanthus))	(((Ligaria	Peraxilla)	Gaiadendron)	Atkinsonia)))	Macrosolen))))	((Cecarria	Loranthus)	(Muellerina	Ileostylus)))	(Helixanthera	(Amyema	Benthamina)))	((Taxillus	Tapinanthus)	(Scurrula	(Bakerella	(Moquiniella	(Agelanthus	Englerina))))))	Dendrophthoe	Decaisnina);
((((((Muellerina	Ileostylus)	((Notanthera	(((Desmaria	(Tupeia	((Tripodanthus	Struthanthus)	((Tristerix	((Ligaria	Peraxilla)	Gaiadendron))	Atkinsonia))))	Macrosolen)	Nuytsia))	(Cecarria	Loranthus)))	(Amyema	Benthamina))	((Helixanthera	(Bakerella	(Moquiniella	(Agelanthus	Englerina))))	Scurrula))	(Taxillus	Tapinanthus))	Dendrophthoe	Decaisnina);
((((((Muellerina	Ileostylus)	((Notanthera	((Desmaria	(Tupeia	(Macrosolen	(((Tristerix	(Peraxilla	Gaiadendron))	(Atkinsonia	(Tripodanthus	Struthanthus)))	Ligaria))))	Nuytsia))	(Cecarria	Loranthus)))	(Amyema	Benthamina))	Bakerella)	((Helixanthera	Scurrula)	(Taxillus	((Moquiniella	(Agelanthus	Englerina))	Tapinanthus))))	Dendrophthoe	Decaisnina);
(Dendrophthoe	((Bakerella	(((Englerina	Tapinanthus)	(Moquiniella	Agelanthus))	((Scurrula	Taxillus)	Helixanthera)))	((((Tupeia	((Macrosolen	(((Atkinsonia	(((Struthanthus	Tripodanthus)	Gaiadendron)	Peraxilla))	Tristerix)	Ligaria))	(Nuytsia	Desmaria)))	(Ileostylus	Muellerina))	(Notanthera	(Loranthus	Cecarria)))	(Amyema	Benthamina)))	Decaisnina);
(Dendrophthoe	((((((((Loranthus	(Ileostylus	Muellerina))	Amyema)	(((Nuytsia	Desmaria)	(Tupeia	(((Struthanthus	Tripodanthus)	(Atkinsonia	(Tristerix	(Gaiadendron	(Peraxilla	Ligaria)))))	Macrosolen)))	Notanthera))	Cecarria)	Benthamina)	(((Englerina	Tapinanthus)	(Moquiniella	Agelanthus))	(Scurrula	Helixanthera)))	Taxillus)	Bakerella)	Decaisnina);
(Dendrophthoe	((((((((Nuytsia	Desmaria)	(Tupeia	(Macrosolen	(Notanthera	(Gaiadendron	((Struthanthus	Tripodanthus)	(Atkinsonia	(Peraxilla	Ligaria))))))))	(Ileostylus	Muellerina))	(Cecarria	Loranthus))	Tristerix)	(Amyema	Benthamina))	((Helixanthera	(Taxillus	Scurrula))	(Moquiniella	(Agelanthus	(Englerina	Tapinanthus)))))	Bakerella)	Decaisnina);
(Dendrophthoe	((((Amyema	((Notanthera	(Desmaria	((Tupeia	Macrosolen)	(Tristerix	(((Struthanthus	Tripodanthus)	(Atkinsonia	(Peraxilla	Ligaria)))	(Nuytsia	Gaiadendron))))))	((Ileostylus	Muellerina)	(Cecarria	Loranthus))))	Benthamina)	((Helixanthera	(Taxillus	Scurrula))	((Englerina	Tapinanthus)	(Moquiniella	Agelanthus))))	Bakerella)	Decaisnina);
(Dendrophthoe	(((((Cecarria	Loranthus)	((Notanthera	((Nuytsia	Desmaria)	(Tupeia	((Struthanthus	(Atkinsonia	(Tristerix	(Macrosolen	Tripodanthus))))	(Gaiadendron	(Peraxilla	Ligaria))))))	(Ileostylus	Muellerina)))	(Benthamina	Amyema))	(Helixanthera	((Taxillus	Scurrula)	((Englerina	Tapinanthus)	(Moquiniella	Agelanthus)))))	Bakerella)	Decaisnina);
(Dendrophthoe	(((((Agelanthus	Englerina)	Tapinanthus)	Moquiniella)	(((Amyema	(((Notanthera	((Nuytsia	Desmaria)	(Tupeia	(Atkinsonia	(((Macrosolen	Gaiadendron)	(Peraxilla	Ligaria))	(Tristerix	(Tripodanthus	Struthanthus)))))))	(Ileostylus	Muellerina))	(Cecarria	Loranthus)))	Benthamina)	((Helixanthera	Taxillus)	Scurrula)))	Bakerella)	Decaisnina);
(Dendrophthoe	(Moquiniella	(((((((Notanthera	((Nuytsia	Desmaria)	(Gaiadendron	(Struthanthus	(Tupeia	((Atkinsonia	(Macrosolen	(Tristerix	Tripodanthus)))	(Peraxilla	Ligaria)))))))	(Ileostylus	Muellerina))	(Cecarria	Loranthus))	(Benthamina	Amyema))	(Agelanthus	Bakerella))	((Helixanthera	Taxillus)	Scurrula))	(Tapinanthus	Englerina)))	Decaisnina);
(Dendrophthoe	((Bakerella	((Scurrula	Taxillus)	((Moquiniella	((Tapinanthus	Englerina)	Agelanthus))	Helixanthera)))	(((Notanthera	((Nuytsia	Desmaria)	(Tupeia	((Atkinsonia	(((Gaiadendron	(Peraxilla	Ligaria))	Macrosolen)	Tristerix))	(Struthanthus	Tripodanthus)))))	((Ileostylus	Muellerina)	(Cecarria	Loranthus)))	(Benthamina	Amyema)))	Decaisnina);
(Dendrophthoe	(Bakerella	((((((Tapinanthus	Englerina)	(Agelanthus	Moquiniella))	Helixanthera)	Scurrula)	(((Notanthera	((Nuytsia	Desmaria)	(Tupeia	((((Atkinsonia	Peraxilla)	((Ligaria	Tristerix)	(Struthanthus	Tripodanthus)))	Gaiadendron)	Macrosolen))))	((Ileostylus	Muellerina)	(Cecarria	Loranthus)))	(Benthamina	Amyema)))	Taxillus))	Decaisnina);
(Dendrophthoe	(((Amyema	((Ileostylus	Muellerina)	((Cecarria	Loranthus)	((((Struthanthus	Tripodanthus)	(Tupeia	((Atkinsonia	(Notanthera	((Macrosolen	Peraxilla)	Gaiadendron)))	(Nuytsia	Desmaria))))	Tristerix)	Ligaria))))	(Benthamina	Bakerella))	(((Tapinanthus	Englerina)	(Agelanthus	Moquiniella))	(Helixanthera	(Taxillus	Scurrula))))	Decaisnina);
(((((((Nuytsia	Desmaria)	(Tupeia	(((Struthanthus	Tripodanthus)	((Atkinsonia	(Gaiadendron	Peraxilla))	(Ligaria	Tristerix)))	Macrosolen)))	Notanthera)	((Muellerina	Ileostylus)	(Cecarria	Loranthus)))	(Amyema	Benthamina))	((Helixanthera	((Taxillus	Scurrula)	((Englerina	Tapinanthus)	(Moquiniella	Agelanthus))))	Bakerella))	Dendrophthoe	Decaisnina);
((((Moquiniella	(Scurrula	(Agelanthus	(Taxillus	(Englerina	Tapinanthus)))))	(Helixanthera	((((((((Nuytsia	Desmaria)	(Tupeia	Macrosolen))	(Gaiadendron	((Peraxilla	(Struthanthus	Tripodanthus))	Atkinsonia)))	(Ligaria	Tristerix))	(Muellerina	Ileostylus))	(Cecarria	Loranthus))	Notanthera)	(Amyema	Benthamina))))	Bakerella)	Dendrophthoe	Decaisnina);
((Taxillus	(Bakerella	((Scurrula	((Moquiniella	Agelanthus)	((Englerina	Tapinanthus)	Helixanthera)))	((Amyema	(((Tupeia	((Macrosolen	((Struthanthus	Tripodanthus)	(Atkinsonia	(Tristerix	((Ligaria	Peraxilla)	Gaiadendron)))))	(Nuytsia	Desmaria)))	(Muellerina	Ileostylus))	(Notanthera	(Cecarria	Loranthus))))	Benthamina))))	Dendrophthoe	Decaisnina);
((Bakerella	(((Taxillus	Scurrula)	(((Englerina	(Moquiniella	Agelanthus))	Tapinanthus)	Helixanthera))	(((Desmaria	((((Muellerina	Ileostylus)	Tupeia)	(Macrosolen	((((Struthanthus	Tripodanthus)	(Peraxilla	(Tristerix	Ligaria)))	Atkinsonia)	Gaiadendron)))	Nuytsia))	(Notanthera	(Cecarria	Loranthus)))	(Benthamina	Amyema))))	Dendrophthoe	Decaisnina);
((Bakerella	(((Moquiniella	(Agelanthus	(Tapinanthus	Englerina)))	(Helixanthera	(Taxillus	Scurrula)))	(((Cecarria	Loranthus)	((((Tupeia	(Macrosolen	((((Atkinsonia	(Peraxilla	Ligaria))	(Struthanthus	Tripodanthus))	Gaiadendron)	Tristerix)))	(Nuytsia	Desmaria))	Notanthera)	(Muellerina	Ileostylus)))	(Benthamina	Amyema))))	Dendrophthoe	Decaisnina);
((Bakerella	(((Scurrula	(((Moquiniella	(Agelanthus	Englerina))	Tapinanthus)	Helixanthera))	(((((Tupeia	(Macrosolen	((((Peraxilla	Ligaria)	((Struthanthus	Tripodanthus)	Atkinsonia))	Gaiadendron)	Tristerix)))	(Nuytsia	Desmaria))	(Muellerina	Ileostylus))	(Notanthera	(Cecarria	Loranthus)))	(Benthamina	Amyema)))	Taxillus))	Dendrophthoe	Decaisnina);
((Bakerella	(((Scurrula	(((Moquiniella	Agelanthus)	(Englerina	Tapinanthus))	Helixanthera))	(((Muellerina	Ileostylus)	(Cecarria	Loranthus))	((Benthamina	Amyema)	((Tupeia	(Macrosolen	(Atkinsonia	((Tristerix	Ligaria)	((Struthanthus	Tripodanthus)	(Peraxilla	(Notanthera	(Nuytsia	Gaiadendron))))))))	Desmaria))))	Taxillus))	Dendrophthoe	Decaisnina);
((Bakerella	(((Taxillus	Scurrula)	(Moquiniella	((Agelanthus	(Englerina	Tapinanthus))	Helixanthera)))	(Amyema	((((Cecarria	Loranthus)	(Muellerina	Ileostylus))	Benthamina)	((((Tupeia	(Macrosolen	(((Atkinsonia	(Gaiadendron	(Ligaria	Peraxilla)))	(Struthanthus	Tripodanthus))	Tristerix)))	Desmaria)	Nuytsia)	Notanthera)))))	Dendrophthoe	Decaisnina);
((Bakerella	(((Helixanthera	(Taxillus	Scurrula))	(((Englerina	Tapinanthus)	Agelanthus)	Moquiniella))	(((Loranthus	(Muellerina	Ileostylus))	((Notanthera	Cecarria)	(((((Ligaria	Peraxilla)	(((Struthanthus	Tripodanthus)	Tristerix)	Atkinsonia))	(Desmaria	Tupeia))	(Gaiadendron	Nuytsia))	Macrosolen)))	(Amyema	Benthamina))))	Dendrophthoe	Decaisnina);
((Bakerella	(((Helixanthera	(Taxillus	Scurrula))	(((Englerina	Agelanthus)	Moquiniella)	Tapinanthus))	(((Notanthera	Cecarria)	(Loranthus	((Muellerina	Ileostylus)	(((Desmaria	Tupeia)	((Peraxilla	((((Macrosolen	Nuytsia)	Gaiadendron)	Struthanthus)	Tripodanthus))	Atkinsonia))	(Ligaria	Tristerix)))))	(Amyema	Benthamina))))	Dendrophthoe	Decaisnina);
(Dendrophthoe	(((((Benthamina	Amyema)	((((Desmaria	Tupeia)	((Struthanthus	Tripodanthus)	(Atkinsonia	((Ligaria	Tristerix)	((Macrosolen	((Gaiadendron	Nuytsia)	Notanthera))	Peraxilla)))))	(Ileostylus	Muellerina))	(Cecarria	Loranthus)))	(Scurrula	(Helixanthera	((Agelanthus	Moquiniella)	(Englerina	Tapinanthus)))))	Taxillus)	Bakerella)	Decaisnina);
(Dendrophthoe	((((Agelanthus	Moquiniella)	(Englerina	Tapinanthus))	((Scurrula	(Helixanthera	Taxillus))	((Benthamina	Amyema)	(((((((Struthanthus	(Macrosolen	(Gaiadendron	Nuytsia)))	((Atkinsonia	(Tristerix	Tripodanthus))	(Peraxilla	Ligaria)))	Tupeia)	Desmaria)	(Ileostylus	Muellerina))	(Cecarria	Loranthus))	Notanthera))))	Bakerella)	Decaisnina);
(Dendrophthoe	((((Benthamina	Amyema)	((Notanthera	(((Tripodanthus	Struthanthus)	(Macrosolen	(Gaiadendron	Nuytsia)))	(((Tupeia	Desmaria)	(Ligaria	Tristerix))	(Peraxilla	Atkinsonia))))	((Ileostylus	Muellerina)	(Cecarria	Loranthus))))	((Moquiniella	((Englerina	Tapinanthus)	Agelanthus))	(Helixanthera	(Taxillus	Scurrula))))	Bakerella)	Decaisnina);
(Dendrophthoe	(((Benthamina	Amyema)	((Cecarria	Notanthera)	((((Tripodanthus	Struthanthus)	(Macrosolen	(Gaiadendron	Nuytsia)))	((Tupeia	(Atkinsonia	Desmaria))	((Ligaria	Tristerix)	Peraxilla)))	((Ileostylus	Muellerina)	Loranthus))))	(Taxillus	(Scurrula	((Bakerella	(Agelanthus	(Moquiniella	(Englerina	Tapinanthus))))	Helixanthera))))	Decaisnina);
(Dendrophthoe	(Moquiniella	((((Benthamina	Amyema)	((((((Atkinsonia	(((Ligaria	Tristerix)	Peraxilla)	(Gaiadendron	(Tripodanthus	Struthanthus))))	Macrosolen)	(Tupeia	(Nuytsia	Desmaria)))	Notanthera)	(Cecarria	Loranthus))	(Ileostylus	Muellerina)))	((Taxillus	(Agelanthus	(Englerina	Tapinanthus)))	Bakerella))	(Scurrula	Helixanthera)))	Decaisnina);
(Dendrophthoe	(((Benthamina	(Amyema	(((Cecarria	Loranthus)	(Ileostylus	Muellerina))	((((Atkinsonia	(Tripodanthus	Peraxilla))	((Tupeia	Desmaria)	(Ligaria	Tristerix)))	Struthanthus)	(((Gaiadendron	Nuytsia)	Notanthera)	Macrosolen)))))	(((Scurrula	Taxillus)	((Moquiniella	Agelanthus)	(Englerina	Tapinanthus)))	Helixanthera))	Bakerella)	Decaisnina);
(Dendrophthoe	(Taxillus	((((Bakerella	(Moquiniella	(Agelanthus	(Englerina	Tapinanthus))))	Scurrula)	Helixanthera)	(Benthamina	(Amyema	(((Nuytsia	Notanthera)	((((Gaiadendron	Peraxilla)	((Tristerix	Ligaria)	(Ileostylus	Muellerina)))	((Atkinsonia	(Tripodanthus	Desmaria))	Tupeia))	(Struthanthus	Macrosolen)))	(Cecarria	Loranthus))))))	Decaisnina);
(Dendrophthoe	((((((Englerina	Tapinanthus)	Agelanthus)	Moquiniella)	((Taxillus	Scurrula)	Helixanthera))	(Benthamina	(Amyema	(((Cecarria	Loranthus)	(Ileostylus	Muellerina))	((Macrosolen	((Gaiadendron	Nuytsia)	Notanthera))	((Tupeia	((((Tristerix	Ligaria)	Peraxilla)	Atkinsonia)	Desmaria))	(Tripodanthus	Struthanthus)))))))	Bakerella)	Decaisnina);
(Dendrophthoe	(((Scurrula	(Helixanthera	((Bakerella	(Agelanthus	Moquiniella))	(Englerina	Tapinanthus))))	(((Ileostylus	Muellerina)	((((Macrosolen	(Tupeia	((((Tripodanthus	Struthanthus)	(Gaiadendron	(Ligaria	Peraxilla)))	Atkinsonia)	Tristerix)))	(Nuytsia	Desmaria))	Notanthera)	(Cecarria	Loranthus)))	(Benthamina	Amyema)))	Taxillus)	Decaisnina);
(Dendrophthoe	(Bakerella	((Moquiniella	(Agelanthus	(Englerina	Tapinanthus)))	((Helixanthera	(Scurrula	Taxillus))	((Benthamina	Amyema)	((Ileostylus	Muellerina)	(((Nuytsia	(((Tristerix	(Atkinsonia	((Tripodanthus	Struthanthus)	(Gaiadendron	(Ligaria	Peraxilla)))))	(Desmaria	Tupeia))	Macrosolen))	Notanthera)	(Cecarria	Loranthus)))))))	Decaisnina);
(Dendrophthoe	(Taxillus	((Helixanthera	((Bakerella	((Englerina	Tapinanthus)	(Agelanthus	Moquiniella)))	Scurrula))	(((Cecarria	Loranthus)	(((Notanthera	(Atkinsonia	(Tupeia	(((Tripodanthus	Struthanthus)	((Macrosolen	Gaiadendron)	Peraxilla))	(Nuytsia	Desmaria)))))	(Ligaria	Tristerix))	(Ileostylus	Muellerina)))	(Amyema	Benthamina))))	Decaisnina);
(Dendrophthoe	(((Tapinanthus	((Agelanthus	Moquiniella)	Englerina))	((Scurrula	(Helixanthera	Taxillus))	((((Benthamina	Amyema)	Cecarria)	Notanthera)	((((((Tripodanthus	Struthanthus)	(((Gaiadendron	(Ligaria	Peraxilla))	Tristerix)	Atkinsonia))	(Tupeia	(Nuytsia	Desmaria)))	Macrosolen)	(Ileostylus	Muellerina))	Loranthus))))	Bakerella)	Decaisnina);
(Dendrophthoe	(((Helixanthera	((Moquiniella	(Agelanthus	(Tapinanthus	Englerina)))	(Taxillus	Scurrula)))	((Amyema	((((((Tripodanthus	Struthanthus)	((((Notanthera	Macrosolen)	Gaiadendron)	(Ligaria	Peraxilla))	Atkinsonia))	Tristerix)	(Tupeia	(Nuytsia	Desmaria)))	(Ileostylus	Muellerina))	(Cecarria	Loranthus)))	Benthamina))	Bakerella)	Decaisnina);
(Dendrophthoe	(((((Tapinanthus	Englerina)	(Moquiniella	Agelanthus))	(Scurrula	(Benthamina	(Helixanthera	((Notanthera	((((((((Tripodanthus	Struthanthus)	Tupeia)	(((Peraxilla	Gaiadendron)	Macrosolen)	Atkinsonia))	(Nuytsia	Desmaria))	Tristerix)	Ligaria)	(Ileostylus	Muellerina))	(Cecarria	Loranthus)))	Amyema)))))	Bakerella)	Taxillus)	Decaisnina);
(Dendrophthoe	(((((Taxillus	Scurrula)	Helixanthera)	((Tapinanthus	Englerina)	(Moquiniella	Agelanthus)))	(Benthamina	(((((Notanthera	((Tupeia	(Nuytsia	Desmaria))	((Tripodanthus	Struthanthus)	(((Tristerix	Ligaria)	(Peraxilla	(Gaiadendron	Macrosolen)))	Atkinsonia))))	Muellerina)	(Cecarria	Loranthus))	Ileostylus)	Amyema)))	Bakerella)	Decaisnina);
(Dendrophthoe	((((((Tapinanthus	Englerina)	(Bakerella	(Moquiniella	Agelanthus)))	Scurrula)	Helixanthera)	((Benthamina	(((Ileostylus	Muellerina)	(((((((Macrosolen	(Peraxilla	Gaiadendron))	Atkinsonia)	Tupeia)	(Tripodanthus	Struthanthus))	(Nuytsia	Desmaria))	Tristerix)	Ligaria))	((Notanthera	Cecarria)	Loranthus)))	Amyema))	Taxillus)	Decaisnina);
(Dendrophthoe	((Taxillus	(((Amyema	(((Notanthera	Cecarria)	((Tristerix	((((Atkinsonia	Peraxilla)	(Tripodanthus	Struthanthus))	Gaiadendron)	Ligaria))	((Tupeia	(Nuytsia	Desmaria))	Macrosolen)))	(Loranthus	(Ileostylus	Muellerina))))	Benthamina)	((Agelanthus	((Tapinanthus	Englerina)	Moquiniella))	(Helixanthera	Scurrula))))	Bakerella)	Decaisnina);
(Dendrophthoe	(((Amyema	(((Ileostylus	Muellerina)	(((Atkinsonia	(((((Ligaria	Peraxilla)	Gaiadendron)	Macrosolen)	(Tristerix	(Tripodanthus	Struthanthus)))	Tupeia))	Desmaria)	Nuytsia))	(Notanthera	(Loranthus	Cecarria))))	Benthamina)	(((Helixanthera	Scurrula)	Taxillus)	(Bakerella	(Moquiniella	(Agelanthus	(Tapinanthus	Englerina))))))	Decaisnina);
(Dendrophthoe	((Benthamina	((((Loranthus	(Ileostylus	Muellerina))	(Ligaria	((((Tupeia	(Tripodanthus	Struthanthus))	Atkinsonia)	((Macrosolen	(Peraxilla	Gaiadendron))	(Desmaria	Nuytsia)))	Tristerix)))	Amyema)	(Cecarria	Notanthera)))	((Helixanthera	((Scurrula	Taxillus)	((Tapinanthus	Englerina)	(Moquiniella	Agelanthus))))	Bakerella))	Decaisnina);
(Dendrophthoe	(((Bakerella	(((Amyema	Benthamina)	(((((Tupeia	(Desmaria	Nuytsia))	((Atkinsonia	(((Tristerix	Ligaria)	(Peraxilla	Gaiadendron))	(Tripodanthus	Struthanthus)))	Macrosolen))	(Ileostylus	Muellerina))	Notanthera)	(Cecarria	Loranthus)))	(Helixanthera	Scurrula)))	(Taxillus	((Tapinanthus	Englerina)	Agelanthus)))	Moquiniella)	Decaisnina);
