# Supplementary material for: Evolution of pollen morphology in Loranthaceae
Source: Grana. 2017 Feb 20;57(1-2):16–116. doi: 10.1080/00173134.2016.1261939 (PMC5771552; doi:10.1080/00173134.2016.1261939)
Supplement: Grimsson et al. Online supplementary material [file SGRA_A_1261939_SM9964.zip › ML/RAxML_bootstrap.conc.red.25S]

((Peraxilla	(Notanthera	(Ligaria	((((Desmaria	Struthanthus)	Tripodanthus)	(Gaiadendron	(((Tristerix	Nuytsia)	Tupeia)	((Cecarria	Loranthus)	((Muellerina	Ileostylus)	((Amyema	Benthamina)	(Taxillus	(((Dendrophthoe	(Tapinanthus	Englerina))	Scurrula)	(Helixanthera	((Agelanthus	Bakerella)	Moquiniella))))))))))	Atkinsonia))))	Macrosolen	Decaisnina);
((Notanthera	(((((Struthanthus	Tripodanthus)	(Gaiadendron	(Tristerix	(Tupeia	(Nuytsia	((Cecarria	Loranthus)	((Muellerina	Ileostylus)	((Amyema	Benthamina)	(((Tapinanthus	Englerina)	((Agelanthus	Bakerella)	(Moquiniella	Helixanthera)))	(Dendrophthoe	(Scurrula	Taxillus)))))))))))	Atkinsonia)	(Desmaria	Ligaria))	Peraxilla))	Macrosolen	Decaisnina);
(Macrosolen	((Nuytsia	((((Desmaria	((Tristerix	Notanthera)	Struthanthus))	(Tripodanthus	Tupeia))	((((Cecarria	Loranthus)	(((Agelanthus	Bakerella)	(Moquiniella	Helixanthera))	(((Muellerina	Ileostylus)	(Scurrula	Taxillus))	((Dendrophthoe	(Amyema	Benthamina))	(Tapinanthus	Englerina)))))	Ligaria)	Atkinsonia))	Gaiadendron))	Peraxilla)	Decaisnina);
(Macrosolen	(((Tristerix	(Tupeia	((Cecarria	Loranthus)	((Muellerina	Ileostylus)	((Amyema	Benthamina)	(((Scurrula	Taxillus)	(Dendrophthoe	(Moquiniella	Helixanthera)))	((Agelanthus	Bakerella)	(Tapinanthus	Englerina))))))))	((Gaiadendron	Ligaria)	((Struthanthus	(Desmaria	(Nuytsia	Notanthera)))	(Atkinsonia	Tripodanthus))))	Peraxilla)	Decaisnina);
(Macrosolen	(((((Gaiadendron	(Tupeia	((((Dendrophthoe	(Scurrula	Taxillus))	((Agelanthus	(Moquiniella	Bakerella))	((Tapinanthus	Englerina)	Helixanthera)))	((Muellerina	Ileostylus)	(Amyema	Benthamina)))	(Cecarria	Loranthus))))	((Desmaria	(((Tristerix	Nuytsia)	Notanthera)	Struthanthus))	Tripodanthus))	Atkinsonia)	Ligaria)	Peraxilla)	Decaisnina);
(Macrosolen	((((((Struthanthus	(Desmaria	(Nuytsia	(Notanthera	Tristerix))))	Tripodanthus)	Atkinsonia)	Gaiadendron)	(Tupeia	((((((Agelanthus	(Moquiniella	Bakerella))	Dendrophthoe)	((Helixanthera	Scurrula)	Taxillus))	(Tapinanthus	Englerina))	((Muellerina	Ileostylus)	(Amyema	Benthamina)))	(Cecarria	(Ligaria	Loranthus)))))	Peraxilla)	Decaisnina);
(Macrosolen	((((Tristerix	Nuytsia)	((((Muellerina	Ileostylus)	((Amyema	Benthamina)	((Scurrula	((Tapinanthus	Englerina)	(Helixanthera	(Dendrophthoe	((Agelanthus	Bakerella)	Moquiniella)))))	Taxillus)))	(Cecarria	Loranthus))	(Tupeia	(Tripodanthus	((Notanthera	(Desmaria	(Ligaria	Atkinsonia)))	Struthanthus)))))	Gaiadendron)	Peraxilla)	Decaisnina);
((Macrosolen	((Gaiadendron	((Tristerix	Nuytsia)	(((Muellerina	Ileostylus)	((Amyema	Benthamina)	(((Scurrula	Taxillus)	((Moquiniella	Dendrophthoe)	Helixanthera))	((Tapinanthus	Englerina)	(Agelanthus	Bakerella)))))	(Tupeia	((Cecarria	(Ligaria	Loranthus))	((Tripodanthus	(Desmaria	Struthanthus))	Atkinsonia))))))	Peraxilla))	Notanthera	Decaisnina);
(Macrosolen	((((Tristerix	Nuytsia)	((((Muellerina	Ileostylus)	((Benthamina	(((Scurrula	((Moquiniella	Dendrophthoe)	Helixanthera))	((Tapinanthus	Englerina)	(Agelanthus	Bakerella)))	Amyema))	Taxillus))	(Cecarria	Loranthus))	((((Tripodanthus	((Notanthera	Desmaria)	Struthanthus))	Atkinsonia)	Ligaria)	Tupeia)))	Gaiadendron)	Peraxilla)	Decaisnina);
(Macrosolen	((((((Tupeia	Tripodanthus)	((Desmaria	((Tristerix	Notanthera)	Nuytsia))	Struthanthus))	(Gaiadendron	Ligaria))	Atkinsonia)	(((Muellerina	Ileostylus)	(((Tapinanthus	Englerina)	(((Dendrophthoe	Helixanthera)	(Agelanthus	(Moquiniella	Bakerella)))	(Scurrula	Taxillus)))	(Amyema	Benthamina)))	(Cecarria	Loranthus)))	Peraxilla)	Decaisnina);
(Macrosolen	((((((Tripodanthus	(Desmaria	Struthanthus))	((((Loranthus	Cecarria)	(((Benthamina	Amyema)	((((Agelanthus	Bakerella)	Moquiniella)	(Tapinanthus	Englerina))	(((Dendrophthoe	Scurrula)	Helixanthera)	Taxillus)))	(Ileostylus	Muellerina)))	(Gaiadendron	(Nuytsia	Tristerix)))	Tupeia))	Ligaria)	Atkinsonia)	Notanthera)	Peraxilla)	Decaisnina);
(Macrosolen	(((((Tripodanthus	(Desmaria	Struthanthus))	((((Loranthus	Cecarria)	(((Benthamina	Amyema)	(((Agelanthus	Bakerella)	(Tapinanthus	Englerina))	((Scurrula	(Helixanthera	(Moquiniella	Dendrophthoe)))	Taxillus)))	(Ileostylus	Muellerina)))	(Gaiadendron	(Nuytsia	Tristerix)))	Tupeia))	(Ligaria	Atkinsonia))	Peraxilla)	Notanthera)	Decaisnina);
(Macrosolen	((Peraxilla	((((((Loranthus	Cecarria)	(((Benthamina	Amyema)	(((Agelanthus	Bakerella)	(Tapinanthus	Englerina))	((Scurrula	(Helixanthera	(Moquiniella	Dendrophthoe)))	Taxillus)))	(Ileostylus	Muellerina)))	((Nuytsia	Tristerix)	Tupeia))	(Gaiadendron	(Tripodanthus	Struthanthus)))	Atkinsonia)	(Desmaria	Ligaria)))	Notanthera)	Decaisnina);
(Macrosolen	(Peraxilla	(Ligaria	(((((Loranthus	Cecarria)	(((Benthamina	Amyema)	(((Agelanthus	Bakerella)	(Tapinanthus	Englerina))	((Scurrula	(Helixanthera	(Moquiniella	Dendrophthoe)))	Taxillus)))	(Ileostylus	Muellerina)))	(Gaiadendron	Tupeia))	(Tripodanthus	(Desmaria	(Struthanthus	((Notanthera	Nuytsia)	Tristerix)))))	Atkinsonia)))	Decaisnina);
(Macrosolen	(Peraxilla	((Gaiadendron	(Atkinsonia	((Loranthus	Cecarria)	(((Benthamina	Amyema)	(((Agelanthus	Bakerella)	(Tapinanthus	Englerina))	((Helixanthera	(Moquiniella	Dendrophthoe))	(Taxillus	Scurrula))))	(Ileostylus	Muellerina)))))	(Nuytsia	(Struthanthus	((Tripodanthus	(Notanthera	Tristerix))	((Ligaria	Tupeia)	Desmaria))))))	Decaisnina);
(Macrosolen	(Peraxilla	((((((Struthanthus	(Ligaria	Desmaria))	Notanthera)	Tripodanthus)	Atkinsonia)	(Tupeia	((Loranthus	Cecarria)	(((Dendrophthoe	(Benthamina	Amyema))	((Helixanthera	((((Tapinanthus	Englerina)	Agelanthus)	Bakerella)	Moquiniella))	(Taxillus	Scurrula)))	(Ileostylus	Muellerina)))))	((Nuytsia	Tristerix)	Gaiadendron)))	Decaisnina);
(Macrosolen	(Peraxilla	(Notanthera	((((Ligaria	(Loranthus	(Ileostylus	(Muellerina	((Benthamina	Amyema)	(((Tapinanthus	Englerina)	(Agelanthus	Bakerella))	((((Helixanthera	Moquiniella)	Dendrophthoe)	Scurrula)	Taxillus)))))))	Cecarria)	Atkinsonia)	(Desmaria	(Struthanthus	(((Nuytsia	Tristerix)	Gaiadendron)	(Tupeia	Tripodanthus)))))))	Decaisnina);
(Macrosolen	(Peraxilla	(((((((Benthamina	Amyema)	(((Scurrula	Taxillus)	(Helixanthera	((Agelanthus	Bakerella)	Moquiniella)))	((Tapinanthus	Englerina)	Dendrophthoe)))	(Ileostylus	Muellerina))	(Cecarria	Loranthus))	Ligaria)	Atkinsonia)	(Tupeia	(Gaiadendron	((((Desmaria	Struthanthus)	(Nuytsia	Tristerix))	Notanthera)	Tripodanthus)))))	Decaisnina);
(Macrosolen	(Peraxilla	((((((Tupeia	(((Benthamina	Amyema)	((Scurrula	Taxillus)	((Helixanthera	((Agelanthus	(Bakerella	Moquiniella))	(Tapinanthus	Englerina)))	Dendrophthoe)))	(Ileostylus	Muellerina)))	(Cecarria	Loranthus))	Atkinsonia)	(Gaiadendron	((Struthanthus	(Desmaria	(Nuytsia	Tristerix)))	Tripodanthus)))	Ligaria)	Notanthera))	Decaisnina);
(Macrosolen	(Peraxilla	(Atkinsonia	((((Struthanthus	(((Nuytsia	Tristerix)	Notanthera)	Desmaria))	Tripodanthus)	(((Gaiadendron	(((Benthamina	Amyema)	((((Helixanthera	Moquiniella)	Taxillus)	(Scurrula	Dendrophthoe))	((Agelanthus	Bakerella)	(Tapinanthus	Englerina))))	(Ileostylus	Muellerina)))	(Cecarria	Loranthus))	Tupeia))	Ligaria)))	Decaisnina);
(Macrosolen	(Peraxilla	(((((Tupeia	(Ligaria	Desmaria))	Tripodanthus)	(((Notanthera	Tristerix)	Nuytsia)	Struthanthus))	Atkinsonia)	(((Loranthus	Cecarria)	((Ileostylus	Muellerina)	((Amyema	Benthamina)	(((Bakerella	Agelanthus)	(Englerina	Tapinanthus))	(Taxillus	((Helixanthera	(Moquiniella	Dendrophthoe))	Scurrula))))))	Gaiadendron)))	Decaisnina);
(Macrosolen	(Peraxilla	((((Tupeia	(Ligaria	Desmaria))	(Struthanthus	(Gaiadendron	Tripodanthus)))	(Atkinsonia	((Tristerix	Nuytsia)	((Loranthus	Cecarria)	((Taxillus	((Dendrophthoe	Scurrula)	(Helixanthera	((Moquiniella	(Bakerella	Agelanthus))	(Englerina	Tapinanthus)))))	((Ileostylus	Muellerina)	(Amyema	Benthamina)))))))	Notanthera))	Decaisnina);
(Macrosolen	(Peraxilla	(((Desmaria	Atkinsonia)	(((Tupeia	(Gaiadendron	(Tristerix	Nuytsia)))	((Loranthus	Cecarria)	((Ileostylus	Muellerina)	((Amyema	Benthamina)	(Taxillus	(Scurrula	((Englerina	Tapinanthus)	(Helixanthera	((Bakerella	Agelanthus)	(Moquiniella	Dendrophthoe))))))))))	(Struthanthus	Tripodanthus)))	(Ligaria	Notanthera)))	Decaisnina);
(Macrosolen	(Peraxilla	(((Tripodanthus	((Notanthera	Desmaria)	Struthanthus))	(Ligaria	Atkinsonia))	((Gaiadendron	(Tristerix	Nuytsia))	(((Loranthus	Cecarria)	((Ileostylus	Muellerina)	((Amyema	Benthamina)	(Taxillus	(Dendrophthoe	(Scurrula	((Englerina	Tapinanthus)	((Bakerella	Agelanthus)	(Moquiniella	Helixanthera)))))))))	Tupeia))))	Decaisnina);
(((Macrosolen	(Peraxilla	((Desmaria	Atkinsonia)	((Gaiadendron	(Tripodanthus	Struthanthus))	(Tristerix	((((Ligaria	Loranthus)	Cecarria)	((Ileostylus	Muellerina)	((Amyema	Benthamina)	(((Englerina	Tapinanthus)	(Bakerella	Agelanthus))	((Moquiniella	(Dendrophthoe	Helixanthera))	(Taxillus	Scurrula))))))	Tupeia))))))	Nuytsia)	Notanthera	Decaisnina);
(Macrosolen	(Peraxilla	((((Ligaria	Desmaria)	Atkinsonia)	((Tripodanthus	Struthanthus)	((Tupeia	((Loranthus	Cecarria)	(((Englerina	Tapinanthus)	(Taxillus	(Scurrula	(Helixanthera	(Moquiniella	(Dendrophthoe	(Bakerella	Agelanthus)))))))	((Ileostylus	Muellerina)	(Amyema	Benthamina)))))	(Gaiadendron	(Nuytsia	Tristerix)))))	Notanthera))	Decaisnina);
(Macrosolen	(Peraxilla	(((Ligaria	Desmaria)	Atkinsonia)	((Tripodanthus	Struthanthus)	(Tupeia	(((Loranthus	Cecarria)	((Ileostylus	Muellerina)	((Amyema	Benthamina)	(((Englerina	Tapinanthus)	(Scurrula	(Helixanthera	Taxillus)))	(Dendrophthoe	(Bakerella	(Moquiniella	Agelanthus)))))))	(Gaiadendron	(Nuytsia	(Notanthera	Tristerix))))))))	Decaisnina);
(Macrosolen	(Peraxilla	((Atkinsonia	((Nuytsia	((Notanthera	Gaiadendron)	((Loranthus	Cecarria)	((Ileostylus	Muellerina)	((Amyema	Benthamina)	((Scurrula	(((Dendrophthoe	((Bakerella	Agelanthus)	Moquiniella))	Helixanthera)	(Englerina	Tapinanthus)))	Taxillus))))))	(Tristerix	Tupeia)))	(((Ligaria	Desmaria)	Tripodanthus)	Struthanthus)))	Decaisnina);
(Macrosolen	(Peraxilla	(Gaiadendron	((Nuytsia	Tristerix)	((Notanthera	Tupeia)	(((Loranthus	Cecarria)	((Ileostylus	Muellerina)	((Amyema	Benthamina)	((((Dendrophthoe	((Bakerella	Agelanthus)	Moquiniella))	Helixanthera)	(Englerina	Tapinanthus))	(Taxillus	Scurrula)))))	((Atkinsonia	Ligaria)	(Tripodanthus	(Struthanthus	Desmaria))))))))	Decaisnina);
(Macrosolen	(Peraxilla	((Gaiadendron	(Tristerix	Nuytsia))	(((Ligaria	Atkinsonia)	((Loranthus	Cecarria)	((Ileostylus	Muellerina)	((Amyema	Benthamina)	(((Helixanthera	((Englerina	Tapinanthus)	Dendrophthoe))	((Bakerella	Agelanthus)	Moquiniella))	(Taxillus	Scurrula))))))	((((Desmaria	Tupeia)	Tripodanthus)	Notanthera)	Struthanthus))))	Decaisnina);
(((Peraxilla	((Tristerix	Gaiadendron)	((Notanthera	(((Loranthus	Cecarria)	Ligaria)	(((Englerina	Tapinanthus)	((Taxillus	Scurrula)	(Helixanthera	((Moquiniella	(Bakerella	Agelanthus))	Dendrophthoe))))	((Muellerina	Ileostylus)	(Benthamina	Amyema)))))	((Desmaria	Tupeia)	(Atkinsonia	(Struthanthus	Tripodanthus))))))	Macrosolen)	Nuytsia	Decaisnina);
((Peraxilla	(Ligaria	(Atkinsonia	((((Notanthera	Desmaria)	Struthanthus)	Tripodanthus)	(((((Loranthus	Cecarria)	((Muellerina	Ileostylus)	((Benthamina	Amyema)	((Scurrula	(Dendrophthoe	((Englerina	Tapinanthus)	(Helixanthera	(Agelanthus	(Moquiniella	Bakerella))))))	Taxillus))))	Tupeia)	(Nuytsia	Tristerix))	Gaiadendron)))))	Macrosolen	Decaisnina);
((Peraxilla	(((Ileostylus	(((Benthamina	Amyema)	((Scurrula	((Helixanthera	(Moquiniella	(Dendrophthoe	(Agelanthus	Bakerella))))	(Englerina	Tapinanthus)))	Taxillus))	Muellerina))	((Tupeia	(Notanthera	(((Struthanthus	Tripodanthus)	Atkinsonia)	(Ligaria	Desmaria))))	(Loranthus	Cecarria)))	(Gaiadendron	(Tristerix	Nuytsia))))	Macrosolen	Decaisnina);
((Peraxilla	((Atkinsonia	((Ligaria	Desmaria)	((Struthanthus	Tripodanthus)	((Tupeia	((Loranthus	Cecarria)	(((Benthamina	Amyema)	(((Scurrula	((Helixanthera	Moquiniella)	Dendrophthoe))	Taxillus)	((Agelanthus	Bakerella)	(Englerina	Tapinanthus))))	(Muellerina	Ileostylus))))	(Gaiadendron	(Tristerix	Nuytsia))))))	Notanthera))	Macrosolen	Decaisnina);
(((((Atkinsonia	((Tripodanthus	(Struthanthus	Desmaria))	((((Loranthus	Cecarria)	(((Benthamina	Amyema)	((Helixanthera	(Gaiadendron	Dendrophthoe))	(Taxillus	Scurrula)))	((Moquiniella	(Agelanthus	Bakerella))	(Englerina	Tapinanthus))))	((Tristerix	Nuytsia)	Tupeia))	(Muellerina	Ileostylus))))	Peraxilla)	Ligaria)	Macrosolen)	Notanthera	Decaisnina);
(((Atkinsonia	(((Tripodanthus	(Struthanthus	(Notanthera	((Tristerix	Nuytsia)	Desmaria))))	(Ligaria	Gaiadendron))	(Tupeia	((Loranthus	Cecarria)	((Muellerina	Ileostylus)	((Benthamina	Amyema)	(((((Moquiniella	(Agelanthus	Bakerella))	Helixanthera)	Dendrophthoe)	(Taxillus	Scurrula))	(Englerina	Tapinanthus))))))))	Peraxilla)	Macrosolen	Decaisnina);
((((((((Tristerix	Notanthera)	Nuytsia)	Tupeia)	(Gaiadendron	((Loranthus	Cecarria)	((Muellerina	Ileostylus)	((Benthamina	Amyema)	((Scurrula	(((Moquiniella	(Agelanthus	Bakerella))	(Helixanthera	Dendrophthoe))	Taxillus))	(Englerina	Tapinanthus)))))))	(Atkinsonia	(Tripodanthus	(Struthanthus	Desmaria))))	Ligaria)	Peraxilla)	Macrosolen	Decaisnina);
((((((Loranthus	Cecarria)	((Muellerina	Ileostylus)	((Benthamina	Amyema)	(((Taxillus	Scurrula)	((Moquiniella	Helixanthera)	Dendrophthoe))	((Englerina	Tapinanthus)	(Agelanthus	Bakerella))))))	(Ligaria	Atkinsonia))	((Tupeia	(Tripodanthus	(Struthanthus	(Desmaria	(Notanthera	(Tristerix	Nuytsia))))))	Gaiadendron))	Peraxilla)	Macrosolen	Decaisnina);
(((((Struthanthus	(Tripodanthus	Desmaria))	((((Tristerix	Nuytsia)	Gaiadendron)	(((((Taxillus	Scurrula)	((Moquiniella	Helixanthera)	Dendrophthoe))	((Englerina	Tapinanthus)	(Agelanthus	Bakerella)))	((Muellerina	Ileostylus)	(Benthamina	Amyema)))	(Atkinsonia	((Ligaria	Loranthus)	Cecarria))))	Tupeia))	Notanthera)	Peraxilla)	Macrosolen	Decaisnina);
(((((Struthanthus	(Tripodanthus	Desmaria))	(((((Tristerix	Nuytsia)	Gaiadendron)	(Tupeia	((Muellerina	Ileostylus)	((Benthamina	Amyema)	(((Englerina	Tapinanthus)	(Moquiniella	(Agelanthus	Bakerella)))	(Dendrophthoe	((Helixanthera	Taxillus)	Scurrula)))))))	(Loranthus	Cecarria))	Atkinsonia))	(Ligaria	Notanthera))	Peraxilla)	Macrosolen	Decaisnina);
((Peraxilla	(((Desmaria	(Atkinsonia	(((Muellerina	Ileostylus)	((Amyema	Benthamina)	((Dendrophthoe	((Taxillus	Scurrula)	(Moquiniella	Helixanthera)))	((Englerina	Tapinanthus)	(Bakerella	Agelanthus)))))	((Loranthus	Cecarria)	Ligaria))))	((Struthanthus	Tripodanthus)	(Tupeia	(Gaiadendron	(Nuytsia	Tristerix)))))	Notanthera))	Macrosolen	Decaisnina);
((Peraxilla	((Gaiadendron	(Nuytsia	Tristerix))	((Tupeia	(((Muellerina	Ileostylus)	((Amyema	Benthamina)	(((Bakerella	Agelanthus)	((Moquiniella	Dendrophthoe)	Helixanthera))	((Englerina	Tapinanthus)	(Taxillus	Scurrula)))))	(Loranthus	Cecarria)))	(((Atkinsonia	(Notanthera	(Ligaria	Struthanthus)))	Tripodanthus)	Desmaria))))	Macrosolen	Decaisnina);
((Peraxilla	(((Atkinsonia	(((Muellerina	Ileostylus)	((Amyema	Benthamina)	(((Dendrophthoe	Moquiniella)	(Bakerella	Agelanthus))	((Englerina	Tapinanthus)	((Helixanthera	Taxillus)	Scurrula)))))	((Ligaria	Loranthus)	Cecarria)))	((Tripodanthus	(Desmaria	(Struthanthus	(Nuytsia	Tristerix))))	(Tupeia	Gaiadendron)))	Notanthera))	Macrosolen	Decaisnina);
((Peraxilla	((Atkinsonia	(((Muellerina	Ileostylus)	((Amyema	Benthamina)	(((Taxillus	Scurrula)	(Helixanthera	((Dendrophthoe	Moquiniella)	(Bakerella	Agelanthus))))	(Englerina	Tapinanthus))))	(Loranthus	Cecarria)))	((Tripodanthus	(Struthanthus	((Nuytsia	(Notanthera	Tristerix))	(Ligaria	Desmaria))))	(Tupeia	Gaiadendron))))	Macrosolen	Decaisnina);
((Peraxilla	((Atkinsonia	((Tripodanthus	(Struthanthus	((Tristerix	(Nuytsia	Notanthera))	Desmaria)))	(Gaiadendron	((((Muellerina	Ileostylus)	((Amyema	Benthamina)	(((Bakerella	(Agelanthus	Moquiniella))	((Scurrula	(Helixanthera	Taxillus))	Dendrophthoe))	(Englerina	Tapinanthus))))	Cecarria)	(Loranthus	Tupeia)))))	Ligaria))	Macrosolen	Decaisnina);
((Peraxilla	((Atkinsonia	((Tripodanthus	(Struthanthus	((Tristerix	Nuytsia)	(Notanthera	Desmaria))))	(Gaiadendron	(Tupeia	((Ileostylus	((Amyema	Benthamina)	(((Englerina	Tapinanthus)	(Agelanthus	(Moquiniella	Bakerella)))	((Scurrula	(Helixanthera	Dendrophthoe))	Taxillus))))	(Muellerina	(Loranthus	Cecarria)))))))	Ligaria))	Macrosolen	Decaisnina);
((Peraxilla	((((Tripodanthus	Struthanthus)	Desmaria)	(Atkinsonia	(Tupeia	((Nuytsia	((Notanthera	Tristerix)	Gaiadendron))	((((Amyema	Benthamina)	(Taxillus	(Scurrula	(((Englerina	Tapinanthus)	(Agelanthus	Bakerella))	((Moquiniella	Helixanthera)	Dendrophthoe)))))	(Ileostylus	Muellerina))	(Loranthus	Cecarria))))))	Ligaria))	Macrosolen	Decaisnina);
((Peraxilla	((Gaiadendron	(Nuytsia	Tristerix))	(((((Tripodanthus	Struthanthus)	(Notanthera	Desmaria))	Atkinsonia)	Ligaria)	((((Taxillus	((Helixanthera	(Dendrophthoe	((Agelanthus	Bakerella)	Moquiniella)))	(Scurrula	(Englerina	Tapinanthus))))	((Ileostylus	Muellerina)	(Amyema	Benthamina)))	(Loranthus	Cecarria))	Tupeia))))	Macrosolen	Decaisnina);
((Peraxilla	((Gaiadendron	(Nuytsia	Tristerix))	(Atkinsonia	((Ligaria	(Desmaria	(((Loranthus	Cecarria)	Notanthera)	(((Taxillus	(((Agelanthus	Bakerella)	(Englerina	Tapinanthus))	((Dendrophthoe	(Moquiniella	Helixanthera))	Scurrula)))	((Ileostylus	Muellerina)	(Amyema	Benthamina)))	Tupeia))))	(Tripodanthus	Struthanthus)))))	Macrosolen	Decaisnina);
(((Peraxilla	((Gaiadendron	Tristerix)	(((Loranthus	Cecarria)	(((Agelanthus	Bakerella)	(((Englerina	Tapinanthus)	((Dendrophthoe	(Moquiniella	Helixanthera))	Scurrula))	Taxillus))	((Ileostylus	Muellerina)	(Amyema	Benthamina))))	((Ligaria	((Tripodanthus	(Desmaria	Struthanthus))	Atkinsonia))	Tupeia))))	(Nuytsia	Notanthera))	Macrosolen	Decaisnina);
((Peraxilla	((((Tripodanthus	((Ligaria	Desmaria)	Struthanthus))	(((Loranthus	Cecarria)	(((Benthamina	Amyema)	((((Tapinanthus	Englerina)	((Dendrophthoe	(Moquiniella	Helixanthera))	Scurrula))	(Agelanthus	Bakerella))	Taxillus))	(Muellerina	Ileostylus)))	(((Nuytsia	Tristerix)	Gaiadendron)	Tupeia)))	Atkinsonia)	Notanthera))	Macrosolen	Decaisnina);
((Peraxilla	((((Tripodanthus	Struthanthus)	(Ligaria	((Atkinsonia	Desmaria)	Tupeia)))	((Loranthus	Cecarria)	(((Benthamina	Amyema)	(Taxillus	(((Helixanthera	((Agelanthus	Bakerella)	(Moquiniella	Dendrophthoe)))	(Tapinanthus	Englerina))	Scurrula)))	(Muellerina	Ileostylus))))	((Nuytsia	(Notanthera	Tristerix))	Gaiadendron)))	Macrosolen	Decaisnina);
((Peraxilla	(((((Atkinsonia	Cecarria)	(Ligaria	Loranthus))	(((Benthamina	Amyema)	((((Agelanthus	Bakerella)	((Moquiniella	Dendrophthoe)	Helixanthera))	(Tapinanthus	Englerina))	(Scurrula	Taxillus)))	(Muellerina	Ileostylus)))	(((Struthanthus	(Tripodanthus	Desmaria))	Notanthera)	Tupeia))	((Nuytsia	Tristerix)	Gaiadendron)))	Macrosolen	Decaisnina);
(((Notanthera	Peraxilla)	((((Nuytsia	Tristerix)	((((((Benthamina	Amyema)	(((Tapinanthus	Englerina)	(Agelanthus	Bakerella))	((((Moquiniella	Dendrophthoe)	Helixanthera)	Scurrula)	Taxillus)))	(Muellerina	Ileostylus))	Ligaria)	(Cecarria	Loranthus))	Tupeia))	(Atkinsonia	((Struthanthus	Desmaria)	Tripodanthus)))	Gaiadendron))	Macrosolen	Decaisnina);
((Peraxilla	((((Nuytsia	Tristerix)	(((((Benthamina	Amyema)	(((Tapinanthus	Englerina)	(Moquiniella	(Agelanthus	Bakerella)))	(Scurrula	(Taxillus	(Dendrophthoe	Helixanthera)))))	(Muellerina	Ileostylus))	(Cecarria	Loranthus))	Tupeia))	((((Struthanthus	(Notanthera	Desmaria))	Tripodanthus)	Atkinsonia)	Ligaria))	Gaiadendron))	Macrosolen	Decaisnina);
((Peraxilla	((Desmaria	(Notanthera	(Struthanthus	Tripodanthus)))	(Atkinsonia	(((Ligaria	Gaiadendron)	((((Benthamina	Amyema)	(((Tapinanthus	Englerina)	(Agelanthus	Bakerella))	((Scurrula	Taxillus)	(Moquiniella	(Helixanthera	Dendrophthoe)))))	(Muellerina	Ileostylus))	(Cecarria	Loranthus)))	((Nuytsia	Tristerix)	Tupeia)))))	Macrosolen	Decaisnina);
((Peraxilla	(Atkinsonia	(((((Tristerix	(Notanthera	Nuytsia))	(Struthanthus	Desmaria))	Tripodanthus)	Tupeia)	((Ligaria	Gaiadendron)	((((Dendrophthoe	(Benthamina	Amyema))	(((Tapinanthus	Englerina)	(Helixanthera	((Agelanthus	Bakerella)	Moquiniella)))	(Scurrula	Taxillus)))	(Muellerina	Ileostylus))	(Cecarria	Loranthus))))))	Macrosolen	Decaisnina);
((Peraxilla	(((((Tupeia	((Tripodanthus	Struthanthus)	((Tristerix	Nuytsia)	Gaiadendron)))	(((((Benthamina	Amyema)	(((((Moquiniella	Dendrophthoe)	Helixanthera)	Scurrula)	Taxillus)	((Agelanthus	Bakerella)	(Tapinanthus	Englerina))))	(Muellerina	Ileostylus))	(Cecarria	Loranthus))	Atkinsonia))	Desmaria)	Notanthera)	Ligaria))	Macrosolen	Decaisnina);
((Peraxilla	(((Tristerix	Nuytsia)	Gaiadendron)	((Tupeia	((((Benthamina	Amyema)	((Taxillus	(Scurrula	Dendrophthoe))	((Tapinanthus	Englerina)	(Helixanthera	(Moquiniella	(Agelanthus	Bakerella))))))	(Muellerina	Ileostylus))	(Cecarria	Loranthus)))	(Atkinsonia	(Ligaria	(Tripodanthus	(Desmaria	(Struthanthus	Notanthera))))))))	Macrosolen	Decaisnina);
((Peraxilla	(Gaiadendron	((Tripodanthus	((Desmaria	(((Tristerix	Nuytsia)	Struthanthus)	Notanthera))	Tupeia))	(((((Benthamina	Amyema)	(((Agelanthus	Bakerella)	(Tapinanthus	Englerina))	((Helixanthera	(Dendrophthoe	Moquiniella))	(Taxillus	Scurrula))))	(Muellerina	Ileostylus))	(Cecarria	(Ligaria	Loranthus)))	Atkinsonia))))	Macrosolen	Decaisnina);
(Macrosolen	((((Tupeia	(((Cecarria	(Nuytsia	Loranthus))	((Ileostylus	Muellerina)	((((Englerina	Tapinanthus)	((Bakerella	Moquiniella)	Agelanthus))	(Taxillus	(Scurrula	(Dendrophthoe	Helixanthera))))	(Benthamina	Amyema))))	Gaiadendron))	(Ligaria	Atkinsonia))	((Desmaria	(Struthanthus	(Notanthera	Tristerix)))	Tripodanthus))	Peraxilla)	Decaisnina);
(Macrosolen	(((((((Nuytsia	Struthanthus)	((Notanthera	Tristerix)	Desmaria))	Tripodanthus)	(Gaiadendron	(((Cecarria	Loranthus)	((((Englerina	Tapinanthus)	((Bakerella	Moquiniella)	Agelanthus))	((Dendrophthoe	Helixanthera)	(Taxillus	Scurrula)))	((Benthamina	Amyema)	(Ileostylus	Muellerina))))	Tupeia)))	Atkinsonia)	Ligaria)	Peraxilla)	Decaisnina);
(Macrosolen	((((Cecarria	Loranthus)	(Gaiadendron	((Ileostylus	Muellerina)	((((Englerina	Tapinanthus)	(Dendrophthoe	((Bakerella	Agelanthus)	Moquiniella)))	(Scurrula	(Helixanthera	Taxillus)))	(Benthamina	Amyema)))))	((Atkinsonia	((Struthanthus	((Notanthera	(Nuytsia	Tristerix))	Desmaria))	(Tupeia	Tripodanthus)))	Ligaria))	Peraxilla)	Decaisnina);
(Macrosolen	(((((((Struthanthus	Desmaria)	Tripodanthus)	(((Nuytsia	Tristerix)	Gaiadendron)	Tupeia))	(Atkinsonia	((Cecarria	Loranthus)	((((Englerina	Tapinanthus)	((Dendrophthoe	(Helixanthera	((Bakerella	Agelanthus)	Moquiniella)))	(Scurrula	Taxillus)))	(Benthamina	Amyema))	(Ileostylus	Muellerina)))))	Ligaria)	Notanthera)	Peraxilla)	Decaisnina);
(Macrosolen	(((((Ligaria	Desmaria)	(((Cecarria	Loranthus)	(((((Bakerella	Agelanthus)	(Englerina	Tapinanthus))	((Helixanthera	(Dendrophthoe	Moquiniella))	(Scurrula	Taxillus)))	(Benthamina	Amyema))	(Ileostylus	Muellerina)))	(((Nuytsia	Gaiadendron)	(Tristerix	Tupeia))	(Struthanthus	Tripodanthus))))	Atkinsonia)	Notanthera)	Peraxilla)	Decaisnina);
(((((Tupeia	(Struthanthus	Tripodanthus))	(Desmaria	(Ligaria	(Atkinsonia	((Cecarria	Loranthus)	(Ileostylus	(Muellerina	((Benthamina	Amyema)	((Scurrula	(((Bakerella	Agelanthus)	(Englerina	Tapinanthus))	(Helixanthera	(Dendrophthoe	Moquiniella))))	Taxillus)))))))))	((Tristerix	Nuytsia)	Gaiadendron))	Peraxilla)	(Notanthera	Macrosolen)	Decaisnina);
((((Tristerix	(Nuytsia	Gaiadendron))	(((Cecarria	(Notanthera	Loranthus))	(((Benthamina	Amyema)	(((Bakerella	Agelanthus)	(Englerina	Tapinanthus))	(Taxillus	(Scurrula	(Helixanthera	(Dendrophthoe	Moquiniella))))))	(Ileostylus	Muellerina)))	(Tupeia	(Tripodanthus	((Ligaria	Desmaria)	(Struthanthus	Atkinsonia))))))	Peraxilla)	Macrosolen	Decaisnina);
((((Ligaria	Gaiadendron)	((((((Cecarria	Loranthus)	(((Benthamina	Amyema)	((Taxillus	Scurrula)	(Dendrophthoe	(((Helixanthera	Moquiniella)	(Bakerella	Agelanthus))	(Englerina	Tapinanthus)))))	(Ileostylus	Muellerina)))	Tupeia)	Tripodanthus)	Atkinsonia)	(((Desmaria	(Tristerix	Notanthera))	Struthanthus)	Nuytsia)))	Peraxilla)	Macrosolen	Decaisnina);
(((((Tripodanthus	((Struthanthus	((Gaiadendron	(Nuytsia	Tristerix))	Notanthera))	Desmaria))	Tupeia)	(Ligaria	(((Cecarria	Loranthus)	(((((Helixanthera	Moquiniella)	(Bakerella	Agelanthus))	(Englerina	Tapinanthus))	((Taxillus	Scurrula)	Dendrophthoe))	((Ileostylus	Muellerina)	(Benthamina	Amyema))))	Atkinsonia)))	Peraxilla)	Macrosolen	Decaisnina);
(((((Ligaria	Desmaria)	Atkinsonia)	(((((Tristerix	Notanthera)	Struthanthus)	Nuytsia)	((Gaiadendron	((Cecarria	Loranthus)	((Ileostylus	Muellerina)	((Benthamina	Amyema)	(((Moquiniella	Bakerella)	Agelanthus)	(((Dendrophthoe	Helixanthera)	(Scurrula	(Englerina	Tapinanthus)))	Taxillus))))))	Tripodanthus))	Tupeia))	Peraxilla)	Macrosolen	Decaisnina);
(((((Struthanthus	(Notanthera	((Desmaria	Tupeia)	Tripodanthus)))	(Atkinsonia	(((Ligaria	Loranthus)	Cecarria)	((Muellerina	Ileostylus)	((Dendrophthoe	(((Moquiniella	(Agelanthus	Bakerella))	(Englerina	Tapinanthus))	(Helixanthera	(Taxillus	Scurrula))))	(Benthamina	Amyema))))))	(Gaiadendron	(Tristerix	Nuytsia)))	Peraxilla)	Macrosolen	Decaisnina);
((((Struthanthus	Tripodanthus)	(Desmaria	((((Loranthus	Cecarria)	(((Gaiadendron	(Tristerix	Nuytsia))	(Notanthera	Tupeia))	((Muellerina	Ileostylus)	((((Agelanthus	Bakerella)	(Englerina	Tapinanthus))	(Taxillus	(Scurrula	((Moquiniella	Dendrophthoe)	Helixanthera))))	(Benthamina	Amyema)))))	Ligaria)	Atkinsonia)))	Peraxilla)	Macrosolen	Decaisnina);
(((((((Ligaria	Loranthus)	Cecarria)	((Muellerina	Ileostylus)	(((Taxillus	Scurrula)	(((Agelanthus	Bakerella)	(Englerina	Tapinanthus))	((Dendrophthoe	Moquiniella)	Helixanthera)))	(Benthamina	Amyema))))	Atkinsonia)	(Notanthera	((Tupeia	(Tripodanthus	(Struthanthus	(Gaiadendron	(Tristerix	Nuytsia)))))	Desmaria)))	Peraxilla)	Macrosolen	Decaisnina);
(((((Tripodanthus	(Desmaria	(Notanthera	Struthanthus)))	((((Muellerina	Ileostylus)	((Scurrula	(((Benthamina	Amyema)	Dendrophthoe)	((((Moquiniella	Agelanthus)	Bakerella)	(Englerina	Tapinanthus))	Helixanthera)))	Taxillus))	(Atkinsonia	((Loranthus	Cecarria)	Ligaria)))	Tupeia))	(Gaiadendron	(Tristerix	Nuytsia)))	Peraxilla)	Macrosolen	Decaisnina);
(((((Tupeia	(((Taxillus	(((Moquiniella	Helixanthera)	Dendrophthoe)	Scurrula))	((Agelanthus	Bakerella)	(Englerina	Tapinanthus)))	((Muellerina	Ileostylus)	(Benthamina	Amyema))))	((Ligaria	(Tripodanthus	(((Struthanthus	Notanthera)	Desmaria)	Atkinsonia)))	(Loranthus	Cecarria)))	(Gaiadendron	(Tristerix	Nuytsia)))	Peraxilla)	Macrosolen	Decaisnina);
((((Gaiadendron	((Tristerix	Nuytsia)	(Tupeia	(((Muellerina	Ileostylus)	((Benthamina	Amyema)	(((Helixanthera	(Dendrophthoe	Moquiniella))	(Scurrula	Taxillus))	((Agelanthus	Bakerella)	(Englerina	Tapinanthus)))))	(Loranthus	Cecarria)))))	((Atkinsonia	(Tripodanthus	((Struthanthus	Notanthera)	Desmaria)))	Ligaria))	Peraxilla)	Macrosolen	Decaisnina);
(((((((Gaiadendron	Ligaria)	(((Muellerina	Ileostylus)	((Benthamina	Amyema)	(Taxillus	(((((Dendrophthoe	Moquiniella)	(Agelanthus	Bakerella))	Helixanthera)	Scurrula)	(Englerina	Tapinanthus)))))	(Loranthus	Cecarria)))	Nuytsia)	Atkinsonia)	(Tupeia	(Tripodanthus	((Tristerix	(Notanthera	Struthanthus))	Desmaria))))	Peraxilla)	Macrosolen	Decaisnina);
(((((Atkinsonia	(((Gaiadendron	(Nuytsia	Tristerix))	Tupeia)	((Muellerina	Ileostylus)	(((Loranthus	Cecarria)	(Benthamina	Amyema))	((Englerina	Tapinanthus)	((Scurrula	(Helixanthera	(Ligaria	Taxillus)))	((Dendrophthoe	Moquiniella)	(Agelanthus	Bakerella))))))))	((Tripodanthus	Struthanthus)	Desmaria))	Notanthera)	Peraxilla)	Macrosolen	Decaisnina);
((((Gaiadendron	(Nuytsia	Tristerix))	((Atkinsonia	(Ligaria	((((Benthamina	Amyema)	((((Helixanthera	(Dendrophthoe	Moquiniella))	Scurrula)	Taxillus)	((Englerina	Tapinanthus)	(Agelanthus	Bakerella))))	(Muellerina	Ileostylus))	(Loranthus	Cecarria))))	(((Struthanthus	Tripodanthus)	(Notanthera	Desmaria))	Tupeia)))	Peraxilla)	Macrosolen	Decaisnina);
(((((((Desmaria	Struthanthus)	Tripodanthus)	Atkinsonia)	((Gaiadendron	((Notanthera	Nuytsia)	Tristerix))	(((((Benthamina	Amyema)	(((Scurrula	Taxillus)	Dendrophthoe)	((Englerina	Tapinanthus)	(Helixanthera	(Moquiniella	(Agelanthus	Bakerella))))))	(Muellerina	Ileostylus))	(Loranthus	Cecarria))	Tupeia)))	Ligaria)	Peraxilla)	Macrosolen	Decaisnina);
(((((Ligaria	Atkinsonia)	((Tripodanthus	(Desmaria	Struthanthus))	((Gaiadendron	(Nuytsia	Tristerix))	(Tupeia	((Ileostylus	Muellerina)	(((((Agelanthus	Bakerella)	(Englerina	Tapinanthus))	((Taxillus	Scurrula)	(Helixanthera	(Dendrophthoe	Moquiniella))))	(Amyema	Benthamina))	(Loranthus	Cecarria)))))))	Notanthera)	Peraxilla)	Macrosolen	Decaisnina);
(((Ligaria	((Atkinsonia	(((Gaiadendron	(Nuytsia	Tristerix))	((Loranthus	Cecarria)	(((((Agelanthus	Bakerella)	(Englerina	Tapinanthus))	((Taxillus	Scurrula)	(Dendrophthoe	(Moquiniella	Helixanthera))))	(Amyema	Benthamina))	(Ileostylus	Muellerina))))	Tupeia))	(Tripodanthus	(Desmaria	(Struthanthus	Notanthera)))))	Peraxilla)	Macrosolen	Decaisnina);
((((((Tripodanthus	(Desmaria	(Struthanthus	Notanthera)))	Ligaria)	Atkinsonia)	(((Nuytsia	((Loranthus	Cecarria)	(((((Agelanthus	Bakerella)	(Englerina	Tapinanthus))	(Taxillus	(Scurrula	((Dendrophthoe	Moquiniella)	Helixanthera))))	(Amyema	Benthamina))	(Ileostylus	Muellerina))))	(Tristerix	Tupeia))	Gaiadendron))	Peraxilla)	Macrosolen	Decaisnina);
(((((Tupeia	Tripodanthus)	(Desmaria	((Nuytsia	Tristerix)	Struthanthus)))	(Atkinsonia	(Gaiadendron	((((Ligaria	Loranthus)	Cecarria)	((Ileostylus	Muellerina)	((((Agelanthus	Bakerella)	(Englerina	Tapinanthus))	(((Dendrophthoe	Moquiniella)	Helixanthera)	(Taxillus	Scurrula)))	(Amyema	Benthamina))))	Notanthera))))	Peraxilla)	Macrosolen	Decaisnina);
(((((Struthanthus	Desmaria)	(Tripodanthus	(Ligaria	Atkinsonia)))	(Tupeia	(((Loranthus	Cecarria)	((Ileostylus	Muellerina)	((((Agelanthus	Bakerella)	(Englerina	Tapinanthus))	(Taxillus	(Scurrula	((Dendrophthoe	Moquiniella)	Helixanthera))))	(Amyema	Benthamina))))	((Nuytsia	(Notanthera	Tristerix))	Gaiadendron))))	Peraxilla)	Macrosolen	Decaisnina);
((((Desmaria	(Ligaria	Atkinsonia))	((Tripodanthus	Struthanthus)	((Gaiadendron	((Loranthus	Cecarria)	((Ileostylus	Muellerina)	((Taxillus	(((Englerina	Tapinanthus)	((Dendrophthoe	Helixanthera)	Scurrula))	(Moquiniella	(Agelanthus	Bakerella))))	(Amyema	Benthamina)))))	((Nuytsia	(Notanthera	Tristerix))	Tupeia))))	Peraxilla)	Macrosolen	Decaisnina);
(((Ligaria	((Atkinsonia	((Loranthus	Cecarria)	((Ileostylus	Muellerina)	((((Dendrophthoe	Helixanthera)	(Taxillus	Scurrula))	((Agelanthus	(Bakerella	Moquiniella))	(Englerina	Tapinanthus)))	(Amyema	Benthamina)))))	((Tupeia	((((Gaiadendron	(Nuytsia	Tristerix))	Notanthera)	Desmaria)	Struthanthus))	Tripodanthus)))	Peraxilla)	Macrosolen	Decaisnina);
(((Atkinsonia	((((((Notanthera	Nuytsia)	Tristerix)	Tupeia)	((Loranthus	Cecarria)	((Ileostylus	Muellerina)	((((Taxillus	Scurrula)	Dendrophthoe)	(Helixanthera	((Moquiniella	(Agelanthus	Bakerella))	(Englerina	Tapinanthus))))	(Amyema	Benthamina)))))	(Gaiadendron	((Desmaria	Struthanthus)	Tripodanthus)))	Ligaria))	Peraxilla)	Macrosolen	Decaisnina);
((((Ligaria	(((Desmaria	Struthanthus)	Tripodanthus)	((((Gaiadendron	(Nuytsia	Tristerix))	Tupeia)	((Loranthus	Cecarria)	(Muellerina	(((((Helixanthera	Taxillus)	(Scurrula	Dendrophthoe))	((Moquiniella	(Agelanthus	Bakerella))	(Englerina	Tapinanthus)))	(Amyema	Benthamina))	Ileostylus))))	Atkinsonia)))	Notanthera)	Peraxilla)	Macrosolen	Decaisnina);
((((Ligaria	(((Desmaria	Struthanthus)	Tripodanthus)	((((Tupeia	(Nuytsia	Tristerix))	((Loranthus	Cecarria)	(((Taxillus	((Scurrula	Dendrophthoe)	((Englerina	Tapinanthus)	((Agelanthus	Bakerella)	(Moquiniella	Helixanthera)))))	(Amyema	Benthamina))	(Ileostylus	Muellerina))))	Atkinsonia)	Gaiadendron)))	Notanthera)	Peraxilla)	Macrosolen	Decaisnina);
(Macrosolen	((((((((((Moquiniella	Dendrophthoe)	Helixanthera)	(Taxillus	Scurrula))	((Bakerella	Agelanthus)	(Englerina	Tapinanthus)))	((Ileostylus	Muellerina)	(Benthamina	Amyema)))	(Loranthus	Cecarria))	Atkinsonia)	(((Tripodanthus	Struthanthus)	((Gaiadendron	(Tristerix	Nuytsia))	Tupeia))	(Desmaria	Ligaria)))	Notanthera)	Peraxilla)	Decaisnina);
(Macrosolen	((((((Ileostylus	Muellerina)	((Benthamina	Amyema)	((Taxillus	Scurrula)	(((Bakerella	Agelanthus)	(Englerina	Tapinanthus))	((Moquiniella	Dendrophthoe)	Helixanthera)))))	(Loranthus	Cecarria))	((((Tripodanthus	((Tristerix	Nuytsia)	Struthanthus))	Gaiadendron)	(Tupeia	(Desmaria	Ligaria)))	Atkinsonia))	Peraxilla)	Notanthera)	Decaisnina);
(Macrosolen	(((((Notanthera	((Desmaria	(Tristerix	Nuytsia))	Struthanthus))	(Gaiadendron	(Tupeia	Tripodanthus)))	(Atkinsonia	((((Taxillus	Scurrula)	(((Bakerella	Agelanthus)	(Englerina	Tapinanthus))	((Moquiniella	Dendrophthoe)	Helixanthera)))	((Ileostylus	Muellerina)	(Benthamina	Amyema)))	(Loranthus	Cecarria))))	Ligaria)	Peraxilla)	Decaisnina);
(Macrosolen	(((((Tupeia	((Desmaria	((Tristerix	Nuytsia)	Struthanthus))	(Tripodanthus	Gaiadendron)))	((((Ileostylus	Muellerina)	(Benthamina	Amyema))	(((Englerina	Tapinanthus)	(((Bakerella	Agelanthus)	(Moquiniella	Dendrophthoe))	Helixanthera))	(Taxillus	Scurrula)))	(Loranthus	(Ligaria	Cecarria))))	Atkinsonia)	Peraxilla)	Notanthera)	Decaisnina);
(Macrosolen	((Notanthera	((((Struthanthus	Tripodanthus)	Atkinsonia)	((Tupeia	(Tristerix	(Nuytsia	Gaiadendron)))	(((Ileostylus	Muellerina)	((Benthamina	Amyema)	((Englerina	Tapinanthus)	((Dendrophthoe	((Bakerella	Agelanthus)	Moquiniella))	(Taxillus	(Scurrula	Helixanthera))))))	((Ligaria	Loranthus)	Cecarria))))	Desmaria))	Peraxilla)	Decaisnina);
(Macrosolen	(Notanthera	((((Desmaria	Atkinsonia)	((Struthanthus	Tripodanthus)	((Tupeia	(Gaiadendron	(Tristerix	Nuytsia)))	((((((Bakerella	Agelanthus)	Moquiniella)	(Englerina	Tapinanthus))	(Taxillus	(Scurrula	Helixanthera)))	((Ileostylus	Muellerina)	((Dendrophthoe	Benthamina)	Amyema)))	(Loranthus	Cecarria)))))	Ligaria)	Peraxilla))	Decaisnina);
(Macrosolen	((Atkinsonia	(((Struthanthus	Tripodanthus)	((Tupeia	(Tristerix	((Notanthera	Nuytsia)	Gaiadendron)))	(((((((Bakerella	Agelanthus)	(Helixanthera	(Dendrophthoe	Moquiniella)))	(Englerina	Tapinanthus))	(Taxillus	Scurrula))	(Benthamina	Amyema))	(Ileostylus	Muellerina))	(Loranthus	Cecarria))))	(Ligaria	Desmaria)))	Peraxilla)	Decaisnina);
(Macrosolen	((((((Ileostylus	((Dendrophthoe	(Benthamina	Amyema))	(((Englerina	Tapinanthus)	(Bakerella	Agelanthus))	(Taxillus	(Scurrula	(Helixanthera	Moquiniella))))))	Muellerina)	(Ligaria	(Loranthus	Cecarria)))	(Atkinsonia	(((Notanthera	(Desmaria	Struthanthus))	Tripodanthus)	Tupeia)))	(Gaiadendron	(Tristerix	Nuytsia)))	Peraxilla)	Decaisnina);
(Macrosolen	((((Atkinsonia	((Ligaria	Desmaria)	(Struthanthus	Tripodanthus)))	((Nuytsia	Gaiadendron)	(Tristerix	((((Taxillus	(Scurrula	(Dendrophthoe	(((Englerina	Tapinanthus)	(Moquiniella	(Bakerella	Agelanthus)))	Helixanthera))))	(Benthamina	((Muellerina	Ileostylus)	Amyema)))	(Loranthus	Cecarria))	Tupeia))))	Peraxilla)	Notanthera)	Decaisnina);
(Macrosolen	(((Struthanthus	Tripodanthus)	(((Gaiadendron	(((Muellerina	Ileostylus)	(((Helixanthera	Taxillus)	((Amyema	((Englerina	Tapinanthus)	(Moquiniella	(Bakerella	Agelanthus))))	(Dendrophthoe	Scurrula)))	Benthamina))	((Loranthus	(Ligaria	Notanthera))	Cecarria)))	(Tristerix	Nuytsia))	(Tupeia	(Desmaria	Atkinsonia))))	Peraxilla)	Decaisnina);
(Macrosolen	((((((Tupeia	((Loranthus	Cecarria)	((((Taxillus	(Scurrula	(Dendrophthoe	(Moquiniella	Helixanthera))))	((Agelanthus	Bakerella)	(Tapinanthus	Englerina)))	(Amyema	Benthamina))	(Ileostylus	Muellerina))))	(((Notanthera	Nuytsia)	Tristerix)	Gaiadendron))	((Desmaria	Struthanthus)	Tripodanthus))	Atkinsonia)	Peraxilla)	Ligaria)	Decaisnina);
(Macrosolen	((((Nuytsia	Tristerix)	Gaiadendron)	((Notanthera	(Tupeia	(Desmaria	((Tripodanthus	Struthanthus)	(Ligaria	Atkinsonia)))))	((Loranthus	Cecarria)	(((((Helixanthera	((Agelanthus	Bakerella)	(Dendrophthoe	Moquiniella)))	(Taxillus	Scurrula))	(Tapinanthus	Englerina))	(Amyema	Benthamina))	(Ileostylus	Muellerina)))))	Peraxilla)	Decaisnina);
(Macrosolen	((Gaiadendron	((Tupeia	(Tripodanthus	((Desmaria	((Nuytsia	Tristerix)	Notanthera))	Struthanthus)))	(((Loranthus	Cecarria)	(Ileostylus	(Muellerina	(((Amyema	Benthamina)	Dendrophthoe)	((Taxillus	Scurrula)	(((Agelanthus	Bakerella)	(Moquiniella	Helixanthera))	(Tapinanthus	Englerina)))))))	(Atkinsonia	Ligaria))))	Peraxilla)	Decaisnina);
(Macrosolen	((((((Tripodanthus	Desmaria)	(Tristerix	Notanthera))	Struthanthus)	((Tupeia	(((Ligaria	Loranthus)	Cecarria)	(((Agelanthus	Bakerella)	(Tapinanthus	Englerina))	((Taxillus	(Scurrula	(Helixanthera	(Moquiniella	Dendrophthoe))))	((Ileostylus	Muellerina)	(Amyema	Benthamina))))))	Atkinsonia))	(Nuytsia	Gaiadendron))	Peraxilla)	Decaisnina);
(Macrosolen	(((((Desmaria	(Tripodanthus	Struthanthus))	(((Gaiadendron	(Tristerix	Nuytsia))	((Cecarria	(((Ileostylus	Muellerina)	((Amyema	Benthamina)	(((Tapinanthus	Englerina)	((Agelanthus	Bakerella)	(Dendrophthoe	Moquiniella)))	(Scurrula	(Taxillus	Helixanthera)))))	Loranthus))	Tupeia))	Atkinsonia))	Ligaria)	Peraxilla)	Notanthera)	Decaisnina);
(Macrosolen	((Notanthera	(((Ligaria	Desmaria)	((Tripodanthus	Struthanthus)	((Gaiadendron	(Tristerix	Nuytsia))	((((((Tapinanthus	Englerina)	((Agelanthus	Bakerella)	(Dendrophthoe	Moquiniella)))	(Taxillus	(Helixanthera	Scurrula)))	((Ileostylus	Muellerina)	(Amyema	Benthamina)))	(Loranthus	Cecarria))	Tupeia))))	Atkinsonia))	Peraxilla)	Decaisnina);
(Macrosolen	((Notanthera	(((Ligaria	Desmaria)	((Tripodanthus	Struthanthus)	((Gaiadendron	(Tristerix	Nuytsia))	((((Ileostylus	Muellerina)	((Amyema	Benthamina)	(((Tapinanthus	Englerina)	((Agelanthus	Bakerella)	(Dendrophthoe	(Moquiniella	Helixanthera))))	(Taxillus	Scurrula))))	(Loranthus	Cecarria))	Tupeia))))	Atkinsonia))	Peraxilla)	Decaisnina);
(Macrosolen	(((Ligaria	((Loranthus	Cecarria)	((Ileostylus	Muellerina)	((Amyema	Benthamina)	(((Tapinanthus	Englerina)	((Agelanthus	(Moquiniella	Bakerella))	(Dendrophthoe	Helixanthera)))	(Taxillus	Scurrula))))))	(Gaiadendron	(Tupeia	(Tripodanthus	(Atkinsonia	(((Notanthera	(Tristerix	Nuytsia))	Desmaria)	Struthanthus))))))	Peraxilla)	Decaisnina);
(Macrosolen	(((Gaiadendron	(Tristerix	Nuytsia))	(((Ileostylus	Muellerina)	(((Amyema	Benthamina)	(Taxillus	(Scurrula	(Helixanthera	((Tapinanthus	Englerina)	((Agelanthus	Bakerella)	(Dendrophthoe	Moquiniella)))))))	((Notanthera	(Ligaria	Loranthus))	Cecarria)))	((Tripodanthus	Struthanthus)	(Tupeia	(Atkinsonia	Desmaria)))))	Peraxilla)	Decaisnina);
(Macrosolen	(((Gaiadendron	(Tristerix	Nuytsia))	((Ligaria	((Muellerina	(Ileostylus	((Amyema	Benthamina)	(((Tapinanthus	Englerina)	(Bakerella	Agelanthus))	(Taxillus	((Helixanthera	(Moquiniella	Dendrophthoe))	Scurrula))))))	(Cecarria	Loranthus)))	(Tripodanthus	(Atkinsonia	(Tupeia	(Desmaria	(Notanthera	Struthanthus)))))))	Peraxilla)	Decaisnina);
((((((((Ligaria	Atkinsonia)	(Loranthus	Cecarria))	(((((Englerina	Tapinanthus)	((((Moquiniella	Dendrophthoe)	Helixanthera)	Taxillus)	Scurrula))	(Agelanthus	Bakerella))	(Amyema	Benthamina))	(Ileostylus	Muellerina)))	((Gaiadendron	(Tristerix	Nuytsia))	Tupeia))	((Tripodanthus	Desmaria)	Struthanthus))	Notanthera)	Peraxilla)	Macrosolen	Decaisnina);
((((Gaiadendron	(Tristerix	Nuytsia))	((Tupeia	(Tripodanthus	(Desmaria	(Struthanthus	Notanthera))))	((((Ligaria	Loranthus)	Cecarria)	((Amyema	Benthamina)	((Ileostylus	Muellerina)	((((Moquiniella	Dendrophthoe)	Helixanthera)	(Taxillus	Scurrula))	((Agelanthus	Bakerella)	(Englerina	Tapinanthus))))))	Atkinsonia)))	Peraxilla)	Macrosolen	Decaisnina);
(((((Ligaria	Desmaria)	((Loranthus	Cecarria)	((Notanthera	(Ileostylus	Muellerina))	(((Taxillus	Scurrula)	(((Agelanthus	Bakerella)	(Englerina	Tapinanthus))	((Moquiniella	Dendrophthoe)	Helixanthera)))	(Amyema	Benthamina)))))	(Atkinsonia	((((Gaiadendron	Tristerix)	Nuytsia)	(Tripodanthus	Struthanthus))	Tupeia)))	Peraxilla)	Macrosolen	Decaisnina);
((((Desmaria	Atkinsonia)	((Struthanthus	Tripodanthus)	(Ligaria	(Benthamina	((Tupeia	((Gaiadendron	Tristerix)	(Loranthus	(Nuytsia	Cecarria))))	(Notanthera	((Ileostylus	Muellerina)	(((Taxillus	(Scurrula	((Moquiniella	Dendrophthoe)	Helixanthera)))	((Agelanthus	Bakerella)	(Englerina	Tapinanthus)))	Amyema))))))))	Peraxilla)	Macrosolen	Decaisnina);
(((Atkinsonia	((Nuytsia	(((((Ligaria	Cecarria)	(Notanthera	Loranthus))	((Ileostylus	Muellerina)	(((((Moquiniella	Dendrophthoe)	Helixanthera)	(Taxillus	Scurrula))	((Agelanthus	Bakerella)	(Englerina	Tapinanthus)))	(Benthamina	Amyema))))	Gaiadendron)	(Tupeia	Tristerix)))	(Desmaria	(Tripodanthus	Struthanthus))))	Peraxilla)	Macrosolen	Decaisnina);
((((Atkinsonia	((((Cecarria	Loranthus)	Gaiadendron)	((Ileostylus	Muellerina)	((((Scurrula	((Englerina	Tapinanthus)	Helixanthera))	Taxillus)	((Moquiniella	Dendrophthoe)	(Agelanthus	Bakerella)))	(Benthamina	Amyema))))	(Tupeia	(Tripodanthus	((Nuytsia	Tristerix)	(Struthanthus	(Ligaria	Desmaria)))))))	Peraxilla)	Notanthera)	Macrosolen	Decaisnina);
(((((Desmaria	Tripodanthus)	Struthanthus)	(((((Cecarria	(Ligaria	Loranthus))	Gaiadendron)	((Ileostylus	Muellerina)	(((Taxillus	(Scurrula	((Dendrophthoe	Moquiniella)	Helixanthera)))	((Englerina	Tapinanthus)	(Agelanthus	Bakerella)))	(Benthamina	Amyema))))	(Nuytsia	((Notanthera	Tristerix)	Tupeia)))	Atkinsonia))	Peraxilla)	Macrosolen	Decaisnina);
((((Nuytsia	Tristerix)	((Atkinsonia	((Ligaria	Gaiadendron)	(Notanthera	(((Ileostylus	Muellerina)	(((Dendrophthoe	(((Agelanthus	Bakerella)	Moquiniella)	Helixanthera))	(Taxillus	Scurrula))	((Englerina	Tapinanthus)	(Benthamina	Amyema))))	(Cecarria	Loranthus)))))	(Tupeia	(Tripodanthus	(Struthanthus	Desmaria)))))	Peraxilla)	Macrosolen	Decaisnina);
(((((((Nuytsia	Tupeia)	((Ileostylus	Muellerina)	((Taxillus	(Scurrula	(Helixanthera	(((Agelanthus	Bakerella)	Moquiniella)	Dendrophthoe))))	((Englerina	Tapinanthus)	(Benthamina	Amyema)))))	(Cecarria	Loranthus))	(Atkinsonia	Ligaria))	(Gaiadendron	(Tripodanthus	(((Notanthera	Tristerix)	Desmaria)	Struthanthus))))	Peraxilla)	Macrosolen	Decaisnina);
(((((Desmaria	((((Muellerina	((Benthamina	Amyema)	(((Helixanthera	(Moquiniella	Dendrophthoe))	(Taxillus	Scurrula))	((Agelanthus	Bakerella)	(Englerina	Tapinanthus)))))	Ileostylus)	(Cecarria	(Loranthus	Nuytsia)))	(Atkinsonia	Ligaria)))	(((Gaiadendron	Struthanthus)	(Tupeia	Tristerix))	Tripodanthus))	Notanthera)	Peraxilla)	Macrosolen	Decaisnina);
(Macrosolen	(((((((Atkinsonia	((Cecarria	Loranthus)	((Muellerina	Ileostylus)	(((Taxillus	(Scurrula	Helixanthera))	((Englerina	Tapinanthus)	(Bakerella	(Moquiniella	Agelanthus))))	(Dendrophthoe	(Amyema	Benthamina))))))	Tupeia)	Gaiadendron)	(Tripodanthus	(Desmaria	((Tristerix	Nuytsia)	Struthanthus))))	Ligaria)	Notanthera)	Peraxilla)	Decaisnina);
(Macrosolen	((((Ligaria	((Struthanthus	Tripodanthus)	Desmaria))	(((Gaiadendron	((Cecarria	Loranthus)	(((((Taxillus	Scurrula)	Dendrophthoe)	((Moquiniella	Helixanthera)	((Englerina	Tapinanthus)	(Bakerella	Agelanthus))))	(Amyema	Benthamina))	(Muellerina	Ileostylus))))	((Tupeia	Tristerix)	Nuytsia))	Atkinsonia))	Notanthera)	Peraxilla)	Decaisnina);
(Macrosolen	(((Gaiadendron	(Nuytsia	Tristerix))	(((Atkinsonia	(Struthanthus	(Tripodanthus	Desmaria)))	(((Ligaria	Cecarria)	(Notanthera	Loranthus))	(((Taxillus	((Scurrula	Dendrophthoe)	Helixanthera))	((Bakerella	(Moquiniella	Agelanthus))	(Englerina	Tapinanthus)))	((Amyema	Benthamina)	(Muellerina	Ileostylus)))))	Tupeia))	Peraxilla)	Decaisnina);
(Macrosolen	(((Gaiadendron	(Nuytsia	Tristerix))	((Atkinsonia	(Tripodanthus	((Notanthera	(Ligaria	Desmaria))	Struthanthus)))	(((Loranthus	Cecarria)	((Amyema	Benthamina)	((Muellerina	Ileostylus)	(((((Englerina	Tapinanthus)	Scurrula)	(Dendrophthoe	((Bakerella	Agelanthus)	Moquiniella)))	Helixanthera)	Taxillus))))	Tupeia)))	Peraxilla)	Decaisnina);
(Macrosolen	(((Gaiadendron	(Nuytsia	Tristerix))	((Tupeia	(Tripodanthus	((Struthanthus	Desmaria)	Notanthera)))	((((Loranthus	Cecarria)	((((Englerina	Tapinanthus)	(Bakerella	Agelanthus))	(Taxillus	(Scurrula	((Moquiniella	Dendrophthoe)	Helixanthera))))	((Amyema	Benthamina)	(Muellerina	Ileostylus))))	Ligaria)	Atkinsonia)))	Peraxilla)	Decaisnina);
(Macrosolen	((((Ligaria	(Atkinsonia	(Struthanthus	Desmaria)))	Tripodanthus)	((Notanthera	(Gaiadendron	(Nuytsia	Tristerix)))	(Tupeia	((Loranthus	Cecarria)	((Taxillus	(Scurrula	(((Dendrophthoe	(Moquiniella	(Bakerella	Agelanthus)))	Helixanthera)	(Englerina	Tapinanthus))))	((Amyema	Benthamina)	(Muellerina	Ileostylus)))))))	Peraxilla)	Decaisnina);
(Macrosolen	(((Atkinsonia	(((Notanthera	(Desmaria	Struthanthus))	Tripodanthus)	(Tupeia	(((Loranthus	Cecarria)	((Muellerina	Ileostylus)	((((Taxillus	Scurrula)	(Helixanthera	(Moquiniella	Dendrophthoe)))	((Bakerella	Agelanthus)	(Englerina	Tapinanthus)))	(Amyema	Benthamina))))	(Gaiadendron	(Nuytsia	Tristerix))))))	Ligaria)	Peraxilla)	Decaisnina);
(Macrosolen	((Nuytsia	(Gaiadendron	((((Loranthus	Cecarria)	((Muellerina	Ileostylus)	(((Scurrula	((Helixanthera	(Moquiniella	Dendrophthoe))	Taxillus))	((Bakerella	Agelanthus)	(Englerina	Tapinanthus)))	(Amyema	Benthamina))))	Tupeia)	((Atkinsonia	(((Ligaria	Desmaria)	(Notanthera	Tristerix))	Struthanthus))	Tripodanthus))))	Peraxilla)	Decaisnina);
((Macrosolen	((Gaiadendron	(((Ligaria	(Atkinsonia	((Loranthus	Cecarria)	(Ileostylus	(((((Helixanthera	(Moquiniella	Dendrophthoe))	(Taxillus	Scurrula))	((Bakerella	Agelanthus)	(Englerina	Tapinanthus)))	(Amyema	Benthamina))	Muellerina)))))	((Tripodanthus	(Desmaria	Struthanthus))	Tupeia))	(Tristerix	Nuytsia)))	Peraxilla))	Notanthera	Decaisnina);
(Macrosolen	((Notanthera	((((Ligaria	Desmaria)	Tupeia)	(Atkinsonia	((Loranthus	Cecarria)	(((((Amyema	Benthamina)	Dendrophthoe)	(Taxillus	Scurrula))	((Moquiniella	(Helixanthera	(Bakerella	Agelanthus)))	(Englerina	Tapinanthus)))	(Muellerina	Ileostylus)))))	(((Tristerix	Nuytsia)	Gaiadendron)	(Tripodanthus	Struthanthus))))	Peraxilla)	Decaisnina);
(Macrosolen	(Peraxilla	(((((Atkinsonia	Ligaria)	(Cecarria	(((Ileostylus	Muellerina)	(((Taxillus	Scurrula)	(((Moquiniella	(Bakerella	Agelanthus))	(Helixanthera	Dendrophthoe))	(Tapinanthus	Englerina)))	(Benthamina	Amyema)))	Loranthus)))	(Tripodanthus	(Desmaria	Struthanthus)))	(Tupeia	(Gaiadendron	(Nuytsia	Tristerix))))	Notanthera))	Decaisnina);
(Macrosolen	(Peraxilla	((((Atkinsonia	((Tupeia	(Gaiadendron	(Nuytsia	Tristerix)))	(((Ileostylus	Muellerina)	(Taxillus	(Scurrula	(((Moquiniella	(Bakerella	Agelanthus))	Helixanthera)	((Dendrophthoe	(Tapinanthus	Englerina))	(Benthamina	Amyema))))))	(Loranthus	Cecarria))))	(Desmaria	(Struthanthus	Tripodanthus)))	Ligaria)	Notanthera))	Decaisnina);
(Macrosolen	(Peraxilla	(((((Tupeia	(Tristerix	(Gaiadendron	Nuytsia)))	(((Ileostylus	Muellerina)	((Benthamina	Amyema)	(((Taxillus	Scurrula)	((Dendrophthoe	Moquiniella)	Helixanthera))	((Bakerella	Agelanthus)	(Tapinanthus	Englerina)))))	(Notanthera	((Ligaria	Loranthus)	Cecarria))))	(Struthanthus	Tripodanthus))	Desmaria)	Atkinsonia))	Decaisnina);
(Macrosolen	(Peraxilla	((Atkinsonia	(Tupeia	(Gaiadendron	(((Ileostylus	Muellerina)	((Benthamina	Amyema)	(((Helixanthera	(Taxillus	Scurrula))	Dendrophthoe)	((Moquiniella	(Bakerella	Agelanthus))	(Tapinanthus	Englerina)))))	(Nuytsia	(Loranthus	Cecarria))))))	(((Notanthera	Tristerix)	((Ligaria	Desmaria)	Struthanthus))	Tripodanthus)))	Decaisnina);
(Macrosolen	(Peraxilla	(((Ligaria	Atkinsonia)	((Struthanthus	Tripodanthus)	(Tupeia	((Gaiadendron	(((Ileostylus	Muellerina)	((Benthamina	Amyema)	((Taxillus	(Scurrula	(Dendrophthoe	(Moquiniella	Helixanthera))))	((Bakerella	Agelanthus)	(Tapinanthus	Englerina)))))	(Loranthus	Cecarria)))	(Tristerix	(Nuytsia	Notanthera))))))	Desmaria))	Decaisnina);
(Macrosolen	(Peraxilla	(((Atkinsonia	(((((Ileostylus	Muellerina)	(Amyema	((Scurrula	((((Dendrophthoe	(Bakerella	Agelanthus))	Moquiniella)	Helixanthera)	Taxillus))	(Tapinanthus	Englerina))))	Benthamina)	(Loranthus	Cecarria))	(((Struthanthus	(Nuytsia	((Tristerix	Notanthera)	Gaiadendron)))	Tupeia)	Tripodanthus)))	Desmaria)	Ligaria))	Decaisnina);
(Macrosolen	(Peraxilla	((Tupeia	(Tripodanthus	((Struthanthus	(Desmaria	(Nuytsia	(Tristerix	Notanthera))))	(Ligaria	Gaiadendron))))	(Atkinsonia	(((Ileostylus	Muellerina)	((Taxillus	((Dendrophthoe	Scurrula)	((Tapinanthus	Englerina)	((Bakerella	(Moquiniella	Agelanthus))	Helixanthera))))	(Amyema	Benthamina)))	(Loranthus	Cecarria)))))	Decaisnina);
(Macrosolen	(Peraxilla	(Gaiadendron	(((Tupeia	(((Ileostylus	Muellerina)	(((Taxillus	(Scurrula	(((Dendrophthoe	Moquiniella)	(Bakerella	Agelanthus))	Helixanthera)))	(Tapinanthus	Englerina))	(Amyema	Benthamina)))	(Loranthus	Cecarria)))	((Tripodanthus	(Struthanthus	((Ligaria	Desmaria)	Notanthera)))	Atkinsonia))	(Tristerix	Nuytsia))))	Decaisnina);
(Macrosolen	(Peraxilla	(((Atkinsonia	(((((((Tapinanthus	Englerina)	(Helixanthera	(Moquiniella	(Bakerella	Agelanthus))))	Dendrophthoe)	(Taxillus	Scurrula))	(Amyema	Benthamina))	(Ileostylus	Muellerina))	((Ligaria	Loranthus)	Cecarria)))	((Gaiadendron	(Tripodanthus	((Struthanthus	Desmaria)	(Tristerix	Nuytsia))))	Tupeia))	Notanthera))	Decaisnina);
(Macrosolen	(Peraxilla	(((Atkinsonia	(((((((Taxillus	(Helixanthera	Scurrula))	(Tapinanthus	Englerina))	(Dendrophthoe	(Bakerella	(Agelanthus	Moquiniella))))	(Amyema	Benthamina))	(Ileostylus	Muellerina))	(Loranthus	Cecarria))	Ligaria))	((Tripodanthus	(Struthanthus	(Desmaria	(Notanthera	(Tristerix	Nuytsia)))))	Tupeia))	Gaiadendron))	Decaisnina);
(Macrosolen	(((Tripodanthus	(Desmaria	Struthanthus))	((((Gaiadendron	((Ligaria	((((Taxillus	Scurrula)	(Dendrophthoe	Helixanthera))	((Tapinanthus	Englerina)	(Moquiniella	(Bakerella	Agelanthus))))	((Amyema	Benthamina)	(Muellerina	Ileostylus))))	(Loranthus	Cecarria)))	(Notanthera	Tristerix))	(Tupeia	Nuytsia))	Atkinsonia))	Peraxilla)	Decaisnina);
(Macrosolen	((((Gaiadendron	(((((Taxillus	Scurrula)	((Moquiniella	Dendrophthoe)	Helixanthera))	((Tapinanthus	Englerina)	(Bakerella	Agelanthus)))	((Amyema	Benthamina)	(Muellerina	Ileostylus)))	((Ligaria	Loranthus)	Cecarria)))	(((Tripodanthus	(Desmaria	(Struthanthus	Notanthera)))	(Nuytsia	Tristerix))	Tupeia))	Atkinsonia)	Peraxilla)	Decaisnina);
(Macrosolen	((((Tupeia	(Tripodanthus	(Struthanthus	(Nuytsia	Tristerix))))	(Gaiadendron	(Notanthera	(((Muellerina	Ileostylus)	((Taxillus	(((Scurrula	((Dendrophthoe	Moquiniella)	Helixanthera))	(Tapinanthus	Englerina))	(Bakerella	Agelanthus)))	(Amyema	Benthamina)))	((Ligaria	Loranthus)	Cecarria)))))	(Desmaria	Atkinsonia))	Peraxilla)	Decaisnina);
(Macrosolen	(Ligaria	(((((Tripodanthus	((Notanthera	Desmaria)	Struthanthus))	Atkinsonia)	(((Nuytsia	Tristerix)	Tupeia)	(((((Taxillus	(Scurrula	Dendrophthoe))	((Tapinanthus	Englerina)	(Helixanthera	(Moquiniella	(Agelanthus	Bakerella)))))	(Amyema	Benthamina))	(Muellerina	Ileostylus))	(Loranthus	Cecarria))))	Gaiadendron)	Peraxilla))	Decaisnina);
(Macrosolen	(((Ligaria	Atkinsonia)	((((Gaiadendron	(Nuytsia	Tristerix))	Tupeia)	((((Dendrophthoe	(Taxillus	(Scurrula	(Helixanthera	((Moquiniella	(Agelanthus	Bakerella))	(Tapinanthus	Englerina))))))	(Amyema	Benthamina))	(Muellerina	Ileostylus))	(Notanthera	(Loranthus	Cecarria))))	(Tripodanthus	(Desmaria	Struthanthus))))	Peraxilla)	Decaisnina);
(Macrosolen	((((Tripodanthus	((Notanthera	Desmaria)	Struthanthus))	((Ligaria	Atkinsonia)	(((Nuytsia	Tristerix)	Tupeia)	((((((Agelanthus	Bakerella)	(Tapinanthus	Englerina))	((Scurrula	((Moquiniella	Dendrophthoe)	Helixanthera))	Taxillus))	(Amyema	Benthamina))	(Muellerina	Ileostylus))	(Loranthus	Cecarria)))))	Gaiadendron)	Peraxilla)	Decaisnina);
(Macrosolen	((((Tripodanthus	(Desmaria	Struthanthus))	(Atkinsonia	(Gaiadendron	(((Nuytsia	(Notanthera	Tristerix))	Tupeia)	((((((Moquiniella	Dendrophthoe)	(Agelanthus	Bakerella))	((Tapinanthus	Englerina)	(Helixanthera	(Taxillus	Scurrula))))	(Amyema	Benthamina))	(Muellerina	Ileostylus))	(Loranthus	Cecarria))))))	Ligaria)	Peraxilla)	Decaisnina);
(Macrosolen	(((((((Tripodanthus	(Desmaria	Struthanthus))	Notanthera)	Tristerix)	Nuytsia)	(Tupeia	(((((Dendrophthoe	((Moquiniella	Helixanthera)	(Taxillus	Scurrula)))	((Agelanthus	Bakerella)	(Tapinanthus	Englerina)))	(Amyema	Benthamina))	(Muellerina	Ileostylus))	((Ligaria	Atkinsonia)	(Loranthus	Cecarria)))))	Gaiadendron)	Peraxilla)	Decaisnina);
(Macrosolen	(((((Tripodanthus	(Struthanthus	(Desmaria	((Nuytsia	Tristerix)	Notanthera))))	(Tupeia	((Loranthus	Cecarria)	(Ileostylus	((((((Dendrophthoe	Moquiniella)	Helixanthera)	(Taxillus	Scurrula))	((Agelanthus	Bakerella)	(Tapinanthus	Englerina)))	(Amyema	Benthamina))	Muellerina)))))	Gaiadendron)	(Ligaria	Atkinsonia))	Peraxilla)	Decaisnina);
((Macrosolen	(((Tupeia	((Tristerix	Notanthera)	(Gaiadendron	((Loranthus	Cecarria)	((((Dendrophthoe	(Helixanthera	(Taxillus	Scurrula)))	(((Moquiniella	Agelanthus)	Bakerella)	(Tapinanthus	Englerina)))	(Amyema	Benthamina))	(Muellerina	Ileostylus))))))	(Atkinsonia	(Tripodanthus	((Ligaria	Desmaria)	Struthanthus))))	Peraxilla))	Nuytsia	Decaisnina);
(Macrosolen	(Peraxilla	(((Tripodanthus	(Struthanthus	((Notanthera	Nuytsia)	Desmaria)))	((((Loranthus	Cecarria)	((Muellerina	Ileostylus)	(((Scurrula	Taxillus)	(((Helixanthera	(Bakerella	(Agelanthus	Moquiniella)))	(Englerina	Tapinanthus))	Dendrophthoe))	(Amyema	Benthamina))))	(Tupeia	Tristerix))	Gaiadendron))	(Atkinsonia	Ligaria)))	Decaisnina);
((Notanthera	Nuytsia)	(Macrosolen	(Peraxilla	(((((Muellerina	Ileostylus)	((((Moquiniella	Dendrophthoe)	(Bakerella	Agelanthus))	((Englerina	Tapinanthus)	(Scurrula	(Helixanthera	Taxillus))))	(Amyema	Benthamina)))	((Loranthus	(Tupeia	Tristerix))	Cecarria))	((Atkinsonia	(Desmaria	Ligaria))	(Tripodanthus	Struthanthus)))	Gaiadendron)))	Decaisnina);
(Macrosolen	(Peraxilla	(((Tripodanthus	Struthanthus)	((((Muellerina	Ileostylus)	((((Taxillus	(Moquiniella	Helixanthera))	(Dendrophthoe	(Cecarria	Scurrula)))	((Bakerella	Agelanthus)	(Englerina	Tapinanthus)))	(Amyema	Benthamina)))	(Loranthus	(Tupeia	Tristerix)))	(Atkinsonia	((Desmaria	Ligaria)	Notanthera))))	(Gaiadendron	Nuytsia)))	Decaisnina);
(Macrosolen	(Peraxilla	((Tripodanthus	((Notanthera	Desmaria)	Struthanthus))	((((((Nuytsia	Tristerix)	Tupeia)	(Cecarria	(Ligaria	Loranthus)))	((Muellerina	Ileostylus)	((((Scurrula	(Englerina	Tapinanthus))	((Moquiniella	Dendrophthoe)	(Bakerella	Agelanthus)))	(Taxillus	Helixanthera))	(Amyema	Benthamina))))	Atkinsonia)	Gaiadendron)))	Decaisnina);
(Macrosolen	(Peraxilla	(((((((Loranthus	Cecarria)	((Muellerina	Ileostylus)	((((Englerina	Tapinanthus)	(Helixanthera	(Dendrophthoe	((Bakerella	Agelanthus)	Moquiniella))))	(Scurrula	Taxillus))	(Amyema	Benthamina))))	Tupeia)	Gaiadendron)	(Tripodanthus	((Nuytsia	(Tristerix	Notanthera))	(Desmaria	Struthanthus))))	Atkinsonia)	Ligaria))	Decaisnina);
(Macrosolen	(Peraxilla	((((Atkinsonia	(((Ligaria	Loranthus)	Cecarria)	((Muellerina	Ileostylus)	((((Bakerella	Agelanthus)	(Englerina	Tapinanthus))	(((Moquiniella	Dendrophthoe)	Helixanthera)	(Scurrula	Taxillus)))	(Amyema	Benthamina)))))	Tupeia)	(Tripodanthus	(Notanthera	(Desmaria	Struthanthus))))	((Tristerix	Nuytsia)	Gaiadendron)))	Decaisnina);
(Macrosolen	(Peraxilla	((Gaiadendron	(((Notanthera	Tristerix)	Nuytsia)	(Tupeia	(((Ligaria	Loranthus)	Cecarria)	((Muellerina	Ileostylus)	(((Scurrula	((((Bakerella	Agelanthus)	(Englerina	Tapinanthus))	(Moquiniella	Helixanthera))	Dendrophthoe))	Taxillus)	(Amyema	Benthamina)))))))	((Tripodanthus	(Desmaria	Struthanthus))	Atkinsonia)))	Decaisnina);
((Macrosolen	(Peraxilla	(((Atkinsonia	Desmaria)	((Gaiadendron	((((Loranthus	Cecarria)	((Muellerina	Ileostylus)	(((Scurrula	(((Moquiniella	(Bakerella	Agelanthus))	(Englerina	Tapinanthus))	(Dendrophthoe	Helixanthera)))	Taxillus)	(Amyema	Benthamina))))	(Tupeia	Tristerix))	Nuytsia))	(Struthanthus	Tripodanthus)))	Ligaria)))	Notanthera	Decaisnina);
((Peraxilla	(Desmaria	(((Gaiadendron	(((Loranthus	Tupeia)	(Notanthera	Tristerix))	(Cecarria	((((Englerina	Tapinanthus)	((Bakerella	Agelanthus)	(Dendrophthoe	Moquiniella)))	(Taxillus	(Scurrula	Helixanthera)))	((Amyema	(Nuytsia	Benthamina))	(Muellerina	Ileostylus))))))	(Struthanthus	Tripodanthus))	Atkinsonia)))	(Ligaria	Macrosolen)	Decaisnina);
((Peraxilla	((Gaiadendron	(((Notanthera	Tristerix)	((Atkinsonia	((Muellerina	Ileostylus)	((((Englerina	Tapinanthus)	(Bakerella	Agelanthus))	(((Helixanthera	Moquiniella)	Dendrophthoe)	(Taxillus	Scurrula)))	(Benthamina	Amyema))))	(Nuytsia	(Cecarria	Loranthus))))	Tupeia))	((Ligaria	Desmaria)	(Struthanthus	Tripodanthus))))	Macrosolen	Decaisnina);
(Macrosolen	(Peraxilla	((Desmaria	(Tripodanthus	Struthanthus))	((Ligaria	Atkinsonia)	((Tupeia	((Cecarria	Loranthus)	((Taxillus	((((Dendrophthoe	Helixanthera)	(Bakerella	(Agelanthus	Moquiniella)))	(Scurrula	(Tapinanthus	Englerina)))	(Amyema	Benthamina)))	(Ileostylus	Muellerina))))	(Gaiadendron	((Notanthera	Tristerix)	Nuytsia))))))	Decaisnina);
(Macrosolen	(((Ligaria	Peraxilla)	((Desmaria	(Tripodanthus	Struthanthus))	(Atkinsonia	((Cecarria	Loranthus)	(((Gaiadendron	(Tristerix	Nuytsia))	(((((Taxillus	Scurrula)	(Dendrophthoe	(Moquiniella	Helixanthera)))	(Bakerella	(Agelanthus	(Tapinanthus	Englerina))))	(Amyema	Benthamina))	(Ileostylus	Muellerina)))	Tupeia)))))	Notanthera)	Decaisnina);
(Macrosolen	(((((Tripodanthus	Struthanthus)	(Ligaria	Desmaria))	(Atkinsonia	(((Cecarria	Loranthus)	(((((Taxillus	Scurrula)	(Helixanthera	(Dendrophthoe	Moquiniella)))	((Tapinanthus	Englerina)	(Bakerella	Agelanthus)))	(Amyema	Benthamina))	(Ileostylus	Muellerina)))	(Notanthera	Tupeia))))	(Gaiadendron	(Tristerix	Nuytsia)))	Peraxilla)	Decaisnina);
(Macrosolen	(((((Struthanthus	(Desmaria	Notanthera))	Tripodanthus)	(Atkinsonia	((Gaiadendron	(Tristerix	Nuytsia))	(((Cecarria	Loranthus)	(((Taxillus	((Tapinanthus	Englerina)	(((Helixanthera	(Bakerella	(Moquiniella	Agelanthus)))	Dendrophthoe)	Scurrula)))	(Amyema	Benthamina))	(Ileostylus	Muellerina)))	Tupeia))))	Ligaria)	Peraxilla)	Decaisnina);
(Macrosolen	((((Cecarria	(Loranthus	((((((Tapinanthus	Englerina)	(Bakerella	(Moquiniella	Agelanthus)))	Dendrophthoe)	(Scurrula	(Helixanthera	Taxillus)))	(Amyema	Benthamina))	(Ileostylus	Muellerina))))	(((Atkinsonia	((Ligaria	Desmaria)	Tupeia))	Tripodanthus)	((Gaiadendron	(Tristerix	Nuytsia))	Struthanthus)))	Notanthera)	Peraxilla)	Decaisnina);
(Macrosolen	(((Atkinsonia	((((Ileostylus	Muellerina)	((Scurrula	((((Tapinanthus	Englerina)	(Moquiniella	(Agelanthus	Bakerella)))	Helixanthera)	Dendrophthoe))	Taxillus))	(Amyema	Benthamina))	(Cecarria	Loranthus)))	(((Struthanthus	Tripodanthus)	(Notanthera	(Tupeia	(Gaiadendron	(Tristerix	Nuytsia)))))	(Ligaria	Desmaria)))	Peraxilla)	Decaisnina);
(Macrosolen	(((Atkinsonia	(((((Tapinanthus	Englerina)	(Bakerella	((Dendrophthoe	Helixanthera)	(Moquiniella	Agelanthus))))	(Taxillus	Scurrula))	((Amyema	Benthamina)	(Ileostylus	Muellerina)))	(Cecarria	Loranthus)))	((((Ligaria	Desmaria)	Struthanthus)	Tripodanthus)	(Tupeia	(Gaiadendron	((Notanthera	Tristerix)	Nuytsia)))))	Peraxilla)	Decaisnina);
(Macrosolen	(((Atkinsonia	((Ligaria	Desmaria)	(((Tupeia	(Gaiadendron	((Notanthera	Tristerix)	Nuytsia)))	((Ileostylus	Muellerina)	((Taxillus	(Scurrula	(((Helixanthera	Dendrophthoe)	Moquiniella)	((Tapinanthus	Englerina)	(Agelanthus	Bakerella)))))	(Amyema	Benthamina))))	(Cecarria	Loranthus))))	(Struthanthus	Tripodanthus))	Peraxilla)	Decaisnina);
(Macrosolen	((Notanthera	(((Atkinsonia	Ligaria)	Desmaria)	((Struthanthus	Tripodanthus)	((Tupeia	(Gaiadendron	(Tristerix	Nuytsia)))	((Ileostylus	(((Amyema	Benthamina)	(((Tapinanthus	Englerina)	(Agelanthus	Bakerella))	(Taxillus	(Scurrula	((Moquiniella	Dendrophthoe)	Helixanthera)))))	Muellerina))	(Cecarria	Loranthus))))))	Peraxilla)	Decaisnina);
(Macrosolen	((((((Atkinsonia	Struthanthus)	(Desmaria	Ligaria))	Tripodanthus)	((Notanthera	Tupeia)	((((Taxillus	Scurrula)	(((Tapinanthus	Englerina)	(Agelanthus	Bakerella))	((Moquiniella	Dendrophthoe)	Helixanthera)))	((Muellerina	Ileostylus)	(Amyema	Benthamina)))	(Cecarria	Loranthus))))	(Gaiadendron	(Tristerix	Nuytsia)))	Peraxilla)	Decaisnina);
(((((Ligaria	((Ileostylus	(Muellerina	(((Agelanthus	Bakerella)	((Tapinanthus	Englerina)	(((Moquiniella	Dendrophthoe)	Helixanthera)	(Scurrula	Taxillus))))	(Amyema	Benthamina))))	(Loranthus	Cecarria)))	Atkinsonia)	((Tupeia	Gaiadendron)	((Struthanthus	(Desmaria	((Notanthera	Tristerix)	Nuytsia)))	Tripodanthus)))	Peraxilla)	Macrosolen	Decaisnina);
(((((Atkinsonia	((Tripodanthus	((Ligaria	Desmaria)	Struthanthus))	((Loranthus	Cecarria)	(Tupeia	((((Taxillus	(((Moquiniella	Dendrophthoe)	Helixanthera)	Scurrula))	((Agelanthus	Bakerella)	(Tapinanthus	Englerina)))	(Amyema	Benthamina))	(Ileostylus	Muellerina))))))	((Tristerix	Nuytsia)	Gaiadendron))	Notanthera)	Peraxilla)	Macrosolen	Decaisnina);
(((((Tupeia	(((((Scurrula	(Taxillus	((Moquiniella	Dendrophthoe)	Helixanthera)))	((Agelanthus	Bakerella)	(Tapinanthus	Englerina)))	(Amyema	Benthamina))	(Ileostylus	Muellerina))	(Loranthus	Cecarria)))	((Ligaria	Atkinsonia)	(Tripodanthus	(Desmaria	Struthanthus))))	(((Tristerix	Notanthera)	Nuytsia)	Gaiadendron))	Peraxilla)	Macrosolen	Decaisnina);
(((((Atkinsonia	(Tripodanthus	Struthanthus))	(Ligaria	Desmaria))	((((Tupeia	((((Scurrula	Taxillus)	(Dendrophthoe	((Moquiniella	Helixanthera)	((Agelanthus	Bakerella)	(Tapinanthus	Englerina)))))	((Amyema	Benthamina)	(Ileostylus	Muellerina)))	(Loranthus	Cecarria)))	(Tristerix	Notanthera))	Nuytsia)	Gaiadendron))	Peraxilla)	Macrosolen	Decaisnina);
(((Muellerina	((((((Moquiniella	(Agelanthus	Bakerella))	(Tapinanthus	Englerina))	(Scurrula	(Taxillus	(Dendrophthoe	Helixanthera))))	(Amyema	Benthamina))	((Loranthus	Cecarria)	(Tupeia	((((Nuytsia	(Tristerix	Notanthera))	Gaiadendron)	((Atkinsonia	Ligaria)	Struthanthus))	(Tripodanthus	Desmaria)))))	Ileostylus))	Peraxilla)	Macrosolen	Decaisnina);
((((((((((Nuytsia	Tristerix)	Gaiadendron)	Tupeia)	Tripodanthus)	Struthanthus)	Desmaria)	(((((((Scurrula	Taxillus)	((Amyema	Benthamina)	(Ileostylus	Muellerina)))	(Helixanthera	(Moquiniella	Dendrophthoe)))	(Bakerella	Agelanthus))	(Tapinanthus	Englerina))	(Loranthus	Cecarria))	(Atkinsonia	Ligaria)))	Notanthera)	Peraxilla)	Macrosolen	Decaisnina);
(((((Struthanthus	(Tripodanthus	(Tupeia	Desmaria)))	((Nuytsia	(Notanthera	Tristerix))	Gaiadendron))	((((((Amyema	Benthamina)	(Ileostylus	Muellerina))	(((Helixanthera	(Moquiniella	Dendrophthoe))	Scurrula)	Taxillus))	((Bakerella	Agelanthus)	(Tapinanthus	Englerina)))	((Ligaria	Loranthus)	Cecarria))	Atkinsonia))	Peraxilla)	Macrosolen	Decaisnina);
((((Nuytsia	Tristerix)	(((Atkinsonia	(Desmaria	Struthanthus))	Tripodanthus)	(Tupeia	((Gaiadendron	((Ileostylus	Muellerina)	(((Amyema	Benthamina)	(((((Bakerella	Agelanthus)	(Tapinanthus	Englerina))	(Dendrophthoe	(Helixanthera	Moquiniella)))	Scurrula)	Taxillus))	(Ligaria	Cecarria))))	(Notanthera	Loranthus)))))	Peraxilla)	Macrosolen	Decaisnina);
(((Gaiadendron	((((((Ileostylus	Muellerina)	((Amyema	Benthamina)	(((Dendrophthoe	Scurrula)	(Taxillus	Helixanthera))	((Bakerella	(Agelanthus	Moquiniella))	(Tapinanthus	Englerina)))))	(Cecarria	Loranthus))	Tupeia)	(Atkinsonia	Ligaria))	((Nuytsia	Tristerix)	((Desmaria	(Notanthera	Tripodanthus))	Struthanthus))))	Peraxilla)	Macrosolen	Decaisnina);
((((Ligaria	((((Tripodanthus	(Struthanthus	Desmaria))	(Gaiadendron	(Nuytsia	Tristerix)))	Tupeia)	(Atkinsonia	(((Ileostylus	Muellerina)	((Amyema	Benthamina)	(((Scurrula	Taxillus)	((Dendrophthoe	Moquiniella)	Helixanthera))	((Bakerella	Agelanthus)	(Tapinanthus	Englerina)))))	(Cecarria	Loranthus)))))	Notanthera)	Peraxilla)	Macrosolen	Decaisnina);
((Peraxilla	(((Tupeia	(Gaiadendron	((Cecarria	(Ligaria	Loranthus))	((Muellerina	Ileostylus)	((((Taxillus	Scurrula)	((Moquiniella	Dendrophthoe)	Helixanthera))	((Tapinanthus	Englerina)	(Bakerella	Agelanthus)))	(Benthamina	Amyema))))))	(Nuytsia	Tristerix))	((Atkinsonia	Struthanthus)	(Desmaria	Tripodanthus))))	(Notanthera	Macrosolen)	Decaisnina);
((Peraxilla	(Notanthera	(((Tripodanthus	(Struthanthus	Desmaria))	(Atkinsonia	((Tupeia	((Cecarria	Loranthus)	(((Taxillus	Scurrula)	((((Bakerella	Agelanthus)	(Moquiniella	Dendrophthoe))	Helixanthera)	(Tapinanthus	Englerina)))	((Benthamina	Amyema)	(Muellerina	Ileostylus)))))	(Gaiadendron	(Nuytsia	Tristerix)))))	Ligaria)))	Macrosolen	Decaisnina);
((Peraxilla	(Gaiadendron	((Nuytsia	Tristerix)	(Tupeia	((((Tripodanthus	Struthanthus)	(Desmaria	(Atkinsonia	Ligaria)))	Notanthera)	((Cecarria	Loranthus)	((Muellerina	Ileostylus)	(((Taxillus	(Dendrophthoe	Scurrula))	(((Bakerella	Agelanthus)	(Moquiniella	Helixanthera))	(Tapinanthus	Englerina)))	(Benthamina	Amyema)))))))))	Macrosolen	Decaisnina);
((Peraxilla	(((Atkinsonia	Ligaria)	((Tripodanthus	Struthanthus)	Desmaria))	(((Tupeia	(Gaiadendron	(Nuytsia	Tristerix)))	((Cecarria	Loranthus)	((Muellerina	Ileostylus)	((((((Bakerella	Agelanthus)	(Dendrophthoe	Moquiniella))	Helixanthera)	(Taxillus	Scurrula))	(Tapinanthus	Englerina))	(Benthamina	Amyema)))))	Notanthera)))	Macrosolen	Decaisnina);
((Peraxilla	((((Atkinsonia	Ligaria)	(((Nuytsia	(Notanthera	Tristerix))	Struthanthus)	Desmaria))	Tripodanthus)	(Tupeia	(Gaiadendron	((Cecarria	Loranthus)	((Muellerina	Ileostylus)	(((Scurrula	((Tapinanthus	Englerina)	((Dendrophthoe	(Moquiniella	(Bakerella	Agelanthus)))	Helixanthera)))	Taxillus)	(Benthamina	Amyema))))))))	Macrosolen	Decaisnina);
((Peraxilla	(((Ligaria	Atkinsonia)	((Cecarria	Loranthus)	((Muellerina	Ileostylus)	((((Dendrophthoe	Scurrula)	(Helixanthera	((Moquiniella	(Tapinanthus	Englerina))	(Bakerella	Agelanthus))))	Taxillus)	(Benthamina	Amyema)))))	((Notanthera	Desmaria)	(Tripodanthus	((Tupeia	Gaiadendron)	((Nuytsia	Struthanthus)	Tristerix))))))	Macrosolen	Decaisnina);
((Peraxilla	((((Ligaria	Atkinsonia)	((Cecarria	Loranthus)	((Taxillus	((Bakerella	Agelanthus)	(Scurrula	((Tapinanthus	Englerina)	((Moquiniella	Dendrophthoe)	Helixanthera)))))	((Benthamina	Amyema)	(Muellerina	Ileostylus)))))	(Tupeia	(((Desmaria	Notanthera)	Struthanthus)	Tripodanthus)))	((Tristerix	Nuytsia)	Gaiadendron)))	Macrosolen	Decaisnina);
((Peraxilla	(((Atkinsonia	(Ligaria	((((Scurrula	(Taxillus	((Moquiniella	Dendrophthoe)	Helixanthera)))	((Bakerella	Agelanthus)	(Tapinanthus	Englerina)))	((Benthamina	Amyema)	(Muellerina	Ileostylus)))	(Cecarria	Loranthus))))	((((Tristerix	Nuytsia)	Tupeia)	(Desmaria	Tripodanthus))	(Struthanthus	Gaiadendron)))	Notanthera))	Macrosolen	Decaisnina);
((Peraxilla	(((Atkinsonia	((((Nuytsia	Tristerix)	Gaiadendron)	Tupeia)	(((((Bakerella	Agelanthus)	(Tapinanthus	Englerina))	((Benthamina	Amyema)	(Taxillus	(((Moquiniella	Dendrophthoe)	Helixanthera)	Scurrula))))	(Muellerina	Ileostylus))	(Cecarria	Loranthus))))	(((Ligaria	Desmaria)	Tripodanthus)	Struthanthus))	Notanthera))	Macrosolen	Decaisnina);
((Peraxilla	(((((Tripodanthus	(((Tristerix	(Gaiadendron	Nuytsia))	Tupeia)	Struthanthus))	(Cecarria	(Loranthus	(Ileostylus	(((Benthamina	Amyema)	((((Moquiniella	Dendrophthoe)	Helixanthera)	(Scurrula	Taxillus))	((Bakerella	Agelanthus)	(Tapinanthus	Englerina))))	Muellerina)))))	Atkinsonia)	(Ligaria	Desmaria))	Notanthera))	Macrosolen	Decaisnina);
(Macrosolen	(((Ligaria	(((Tupeia	(Gaiadendron	(Nuytsia	Tristerix)))	(Atkinsonia	((Loranthus	Cecarria)	((((Taxillus	((((Moquiniella	(Agelanthus	Bakerella))	Dendrophthoe)	Helixanthera)	Scurrula))	(Englerina	Tapinanthus))	(Benthamina	Amyema))	(Ileostylus	Muellerina)))))	(Desmaria	(Struthanthus	Tripodanthus))))	Peraxilla)	Notanthera)	Decaisnina);
(Macrosolen	(((Ligaria	Notanthera)	(((((Tupeia	Tristerix)	((Nuytsia	(Loranthus	Cecarria))	(((((Scurrula	Taxillus)	(Dendrophthoe	((Agelanthus	Bakerella)	(Helixanthera	Moquiniella))))	(Englerina	Tapinanthus))	(Benthamina	Amyema))	(Ileostylus	Muellerina))))	Gaiadendron)	((Desmaria	Struthanthus)	Tripodanthus))	Atkinsonia))	Peraxilla)	Decaisnina);
(Macrosolen	(((Ligaria	Notanthera)	((Desmaria	(((Gaiadendron	(Nuytsia	Tristerix))	Struthanthus)	(Tripodanthus	Tupeia)))	(((Loranthus	Cecarria)	(Ileostylus	(Muellerina	((Taxillus	((Dendrophthoe	Scurrula)	(((Helixanthera	Moquiniella)	(Agelanthus	Bakerella))	(Englerina	Tapinanthus))))	(Benthamina	Amyema)))))	Atkinsonia)))	Peraxilla)	Decaisnina);
(Macrosolen	(((Struthanthus	(Desmaria	Tripodanthus))	((Ligaria	Atkinsonia)	((((Loranthus	(Nuytsia	Cecarria))	((((Taxillus	((Scurrula	(Moquiniella	Dendrophthoe))	Helixanthera))	((Agelanthus	Bakerella)	(Englerina	Tapinanthus)))	(Benthamina	Amyema))	(Ileostylus	Muellerina)))	Gaiadendron)	(Tupeia	(Notanthera	Tristerix)))))	Peraxilla)	Decaisnina);
(Macrosolen	(((((Ligaria	Atkinsonia)	((Loranthus	(Nuytsia	Cecarria))	((((Scurrula	(((Dendrophthoe	(Moquiniella	(Agelanthus	Bakerella)))	Helixanthera)	(Englerina	Tapinanthus)))	Taxillus)	(Benthamina	Amyema))	(Ileostylus	Muellerina))))	((Tripodanthus	(((Notanthera	Tristerix)	Struthanthus)	Desmaria))	Tupeia))	Gaiadendron)	Peraxilla)	Decaisnina);
(Macrosolen	((((Atkinsonia	((((Tristerix	Nuytsia)	Gaiadendron)	Tupeia)	((Loranthus	Cecarria)	((((Englerina	Tapinanthus)	((Dendrophthoe	(Moquiniella	(Agelanthus	Bakerella)))	(Scurrula	(Helixanthera	Taxillus))))	(Benthamina	Amyema))	(Ileostylus	(Ligaria	Muellerina))))))	(Desmaria	(Tripodanthus	Struthanthus)))	Peraxilla)	Notanthera)	Decaisnina);
(Macrosolen	((((Tristerix	Gaiadendron)	((Tupeia	((Atkinsonia	((Loranthus	Cecarria)	(Ligaria	((Ileostylus	Muellerina)	(((Scurrula	Taxillus)	((Englerina	Tapinanthus)	(Helixanthera	(Moquiniella	((Agelanthus	Bakerella)	Dendrophthoe)))))	(Benthamina	Amyema))))))	(Notanthera	Desmaria)))	(Tripodanthus	Struthanthus)))	Peraxilla)	Nuytsia)	Decaisnina);
(Macrosolen	(((Struthanthus	(((Tristerix	Notanthera)	(Desmaria	Tupeia))	Tripodanthus))	(Atkinsonia	(Nuytsia	((Gaiadendron	Ligaria)	((Loranthus	Cecarria)	((Ileostylus	Muellerina)	(((Scurrula	Taxillus)	((Helixanthera	((Agelanthus	Moquiniella)	Dendrophthoe))	((Englerina	Tapinanthus)	Bakerella)))	(Benthamina	Amyema))))))))	Peraxilla)	Decaisnina);
(Macrosolen	(((((Tripodanthus	(Struthanthus	((Nuytsia	Tristerix)	Notanthera)))	((Ligaria	Desmaria)	Tupeia))	(Gaiadendron	((Loranthus	Cecarria)	(((Taxillus	(Scurrula	((Moquiniella	Dendrophthoe)	Helixanthera)))	((Englerina	Tapinanthus)	(Agelanthus	Bakerella)))	((Benthamina	Amyema)	(Ileostylus	Muellerina))))))	Atkinsonia)	Peraxilla)	Decaisnina);
(Macrosolen	((((((Tripodanthus	Gaiadendron)	Tupeia)	((Notanthera	Desmaria)	(Struthanthus	(Nuytsia	Tristerix))))	(Atkinsonia	((Loranthus	Cecarria)	((((Dendrophthoe	(Helixanthera	Moquiniella))	(Taxillus	Scurrula))	((Englerina	Tapinanthus)	(Agelanthus	Bakerella)))	((Benthamina	Amyema)	(Ileostylus	Muellerina))))))	Ligaria)	Peraxilla)	Decaisnina);
((Peraxilla	(((((Tupeia	Tripodanthus)	((Struthanthus	(Notanthera	(Tristerix	Nuytsia)))	Desmaria))	(Gaiadendron	((Loranthus	Cecarria)	((Muellerina	Ileostylus)	((Amyema	Benthamina)	((((Moquiniella	Helixanthera)	Dendrophthoe)	(Taxillus	Scurrula))	((Englerina	Tapinanthus)	(Agelanthus	Bakerella))))))))	Atkinsonia)	Ligaria))	Macrosolen	Decaisnina);
((Peraxilla	(((Struthanthus	(Desmaria	Tripodanthus))	(((Loranthus	Cecarria)	(((Nuytsia	(Gaiadendron	Tristerix))	Tupeia)	((Muellerina	Ileostylus)	((Amyema	Benthamina)	((Taxillus	Scurrula)	(((Englerina	Tapinanthus)	(Agelanthus	Bakerella))	(Helixanthera	(Dendrophthoe	Moquiniella))))))))	(Ligaria	Atkinsonia)))	Notanthera))	Macrosolen	Decaisnina);
((Peraxilla	(((Tripodanthus	((Notanthera	((Ligaria	Desmaria)	Struthanthus))	Tupeia))	((((((Englerina	Tapinanthus)	(Agelanthus	Bakerella))	((Helixanthera	(Dendrophthoe	Moquiniella))	(Taxillus	Scurrula)))	((Muellerina	Ileostylus)	(Amyema	Benthamina)))	(Loranthus	Cecarria))	Atkinsonia))	((Nuytsia	Gaiadendron)	Tristerix)))	Macrosolen	Decaisnina);
((Peraxilla	(((Tripodanthus	(Desmaria	Struthanthus))	((((Gaiadendron	((Notanthera	Tristerix)	Nuytsia))	Tupeia)	(((Muellerina	Ileostylus)	((Amyema	Benthamina)	((Taxillus	Scurrula)	((Englerina	Tapinanthus)	(((Agelanthus	Bakerella)	(Dendrophthoe	Moquiniella))	Helixanthera)))))	(Loranthus	Cecarria)))	Atkinsonia))	Ligaria))	Macrosolen	Decaisnina);
(((Peraxilla	(((Ligaria	Desmaria)	Atkinsonia)	((Struthanthus	Tripodanthus)	(((Nuytsia	(((Muellerina	Ileostylus)	((Amyema	Benthamina)	((((Agelanthus	Moquiniella)	Bakerella)	(Englerina	Tapinanthus))	(Dendrophthoe	((Helixanthera	Taxillus)	Scurrula)))))	(Loranthus	Cecarria)))	(Tristerix	Tupeia))	Gaiadendron))))	Macrosolen)	Notanthera	Decaisnina);
((Peraxilla	((((((Muellerina	Ileostylus)	(Benthamina	(((((Agelanthus	Moquiniella)	Bakerella)	(Englerina	Tapinanthus))	(Taxillus	(Scurrula	(Dendrophthoe	Helixanthera))))	Amyema)))	(Loranthus	Cecarria))	((Nuytsia	Tristerix)	Tupeia))	(((Struthanthus	((Notanthera	Desmaria)	Tripodanthus))	Ligaria)	Atkinsonia))	Gaiadendron))	Macrosolen	Decaisnina);
(((Peraxilla	(Ligaria	((((Gaiadendron	Tupeia)	(((Nuytsia	Tristerix)	Struthanthus)	Tripodanthus))	Desmaria)	((((((Agelanthus	Bakerella)	(Englerina	Tapinanthus))	(Taxillus	(Scurrula	(Dendrophthoe	(Moquiniella	Helixanthera)))))	((Amyema	Benthamina)	(Muellerina	Ileostylus)))	(Loranthus	Cecarria))	Atkinsonia))))	Notanthera)	Macrosolen	Decaisnina);
((Peraxilla	((Desmaria	(((Ligaria	(((((Agelanthus	Bakerella)	(Englerina	Tapinanthus))	((Helixanthera	(Dendrophthoe	Moquiniella))	(Taxillus	Scurrula)))	((Amyema	Benthamina)	(Muellerina	Ileostylus)))	(Loranthus	Cecarria)))	Atkinsonia)	(Tupeia	(Struthanthus	((Gaiadendron	(Nuytsia	Tristerix))	Tripodanthus)))))	Notanthera))	Macrosolen	Decaisnina);
((Peraxilla	((Gaiadendron	((((((Agelanthus	Bakerella)	(Englerina	Tapinanthus))	(Taxillus	(Scurrula	(Dendrophthoe	(Moquiniella	Helixanthera)))))	((Amyema	Benthamina)	(Muellerina	Ileostylus)))	(Loranthus	Cecarria))	Tupeia))	(Atkinsonia	(Ligaria	(((Desmaria	Struthanthus)	(Notanthera	(Nuytsia	Tristerix)))	Tripodanthus)))))	Macrosolen	Decaisnina);
((Peraxilla	(Gaiadendron	((Tupeia	((((Notanthera	Desmaria)	Struthanthus)	(Nuytsia	Tristerix))	Tripodanthus))	(Atkinsonia	(((Muellerina	Ileostylus)	(((((Englerina	Tapinanthus)	((Agelanthus	Bakerella)	(Helixanthera	Moquiniella)))	Dendrophthoe)	(Scurrula	Taxillus))	(Ligaria	(Amyema	Benthamina))))	(Loranthus	Cecarria))))))	Macrosolen	Decaisnina);
(((((Tripodanthus	((Desmaria	Notanthera)	Struthanthus))	((Ligaria	(Tupeia	(Loranthus	((Ileostylus	Muellerina)	((((Englerina	Tapinanthus)	(Agelanthus	Bakerella))	(Cecarria	(Taxillus	(Scurrula	((Dendrophthoe	Moquiniella)	Helixanthera)))))	(Amyema	Benthamina))))))	Atkinsonia))	(Gaiadendron	(Tristerix	Nuytsia)))	Peraxilla)	Macrosolen	Decaisnina);
((((Struthanthus	((Tripodanthus	((Notanthera	((Cecarria	Loranthus)	(((((Moquiniella	(Helixanthera	Dendrophthoe))	((Englerina	Tapinanthus)	(Agelanthus	Bakerella)))	(Taxillus	Scurrula))	(Amyema	Benthamina))	(Ileostylus	Muellerina))))	Tupeia))	((Atkinsonia	Ligaria)	Desmaria)))	(Gaiadendron	(Tristerix	Nuytsia)))	Peraxilla)	Macrosolen	Decaisnina);
((((((Atkinsonia	(((Ligaria	Cecarria)	Loranthus)	(Muellerina	(((((Englerina	Tapinanthus)	(Agelanthus	Bakerella))	(Taxillus	(Scurrula	(Helixanthera	(Dendrophthoe	Moquiniella)))))	(Amyema	Benthamina))	Ileostylus))))	(Tupeia	(Tripodanthus	(Desmaria	(Struthanthus	Tristerix)))))	Gaiadendron)	Peraxilla)	Macrosolen)	(Notanthera	Nuytsia)	Decaisnina);
((((((((Nuytsia	Tristerix)	(Tupeia	(Ligaria	Desmaria)))	Tripodanthus)	Struthanthus)	Atkinsonia)	(Notanthera	(Gaiadendron	((Cecarria	Loranthus)	(((((Englerina	Tapinanthus)	(Agelanthus	Bakerella))	(Taxillus	(Scurrula	(Helixanthera	(Dendrophthoe	Moquiniella)))))	(Amyema	Benthamina))	(Ileostylus	Muellerina))))))	Peraxilla)	Macrosolen	Decaisnina);
((((((((((Notanthera	Nuytsia)	Tristerix)	Desmaria)	Struthanthus)	Tripodanthus)	Tupeia)	(Ligaria	(Atkinsonia	((Cecarria	Loranthus)	(((Taxillus	(Scurrula	((Englerina	Tapinanthus)	(Helixanthera	(Dendrophthoe	(Moquiniella	(Agelanthus	Bakerella)))))))	(Amyema	Benthamina))	(Ileostylus	Muellerina))))))	Gaiadendron)	Peraxilla)	Macrosolen	Decaisnina);
((((((Atkinsonia	(((Cecarria	Loranthus)	((((Englerina	Tapinanthus)	((Scurrula	Taxillus)	(Helixanthera	(Moquiniella	((Agelanthus	Bakerella)	Dendrophthoe)))))	(Amyema	Benthamina))	(Ileostylus	Muellerina)))	(Tupeia	(Gaiadendron	(Nuytsia	Tristerix)))))	((Desmaria	Struthanthus)	Tripodanthus))	Ligaria)	Notanthera)	Peraxilla)	Macrosolen	Decaisnina);
((((((Atkinsonia	(Ligaria	((Cecarria	Loranthus)	(((Scurrula	Taxillus)	((Helixanthera	(Dendrophthoe	(Moquiniella	(Agelanthus	Bakerella))))	(Englerina	Tapinanthus)))	((Amyema	Benthamina)	(Ileostylus	Muellerina))))))	Tupeia)	((Notanthera	(Desmaria	Struthanthus))	Tripodanthus))	(Gaiadendron	(Nuytsia	Tristerix)))	Peraxilla)	Macrosolen	Decaisnina);
((((((Cecarria	Loranthus)	(((Englerina	Tapinanthus)	(Taxillus	((Helixanthera	(Dendrophthoe	(Moquiniella	(Agelanthus	Bakerella))))	Scurrula)))	((Amyema	Benthamina)	(Ileostylus	Muellerina))))	(((Tripodanthus	(Tupeia	(Ligaria	Desmaria)))	Struthanthus)	Atkinsonia))	((Nuytsia	(Notanthera	Tristerix))	Gaiadendron))	Peraxilla)	Macrosolen	Decaisnina);
((((((Tupeia	(Gaiadendron	((Cecarria	Loranthus)	((Ileostylus	Muellerina)	(((Moquiniella	(Agelanthus	Bakerella))	((Taxillus	(Helixanthera	Scurrula))	(Dendrophthoe	(Englerina	Tapinanthus))))	(Amyema	Benthamina))))))	(Tripodanthus	(Desmaria	((Nuytsia	(Notanthera	Tristerix))	Struthanthus))))	Atkinsonia)	Ligaria)	Peraxilla)	Macrosolen	Decaisnina);
((((((Desmaria	Tupeia)	(Atkinsonia	((Tristerix	Gaiadendron)	(((Cecarria	Loranthus)	Nuytsia)	((Ileostylus	Muellerina)	(((Englerina	Tapinanthus)	(((Agelanthus	Bakerella)	(Dendrophthoe	Moquiniella))	(Helixanthera	(Scurrula	Taxillus))))	((Amyema	Benthamina)	Ligaria)))))))	(Tripodanthus	Struthanthus))	Notanthera)	Peraxilla)	Macrosolen	Decaisnina);
(((Notanthera	((((Gaiadendron	(Nuytsia	Tristerix))	Tupeia)	(Atkinsonia	(((Muellerina	Ileostylus)	((Benthamina	Amyema)	(((Taxillus	Scurrula)	(Helixanthera	(Dendrophthoe	Moquiniella)))	((Englerina	Tapinanthus)	(Agelanthus	Bakerella)))))	(Loranthus	Cecarria))))	(Tripodanthus	(Struthanthus	(Ligaria	Desmaria)))))	Peraxilla)	Macrosolen	Decaisnina);
(((Gaiadendron	(((Tripodanthus	Struthanthus)	(Ligaria	Desmaria))	(Atkinsonia	(((((Muellerina	Ileostylus)	((Benthamina	Amyema)	(((Taxillus	Scurrula)	(Dendrophthoe	(Moquiniella	Helixanthera)))	((Englerina	Tapinanthus)	(Agelanthus	Bakerella)))))	(Nuytsia	(Loranthus	Cecarria)))	Tupeia)	(Notanthera	Tristerix)))))	Peraxilla)	Macrosolen	Decaisnina);
(((((Tripodanthus	(Struthanthus	Desmaria))	(Ligaria	(Atkinsonia	(((Bakerella	((Englerina	Tapinanthus)	Agelanthus))	((Muellerina	Ileostylus)	((Benthamina	Amyema)	(Taxillus	(Scurrula	(Helixanthera	(Dendrophthoe	Moquiniella)))))))	((Cecarria	(Loranthus	Tupeia))	(Gaiadendron	(Nuytsia	Tristerix)))))))	Peraxilla)	Notanthera)	Macrosolen	Decaisnina);
((((Gaiadendron	((Nuytsia	Tristerix)	((Tupeia	((Desmaria	Tripodanthus)	Struthanthus))	((((Muellerina	Ileostylus)	((Benthamina	Amyema)	(((Englerina	Tapinanthus)	(Agelanthus	Bakerella))	(((Scurrula	(Helixanthera	Taxillus))	Moquiniella)	Dendrophthoe))))	(Cecarria	(Ligaria	Loranthus)))	Atkinsonia))))	Peraxilla)	Notanthera)	Macrosolen	Decaisnina);
(((((((Tripodanthus	Struthanthus)	(((Ligaria	Gaiadendron)	(Tristerix	Nuytsia))	Tupeia))	Desmaria)	((((Muellerina	Ileostylus)	((Benthamina	Amyema)	(Taxillus	((((Agelanthus	Bakerella)	Moquiniella)	Helixanthera)	(((Englerina	Tapinanthus)	Dendrophthoe)	Scurrula)))))	(Cecarria	Loranthus))	Atkinsonia))	Notanthera)	Peraxilla)	Macrosolen	Decaisnina);
(((((Tupeia	(Gaiadendron	(Tripodanthus	(Struthanthus	(Tristerix	Nuytsia)))))	(Desmaria	((((Muellerina	Ileostylus)	((Benthamina	Amyema)	((Taxillus	(Scurrula	(Dendrophthoe	(Moquiniella	Helixanthera))))	((Agelanthus	Bakerella)	(Englerina	Tapinanthus)))))	(Cecarria	(Ligaria	Loranthus)))	Atkinsonia)))	Notanthera)	Peraxilla)	Macrosolen	Decaisnina);
((((Atkinsonia	((Struthanthus	(Desmaria	Notanthera))	Tripodanthus))	(((Tristerix	Nuytsia)	Tupeia)	(Gaiadendron	((((Scurrula	((Helixanthera	(Dendrophthoe	Moquiniella))	Taxillus))	((Agelanthus	Bakerella)	(Englerina	Tapinanthus)))	((Muellerina	Ileostylus)	(Benthamina	Amyema)))	(Cecarria	(Ligaria	Loranthus))))))	Peraxilla)	Macrosolen	Decaisnina);
((((Atkinsonia	(((Struthanthus	Desmaria)	Tripodanthus)	(((Gaiadendron	((Notanthera	Tristerix)	Nuytsia))	Tupeia)	(((Muellerina	Ileostylus)	((Benthamina	Amyema)	((Taxillus	(Scurrula	(Helixanthera	(Dendrophthoe	Moquiniella))))	((Agelanthus	Bakerella)	(Englerina	Tapinanthus)))))	(Cecarria	Loranthus)))))	Ligaria)	Peraxilla)	Macrosolen	Decaisnina);
((((Gaiadendron	(Tristerix	Nuytsia))	(((((Notanthera	Desmaria)	(Ligaria	(Atkinsonia	Cecarria)))	(Tupeia	Loranthus))	((Muellerina	Ileostylus)	((Benthamina	Amyema)	((Taxillus	(Scurrula	(Dendrophthoe	(Moquiniella	Helixanthera))))	((Agelanthus	Bakerella)	(Englerina	Tapinanthus))))))	(Struthanthus	Tripodanthus)))	Peraxilla)	Macrosolen	Decaisnina);
((((((Cecarria	Loranthus)	(((Muellerina	Ileostylus)	(((((Agelanthus	Bakerella)	(Dendrophthoe	(Moquiniella	Helixanthera)))	(Taxillus	Scurrula))	(Englerina	Tapinanthus))	Amyema))	Benthamina))	((Atkinsonia	((Desmaria	(Notanthera	((Gaiadendron	(Tristerix	Nuytsia))	Struthanthus)))	Tripodanthus))	Ligaria))	Tupeia)	Peraxilla)	Macrosolen	Decaisnina);
(Notanthera	((((Gaiadendron	(Nuytsia	Tristerix))	((((Loranthus	Cecarria)	((Muellerina	Ileostylus)	(((Scurrula	(Helixanthera	Taxillus))	((Moquiniella	Dendrophthoe)	((Englerina	Tapinanthus)	(Bakerella	Agelanthus))))	(Amyema	Benthamina))))	Tupeia)	((Atkinsonia	(Tripodanthus	(Struthanthus	Desmaria)))	Ligaria)))	Peraxilla)	Macrosolen)	Decaisnina);
((((Nuytsia	Tristerix)	((((Muellerina	Ileostylus)	((((Englerina	Tapinanthus)	(Bakerella	Agelanthus))	((Scurrula	Taxillus)	(Helixanthera	(Moquiniella	Dendrophthoe))))	(Amyema	Benthamina)))	(((Loranthus	Cecarria)	(Ligaria	(Tupeia	(Tripodanthus	(Desmaria	(Struthanthus	Notanthera))))))	Atkinsonia))	Gaiadendron))	Peraxilla)	Macrosolen	Decaisnina);
(((((Atkinsonia	(((((Amyema	Benthamina)	(((Englerina	Tapinanthus)	(Bakerella	Agelanthus))	((Scurrula	Taxillus)	(Helixanthera	(Moquiniella	Dendrophthoe)))))	(Muellerina	Ileostylus))	(Loranthus	Cecarria))	Ligaria))	(Tupeia	(Tripodanthus	(Struthanthus	((Tristerix	Notanthera)	Desmaria)))))	(Gaiadendron	Nuytsia))	Peraxilla)	Macrosolen	Decaisnina);
((((((Struthanthus	(Ligaria	Desmaria))	Tripodanthus)	Atkinsonia)	(Gaiadendron	(((Tristerix	Notanthera)	(((((Amyema	Benthamina)	(Taxillus	(Scurrula	((Englerina	Tapinanthus)	(Bakerella	((Helixanthera	(Moquiniella	Dendrophthoe))	Agelanthus))))))	(Muellerina	Ileostylus))	(Loranthus	Cecarria))	Tupeia))	Nuytsia)))	Peraxilla)	Macrosolen	Decaisnina);
(((((((Notanthera	Struthanthus)	((Ligaria	Desmaria)	Atkinsonia))	Tripodanthus)	(((Ileostylus	(((Amyema	Benthamina)	(Taxillus	(((((Moquiniella	(Agelanthus	Bakerella))	Dendrophthoe)	Helixanthera)	(Englerina	Tapinanthus))	Scurrula)))	Muellerina))	(Loranthus	Cecarria))	Tupeia))	(Gaiadendron	(Nuytsia	Tristerix)))	Peraxilla)	Macrosolen	Decaisnina);
(((((Ligaria	Desmaria)	Atkinsonia)	((Tripodanthus	Struthanthus)	(((((Taxillus	(Helixanthera	Scurrula))	(((Englerina	Tapinanthus)	(Amyema	Benthamina))	((Moquiniella	(Agelanthus	Bakerella))	Dendrophthoe)))	(Muellerina	Ileostylus))	(Loranthus	Cecarria))	(Tupeia	(Gaiadendron	(Nuytsia	(Notanthera	Tristerix)))))))	Peraxilla)	Macrosolen	Decaisnina);
(((((Ligaria	Desmaria)	Atkinsonia)	(Tupeia	((Tripodanthus	(Struthanthus	(Nuytsia	(Notanthera	Tristerix))))	(Gaiadendron	(((((Taxillus	(Helixanthera	Scurrula))	((Englerina	Tapinanthus)	((Moquiniella	(Agelanthus	Bakerella))	Dendrophthoe)))	(Benthamina	Amyema))	(Muellerina	Ileostylus))	(Loranthus	Cecarria))))))	Peraxilla)	Macrosolen	Decaisnina);
((((Atkinsonia	(((((((Englerina	Tapinanthus)	(Agelanthus	Bakerella))	(Taxillus	(((Moquiniella	Dendrophthoe)	Helixanthera)	Scurrula)))	((Muellerina	Ileostylus)	(Benthamina	Amyema)))	((Ligaria	Loranthus)	Notanthera))	Cecarria)	(Tupeia	((Desmaria	Struthanthus)	Tripodanthus))))	((Nuytsia	Tristerix)	Gaiadendron))	Peraxilla)	Macrosolen	Decaisnina);
(((((Tupeia	((Notanthera	(Struthanthus	Tripodanthus))	Desmaria))	(Atkinsonia	(((Muellerina	Ileostylus)	((Benthamina	Amyema)	((Englerina	Tapinanthus)	(((Agelanthus	Bakerella)	(Moquiniella	Dendrophthoe))	(Helixanthera	(Scurrula	Taxillus))))))	(Cecarria	(Loranthus	Ligaria)))))	((Nuytsia	Tristerix)	Gaiadendron))	Peraxilla)	Macrosolen	Decaisnina);
((((((Struthanthus	Tripodanthus)	(Atkinsonia	((Ligaria	Desmaria)	Notanthera)))	(Tupeia	((Cecarria	Loranthus)	((Muellerina	Ileostylus)	((Benthamina	Amyema)	((Scurrula	Taxillus)	((Englerina	Tapinanthus)	(Helixanthera	((Moquiniella	Dendrophthoe)	(Agelanthus	Bakerella))))))))))	((Nuytsia	Tristerix)	Gaiadendron))	Peraxilla)	Macrosolen	Decaisnina);
(((((Tupeia	(((Muellerina	Ileostylus)	((Benthamina	Amyema)	(((Taxillus	Scurrula)	(Helixanthera	(Dendrophthoe	Moquiniella)))	((Bakerella	Agelanthus)	(Englerina	Tapinanthus)))))	(Ligaria	((Loranthus	Cecarria)	Notanthera))))	((Struthanthus	Tripodanthus)	(Atkinsonia	Desmaria)))	(Tristerix	(Nuytsia	Gaiadendron)))	Peraxilla)	Macrosolen	Decaisnina);
(((((Tripodanthus	(Struthanthus	Desmaria))	(Atkinsonia	((Tupeia	(Gaiadendron	((Notanthera	Tristerix)	Nuytsia)))	(((((Taxillus	Scurrula)	Dendrophthoe)	(((Moquiniella	Helixanthera)	(Bakerella	Agelanthus))	(Englerina	Tapinanthus)))	((Muellerina	Ileostylus)	(Benthamina	Amyema)))	(Loranthus	Cecarria)))))	Ligaria)	Peraxilla)	Macrosolen	Decaisnina);
((((Atkinsonia	(((Ligaria	(Notanthera	Loranthus))	Cecarria)	((((((Dendrophthoe	(Moquiniella	(Bakerella	Agelanthus)))	(Englerina	Tapinanthus))	(Scurrula	(Helixanthera	Taxillus)))	(Benthamina	Amyema))	Muellerina)	Ileostylus)))	(Tripodanthus	(((Struthanthus	Desmaria)	(Gaiadendron	(Tristerix	Nuytsia)))	Tupeia)))	Peraxilla)	Macrosolen	Decaisnina);
(((((Atkinsonia	((Cecarria	Loranthus)	((((Benthamina	Amyema)	(((Scurrula	(Englerina	Tapinanthus))	((Dendrophthoe	(Moquiniella	(Bakerella	Agelanthus)))	Helixanthera))	Taxillus))	Muellerina)	Ileostylus)))	(((Struthanthus	(Gaiadendron	((Notanthera	Tristerix)	Nuytsia)))	(Tupeia	Tripodanthus))	Desmaria))	Ligaria)	Peraxilla)	Macrosolen	Decaisnina);
((((((Ligaria	Atkinsonia)	((Struthanthus	Tripodanthus)	((Tupeia	((Nuytsia	Tristerix)	Gaiadendron))	((Cecarria	Loranthus)	(((Benthamina	Amyema)	(((Scurrula	(Englerina	Tapinanthus))	((Bakerella	Agelanthus)	(Dendrophthoe	(Helixanthera	Moquiniella))))	Taxillus))	(Muellerina	Ileostylus))))))	Desmaria)	Notanthera)	Peraxilla)	Macrosolen	Decaisnina);
(((((Ligaria	(((Gaiadendron	(((Desmaria	Tristerix)	Struthanthus)	(Nuytsia	Notanthera)))	Tripodanthus)	Tupeia))	((Cecarria	Loranthus)	(((Benthamina	Amyema)	(((Englerina	Tapinanthus)	(Bakerella	Agelanthus))	((Dendrophthoe	(Helixanthera	Moquiniella))	(Scurrula	Taxillus))))	(Muellerina	Ileostylus))))	Atkinsonia)	Peraxilla)	Macrosolen	Decaisnina);
(((((Desmaria	((Tripodanthus	Struthanthus)	((Nuytsia	(Tupeia	Tristerix))	((Notanthera	Gaiadendron)	((Cecarria	Loranthus)	((((Scurrula	(Dendrophthoe	((Helixanthera	((Bakerella	Agelanthus)	Moquiniella))	(Englerina	Tapinanthus))))	Taxillus)	(Benthamina	Amyema))	(Muellerina	Ileostylus)))))))	Atkinsonia)	Ligaria)	Peraxilla)	Macrosolen	Decaisnina);
((((((Cecarria	(Ligaria	Loranthus))	(((((Helixanthera	((Bakerella	Agelanthus)	Moquiniella))	(Englerina	Tapinanthus))	(Scurrula	Dendrophthoe))	Taxillus)	((Benthamina	Amyema)	(Muellerina	Ileostylus))))	(Atkinsonia	(Tupeia	(Tripodanthus	((Notanthera	Desmaria)	Struthanthus)))))	((Tristerix	Nuytsia)	Gaiadendron))	Peraxilla)	Macrosolen	Decaisnina);
((((((((Tupeia	(Ligaria	Desmaria))	Notanthera)	Tripodanthus)	Struthanthus)	(((Cecarria	Loranthus)	((Muellerina	Ileostylus)	((((Bakerella	Agelanthus)	(Englerina	Tapinanthus))	((Scurrula	Taxillus)	((Helixanthera	Moquiniella)	Dendrophthoe)))	(Benthamina	Amyema))))	Atkinsonia))	((Tristerix	Nuytsia)	Gaiadendron))	Peraxilla)	Macrosolen	Decaisnina);
((((Atkinsonia	((Ligaria	Desmaria)	((((Cecarria	Loranthus)	((Muellerina	Ileostylus)	((((Bakerella	Agelanthus)	(Englerina	Tapinanthus))	((Scurrula	Taxillus)	(Helixanthera	(Moquiniella	Dendrophthoe))))	(Benthamina	Amyema))))	(Tupeia	((Tristerix	Nuytsia)	Gaiadendron)))	(Tripodanthus	Struthanthus))))	Notanthera)	Peraxilla)	Macrosolen	Decaisnina);
((Peraxilla	(((((Cecarria	Loranthus)	((Muellerina	Ileostylus)	((Benthamina	Amyema)	((((Tapinanthus	Englerina)	((Agelanthus	Bakerella)	(Helixanthera	Moquiniella)))	(Scurrula	Taxillus))	Dendrophthoe))))	(Tupeia	(Nuytsia	Tristerix)))	(((Ligaria	Gaiadendron)	(Atkinsonia	Struthanthus))	(Tripodanthus	Desmaria)))	Notanthera))	Macrosolen	Decaisnina);
((Peraxilla	((Ligaria	((Cecarria	((Muellerina	Ileostylus)	(Loranthus	((Benthamina	Amyema)	((Agelanthus	(Tapinanthus	Englerina))	((Scurrula	(Taxillus	Helixanthera))	(Dendrophthoe	(Bakerella	Moquiniella))))))))	Atkinsonia))	(Tupeia	((Tripodanthus	Gaiadendron)	(((Nuytsia	(Notanthera	Tristerix))	Struthanthus)	Desmaria)))))	Macrosolen	Decaisnina);
((Peraxilla	(((Tripodanthus	Struthanthus)	Desmaria)	(((Tupeia	((Notanthera	(Cecarria	(Ligaria	Loranthus)))	(((Benthamina	Amyema)	((Taxillus	(Helixanthera	Scurrula))	((Dendrophthoe	((Agelanthus	Bakerella)	Moquiniella))	(Tapinanthus	Englerina))))	(Muellerina	Ileostylus))))	(Gaiadendron	(Nuytsia	Tristerix)))	Atkinsonia)))	Macrosolen	Decaisnina);
((Peraxilla	((Atkinsonia	(Ligaria	(Loranthus	(Cecarria	(((Benthamina	Amyema)	(Taxillus	(((Moquiniella	(Dendrophthoe	Helixanthera))	((Tapinanthus	Englerina)	(Bakerella	Agelanthus)))	Scurrula)))	(Muellerina	Ileostylus))))))	(Gaiadendron	(Tupeia	((((Struthanthus	Desmaria)	Notanthera)	(Nuytsia	Tristerix))	Tripodanthus)))))	Macrosolen	Decaisnina);
((Peraxilla	((((Desmaria	Tupeia)	(Tripodanthus	Struthanthus))	(Atkinsonia	(Notanthera	(((((((Tapinanthus	Englerina)	(Bakerella	Agelanthus))	((Scurrula	(Helixanthera	(Moquiniella	Dendrophthoe)))	Taxillus))	(Benthamina	Amyema))	(Muellerina	Ileostylus))	(Loranthus	Cecarria))	Ligaria))))	(Gaiadendron	(Nuytsia	Tristerix))))	Macrosolen	Decaisnina);
((Peraxilla	((((Tripodanthus	(Struthanthus	(Tristerix	Notanthera)))	((Ligaria	Desmaria)	Tupeia))	(Atkinsonia	(((((Helixanthera	((Tapinanthus	Englerina)	((Moquiniella	Dendrophthoe)	(Bakerella	Agelanthus))))	(Taxillus	Scurrula))	(Benthamina	Amyema))	(Muellerina	Ileostylus))	(Loranthus	Cecarria))))	(Gaiadendron	Nuytsia)))	Macrosolen	Decaisnina);
((Peraxilla	((((((((Taxillus	((Dendrophthoe	Scurrula)	((Helixanthera	Moquiniella)	((Bakerella	Agelanthus)	(Tapinanthus	Englerina)))))	(Benthamina	Amyema))	(Muellerina	Ileostylus))	((Ligaria	Loranthus)	Cecarria))	Atkinsonia)	(Gaiadendron	((Nuytsia	(Tripodanthus	(Tristerix	Tupeia)))	Struthanthus)))	Desmaria)	Notanthera))	Macrosolen	Decaisnina);
((Peraxilla	((Tripodanthus	((Notanthera	Desmaria)	Struthanthus))	(((Gaiadendron	(Tristerix	Nuytsia))	(((Cecarria	(Ligaria	(Taxillus	(((Dendrophthoe	(Benthamina	Amyema))	Scurrula)	(Helixanthera	((Moquiniella	(Bakerella	Agelanthus))	(Tapinanthus	Englerina)))))))	(Muellerina	Ileostylus))	(Tupeia	Loranthus)))	Atkinsonia)))	Macrosolen	Decaisnina);
((Peraxilla	(Gaiadendron	(((Tripodanthus	((((Tristerix	Nuytsia)	Notanthera)	Desmaria)	Struthanthus))	Tupeia)	(Atkinsonia	(Ligaria	(((((Scurrula	(((Moquiniella	Dendrophthoe)	Helixanthera)	Taxillus))	((Bakerella	Agelanthus)	(Tapinanthus	Englerina)))	(Benthamina	Amyema))	(Muellerina	Ileostylus))	(Cecarria	Loranthus)))))))	Macrosolen	Decaisnina);
((Peraxilla	((Atkinsonia	(((Gaiadendron	(((Notanthera	Tristerix)	Desmaria)	Struthanthus))	Tripodanthus)	(Tupeia	(((((Scurrula	(((Moquiniella	Dendrophthoe)	Helixanthera)	Taxillus))	((Bakerella	Agelanthus)	(Tapinanthus	Englerina)))	(Benthamina	Amyema))	(Muellerina	Ileostylus))	(Nuytsia	(Cecarria	Loranthus))))))	Ligaria))	Macrosolen	Decaisnina);
(Notanthera	((Peraxilla	(Ligaria	((((Tristerix	(Nuytsia	Gaiadendron))	(Tupeia	(((Loranthus	(Muellerina	Ileostylus))	((Amyema	Benthamina)	(((Bakerella	Agelanthus)	(Englerina	Tapinanthus))	(((Dendrophthoe	Moquiniella)	Helixanthera)	(Taxillus	Scurrula)))))	Cecarria)))	Atkinsonia)	(Tripodanthus	(Desmaria	Struthanthus)))))	Macrosolen)	Decaisnina);
((Peraxilla	((((Tripodanthus	(Tupeia	(Struthanthus	(Desmaria	((Notanthera	Tristerix)	(Nuytsia	Gaiadendron))))))	Atkinsonia)	Ligaria)	((Cecarria	Loranthus)	((Muellerina	Ileostylus)	((Amyema	Benthamina)	((Englerina	Tapinanthus)	(((Dendrophthoe	(Agelanthus	(Moquiniella	Bakerella)))	Helixanthera)	(Taxillus	Scurrula))))))))	Macrosolen	Decaisnina);
((Peraxilla	((((Struthanthus	(Desmaria	((Notanthera	Tristerix)	Nuytsia)))	(Tupeia	Tripodanthus))	(((Cecarria	(Ligaria	Loranthus))	((Muellerina	Ileostylus)	((Amyema	Benthamina)	(Taxillus	((Dendrophthoe	Scurrula)	(((Agelanthus	Bakerella)	(Englerina	Tapinanthus))	(Moquiniella	Helixanthera)))))))	Gaiadendron))	Atkinsonia))	Macrosolen	Decaisnina);
((Peraxilla	(Struthanthus	((((((Cecarria	Loranthus)	((((Agelanthus	Bakerella)	(Englerina	Tapinanthus))	(Taxillus	((Dendrophthoe	(Helixanthera	Moquiniella))	Scurrula)))	((Muellerina	Ileostylus)	(Amyema	Benthamina))))	((Notanthera	Tupeia)	(Gaiadendron	(Tristerix	Nuytsia))))	Tripodanthus)	Desmaria)	(Atkinsonia	Ligaria))))	Macrosolen	Decaisnina);
((Peraxilla	((Ligaria	(Atkinsonia	(((Cecarria	Loranthus)	((Muellerina	Ileostylus)	((Amyema	Benthamina)	(((Agelanthus	Bakerella)	(Englerina	Tapinanthus))	(Taxillus	((Helixanthera	(Moquiniella	Dendrophthoe))	Scurrula))))))	(Notanthera	((Gaiadendron	(Tristerix	Nuytsia))	Tupeia)))))	((Desmaria	Struthanthus)	Tripodanthus)))	Macrosolen	Decaisnina);
((Peraxilla	((Gaiadendron	(Tupeia	(((Atkinsonia	Cecarria)	(Ligaria	Loranthus))	((Muellerina	Ileostylus)	((((Moquiniella	Agelanthus)	Bakerella)	(Englerina	Tapinanthus))	(((Amyema	Benthamina)	Dendrophthoe)	((Scurrula	Helixanthera)	Taxillus)))))))	((Desmaria	((Tristerix	(Notanthera	Nuytsia))	Struthanthus))	Tripodanthus)))	Macrosolen	Decaisnina);
((Peraxilla	(((Tupeia	((((Cecarria	Loranthus)	((Muellerina	Ileostylus)	((((Moquiniella	(Agelanthus	Bakerella))	(Englerina	Tapinanthus))	(Dendrophthoe	(Scurrula	(Helixanthera	Taxillus))))	(Amyema	Benthamina))))	Ligaria)	Atkinsonia))	(((Desmaria	(Nuytsia	(Notanthera	Tristerix)))	Struthanthus)	Tripodanthus))	Gaiadendron))	Macrosolen	Decaisnina);
(((Peraxilla	((((Gaiadendron	((Cecarria	Loranthus)	((Muellerina	Ileostylus)	((((Moquiniella	(Agelanthus	Bakerella))	(Englerina	Tapinanthus))	(Taxillus	(Scurrula	(Dendrophthoe	Helixanthera))))	(Amyema	Benthamina)))))	Ligaria)	Atkinsonia)	(Tupeia	((Struthanthus	((Nuytsia	Tristerix)	Desmaria))	Tripodanthus))))	Notanthera)	Macrosolen	Decaisnina);
((Peraxilla	(Notanthera	(((Desmaria	(Tripodanthus	Struthanthus))	(((Cecarria	Loranthus)	(((Gaiadendron	(Nuytsia	Tristerix))	Tupeia)	(((Amyema	Benthamina)	((((Moquiniella	Dendrophthoe)	Helixanthera)	((Agelanthus	Bakerella)	(Englerina	Tapinanthus)))	(Taxillus	Scurrula)))	(Muellerina	Ileostylus))))	Atkinsonia))	Ligaria)))	Macrosolen	Decaisnina);
((Peraxilla	((Tripodanthus	(Struthanthus	(Notanthera	Desmaria)))	(((Cecarria	Loranthus)	(((Gaiadendron	(Nuytsia	Tristerix))	Tupeia)	(((Amyema	Benthamina)	(Taxillus	(Scurrula	(((((Agelanthus	Bakerella)	Moquiniella)	Dendrophthoe)	Helixanthera)	(Englerina	Tapinanthus)))))	(Muellerina	Ileostylus))))	(Ligaria	Atkinsonia))))	Macrosolen	Decaisnina);
((Peraxilla	((((Notanthera	((Ligaria	Desmaria)	Tripodanthus))	Struthanthus)	((Tupeia	((((Benthamina	Amyema)	((Scurrula	Taxillus)	(Helixanthera	((Tapinanthus	Englerina)	(Dendrophthoe	(Moquiniella	(Agelanthus	Bakerella)))))))	(Muellerina	Ileostylus))	(Loranthus	Cecarria)))	Atkinsonia))	(Gaiadendron	(Nuytsia	Tristerix))))	Macrosolen	Decaisnina);
(((Peraxilla	(((Ligaria	Desmaria)	(Tripodanthus	Struthanthus))	((Gaiadendron	((Nuytsia	Tristerix)	(Tupeia	((((Benthamina	Amyema)	(((Dendrophthoe	Scurrula)	(Helixanthera	Taxillus))	((Tapinanthus	Englerina)	(Moquiniella	(Agelanthus	Bakerella)))))	(Muellerina	Ileostylus))	(Loranthus	Cecarria)))))	Atkinsonia)))	Macrosolen)	Notanthera	Decaisnina);
((Peraxilla	((Ligaria	Desmaria)	(((Tripodanthus	Struthanthus)	((Gaiadendron	((((Taxillus	Scurrula)	((Tapinanthus	Englerina)	(Helixanthera	((Agelanthus	Bakerella)	(Moquiniella	Dendrophthoe)))))	((Muellerina	Ileostylus)	(Benthamina	Amyema)))	((Loranthus	Cecarria)	Notanthera)))	(Nuytsia	(Tristerix	Tupeia))))	Atkinsonia)))	Macrosolen	Decaisnina);
(((Peraxilla	(Desmaria	(((Tripodanthus	((Ligaria	Gaiadendron)	Struthanthus))	((((((Tapinanthus	Englerina)	(Agelanthus	Bakerella))	((Muellerina	Ileostylus)	((Benthamina	Amyema)	(Taxillus	(((Moquiniella	Dendrophthoe)	Helixanthera)	Scurrula)))))	(Loranthus	Cecarria))	(Tristerix	Tupeia))	Nuytsia))	Atkinsonia)))	Notanthera)	Macrosolen	Decaisnina);
((Peraxilla	(Ligaria	(((Tripodanthus	(Desmaria	Struthanthus))	((((Muellerina	Ileostylus)	((Benthamina	Amyema)	((Tapinanthus	Englerina)	(((Dendrophthoe	((Agelanthus	Bakerella)	Moquiniella))	Helixanthera)	(Scurrula	Taxillus)))))	(Loranthus	Cecarria))	((Gaiadendron	((Notanthera	Nuytsia)	Tristerix))	Tupeia)))	Atkinsonia)))	Macrosolen	Decaisnina);
((Peraxilla	((Nuytsia	Tristerix)	(((Tupeia	(Tripodanthus	(Desmaria	(Notanthera	Struthanthus))))	(Atkinsonia	(((Muellerina	Ileostylus)	(Ligaria	((Benthamina	Amyema)	(Taxillus	(((Tapinanthus	Englerina)	((Dendrophthoe	((Agelanthus	Bakerella)	Moquiniella))	Helixanthera))	Scurrula)))))	(Loranthus	Cecarria))))	Gaiadendron)))	Macrosolen	Decaisnina);
((Peraxilla	(((Tupeia	(Tripodanthus	(Struthanthus	(((Nuytsia	Tristerix)	Desmaria)	Notanthera))))	(Atkinsonia	((((Benthamina	Amyema)	(((Tapinanthus	Englerina)	((Dendrophthoe	((Agelanthus	Bakerella)	Moquiniella))	(Scurrula	(Taxillus	Helixanthera))))	(Muellerina	Ileostylus)))	(Loranthus	Cecarria))	Ligaria)))	Gaiadendron))	Macrosolen	Decaisnina);
((Peraxilla	(((Tupeia	(Tripodanthus	(Struthanthus	(((Nuytsia	Tristerix)	Desmaria)	Notanthera))))	(((Muellerina	Ileostylus)	((Benthamina	Amyema)	((Tapinanthus	Englerina)	((Dendrophthoe	((Agelanthus	Bakerella)	Moquiniella))	(Taxillus	(Helixanthera	Scurrula))))))	(((Ligaria	Loranthus)	Cecarria)	Atkinsonia)))	Gaiadendron))	Macrosolen	Decaisnina);
((Peraxilla	((((((Struthanthus	(Tristerix	(Nuytsia	Notanthera)))	Desmaria)	(Tupeia	Tripodanthus))	(Gaiadendron	((((Dendrophthoe	(Tapinanthus	Englerina))	(((Agelanthus	Bakerella)	Moquiniella)	(Taxillus	(Helixanthera	Scurrula))))	((Muellerina	Ileostylus)	(Benthamina	Amyema)))	(Loranthus	Cecarria))))	Atkinsonia)	Ligaria))	Macrosolen	Decaisnina);
((((Peraxilla	((Tupeia	(((Gaiadendron	(Tristerix	Nuytsia))	(Desmaria	Struthanthus))	Tripodanthus))	(Atkinsonia	(((Muellerina	Ileostylus)	((Benthamina	Amyema)	((Taxillus	((Dendrophthoe	Helixanthera)	((Tapinanthus	Englerina)	Scurrula)))	((Agelanthus	Bakerella)	Moquiniella))))	(Loranthus	Cecarria)))))	Notanthera)	Macrosolen)	Ligaria	Decaisnina);
((Peraxilla	(((Tripodanthus	((Nuytsia	Gaiadendron)	Struthanthus))	(Atkinsonia	(Desmaria	(((Tristerix	Notanthera)	Tupeia)	(((((Taxillus	Scurrula)	((Englerina	Tapinanthus)	((Helixanthera	Moquiniella)	(Agelanthus	Bakerella))))	(Dendrophthoe	(Amyema	Benthamina)))	(Ileostylus	Muellerina))	(Loranthus	Cecarria))))))	Ligaria))	Macrosolen	Decaisnina);
((Peraxilla	((Atkinsonia	((Desmaria	Struthanthus)	Tripodanthus))	(Gaiadendron	(((Nuytsia	(Tristerix	Notanthera))	Tupeia)	(((((Taxillus	(Scurrula	(Helixanthera	(Dendrophthoe	Moquiniella))))	((Englerina	Tapinanthus)	(Agelanthus	Bakerella)))	(Amyema	Benthamina))	(Ileostylus	Muellerina))	((Ligaria	Loranthus)	Cecarria))))))	Macrosolen	Decaisnina);
((Peraxilla	((((((Gaiadendron	(Nuytsia	Tristerix))	(Struthanthus	Tripodanthus))	Tupeia)	(Atkinsonia	((((((Taxillus	(Scurrula	(Helixanthera	(Dendrophthoe	Moquiniella))))	((Englerina	Tapinanthus)	(Agelanthus	Bakerella)))	(Amyema	Benthamina))	(Ileostylus	Muellerina))	(Loranthus	Cecarria))	Desmaria)))	Notanthera)	Ligaria))	Macrosolen	Decaisnina);
((Peraxilla	(((Atkinsonia	((Notanthera	Ligaria)	(((Taxillus	(((Englerina	Tapinanthus)	Scurrula)	(Helixanthera	(((Agelanthus	Bakerella)	Dendrophthoe)	Moquiniella))))	((Amyema	Benthamina)	(Ileostylus	Muellerina)))	(Loranthus	Cecarria))))	((Tripodanthus	(Desmaria	Tupeia))	Struthanthus))	(Gaiadendron	(Nuytsia	Tristerix))))	Macrosolen	Decaisnina);
((Peraxilla	((((Atkinsonia	((Struthanthus	Tripodanthus)	((Tristerix	(Gaiadendron	Nuytsia))	Tupeia)))	(Ligaria	Desmaria))	(((Ileostylus	Muellerina)	((((Helixanthera	(((Agelanthus	Bakerella)	Dendrophthoe)	Moquiniella))	(Englerina	Tapinanthus))	(Scurrula	Taxillus))	(Amyema	Benthamina)))	(Loranthus	Cecarria)))	Notanthera))	Macrosolen	Decaisnina);
((Peraxilla	((((Tupeia	(Gaiadendron	(((Tristerix	Nuytsia)	Struthanthus)	Tripodanthus)))	Desmaria)	(Atkinsonia	(Ligaria	(((((Agelanthus	Bakerella)	(Englerina	Tapinanthus))	(Taxillus	(((Moquiniella	Dendrophthoe)	Helixanthera)	Scurrula)))	((Amyema	Benthamina)	(Ileostylus	Muellerina)))	(Loranthus	Cecarria)))))	Notanthera))	Macrosolen	Decaisnina);
((Peraxilla	(((((Struthanthus	Tripodanthus)	((Gaiadendron	((Notanthera	Tristerix)	Nuytsia))	Tupeia))	Atkinsonia)	(Ligaria	Desmaria))	(((Ileostylus	Muellerina)	((((Agelanthus	Bakerella)	(Englerina	Tapinanthus))	(Taxillus	(((Moquiniella	Dendrophthoe)	Helixanthera)	Scurrula)))	(Amyema	Benthamina)))	(Loranthus	Cecarria))))	Macrosolen	Decaisnina);
((Peraxilla	((Atkinsonia	(((Ileostylus	Muellerina)	((Taxillus	(((Englerina	Tapinanthus)	(((Agelanthus	Bakerella)	Moquiniella)	Helixanthera))	(Dendrophthoe	Scurrula)))	(Amyema	Benthamina)))	(Loranthus	Cecarria)))	(Gaiadendron	(((((Notanthera	Tristerix)	Nuytsia)	Struthanthus)	Tripodanthus)	(Desmaria	(Ligaria	Tupeia))))))	Macrosolen	Decaisnina);
((Peraxilla	((Nuytsia	Gaiadendron)	(((((Notanthera	Tristerix)	(Desmaria	Struthanthus))	Tripodanthus)	Tupeia)	(Atkinsonia	((((Ileostylus	Muellerina)	((((((Agelanthus	Bakerella)	(Englerina	Tapinanthus))	(Moquiniella	Helixanthera))	Dendrophthoe)	(Scurrula	Taxillus))	(Amyema	Benthamina)))	(Loranthus	Cecarria))	Ligaria)))))	Macrosolen	Decaisnina);
(((Peraxilla	((((Tupeia	(Gaiadendron	(Nuytsia	Tristerix)))	Struthanthus)	Tripodanthus)	((Ligaria	Desmaria)	(Atkinsonia	(((Ileostylus	Muellerina)	((((Agelanthus	Bakerella)	(Englerina	Tapinanthus))	(Taxillus	(((Dendrophthoe	Moquiniella)	Helixanthera)	Scurrula)))	(Amyema	Benthamina)))	(Loranthus	Cecarria))))))	Notanthera)	Macrosolen	Decaisnina);
(Macrosolen	(Peraxilla	(Gaiadendron	((Tristerix	Nuytsia)	(((Ligaria	(((Notanthera	Desmaria)	Struthanthus)	Tripodanthus))	Atkinsonia)	(Tupeia	((((Taxillus	(Dendrophthoe	Scurrula))	((Englerina	Tapinanthus)	(Helixanthera	((Bakerella	Agelanthus)	Moquiniella))))	((Muellerina	Ileostylus)	(Amyema	Benthamina)))	(Cecarria	Loranthus)))))))	Decaisnina);
(Macrosolen	(((((((Desmaria	((Tristerix	Notanthera)	Nuytsia))	Struthanthus)	Tripodanthus)	(Tupeia	(((Muellerina	Ileostylus)	((Amyema	Benthamina)	(Taxillus	(Dendrophthoe	(Scurrula	((Englerina	Tapinanthus)	(Helixanthera	((Bakerella	Agelanthus)	Moquiniella))))))))	(Cecarria	Loranthus))))	(Atkinsonia	Gaiadendron))	Peraxilla)	Ligaria)	Decaisnina);
(Macrosolen	(((((Atkinsonia	Ligaria)	((((((Helixanthera	(Moquiniella	Dendrophthoe))	(Taxillus	Scurrula))	((Englerina	Tapinanthus)	(Agelanthus	Bakerella)))	(Amyema	Benthamina))	(Muellerina	Ileostylus))	(Cecarria	Loranthus)))	((Desmaria	((Tupeia	Struthanthus)	Tripodanthus))	Notanthera))	(Gaiadendron	(Tristerix	Nuytsia)))	Peraxilla)	Decaisnina);
(Macrosolen	((((Ligaria	(((Desmaria	Atkinsonia)	Struthanthus)	Tripodanthus))	(Tupeia	(Notanthera	(((((Taxillus	Scurrula)	((Englerina	Tapinanthus)	((Helixanthera	Moquiniella)	(Agelanthus	Bakerella))))	(Dendrophthoe	(Amyema	Benthamina)))	(Muellerina	Ileostylus))	(Cecarria	Loranthus)))))	(Tristerix	(Nuytsia	Gaiadendron)))	Peraxilla)	Decaisnina);
(Macrosolen	((((Desmaria	Struthanthus)	Tripodanthus)	(Atkinsonia	((((((Taxillus	Scurrula)	(((Englerina	Tapinanthus)	(Moquiniella	(Agelanthus	Bakerella)))	Helixanthera))	(Benthamina	(Dendrophthoe	Amyema)))	(Muellerina	Ileostylus))	(Cecarria	Loranthus))	(Tupeia	(Gaiadendron	((Tristerix	Notanthera)	Nuytsia))))))	(Ligaria	Peraxilla))	Decaisnina);
(Macrosolen	((((Ligaria	((Struthanthus	Tripodanthus)	((((Tupeia	(Tristerix	Notanthera))	((((((Englerina	Tapinanthus)	(Agelanthus	Bakerella))	(((Moquiniella	Dendrophthoe)	Helixanthera)	(Taxillus	Scurrula)))	(Benthamina	Amyema))	(Muellerina	Ileostylus))	(Cecarria	Loranthus)))	Nuytsia)	Gaiadendron)))	Desmaria)	Atkinsonia)	Peraxilla)	Decaisnina);
(Macrosolen	((((Atkinsonia	Ligaria)	(Struthanthus	(Notanthera	(Desmaria	Tripodanthus))))	((Tupeia	(((((Scurrula	((Englerina	Tapinanthus)	(Agelanthus	Bakerella)))	(((Moquiniella	Dendrophthoe)	Helixanthera)	Taxillus))	(Benthamina	Amyema))	(Muellerina	Ileostylus))	(Cecarria	Loranthus)))	((Tristerix	Gaiadendron)	Nuytsia)))	Peraxilla)	Decaisnina);
(Macrosolen	(((Ligaria	(((Desmaria	Struthanthus)	Tripodanthus)	((Tupeia	(((((Scurrula	((Englerina	Tapinanthus)	((Dendrophthoe	(Moquiniella	(Agelanthus	Bakerella)))	Helixanthera)))	Taxillus)	((Benthamina	Amyema)	(Muellerina	Ileostylus)))	(Cecarria	Loranthus))	(Gaiadendron	(Tristerix	Nuytsia))))	Atkinsonia)))	Notanthera)	Peraxilla)	Decaisnina);
(Macrosolen	(((((Notanthera	((((Benthamina	Amyema)	((Muellerina	Ileostylus)	((Dendrophthoe	(Taxillus	Scurrula))	(((Englerina	Tapinanthus)	Helixanthera)	(Moquiniella	(Agelanthus	Bakerella))))))	((Gaiadendron	Tristerix)	(Nuytsia	(Cecarria	Loranthus))))	Tupeia))	Atkinsonia)	((Struthanthus	Tripodanthus)	Desmaria))	Ligaria)	Peraxilla)	Decaisnina);
(Macrosolen	((((Atkinsonia	((Tupeia	((Cecarria	Loranthus)	((Muellerina	Ileostylus)	(((((Moquiniella	Helixanthera)	Dendrophthoe)	(Taxillus	Scurrula))	((Englerina	Tapinanthus)	(Agelanthus	Bakerella)))	(Benthamina	Amyema)))))	((Gaiadendron	(Nuytsia	Tristerix))	(Tripodanthus	(Desmaria	Struthanthus)))))	Ligaria)	Notanthera)	Peraxilla)	Decaisnina);
(((Gaiadendron	(Nuytsia	((((((Ligaria	Desmaria)	Atkinsonia)	Tripodanthus)	Struthanthus)	((Notanthera	((((((Englerina	Tapinanthus)	(Agelanthus	Bakerella))	((Helixanthera	(Moquiniella	Dendrophthoe))	(Scurrula	Taxillus)))	(Amyema	Benthamina))	(Muellerina	Ileostylus))	(Loranthus	Cecarria)))	Tupeia))	Tristerix)))	Peraxilla)	Macrosolen	Decaisnina);
(((Gaiadendron	((((((Muellerina	(Ileostylus	(((Englerina	Tapinanthus)	((Helixanthera	((Agelanthus	Bakerella)	(Moquiniella	Dendrophthoe)))	(Scurrula	Taxillus)))	(Amyema	Benthamina))))	(Loranthus	Cecarria))	Tupeia)	(((Desmaria	(Atkinsonia	Ligaria))	Tripodanthus)	Struthanthus))	Notanthera)	(Tristerix	Nuytsia)))	Peraxilla)	Macrosolen	Decaisnina);
((Notanthera	((((Desmaria	Ligaria)	(Tripodanthus	Struthanthus))	(Atkinsonia	(((Nuytsia	((Cecarria	Loranthus)	(((((Agelanthus	Bakerella)	(Englerina	Tapinanthus))	((Helixanthera	(Moquiniella	Dendrophthoe))	(Scurrula	Taxillus)))	(Amyema	Benthamina))	(Muellerina	Ileostylus))))	(Tupeia	Tristerix))	Gaiadendron)))	Peraxilla))	Macrosolen	Decaisnina);
((Peraxilla	(Nuytsia	((((((Cecarria	Loranthus)	((Muellerina	Ileostylus)	((((Englerina	Tapinanthus)	(Moquiniella	(Agelanthus	Bakerella)))	(Dendrophthoe	((Scurrula	Taxillus)	Helixanthera)))	(Amyema	Benthamina))))	Tupeia)	(Tristerix	Notanthera))	((Atkinsonia	Desmaria)	((Tripodanthus	Struthanthus)	Ligaria)))	Gaiadendron)))	Macrosolen	Decaisnina);
(((Desmaria	Peraxilla)	(((Nuytsia	((Ligaria	Gaiadendron)	(Notanthera	((Cecarria	Loranthus)	(Ileostylus	(((((Helixanthera	(Moquiniella	Dendrophthoe))	(Scurrula	Taxillus))	((Agelanthus	Bakerella)	(Englerina	Tapinanthus)))	(Amyema	Benthamina))	Muellerina))))))	(Tupeia	Tristerix))	((Tripodanthus	Struthanthus)	Atkinsonia)))	Macrosolen	Decaisnina);
(Macrosolen	(Peraxilla	(Ligaria	((((((Taxillus	((Helixanthera	((Agelanthus	Bakerella)	(Moquiniella	Dendrophthoe)))	Scurrula))	(Englerina	Tapinanthus))	(Amyema	Benthamina))	(Muellerina	Ileostylus))	(((Tupeia	(Gaiadendron	(Tristerix	Nuytsia)))	(Tripodanthus	((Notanthera	Desmaria)	Struthanthus)))	(Cecarria	Loranthus)))	Atkinsonia)))	Decaisnina);
(Macrosolen	(Peraxilla	((Ligaria	(Tripodanthus	((Atkinsonia	Desmaria)	Struthanthus)))	(Gaiadendron	((Tristerix	Nuytsia)	((((((Englerina	Tapinanthus)	(((Dendrophthoe	(Moquiniella	Helixanthera))	(Agelanthus	Bakerella))	(Taxillus	Scurrula)))	((Amyema	Benthamina)	(Muellerina	Ileostylus)))	(Cecarria	Loranthus))	Tupeia)	Notanthera)))))	Decaisnina);
(Macrosolen	(Peraxilla	((((Notanthera	(Struthanthus	Desmaria))	Tripodanthus)	((((((Muellerina	Ileostylus)	(((((Englerina	Tapinanthus)	(Agelanthus	Bakerella))	((Taxillus	Scurrula)	(Dendrophthoe	(Moquiniella	Helixanthera))))	Amyema)	Benthamina))	(Cecarria	Loranthus))	Tupeia)	(Gaiadendron	(Tristerix	Nuytsia)))	Atkinsonia))	Ligaria))	Decaisnina);
(Macrosolen	(Peraxilla	(((Notanthera	(Struthanthus	(Ligaria	Desmaria)))	Tripodanthus)	((Gaiadendron	(((Tristerix	Nuytsia)	((((Muellerina	Ileostylus)	(Amyema	Benthamina))	(((Scurrula	Dendrophthoe)	(((Englerina	Tapinanthus)	(Agelanthus	Bakerella))	(Moquiniella	Helixanthera)))	Taxillus))	(Cecarria	Loranthus)))	Tupeia))	Atkinsonia)))	Decaisnina);
(Macrosolen	(Peraxilla	((Gaiadendron	(Tristerix	Nuytsia))	((Notanthera	(((Amyema	Benthamina)	((((Englerina	Tapinanthus)	(Agelanthus	Bakerella))	(((Dendrophthoe	Moquiniella)	Helixanthera)	(Taxillus	Scurrula)))	(Muellerina	Ileostylus)))	(Cecarria	Loranthus)))	((Struthanthus	(Tripodanthus	(Tupeia	(Ligaria	Desmaria))))	Atkinsonia))))	Decaisnina);
(Macrosolen	(((Tristerix	(Nuytsia	Gaiadendron))	((Notanthera	(Tupeia	(Tripodanthus	(Struthanthus	Desmaria))))	(Atkinsonia	(((((Dendrophthoe	(Helixanthera	Moquiniella))	(Scurrula	Taxillus))	((Agelanthus	Bakerella)	(Tapinanthus	Englerina)))	((Benthamina	Amyema)	(Ileostylus	Muellerina)))	(Cecarria	(Ligaria	Loranthus))))))	Peraxilla)	Decaisnina);
(Macrosolen	(((Tristerix	((Nuytsia	Notanthera)	(Struthanthus	Desmaria)))	((Tripodanthus	((((Cecarria	Loranthus)	(((Taxillus	((Helixanthera	(Moquiniella	Dendrophthoe))	Scurrula))	((Agelanthus	Bakerella)	(Tapinanthus	Englerina)))	((Benthamina	Amyema)	(Ileostylus	Muellerina))))	Ligaria)	Atkinsonia))	(Gaiadendron	Tupeia)))	Peraxilla)	Decaisnina);
(Macrosolen	((((((Ligaria	(Desmaria	Atkinsonia))	(Cecarria	Loranthus))	((Ileostylus	Muellerina)	(((Scurrula	(Taxillus	(Helixanthera	(Moquiniella	Dendrophthoe))))	((Agelanthus	Bakerella)	(Tapinanthus	Englerina)))	(Benthamina	Amyema))))	(((Gaiadendron	(Nuytsia	Tristerix))	(Struthanthus	Tripodanthus))	Tupeia))	Notanthera)	Peraxilla)	Decaisnina);
(Macrosolen	((((Ligaria	Desmaria)	Atkinsonia)	((((Notanthera	(Cecarria	Loranthus))	((Ileostylus	Muellerina)	((((Dendrophthoe	(Helixanthera	Moquiniella))	((Agelanthus	Bakerella)	(Tapinanthus	Englerina)))	(Scurrula	Taxillus))	(Benthamina	Amyema))))	(Tupeia	(Tristerix	(Gaiadendron	Nuytsia))))	(Struthanthus	Tripodanthus)))	Peraxilla)	Decaisnina);
(Macrosolen	((((Desmaria	Atkinsonia)	((Nuytsia	((Tristerix	Notanthera)	((((Cecarria	Loranthus)	((Ileostylus	Muellerina)	((Taxillus	(Scurrula	((Helixanthera	(((Agelanthus	Bakerella)	Moquiniella)	Dendrophthoe))	(Tapinanthus	Englerina))))	(Benthamina	Amyema))))	Gaiadendron)	Tupeia)))	(Struthanthus	Tripodanthus)))	Ligaria)	Peraxilla)	Decaisnina);
(Macrosolen	(((((Gaiadendron	(Tupeia	(Tristerix	Notanthera)))	((Nuytsia	(Cecarria	Loranthus))	((Ileostylus	Muellerina)	((((Helixanthera	Dendrophthoe)	((Tapinanthus	Englerina)	(Bakerella	(Agelanthus	Moquiniella))))	(Taxillus	Scurrula))	(Benthamina	Amyema)))))	(Ligaria	Desmaria))	(Atkinsonia	(Struthanthus	Tripodanthus)))	Peraxilla)	Decaisnina);
(Notanthera	(Nuytsia	(Macrosolen	(((((Atkinsonia	((Cecarria	Loranthus)	((Ileostylus	Muellerina)	(((Taxillus	(Scurrula	(Helixanthera	((Bakerella	Agelanthus)	(Moquiniella	Dendrophthoe)))))	(Tapinanthus	Englerina))	(Benthamina	Amyema)))))	((Struthanthus	Tripodanthus)	((Ligaria	Desmaria)	Tupeia)))	Tristerix)	Gaiadendron)	Peraxilla)))	Decaisnina);
(Macrosolen	(((((Tupeia	((Cecarria	Loranthus)	((Ileostylus	Muellerina)	(((((Agelanthus	(Moquiniella	Bakerella))	Helixanthera)	(Taxillus	Scurrula))	(Dendrophthoe	(Tapinanthus	Englerina)))	(Benthamina	Amyema)))))	(Atkinsonia	((((Notanthera	Desmaria)	Struthanthus)	Tripodanthus)	Ligaria)))	(Nuytsia	Tristerix))	Gaiadendron)	Peraxilla)	Decaisnina);
(Macrosolen	(((Ligaria	Desmaria)	(((Struthanthus	Tripodanthus)	(((Cecarria	(Notanthera	Loranthus))	((Ileostylus	Muellerina)	((Taxillus	(Scurrula	(Helixanthera	((Moquiniella	(Bakerella	Agelanthus))	Dendrophthoe))))	((Tapinanthus	Englerina)	(Benthamina	Amyema)))))	(Tupeia	((Nuytsia	Tristerix)	Gaiadendron))))	Atkinsonia))	Peraxilla)	Decaisnina);
(Macrosolen	((Gaiadendron	((Tristerix	(((Struthanthus	Tripodanthus)	((Notanthera	Desmaria)	((Atkinsonia	Ligaria)	((Cecarria	Loranthus)	(((Taxillus	Scurrula)	((Tapinanthus	Englerina)	(Helixanthera	((Bakerella	Agelanthus)	(Dendrophthoe	Moquiniella)))))	((Ileostylus	Muellerina)	(Benthamina	Amyema)))))))	Tupeia))	Nuytsia))	Peraxilla)	Decaisnina);
(Macrosolen	((((Nuytsia	Tristerix)	((((Notanthera	(Struthanthus	Desmaria))	Tripodanthus)	(((((Agelanthus	Bakerella)	(Englerina	Tapinanthus))	(Scurrula	(Taxillus	((Dendrophthoe	Moquiniella)	Helixanthera))))	((Benthamina	Amyema)	(Ligaria	(Muellerina	Ileostylus))))	((Loranthus	Cecarria)	Atkinsonia)))	Tupeia))	Gaiadendron)	Peraxilla)	Decaisnina);
(Macrosolen	((((Struthanthus	Desmaria)	Tripodanthus)	((Notanthera	((Gaiadendron	(Nuytsia	Tristerix))	Tupeia))	((((Muellerina	Ileostylus)	(((Scurrula	(((Dendrophthoe	(Moquiniella	(Agelanthus	Bakerella)))	Helixanthera)	(Englerina	Tapinanthus)))	Taxillus)	(Benthamina	Amyema)))	(Loranthus	Cecarria))	(Ligaria	Atkinsonia))))	Peraxilla)	Decaisnina);
(Macrosolen	((((Struthanthus	(Desmaria	Notanthera))	Tripodanthus)	((((((Helixanthera	((Englerina	Tapinanthus)	(Bakerella	(Moquiniella	Agelanthus))))	(Taxillus	(Dendrophthoe	Scurrula)))	((Benthamina	Amyema)	(Muellerina	Ileostylus)))	((Ligaria	Loranthus)	Cecarria))	((Gaiadendron	(Nuytsia	Tristerix))	Tupeia))	Atkinsonia))	Peraxilla)	Decaisnina);
(Macrosolen	(((Gaiadendron	(Nuytsia	Tristerix))	(Tupeia	((Atkinsonia	(Ligaria	((Struthanthus	(Desmaria	Notanthera))	Tripodanthus)))	(((Muellerina	Ileostylus)	(((Moquiniella	(Helixanthera	(Taxillus	Scurrula)))	((Englerina	Tapinanthus)	(Bakerella	Agelanthus)))	(Dendrophthoe	(Benthamina	Amyema))))	(Loranthus	Cecarria)))))	Peraxilla)	Decaisnina);
(Macrosolen	(((((Struthanthus	Tripodanthus)	((Gaiadendron	(Nuytsia	Tristerix))	(Tupeia	(((Muellerina	Ileostylus)	(((Taxillus	Scurrula)	((Englerina	Tapinanthus)	(((Moquiniella	(Bakerella	Agelanthus))	Dendrophthoe)	Helixanthera)))	(Benthamina	Amyema)))	(Loranthus	Cecarria)))))	(Atkinsonia	(Ligaria	Desmaria)))	Notanthera)	Peraxilla)	Decaisnina);
(Macrosolen	(((((Gaiadendron	((Nuytsia	Struthanthus)	Tripodanthus))	((((Muellerina	Ileostylus)	((Taxillus	((Scurrula	Dendrophthoe)	((Englerina	Tapinanthus)	((Moquiniella	(Bakerella	Agelanthus))	Helixanthera))))	(Benthamina	Amyema)))	(Loranthus	Cecarria))	(Tristerix	Tupeia)))	(Atkinsonia	(Ligaria	Desmaria)))	Notanthera)	Peraxilla)	Decaisnina);
(((Macrosolen	(((((Atkinsonia	(((Tupeia	Tristerix)	(Loranthus	Cecarria))	((Muellerina	Ileostylus)	((Taxillus	(Scurrula	((Moquiniella	Dendrophthoe)	(Helixanthera	((Englerina	Tapinanthus)	(Bakerella	Agelanthus))))))	(Benthamina	Amyema)))))	(Gaiadendron	(Struthanthus	Tripodanthus)))	Desmaria)	Ligaria)	Peraxilla))	Notanthera)	Nuytsia	Decaisnina);
(Macrosolen	((Gaiadendron	((((Struthanthus	Tripodanthus)	(Notanthera	Desmaria))	(Tupeia	(Nuytsia	Tristerix)))	((((Ligaria	Loranthus)	Cecarria)	((Muellerina	Ileostylus)	((((Bakerella	Agelanthus)	((Dendrophthoe	(Helixanthera	Moquiniella))	(Englerina	Tapinanthus)))	(Taxillus	Scurrula))	(Benthamina	Amyema))))	Atkinsonia)))	Peraxilla)	Decaisnina);
(Macrosolen	(((((Tupeia	((Loranthus	Cecarria)	((Muellerina	Ileostylus)	((((Helixanthera	(Moquiniella	Dendrophthoe))	((Englerina	Tapinanthus)	(Bakerella	Agelanthus)))	(Taxillus	Scurrula))	(Benthamina	Amyema)))))	(Gaiadendron	(Tristerix	Nuytsia)))	((Desmaria	(Struthanthus	Notanthera))	Tripodanthus))	(Atkinsonia	Ligaria))	Peraxilla)	Decaisnina);
(Macrosolen	(((((((Tristerix	Notanthera)	Nuytsia)	Struthanthus)	Tripodanthus)	(Gaiadendron	((Loranthus	Cecarria)	(((((Englerina	Tapinanthus)	(Bakerella	Agelanthus))	((Moquiniella	Helixanthera)	(Taxillus	Scurrula)))	(Dendrophthoe	(Benthamina	Amyema)))	(Muellerina	Ileostylus)))))	(Atkinsonia	(Ligaria	(Tupeia	Desmaria))))	Peraxilla)	Decaisnina);
(Macrosolen	((Notanthera	(((((Nuytsia	(Cecarria	Loranthus))	(((Benthamina	Amyema)	(Taxillus	(Scurrula	(((Dendrophthoe	((Agelanthus	Bakerella)	Moquiniella))	Helixanthera)	(Tapinanthus	Englerina)))))	(Ileostylus	Muellerina)))	Atkinsonia)	((Tristerix	Tupeia)	(((Ligaria	Desmaria)	Tripodanthus)	Struthanthus)))	Gaiadendron))	Peraxilla)	Decaisnina);
(Macrosolen	((((((((Taxillus	(Scurrula	Dendrophthoe))	((((((Agelanthus	Bakerella)	Moquiniella)	Helixanthera)	(Tapinanthus	Englerina))	(Ileostylus	Muellerina))	(Benthamina	Amyema)))	(Cecarria	Loranthus))	(Tristerix	Tupeia))	(Ligaria	Atkinsonia))	(Struthanthus	((Desmaria	Notanthera)	Tripodanthus)))	(Nuytsia	Gaiadendron))	Peraxilla)	Decaisnina);
(Macrosolen	((((((Ileostylus	(Muellerina	((Benthamina	Amyema)	(((Taxillus	Scurrula)	(Helixanthera	(Dendrophthoe	((Agelanthus	Bakerella)	Moquiniella))))	(Tapinanthus	Englerina)))))	(Ligaria	Loranthus))	Cecarria)	Atkinsonia)	((Gaiadendron	(((Desmaria	Struthanthus)	(Nuytsia	(Notanthera	Tristerix)))	Tupeia))	Tripodanthus))	Peraxilla)	Decaisnina);
(Macrosolen	(((((((((Agelanthus	Bakerella)	Moquiniella)	(Helixanthera	Dendrophthoe))	(((Tapinanthus	Englerina)	((Benthamina	Amyema)	(Ileostylus	Muellerina)))	(Taxillus	Scurrula)))	(Cecarria	Loranthus))	Atkinsonia)	(Tupeia	(Tripodanthus	((Desmaria	(Notanthera	Struthanthus))	(Gaiadendron	(Nuytsia	Tristerix))))))	Ligaria)	Peraxilla)	Decaisnina);
(Macrosolen	((((Ligaria	Gaiadendron)	(((((Dendrophthoe	(Benthamina	Amyema))	(Ileostylus	Muellerina))	((((Agelanthus	Bakerella)	Moquiniella)	(Tapinanthus	Englerina))	(Taxillus	(Helixanthera	Scurrula))))	(Cecarria	Loranthus))	Atkinsonia))	(Tupeia	(Tripodanthus	(Desmaria	((Struthanthus	Notanthera)	(Nuytsia	Tristerix))))))	Peraxilla)	Decaisnina);
(Macrosolen	(((((((Tristerix	Tupeia)	Nuytsia)	((((((Dendrophthoe	Helixanthera)	(((Agelanthus	Bakerella)	Moquiniella)	(Tapinanthus	Englerina)))	Scurrula)	Taxillus)	((Benthamina	Amyema)	(Ileostylus	Muellerina)))	(Cecarria	Loranthus)))	Atkinsonia)	((((Ligaria	Desmaria)	Tripodanthus)	Gaiadendron)	Struthanthus))	Peraxilla)	Notanthera)	Decaisnina);
(Macrosolen	((((((Ileostylus	Muellerina)	(((((Moquiniella	Helixanthera)	Scurrula)	Taxillus)	((Agelanthus	Bakerella)	(Tapinanthus	Englerina)))	(Dendrophthoe	(Benthamina	Amyema))))	(Cecarria	Loranthus))	(Atkinsonia	Ligaria))	(Gaiadendron	(Tupeia	(Tripodanthus	(Struthanthus	((Notanthera	Desmaria)	(Tristerix	Nuytsia)))))))	Peraxilla)	Decaisnina);
(Macrosolen	(((Notanthera	(((((Scurrula	(Taxillus	((Dendrophthoe	Moquiniella)	Helixanthera)))	((Agelanthus	Bakerella)	(Tapinanthus	Englerina)))	(Benthamina	Amyema))	(Ileostylus	Muellerina))	(Cecarria	(Ligaria	Loranthus))))	(Atkinsonia	((Gaiadendron	(Tupeia	Tripodanthus))	(Struthanthus	(Desmaria	(Tristerix	Nuytsia))))))	Peraxilla)	Decaisnina);
((Macrosolen	(((((Notanthera	(Tristerix	Nuytsia))	Gaiadendron)	((((((Taxillus	(((Dendrophthoe	Moquiniella)	Helixanthera)	Scurrula))	((Agelanthus	Bakerella)	(Tapinanthus	Englerina)))	(Benthamina	Amyema))	(Ileostylus	Muellerina))	(Cecarria	Loranthus))	Tupeia))	(Atkinsonia	((Desmaria	Struthanthus)	Tripodanthus)))	Peraxilla))	Ligaria	Decaisnina);
(Macrosolen	((((Ligaria	((Cecarria	Loranthus)	(((((Dendrophthoe	Moquiniella)	Helixanthera)	(Scurrula	Taxillus))	((Agelanthus	Bakerella)	(Tapinanthus	Englerina)))	((Benthamina	Amyema)	(Ileostylus	Muellerina)))))	Gaiadendron)	(((Atkinsonia	((Desmaria	(Struthanthus	Tripodanthus))	Tupeia))	(Notanthera	Tristerix))	Nuytsia))	Peraxilla)	Decaisnina);
((Peraxilla	(((Tripodanthus	Struthanthus)	Atkinsonia)	((((((Tupeia	Tristerix)	Nuytsia)	Gaiadendron)	(((Muellerina	Ileostylus)	(Amyema	Benthamina))	(((Taxillus	Scurrula)	((Moquiniella	Dendrophthoe)	Helixanthera))	((Tapinanthus	Englerina)	(Bakerella	Agelanthus)))))	(Loranthus	Cecarria))	((Ligaria	Desmaria)	Notanthera))))	Macrosolen	Decaisnina);
(((Ligaria	Peraxilla)	(Gaiadendron	(((Tupeia	(((Notanthera	Desmaria)	Struthanthus)	(Nuytsia	Tristerix)))	Tripodanthus)	((((Amyema	Benthamina)	((Taxillus	(Scurrula	((Moquiniella	Helixanthera)	Dendrophthoe)))	((Muellerina	Ileostylus)	((Tapinanthus	Englerina)	(Bakerella	Agelanthus)))))	(Loranthus	Cecarria))	Atkinsonia))))	Macrosolen	Decaisnina);
((Peraxilla	((((((Ligaria	Loranthus)	(Muellerina	Ileostylus))	(((Cecarria	(Taxillus	(Scurrula	((Moquiniella	Helixanthera)	Dendrophthoe))))	(Amyema	Benthamina))	((Tapinanthus	Englerina)	(Bakerella	Agelanthus))))	Atkinsonia)	((Tupeia	((Gaiadendron	Tripodanthus)	(Struthanthus	(Nuytsia	Tristerix))))	Desmaria))	Notanthera))	Macrosolen	Decaisnina);
((Peraxilla	(((Ligaria	(((((Tapinanthus	Englerina)	((Helixanthera	((Bakerella	Agelanthus)	(Moquiniella	Dendrophthoe)))	(Taxillus	Scurrula)))	((Muellerina	Ileostylus)	(Amyema	Benthamina)))	(Loranthus	Cecarria))	Atkinsonia))	(Gaiadendron	(((Desmaria	Struthanthus)	(Nuytsia	Tristerix))	(Tripodanthus	Tupeia))))	Notanthera))	Macrosolen	Decaisnina);
(((Peraxilla	(Ligaria	(((Desmaria	Struthanthus)	Tripodanthus)	(((Tupeia	((Nuytsia	Tristerix)	(((Muellerina	((Amyema	Benthamina)	((Taxillus	Scurrula)	((Tapinanthus	Englerina)	(Helixanthera	((Bakerella	Agelanthus)	(Moquiniella	Dendrophthoe)))))))	Ileostylus)	(Loranthus	Cecarria))))	Atkinsonia)	Gaiadendron))))	Notanthera)	Macrosolen	Decaisnina);
(Macrosolen	(Peraxilla	(Ligaria	(((((((Amyema	Benthamina)	(((Taxillus	Scurrula)	((Moquiniella	Dendrophthoe)	Helixanthera))	((Bakerella	Agelanthus)	(Tapinanthus	Englerina))))	Ileostylus)	Muellerina)	(Loranthus	Cecarria))	(Tupeia	(Gaiadendron	(Tripodanthus	((Notanthera	Desmaria)	(Struthanthus	(Nuytsia	Tristerix)))))))	Atkinsonia)))	Decaisnina);
(Macrosolen	(Peraxilla	(((((Struthanthus	Desmaria)	(Nuytsia	(Tristerix	Notanthera)))	(Tupeia	Tripodanthus))	(Ligaria	Gaiadendron))	(Atkinsonia	((Loranthus	Cecarria)	(((Amyema	Benthamina)	(Taxillus	((Dendrophthoe	Scurrula)	((Helixanthera	(Moquiniella	(Bakerella	Agelanthus)))	(Tapinanthus	Englerina)))))	(Muellerina	Ileostylus))))))	Decaisnina);
(Macrosolen	((Peraxilla	(((Gaiadendron	(Nuytsia	Tristerix))	((Desmaria	(Tripodanthus	Struthanthus))	Tupeia))	((((Amyema	Benthamina)	(Taxillus	(Scurrula	(Helixanthera	((Dendrophthoe	(Moquiniella	(Bakerella	Agelanthus)))	(Tapinanthus	Englerina))))))	(Muellerina	Ileostylus))	(Atkinsonia	((Ligaria	Loranthus)	Cecarria)))))	Notanthera)	Decaisnina);
(Notanthera	(Macrosolen	(Peraxilla	(((Tripodanthus	(Struthanthus	Desmaria))	((Tupeia	(Gaiadendron	(Nuytsia	Tristerix)))	((((Amyema	Benthamina)	((Dendrophthoe	((Tapinanthus	Englerina)	Scurrula))	((Helixanthera	(Moquiniella	(Bakerella	Agelanthus)))	Taxillus)))	(Muellerina	Ileostylus))	(Loranthus	Cecarria))))	(Ligaria	Atkinsonia))))	Decaisnina);
(Macrosolen	(Peraxilla	(Notanthera	((Atkinsonia	(Ligaria	Desmaria))	((Tripodanthus	Struthanthus)	((Tupeia	(Gaiadendron	(Nuytsia	Tristerix)))	((((Amyema	Benthamina)	((((Scurrula	Taxillus)	(Helixanthera	Moquiniella))	Dendrophthoe)	((Tapinanthus	Englerina)	(Bakerella	Agelanthus))))	(Muellerina	Ileostylus))	(Loranthus	Cecarria)))))))	Decaisnina);
(Macrosolen	(((((((Muellerina	Ileostylus)	(((Dendrophthoe	(Benthamina	Amyema))	(Scurrula	Taxillus))	(Helixanthera	((Moquiniella	(Notanthera	Bakerella))	(Agelanthus	(Tapinanthus	Englerina))))))	(Loranthus	Cecarria))	Atkinsonia)	(Ligaria	Desmaria))	((((Nuytsia	Tristerix)	Struthanthus)	Tripodanthus)	(Tupeia	Gaiadendron)))	Peraxilla)	Decaisnina);
(Macrosolen	((((((((Muellerina	Ileostylus)	((((Bakerella	Agelanthus)	(Tapinanthus	Englerina))	((Scurrula	Taxillus)	(Helixanthera	(Dendrophthoe	Moquiniella))))	(Benthamina	Amyema)))	(Loranthus	Cecarria))	Atkinsonia)	(Ligaria	Desmaria))	(((Tripodanthus	(Tristerix	Tupeia))	(Nuytsia	Struthanthus))	Gaiadendron))	Notanthera)	Peraxilla)	Decaisnina);
(Macrosolen	(((((Desmaria	Struthanthus)	Tripodanthus)	(((((Muellerina	Ileostylus)	((((Bakerella	Agelanthus)	(Tapinanthus	Englerina))	((Taxillus	(Helixanthera	Moquiniella))	(Scurrula	Dendrophthoe)))	(Benthamina	Amyema)))	(Loranthus	Cecarria))	Gaiadendron)	(((Notanthera	Nuytsia)	Tristerix)	Tupeia)))	(Ligaria	Atkinsonia))	Peraxilla)	Decaisnina);
(Macrosolen	(((Gaiadendron	(Nuytsia	Tristerix))	((Atkinsonia	(Tupeia	(((Notanthera	Desmaria)	Struthanthus)	Tripodanthus)))	(((Muellerina	Ileostylus)	(Taxillus	((Benthamina	Amyema)	(Scurrula	(((Bakerella	Agelanthus)	(Tapinanthus	Englerina))	(Helixanthera	(Dendrophthoe	Moquiniella)))))))	((Ligaria	Loranthus)	Cecarria))))	Peraxilla)	Decaisnina);
(Macrosolen	(((Gaiadendron	(Nuytsia	Tristerix))	((Atkinsonia	(Ligaria	(((Notanthera	Desmaria)	Struthanthus)	Tripodanthus)))	(Tupeia	((((Bakerella	Agelanthus)	(Tapinanthus	Englerina))	((Taxillus	((Helixanthera	(Dendrophthoe	Moquiniella))	Scurrula))	((Muellerina	Ileostylus)	(Benthamina	Amyema))))	(Loranthus	Cecarria)))))	Peraxilla)	Decaisnina);
(Macrosolen	((Gaiadendron	((Tupeia	(((((Struthanthus	Nuytsia)	(Tristerix	Notanthera))	(Ligaria	Desmaria))	Tripodanthus)	Atkinsonia))	(((Muellerina	Ileostylus)	((Benthamina	Amyema)	(((Bakerella	Agelanthus)	(Tapinanthus	Englerina))	((Helixanthera	(Dendrophthoe	Moquiniella))	(Scurrula	Taxillus)))))	(Loranthus	Cecarria))))	Peraxilla)	Decaisnina);
(Macrosolen	(((((Tristerix	Notanthera)	Nuytsia)	Gaiadendron)	(((((Struthanthus	Desmaria)	Tripodanthus)	Atkinsonia)	Ligaria)	(Tupeia	((Loranthus	Cecarria)	((Muellerina	Ileostylus)	((Benthamina	Amyema)	(Taxillus	(((Moquiniella	Helixanthera)	((Bakerella	Agelanthus)	(Tapinanthus	Englerina)))	(Dendrophthoe	Scurrula)))))))))	Peraxilla)	Decaisnina);
(Macrosolen	((((((((Tristerix	Notanthera)	Nuytsia)	Gaiadendron)	(Tupeia	((Loranthus	Cecarria)	((Muellerina	Ileostylus)	((Benthamina	Amyema)	(Taxillus	(Dendrophthoe	(Scurrula	(Helixanthera	((Moquiniella	(Bakerella	Agelanthus))	(Tapinanthus	Englerina)))))))))))	((Struthanthus	Desmaria)	Tripodanthus))	Atkinsonia)	Ligaria)	Peraxilla)	Decaisnina);
(Macrosolen	((((Ligaria	(Cecarria	((Ileostylus	(((Benthamina	Amyema)	(Taxillus	(Scurrula	((((Moquiniella	(Bakerella	Agelanthus))	Dendrophthoe)	Helixanthera)	(Tapinanthus	Englerina)))))	Muellerina))	Loranthus)))	(Atkinsonia	((Tripodanthus	Tupeia)	((Struthanthus	Desmaria)	((Tristerix	Nuytsia)	Gaiadendron)))))	Notanthera)	Peraxilla)	Decaisnina);
(Macrosolen	((((Atkinsonia	((Tupeia	(Cecarria	(((Muellerina	Ileostylus)	(Ligaria	Loranthus))	((Benthamina	Amyema)	((Tapinanthus	Englerina)	(Scurrula	(Taxillus	(((Moquiniella	(Bakerella	Agelanthus))	Dendrophthoe)	Helixanthera))))))))	((Tristerix	Nuytsia)	Gaiadendron)))	(Desmaria	(Struthanthus	Tripodanthus)))	Notanthera)	Peraxilla)	Decaisnina);
(Macrosolen	(Peraxilla	(Notanthera	((Ligaria	Desmaria)	(Atkinsonia	((Tripodanthus	Struthanthus)	(((Gaiadendron	(Nuytsia	Tristerix))	((((Benthamina	Amyema)	(Taxillus	(((Tapinanthus	Englerina)	Scurrula)	(Helixanthera	(((Agelanthus	Bakerella)	Moquiniella)	Dendrophthoe)))))	(Muellerina	Ileostylus))	(Cecarria	Loranthus)))	Tupeia))))))	Decaisnina);
(Macrosolen	(Peraxilla	(Notanthera	((Atkinsonia	((Cecarria	((Gaiadendron	(Nuytsia	Tristerix))	(Tupeia	((Benthamina	Amyema)	(((((Agelanthus	Bakerella)	Moquiniella)	Dendrophthoe)	(Tapinanthus	Englerina))	(Scurrula	(Helixanthera	Taxillus)))))))	((Ligaria	Loranthus)	(Muellerina	Ileostylus))))	(Desmaria	(Tripodanthus	Struthanthus)))))	Decaisnina);
(Macrosolen	(Peraxilla	(Notanthera	((((Gaiadendron	((Nuytsia	Tristerix)	Struthanthus))	(Tripodanthus	Tupeia))	Desmaria)	(Atkinsonia	((((Muellerina	Ileostylus)	Ligaria)	(((Helixanthera	(Scurrula	Dendrophthoe))	Taxillus)	((Benthamina	Amyema)	((Bakerella	(Moquiniella	Agelanthus))	(Tapinanthus	Englerina)))))	(Cecarria	Loranthus))))))	Decaisnina);
(Macrosolen	(Peraxilla	((((Desmaria	(Struthanthus	(Notanthera	(Nuytsia	Tristerix))))	(Tripodanthus	Tupeia))	(Atkinsonia	((((Muellerina	Ileostylus)	((Benthamina	Amyema)	((((Tapinanthus	Englerina)	Scurrula)	(Dendrophthoe	((Moquiniella	(Agelanthus	Bakerella))	Helixanthera)))	Taxillus)))	(Cecarria	Loranthus))	Ligaria)))	Gaiadendron))	Decaisnina);
(Macrosolen	(Peraxilla	(((((Struthanthus	(Desmaria	Tripodanthus))	Tupeia)	(Gaiadendron	(Nuytsia	Tristerix)))	(Atkinsonia	((((Muellerina	Ileostylus)	((Benthamina	Amyema)	((Scurrula	((((Agelanthus	Bakerella)	(Moquiniella	Dendrophthoe))	Helixanthera)	(Tapinanthus	Englerina)))	Taxillus)))	(Cecarria	Loranthus))	Ligaria)))	Notanthera))	Decaisnina);
(Macrosolen	(Peraxilla	(((((Struthanthus	(Desmaria	Tripodanthus))	(Tupeia	(Gaiadendron	(Nuytsia	Tristerix))))	(Atkinsonia	((Muellerina	Ileostylus)	((Cecarria	Loranthus)	(((Benthamina	Amyema)	Dendrophthoe)	((Taxillus	Scurrula)	((Moquiniella	Helixanthera)	((Tapinanthus	Englerina)	(Agelanthus	Bakerella)))))))))	Ligaria)	Notanthera))	Decaisnina);
(Macrosolen	(Peraxilla	((Gaiadendron	(Nuytsia	Tristerix))	((Atkinsonia	(((Cecarria	Loranthus)	((Muellerina	Ileostylus)	((Benthamina	Amyema)	((Scurrula	(Taxillus	((Dendrophthoe	Moquiniella)	Helixanthera)))	((Tapinanthus	Englerina)	(Agelanthus	Bakerella))))))	Ligaria))	(Tupeia	((Notanthera	(Struthanthus	Desmaria))	Tripodanthus)))))	Decaisnina);
(Macrosolen	(Peraxilla	((Atkinsonia	((Nuytsia	(Cecarria	Loranthus))	((Muellerina	Ileostylus)	((Benthamina	Amyema)	(Taxillus	((((Tapinanthus	Englerina)	(Agelanthus	Bakerella))	((Dendrophthoe	Moquiniella)	Helixanthera))	Scurrula))))))	(((Tristerix	Notanthera)	((Tupeia	(Ligaria	Desmaria))	Tripodanthus))	(Gaiadendron	Struthanthus))))	Decaisnina);
(Macrosolen	(Peraxilla	((Atkinsonia	(((Nuytsia	Tristerix)	Tupeia)	((Gaiadendron	Notanthera)	((Cecarria	Loranthus)	((Muellerina	Ileostylus)	(((Benthamina	Amyema)	(((Dendrophthoe	Moquiniella)	Helixanthera)	(Scurrula	Taxillus)))	((Tapinanthus	Englerina)	(Agelanthus	Bakerella))))))))	((Struthanthus	Tripodanthus)	(Ligaria	Desmaria))))	Decaisnina);
(Macrosolen	(Peraxilla	((Atkinsonia	(((Gaiadendron	(Nuytsia	(Notanthera	Tristerix)))	Tupeia)	((Cecarria	Loranthus)	((Muellerina	Ileostylus)	((Benthamina	Amyema)	((((Tapinanthus	Englerina)	(Agelanthus	Bakerella))	((Dendrophthoe	Moquiniella)	Helixanthera))	(Scurrula	Taxillus)))))))	(Tripodanthus	((Ligaria	Desmaria)	Struthanthus))))	Decaisnina);
(Macrosolen	(((Atkinsonia	Desmaria)	((Tripodanthus	Struthanthus)	(((Tristerix	(Gaiadendron	(((Muellerina	Ileostylus)	((((Scurrula	Taxillus)	((Moquiniella	Dendrophthoe)	Helixanthera))	((Bakerella	Agelanthus)	(Englerina	Tapinanthus)))	(Benthamina	Amyema)))	((Cecarria	Loranthus)	(Notanthera	Ligaria)))))	Tupeia)	Nuytsia)))	Peraxilla)	Decaisnina);
(Macrosolen	((Desmaria	((((((Gaiadendron	(Nuytsia	Tristerix))	(((Muellerina	Ileostylus)	(((Scurrula	(Taxillus	(((Bakerella	Agelanthus)	(Moquiniella	Dendrophthoe))	Helixanthera)))	(Englerina	Tapinanthus))	(Benthamina	Amyema)))	(Cecarria	(Loranthus	Ligaria))))	Tupeia)	Notanthera)	(Tripodanthus	Struthanthus))	Atkinsonia))	Peraxilla)	Decaisnina);
(Macrosolen	(((((Tupeia	((Nuytsia	(Notanthera	Tristerix))	(((Muellerina	Ileostylus)	(((Taxillus	((((Bakerella	Agelanthus)	(Moquiniella	Dendrophthoe))	Helixanthera)	Scurrula))	(Englerina	Tapinanthus))	(Benthamina	Amyema)))	(Cecarria	Loranthus))))	(Tripodanthus	(Desmaria	Struthanthus)))	(Gaiadendron	Ligaria))	Atkinsonia)	Peraxilla)	Decaisnina);
(Macrosolen	((Peraxilla	((((((Gaiadendron	(Nuytsia	Tristerix))	(((Taxillus	(((Englerina	Tapinanthus)	(((Bakerella	Agelanthus)	(Moquiniella	Dendrophthoe))	Helixanthera))	Scurrula))	((Benthamina	Amyema)	(Muellerina	Ileostylus)))	(Cecarria	Loranthus)))	Tupeia)	(Tripodanthus	(Desmaria	Struthanthus)))	Atkinsonia)	Ligaria))	Notanthera)	Decaisnina);
(Macrosolen	(Peraxilla	((Notanthera	Ligaria)	((Tripodanthus	(Desmaria	Struthanthus))	(Atkinsonia	(((Gaiadendron	(Nuytsia	Tristerix))	(((Muellerina	Ileostylus)	(((((Bakerella	Agelanthus)	(Moquiniella	Dendrophthoe))	Helixanthera)	(Scurrula	Taxillus))	(Benthamina	((Englerina	Tapinanthus)	Amyema))))	(Cecarria	Loranthus)))	Tupeia)))))	Decaisnina);
((Notanthera	Macrosolen)	(Peraxilla	(((Ligaria	Desmaria)	(Struthanthus	Tripodanthus))	(Atkinsonia	((((Nuytsia	Cecarria)	Loranthus)	((((Muellerina	Ileostylus)	(((Scurrula	Taxillus)	(((Bakerella	Agelanthus)	(Englerina	Tapinanthus))	(Helixanthera	(Dendrophthoe	Moquiniella))))	(Amyema	Benthamina)))	Tupeia)	Tristerix))	Gaiadendron))))	Decaisnina);
(Macrosolen	(Peraxilla	(((((Nuytsia	Notanthera)	Struthanthus)	Desmaria)	Tripodanthus)	(((Cecarria	(((Tristerix	(Tupeia	Loranthus))	Gaiadendron)	((Muellerina	Ileostylus)	(((Scurrula	Taxillus)	((Helixanthera	Moquiniella)	((Bakerella	Agelanthus)	(Englerina	Tapinanthus))))	(Dendrophthoe	(Amyema	Benthamina))))))	Atkinsonia)	Ligaria)))	Decaisnina);
(Macrosolen	(Peraxilla	(((Atkinsonia	((Cecarria	Loranthus)	(((Amyema	Benthamina)	(Muellerina	Ileostylus))	((((Helixanthera	Dendrophthoe)	Scurrula)	Taxillus)	((Bakerella	(Moquiniella	Agelanthus))	(Englerina	Tapinanthus))))))	((((Notanthera	Tristerix)	((Ligaria	Desmaria)	Tupeia))	Tripodanthus)	Struthanthus))	(Nuytsia	Gaiadendron)))	Decaisnina);
(Macrosolen	((Peraxilla	((Ligaria	(Atkinsonia	((Cecarria	Loranthus)	(((Amyema	Benthamina)	(Muellerina	Ileostylus))	((((Helixanthera	Scurrula)	Taxillus)	Dendrophthoe)	(Bakerella	((Moquiniella	Agelanthus)	(Englerina	Tapinanthus))))))))	(((Struthanthus	Tripodanthus)	(Gaiadendron	((Tristerix	Tupeia)	Nuytsia)))	Desmaria)))	Notanthera)	Decaisnina);
(Macrosolen	(Peraxilla	(((Atkinsonia	((Cecarria	Loranthus)	((Muellerina	Ileostylus)	((Taxillus	(((Helixanthera	((Dendrophthoe	(Agelanthus	Bakerella))	Moquiniella))	(Englerina	Tapinanthus))	Scurrula))	(Amyema	Benthamina)))))	(((((Notanthera	(Tristerix	Nuytsia))	(Ligaria	Desmaria))	Struthanthus)	Tripodanthus)	Tupeia))	Gaiadendron))	Decaisnina);
(Macrosolen	(Nuytsia	(Notanthera	((Ligaria	(((((Loranthus	Cecarria)	((Muellerina	Ileostylus)	((Amyema	Benthamina)	(Taxillus	(((Scurrula	(Englerina	Tapinanthus))	((Moquiniella	Dendrophthoe)	Helixanthera))	(Agelanthus	Bakerella))))))	(Tupeia	Tristerix))	(Struthanthus	(Tripodanthus	Gaiadendron)))	(Desmaria	Atkinsonia)))	Peraxilla)))	Decaisnina);
(Macrosolen	(Peraxilla	(Notanthera	(Ligaria	(((Tupeia	(((Nuytsia	Gaiadendron)	Tristerix)	((Loranthus	Cecarria)	((Muellerina	Ileostylus)	((Bakerella	(Englerina	Tapinanthus))	((((Amyema	Benthamina)	Scurrula)	Taxillus)	(Dendrophthoe	(Helixanthera	(Agelanthus	Moquiniella)))))))))	(Struthanthus	Tripodanthus))	(Desmaria	Atkinsonia)))))	Decaisnina);
(Macrosolen	(Peraxilla	(Notanthera	((Struthanthus	(Desmaria	Tripodanthus))	(Atkinsonia	((Tristerix	Tupeia)	(Nuytsia	((Ligaria	Gaiadendron)	((Loranthus	Cecarria)	(((Muellerina	Ileostylus)	(Amyema	Benthamina))	((Taxillus	((Dendrophthoe	Helixanthera)	Scurrula))	((Bakerella	(Agelanthus	Moquiniella))	(Englerina	Tapinanthus))))))))))))	Decaisnina);
(Macrosolen	(Peraxilla	(Notanthera	((Tripodanthus	(Struthanthus	Desmaria))	((Ligaria	Atkinsonia)	(((Gaiadendron	(Nuytsia	Tristerix))	Tupeia)	((Loranthus	Cecarria)	((Muellerina	Ileostylus)	((Amyema	Benthamina)	(((Helixanthera	(Scurrula	Taxillus))	Dendrophthoe)	((Agelanthus	(Moquiniella	Bakerella))	(Englerina	Tapinanthus)))))))))))	Decaisnina);
(Macrosolen	(Notanthera	((((Tripodanthus	Struthanthus)	(((Gaiadendron	(Nuytsia	Tristerix))	Tupeia)	((Loranthus	Cecarria)	((Muellerina	Ileostylus)	((Amyema	Benthamina)	(((Scurrula	(Taxillus	Helixanthera))	Dendrophthoe)	((Moquiniella	(Bakerella	Agelanthus))	(Englerina	Tapinanthus))))))))	(Ligaria	Atkinsonia))	(Desmaria	Peraxilla)))	Decaisnina);
(Macrosolen	(((((Desmaria	Tupeia)	(((((Amyema	Benthamina)	(((Taxillus	(Helixanthera	Scurrula))	((Moquiniella	(Bakerella	Agelanthus))	Dendrophthoe))	(Englerina	Tapinanthus)))	((Muellerina	Ileostylus)	Ligaria))	(Loranthus	Cecarria))	Atkinsonia))	(((Gaiadendron	(Nuytsia	Tristerix))	Struthanthus)	Tripodanthus))	Notanthera)	Peraxilla)	Decaisnina);
(Macrosolen	(((((Struthanthus	(Tristerix	Desmaria))	Tripodanthus)	(Gaiadendron	(Ligaria	((Tupeia	((((Amyema	(Dendrophthoe	Benthamina))	((Taxillus	(Helixanthera	Scurrula))	((Moquiniella	(Bakerella	Agelanthus))	(Englerina	Tapinanthus))))	(Muellerina	Ileostylus))	(Loranthus	Cecarria)))	Atkinsonia))))	Peraxilla)	(Nuytsia	Notanthera))	Decaisnina);
(Macrosolen	(((((((Struthanthus	(Notanthera	Desmaria))	(Nuytsia	Tristerix))	Tripodanthus)	(Tupeia	(Gaiadendron	((((Benthamina	(Amyema	Dendrophthoe))	((Taxillus	Scurrula)	((Moquiniella	Helixanthera)	((Bakerella	Agelanthus)	(Englerina	Tapinanthus)))))	(Muellerina	Ileostylus))	(Loranthus	Cecarria)))))	Atkinsonia)	Ligaria)	Peraxilla)	Decaisnina);
(Macrosolen	(((Desmaria	(Tripodanthus	Struthanthus))	((Ligaria	((Tupeia	(((Loranthus	Cecarria)	Notanthera)	((Benthamina	Amyema)	((Englerina	Tapinanthus)	(((Helixanthera	Taxillus)	Scurrula)	((Bakerella	Agelanthus)	(Dendrophthoe	Moquiniella)))))))	((Muellerina	Ileostylus)	(Gaiadendron	(Nuytsia	Tristerix)))))	Atkinsonia))	Peraxilla)	Decaisnina);
(Macrosolen	((((Desmaria	((Gaiadendron	(Nuytsia	Struthanthus))	((Tristerix	Tupeia)	Tripodanthus)))	((((((Benthamina	Amyema)	((Englerina	Tapinanthus)	((Dendrophthoe	Scurrula)	((Helixanthera	((Bakerella	Agelanthus)	Moquiniella))	Taxillus))))	Muellerina)	Ileostylus)	(Loranthus	Cecarria))	(Ligaria	Atkinsonia)))	Peraxilla)	Notanthera)	Decaisnina);
(((((((Atkinsonia	Ligaria)	Struthanthus)	Tripodanthus)	Desmaria)	(((Tupeia	(Nuytsia	Tristerix))	((Cecarria	Loranthus)	((((Englerina	Tapinanthus)	(Bakerella	Agelanthus))	(Taxillus	(Scurrula	((Moquiniella	Dendrophthoe)	Helixanthera))))	((Amyema	Benthamina)	(Ileostylus	Muellerina)))))	(Notanthera	Gaiadendron)))	Peraxilla)	Macrosolen	Decaisnina);
((((((Struthanthus	Desmaria)	Tripodanthus)	((((Tupeia	((Nuytsia	Tristerix)	Gaiadendron))	(Cecarria	Loranthus))	((Taxillus	((((Englerina	Tapinanthus)	(Moquiniella	(Bakerella	Agelanthus)))	Helixanthera)	(Scurrula	Dendrophthoe)))	((Amyema	Benthamina)	(Ileostylus	Muellerina))))	(Atkinsonia	Ligaria)))	Notanthera)	Peraxilla)	Macrosolen	Decaisnina);
(((((((Tupeia	((Cecarria	Loranthus)	((Ileostylus	Muellerina)	((Taxillus	(Scurrula	((((Moquiniella	(Bakerella	Agelanthus))	Dendrophthoe)	Helixanthera)	(Englerina	Tapinanthus))))	(Amyema	Benthamina)))))	((Struthanthus	(Notanthera	Desmaria))	Tripodanthus))	Ligaria)	Atkinsonia)	((Nuytsia	Tristerix)	Gaiadendron))	Peraxilla)	Macrosolen	Decaisnina);
((((((Tupeia	((Cecarria	Loranthus)	((Ileostylus	Muellerina)	((Taxillus	(Scurrula	((((Moquiniella	(Bakerella	Agelanthus))	Dendrophthoe)	Helixanthera)	(Englerina	Tapinanthus))))	(Amyema	Benthamina)))))	((Struthanthus	((Ligaria	(Notanthera	Atkinsonia))	Desmaria))	Tripodanthus))	(Tristerix	Gaiadendron))	Nuytsia)	Peraxilla)	Macrosolen	Decaisnina);
(((((Notanthera	((Cecarria	Loranthus)	((Ileostylus	Muellerina)	(((Englerina	Tapinanthus)	((((Moquiniella	(Bakerella	Agelanthus))	Dendrophthoe)	Helixanthera)	(Scurrula	Taxillus)))	(Amyema	Benthamina)))))	((Tripodanthus	Struthanthus)	(Tupeia	(Atkinsonia	(Ligaria	Desmaria)))))	((Nuytsia	Tristerix)	Gaiadendron))	Peraxilla)	Macrosolen	Decaisnina);
(((((Tupeia	(Nuytsia	Tristerix))	((Tripodanthus	(Desmaria	Struthanthus))	Ligaria))	((Atkinsonia	((Cecarria	Loranthus)	((Ileostylus	Muellerina)	(((Scurrula	Taxillus)	((Englerina	Tapinanthus)	(((Moquiniella	(Bakerella	Agelanthus))	Dendrophthoe)	Helixanthera)))	(Amyema	Benthamina)))))	Gaiadendron))	(Notanthera	Peraxilla))	Macrosolen	Decaisnina);
(Macrosolen	(Peraxilla	(((Atkinsonia	((Tripodanthus	(Desmaria	Struthanthus))	(((Cecarria	Loranthus)	((Ileostylus	Muellerina)	((((Bakerella	Agelanthus)	(Englerina	Tapinanthus))	(((Moquiniella	Dendrophthoe)	Helixanthera)	(Scurrula	Taxillus)))	(Amyema	Benthamina))))	(Tupeia	(Gaiadendron	(Nuytsia	Tristerix))))))	Notanthera)	Ligaria))	Decaisnina);
(Macrosolen	(Peraxilla	((Gaiadendron	(Nuytsia	Tristerix))	((Tupeia	((((Ligaria	Desmaria)	Atkinsonia)	(Cecarria	Loranthus))	(Tripodanthus	(Notanthera	Struthanthus))))	((Ileostylus	Muellerina)	(((Scurrula	Taxillus)	(((Helixanthera	(Moquiniella	(Bakerella	Agelanthus)))	(Englerina	Tapinanthus))	Dendrophthoe))	(Amyema	Benthamina))))))	Decaisnina);
(Macrosolen	(Peraxilla	((((Tristerix	((((Ileostylus	Muellerina)	((((((Moquiniella	Dendrophthoe)	Helixanthera)	Taxillus)	Scurrula)	((Bakerella	Agelanthus)	(Englerina	Tapinanthus)))	(Amyema	Benthamina)))	(Cecarria	Loranthus))	Tupeia))	Nuytsia)	(Struthanthus	(Tripodanthus	(((Ligaria	Desmaria)	Atkinsonia)	Notanthera))))	Gaiadendron))	Decaisnina);
(Macrosolen	(Peraxilla	(((((Struthanthus	(Tristerix	Notanthera))	(Ligaria	Desmaria))	Tripodanthus)	Atkinsonia)	(Gaiadendron	((Tupeia	(Nuytsia	(Cecarria	Loranthus)))	((Ileostylus	Muellerina)	((((Helixanthera	((Agelanthus	(Bakerella	Moquiniella))	(Englerina	Tapinanthus)))	(Taxillus	Scurrula))	Dendrophthoe)	(Amyema	Benthamina)))))))	Decaisnina);
(Macrosolen	(Peraxilla	((Ligaria	((Tripodanthus	(Desmaria	Struthanthus))	((Tupeia	(((((Amyema	(Moquiniella	Benthamina))	((Taxillus	((Dendrophthoe	Helixanthera)	Scurrula))	((Agelanthus	Bakerella)	(Englerina	Tapinanthus))))	(Muellerina	Ileostylus))	(Loranthus	Cecarria))	(Gaiadendron	(Tristerix	Nuytsia))))	Atkinsonia)))	Notanthera))	Decaisnina);
(Macrosolen	(Peraxilla	(Gaiadendron	(((Desmaria	((Struthanthus	Notanthera)	(Tristerix	Nuytsia)))	(Tupeia	Tripodanthus))	((Ligaria	Atkinsonia)	((Loranthus	Cecarria)	((((Taxillus	((Dendrophthoe	(Moquiniella	Helixanthera))	Scurrula))	((Agelanthus	Bakerella)	(Englerina	Tapinanthus)))	(Amyema	Benthamina))	(Muellerina	Ileostylus)))))))	Decaisnina);
(Macrosolen	(Peraxilla	(((Tristerix	Nuytsia)	Gaiadendron)	(((Notanthera	((Desmaria	Tupeia)	Tripodanthus))	Struthanthus)	((Ligaria	Atkinsonia)	(Cecarria	(((((Taxillus	Scurrula)	Helixanthera)	(((Moquiniella	(Agelanthus	Bakerella))	(Englerina	Tapinanthus))	(Amyema	Dendrophthoe)))	Benthamina)	(Loranthus	(Muellerina	Ileostylus))))))))	Decaisnina);
(Macrosolen	(Peraxilla	(((Ligaria	Atkinsonia)	(Tripodanthus	(Desmaria	Struthanthus)))	((Gaiadendron	((Notanthera	Tristerix)	Nuytsia))	(Tupeia	(((((Taxillus	(Scurrula	(Dendrophthoe	Helixanthera)))	((Englerina	Tapinanthus)	((Moquiniella	Bakerella)	Agelanthus)))	(Amyema	Benthamina))	(Muellerina	Ileostylus))	(Cecarria	Loranthus))))))	Decaisnina);
(Macrosolen	(Peraxilla	(((Atkinsonia	(Struthanthus	Tripodanthus))	((Notanthera	Tristerix)	(Tupeia	(Gaiadendron	(((((Taxillus	(Scurrula	((Moquiniella	Dendrophthoe)	Helixanthera)))	((Englerina	Tapinanthus)	(Bakerella	Agelanthus)))	(Ligaria	(Amyema	Benthamina)))	(Muellerina	Ileostylus))	((Nuytsia	Cecarria)	Loranthus))))))	Desmaria))	Decaisnina);
(Macrosolen	(Peraxilla	(((((Struthanthus	(((Nuytsia	Tristerix)	Notanthera)	Desmaria))	Tripodanthus)	Tupeia)	((((((Taxillus	Scurrula)	((Englerina	Tapinanthus)	((Moquiniella	((Bakerella	Agelanthus)	Dendrophthoe))	Helixanthera)))	(Amyema	Benthamina))	(Muellerina	Ileostylus))	(Cecarria	Loranthus))	(Ligaria	Atkinsonia)))	Gaiadendron))	Decaisnina);
(Macrosolen	(Peraxilla	(((Gaiadendron	(Tupeia	((Struthanthus	((Nuytsia	Tristerix)	(Notanthera	Desmaria)))	Tripodanthus)))	(((((((Dendrophthoe	(Moquiniella	Helixanthera))	(Taxillus	Scurrula))	((Bakerella	Agelanthus)	(Englerina	Tapinanthus)))	(Amyema	Benthamina))	(Muellerina	Ileostylus))	(Cecarria	Loranthus))	Atkinsonia))	Ligaria))	Decaisnina);
(Macrosolen	((Peraxilla	(((Atkinsonia	((Tripodanthus	Desmaria)	Struthanthus))	((Gaiadendron	(Nuytsia	Tristerix))	(Tupeia	(((((Helixanthera	(Dendrophthoe	Moquiniella))	(Taxillus	Scurrula))	(((Bakerella	Agelanthus)	(Englerina	Tapinanthus))	(Amyema	Benthamina)))	(Muellerina	Ileostylus))	(Cecarria	Loranthus)))))	Ligaria))	Notanthera)	Decaisnina);
(Macrosolen	(Peraxilla	(((Tripodanthus	(Desmaria	Struthanthus))	((Tupeia	(Gaiadendron	(Notanthera	((((Amyema	Benthamina)	(((Dendrophthoe	Moquiniella)	((Taxillus	Helixanthera)	Scurrula))	((Bakerella	Agelanthus)	(Englerina	Tapinanthus))))	(Muellerina	Ileostylus))	(Cecarria	(Ligaria	Loranthus))))))	(Nuytsia	Tristerix)))	Atkinsonia))	Decaisnina);
(Macrosolen	(Peraxilla	((((Tripodanthus	((Ligaria	Desmaria)	Struthanthus))	((Tupeia	((((Amyema	Benthamina)	((Taxillus	Scurrula)	(Helixanthera	((Bakerella	(Agelanthus	(Englerina	Tapinanthus)))	(Dendrophthoe	Moquiniella)))))	(Muellerina	Ileostylus))	(Cecarria	Loranthus)))	(Gaiadendron	(Nuytsia	Tristerix))))	Atkinsonia)	Notanthera))	Decaisnina);
((Peraxilla	(((Atkinsonia	((Tristerix	(((Nuytsia	(Loranthus	Cecarria))	(((((Scurrula	Taxillus)	(Helixanthera	(Moquiniella	Dendrophthoe)))	((Tapinanthus	Englerina)	(Agelanthus	Bakerella)))	(Benthamina	Amyema))	(Ileostylus	Muellerina)))	Tupeia))	Gaiadendron))	((Ligaria	Desmaria)	(Tripodanthus	Struthanthus)))	Notanthera))	Macrosolen	Decaisnina);
((Peraxilla	((((((Notanthera	((Loranthus	Cecarria)	(((((Scurrula	Taxillus)	(Helixanthera	(Moquiniella	Dendrophthoe)))	((Tapinanthus	Englerina)	(Agelanthus	Bakerella)))	(Benthamina	Amyema))	(Ileostylus	Muellerina))))	Tupeia)	((Tristerix	Nuytsia)	Gaiadendron))	(Tripodanthus	Struthanthus))	(Atkinsonia	Desmaria))	Ligaria))	Macrosolen	Decaisnina);
((Peraxilla	((((Atkinsonia	((Tupeia	((Loranthus	Cecarria)	(((((Scurrula	Taxillus)	(Helixanthera	(Moquiniella	Dendrophthoe)))	((Tapinanthus	Englerina)	(Agelanthus	Bakerella)))	(Benthamina	Amyema))	(Ileostylus	Muellerina))))	((Tristerix	Nuytsia)	Gaiadendron)))	((Desmaria	Tripodanthus)	Struthanthus))	Notanthera)	Ligaria))	Macrosolen	Decaisnina);
(Macrosolen	(Notanthera	(Peraxilla	((Ligaria	Atkinsonia)	((((Loranthus	Cecarria)	((((Taxillus	(Scurrula	(Dendrophthoe	(Helixanthera	Moquiniella))))	((Tapinanthus	Englerina)	(Agelanthus	Bakerella)))	(Benthamina	Amyema))	(Ileostylus	Muellerina)))	(((Tristerix	Nuytsia)	Gaiadendron)	Tupeia))	(Tripodanthus	(Struthanthus	Desmaria))))))	Decaisnina);
(Macrosolen	(Peraxilla	(((Tripodanthus	(Notanthera	(Struthanthus	Desmaria)))	((Atkinsonia	(Ligaria	((Loranthus	Cecarria)	((((Tapinanthus	Englerina)	((Dendrophthoe	(Agelanthus	(Moquiniella	Bakerella)))	(Taxillus	(Scurrula	Helixanthera))))	(Benthamina	Amyema))	(Ileostylus	Muellerina)))))	Tupeia))	(Gaiadendron	(Tristerix	Nuytsia))))	Decaisnina);
(Macrosolen	(Peraxilla	((((Tripodanthus	(Struthanthus	(Notanthera	(Atkinsonia	(Ligaria	Desmaria)))))	(((Loranthus	Cecarria)	(((Taxillus	(Scurrula	(Dendrophthoe	Helixanthera)))	((Tapinanthus	Englerina)	(Moquiniella	(Bakerella	Agelanthus))))	((Benthamina	Amyema)	(Ileostylus	Muellerina))))	Tupeia))	(Gaiadendron	Tristerix))	Nuytsia))	Decaisnina);
(Macrosolen	(Peraxilla	(((((Loranthus	Cecarria)	((Ileostylus	Muellerina)	(((Benthamina	Amyema)	Dendrophthoe)	(((Tapinanthus	Englerina)	(Moquiniella	(Bakerella	Agelanthus)))	(Taxillus	(Scurrula	Helixanthera))))))	Atkinsonia)	Ligaria)	(((Nuytsia	Struthanthus)	(Gaiadendron	Tripodanthus))	(Desmaria	(Tupeia	(Notanthera	Tristerix))))))	Decaisnina);
(Macrosolen	(Peraxilla	((((Notanthera	Tristerix)	Nuytsia)	Gaiadendron)	((((Loranthus	Cecarria)	(Ileostylus	(Muellerina	((Benthamina	Amyema)	((((((Moquiniella	Dendrophthoe)	Helixanthera)	(Tapinanthus	Englerina))	Scurrula)	(Bakerella	Agelanthus))	Taxillus)))))	Atkinsonia)	((Tripodanthus	Struthanthus)	(Tupeia	(Ligaria	Desmaria))))))	Decaisnina);
(Macrosolen	(Peraxilla	(((Ligaria	((Loranthus	Cecarria)	((((Bakerella	Agelanthus)	(Tapinanthus	Englerina))	((Scurrula	Taxillus)	((Moquiniella	Dendrophthoe)	Helixanthera)))	((Ileostylus	Muellerina)	(Benthamina	Amyema)))))	Atkinsonia)	(((Gaiadendron	Tripodanthus)	((Struthanthus	Desmaria)	(Nuytsia	(Tristerix	Notanthera))))	Tupeia)))	Decaisnina);
(Macrosolen	(Peraxilla	((Ligaria	(((((Nuytsia	Notanthera)	Tristerix)	(Gaiadendron	Tupeia))	(((Benthamina	Amyema)	(Cecarria	((Scurrula	Taxillus)	((((Bakerella	Agelanthus)	(Moquiniella	Dendrophthoe))	Helixanthera)	(Tapinanthus	Englerina)))))	(Loranthus	(Ileostylus	Muellerina))))	Atkinsonia))	(Tripodanthus	(Desmaria	Struthanthus))))	Decaisnina);
(Macrosolen	((Notanthera	(Ligaria	(((Tripodanthus	Struthanthus)	((Tupeia	((Tristerix	Nuytsia)	Gaiadendron))	(((((Taxillus	Scurrula)	((((Bakerella	Agelanthus)	Moquiniella)	Helixanthera)	((Englerina	Tapinanthus)	Dendrophthoe)))	(Amyema	Benthamina))	(Muellerina	Ileostylus))	(Loranthus	Cecarria))))	(Desmaria	Atkinsonia))))	Peraxilla)	Decaisnina);
(Macrosolen	((((Tristerix	Nuytsia)	Gaiadendron)	((Atkinsonia	((((Taxillus	Scurrula)	(((Bakerella	(Agelanthus	Moquiniella))	Helixanthera)	((Englerina	Tapinanthus)	Dendrophthoe)))	((Amyema	Benthamina)	(Muellerina	Ileostylus)))	((Ligaria	Loranthus)	Cecarria)))	(Tripodanthus	((Notanthera	(Struthanthus	Desmaria))	Tupeia))))	Peraxilla)	Decaisnina);
(Macrosolen	(((((((((Muellerina	Ileostylus)	((((Englerina	Tapinanthus)	(Bakerella	Agelanthus))	(Taxillus	(Scurrula	((Moquiniella	Dendrophthoe)	Helixanthera))))	(Amyema	Benthamina)))	((Notanthera	Ligaria)	(Loranthus	Cecarria)))	(Tristerix	Tupeia))	(Nuytsia	Gaiadendron))	(Tripodanthus	Struthanthus))	Desmaria)	Atkinsonia)	Peraxilla)	Decaisnina);
(Macrosolen	((((((Gaiadendron	(((Muellerina	Ileostylus)	(((Englerina	Tapinanthus)	((Scurrula	(Taxillus	Helixanthera))	((Bakerella	Agelanthus)	(Moquiniella	Dendrophthoe))))	(Ligaria	(Amyema	Benthamina))))	(Loranthus	Cecarria)))	Notanthera)	((Nuytsia	Tristerix)	Tupeia))	((Tripodanthus	Struthanthus)	Desmaria))	Atkinsonia)	Peraxilla)	Decaisnina);
(Macrosolen	(((Tripodanthus	(Desmaria	(Notanthera	Struthanthus)))	(Atkinsonia	(((((Taxillus	(((Bakerella	Agelanthus)	((Helixanthera	(Moquiniella	Dendrophthoe))	(Englerina	Tapinanthus)))	Scurrula))	(Amyema	Benthamina))	(Muellerina	Ileostylus))	((Ligaria	Loranthus)	Cecarria))	((Gaiadendron	(Nuytsia	Tristerix))	Tupeia))))	Peraxilla)	Decaisnina);
(Macrosolen	(((((Struthanthus	Tripodanthus)	(((((Taxillus	(((Helixanthera	(Dendrophthoe	((Bakerella	Agelanthus)	Moquiniella)))	(Englerina	Tapinanthus))	Scurrula))	(Amyema	Benthamina))	(Muellerina	Ileostylus))	(Loranthus	Cecarria))	((Gaiadendron	(Nuytsia	Tristerix))	Tupeia)))	(Desmaria	Notanthera))	(Ligaria	Atkinsonia))	Peraxilla)	Decaisnina);
(Macrosolen	(((((Struthanthus	Tripodanthus)	(((Tupeia	(Tristerix	Notanthera))	(((((Englerina	Tapinanthus)	((Scurrula	Taxillus)	(Helixanthera	(Dendrophthoe	((Bakerella	Agelanthus)	Moquiniella)))))	(Amyema	Benthamina))	(Muellerina	Ileostylus))	(Loranthus	Cecarria)))	(Gaiadendron	Nuytsia)))	(Ligaria	Desmaria))	Atkinsonia)	Peraxilla)	Decaisnina);
(Macrosolen	((Desmaria	(((Struthanthus	Tripodanthus)	((Tupeia	(((((((Helixanthera	Scurrula)	Taxillus)	(Dendrophthoe	((Bakerella	Agelanthus)	Moquiniella)))	(Englerina	Tapinanthus))	(Amyema	Benthamina))	(Muellerina	Ileostylus))	(Loranthus	Cecarria)))	((Tristerix	Notanthera)	(Gaiadendron	Nuytsia))))	(Atkinsonia	Ligaria)))	Peraxilla)	Decaisnina);
(Macrosolen	(((Atkinsonia	((Gaiadendron	((((((((Helixanthera	Scurrula)	Taxillus)	(Dendrophthoe	((Bakerella	Agelanthus)	Moquiniella)))	(Englerina	Tapinanthus))	(Amyema	Benthamina))	(Muellerina	Ileostylus))	(Loranthus	Cecarria))	(Tupeia	(Tristerix	Nuytsia))))	(((Notanthera	Desmaria)	Struthanthus)	Tripodanthus)))	Ligaria)	Peraxilla)	Decaisnina);
(Macrosolen	(((((Tupeia	((Gaiadendron	(Tristerix	Nuytsia))	((Desmaria	Struthanthus)	Tripodanthus)))	(Atkinsonia	((((((((Moquiniella	Dendrophthoe)	Helixanthera)	Scurrula)	Taxillus)	((Englerina	Tapinanthus)	(Bakerella	Agelanthus)))	(Amyema	Benthamina))	(Muellerina	Ileostylus))	(Loranthus	Cecarria))))	Ligaria)	Peraxilla)	Notanthera)	Decaisnina);
(((Macrosolen	(Peraxilla	((((Tupeia	(((Ileostylus	Muellerina)	((((Tapinanthus	Englerina)	(Bakerella	Agelanthus))	(Taxillus	(((Moquiniella	Dendrophthoe)	Helixanthera)	Scurrula)))	(Amyema	Benthamina)))	(Cecarria	Loranthus)))	Tristerix)	Gaiadendron)	(Atkinsonia	((Ligaria	Desmaria)	(Tripodanthus	Struthanthus))))))	Notanthera)	Nuytsia	Decaisnina);
(Macrosolen	(Peraxilla	((Atkinsonia	(((Ileostylus	Muellerina)	((Taxillus	(((((Bakerella	Agelanthus)	Moquiniella)	Helixanthera)	(Tapinanthus	Englerina))	(Dendrophthoe	Scurrula)))	(Amyema	Benthamina)))	(Cecarria	Loranthus)))	((Tupeia	(Struthanthus	(Tripodanthus	(Ligaria	Desmaria))))	((Notanthera	Tristerix)	(Nuytsia	Gaiadendron)))))	Decaisnina);
(Macrosolen	(Peraxilla	((((Struthanthus	Tripodanthus)	((Ligaria	Desmaria)	Tupeia))	(Atkinsonia	(((Gaiadendron	(Tristerix	Nuytsia))	((Ileostylus	Muellerina)	((Taxillus	(((Dendrophthoe	((Bakerella	Agelanthus)	Moquiniella))	Helixanthera)	((Tapinanthus	Englerina)	Scurrula)))	(Amyema	Benthamina))))	(Cecarria	Loranthus))))	Notanthera))	Decaisnina);
(Macrosolen	(Peraxilla	((Atkinsonia	(Tupeia	((Tristerix	Nuytsia)	((Ileostylus	Muellerina)	((((Gaiadendron	Ligaria)	(Amyema	Benthamina))	(Cecarria	Loranthus))	((((Dendrophthoe	(Agelanthus	Moquiniella))	Helixanthera)	(Scurrula	Taxillus))	((Tapinanthus	Englerina)	Bakerella)))))))	(((Desmaria	Notanthera)	Struthanthus)	Tripodanthus)))	Decaisnina);
(Macrosolen	(Peraxilla	((Ligaria	(((Struthanthus	Tripodanthus)	Desmaria)	((((((Amyema	Benthamina)	(Taxillus	((Helixanthera	Dendrophthoe)	(((Tapinanthus	Englerina)	((Agelanthus	Moquiniella)	Bakerella))	Scurrula))))	(Ileostylus	Muellerina))	(Tupeia	((Gaiadendron	Tristerix)	Nuytsia)))	(Cecarria	Loranthus))	Atkinsonia)))	Notanthera))	Decaisnina);
(Macrosolen	(Peraxilla	((((Notanthera	(Tupeia	(Ligaria	Desmaria)))	(Struthanthus	Tripodanthus))	(((Cecarria	Loranthus)	(((Dendrophthoe	(Amyema	Benthamina))	(Taxillus	((Helixanthera	(((Bakerella	Agelanthus)	(Tapinanthus	Englerina))	Moquiniella))	Scurrula)))	(Ileostylus	Muellerina)))	Atkinsonia))	(Gaiadendron	(Tristerix	Nuytsia))))	Decaisnina);
(Macrosolen	(Peraxilla	((((Atkinsonia	((Tupeia	((Tristerix	Nuytsia)	Gaiadendron))	((Cecarria	Loranthus)	(((Helixanthera	((Tapinanthus	Englerina)	(Moquiniella	(Bakerella	Agelanthus))))	(Taxillus	(Dendrophthoe	Scurrula)))	((Ileostylus	Muellerina)	(Amyema	Benthamina))))))	(Desmaria	(Tripodanthus	Struthanthus)))	Ligaria)	Notanthera))	Decaisnina);
(Macrosolen	(Peraxilla	(((((Tupeia	((Tristerix	(Notanthera	Nuytsia))	Gaiadendron))	((Cecarria	Loranthus)	((Ileostylus	Muellerina)	((Amyema	Benthamina)	(Taxillus	(((Helixanthera	(Dendrophthoe	Moquiniella))	((Bakerella	Agelanthus)	(Tapinanthus	Englerina)))	Scurrula))))))	Atkinsonia)	(Tripodanthus	(Struthanthus	Desmaria)))	Ligaria))	Decaisnina);
(Macrosolen	(Peraxilla	((((Tupeia	((Tristerix	Nuytsia)	Gaiadendron))	(Tripodanthus	Struthanthus))	(Desmaria	(Atkinsonia	(((Cecarria	Loranthus)	((Ileostylus	Muellerina)	((Amyema	Benthamina)	(((Bakerella	Agelanthus)	(Tapinanthus	Englerina))	((Scurrula	Taxillus)	(Helixanthera	(Dendrophthoe	Moquiniella)))))))	Ligaria))))	Notanthera))	Decaisnina);
(Macrosolen	(Peraxilla	((((Tripodanthus	(Notanthera	(Desmaria	Struthanthus)))	Atkinsonia)	(Ligaria	Gaiadendron))	((((Nuytsia	(Cecarria	Loranthus))	((Ileostylus	Muellerina)	((Amyema	Benthamina)	(((Moquiniella	(Bakerella	Agelanthus))	(Tapinanthus	Englerina))	((Scurrula	Taxillus)	(Helixanthera	Dendrophthoe))))))	Tupeia)	Tristerix)))	Decaisnina);
(((((Struthanthus	((Ligaria	Desmaria)	Tripodanthus))	((((Notanthera	Tristerix)	((Cecarria	(Nuytsia	Loranthus))	((Muellerina	Ileostylus)	(((Scurrula	((Englerina	Tapinanthus)	(((Bakerella	Agelanthus)	(Dendrophthoe	Moquiniella))	Helixanthera)))	Taxillus)	(Amyema	Benthamina)))))	Tupeia)	Gaiadendron))	Atkinsonia)	Peraxilla)	Macrosolen	Decaisnina);
(((((Cecarria	Loranthus)	((Muellerina	Ileostylus)	((((Scurrula	(Dendrophthoe	((Agelanthus	(Englerina	Tapinanthus))	(Moquiniella	Bakerella))))	Helixanthera)	Taxillus)	(Amyema	Benthamina))))	(((Ligaria	Desmaria)	(Gaiadendron	((Tripodanthus	Tupeia)	(Struthanthus	(Nuytsia	(Notanthera	Tristerix))))))	Atkinsonia))	Peraxilla)	Macrosolen	Decaisnina);
(((((Muellerina	((Ileostylus	(((Dendrophthoe	(((Englerina	Tapinanthus)	(Agelanthus	Bakerella))	(Helixanthera	Moquiniella)))	((Ligaria	Scurrula)	Taxillus))	(Amyema	Benthamina)))	(Cecarria	Loranthus)))	((Atkinsonia	Tupeia)	(Tripodanthus	(Desmaria	(Notanthera	Struthanthus)))))	((Tristerix	Nuytsia)	Gaiadendron))	Peraxilla)	Macrosolen	Decaisnina);
(((((Tupeia	((Tristerix	Gaiadendron)	(((Ileostylus	Muellerina)	((((Englerina	Tapinanthus)	(Agelanthus	Bakerella))	(Dendrophthoe	(Moquiniella	(Helixanthera	(Scurrula	Taxillus)))))	(Amyema	Benthamina)))	(Nuytsia	(Cecarria	Loranthus)))))	(Ligaria	(Tripodanthus	(Atkinsonia	(Desmaria	Struthanthus)))))	Notanthera)	Peraxilla)	Macrosolen	Decaisnina);
((((((Gaiadendron	((Notanthera	(Cecarria	(Ligaria	Loranthus)))	(((Ileostylus	Muellerina)	(((Englerina	Tapinanthus)	(Agelanthus	Bakerella))	(Taxillus	(Scurrula	(Helixanthera	Moquiniella)))))	((Dendrophthoe	Amyema)	Benthamina))))	(Tripodanthus	((Desmaria	Struthanthus)	(Nuytsia	Tristerix))))	Tupeia)	Atkinsonia)	Peraxilla)	Macrosolen	Decaisnina);
((((((Atkinsonia	((Cecarria	Loranthus)	((Tupeia	Tristerix)	((((Englerina	Tapinanthus)	(Agelanthus	Bakerella))	(Taxillus	(Scurrula	(Helixanthera	(Dendrophthoe	Moquiniella)))))	((Amyema	Benthamina)	(Ileostylus	Muellerina))))))	(((Desmaria	Ligaria)	(Tripodanthus	Struthanthus))	Notanthera))	Gaiadendron)	Peraxilla)	Macrosolen)	Nuytsia	Decaisnina);
(Macrosolen	((((Ligaria	Desmaria)	((((Gaiadendron	(Nuytsia	Tristerix))	((((((Englerina	Tapinanthus)	(Agelanthus	Bakerella))	(Taxillus	(Scurrula	(Helixanthera	(Dendrophthoe	Moquiniella)))))	((Amyema	Benthamina)	(Ileostylus	Muellerina)))	(Cecarria	Loranthus))	Tupeia))	(Tripodanthus	Struthanthus))	Atkinsonia))	Notanthera)	Peraxilla)	Decaisnina);
(Macrosolen	((Desmaria	(((Gaiadendron	((Tripodanthus	Struthanthus)	Nuytsia))	(Tupeia	(Notanthera	Tristerix)))	(Atkinsonia	((((Ileostylus	Muellerina)	((((Englerina	Tapinanthus)	(Agelanthus	Bakerella))	(Scurrula	((Helixanthera	(Dendrophthoe	Moquiniella))	Taxillus)))	(Amyema	Benthamina)))	(Cecarria	Loranthus))	Ligaria))))	Peraxilla)	Decaisnina);
(Macrosolen	(((((Atkinsonia	((((((Englerina	Tapinanthus)	(Agelanthus	Bakerella))	((Helixanthera	(Dendrophthoe	Moquiniella))	(Taxillus	Scurrula)))	((Amyema	Benthamina)	(Ileostylus	Muellerina)))	(Cecarria	Loranthus))	Ligaria))	((Struthanthus	Tripodanthus)	((Gaiadendron	(Nuytsia	Tristerix))	Tupeia)))	Desmaria)	Peraxilla)	Notanthera)	Decaisnina);
(Macrosolen	((((Atkinsonia	((Notanthera	((Cecarria	Loranthus)	(((Gaiadendron	(Nuytsia	Tristerix))	Tupeia)	(((Taxillus	Scurrula)	(((Englerina	Tapinanthus)	(Agelanthus	Bakerella))	(Helixanthera	(Dendrophthoe	Moquiniella))))	((Amyema	Benthamina)	(Ileostylus	Muellerina))))))	Ligaria))	(Tripodanthus	Struthanthus))	Desmaria)	Peraxilla)	Decaisnina);
((Peraxilla	((Ligaria	Atkinsonia)	((((Tristerix	Nuytsia)	Gaiadendron)	((Notanthera	Tupeia)	((Cecarria	Loranthus)	((((Scurrula	Taxillus)	((Moquiniella	Dendrophthoe)	Helixanthera))	((Bakerella	Agelanthus)	(Tapinanthus	Englerina)))	((Muellerina	Ileostylus)	(Amyema	Benthamina))))))	((Desmaria	Struthanthus)	Tripodanthus))))	Macrosolen	Decaisnina);
((Peraxilla	((Ligaria	((((Cecarria	Loranthus)	((Muellerina	Ileostylus)	((Amyema	Benthamina)	(((Scurrula	Taxillus)	(Dendrophthoe	(Helixanthera	(Agelanthus	Moquiniella))))	(Bakerella	(Tapinanthus	Englerina))))))	((Tripodanthus	(((Tristerix	Nuytsia)	Gaiadendron)	Struthanthus))	Tupeia))	(Desmaria	Atkinsonia)))	Notanthera))	Macrosolen	Decaisnina);
((Peraxilla	(Gaiadendron	((Struthanthus	((Desmaria	(Tupeia	(Atkinsonia	((((Cecarria	Loranthus)	((Muellerina	Ileostylus)	((Amyema	Benthamina)	((((Helixanthera	Scurrula)	Taxillus)	((Bakerella	Agelanthus)	(Moquiniella	Dendrophthoe)))	(Tapinanthus	Englerina)))))	Ligaria)	Tripodanthus))))	Notanthera))	(Tristerix	Nuytsia))))	Macrosolen	Decaisnina);
(Nuytsia	(((((Notanthera	((Cecarria	Loranthus)	(((Taxillus	((Bakerella	Agelanthus)	((Scurrula	(Tapinanthus	Englerina))	(Helixanthera	(Moquiniella	Dendrophthoe)))))	(Amyema	Benthamina))	(Muellerina	Ileostylus))))	((Tupeia	((Atkinsonia	Desmaria)	Ligaria))	(Struthanthus	Tripodanthus)))	(Tristerix	Gaiadendron))	Peraxilla)	Macrosolen)	Decaisnina);
((((((Cecarria	Loranthus)	(((Amyema	Benthamina)	((Tapinanthus	Englerina)	((Scurrula	Taxillus)	(Helixanthera	(Dendrophthoe	((Bakerella	Agelanthus)	Moquiniella))))))	(Muellerina	Ileostylus)))	((Tupeia	((Atkinsonia	Desmaria)	Ligaria))	((Notanthera	Struthanthus)	Tripodanthus)))	((Nuytsia	Tristerix)	Gaiadendron))	Peraxilla)	Macrosolen	Decaisnina);
(((((Atkinsonia	((Cecarria	Loranthus)	(((Amyema	Benthamina)	(((Bakerella	Agelanthus)	(Tapinanthus	Englerina))	((Scurrula	(Helixanthera	(Dendrophthoe	Moquiniella)))	Taxillus)))	(Muellerina	Ileostylus))))	((Tripodanthus	Struthanthus)	(Tupeia	(Desmaria	Ligaria))))	(Gaiadendron	((Notanthera	Tristerix)	Nuytsia)))	Peraxilla)	Macrosolen	Decaisnina);
(((((Desmaria	((((Cecarria	Loranthus)	((Tupeia	(Tristerix	Nuytsia))	(((Amyema	Benthamina)	(((Bakerella	Agelanthus)	(Tapinanthus	Englerina))	((Scurrula	(Helixanthera	(Dendrophthoe	Moquiniella)))	Taxillus)))	(Muellerina	Ileostylus))))	Atkinsonia)	(Gaiadendron	(Tripodanthus	Struthanthus))))	Ligaria)	Notanthera)	Peraxilla)	Macrosolen	Decaisnina);
((((Ligaria	(((((Gaiadendron	(Tristerix	Nuytsia))	((((Amyema	Benthamina)	((Bakerella	(Agelanthus	(Tapinanthus	Englerina)))	((Dendrophthoe	(Moquiniella	Helixanthera))	(Taxillus	Scurrula))))	(Muellerina	Ileostylus))	(Cecarria	Loranthus)))	Tupeia)	Atkinsonia)	(Desmaria	(Tripodanthus	Struthanthus))))	Notanthera)	Peraxilla)	Macrosolen	Decaisnina);
(((Gaiadendron	((Atkinsonia	(Ligaria	(((((Tapinanthus	Englerina)	(Bakerella	Agelanthus))	(Taxillus	(Scurrula	(Helixanthera	(Dendrophthoe	Moquiniella)))))	((Muellerina	Ileostylus)	(Amyema	Benthamina)))	(Cecarria	Loranthus))))	(Tupeia	(Tripodanthus	((Desmaria	Notanthera)	((Tristerix	Nuytsia)	Struthanthus))))))	Peraxilla)	Macrosolen	Decaisnina);
((((((((Muellerina	Ileostylus)	((Amyema	Benthamina)	(((((Bakerella	Agelanthus)	(Helixanthera	Moquiniella))	Scurrula)	Taxillus)	((Tapinanthus	Englerina)	Dendrophthoe))))	(Cecarria	Loranthus))	(Atkinsonia	Ligaria))	(Tupeia	((((Tristerix	Nuytsia)	(Struthanthus	Desmaria))	Tripodanthus)	Gaiadendron)))	Notanthera)	Peraxilla)	Macrosolen	Decaisnina);
(Macrosolen	(((Gaiadendron	(Tristerix	Nuytsia))	(Notanthera	((Struthanthus	(Tripodanthus	(Desmaria	Tupeia)))	(Atkinsonia	(((((((Dendrophthoe	Moquiniella)	Helixanthera)	(Taxillus	Scurrula))	((Bakerella	Agelanthus)	(Tapinanthus	Englerina)))	(Benthamina	Amyema))	(Muellerina	Ileostylus))	(Cecarria	(Ligaria	Loranthus)))))))	Peraxilla)	Decaisnina);
(Macrosolen	(((Ligaria	(Atkinsonia	(((((Tapinanthus	Englerina)	((Taxillus	Scurrula)	((Helixanthera	((Bakerella	Agelanthus)	Moquiniella))	Dendrophthoe)))	(Benthamina	Amyema))	(Muellerina	Ileostylus))	(Cecarria	Loranthus))))	((((Notanthera	Desmaria)	Struthanthus)	(Gaiadendron	(Tristerix	Nuytsia)))	(Tripodanthus	Tupeia)))	Peraxilla)	Decaisnina);
(Macrosolen	((((((Scurrula	(Dendrophthoe	((Tapinanthus	Englerina)	(Helixanthera	((Bakerella	Agelanthus)	Moquiniella)))))	Taxillus)	((Benthamina	Amyema)	(Muellerina	Ileostylus)))	(Cecarria	((Tristerix	Tupeia)	Loranthus)))	(Atkinsonia	(Ligaria	(((((Nuytsia	Notanthera)	Desmaria)	Struthanthus)	Tripodanthus)	Gaiadendron))))	Peraxilla)	Decaisnina);
(Macrosolen	(((((Desmaria	((Loranthus	Cecarria)	((Tristerix	Tupeia)	((Muellerina	Ileostylus)	(((Scurrula	((Tapinanthus	Englerina)	(Helixanthera	(Dendrophthoe	((Bakerella	Agelanthus)	Moquiniella)))))	Taxillus)	(Benthamina	Amyema))))))	(Atkinsonia	((Tripodanthus	Struthanthus)	(Gaiadendron	Nuytsia))))	Ligaria)	Peraxilla)	Notanthera)	Decaisnina);
(Macrosolen	(((((((Tupeia	Tripodanthus)	((Desmaria	Nuytsia)	((Tristerix	Notanthera)	Struthanthus)))	Gaiadendron)	Atkinsonia)	(((((Helixanthera	((Bakerella	Agelanthus)	Moquiniella))	(Scurrula	(Dendrophthoe	(Tapinanthus	Englerina))))	Taxillus)	((Benthamina	Amyema)	(Muellerina	Ileostylus)))	(Loranthus	Cecarria)))	Ligaria)	Peraxilla)	Decaisnina);
(Macrosolen	((((((Struthanthus	Tripodanthus)	((Gaiadendron	(Nuytsia	Tristerix))	Tupeia))	((((((Loranthus	Cecarria)	(Muellerina	Ileostylus))	((((Bakerella	Agelanthus)	(Moquiniella	Helixanthera))	(Tapinanthus	Englerina))	(Scurrula	Taxillus)))	Dendrophthoe)	Amyema)	Benthamina))	((Desmaria	Ligaria)	Atkinsonia))	Notanthera)	Peraxilla)	Decaisnina);
(Macrosolen	(((((Tripodanthus	(Desmaria	Struthanthus))	(((Notanthera	Tristerix)	Tupeia)	((Gaiadendron	(((Amyema	Benthamina)	(Muellerina	Ileostylus))	(((Scurrula	Taxillus)	(Dendrophthoe	Helixanthera))	((Tapinanthus	Englerina)	(Bakerella	(Moquiniella	Agelanthus))))))	((Loranthus	Cecarria)	Nuytsia))))	Atkinsonia)	Ligaria)	Peraxilla)	Decaisnina);
(Macrosolen	(((((Tripodanthus	((Notanthera	(Ligaria	Desmaria))	Struthanthus))	(Tupeia	(((Muellerina	Ileostylus)	((Taxillus	(((Moquiniella	Helixanthera)	(Bakerella	Agelanthus))	((Dendrophthoe	Scurrula)	(Tapinanthus	Englerina))))	(Amyema	Benthamina)))	(Loranthus	Cecarria))))	Atkinsonia)	((Tristerix	Nuytsia)	Gaiadendron))	Peraxilla)	Decaisnina);
(Macrosolen	((((((Muellerina	Ileostylus)	((Amyema	Benthamina)	(((Tapinanthus	Englerina)	(Bakerella	Agelanthus))	(Taxillus	((Dendrophthoe	Scurrula)	(Moquiniella	Helixanthera))))))	(Loranthus	Cecarria))	(Ligaria	Atkinsonia))	((Gaiadendron	Tupeia)	(Tripodanthus	((Desmaria	((Tristerix	Notanthera)	Nuytsia))	Struthanthus))))	Peraxilla)	Decaisnina);
(Macrosolen	(((((((Muellerina	Ileostylus)	((Amyema	Benthamina)	(((Tapinanthus	Englerina)	(Bakerella	(Moquiniella	Agelanthus)))	(Dendrophthoe	((Helixanthera	Taxillus)	Scurrula)))))	(Loranthus	Cecarria))	(Ligaria	Atkinsonia))	((Tripodanthus	((Struthanthus	(Notanthera	(Tristerix	Nuytsia)))	Desmaria))	Tupeia))	Gaiadendron)	Peraxilla)	Decaisnina);
(Macrosolen	((Atkinsonia	((Tripodanthus	((Notanthera	((Nuytsia	Tristerix)	Desmaria))	Struthanthus))	(((Cecarria	Loranthus)	((Ligaria	Gaiadendron)	((Ileostylus	Muellerina)	((Benthamina	Amyema)	((Taxillus	Scurrula)	((Agelanthus	Bakerella)	((Helixanthera	(Moquiniella	Dendrophthoe))	(Tapinanthus	Englerina))))))))	Tupeia)))	Peraxilla)	Decaisnina);
(Macrosolen	((((Atkinsonia	((((Cecarria	Loranthus)	((Ileostylus	Muellerina)	((Benthamina	Amyema)	((((Helixanthera	Taxillus)	Scurrula)	Dendrophthoe)	((Tapinanthus	Englerina)	((Moquiniella	Agelanthus)	Bakerella))))))	Tupeia)	(Gaiadendron	(Tripodanthus	((Nuytsia	Tristerix)	(Struthanthus	Desmaria))))))	Ligaria)	Notanthera)	Peraxilla)	Decaisnina);
(Macrosolen	(((Atkinsonia	((Tupeia	(Tripodanthus	((Ligaria	Desmaria)	((Nuytsia	Tristerix)	Struthanthus))))	(((Cecarria	Loranthus)	((Ileostylus	Muellerina)	((Benthamina	Amyema)	(((Taxillus	Scurrula)	Dendrophthoe)	((Tapinanthus	Englerina)	(Helixanthera	((Moquiniella	Agelanthus)	Bakerella)))))))	Gaiadendron)))	Notanthera)	Peraxilla)	Decaisnina);
(Macrosolen	((((Ligaria	(Atkinsonia	(Tripodanthus	((Desmaria	Struthanthus)	(Nuytsia	Tristerix)))))	(Tupeia	(((Cecarria	Loranthus)	((Ileostylus	Muellerina)	((Benthamina	Amyema)	((Taxillus	(Scurrula	(Dendrophthoe	Helixanthera)))	(((Moquiniella	Agelanthus)	Bakerella)	(Tapinanthus	Englerina))))))	Gaiadendron)))	Notanthera)	Peraxilla)	Decaisnina);
(Macrosolen	((((((Ligaria	Atkinsonia)	Tripodanthus)	(Desmaria	(Notanthera	Struthanthus)))	((Nuytsia	Tristerix)	(Tupeia	((Cecarria	Loranthus)	((((Taxillus	(Scurrula	Helixanthera))	Dendrophthoe)	((Moquiniella	(Agelanthus	Bakerella))	(Tapinanthus	Englerina)))	((Ileostylus	Muellerina)	(Benthamina	Amyema)))))))	Gaiadendron)	Peraxilla)	Decaisnina);
(Macrosolen	(((((((Gaiadendron	(Nuytsia	Tristerix))	(Tupeia	((Cecarria	Loranthus)	((Ileostylus	Muellerina)	((Benthamina	Amyema)	(Taxillus	((Agelanthus	Bakerella)	((Tapinanthus	Englerina)	(Scurrula	((Moquiniella	Dendrophthoe)	Helixanthera))))))))))	(Struthanthus	Tripodanthus))	Atkinsonia)	(Ligaria	Desmaria))	Notanthera)	Peraxilla)	Decaisnina);
(Macrosolen	(((Desmaria	(Struthanthus	Tripodanthus))	(((Tupeia	((Ligaria	Gaiadendron)	(Notanthera	((Cecarria	Loranthus)	((Taxillus	((((Moquiniella	Dendrophthoe)	Helixanthera)	((Agelanthus	Bakerella)	(Tapinanthus	Englerina)))	Scurrula))	((Ileostylus	Muellerina)	(Benthamina	Amyema)))))))	(Nuytsia	Tristerix))	Atkinsonia))	Peraxilla)	Decaisnina);
(Macrosolen	((Nuytsia	(Gaiadendron	(((Tripodanthus	(Desmaria	Struthanthus))	(Ligaria	Atkinsonia))	(((Tristerix	Notanthera)	((Cecarria	Loranthus)	(((Ileostylus	Muellerina)	((Benthamina	Amyema)	((Scurrula	Taxillus)	((Moquiniella	Dendrophthoe)	Helixanthera))))	((Agelanthus	Bakerella)	(Tapinanthus	Englerina)))))	Tupeia))))	Peraxilla)	Decaisnina);
(Macrosolen	(((((Tristerix	Nuytsia)	((((Desmaria	Tupeia)	Tripodanthus)	Struthanthus)	(Atkinsonia	(((Cecarria	Loranthus)	((Ileostylus	Muellerina)	((Benthamina	Amyema)	(((Agelanthus	Bakerella)	(Tapinanthus	Englerina))	((Scurrula	Taxillus)	((Moquiniella	Dendrophthoe)	Helixanthera))))))	Ligaria))))	Gaiadendron)	Peraxilla)	Notanthera)	Decaisnina);
(Macrosolen	(((Atkinsonia	((Ligaria	((Cecarria	Loranthus)	((((Dendrophthoe	Scurrula)	Taxillus)	((Moquiniella	Helixanthera)	((Agelanthus	Bakerella)	(Tapinanthus	Englerina))))	((Ileostylus	Muellerina)	(Benthamina	Amyema)))))	(Notanthera	Gaiadendron)))	((((Tupeia	(Tristerix	Nuytsia))	Desmaria)	Struthanthus)	Tripodanthus))	Peraxilla)	Decaisnina);
((Peraxilla	(Gaiadendron	((((((Ileostylus	Muellerina)	(((Amyema	Benthamina)	Dendrophthoe)	((((((Agelanthus	Bakerella)	Moquiniella)	(Englerina	Tapinanthus))	Helixanthera)	Scurrula)	Taxillus)))	(((Loranthus	Cecarria)	Tupeia)	(Tristerix	Nuytsia)))	Atkinsonia)	Ligaria)	((Desmaria	(Notanthera	Struthanthus))	Tripodanthus))))	Macrosolen	Decaisnina);
((Peraxilla	((Ligaria	(((Desmaria	Struthanthus)	Tripodanthus)	((Tupeia	((Tristerix	Nuytsia)	((((Ileostylus	Muellerina)	((Amyema	Benthamina)	((Scurrula	((Dendrophthoe	(Helixanthera	Moquiniella))	(Englerina	Tapinanthus)))	((Agelanthus	Bakerella)	Taxillus))))	(Loranthus	Cecarria))	Gaiadendron)))	Atkinsonia)))	Notanthera))	Macrosolen	Decaisnina);
((Peraxilla	((((Atkinsonia	Desmaria)	(Struthanthus	Tripodanthus))	(Tupeia	((Tristerix	Nuytsia)	((((Ileostylus	Muellerina)	((Amyema	Benthamina)	((Englerina	Tapinanthus)	(((Scurrula	Taxillus)	Helixanthera)	((Agelanthus	Bakerella)	(Moquiniella	Dendrophthoe))))))	(Loranthus	Cecarria))	(Notanthera	Gaiadendron)))))	Ligaria))	Macrosolen	Decaisnina);
(((Peraxilla	((Desmaria	(((((((Englerina	Tapinanthus)	(((Scurrula	Taxillus)	Helixanthera)	((Agelanthus	Bakerella)	(Moquiniella	Dendrophthoe))))	(Amyema	Benthamina))	(Ileostylus	Muellerina))	(Loranthus	Cecarria))	Ligaria)	Atkinsonia))	((Struthanthus	Tripodanthus)	(Tupeia	(Gaiadendron	(Tristerix	Nuytsia))))))	Notanthera)	Macrosolen	Decaisnina);
((Peraxilla	(((Tripodanthus	((Ligaria	Gaiadendron)	(Atkinsonia	Struthanthus)))	Desmaria)	((Notanthera	Tristerix)	(Tupeia	(Nuytsia	((Ileostylus	(Muellerina	((Amyema	Benthamina)	((Scurrula	((((Englerina	Tapinanthus)	Agelanthus)	Bakerella)	(Dendrophthoe	(Helixanthera	Moquiniella))))	Taxillus))))	(Loranthus	Cecarria)))))))	Macrosolen	Decaisnina);
((Peraxilla	((((Tripodanthus	(Struthanthus	(Desmaria	(Notanthera	Tristerix))))	Atkinsonia)	(((((Amyema	Benthamina)	(((Englerina	Tapinanthus)	(Agelanthus	Bakerella))	(((Ligaria	Scurrula)	Taxillus)	(Helixanthera	(Moquiniella	Dendrophthoe)))))	(Ileostylus	Muellerina))	(Loranthus	(Cecarria	Nuytsia)))	Tupeia))	Gaiadendron))	Macrosolen	Decaisnina);
((Peraxilla	(((Tripodanthus	(((Struthanthus	Nuytsia)	(Notanthera	Tristerix))	Desmaria))	Atkinsonia)	(Tupeia	((Ligaria	Gaiadendron)	((((Amyema	Benthamina)	(((Englerina	Tapinanthus)	(Moquiniella	(Agelanthus	Bakerella)))	((Scurrula	(Taxillus	Helixanthera))	Dendrophthoe)))	(Ileostylus	Muellerina))	(Loranthus	Cecarria))))))	Macrosolen	Decaisnina);
((Peraxilla	((Atkinsonia	(((((Amyema	Benthamina)	(((Englerina	Tapinanthus)	(Bakerella	Agelanthus))	(((Moquiniella	Dendrophthoe)	Helixanthera)	(Scurrula	Taxillus))))	(Ileostylus	Muellerina))	(Loranthus	Cecarria))	Ligaria))	(Gaiadendron	((Tripodanthus	((Struthanthus	(Nuytsia	Tristerix))	(Notanthera	Desmaria)))	Tupeia))))	Macrosolen	Decaisnina);
((Peraxilla	(((Atkinsonia	(((((Amyema	Benthamina)	(((Englerina	Tapinanthus)	(Bakerella	Agelanthus))	(Taxillus	(((Moquiniella	Dendrophthoe)	Helixanthera)	Scurrula))))	(Ileostylus	Muellerina))	(Loranthus	Cecarria))	Ligaria))	((Tripodanthus	Struthanthus)	((((Notanthera	Nuytsia)	Tristerix)	Gaiadendron)	Tupeia)))	Desmaria))	Macrosolen	Decaisnina);
((Peraxilla	(((Atkinsonia	(((((Englerina	Tapinanthus)	(Bakerella	Agelanthus))	(Taxillus	(((Moquiniella	Dendrophthoe)	Helixanthera)	Scurrula)))	((Ileostylus	Muellerina)	(Amyema	Benthamina)))	((Notanthera	(Ligaria	Loranthus))	Cecarria)))	(Tripodanthus	(Struthanthus	(((Nuytsia	Tristerix)	Gaiadendron)	Tupeia))))	Desmaria))	Macrosolen	Decaisnina);
(Macrosolen	(Peraxilla	(((Tupeia	((Gaiadendron	(Tristerix	Nuytsia))	((Ligaria	Atkinsonia)	(((Ileostylus	Muellerina)	((Taxillus	(Scurrula	(((Moquiniella	((Agelanthus	Bakerella)	Dendrophthoe))	Helixanthera)	(Englerina	Tapinanthus))))	(Benthamina	Amyema)))	(Loranthus	Cecarria)))))	(Desmaria	(Tripodanthus	Struthanthus)))	Notanthera))	Decaisnina);
(Macrosolen	(Peraxilla	(((((Tripodanthus	((Notanthera	Struthanthus)	Desmaria))	Ligaria)	((((((Helixanthera	(((Agelanthus	Moquiniella)	Bakerella)	(Englerina	Tapinanthus)))	(Dendrophthoe	(Taxillus	Scurrula)))	((Benthamina	Amyema)	(Ileostylus	Muellerina)))	(Loranthus	Cecarria))	(Tristerix	Nuytsia))	Tupeia))	Atkinsonia)	Gaiadendron))	Decaisnina);
(Macrosolen	(Peraxilla	(((Atkinsonia	((((Benthamina	Amyema)	((Helixanthera	(((Agelanthus	Moquiniella)	Bakerella)	(Englerina	Tapinanthus)))	(Dendrophthoe	(Taxillus	Scurrula))))	(Ileostylus	Muellerina))	(Loranthus	(Nuytsia	Cecarria))))	(Gaiadendron	((Struthanthus	((Ligaria	Desmaria)	Tripodanthus))	(Tristerix	Tupeia))))	Notanthera))	Decaisnina);
(Macrosolen	(Peraxilla	((Atkinsonia	((Struthanthus	(Ligaria	Desmaria))	Tripodanthus))	(Gaiadendron	(((Nuytsia	(Tristerix	Notanthera))	(Ileostylus	(Muellerina	((Benthamina	Amyema)	(((Helixanthera	Taxillus)	Scurrula)	(((Moquiniella	(Bakerella	Agelanthus))	Dendrophthoe)	(Englerina	Tapinanthus)))))))	(Tupeia	(Loranthus	Cecarria))))))	Decaisnina);
(Macrosolen	(Peraxilla	(((Struthanthus	((Tupeia	Desmaria)	Tripodanthus))	(Atkinsonia	(Ligaria	((((Nuytsia	Tristerix)	Gaiadendron)	(((Benthamina	Amyema)	((Taxillus	(Scurrula	(Dendrophthoe	(Helixanthera	(Moquiniella	(Bakerella	Agelanthus))))))	(Englerina	Tapinanthus)))	(Ileostylus	Muellerina)))	(Loranthus	Cecarria)))))	Notanthera))	Decaisnina);
(Macrosolen	(Peraxilla	((((Atkinsonia	Ligaria)	(Tripodanthus	((Notanthera	Desmaria)	Struthanthus)))	(Tupeia	((Loranthus	Cecarria)	(((Englerina	Tapinanthus)	((((Benthamina	Amyema)	Dendrophthoe)	(Helixanthera	(Moquiniella	(Bakerella	Agelanthus))))	(Taxillus	Scurrula)))	(Ileostylus	Muellerina)))))	((Nuytsia	Tristerix)	Gaiadendron)))	Decaisnina);
(Macrosolen	(Peraxilla	(((((Atkinsonia	((Ligaria	Loranthus)	Cecarria))	(((Benthamina	Amyema)	((Bakerella	Agelanthus)	((Moquiniella	(((Taxillus	Scurrula)	Helixanthera)	Dendrophthoe))	(Englerina	Tapinanthus))))	(Ileostylus	Muellerina)))	Tupeia)	(Tripodanthus	(Struthanthus	(Notanthera	Desmaria))))	((Nuytsia	Tristerix)	Gaiadendron)))	Decaisnina);
(Macrosolen	((Peraxilla	((((Atkinsonia	(Loranthus	Cecarria))	(((Benthamina	Amyema)	(((Bakerella	Agelanthus)	(Englerina	Tapinanthus))	(((Moquiniella	Helixanthera)	Dendrophthoe)	(Scurrula	Taxillus))))	(Ileostylus	Muellerina)))	(Tupeia	(Struthanthus	((Ligaria	Desmaria)	Tripodanthus))))	(Tristerix	(Gaiadendron	Nuytsia))))	Notanthera)	Decaisnina);
(Macrosolen	(Peraxilla	((Notanthera	Nuytsia)	(((Atkinsonia	((Tripodanthus	(Desmaria	(Tristerix	Struthanthus)))	Tupeia))	(((Ligaria	Loranthus)	Cecarria)	(((Benthamina	Amyema)	((Scurrula	Taxillus)	((Englerina	Tapinanthus)	(Helixanthera	(((Bakerella	Agelanthus)	Dendrophthoe)	Moquiniella)))))	(Ileostylus	Muellerina))))	Gaiadendron)))	Decaisnina);
(Macrosolen	(Peraxilla	(Ligaria	(Atkinsonia	(((Notanthera	((Gaiadendron	(Nuytsia	Tristerix))	Struthanthus))	((Desmaria	Tupeia)	Tripodanthus))	(Cecarria	((((Benthamina	Amyema)	(((Bakerella	Agelanthus)	(Englerina	Tapinanthus))	((Helixanthera	(Dendrophthoe	Moquiniella))	(Scurrula	Taxillus))))	(Ileostylus	Muellerina))	Loranthus))))))	Decaisnina);
(Macrosolen	((((Tripodanthus	((Ligaria	Desmaria)	(((Nuytsia	Tristerix)	Notanthera)	Struthanthus)))	((((Cecarria	Loranthus)	(((Benthamina	Amyema)	((Taxillus	Scurrula)	(((Englerina	Tapinanthus)	(Bakerella	Agelanthus))	(Helixanthera	(Dendrophthoe	Moquiniella)))))	(Ileostylus	Muellerina)))	Gaiadendron)	Tupeia))	Atkinsonia)	Peraxilla)	Decaisnina);
(Macrosolen	((((((Tripodanthus	Struthanthus)	(((Cecarria	Loranthus)	(((((Ileostylus	Muellerina)	(Benthamina	Amyema))	(Taxillus	Scurrula))	(Englerina	Tapinanthus))	(Helixanthera	(Dendrophthoe	(Moquiniella	(Bakerella	Agelanthus))))))	(((Nuytsia	Tristerix)	Gaiadendron)	Tupeia)))	Atkinsonia)	(Ligaria	Desmaria))	Notanthera)	Peraxilla)	Decaisnina);
(Macrosolen	(((Ligaria	((Atkinsonia	((Cecarria	Loranthus)	(((Ileostylus	Muellerina)	((Benthamina	Amyema)	(Taxillus	((((Englerina	Tapinanthus)	(Bakerella	Agelanthus))	(Helixanthera	(Moquiniella	Dendrophthoe)))	Scurrula))))	((Tristerix	(Gaiadendron	Nuytsia))	Tupeia))))	(Desmaria	(Tripodanthus	Struthanthus))))	Notanthera)	Peraxilla)	Decaisnina);
((Macrosolen	((Ligaria	((Atkinsonia	((Gaiadendron	(Nuytsia	Tristerix))	(Tupeia	((Cecarria	Loranthus)	((Ileostylus	Muellerina)	((Benthamina	Amyema)	(((Englerina	Tapinanthus)	(Bakerella	Agelanthus))	((Helixanthera	(Moquiniella	Dendrophthoe))	(Scurrula	Taxillus)))))))))	(Tripodanthus	(Struthanthus	Desmaria))))	Peraxilla))	Notanthera	Decaisnina);
(Macrosolen	(((Ligaria	Notanthera)	((Atkinsonia	(((Cecarria	Loranthus)	((Ileostylus	Muellerina)	((Benthamina	Amyema)	(((Dendrophthoe	Scurrula)	Taxillus)	(((Englerina	Tapinanthus)	(Bakerella	Agelanthus))	(Moquiniella	Helixanthera))))))	((Gaiadendron	(Nuytsia	Tristerix))	Tupeia)))	((Tripodanthus	Struthanthus)	Desmaria)))	Peraxilla)	Decaisnina);
(Macrosolen	(((Ligaria	Notanthera)	((Atkinsonia	((((Nuytsia	Cecarria)	Loranthus)	(((Ileostylus	Muellerina)	((Benthamina	Amyema)	(((Englerina	Tapinanthus)	(Bakerella	Agelanthus))	(Taxillus	(((Dendrophthoe	Moquiniella)	Helixanthera)	Scurrula)))))	Gaiadendron))	(Tristerix	Tupeia)))	(Tripodanthus	(Struthanthus	Desmaria))))	Peraxilla)	Decaisnina);
(Macrosolen	((Atkinsonia	((((((Cecarria	Loranthus)	((Ileostylus	Muellerina)	((Benthamina	Amyema)	(((Englerina	Tapinanthus)	(Bakerella	Agelanthus))	(((Dendrophthoe	Moquiniella)	Helixanthera)	(Scurrula	Taxillus))))))	(Tristerix	Tupeia))	(Tripodanthus	(((Notanthera	Nuytsia)	Struthanthus)	Desmaria)))	Gaiadendron)	Ligaria))	Peraxilla)	Decaisnina);
((Macrosolen	(((Gaiadendron	Tristerix)	(((((Tripodanthus	(Struthanthus	Desmaria))	Tupeia)	Ligaria)	Atkinsonia)	((Cecarria	Loranthus)	((Ileostylus	Muellerina)	((Benthamina	Amyema)	(((Englerina	Tapinanthus)	(Bakerella	Agelanthus))	(((Dendrophthoe	Moquiniella)	Helixanthera)	(Scurrula	Taxillus))))))))	Peraxilla))	(Nuytsia	Notanthera)	Decaisnina);
(Macrosolen	((((Tripodanthus	Struthanthus)	(((Nuytsia	Tristerix)	Gaiadendron)	(((Cecarria	(Notanthera	(Ligaria	Loranthus)))	((Ileostylus	Muellerina)	((Benthamina	Amyema)	(((Englerina	Tapinanthus)	(Bakerella	Agelanthus))	((Dendrophthoe	(Moquiniella	Helixanthera))	(Scurrula	Taxillus))))))	Tupeia)))	(Desmaria	Atkinsonia))	Peraxilla)	Decaisnina);
(Macrosolen	(((Tripodanthus	((Notanthera	Desmaria)	Struthanthus))	((Ligaria	Atkinsonia)	(Tupeia	(((Nuytsia	Tristerix)	Gaiadendron)	((Cecarria	Loranthus)	((Ileostylus	Muellerina)	((Benthamina	Amyema)	(((Englerina	Tapinanthus)	(Bakerella	Agelanthus))	((Dendrophthoe	(Moquiniella	Helixanthera))	(Scurrula	Taxillus))))))))))	Peraxilla)	Decaisnina);
((Macrosolen	(Peraxilla	(((Gaiadendron	Tristerix)	((Tripodanthus	Struthanthus)	(Tupeia	(Ligaria	Desmaria))))	(Atkinsonia	((Cecarria	Loranthus)	(((((Bakerella	(Moquiniella	Agelanthus))	(Englerina	Tapinanthus))	((Amyema	Benthamina)	Dendrophthoe))	((Helixanthera	Scurrula)	Taxillus))	(Muellerina	Ileostylus)))))))	(Nuytsia	Notanthera)	Decaisnina);
(Macrosolen	(Peraxilla	(((Tupeia	(Ligaria	Desmaria))	((Gaiadendron	(Nuytsia	Tristerix))	(Tripodanthus	(Notanthera	Struthanthus))))	(Atkinsonia	((Cecarria	Loranthus)	(((Amyema	Benthamina)	(((Helixanthera	(Dendrophthoe	Scurrula))	Taxillus)	((Moquiniella	(Agelanthus	Bakerella))	(Englerina	Tapinanthus))))	(Muellerina	Ileostylus))))))	Decaisnina);
(Macrosolen	(Peraxilla	((((Tupeia	(Ligaria	Desmaria))	((Gaiadendron	(Nuytsia	Tristerix))	(Tripodanthus	Struthanthus)))	(Atkinsonia	((Cecarria	Loranthus)	(((Amyema	Benthamina)	((Scurrula	Taxillus)	(Dendrophthoe	(((Moquiniella	(Agelanthus	Bakerella))	(Englerina	Tapinanthus))	Helixanthera))))	(Muellerina	Ileostylus)))))	Notanthera))	Decaisnina);
(Macrosolen	(Peraxilla	((Atkinsonia	((Ligaria	Desmaria)	(Tripodanthus	Struthanthus)))	((Gaiadendron	(Nuytsia	Tristerix))	(Tupeia	(((((Dendrophthoe	Scurrula)	Taxillus)	(((Helixanthera	Moquiniella)	(Agelanthus	Bakerella))	(Englerina	Tapinanthus)))	((Muellerina	Ileostylus)	(Amyema	Benthamina)))	((Loranthus	Cecarria)	Notanthera))))))	Decaisnina);
((Notanthera	Nuytsia)	(Macrosolen	(Peraxilla	((Gaiadendron	Tristerix)	((Atkinsonia	((((Muellerina	(Ileostylus	Ligaria))	(Amyema	Benthamina))	(((Scurrula	Taxillus)	(Helixanthera	(Dendrophthoe	Moquiniella)))	((Agelanthus	Bakerella)	(Englerina	Tapinanthus))))	(Loranthus	Cecarria)))	(Tupeia	(Struthanthus	(Desmaria	Tripodanthus)))))))	Decaisnina);
(Macrosolen	(Peraxilla	((((Loranthus	Cecarria)	(((Nuytsia	Tristerix)	Tupeia)	((Muellerina	Ileostylus)	((Amyema	Benthamina)	((Taxillus	(Helixanthera	Scurrula))	((Englerina	Tapinanthus)	(Dendrophthoe	((Bakerella	Agelanthus)	Moquiniella))))))))	(Ligaria	Atkinsonia))	(Gaiadendron	(Tripodanthus	(Desmaria	(Notanthera	Struthanthus))))))	Decaisnina);
(Macrosolen	(Peraxilla	(((Gaiadendron	(Nuytsia	Tristerix))	((((Muellerina	Ileostylus)	((Amyema	Benthamina)	(((Helixanthera	Dendrophthoe)	(Taxillus	Scurrula))	((Englerina	Tapinanthus)	(Agelanthus	(Moquiniella	Bakerella))))))	(Loranthus	Cecarria))	Tupeia))	(Atkinsonia	(Ligaria	(Tripodanthus	(Struthanthus	(Desmaria	Notanthera)))))))	Decaisnina);
(Macrosolen	(Peraxilla	(((Atkinsonia	((Gaiadendron	(Nuytsia	Tristerix))	((((Muellerina	Ileostylus)	((Amyema	Benthamina)	((Taxillus	(Scurrula	(Helixanthera	(Moquiniella	Dendrophthoe))))	((Englerina	Tapinanthus)	(Agelanthus	Bakerella)))))	(Loranthus	Cecarria))	Tupeia)))	((Ligaria	Desmaria)	(Tripodanthus	Struthanthus)))	Notanthera))	Decaisnina);
(Macrosolen	(Peraxilla	(((Atkinsonia	((Gaiadendron	(Nuytsia	Tristerix))	(((((Dendrophthoe	((Helixanthera	Taxillus)	Scurrula))	((Englerina	Tapinanthus)	(Moquiniella	(Agelanthus	Bakerella))))	((Muellerina	Ileostylus)	(Amyema	Benthamina)))	(Loranthus	Cecarria))	Tupeia)))	(Tripodanthus	(Notanthera	(Struthanthus	Desmaria))))	Ligaria))	Decaisnina);
(Macrosolen	(Peraxilla	((Atkinsonia	(((((((Englerina	Tapinanthus)	(Dendrophthoe	((Moquiniella	(Agelanthus	Bakerella))	Helixanthera)))	(Taxillus	Scurrula))	((Muellerina	Ileostylus)	(Amyema	Benthamina)))	(Loranthus	Cecarria))	((Tristerix	Tupeia)	Nuytsia))	Gaiadendron))	(Ligaria	((Struthanthus	Tripodanthus)	(Notanthera	Desmaria)))))	Decaisnina);
(Macrosolen	((((((Tupeia	((((Dendrophthoe	(Scurrula	(Taxillus	Helixanthera)))	((Tapinanthus	Englerina)	(Moquiniella	(Agelanthus	Bakerella))))	((Ileostylus	Muellerina)	(Amyema	Benthamina)))	(Loranthus	Cecarria)))	Notanthera)	(Gaiadendron	(Nuytsia	Tristerix)))	((Struthanthus	Tripodanthus)	(Ligaria	Desmaria)))	Atkinsonia)	Peraxilla)	Decaisnina);
((Macrosolen	((((Desmaria	Struthanthus)	Tripodanthus)	(Atkinsonia	((((Ileostylus	Muellerina)	((Amyema	Benthamina)	((((Dendrophthoe	(Moquiniella	Helixanthera))	Scurrula)	((Tapinanthus	Englerina)	(Agelanthus	Bakerella)))	Taxillus)))	((((Nuytsia	Tristerix)	Tupeia)	(Ligaria	Loranthus))	Cecarria))	Gaiadendron)))	Peraxilla))	Notanthera	Decaisnina);
(Macrosolen	(((Struthanthus	((Ligaria	Atkinsonia)	(Tripodanthus	(Tupeia	Desmaria))))	((Gaiadendron	(Nuytsia	(Notanthera	Tristerix)))	(((Ileostylus	Muellerina)	((Dendrophthoe	(Amyema	Benthamina))	(((Helixanthera	(Bakerella	(Moquiniella	Agelanthus)))	(Tapinanthus	Englerina))	(Scurrula	Taxillus))))	(Cecarria	Loranthus))))	Peraxilla)	Decaisnina);
(Macrosolen	(((Atkinsonia	(((Ileostylus	Muellerina)	((Amyema	Benthamina)	((Tapinanthus	Englerina)	((Taxillus	((Scurrula	Ligaria)	Helixanthera))	((Moquiniella	Dendrophthoe)	(Bakerella	Agelanthus))))))	(Cecarria	Loranthus)))	(Gaiadendron	(((((Nuytsia	Tristerix)	(Desmaria	Notanthera))	Struthanthus)	Tupeia)	Tripodanthus)))	Peraxilla)	Decaisnina);
(Macrosolen	(((((Ileostylus	Muellerina)	((Amyema	Benthamina)	((Taxillus	(Scurrula	(Dendrophthoe	Helixanthera)))	((Moquiniella	(Bakerella	Agelanthus))	(Tapinanthus	Englerina)))))	(Cecarria	Loranthus))	((((Tripodanthus	((Tristerix	(Nuytsia	Notanthera))	((Ligaria	Desmaria)	Struthanthus)))	Tupeia)	Gaiadendron)	Atkinsonia))	Peraxilla)	Decaisnina);
(Macrosolen	(((Atkinsonia	(((Notanthera	Tupeia)	(((Tristerix	Nuytsia)	Gaiadendron)	(((Ileostylus	Muellerina)	((Amyema	Benthamina)	((Taxillus	(Scurrula	(Dendrophthoe	Helixanthera)))	(((Moquiniella	Agelanthus)	Bakerella)	(Tapinanthus	Englerina)))))	(Cecarria	Loranthus))))	(Tripodanthus	(Struthanthus	Desmaria))))	Ligaria)	Peraxilla)	Decaisnina);
(Macrosolen	(((Atkinsonia	(((Tupeia	(((Tristerix	Nuytsia)	Gaiadendron)	(((Ileostylus	Muellerina)	((((Moquiniella	Bakerella)	Agelanthus)	(Tapinanthus	Englerina))	((Amyema	Benthamina)	(Taxillus	(Scurrula	(Dendrophthoe	Helixanthera))))))	(Cecarria	Loranthus))))	(Tripodanthus	Struthanthus))	(Desmaria	Ligaria)))	Notanthera)	Peraxilla)	Decaisnina);
(Macrosolen	(((Atkinsonia	((Ileostylus	(Muellerina	((Amyema	Benthamina)	((Taxillus	(Scurrula	((Moquiniella	Dendrophthoe)	Helixanthera)))	((Bakerella	Agelanthus)	(Tapinanthus	Englerina))))))	((Cecarria	Loranthus)	((Tupeia	(((Notanthera	Tristerix)	Nuytsia)	Gaiadendron))	(Tripodanthus	Struthanthus)))))	(Desmaria	Ligaria))	Peraxilla)	Decaisnina);
(Macrosolen	(((((Atkinsonia	Ligaria)	(Tripodanthus	(Struthanthus	Desmaria)))	((Tupeia	(((Bakerella	Agelanthus)	((Tapinanthus	Englerina)	((Ileostylus	Muellerina)	((Amyema	Benthamina)	(Taxillus	(Scurrula	((Moquiniella	Dendrophthoe)	Helixanthera)))))))	(Cecarria	Loranthus)))	((Tristerix	Nuytsia)	Gaiadendron)))	Notanthera)	Peraxilla)	Decaisnina);
(Macrosolen	((((Tristerix	Nuytsia)	Gaiadendron)	(((Atkinsonia	Tripodanthus)	(Desmaria	(Notanthera	Struthanthus)))	(((((Ileostylus	Muellerina)	(Amyema	Benthamina))	(((Bakerella	Agelanthus)	(Tapinanthus	Englerina))	(Taxillus	(Scurrula	(Dendrophthoe	(Helixanthera	Moquiniella))))))	(Cecarria	(Ligaria	Loranthus)))	Tupeia)))	Peraxilla)	Decaisnina);
((Peraxilla	(Notanthera	(((Struthanthus	Tripodanthus)	((((Gaiadendron	Nuytsia)	Tristerix)	Tupeia)	((Muellerina	Ileostylus)	(((Taxillus	((((Moquiniella	Dendrophthoe)	Helixanthera)	((Englerina	Tapinanthus)	Scurrula))	(Agelanthus	Bakerella)))	(Benthamina	Amyema))	(Loranthus	Cecarria)))))	(Atkinsonia	(Ligaria	Desmaria)))))	Macrosolen	Decaisnina);
((Peraxilla	((Atkinsonia	((Tupeia	(Struthanthus	((Nuytsia	(Tristerix	Notanthera))	Desmaria)))	Tripodanthus))	(Gaiadendron	(((Loranthus	Cecarria)	((((Scurrula	Taxillus)	((Dendrophthoe	(Helixanthera	Moquiniella))	((Englerina	Tapinanthus)	(Agelanthus	Bakerella))))	(Benthamina	Amyema))	(Muellerina	Ileostylus)))	Ligaria))))	Macrosolen	Decaisnina);
((Peraxilla	((((Tupeia	(Ligaria	Desmaria))	(Atkinsonia	(Tripodanthus	(((Gaiadendron	Nuytsia)	Tristerix)	Struthanthus))))	((Loranthus	Cecarria)	((Benthamina	Amyema)	((Muellerina	Ileostylus)	((Englerina	Tapinanthus)	((Scurrula	Taxillus)	(Helixanthera	(((Agelanthus	Bakerella)	Moquiniella)	Dendrophthoe))))))))	Notanthera))	Macrosolen	Decaisnina);
((Peraxilla	((((Tupeia	Tripodanthus)	(Desmaria	((Gaiadendron	(Nuytsia	Tristerix))	Struthanthus)))	(Atkinsonia	(((Ligaria	Loranthus)	Cecarria)	((((Scurrula	Taxillus)	((Helixanthera	Moquiniella)	Dendrophthoe))	((Englerina	Tapinanthus)	(Agelanthus	Bakerella)))	((Benthamina	Amyema)	(Muellerina	Ileostylus))))))	Notanthera))	Macrosolen	Decaisnina);
((Peraxilla	(((Gaiadendron	(Tupeia	(Tripodanthus	((Desmaria	(Notanthera	Tristerix))	(Nuytsia	Struthanthus)))))	(Atkinsonia	((Loranthus	Cecarria)	((Muellerina	Ileostylus)	((Taxillus	((Scurrula	(((Helixanthera	Moquiniella)	(Agelanthus	Bakerella))	Dendrophthoe))	(Englerina	Tapinanthus)))	(Benthamina	Amyema))))))	Ligaria))	Macrosolen	Decaisnina);
(((Peraxilla	(((Struthanthus	(((Tristerix	Tupeia)	Tripodanthus)	Gaiadendron))	Desmaria)	(Atkinsonia	(((Ligaria	Loranthus)	Cecarria)	((Muellerina	Ileostylus)	(Taxillus	((((Benthamina	Amyema)	Dendrophthoe)	((Englerina	Tapinanthus)	(((Moquiniella	Agelanthus)	Bakerella)	Scurrula)))	Helixanthera)))))))	Macrosolen)	(Notanthera	Nuytsia)	Decaisnina);
(((Peraxilla	((((Struthanthus	Tripodanthus)	Desmaria)	(Atkinsonia	(Tupeia	((Gaiadendron	Tristerix)	((Loranthus	Cecarria)	((Ileostylus	Muellerina)	((Benthamina	Amyema)	(((Englerina	Tapinanthus)	((Dendrophthoe	Helixanthera)	(Moquiniella	(Agelanthus	Bakerella))))	(Taxillus	Scurrula)))))))))	Ligaria))	Macrosolen)	(Notanthera	Nuytsia)	Decaisnina);
(Macrosolen	(Peraxilla	((Atkinsonia	((Ligaria	(Tupeia	((Loranthus	Cecarria)	((Taxillus	(((Helixanthera	((Agelanthus	Bakerella)	(Englerina	Tapinanthus)))	(Moquiniella	Dendrophthoe))	Scurrula))	((Ileostylus	Muellerina)	(Benthamina	Amyema))))))	(Tripodanthus	(Desmaria	((Notanthera	(Nuytsia	Tristerix))	Struthanthus)))))	Gaiadendron))	Decaisnina);
(Macrosolen	(Peraxilla	(((Atkinsonia	(Tupeia	(Gaiadendron	((Loranthus	Cecarria)	((Ileostylus	Muellerina)	((Dendrophthoe	(Benthamina	Amyema))	((Taxillus	(Helixanthera	Scurrula))	((Moquiniella	Bakerella)	((Englerina	Tapinanthus)	Agelanthus)))))))))	(Tripodanthus	(Desmaria	((Notanthera	(Nuytsia	Tristerix))	Struthanthus))))	Ligaria))	Decaisnina);
(Macrosolen	(Peraxilla	((Notanthera	((((Nuytsia	Tristerix)	Gaiadendron)	(((Ileostylus	Muellerina)	((Benthamina	Amyema)	((Scurrula	((Helixanthera	((Dendrophthoe	(Bakerella	Agelanthus))	Moquiniella))	(Englerina	Tapinanthus)))	Taxillus)))	(Loranthus	Cecarria)))	Tupeia))	(((Struthanthus	Tripodanthus)	(Ligaria	Desmaria))	Atkinsonia)))	Decaisnina);
(((((Tripodanthus	Struthanthus)	((((Cecarria	(Notanthera	(Ligaria	Loranthus)))	((Ileostylus	Muellerina)	((((Tapinanthus	Englerina)	(Bakerella	Agelanthus))	((Moquiniella	Dendrophthoe)	(Helixanthera	(Taxillus	Scurrula))))	(Amyema	Benthamina))))	Tupeia)	(Gaiadendron	(Tristerix	Nuytsia))))	(Atkinsonia	Desmaria))	Peraxilla)	Macrosolen	Decaisnina);
(((((((((Ileostylus	Muellerina)	(((Helixanthera	(Moquiniella	(Bakerella	(Agelanthus	(Tapinanthus	Englerina)))))	(Taxillus	Scurrula))	(Dendrophthoe	(Amyema	Benthamina))))	(Nuytsia	(Cecarria	Loranthus)))	Tupeia)	(Notanthera	Tristerix))	(((Ligaria	Desmaria)	(Tripodanthus	Struthanthus))	Atkinsonia))	Gaiadendron)	Peraxilla)	Macrosolen	Decaisnina);
(((((((Desmaria	Tripodanthus)	Struthanthus)	(Atkinsonia	Ligaria))	(((Gaiadendron	Nuytsia)	Tristerix)	(((((Bakerella	Agelanthus)	(Taxillus	((Tapinanthus	Englerina)	(((Moquiniella	Dendrophthoe)	Helixanthera)	Scurrula))))	((Ileostylus	Muellerina)	(Benthamina	Amyema)))	(Cecarria	Loranthus))	Tupeia)))	Notanthera)	Peraxilla)	Macrosolen	Decaisnina);
((((Gaiadendron	(Nuytsia	Tristerix))	(((((Ileostylus	Muellerina)	((Benthamina	Amyema)	(((Bakerella	Agelanthus)	(Tapinanthus	Englerina))	(((Moquiniella	Dendrophthoe)	Helixanthera)	(Scurrula	Taxillus)))))	(Cecarria	Loranthus))	Tupeia)	((Desmaria	Notanthera)	(Tripodanthus	((Ligaria	Atkinsonia)	Struthanthus)))))	Peraxilla)	Macrosolen	Decaisnina);
((((((((Ileostylus	Muellerina)	((Benthamina	Amyema)	((Scurrula	(Helixanthera	Taxillus))	(((Bakerella	Agelanthus)	(Moquiniella	Dendrophthoe))	(Tapinanthus	Englerina)))))	(Loranthus	Cecarria))	(Gaiadendron	(Tupeia	((Tristerix	((Struthanthus	(Notanthera	Nuytsia))	Desmaria))	Tripodanthus))))	Atkinsonia)	Ligaria)	Peraxilla)	Macrosolen	Decaisnina);
((((((((Tupeia	(Ligaria	Desmaria))	Tripodanthus)	Struthanthus)	(Atkinsonia	(((Ileostylus	Muellerina)	((Benthamina	Amyema)	((Tapinanthus	Englerina)	((Scurrula	Taxillus)	((Moquiniella	(Helixanthera	Dendrophthoe))	(Bakerella	Agelanthus))))))	(Loranthus	Cecarria))))	(Gaiadendron	(Nuytsia	Tristerix)))	Peraxilla)	Notanthera)	Macrosolen	Decaisnina);
((((Tupeia	(Tripodanthus	((((Gaiadendron	(Nuytsia	Tristerix))	Notanthera)	Desmaria)	Struthanthus)))	(Ligaria	(Atkinsonia	(((Ileostylus	Muellerina)	((Benthamina	Amyema)	(((Tapinanthus	Englerina)	(Bakerella	Agelanthus))	(Taxillus	(Scurrula	(Helixanthera	(Dendrophthoe	Moquiniella)))))))	(Loranthus	Cecarria)))))	Peraxilla)	Macrosolen	Decaisnina);
((((((((Tristerix	Notanthera)	Desmaria)	(Struthanthus	Nuytsia))	(Tupeia	Tripodanthus))	Gaiadendron)	(Atkinsonia	(Ligaria	((((Tapinanthus	Englerina)	(Bakerella	Agelanthus))	(((Benthamina	Amyema)	(Ileostylus	Muellerina))	(Taxillus	(Scurrula	(Helixanthera	(Dendrophthoe	Moquiniella))))))	(Loranthus	Cecarria)))))	Peraxilla)	Macrosolen	Decaisnina);
(((Gaiadendron	((Atkinsonia	(Ligaria	(((Ileostylus	Muellerina)	((Taxillus	((Scurrula	((Helixanthera	(Dendrophthoe	Moquiniella))	(Tapinanthus	Englerina)))	(Bakerella	Agelanthus)))	(Benthamina	Amyema)))	(Loranthus	Cecarria))))	(Struthanthus	(Desmaria	((Notanthera	((Nuytsia	Tristerix)	Tupeia))	Tripodanthus)))))	Peraxilla)	Macrosolen	Decaisnina);
((((Nuytsia	(Atkinsonia	((Gaiadendron	Ligaria)	(((Ileostylus	Muellerina)	((Benthamina	Amyema)	((((Helixanthera	((Bakerella	Agelanthus)	Moquiniella))	(Tapinanthus	Englerina))	Taxillus)	(Dendrophthoe	Scurrula))))	(Loranthus	Cecarria)))))	(Struthanthus	((Notanthera	Tristerix)	((Desmaria	Tupeia)	Tripodanthus))))	Peraxilla)	Macrosolen	Decaisnina);
((Peraxilla	((((((Notanthera	Desmaria)	Tripodanthus)	Struthanthus)	((((Benthamina	Amyema)	((Muellerina	Ileostylus)	((Scurrula	((Dendrophthoe	(Helixanthera	Moquiniella))	((Tapinanthus	Englerina)	(Agelanthus	Bakerella))))	Taxillus)))	(Ligaria	(Loranthus	Cecarria)))	(Tupeia	Tristerix)))	Atkinsonia)	(Nuytsia	Gaiadendron)))	Macrosolen	Decaisnina);
((Peraxilla	(((((Struthanthus	(Desmaria	Notanthera))	Tripodanthus)	(((Muellerina	Ileostylus)	((((Ligaria	Cecarria)	((Scurrula	(Helixanthera	((Dendrophthoe	(Tapinanthus	Englerina))	(Moquiniella	(Agelanthus	Bakerella)))))	Taxillus))	(Benthamina	Amyema))	Loranthus))	Tupeia))	Atkinsonia)	((Tristerix	Nuytsia)	Gaiadendron)))	Macrosolen	Decaisnina);
((Peraxilla	(((((Atkinsonia	Desmaria)	(Notanthera	(Cecarria	((Ligaria	Loranthus)	(Ileostylus	(Muellerina	(((((Moquiniella	Dendrophthoe)	Helixanthera)	((Tapinanthus	Englerina)	(Agelanthus	Bakerella)))	(Taxillus	Scurrula))	(Benthamina	Amyema))))))))	Tupeia)	(Struthanthus	Tripodanthus))	((Tristerix	Nuytsia)	Gaiadendron)))	Macrosolen	Decaisnina);
((Peraxilla	((Gaiadendron	(Tristerix	Nuytsia))	((Desmaria	(Atkinsonia	((Notanthera	(Ligaria	(Cecarria	Loranthus)))	((((Tapinanthus	Englerina)	(Agelanthus	Bakerella))	((Taxillus	Scurrula)	((Moquiniella	Dendrophthoe)	Helixanthera)))	((Benthamina	Amyema)	(Ileostylus	Muellerina))))))	(Tupeia	(Tripodanthus	Struthanthus)))))	Macrosolen	Decaisnina);
((Peraxilla	(Gaiadendron	(((((Cecarria	Loranthus)	((((Tapinanthus	Englerina)	(Agelanthus	Bakerella))	(Taxillus	(Scurrula	(Dendrophthoe	(Helixanthera	Moquiniella)))))	((Benthamina	Amyema)	(Ileostylus	Muellerina))))	Atkinsonia)	Ligaria)	(Tupeia	(Tripodanthus	((Desmaria	(Notanthera	(Tristerix	Nuytsia)))	Struthanthus))))))	Macrosolen	Decaisnina);
((Peraxilla	((Gaiadendron	(Notanthera	(((Tristerix	Nuytsia)	Tupeia)	((Cecarria	Loranthus)	((Ileostylus	Muellerina)	(((Moquiniella	Dendrophthoe)	(((Tapinanthus	Englerina)	(Agelanthus	Bakerella))	(Taxillus	(Scurrula	Helixanthera))))	(Benthamina	Amyema)))))))	(Ligaria	(Atkinsonia	(Tripodanthus	(Desmaria	Struthanthus))))))	Macrosolen	Decaisnina);
((Peraxilla	(Ligaria	((((((Gaiadendron	(Tristerix	Nuytsia))	Tupeia)	((Cecarria	Loranthus)	((Ileostylus	Muellerina)	((((Tapinanthus	Englerina)	(Agelanthus	Bakerella))	(Taxillus	(Scurrula	((Moquiniella	Dendrophthoe)	Helixanthera))))	(Benthamina	Amyema)))))	Atkinsonia)	(Tripodanthus	(Desmaria	Struthanthus)))	Notanthera)))	Macrosolen	Decaisnina);
((Peraxilla	((((Ligaria	((Cecarria	Loranthus)	(((((Tapinanthus	Englerina)	(Agelanthus	Bakerella))	(((Moquiniella	Dendrophthoe)	Helixanthera)	(Taxillus	Scurrula)))	(Benthamina	Amyema))	(Ileostylus	Muellerina))))	Atkinsonia)	((Tristerix	(Nuytsia	Gaiadendron))	((Tripodanthus	(Desmaria	Tupeia))	Struthanthus)))	Notanthera))	Macrosolen	Decaisnina);
((Peraxilla	((((Ligaria	((Cecarria	Loranthus)	(((((Tapinanthus	Englerina)	(Agelanthus	Bakerella))	(((Moquiniella	Dendrophthoe)	Helixanthera)	(Taxillus	Scurrula)))	(Benthamina	Amyema))	(Ileostylus	Muellerina))))	Atkinsonia)	((Tripodanthus	(Desmaria	Tupeia))	(Struthanthus	(Tristerix	(Nuytsia	Gaiadendron)))))	Notanthera))	Macrosolen	Decaisnina);
((Peraxilla	((((Desmaria	(((Cecarria	Loranthus)	(((((Tapinanthus	Englerina)	(Moquiniella	(Agelanthus	Bakerella)))	((Helixanthera	Taxillus)	(Scurrula	Dendrophthoe)))	(Benthamina	Amyema))	(Ileostylus	Muellerina)))	Atkinsonia))	(Gaiadendron	((Struthanthus	(Tristerix	Nuytsia))	(Tupeia	Tripodanthus))))	Ligaria)	Notanthera))	Macrosolen	Decaisnina);
((Macrosolen	(((Gaiadendron	(Nuytsia	Tristerix))	(((Ileostylus	Muellerina)	((((Englerina	Tapinanthus)	(Agelanthus	Bakerella))	(((Dendrophthoe	Moquiniella)	Helixanthera)	(Taxillus	Scurrula)))	((Loranthus	Cecarria)	(Amyema	Benthamina))))	((Tripodanthus	((Ligaria	Desmaria)	(Atkinsonia	Struthanthus)))	Tupeia)))	Peraxilla))	Notanthera	Decaisnina);
(Macrosolen	(((Tripodanthus	((Ligaria	Desmaria)	(Atkinsonia	Struthanthus)))	(((Tupeia	((Loranthus	Cecarria)	((Ileostylus	Muellerina)	((((Englerina	Tapinanthus)	(Agelanthus	Bakerella))	(Taxillus	(Scurrula	((Dendrophthoe	Moquiniella)	Helixanthera))))	(Amyema	Benthamina)))))	(Gaiadendron	(Nuytsia	Tristerix)))	Notanthera))	Peraxilla)	Decaisnina);
(Macrosolen	(((Ligaria	((Tripodanthus	Atkinsonia)	(Desmaria	Struthanthus)))	(Tupeia	((((Ileostylus	Muellerina)	((((Englerina	Tapinanthus)	((Dendrophthoe	Agelanthus)	(Moquiniella	Bakerella)))	(Taxillus	(Scurrula	Helixanthera)))	(Amyema	Benthamina)))	((Gaiadendron	Loranthus)	Cecarria))	(Nuytsia	(Tristerix	Notanthera)))))	Peraxilla)	Decaisnina);
(Macrosolen	((((Tristerix	Gaiadendron)	Nuytsia)	((Tupeia	(Notanthera	(Desmaria	(Struthanthus	Tripodanthus))))	(Atkinsonia	(Cecarria	((Ligaria	Loranthus)	(((Englerina	Tapinanthus)	(Taxillus	(Scurrula	((Moquiniella	((Agelanthus	Bakerella)	Dendrophthoe))	Helixanthera))))	((Amyema	Benthamina)	(Ileostylus	Muellerina))))))))	Peraxilla)	Decaisnina);
(Macrosolen	(((((((Cecarria	Loranthus)	((Ileostylus	Muellerina)	(((Taxillus	Scurrula)	((Englerina	Tapinanthus)	((Dendrophthoe	(Moquiniella	(Agelanthus	Bakerella)))	Helixanthera)))	(Amyema	Benthamina))))	(((Desmaria	((Gaiadendron	(Nuytsia	Tristerix))	Struthanthus))	Tripodanthus)	Tupeia))	Atkinsonia)	Ligaria)	Notanthera)	Peraxilla)	Decaisnina);
(Macrosolen	(((((Tripodanthus	(Notanthera	Struthanthus))	(Tupeia	(Ligaria	Desmaria)))	(Atkinsonia	((Cecarria	Loranthus)	((((Englerina	Tapinanthus)	(((Dendrophthoe	Moquiniella)	Helixanthera)	(Taxillus	Scurrula)))	(Agelanthus	Bakerella))	((Amyema	Benthamina)	(Ileostylus	Muellerina))))))	(Gaiadendron	(Nuytsia	Tristerix)))	Peraxilla)	Decaisnina);
(Macrosolen	((((Nuytsia	(Notanthera	Tristerix))	Gaiadendron)	(((Tripodanthus	(Struthanthus	Desmaria))	Tupeia)	((Ligaria	Atkinsonia)	((Cecarria	Loranthus)	((((Scurrula	((Englerina	Tapinanthus)	(((Agelanthus	Bakerella)	(Dendrophthoe	Moquiniella))	Helixanthera)))	Taxillus)	(Amyema	Benthamina))	(Ileostylus	Muellerina))))))	Peraxilla)	Decaisnina);
(Macrosolen	((((((Struthanthus	((Nuytsia	Tristerix)	Gaiadendron))	(Tupeia	Tripodanthus))	(Atkinsonia	((Ligaria	(Cecarria	Loranthus))	((((Scurrula	((Englerina	Tapinanthus)	((Dendrophthoe	(Moquiniella	(Agelanthus	Bakerella)))	Helixanthera)))	Taxillus)	(Amyema	Benthamina))	(Ileostylus	Muellerina)))))	Desmaria)	Peraxilla)	Notanthera)	Decaisnina);
(Macrosolen	((((Desmaria	Struthanthus)	Tripodanthus)	(Atkinsonia	(((Nuytsia	Tristerix)	Gaiadendron)	(Tupeia	((Cecarria	(Notanthera	(Ligaria	Loranthus)))	((((Englerina	Tapinanthus)	(Bakerella	(Moquiniella	Agelanthus)))	(Dendrophthoe	(Taxillus	(Helixanthera	Scurrula))))	((Amyema	Benthamina)	(Ileostylus	Muellerina))))))))	Peraxilla)	Decaisnina);
(Macrosolen	((((Nuytsia	Tristerix)	Gaiadendron)	(((Ligaria	Atkinsonia)	((Ileostylus	Muellerina)	((Cecarria	Loranthus)	(((Taxillus	(Helixanthera	Scurrula))	((Moquiniella	Bakerella)	((Englerina	Tapinanthus)	Agelanthus)))	(Dendrophthoe	(Amyema	Benthamina))))))	(Tupeia	((Desmaria	(Struthanthus	Notanthera))	Tripodanthus))))	Peraxilla)	Decaisnina);
(Macrosolen	(Peraxilla	(Ligaria	((Desmaria	(Tripodanthus	(Atkinsonia	Struthanthus)))	((Tupeia	(Gaiadendron	(Nuytsia	Tristerix)))	((Notanthera	((Ileostylus	Muellerina)	(((Taxillus	((Helixanthera	Dendrophthoe)	Scurrula))	((Tapinanthus	Englerina)	((Moquiniella	Agelanthus)	Bakerella)))	(Amyema	Benthamina))))	(Cecarria	Loranthus))))))	Decaisnina);
(Macrosolen	(Peraxilla	((Atkinsonia	((Notanthera	(Ligaria	Desmaria))	((Nuytsia	Tristerix)	((((Ileostylus	Muellerina)	(((Scurrula	(Taxillus	(Helixanthera	Dendrophthoe)))	((Tapinanthus	Englerina)	(Moquiniella	(Agelanthus	Bakerella))))	(Amyema	Benthamina)))	(Cecarria	Loranthus))	Tupeia))))	(Gaiadendron	(Tripodanthus	Struthanthus))))	Decaisnina);
(Macrosolen	(Peraxilla	((((Tupeia	(((Ileostylus	Muellerina)	(((Taxillus	((Helixanthera	(Moquiniella	Dendrophthoe))	Scurrula))	((Tapinanthus	Englerina)	(Agelanthus	Bakerella)))	(Amyema	Benthamina)))	(Cecarria	Loranthus)))	(Gaiadendron	(Nuytsia	(Notanthera	Tristerix))))	((Tripodanthus	(Desmaria	Struthanthus))	Atkinsonia))	Ligaria))	Decaisnina);
(Macrosolen	((Peraxilla	((Atkinsonia	(((Ileostylus	Muellerina)	((((Helixanthera	(Dendrophthoe	((Agelanthus	Bakerella)	Moquiniella)))	(Scurrula	Taxillus))	(Tapinanthus	Englerina))	(Amyema	Benthamina)))	(Cecarria	Loranthus)))	(((((Ligaria	Desmaria)	Tupeia)	Tripodanthus)	Struthanthus)	(Gaiadendron	(Nuytsia	Tristerix)))))	Notanthera)	Decaisnina);
(Macrosolen	((Notanthera	(((Tripodanthus	(Desmaria	Struthanthus))	((Atkinsonia	(((Ileostylus	((((Dendrophthoe	Scurrula)	Taxillus)	((((Tapinanthus	Englerina)	Agelanthus)	Bakerella)	(Moquiniella	Helixanthera)))	(Amyema	Benthamina)))	Muellerina)	(Cecarria	Loranthus)))	((Gaiadendron	(Nuytsia	Tristerix))	Tupeia)))	Ligaria))	Peraxilla)	Decaisnina);
(Macrosolen	((((Gaiadendron	(Nuytsia	Tristerix))	((Atkinsonia	((Ligaria	(Cecarria	Loranthus))	((Muellerina	Ileostylus)	((Taxillus	((((Tapinanthus	Englerina)	(Agelanthus	Bakerella))	(Moquiniella	Helixanthera))	(Dendrophthoe	Scurrula)))	(Amyema	Benthamina)))))	(Tupeia	(Tripodanthus	(Desmaria	Struthanthus)))))	Peraxilla)	Notanthera)	Decaisnina);
(Macrosolen	((((Nuytsia	Tristerix)	Gaiadendron)	((Struthanthus	(((Notanthera	Desmaria)	Tripodanthus)	(Ligaria	Atkinsonia)))	(((Cecarria	Loranthus)	((Ileostylus	((Taxillus	(((Tapinanthus	Englerina)	((Dendrophthoe	(Moquiniella	(Agelanthus	Bakerella)))	Helixanthera))	Scurrula))	(Amyema	Benthamina)))	Muellerina))	Tupeia)))	Peraxilla)	Decaisnina);
(Macrosolen	((((Struthanthus	((Atkinsonia	Desmaria)	Tripodanthus))	((Gaiadendron	((Cecarria	(Ligaria	Loranthus))	(((Taxillus	(((Tapinanthus	Englerina)	(((Agelanthus	Bakerella)	(Dendrophthoe	Moquiniella))	Helixanthera))	Scurrula))	(Amyema	Benthamina))	(Muellerina	Ileostylus))))	(Tupeia	(Nuytsia	Tristerix))))	Notanthera)	Peraxilla)	Decaisnina);
(Macrosolen	(((((Atkinsonia	((((Muellerina	Ileostylus)	(Scurrula	(Taxillus	((Tapinanthus	Englerina)	(((Agelanthus	Bakerella)	(Dendrophthoe	Moquiniella))	Helixanthera)))))	(Tristerix	((Amyema	Benthamina)	Nuytsia)))	(Cecarria	(Ligaria	Loranthus))))	((Desmaria	Tupeia)	(Struthanthus	Tripodanthus)))	Gaiadendron)	Notanthera)	Peraxilla)	Decaisnina);
(Macrosolen	(((Atkinsonia	((Nuytsia	Notanthera)	(Gaiadendron	((Tristerix	Tupeia)	((Cecarria	Loranthus)	((Muellerina	Ileostylus)	(((Tapinanthus	Englerina)	((((Agelanthus	Bakerella)	(Dendrophthoe	Moquiniella))	Helixanthera)	(Scurrula	Taxillus)))	(Amyema	Benthamina))))))))	((Ligaria	Desmaria)	(Struthanthus	Tripodanthus)))	Peraxilla)	Decaisnina);
(Macrosolen	(((Gaiadendron	(Nuytsia	Tristerix))	(Tupeia	((Ligaria	(Atkinsonia	(Tripodanthus	((Notanthera	Desmaria)	Struthanthus))))	((Loranthus	Cecarria)	((Ileostylus	Muellerina)	((Taxillus	(Scurrula	((Tapinanthus	Englerina)	(Helixanthera	((Agelanthus	Bakerella)	(Moquiniella	Dendrophthoe))))))	(Benthamina	Amyema)))))))	Peraxilla)	Decaisnina);
(Macrosolen	(((Gaiadendron	(Nuytsia	Tristerix))	(((Atkinsonia	(Ligaria	Desmaria))	(Struthanthus	Tripodanthus))	(((Loranthus	Cecarria)	((Ileostylus	Muellerina)	((((Agelanthus	Bakerella)	(Tapinanthus	Englerina))	((Taxillus	Scurrula)	((Moquiniella	Dendrophthoe)	Helixanthera)))	(Benthamina	Amyema))))	(Notanthera	Tupeia))))	Peraxilla)	Decaisnina);
((Macrosolen	((((Gaiadendron	Tupeia)	(((Loranthus	Cecarria)	((Ileostylus	Muellerina)	(((Scurrula	(((Moquiniella	Dendrophthoe)	Helixanthera)	((Agelanthus	Bakerella)	(Tapinanthus	Englerina))))	Taxillus)	(Benthamina	Amyema))))	(Atkinsonia	Ligaria)))	(((Nuytsia	Tristerix)	(Desmaria	Struthanthus))	Tripodanthus))	Peraxilla))	Notanthera	Decaisnina);
(Macrosolen	(Peraxilla	(Notanthera	((((((Nuytsia	Tristerix)	Gaiadendron)	Tupeia)	((Loranthus	Cecarria)	((Ileostylus	Muellerina)	(((Tapinanthus	Englerina)	((Taxillus	Scurrula)	(((Agelanthus	Bakerella)	(Moquiniella	Dendrophthoe))	Helixanthera)))	(Benthamina	Amyema)))))	(Atkinsonia	Ligaria))	((Desmaria	Struthanthus)	Tripodanthus))))	Decaisnina);
(Macrosolen	(Peraxilla	(((((Loranthus	Cecarria)	((Ileostylus	Muellerina)	((((((Agelanthus	Bakerella)	Moquiniella)	Helixanthera)	(Tapinanthus	Englerina))	(Taxillus	Scurrula))	(Dendrophthoe	(Benthamina	Amyema)))))	(Ligaria	Atkinsonia))	(((Desmaria	(Struthanthus	Notanthera))	Tripodanthus)	Tupeia))	((Nuytsia	Tristerix)	Gaiadendron)))	Decaisnina);
(Macrosolen	(Peraxilla	(((((Nuytsia	Tristerix)	Tupeia)	((Loranthus	Cecarria)	((Ileostylus	Muellerina)	((Benthamina	Amyema)	((((Dendrophthoe	(Bakerella	(Moquiniella	Agelanthus)))	Helixanthera)	(Tapinanthus	Englerina))	(Taxillus	Scurrula))))))	((Ligaria	Atkinsonia)	(Struthanthus	(Notanthera	(Tripodanthus	Desmaria)))))	Gaiadendron))	Decaisnina);
(Macrosolen	(Peraxilla	(((((Loranthus	Cecarria)	((Ileostylus	Muellerina)	((Benthamina	Amyema)	(Ligaria	((((Dendrophthoe	Moquiniella)	(Bakerella	Agelanthus))	(Tapinanthus	Englerina))	(Taxillus	(Helixanthera	Scurrula)))))))	Atkinsonia)	((((Struthanthus	Desmaria)	(Notanthera	(Nuytsia	Tristerix)))	Tupeia)	Tripodanthus))	Gaiadendron))	Decaisnina);
(Macrosolen	(Peraxilla	(((Ligaria	((Loranthus	Cecarria)	((Ileostylus	Muellerina)	((Benthamina	Amyema)	((Taxillus	Scurrula)	((Helixanthera	((Tapinanthus	Englerina)	(Bakerella	(Agelanthus	Moquiniella))))	Dendrophthoe))))))	Atkinsonia)	((((Notanthera	Desmaria)	((Gaiadendron	(Nuytsia	Tristerix))	Struthanthus))	Tupeia)	Tripodanthus)))	Decaisnina);
(Macrosolen	(Peraxilla	((Atkinsonia	(Desmaria	((((((Tapinanthus	Englerina)	(((Moquiniella	(Bakerella	Agelanthus))	Dendrophthoe)	(Taxillus	(Scurrula	Helixanthera))))	(((Ligaria	Loranthus)	(Ileostylus	Muellerina))	(Benthamina	Amyema)))	((Gaiadendron	(Nuytsia	Tristerix))	Tupeia))	(Struthanthus	Tripodanthus))	Cecarria)))	Notanthera))	Decaisnina);
(Macrosolen	(Peraxilla	((Nuytsia	Tristerix)	(((Tupeia	((Ligaria	(((Ileostylus	Muellerina)	((Benthamina	Amyema)	((Taxillus	(Scurrula	(Dendrophthoe	Helixanthera)))	((Bakerella	(Agelanthus	Moquiniella))	(Tapinanthus	Englerina)))))	(Cecarria	Loranthus)))	Notanthera))	((Atkinsonia	Desmaria)	(Tripodanthus	Struthanthus)))	Gaiadendron)))	Decaisnina);
(((Peraxilla	(((Struthanthus	(Tupeia	(Desmaria	Tripodanthus)))	((Tristerix	Nuytsia)	Gaiadendron))	((Atkinsonia	Ligaria)	((((((Dendrophthoe	Amyema)	Benthamina)	(Taxillus	((Helixanthera	((Tapinanthus	Englerina)	(Bakerella	(Moquiniella	Agelanthus))))	Scurrula)))	Muellerina)	Ileostylus)	(Loranthus	Cecarria)))))	Notanthera)	Macrosolen	Decaisnina);
((Peraxilla	(((((Desmaria	(Struthanthus	Notanthera))	Tripodanthus)	Tupeia)	((Atkinsonia	Ligaria)	((((Amyema	Benthamina)	(Taxillus	(Dendrophthoe	(((Tapinanthus	Englerina)	((Bakerella	Agelanthus)	(Moquiniella	Helixanthera)))	Scurrula))))	(Muellerina	Ileostylus))	(Loranthus	Cecarria))))	((Tristerix	Nuytsia)	Gaiadendron)))	Macrosolen	Decaisnina);
((Peraxilla	(Ligaria	(((Struthanthus	Desmaria)	Tripodanthus)	((Tupeia	(((Tristerix	(Notanthera	Nuytsia))	Gaiadendron)	(((Taxillus	((((Bakerella	Agelanthus)	Moquiniella)	Helixanthera)	((Dendrophthoe	(Tapinanthus	Englerina))	Scurrula)))	((Muellerina	Ileostylus)	(Amyema	Benthamina)))	(Loranthus	Cecarria))))	Atkinsonia))))	Macrosolen	Decaisnina);
((Peraxilla	((((Tupeia	(((Nuytsia	Struthanthus)	(Ligaria	Desmaria))	(Tristerix	Notanthera)))	Tripodanthus)	(Gaiadendron	(((Taxillus	((((Bakerella	Agelanthus)	Moquiniella)	Helixanthera)	((Dendrophthoe	(Tapinanthus	Englerina))	Scurrula)))	((Muellerina	Ileostylus)	(Amyema	Benthamina)))	(Loranthus	Cecarria))))	Atkinsonia))	Macrosolen	Decaisnina);
((Peraxilla	((Atkinsonia	((((Struthanthus	Desmaria)	Tripodanthus)	((((Nuytsia	Tristerix)	Notanthera)	Tupeia)	(((Muellerina	Ileostylus)	((Amyema	Benthamina)	(Taxillus	(((Bakerella	(Agelanthus	Moquiniella))	Helixanthera)	((Dendrophthoe	(Tapinanthus	Englerina))	Scurrula)))))	(Loranthus	Cecarria))))	Ligaria))	Gaiadendron))	Macrosolen	Decaisnina);
((Nuytsia	Notanthera)	((Peraxilla	(Atkinsonia	(((Ligaria	((((Bakerella	Agelanthus)	(Tapinanthus	Englerina))	(((Scurrula	(Moquiniella	Helixanthera))	Taxillus)	Dendrophthoe))	((Muellerina	Ileostylus)	(Amyema	Benthamina))))	(Loranthus	Cecarria))	(Desmaria	((Gaiadendron	Struthanthus)	((Tupeia	Tristerix)	Tripodanthus))))))	Macrosolen)	Decaisnina);
((Peraxilla	(Notanthera	(((Ligaria	(Tupeia	Desmaria))	((Struthanthus	Tripodanthus)	(Gaiadendron	(Nuytsia	Tristerix))))	(Atkinsonia	(((Muellerina	Ileostylus)	((Amyema	Benthamina)	((Tapinanthus	Englerina)	((Scurrula	(((Moquiniella	(Bakerella	Agelanthus))	Dendrophthoe)	Helixanthera))	Taxillus))))	(Loranthus	Cecarria))))))	Macrosolen	Decaisnina);
((Peraxilla	(Notanthera	((Ligaria	Desmaria)	((Tripodanthus	Struthanthus)	(Atkinsonia	((Nuytsia	(Tupeia	Tristerix))	((((Bakerella	Agelanthus)	(Tapinanthus	Englerina))	(((Scurrula	((Moquiniella	Dendrophthoe)	Helixanthera))	Taxillus)	((Loranthus	Cecarria)	((Muellerina	Ileostylus)	(Amyema	Benthamina)))))	Gaiadendron)))))))	Macrosolen	Decaisnina);
((Peraxilla	(Notanthera	((((Nuytsia	(Tristerix	Gaiadendron))	(Tupeia	(((Ligaria	Loranthus)	Cecarria)	((Muellerina	Ileostylus)	((((((Bakerella	Agelanthus)	(Moquiniella	Dendrophthoe))	Helixanthera)	(Taxillus	Scurrula))	(Tapinanthus	Englerina))	(Amyema	Benthamina))))))	Atkinsonia)	(Desmaria	(Tripodanthus	Struthanthus)))))	Macrosolen	Decaisnina);
((Peraxilla	(((((Tupeia	((Nuytsia	(Notanthera	Tristerix))	((Loranthus	Cecarria)	((Muellerina	Ileostylus)	(((Scurrula	((Helixanthera	((Bakerella	Agelanthus)	(Moquiniella	Dendrophthoe)))	(Tapinanthus	Englerina)))	Taxillus)	(Amyema	Benthamina))))))	Gaiadendron)	Atkinsonia)	(Tripodanthus	(Struthanthus	Desmaria)))	Ligaria))	Macrosolen	Decaisnina);
(((Notanthera	(((Cecarria	Loranthus)	(((((Bakerella	Agelanthus)	(Tapinanthus	Englerina))	((Taxillus	Scurrula)	((Moquiniella	Dendrophthoe)	Helixanthera)))	(Benthamina	Amyema))	(Ileostylus	Muellerina)))	((Ligaria	Desmaria)	(((Struthanthus	Tripodanthus)	(Tupeia	((Tristerix	Nuytsia)	Gaiadendron)))	Atkinsonia))))	Peraxilla)	Macrosolen	Decaisnina);
((((Tristerix	Nuytsia)	((Notanthera	(((Ileostylus	Muellerina)	((Cecarria	Loranthus)	((Benthamina	Amyema)	(Taxillus	(Scurrula	((Tapinanthus	Englerina)	(((Moquiniella	Dendrophthoe)	Helixanthera)	(Bakerella	Agelanthus))))))))	((Struthanthus	Tripodanthus)	(Atkinsonia	(Tupeia	(Ligaria	Desmaria))))))	Gaiadendron))	Peraxilla)	Macrosolen	Decaisnina);
(((((((Desmaria	Struthanthus)	Tripodanthus)	(Tupeia	((((Atkinsonia	Ligaria)	Cecarria)	Loranthus)	((Muellerina	Ileostylus)	((Benthamina	Amyema)	(Taxillus	((Scurrula	((Dendrophthoe	(Helixanthera	Moquiniella))	(Tapinanthus	Englerina)))	(Bakerella	Agelanthus))))))))	(Gaiadendron	(Tristerix	Nuytsia)))	Peraxilla)	Notanthera)	Macrosolen	Decaisnina);
(((((((Tupeia	((Notanthera	(Desmaria	Atkinsonia))	Ligaria))	Struthanthus)	Tripodanthus)	((Muellerina	Ileostylus)	(((Benthamina	Amyema)	((((Helixanthera	((Dendrophthoe	(Bakerella	Agelanthus))	Moquiniella))	Scurrula)	Taxillus)	(Tapinanthus	Englerina)))	(Cecarria	Loranthus))))	(Tristerix	(Nuytsia	Gaiadendron)))	Peraxilla)	Macrosolen	Decaisnina);
((((((((((Struthanthus	Tripodanthus)	Desmaria)	Tupeia)	Atkinsonia)	(Ligaria	(((Muellerina	Ileostylus)	((Benthamina	Amyema)	(((Dendrophthoe	((Bakerella	Agelanthus)	(Moquiniella	Helixanthera)))	(Tapinanthus	Englerina))	(Scurrula	Taxillus))))	(Cecarria	Loranthus))))	Gaiadendron)	(Notanthera	Tristerix))	Nuytsia)	Peraxilla)	Macrosolen	Decaisnina);
(((((Gaiadendron	Nuytsia)	Tristerix)	(((Notanthera	((Struthanthus	Tripodanthus)	Atkinsonia))	(Ligaria	Desmaria))	(Tupeia	(((Muellerina	Ileostylus)	((Benthamina	Amyema)	((Tapinanthus	Englerina)	((Scurrula	Taxillus)	((Dendrophthoe	((Bakerella	Agelanthus)	Moquiniella))	Helixanthera)))))	(Cecarria	Loranthus)))))	Peraxilla)	Macrosolen	Decaisnina);
((((((Tripodanthus	Struthanthus)	(Ligaria	Desmaria))	(Atkinsonia	(((Gaiadendron	(((Muellerina	Ileostylus)	((Benthamina	Amyema)	(((Bakerella	(Agelanthus	Moquiniella))	(Tapinanthus	Englerina))	((Scurrula	Taxillus)	(Dendrophthoe	Helixanthera)))))	(Cecarria	Loranthus)))	Tupeia)	(Tristerix	Nuytsia))))	Notanthera)	Peraxilla)	Macrosolen	Decaisnina);
((((((Notanthera	((Cecarria	Loranthus)	Tupeia))	((Muellerina	Ileostylus)	((Benthamina	Amyema)	(((Dendrophthoe	Scurrula)	((((Bakerella	Agelanthus)	(Tapinanthus	Englerina))	Moquiniella)	Helixanthera))	Taxillus))))	((Tripodanthus	Struthanthus)	(Atkinsonia	(Ligaria	Desmaria))))	(Gaiadendron	(Tristerix	Nuytsia)))	Peraxilla)	Macrosolen	Decaisnina);
((((Atkinsonia	((((Benthamina	Amyema)	((((Helixanthera	(((Bakerella	Agelanthus)	Moquiniella)	Dendrophthoe))	(Tapinanthus	Englerina))	Scurrula)	Taxillus))	(Muellerina	Ileostylus))	(Cecarria	(Ligaria	Loranthus))))	((Tupeia	(Tripodanthus	(((Tristerix	Nuytsia)	(Notanthera	Desmaria))	Struthanthus)))	Gaiadendron))	Peraxilla)	Macrosolen	Decaisnina);
((((((Benthamina	Amyema)	(Dendrophthoe	(((Helixanthera	Moquiniella)	(Taxillus	Scurrula))	((Bakerella	Agelanthus)	(Tapinanthus	Englerina)))))	(Muellerina	Ileostylus))	((Cecarria	(Ligaria	Loranthus))	((Tupeia	(((Desmaria	(Nuytsia	(Struthanthus	(Tristerix	Notanthera))))	Tripodanthus)	Atkinsonia))	Gaiadendron)))	Peraxilla)	Macrosolen	Decaisnina);
(((((Atkinsonia	Struthanthus)	(Tripodanthus	(Ligaria	Desmaria)))	(((Tristerix	Nuytsia)	Gaiadendron)	(Tupeia	((Cecarria	(Notanthera	Loranthus))	((Muellerina	Ileostylus)	(((Taxillus	Scurrula)	((Helixanthera	(Moquiniella	Dendrophthoe))	((Tapinanthus	Englerina)	(Bakerella	Agelanthus))))	(Benthamina	Amyema)))))))	Peraxilla)	Macrosolen	Decaisnina);
(((((Tristerix	Nuytsia)	Gaiadendron)	((Tripodanthus	(((Notanthera	(Struthanthus	Desmaria))	Ligaria)	Atkinsonia))	(((Cecarria	Loranthus)	((Muellerina	Ileostylus)	((((Tapinanthus	Englerina)	(Bakerella	Agelanthus))	(Taxillus	(Scurrula	(Helixanthera	(Moquiniella	Dendrophthoe)))))	(Benthamina	Amyema))))	Tupeia)))	Peraxilla)	Macrosolen	Decaisnina);
((((Ligaria	(Atkinsonia	(((((Tristerix	Nuytsia)	Gaiadendron)	((Cecarria	Loranthus)	((Muellerina	Ileostylus)	(((Tapinanthus	Englerina)	(Taxillus	(Scurrula	(Helixanthera	((Bakerella	Agelanthus)	(Moquiniella	Dendrophthoe))))))	(Benthamina	Amyema)))))	Tupeia)	(Tripodanthus	(Struthanthus	Desmaria)))))	Peraxilla)	Macrosolen)	Notanthera	Decaisnina);
((((Tupeia	(((Cecarria	Loranthus)	((Muellerina	Ileostylus)	((((Tapinanthus	Englerina)	(((Agelanthus	Moquiniella)	(Helixanthera	Dendrophthoe))	Bakerella))	(Taxillus	Scurrula))	(Benthamina	Amyema))))	Gaiadendron))	((Ligaria	Atkinsonia)	(Tripodanthus	((((Tristerix	Nuytsia)	Notanthera)	Desmaria)	Struthanthus))))	Peraxilla)	Macrosolen	Decaisnina);
((((((((Cecarria	Loranthus)	((Muellerina	Ileostylus)	((((Tapinanthus	Englerina)	((Dendrophthoe	(Moquiniella	(Agelanthus	Bakerella)))	Helixanthera))	(Taxillus	Scurrula))	(Benthamina	Amyema))))	Atkinsonia)	((Struthanthus	((Tupeia	Tripodanthus)	(Gaiadendron	(Tristerix	Nuytsia))))	Desmaria))	Ligaria)	Notanthera)	Peraxilla)	Macrosolen	Decaisnina);
(((((Tupeia	((Cecarria	Loranthus)	(((Tapinanthus	Englerina)	((Dendrophthoe	(Moquiniella	(Agelanthus	Bakerella)))	((Helixanthera	Taxillus)	Scurrula)))	((Benthamina	Amyema)	(Muellerina	Ileostylus)))))	((Atkinsonia	Ligaria)	(Tripodanthus	((Desmaria	((Notanthera	Tristerix)	Nuytsia))	Struthanthus))))	Gaiadendron)	Peraxilla)	Macrosolen	Decaisnina);
((((Tupeia	((((Cecarria	Loranthus)	((Muellerina	Ileostylus)	((Dendrophthoe	(((Tapinanthus	Englerina)	((Agelanthus	Bakerella)	(Helixanthera	Moquiniella)))	(Taxillus	Scurrula)))	(Benthamina	Amyema))))	(Atkinsonia	Ligaria))	(Tripodanthus	((Desmaria	Notanthera)	Struthanthus))))	((Tristerix	Nuytsia)	Gaiadendron))	Peraxilla)	Macrosolen	Decaisnina);
((((Gaiadendron	Nuytsia)	((Atkinsonia	(Ligaria	((Tupeia	Tripodanthus)	(Desmaria	((Tristerix	Notanthera)	Struthanthus)))))	((Cecarria	Loranthus)	((Benthamina	Amyema)	((Muellerina	Ileostylus)	(((Tapinanthus	Englerina)	(Agelanthus	Bakerella))	((Helixanthera	(Dendrophthoe	Moquiniella))	(Taxillus	Scurrula))))))))	Peraxilla)	Macrosolen	Decaisnina);
(((Gaiadendron	((Desmaria	(Struthanthus	Tripodanthus))	((((((Nuytsia	Loranthus)	Cecarria)	((Muellerina	Ileostylus)	((((Tapinanthus	Englerina)	(Agelanthus	Bakerella))	((Helixanthera	(Dendrophthoe	Moquiniella))	(Taxillus	Scurrula)))	(Benthamina	Amyema))))	Tupeia)	(Tristerix	Notanthera))	(Atkinsonia	Ligaria))))	Peraxilla)	Macrosolen	Decaisnina);
((((((((Loranthus	Cecarria)	(Muellerina	(((Benthamina	Amyema)	(((Tapinanthus	Englerina)	(Agelanthus	Bakerella))	(Taxillus	(Scurrula	(Helixanthera	(Dendrophthoe	Moquiniella))))))	Ileostylus)))	(Tupeia	(Gaiadendron	(Nuytsia	Tristerix))))	Atkinsonia)	(Struthanthus	(Tripodanthus	(Ligaria	Desmaria))))	Notanthera)	Peraxilla)	Macrosolen	Decaisnina);
(Macrosolen	((Atkinsonia	((((Gaiadendron	(Nuytsia	Tristerix))	(Tupeia	((Notanthera	(Cecarria	Loranthus))	((Muellerina	Ileostylus)	((((Taxillus	Scurrula)	(Helixanthera	((Tapinanthus	Englerina)	((Agelanthus	Bakerella)	Moquiniella))))	Dendrophthoe)	(Amyema	Benthamina))))))	(Tripodanthus	Struthanthus))	(Ligaria	Desmaria)))	Peraxilla)	Decaisnina);
(Macrosolen	((Atkinsonia	(((Tupeia	(((Cecarria	(Loranthus	Notanthera))	(Muellerina	(Ileostylus	((Taxillus	((Dendrophthoe	Scurrula)	(Helixanthera	((Tapinanthus	Englerina)	(Bakerella	(Moquiniella	Agelanthus))))))	(Amyema	Benthamina)))))	(Nuytsia	Tristerix)))	(Gaiadendron	(Tripodanthus	Struthanthus)))	(Ligaria	Desmaria)))	Peraxilla)	Decaisnina);
(Macrosolen	((((Atkinsonia	((Ligaria	(Cecarria	Loranthus))	(((((Tapinanthus	Englerina)	(Bakerella	Agelanthus))	(Scurrula	(Taxillus	((Moquiniella	Dendrophthoe)	Helixanthera))))	(Amyema	Benthamina))	(Muellerina	Ileostylus))))	(Tupeia	(Tripodanthus	((Desmaria	Notanthera)	Struthanthus))))	(Gaiadendron	(Nuytsia	Tristerix)))	Peraxilla)	Decaisnina);
(Macrosolen	(((((Tripodanthus	Struthanthus)	((Tupeia	(Tristerix	(Gaiadendron	Nuytsia)))	((Cecarria	Loranthus)	((Taxillus	(((Dendrophthoe	Scurrula)	((Moquiniella	((Bakerella	Agelanthus)	Helixanthera))	(Tapinanthus	Englerina)))	(Amyema	Benthamina)))	(Muellerina	Ileostylus)))))	(Atkinsonia	(Ligaria	Desmaria)))	Notanthera)	Peraxilla)	Decaisnina);
(Macrosolen	((Ligaria	(((((Cecarria	Loranthus)	(((Scurrula	Taxillus)	((Tapinanthus	Englerina)	((Helixanthera	Dendrophthoe)	(Moquiniella	(Bakerella	Agelanthus)))))	((Muellerina	Ileostylus)	(Amyema	Benthamina))))	(Tupeia	(Tristerix	Nuytsia)))	Gaiadendron)	(Atkinsonia	(Tripodanthus	((Notanthera	Desmaria)	Struthanthus)))))	Peraxilla)	Decaisnina);
(Macrosolen	((((Tripodanthus	(Desmaria	Struthanthus))	(((((Cecarria	Loranthus)	(Tupeia	((Muellerina	Ileostylus)	((Amyema	Benthamina)	(((Bakerella	Agelanthus)	(Tapinanthus	Englerina))	((Moquiniella	Dendrophthoe)	(Helixanthera	(Scurrula	Taxillus))))))))	(Gaiadendron	(Tristerix	Nuytsia)))	Atkinsonia)	Ligaria))	Notanthera)	Peraxilla)	Decaisnina);
(Macrosolen	(Notanthera	(Peraxilla	(((((Cecarria	Loranthus)	((Muellerina	Ileostylus)	((Amyema	Benthamina)	(Taxillus	(Helixanthera	((Tapinanthus	Englerina)	(Scurrula	((Bakerella	Agelanthus)	(Moquiniella	Dendrophthoe)))))))))	Atkinsonia)	Ligaria)	(Desmaria	(((Tupeia	(Gaiadendron	(Tristerix	Nuytsia)))	Tripodanthus)	Struthanthus)))))	Decaisnina);
(Macrosolen	(Peraxilla	((((Cecarria	Loranthus)	((Muellerina	Ileostylus)	(((((Helixanthera	Moquiniella)	Taxillus)	Scurrula)	((Amyema	Benthamina)	Dendrophthoe))	((Tapinanthus	Englerina)	(Bakerella	Agelanthus)))))	(Atkinsonia	Ligaria))	(Tupeia	(((Struthanthus	(Desmaria	(Tristerix	(Notanthera	Nuytsia))))	Tripodanthus)	Gaiadendron))))	Decaisnina);
(Macrosolen	(Peraxilla	((((Ligaria	Atkinsonia)	(((Muellerina	Ileostylus)	((Amyema	Benthamina)	(((Tapinanthus	Englerina)	(Bakerella	Agelanthus))	(((Helixanthera	(Dendrophthoe	Moquiniella))	Taxillus)	Scurrula))))	(Tupeia	(Cecarria	Loranthus))))	((Desmaria	(Struthanthus	Notanthera))	Tripodanthus))	((Tristerix	Nuytsia)	Gaiadendron)))	Decaisnina);
(Macrosolen	(Peraxilla	((((((Muellerina	Ileostylus)	((Amyema	Benthamina)	(((Tapinanthus	Englerina)	(Bakerella	Agelanthus))	((Helixanthera	(Dendrophthoe	Moquiniella))	(Taxillus	Scurrula)))))	(Cecarria	Loranthus))	(Tristerix	Nuytsia))	(Notanthera	Gaiadendron))	(Atkinsonia	(Struthanthus	(Tripodanthus	((Desmaria	Tupeia)	Ligaria))))))	Decaisnina);
((((((((Struthanthus	(Nuytsia	(Notanthera	Tristerix)))	Desmaria)	Tripodanthus)	Atkinsonia)	(Gaiadendron	(((((((Tapinanthus	Englerina)	((Agelanthus	Bakerella)	((Moquiniella	Dendrophthoe)	Helixanthera)))	(Scurrula	Taxillus))	(Benthamina	Amyema))	(Muellerina	Ileostylus))	(Cecarria	Loranthus))	Tupeia)))	Ligaria)	Peraxilla)	Macrosolen	Decaisnina);
((((Atkinsonia	((Gaiadendron	((Nuytsia	(Notanthera	Tristerix))	((((Benthamina	Amyema)	(((Tapinanthus	Englerina)	(Agelanthus	Bakerella))	(Taxillus	(Scurrula	((Moquiniella	Dendrophthoe)	Helixanthera)))))	(Muellerina	Ileostylus))	((Cecarria	Loranthus)	Tupeia))))	((Struthanthus	Desmaria)	Tripodanthus)))	Ligaria)	Peraxilla)	Macrosolen	Decaisnina);
((((((((Cecarria	Loranthus)	(((Benthamina	Amyema)	(((Tapinanthus	Englerina)	(Agelanthus	Bakerella))	((Dendrophthoe	(Helixanthera	Moquiniella))	(Taxillus	Scurrula))))	(Muellerina	Ileostylus)))	Tupeia)	(Gaiadendron	(Tristerix	(Notanthera	Nuytsia))))	(Struthanthus	Tripodanthus))	(Atkinsonia	(Ligaria	Desmaria)))	Peraxilla)	Macrosolen	Decaisnina);
((((((((Cecarria	Loranthus)	(((Benthamina	Amyema)	(((Tapinanthus	Englerina)	(Agelanthus	Bakerella))	(Taxillus	(Scurrula	(Helixanthera	(Moquiniella	Dendrophthoe))))))	(Muellerina	Ileostylus)))	Tupeia)	((Nuytsia	Gaiadendron)	(Notanthera	Tristerix)))	(Struthanthus	Tripodanthus))	(Atkinsonia	(Ligaria	Desmaria)))	Peraxilla)	Macrosolen	Decaisnina);
(((Ligaria	(Notanthera	(((Desmaria	Struthanthus)	Tripodanthus)	(Atkinsonia	(((Nuytsia	Tristerix)	(Gaiadendron	((Cecarria	Loranthus)	(((Benthamina	Amyema)	(((Tapinanthus	Englerina)	(Agelanthus	Bakerella))	(Taxillus	(Scurrula	(Helixanthera	(Moquiniella	Dendrophthoe))))))	(Muellerina	Ileostylus)))))	Tupeia)))))	Peraxilla)	Macrosolen	Decaisnina);
(((Notanthera	((Tupeia	(((Gaiadendron	(Tristerix	Nuytsia))	Struthanthus)	Tripodanthus))	((Atkinsonia	Desmaria)	(((Ligaria	Cecarria)	Loranthus)	((((Helixanthera	(Moquiniella	Dendrophthoe))	((Tapinanthus	Englerina)	(Agelanthus	Bakerella)))	(Taxillus	Scurrula))	((Muellerina	Ileostylus)	(Benthamina	Amyema)))))))	Peraxilla)	Macrosolen	Decaisnina);
((((Notanthera	(((Cecarria	Loranthus)	((Muellerina	Ileostylus)	((Benthamina	Amyema)	(((Tapinanthus	Englerina)	(Agelanthus	Bakerella))	((Taxillus	Scurrula)	(Helixanthera	(Moquiniella	Dendrophthoe)))))))	(((Gaiadendron	(Tristerix	Nuytsia))	((Struthanthus	(Desmaria	Tripodanthus))	Tupeia))	Atkinsonia)))	Ligaria)	Peraxilla)	Macrosolen	Decaisnina);
(Macrosolen	(Notanthera	((((((Cecarria	Loranthus)	((Muellerina	Ileostylus)	((Benthamina	Amyema)	(((Tapinanthus	Englerina)	(Moquiniella	(Agelanthus	Bakerella)))	(Taxillus	(Scurrula	(Helixanthera	Dendrophthoe)))))))	Atkinsonia)	((Struthanthus	Tripodanthus)	((Ligaria	Desmaria)	Tupeia)))	(Gaiadendron	(Tristerix	Nuytsia)))	Peraxilla))	Decaisnina);
(Macrosolen	(((Atkinsonia	((((((Muellerina	Ileostylus)	((Dendrophthoe	(Benthamina	Amyema))	(((Tapinanthus	Englerina)	(Moquiniella	(Agelanthus	Bakerella)))	(Taxillus	(Scurrula	Helixanthera)))))	(Cecarria	Loranthus))	Gaiadendron)	Tupeia)	((Desmaria	(((Notanthera	Tristerix)	Nuytsia)	Struthanthus))	Tripodanthus)))	Ligaria)	Peraxilla)	Decaisnina);
(Macrosolen	(((((Struthanthus	(Desmaria	Tripodanthus))	(Atkinsonia	((Tupeia	(((Gaiadendron	Tristerix)	Nuytsia)	(((((Tapinanthus	Englerina)	(Agelanthus	Bakerella))	((Taxillus	Scurrula)	((Moquiniella	Dendrophthoe)	Helixanthera)))	(Benthamina	Amyema))	(Muellerina	Ileostylus))))	(Cecarria	Loranthus))))	Ligaria)	Notanthera)	Peraxilla)	Decaisnina);
(Macrosolen	((((Tripodanthus	Struthanthus)	(Tupeia	(((Loranthus	Cecarria)	((((Englerina	Tapinanthus)	(Bakerella	(Agelanthus	Moquiniella)))	(Taxillus	((Dendrophthoe	Helixanthera)	Scurrula)))	((Ileostylus	Muellerina)	(Amyema	Benthamina))))	(((Notanthera	Tristerix)	Nuytsia)	Gaiadendron))))	(Atkinsonia	(Ligaria	Desmaria)))	Peraxilla)	Decaisnina);
(Macrosolen	((((((Tripodanthus	(((Tristerix	Nuytsia)	Gaiadendron)	Struthanthus))	(Tupeia	((Loranthus	Cecarria)	(((Helixanthera	((Englerina	Tapinanthus)	(Bakerella	(Agelanthus	Moquiniella))))	((Taxillus	Scurrula)	Dendrophthoe))	((Ileostylus	Muellerina)	(Amyema	Benthamina))))))	(Atkinsonia	Desmaria))	Notanthera)	Ligaria)	Peraxilla)	Decaisnina);
(Macrosolen	((((Atkinsonia	(Ligaria	((Loranthus	Cecarria)	(((Englerina	Tapinanthus)	(((Moquiniella	((Bakerella	Agelanthus)	Dendrophthoe))	Helixanthera)	(Taxillus	Scurrula)))	((Ileostylus	Muellerina)	(Amyema	Benthamina))))))	(Tupeia	((Notanthera	(Desmaria	Struthanthus))	Tripodanthus)))	((Tristerix	Nuytsia)	Gaiadendron))	Peraxilla)	Decaisnina);
(Macrosolen	(((Desmaria	(Atkinsonia	((Loranthus	Cecarria)	((Ileostylus	Muellerina)	((Amyema	Benthamina)	(Taxillus	(Scurrula	((Englerina	Tapinanthus)	((Dendrophthoe	(Moquiniella	(Bakerella	Agelanthus)))	Helixanthera)))))))))	((Struthanthus	Tripodanthus)	(Tupeia	(((Notanthera	Tristerix)	Nuytsia)	Gaiadendron))))	(Ligaria	Peraxilla))	Decaisnina);
(Macrosolen	((Desmaria	((((Tupeia	(((Notanthera	Tristerix)	Nuytsia)	Gaiadendron))	(((Ligaria	Loranthus)	Cecarria)	(((Taxillus	(Scurrula	(Dendrophthoe	(Moquiniella	Helixanthera))))	((Englerina	Tapinanthus)	(Bakerella	Agelanthus)))	((Ileostylus	Muellerina)	(Amyema	Benthamina)))))	(Struthanthus	Tripodanthus))	Atkinsonia))	Peraxilla)	Decaisnina);
(Macrosolen	((Desmaria	(((((Tristerix	Nuytsia)	Gaiadendron)	((Notanthera	(Cecarria	(((Ligaria	Loranthus)	(Ileostylus	Muellerina))	((Amyema	Benthamina)	((Taxillus	(Scurrula	(Helixanthera	(Dendrophthoe	Moquiniella))))	((Englerina	Tapinanthus)	(Bakerella	Agelanthus)))))))	Tupeia))	(Struthanthus	Tripodanthus))	Atkinsonia))	Peraxilla)	Decaisnina);
(Macrosolen	((((((Tupeia	((Cecarria	Loranthus)	((((Taxillus	(Scurrula	(Helixanthera	((Bakerella	Agelanthus)	(Dendrophthoe	Moquiniella)))))	(Englerina	Tapinanthus))	(Amyema	Benthamina))	(Ileostylus	Muellerina))))	((Desmaria	(((Tristerix	Nuytsia)	Gaiadendron)	Struthanthus))	Tripodanthus))	Atkinsonia)	Ligaria)	Peraxilla)	Notanthera)	Decaisnina);
(Macrosolen	(Peraxilla	(Notanthera	((((Gaiadendron	(((Nuytsia	(Cecarria	Loranthus))	(((((Englerina	Tapinanthus)	(Bakerella	Agelanthus))	((Scurrula	((Moquiniella	Dendrophthoe)	Helixanthera))	Taxillus))	(Amyema	Benthamina))	(Ileostylus	Muellerina)))	(Tupeia	Tristerix)))	((Desmaria	Struthanthus)	Tripodanthus))	Atkinsonia)	Ligaria)))	Decaisnina);
(Macrosolen	(Peraxilla	(Notanthera	(((((Cecarria	(Ligaria	Loranthus))	((((Englerina	Tapinanthus)	(Bakerella	Agelanthus))	(((Dendrophthoe	Scurrula)	(Moquiniella	Helixanthera))	Taxillus))	((Amyema	Benthamina)	(Ileostylus	Muellerina))))	(Tupeia	(Gaiadendron	(Nuytsia	Tristerix))))	((Desmaria	Struthanthus)	Tripodanthus))	Atkinsonia)))	Decaisnina);
(Macrosolen	(Peraxilla	(Notanthera	((Desmaria	(((((Cecarria	Loranthus)	((Ileostylus	Muellerina)	(((Scurrula	((Englerina	Tapinanthus)	(((Bakerella	Agelanthus)	(Dendrophthoe	Moquiniella))	Helixanthera)))	Taxillus)	(Amyema	Benthamina))))	(Tupeia	(Tristerix	(Gaiadendron	Nuytsia))))	(Struthanthus	Tripodanthus))	Atkinsonia))	Ligaria)))	Decaisnina);
(Macrosolen	((((((Tripodanthus	(Desmaria	Struthanthus))	(Tupeia	((Gaiadendron	(Nuytsia	Tristerix))	((Loranthus	Cecarria)	((Ileostylus	Muellerina)	((Amyema	Benthamina)	(Taxillus	(((Helixanthera	(Moquiniella	(Dendrophthoe	(Bakerella	Agelanthus))))	(Tapinanthus	Englerina))	Scurrula))))))))	Atkinsonia)	Ligaria)	Notanthera)	Peraxilla)	Decaisnina);
(Macrosolen	((((Tripodanthus	((Ligaria	Desmaria)	Struthanthus))	(((Tristerix	(Notanthera	Nuytsia))	Gaiadendron)	(((Loranthus	Cecarria)	(((((Helixanthera	Moquiniella)	((Bakerella	Agelanthus)	(Tapinanthus	Englerina)))	Dendrophthoe)	(Scurrula	Taxillus))	((Ileostylus	Muellerina)	(Amyema	Benthamina))))	Tupeia)))	Atkinsonia)	Peraxilla)	Decaisnina);
(Macrosolen	(((((Tripodanthus	(Desmaria	Struthanthus))	(((((Tristerix	Nuytsia)	Tupeia)	((Loranthus	Cecarria)	((Ileostylus	Muellerina)	((Dendrophthoe	(Amyema	Benthamina))	(((Tapinanthus	Englerina)	(Moquiniella	(Bakerella	Agelanthus)))	(Helixanthera	(Scurrula	Taxillus)))))))	Gaiadendron)	Atkinsonia))	Ligaria)	Peraxilla)	Notanthera)	Decaisnina);
(Macrosolen	(((((Desmaria	Struthanthus)	Tripodanthus)	Atkinsonia)	(((Tristerix	Nuytsia)	Tupeia)	(((Notanthera	(Loranthus	Cecarria))	Gaiadendron)	((Ileostylus	Muellerina)	(((Amyema	Ligaria)	Benthamina)	(((Tapinanthus	Englerina)	(Bakerella	Agelanthus))	(Taxillus	(((Dendrophthoe	Moquiniella)	Helixanthera)	Scurrula))))))))	Peraxilla)	Decaisnina);
(Macrosolen	((((Struthanthus	(Tripodanthus	Desmaria))	(Atkinsonia	(Tupeia	((Loranthus	Cecarria)	(((Ileostylus	Muellerina)	((Tapinanthus	Englerina)	(Notanthera	(Bakerella	Agelanthus))))	((Taxillus	(((Dendrophthoe	Moquiniella)	Helixanthera)	(Ligaria	Scurrula)))	(Amyema	Benthamina)))))))	((Gaiadendron	Tristerix)	Nuytsia))	Peraxilla)	Decaisnina);
(Macrosolen	(((((Struthanthus	Tripodanthus)	((Atkinsonia	(Ligaria	Desmaria))	Tupeia))	((Loranthus	Cecarria)	(((Amyema	Benthamina)	(Taxillus	(((Dendrophthoe	Moquiniella)	Helixanthera)	Scurrula)))	((Ileostylus	Muellerina)	((Tapinanthus	Englerina)	(Notanthera	(Bakerella	Agelanthus)))))))	(Gaiadendron	(Tristerix	Nuytsia)))	Peraxilla)	Decaisnina);
(Macrosolen	(((((Struthanthus	Tripodanthus)	Tupeia)	((Atkinsonia	Desmaria)	(((Loranthus	Cecarria)	(((Amyema	Benthamina)	((Taxillus	Scurrula)	((Dendrophthoe	(Moquiniella	Helixanthera))	((Tapinanthus	Englerina)	(Bakerella	Agelanthus)))))	(Ileostylus	Muellerina)))	(Ligaria	Notanthera))))	(Gaiadendron	(Tristerix	Nuytsia)))	Peraxilla)	Decaisnina);
(Macrosolen	((((Atkinsonia	(Tripodanthus	(Struthanthus	(Desmaria	Notanthera))))	((Tupeia	(Gaiadendron	(Tristerix	Nuytsia)))	((Loranthus	Cecarria)	(((Taxillus	Scurrula)	((Amyema	Benthamina)	(Dendrophthoe	(Moquiniella	Helixanthera))))	((Ileostylus	Muellerina)	((Tapinanthus	Englerina)	(Bakerella	Agelanthus)))))))	Ligaria)	Peraxilla)	Decaisnina);
(Macrosolen	(((Desmaria	(Ligaria	Atkinsonia))	(((Tupeia	((Tristerix	Nuytsia)	((Loranthus	Cecarria)	((Ileostylus	Muellerina)	((((Tapinanthus	Englerina)	(Bakerella	Agelanthus))	(Taxillus	((Helixanthera	(Dendrophthoe	Moquiniella))	Scurrula)))	(Amyema	Benthamina))))))	(Notanthera	Gaiadendron))	(Tripodanthus	Struthanthus)))	Peraxilla)	Decaisnina);
(Macrosolen	((Atkinsonia	((Gaiadendron	((Loranthus	Cecarria)	((Ileostylus	Muellerina)	((((Tapinanthus	Englerina)	((Dendrophthoe	Moquiniella)	(Bakerella	Agelanthus)))	(Scurrula	(Taxillus	Helixanthera)))	(Amyema	Benthamina)))))	((Tupeia	(((Ligaria	Desmaria)	(Struthanthus	Nuytsia))	(Tristerix	Notanthera)))	Tripodanthus)))	Peraxilla)	Decaisnina);
((Peraxilla	(((Tripodanthus	(((Notanthera	Tristerix)	Nuytsia)	(Desmaria	Struthanthus)))	(Atkinsonia	Tupeia))	(((Cecarria	Loranthus)	((Ileostylus	Muellerina)	(((Dendrophthoe	(Scurrula	(Helixanthera	Taxillus)))	(Moquiniella	((Bakerella	Agelanthus)	(Tapinanthus	Englerina))))	(Benthamina	Amyema))))	(Gaiadendron	Ligaria))))	Macrosolen	Decaisnina);
((Peraxilla	((Atkinsonia	Ligaria)	((Tripodanthus	(Gaiadendron	(Struthanthus	((Tristerix	(Nuytsia	Notanthera))	Desmaria))))	(Tupeia	((Cecarria	Loranthus)	(Ileostylus	(Muellerina	(((((Moquiniella	(Bakerella	Agelanthus))	Dendrophthoe)	(Taxillus	(Scurrula	Helixanthera)))	(Tapinanthus	Englerina))	(Benthamina	Amyema)))))))))	Macrosolen	Decaisnina);
((Peraxilla	(((((Tripodanthus	(Atkinsonia	Ligaria))	(Desmaria	Struthanthus))	(Tupeia	((Cecarria	Loranthus)	((((Scurrula	((Dendrophthoe	Helixanthera)	Taxillus))	((Tapinanthus	Englerina)	(Moquiniella	(Bakerella	Agelanthus))))	(Benthamina	Amyema))	(Ileostylus	Muellerina)))))	(Gaiadendron	(Tristerix	Nuytsia)))	Notanthera))	Macrosolen	Decaisnina);
((Peraxilla	((Notanthera	((((Tripodanthus	((Gaiadendron	(Tristerix	Nuytsia))	Tupeia))	Struthanthus)	Desmaria)	(Atkinsonia	((Cecarria	Loranthus)	((((Tapinanthus	Englerina)	((Helixanthera	(Dendrophthoe	(Moquiniella	(Bakerella	Agelanthus))))	(Scurrula	Taxillus)))	(Benthamina	Amyema))	(Ileostylus	Muellerina))))))	Ligaria))	Macrosolen	Decaisnina);
((Peraxilla	(((Struthanthus	(Desmaria	(Tripodanthus	(((Notanthera	Tristerix)	Nuytsia)	Tupeia))))	(Ligaria	(Gaiadendron	((Cecarria	Loranthus)	((((Scurrula	Taxillus)	((Tapinanthus	Englerina)	(Helixanthera	(Dendrophthoe	(Moquiniella	(Bakerella	Agelanthus))))))	(Benthamina	Amyema))	(Ileostylus	Muellerina))))))	Atkinsonia))	Macrosolen	Decaisnina);
(((Peraxilla	(Desmaria	(((Ligaria	Atkinsonia)	((Cecarria	Loranthus)	((((Tapinanthus	Englerina)	((Dendrophthoe	(Moquiniella	(Bakerella	Agelanthus)))	(Taxillus	(Helixanthera	Scurrula))))	(((Gaiadendron	(Nuytsia	Tristerix))	Benthamina)	Amyema))	(Ileostylus	Muellerina))))	(Tupeia	(Struthanthus	Tripodanthus)))))	Notanthera)	Macrosolen	Decaisnina);
((Peraxilla	(Desmaria	((Atkinsonia	((((Ligaria	Loranthus)	Notanthera)	Cecarria)	((((Taxillus	Scurrula)	((Tapinanthus	Englerina)	(Helixanthera	(((Bakerella	Agelanthus)	Moquiniella)	Dendrophthoe))))	(Benthamina	Amyema))	(Ileostylus	Muellerina))))	((Struthanthus	Tripodanthus)	((Gaiadendron	(Nuytsia	Tristerix))	Tupeia)))))	Macrosolen	Decaisnina);
((Peraxilla	(((Struthanthus	Tripodanthus)	(((Notanthera	Tristerix)	(Gaiadendron	Nuytsia))	Tupeia))	(Desmaria	(Atkinsonia	(((Cecarria	Loranthus)	(((((Tapinanthus	Englerina)	(Bakerella	Agelanthus))	((Helixanthera	(Moquiniella	Dendrophthoe))	(Taxillus	Scurrula)))	(Ileostylus	Muellerina))	(Benthamina	Amyema)))	Ligaria)))))	Macrosolen	Decaisnina);
((Peraxilla	(((Nuytsia	Tristerix)	Gaiadendron)	((Tupeia	((Desmaria	(Notanthera	Struthanthus))	Tripodanthus))	(Atkinsonia	(((Cecarria	Loranthus)	((Ileostylus	Muellerina)	((Dendrophthoe	(Benthamina	Amyema))	((((Tapinanthus	Englerina)	(Helixanthera	((Bakerella	Agelanthus)	Moquiniella)))	Taxillus)	Scurrula))))	Ligaria)))))	Macrosolen	Decaisnina);
((Peraxilla	(Notanthera	(((Desmaria	Ligaria)	(Atkinsonia	((Cecarria	Loranthus)	(((Tapinanthus	Englerina)	((Scurrula	(Helixanthera	((Dendrophthoe	(Bakerella	Agelanthus))	Moquiniella)))	Taxillus))	((Ileostylus	Muellerina)	(Benthamina	Amyema))))))	(Struthanthus	((Tupeia	((Nuytsia	Tristerix)	Gaiadendron))	Tripodanthus)))))	Macrosolen	Decaisnina);
(((((Atkinsonia	((Desmaria	Struthanthus)	Tripodanthus))	((Tupeia	(((Loranthus	Cecarria)	(((((Helixanthera	(Dendrophthoe	(Moquiniella	(Bakerella	Agelanthus))))	(Tapinanthus	Englerina))	(Scurrula	Taxillus))	(Amyema	Benthamina))	(Muellerina	Ileostylus)))	(Gaiadendron	(Tristerix	Nuytsia))))	Ligaria))	Peraxilla)	Macrosolen)	Notanthera	Decaisnina);
(((((Desmaria	Struthanthus)	Tripodanthus)	(((Tupeia	(((Loranthus	Cecarria)	((Bakerella	Agelanthus)	((Tapinanthus	Englerina)	(((Scurrula	Taxillus)	(Helixanthera	(Dendrophthoe	Moquiniella)))	((Amyema	Benthamina)	(Muellerina	Ileostylus))))))	(Tristerix	Nuytsia)))	(Notanthera	Gaiadendron))	(Atkinsonia	Ligaria)))	Peraxilla)	Macrosolen	Decaisnina);
(((((((Ligaria	Desmaria)	Struthanthus)	Tripodanthus)	(((Gaiadendron	(Tristerix	Nuytsia))	(Tupeia	(Loranthus	(Cecarria	((Muellerina	Ileostylus)	(((Tapinanthus	(Englerina	(Helixanthera	(Moquiniella	(Bakerella	Agelanthus)))))	((Scurrula	Taxillus)	Dendrophthoe))	(Amyema	Benthamina)))))))	Atkinsonia))	Notanthera)	Peraxilla)	Macrosolen	Decaisnina);
((((Gaiadendron	(Tristerix	Nuytsia))	(((((Ligaria	(Muellerina	Ileostylus))	((((Bakerella	(Agelanthus	Moquiniella))	(Tapinanthus	Englerina))	((Scurrula	(Helixanthera	Taxillus))	Dendrophthoe))	(Amyema	Benthamina)))	(Loranthus	Cecarria))	Atkinsonia)	(Tupeia	(((Desmaria	Notanthera)	Struthanthus)	Tripodanthus))))	Peraxilla)	Macrosolen	Decaisnina);
(((((Desmaria	((((Muellerina	Ileostylus)	(((((Bakerella	Agelanthus)	(Moquiniella	Dendrophthoe))	(Tapinanthus	Englerina))	(Scurrula	(Helixanthera	Taxillus)))	(Amyema	Benthamina)))	((Ligaria	Loranthus)	Cecarria))	Atkinsonia))	(((Gaiadendron	(Tristerix	Nuytsia))	(Tripodanthus	Struthanthus))	Tupeia))	Notanthera)	Peraxilla)	Macrosolen	Decaisnina);
(((((Tupeia	((((Loranthus	Cecarria)	((Muellerina	Ileostylus)	((((Taxillus	Scurrula)	((Bakerella	Agelanthus)	(Helixanthera	Moquiniella)))	(Dendrophthoe	(Tapinanthus	Englerina)))	(Amyema	Benthamina))))	Ligaria)	Atkinsonia))	Gaiadendron)	((Desmaria	(Struthanthus	Tripodanthus))	((Notanthera	Tristerix)	Nuytsia)))	Peraxilla)	Macrosolen	Decaisnina);
(((Gaiadendron	((((Tupeia	((Loranthus	Cecarria)	((Muellerina	Ileostylus)	(((((Helixanthera	(Dendrophthoe	Moquiniella))	Taxillus)	Scurrula)	((Bakerella	Agelanthus)	(Tapinanthus	Englerina)))	(Amyema	Benthamina)))))	((Notanthera	Tristerix)	Nuytsia))	(Ligaria	Atkinsonia))	(Tripodanthus	(Desmaria	Struthanthus))))	Peraxilla)	Macrosolen	Decaisnina);
((Peraxilla	(((Desmaria	((((Nuytsia	Tristerix)	Gaiadendron)	((Loranthus	Cecarria)	((Muellerina	Ileostylus)	((((Dendrophthoe	(Moquiniella	Helixanthera))	(Taxillus	Scurrula))	((Bakerella	Agelanthus)	(Tapinanthus	Englerina)))	(Amyema	Benthamina)))))	(Tupeia	Notanthera)))	(Atkinsonia	(Struthanthus	Tripodanthus)))	Ligaria))	Macrosolen	Decaisnina);
((Peraxilla	(((((Atkinsonia	((Loranthus	Cecarria)	((Muellerina	Ileostylus)	((((Helixanthera	((Bakerella	Agelanthus)	(Dendrophthoe	Moquiniella)))	(Taxillus	Scurrula))	(Tapinanthus	Englerina))	(Amyema	Benthamina)))))	((Nuytsia	Tristerix)	Gaiadendron))	Tupeia)	(Struthanthus	(Desmaria	Tripodanthus)))	(Ligaria	Notanthera)))	Macrosolen	Decaisnina);
((Peraxilla	((Ligaria	((Tripodanthus	(Struthanthus	Desmaria))	((((((Loranthus	Cecarria)	((((Helixanthera	(Taxillus	Scurrula))	(Dendrophthoe	(Moquiniella	(Bakerella	Agelanthus))))	(Tapinanthus	Englerina))	(Amyema	Benthamina)))	Tupeia)	(Muellerina	Ileostylus))	((Nuytsia	Tristerix)	Gaiadendron))	Atkinsonia)))	Notanthera))	Macrosolen	Decaisnina);
((Peraxilla	(((Atkinsonia	Desmaria)	(((Tristerix	Nuytsia)	Struthanthus)	(Tupeia	Tripodanthus)))	(((((((Englerina	Tapinanthus)	(Bakerella	Agelanthus))	((Taxillus	Scurrula)	((Moquiniella	Dendrophthoe)	Helixanthera)))	(Amyema	Benthamina))	(Loranthus	(Ileostylus	Muellerina)))	Gaiadendron)	(Cecarria	(Ligaria	Notanthera)))))	Macrosolen	Decaisnina);
((Peraxilla	((Tupeia	(Tripodanthus	(Struthanthus	((Notanthera	(Tristerix	Nuytsia))	Desmaria))))	(Atkinsonia	(Gaiadendron	(Ligaria	(((Taxillus	(Scurrula	(((Dendrophthoe	(Moquiniella	(Bakerella	Agelanthus)))	Helixanthera)	(Englerina	Tapinanthus))))	((Amyema	Benthamina)	(Ileostylus	Muellerina)))	(Loranthus	Cecarria)))))))	Macrosolen	Decaisnina);
((Peraxilla	(((((Tristerix	(Gaiadendron	Nuytsia))	(Tupeia	((Ileostylus	Muellerina)	((Taxillus	(Scurrula	((Bakerella	(Agelanthus	(Englerina	Tapinanthus)))	(Moquiniella	Helixanthera))))	(Dendrophthoe	(Amyema	Benthamina))))))	(Loranthus	Cecarria))	(((Tripodanthus	Struthanthus)	(Ligaria	Desmaria))	Atkinsonia))	Notanthera))	Macrosolen	Decaisnina);
((Peraxilla	((((Loranthus	Cecarria)	(Ligaria	((Taxillus	(Scurrula	((((Agelanthus	Bakerella)	(Dendrophthoe	Moquiniella))	(Englerina	Tapinanthus))	Helixanthera)))	(Amyema	Benthamina))))	((((Notanthera	Tristerix)	(Gaiadendron	Nuytsia))	Tupeia)	(Ileostylus	Muellerina)))	((Struthanthus	(Desmaria	Tripodanthus))	Atkinsonia)))	Macrosolen	Decaisnina);
((Peraxilla	((((((Ileostylus	Muellerina)	((((Agelanthus	Bakerella)	(Englerina	Tapinanthus))	((Dendrophthoe	Moquiniella)	(Helixanthera	(Taxillus	Scurrula))))	(Amyema	Benthamina)))	((Ligaria	Loranthus)	Cecarria))	Tupeia)	(((Tripodanthus	Struthanthus)	(Desmaria	Atkinsonia))	Notanthera))	((Tristerix	Nuytsia)	Gaiadendron)))	Macrosolen	Decaisnina);
((Peraxilla	(Gaiadendron	((Tupeia	((((Struthanthus	(Desmaria	Notanthera))	Tripodanthus)	(Ligaria	Atkinsonia))	(((Ileostylus	Muellerina)	(((((Helixanthera	(Dendrophthoe	Moquiniella))	Scurrula)	Taxillus)	((Agelanthus	Bakerella)	(Englerina	Tapinanthus)))	(Amyema	Benthamina)))	(Loranthus	Cecarria))))	(Tristerix	Nuytsia))))	Macrosolen	Decaisnina);
((Peraxilla	(Ligaria	(Notanthera	((Desmaria	(Tripodanthus	Struthanthus))	((((((Tristerix	Nuytsia)	Gaiadendron)	Tupeia)	((Ileostylus	Muellerina)	((((Scurrula	((Helixanthera	(Dendrophthoe	Moquiniella))	(Englerina	Tapinanthus)))	Taxillus)	(Agelanthus	Bakerella))	(Amyema	Benthamina))))	(Loranthus	Cecarria))	Atkinsonia)))))	Macrosolen	Decaisnina);
((Notanthera	(((Tripodanthus	(((Desmaria	Struthanthus)	Atkinsonia)	Ligaria))	((((((Agelanthus	Bakerella)	(Englerina	Tapinanthus))	(Dendrophthoe	(Taxillus	(Scurrula	(Helixanthera	Moquiniella)))))	((Amyema	Benthamina)	(Ileostylus	Muellerina)))	(Loranthus	Cecarria))	(Tupeia	((Tristerix	Nuytsia)	Gaiadendron))))	Peraxilla))	Macrosolen	Decaisnina);
((Notanthera	(((Ligaria	Atkinsonia)	((((((Ileostylus	Muellerina)	((((Moquiniella	(Agelanthus	Bakerella))	(Englerina	Tapinanthus))	((Taxillus	Scurrula)	Helixanthera))	(Dendrophthoe	(Amyema	Benthamina))))	(Loranthus	Cecarria))	Tupeia)	Gaiadendron)	(Tripodanthus	(Desmaria	(Struthanthus	(Tristerix	Nuytsia))))))	Peraxilla))	Macrosolen	Decaisnina);
((Peraxilla	(((((((((Agelanthus	Bakerella)	(Englerina	Tapinanthus))	((Scurrula	((Moquiniella	Helixanthera)	Taxillus))	Dendrophthoe))	((Amyema	Benthamina)	(Ileostylus	Muellerina)))	(Loranthus	Cecarria))	Tupeia)	Gaiadendron)	((Tripodanthus	(Desmaria	(Struthanthus	(Tristerix	(Nuytsia	Notanthera)))))	Atkinsonia))	Ligaria))	Macrosolen	Decaisnina);
((Peraxilla	((Tripodanthus	(Struthanthus	(Notanthera	Desmaria)))	((Ligaria	Atkinsonia)	(Tupeia	((Gaiadendron	(Tristerix	Nuytsia))	((Cecarria	Loranthus)	((Amyema	Benthamina)	((Ileostylus	Muellerina)	(((Scurrula	Taxillus)	((Moquiniella	(Agelanthus	Bakerella))	(Dendrophthoe	Helixanthera)))	(Englerina	Tapinanthus))))))))))	Macrosolen	Decaisnina);
((Peraxilla	(((((Tripodanthus	(Struthanthus	Desmaria))	(Atkinsonia	(Tupeia	((Cecarria	Loranthus)	((Ileostylus	Muellerina)	(((Scurrula	Taxillus)	((((Agelanthus	Bakerella)	(Moquiniella	Dendrophthoe))	Helixanthera)	(Englerina	Tapinanthus)))	(Amyema	Benthamina)))))))	Ligaria)	Notanthera)	(Gaiadendron	(Tristerix	Nuytsia))))	Macrosolen	Decaisnina);
(((Peraxilla	(Ligaria	((Atkinsonia	Desmaria)	((Tripodanthus	Struthanthus)	((Gaiadendron	(Tristerix	Nuytsia))	(((Cecarria	Loranthus)	(((((Helixanthera	Scurrula)	Taxillus)	(((Agelanthus	Bakerella)	(Moquiniella	Dendrophthoe))	(Englerina	Tapinanthus)))	(Amyema	Benthamina))	(Ileostylus	Muellerina)))	Tupeia))))))	Notanthera)	Macrosolen	Decaisnina);
((Peraxilla	((((Cecarria	Loranthus)	((((Scurrula	Taxillus)	(((Moquiniella	Helixanthera)	(Bakerella	((Englerina	Tapinanthus)	Agelanthus)))	Dendrophthoe))	(Amyema	Benthamina))	(Ileostylus	Muellerina)))	((Atkinsonia	((Ligaria	Desmaria)	Tupeia))	((Tripodanthus	Struthanthus)	(Gaiadendron	(Tristerix	Nuytsia)))))	Notanthera))	Macrosolen	Decaisnina);
(((Peraxilla	((Atkinsonia	((Cecarria	(Ligaria	Loranthus))	((((Scurrula	Taxillus)	((((Agelanthus	(Moquiniella	Bakerella))	(Englerina	Tapinanthus))	Helixanthera)	Dendrophthoe))	(Amyema	Benthamina))	(Ileostylus	Muellerina))))	((Tupeia	(Tripodanthus	(Desmaria	((Tristerix	Nuytsia)	Struthanthus))))	Gaiadendron)))	Macrosolen)	Notanthera	Decaisnina);
((Peraxilla	((Atkinsonia	(((Cecarria	Loranthus)	(((((((Agelanthus	Bakerella)	Moquiniella)	Helixanthera)	(Taxillus	Scurrula))	(Englerina	Tapinanthus))	(Dendrophthoe	(Amyema	Benthamina)))	(Ileostylus	Muellerina)))	Ligaria))	(((Tripodanthus	(Desmaria	((Notanthera	(Tristerix	Nuytsia))	Struthanthus)))	Gaiadendron)	Tupeia)))	Macrosolen	Decaisnina);
((Peraxilla	(((Atkinsonia	(Tupeia	((Cecarria	Loranthus)	((((((Englerina	Tapinanthus)	(Agelanthus	Bakerella))	((Dendrophthoe	Moquiniella)	Helixanthera))	(Taxillus	Scurrula))	(Amyema	Benthamina))	(Ileostylus	Muellerina)))))	(Tripodanthus	(Struthanthus	(Desmaria	(Notanthera	(Tristerix	Nuytsia))))))	(Ligaria	Gaiadendron)))	Macrosolen	Decaisnina);
((Peraxilla	((Ligaria	Atkinsonia)	(Desmaria	((Tripodanthus	Struthanthus)	(Gaiadendron	(Nuytsia	(((Tristerix	Notanthera)	Tupeia)	((Cecarria	Loranthus)	((((Englerina	Tapinanthus)	(Agelanthus	Bakerella))	(((Taxillus	Scurrula)	((Dendrophthoe	Moquiniella)	Helixanthera))	(Muellerina	(Amyema	Benthamina))))	Ileostylus)))))))))	Macrosolen	Decaisnina);
((Peraxilla	(((Atkinsonia	Ligaria)	(Tripodanthus	(Desmaria	Struthanthus)))	(Gaiadendron	((((Nuytsia	Tristerix)	Notanthera)	Tupeia)	((Cecarria	Loranthus)	(((Amyema	Benthamina)	(((Englerina	Tapinanthus)	(Agelanthus	Bakerella))	(Scurrula	(((Dendrophthoe	Moquiniella)	Helixanthera)	Taxillus))))	(Muellerina	Ileostylus)))))))	Macrosolen	Decaisnina);
((Peraxilla	((((Tripodanthus	Struthanthus)	(((Gaiadendron	(Nuytsia	Tristerix))	Tupeia)	((Cecarria	Loranthus)	(((Amyema	Benthamina)	(Taxillus	(Scurrula	((((Agelanthus	Bakerella)	(Dendrophthoe	Moquiniella))	Helixanthera)	(Englerina	Tapinanthus)))))	(Muellerina	Ileostylus)))))	((Ligaria	Desmaria)	Atkinsonia))	Notanthera))	Macrosolen	Decaisnina);
(Macrosolen	(Notanthera	(Peraxilla	(((Struthanthus	(Tripodanthus	((Desmaria	Tupeia)	Ligaria)))	(Atkinsonia	((((Benthamina	Amyema)	(((Scurrula	Taxillus)	((Moquiniella	(Agelanthus	Bakerella))	Helixanthera))	((Tapinanthus	Englerina)	Dendrophthoe)))	(Ileostylus	Muellerina))	(Cecarria	Loranthus))))	((Nuytsia	Tristerix)	Gaiadendron))))	Decaisnina);
(Macrosolen	(Peraxilla	(Notanthera	((Desmaria	(Atkinsonia	((((Benthamina	Amyema)	(((Scurrula	Taxillus)	((Dendrophthoe	(Moquiniella	(Agelanthus	Bakerella)))	Helixanthera))	(Tapinanthus	Englerina)))	(Ileostylus	Muellerina))	(Cecarria	(Ligaria	Loranthus)))))	(((((Nuytsia	Tristerix)	Gaiadendron)	Struthanthus)	Tripodanthus)	Tupeia))))	Decaisnina);
(Macrosolen	(Peraxilla	((Tupeia	((Struthanthus	((Desmaria	(Nuytsia	Tristerix))	Notanthera))	Tripodanthus))	(Gaiadendron	(Atkinsonia	(((((Tapinanthus	Englerina)	((Ileostylus	Muellerina)	(Taxillus	(((Dendrophthoe	(Moquiniella	(Agelanthus	Bakerella)))	Helixanthera)	Scurrula))))	(Benthamina	Amyema))	(Cecarria	Loranthus))	Ligaria)))))	Decaisnina);
(Macrosolen	(Peraxilla	(Atkinsonia	(((Tripodanthus	(Struthanthus	((Ligaria	Desmaria)	(Tristerix	(Nuytsia	Notanthera)))))	Tupeia)	(Gaiadendron	(((Ileostylus	Muellerina)	((((Scurrula	(((Agelanthus	Bakerella)	(Dendrophthoe	Moquiniella))	Helixanthera))	Taxillus)	(Tapinanthus	Englerina))	(Benthamina	Amyema)))	(Cecarria	Loranthus))))))	Decaisnina);
(Macrosolen	(Peraxilla	((Gaiadendron	(Tristerix	Nuytsia))	((Notanthera	((Tripodanthus	Struthanthus)	(Tupeia	(Ligaria	Desmaria))))	(Atkinsonia	(((((Tapinanthus	Englerina)	(Ileostylus	Muellerina))	((Taxillus	Scurrula)	(Dendrophthoe	(Benthamina	Amyema))))	(((Agelanthus	Bakerella)	Moquiniella)	Helixanthera))	(Cecarria	Loranthus))))))	Decaisnina);
(Macrosolen	(Peraxilla	((Tripodanthus	(Desmaria	Struthanthus))	(Atkinsonia	((((Ligaria	Gaiadendron)	((Ileostylus	(Muellerina	((((Tapinanthus	Englerina)	(Agelanthus	Bakerella))	((Dendrophthoe	(Moquiniella	Helixanthera))	(Taxillus	Scurrula)))	(Benthamina	Amyema))))	(Cecarria	Loranthus)))	Tupeia)	((Notanthera	Tristerix)	Nuytsia)))))	Decaisnina);
(Macrosolen	(Peraxilla	(((Atkinsonia	(((((Tapinanthus	Englerina)	((Scurrula	(Helixanthera	Taxillus))	(Dendrophthoe	((Agelanthus	Bakerella)	Moquiniella))))	(Benthamina	Amyema))	(Ileostylus	Muellerina))	(Cecarria	(Ligaria	Loranthus))))	((Tripodanthus	((((Notanthera	Tristerix)	Nuytsia)	Desmaria)	Struthanthus))	Tupeia))	Gaiadendron))	Decaisnina);
(Macrosolen	(Peraxilla	(((Atkinsonia	(((((((Scurrula	Taxillus)	((Bakerella	(Moquiniella	Agelanthus))	(Dendrophthoe	Helixanthera)))	(Tapinanthus	Englerina))	(Benthamina	Amyema))	(Ileostylus	Muellerina))	(Cecarria	Loranthus))	Ligaria))	((Tripodanthus	(Desmaria	(Struthanthus	(Notanthera	Tristerix))))	Tupeia))	(Nuytsia	Gaiadendron)))	Decaisnina);
(Macrosolen	(Peraxilla	(((Nuytsia	Tristerix)	(Tupeia	(((((Taxillus	(((Helixanthera	((Bakerella	Agelanthus)	(Moquiniella	Dendrophthoe)))	(Tapinanthus	Englerina))	Scurrula))	(Benthamina	Amyema))	(Ileostylus	Muellerina))	(Cecarria	Loranthus))	(Ligaria	(Atkinsonia	(Tripodanthus	(Desmaria	(Struthanthus	Notanthera))))))))	Gaiadendron))	Decaisnina);
(Macrosolen	(Peraxilla	(((((((((Helixanthera	((Tapinanthus	Englerina)	((Bakerella	Agelanthus)	Moquiniella)))	Dendrophthoe)	(Taxillus	Scurrula))	(Benthamina	Amyema))	(Ileostylus	Muellerina))	Cecarria)	((Notanthera	Tupeia)	Loranthus))	(Gaiadendron	(Nuytsia	Tristerix)))	((Atkinsonia	Ligaria)	((Desmaria	Struthanthus)	Tripodanthus))))	Decaisnina);
(Macrosolen	(((((Loranthus	Cecarria)	((((Taxillus	Scurrula)	((Tapinanthus	Englerina)	(Helixanthera	(Moquiniella	(Agelanthus	Bakerella)))))	(Dendrophthoe	(Benthamina	Amyema)))	(Muellerina	Ileostylus)))	((Atkinsonia	(((Desmaria	Tupeia)	Tripodanthus)	(Struthanthus	(Gaiadendron	(Tristerix	Nuytsia)))))	Ligaria))	Notanthera)	Peraxilla)	Decaisnina);
(Macrosolen	(((((Tupeia	(Gaiadendron	(((((((Helixanthera	Taxillus)	Scurrula)	Dendrophthoe)	((Tapinanthus	Englerina)	(Moquiniella	(Agelanthus	Bakerella))))	(Benthamina	Amyema))	(Muellerina	Ileostylus))	(Loranthus	Cecarria))))	(Tripodanthus	(((Notanthera	(Tristerix	Nuytsia))	Struthanthus)	Desmaria)))	Atkinsonia)	Ligaria)	Peraxilla)	Decaisnina);
(Macrosolen	((((Tripodanthus	(Struthanthus	Desmaria))	(Atkinsonia	((((Notanthera	Tristerix)	Nuytsia)	Gaiadendron)	(Tupeia	((Loranthus	Cecarria)	((((((Helixanthera	Dendrophthoe)	Scurrula)	Taxillus)	((Tapinanthus	Englerina)	(Moquiniella	(Agelanthus	Bakerella))))	(Benthamina	Amyema))	(Muellerina	Ileostylus)))))))	Ligaria)	Peraxilla)	Decaisnina);
(Macrosolen	(((Tupeia	(Atkinsonia	(((Ligaria	Loranthus)	Cecarria)	((((((Tapinanthus	Englerina)	(Helixanthera	(Moquiniella	(Agelanthus	Bakerella))))	(Scurrula	Taxillus))	Dendrophthoe)	(Benthamina	Amyema))	(Muellerina	Ileostylus)))))	(Gaiadendron	(((Desmaria	(Struthanthus	(Notanthera	Tristerix)))	Nuytsia)	Tripodanthus)))	Peraxilla)	Decaisnina);
(Macrosolen	(((Atkinsonia	(((Desmaria	(Struthanthus	Notanthera))	Tripodanthus)	Ligaria))	(((((Cecarria	Loranthus)	Nuytsia)	(((((Benthamina	Amyema)	Dendrophthoe)	(((Moquiniella	Agelanthus)	Bakerella)	(Tapinanthus	Englerina)))	((Helixanthera	Scurrula)	Taxillus))	(Muellerina	Ileostylus)))	(Tristerix	Tupeia))	Gaiadendron))	Peraxilla)	Decaisnina);
(Macrosolen	(((Desmaria	((Tripodanthus	Struthanthus)	Notanthera))	((Ligaria	Atkinsonia)	(((Cecarria	Nuytsia)	((((Benthamina	Amyema)	((Dendrophthoe	(Tapinanthus	Englerina))	(((Agelanthus	Bakerella)	Moquiniella)	((Helixanthera	Scurrula)	Taxillus))))	(Muellerina	Ileostylus))	(Loranthus	(Tristerix	Tupeia))))	Gaiadendron)))	Peraxilla)	Decaisnina);
(Macrosolen	(((((Atkinsonia	Desmaria)	Ligaria)	(Tripodanthus	Struthanthus))	(((Notanthera	Tristerix)	Gaiadendron)	(((((Benthamina	Amyema)	((Scurrula	(Taxillus	Helixanthera))	((Tapinanthus	Englerina)	(Dendrophthoe	((Agelanthus	Bakerella)	Moquiniella)))))	(Muellerina	Ileostylus))	(Nuytsia	(Cecarria	Loranthus)))	Tupeia)))	Peraxilla)	Decaisnina);
(Macrosolen	((((Atkinsonia	(Ligaria	((((Agelanthus	Bakerella)	((((Tapinanthus	Englerina)	Scurrula)	((Dendrophthoe	Moquiniella)	Helixanthera))	Taxillus))	((Muellerina	Ileostylus)	(Benthamina	Amyema)))	(Cecarria	Loranthus))))	(((Tripodanthus	Desmaria)	((Notanthera	Tristerix)	Tupeia))	Struthanthus))	(Nuytsia	Gaiadendron))	Peraxilla)	Decaisnina);
(Macrosolen	((Ligaria	(((Tupeia	(((Muellerina	((Benthamina	Amyema)	(((Tapinanthus	Englerina)	(Agelanthus	Bakerella))	((Scurrula	((Dendrophthoe	Moquiniella)	Helixanthera))	Taxillus))))	Ileostylus)	(Cecarria	Loranthus)))	((Tripodanthus	(Desmaria	(Struthanthus	Notanthera)))	Atkinsonia))	((Nuytsia	Tristerix)	Gaiadendron)))	Peraxilla)	Decaisnina);
(Macrosolen	((((Tripodanthus	(((Tristerix	Notanthera)	((Struthanthus	Nuytsia)	Desmaria))	Tupeia))	Gaiadendron)	(((((Benthamina	Amyema)	(((Tapinanthus	Englerina)	(Agelanthus	Bakerella))	(Dendrophthoe	(((Ligaria	Scurrula)	(Helixanthera	Taxillus))	Moquiniella))))	(Ileostylus	Muellerina))	(Cecarria	Loranthus))	Atkinsonia))	Peraxilla)	Decaisnina);
(Macrosolen	(Peraxilla	((((Atkinsonia	((Loranthus	Cecarria)	(((Muellerina	Ileostylus)	((Amyema	Benthamina)	(((Dendrophthoe	Helixanthera)	Scurrula)	Taxillus)))	((Tapinanthus	Englerina)	((Moquiniella	Agelanthus)	Bakerella)))))	((Gaiadendron	(Tristerix	Nuytsia))	(Tupeia	((Desmaria	Tripodanthus)	Struthanthus))))	Ligaria)	Notanthera))	Decaisnina);
(Macrosolen	(Peraxilla	((((((Loranthus	Cecarria)	((Muellerina	Ileostylus)	((Amyema	Benthamina)	((((Tapinanthus	Englerina)	(((Agelanthus	Bakerella)	(Moquiniella	Dendrophthoe))	Helixanthera))	Scurrula)	Taxillus))))	(Tupeia	(Notanthera	Tristerix)))	(Atkinsonia	(Ligaria	(Tripodanthus	(Struthanthus	Desmaria)))))	Nuytsia)	Gaiadendron))	Decaisnina);
(Macrosolen	(Peraxilla	(Ligaria	(((Tripodanthus	((Gaiadendron	(Nuytsia	Tristerix))	(Tupeia	(Notanthera	((Loranthus	Cecarria)	((Muellerina	Ileostylus)	((Amyema	Benthamina)	(((Tapinanthus	Englerina)	((Agelanthus	Bakerella)	((Moquiniella	Dendrophthoe)	Helixanthera)))	(Scurrula	Taxillus)))))))))	(Struthanthus	Desmaria))	Atkinsonia)))	Decaisnina);
(Macrosolen	(Peraxilla	((Ligaria	((Tripodanthus	Struthanthus)	((((Loranthus	Cecarria)	((Muellerina	Ileostylus)	((Amyema	Benthamina)	(((Tapinanthus	Englerina)	(Helixanthera	((Agelanthus	Bakerella)	(Dendrophthoe	Moquiniella))))	(Scurrula	Taxillus)))))	((Tristerix	(Gaiadendron	Nuytsia))	(Desmaria	Tupeia)))	Atkinsonia)))	Notanthera))	Decaisnina);
(Macrosolen	(Peraxilla	(((((Tripodanthus	Struthanthus)	(((Loranthus	Cecarria)	((Muellerina	Ileostylus)	((Amyema	Benthamina)	(Dendrophthoe	((Scurrula	Taxillus)	((Tapinanthus	Englerina)	(Helixanthera	((Agelanthus	Bakerella)	Moquiniella))))))))	((Gaiadendron	(Nuytsia	(Notanthera	Tristerix)))	Tupeia)))	Desmaria)	Atkinsonia)	Ligaria))	Decaisnina);
(Macrosolen	(Peraxilla	(((Atkinsonia	(Struthanthus	(Desmaria	Tripodanthus)))	((Nuytsia	Tristerix)	(Tupeia	((Notanthera	Gaiadendron)	((Loranthus	Cecarria)	((Muellerina	Ileostylus)	((Amyema	Benthamina)	(((Scurrula	(((Moquiniella	Dendrophthoe)	Helixanthera)	(Tapinanthus	Englerina)))	(Agelanthus	Bakerella))	Taxillus))))))))	Ligaria))	Decaisnina);
(Macrosolen	(Peraxilla	((Gaiadendron	(Nuytsia	Tristerix))	((Tupeia	((Ligaria	(((Muellerina	Ileostylus)	((Amyema	Benthamina)	((Scurrula	((((Agelanthus	Bakerella)	(Moquiniella	Dendrophthoe))	Helixanthera)	(Tapinanthus	Englerina)))	Taxillus)))	(Loranthus	Cecarria)))	Atkinsonia))	(Tripodanthus	(Struthanthus	(Notanthera	Desmaria))))))	Decaisnina);
(Macrosolen	(Peraxilla	((Gaiadendron	(Nuytsia	Tristerix))	(((Ligaria	(((Muellerina	Ileostylus)	((Amyema	Benthamina)	(((Scurrula	((((Moquiniella	Agelanthus)	Bakerella)	Dendrophthoe)	Helixanthera))	Taxillus)	(Tapinanthus	Englerina))))	(Loranthus	Cecarria)))	Atkinsonia)	((Tripodanthus	((Desmaria	Notanthera)	Struthanthus))	Tupeia))))	Decaisnina);
(Macrosolen	(Peraxilla	(((((Cecarria	((Gaiadendron	(Nuytsia	Tristerix))	(Tupeia	Loranthus)))	((((Dendrophthoe	(Moquiniella	(Agelanthus	Bakerella)))	(Helixanthera	Taxillus))	(Scurrula	(Tapinanthus	Englerina)))	((Muellerina	Ileostylus)	(Amyema	Benthamina))))	Atkinsonia)	(Tripodanthus	((Desmaria	Notanthera)	Struthanthus)))	Ligaria))	Decaisnina);
(Macrosolen	(Peraxilla	(((((Tripodanthus	Struthanthus)	(((Gaiadendron	(Nuytsia	(Notanthera	Tristerix)))	((Cecarria	Loranthus)	((Muellerina	Ileostylus)	((Amyema	Benthamina)	((Scurrula	((Bakerella	(Tapinanthus	Englerina))	(Helixanthera	((Moquiniella	Agelanthus)	Dendrophthoe))))	Taxillus)))))	Tupeia))	Atkinsonia)	Desmaria)	Ligaria))	Decaisnina);
(Macrosolen	(((((Tripodanthus	((Struthanthus	(Tristerix	Nuytsia))	Desmaria))	Tupeia)	(((Gaiadendron	Ligaria)	(((Ileostylus	Muellerina)	((((Taxillus	Scurrula)	(Helixanthera	(Moquiniella	Dendrophthoe)))	((Agelanthus	Bakerella)	(Englerina	Tapinanthus)))	(Amyema	Benthamina)))	(Loranthus	Cecarria)))	Atkinsonia))	Peraxilla)	Notanthera)	Decaisnina);
(Macrosolen	((((Atkinsonia	(Tripodanthus	(Desmaria	Struthanthus)))	(((Tristerix	Nuytsia)	Tupeia)	((Ligaria	(((Ileostylus	Muellerina)	((((Scurrula	(Dendrophthoe	((Agelanthus	Bakerella)	(Helixanthera	Moquiniella))))	(Englerina	Tapinanthus))	Taxillus)	(Amyema	Benthamina)))	(Loranthus	Cecarria)))	Gaiadendron)))	Notanthera)	Peraxilla)	Decaisnina);
(Macrosolen	((((Atkinsonia	(Tripodanthus	(Desmaria	Struthanthus)))	((((Notanthera	Tristerix)	Nuytsia)	Tupeia)	((((Ileostylus	Muellerina)	(((Helixanthera	((Englerina	Tapinanthus)	(Moquiniella	(Bakerella	Agelanthus))))	((Scurrula	Dendrophthoe)	Taxillus))	(Amyema	Benthamina)))	(Loranthus	Cecarria))	Gaiadendron)))	Ligaria)	Peraxilla)	Decaisnina);
(Macrosolen	((Gaiadendron	(Tristerix	((Tupeia	(Tripodanthus	(((Nuytsia	Notanthera)	Desmaria)	Struthanthus)))	(Ligaria	(Atkinsonia	(((Ileostylus	Muellerina)	((((Englerina	Tapinanthus)	((Dendrophthoe	(Helixanthera	Moquiniella))	(Bakerella	Agelanthus)))	(Scurrula	Taxillus))	(Amyema	Benthamina)))	(Loranthus	Cecarria)))))))	Peraxilla)	Decaisnina);
(Macrosolen	((((((Tripodanthus	Struthanthus)	Gaiadendron)	((Nuytsia	(Tristerix	Notanthera))	(Tupeia	(((Ileostylus	Muellerina)	(((((Bakerella	Agelanthus)	Moquiniella)	(Englerina	Tapinanthus))	(Dendrophthoe	((Helixanthera	Scurrula)	Taxillus)))	(Amyema	Benthamina)))	(Loranthus	Cecarria)))))	Atkinsonia)	(Desmaria	Ligaria))	Peraxilla)	Decaisnina);
(Macrosolen	((((Tripodanthus	((Ligaria	Desmaria)	Struthanthus))	(((Tupeia	(((Ileostylus	Muellerina)	(((Englerina	Tapinanthus)	(((((Bakerella	(Agelanthus	Moquiniella))	Dendrophthoe)	Helixanthera)	Scurrula)	Taxillus))	(Amyema	Benthamina)))	(Loranthus	Cecarria)))	(Gaiadendron	(Nuytsia	Tristerix)))	Atkinsonia))	Notanthera)	Peraxilla)	Decaisnina);
(Macrosolen	(((((((Tripodanthus	Struthanthus)	(((Gaiadendron	(Nuytsia	Tristerix))	(((Ileostylus	Muellerina)	((((Bakerella	Agelanthus)	(Englerina	Tapinanthus))	((Dendrophthoe	(Moquiniella	Helixanthera))	(Scurrula	Taxillus)))	(Amyema	Benthamina)))	(Loranthus	Cecarria)))	Tupeia))	Atkinsonia)	Desmaria)	Ligaria)	Notanthera)	Peraxilla)	Decaisnina);
(Macrosolen	((((Tripodanthus	(Struthanthus	(Desmaria	Notanthera)))	(((Tupeia	((((Scurrula	(Dendrophthoe	((Moquiniella	Helixanthera)	((Bakerella	Agelanthus)	(Englerina	Tapinanthus)))))	Taxillus)	((Amyema	Benthamina)	(Ileostylus	Muellerina)))	(Loranthus	Cecarria)))	Atkinsonia)	Ligaria))	(Gaiadendron	(Nuytsia	Tristerix)))	Peraxilla)	Decaisnina);
(Macrosolen	(((((((Desmaria	(Tripodanthus	Struthanthus))	((((Ileostylus	Muellerina)	((((Bakerella	Agelanthus)	(Englerina	Tapinanthus))	((Scurrula	Taxillus)	((Dendrophthoe	Moquiniella)	Helixanthera)))	(Amyema	Benthamina)))	((Ligaria	Loranthus)	Cecarria))	Atkinsonia))	Tupeia)	(Tristerix	Notanthera))	Gaiadendron)	Nuytsia)	Peraxilla)	Decaisnina);
(Macrosolen	((((((Ileostylus	Muellerina)	(((Bakerella	(Agelanthus	(Englerina	Tapinanthus)))	((Scurrula	Taxillus)	((Dendrophthoe	Moquiniella)	Helixanthera)))	(Amyema	Benthamina)))	(Loranthus	Cecarria))	(Tupeia	(((Ligaria	Atkinsonia)	Desmaria)	(Tripodanthus	Struthanthus))))	((Tristerix	Notanthera)	(Gaiadendron	Nuytsia)))	Peraxilla)	Decaisnina);
((Peraxilla	(Atkinsonia	(((((((Notanthera	Nuytsia)	Tristerix)	Tupeia)	((Loranthus	Cecarria)	((Ileostylus	Muellerina)	((((Agelanthus	Bakerella)	(Tapinanthus	Englerina))	(Taxillus	((Helixanthera	(Dendrophthoe	Moquiniella))	Scurrula)))	(Benthamina	Amyema)))))	Gaiadendron)	(Tripodanthus	Struthanthus))	(Ligaria	Desmaria))))	Macrosolen	Decaisnina);
((Peraxilla	(Ligaria	((Atkinsonia	(((Gaiadendron	((Notanthera	Tristerix)	Nuytsia))	Tupeia)	((Loranthus	Cecarria)	((Taxillus	(((Tapinanthus	Englerina)	(Helixanthera	(Agelanthus	(Bakerella	Moquiniella))))	(Dendrophthoe	Scurrula)))	((Benthamina	Amyema)	(Ileostylus	Muellerina))))))	(Tripodanthus	(Desmaria	Struthanthus)))))	Macrosolen	Decaisnina);
((Peraxilla	(((((Gaiadendron	(Tristerix	Nuytsia))	Tupeia)	(((Ligaria	Loranthus)	Cecarria)	((Ileostylus	Muellerina)	((((Tapinanthus	Englerina)	((Agelanthus	Bakerella)	(Dendrophthoe	Moquiniella)))	(Scurrula	(Helixanthera	Taxillus)))	(Benthamina	Amyema)))))	(Tripodanthus	(Desmaria	(Notanthera	Struthanthus))))	Atkinsonia))	Macrosolen	Decaisnina);
((Peraxilla	((((((Loranthus	Cecarria)	((((Ileostylus	Muellerina)	((Tapinanthus	Englerina)	(Helixanthera	((Agelanthus	Bakerella)	Moquiniella))))	(Scurrula	Taxillus))	(Dendrophthoe	(Benthamina	Amyema))))	Gaiadendron)	(((Tripodanthus	Struthanthus)	((Ligaria	Atkinsonia)	Desmaria))	(Tristerix	Tupeia)))	Nuytsia)	Notanthera))	Macrosolen	Decaisnina);
((Peraxilla	((Atkinsonia	(((((Loranthus	Cecarria)	((Ileostylus	Muellerina)	((Taxillus	(((Tapinanthus	Englerina)	(Helixanthera	((Agelanthus	Bakerella)	Moquiniella)))	(Scurrula	Dendrophthoe)))	(Benthamina	Amyema))))	(Gaiadendron	(Nuytsia	(Notanthera	Tristerix))))	Tupeia)	(Tripodanthus	(Desmaria	Struthanthus))))	Ligaria))	Macrosolen	Decaisnina);
((Peraxilla	(Gaiadendron	((((Desmaria	Struthanthus)	(Nuytsia	(Notanthera	Tristerix)))	(Tripodanthus	Tupeia))	(Ligaria	(Atkinsonia	((Loranthus	Cecarria)	((Ileostylus	Muellerina)	(((Tapinanthus	Englerina)	((Dendrophthoe	(Helixanthera	((Agelanthus	Bakerella)	Moquiniella)))	(Scurrula	Taxillus)))	(Benthamina	Amyema)))))))))	Macrosolen	Decaisnina);
((Peraxilla	(((((Nuytsia	(Notanthera	Tristerix))	Desmaria)	Struthanthus)	(Tripodanthus	(Gaiadendron	Tupeia)))	((Atkinsonia	((Loranthus	Cecarria)	((Ileostylus	Muellerina)	((((Tapinanthus	Englerina)	(Scurrula	(Helixanthera	Taxillus)))	(Dendrophthoe	((Bakerella	Moquiniella)	Agelanthus)))	(Benthamina	Amyema)))))	Ligaria)))	Macrosolen	Decaisnina);
((Peraxilla	((((Struthanthus	Notanthera)	(Tripodanthus	((Ligaria	Desmaria)	Tupeia)))	(Atkinsonia	((Loranthus	Cecarria)	((Ileostylus	Muellerina)	(((Taxillus	(Scurrula	((Dendrophthoe	((Bakerella	Moquiniella)	Agelanthus))	Helixanthera)))	(Tapinanthus	Englerina))	(Benthamina	Amyema))))))	((Nuytsia	Tristerix)	Gaiadendron)))	Macrosolen	Decaisnina);
((Peraxilla	((((Loranthus	Cecarria)	((Ileostylus	Muellerina)	(((Taxillus	(Scurrula	((Dendrophthoe	(Moquiniella	(Agelanthus	Bakerella)))	Helixanthera)))	(Tapinanthus	Englerina))	(Benthamina	Amyema))))	((((Desmaria	(Struthanthus	Notanthera))	Tripodanthus)	(Ligaria	Atkinsonia))	Tupeia))	((Nuytsia	Tristerix)	Gaiadendron)))	Macrosolen	Decaisnina);
((Peraxilla	((Atkinsonia	((((Loranthus	Cecarria)	(Muellerina	(((((Moquiniella	Helixanthera)	(Taxillus	Scurrula))	Dendrophthoe)	(((Agelanthus	Bakerella)	Tapinanthus)	Englerina))	(Benthamina	Amyema))))	Ileostylus)	Ligaria))	(Tupeia	(((((Desmaria	Struthanthus)	Nuytsia)	(Notanthera	Tristerix))	Gaiadendron)	Tripodanthus))))	Macrosolen	Decaisnina);
((((Desmaria	(Tripodanthus	(Struthanthus	(Tupeia	(Gaiadendron	(Tristerix	Nuytsia))))))	(Atkinsonia	(Ligaria	(Notanthera	((Loranthus	Cecarria)	((Ileostylus	Muellerina)	((Benthamina	Amyema)	(((Helixanthera	((Agelanthus	Bakerella)	(Moquiniella	Dendrophthoe)))	(Scurrula	Taxillus))	(Englerina	Tapinanthus)))))))))	Peraxilla)	Macrosolen	Decaisnina);
(((((Atkinsonia	((Desmaria	(Tripodanthus	(Tupeia	Tristerix)))	(Struthanthus	Nuytsia)))	Gaiadendron)	((((Loranthus	Cecarria)	((Ileostylus	Muellerina)	((Benthamina	Amyema)	(((Scurrula	(Helixanthera	Taxillus))	(((Moquiniella	Agelanthus)	Bakerella)	Dendrophthoe))	(Englerina	Tapinanthus)))))	Notanthera)	Ligaria))	Peraxilla)	Macrosolen	Decaisnina);
(((((((Tupeia	((Loranthus	Cecarria)	((((Englerina	Tapinanthus)	(Agelanthus	Bakerella))	(Dendrophthoe	(Scurrula	((Moquiniella	Helixanthera)	Taxillus))))	((Ileostylus	Muellerina)	(Benthamina	Amyema)))))	Notanthera)	(Tripodanthus	Struthanthus))	(Atkinsonia	(Ligaria	Desmaria)))	(Gaiadendron	(Nuytsia	Tristerix)))	Peraxilla)	Macrosolen	Decaisnina);
(((((((Tupeia	(((((Englerina	Tapinanthus)	(Agelanthus	Bakerella))	(((Dendrophthoe	Moquiniella)	Helixanthera)	(Taxillus	Scurrula)))	((Loranthus	Cecarria)	(Ligaria	(Benthamina	Amyema))))	(Ileostylus	Muellerina)))	((Atkinsonia	Desmaria)	(Tripodanthus	Struthanthus)))	(Tristerix	Gaiadendron))	Peraxilla)	Macrosolen)	Notanthera)	Nuytsia	Decaisnina);
(Macrosolen	(((((Tripodanthus	Struthanthus)	Desmaria)	(Atkinsonia	((((Tupeia	((Benthamina	Amyema)	(((Englerina	Tapinanthus)	(Agelanthus	Bakerella))	(Taxillus	(Scurrula	((Dendrophthoe	Moquiniella)	Helixanthera))))))	(Ileostylus	Muellerina))	((Nuytsia	Tristerix)	Gaiadendron))	(Notanthera	(Loranthus	Cecarria)))))	Ligaria)	Peraxilla)	Decaisnina);
(Macrosolen	(((Gaiadendron	((((Loranthus	Cecarria)	((((Englerina	Tapinanthus)	(Agelanthus	Bakerella))	((Dendrophthoe	(Moquiniella	Helixanthera))	(Taxillus	Scurrula)))	((Ileostylus	Muellerina)	(Benthamina	Amyema))))	(Tupeia	(Notanthera	(((Ligaria	Desmaria)	(Atkinsonia	Struthanthus))	Tripodanthus))))	Tristerix))	Peraxilla)	Nuytsia)	Decaisnina);
(Macrosolen	(((((((Loranthus	Cecarria)	(((Taxillus	Scurrula)	(((Englerina	Tapinanthus)	Bakerella)	(Dendrophthoe	(Helixanthera	(Agelanthus	Moquiniella)))))	((Ileostylus	Muellerina)	(Benthamina	Amyema))))	Tupeia)	(Nuytsia	Tristerix))	Gaiadendron)	(Ligaria	(Atkinsonia	(Tripodanthus	((Notanthera	Desmaria)	Struthanthus)))))	Peraxilla)	Decaisnina);
(Macrosolen	(((Ligaria	Atkinsonia)	((Tripodanthus	(Desmaria	Struthanthus))	((Gaiadendron	((Loranthus	Cecarria)	((Ileostylus	Muellerina)	((Benthamina	Amyema)	(((Scurrula	(Helixanthera	(Moquiniella	Dendrophthoe)))	Taxillus)	((Englerina	Tapinanthus)	(Agelanthus	Bakerella)))))))	(Tupeia	(Nuytsia	(Notanthera	Tristerix))))))	Peraxilla)	Decaisnina);
((Macrosolen	(((Atkinsonia	((((Nuytsia	Loranthus)	Cecarria)	Gaiadendron)	((Tupeia	((Ileostylus	Muellerina)	((Benthamina	Amyema)	((Dendrophthoe	(((Helixanthera	Moquiniella)	((Englerina	Tapinanthus)	(Agelanthus	Bakerella)))	Scurrula))	Taxillus))))	(Notanthera	Tristerix))))	(Struthanthus	(Tripodanthus	Desmaria)))	Peraxilla))	Ligaria	Decaisnina);
(Macrosolen	(((Ligaria	((Atkinsonia	((Struthanthus	Tripodanthus)	(((Nuytsia	Cecarria)	((Tupeia	Tristerix)	(Loranthus	(Muellerina	(((Benthamina	Amyema)	((((Helixanthera	Moquiniella)	((Englerina	Tapinanthus)	(Agelanthus	Bakerella)))	(Scurrula	Dendrophthoe))	Taxillus))	Ileostylus)))))	Gaiadendron)))	Desmaria))	Peraxilla)	Notanthera)	Decaisnina);
(Macrosolen	(Peraxilla	(Gaiadendron	((Nuytsia	Tristerix)	((Atkinsonia	(Tripodanthus	((Notanthera	Desmaria)	Struthanthus)))	(((Muellerina	Ileostylus)	(((((Agelanthus	Bakerella)	(((Moquiniella	Dendrophthoe)	Helixanthera)	(Tapinanthus	Englerina)))	(Taxillus	Scurrula))	(Amyema	Benthamina))	((Ligaria	Cecarria)	Loranthus)))	Tupeia)))))	Decaisnina);
(Macrosolen	(Peraxilla	((Nuytsia	Tristerix)	(((Tripodanthus	Struthanthus)	(((Notanthera	Desmaria)	((Ligaria	((Cecarria	Loranthus)	((Ileostylus	Muellerina)	(((((Agelanthus	Bakerella)	(Tapinanthus	Englerina))	((Moquiniella	Dendrophthoe)	Helixanthera))	(Taxillus	Scurrula))	(Amyema	Benthamina)))))	Atkinsonia))	Tupeia))	Gaiadendron)))	Decaisnina);
(Macrosolen	(Peraxilla	((Tupeia	((Nuytsia	((Notanthera	Tristerix)	Gaiadendron))	((Cecarria	Loranthus)	((Ileostylus	Muellerina)	(((Bakerella	((Tapinanthus	Englerina)	Agelanthus))	(Taxillus	(Scurrula	((Moquiniella	Dendrophthoe)	Helixanthera))))	(Amyema	Benthamina))))))	(Atkinsonia	((Tripodanthus	Struthanthus)	(Ligaria	Desmaria)))))	Decaisnina);
(Macrosolen	(Peraxilla	(((Tristerix	(Nuytsia	Notanthera))	Gaiadendron)	(((Cecarria	Loranthus)	((Ileostylus	Muellerina)	((Taxillus	((Dendrophthoe	(Helixanthera	Moquiniella))	(Scurrula	((Tapinanthus	Englerina)	(Agelanthus	Bakerella)))))	(Amyema	Benthamina))))	((Atkinsonia	((Tupeia	Desmaria)	Ligaria))	(Tripodanthus	Struthanthus)))))	Decaisnina);
(Macrosolen	(Peraxilla	(Atkinsonia	((Desmaria	((Ligaria	(((Cecarria	Loranthus)	((Ileostylus	Muellerina)	((Taxillus	((Scurrula	((Tapinanthus	Englerina)	((Helixanthera	Moquiniella)	(Agelanthus	Bakerella))))	Dendrophthoe))	(Amyema	Benthamina))))	(Tupeia	(Tristerix	(Gaiadendron	Nuytsia)))))	Notanthera))	(Tripodanthus	Struthanthus))))	Decaisnina);
(Macrosolen	((((Atkinsonia	Desmaria)	Peraxilla)	((((Ileostylus	Muellerina)	(((((Helixanthera	(Dendrophthoe	Moquiniella))	(Tapinanthus	Englerina))	(Agelanthus	Bakerella))	(Scurrula	Taxillus))	(Amyema	Benthamina)))	(Cecarria	Loranthus))	((Tupeia	Tripodanthus)	(Gaiadendron	((Tristerix	Notanthera)	(Struthanthus	Nuytsia))))))	Ligaria)	Decaisnina);
(Macrosolen	((((((Scurrula	((Helixanthera	((Agelanthus	Bakerella)	(Dendrophthoe	Moquiniella)))	(Tapinanthus	Englerina)))	Taxillus)	((Amyema	Benthamina)	(Ileostylus	Muellerina)))	((Cecarria	Loranthus)	((Ligaria	Gaiadendron)	(Tupeia	(((Tripodanthus	Struthanthus)	Desmaria)	(Nuytsia	(Tristerix	Notanthera)))))))	Atkinsonia)	Peraxilla)	Decaisnina);
(Macrosolen	(((((Tristerix	Notanthera)	(Tupeia	((((Nuytsia	(Cecarria	Loranthus))	Atkinsonia)	((Ileostylus	Muellerina)	((((Ligaria	Scurrula)	(Helixanthera	(((Moquiniella	Agelanthus)	Bakerella)	(Tapinanthus	Englerina))))	Taxillus)	(Dendrophthoe	(Amyema	Benthamina)))))	Gaiadendron)))	(Tripodanthus	Struthanthus))	Desmaria)	Peraxilla)	Decaisnina);
(Macrosolen	((Ligaria	((Desmaria	(Tripodanthus	Struthanthus))	(Atkinsonia	((Tupeia	((((Cecarria	Loranthus)	Nuytsia)	((((Dendrophthoe	((Moquiniella	Helixanthera)	((Agelanthus	Bakerella)	(Tapinanthus	Englerina))))	Scurrula)	Taxillus)	((Amyema	Benthamina)	(Ileostylus	Muellerina))))	Gaiadendron))	(Tristerix	Notanthera)))))	Peraxilla)	Decaisnina);
(Macrosolen	((((Struthanthus	((Desmaria	Tripodanthus)	Tupeia))	((Gaiadendron	Nuytsia)	Tristerix))	((Cecarria	(((Ileostylus	Muellerina)	((((((Dendrophthoe	Moquiniella)	Helixanthera)	Scurrula)	Taxillus)	((Agelanthus	Bakerella)	(Tapinanthus	Englerina)))	(Amyema	Benthamina)))	(Notanthera	(Ligaria	Loranthus))))	Atkinsonia))	Peraxilla)	Decaisnina);
(Macrosolen	(Peraxilla	((((Tripodanthus	((Notanthera	Desmaria)	Struthanthus))	(((((((Scurrula	Taxillus)	(((Englerina	Tapinanthus)	(Agelanthus	Bakerella))	((Dendrophthoe	Moquiniella)	Helixanthera)))	(Amyema	Benthamina))	(Ileostylus	Muellerina))	((Ligaria	Loranthus)	Cecarria))	(Tristerix	Nuytsia))	Tupeia))	Atkinsonia)	Gaiadendron))	Decaisnina);
(Macrosolen	(Peraxilla	((((Tripodanthus	(Desmaria	Struthanthus))	(Gaiadendron	((((((Amyema	Benthamina)	(((Englerina	Tapinanthus)	(Moquiniella	(Agelanthus	Bakerella)))	(((Dendrophthoe	Helixanthera)	Scurrula)	Taxillus)))	Muellerina)	(Loranthus	Cecarria))	Ileostylus)	((Tristerix	Nuytsia)	Tupeia))))	(Ligaria	Atkinsonia))	Notanthera))	Decaisnina);
(Macrosolen	(Peraxilla	((((((((Amyema	Benthamina)	((Agelanthus	Bakerella)	(((Dendrophthoe	(Moquiniella	Helixanthera))	((Englerina	Tapinanthus)	Scurrula))	Taxillus)))	(Ileostylus	Muellerina))	((Nuytsia	(Loranthus	Cecarria))	Gaiadendron))	(Tristerix	Tupeia))	((Ligaria	Desmaria)	(Struthanthus	Tripodanthus)))	Atkinsonia)	Notanthera))	Decaisnina);
(Macrosolen	(Peraxilla	(((Nuytsia	Tristerix)	((Tupeia	((Ileostylus	(Muellerina	((Amyema	Benthamina)	((Scurrula	Taxillus)	((Dendrophthoe	(Moquiniella	Helixanthera))	((Agelanthus	Bakerella)	(Englerina	Tapinanthus)))))))	(Loranthus	Cecarria)))	(((Ligaria	Atkinsonia)	(Desmaria	(Notanthera	Struthanthus)))	Tripodanthus)))	Gaiadendron))	Decaisnina);
(Macrosolen	(Peraxilla	(((((((Struthanthus	Desmaria)	Tripodanthus)	Tupeia)	((Tristerix	Nuytsia)	Gaiadendron))	((((Amyema	Benthamina)	(Taxillus	(((Dendrophthoe	(Moquiniella	Helixanthera))	((Agelanthus	Bakerella)	(Englerina	Tapinanthus)))	Scurrula)))	(Ileostylus	Muellerina))	((Loranthus	Cecarria)	Ligaria)))	Atkinsonia)	Notanthera))	Decaisnina);
(Macrosolen	(Peraxilla	((Nuytsia	((Ligaria	Gaiadendron)	((((((Taxillus	(((Englerina	Tapinanthus)	(Helixanthera	((Moquiniella	Dendrophthoe)	(Agelanthus	Bakerella))))	Scurrula))	((Ileostylus	Muellerina)	(Amyema	Benthamina)))	(Loranthus	Cecarria))	Atkinsonia)	(((Desmaria	Tripodanthus)	Tupeia)	Struthanthus))	Tristerix)))	Notanthera))	Decaisnina);
(Macrosolen	(Notanthera	((Ligaria	Peraxilla)	((Atkinsonia	(Tripodanthus	(Desmaria	Struthanthus)))	(Tupeia	(((Tristerix	Nuytsia)	Gaiadendron)	(((Ileostylus	Muellerina)	((Amyema	Benthamina)	(((Agelanthus	(Bakerella	Moquiniella))	Taxillus)	((Englerina	Tapinanthus)	((Helixanthera	Dendrophthoe)	Scurrula)))))	(Loranthus	Cecarria)))))))	Decaisnina);
(Macrosolen	((Notanthera	(Atkinsonia	(((((Ileostylus	Muellerina)	((Amyema	Benthamina)	(((Englerina	Tapinanthus)	((Moquiniella	(Agelanthus	Bakerella))	Helixanthera))	((Scurrula	Taxillus)	Dendrophthoe))))	(Loranthus	Cecarria))	(Tupeia	(Gaiadendron	(Tristerix	Nuytsia))))	((Ligaria	Desmaria)	(Struthanthus	Tripodanthus)))))	Peraxilla)	Decaisnina);
(Macrosolen	(((((Ileostylus	Muellerina)	((Amyema	Benthamina)	(((Bakerella	Moquiniella)	((Englerina	Tapinanthus)	Agelanthus))	(((Helixanthera	Scurrula)	Taxillus)	Dendrophthoe))))	(Ligaria	(Atkinsonia	(Loranthus	Cecarria))))	((Tupeia	Gaiadendron)	(Tripodanthus	(((Desmaria	Notanthera)	(Tristerix	Nuytsia))	Struthanthus))))	Peraxilla)	Decaisnina);
(Macrosolen	((((Tupeia	((Gaiadendron	(((Ileostylus	Muellerina)	((Amyema	(Dendrophthoe	Benthamina))	((((Agelanthus	Bakerella)	Moquiniella)	(Englerina	Tapinanthus))	(Scurrula	(Taxillus	Helixanthera)))))	(Loranthus	Cecarria)))	Ligaria))	Atkinsonia)	(Tripodanthus	((Nuytsia	(Tristerix	Notanthera))	(Struthanthus	Desmaria))))	Peraxilla)	Decaisnina);
(((((Struthanthus	Tripodanthus)	(Ligaria	Desmaria))	(Atkinsonia	((Tupeia	((Gaiadendron	(Tristerix	Nuytsia))	((((((Tapinanthus	Englerina)	(Agelanthus	Bakerella))	Moquiniella)	(Taxillus	(Helixanthera	(Dendrophthoe	Scurrula))))	(Amyema	Benthamina))	(Ileostylus	Muellerina))))	(Cecarria	Loranthus))))	Peraxilla)	(Notanthera	Macrosolen)	Decaisnina);
((((((Ligaria	Gaiadendron)	(((Tristerix	Nuytsia)	Struthanthus)	(Notanthera	Desmaria)))	(Tupeia	Tripodanthus))	(Atkinsonia	((((((Tapinanthus	Englerina)	(Agelanthus	Bakerella))	(Taxillus	(((Dendrophthoe	Moquiniella)	Helixanthera)	Scurrula)))	(Amyema	Benthamina))	(Ileostylus	Muellerina))	(Cecarria	Loranthus))))	Peraxilla)	Macrosolen	Decaisnina);
((((((Tripodanthus	(((Ligaria	Desmaria)	Tupeia)	Struthanthus))	(Atkinsonia	((((((Tapinanthus	Englerina)	(((Dendrophthoe	Moquiniella)	(Agelanthus	Bakerella))	Helixanthera))	(Scurrula	Taxillus))	(Amyema	Benthamina))	(Ileostylus	Muellerina))	(Cecarria	Loranthus))))	Notanthera)	(Gaiadendron	(Tristerix	Nuytsia)))	Peraxilla)	Macrosolen	Decaisnina);
((((Tristerix	Nuytsia)	(((((Atkinsonia	Desmaria)	Tupeia)	(Struthanthus	Tripodanthus))	(((((Tapinanthus	Englerina)	(((Dendrophthoe	(Moquiniella	(Agelanthus	Bakerella)))	Helixanthera)	(Scurrula	Taxillus)))	(Amyema	Benthamina))	(Ileostylus	Muellerina))	(Cecarria	(Notanthera	(Ligaria	Loranthus)))))	Gaiadendron))	Peraxilla)	Macrosolen	Decaisnina);
((((Ligaria	((Atkinsonia	Tripodanthus)	(Desmaria	Struthanthus)))	(Tupeia	((Gaiadendron	((Notanthera	Tristerix)	Nuytsia))	((((((Dendrophthoe	Scurrula)	((Tapinanthus	Englerina)	((Bakerella	(Moquiniella	Agelanthus))	Helixanthera)))	Taxillus)	(Amyema	Benthamina))	(Ileostylus	Muellerina))	(Cecarria	Loranthus)))))	Peraxilla)	Macrosolen	Decaisnina);
((((Tupeia	(((Notanthera	Tristerix)	((Desmaria	Nuytsia)	Struthanthus))	(Gaiadendron	Tripodanthus)))	(Ligaria	(Atkinsonia	(((((Scurrula	((Tapinanthus	Englerina)	(((Dendrophthoe	(Bakerella	Agelanthus))	Moquiniella)	Helixanthera)))	Taxillus)	(Amyema	Benthamina))	(Ileostylus	Muellerina))	(Cecarria	Loranthus)))))	Peraxilla)	Macrosolen	Decaisnina);
(((((Tupeia	(((((Taxillus	(Scurrula	(Dendrophthoe	Helixanthera)))	((Tapinanthus	Englerina)	((Bakerella	Moquiniella)	Agelanthus)))	(Amyema	Benthamina))	(Ileostylus	Muellerina))	(Cecarria	Loranthus)))	(Ligaria	Atkinsonia))	(((((Notanthera	Tristerix)	Nuytsia)	(Desmaria	Struthanthus))	Tripodanthus)	Gaiadendron))	Peraxilla)	Macrosolen	Decaisnina);
(((Desmaria	Peraxilla)	(Ligaria	((((Tristerix	Tupeia)	(Gaiadendron	(((((Taxillus	(Scurrula	((Moquiniella	Dendrophthoe)	Helixanthera)))	((Tapinanthus	Englerina)	(Bakerella	Agelanthus)))	(Amyema	Benthamina))	(Ileostylus	Muellerina))	(Cecarria	Loranthus))))	(Struthanthus	Tripodanthus))	Atkinsonia)))	((Nuytsia	Macrosolen)	Notanthera)	Decaisnina);
(Macrosolen	(((Notanthera	(((((Gaiadendron	(Nuytsia	Tristerix))	Tupeia)	((((Taxillus	((Helixanthera	((Tapinanthus	Englerina)	(Moquiniella	(Bakerella	Agelanthus))))	(Scurrula	Dendrophthoe)))	(Amyema	Benthamina))	(Ileostylus	Muellerina))	(Cecarria	Loranthus)))	(Struthanthus	Tripodanthus))	(Atkinsonia	Desmaria)))	Ligaria)	Peraxilla)	Decaisnina);
(Macrosolen	((((Tripodanthus	((Notanthera	Desmaria)	Struthanthus))	(Gaiadendron	((Tristerix	Tupeia)	((((Taxillus	(((Dendrophthoe	(Moquiniella	Helixanthera))	((Tapinanthus	Englerina)	(Bakerella	Agelanthus)))	Scurrula))	(Amyema	Benthamina))	(Ileostylus	Muellerina))	(Nuytsia	(Loranthus	Cecarria))))))	(Atkinsonia	Ligaria))	Peraxilla)	Decaisnina);
(Macrosolen	(((((((Muellerina	Ileostylus)	(((Tapinanthus	Englerina)	(((Dendrophthoe	Moquiniella)	(Bakerella	Agelanthus))	(Scurrula	(Helixanthera	Taxillus))))	(Amyema	Benthamina)))	(Loranthus	Cecarria))	Tupeia)	((Ligaria	Desmaria)	(((Struthanthus	Atkinsonia)	((Gaiadendron	Nuytsia)	Tristerix))	Tripodanthus)))	Notanthera)	Peraxilla)	Decaisnina);
(Macrosolen	((((Atkinsonia	((((((((Moquiniella	Helixanthera)	Dendrophthoe)	Scurrula)	Taxillus)	((Tapinanthus	Englerina)	(Bakerella	Agelanthus)))	((Amyema	Benthamina)	(Muellerina	Ileostylus)))	(Loranthus	Cecarria))	Ligaria))	((((Struthanthus	(Nuytsia	Tristerix))	(Tupeia	Gaiadendron))	Tripodanthus)	Desmaria))	Notanthera)	Peraxilla)	Decaisnina);
(Macrosolen	(((((((((Moquiniella	Helixanthera)	Dendrophthoe)	(Scurrula	Taxillus))	((Tapinanthus	Englerina)	(Bakerella	Agelanthus)))	((Amyema	Benthamina)	(Muellerina	Ileostylus)))	(Loranthus	Cecarria))	((Tripodanthus	Struthanthus)	(Ligaria	(Tupeia	(Desmaria	Atkinsonia)))))	((Tristerix	Notanthera)	(Gaiadendron	Nuytsia)))	Peraxilla)	Decaisnina);
(Macrosolen	(((Tripodanthus	((((Tristerix	Notanthera)	Nuytsia)	Desmaria)	Struthanthus))	(Atkinsonia	((((Muellerina	Ileostylus)	((((Moquiniella	Dendrophthoe)	(Helixanthera	(Scurrula	Taxillus)))	((Tapinanthus	Englerina)	(Bakerella	Agelanthus)))	(Amyema	Benthamina)))	(Gaiadendron	((Ligaria	Loranthus)	Cecarria)))	Tupeia)))	Peraxilla)	Decaisnina);
(Macrosolen	((((Tupeia	(Tripodanthus	(Notanthera	(((Tristerix	Nuytsia)	Struthanthus)	Desmaria))))	(Atkinsonia	((((Muellerina	Ileostylus)	(((Taxillus	((Helixanthera	(Dendrophthoe	Moquiniella))	Scurrula))	((Tapinanthus	Englerina)	(Bakerella	Agelanthus)))	(Amyema	Benthamina)))	(Loranthus	Cecarria))	Ligaria)))	Gaiadendron)	Peraxilla)	Decaisnina);
(Macrosolen	((((((((Tristerix	Notanthera)	(Gaiadendron	Nuytsia))	Tupeia)	(((Muellerina	Ileostylus)	((((Helixanthera	(Dendrophthoe	Moquiniella))	(Scurrula	Taxillus))	((Tapinanthus	Englerina)	(Bakerella	Agelanthus)))	(Amyema	Benthamina)))	(Loranthus	Cecarria)))	Atkinsonia)	(Desmaria	(Tripodanthus	Struthanthus)))	Ligaria)	Peraxilla)	Decaisnina);
(Macrosolen	((((Atkinsonia	(((Ileostylus	((((Scurrula	(Taxillus	(Helixanthera	(Dendrophthoe	Moquiniella))))	((Tapinanthus	Englerina)	(Bakerella	Agelanthus)))	(Amyema	Benthamina))	Muellerina))	Ligaria)	(Loranthus	Cecarria)))	((Tupeia	(Desmaria	((Tristerix	Notanthera)	Struthanthus)))	Tripodanthus))	(Nuytsia	Gaiadendron))	Peraxilla)	Decaisnina);
(Macrosolen	((((Tupeia	(Nuytsia	Tristerix))	((((((Taxillus	((Dendrophthoe	(Moquiniella	Helixanthera))	((Tapinanthus	Englerina)	Scurrula)))	(Bakerella	Agelanthus))	(Amyema	Benthamina))	(Muellerina	Ileostylus))	(Loranthus	Cecarria))	(Gaiadendron	Notanthera)))	((((Desmaria	Struthanthus)	Tripodanthus)	Atkinsonia)	Ligaria))	Peraxilla)	Decaisnina);
(Macrosolen	(((((Notanthera	(Desmaria	Struthanthus))	Tripodanthus)	(((Tupeia	(((((Tapinanthus	Englerina)	((Scurrula	Taxillus)	(((Dendrophthoe	(Bakerella	Agelanthus))	Moquiniella)	Helixanthera)))	(Amyema	Benthamina))	(Muellerina	Ileostylus))	(Loranthus	Cecarria)))	Atkinsonia)	Ligaria))	((Nuytsia	Tristerix)	Gaiadendron))	Peraxilla)	Decaisnina);
(Macrosolen	(((((Tupeia	((((Taxillus	(((Helixanthera	(Dendrophthoe	((Bakerella	Agelanthus)	Moquiniella)))	(Tapinanthus	Englerina))	Scurrula))	(Amyema	Benthamina))	(Muellerina	Ileostylus))	(Loranthus	Cecarria)))	(Atkinsonia	(Ligaria	((Desmaria	Struthanthus)	Tripodanthus))))	((Nuytsia	Tristerix)	Gaiadendron))	Peraxilla)	Notanthera)	Decaisnina);
(((((Tristerix	Nuytsia)	(Tupeia	(((Cecarria	Loranthus)	((Muellerina	Ileostylus)	((Taxillus	((((Tapinanthus	Englerina)	(Agelanthus	Bakerella))	(Moquiniella	Helixanthera))	(Dendrophthoe	Scurrula)))	(Benthamina	Amyema))))	(Notanthera	(Desmaria	((Atkinsonia	Ligaria)	(Struthanthus	Tripodanthus)))))))	Gaiadendron)	Peraxilla)	Macrosolen	Decaisnina);
(((((Atkinsonia	((((Desmaria	Struthanthus)	Notanthera)	Tripodanthus)	Ligaria))	(Tupeia	((Cecarria	Loranthus)	((((Tapinanthus	Englerina)	((((Agelanthus	Bakerella)	(Dendrophthoe	Moquiniella))	Helixanthera)	(Scurrula	Taxillus)))	(Benthamina	Amyema))	(Muellerina	Ileostylus)))))	(Gaiadendron	(Tristerix	Nuytsia)))	Peraxilla)	Macrosolen	Decaisnina);
(((((Tupeia	((((Bakerella	(Agelanthus	(Tapinanthus	Englerina)))	(((Moquiniella	Helixanthera)	(Scurrula	Dendrophthoe))	Taxillus))	(Benthamina	Amyema))	(Muellerina	Ileostylus)))	((((Desmaria	Struthanthus)	Notanthera)	Tripodanthus)	(Ligaria	(Atkinsonia	(Cecarria	Loranthus)))))	(Gaiadendron	(Tristerix	Nuytsia)))	Peraxilla)	Macrosolen	Decaisnina);
(((((Struthanthus	Tripodanthus)	Desmaria)	((((Cecarria	(Ligaria	Loranthus))	((((Bakerella	Agelanthus)	(((Helixanthera	(Taxillus	Scurrula))	Moquiniella)	((Tapinanthus	Englerina)	Dendrophthoe)))	(Benthamina	Amyema))	(Muellerina	Ileostylus)))	(Tupeia	(Gaiadendron	(Tristerix	(Notanthera	Nuytsia)))))	Atkinsonia))	Peraxilla)	Macrosolen	Decaisnina);
((((((Tupeia	((Nuytsia	(Cecarria	Loranthus))	((((Bakerella	Agelanthus)	(Tapinanthus	Englerina))	(((Benthamina	Amyema)	(Muellerina	Ileostylus))	((Taxillus	Scurrula)	(Helixanthera	(Moquiniella	Dendrophthoe)))))	Gaiadendron)))	Atkinsonia)	(Tripodanthus	(((Tristerix	Notanthera)	Struthanthus)	Desmaria)))	Ligaria)	Peraxilla)	Macrosolen	Decaisnina);
((((((Tripodanthus	(Struthanthus	Desmaria))	(Gaiadendron	(((Nuytsia	Tristerix)	((Cecarria	Loranthus)	(Muellerina	(Ileostylus	(((Taxillus	Scurrula)	(((Helixanthera	Moquiniella)	(Bakerella	Agelanthus))	(Tapinanthus	Englerina)))	(Dendrophthoe	(Benthamina	Amyema)))))))	Tupeia)))	(Atkinsonia	Ligaria))	Peraxilla)	Notanthera)	Macrosolen	Decaisnina);
((Peraxilla	(((Gaiadendron	(((Nuytsia	(Notanthera	Tristerix))	((Helixanthera	(Bakerella	(Moquiniella	Agelanthus)))	((Tapinanthus	Englerina)	(((Muellerina	Ileostylus)	(Cecarria	Loranthus))	((Taxillus	Scurrula)	(Dendrophthoe	(Benthamina	Amyema)))))))	Tupeia))	(Tripodanthus	(Struthanthus	Desmaria)))	(Atkinsonia	Ligaria)))	Macrosolen	Decaisnina);
((Peraxilla	((Gaiadendron	(Nuytsia	Tristerix))	(((Cecarria	Loranthus)	(((((((Tapinanthus	Englerina)	((Bakerella	Agelanthus)	Moquiniella))	Helixanthera)	(Taxillus	Scurrula))	Dendrophthoe)	(Benthamina	Amyema))	(Muellerina	Ileostylus)))	((Tupeia	Atkinsonia)	(Tripodanthus	((Notanthera	Struthanthus)	(Ligaria	Desmaria)))))))	Macrosolen	Decaisnina);
((Peraxilla	((Tupeia	((Cecarria	Loranthus)	(((((Taxillus	Scurrula)	(Tapinanthus	Englerina))	((Bakerella	Agelanthus)	(Dendrophthoe	(Moquiniella	Helixanthera))))	(Benthamina	Amyema))	(Muellerina	Ileostylus))))	((Atkinsonia	((Tripodanthus	((Gaiadendron	(Nuytsia	Tristerix))	Struthanthus))	(Desmaria	Notanthera)))	Ligaria)))	Macrosolen	Decaisnina);
((Peraxilla	((((((Tupeia	(Tristerix	(Gaiadendron	Nuytsia)))	((Cecarria	Loranthus)	(((((Helixanthera	(Dendrophthoe	Moquiniella))	(Taxillus	Scurrula))	((Tapinanthus	Englerina)	(Bakerella	Agelanthus)))	(Benthamina	Amyema))	(Muellerina	Ileostylus))))	(Tripodanthus	Struthanthus))	Desmaria)	Atkinsonia)	(Ligaria	Notanthera)))	Macrosolen	Decaisnina);
(Macrosolen	(Peraxilla	((Atkinsonia	((Gaiadendron	((Cecarria	Loranthus)	((Benthamina	Amyema)	(((((Scurrula	Taxillus)	(Helixanthera	(Moquiniella	(Agelanthus	Bakerella))))	Dendrophthoe)	(Tapinanthus	Englerina))	(Muellerina	Ileostylus)))))	(Tupeia	(Tripodanthus	(Desmaria	((Nuytsia	(Notanthera	Tristerix))	Struthanthus))))))	Ligaria))	Decaisnina);
(Macrosolen	(Peraxilla	((Atkinsonia	((Cecarria	(Ligaria	Loranthus))	((((Scurrula	Taxillus)	Dendrophthoe)	((Helixanthera	(Moquiniella	(Agelanthus	Bakerella)))	(Tapinanthus	Englerina)))	((Muellerina	Ileostylus)	(Benthamina	Amyema)))))	((((((Gaiadendron	(Nuytsia	Tristerix))	Struthanthus)	Desmaria)	Notanthera)	Tripodanthus)	Tupeia)))	Decaisnina);
(Macrosolen	(Peraxilla	(((Desmaria	Ligaria)	(((((Cecarria	Loranthus)	((Muellerina	Ileostylus)	((Benthamina	Amyema)	((Tapinanthus	Englerina)	((Scurrula	Taxillus)	(Helixanthera	((Agelanthus	Bakerella)	(Moquiniella	Dendrophthoe))))))))	(Tupeia	(Tristerix	(Gaiadendron	Nuytsia))))	(Struthanthus	Tripodanthus))	Atkinsonia))	Notanthera))	Decaisnina);
(Macrosolen	(Peraxilla	(((((Nuytsia	(Cecarria	Loranthus))	Gaiadendron)	((((Muellerina	Ileostylus)	((Benthamina	Amyema)	(((((Tapinanthus	Englerina)	Scurrula)	((Moquiniella	Dendrophthoe)	Helixanthera))	Taxillus)	(Agelanthus	Bakerella))))	(Notanthera	Tristerix))	Tupeia))	(Struthanthus	((Desmaria	Ligaria)	Tripodanthus)))	Atkinsonia))	Decaisnina);
(Macrosolen	(Peraxilla	(((Desmaria	Ligaria)	(Tripodanthus	Struthanthus))	(Atkinsonia	(Nuytsia	((Notanthera	Tristerix)	(Tupeia	(Gaiadendron	(((Muellerina	Ileostylus)	((Benthamina	Amyema)	(((Agelanthus	Bakerella)	(Tapinanthus	Englerina))	(Scurrula	(Taxillus	((Moquiniella	Dendrophthoe)	Helixanthera))))))	(Cecarria	Loranthus)))))))))	Decaisnina);
(Macrosolen	(Peraxilla	((Tripodanthus	(Struthanthus	Desmaria))	((Ligaria	Atkinsonia)	(((Nuytsia	Tristerix)	(Gaiadendron	(((((Agelanthus	Bakerella)	(Tapinanthus	Englerina))	(((Moquiniella	Dendrophthoe)	Helixanthera)	(Scurrula	Taxillus)))	((Muellerina	Ileostylus)	(Benthamina	Amyema)))	(Cecarria	(Notanthera	Loranthus)))))	Tupeia))))	Decaisnina);
(Macrosolen	(Peraxilla	(((((Muellerina	Ileostylus)	((Dendrophthoe	(Benthamina	Amyema))	(Taxillus	((((Moquiniella	(Agelanthus	Bakerella))	(Tapinanthus	Englerina))	Helixanthera)	Scurrula))))	(Cecarria	Loranthus))	(Ligaria	Atkinsonia))	((((Nuytsia	Tristerix)	Gaiadendron)	Tupeia)	(Tripodanthus	(Struthanthus	(Notanthera	Desmaria))))))	Decaisnina);
(Macrosolen	(Peraxilla	(((Atkinsonia	(((((Muellerina	Ileostylus)	((Benthamina	Amyema)	(((Agelanthus	Bakerella)	(Tapinanthus	Englerina))	((((Moquiniella	Helixanthera)	Scurrula)	Taxillus)	Dendrophthoe))))	(Cecarria	Loranthus))	((Tristerix	(Gaiadendron	Nuytsia))	Tupeia))	(Desmaria	(Tripodanthus	Struthanthus))))	Ligaria)	Notanthera))	Decaisnina);
(Macrosolen	(Peraxilla	((Atkinsonia	(((Tripodanthus	Struthanthus)	((Cecarria	Loranthus)	(((Gaiadendron	(Nuytsia	Tristerix))	(((((Agelanthus	Bakerella)	(Tapinanthus	Englerina))	(((Dendrophthoe	Moquiniella)	Helixanthera)	(Scurrula	Taxillus)))	Tupeia)	(Muellerina	Ileostylus)))	(Benthamina	Amyema))))	(Desmaria	Ligaria)))	Notanthera))	Decaisnina);
(Macrosolen	(Peraxilla	((((Tripodanthus	Struthanthus)	((Nuytsia	(Cecarria	Loranthus))	(((Gaiadendron	Tristerix)	((Muellerina	Ileostylus)	((Benthamina	Amyema)	((Englerina	((Agelanthus	Bakerella)	Tapinanthus))	(Taxillus	(((Dendrophthoe	Moquiniella)	Helixanthera)	Scurrula))))))	Tupeia)))	((Desmaria	Atkinsonia)	Ligaria))	Notanthera))	Decaisnina);
((Macrosolen	(Peraxilla	((((Cecarria	Loranthus)	((Muellerina	Ileostylus)	((Taxillus	(((Helixanthera	(Moquiniella	(Agelanthus	Bakerella)))	(Englerina	Tapinanthus))	(Dendrophthoe	Scurrula)))	(Amyema	Benthamina))))	(((Struthanthus	Tripodanthus)	(Ligaria	(Atkinsonia	Desmaria)))	Tupeia))	(Gaiadendron	(Tristerix	Nuytsia)))))	Notanthera	Decaisnina);
(Macrosolen	(Peraxilla	(Gaiadendron	((Tristerix	Nuytsia)	((((Cecarria	Loranthus)	((((Helixanthera	((Agelanthus	Bakerella)	(Dendrophthoe	Moquiniella)))	(Englerina	Tapinanthus))	(Scurrula	Taxillus))	((Amyema	Benthamina)	(Muellerina	Ileostylus))))	Notanthera)	((((Atkinsonia	Struthanthus)	Tripodanthus)	(Ligaria	Desmaria))	Tupeia)))))	Decaisnina);
(Macrosolen	(Peraxilla	(((Desmaria	Atkinsonia)	(((Nuytsia	((((Cecarria	Loranthus)	((Muellerina	Ileostylus)	((((((Agelanthus	Bakerella)	Moquiniella)	((Englerina	Tapinanthus)	Helixanthera))	(Scurrula	Taxillus))	Dendrophthoe)	(Amyema	Benthamina))))	(Tristerix	Notanthera))	Tupeia))	Gaiadendron)	(Struthanthus	Tripodanthus)))	Ligaria))	Decaisnina);
(Macrosolen	(Peraxilla	(((((Ileostylus	((((((Helixanthera	(Scurrula	Taxillus))	(Dendrophthoe	Moquiniella))	(Englerina	Tapinanthus))	(Agelanthus	Bakerella))	(Amyema	Benthamina))	Muellerina))	((Cecarria	Loranthus)	Ligaria))	((((Desmaria	((Nuytsia	Tristerix)	Notanthera))	Struthanthus)	Tripodanthus)	Tupeia))	Atkinsonia)	Gaiadendron))	Decaisnina);
(Macrosolen	(Peraxilla	((((((((((Scurrula	Taxillus)	((Dendrophthoe	Moquiniella)	Helixanthera))	((Englerina	Tapinanthus)	(Agelanthus	Bakerella)))	(Amyema	Benthamina))	(Muellerina	Ileostylus))	(Cecarria	Loranthus))	((Tripodanthus	((Desmaria	((Nuytsia	Tristerix)	Notanthera))	Struthanthus))	Tupeia))	Ligaria)	Atkinsonia)	Gaiadendron))	Decaisnina);
(Macrosolen	(Peraxilla	(((((Tupeia	(Desmaria	Ligaria))	Atkinsonia)	(Struthanthus	Tripodanthus))	(((Nuytsia	Tristerix)	((((((Scurrula	Taxillus)	(((Agelanthus	Bakerella)	(Dendrophthoe	Moquiniella))	Helixanthera))	(Englerina	Tapinanthus))	(Amyema	Benthamina))	(Muellerina	Ileostylus))	(Cecarria	Loranthus)))	Gaiadendron))	Notanthera))	Decaisnina);
(Macrosolen	(Peraxilla	(((((Desmaria	Struthanthus)	(Notanthera	Nuytsia))	Tripodanthus)	((Tristerix	Tupeia)	(Gaiadendron	(((((((Scurrula	Taxillus)	((Dendrophthoe	Moquiniella)	Helixanthera))	((Agelanthus	Bakerella)	(Englerina	Tapinanthus)))	(Amyema	Benthamina))	(Muellerina	Ileostylus))	(Cecarria	Loranthus))	Atkinsonia))))	Ligaria))	Decaisnina);
(Macrosolen	(Peraxilla	(((Tupeia	(((Amyema	Benthamina)	((Muellerina	Ileostylus)	((Scurrula	Taxillus)	((Englerina	Tapinanthus)	(((Dendrophthoe	Moquiniella)	Helixanthera)	(Agelanthus	Bakerella))))))	(Cecarria	Loranthus)))	(Atkinsonia	(Ligaria	(((Desmaria	Struthanthus)	(Tristerix	(Notanthera	Nuytsia)))	Tripodanthus))))	Gaiadendron))	Decaisnina);
(Macrosolen	(Peraxilla	(((Tristerix	Nuytsia)	(Tupeia	(Gaiadendron	(((Muellerina	Ileostylus)	((((Scurrula	Taxillus)	((Moquiniella	Dendrophthoe)	Helixanthera))	(Bakerella	(Agelanthus	(Englerina	Tapinanthus))))	(Amyema	Benthamina)))	(Cecarria	(Notanthera	(Ligaria	Loranthus)))))))	(Desmaria	((Atkinsonia	Struthanthus)	Tripodanthus))))	Decaisnina);
(Macrosolen	(Peraxilla	((Tripodanthus	(Desmaria	Struthanthus))	((Ligaria	Atkinsonia)	((((Dendrophthoe	(Amyema	Benthamina))	((Muellerina	Ileostylus)	((Scurrula	Taxillus)	(Helixanthera	((Moquiniella	(Agelanthus	Bakerella))	(Englerina	Tapinanthus))))))	(Cecarria	Loranthus))	((Gaiadendron	(Tristerix	(Notanthera	Nuytsia)))	Tupeia)))))	Decaisnina);
((Notanthera	((Peraxilla	(((Atkinsonia	(Ligaria	Desmaria))	(Tripodanthus	Struthanthus))	(((Loranthus	Cecarria)	(((Amyema	Benthamina)	((Taxillus	(Scurrula	(Helixanthera	(Moquiniella	Dendrophthoe))))	((Tapinanthus	Englerina)	(Agelanthus	Bakerella))))	(Ileostylus	Muellerina)))	((Tristerix	Gaiadendron)	Tupeia))))	Nuytsia))	Macrosolen	Decaisnina);
((Peraxilla	((Atkinsonia	((Ligaria	Desmaria)	((Tripodanthus	Struthanthus)	(((Loranthus	Cecarria)	(((Amyema	Benthamina)	((Taxillus	Scurrula)	((Tapinanthus	Englerina)	(Helixanthera	(Dendrophthoe	(Bakerella	(Moquiniella	Agelanthus)))))))	(Ileostylus	Muellerina)))	((Tristerix	Gaiadendron)	Tupeia)))))	Notanthera))	(Macrosolen	Nuytsia)	Decaisnina);
((Peraxilla	(((Tupeia	(((Tripodanthus	(Desmaria	(Struthanthus	Notanthera)))	(Atkinsonia	Ligaria))	((Loranthus	Cecarria)	(((Amyema	Benthamina)	((Taxillus	(Scurrula	(Helixanthera	(Dendrophthoe	Moquiniella))))	((Bakerella	Agelanthus)	(Tapinanthus	Englerina))))	(Ileostylus	Muellerina)))))	(Tristerix	Nuytsia))	Gaiadendron))	Macrosolen	Decaisnina);
(((Peraxilla	(((Tripodanthus	(Desmaria	Struthanthus))	(Atkinsonia	((((Tristerix	Nuytsia)	Gaiadendron)	((Loranthus	Cecarria)	Tupeia))	((Amyema	Benthamina)	((((Helixanthera	(Dendrophthoe	Moquiniella))	(Taxillus	Scurrula))	((Bakerella	Agelanthus)	(Tapinanthus	Englerina)))	(Ileostylus	Muellerina))))))	Ligaria))	Macrosolen)	Notanthera	Decaisnina);
((Peraxilla	(Gaiadendron	(Tupeia	(((Loranthus	Cecarria)	((Amyema	Benthamina)	(((Tapinanthus	Englerina)	((Taxillus	Scurrula)	(Helixanthera	(Dendrophthoe	(Moquiniella	(Bakerella	Agelanthus))))))	(Ileostylus	Muellerina))))	((Atkinsonia	Ligaria)	(Tripodanthus	(Struthanthus	(((Tristerix	Nuytsia)	Notanthera)	Desmaria))))))))	Macrosolen	Decaisnina);
((Peraxilla	(((Ligaria	Atkinsonia)	((Loranthus	Cecarria)	((Ileostylus	Muellerina)	((Amyema	Benthamina)	((Tapinanthus	Englerina)	((Taxillus	Scurrula)	(Helixanthera	(Dendrophthoe	(Moquiniella	(Bakerella	Agelanthus))))))))))	((((Tupeia	Tristerix)	(Nuytsia	Notanthera))	(Desmaria	Struthanthus))	(Gaiadendron	Tripodanthus))))	Macrosolen	Decaisnina);
((Peraxilla	(((Atkinsonia	(Loranthus	((Ileostylus	Muellerina)	((Helixanthera	(Taxillus	((Cecarria	Ligaria)	Scurrula)))	(((Moquiniella	(Bakerella	Agelanthus))	(Tapinanthus	Englerina))	(Amyema	(Dendrophthoe	Benthamina)))))))	((Tripodanthus	((Notanthera	Desmaria)	((Nuytsia	Tristerix)	Struthanthus)))	Tupeia))	Gaiadendron))	Macrosolen	Decaisnina);
((Peraxilla	((((Nuytsia	(Gaiadendron	Tristerix))	(Tupeia	((Cecarria	Loranthus)	((Ileostylus	Muellerina)	((Amyema	Benthamina)	(Taxillus	(Scurrula	((Tapinanthus	Englerina)	(Helixanthera	(Dendrophthoe	(Moquiniella	(Bakerella	Agelanthus))))))))))))	((Notanthera	(Ligaria	Desmaria))	(Tripodanthus	Struthanthus)))	Atkinsonia))	Macrosolen	Decaisnina);
((Peraxilla	((Gaiadendron	(Tristerix	Nuytsia))	(((Cecarria	Loranthus)	((Ileostylus	Muellerina)	((Amyema	Benthamina)	(((Tapinanthus	Englerina)	((Bakerella	Agelanthus)	(Helixanthera	Moquiniella)))	(Dendrophthoe	(Taxillus	Scurrula))))))	(Tupeia	(Ligaria	(Atkinsonia	(Tripodanthus	(Struthanthus	(Notanthera	Desmaria)))))))))	Macrosolen	Decaisnina);
((Peraxilla	(((((Nuytsia	(Desmaria	((Tristerix	Notanthera)	Struthanthus)))	Tripodanthus)	Gaiadendron)	(Tupeia	((Cecarria	Loranthus)	((Ileostylus	Muellerina)	((Benthamina	Amyema)	(((Tapinanthus	Englerina)	(Bakerella	Agelanthus))	((Dendrophthoe	(Helixanthera	Moquiniella))	(Scurrula	Taxillus))))))))	(Ligaria	Atkinsonia)))	Macrosolen	Decaisnina);
((Notanthera	(Peraxilla	(((Gaiadendron	((Desmaria	(Nuytsia	Struthanthus))	Tripodanthus))	(Tristerix	Tupeia))	(((Cecarria	Loranthus)	((Ileostylus	Muellerina)	((Benthamina	Amyema)	(((Moquiniella	(Agelanthus	Bakerella))	(Tapinanthus	Englerina))	(Taxillus	((Dendrophthoe	Scurrula)	Helixanthera))))))	(Ligaria	Atkinsonia)))))	Macrosolen	Decaisnina);
((Peraxilla	((Notanthera	(((Desmaria	Struthanthus)	Tripodanthus)	(Gaiadendron	(Atkinsonia	((Tristerix	Tupeia)	(((Ileostylus	Muellerina)	((Benthamina	Amyema)	(((Bakerella	(Moquiniella	Agelanthus))	(Tapinanthus	Englerina))	(Taxillus	((Dendrophthoe	Scurrula)	Helixanthera)))))	(Nuytsia	(Cecarria	Loranthus))))))))	Ligaria))	Macrosolen	Decaisnina);
((Peraxilla	(Notanthera	((((Cecarria	Loranthus)	((Ileostylus	(Muellerina	((Dendrophthoe	(Benthamina	Amyema))	((Moquiniella	(Helixanthera	(Taxillus	Scurrula)))	((Tapinanthus	Englerina)	(Bakerella	Agelanthus))))))	Atkinsonia))	(Tupeia	(((Nuytsia	(Gaiadendron	Tristerix))	Struthanthus)	Tripodanthus)))	(Ligaria	Desmaria))))	Macrosolen	Decaisnina);
((Peraxilla	((Tupeia	(Gaiadendron	((Nuytsia	(Notanthera	Tristerix))	((Cecarria	Loranthus)	(((Benthamina	Amyema)	(((Tapinanthus	Englerina)	((Dendrophthoe	Moquiniella)	(Bakerella	Agelanthus)))	(Taxillus	(Scurrula	Helixanthera))))	(Ileostylus	Muellerina))))))	(Atkinsonia	(Tripodanthus	((Ligaria	Desmaria)	Struthanthus)))))	Macrosolen	Decaisnina);
((Peraxilla	((((Tristerix	((Desmaria	Tupeia)	Tripodanthus))	Struthanthus)	Nuytsia)	(Atkinsonia	((Gaiadendron	Notanthera)	((Cecarria	Loranthus)	((((Benthamina	Amyema)	(((Bakerella	Agelanthus)	(Tapinanthus	Englerina))	((Helixanthera	(Dendrophthoe	Moquiniella))	(Taxillus	Scurrula))))	(Ileostylus	Muellerina))	Ligaria))))))	Macrosolen	Decaisnina);
((Peraxilla	(((Struthanthus	(Notanthera	((Desmaria	Tupeia)	Tripodanthus)))	(((Atkinsonia	(Loranthus	Ligaria))	Cecarria)	(((Benthamina	Amyema)	(((Bakerella	Agelanthus)	(Tapinanthus	Englerina))	((Helixanthera	(Dendrophthoe	Moquiniella))	(Taxillus	Scurrula))))	(Ileostylus	Muellerina))))	(Gaiadendron	(Tristerix	Nuytsia))))	Macrosolen	Decaisnina);
(((Notanthera	Peraxilla)	(((((Tupeia	((((Benthamina	Amyema)	(((Bakerella	Agelanthus)	(Tapinanthus	Englerina))	(Taxillus	(Scurrula	(Helixanthera	(Dendrophthoe	Moquiniella))))))	(Ileostylus	Muellerina))	(Cecarria	Loranthus)))	((Desmaria	Struthanthus)	Tripodanthus))	Atkinsonia)	Ligaria)	(Gaiadendron	(Tristerix	Nuytsia))))	Macrosolen	Decaisnina);
(Macrosolen	(Peraxilla	(Notanthera	(((Desmaria	((Tripodanthus	Struthanthus)	((Tupeia	(Tristerix	(Nuytsia	Gaiadendron)))	((((Benthamina	Amyema)	(((Bakerella	Agelanthus)	(Tapinanthus	Englerina))	(Taxillus	(Scurrula	(Dendrophthoe	(Moquiniella	Helixanthera))))))	(Ileostylus	Muellerina))	(Cecarria	Loranthus)))))	Atkinsonia)	Ligaria)))	Decaisnina);
(Macrosolen	(Peraxilla	((Atkinsonia	(Tripodanthus	(Desmaria	Struthanthus)))	(Tupeia	((Gaiadendron	((Notanthera	Tristerix)	Nuytsia))	((((Benthamina	Amyema)	(Taxillus	(((Tapinanthus	Englerina)	(Helixanthera	(Dendrophthoe	((Moquiniella	Bakerella)	Agelanthus))))	Scurrula)))	(Ileostylus	Muellerina))	(Cecarria	(Ligaria	Loranthus)))))))	Decaisnina);
(Macrosolen	((Peraxilla	(((Ligaria	Desmaria)	Atkinsonia)	((Tripodanthus	(Struthanthus	Gaiadendron))	(((Tristerix	Nuytsia)	Tupeia)	(((((Ileostylus	Muellerina)	(Benthamina	Amyema))	((Dendrophthoe	(Tapinanthus	Englerina))	(Scurrula	Taxillus)))	((Bakerella	Agelanthus)	(Helixanthera	Moquiniella)))	(Cecarria	Loranthus))))))	Notanthera)	Decaisnina);
((Peraxilla	(((Cecarria	Loranthus)	((Amyema	Benthamina)	(((Taxillus	((Helixanthera	(Dendrophthoe	(Moquiniella	(Bakerella	Agelanthus))))	Scurrula))	(Englerina	Tapinanthus))	(Ileostylus	Muellerina))))	(Ligaria	((((Tupeia	Atkinsonia)	(Desmaria	(Nuytsia	(Struthanthus	(Notanthera	Tristerix)))))	Tripodanthus)	Gaiadendron))))	Macrosolen	Decaisnina);
((Peraxilla	(((((Tripodanthus	((Notanthera	Tupeia)	Desmaria))	Struthanthus)	((Ligaria	((Cecarria	Loranthus)	((Ileostylus	Muellerina)	((Amyema	Benthamina)	(Taxillus	(((Englerina	Tapinanthus)	(Helixanthera	((Bakerella	Agelanthus)	(Dendrophthoe	Moquiniella))))	Scurrula))))))	Atkinsonia))	(Nuytsia	Tristerix))	Gaiadendron))	Macrosolen	Decaisnina);
((Peraxilla	((((Gaiadendron	((Cecarria	(((Tristerix	(Nuytsia	Notanthera))	Desmaria)	(Tupeia	Loranthus)))	((Amyema	Benthamina)	(((Helixanthera	((Bakerella	Agelanthus)	(Englerina	Tapinanthus)))	((Dendrophthoe	Moquiniella)	(Scurrula	Taxillus)))	(Ileostylus	Muellerina)))))	(Tripodanthus	Struthanthus))	Atkinsonia)	Ligaria))	Macrosolen	Decaisnina);
((Peraxilla	(((((Tristerix	Tupeia)	((Cecarria	(Loranthus	Nuytsia))	(((Moquiniella	(Bakerella	Agelanthus))	(Englerina	Tapinanthus))	(((Ileostylus	Muellerina)	(Amyema	Benthamina))	(Dendrophthoe	((Helixanthera	Scurrula)	Taxillus))))))	(Ligaria	Desmaria))	((Gaiadendron	(Struthanthus	Tripodanthus))	Atkinsonia))	Notanthera))	Macrosolen	Decaisnina);
((Peraxilla	((Tupeia	(((Cecarria	Loranthus)	((Ileostylus	Muellerina)	((Benthamina	(Ligaria	Amyema))	((Dendrophthoe	(Scurrula	Taxillus))	((Moquiniella	Helixanthera)	((Bakerella	Agelanthus)	(Englerina	Tapinanthus)))))))	(Gaiadendron	((Notanthera	Nuytsia)	Tristerix))))	(((Desmaria	Struthanthus)	Tripodanthus)	Atkinsonia)))	Macrosolen	Decaisnina);
((Peraxilla	(((((Gaiadendron	(Tristerix	Nuytsia))	(Tupeia	((Cecarria	Loranthus)	((Ileostylus	Muellerina)	((Benthamina	Amyema)	((Taxillus	((Dendrophthoe	Helixanthera)	Scurrula))	((Bakerella	(Moquiniella	Agelanthus))	(Englerina	Tapinanthus))))))))	(((Desmaria	Struthanthus)	Tripodanthus)	Atkinsonia))	Ligaria)	Notanthera))	Macrosolen	Decaisnina);
(((Peraxilla	((Gaiadendron	Tristerix)	((((Desmaria	Struthanthus)	Tripodanthus)	Tupeia)	(Atkinsonia	((Cecarria	(Ligaria	Loranthus))	((Ileostylus	Muellerina)	((Benthamina	Amyema)	(Taxillus	(((Englerina	Tapinanthus)	((((Bakerella	Agelanthus)	Dendrophthoe)	Moquiniella)	Helixanthera))	Scurrula)))))))))	Macrosolen)	(Notanthera	Nuytsia)	Decaisnina);
(Macrosolen	(Peraxilla	((Gaiadendron	(Nuytsia	Tristerix))	((((Desmaria	(Struthanthus	Notanthera))	Tripodanthus)	Tupeia)	((Atkinsonia	Ligaria)	(Cecarria	(Loranthus	((Ileostylus	Muellerina)	((Benthamina	Amyema)	(((Englerina	Tapinanthus)	((Helixanthera	((Bakerella	Agelanthus)	Moquiniella))	(Scurrula	Taxillus)))	Dendrophthoe)))))))))	Decaisnina);
(Macrosolen	((Ligaria	((Desmaria	(Struthanthus	Tripodanthus))	(((Notanthera	((Tupeia	((Ileostylus	Muellerina)	((Benthamina	Amyema)	((Englerina	Tapinanthus)	((Helixanthera	((Bakerella	Agelanthus)	(Moquiniella	Dendrophthoe)))	(Scurrula	Taxillus))))))	(Gaiadendron	(Nuytsia	Tristerix))))	(Cecarria	Loranthus))	Atkinsonia)))	Peraxilla)	Decaisnina);
(Macrosolen	(((((Tripodanthus	(Desmaria	Struthanthus))	(((Tupeia	((Nuytsia	(Cecarria	Loranthus))	((Ileostylus	Muellerina)	((Benthamina	Amyema)	((((Moquiniella	Dendrophthoe)	Helixanthera)	((Englerina	Tapinanthus)	(Bakerella	Agelanthus)))	(Scurrula	Taxillus))))))	Tristerix)	Atkinsonia))	(Ligaria	Gaiadendron))	Peraxilla)	Notanthera)	Decaisnina);
(Macrosolen	((Gaiadendron	(((Atkinsonia	(((Ligaria	Desmaria)	Tupeia)	((Notanthera	(Loranthus	Cecarria))	(((Dendrophthoe	(Amyema	Benthamina))	((Taxillus	Scurrula)	(Helixanthera	((Tapinanthus	Englerina)	((Moquiniella	Agelanthus)	Bakerella)))))	(Muellerina	Ileostylus)))))	(Tripodanthus	Struthanthus))	(Tristerix	Nuytsia)))	Peraxilla)	Decaisnina);
(Macrosolen	(((((Peraxilla	Desmaria)	Atkinsonia)	(((Gaiadendron	(Tristerix	Nuytsia))	(Tupeia	((Loranthus	Cecarria)	(((Taxillus	((Helixanthera	Dendrophthoe)	((Tapinanthus	Englerina)	Scurrula)))	((Moquiniella	Agelanthus)	Bakerella))	((Muellerina	Ileostylus)	(Amyema	Benthamina))))))	(Tripodanthus	Struthanthus)))	Ligaria)	Notanthera)	Decaisnina);
(Macrosolen	(((((Ligaria	((((Loranthus	Cecarria)	((((Tapinanthus	Englerina)	(Dendrophthoe	(Moquiniella	(Agelanthus	Bakerella))))	(Taxillus	(Scurrula	Helixanthera)))	((Muellerina	Ileostylus)	(Amyema	Benthamina))))	(Tupeia	(Tristerix	Nuytsia)))	Atkinsonia))	(Tripodanthus	(Desmaria	Struthanthus)))	Gaiadendron)	Notanthera)	Peraxilla)	Decaisnina);
(Macrosolen	((((Tripodanthus	((Ligaria	Desmaria)	Struthanthus))	((((Loranthus	Cecarria)	((Muellerina	Ileostylus)	((Amyema	Benthamina)	((Tapinanthus	Englerina)	(Taxillus	(Scurrula	(Helixanthera	((Moquiniella	(Agelanthus	Bakerella))	Dendrophthoe))))))))	(Tupeia	(Gaiadendron	(Tristerix	Nuytsia))))	Atkinsonia))	Peraxilla)	Notanthera)	Decaisnina);
(Macrosolen	((((Tripodanthus	(Notanthera	(Desmaria	Struthanthus)))	((Ligaria	(((Tristerix	Nuytsia)	Tupeia)	((Loranthus	Cecarria)	((Muellerina	Ileostylus)	((Amyema	Benthamina)	((((Moquiniella	Dendrophthoe)	Helixanthera)	((Tapinanthus	Englerina)	(Agelanthus	Bakerella)))	(Taxillus	Scurrula)))))))	Atkinsonia))	Gaiadendron)	Peraxilla)	Decaisnina);
(Macrosolen	((((Tripodanthus	(Notanthera	(Desmaria	Struthanthus)))	((Ligaria	(((Tristerix	Nuytsia)	Tupeia)	((Loranthus	Cecarria)	((Muellerina	Ileostylus)	((Amyema	Benthamina)	(((Tapinanthus	Englerina)	(Agelanthus	Bakerella))	((Taxillus	Scurrula)	((Moquiniella	Dendrophthoe)	Helixanthera))))))))	Atkinsonia))	Gaiadendron)	Peraxilla)	Decaisnina);
(Macrosolen	((((((Loranthus	Cecarria)	((Nuytsia	((Muellerina	Ileostylus)	((Amyema	Benthamina)	(((Tapinanthus	Englerina)	(Agelanthus	Bakerella))	((Taxillus	Scurrula)	((Moquiniella	Dendrophthoe)	Helixanthera))))))	(Tristerix	Tupeia)))	Atkinsonia)	((Gaiadendron	(Tripodanthus	Struthanthus))	(Ligaria	Desmaria)))	Peraxilla)	Notanthera)	Decaisnina);
(Macrosolen	(Peraxilla	(((Nuytsia	Tristerix)	Gaiadendron)	(((Ligaria	((Loranthus	Cecarria)	(((Tapinanthus	Englerina)	(Agelanthus	Bakerella))	(((Taxillus	Scurrula)	((Moquiniella	Dendrophthoe)	Helixanthera))	((Amyema	Benthamina)	(Muellerina	Ileostylus))))))	Notanthera)	(Tripodanthus	((Atkinsonia	(Tupeia	Desmaria))	Struthanthus)))))	Decaisnina);
(Macrosolen	(Peraxilla	((Atkinsonia	(Gaiadendron	(Tupeia	(((Ligaria	Loranthus)	Cecarria)	(((Amyema	Benthamina)	(Muellerina	Ileostylus))	((Taxillus	Scurrula)	(((Tapinanthus	Englerina)	(Agelanthus	Bakerella))	(Dendrophthoe	(Helixanthera	Moquiniella)))))))))	(Tripodanthus	((Nuytsia	Tristerix)	((Desmaria	Notanthera)	Struthanthus)))))	Decaisnina);
(Macrosolen	(Peraxilla	((Atkinsonia	(((Ligaria	Loranthus)	Cecarria)	((Muellerina	Ileostylus)	((((Tapinanthus	Englerina)	(Agelanthus	Bakerella))	((Dendrophthoe	(Helixanthera	Moquiniella))	(Taxillus	Scurrula)))	(Amyema	Benthamina)))))	(Gaiadendron	(((Notanthera	Desmaria)	((Nuytsia	Tristerix)	Struthanthus))	(Tupeia	Tripodanthus)))))	Decaisnina);
((Peraxilla	(Notanthera	((Desmaria	Ligaria)	((((Tripodanthus	Tupeia)	((Struthanthus	Tristerix)	Nuytsia))	(Gaiadendron	((Loranthus	Cecarria)	((Taxillus	((Moquiniella	(Agelanthus	Bakerella))	((Scurrula	(Tapinanthus	Englerina))	(Helixanthera	Dendrophthoe))))	((Muellerina	Ileostylus)	(Benthamina	Amyema))))))	Atkinsonia))))	Macrosolen	Decaisnina);
((Peraxilla	((Ligaria	(((Desmaria	Tripodanthus)	Struthanthus)	((((Loranthus	Cecarria)	((Dendrophthoe	(Moquiniella	(Agelanthus	Bakerella)))	(((Tapinanthus	Englerina)	((Muellerina	Ileostylus)	(Benthamina	Amyema)))	((Scurrula	Helixanthera)	Taxillus))))	(Tupeia	(Tristerix	(Nuytsia	Gaiadendron))))	Atkinsonia)))	Notanthera))	Macrosolen	Decaisnina);
(((Peraxilla	(Notanthera	((Tripodanthus	(Struthanthus	Desmaria))	((((Loranthus	(Cecarria	((Muellerina	Ileostylus)	((Benthamina	Amyema)	((Dendrophthoe	(Scurrula	(Helixanthera	Taxillus)))	((Moquiniella	Bakerella)	((Tapinanthus	Englerina)	Agelanthus)))))))	Tupeia)	((Tristerix	Nuytsia)	Gaiadendron))	Atkinsonia))))	Ligaria)	Macrosolen	Decaisnina);
((Peraxilla	(((Struthanthus	Atkinsonia)	((Tupeia	(Ligaria	Desmaria))	Tripodanthus))	((((Benthamina	Amyema)	(((Tapinanthus	Englerina)	(((((Moquiniella	(Agelanthus	Bakerella))	Dendrophthoe)	Helixanthera)	Scurrula)	Taxillus))	(Muellerina	Ileostylus)))	(Loranthus	Cecarria))	((Notanthera	Tristerix)	(Nuytsia	Gaiadendron)))))	Macrosolen	Decaisnina);
((Peraxilla	(((Nuytsia	Tristerix)	Gaiadendron)	(((Tupeia	(Ligaria	Desmaria))	(Tripodanthus	Struthanthus))	((((Muellerina	Ileostylus)	(((Amyema	Benthamina)	Dendrophthoe)	((((Tapinanthus	Englerina)	(Agelanthus	Bakerella))	(Helixanthera	Moquiniella))	(Scurrula	Taxillus))))	(Atkinsonia	(Loranthus	Cecarria)))	Notanthera))))	Macrosolen	Decaisnina);
((Peraxilla	(((Tupeia	((Nuytsia	Tristerix)	Gaiadendron))	(((Muellerina	Ileostylus)	((Amyema	Benthamina)	(((Tapinanthus	Englerina)	(Moquiniella	(Agelanthus	Bakerella)))	((Helixanthera	(Dendrophthoe	Scurrula))	Taxillus))))	(Atkinsonia	((Ligaria	Loranthus)	Cecarria))))	(Tripodanthus	((Struthanthus	Desmaria)	Notanthera))))	Macrosolen	Decaisnina);
((Peraxilla	((Notanthera	((Loranthus	Cecarria)	((Tupeia	((Nuytsia	Tristerix)	Gaiadendron))	((Muellerina	Ileostylus)	((Amyema	Benthamina)	(((Scurrula	Taxillus)	((Bakerella	(Moquiniella	Agelanthus))	(Helixanthera	Dendrophthoe)))	(Tapinanthus	Englerina)))))))	(((Tripodanthus	Struthanthus)	(Ligaria	Desmaria))	Atkinsonia)))	Macrosolen	Decaisnina);
((Peraxilla	(((Tupeia	(Nuytsia	Tristerix))	(((((Muellerina	Ileostylus)	((Amyema	Benthamina)	(((Scurrula	Taxillus)	(Dendrophthoe	(Moquiniella	Helixanthera)))	((Bakerella	Agelanthus)	(Tapinanthus	Englerina)))))	(Notanthera	Loranthus))	(Ligaria	Cecarria))	Gaiadendron))	(Atkinsonia	(Desmaria	(Tripodanthus	Struthanthus)))))	Macrosolen	Decaisnina);
(((Peraxilla	((((Ligaria	Desmaria)	(Tripodanthus	Struthanthus))	((((((Taxillus	((Helixanthera	(Dendrophthoe	Moquiniella))	Scurrula))	((Bakerella	Agelanthus)	(Tapinanthus	Englerina)))	(Amyema	Benthamina))	(Muellerina	Ileostylus))	(Cecarria	Loranthus))	Atkinsonia))	(Tupeia	(Gaiadendron	(Nuytsia	Tristerix)))))	Macrosolen)	Notanthera	Decaisnina);
((Notanthera	((Ligaria	(Desmaria	(((Tripodanthus	Struthanthus)	((Tupeia	((((Taxillus	(Scurrula	((Helixanthera	((Bakerella	Agelanthus)	(Dendrophthoe	Moquiniella)))	(Tapinanthus	Englerina))))	(Amyema	Benthamina))	(Muellerina	Ileostylus))	(Cecarria	Loranthus)))	(Gaiadendron	(Nuytsia	Tristerix))))	Atkinsonia)))	Peraxilla))	Macrosolen	Decaisnina);
(Macrosolen	(Peraxilla	(((Atkinsonia	(Tripodanthus	(Desmaria	Struthanthus)))	((Gaiadendron	((Notanthera	(Cecarria	Loranthus))	((((((Helixanthera	Moquiniella)	(Agelanthus	Bakerella))	(Tapinanthus	Englerina))	(Scurrula	Taxillus))	Dendrophthoe)	((Muellerina	Ileostylus)	(Benthamina	Amyema)))))	(Tupeia	(Tristerix	Nuytsia))))	Ligaria))	Decaisnina);
(Macrosolen	(Peraxilla	(((((Ligaria	Desmaria)	((Tripodanthus	Struthanthus)	Tupeia))	(Atkinsonia	((Cecarria	Loranthus)	((Ileostylus	((Benthamina	Amyema)	(((Scurrula	Taxillus)	(Dendrophthoe	(Helixanthera	Moquiniella)))	((Agelanthus	Bakerella)	(Tapinanthus	Englerina)))))	Muellerina))))	Notanthera)	(Gaiadendron	(Tristerix	Nuytsia))))	Decaisnina);
(Macrosolen	(Peraxilla	((Gaiadendron	(((Tupeia	((Notanthera	(Cecarria	Loranthus))	(((Muellerina	Ileostylus)	(Benthamina	Amyema))	((Taxillus	((Helixanthera	(Moquiniella	Dendrophthoe))	Scurrula))	((Agelanthus	Bakerella)	(Tapinanthus	Englerina))))))	(Tripodanthus	((Desmaria	Ligaria)	(Atkinsonia	Struthanthus))))	Tristerix))	Nuytsia))	Decaisnina);
(Macrosolen	(Peraxilla	((((Cecarria	Loranthus)	((Muellerina	Ileostylus)	((Benthamina	Amyema)	(((Helixanthera	((Agelanthus	Bakerella)	(Moquiniella	Dendrophthoe)))	(Scurrula	Taxillus))	(Tapinanthus	Englerina)))))	((Notanthera	((Tripodanthus	(Ligaria	Struthanthus))	(Atkinsonia	Desmaria)))	Tupeia))	((Nuytsia	Tristerix)	Gaiadendron)))	Decaisnina);
(Macrosolen	(Peraxilla	((Ligaria	((Atkinsonia	Desmaria)	((Tripodanthus	Struthanthus)	((Tupeia	(Tristerix	(Gaiadendron	Nuytsia)))	((Cecarria	Loranthus)	((Muellerina	Ileostylus)	((Benthamina	Amyema)	(((Dendrophthoe	Scurrula)	Taxillus)	((Tapinanthus	Englerina)	((Agelanthus	Bakerella)	(Moquiniella	Helixanthera)))))))))))	Notanthera))	Decaisnina);
(Macrosolen	(Peraxilla	(((Atkinsonia	(Ligaria	Desmaria))	((Tripodanthus	Struthanthus)	((Tupeia	(Gaiadendron	(Nuytsia	Tristerix)))	((Cecarria	Loranthus)	((Muellerina	Ileostylus)	((Benthamina	Amyema)	((Tapinanthus	Englerina)	(((Agelanthus	Bakerella)	(Dendrophthoe	(Helixanthera	Moquiniella)))	(Scurrula	Taxillus)))))))))	Notanthera))	Decaisnina);
(Macrosolen	(Peraxilla	((((((Cecarria	Loranthus)	((((Scurrula	Taxillus)	((Tapinanthus	Englerina)	((Agelanthus	Bakerella)	(Dendrophthoe	(Helixanthera	Moquiniella)))))	(Benthamina	Amyema))	(Muellerina	Ileostylus)))	Atkinsonia)	Ligaria)	((Tripodanthus	((Notanthera	Desmaria)	Struthanthus))	Tupeia))	(Gaiadendron	(Nuytsia	Tristerix))))	Decaisnina);
(Macrosolen	(Peraxilla	((Tripodanthus	(Desmaria	Struthanthus))	((Tupeia	(Gaiadendron	((Notanthera	Nuytsia)	Tristerix)))	((Ligaria	((Cecarria	Loranthus)	(((Taxillus	((Helixanthera	((Tapinanthus	Englerina)	(Moquiniella	(Agelanthus	Bakerella))))	(Dendrophthoe	Scurrula)))	(Benthamina	Amyema))	(Muellerina	Ileostylus))))	Atkinsonia))))	Decaisnina);
(Macrosolen	(Peraxilla	(((((Gaiadendron	((Cecarria	Loranthus)	((Muellerina	Ileostylus)	((Benthamina	Amyema)	((Taxillus	(Scurrula	(Helixanthera	(Dendrophthoe	Moquiniella))))	((Tapinanthus	Englerina)	(Agelanthus	Bakerella)))))))	Tupeia)	(Tripodanthus	(((Nuytsia	(Tristerix	Notanthera))	Desmaria)	Struthanthus)))	Atkinsonia)	Ligaria))	Decaisnina);
(Macrosolen	(Peraxilla	((Gaiadendron	(((Cecarria	Loranthus)	(Atkinsonia	((Muellerina	Ileostylus)	((Benthamina	Amyema)	((Taxillus	(Scurrula	(Helixanthera	(Dendrophthoe	Moquiniella))))	((Tapinanthus	Englerina)	(Agelanthus	Bakerella)))))))	Tupeia))	(Tripodanthus	((((Nuytsia	Tristerix)	Notanthera)	Struthanthus)	(Ligaria	Desmaria)))))	Decaisnina);
(Macrosolen	(((Tripodanthus	(Struthanthus	(Notanthera	Desmaria)))	((Tupeia	((Gaiadendron	(Tristerix	Nuytsia))	(((Muellerina	Ileostylus)	((((Moquiniella	(Bakerella	Agelanthus))	(Englerina	Tapinanthus))	(Taxillus	(Scurrula	(Helixanthera	Dendrophthoe))))	(Benthamina	Amyema)))	(Loranthus	Cecarria))))	(Ligaria	Atkinsonia)))	Peraxilla)	Decaisnina);
(Macrosolen	((((((Tripodanthus	(Struthanthus	Desmaria))	((Tristerix	Tupeia)	(Gaiadendron	(((Muellerina	Ileostylus)	(((Bakerella	Agelanthus)	((Englerina	Tapinanthus)	(Dendrophthoe	(((Taxillus	Scurrula)	Helixanthera)	Moquiniella))))	(Benthamina	Amyema)))	(Nuytsia	(Loranthus	Cecarria))))))	Atkinsonia)	Ligaria)	Peraxilla)	Notanthera)	Decaisnina);
(Macrosolen	((((Atkinsonia	(Ligaria	(Tripodanthus	((Notanthera	Struthanthus)	((Nuytsia	Tristerix)	Desmaria)))))	(Tupeia	(((Muellerina	Ileostylus)	((Benthamina	Amyema)	(Taxillus	((Scurrula	Dendrophthoe)	(((Bakerella	Agelanthus)	(Moquiniella	Helixanthera))	(Englerina	Tapinanthus))))))	(Loranthus	Cecarria))))	Gaiadendron)	Peraxilla)	Decaisnina);
(Macrosolen	((((((Tripodanthus	Struthanthus)	((Notanthera	Tupeia)	(Ligaria	Desmaria)))	(Atkinsonia	(((Muellerina	Ileostylus)	(((Scurrula	((Moquiniella	Helixanthera)	((Englerina	Tapinanthus)	(Bakerella	Agelanthus))))	(Dendrophthoe	(Benthamina	Amyema)))	Taxillus))	(Loranthus	Cecarria))))	(Nuytsia	Gaiadendron))	Tristerix)	Peraxilla)	Decaisnina);
(Macrosolen	(((((((Desmaria	(Atkinsonia	Ligaria))	Tripodanthus)	Struthanthus)	(Notanthera	(Tupeia	(((Muellerina	Ileostylus)	((Benthamina	Amyema)	(Taxillus	(Scurrula	(Dendrophthoe	(((Englerina	Tapinanthus)	(Moquiniella	(Bakerella	Agelanthus)))	Helixanthera))))))	(Loranthus	Cecarria)))))	Gaiadendron)	(Tristerix	Nuytsia))	Peraxilla)	Decaisnina);
(Macrosolen	(((Atkinsonia	Ligaria)	((Tripodanthus	(Desmaria	Struthanthus))	(((Tupeia	(((Muellerina	Ileostylus)	((Benthamina	Amyema)	(Taxillus	((Dendrophthoe	(Moquiniella	Helixanthera))	(((Englerina	Tapinanthus)	(Bakerella	Agelanthus))	Scurrula)))))	((Nuytsia	Loranthus)	Cecarria)))	(Tristerix	Notanthera))	Gaiadendron)))	Peraxilla)	Decaisnina);
(Macrosolen	(((Gaiadendron	(Nuytsia	Tristerix))	((Tripodanthus	((Notanthera	Struthanthus)	Desmaria))	((((Taxillus	(((Helixanthera	(Dendrophthoe	Moquiniella))	((Englerina	Tapinanthus)	(Bakerella	Agelanthus)))	Scurrula))	((Muellerina	Ileostylus)	(Benthamina	Amyema)))	(Atkinsonia	(Ligaria	(Loranthus	Cecarria))))	Tupeia)))	Peraxilla)	Decaisnina);
(Macrosolen	((((Tripodanthus	((Notanthera	Struthanthus)	(Ligaria	Desmaria)))	Atkinsonia)	((((Muellerina	Ileostylus)	((Benthamina	Amyema)	(((Englerina	Tapinanthus)	(Bakerella	Agelanthus))	((Dendrophthoe	Scurrula)	(Taxillus	(Helixanthera	Moquiniella))))))	(Loranthus	Cecarria))	((Gaiadendron	(Nuytsia	Tristerix))	Tupeia)))	Peraxilla)	Decaisnina);
(Macrosolen	((((((Tripodanthus	(Struthanthus	Desmaria))	Atkinsonia)	(((((Scurrula	((Englerina	Tapinanthus)	(Helixanthera	(((Bakerella	Agelanthus)	Dendrophthoe)	Moquiniella))))	Taxillus)	((Muellerina	Ileostylus)	(Benthamina	Amyema)))	(Loranthus	Cecarria))	((Gaiadendron	(Nuytsia	Tristerix))	Tupeia)))	Ligaria)	Notanthera)	Peraxilla)	Decaisnina);
(Macrosolen	((((Tripodanthus	(Struthanthus	(Notanthera	Desmaria)))	((Gaiadendron	(Nuytsia	Tristerix))	(Tupeia	(((Muellerina	Ileostylus)	((Benthamina	Amyema)	(((Englerina	Tapinanthus)	(Helixanthera	(Dendrophthoe	(Moquiniella	(Bakerella	Agelanthus)))))	(Taxillus	Scurrula))))	(Loranthus	Cecarria)))))	(Atkinsonia	Ligaria))	Peraxilla)	Decaisnina);
(Macrosolen	(((Tristerix	(Gaiadendron	Nuytsia))	((Atkinsonia	((Ligaria	(Tupeia	Desmaria))	(Tripodanthus	Struthanthus)))	(((((Scurrula	Taxillus)	((Ileostylus	Muellerina)	((Tapinanthus	Englerina)	(Helixanthera	(Moquiniella	(Agelanthus	Bakerella))))))	(Dendrophthoe	(Amyema	Benthamina)))	(Cecarria	Loranthus))	Notanthera)))	Peraxilla)	Decaisnina);
(Macrosolen	(((Atkinsonia	((Tupeia	Tripodanthus)	(Desmaria	(((Notanthera	Tristerix)	Nuytsia)	Struthanthus))))	(Gaiadendron	(Ligaria	(((Ileostylus	Muellerina)	(((Scurrula	Taxillus)	(Dendrophthoe	(Amyema	Benthamina)))	((Tapinanthus	Englerina)	((Agelanthus	Bakerella)	(Helixanthera	Moquiniella)))))	(Cecarria	Loranthus)))))	Peraxilla)	Decaisnina);
(Macrosolen	(((Atkinsonia	((Gaiadendron	Tripodanthus)	((Tupeia	((Notanthera	Tristerix)	Nuytsia))	(Struthanthus	Desmaria))))	(Ligaria	((((((Tapinanthus	Englerina)	Dendrophthoe)	Scurrula)	(Taxillus	((Agelanthus	Bakerella)	(Helixanthera	Moquiniella))))	((Ileostylus	Muellerina)	(Amyema	Benthamina)))	(Cecarria	Loranthus))))	Peraxilla)	Decaisnina);
(Macrosolen	(((Ligaria	(((Tupeia	Tristerix)	(Nuytsia	(Gaiadendron	(((Amyema	Benthamina)	(((((Agelanthus	Bakerella)	Moquiniella)	(Tapinanthus	Englerina))	(Taxillus	((Helixanthera	Dendrophthoe)	Scurrula)))	(Ileostylus	Muellerina)))	(Cecarria	Loranthus)))))	((Tripodanthus	(Desmaria	Struthanthus))	Atkinsonia)))	Peraxilla)	Notanthera)	Decaisnina);
(Macrosolen	((Desmaria	(Atkinsonia	(Ligaria	((Tripodanthus	Struthanthus)	((Tupeia	(((Notanthera	Nuytsia)	Tristerix)	(((((Bakerella	(Moquiniella	Agelanthus))	(Tapinanthus	Englerina))	(Taxillus	((Helixanthera	Dendrophthoe)	Scurrula)))	((Ileostylus	Muellerina)	(Amyema	Benthamina)))	(Cecarria	Loranthus))))	Gaiadendron)))))	Peraxilla)	Decaisnina);
(Macrosolen	((((Ligaria	(((Ileostylus	Muellerina)	((Amyema	Benthamina)	(((Taxillus	Scurrula)	Dendrophthoe)	(((Bakerella	Agelanthus)	(Moquiniella	Helixanthera))	(Tapinanthus	Englerina)))))	(Cecarria	Loranthus)))	(((((Tristerix	(Nuytsia	Gaiadendron))	(Tripodanthus	Struthanthus))	Tupeia)	Desmaria)	Atkinsonia))	Notanthera)	Peraxilla)	Decaisnina);
(Macrosolen	((((Tripodanthus	(Desmaria	Struthanthus))	(Atkinsonia	((Gaiadendron	((Notanthera	Tristerix)	Nuytsia))	(Tupeia	(((Ileostylus	Muellerina)	((Amyema	((Taxillus	(Scurrula	((Moquiniella	Dendrophthoe)	Helixanthera)))	(Bakerella	(Agelanthus	(Tapinanthus	Englerina)))))	Benthamina))	(Cecarria	Loranthus))))))	Ligaria)	Peraxilla)	Decaisnina);
(Macrosolen	((Ligaria	(((((Tristerix	Nuytsia)	Tupeia)	(Gaiadendron	(((Ileostylus	Muellerina)	(((((Moquiniella	Dendrophthoe)	Helixanthera)	(Taxillus	Scurrula))	((Tapinanthus	Englerina)	(Bakerella	Agelanthus)))	(Benthamina	Amyema)))	(Notanthera	(Cecarria	Loranthus)))))	(Tripodanthus	Struthanthus))	(Desmaria	Atkinsonia)))	Peraxilla)	Decaisnina);
(Macrosolen	(((Gaiadendron	(Tristerix	Nuytsia))	(((((((Ileostylus	Muellerina)	(((((Moquiniella	Dendrophthoe)	Helixanthera)	(Taxillus	Scurrula))	((Tapinanthus	Englerina)	(Bakerella	Agelanthus)))	(Benthamina	Amyema)))	(Ligaria	(Atkinsonia	(Cecarria	Loranthus))))	Notanthera)	Desmaria)	Tupeia)	(Tripodanthus	Struthanthus)))	Peraxilla)	Decaisnina);
(Macrosolen	((Gaiadendron	(((((Ileostylus	Muellerina)	(((Taxillus	Scurrula)	((Tapinanthus	Englerina)	((Dendrophthoe	((Moquiniella	Bakerella)	Agelanthus))	Helixanthera)))	(Benthamina	Amyema)))	(Cecarria	(Loranthus	Ligaria)))	Atkinsonia)	((Tupeia	((Struthanthus	Desmaria)	((Tristerix	Nuytsia)	Notanthera)))	Tripodanthus)))	Peraxilla)	Decaisnina);
((Peraxilla	((Struthanthus	(((Notanthera	Tristerix)	(Desmaria	Tupeia))	Tripodanthus))	(Atkinsonia	((Gaiadendron	(Cecarria	(Ligaria	Loranthus)))	((Ileostylus	Muellerina)	((Amyema	Benthamina)	(((Helixanthera	(Taxillus	Scurrula))	((Agelanthus	Bakerella)	(Moquiniella	Dendrophthoe)))	(Englerina	Tapinanthus))))))))	(Nuytsia	Macrosolen)	Decaisnina);
((Peraxilla	((((Atkinsonia	((Cecarria	(Ligaria	Loranthus))	((Amyema	Benthamina)	((((Dendrophthoe	Helixanthera)	(Scurrula	((Bakerella	(Moquiniella	Agelanthus))	(Englerina	Tapinanthus))))	Taxillus)	(Ileostylus	Muellerina)))))	(Gaiadendron	((Struthanthus	(Desmaria	Tripodanthus))	(Tupeia	Tristerix))))	Nuytsia)	Notanthera))	Macrosolen	Decaisnina);
((Peraxilla	((Desmaria	(((Struthanthus	Tripodanthus)	(((Gaiadendron	(Nuytsia	Tristerix))	((Cecarria	(Ligaria	Loranthus))	((Ileostylus	Muellerina)	((Amyema	Benthamina)	((Dendrophthoe	(Englerina	Tapinanthus))	(((Bakerella	Agelanthus)	Moquiniella)	((Scurrula	Taxillus)	Helixanthera)))))))	Tupeia))	Atkinsonia))	Notanthera))	Macrosolen	Decaisnina);
((Peraxilla	(Ligaria	(Atkinsonia	(((((Nuytsia	Tristerix)	(Notanthera	Desmaria))	Struthanthus)	Tripodanthus)	((Tupeia	((((Englerina	Tapinanthus)	(Bakerella	Agelanthus))	(((Ileostylus	Muellerina)	(Amyema	Benthamina))	((Scurrula	Taxillus)	(Dendrophthoe	(Moquiniella	Helixanthera)))))	(Cecarria	Loranthus)))	Gaiadendron)))))	Macrosolen	Decaisnina);
((Peraxilla	((Desmaria	((((((Ileostylus	Muellerina)	(Amyema	Benthamina))	(Taxillus	((((Englerina	Tapinanthus)	(Bakerella	Agelanthus))	(Dendrophthoe	(Moquiniella	Helixanthera)))	Scurrula)))	((Notanthera	Loranthus)	(Cecarria	Ligaria)))	(Tupeia	(Struthanthus	Tripodanthus)))	Atkinsonia))	(Gaiadendron	(Nuytsia	Tristerix))))	Macrosolen	Decaisnina);
((Peraxilla	((Nuytsia	Tristerix)	((((((Notanthera	Desmaria)	Struthanthus)	Tripodanthus)	Tupeia)	(Atkinsonia	(((Ileostylus	Muellerina)	((Amyema	Benthamina)	((((Englerina	Tapinanthus)	((Bakerella	Agelanthus)	(Moquiniella	Helixanthera)))	Dendrophthoe)	(Scurrula	Taxillus))))	(Cecarria	(Loranthus	Ligaria)))))	Gaiadendron)))	Macrosolen	Decaisnina);
((Peraxilla	(((Ligaria	(((Ileostylus	Muellerina)	((Amyema	Benthamina)	((Englerina	Tapinanthus)	((Dendrophthoe	Scurrula)	(Taxillus	((Bakerella	(Moquiniella	Agelanthus))	Helixanthera))))))	(Cecarria	Loranthus)))	Gaiadendron)	(((((Desmaria	(Nuytsia	(Tristerix	Notanthera)))	Struthanthus)	Tripodanthus)	Tupeia)	Atkinsonia)))	Macrosolen	Decaisnina);
(((Peraxilla	(Atkinsonia	Desmaria))	((Tripodanthus	Struthanthus)	((Gaiadendron	(Nuytsia	Tristerix))	((((Ileostylus	Muellerina)	((Amyema	Benthamina)	(((Englerina	Tapinanthus)	(Bakerella	(Moquiniella	Agelanthus)))	(Helixanthera	((Dendrophthoe	Scurrula)	Taxillus)))))	((Notanthera	Ligaria)	(Loranthus	Cecarria)))	Tupeia))))	Macrosolen	Decaisnina);
(Macrosolen	(Peraxilla	(((Tripodanthus	(((Ligaria	Atkinsonia)	Struthanthus)	Gaiadendron))	Desmaria)	((((Nuytsia	Tristerix)	((((Loranthus	Cecarria)	Ileostylus)	Muellerina)	((Amyema	Benthamina)	(((Scurrula	Taxillus)	((Bakerella	Agelanthus)	(Dendrophthoe	(Helixanthera	Moquiniella))))	(Englerina	Tapinanthus)))))	Tupeia)	Notanthera)))	Decaisnina);
(Macrosolen	(Peraxilla	((((Atkinsonia	((Desmaria	Struthanthus)	Tripodanthus))	((Gaiadendron	(Nuytsia	Tristerix))	((Loranthus	Cecarria)	(Tupeia	((Taxillus	(((Englerina	Tapinanthus)	(Helixanthera	(Dendrophthoe	((Bakerella	Agelanthus)	Moquiniella))))	Scurrula))	((Ileostylus	Muellerina)	(Amyema	Benthamina)))))))	Ligaria)	Notanthera))	Decaisnina);
(Macrosolen	((Atkinsonia	(Ligaria	(((Gaiadendron	(Tripodanthus	(Nuytsia	(Struthanthus	(Notanthera	Tristerix)))))	Tupeia)	((Loranthus	Cecarria)	((Ileostylus	Muellerina)	((Taxillus	((Helixanthera	(Dendrophthoe	(Moquiniella	(Agelanthus	Bakerella))))	((Englerina	Tapinanthus)	Scurrula)))	(Amyema	Benthamina)))))))	(Desmaria	Peraxilla))	Decaisnina);
(Macrosolen	(((((Notanthera	Nuytsia)	((((Loranthus	Cecarria)	((Ileostylus	Muellerina)	((Taxillus	(Scurrula	((Helixanthera	(Dendrophthoe	(Moquiniella	(Agelanthus	Bakerella))))	(Englerina	Tapinanthus))))	(Amyema	Benthamina))))	Tristerix)	Tupeia))	Gaiadendron)	((Atkinsonia	Ligaria)	((Desmaria	Tripodanthus)	Struthanthus)))	Peraxilla)	Decaisnina);
(Macrosolen	((((((Loranthus	Cecarria)	((Ileostylus	Muellerina)	((((Englerina	Tapinanthus)	Dendrophthoe)	(Scurrula	(Taxillus	((Agelanthus	Bakerella)	(Helixanthera	Moquiniella)))))	(Amyema	Benthamina))))	(Tristerix	Tupeia))	Gaiadendron)	((Atkinsonia	Ligaria)	(Tripodanthus	((Struthanthus	(Notanthera	Nuytsia))	Desmaria))))	Peraxilla)	Decaisnina);
(Macrosolen	(((((Desmaria	(Tripodanthus	Struthanthus))	((Tupeia	(Gaiadendron	(Tristerix	Nuytsia)))	(Atkinsonia	((Loranthus	Cecarria)	((Ileostylus	Muellerina)	(((((Dendrophthoe	Helixanthera)	Moquiniella)	(Scurrula	Taxillus))	((Englerina	Tapinanthus)	(Agelanthus	Bakerella)))	(Amyema	Benthamina)))))))	Ligaria)	Notanthera)	Peraxilla)	Decaisnina);
(Macrosolen	(((Gaiadendron	Nuytsia)	((Atkinsonia	((Loranthus	Cecarria)	((Ligaria	(Ileostylus	Muellerina))	(((((Dendrophthoe	Helixanthera)	Moquiniella)	(Scurrula	Taxillus))	((Englerina	Tapinanthus)	(Agelanthus	Bakerella)))	(Amyema	Benthamina)))))	((Tripodanthus	(Desmaria	(Struthanthus	(Tristerix	Notanthera))))	Tupeia)))	Peraxilla)	Decaisnina);
(Notanthera	(Nuytsia	(Macrosolen	(((((Gaiadendron	(Tripodanthus	(Tristerix	Tupeia)))	Struthanthus)	((Ligaria	Desmaria)	Atkinsonia))	((Loranthus	Cecarria)	((Ileostylus	Muellerina)	(((Dendrophthoe	(((Englerina	Tapinanthus)	(Agelanthus	Bakerella))	(Helixanthera	Moquiniella)))	(Scurrula	Taxillus))	(Amyema	Benthamina)))))	Peraxilla)))	Decaisnina);
(Macrosolen	((((Ligaria	Desmaria)	Atkinsonia)	((Tripodanthus	((Notanthera	Tristerix)	Struthanthus))	((((Ileostylus	Muellerina)	(((((Englerina	Tapinanthus)	(Agelanthus	(Moquiniella	Bakerella)))	Helixanthera)	((Scurrula	Taxillus)	Dendrophthoe))	(Amyema	Benthamina)))	(Tupeia	(Nuytsia	(Loranthus	Cecarria))))	Gaiadendron)))	Peraxilla)	Decaisnina);
(Macrosolen	(((Atkinsonia	(Gaiadendron	(Cecarria	(((((Bakerella	Agelanthus)	(Englerina	Tapinanthus))	((Scurrula	(Taxillus	(Moquiniella	Helixanthera)))	Dendrophthoe))	((Amyema	Benthamina)	(Ileostylus	Muellerina)))	(Loranthus	Tupeia)))))	(Tripodanthus	((Ligaria	Desmaria)	((Nuytsia	(Notanthera	Tristerix))	Struthanthus))))	Peraxilla)	Decaisnina);
(Macrosolen	(((((Amyema	Benthamina)	(((Ligaria	Loranthus)	(Ileostylus	Muellerina))	(Cecarria	(((Bakerella	Agelanthus)	(Englerina	Tapinanthus))	(((Dendrophthoe	Moquiniella)	Helixanthera)	(Scurrula	Taxillus))))))	((((Struthanthus	(Tripodanthus	Desmaria))	Atkinsonia)	Tupeia)	(Gaiadendron	(Tristerix	Nuytsia))))	Peraxilla)	Notanthera)	Decaisnina);
(Macrosolen	(((Ligaria	(Atkinsonia	((Cecarria	Loranthus)	((Ileostylus	Muellerina)	(((Scurrula	((Englerina	Tapinanthus)	(((Bakerella	Agelanthus)	(Dendrophthoe	Moquiniella))	Helixanthera)))	Taxillus)	(Amyema	Benthamina))))))	(((Tripodanthus	(((Notanthera	Tristerix)	Desmaria)	(Nuytsia	Struthanthus)))	Tupeia)	Gaiadendron))	Peraxilla)	Decaisnina);
(((((Tupeia	((Tripodanthus	Struthanthus)	((Tristerix	Nuytsia)	Gaiadendron)))	((Notanthera	((Loranthus	(Ligaria	Cecarria))	((Ileostylus	Muellerina)	((((Tapinanthus	Englerina)	(Agelanthus	Bakerella))	((Taxillus	Scurrula)	((Moquiniella	Dendrophthoe)	Helixanthera)))	(Benthamina	Amyema)))))	Atkinsonia))	Desmaria)	Peraxilla)	Macrosolen	Decaisnina);
((((Atkinsonia	((Ligaria	Desmaria)	((Tripodanthus	Struthanthus)	(((Loranthus	Cecarria)	((Ileostylus	Muellerina)	(((Tapinanthus	Englerina)	((Taxillus	Scurrula)	((Moquiniella	((Agelanthus	Bakerella)	Dendrophthoe))	Helixanthera)))	(Benthamina	Amyema))))	(((Tristerix	Nuytsia)	Gaiadendron)	Tupeia)))))	Notanthera)	Peraxilla)	Macrosolen	Decaisnina);
((((Notanthera	((Desmaria	(Tripodanthus	Struthanthus))	(((((Nuytsia	Tristerix)	Gaiadendron)	Tupeia)	((Loranthus	Cecarria)	((((Tapinanthus	Englerina)	(Agelanthus	Bakerella))	(((Moquiniella	Dendrophthoe)	Helixanthera)	(Taxillus	Scurrula)))	((Benthamina	Amyema)	(Ileostylus	Muellerina)))))	Atkinsonia)))	Ligaria)	Peraxilla)	Macrosolen	Decaisnina);
((((Notanthera	((Tripodanthus	(Struthanthus	Desmaria))	((((Nuytsia	Tristerix)	Gaiadendron)	(((Loranthus	Cecarria)	((Ileostylus	Muellerina)	(((Scurrula	(((Tapinanthus	Englerina)	(Agelanthus	Bakerella))	(Dendrophthoe	(Helixanthera	Moquiniella))))	Taxillus)	(Benthamina	Amyema))))	Atkinsonia))	Tupeia)))	Ligaria)	Peraxilla)	Macrosolen	Decaisnina);
((((Desmaria	((Tripodanthus	(Notanthera	Struthanthus))	(((Nuytsia	Tristerix)	Gaiadendron)	((((Ligaria	Loranthus)	Cecarria)	((Ileostylus	Muellerina)	(((Tapinanthus	Englerina)	((Dendrophthoe	(Agelanthus	(Moquiniella	Bakerella)))	((Taxillus	Helixanthera)	Scurrula)))	(Benthamina	Amyema))))	Tupeia))))	Atkinsonia)	Peraxilla)	Macrosolen	Decaisnina);
(((Desmaria	((Tripodanthus	Struthanthus)	(((((Ligaria	Loranthus)	Cecarria)	((Benthamina	Amyema)	(((Ileostylus	Muellerina)	(Moquiniella	((Tapinanthus	Englerina)	(Agelanthus	Bakerella))))	((Taxillus	(Helixanthera	Scurrula))	Dendrophthoe))))	Atkinsonia)	(Tupeia	(((Nuytsia	Tristerix)	Gaiadendron)	Notanthera)))))	Peraxilla)	Macrosolen	Decaisnina);
(((Gaiadendron	((Ligaria	Atkinsonia)	((Tripodanthus	(Struthanthus	(Desmaria	Notanthera)))	((Tupeia	(Nuytsia	Tristerix))	((Loranthus	Cecarria)	(((Benthamina	Amyema)	(Ileostylus	Muellerina))	(((Tapinanthus	Englerina)	(Moquiniella	(Bakerella	Agelanthus)))	(Taxillus	((Dendrophthoe	Helixanthera)	Scurrula)))))))))	Peraxilla)	Macrosolen	Decaisnina);
((((((Tripodanthus	((Desmaria	((Nuytsia	Notanthera)	Tristerix))	Struthanthus))	(Tupeia	((Loranthus	Cecarria)	((Ileostylus	Muellerina)	((((Taxillus	Scurrula)	Dendrophthoe)	((Tapinanthus	Englerina)	((Helixanthera	Moquiniella)	(Bakerella	Agelanthus))))	(Benthamina	Amyema))))))	(Gaiadendron	Atkinsonia))	Ligaria)	Peraxilla)	Macrosolen	Decaisnina);
((((((Tripodanthus	((Desmaria	((Nuytsia	Notanthera)	Tristerix))	Struthanthus))	(Tupeia	((Loranthus	Cecarria)	((((Taxillus	Scurrula)	((Dendrophthoe	(Moquiniella	(Bakerella	Agelanthus)))	Helixanthera))	(Tapinanthus	Englerina))	((Benthamina	Amyema)	(Ileostylus	Muellerina))))))	Atkinsonia)	(Gaiadendron	Ligaria))	Peraxilla)	Macrosolen	Decaisnina);
(((Gaiadendron	(((((Cecarria	Loranthus)	((Ileostylus	Muellerina)	((Taxillus	Scurrula)	(((Dendrophthoe	(Benthamina	Amyema))	((Bakerella	Agelanthus)	(Helixanthera	Moquiniella)))	(Tapinanthus	Englerina)))))	(Atkinsonia	Ligaria))	(Tupeia	(Tripodanthus	((Desmaria	Notanthera)	Struthanthus))))	(Tristerix	Nuytsia)))	Peraxilla)	Macrosolen	Decaisnina);
(Macrosolen	((((Atkinsonia	(Gaiadendron	((((Tristerix	Notanthera)	Desmaria)	Struthanthus)	Tripodanthus)))	(Tupeia	((((((Englerina	Tapinanthus)	(Taxillus	(Helixanthera	Scurrula)))	(Dendrophthoe	((Bakerella	Agelanthus)	Moquiniella)))	(Benthamina	Amyema))	(Muellerina	Ileostylus))	(Nuytsia	(Loranthus	Cecarria)))))	Ligaria)	Peraxilla)	Decaisnina);
(Macrosolen	(((((Gaiadendron	(((Nuytsia	(Tristerix	Notanthera))	Tupeia)	(((((Taxillus	((Dendrophthoe	Helixanthera)	Scurrula))	(((Bakerella	Agelanthus)	Moquiniella)	(Englerina	Tapinanthus)))	(Benthamina	Amyema))	(Muellerina	Ileostylus))	(Loranthus	Cecarria))))	((Desmaria	Struthanthus)	Tripodanthus))	Ligaria)	Atkinsonia)	Peraxilla)	Decaisnina);
(Macrosolen	((((((Gaiadendron	(Nuytsia	Tristerix))	(Notanthera	Tupeia))	((((Taxillus	((Dendrophthoe	Scurrula)	((Helixanthera	((Bakerella	Agelanthus)	Moquiniella))	(Englerina	Tapinanthus))))	(Benthamina	Amyema))	(Muellerina	Ileostylus))	(Loranthus	Cecarria)))	((Desmaria	Struthanthus)	Tripodanthus))	(Ligaria	Atkinsonia))	Peraxilla)	Decaisnina);
(Macrosolen	(((Ligaria	(Atkinsonia	(((Nuytsia	Tristerix)	(Tupeia	((((((Taxillus	Scurrula)	((Moquiniella	Dendrophthoe)	Helixanthera))	((Bakerella	Agelanthus)	(Englerina	Tapinanthus)))	((Benthamina	Amyema)	(Muellerina	Ileostylus)))	(Loranthus	Cecarria))	Gaiadendron)))	(Desmaria	(Struthanthus	Tripodanthus)))))	Notanthera)	Peraxilla)	Decaisnina);
(Macrosolen	((((Struthanthus	Tripodanthus)	(Notanthera	((Gaiadendron	(Nuytsia	Tristerix))	(Tupeia	(((Benthamina	Amyema)	((Muellerina	Ileostylus)	((Scurrula	((((Bakerella	Agelanthus)	(Moquiniella	Dendrophthoe))	Helixanthera)	(Englerina	Tapinanthus)))	Taxillus)))	(Loranthus	Cecarria))))))	((Ligaria	Desmaria)	Atkinsonia))	Peraxilla)	Decaisnina);
(Macrosolen	(((((Desmaria	(Struthanthus	Tripodanthus))	(Atkinsonia	((((Muellerina	Ileostylus)	(((Scurrula	(((Moquiniella	Helixanthera)	((Bakerella	Agelanthus)	(Englerina	Tapinanthus)))	Dendrophthoe))	Taxillus)	(Benthamina	Amyema)))	(Loranthus	Cecarria))	((Gaiadendron	(Nuytsia	Tristerix))	Tupeia))))	Ligaria)	Notanthera)	Peraxilla)	Decaisnina);
(Macrosolen	((((Atkinsonia	(((Desmaria	Struthanthus)	Tripodanthus)	((((Muellerina	Ileostylus)	((((Englerina	Tapinanthus)	((Moquiniella	Helixanthera)	(Bakerella	Agelanthus)))	(Dendrophthoe	(Taxillus	Scurrula)))	(Benthamina	Amyema)))	(Loranthus	Cecarria))	((Gaiadendron	(Nuytsia	Tristerix))	Tupeia))))	Ligaria)	Notanthera)	Peraxilla)	Decaisnina);
(Macrosolen	(((((((Muellerina	Ileostylus)	((Taxillus	((((((Bakerella	Agelanthus)	Dendrophthoe)	Moquiniella)	Helixanthera)	(Englerina	Tapinanthus))	Scurrula))	(Benthamina	Amyema)))	(Loranthus	Cecarria))	(Tupeia	(((Tripodanthus	Desmaria)	((Ligaria	Atkinsonia)	Struthanthus))	Notanthera)))	Tristerix)	(Nuytsia	Gaiadendron))	Peraxilla)	Decaisnina);
(Macrosolen	(((((Atkinsonia	((((((Moquiniella	Dendrophthoe)	Helixanthera)	(Bakerella	((Englerina	Tapinanthus)	Agelanthus)))	(Scurrula	Taxillus))	((Benthamina	Amyema)	(Muellerina	Ileostylus)))	(Loranthus	Cecarria)))	(((Tupeia	(Ligaria	Desmaria))	Tripodanthus)	Struthanthus))	(Gaiadendron	(Nuytsia	Tristerix)))	Peraxilla)	Notanthera)	Decaisnina);
(Macrosolen	(((Gaiadendron	((((Muellerina	Ileostylus)	((Taxillus	(((Englerina	Tapinanthus)	(((Bakerella	Agelanthus)	(Moquiniella	Dendrophthoe))	Helixanthera))	Scurrula))	(Benthamina	Amyema)))	((Ligaria	Loranthus)	Cecarria))	Tupeia))	(Atkinsonia	((((Notanthera	Tristerix)	Struthanthus)	(Nuytsia	Desmaria))	Tripodanthus)))	Peraxilla)	Decaisnina);
(Macrosolen	(((Ligaria	Peraxilla)	((((Cecarria	Loranthus)	(Ileostylus	(Muellerina	(((((Agelanthus	Bakerella)	Moquiniella)	Dendrophthoe)	((Englerina	Tapinanthus)	((Helixanthera	Scurrula)	Taxillus)))	(Amyema	Benthamina)))))	Atkinsonia)	(Desmaria	(((Struthanthus	((Tristerix	Tupeia)	Tripodanthus))	Gaiadendron)	Nuytsia))))	Notanthera)	Decaisnina);
((Macrosolen	(Peraxilla	(Gaiadendron	((Tupeia	(Tripodanthus	(Desmaria	(Struthanthus	(Notanthera	Tristerix)))))	(((Cecarria	Loranthus)	((((((Dendrophthoe	Helixanthera)	((Englerina	Tapinanthus)	(Ligaria	Scurrula)))	Taxillus)	((Agelanthus	Bakerella)	Moquiniella))	(Amyema	Benthamina))	(Ileostylus	Muellerina)))	Atkinsonia)))))	Nuytsia	Decaisnina);
(Macrosolen	(Peraxilla	((Struthanthus	(Tripodanthus	(Notanthera	Desmaria)))	(Atkinsonia	(((Cecarria	(Tupeia	Loranthus))	(((Nuytsia	Tristerix)	Gaiadendron)	((((((Moquiniella	Dendrophthoe)	Helixanthera)	(Taxillus	Scurrula))	((Agelanthus	Bakerella)	(Englerina	Tapinanthus)))	(Amyema	Benthamina))	(Ileostylus	Muellerina))))	Ligaria))))	Decaisnina);
(Macrosolen	(Peraxilla	((((Ligaria	Desmaria)	(Struthanthus	Tripodanthus))	(Atkinsonia	((Tupeia	((Loranthus	Cecarria)	((((Taxillus	Scurrula)	(((Englerina	Tapinanthus)	((Moquiniella	Helixanthera)	(Agelanthus	Bakerella)))	Dendrophthoe))	(Amyema	Benthamina))	(Ileostylus	Muellerina))))	(Tristerix	(Gaiadendron	Nuytsia)))))	Notanthera))	Decaisnina);
(Macrosolen	(Peraxilla	(Atkinsonia	(((((Notanthera	Tristerix)	((Ligaria	Desmaria)	Tupeia))	((Loranthus	Cecarria)	(((Helixanthera	((Agelanthus	Bakerella)	Moquiniella))	(Taxillus	(Scurrula	(Dendrophthoe	(Englerina	Tapinanthus)))))	(((Ileostylus	Muellerina)	Amyema)	Benthamina))))	(Gaiadendron	Nuytsia))	(Struthanthus	Tripodanthus))))	Decaisnina);
(Macrosolen	(Peraxilla	(((Gaiadendron	(Nuytsia	Tristerix))	(((Loranthus	Cecarria)	(Muellerina	(((Amyema	Benthamina)	(((Dendrophthoe	(Moquiniella	Helixanthera))	((Englerina	Tapinanthus)	(Agelanthus	Bakerella)))	(Scurrula	Taxillus)))	Ileostylus)))	((Struthanthus	Tripodanthus)	((Desmaria	(Atkinsonia	Ligaria))	Tupeia))))	Notanthera))	Decaisnina);
(Macrosolen	(Peraxilla	((Gaiadendron	(Nuytsia	Tristerix))	(((Struthanthus	Tripodanthus)	((Notanthera	Desmaria)	(Atkinsonia	Ligaria)))	(Tupeia	(((Amyema	Benthamina)	((((Englerina	Tapinanthus)	Scurrula)	((Dendrophthoe	((Agelanthus	Bakerella)	Moquiniella))	Helixanthera))	Taxillus))	(Muellerina	((Loranthus	Cecarria)	Ileostylus)))))))	Decaisnina);
(Macrosolen	(Peraxilla	((((Tupeia	(((Amyema	Benthamina)	((Scurrula	Taxillus)	((Englerina	Tapinanthus)	((Dendrophthoe	((Agelanthus	Bakerella)	Moquiniella))	Helixanthera))))	(Ileostylus	Muellerina)))	(Gaiadendron	(Nuytsia	Tristerix)))	(Loranthus	Cecarria))	(((Struthanthus	Tripodanthus)	(Notanthera	(Ligaria	Desmaria)))	Atkinsonia)))	Decaisnina);
(Macrosolen	(Peraxilla	((((Atkinsonia	(((Nuytsia	(Loranthus	Cecarria))	(((((Agelanthus	Bakerella)	(Englerina	Tapinanthus))	((Dendrophthoe	(Helixanthera	Moquiniella))	(Scurrula	Taxillus)))	((Ileostylus	Muellerina)	(Amyema	Benthamina)))	(Tupeia	Tristerix)))	Gaiadendron))	((Desmaria	Struthanthus)	Tripodanthus))	Ligaria)	Notanthera))	Decaisnina);
(Macrosolen	(Peraxilla	(((Atkinsonia	Ligaria)	((Loranthus	Cecarria)	((Ileostylus	Muellerina)	(((Agelanthus	Bakerella)	(Englerina	Tapinanthus))	((Taxillus	((Helixanthera	(Moquiniella	Dendrophthoe))	Scurrula))	(Amyema	Benthamina))))))	((Tripodanthus	((Nuytsia	(Notanthera	Tristerix))	(Desmaria	Struthanthus)))	(Gaiadendron	Tupeia))))	Decaisnina);
(Macrosolen	((((Notanthera	Desmaria)	(Ligaria	(((Loranthus	Cecarria)	((Muellerina	Ileostylus)	((((Tapinanthus	Englerina)	(Moquiniella	(Agelanthus	Bakerella)))	(((Dendrophthoe	Helixanthera)	Scurrula)	Taxillus))	(Benthamina	Amyema))))	Atkinsonia)))	(((Struthanthus	(Nuytsia	Tristerix))	(Tupeia	Gaiadendron))	Tripodanthus))	Peraxilla)	Decaisnina);
(Macrosolen	(Peraxilla	(Notanthera	((((Loranthus	Cecarria)	((Muellerina	Ileostylus)	((((Tapinanthus	Englerina)	(Bakerella	(Moquiniella	Agelanthus)))	((Helixanthera	(Scurrula	Taxillus))	Dendrophthoe))	(Benthamina	Amyema))))	Atkinsonia)	((Ligaria	(Desmaria	Tupeia))	((Tripodanthus	Struthanthus)	(Gaiadendron	(Nuytsia	Tristerix)))))))	Decaisnina);
(Macrosolen	(Peraxilla	(Notanthera	((((((Loranthus	Cecarria)	((Muellerina	Ileostylus)	(((Scurrula	(Dendrophthoe	((Tapinanthus	Englerina)	(Helixanthera	((Bakerella	Agelanthus)	Moquiniella)))))	Taxillus)	(Benthamina	Amyema))))	Atkinsonia)	((Tupeia	Tripodanthus)	(Struthanthus	(Gaiadendron	(Nuytsia	Tristerix)))))	Desmaria)	Ligaria)))	Decaisnina);
(Macrosolen	((((Loranthus	Cecarria)	((Muellerina	Ileostylus)	((((Tapinanthus	Englerina)	((Bakerella	Agelanthus)	Moquiniella))	((Scurrula	(Dendrophthoe	Helixanthera))	Taxillus))	(Benthamina	Amyema))))	Atkinsonia)	((Gaiadendron	(((Nuytsia	(Notanthera	Tristerix))	Struthanthus)	(Tupeia	Tripodanthus)))	(Peraxilla	(Ligaria	Desmaria))))	Decaisnina);
(Macrosolen	(((((((Muellerina	Ileostylus)	((((Tapinanthus	Englerina)	(Bakerella	Agelanthus))	((Scurrula	(Dendrophthoe	(Moquiniella	Helixanthera)))	Taxillus))	(Benthamina	Amyema)))	(Atkinsonia	(Loranthus	Cecarria)))	((Tripodanthus	((Nuytsia	Tristerix)	(Desmaria	Struthanthus)))	(Tupeia	Gaiadendron)))	Ligaria)	Peraxilla)	Notanthera)	Decaisnina);
(Notanthera	(Macrosolen	(((((Tripodanthus	(Desmaria	(Struthanthus	(Gaiadendron	(Nuytsia	Tristerix)))))	Tupeia)	(((((Tapinanthus	Englerina)	((Helixanthera	(Dendrophthoe	(Moquiniella	(Bakerella	Agelanthus))))	(Scurrula	Taxillus)))	((Benthamina	Amyema)	(Muellerina	Ileostylus)))	(Loranthus	Cecarria))	Atkinsonia))	Ligaria)	Peraxilla))	Decaisnina);
(Macrosolen	((Notanthera	(((((Struthanthus	(Tripodanthus	Desmaria))	Tupeia)	(Gaiadendron	(Nuytsia	Tristerix)))	((((Muellerina	Ileostylus)	(((((Benthamina	Amyema)	Dendrophthoe)	((Tapinanthus	Englerina)	(Bakerella	Agelanthus)))	Moquiniella)	(Taxillus	(Scurrula	Helixanthera))))	(Loranthus	Cecarria))	Atkinsonia))	Ligaria))	Peraxilla)	Decaisnina);
(Macrosolen	((Notanthera	(((((Muellerina	Ileostylus)	((Benthamina	Amyema)	(((Tapinanthus	Englerina)	(Bakerella	Agelanthus))	((Helixanthera	(Dendrophthoe	Moquiniella))	(Taxillus	Scurrula)))))	(Loranthus	Cecarria))	(Atkinsonia	((Tripodanthus	Tupeia)	((Struthanthus	((Nuytsia	Tristerix)	Gaiadendron))	Desmaria))))	Ligaria))	Peraxilla)	Decaisnina);
(Macrosolen	(((((Tripodanthus	(Tupeia	Desmaria))	Struthanthus)	((((Ligaria	(Loranthus	Cecarria))	Notanthera)	(((Benthamina	Amyema)	(((Tapinanthus	Englerina)	(Taxillus	Scurrula))	(((Helixanthera	Moquiniella)	(Bakerella	Agelanthus))	Dendrophthoe)))	(Muellerina	Ileostylus)))	Atkinsonia))	((Nuytsia	Tristerix)	Gaiadendron))	Peraxilla)	Decaisnina);
(Macrosolen	(((((Tripodanthus	(Tupeia	(Ligaria	(Atkinsonia	Desmaria))))	Struthanthus)	(((Muellerina	Ileostylus)	((Loranthus	Cecarria)	((Benthamina	Amyema)	((Tapinanthus	Englerina)	((Taxillus	Scurrula)	(((Dendrophthoe	Moquiniella)	(Bakerella	Agelanthus))	Helixanthera))))))	Notanthera))	((Tristerix	Nuytsia)	Gaiadendron))	Peraxilla)	Decaisnina);
(((((Struthanthus	(Tripodanthus	(Ligaria	Desmaria)))	((Atkinsonia	Tupeia)	(((Tristerix	Nuytsia)	Gaiadendron)	((Loranthus	Cecarria)	((Ileostylus	Muellerina)	(((Helixanthera	(((Moquiniella	(Bakerella	Agelanthus))	(Englerina	Tapinanthus))	(Dendrophthoe	Scurrula)))	Taxillus)	(Benthamina	Amyema)))))))	Notanthera)	Peraxilla)	Macrosolen	Decaisnina);
(((Ligaria	((((Tripodanthus	Desmaria)	Struthanthus)	(((((Ileostylus	Muellerina)	(((((Moquiniella	Helixanthera)	((Bakerella	Agelanthus)	(Englerina	Tapinanthus)))	Dendrophthoe)	(Scurrula	Taxillus))	(Benthamina	Amyema)))	(Atkinsonia	(Loranthus	Cecarria)))	Tupeia)	((Tristerix	Nuytsia)	Gaiadendron)))	Peraxilla))	Notanthera)	Macrosolen	Decaisnina);
(((Gaiadendron	((Atkinsonia	(((Loranthus	Cecarria)	((Ileostylus	Muellerina)	((((Moquiniella	(Bakerella	Agelanthus))	(Englerina	Tapinanthus))	(Dendrophthoe	(Helixanthera	(Scurrula	Taxillus))))	(Benthamina	Amyema))))	Ligaria))	((Notanthera	(Struthanthus	((Tristerix	Nuytsia)	Desmaria)))	(Tupeia	Tripodanthus))))	Peraxilla)	Macrosolen	Decaisnina);
((Peraxilla	(Ligaria	((Atkinsonia	((Notanthera	Gaiadendron)	((((Nuytsia	(Loranthus	Cecarria))	((Ileostylus	Muellerina)	((((Bakerella	(Agelanthus	Moquiniella))	(Englerina	Tapinanthus))	(Dendrophthoe	(Taxillus	(Helixanthera	Scurrula))))	(Benthamina	Amyema))))	Tristerix)	Tupeia)))	((Struthanthus	Tripodanthus)	Desmaria))))	Macrosolen	Decaisnina);
((Peraxilla	(((Atkinsonia	(((((Ligaria	Loranthus)	Cecarria)	(((((Agelanthus	Bakerella)	(Dendrophthoe	Moquiniella))	(Englerina	Tapinanthus))	(Taxillus	(Helixanthera	Scurrula)))	((Benthamina	Amyema)	(Ileostylus	Muellerina))))	(Nuytsia	Tristerix))	Tupeia))	(Tripodanthus	((Notanthera	Desmaria)	Struthanthus)))	Gaiadendron))	Macrosolen	Decaisnina);
((Peraxilla	((((Tupeia	(Desmaria	(Struthanthus	Notanthera)))	Tripodanthus)	(Atkinsonia	(((Loranthus	Cecarria)	((Ileostylus	Muellerina)	(((((Englerina	Tapinanthus)	(Moquiniella	(Agelanthus	Bakerella)))	Helixanthera)	(Taxillus	Scurrula))	((Benthamina	Amyema)	Dendrophthoe))))	Ligaria)))	(Gaiadendron	(Nuytsia	Tristerix))))	Macrosolen	Decaisnina);
((Peraxilla	((((Struthanthus	(Notanthera	(Desmaria	Tripodanthus)))	(Atkinsonia	((Tristerix	Tupeia)	((Loranthus	Cecarria)	((Ileostylus	Muellerina)	((((Helixanthera	Taxillus)	Scurrula)	(((Dendrophthoe	Moquiniella)	(Agelanthus	Bakerella))	(Englerina	Tapinanthus)))	(Benthamina	Amyema)))))))	(Gaiadendron	Nuytsia))	Ligaria))	Macrosolen	Decaisnina);
((Peraxilla	(Atkinsonia	((((Gaiadendron	(Nuytsia	Tristerix))	Tupeia)	(((Ligaria	Loranthus)	Cecarria)	((Taxillus	((Dendrophthoe	Scurrula)	(Helixanthera	((Moquiniella	Bakerella)	(Agelanthus	(Englerina	Tapinanthus))))))	((Benthamina	Amyema)	(Ileostylus	Muellerina)))))	((Desmaria	(Struthanthus	Notanthera))	Tripodanthus))))	Macrosolen	Decaisnina);
((Peraxilla	((Gaiadendron	((((Tristerix	Notanthera)	(Tripodanthus	(Tupeia	Desmaria)))	Struthanthus)	Nuytsia))	(Atkinsonia	(((Ligaria	Loranthus)	Cecarria)	((Ileostylus	Muellerina)	(((Helixanthera	((Moquiniella	(Agelanthus	Bakerella))	(Englerina	Tapinanthus)))	Taxillus)	((Dendrophthoe	(Benthamina	Amyema))	Scurrula)))))))	Macrosolen	Decaisnina);
(((Peraxilla	(Nuytsia	((Gaiadendron	Tristerix)	(((((Notanthera	Loranthus)	(Atkinsonia	Cecarria))	((((Agelanthus	Bakerella)	(Englerina	Tapinanthus))	((Scurrula	(Helixanthera	(Dendrophthoe	Moquiniella)))	Taxillus))	((Benthamina	Amyema)	(Ileostylus	Muellerina))))	(Struthanthus	(Tripodanthus	Desmaria)))	Tupeia))))	Ligaria)	Macrosolen	Decaisnina);
(Macrosolen	(Peraxilla	(((Atkinsonia	(Notanthera	((Loranthus	Cecarria)	((((Helixanthera	((Agelanthus	Bakerella)	(Moquiniella	Dendrophthoe)))	(Scurrula	Taxillus))	(Englerina	Tapinanthus))	((Amyema	Benthamina)	(Muellerina	Ileostylus))))))	((Ligaria	Desmaria)	((Tripodanthus	Struthanthus)	Tupeia)))	((Nuytsia	Gaiadendron)	Tristerix)))	Decaisnina);
(Macrosolen	(Peraxilla	((((Tripodanthus	(Desmaria	Struthanthus))	(((Tupeia	(Gaiadendron	(Tristerix	Nuytsia)))	((Loranthus	Cecarria)	((Muellerina	Ileostylus)	((((Scurrula	Taxillus)	(Helixanthera	(Dendrophthoe	((Agelanthus	Bakerella)	Moquiniella))))	(Englerina	Tapinanthus))	(Amyema	Benthamina)))))	Atkinsonia))	Ligaria)	Notanthera))	Decaisnina);
(Macrosolen	((Peraxilla	((Struthanthus	(Tripodanthus	(Ligaria	Desmaria)))	(((Tristerix	Tupeia)	((Gaiadendron	((Loranthus	Cecarria)	((Muellerina	Ileostylus)	(((Scurrula	Taxillus)	((Helixanthera	(Dendrophthoe	((Bakerella	Agelanthus)	Moquiniella)))	(Englerina	Tapinanthus)))	(Amyema	Benthamina)))))	Nuytsia))	Atkinsonia)))	Notanthera)	Decaisnina);
(Macrosolen	((((((Tristerix	Tupeia)	(((Atkinsonia	(Loranthus	Cecarria))	((Muellerina	Ileostylus)	(((Taxillus	(Scurrula	((Moquiniella	Helixanthera)	Dendrophthoe)))	((Bakerella	Agelanthus)	(Englerina	Tapinanthus)))	((Amyema	Benthamina)	Ligaria))))	(Tripodanthus	(Desmaria	Struthanthus))))	Nuytsia)	Gaiadendron)	Peraxilla)	Notanthera)	Decaisnina);
(Macrosolen	(((Desmaria	(Atkinsonia	Ligaria))	((Struthanthus	Tripodanthus)	((((Loranthus	Cecarria)	((Bakerella	Agelanthus)	((Englerina	Tapinanthus)	(((Amyema	Benthamina)	(Taxillus	(Scurrula	(Helixanthera	(Dendrophthoe	Moquiniella)))))	(Muellerina	Ileostylus)))))	(Tupeia	(Tristerix	Nuytsia)))	(Gaiadendron	Notanthera))))	Peraxilla)	Decaisnina);
(Macrosolen	(((Gaiadendron	(Tristerix	Nuytsia))	(((((Notanthera	Struthanthus)	Desmaria)	Tripodanthus)	(Atkinsonia	(((Ligaria	Loranthus)	Cecarria)	((Muellerina	Ileostylus)	((Amyema	Benthamina)	(Taxillus	(Scurrula	((Englerina	Tapinanthus)	(Helixanthera	((Bakerella	Agelanthus)	(Dendrophthoe	Moquiniella)))))))))))	Tupeia))	Peraxilla)	Decaisnina);
(Macrosolen	(((Atkinsonia	(((((Loranthus	Cecarria)	((Muellerina	Ileostylus)	((Amyema	Benthamina)	(Taxillus	(Scurrula	((Englerina	Tapinanthus)	(Helixanthera	(Dendrophthoe	(Moquiniella	(Bakerella	Agelanthus))))))))))	(Gaiadendron	((Notanthera	Tristerix)	Nuytsia)))	Tupeia)	(Desmaria	(Tripodanthus	Struthanthus))))	Ligaria)	Peraxilla)	Decaisnina);
(Macrosolen	(((Atkinsonia	(Desmaria	((Tripodanthus	Struthanthus)	((Tupeia	((Loranthus	Cecarria)	(Gaiadendron	((Muellerina	Ileostylus)	((Amyema	Benthamina)	((Agelanthus	Bakerella)	((Englerina	Tapinanthus)	((Helixanthera	(Dendrophthoe	Moquiniella))	(Scurrula	Taxillus)))))))))	((Notanthera	Tristerix)	Nuytsia)))))	Ligaria)	Peraxilla)	Decaisnina);
(Macrosolen	(((Ligaria	(Notanthera	((Loranthus	Cecarria)	(((Muellerina	Ileostylus)	(Amyema	Benthamina))	(((Helixanthera	(Dendrophthoe	Moquiniella))	(Scurrula	Taxillus))	((Agelanthus	Bakerella)	(Englerina	Tapinanthus)))))))	(Atkinsonia	((Tripodanthus	(Struthanthus	(Gaiadendron	(Tristerix	Nuytsia))))	(Desmaria	Tupeia))))	Peraxilla)	Decaisnina);
(Macrosolen	((((Tripodanthus	((Struthanthus	(Gaiadendron	(Tristerix	Nuytsia)))	Notanthera))	(Ligaria	(Tupeia	Desmaria)))	((Cecarria	(Loranthus	((Muellerina	Ileostylus)	((Amyema	Benthamina)	(((Helixanthera	((Agelanthus	Bakerella)	(Dendrophthoe	Moquiniella)))	(Scurrula	Taxillus))	(Englerina	Tapinanthus))))))	Atkinsonia))	Peraxilla)	Decaisnina);
(((Ligaria	((Atkinsonia	(Peraxilla	Desmaria))	((((Loranthus	Cecarria)	((Muellerina	Ileostylus)	((((Dendrophthoe	((Agelanthus	Bakerella)	Moquiniella))	(Scurrula	(Taxillus	Helixanthera)))	(Tapinanthus	Englerina))	(Amyema	Benthamina))))	(Tupeia	(Nuytsia	Tristerix)))	(Tripodanthus	(Gaiadendron	Struthanthus)))))	Notanthera)	Macrosolen	Decaisnina);
((((Ligaria	((Tripodanthus	(Desmaria	Struthanthus))	(((Gaiadendron	((Loranthus	Cecarria)	((Muellerina	Ileostylus)	((((Dendrophthoe	((Agelanthus	Bakerella)	Moquiniella))	(Scurrula	(Taxillus	Helixanthera)))	(Tapinanthus	Englerina))	(Amyema	Benthamina)))))	(Nuytsia	(Tristerix	Tupeia)))	Atkinsonia)))	Peraxilla)	Notanthera)	Macrosolen	Decaisnina);
(((Notanthera	((Atkinsonia	((Gaiadendron	(Tripodanthus	(Desmaria	Struthanthus)))	((Tristerix	Nuytsia)	(Tupeia	(((Muellerina	Ileostylus)	((((Dendrophthoe	((Agelanthus	Bakerella)	Moquiniella))	(Scurrula	(Taxillus	Helixanthera)))	(Tapinanthus	Englerina))	(Amyema	Benthamina)))	(Loranthus	Cecarria))))))	Ligaria))	Peraxilla)	Macrosolen	Decaisnina);
((((((((Muellerina	Ileostylus)	((Taxillus	(Scurrula	((Tapinanthus	Englerina)	(Helixanthera	(Dendrophthoe	((Agelanthus	Bakerella)	Moquiniella))))))	(Amyema	Benthamina)))	((Ligaria	Loranthus)	Cecarria))	Atkinsonia)	((Tripodanthus	((Gaiadendron	(Tristerix	Nuytsia))	(Desmaria	Struthanthus)))	Tupeia))	Peraxilla)	Macrosolen)	Notanthera	Decaisnina);
((((((Atkinsonia	((Tristerix	Tupeia)	(Gaiadendron	(((Muellerina	Ileostylus)	(((Tapinanthus	Englerina)	((Dendrophthoe	((Agelanthus	Bakerella)	Moquiniella))	(Helixanthera	(Taxillus	Scurrula))))	(Amyema	Benthamina)))	(Nuytsia	(Loranthus	Cecarria))))))	(Tripodanthus	(Desmaria	Struthanthus)))	Ligaria)	Notanthera)	Peraxilla)	Macrosolen	Decaisnina);
((((((Struthanthus	(Tripodanthus	Desmaria))	(((((Loranthus	Cecarria)	((Muellerina	Ileostylus)	(((Tapinanthus	Englerina)	(((Agelanthus	Bakerella)	(Moquiniella	Dendrophthoe))	(Taxillus	(Scurrula	Helixanthera))))	(Amyema	Benthamina))))	Tupeia)	(Tristerix	(Nuytsia	Gaiadendron)))	Atkinsonia))	Ligaria)	Notanthera)	Peraxilla)	Macrosolen	Decaisnina);
((((((Struthanthus	(Tripodanthus	Desmaria))	(((((Muellerina	Ileostylus)	(((((Moquiniella	Dendrophthoe)	Helixanthera)	(Taxillus	Scurrula))	((Tapinanthus	Englerina)	(Agelanthus	Bakerella)))	(Amyema	Benthamina)))	(Tupeia	(Loranthus	Cecarria)))	(Tristerix	(Nuytsia	Gaiadendron)))	Atkinsonia))	Ligaria)	Notanthera)	Peraxilla)	Macrosolen	Decaisnina);
((((((Struthanthus	(Notanthera	(Tripodanthus	(Tupeia	Desmaria))))	(Atkinsonia	(((Ligaria	Loranthus)	Cecarria)	((Muellerina	Ileostylus)	(((Taxillus	(Scurrula	((Moquiniella	Dendrophthoe)	Helixanthera)))	((Tapinanthus	Englerina)	(Agelanthus	Bakerella)))	(Amyema	Benthamina))))))	Gaiadendron)	(Tristerix	Nuytsia))	Peraxilla)	Macrosolen	Decaisnina);
((((((Atkinsonia	(Cecarria	(Ligaria	Loranthus)))	((Muellerina	Ileostylus)	(((Helixanthera	(Taxillus	Scurrula))	((Tapinanthus	Englerina)	((Moquiniella	Dendrophthoe)	(Agelanthus	Bakerella))))	(Amyema	Benthamina))))	(Gaiadendron	(((Tupeia	Tristerix)	((Tripodanthus	Desmaria)	Struthanthus))	Nuytsia)))	Notanthera)	Peraxilla)	Macrosolen	Decaisnina);
((((((Tripodanthus	(Desmaria	(Struthanthus	((Notanthera	Tristerix)	Nuytsia))))	((Tupeia	((Cecarria	Loranthus)	((Taxillus	((Dendrophthoe	Helixanthera)	(((Tapinanthus	Englerina)	(Agelanthus	(Moquiniella	Bakerella)))	Scurrula)))	((Amyema	Benthamina)	(Muellerina	Ileostylus)))))	Gaiadendron))	Atkinsonia)	Ligaria)	Peraxilla)	Macrosolen	Decaisnina);
