# Supplementary material for: Evolution of pollen morphology in Loranthaceae
Source: Grana. 2017 Feb 20;57(1-2):16–116. doi: 10.1080/00173134.2016.1261939 (PMC5771552; doi:10.1080/00173134.2016.1261939)
Supplement: Grimsson et al. Online supplementary material [file SGRA_A_1261939_SM9964.zip › ML/RAxML_bootstrap.conc.red.ex25S]

(Macrosolen	(Peraxilla	(Gaiadendron	((((((Ileostylus	Muellerina)	((((Dendrophthoe	(Bakerella	((Agelanthus	(Tapinanthus	Englerina))	Moquiniella)))	(Helixanthera	(Scurrula	Taxillus)))	(Benthamina	Amyema))	(Cecarria	Loranthus)))	Nuytsia)	Tupeia)	Tristerix)	(Atkinsonia	(((Ligaria	Notanthera)	(Struthanthus	Tripodanthus))	Desmaria)))))	Decaisnina);
(Macrosolen	(Peraxilla	(((Tristerix	(Ligaria	(((((Helixanthera	Dendrophthoe)	(Bakerella	((Agelanthus	(Tapinanthus	Englerina))	Moquiniella)))	(Scurrula	Taxillus))	(Benthamina	Amyema))	((Cecarria	Loranthus)	(Ileostylus	Muellerina)))))	(((Notanthera	Desmaria)	Nuytsia)	(Gaiadendron	Atkinsonia)))	((Struthanthus	Tripodanthus)	Tupeia)))	Decaisnina);
(Macrosolen	(Peraxilla	((((Tupeia	(Ligaria	Desmaria))	((Struthanthus	Tripodanthus)	(Gaiadendron	(Nuytsia	Atkinsonia))))	(Tristerix	((Ileostylus	Muellerina)	(((((Helixanthera	Dendrophthoe)	(Bakerella	((Agelanthus	(Tapinanthus	Englerina))	Moquiniella)))	(Scurrula	Taxillus))	(Benthamina	Amyema))	(Cecarria	Loranthus)))))	Notanthera))	Decaisnina);
(Macrosolen	(Notanthera	(Peraxilla	((Tupeia	Desmaria)	(((Nuytsia	Atkinsonia)	Gaiadendron)	(((Tristerix	Ligaria)	(Struthanthus	Tripodanthus))	((Ileostylus	Muellerina)	(((((Dendrophthoe	Bakerella)	((Helixanthera	(Agelanthus	(Tapinanthus	Englerina)))	Moquiniella))	(Scurrula	Taxillus))	(Benthamina	Amyema))	(Cecarria	Loranthus))))))))	Decaisnina);
(Macrosolen	(Peraxilla	((((Atkinsonia	(Nuytsia	(Struthanthus	Tripodanthus)))	(((Ileostylus	Muellerina)	(((Bakerella	((Agelanthus	(Tapinanthus	Englerina))	((Moquiniella	(Scurrula	Taxillus))	(Dendrophthoe	Helixanthera))))	(Benthamina	Amyema))	(Cecarria	Loranthus)))	Gaiadendron))	(Tupeia	(Ligaria	(Tristerix	Desmaria))))	Notanthera))	Decaisnina);
(Macrosolen	(Notanthera	(Peraxilla	((((Struthanthus	Tripodanthus)	(Atkinsonia	Nuytsia))	(((Ileostylus	Muellerina)	((((Scurrula	Taxillus)	((Dendrophthoe	Helixanthera)	(Moquiniella	(Bakerella	(Agelanthus	(Tapinanthus	Englerina))))))	(Benthamina	Amyema))	(Cecarria	Loranthus)))	Gaiadendron))	(Tupeia	(Tristerix	(Desmaria	Ligaria))))))	Decaisnina);
(Macrosolen	(Peraxilla	((((Desmaria	(Ligaria	Tristerix))	((Struthanthus	Tripodanthus)	Notanthera))	(Gaiadendron	(Atkinsonia	Nuytsia)))	((((Scurrula	Taxillus)	(((Dendrophthoe	Helixanthera)	((Moquiniella	(Agelanthus	(Tapinanthus	Englerina)))	Bakerella))	(Benthamina	Amyema)))	((Cecarria	Loranthus)	(Ileostylus	Muellerina)))	Tupeia)))	Decaisnina);
(Macrosolen	(Peraxilla	((Gaiadendron	(Atkinsonia	Nuytsia))	(((((Benthamina	Amyema)	((Scurrula	Taxillus)	((Dendrophthoe	Helixanthera)	((Moquiniella	(Agelanthus	(Tapinanthus	Englerina)))	Bakerella))))	((Cecarria	Loranthus)	(Ileostylus	Muellerina)))	Tupeia)	(Desmaria	(Tristerix	((Ligaria	(Struthanthus	Tripodanthus))	Notanthera))))))	Decaisnina);
(Macrosolen	(Peraxilla	(((Nuytsia	(Gaiadendron	Atkinsonia))	((Desmaria	Notanthera)	(Tristerix	(Ligaria	(Struthanthus	Tripodanthus)))))	(Tupeia	(((Benthamina	Amyema)	(((Scurrula	Taxillus)	(Dendrophthoe	(((Agelanthus	(Tapinanthus	Englerina))	Moquiniella)	Bakerella)))	Helixanthera))	((Cecarria	Loranthus)	(Ileostylus	Muellerina))))))	Decaisnina);
(Macrosolen	(((Struthanthus	Tripodanthus)	(((((Nuytsia	(((Benthamina	Amyema)	((((Agelanthus	(Tapinanthus	Englerina))	Moquiniella)	(Bakerella	Dendrophthoe))	(Helixanthera	(Scurrula	Taxillus))))	((Cecarria	Loranthus)	(Ileostylus	Muellerina))))	Gaiadendron)	(Peraxilla	Tupeia))	Atkinsonia)	(Tristerix	(Ligaria	Desmaria))))	Notanthera)	Decaisnina);
(Macrosolen	(Peraxilla	(((Desmaria	((Nuytsia	Atkinsonia)	(Ligaria	(Notanthera	(Tripodanthus	Struthanthus)))))	(Tupeia	(((Muellerina	Ileostylus)	(((Amyema	Benthamina)	(((Helixanthera	Dendrophthoe)	(Bakerella	(Moquiniella	(Agelanthus	(Tapinanthus	Englerina)))))	(Scurrula	Taxillus)))	(Cecarria	Loranthus)))	Tristerix)))	Gaiadendron))	Decaisnina);
(Macrosolen	(((Tripodanthus	Struthanthus)	(((((Peraxilla	((Muellerina	Ileostylus)	(((Amyema	Benthamina)	(((Helixanthera	Dendrophthoe)	(Bakerella	(Moquiniella	(Agelanthus	(Tapinanthus	Englerina)))))	(Scurrula	Taxillus)))	(Cecarria	Loranthus))))	Tristerix)	(Gaiadendron	Nuytsia))	(Tupeia	(Ligaria	Desmaria)))	Atkinsonia))	Notanthera)	Decaisnina);
(Macrosolen	(((((Muellerina	Ileostylus)	(((Amyema	Benthamina)	((Dendrophthoe	(Bakerella	(Moquiniella	(Agelanthus	(Tapinanthus	Englerina)))))	((Scurrula	Taxillus)	Helixanthera)))	(Cecarria	Loranthus)))	(Ligaria	Tristerix))	((Atkinsonia	Peraxilla)	(Gaiadendron	(Nuytsia	(Notanthera	Desmaria)))))	(Tupeia	(Tripodanthus	Struthanthus)))	Decaisnina);
(Macrosolen	(Peraxilla	(((((Notanthera	(Tristerix	Ligaria))	(Tripodanthus	Struthanthus))	((Nuytsia	Atkinsonia)	Gaiadendron))	((Muellerina	Ileostylus)	(((Amyema	Benthamina)	((Dendrophthoe	((Helixanthera	(Bakerella	Moquiniella))	(Agelanthus	(Tapinanthus	Englerina))))	(Scurrula	Taxillus)))	(Cecarria	Loranthus))))	(Tupeia	Desmaria)))	Decaisnina);
(Macrosolen	(((Desmaria	((Notanthera	(Tristerix	Ligaria))	(Tripodanthus	Struthanthus)))	(Tupeia	((Peraxilla	(Nuytsia	Gaiadendron))	(((Amyema	Benthamina)	((Dendrophthoe	((Moquiniella	((Agelanthus	(Tapinanthus	Englerina))	Helixanthera))	Bakerella))	(Scurrula	Taxillus)))	((Cecarria	Loranthus)	(Muellerina	Ileostylus))))))	Atkinsonia)	Decaisnina);
(Macrosolen	(((((((Tristerix	Ligaria)	(Tripodanthus	Struthanthus))	Tupeia)	(Atkinsonia	((Desmaria	Nuytsia)	Gaiadendron)))	((Helixanthera	((Amyema	Benthamina)	((Dendrophthoe	((Moquiniella	(Agelanthus	(Tapinanthus	Englerina)))	Bakerella))	(Scurrula	Taxillus))))	((Cecarria	Loranthus)	(Muellerina	Ileostylus))))	Peraxilla)	Notanthera)	Decaisnina);
(Macrosolen	((Nuytsia	((((Amyema	Benthamina)	(Helixanthera	((Dendrophthoe	((Moquiniella	(Agelanthus	(Tapinanthus	Englerina)))	Bakerella))	(Scurrula	Taxillus))))	((Cecarria	Loranthus)	(Muellerina	Ileostylus)))	((Tripodanthus	Struthanthus)	((Gaiadendron	((Tristerix	Peraxilla)	Tupeia))	(Atkinsonia	(Desmaria	Ligaria))))))	Notanthera)	Decaisnina);
(Macrosolen	((((((Tripodanthus	Struthanthus)	(Atkinsonia	Nuytsia))	((Notanthera	Ligaria)	(((Amyema	Benthamina)	((Dendrophthoe	((Moquiniella	(Tapinanthus	(Englerina	Agelanthus)))	Bakerella))	(Helixanthera	(Scurrula	Taxillus))))	((Cecarria	Loranthus)	(Muellerina	Ileostylus)))))	(Tupeia	(Desmaria	Tristerix)))	Gaiadendron)	Peraxilla)	Decaisnina);
(Macrosolen	(((((Tripodanthus	Struthanthus)	Atkinsonia)	((((Notanthera	Ligaria)	(((Amyema	Benthamina)	((Scurrula	Taxillus)	(((Moquiniella	(Agelanthus	(Tapinanthus	Englerina)))	Bakerella)	(Dendrophthoe	Helixanthera))))	((Cecarria	Loranthus)	(Muellerina	Ileostylus))))	(Nuytsia	(Tupeia	Desmaria)))	Tristerix))	Gaiadendron)	Peraxilla)	Decaisnina);
(Macrosolen	((((((Amyema	Benthamina)	((Scurrula	Taxillus)	((Helixanthera	(Moquiniella	(Tapinanthus	(Englerina	Agelanthus))))	(Bakerella	Dendrophthoe))))	((Cecarria	Loranthus)	(Muellerina	Ileostylus)))	(((Tupeia	(Tripodanthus	Struthanthus))	(Nuytsia	(Atkinsonia	Gaiadendron)))	((Ligaria	Tristerix)	Desmaria)))	Notanthera)	Peraxilla)	Decaisnina);
((Peraxilla	(((((Tupeia	Notanthera)	(Ligaria	(Tristerix	Desmaria)))	((((((((Englerina	Tapinanthus)	Agelanthus)	Moquiniella)	Bakerella)	Dendrophthoe)	(Helixanthera	(Taxillus	Scurrula)))	(Amyema	Benthamina))	((Muellerina	Ileostylus)	(Loranthus	Cecarria))))	((Struthanthus	Tripodanthus)	(Nuytsia	Atkinsonia)))	Gaiadendron))	Macrosolen	Decaisnina);
(((Peraxilla	((Tupeia	((((((((((Englerina	Tapinanthus)	Agelanthus)	Moquiniella)	Bakerella)	(Helixanthera	Dendrophthoe))	(Taxillus	Scurrula))	(Amyema	Benthamina))	((Muellerina	Ileostylus)	(Loranthus	Cecarria)))	(Ligaria	(Struthanthus	Tripodanthus)))	(Atkinsonia	(Nuytsia	Gaiadendron))))	(Desmaria	Tristerix)))	Notanthera)	Macrosolen	Decaisnina);
(((Peraxilla	(((Atkinsonia	Tupeia)	(Gaiadendron	(((Muellerina	Ileostylus)	((Loranthus	Cecarria)	(((((((Englerina	Tapinanthus)	Agelanthus)	Moquiniella)	Bakerella)	(Helixanthera	Dendrophthoe))	(Taxillus	Scurrula))	(Amyema	Benthamina))))	Nuytsia)))	(Desmaria	((Ligaria	Tristerix)	(Struthanthus	Tripodanthus)))))	Notanthera)	Macrosolen	Decaisnina);
((((Struthanthus	Tripodanthus)	((Atkinsonia	(((Peraxilla	Tristerix)	(Nuytsia	(((((((((Englerina	Tapinanthus)	Agelanthus)	Moquiniella)	Bakerella)	(Helixanthera	Dendrophthoe))	(Taxillus	Scurrula))	(Amyema	Benthamina))	((Muellerina	Ileostylus)	(Loranthus	Cecarria)))	Gaiadendron)))	(Ligaria	Desmaria)))	Tupeia))	Notanthera)	Macrosolen	Decaisnina);
((((((((Struthanthus	Tripodanthus)	Ligaria)	((Atkinsonia	Gaiadendron)	(Nuytsia	(((Muellerina	Ileostylus)	(Loranthus	Cecarria))	((((Moquiniella	(Bakerella	((Englerina	Tapinanthus)	Agelanthus)))	Dendrophthoe)	(Helixanthera	(Taxillus	Scurrula)))	(Amyema	Benthamina))))))	(Tristerix	Desmaria))	Peraxilla)	Tupeia)	Notanthera)	Macrosolen	Decaisnina);
(((((((Muellerina	Ileostylus)	(Loranthus	Cecarria))	((((Bakerella	(((Englerina	Tapinanthus)	Agelanthus)	Moquiniella))	Dendrophthoe)	(Helixanthera	(Taxillus	Scurrula)))	(Amyema	Benthamina)))	(((Tupeia	(Struthanthus	Tripodanthus))	((Nuytsia	Atkinsonia)	Gaiadendron))	(Ligaria	(Tristerix	Desmaria))))	Notanthera)	Peraxilla)	Macrosolen	Decaisnina);
((Notanthera	(Peraxilla	((Tupeia	(Ligaria	(Tristerix	Desmaria)))	(((Nuytsia	Atkinsonia)	Gaiadendron)	((Struthanthus	Tripodanthus)	(((Muellerina	Ileostylus)	(Loranthus	Cecarria))	((((Bakerella	(((Englerina	Tapinanthus)	Agelanthus)	Moquiniella))	(Helixanthera	Dendrophthoe))	(Taxillus	Scurrula))	(Amyema	Benthamina))))))))	Macrosolen	Decaisnina);
((Notanthera	((Struthanthus	Tripodanthus)	((((Peraxilla	((((Muellerina	Ileostylus)	(Loranthus	Cecarria))	((((Moquiniella	(Bakerella	(Tapinanthus	(Agelanthus	Englerina))))	(Helixanthera	Dendrophthoe))	(Taxillus	Scurrula))	(Amyema	Benthamina)))	Atkinsonia))	(Gaiadendron	Nuytsia))	Tristerix)	(Tupeia	(Ligaria	Desmaria)))))	Macrosolen	Decaisnina);
((Notanthera	(((Tupeia	(Tristerix	Desmaria))	(Gaiadendron	(Nuytsia	(((Struthanthus	Tripodanthus)	(Ligaria	(((Muellerina	Ileostylus)	(Loranthus	Cecarria))	((((Dendrophthoe	(Bakerella	(Moquiniella	((Tapinanthus	Englerina)	Agelanthus))))	(Taxillus	Scurrula))	Helixanthera)	(Amyema	Benthamina)))))	Atkinsonia))))	Peraxilla))	Macrosolen	Decaisnina);
(((Peraxilla	(Notanthera	(Struthanthus	Tripodanthus)))	((Tupeia	Desmaria)	((((((Muellerina	Ileostylus)	(Loranthus	Cecarria))	((Amyema	Benthamina)	((Dendrophthoe	(Bakerella	(Moquiniella	((Tapinanthus	Englerina)	Agelanthus))))	((Taxillus	Scurrula)	Helixanthera))))	Ligaria)	Tristerix)	((Nuytsia	Atkinsonia)	Gaiadendron))))	Macrosolen	Decaisnina);
((Peraxilla	(((((Ileostylus	Muellerina)	(((Taxillus	Scurrula)	((Amyema	Benthamina)	(((Moquiniella	((Tapinanthus	Englerina)	Agelanthus))	Bakerella)	(Helixanthera	Dendrophthoe))))	(Cecarria	Loranthus)))	Tupeia)	((Struthanthus	Tripodanthus)	(Tristerix	Ligaria)))	(((Notanthera	(Nuytsia	Desmaria))	Atkinsonia)	Gaiadendron)))	Macrosolen	Decaisnina);
(((Peraxilla	(((Nuytsia	Atkinsonia)	(Gaiadendron	((Ileostylus	Muellerina)	(((Amyema	Benthamina)	((((Moquiniella	((Tapinanthus	Englerina)	Agelanthus))	(Bakerella	Dendrophthoe))	(Taxillus	Scurrula))	Helixanthera))	(Cecarria	Loranthus)))))	(Tupeia	((Struthanthus	Tripodanthus)	(Ligaria	(Tristerix	Desmaria))))))	Notanthera)	Macrosolen	Decaisnina);
((Peraxilla	((Gaiadendron	(((Ileostylus	Muellerina)	(((Amyema	Benthamina)	((Taxillus	Scurrula)	((Dendrophthoe	Helixanthera)	((Moquiniella	((Tapinanthus	Englerina)	Agelanthus))	Bakerella))))	(Cecarria	Loranthus)))	(Nuytsia	Atkinsonia)))	(Tupeia	((Notanthera	(Struthanthus	Tripodanthus))	(Ligaria	(Tristerix	Desmaria))))))	Macrosolen	Decaisnina);
((((Struthanthus	Tripodanthus)	((Desmaria	(Ligaria	Tristerix))	(Tupeia	(Peraxilla	(Atkinsonia	(Gaiadendron	(((Ileostylus	Muellerina)	(((Amyema	Benthamina)	((Taxillus	Scurrula)	((Dendrophthoe	Helixanthera)	((Moquiniella	((Tapinanthus	Englerina)	Agelanthus))	Bakerella))))	(Cecarria	Loranthus)))	Nuytsia)))))))	Notanthera)	Macrosolen	Decaisnina);
(((((Gaiadendron	Atkinsonia)	((Desmaria	Nuytsia)	(((Ligaria	Tristerix)	((Ileostylus	Muellerina)	(((Amyema	Benthamina)	((Taxillus	Scurrula)	((Moquiniella	(Helixanthera	((Tapinanthus	Englerina)	Agelanthus)))	(Bakerella	Dendrophthoe))))	(Cecarria	Loranthus))))	(Tupeia	(Struthanthus	Tripodanthus)))))	Peraxilla)	Notanthera)	Macrosolen	Decaisnina);
((((Gaiadendron	((((Struthanthus	Tripodanthus)	Atkinsonia)	Nuytsia)	(Tupeia	((Desmaria	(Ligaria	Tristerix))	((((Amyema	Benthamina)	((Helixanthera	(Taxillus	Scurrula))	(Dendrophthoe	((Moquiniella	((Tapinanthus	Englerina)	Agelanthus))	Bakerella))))	(Cecarria	Loranthus))	(Ileostylus	Muellerina))))))	Peraxilla)	Notanthera)	Macrosolen	Decaisnina);
(((((((Tristerix	Ligaria)	(Struthanthus	Tripodanthus))	((Nuytsia	(((Ileostylus	Muellerina)	(Cecarria	Loranthus))	((Amyema	Benthamina)	((Helixanthera	(Taxillus	Scurrula))	(Dendrophthoe	((Moquiniella	((Tapinanthus	Englerina)	Agelanthus))	Bakerella))))))	(Gaiadendron	Atkinsonia)))	(Tupeia	Desmaria))	Peraxilla)	Notanthera)	Macrosolen	Decaisnina);
(((Tupeia	(((((Ileostylus	Muellerina)	(Cecarria	Loranthus))	((Amyema	Benthamina)	((Helixanthera	(Taxillus	Scurrula))	(Dendrophthoe	((Moquiniella	((Tapinanthus	Englerina)	Agelanthus))	Bakerella)))))	(Gaiadendron	(Nuytsia	Atkinsonia)))	((Desmaria	(Tristerix	Ligaria))	(Notanthera	(Struthanthus	Tripodanthus)))))	Peraxilla)	Macrosolen	Decaisnina);
((Tupeia	((Peraxilla	((((Ligaria	Notanthera)	((Ileostylus	Muellerina)	((Cecarria	Loranthus)	((Amyema	Benthamina)	((Taxillus	Scurrula)	((Helixanthera	Dendrophthoe)	((Moquiniella	((Tapinanthus	Englerina)	Agelanthus))	Bakerella)))))))	((Gaiadendron	(Nuytsia	Atkinsonia))	(Struthanthus	Tripodanthus)))	Tristerix))	Desmaria))	Macrosolen	Decaisnina);
(((Peraxilla	((Tristerix	((((Amyema	Benthamina)	(((Taxillus	Scurrula)	((Moquiniella	((Tapinanthus	Englerina)	Agelanthus))	(Dendrophthoe	Bakerella)))	Helixanthera))	((Ileostylus	Muellerina)	(Cecarria	Loranthus)))	(Desmaria	Tupeia)))	(Gaiadendron	((Nuytsia	Atkinsonia)	Ligaria))))	(Notanthera	(Struthanthus	Tripodanthus)))	Macrosolen	Decaisnina);
((((((Gaiadendron	((Atkinsonia	Nuytsia)	(Struthanthus	Tripodanthus)))	(Ligaria	((Muellerina	Ileostylus)	((Loranthus	Cecarria)	(((Dendrophthoe	(((Tapinanthus	Englerina)	Agelanthus)	(Moquiniella	Bakerella)))	(Helixanthera	(Taxillus	Scurrula)))	(Amyema	Benthamina))))))	((Tupeia	Desmaria)	Tristerix))	Notanthera)	Peraxilla)	Macrosolen	Decaisnina);
((((((Struthanthus	Tripodanthus)	(((Muellerina	Ileostylus)	((Loranthus	Cecarria)	(((Dendrophthoe	(((Tapinanthus	Englerina)	Agelanthus)	(Moquiniella	Bakerella)))	(Helixanthera	(Taxillus	Scurrula)))	(Amyema	Benthamina))))	Ligaria))	(Gaiadendron	(Atkinsonia	((Desmaria	Notanthera)	Nuytsia))))	(Tristerix	Tupeia))	Peraxilla)	Macrosolen	Decaisnina);
((((((Ligaria	(Struthanthus	Tripodanthus))	(Gaiadendron	(Atkinsonia	Nuytsia)))	(Desmaria	((Tristerix	((Muellerina	Ileostylus)	((Loranthus	Cecarria)	(((Dendrophthoe	(Bakerella	(((Tapinanthus	Englerina)	Agelanthus)	Moquiniella)))	(Helixanthera	(Taxillus	Scurrula)))	(Amyema	Benthamina)))))	Tupeia)))	Notanthera)	Peraxilla)	Macrosolen	Decaisnina);
((Notanthera	(Peraxilla	((((Tristerix	Ligaria)	(Struthanthus	Tripodanthus))	(Gaiadendron	(Atkinsonia	Nuytsia)))	(((((Bakerella	(((Taxillus	Scurrula)	((Helixanthera	((Tapinanthus	Englerina)	Agelanthus))	Moquiniella))	Dendrophthoe))	(Amyema	Benthamina))	((Muellerina	Ileostylus)	(Loranthus	Cecarria)))	Tupeia)	Desmaria))))	Macrosolen	Decaisnina);
((Notanthera	(((Tristerix	Ligaria)	(((Nuytsia	Desmaria)	Gaiadendron)	(Atkinsonia	(Peraxilla	((Muellerina	Ileostylus)	((Loranthus	Cecarria)	(((Helixanthera	(Taxillus	Scurrula))	((Dendrophthoe	Bakerella)	(((Tapinanthus	Englerina)	Agelanthus)	Moquiniella)))	(Amyema	Benthamina))))))))	(Tupeia	(Struthanthus	Tripodanthus))))	Macrosolen	Decaisnina);
((Notanthera	(((Nuytsia	(((((Taxillus	Scurrula)	((Helixanthera	Dendrophthoe)	(Bakerella	(((Tapinanthus	Englerina)	Agelanthus)	Moquiniella))))	(Amyema	Benthamina))	(Loranthus	Cecarria))	(Muellerina	Ileostylus)))	((Peraxilla	(Atkinsonia	Gaiadendron))	(Tupeia	(Ligaria	(Desmaria	Tristerix)))))	(Struthanthus	Tripodanthus)))	Macrosolen	Decaisnina);
((Notanthera	(((((((Taxillus	Scurrula)	(Dendrophthoe	(Bakerella	(Helixanthera	(((Tapinanthus	Englerina)	Agelanthus)	Moquiniella)))))	(Amyema	Benthamina))	(Loranthus	Cecarria))	(Muellerina	Ileostylus))	(((Nuytsia	Atkinsonia)	Gaiadendron)	(Tupeia	((Struthanthus	Tripodanthus)	((Ligaria	Tristerix)	Desmaria)))))	Peraxilla))	Macrosolen	Decaisnina);
((Notanthera	((((((Tupeia	Gaiadendron)	(Nuytsia	((((((Helixanthera	(Taxillus	Scurrula))	((((Tapinanthus	Englerina)	Agelanthus)	Moquiniella)	(Dendrophthoe	Bakerella)))	(Amyema	Benthamina))	(Loranthus	Cecarria))	(Muellerina	Ileostylus))	(Ligaria	Tristerix))))	Peraxilla)	Desmaria)	(Struthanthus	Tripodanthus))	Atkinsonia))	Macrosolen	Decaisnina);
((((Nuytsia	(((Ligaria	(Tristerix	Desmaria))	(Gaiadendron	(Peraxilla	(Atkinsonia	(((((Helixanthera	(Taxillus	Scurrula))	((((Tapinanthus	Englerina)	Agelanthus)	Moquiniella)	(Dendrophthoe	Bakerella)))	(Amyema	Benthamina))	(Loranthus	Cecarria))	(Muellerina	Ileostylus))))))	Tupeia))	(Struthanthus	Tripodanthus))	Notanthera)	Macrosolen	Decaisnina);
((((Atkinsonia	(((Nuytsia	(Gaiadendron	((((Taxillus	Scurrula)	((Helixanthera	Dendrophthoe)	(Bakerella	(((Tapinanthus	Englerina)	Agelanthus)	Moquiniella))))	(Amyema	Benthamina))	((Loranthus	Cecarria)	(Muellerina	Ileostylus)))))	Peraxilla)	(Ligaria	(Tristerix	Desmaria))))	(Tupeia	(Struthanthus	Tripodanthus)))	Notanthera)	Macrosolen	Decaisnina);
(Macrosolen	((((((Notanthera	Desmaria)	(((Ileostylus	Muellerina)	(Cecarria	Loranthus))	((Benthamina	Amyema)	(Helixanthera	((Scurrula	Taxillus)	(Dendrophthoe	(((Agelanthus	(Tapinanthus	Englerina))	Moquiniella)	Bakerella)))))))	Nuytsia)	((Gaiadendron	Atkinsonia)	(Tupeia	(Tristerix	Ligaria))))	(Tripodanthus	Struthanthus))	Peraxilla)	Decaisnina);
(Macrosolen	((((((((Ileostylus	Muellerina)	(Cecarria	Loranthus))	((Benthamina	Amyema)	(Helixanthera	((Scurrula	Taxillus)	(((Agelanthus	(Tapinanthus	Englerina))	Moquiniella)	(Bakerella	Dendrophthoe))))))	Tristerix)	(Tupeia	(Desmaria	Ligaria)))	((Tripodanthus	Struthanthus)	((Gaiadendron	Nuytsia)	Atkinsonia)))	Peraxilla)	Notanthera)	Decaisnina);
(Macrosolen	((((((Ileostylus	Muellerina)	(Cecarria	Loranthus))	((Benthamina	Amyema)	((Scurrula	Taxillus)	((Bakerella	((Agelanthus	(Tapinanthus	Englerina))	Moquiniella))	(Helixanthera	Dendrophthoe)))))	((Desmaria	(Ligaria	(Notanthera	(Tripodanthus	Struthanthus))))	Tristerix))	(((Gaiadendron	Nuytsia)	Atkinsonia)	Tupeia))	Peraxilla)	Decaisnina);
(Macrosolen	(((Tristerix	Ligaria)	((Ileostylus	Muellerina)	((Cecarria	Loranthus)	((Scurrula	Taxillus)	(((Dendrophthoe	(Bakerella	((Agelanthus	(Tapinanthus	Englerina))	Moquiniella)))	(Benthamina	Amyema))	Helixanthera)))))	((Tupeia	(Tripodanthus	Struthanthus))	((Peraxilla	(Gaiadendron	Nuytsia))	((Notanthera	Desmaria)	Atkinsonia))))	Decaisnina);
(Macrosolen	((((Tripodanthus	Struthanthus)	(Ligaria	((Tupeia	(((Ileostylus	Muellerina)	((Cecarria	Loranthus)	((Benthamina	Amyema)	((Scurrula	Taxillus)	((Bakerella	((Agelanthus	(Tapinanthus	Englerina))	Moquiniella))	(Helixanthera	Dendrophthoe))))))	Tristerix))	((Nuytsia	Atkinsonia)	(Desmaria	Gaiadendron)))))	Notanthera)	Peraxilla)	Decaisnina);
(Macrosolen	((((Peraxilla	(((Nuytsia	Atkinsonia)	Gaiadendron)	(Notanthera	Desmaria)))	((Ligaria	((((Scurrula	Taxillus)	(((Bakerella	(Agelanthus	(Tapinanthus	Englerina)))	(Helixanthera	Dendrophthoe))	(Benthamina	Amyema)))	Moquiniella)	((Ileostylus	Muellerina)	(Cecarria	Loranthus))))	Tristerix))	(Tripodanthus	Struthanthus))	Tupeia)	Decaisnina);
(Macrosolen	((((((((Benthamina	Amyema)	((Scurrula	Taxillus)	((Dendrophthoe	Bakerella)	((Helixanthera	(Agelanthus	(Tapinanthus	Englerina)))	Moquiniella))))	((Ileostylus	Muellerina)	(Cecarria	Loranthus)))	Atkinsonia)	(((Tripodanthus	Struthanthus)	Nuytsia)	(Ligaria	Gaiadendron)))	(Tupeia	(Desmaria	Tristerix)))	Peraxilla)	Notanthera)	Decaisnina);
(Macrosolen	(((Desmaria	(((Ileostylus	Muellerina)	((Cecarria	Loranthus)	((Benthamina	Amyema)	(((Scurrula	Taxillus)	(Dendrophthoe	(((Agelanthus	(Tapinanthus	Englerina))	Moquiniella)	Bakerella)))	Helixanthera))))	((Tristerix	(Ligaria	(Tripodanthus	Struthanthus)))	(Nuytsia	(Gaiadendron	(Notanthera	Atkinsonia))))))	Tupeia)	Peraxilla)	Decaisnina);
(Macrosolen	((((((Ligaria	(Tripodanthus	Struthanthus))	Tristerix)	(Gaiadendron	(Nuytsia	Atkinsonia)))	((Desmaria	Tupeia)	((Ileostylus	Muellerina)	((Cecarria	Loranthus)	((Benthamina	Amyema)	(((Scurrula	Taxillus)	Helixanthera)	(((Agelanthus	(Tapinanthus	Englerina))	Moquiniella)	(Bakerella	Dendrophthoe))))))))	Notanthera)	Peraxilla)	Decaisnina);
(Macrosolen	(((((Notanthera	Tupeia)	(Desmaria	(Tristerix	Ligaria)))	(((Benthamina	Amyema)	(((Scurrula	Taxillus)	Helixanthera)	((Bakerella	(Moquiniella	(Agelanthus	(Tapinanthus	Englerina))))	Dendrophthoe)))	((Ileostylus	Muellerina)	(Cecarria	Loranthus))))	((Tripodanthus	Struthanthus)	(Gaiadendron	(Nuytsia	Atkinsonia))))	Peraxilla)	Decaisnina);
(Macrosolen	(((Notanthera	(Struthanthus	Tripodanthus))	((((Gaiadendron	(Atkinsonia	Nuytsia))	Tupeia)	(Tristerix	(Ligaria	Desmaria)))	(((Loranthus	Cecarria)	(Ileostylus	Muellerina))	((Benthamina	Amyema)	((Dendrophthoe	(Bakerella	(Moquiniella	((Tapinanthus	Englerina)	Agelanthus))))	(Helixanthera	(Taxillus	Scurrula)))))))	Peraxilla)	Decaisnina);
(Macrosolen	((Notanthera	(Nuytsia	((Ileostylus	Muellerina)	((((Benthamina	Amyema)	((Taxillus	Scurrula)	((Bakerella	(Moquiniella	((Tapinanthus	Englerina)	Agelanthus)))	Dendrophthoe)))	Helixanthera)	(Loranthus	Cecarria)))))	(((Tupeia	Tristerix)	(Desmaria	Peraxilla))	(Gaiadendron	(Atkinsonia	((Struthanthus	Tripodanthus)	Ligaria)))))	Decaisnina);
(Macrosolen	(((Tupeia	Tristerix)	(((Struthanthus	Tripodanthus)	Ligaria)	((Gaiadendron	Atkinsonia)	(Desmaria	(Nuytsia	(((((Benthamina	Amyema)	((Taxillus	Scurrula)	((((Tapinanthus	Englerina)	Agelanthus)	(Bakerella	Moquiniella))	Dendrophthoe)))	Helixanthera)	((Loranthus	Cecarria)	(Ileostylus	Muellerina)))	Notanthera))))))	Peraxilla)	Decaisnina);
(Macrosolen	((((Tupeia	(Struthanthus	Tripodanthus))	(((((Benthamina	Amyema)	((Taxillus	Scurrula)	((Bakerella	(Moquiniella	((Tapinanthus	Englerina)	Agelanthus)))	(Helixanthera	Dendrophthoe))))	((Loranthus	Cecarria)	(Ileostylus	Muellerina)))	(Desmaria	(Ligaria	Tristerix)))	(Gaiadendron	(Atkinsonia	Nuytsia))))	Peraxilla)	Notanthera)	Decaisnina);
(Macrosolen	((((Tupeia	((Desmaria	Tristerix)	((Struthanthus	Tripodanthus)	(Ligaria	((Ileostylus	Muellerina)	(((Benthamina	Amyema)	((Taxillus	Scurrula)	((Dendrophthoe	Bakerella)	(Moquiniella	(Helixanthera	((Tapinanthus	Englerina)	Agelanthus))))))	(Loranthus	Cecarria)))))))	(Gaiadendron	(Atkinsonia	Nuytsia)))	Peraxilla)	Notanthera)	Decaisnina);
(Macrosolen	(Peraxilla	(Notanthera	(Desmaria	(((((Ileostylus	Muellerina)	(((Benthamina	Amyema)	((Taxillus	Scurrula)	((Helixanthera	Dendrophthoe)	(Bakerella	(((Tapinanthus	Englerina)	Agelanthus)	Moquiniella)))))	(Loranthus	Cecarria)))	((Struthanthus	Tripodanthus)	Ligaria))	(Tupeia	Tristerix))	(Gaiadendron	(Atkinsonia	Nuytsia))))))	Decaisnina);
(Macrosolen	(Peraxilla	(Gaiadendron	((Tristerix	(((Ileostylus	Muellerina)	(((Benthamina	Amyema)	((Taxillus	Scurrula)	((Helixanthera	Dendrophthoe)	(Bakerella	(((Tapinanthus	Englerina)	Agelanthus)	Moquiniella)))))	(Loranthus	Cecarria)))	Tupeia))	(Atkinsonia	((Ligaria	(Struthanthus	Tripodanthus))	(Notanthera	(Desmaria	Nuytsia)))))))	Decaisnina);
(Macrosolen	((Atkinsonia	((Struthanthus	Tripodanthus)	((Nuytsia	Desmaria)	(Gaiadendron	((Ligaria	((Ileostylus	Muellerina)	(((Benthamina	Amyema)	((Taxillus	Scurrula)	((Helixanthera	Dendrophthoe)	(Bakerella	(((Tapinanthus	Englerina)	Agelanthus)	Moquiniella)))))	(Loranthus	Cecarria))))	(Tupeia	(Peraxilla	Tristerix)))))))	Notanthera)	Decaisnina);
(Macrosolen	((((Struthanthus	Tripodanthus)	((Desmaria	Ligaria)	(Atkinsonia	(Tupeia	((((Ileostylus	Muellerina)	(((Benthamina	Amyema)	(Helixanthera	((Dendrophthoe	((((Tapinanthus	Englerina)	Agelanthus)	Moquiniella)	Bakerella))	(Taxillus	Scurrula))))	(Loranthus	Cecarria)))	Tristerix)	(Gaiadendron	Peraxilla))))))	Nuytsia)	Notanthera)	Decaisnina);
(Macrosolen	(((Struthanthus	Tripodanthus)	(Atkinsonia	(((((Benthamina	Amyema)	(((Helixanthera	Dendrophthoe)	((((Tapinanthus	Englerina)	Agelanthus)	Moquiniella)	Bakerella))	(Taxillus	Scurrula)))	((Loranthus	Cecarria)	(Ileostylus	Muellerina)))	((Gaiadendron	(Nuytsia	Peraxilla))	Tupeia))	((Tristerix	Desmaria)	Ligaria))))	Notanthera)	Decaisnina);
((Notanthera	(Peraxilla	(Desmaria	((Tupeia	Tristerix)	((((Struthanthus	Tripodanthus)	Ligaria)	(((Amyema	Benthamina)	((Taxillus	Scurrula)	((Bakerella	(Moquiniella	(Agelanthus	(Tapinanthus	Englerina))))	(Dendrophthoe	Helixanthera))))	((Ileostylus	Muellerina)	(Cecarria	Loranthus))))	(Gaiadendron	(Atkinsonia	Nuytsia)))))))	Macrosolen	Decaisnina);
((Notanthera	((Gaiadendron	(Nuytsia	(((Amyema	Benthamina)	((Dendrophthoe	(Bakerella	(Moquiniella	(Agelanthus	(Tapinanthus	Englerina)))))	(Helixanthera	(Taxillus	Scurrula))))	((Ileostylus	Muellerina)	(Cecarria	Loranthus)))))	(((Tupeia	Atkinsonia)	Peraxilla)	((Struthanthus	Tripodanthus)	((Tristerix	Ligaria)	Desmaria)))))	Macrosolen	Decaisnina);
((Tupeia	(((Tristerix	Desmaria)	((((Struthanthus	Tripodanthus)	(Nuytsia	Atkinsonia))	Gaiadendron)	(Notanthera	(Ligaria	((Ileostylus	Muellerina)	((Cecarria	Loranthus)	((Amyema	Benthamina)	((((Bakerella	Dendrophthoe)	((Agelanthus	Englerina)	Tapinanthus))	Moquiniella)	(Helixanthera	(Taxillus	Scurrula))))))))))	Peraxilla))	Macrosolen	Decaisnina);
((Peraxilla	((((((Amyema	Benthamina)	((Dendrophthoe	(Bakerella	((Agelanthus	(Englerina	Tapinanthus))	Moquiniella)))	(Helixanthera	(Taxillus	Scurrula))))	((Ileostylus	Muellerina)	(Cecarria	Loranthus)))	Notanthera)	((Atkinsonia	(Nuytsia	Gaiadendron))	((Desmaria	(Ligaria	Tristerix))	Tupeia)))	(Struthanthus	Tripodanthus)))	Macrosolen	Decaisnina);
(((Peraxilla	((Desmaria	Tupeia)	(((Ligaria	Tristerix)	(Struthanthus	Tripodanthus))	(((Ileostylus	Muellerina)	((Cecarria	Loranthus)	((Amyema	Benthamina)	((Dendrophthoe	(Bakerella	((Agelanthus	(Englerina	Tapinanthus))	(Helixanthera	Moquiniella))))	(Taxillus	Scurrula)))))	((Gaiadendron	Atkinsonia)	Nuytsia)))))	Notanthera)	Macrosolen	Decaisnina);
(((Peraxilla	(((Tristerix	Desmaria)	Tupeia)	((Gaiadendron	(Atkinsonia	Nuytsia))	((Ligaria	(Struthanthus	Tripodanthus))	(((Amyema	Benthamina)	(((Moquiniella	(Agelanthus	(Englerina	Tapinanthus)))	(Dendrophthoe	Bakerella))	(Helixanthera	(Taxillus	Scurrula))))	((Ileostylus	Muellerina)	(Cecarria	Loranthus)))))))	Notanthera)	Macrosolen	Decaisnina);
((Peraxilla	((Atkinsonia	(((Amyema	Benthamina)	(Bakerella	(((Helixanthera	(Taxillus	Scurrula))	(Moquiniella	(Agelanthus	(Englerina	Tapinanthus))))	Dendrophthoe)))	((Ileostylus	Muellerina)	(Cecarria	Loranthus))))	(((Gaiadendron	Nuytsia)	(((Ligaria	Tristerix)	Desmaria)	(Struthanthus	Tripodanthus)))	(Notanthera	Tupeia))))	Macrosolen	Decaisnina);
((Peraxilla	(((Atkinsonia	(Desmaria	Notanthera))	((((Amyema	Benthamina)	((Helixanthera	(Taxillus	Scurrula))	((Bakerella	(Moquiniella	(Tapinanthus	(Agelanthus	Englerina))))	Dendrophthoe)))	((Ileostylus	Muellerina)	(Cecarria	Loranthus)))	(Gaiadendron	Nuytsia)))	(((Ligaria	Tristerix)	(Struthanthus	Tripodanthus))	Tupeia)))	Macrosolen	Decaisnina);
((Peraxilla	(Tupeia	(((Desmaria	((Gaiadendron	Nuytsia)	Atkinsonia))	(Tristerix	(Notanthera	((Struthanthus	Tripodanthus)	Ligaria))))	(((Amyema	Benthamina)	((Helixanthera	(Taxillus	Scurrula))	((Bakerella	(Moquiniella	(Agelanthus	(Englerina	Tapinanthus))))	Dendrophthoe)))	((Ileostylus	Muellerina)	(Cecarria	Loranthus))))))	Macrosolen	Decaisnina);
(((Peraxilla	(((Gaiadendron	((((Ligaria	Tristerix)	(Struthanthus	Tripodanthus))	Nuytsia)	Atkinsonia))	(((Amyema	Benthamina)	((Helixanthera	(Taxillus	Scurrula))	((Moquiniella	(Agelanthus	(Englerina	Tapinanthus)))	(Dendrophthoe	Bakerella))))	((Ileostylus	Muellerina)	(Cecarria	Loranthus))))	(Desmaria	Tupeia)))	Notanthera)	Macrosolen	Decaisnina);
(Macrosolen	(Peraxilla	(((((Notanthera	Desmaria)	((Struthanthus	Tripodanthus)	(Ligaria	Tristerix)))	((Nuytsia	Atkinsonia)	Gaiadendron))	(((Ileostylus	Muellerina)	(Cecarria	Loranthus))	((Benthamina	Amyema)	(Helixanthera	((Dendrophthoe	(Bakerella	(Moquiniella	((Englerina	Tapinanthus)	Agelanthus))))	(Taxillus	Scurrula))))))	Tupeia))	Decaisnina);
(Macrosolen	(((((Nuytsia	Atkinsonia)	(Notanthera	((Tristerix	Ligaria)	(Struthanthus	Tripodanthus))))	(Gaiadendron	Peraxilla))	(Desmaria	(((Ileostylus	Muellerina)	(Cecarria	Loranthus))	((Benthamina	Amyema)	(((Helixanthera	Dendrophthoe)	(Bakerella	(Moquiniella	((Englerina	Tapinanthus)	Agelanthus))))	(Taxillus	Scurrula))))))	Tupeia)	Decaisnina);
(Macrosolen	((((Notanthera	(Ligaria	(Struthanthus	Tripodanthus)))	(Tristerix	Desmaria))	((((Atkinsonia	Nuytsia)	Gaiadendron)	Tupeia)	(((Ileostylus	Muellerina)	(Cecarria	Loranthus))	((Benthamina	Amyema)	(((Dendrophthoe	Bakerella)	(Moquiniella	((Englerina	Tapinanthus)	Agelanthus)))	(Helixanthera	(Taxillus	Scurrula)))))))	Peraxilla)	Decaisnina);
(Macrosolen	((((Tupeia	(Tristerix	(Ligaria	Desmaria)))	((Gaiadendron	(Nuytsia	(((Ileostylus	Muellerina)	(Cecarria	Loranthus))	((Benthamina	Amyema)	((Dendrophthoe	(Bakerella	(Moquiniella	((Englerina	Tapinanthus)	Agelanthus))))	(Helixanthera	(Taxillus	Scurrula)))))))	((Struthanthus	Tripodanthus)	Atkinsonia)))	Peraxilla)	Notanthera)	Decaisnina);
(Macrosolen	((((Peraxilla	(Notanthera	(Struthanthus	Tripodanthus)))	(Gaiadendron	((Nuytsia	((Ileostylus	Muellerina)	((Cecarria	Loranthus)	((Benthamina	Amyema)	((Dendrophthoe	(((Englerina	Tapinanthus)	Agelanthus)	(Bakerella	Moquiniella)))	(Helixanthera	(Taxillus	Scurrula)))))))	Tupeia)))	(Tristerix	(Ligaria	Desmaria)))	Atkinsonia)	Decaisnina);
(Macrosolen	(((((Ligaria	Desmaria)	Tristerix)	(Notanthera	(Struthanthus	Tripodanthus)))	(Tupeia	((Gaiadendron	(Atkinsonia	Nuytsia))	((Ileostylus	Muellerina)	((Cecarria	Loranthus)	((Benthamina	Amyema)	((Taxillus	Scurrula)	(((((Englerina	Tapinanthus)	Agelanthus)	(Helixanthera	Moquiniella))	Bakerella)	Dendrophthoe))))))))	Peraxilla)	Decaisnina);
(Macrosolen	((((Gaiadendron	(Atkinsonia	Nuytsia))	((((Ileostylus	Muellerina)	((Cecarria	Loranthus)	((Benthamina	Amyema)	((Taxillus	Scurrula)	(((((Englerina	Tapinanthus)	Agelanthus)	Moquiniella)	Bakerella)	(Helixanthera	Dendrophthoe))))))	Tupeia)	(((Ligaria	Desmaria)	Tristerix)	(Struthanthus	Tripodanthus))))	Peraxilla)	Notanthera)	Decaisnina);
(Macrosolen	((((Gaiadendron	(Atkinsonia	((Struthanthus	Tripodanthus)	Nuytsia)))	(((Ileostylus	Muellerina)	((Cecarria	Loranthus)	(((Benthamina	Amyema)	((Taxillus	Scurrula)	(Dendrophthoe	(Bakerella	(((Englerina	Tapinanthus)	Agelanthus)	Moquiniella)))))	Helixanthera)))	(((Tristerix	Ligaria)	Desmaria)	Tupeia)))	Notanthera)	Peraxilla)	Decaisnina);
(Macrosolen	(Notanthera	(Peraxilla	((((Gaiadendron	((Struthanthus	Tripodanthus)	(Nuytsia	Atkinsonia)))	(Ligaria	(((Benthamina	Amyema)	((Taxillus	Scurrula)	((Helixanthera	Dendrophthoe)	(Bakerella	(((Englerina	Tapinanthus)	Agelanthus)	Moquiniella)))))	((Ileostylus	Muellerina)	(Cecarria	Loranthus)))))	(Tristerix	Desmaria))	Tupeia)))	Decaisnina);
(Macrosolen	(Peraxilla	((((Gaiadendron	(Atkinsonia	Nuytsia))	((Tupeia	(Struthanthus	Tripodanthus))	((Ligaria	Tristerix)	Desmaria)))	(((Taxillus	Scurrula)	((Dendrophthoe	(Bakerella	(Helixanthera	(((Englerina	Tapinanthus)	Agelanthus)	Moquiniella))))	(Benthamina	Amyema)))	((Ileostylus	Muellerina)	(Cecarria	Loranthus))))	Notanthera))	Decaisnina);
(Macrosolen	((Tupeia	(((((Ligaria	(Tripodanthus	Struthanthus))	((Nuytsia	Atkinsonia)	Gaiadendron))	(((((((((Englerina	Tapinanthus)	Agelanthus)	Bakerella)	Dendrophthoe)	(Amyema	Benthamina))	Helixanthera)	(Scurrula	Taxillus))	Moquiniella)	((Ileostylus	Muellerina)	(Cecarria	Loranthus))))	(Tristerix	Desmaria))	Peraxilla))	Notanthera)	Decaisnina);
(Macrosolen	(((((((Nuytsia	Atkinsonia)	Gaiadendron)	((Ligaria	((Ileostylus	Muellerina)	((Cecarria	Loranthus)	((Amyema	Benthamina)	((Scurrula	Taxillus)	(((Tapinanthus	(Agelanthus	Englerina))	((Moquiniella	Helixanthera)	Bakerella))	Dendrophthoe))))))	(Tripodanthus	Struthanthus)))	(Tristerix	Desmaria))	Tupeia)	Notanthera)	Peraxilla)	Decaisnina);
(Macrosolen	(((((Nuytsia	(Atkinsonia	((Notanthera	Ligaria)	(Tripodanthus	Struthanthus))))	Tristerix)	(((Ileostylus	Muellerina)	((Cecarria	Loranthus)	((Amyema	Benthamina)	((Scurrula	Taxillus)	((Bakerella	((Agelanthus	(Englerina	Tapinanthus))	Moquiniella))	(Helixanthera	Dendrophthoe))))))	(Desmaria	Tupeia)))	Gaiadendron)	Peraxilla)	Decaisnina);
(Macrosolen	((((((Atkinsonia	Nuytsia)	((Ligaria	((Ileostylus	Muellerina)	((Cecarria	Loranthus)	((Amyema	Benthamina)	((Scurrula	Taxillus)	(((Agelanthus	(Englerina	Tapinanthus))	(Moquiniella	Helixanthera))	(Dendrophthoe	Bakerella)))))))	(Tripodanthus	Struthanthus)))	Gaiadendron)	(Tristerix	(Desmaria	Tupeia)))	Peraxilla)	Notanthera)	Decaisnina);
(Macrosolen	((((((Amyema	Benthamina)	(((Scurrula	Taxillus)	(((Agelanthus	(Englerina	Tapinanthus))	Moquiniella)	(Dendrophthoe	Bakerella)))	Helixanthera))	((Ileostylus	Muellerina)	(Cecarria	Loranthus)))	((Ligaria	(Atkinsonia	(Nuytsia	(Tripodanthus	Struthanthus))))	Gaiadendron))	((Notanthera	(Tristerix	Desmaria))	Tupeia))	Peraxilla)	Decaisnina);
(Macrosolen	(((Tupeia	(Tripodanthus	Struthanthus))	(((Ligaria	Desmaria)	Tristerix)	((Gaiadendron	Nuytsia)	(Peraxilla	((((Amyema	Benthamina)	((Scurrula	Taxillus)	((((Agelanthus	(Englerina	Tapinanthus))	Moquiniella)	Bakerella)	(Dendrophthoe	Helixanthera))))	((Ileostylus	Muellerina)	(Cecarria	Loranthus)))	Atkinsonia)))))	Notanthera)	Decaisnina);
(Macrosolen	(((((Gaiadendron	(Atkinsonia	Nuytsia))	(((Ileostylus	Muellerina)	((Cecarria	Loranthus)	((Amyema	Benthamina)	((Scurrula	Taxillus)	((((Englerina	(Tapinanthus	Agelanthus))	Moquiniella)	(Dendrophthoe	Bakerella))	Helixanthera)))))	(Desmaria	(Tristerix	Ligaria))))	(Tupeia	(Tripodanthus	Struthanthus)))	Peraxilla)	Notanthera)	Decaisnina);
(Macrosolen	(Notanthera	((Peraxilla	(((Gaiadendron	(((Tristerix	Ligaria)	(Tripodanthus	Struthanthus))	(Atkinsonia	Nuytsia)))	Desmaria)	((Ileostylus	Muellerina)	((Cecarria	Loranthus)	((Amyema	Benthamina)	(((Moquiniella	Dendrophthoe)	(Bakerella	(Tapinanthus	(Agelanthus	Englerina))))	(Helixanthera	(Scurrula	Taxillus))))))))	Tupeia))	Decaisnina);
(Macrosolen	((((((((Amyema	Benthamina)	(((Helixanthera	Dendrophthoe)	(Bakerella	(Moquiniella	(Tapinanthus	(Agelanthus	Englerina)))))	(Scurrula	Taxillus)))	((Cecarria	Loranthus)	(Ileostylus	Muellerina)))	Nuytsia)	(((Notanthera	(Tristerix	Ligaria))	(Tripodanthus	Struthanthus))	Atkinsonia))	Gaiadendron)	(Tupeia	Desmaria))	Peraxilla)	Decaisnina);
(Macrosolen	((((Desmaria	(Gaiadendron	(Atkinsonia	Nuytsia)))	((Tripodanthus	Struthanthus)	(Tristerix	(Notanthera	Ligaria))))	(Tupeia	(((Amyema	Benthamina)	((Dendrophthoe	(Bakerella	(Moquiniella	(Agelanthus	(Englerina	Tapinanthus)))))	((Scurrula	Taxillus)	Helixanthera)))	((Cecarria	Loranthus)	(Ileostylus	Muellerina)))))	Peraxilla)	Decaisnina);
(Macrosolen	(Peraxilla	(((((Taxillus	Scurrula)	((Bakerella	(Moquiniella	(Agelanthus	(Tapinanthus	Englerina))))	(Dendrophthoe	Helixanthera)))	(Benthamina	Amyema))	((Loranthus	Cecarria)	(Ileostylus	Muellerina)))	(((((Gaiadendron	Nuytsia)	Atkinsonia)	(Notanthera	Desmaria))	((Tristerix	Ligaria)	(Tripodanthus	Struthanthus)))	Tupeia)))	Decaisnina);
(Macrosolen	(Peraxilla	((Notanthera	((((Helixanthera	(Taxillus	Scurrula))	((Bakerella	(Moquiniella	(Agelanthus	(Tapinanthus	Englerina))))	Dendrophthoe))	(Benthamina	Amyema))	((Loranthus	Cecarria)	(Ileostylus	Muellerina))))	((Tupeia	(((Tristerix	Ligaria)	(Tripodanthus	Struthanthus))	((Gaiadendron	Nuytsia)	Atkinsonia)))	Desmaria)))	Decaisnina);
(Macrosolen	((Peraxilla	((((Tristerix	Ligaria)	(Tripodanthus	Struthanthus))	(Gaiadendron	Atkinsonia))	((Desmaria	Nuytsia)	(((((Helixanthera	(Taxillus	Scurrula))	((Moquiniella	(Agelanthus	(Tapinanthus	Englerina)))	(Dendrophthoe	Bakerella)))	(Benthamina	Amyema))	((Loranthus	Cecarria)	(Ileostylus	Muellerina)))	Tupeia))))	Notanthera)	Decaisnina);
(Macrosolen	((Peraxilla	(((Gaiadendron	(Nuytsia	Atkinsonia))	((Tristerix	Ligaria)	(Tripodanthus	Struthanthus)))	(Desmaria	(((Ileostylus	Muellerina)	((((Taxillus	Scurrula)	((Helixanthera	Dendrophthoe)	(Bakerella	(Moquiniella	(Agelanthus	(Tapinanthus	Englerina))))))	(Benthamina	Amyema))	(Loranthus	Cecarria)))	Tupeia))))	Notanthera)	Decaisnina);
(Macrosolen	(((Desmaria	((((((((Dendrophthoe	Bakerella)	(Moquiniella	(Agelanthus	(Tapinanthus	Englerina))))	((Taxillus	Scurrula)	Helixanthera))	(Benthamina	Amyema))	((Loranthus	Cecarria)	(Ileostylus	Muellerina)))	Gaiadendron)	((Nuytsia	Atkinsonia)	(Ligaria	(Tripodanthus	Struthanthus))))	(Peraxilla	Tristerix)))	Tupeia)	Notanthera)	Decaisnina);
(Macrosolen	(Peraxilla	((((Notanthera	(Tripodanthus	Struthanthus))	(Desmaria	(Ligaria	Tristerix)))	(((((Taxillus	Scurrula)	(Helixanthera	(Dendrophthoe	(((Agelanthus	(Tapinanthus	Englerina))	Moquiniella)	Bakerella))))	(Benthamina	Amyema))	((Loranthus	Cecarria)	(Ileostylus	Muellerina)))	(Nuytsia	(Atkinsonia	Gaiadendron))))	Tupeia))	Decaisnina);
(Macrosolen	((Peraxilla	(((((Tripodanthus	Struthanthus)	((Ileostylus	Muellerina)	((((Taxillus	Scurrula)	(((Agelanthus	(Tapinanthus	Englerina))	(Helixanthera	Moquiniella))	(Bakerella	Dendrophthoe)))	(Benthamina	Amyema))	(Loranthus	Cecarria))))	(Nuytsia	(Atkinsonia	Gaiadendron)))	(Desmaria	(Ligaria	Tristerix)))	Tupeia))	Notanthera)	Decaisnina);
(Macrosolen	((Peraxilla	(((Tripodanthus	Struthanthus)	Atkinsonia)	((Desmaria	Ligaria)	(((Nuytsia	(((((Taxillus	Scurrula)	(Dendrophthoe	((Moquiniella	(Agelanthus	(Tapinanthus	Englerina)))	Bakerella)))	Helixanthera)	(Benthamina	Amyema))	((Loranthus	Cecarria)	(Ileostylus	Muellerina))))	Tristerix)	(Tupeia	Gaiadendron)))))	Notanthera)	Decaisnina);
(Macrosolen	((((Tristerix	((((Gaiadendron	(Nuytsia	((((Dendrophthoe	((Moquiniella	(Agelanthus	(Tapinanthus	Englerina)))	Bakerella))	(Helixanthera	(Taxillus	Scurrula)))	(Benthamina	Amyema))	((Loranthus	Cecarria)	(Ileostylus	Muellerina)))))	Ligaria)	Atkinsonia)	(Peraxilla	Desmaria)))	Tupeia)	(Tripodanthus	Struthanthus))	Notanthera)	Decaisnina);
(Macrosolen	((((((((Ileostylus	Muellerina)	(Loranthus	Cecarria))	(((Dendrophthoe	((Helixanthera	(Bakerella	Moquiniella))	(Tapinanthus	(Englerina	Agelanthus))))	(Taxillus	Scurrula))	(Benthamina	Amyema)))	(Nuytsia	(Gaiadendron	Atkinsonia)))	(Tripodanthus	Struthanthus))	((Tristerix	(Desmaria	Ligaria))	Tupeia))	Notanthera)	Peraxilla)	Decaisnina);
((((Tristerix	((Gaiadendron	(Atkinsonia	Nuytsia))	((Struthanthus	Tripodanthus)	(Ligaria	((((Helixanthera	(Scurrula	Taxillus))	(Dendrophthoe	(Bakerella	((Agelanthus	(Englerina	Tapinanthus))	Moquiniella))))	(Amyema	Benthamina))	((Loranthus	Cecarria)	(Ileostylus	Muellerina)))))))	(Notanthera	(Desmaria	Tupeia)))	Peraxilla)	Macrosolen	Decaisnina);
((((Tristerix	((Gaiadendron	(Atkinsonia	Nuytsia))	((Struthanthus	Tripodanthus)	(Ligaria	((((Scurrula	Taxillus)	((Helixanthera	Dendrophthoe)	(Bakerella	((Agelanthus	(Englerina	Tapinanthus))	Moquiniella))))	(Amyema	Benthamina))	((Loranthus	Cecarria)	(Ileostylus	Muellerina)))))))	(Tupeia	(Notanthera	Desmaria)))	Peraxilla)	Macrosolen	Decaisnina);
((((((((Struthanthus	Tripodanthus)	Ligaria)	(Atkinsonia	Nuytsia))	(Gaiadendron	((((Scurrula	Taxillus)	(((Agelanthus	(Englerina	Tapinanthus))	(Helixanthera	Moquiniella))	(Dendrophthoe	Bakerella)))	(Amyema	Benthamina))	((Loranthus	Cecarria)	(Ileostylus	Muellerina)))))	((Tristerix	Desmaria)	Tupeia))	Peraxilla)	Notanthera)	Macrosolen	Decaisnina);
(((((((Atkinsonia	Nuytsia)	(Struthanthus	Tripodanthus))	Gaiadendron)	(Tristerix	(((Ileostylus	Muellerina)	((((Scurrula	Taxillus)	(((Agelanthus	(Englerina	Tapinanthus))	(Dendrophthoe	Helixanthera))	(Moquiniella	Bakerella)))	(Amyema	Benthamina))	(Loranthus	Cecarria)))	((Ligaria	Desmaria)	Tupeia))))	Peraxilla)	Notanthera)	Macrosolen	Decaisnina);
(((Notanthera	((((Struthanthus	Tripodanthus)	(Ligaria	((((Scurrula	Taxillus)	((((Agelanthus	(Englerina	Tapinanthus))	Moquiniella)	Bakerella)	(Dendrophthoe	Helixanthera)))	(Amyema	Benthamina))	((Loranthus	Cecarria)	(Ileostylus	Muellerina)))))	(Tristerix	Tupeia))	(Desmaria	(Gaiadendron	(Atkinsonia	Nuytsia)))))	Peraxilla)	Macrosolen	Decaisnina);
((Notanthera	((((Gaiadendron	(Atkinsonia	Nuytsia))	Desmaria)	(((Struthanthus	Tripodanthus)	(Ligaria	((((((Agelanthus	(Englerina	Tapinanthus))	Moquiniella)	Bakerella)	((Dendrophthoe	Helixanthera)	(Scurrula	Taxillus)))	(Amyema	Benthamina))	((Loranthus	Cecarria)	(Ileostylus	Muellerina)))))	(Tristerix	Tupeia)))	Peraxilla))	Macrosolen	Decaisnina);
((Notanthera	(((((Peraxilla	Gaiadendron)	(Nuytsia	(Atkinsonia	(Ligaria	(Struthanthus	Tripodanthus)))))	Tristerix)	(Desmaria	((Ileostylus	Muellerina)	((((Scurrula	Taxillus)	((((Agelanthus	(Englerina	Tapinanthus))	Moquiniella)	Bakerella)	(Dendrophthoe	Helixanthera)))	(Amyema	Benthamina))	(Loranthus	Cecarria)))))	Tupeia))	Macrosolen	Decaisnina);
((Notanthera	((((Tupeia	(Struthanthus	Tripodanthus))	(Tristerix	(((Ileostylus	Muellerina)	((((Scurrula	Taxillus)	(((Moquiniella	(Agelanthus	(Englerina	Tapinanthus)))	Helixanthera)	(Dendrophthoe	Bakerella)))	(Amyema	Benthamina))	(Loranthus	Cecarria)))	Ligaria)))	((Gaiadendron	(Nuytsia	Atkinsonia))	Desmaria))	Peraxilla))	Macrosolen	Decaisnina);
(((Tupeia	(((Gaiadendron	Atkinsonia)	(Notanthera	(Nuytsia	Desmaria)))	((Struthanthus	Tripodanthus)	(Tristerix	(((Ileostylus	Muellerina)	((((Scurrula	Taxillus)	((Bakerella	((Agelanthus	(Englerina	Tapinanthus))	Moquiniella))	(Dendrophthoe	Helixanthera)))	(Amyema	Benthamina))	(Loranthus	Cecarria)))	Ligaria)))))	Peraxilla)	Macrosolen	Decaisnina);
(((((Struthanthus	Tripodanthus)	((((Ileostylus	Muellerina)	(((Amyema	Benthamina)	(((Dendrophthoe	Bakerella)	((Agelanthus	(Englerina	Tapinanthus))	Moquiniella))	(Helixanthera	(Scurrula	Taxillus))))	(Loranthus	Cecarria)))	(Ligaria	Tristerix))	(((Gaiadendron	(Atkinsonia	Nuytsia))	Desmaria)	Tupeia)))	Notanthera)	Peraxilla)	Macrosolen	Decaisnina);
(Macrosolen	((Nuytsia	(Gaiadendron	((((Loranthus	Cecarria)	(Muellerina	Ileostylus))	((Benthamina	Amyema)	((Scurrula	Taxillus)	((Helixanthera	Dendrophthoe)	(Bakerella	(Moquiniella	((Tapinanthus	Englerina)	Agelanthus)))))))	((((Struthanthus	Tripodanthus)	Peraxilla)	Atkinsonia)	((Tristerix	(Ligaria	Desmaria))	Tupeia)))))	Notanthera)	Decaisnina);
(Macrosolen	(Notanthera	((Struthanthus	Tripodanthus)	(((Gaiadendron	(Peraxilla	Atkinsonia))	(((Ligaria	Desmaria)	Tupeia)	Tristerix))	(Nuytsia	(((Loranthus	Cecarria)	(Muellerina	Ileostylus))	((Benthamina	Amyema)	(((((Tapinanthus	Englerina)	Agelanthus)	(Scurrula	Taxillus))	((Helixanthera	Dendrophthoe)	Moquiniella))	Bakerella)))))))	Decaisnina);
(Macrosolen	(Notanthera	(((Struthanthus	Tripodanthus)	((((Ligaria	Tristerix)	Desmaria)	((((Loranthus	Cecarria)	(Muellerina	Ileostylus))	((Benthamina	Amyema)	(((Scurrula	Taxillus)	(Dendrophthoe	(Bakerella	(Moquiniella	((Tapinanthus	Englerina)	Agelanthus)))))	Helixanthera)))	Tupeia))	(Nuytsia	(Gaiadendron	Atkinsonia))))	Peraxilla))	Decaisnina);
(Macrosolen	((((Notanthera	((Struthanthus	Tripodanthus)	(Ligaria	(Tristerix	Desmaria))))	(Gaiadendron	(Atkinsonia	Nuytsia)))	(((Muellerina	Ileostylus)	(((Benthamina	Amyema)	(((Moquiniella	((Tapinanthus	Englerina)	Agelanthus))	(Dendrophthoe	Bakerella))	(Helixanthera	(Scurrula	Taxillus))))	(Loranthus	Cecarria)))	Tupeia))	Peraxilla)	Decaisnina);
(Macrosolen	((((Tristerix	Desmaria)	((((Muellerina	Ileostylus)	(((Benthamina	Amyema)	(((Helixanthera	Dendrophthoe)	((Moquiniella	((Tapinanthus	Englerina)	Agelanthus))	Bakerella))	(Scurrula	Taxillus)))	(Loranthus	Cecarria)))	(Gaiadendron	((Ligaria	(Struthanthus	Tripodanthus))	(Atkinsonia	Nuytsia))))	Tupeia))	Peraxilla)	Notanthera)	Decaisnina);
(Macrosolen	((((((Ligaria	Tristerix)	((Muellerina	Ileostylus)	(((Benthamina	Amyema)	((Moquiniella	(((Tapinanthus	Englerina)	Agelanthus)	Bakerella))	((Scurrula	Taxillus)	(Helixanthera	Dendrophthoe))))	(Loranthus	Cecarria))))	(Gaiadendron	((Nuytsia	Atkinsonia)	(Struthanthus	Tripodanthus))))	(Tupeia	Desmaria))	Peraxilla)	Notanthera)	Decaisnina);
(Macrosolen	(((((((Benthamina	Amyema)	((Bakerella	(Dendrophthoe	(Moquiniella	((Tapinanthus	Englerina)	Agelanthus))))	((Scurrula	Taxillus)	Helixanthera)))	((Loranthus	Cecarria)	(Muellerina	Ileostylus)))	(Gaiadendron	((Nuytsia	Atkinsonia)	(Struthanthus	Tripodanthus))))	(Tristerix	(Ligaria	(Tupeia	Desmaria))))	Peraxilla)	Notanthera)	Decaisnina);
(Macrosolen	((Notanthera	(((Tristerix	(Ligaria	Desmaria))	(((Atkinsonia	(Nuytsia	Gaiadendron))	(((Benthamina	Amyema)	(Bakerella	((((Scurrula	Taxillus)	Moquiniella)	((Tapinanthus	Englerina)	Agelanthus))	(Dendrophthoe	Helixanthera))))	((Loranthus	Cecarria)	(Muellerina	Ileostylus))))	(Struthanthus	Tripodanthus)))	Tupeia))	Peraxilla)	Decaisnina);
(Macrosolen	(Notanthera	((((Muellerina	Ileostylus)	(((Benthamina	Amyema)	((Bakerella	(Dendrophthoe	((Tapinanthus	Englerina)	Agelanthus)))	(Helixanthera	((Scurrula	Taxillus)	Moquiniella))))	(Loranthus	Cecarria)))	((Tupeia	(Tristerix	(Ligaria	Desmaria)))	(Gaiadendron	(((Struthanthus	Tripodanthus)	Atkinsonia)	Nuytsia))))	Peraxilla))	Decaisnina);
(Macrosolen	((((Gaiadendron	((Struthanthus	Tripodanthus)	(Atkinsonia	Nuytsia)))	((Ligaria	Notanthera)	(Tupeia	Desmaria)))	(Tristerix	((Muellerina	Ileostylus)	(((Benthamina	Amyema)	((Scurrula	Taxillus)	((Bakerella	(Moquiniella	((Tapinanthus	Englerina)	Agelanthus)))	(Dendrophthoe	Helixanthera))))	(Loranthus	Cecarria)))))	Peraxilla)	Decaisnina);
(Macrosolen	(Notanthera	(((Tristerix	(Desmaria	Tupeia))	(((Nuytsia	Atkinsonia)	Gaiadendron)	((Ligaria	(((Cecarria	Loranthus)	(Ileostylus	Muellerina))	((Benthamina	Amyema)	((Scurrula	Taxillus)	(((Helixanthera	Moquiniella)	((Tapinanthus	Englerina)	Agelanthus))	(Dendrophthoe	Bakerella))))))	(Struthanthus	Tripodanthus))))	Peraxilla))	Decaisnina);
(Macrosolen	(Peraxilla	((Gaiadendron	(Nuytsia	((((Struthanthus	Tripodanthus)	Notanthera)	(Desmaria	(Ligaria	Tristerix)))	Atkinsonia)))	((((Cecarria	Loranthus)	(Ileostylus	Muellerina))	((Benthamina	Amyema)	((Helixanthera	(Scurrula	Taxillus))	((Moquiniella	Bakerella)	(((Tapinanthus	Englerina)	Agelanthus)	Dendrophthoe)))))	Tupeia)))	Decaisnina);
(Macrosolen	((Peraxilla	((((Gaiadendron	Nuytsia)	Atkinsonia)	((Ligaria	(Struthanthus	Tripodanthus))	((Ileostylus	Muellerina)	(((Benthamina	Amyema)	((Scurrula	Taxillus)	(Dendrophthoe	(((Tapinanthus	Englerina)	Agelanthus)	(Bakerella	(Helixanthera	Moquiniella))))))	(Cecarria	Loranthus)))))	(Tupeia	(Desmaria	Tristerix))))	Notanthera)	Decaisnina);
(Macrosolen	(Peraxilla	((((Atkinsonia	Tupeia)	(((Benthamina	Amyema)	((Helixanthera	(Scurrula	Taxillus))	(Dendrophthoe	(Bakerella	(Moquiniella	((Tapinanthus	Englerina)	Agelanthus))))))	((Cecarria	Loranthus)	(Ileostylus	Muellerina))))	((Nuytsia	Desmaria)	((Notanthera	(Struthanthus	Tripodanthus))	(Ligaria	Tristerix))))	Gaiadendron))	Decaisnina);
(Macrosolen	((((((((Nuytsia	Atkinsonia)	(Ligaria	(Struthanthus	Tripodanthus)))	Gaiadendron)	((((Benthamina	Amyema)	((Scurrula	Taxillus)	(Dendrophthoe	(Bakerella	(Moquiniella	((Tapinanthus	Englerina)	Agelanthus))))))	Helixanthera)	((Cecarria	Loranthus)	(Ileostylus	Muellerina))))	(Tristerix	Desmaria))	Peraxilla)	Tupeia)	Notanthera)	Decaisnina);
(Macrosolen	(((Tupeia	(Struthanthus	Tripodanthus))	(((Tristerix	(Desmaria	Ligaria))	(((Benthamina	Amyema)	((Scurrula	Taxillus)	((Helixanthera	Dendrophthoe)	(Bakerella	(Moquiniella	((Tapinanthus	Englerina)	Agelanthus))))))	((Cecarria	Loranthus)	(Ileostylus	Muellerina))))	(((Notanthera	Atkinsonia)	Nuytsia)	Gaiadendron)))	Peraxilla)	Decaisnina);
(Macrosolen	(((Desmaria	((Nuytsia	Atkinsonia)	(Gaiadendron	((Tupeia	((Struthanthus	Tripodanthus)	(Tristerix	Ligaria)))	(((Benthamina	Amyema)	((Scurrula	Taxillus)	((Moquiniella	(Helixanthera	((Tapinanthus	Englerina)	Agelanthus)))	(Dendrophthoe	Bakerella))))	((Cecarria	Loranthus)	(Ileostylus	Muellerina)))))))	Peraxilla)	Notanthera)	Decaisnina);
(Macrosolen	((((Nuytsia	(((Benthamina	Amyema)	(((Scurrula	Taxillus)	((Bakerella	(Moquiniella	((Tapinanthus	Englerina)	Agelanthus)))	Dendrophthoe))	Helixanthera))	((Cecarria	Loranthus)	(Ileostylus	Muellerina))))	((Tristerix	Ligaria)	(Tupeia	((Atkinsonia	Gaiadendron)	(Desmaria	Peraxilla)))))	(Struthanthus	Tripodanthus))	Notanthera)	Decaisnina);
(Macrosolen	(((((Nuytsia	Atkinsonia)	Gaiadendron)	((((Benthamina	Amyema)	(((Moquiniella	((Tapinanthus	Englerina)	Agelanthus))	(Dendrophthoe	Bakerella))	(Helixanthera	(Scurrula	Taxillus))))	((Cecarria	Loranthus)	(Ileostylus	Muellerina)))	Tupeia))	((Notanthera	(Struthanthus	Tripodanthus))	(Desmaria	(Tristerix	Ligaria))))	Peraxilla)	Decaisnina);
(Macrosolen	(((Desmaria	Tupeia)	((((Struthanthus	Tripodanthus)	(Notanthera	(Ligaria	Tristerix)))	((Nuytsia	Atkinsonia)	Gaiadendron))	(((Benthamina	Amyema)	(((Moquiniella	((Tapinanthus	Englerina)	Agelanthus))	(Dendrophthoe	Bakerella))	(Helixanthera	(Scurrula	Taxillus))))	((Cecarria	Loranthus)	(Ileostylus	Muellerina)))))	Peraxilla)	Decaisnina);
((((Nuytsia	Gaiadendron)	((((Peraxilla	((((Helixanthera	(Scurrula	Taxillus))	(Dendrophthoe	((Moquiniella	(Agelanthus	(Tapinanthus	Englerina)))	Bakerella)))	(Amyema	Benthamina))	((Ileostylus	Muellerina)	(Cecarria	Loranthus))))	Atkinsonia)	(Desmaria	Tupeia))	((Tristerix	Ligaria)	(Struthanthus	Tripodanthus))))	Notanthera)	Macrosolen	Decaisnina);
(((((Gaiadendron	((Nuytsia	Atkinsonia)	((Tristerix	Ligaria)	(Struthanthus	Tripodanthus))))	((((((Helixanthera	(Scurrula	Taxillus))	(Dendrophthoe	((Moquiniella	(Agelanthus	(Tapinanthus	Englerina)))	Bakerella)))	(Amyema	Benthamina))	((Ileostylus	Muellerina)	(Cecarria	Loranthus)))	Tupeia)	Desmaria))	Peraxilla)	Notanthera)	Macrosolen	Decaisnina);
(((((Cecarria	Loranthus)	((((Scurrula	Taxillus)	((Helixanthera	Dendrophthoe)	((Moquiniella	(Agelanthus	(Tapinanthus	Englerina)))	Bakerella)))	(Amyema	Benthamina))	(Ileostylus	Muellerina)))	(((Peraxilla	(Gaiadendron	((Nuytsia	Atkinsonia)	((Tristerix	Ligaria)	(Struthanthus	Tripodanthus)))))	Tupeia)	Desmaria))	Notanthera)	Macrosolen	Decaisnina);
(((((Cecarria	Loranthus)	((((Scurrula	Taxillus)	(Dendrophthoe	(((Helixanthera	Moquiniella)	(Agelanthus	(Tapinanthus	Englerina)))	Bakerella)))	(Amyema	Benthamina))	(Ileostylus	Muellerina)))	((Peraxilla	(((Tupeia	(Struthanthus	Tripodanthus))	(Nuytsia	(Gaiadendron	Atkinsonia)))	(Ligaria	Tristerix)))	Desmaria))	Notanthera)	Macrosolen	Decaisnina);
((((Tupeia	(Struthanthus	Tripodanthus))	((((Ileostylus	Muellerina)	((Cecarria	Loranthus)	(((Helixanthera	(Scurrula	Taxillus))	(Dendrophthoe	((Moquiniella	(Agelanthus	(Tapinanthus	Englerina)))	Bakerella)))	(Amyema	Benthamina))))	(Peraxilla	((Nuytsia	Atkinsonia)	Gaiadendron)))	((Desmaria	Ligaria)	Tristerix)))	Notanthera)	Macrosolen	Decaisnina);
((((Ileostylus	Muellerina)	((Cecarria	Loranthus)	(((Scurrula	Taxillus)	(Dendrophthoe	((Helixanthera	(Moquiniella	(Agelanthus	(Tapinanthus	Englerina))))	Bakerella)))	(Amyema	Benthamina))))	(((Tupeia	(Struthanthus	Tripodanthus))	((Desmaria	Peraxilla)	((Nuytsia	(Notanthera	Atkinsonia))	Gaiadendron)))	(Ligaria	Tristerix)))	Macrosolen	Decaisnina);
(((((((((Struthanthus	Tripodanthus)	(Ligaria	((Ileostylus	Muellerina)	((Cecarria	Loranthus)	(((Scurrula	Taxillus)	((Dendrophthoe	Helixanthera)	(((Agelanthus	(Tapinanthus	Englerina))	Moquiniella)	Bakerella)))	(Amyema	Benthamina))))))	Tristerix)	Tupeia)	(Gaiadendron	(Nuytsia	Atkinsonia)))	Desmaria)	Peraxilla)	Notanthera)	Macrosolen	Decaisnina);
(((((((((Struthanthus	Tripodanthus)	(Ligaria	((((((Agelanthus	(Tapinanthus	Englerina))	Moquiniella)	((Scurrula	Taxillus)	(Dendrophthoe	Helixanthera)))	Bakerella)	(Amyema	Benthamina))	((Ileostylus	Muellerina)	(Cecarria	Loranthus)))))	Tristerix)	Tupeia)	(Gaiadendron	(Nuytsia	Atkinsonia)))	Desmaria)	Peraxilla)	Notanthera)	Macrosolen	Decaisnina);
(((((Atkinsonia	(Ligaria	(Struthanthus	Tripodanthus)))	(((Tristerix	((Gaiadendron	Nuytsia)	((Ileostylus	Muellerina)	((Cecarria	Loranthus)	(((Scurrula	Taxillus)	((Dendrophthoe	Helixanthera)	(Bakerella	((Agelanthus	(Tapinanthus	Englerina))	Moquiniella))))	(Amyema	Benthamina))))))	Tupeia)	Desmaria))	Peraxilla)	Notanthera)	Macrosolen	Decaisnina);
((((Tupeia	(Desmaria	(((Ileostylus	Muellerina)	(((Scurrula	Taxillus)	((Helixanthera	((Agelanthus	(Tapinanthus	Englerina))	Moquiniella))	(Dendrophthoe	Bakerella)))	(Amyema	Benthamina)))	(Cecarria	Loranthus))))	((Atkinsonia	(Gaiadendron	Nuytsia))	((Notanthera	(Tristerix	Ligaria))	(Struthanthus	Tripodanthus))))	Peraxilla)	Macrosolen	Decaisnina);
(Macrosolen	((Peraxilla	(((Tristerix	Desmaria)	(((((Loranthus	Cecarria)	(Muellerina	Ileostylus))	((Benthamina	Amyema)	((Helixanthera	(Taxillus	Scurrula))	(Dendrophthoe	(Bakerella	(Moquiniella	(Agelanthus	(Englerina	Tapinanthus))))))))	Ligaria)	(Atkinsonia	(Gaiadendron	Nuytsia))))	(Tupeia	(Struthanthus	Tripodanthus))))	Notanthera)	Decaisnina);
(Macrosolen	(Peraxilla	(((Desmaria	(Notanthera	((((Loranthus	Cecarria)	(Muellerina	Ileostylus))	((Benthamina	Amyema)	((Taxillus	Scurrula)	(Moquiniella	((Helixanthera	(Agelanthus	(Englerina	Tapinanthus)))	(Dendrophthoe	Bakerella))))))	Nuytsia)))	(Atkinsonia	Gaiadendron))	((Ligaria	Tristerix)	(Tupeia	(Struthanthus	Tripodanthus)))))	Decaisnina);
(Macrosolen	((Peraxilla	((Desmaria	((((Loranthus	Cecarria)	(Muellerina	Ileostylus))	((Benthamina	Amyema)	((Taxillus	Scurrula)	((Helixanthera	Dendrophthoe)	(Bakerella	(Moquiniella	(Agelanthus	(Englerina	Tapinanthus))))))))	((Atkinsonia	Gaiadendron)	Nuytsia)))	(((Ligaria	Tristerix)	(Struthanthus	Tripodanthus))	Tupeia)))	Notanthera)	Decaisnina);
(Macrosolen	(((((Ligaria	(Struthanthus	Tripodanthus))	Tristerix)	(Tupeia	(((Loranthus	Cecarria)	(Muellerina	Ileostylus))	((Benthamina	Amyema)	(((Taxillus	Scurrula)	(Dendrophthoe	((Bakerella	Moquiniella)	(Agelanthus	(Englerina	Tapinanthus)))))	Helixanthera)))))	((Gaiadendron	(Nuytsia	Atkinsonia))	(Desmaria	Peraxilla)))	Notanthera)	Decaisnina);
(Macrosolen	(((((Desmaria	Tristerix)	((Nuytsia	Atkinsonia)	(Notanthera	(Ligaria	(Struthanthus	Tripodanthus)))))	Gaiadendron)	((((Loranthus	Cecarria)	(Muellerina	Ileostylus))	((Benthamina	Amyema)	(((Dendrophthoe	Bakerella)	(Moquiniella	(Agelanthus	(Englerina	Tapinanthus))))	(Helixanthera	(Taxillus	Scurrula)))))	Tupeia))	Peraxilla)	Decaisnina);
(Macrosolen	(((((Gaiadendron	(Nuytsia	Atkinsonia))	(Struthanthus	Tripodanthus))	(((((Loranthus	Cecarria)	(Muellerina	Ileostylus))	((Benthamina	Amyema)	(((((Agelanthus	(Englerina	Tapinanthus))	Moquiniella)	Bakerella)	Dendrophthoe)	((Taxillus	Scurrula)	Helixanthera))))	Tupeia)	(Desmaria	(Ligaria	Tristerix))))	Notanthera)	Peraxilla)	Decaisnina);
(Macrosolen	((((Struthanthus	Tripodanthus)	(((Peraxilla	Atkinsonia)	(Gaiadendron	(Tristerix	(Desmaria	Ligaria))))	Tupeia))	(Nuytsia	(((Loranthus	Cecarria)	(Muellerina	Ileostylus))	((Taxillus	Scurrula)	((Benthamina	Amyema)	((((Agelanthus	(Englerina	Tapinanthus))	Moquiniella)	Bakerella)	(Helixanthera	Dendrophthoe)))))))	Notanthera)	Decaisnina);
(Macrosolen	(((((((Struthanthus	Tripodanthus)	Ligaria)	(Nuytsia	(Atkinsonia	Gaiadendron)))	((Tristerix	Tupeia)	Peraxilla))	Desmaria)	Notanthera)	((Muellerina	Ileostylus)	(((Benthamina	Amyema)	(((Moquiniella	(Bakerella	(Agelanthus	(Englerina	Tapinanthus))))	Dendrophthoe)	(Helixanthera	(Taxillus	Scurrula))))	(Loranthus	Cecarria))))	Decaisnina);
(Macrosolen	((((Notanthera	(Ligaria	Desmaria))	Tupeia)	((((((Taxillus	Scurrula)	((Benthamina	Amyema)	((Dendrophthoe	Bakerella)	(((Englerina	Tapinanthus)	Agelanthus)	(Moquiniella	Helixanthera)))))	((Loranthus	Cecarria)	(Muellerina	Ileostylus)))	(Struthanthus	Tripodanthus))	(Gaiadendron	(Nuytsia	Atkinsonia)))	Tristerix))	Peraxilla)	Decaisnina);
(Macrosolen	((((Ligaria	Desmaria)	(Tupeia	Notanthera))	((((Muellerina	Ileostylus)	(((Benthamina	Amyema)	((Dendrophthoe	(Bakerella	(Moquiniella	(Helixanthera	((Englerina	Tapinanthus)	Agelanthus)))))	(Taxillus	Scurrula)))	(Loranthus	Cecarria)))	(Gaiadendron	((Struthanthus	Tripodanthus)	(Nuytsia	Atkinsonia))))	Tristerix))	Peraxilla)	Decaisnina);
((Peraxilla	((Atkinsonia	(((Struthanthus	Tripodanthus)	Notanthera)	(Desmaria	(Tristerix	Ligaria))))	((Tupeia	Gaiadendron)	((((Cecarria	Loranthus)	(Muellerina	Ileostylus))	((Benthamina	Amyema)	((Helixanthera	(Taxillus	Scurrula))	(Dendrophthoe	(Bakerella	(Moquiniella	(Agelanthus	(Englerina	Tapinanthus))))))))	Nuytsia))))	Macrosolen	Decaisnina);
(((Peraxilla	((Tristerix	(Gaiadendron	(Atkinsonia	((Ligaria	(Struthanthus	Tripodanthus))	Nuytsia))))	(((Muellerina	Ileostylus)	(((Benthamina	Amyema)	((Helixanthera	(Taxillus	Scurrula))	(Dendrophthoe	(Bakerella	(Moquiniella	(Tapinanthus	(Agelanthus	Englerina)))))))	(Cecarria	Loranthus)))	(Desmaria	Tupeia))))	Notanthera)	Macrosolen	Decaisnina);
(((Peraxilla	((((Tristerix	Ligaria)	Desmaria)	Tupeia)	(((Struthanthus	Tripodanthus)	((Nuytsia	Atkinsonia)	Gaiadendron))	((Muellerina	Ileostylus)	(((Benthamina	Amyema)	((Helixanthera	(Taxillus	Scurrula))	((Moquiniella	(Agelanthus	(Englerina	Tapinanthus)))	(Dendrophthoe	Bakerella))))	(Cecarria	Loranthus))))))	Notanthera)	Macrosolen	Decaisnina);
((Peraxilla	(((Struthanthus	Tripodanthus)	(Desmaria	((Gaiadendron	(Tupeia	(Nuytsia	((Tristerix	Ligaria)	(((Benthamina	Amyema)	(((Taxillus	Scurrula)	((Bakerella	((Agelanthus	(Englerina	Tapinanthus))	Moquiniella))	Dendrophthoe))	Helixanthera))	((Cecarria	Loranthus)	(Muellerina	Ileostylus)))))))	Atkinsonia)))	Notanthera))	Macrosolen	Decaisnina);
((((((Tupeia	Tristerix)	(((Nuytsia	Gaiadendron)	Atkinsonia)	((((Benthamina	Amyema)	(((Bakerella	((Agelanthus	(Englerina	Tapinanthus))	Moquiniella))	Dendrophthoe)	(Helixanthera	(Taxillus	Scurrula))))	((Cecarria	Loranthus)	(Muellerina	Ileostylus)))	(Ligaria	(Struthanthus	Tripodanthus)))))	Desmaria)	Peraxilla)	Notanthera)	Macrosolen	Decaisnina);
((((((((Benthamina	Amyema)	((((Agelanthus	(Englerina	Tapinanthus))	Moquiniella)	(Dendrophthoe	Bakerella))	(Helixanthera	(Taxillus	Scurrula))))	(Muellerina	Ileostylus))	(Cecarria	Loranthus))	(((((Nuytsia	Atkinsonia)	Ligaria)	(Gaiadendron	(Tristerix	Desmaria)))	Tupeia)	(Struthanthus	Tripodanthus)))	Peraxilla)	Notanthera)	Macrosolen	Decaisnina);
((((((((Ligaria	Tristerix)	Desmaria)	((Muellerina	Ileostylus)	((Cecarria	Loranthus)	((Benthamina	Amyema)	((Dendrophthoe	(Bakerella	(Helixanthera	((Agelanthus	(Englerina	Tapinanthus))	Moquiniella))))	(Taxillus	Scurrula))))))	((Gaiadendron	(Nuytsia	Atkinsonia))	Peraxilla))	Tupeia)	(Struthanthus	Tripodanthus))	Notanthera)	Macrosolen	Decaisnina);
((((((Ligaria	Tristerix)	(((Benthamina	Amyema)	((Dendrophthoe	(((Agelanthus	(Englerina	Tapinanthus))	Moquiniella)	Bakerella))	(Helixanthera	(Taxillus	Scurrula))))	((Muellerina	Ileostylus)	(Cecarria	Loranthus))))	((Gaiadendron	(Nuytsia	Atkinsonia))	(Desmaria	Peraxilla)))	(Tupeia	(Struthanthus	Tripodanthus)))	Notanthera)	Macrosolen	Decaisnina);
((((Struthanthus	Tripodanthus)	(Ligaria	Tristerix))	(((((((Benthamina	Amyema)	(((Helixanthera	Dendrophthoe)	(((Agelanthus	(Englerina	Tapinanthus))	Moquiniella)	Bakerella))	(Taxillus	Scurrula)))	((Muellerina	Ileostylus)	(Cecarria	Loranthus)))	(Peraxilla	Atkinsonia))	Gaiadendron)	(Nuytsia	(Desmaria	Notanthera)))	Tupeia))	Macrosolen	Decaisnina);
(((Desmaria	((((Struthanthus	Tripodanthus)	((((Benthamina	Amyema)	((Dendrophthoe	((Tapinanthus	(Agelanthus	Englerina))	((Helixanthera	Bakerella)	Moquiniella)))	(Taxillus	Scurrula)))	((Muellerina	Ileostylus)	(Cecarria	Loranthus)))	Ligaria))	((Nuytsia	Gaiadendron)	Atkinsonia))	((Tristerix	Peraxilla)	Tupeia)))	Notanthera)	Macrosolen	Decaisnina);
((Notanthera	((((Tristerix	(Ligaria	Desmaria))	Tupeia)	((((Muellerina	Ileostylus)	(Cecarria	Loranthus))	(((Helixanthera	(Taxillus	Scurrula))	(Dendrophthoe	(Bakerella	(Moquiniella	(Agelanthus	(Tapinanthus	Englerina))))))	(Amyema	Benthamina)))	(((Struthanthus	Tripodanthus)	(Nuytsia	Atkinsonia))	Gaiadendron)))	Peraxilla))	Macrosolen	Decaisnina);
((Notanthera	(((((Nuytsia	(Atkinsonia	Gaiadendron))	((((Muellerina	Ileostylus)	(Cecarria	Loranthus))	(((Taxillus	Scurrula)	((Bakerella	(Moquiniella	(Agelanthus	(Tapinanthus	Englerina))))	(Dendrophthoe	Helixanthera)))	(Amyema	Benthamina)))	(Struthanthus	Tripodanthus)))	(Ligaria	(Desmaria	Tristerix)))	Peraxilla)	Tupeia))	Macrosolen	Decaisnina);
(((Notanthera	((Gaiadendron	(((((Muellerina	Ileostylus)	((Cecarria	Loranthus)	(((Taxillus	Scurrula)	((Bakerella	(Moquiniella	(Agelanthus	(Tapinanthus	Englerina))))	(Dendrophthoe	Helixanthera)))	(Amyema	Benthamina))))	((Tristerix	Ligaria)	(Struthanthus	Tripodanthus)))	Nuytsia)	Atkinsonia))	(Desmaria	Tupeia)))	Peraxilla)	Macrosolen	Decaisnina);
((Notanthera	(((((Tristerix	Ligaria)	(Struthanthus	Tripodanthus))	(Peraxilla	((Nuytsia	Atkinsonia)	Gaiadendron)))	(Desmaria	((Muellerina	Ileostylus)	((Cecarria	Loranthus)	(((Taxillus	Scurrula)	((Bakerella	(Moquiniella	(Agelanthus	(Tapinanthus	Englerina))))	(Dendrophthoe	Helixanthera)))	(Amyema	Benthamina))))))	Tupeia))	Macrosolen	Decaisnina);
((((((((Muellerina	Ileostylus)	((Cecarria	Loranthus)	(((Taxillus	Scurrula)	((Bakerella	(Moquiniella	(Agelanthus	(Tapinanthus	Englerina))))	(Dendrophthoe	Helixanthera)))	(Amyema	Benthamina))))	Tupeia)	Desmaria)	(((Ligaria	Tristerix)	(Struthanthus	Tripodanthus))	((Nuytsia	Atkinsonia)	Gaiadendron)))	Notanthera)	Peraxilla)	Macrosolen	Decaisnina);
((Notanthera	(Peraxilla	((((Ligaria	(Struthanthus	Tripodanthus))	(Atkinsonia	(Gaiadendron	Nuytsia)))	((Muellerina	Ileostylus)	((Cecarria	Loranthus)	((((Taxillus	Scurrula)	((Dendrophthoe	Bakerella)	(Moquiniella	(Agelanthus	(Tapinanthus	Englerina)))))	Helixanthera)	(Amyema	Benthamina)))))	((Tristerix	Desmaria)	Tupeia))))	Macrosolen	Decaisnina);
((Peraxilla	(((Tupeia	(Struthanthus	Tripodanthus))	((Tristerix	(Ligaria	Desmaria))	(((Cecarria	Loranthus)	((((Taxillus	Scurrula)	((Bakerella	(Moquiniella	(Agelanthus	(Tapinanthus	Englerina))))	(Dendrophthoe	Helixanthera)))	(Amyema	Benthamina))	(Muellerina	Ileostylus)))	(Atkinsonia	(Gaiadendron	Nuytsia)))))	Notanthera))	Macrosolen	Decaisnina);
((Peraxilla	((Atkinsonia	(Gaiadendron	((((Amyema	Benthamina)	((Dendrophthoe	(Bakerella	(Moquiniella	(Agelanthus	(Tapinanthus	Englerina)))))	(Helixanthera	(Taxillus	Scurrula))))	((Muellerina	Ileostylus)	(Cecarria	Loranthus)))	Nuytsia)))	((Struthanthus	Tripodanthus)	(Notanthera	((Ligaria	(Desmaria	Tristerix))	Tupeia)))))	Macrosolen	Decaisnina);
((Peraxilla	((Tupeia	(Gaiadendron	((((Amyema	Benthamina)	(((Moquiniella	(Agelanthus	(Tapinanthus	Englerina)))	(Dendrophthoe	Bakerella))	(Helixanthera	(Taxillus	Scurrula))))	((Muellerina	Ileostylus)	(Cecarria	Loranthus)))	Nuytsia)))	((Desmaria	(Notanthera	(Tristerix	(Ligaria	(Struthanthus	Tripodanthus)))))	Atkinsonia)))	Macrosolen	Decaisnina);
((Peraxilla	(Tupeia	(((Notanthera	Desmaria)	((Nuytsia	Atkinsonia)	Gaiadendron))	(((Muellerina	Ileostylus)	((Cecarria	Loranthus)	((Amyema	Benthamina)	(((Moquiniella	(Agelanthus	(Tapinanthus	Englerina)))	(Dendrophthoe	Bakerella))	(Helixanthera	(Taxillus	Scurrula))))))	((Struthanthus	Tripodanthus)	(Tristerix	Ligaria))))))	Macrosolen	Decaisnina);
(((((Tristerix	Ligaria)	(Notanthera	(Tripodanthus	Struthanthus)))	Tupeia)	((((Amyema	Benthamina)	(Helixanthera	((((Scurrula	Taxillus)	Moquiniella)	(Agelanthus	(Englerina	Tapinanthus)))	(Dendrophthoe	Bakerella))))	((Ileostylus	Muellerina)	(Loranthus	Cecarria)))	((Nuytsia	(Peraxilla	Gaiadendron))	(Desmaria	Atkinsonia))))	Macrosolen	Decaisnina);
((((Nuytsia	(((Ileostylus	Muellerina)	(Loranthus	Cecarria))	((Amyema	Benthamina)	(((Moquiniella	(Agelanthus	(Englerina	Tapinanthus)))	(Dendrophthoe	Bakerella))	(Helixanthera	(Scurrula	Taxillus))))))	((((Gaiadendron	(((Tristerix	Ligaria)	(Tripodanthus	Struthanthus))	Atkinsonia))	Peraxilla)	Tupeia)	Desmaria))	Notanthera)	Macrosolen	Decaisnina);
(((Tupeia	(((Ligaria	(Tripodanthus	Struthanthus))	((Nuytsia	Atkinsonia)	Gaiadendron))	((Peraxilla	(((Ileostylus	Muellerina)	(Loranthus	Cecarria))	((Helixanthera	(Amyema	Benthamina))	(Bakerella	(Moquiniella	(Dendrophthoe	((Scurrula	Taxillus)	(Agelanthus	(Englerina	Tapinanthus)))))))))	(Tristerix	Desmaria))))	Notanthera)	Macrosolen	Decaisnina);
(((((Atkinsonia	(Ligaria	(Tripodanthus	Struthanthus)))	(((Nuytsia	(Tristerix	(((Ileostylus	Muellerina)	(Loranthus	Cecarria))	((Helixanthera	(Amyema	Benthamina))	((Scurrula	Taxillus)	((Moquiniella	(Bakerella	(Agelanthus	(Englerina	Tapinanthus))))	Dendrophthoe))))))	(Gaiadendron	Tupeia))	Desmaria))	Peraxilla)	Notanthera)	Macrosolen	Decaisnina);
(((((Gaiadendron	(((Tripodanthus	Struthanthus)	(Notanthera	Ligaria))	(Atkinsonia	Nuytsia)))	((Ileostylus	Muellerina)	((Loranthus	Cecarria)	((Amyema	Benthamina)	((Scurrula	Taxillus)	((Bakerella	((Moquiniella	Helixanthera)	(Agelanthus	(Englerina	Tapinanthus))))	Dendrophthoe))))))	(Tupeia	(Tristerix	Desmaria)))	Peraxilla)	Macrosolen	Decaisnina);
((((Tupeia	(((Atkinsonia	((Notanthera	(Nuytsia	Desmaria))	((Tripodanthus	Struthanthus)	Ligaria)))	Gaiadendron)	((Ileostylus	Muellerina)	((Loranthus	Cecarria)	((Amyema	Benthamina)	(((Scurrula	Taxillus)	(((Moquiniella	Dendrophthoe)	(Agelanthus	(Englerina	Tapinanthus)))	Bakerella))	Helixanthera))))))	Tristerix)	Peraxilla)	Macrosolen	Decaisnina);
((Peraxilla	((Tristerix	((Tripodanthus	Struthanthus)	(Notanthera	Ligaria)))	(((Desmaria	((Nuytsia	Atkinsonia)	Gaiadendron))	Tupeia)	((Ileostylus	Muellerina)	((Loranthus	Cecarria)	((Amyema	Benthamina)	((((Moquiniella	(Tapinanthus	(Agelanthus	Englerina)))	Bakerella)	Dendrophthoe)	(Helixanthera	(Scurrula	Taxillus)))))))))	Macrosolen	Decaisnina);
((Notanthera	(Desmaria	((((Tripodanthus	Struthanthus)	Ligaria)	((Gaiadendron	(Nuytsia	Atkinsonia))	((Ileostylus	Muellerina)	((Loranthus	Cecarria)	((Amyema	Benthamina)	(((Agelanthus	(Englerina	Tapinanthus))	(Dendrophthoe	((Bakerella	Moquiniella)	Helixanthera)))	(Scurrula	Taxillus)))))))	(Tupeia	(Tristerix	Peraxilla)))))	Macrosolen	Decaisnina);
(((Notanthera	((Tripodanthus	Struthanthus)	((((Nuytsia	Gaiadendron)	Atkinsonia)	Tristerix)	(((Ileostylus	Muellerina)	((Loranthus	Cecarria)	((Amyema	Benthamina)	((((Helixanthera	Dendrophthoe)	Bakerella)	(Moquiniella	(Agelanthus	(Englerina	Tapinanthus))))	(Scurrula	Taxillus)))))	(Desmaria	(Tupeia	Ligaria))))))	Peraxilla)	Macrosolen	Decaisnina);
(((Tupeia	(Notanthera	((Tristerix	Ligaria)	(Tripodanthus	Struthanthus))))	(Desmaria	((Peraxilla	((((Amyema	Benthamina)	((Dendrophthoe	((Helixanthera	(Moquiniella	Bakerella))	(Agelanthus	(Englerina	Tapinanthus))))	(Scurrula	Taxillus)))	((Ileostylus	Muellerina)	(Loranthus	Cecarria)))	(Nuytsia	Gaiadendron)))	Atkinsonia)))	Macrosolen	Decaisnina);
(((Peraxilla	((((Ligaria	Tristerix)	Desmaria)	Tupeia)	((Gaiadendron	(Nuytsia	Atkinsonia))	((Tripodanthus	Struthanthus)	((((Scurrula	Taxillus)	Helixanthera)	((Dendrophthoe	(Bakerella	(Moquiniella	(Agelanthus	(Englerina	Tapinanthus)))))	(Benthamina	Amyema)))	((Ileostylus	Muellerina)	(Loranthus	Cecarria)))))))	Notanthera)	Macrosolen	Decaisnina);
((Peraxilla	((((Ligaria	Tristerix)	(((Benthamina	Amyema)	(((Scurrula	Taxillus)	Helixanthera)	(Dendrophthoe	((Agelanthus	(Englerina	Tapinanthus))	(Bakerella	Moquiniella)))))	((Ileostylus	Muellerina)	(Loranthus	Cecarria))))	((Nuytsia	(Notanthera	Desmaria))	(Gaiadendron	Atkinsonia)))	(Tupeia	(Tripodanthus	Struthanthus))))	Macrosolen	Decaisnina);
((Peraxilla	(((Tristerix	((Notanthera	Tupeia)	(Ligaria	Desmaria)))	(Gaiadendron	((Tripodanthus	Struthanthus)	(Nuytsia	Atkinsonia))))	((Ileostylus	Muellerina)	((Loranthus	Cecarria)	((Benthamina	Amyema)	(((Scurrula	Taxillus)	Helixanthera)	((Moquiniella	(Dendrophthoe	(Agelanthus	(Englerina	Tapinanthus))))	Bakerella)))))))	Macrosolen	Decaisnina);
((Peraxilla	((Atkinsonia	((Nuytsia	(((Benthamina	Amyema)	(((Scurrula	Taxillus)	Helixanthera)	(((Moquiniella	(Agelanthus	(Englerina	Tapinanthus)))	Bakerella)	Dendrophthoe)))	((Ileostylus	Muellerina)	(Loranthus	Cecarria))))	((Tristerix	((Notanthera	Tupeia)	(Ligaria	Desmaria)))	(Tripodanthus	Struthanthus))))	Gaiadendron))	Macrosolen	Decaisnina);
((Peraxilla	(((Tripodanthus	Struthanthus)	((((Benthamina	Amyema)	(((Scurrula	Taxillus)	Helixanthera)	((Moquiniella	(Agelanthus	(Englerina	Tapinanthus)))	(Bakerella	Dendrophthoe))))	((Ileostylus	Muellerina)	(Loranthus	Cecarria)))	((Tupeia	Ligaria)	(Notanthera	Desmaria))))	(((Nuytsia	Atkinsonia)	Gaiadendron)	Tristerix)))	Macrosolen	Decaisnina);
((Peraxilla	((((Atkinsonia	((Tripodanthus	Struthanthus)	(Tristerix	((Tupeia	(Desmaria	Ligaria))	Notanthera))))	Nuytsia)	(((Benthamina	Amyema)	((Scurrula	Taxillus)	((Helixanthera	(Moquiniella	(Agelanthus	(Englerina	Tapinanthus))))	(Bakerella	Dendrophthoe))))	((Ileostylus	Muellerina)	(Loranthus	Cecarria))))	Gaiadendron))	Macrosolen	Decaisnina);
((Notanthera	(Tupeia	((((Desmaria	(Tristerix	Ligaria))	(((Benthamina	Amyema)	((Scurrula	Taxillus)	((Dendrophthoe	Helixanthera)	(Bakerella	(Moquiniella	(Agelanthus	(Englerina	Tapinanthus)))))))	((Ileostylus	Muellerina)	(Loranthus	Cecarria))))	(Peraxilla	((Nuytsia	Atkinsonia)	Gaiadendron)))	(Tripodanthus	Struthanthus))))	Macrosolen	Decaisnina);
((Notanthera	(Tupeia	((((Tristerix	Ligaria)	(((Benthamina	Amyema)	((Helixanthera	(Scurrula	Taxillus))	(Dendrophthoe	(Bakerella	(Moquiniella	(Agelanthus	(Englerina	Tapinanthus)))))))	((Ileostylus	Muellerina)	(Loranthus	Cecarria))))	((Desmaria	Peraxilla)	((Nuytsia	Atkinsonia)	Gaiadendron)))	(Tripodanthus	Struthanthus))))	Macrosolen	Decaisnina);
((((Tupeia	(((Nuytsia	Atkinsonia)	Gaiadendron)	(((Ileostylus	Muellerina)	((Loranthus	Cecarria)	((Benthamina	Amyema)	((Helixanthera	(Scurrula	Taxillus))	((Dendrophthoe	(Agelanthus	(Englerina	Tapinanthus)))	(Bakerella	Moquiniella))))))	(Tristerix	(Ligaria	Desmaria)))))	(Notanthera	(Tripodanthus	Struthanthus)))	Peraxilla)	Macrosolen	Decaisnina);
(((Notanthera	((Tripodanthus	Struthanthus)	(Tupeia	(((Nuytsia	Atkinsonia)	Gaiadendron)	(((Ileostylus	Muellerina)	((Loranthus	Cecarria)	((Benthamina	Amyema)	((Scurrula	Taxillus)	((((Agelanthus	(Englerina	Tapinanthus))	Moquiniella)	Bakerella)	(Helixanthera	Dendrophthoe))))))	(Desmaria	(Tristerix	Ligaria)))))))	Peraxilla)	Macrosolen	Decaisnina);
(Macrosolen	(((((Nuytsia	Desmaria)	Atkinsonia)	((Tripodanthus	Struthanthus)	Ligaria))	((((Tristerix	Peraxilla)	Tupeia)	(((Ileostylus	Muellerina)	(Cecarria	Loranthus))	((Amyema	Benthamina)	((((Agelanthus	(Englerina	Tapinanthus))	Moquiniella)	(Bakerella	Dendrophthoe))	(Helixanthera	(Taxillus	Scurrula))))))	Gaiadendron))	Notanthera)	Decaisnina);
(Macrosolen	((((((Nuytsia	Atkinsonia)	Gaiadendron)	((Desmaria	(Ligaria	Tristerix))	Tupeia))	((Tripodanthus	Struthanthus)	(((Ileostylus	Muellerina)	(Cecarria	Loranthus))	((Amyema	Benthamina)	(((Helixanthera	Dendrophthoe)	(((Agelanthus	(Englerina	Tapinanthus))	Moquiniella)	Bakerella))	(Taxillus	Scurrula))))))	Peraxilla)	Notanthera)	Decaisnina);
(Macrosolen	(((((Gaiadendron	(Tupeia	Atkinsonia))	(Desmaria	(Ligaria	Tristerix)))	((Tripodanthus	Struthanthus)	(Nuytsia	(((Ileostylus	Muellerina)	(Cecarria	Loranthus))	((Amyema	Benthamina)	(((Bakerella	((Agelanthus	(Englerina	Tapinanthus))	Moquiniella))	Dendrophthoe)	((Taxillus	Scurrula)	Helixanthera)))))))	Peraxilla)	Notanthera)	Decaisnina);
(Macrosolen	((((Desmaria	(Tupeia	(((Ileostylus	Muellerina)	(Cecarria	Loranthus))	((Amyema	Benthamina)	(((Bakerella	((Agelanthus	(Englerina	Tapinanthus))	Moquiniella))	(Helixanthera	Dendrophthoe))	(Taxillus	Scurrula))))))	((Atkinsonia	Nuytsia)	((Notanthera	(Ligaria	Tristerix))	(Tripodanthus	Struthanthus))))	Gaiadendron)	Peraxilla)	Decaisnina);
(Macrosolen	((((((Ligaria	Desmaria)	Tupeia)	Tristerix)	((((Atkinsonia	(((Ileostylus	Muellerina)	(Cecarria	Loranthus))	((Amyema	Benthamina)	((((Agelanthus	(Englerina	Tapinanthus))	(Moquiniella	Bakerella))	(Helixanthera	Dendrophthoe))	(Taxillus	Scurrula)))))	Nuytsia)	Gaiadendron)	(Tripodanthus	Struthanthus)))	Peraxilla)	Notanthera)	Decaisnina);
(Macrosolen	((Notanthera	((((Nuytsia	Atkinsonia)	Gaiadendron)	((Ligaria	(Tripodanthus	Struthanthus))	(((Ileostylus	Muellerina)	(Cecarria	Loranthus))	((Amyema	Benthamina)	(((Helixanthera	(Moquiniella	Bakerella))	(Dendrophthoe	(Agelanthus	(Englerina	Tapinanthus))))	(Taxillus	Scurrula))))))	((Desmaria	Tristerix)	Tupeia)))	Peraxilla)	Decaisnina);
(Macrosolen	(Tupeia	(Desmaria	((Tristerix	Peraxilla)	(((Nuytsia	Atkinsonia)	Gaiadendron)	((Tripodanthus	Struthanthus)	(Ligaria	(Notanthera	(((Ileostylus	Muellerina)	(Cecarria	Loranthus))	((Amyema	Benthamina)	(((Helixanthera	Dendrophthoe)	(Bakerella	(Moquiniella	(Agelanthus	(Englerina	Tapinanthus)))))	(Taxillus	Scurrula)))))))))))	Decaisnina);
(Macrosolen	((Tupeia	(((Ligaria	Tristerix)	((Ileostylus	Muellerina)	((Cecarria	Loranthus)	(((Amyema	Benthamina)	((Dendrophthoe	(Bakerella	(Moquiniella	(Agelanthus	(Englerina	Tapinanthus)))))	(Taxillus	Scurrula)))	Helixanthera))))	((Peraxilla	((Nuytsia	Atkinsonia)	Gaiadendron))	Desmaria)))	((Tripodanthus	Struthanthus)	Notanthera))	Decaisnina);
(Macrosolen	((Tupeia	(((Tristerix	(((Amyema	Benthamina)	(((Helixanthera	Dendrophthoe)	(Bakerella	(Moquiniella	(Agelanthus	(Englerina	Tapinanthus)))))	(Taxillus	Scurrula)))	((Ileostylus	Muellerina)	(Cecarria	Loranthus))))	(((Nuytsia	Atkinsonia)	Gaiadendron)	Desmaria))	((Ligaria	(Tripodanthus	Struthanthus))	Notanthera)))	Peraxilla)	Decaisnina);
(Macrosolen	(Notanthera	((((Ligaria	(((Gaiadendron	(Tupeia	(((Amyema	Benthamina)	(((Helixanthera	Dendrophthoe)	(Bakerella	(Moquiniella	(Agelanthus	(Englerina	Tapinanthus)))))	(Taxillus	Scurrula)))	((Ileostylus	Muellerina)	(Cecarria	Loranthus)))))	(Tristerix	Peraxilla))	Atkinsonia))	Desmaria)	(Tripodanthus	Struthanthus))	Nuytsia))	Decaisnina);
(Macrosolen	(Peraxilla	(((((Struthanthus	Tripodanthus)	(Ligaria	Tristerix))	(Nuytsia	(Desmaria	Notanthera)))	(Tupeia	(((((Scurrula	Taxillus)	((Moquiniella	((Agelanthus	(Englerina	Tapinanthus))	Bakerella))	(Dendrophthoe	Helixanthera)))	(Benthamina	Amyema))	((Cecarria	Loranthus)	(Ileostylus	Muellerina)))	Atkinsonia)))	Gaiadendron))	Decaisnina);
(Macrosolen	(Peraxilla	(((Struthanthus	Tripodanthus)	(((Tupeia	(Gaiadendron	(((Ligaria	Tristerix)	((((Dendrophthoe	(Bakerella	((Agelanthus	(Englerina	Tapinanthus))	Moquiniella)))	(Helixanthera	(Scurrula	Taxillus)))	(Benthamina	Amyema))	((Cecarria	Loranthus)	(Ileostylus	Muellerina))))	Nuytsia)))	Desmaria)	Atkinsonia))	Notanthera))	Decaisnina);
(Macrosolen	(Notanthera	(Peraxilla	((Struthanthus	Tripodanthus)	(((Desmaria	((Nuytsia	Atkinsonia)	Gaiadendron))	(Tupeia	(Ligaria	((((Dendrophthoe	(Bakerella	((Agelanthus	(Englerina	Tapinanthus))	Moquiniella)))	(Helixanthera	(Scurrula	Taxillus)))	(Benthamina	Amyema))	((Cecarria	Loranthus)	(Ileostylus	Muellerina))))))	Tristerix))))	Decaisnina);
(Macrosolen	(Notanthera	(Peraxilla	((Struthanthus	Tripodanthus)	((((Bakerella	(((Agelanthus	(Englerina	Tapinanthus))	(((Scurrula	Taxillus)	Moquiniella)	Helixanthera))	Dendrophthoe))	(Benthamina	Amyema))	((Cecarria	Loranthus)	(Ileostylus	Muellerina)))	((Tupeia	(Desmaria	(Ligaria	Tristerix)))	((Atkinsonia	Nuytsia)	Gaiadendron))))))	Decaisnina);
(Macrosolen	(Notanthera	(Peraxilla	((Struthanthus	Tripodanthus)	((Tristerix	(Ligaria	(((Benthamina	((Scurrula	Taxillus)	(((Englerina	(Tapinanthus	Agelanthus))	(Dendrophthoe	Moquiniella))	Bakerella)))	(Helixanthera	Amyema))	((Cecarria	Loranthus)	(Ileostylus	Muellerina)))))	((((Atkinsonia	Nuytsia)	Gaiadendron)	Desmaria)	Tupeia)))))	Decaisnina);
(Macrosolen	(((((((Amyema	Benthamina)	((Scurrula	Taxillus)	(((Helixanthera	(Agelanthus	(Englerina	Tapinanthus)))	Moquiniella)	(Dendrophthoe	Bakerella))))	((Cecarria	Loranthus)	(Ileostylus	Muellerina)))	Tupeia)	Tristerix)	(Peraxilla	(Gaiadendron	Nuytsia)))	(((Struthanthus	Tripodanthus)	((Notanthera	Desmaria)	Ligaria))	Atkinsonia))	Decaisnina);
(Macrosolen	(((Desmaria	Tupeia)	((((Struthanthus	Tripodanthus)	(Ligaria	Tristerix))	((Notanthera	(Atkinsonia	Nuytsia))	Gaiadendron))	(((Amyema	Benthamina)	(((Scurrula	Taxillus)	((Bakerella	((Englerina	Tapinanthus)	(Moquiniella	Agelanthus)))	Dendrophthoe))	Helixanthera))	((Cecarria	Loranthus)	(Ileostylus	Muellerina)))))	Peraxilla)	Decaisnina);
(Macrosolen	((((((((Amyema	Benthamina)	((Dendrophthoe	((((Englerina	Tapinanthus)	Agelanthus)	Moquiniella)	Bakerella))	(Helixanthera	(Scurrula	Taxillus))))	((Cecarria	Loranthus)	(Ileostylus	Muellerina)))	((Struthanthus	Tripodanthus)	Ligaria))	(Atkinsonia	(Nuytsia	Gaiadendron)))	((Desmaria	Tristerix)	Tupeia))	Notanthera)	Peraxilla)	Decaisnina);
(Macrosolen	(Notanthera	(Peraxilla	((((Struthanthus	Tripodanthus)	(Tristerix	(Ligaria	((Ileostylus	Muellerina)	(((Amyema	Benthamina)	((Dendrophthoe	((Helixanthera	(((Englerina	Tapinanthus)	Agelanthus)	Moquiniella))	Bakerella))	(Scurrula	Taxillus)))	(Cecarria	Loranthus))))))	(Atkinsonia	(Nuytsia	Gaiadendron)))	(Desmaria	Tupeia))))	Decaisnina);
(Macrosolen	(Notanthera	(Peraxilla	(((Struthanthus	Tripodanthus)	((Gaiadendron	((((Amyema	Benthamina)	((Dendrophthoe	((Tapinanthus	(Agelanthus	Englerina))	(Helixanthera	(Moquiniella	Bakerella))))	(Scurrula	Taxillus)))	((Cecarria	Loranthus)	(Ileostylus	Muellerina)))	Atkinsonia))	Nuytsia))	(((Ligaria	Tristerix)	Desmaria)	Tupeia))))	Decaisnina);
(Macrosolen	((((((((((Helixanthera	Dendrophthoe)	(Bakerella	((Agelanthus	(Tapinanthus	Englerina))	Moquiniella)))	(Scurrula	Taxillus))	(Benthamina	Amyema))	((Loranthus	Cecarria)	(Ileostylus	Muellerina)))	Tristerix)	((Ligaria	Desmaria)	Tupeia))	((Tripodanthus	Struthanthus)	(Gaiadendron	(Atkinsonia	Nuytsia))))	Peraxilla)	Notanthera)	Decaisnina);
(Macrosolen	((Tupeia	(Peraxilla	((Tristerix	Desmaria)	(((Ligaria	(Tripodanthus	Struthanthus))	(Gaiadendron	(Atkinsonia	Nuytsia)))	(((((Dendrophthoe	Bakerella)	((Agelanthus	(Tapinanthus	Englerina))	Moquiniella))	(Helixanthera	(Scurrula	Taxillus)))	(Benthamina	Amyema))	((Loranthus	Cecarria)	(Ileostylus	Muellerina)))))))	Notanthera)	Decaisnina);
(Macrosolen	(Notanthera	(Peraxilla	((((Ileostylus	Muellerina)	((((Scurrula	Taxillus)	((Bakerella	((Agelanthus	(Tapinanthus	Englerina))	Moquiniella))	(Helixanthera	Dendrophthoe)))	(Benthamina	Amyema))	(Loranthus	Cecarria)))	(Desmaria	Tupeia))	((Gaiadendron	(Atkinsonia	Nuytsia))	((Tripodanthus	Struthanthus)	(Ligaria	Tristerix))))))	Decaisnina);
(Macrosolen	(Notanthera	(((Loranthus	Cecarria)	((Ileostylus	Muellerina)	((Scurrula	Taxillus)	(((Bakerella	((Agelanthus	(Tapinanthus	Englerina))	Moquiniella))	(Helixanthera	Dendrophthoe))	(Benthamina	Amyema)))))	((Tupeia	((Atkinsonia	(Gaiadendron	(Peraxilla	Nuytsia)))	((Tripodanthus	Struthanthus)	(Ligaria	Tristerix))))	Desmaria)))	Decaisnina);
(Macrosolen	(Notanthera	(((((Benthamina	Amyema)	((Scurrula	Taxillus)	((Bakerella	((Agelanthus	(Tapinanthus	Englerina))	Moquiniella))	(Helixanthera	Dendrophthoe))))	((Loranthus	Cecarria)	(Ileostylus	Muellerina)))	(((((Atkinsonia	Nuytsia)	((Tripodanthus	Struthanthus)	Ligaria))	Gaiadendron)	(Tristerix	Peraxilla))	Desmaria))	Tupeia))	Decaisnina);
(Macrosolen	(Peraxilla	(Gaiadendron	((((Desmaria	Tristerix)	(Nuytsia	(((Notanthera	(Tripodanthus	Struthanthus))	Ligaria)	Atkinsonia)))	(((Benthamina	Amyema)	(((Dendrophthoe	(Bakerella	(Moquiniella	(Agelanthus	(Tapinanthus	Englerina)))))	Helixanthera)	(Scurrula	Taxillus)))	((Loranthus	Cecarria)	(Ileostylus	Muellerina))))	Tupeia)))	Decaisnina);
(Macrosolen	((Tupeia	((((Tripodanthus	Struthanthus)	(Ligaria	((Ileostylus	Muellerina)	(((Benthamina	Amyema)	(Helixanthera	((Scurrula	Taxillus)	(Dendrophthoe	((Agelanthus	(Tapinanthus	Englerina))	(Bakerella	Moquiniella))))))	(Loranthus	Cecarria)))))	(Peraxilla	((Gaiadendron	(Nuytsia	Atkinsonia))	Desmaria)))	Tristerix))	Notanthera)	Decaisnina);
(Macrosolen	(((Peraxilla	(Tripodanthus	Struthanthus))	((Atkinsonia	(Tristerix	(Ligaria	Desmaria)))	(Gaiadendron	(((((Benthamina	Amyema)	((Scurrula	Taxillus)	(((Bakerella	Moquiniella)	(Agelanthus	(Tapinanthus	Englerina)))	(Dendrophthoe	Helixanthera))))	((Loranthus	Cecarria)	(Ileostylus	Muellerina)))	Nuytsia)	Tupeia))))	Notanthera)	Decaisnina);
(Macrosolen	((((Atkinsonia	(Nuytsia	Gaiadendron))	(Desmaria	Peraxilla))	((Tristerix	((Notanthera	(Tripodanthus	Struthanthus))	Ligaria))	(((Benthamina	Amyema)	((Scurrula	Taxillus)	((Dendrophthoe	Helixanthera)	(Bakerella	(Moquiniella	(Agelanthus	(Tapinanthus	Englerina)))))))	((Loranthus	Cecarria)	(Ileostylus	Muellerina)))))	Tupeia)	Decaisnina);
(Macrosolen	((((((Atkinsonia	Nuytsia)	Desmaria)	Gaiadendron)	(((Tripodanthus	Struthanthus)	(Notanthera	(Tristerix	Ligaria)))	(((Benthamina	Amyema)	((Scurrula	Taxillus)	((Moquiniella	(Helixanthera	(Agelanthus	(Tapinanthus	Englerina))))	(Dendrophthoe	Bakerella))))	((Loranthus	Cecarria)	(Ileostylus	Muellerina)))))	Tupeia)	Peraxilla)	Decaisnina);
(Macrosolen	(Peraxilla	(Tristerix	((((Ligaria	Desmaria)	(Tupeia	Notanthera))	(((Loranthus	Cecarria)	(Ileostylus	Muellerina))	((Benthamina	Amyema)	((Helixanthera	(Scurrula	Taxillus))	(Dendrophthoe	(Bakerella	((Agelanthus	(Tapinanthus	Englerina))	Moquiniella)))))))	((Struthanthus	Tripodanthus)	(Gaiadendron	(Nuytsia	Atkinsonia))))))	Decaisnina);
(Macrosolen	((Peraxilla	(Gaiadendron	((Nuytsia	Atkinsonia)	(((Tristerix	(Struthanthus	Tripodanthus))	(Desmaria	(Tupeia	Ligaria)))	(((Loranthus	Cecarria)	(Ileostylus	Muellerina))	((Benthamina	Amyema)	((Helixanthera	(Scurrula	Taxillus))	(((Tapinanthus	(Englerina	Agelanthus))	Moquiniella)	(Dendrophthoe	Bakerella)))))))))	Notanthera)	Decaisnina);
(Macrosolen	((Peraxilla	((Struthanthus	Tripodanthus)	((Tupeia	(Desmaria	(Ligaria	Tristerix)))	((((Loranthus	Cecarria)	(Ileostylus	Muellerina))	((Benthamina	Amyema)	((Scurrula	Taxillus)	((Bakerella	((Agelanthus	(Tapinanthus	Englerina))	Moquiniella))	(Helixanthera	Dendrophthoe)))))	(Gaiadendron	(Atkinsonia	Nuytsia))))))	Notanthera)	Decaisnina);
(Macrosolen	((Atkinsonia	((Struthanthus	Tripodanthus)	(Notanthera	(Desmaria	Ligaria))))	(((Tristerix	Tupeia)	Peraxilla)	(((((Loranthus	Cecarria)	(Ileostylus	Muellerina))	((Benthamina	Amyema)	((Helixanthera	(Scurrula	Taxillus))	((Bakerella	((Agelanthus	(Tapinanthus	Englerina))	Moquiniella))	Dendrophthoe))))	Nuytsia)	Gaiadendron)))	Decaisnina);
(Macrosolen	((Tupeia	((((Desmaria	(Ligaria	(Tristerix	Notanthera)))	(Struthanthus	Tripodanthus))	((Ileostylus	Muellerina)	(((Benthamina	Amyema)	(((Scurrula	Taxillus)	(Moquiniella	((Dendrophthoe	Bakerella)	(Agelanthus	(Tapinanthus	Englerina)))))	Helixanthera))	(Loranthus	Cecarria))))	((Atkinsonia	Gaiadendron)	Nuytsia)))	Peraxilla)	Decaisnina);
(Macrosolen	(Tupeia	((Desmaria	((Ileostylus	Muellerina)	(((Benthamina	Amyema)	(((Moquiniella	Bakerella)	((Agelanthus	(Tapinanthus	Englerina))	Dendrophthoe))	(Helixanthera	(Scurrula	Taxillus))))	(Loranthus	Cecarria))))	((Atkinsonia	(Gaiadendron	(Peraxilla	Nuytsia)))	(Tristerix	(Notanthera	((Struthanthus	Tripodanthus)	Ligaria))))))	Decaisnina);
(Macrosolen	((Notanthera	Tupeia)	((((Ligaria	Tristerix)	(Struthanthus	Tripodanthus))	(((Ileostylus	Muellerina)	(((Benthamina	Amyema)	(((Dendrophthoe	((Tapinanthus	(Englerina	Agelanthus))	(Helixanthera	Moquiniella)))	Bakerella)	(Scurrula	Taxillus)))	(Loranthus	Cecarria)))	(Desmaria	(Gaiadendron	(Nuytsia	Atkinsonia)))))	Peraxilla))	Decaisnina);
(Macrosolen	(Notanthera	((((Atkinsonia	((Nuytsia	(((Benthamina	Amyema)	(((Dendrophthoe	(((Agelanthus	(Tapinanthus	Englerina))	Moquiniella)	Bakerella))	Helixanthera)	(Scurrula	Taxillus)))	((Loranthus	Cecarria)	(Ileostylus	Muellerina))))	Gaiadendron))	(Desmaria	(Ligaria	Tristerix)))	((Struthanthus	Tripodanthus)	Tupeia))	Peraxilla))	Decaisnina);
(Macrosolen	(Peraxilla	(Notanthera	((Tupeia	((Gaiadendron	(Atkinsonia	Nuytsia))	((((Ileostylus	Muellerina)	(Loranthus	Cecarria))	((Benthamina	Amyema)	(((Helixanthera	Dendrophthoe)	(((Agelanthus	(Tapinanthus	Englerina))	Moquiniella)	Bakerella))	(Scurrula	Taxillus))))	(Desmaria	(Ligaria	Tristerix)))))	(Struthanthus	Tripodanthus))))	Decaisnina);
(Macrosolen	(Peraxilla	(Tupeia	(((Notanthera	Desmaria)	((Tristerix	Ligaria)	(Struthanthus	Tripodanthus)))	(Atkinsonia	((Nuytsia	(((Ileostylus	Muellerina)	(Loranthus	Cecarria))	((Benthamina	Amyema)	(((Moquiniella	(Helixanthera	Dendrophthoe))	((Agelanthus	(Tapinanthus	Englerina))	Bakerella))	(Scurrula	Taxillus)))))	Gaiadendron)))))	Decaisnina);
(Macrosolen	(((((Gaiadendron	(((Ileostylus	Muellerina)	(((Amyema	Benthamina)	(((Taxillus	Scurrula)	Helixanthera)	(Dendrophthoe	(Bakerella	(Moquiniella	((Tapinanthus	Englerina)	Agelanthus))))))	(Loranthus	Cecarria)))	Nuytsia))	Atkinsonia)	((Desmaria	(Ligaria	Tristerix))	(Notanthera	(Struthanthus	Tripodanthus))))	Tupeia)	Peraxilla)	Decaisnina);
(Macrosolen	((((((Gaiadendron	(((Ileostylus	Muellerina)	(((Amyema	Benthamina)	((Taxillus	Scurrula)	(((Bakerella	(Moquiniella	Helixanthera))	((Tapinanthus	Englerina)	Agelanthus))	Dendrophthoe)))	(Loranthus	Cecarria)))	Nuytsia))	(Atkinsonia	(Ligaria	(Struthanthus	Tripodanthus))))	(Tristerix	Desmaria))	Tupeia)	Peraxilla)	Notanthera)	Decaisnina);
(Macrosolen	((((((Struthanthus	Tripodanthus)	(((Ileostylus	Muellerina)	((Amyema	(Benthamina	((Taxillus	Scurrula)	(((Helixanthera	(Bakerella	Moquiniella))	((Tapinanthus	Englerina)	Agelanthus))	Dendrophthoe))))	(Loranthus	Cecarria)))	Ligaria))	((Gaiadendron	Nuytsia)	Atkinsonia))	((Tristerix	Desmaria)	Tupeia))	Peraxilla)	Notanthera)	Decaisnina);
(Macrosolen	(Notanthera	((((Desmaria	Tristerix)	(Ligaria	(Struthanthus	Tripodanthus)))	(Atkinsonia	(Peraxilla	(Tupeia	((((Helixanthera	(Taxillus	Scurrula))	(Dendrophthoe	((Moquiniella	((Tapinanthus	Englerina)	Agelanthus))	Bakerella)))	(Amyema	Benthamina))	((Loranthus	Cecarria)	(Ileostylus	Muellerina)))))))	(Gaiadendron	Nuytsia)))	Decaisnina);
(Macrosolen	(Notanthera	((((Desmaria	(Ligaria	Tristerix))	(((Atkinsonia	(Gaiadendron	Nuytsia))	(Struthanthus	Tripodanthus))	((((Taxillus	Scurrula)	((((Helixanthera	Moquiniella)	((Tapinanthus	Englerina)	Agelanthus))	Bakerella)	Dendrophthoe))	(Amyema	Benthamina))	((Loranthus	Cecarria)	(Ileostylus	Muellerina)))))	Tupeia)	Peraxilla))	Decaisnina);
(Macrosolen	(Notanthera	((((Peraxilla	Desmaria)	(Atkinsonia	(Gaiadendron	Nuytsia)))	(Tristerix	Tupeia))	((Ligaria	((Ileostylus	Muellerina)	(((((Taxillus	Scurrula)	((Moquiniella	((Tapinanthus	Englerina)	Agelanthus))	(Bakerella	Dendrophthoe)))	Helixanthera)	(Amyema	Benthamina))	(Loranthus	Cecarria))))	(Struthanthus	Tripodanthus))))	Decaisnina);
(Macrosolen	(Notanthera	((Gaiadendron	(Atkinsonia	((Nuytsia	Desmaria)	((Tristerix	(Ligaria	(((((Bakerella	(((Tapinanthus	Englerina)	Agelanthus)	Moquiniella))	Dendrophthoe)	(Helixanthera	(Taxillus	Scurrula)))	(Amyema	Benthamina))	((Loranthus	Cecarria)	(Ileostylus	Muellerina)))))	(Tupeia	(Struthanthus	Tripodanthus))))))	Peraxilla))	Decaisnina);
(Macrosolen	((((Struthanthus	Tripodanthus)	((((Desmaria	((Notanthera	(Tristerix	Ligaria))	Tupeia))	Atkinsonia)	((Ileostylus	Muellerina)	(((Helixanthera	(Taxillus	Scurrula))	((Amyema	Benthamina)	((Bakerella	(((Tapinanthus	Englerina)	Agelanthus)	Moquiniella))	Dendrophthoe)))	(Loranthus	Cecarria))))	Gaiadendron))	Nuytsia)	Peraxilla)	Decaisnina);
(Macrosolen	((((Desmaria	(Tupeia	Notanthera))	(Tristerix	(((Amyema	Benthamina)	(((Moquiniella	Bakerella)	(Dendrophthoe	((Tapinanthus	Englerina)	Agelanthus)))	(Helixanthera	(Taxillus	Scurrula))))	((Loranthus	Cecarria)	(Ileostylus	Muellerina)))))	((Atkinsonia	(Gaiadendron	Nuytsia))	(Ligaria	(Struthanthus	Tripodanthus))))	Peraxilla)	Decaisnina);
(Macrosolen	(((((Ileostylus	Muellerina)	(((Amyema	Benthamina)	(((Helixanthera	Dendrophthoe)	((Moquiniella	((Tapinanthus	Englerina)	Agelanthus))	Bakerella))	(Taxillus	Scurrula)))	(Loranthus	Cecarria)))	(((Gaiadendron	(Nuytsia	Atkinsonia))	(Tupeia	((Tristerix	Ligaria)	Desmaria)))	(Struthanthus	Tripodanthus)))	Peraxilla)	Notanthera)	Decaisnina);
(((((Gaiadendron	(Nuytsia	Atkinsonia))	(((Benthamina	Amyema)	((Helixanthera	(Scurrula	Taxillus))	(Dendrophthoe	(Bakerella	(Moquiniella	(Agelanthus	(Tapinanthus	Englerina)))))))	((Ileostylus	Muellerina)	(Loranthus	Cecarria))))	(((Notanthera	(Tristerix	Ligaria))	(Struthanthus	Tripodanthus))	Desmaria))	(Tupeia	Peraxilla))	Macrosolen	Decaisnina);
((((((Struthanthus	Tripodanthus)	Atkinsonia)	((Gaiadendron	(Nuytsia	((Ileostylus	Muellerina)	((Loranthus	Cecarria)	((Benthamina	Amyema)	((Helixanthera	(Scurrula	Taxillus))	(Dendrophthoe	(Bakerella	(Moquiniella	(Agelanthus	(Tapinanthus	Englerina)))))))))))	(((Tristerix	Ligaria)	Desmaria)	Tupeia)))	Peraxilla)	Notanthera)	Macrosolen	Decaisnina);
((Notanthera	((Struthanthus	Tripodanthus)	(Atkinsonia	(((((Tristerix	Ligaria)	Tupeia)	(Nuytsia	((Ileostylus	Muellerina)	((Loranthus	Cecarria)	((Benthamina	Amyema)	((Helixanthera	(Scurrula	Taxillus))	(Dendrophthoe	(Bakerella	(Moquiniella	(Agelanthus	(Tapinanthus	Englerina)))))))))))	(Gaiadendron	Peraxilla))	Desmaria))))	Macrosolen	Decaisnina);
((((((Struthanthus	Tripodanthus)	(Atkinsonia	(Gaiadendron	Nuytsia)))	((Ileostylus	Muellerina)	((Loranthus	Cecarria)	((Benthamina	Amyema)	((Helixanthera	(Scurrula	Taxillus))	((Bakerella	Moquiniella)	(Dendrophthoe	(Agelanthus	(Tapinanthus	Englerina)))))))))	(Tupeia	((Tristerix	(Ligaria	Desmaria))	Notanthera)))	Peraxilla)	Macrosolen	Decaisnina);
((((Tupeia	((Tristerix	Desmaria)	((Gaiadendron	(((Ileostylus	Muellerina)	((Loranthus	Cecarria)	((Benthamina	Amyema)	(Helixanthera	((Scurrula	Taxillus)	(Dendrophthoe	(Bakerella	((Agelanthus	(Tapinanthus	Englerina))	Moquiniella))))))))	Nuytsia))	(Atkinsonia	(Ligaria	(Struthanthus	Tripodanthus))))))	Peraxilla)	Notanthera)	Macrosolen	Decaisnina);
(((((((Benthamina	Amyema)	((Dendrophthoe	(Bakerella	((Agelanthus	(Tapinanthus	Englerina))	Moquiniella)))	(Helixanthera	(Scurrula	Taxillus))))	((Ileostylus	Muellerina)	(Loranthus	Cecarria)))	((Struthanthus	Tripodanthus)	((Notanthera	(Gaiadendron	Nuytsia))	Atkinsonia)))	(Tupeia	(Ligaria	(Tristerix	Desmaria))))	Peraxilla)	Macrosolen	Decaisnina);
((((((Desmaria	(Ligaria	Tristerix))	(Struthanthus	Tripodanthus))	((Gaiadendron	(Nuytsia	Atkinsonia))	(((Ileostylus	Muellerina)	((Loranthus	Cecarria)	((Benthamina	Amyema)	(((Moquiniella	(Helixanthera	(Tapinanthus	(Englerina	Agelanthus))))	(Dendrophthoe	Bakerella))	(Scurrula	Taxillus)))))	Tupeia)))	Peraxilla)	Notanthera)	Macrosolen	Decaisnina);
((((Struthanthus	Tripodanthus)	((((Notanthera	Desmaria)	(Gaiadendron	(Nuytsia	Atkinsonia)))	(Tupeia	(((Benthamina	Amyema)	(((Dendrophthoe	Bakerella)	(Moquiniella	(Agelanthus	(Tapinanthus	Englerina))))	(Helixanthera	(Scurrula	Taxillus))))	((Ileostylus	Muellerina)	(Loranthus	Cecarria)))))	(Ligaria	Tristerix)))	Peraxilla)	Macrosolen	Decaisnina);
((((Nuytsia	(((Benthamina	Amyema)	(((Dendrophthoe	Bakerella)	(Moquiniella	(Helixanthera	(Englerina	(Agelanthus	Tapinanthus)))))	(Scurrula	Taxillus)))	((Ileostylus	Muellerina)	(Loranthus	Cecarria))))	(((Gaiadendron	Atkinsonia)	(((Ligaria	Tristerix)	Desmaria)	Tupeia))	Peraxilla))	((Struthanthus	Tripodanthus)	Notanthera))	Macrosolen	Decaisnina);
((((((Ligaria	Tristerix)	(Tupeia	((Desmaria	Nuytsia)	(Gaiadendron	Atkinsonia))))	(((Ileostylus	Muellerina)	((Loranthus	Cecarria)	((((Benthamina	Amyema)	(Moquiniella	(((Englerina	Tapinanthus)	Agelanthus)	(Dendrophthoe	Bakerella))))	Helixanthera)	(Scurrula	Taxillus))))	(Struthanthus	Tripodanthus)))	Peraxilla)	Notanthera)	Macrosolen	Decaisnina);
(Macrosolen	(((Desmaria	((Ligaria	(Notanthera	(Struthanthus	Tripodanthus)))	(Nuytsia	Atkinsonia)))	((Gaiadendron	Tristerix)	(Tupeia	(((Benthamina	Amyema)	(((Scurrula	Taxillus)	(((Tapinanthus	(Agelanthus	Englerina))	(Moquiniella	Bakerella))	Dendrophthoe))	Helixanthera))	((Muellerina	Ileostylus)	(Loranthus	Cecarria))))))	Peraxilla)	Decaisnina);
(Macrosolen	(((Tupeia	((Gaiadendron	(Nuytsia	Atkinsonia))	(((Struthanthus	Tripodanthus)	(Desmaria	(Ligaria	Tristerix)))	(((Benthamina	Amyema)	((Scurrula	Taxillus)	((Bakerella	((Agelanthus	(Englerina	Tapinanthus))	Moquiniella))	(Helixanthera	Dendrophthoe))))	((Muellerina	Ileostylus)	(Loranthus	Cecarria))))))	Peraxilla)	Notanthera)	Decaisnina);
(Macrosolen	(((((Tupeia	((Struthanthus	Tripodanthus)	(Ligaria	Tristerix)))	Atkinsonia)	((Nuytsia	(Notanthera	(((Muellerina	Ileostylus)	(Loranthus	Cecarria))	((Benthamina	Amyema)	((Dendrophthoe	(Bakerella	((Agelanthus	(Englerina	Tapinanthus))	Moquiniella)))	(Helixanthera	(Scurrula	Taxillus)))))))	Desmaria))	Gaiadendron)	Peraxilla)	Decaisnina);
(Macrosolen	((((((Gaiadendron	Nuytsia)	Atkinsonia)	((Desmaria	(Ligaria	Tristerix))	(Notanthera	(Struthanthus	Tripodanthus))))	(((Loranthus	Cecarria)	(Muellerina	Ileostylus))	((Benthamina	Amyema)	((((Agelanthus	(Englerina	Tapinanthus))	Moquiniella)	(Dendrophthoe	Bakerella))	(Helixanthera	(Scurrula	Taxillus))))))	Tupeia)	Peraxilla)	Decaisnina);
(Macrosolen	((((((Gaiadendron	Nuytsia)	Atkinsonia)	((((Loranthus	Cecarria)	(Muellerina	Ileostylus))	((Benthamina	Amyema)	(((((Helixanthera	Moquiniella)	(Englerina	(Tapinanthus	Agelanthus)))	Bakerella)	Dendrophthoe)	(Scurrula	Taxillus))))	((Struthanthus	Tripodanthus)	Ligaria)))	((Desmaria	Tristerix)	Tupeia))	Notanthera)	Peraxilla)	Decaisnina);
(Macrosolen	((((Gaiadendron	(Nuytsia	Atkinsonia))	((((Loranthus	Cecarria)	(Muellerina	Ileostylus))	((Benthamina	Amyema)	((((Moquiniella	(Agelanthus	(Englerina	Tapinanthus)))	(Bakerella	Dendrophthoe))	(Scurrula	Taxillus))	Helixanthera)))	((Struthanthus	Tripodanthus)	Ligaria)))	(Tristerix	((Notanthera	Tupeia)	Desmaria)))	Peraxilla)	Decaisnina);
(Macrosolen	((Desmaria	(((Nuytsia	(Atkinsonia	Gaiadendron))	((((Loranthus	Cecarria)	(Muellerina	Ileostylus))	((Benthamina	Amyema)	(((Bakerella	((Helixanthera	Moquiniella)	(Agelanthus	(Englerina	Tapinanthus))))	Dendrophthoe)	(Scurrula	Taxillus))))	((Struthanthus	Tripodanthus)	Ligaria)))	((Tristerix	Peraxilla)	Tupeia)))	Notanthera)	Decaisnina);
(Macrosolen	(((((Tristerix	Desmaria)	((((Muellerina	Ileostylus)	((Benthamina	(Amyema	((Dendrophthoe	(Bakerella	((Agelanthus	(Englerina	Tapinanthus))	Moquiniella)))	(Helixanthera	(Scurrula	Taxillus)))))	(Loranthus	Cecarria)))	((Struthanthus	Tripodanthus)	Ligaria))	((Nuytsia	Gaiadendron)	Atkinsonia)))	Tupeia)	Peraxilla)	Notanthera)	Decaisnina);
(Macrosolen	(((Peraxilla	((((Struthanthus	Tripodanthus)	Ligaria)	(Nuytsia	Atkinsonia))	(((Tristerix	Desmaria)	Gaiadendron)	((Muellerina	Ileostylus)	((((Dendrophthoe	(Bakerella	((Agelanthus	(Englerina	Tapinanthus))	Moquiniella)))	(Helixanthera	(Scurrula	Taxillus)))	(Benthamina	Amyema))	(Loranthus	Cecarria))))))	Tupeia)	Notanthera)	Decaisnina);
(Macrosolen	((((Struthanthus	Tripodanthus)	(((Desmaria	Peraxilla)	(Gaiadendron	(Nuytsia	Atkinsonia)))	(Ligaria	(((((((Dendrophthoe	(Bakerella	((Agelanthus	(Englerina	Tapinanthus))	Moquiniella)))	(Scurrula	Taxillus))	(Benthamina	Amyema))	Helixanthera)	(Loranthus	Cecarria))	(Muellerina	Ileostylus))	Tristerix))))	Tupeia)	Notanthera)	Decaisnina);
(((((Tristerix	(Ligaria	Desmaria))	(Tupeia	((((Ileostylus	Muellerina)	(Cecarria	Loranthus))	((Benthamina	Amyema)	((Scurrula	Taxillus)	(Dendrophthoe	(Bakerella	((Helixanthera	(Agelanthus	(Englerina	Tapinanthus)))	Moquiniella))))))	(Gaiadendron	(Nuytsia	(Atkinsonia	(Struthanthus	Tripodanthus)))))))	Peraxilla)	Notanthera)	Macrosolen	Decaisnina);
((((((Gaiadendron	(Nuytsia	Atkinsonia))	(Ligaria	(Tristerix	(((Ileostylus	Muellerina)	(Cecarria	Loranthus))	((Benthamina	Amyema)	((Scurrula	Taxillus)	((Helixanthera	((Agelanthus	(Englerina	Tapinanthus))	Moquiniella))	(Dendrophthoe	Bakerella))))))))	(Peraxilla	(Struthanthus	Tripodanthus)))	(Desmaria	Tupeia))	Notanthera)	Macrosolen	Decaisnina);
((((((((Tristerix	((Nuytsia	(((Ileostylus	Muellerina)	(Cecarria	Loranthus))	((Benthamina	Amyema)	((((Bakerella	(Agelanthus	(Englerina	Tapinanthus)))	Moquiniella)	(Dendrophthoe	Helixanthera))	(Scurrula	Taxillus)))))	Gaiadendron))	Peraxilla)	Tupeia)	(Desmaria	Ligaria))	Atkinsonia)	(Struthanthus	Tripodanthus))	Notanthera)	Macrosolen	Decaisnina);
((((((((Nuytsia	Atkinsonia)	Gaiadendron)	(((Desmaria	Ligaria)	Tupeia)	(((Ileostylus	Muellerina)	(Cecarria	Loranthus))	((Benthamina	Amyema)	(((Bakerella	((Tapinanthus	(Agelanthus	Englerina))	Moquiniella))	(Dendrophthoe	Helixanthera))	(Scurrula	Taxillus))))))	Tristerix)	(Struthanthus	Tripodanthus))	Peraxilla)	Notanthera)	Macrosolen	Decaisnina);
(((((Desmaria	(Tristerix	Tupeia))	(((((Ileostylus	Muellerina)	(Cecarria	Loranthus))	((Benthamina	Amyema)	(Bakerella	((((Scurrula	Taxillus)	Helixanthera)	(Moquiniella	(Agelanthus	(Englerina	Tapinanthus))))	Dendrophthoe))))	((Struthanthus	Tripodanthus)	Ligaria))	((Nuytsia	Atkinsonia)	Gaiadendron)))	Peraxilla)	Notanthera)	Macrosolen	Decaisnina);
(((((((Struthanthus	Tripodanthus)	(Nuytsia	Atkinsonia))	Gaiadendron)	(((((Ileostylus	Muellerina)	(Cecarria	Loranthus))	((Benthamina	Amyema)	(((Scurrula	Taxillus)	Helixanthera)	((Moquiniella	(Agelanthus	(Englerina	Tapinanthus)))	(Dendrophthoe	Bakerella)))))	(Tupeia	(Desmaria	Ligaria)))	Tristerix))	Peraxilla)	Notanthera)	Macrosolen	Decaisnina);
(((((Desmaria	(Tristerix	Ligaria))	(Atkinsonia	((Struthanthus	Tripodanthus)	Nuytsia)))	((Gaiadendron	Peraxilla)	((((Ileostylus	Muellerina)	(Cecarria	Loranthus))	((Benthamina	Amyema)	((Scurrula	Taxillus)	((Dendrophthoe	Helixanthera)	((Moquiniella	(Agelanthus	(Englerina	Tapinanthus)))	Bakerella)))))	Tupeia)))	Notanthera)	Macrosolen	Decaisnina);
((((Atkinsonia	(Ligaria	(Struthanthus	Tripodanthus)))	(((Desmaria	Nuytsia)	(Gaiadendron	Peraxilla))	((Tristerix	((Ileostylus	Muellerina)	((Cecarria	Loranthus)	((Benthamina	Amyema)	((Helixanthera	(Scurrula	Taxillus))	(Dendrophthoe	((Moquiniella	(Agelanthus	(Englerina	Tapinanthus)))	Bakerella)))))))	Tupeia)))	Notanthera)	Macrosolen	Decaisnina);
(((((Tupeia	(Ligaria	Desmaria))	((Struthanthus	Tripodanthus)	((((Nuytsia	(((Scurrula	Taxillus)	((((Moquiniella	(Agelanthus	(Englerina	Tapinanthus)))	(Bakerella	Dendrophthoe))	(Benthamina	Amyema))	Helixanthera))	((Ileostylus	Muellerina)	(Cecarria	Loranthus))))	Gaiadendron)	Tristerix)	Atkinsonia)))	Peraxilla)	Notanthera)	Macrosolen	Decaisnina);
(((Notanthera	((((Nuytsia	(((Benthamina	Amyema)	((Scurrula	Taxillus)	((Bakerella	((Agelanthus	(Englerina	Tapinanthus))	Moquiniella))	(Helixanthera	Dendrophthoe))))	((Ileostylus	Muellerina)	(Cecarria	Loranthus))))	Gaiadendron)	Atkinsonia)	((Tristerix	(Ligaria	Desmaria))	(Tupeia	(Struthanthus	Tripodanthus)))))	Peraxilla)	Macrosolen	Decaisnina);
(((((((Tupeia	Desmaria)	((Muellerina	Ileostylus)	((Cecarria	Loranthus)	((Helixanthera	((Scurrula	Taxillus)	((Moquiniella	(Agelanthus	(Tapinanthus	Englerina)))	(Dendrophthoe	Bakerella))))	(Benthamina	Amyema)))))	((((Struthanthus	Tripodanthus)	Ligaria)	(Nuytsia	Atkinsonia))	Tristerix))	Gaiadendron)	Peraxilla)	Notanthera)	Macrosolen	Decaisnina);
(((((Tupeia	((Notanthera	Desmaria)	((((Scurrula	Taxillus)	(((Moquiniella	(Agelanthus	(Tapinanthus	Englerina)))	Bakerella)	(Dendrophthoe	Helixanthera)))	(Benthamina	Amyema))	((Muellerina	Ileostylus)	(Cecarria	Loranthus)))))	(((Struthanthus	Tripodanthus)	Ligaria)	(Gaiadendron	(Nuytsia	Atkinsonia))))	Tristerix)	Peraxilla)	Macrosolen	Decaisnina);
((((((((((Scurrula	Taxillus)	(((Moquiniella	(Tapinanthus	(Englerina	Agelanthus)))	Bakerella)	(Dendrophthoe	Helixanthera)))	(Benthamina	Amyema))	((Muellerina	Ileostylus)	(Cecarria	Loranthus)))	Tupeia)	(Nuytsia	Desmaria))	(Atkinsonia	(Notanthera	((Struthanthus	Tripodanthus)	(Ligaria	Tristerix)))))	Gaiadendron)	Peraxilla)	Macrosolen	Decaisnina);
(((((((Struthanthus	Tripodanthus)	Ligaria)	((Gaiadendron	(((Muellerina	Ileostylus)	((Cecarria	Loranthus)	(((Scurrula	Taxillus)	(((Moquiniella	(Tapinanthus	(Englerina	Agelanthus)))	Bakerella)	(Dendrophthoe	Helixanthera)))	(Benthamina	Amyema))))	Nuytsia))	Atkinsonia))	((Desmaria	Tristerix)	Tupeia))	Notanthera)	Peraxilla)	Macrosolen	Decaisnina);
((((Tupeia	(Gaiadendron	(((Muellerina	Ileostylus)	((Cecarria	Loranthus)	((Scurrula	Taxillus)	(((Moquiniella	(Agelanthus	(Tapinanthus	Englerina)))	Bakerella)	((Dendrophthoe	Helixanthera)	(Benthamina	Amyema))))))	Nuytsia)))	(Atkinsonia	((Struthanthus	Tripodanthus)	((Tristerix	Ligaria)	(Notanthera	Desmaria)))))	Peraxilla)	Macrosolen	Decaisnina);
(((Notanthera	Desmaria)	(((Struthanthus	Tripodanthus)	Ligaria)	((Tupeia	Tristerix)	(Peraxilla	(((Muellerina	Ileostylus)	((Cecarria	Loranthus)	((Benthamina	Amyema)	((Scurrula	Taxillus)	((Helixanthera	(Moquiniella	Bakerella))	((Agelanthus	(Tapinanthus	Englerina))	Dendrophthoe))))))	(Gaiadendron	(Nuytsia	Atkinsonia)))))))	Macrosolen	Decaisnina);
((((((((Struthanthus	Tripodanthus)	(Tristerix	Ligaria))	(Peraxilla	(Gaiadendron	(Nuytsia	Atkinsonia))))	((Muellerina	Ileostylus)	((Cecarria	Loranthus)	((Benthamina	Amyema)	(((Scurrula	Taxillus)	(Dendrophthoe	(Bakerella	(Moquiniella	(Agelanthus	(Tapinanthus	Englerina))))))	Helixanthera)))))	Desmaria)	Tupeia)	Notanthera)	Macrosolen	Decaisnina);
(((((((Muellerina	Ileostylus)	((Cecarria	Loranthus)	((Benthamina	Amyema)	((Scurrula	Taxillus)	(Dendrophthoe	(Bakerella	(Helixanthera	(Moquiniella	(Agelanthus	(Tapinanthus	Englerina))))))))))	(Desmaria	Tupeia))	((Notanthera	((Struthanthus	Tripodanthus)	(Tristerix	Ligaria)))	(Nuytsia	Atkinsonia)))	Gaiadendron)	Peraxilla)	Macrosolen	Decaisnina);
((((((Struthanthus	Tripodanthus)	(((Nuytsia	Atkinsonia)	Gaiadendron)	(Tupeia	((Tristerix	Ligaria)	Desmaria))))	((Muellerina	Ileostylus)	((Cecarria	Loranthus)	((Scurrula	Taxillus)	(((Dendrophthoe	Helixanthera)	(Bakerella	((Agelanthus	(Tapinanthus	Englerina))	Moquiniella)))	(Benthamina	Amyema))))))	Peraxilla)	Notanthera)	Macrosolen	Decaisnina);
(((((((Ligaria	(Struthanthus	Tripodanthus))	(Nuytsia	Atkinsonia))	Gaiadendron)	Tristerix)	(Tupeia	(Desmaria	((((Benthamina	Amyema)	((Scurrula	Taxillus)	((Dendrophthoe	Helixanthera)	(Bakerella	((Agelanthus	(Tapinanthus	Englerina))	Moquiniella)))))	((Muellerina	Ileostylus)	(Cecarria	Loranthus)))	Notanthera))))	Peraxilla)	Macrosolen	Decaisnina);
((Atkinsonia	((Gaiadendron	((((((Amyema	Benthamina)	((Dendrophthoe	((Moquiniella	((Tapinanthus	Englerina)	Agelanthus))	Bakerella))	(Helixanthera	(Scurrula	Taxillus))))	((Loranthus	Cecarria)	(Muellerina	Ileostylus)))	Nuytsia)	Tristerix)	(Peraxilla	Tupeia)))	(Desmaria	(Notanthera	(Ligaria	(Tripodanthus	Struthanthus))))))	Macrosolen	Decaisnina);
((((Nuytsia	((((Amyema	Benthamina)	(((Moquiniella	((Tapinanthus	Englerina)	Agelanthus))	(Bakerella	Dendrophthoe))	(Scurrula	Taxillus)))	Helixanthera)	((Loranthus	Cecarria)	(Muellerina	Ileostylus))))	((Tripodanthus	Struthanthus)	((Peraxilla	(Atkinsonia	Gaiadendron))	(Tupeia	(Tristerix	(Ligaria	Desmaria))))))	Notanthera)	Macrosolen	Decaisnina);
((((Peraxilla	(Tripodanthus	Struthanthus))	Notanthera)	(((Desmaria	((Nuytsia	Atkinsonia)	Gaiadendron))	(Tristerix	(((Muellerina	Ileostylus)	(((Amyema	Benthamina)	((Bakerella	(Dendrophthoe	((Helixanthera	Moquiniella)	(Tapinanthus	(Englerina	Agelanthus)))))	(Scurrula	Taxillus)))	(Loranthus	Cecarria)))	Ligaria)))	Tupeia))	Macrosolen	Decaisnina);
((Notanthera	(((((Peraxilla	Desmaria)	(Atkinsonia	Gaiadendron))	((Ligaria	Tristerix)	Tupeia))	(Nuytsia	(((Amyema	Benthamina)	(Bakerella	((Dendrophthoe	Helixanthera)	((Moquiniella	(Agelanthus	(Tapinanthus	Englerina)))	(Scurrula	Taxillus)))))	((Loranthus	Cecarria)	(Muellerina	Ileostylus)))))	(Tripodanthus	Struthanthus)))	Macrosolen	Decaisnina);
((Notanthera	((((Tupeia	(Peraxilla	Atkinsonia))	(Desmaria	(Ligaria	Tristerix)))	(Gaiadendron	(Nuytsia	(((Amyema	Benthamina)	((Scurrula	Taxillus)	((Dendrophthoe	Helixanthera)	(Bakerella	(Moquiniella	(Agelanthus	(Tapinanthus	Englerina)))))))	((Loranthus	Cecarria)	(Muellerina	Ileostylus))))))	(Tripodanthus	Struthanthus)))	Macrosolen	Decaisnina);
((Notanthera	(((((Desmaria	Peraxilla)	(Gaiadendron	(Atkinsonia	Nuytsia)))	Tristerix)	(Ligaria	((Muellerina	Ileostylus)	(((Amyema	Benthamina)	((Helixanthera	(Scurrula	Taxillus))	((Dendrophthoe	Bakerella)	(Moquiniella	(Agelanthus	(Tapinanthus	Englerina))))))	(Loranthus	Cecarria)))))	(Tupeia	(Tripodanthus	Struthanthus))))	Macrosolen	Decaisnina);
(((((Gaiadendron	((Notanthera	Atkinsonia)	Nuytsia))	((Ligaria	(Tripodanthus	Struthanthus))	((Muellerina	Ileostylus)	(((Amyema	Benthamina)	((Scurrula	Taxillus)	((Dendrophthoe	Bakerella)	(Helixanthera	(Moquiniella	(Agelanthus	(Tapinanthus	Englerina)))))))	(Loranthus	Cecarria)))))	(Tupeia	(Desmaria	Tristerix)))	Peraxilla)	Macrosolen	Decaisnina);
((((Desmaria	((Ligaria	Tristerix)	(Tripodanthus	Struthanthus)))	((((((Muellerina	Ileostylus)	(((Amyema	Benthamina)	((Helixanthera	(Scurrula	Taxillus))	((Bakerella	Dendrophthoe)	(Moquiniella	(Agelanthus	(Tapinanthus	Englerina))))))	(Loranthus	Cecarria)))	Gaiadendron)	Nuytsia)	(Peraxilla	Tupeia))	Atkinsonia))	Notanthera)	Macrosolen	Decaisnina);
(((((Atkinsonia	((((Desmaria	Tupeia)	((Muellerina	Ileostylus)	(((Helixanthera	(Amyema	Benthamina))	((Scurrula	Taxillus)	(Dendrophthoe	(Bakerella	((Agelanthus	(Tapinanthus	Englerina))	Moquiniella)))))	(Loranthus	Cecarria))))	Gaiadendron)	((Ligaria	Tristerix)	(Tripodanthus	Struthanthus))))	Peraxilla)	Nuytsia)	Notanthera)	Macrosolen	Decaisnina);
((((((Nuytsia	Atkinsonia)	(Desmaria	(Notanthera	(Tristerix	((Tripodanthus	Struthanthus)	Ligaria)))))	(Gaiadendron	(((Amyema	Benthamina)	((Scurrula	Taxillus)	((Helixanthera	Dendrophthoe)	(Bakerella	((Agelanthus	(Tapinanthus	Englerina))	Moquiniella)))))	((Loranthus	Cecarria)	(Muellerina	Ileostylus)))))	Peraxilla)	Tupeia)	Macrosolen	Decaisnina);
(((Peraxilla	((Tupeia	(Tristerix	Desmaria))	(((Atkinsonia	Nuytsia)	Gaiadendron)	((Struthanthus	Tripodanthus)	((((Loranthus	Cecarria)	(Muellerina	Ileostylus))	(((Scurrula	Taxillus)	((Bakerella	(Moquiniella	(Agelanthus	(Englerina	Tapinanthus))))	(Dendrophthoe	Helixanthera)))	(Benthamina	Amyema)))	Ligaria)))))	Notanthera)	Macrosolen	Decaisnina);
(((Peraxilla	((Struthanthus	Tripodanthus)	(((Gaiadendron	(Nuytsia	Desmaria))	(Atkinsonia	Tupeia))	((((Loranthus	Cecarria)	(Muellerina	Ileostylus))	(((Helixanthera	(Scurrula	Taxillus))	((Bakerella	(Moquiniella	(Agelanthus	(Englerina	Tapinanthus))))	Dendrophthoe))	(Benthamina	Amyema)))	(Ligaria	Tristerix)))))	Notanthera)	Macrosolen	Decaisnina);
(((Peraxilla	((Gaiadendron	(Atkinsonia	Nuytsia))	(((((Loranthus	Cecarria)	(Muellerina	Ileostylus))	(((Scurrula	Taxillus)	((Bakerella	(Moquiniella	(Agelanthus	(Englerina	Tapinanthus))))	(Helixanthera	Dendrophthoe)))	(Benthamina	Amyema)))	((Struthanthus	Tripodanthus)	(Desmaria	(Ligaria	Tristerix))))	Tupeia)))	Notanthera)	Macrosolen	Decaisnina);
(((Peraxilla	((((Atkinsonia	Nuytsia)	Gaiadendron)	(Ligaria	(Struthanthus	Tripodanthus)))	(((((Loranthus	Cecarria)	(Muellerina	Ileostylus))	((((Scurrula	Taxillus)	(Dendrophthoe	(Bakerella	(Moquiniella	(Agelanthus	(Englerina	Tapinanthus))))))	(Benthamina	Amyema))	Helixanthera))	(Tupeia	Desmaria))	Tristerix)))	Notanthera)	Macrosolen	Decaisnina);
(((Peraxilla	((((Atkinsonia	Nuytsia)	Gaiadendron)	((((Loranthus	Cecarria)	(Muellerina	Ileostylus))	(((Scurrula	Taxillus)	((Helixanthera	Dendrophthoe)	(Bakerella	(Moquiniella	(Agelanthus	(Englerina	Tapinanthus))))))	(Benthamina	Amyema)))	(Ligaria	(Struthanthus	Tripodanthus))))	((Tupeia	Desmaria)	Tristerix)))	Notanthera)	Macrosolen	Decaisnina);
((Peraxilla	((((((((Loranthus	Cecarria)	(Muellerina	Ileostylus))	(((Helixanthera	(Benthamina	Amyema))	((((Tapinanthus	(Agelanthus	Englerina))	Moquiniella)	Bakerella)	Dendrophthoe))	(Scurrula	Taxillus)))	Tristerix)	(Tupeia	(Ligaria	(Struthanthus	Tripodanthus))))	(Nuytsia	Desmaria))	(Notanthera	Atkinsonia))	Gaiadendron))	Macrosolen	Decaisnina);
((Peraxilla	(((Nuytsia	((Struthanthus	Tripodanthus)	Atkinsonia))	(((Muellerina	Ileostylus)	(((Benthamina	Amyema)	(((((Agelanthus	(Englerina	Tapinanthus))	Moquiniella)	Bakerella)	Dendrophthoe)	(Helixanthera	(Scurrula	Taxillus))))	(Loranthus	Cecarria)))	((Notanthera	Ligaria)	(Tupeia	(Tristerix	Desmaria)))))	Gaiadendron))	Macrosolen	Decaisnina);
((Peraxilla	((((Muellerina	Ileostylus)	(((Benthamina	Amyema)	((Scurrula	Taxillus)	((((Agelanthus	(Englerina	Tapinanthus))	Moquiniella)	Bakerella)	(Dendrophthoe	Helixanthera))))	(Loranthus	Cecarria)))	(((Tupeia	(Tristerix	Ligaria))	Desmaria)	(Gaiadendron	Atkinsonia)))	(Nuytsia	(Notanthera	(Struthanthus	Tripodanthus)))))	Macrosolen	Decaisnina);
(Macrosolen	(((((Benthamina	Amyema)	((Scurrula	Taxillus)	(Dendrophthoe	((Helixanthera	((Agelanthus	(Englerina	Tapinanthus))	Moquiniella))	Bakerella))))	((Loranthus	Cecarria)	(Muellerina	Ileostylus)))	(((Tristerix	(((Gaiadendron	(Atkinsonia	Nuytsia))	Peraxilla)	((Struthanthus	Tripodanthus)	Ligaria)))	Tupeia)	Desmaria))	Notanthera)	Decaisnina);
(Macrosolen	((((((((Benthamina	Amyema)	(((Scurrula	Taxillus)	(((Tapinanthus	(Agelanthus	Englerina))	Moquiniella)	(Bakerella	Dendrophthoe)))	Helixanthera))	((Loranthus	Cecarria)	(Muellerina	Ileostylus)))	(Gaiadendron	(Atkinsonia	Nuytsia)))	((Notanthera	(Ligaria	(Struthanthus	Tripodanthus)))	Desmaria))	Tristerix)	Tupeia)	Peraxilla)	Decaisnina);
((Notanthera	(Peraxilla	((Struthanthus	Tripodanthus)	((((Nuytsia	Atkinsonia)	Gaiadendron)	(Desmaria	Tupeia))	(Tristerix	((((Loranthus	Cecarria)	(Ileostylus	Muellerina))	((Amyema	Benthamina)	((Scurrula	Taxillus)	(((Helixanthera	Dendrophthoe)	(((Tapinanthus	Englerina)	Agelanthus)	Moquiniella))	Bakerella))))	Ligaria))))))	Macrosolen	Decaisnina);
((Peraxilla	((Desmaria	((Nuytsia	Atkinsonia)	Gaiadendron))	((Tristerix	(Notanthera	((((Loranthus	Cecarria)	(Ileostylus	Muellerina))	((Benthamina	Amyema)	(((Scurrula	Taxillus)	(Dendrophthoe	((((Tapinanthus	Englerina)	Agelanthus)	Moquiniella)	Bakerella)))	Helixanthera)))	Ligaria)))	(Tupeia	(Struthanthus	Tripodanthus)))))	Macrosolen	Decaisnina);
(((Peraxilla	(((Tupeia	(Struthanthus	Tripodanthus))	((Tristerix	(Ligaria	Desmaria))	(Nuytsia	(((Ileostylus	Muellerina)	(((Benthamina	Amyema)	(((Scurrula	Taxillus)	(Dendrophthoe	((((Tapinanthus	Englerina)	Agelanthus)	Moquiniella)	Bakerella)))	Helixanthera))	(Loranthus	Cecarria)))	Atkinsonia))))	Gaiadendron))	Notanthera)	Macrosolen	Decaisnina);
((Peraxilla	((((Atkinsonia	Nuytsia)	Gaiadendron)	((((Benthamina	Amyema)	((Scurrula	Taxillus)	((Helixanthera	Dendrophthoe)	((((Tapinanthus	Englerina)	Agelanthus)	Moquiniella)	Bakerella))))	((Loranthus	Cecarria)	(Ileostylus	Muellerina)))	Tupeia))	((Notanthera	(Struthanthus	Tripodanthus))	(Desmaria	(Tristerix	Ligaria)))))	Macrosolen	Decaisnina);
((Peraxilla	(((((Struthanthus	Tripodanthus)	(Atkinsonia	Nuytsia))	Gaiadendron)	(((Benthamina	Amyema)	((Scurrula	Taxillus)	((Moquiniella	(Helixanthera	Dendrophthoe))	(((Tapinanthus	Englerina)	Agelanthus)	Bakerella))))	((Loranthus	Cecarria)	(Ileostylus	Muellerina))))	((Notanthera	Desmaria)	(Tupeia	(Tristerix	Ligaria)))))	Macrosolen	Decaisnina);
(((Peraxilla	((Tupeia	(Tristerix	Desmaria))	((((Ligaria	(Struthanthus	Tripodanthus))	(Atkinsonia	Nuytsia))	Gaiadendron)	(((Benthamina	Amyema)	((Helixanthera	(Scurrula	Taxillus))	(Dendrophthoe	(Bakerella	(Moquiniella	((Tapinanthus	Englerina)	Agelanthus))))))	((Loranthus	Cecarria)	(Ileostylus	Muellerina))))))	Notanthera)	Macrosolen	Decaisnina);
((((Peraxilla	Tupeia)	((Ligaria	(Tristerix	Desmaria))	((Struthanthus	Tripodanthus)	(((Gaiadendron	Nuytsia)	(((Benthamina	Amyema)	((Helixanthera	(Scurrula	Taxillus))	(Dendrophthoe	(Bakerella	(Moquiniella	((Tapinanthus	Englerina)	Agelanthus))))))	((Loranthus	Cecarria)	(Ileostylus	Muellerina))))	Atkinsonia))))	Notanthera)	Macrosolen	Decaisnina);
((((Notanthera	(Tupeia	(Desmaria	(Ligaria	Tristerix))))	(((Struthanthus	Tripodanthus)	(Nuytsia	(Atkinsonia	Gaiadendron)))	(((Benthamina	Amyema)	((Scurrula	Taxillus)	((Helixanthera	Dendrophthoe)	(Bakerella	(Moquiniella	((Tapinanthus	Englerina)	Agelanthus))))))	((Loranthus	Cecarria)	(Ileostylus	Muellerina)))))	Peraxilla)	Macrosolen	Decaisnina);
((((Tupeia	((Desmaria	(Ligaria	Tristerix))	(((Struthanthus	Tripodanthus)	(Nuytsia	(Atkinsonia	Gaiadendron)))	((Ileostylus	Muellerina)	((((Benthamina	Amyema)	Helixanthera)	((Scurrula	Taxillus)	(Dendrophthoe	(Bakerella	(Moquiniella	(Tapinanthus	(Englerina	Agelanthus)))))))	(Loranthus	Cecarria))))))	Peraxilla)	Notanthera)	Macrosolen	Decaisnina);
(((((((Ileostylus	Muellerina)	(((Benthamina	Amyema)	((Scurrula	Taxillus)	((Agelanthus	(Tapinanthus	Englerina))	((Bakerella	Moquiniella)	(Helixanthera	Dendrophthoe)))))	(Loranthus	Cecarria)))	((Nuytsia	(Atkinsonia	(Ligaria	(Struthanthus	Tripodanthus))))	Gaiadendron))	(Tupeia	(Desmaria	Tristerix)))	Peraxilla)	Notanthera)	Macrosolen	Decaisnina);
(Macrosolen	(Notanthera	((((Ligaria	(Tristerix	Desmaria))	(Tripodanthus	Struthanthus))	(((Nuytsia	Atkinsonia)	Gaiadendron)	(Tupeia	(((Amyema	Benthamina)	((Helixanthera	(Taxillus	Scurrula))	((Moquiniella	((Tapinanthus	Englerina)	Agelanthus))	(Bakerella	Dendrophthoe))))	((Ileostylus	Muellerina)	(Cecarria	Loranthus))))))	Peraxilla))	Decaisnina);
(Macrosolen	(Notanthera	(((Gaiadendron	((Atkinsonia	((Tripodanthus	Struthanthus)	Ligaria))	Nuytsia))	(((((Amyema	Benthamina)	((Helixanthera	(Taxillus	Scurrula))	((Bakerella	(((Tapinanthus	Englerina)	Agelanthus)	Moquiniella))	Dendrophthoe)))	((Ileostylus	Muellerina)	(Cecarria	Loranthus)))	(Desmaria	Tupeia))	Tristerix))	Peraxilla))	Decaisnina);
(Macrosolen	((((Tripodanthus	Struthanthus)	((Gaiadendron	((((Amyema	Benthamina)	((Helixanthera	(Taxillus	Scurrula))	((((Tapinanthus	Englerina)	Agelanthus)	Moquiniella)	(Dendrophthoe	Bakerella))))	((Ileostylus	Muellerina)	(Cecarria	Loranthus)))	Nuytsia))	Atkinsonia))	((((Tristerix	Ligaria)	Notanthera)	Desmaria)	Tupeia))	Peraxilla)	Decaisnina);
(Macrosolen	(((((Gaiadendron	(((Ileostylus	Muellerina)	((Cecarria	Loranthus)	((Amyema	Benthamina)	((Helixanthera	(Taxillus	Scurrula))	(Moquiniella	(Bakerella	(Dendrophthoe	((Tapinanthus	Englerina)	Agelanthus))))))))	Nuytsia))	Atkinsonia)	(((Ligaria	(Tristerix	Desmaria))	(Tripodanthus	Struthanthus))	Tupeia))	Peraxilla)	Notanthera)	Decaisnina);
(Macrosolen	(((Atkinsonia	(((((Ligaria	Tristerix)	(Tripodanthus	Struthanthus))	Tupeia)	Desmaria)	(Gaiadendron	((((Helixanthera	(Amyema	Benthamina))	((Taxillus	Scurrula)	(((Moquiniella	((Tapinanthus	Englerina)	Agelanthus))	Bakerella)	Dendrophthoe)))	((Ileostylus	Muellerina)	(Cecarria	Loranthus)))	Nuytsia))))	Peraxilla)	Notanthera)	Decaisnina);
(Macrosolen	(((((Amyema	Benthamina)	((Dendrophthoe	(((Taxillus	Scurrula)	Moquiniella)	(Helixanthera	(Tapinanthus	(Englerina	Agelanthus)))))	Bakerella))	((Ileostylus	Muellerina)	(Cecarria	Loranthus)))	((((Desmaria	(Atkinsonia	(Nuytsia	Gaiadendron)))	Peraxilla)	(Tupeia	(Tristerix	Ligaria)))	(Tripodanthus	Struthanthus)))	Notanthera)	Decaisnina);
(Macrosolen	((((Amyema	Benthamina)	(((Dendrophthoe	Helixanthera)	(Taxillus	Scurrula))	(((Agelanthus	(Tapinanthus	Englerina))	Moquiniella)	Bakerella)))	((Ileostylus	Muellerina)	(Cecarria	Loranthus)))	((((Ligaria	Atkinsonia)	(((Peraxilla	Gaiadendron)	Nuytsia)	(Tristerix	Tupeia)))	(Notanthera	(Tripodanthus	Struthanthus)))	Desmaria))	Decaisnina);
(Macrosolen	((((Desmaria	(Notanthera	(Nuytsia	(((Amyema	Benthamina)	((Helixanthera	(Taxillus	Scurrula))	(Dendrophthoe	(((Agelanthus	(Tapinanthus	Englerina))	Moquiniella)	Bakerella))))	((Ileostylus	Muellerina)	(Cecarria	Loranthus))))))	((Tupeia	Atkinsonia)	Gaiadendron))	((Ligaria	Tristerix)	(Tripodanthus	Struthanthus)))	Peraxilla)	Decaisnina);
(Macrosolen	(((Tripodanthus	Struthanthus)	(((Ligaria	Tristerix)	Tupeia)	((Gaiadendron	Atkinsonia)	(Desmaria	(Notanthera	(Nuytsia	(((Amyema	Benthamina)	((Helixanthera	(Taxillus	Scurrula))	(Dendrophthoe	(((Agelanthus	(Tapinanthus	Englerina))	Moquiniella)	Bakerella))))	((Ileostylus	Muellerina)	(Cecarria	Loranthus)))))))))	Peraxilla)	Decaisnina);
(Macrosolen	(((Desmaria	((Ligaria	((Tripodanthus	Struthanthus)	Notanthera))	(Nuytsia	Atkinsonia)))	((Gaiadendron	Tupeia)	(Tristerix	((Ileostylus	Muellerina)	((Cecarria	Loranthus)	((Helixanthera	(Amyema	Benthamina))	((Taxillus	Scurrula)	(Moquiniella	((Dendrophthoe	Bakerella)	(Tapinanthus	(Englerina	Agelanthus)))))))))))	Peraxilla)	Decaisnina);
((((((Atkinsonia	(((Tristerix	Ligaria)	(Tripodanthus	Struthanthus))	Nuytsia))	Gaiadendron)	((Tupeia	Desmaria)	(((Muellerina	Ileostylus)	(Cecarria	Loranthus))	(((Benthamina	Amyema)	(((Moquiniella	(Agelanthus	(Englerina	Tapinanthus)))	(Dendrophthoe	Bakerella))	(Scurrula	Taxillus)))	Helixanthera))))	Peraxilla)	Notanthera)	Macrosolen	Decaisnina);
((((((Notanthera	(Ligaria	(Tripodanthus	Struthanthus)))	(Nuytsia	Atkinsonia))	Gaiadendron)	((Tristerix	Desmaria)	((((Muellerina	Ileostylus)	(Cecarria	Loranthus))	(((Benthamina	Amyema)	(((Bakerella	((Agelanthus	(Englerina	Tapinanthus))	Moquiniella))	Dendrophthoe)	(Scurrula	Taxillus)))	Helixanthera))	Tupeia)))	Peraxilla)	Macrosolen	Decaisnina);
(((Tupeia	((((Nuytsia	Atkinsonia)	Gaiadendron)	(((Muellerina	Ileostylus)	(Cecarria	Loranthus))	((Benthamina	Amyema)	(((Bakerella	((Tapinanthus	(Agelanthus	Englerina))	Moquiniella))	(Helixanthera	Dendrophthoe))	(Scurrula	Taxillus)))))	(((Tristerix	Desmaria)	Ligaria)	(Notanthera	(Tripodanthus	Struthanthus)))))	Peraxilla)	Macrosolen	Decaisnina);
(((Notanthera	((Tripodanthus	Struthanthus)	(((((Nuytsia	Atkinsonia)	Gaiadendron)	(((Muellerina	Ileostylus)	(Cecarria	Loranthus))	((Benthamina	Amyema)	(((Bakerella	((Tapinanthus	(Agelanthus	Englerina))	Moquiniella))	(Helixanthera	Dendrophthoe))	(Scurrula	Taxillus)))))	(Desmaria	(Ligaria	Tristerix)))	Tupeia)))	Peraxilla)	Macrosolen	Decaisnina);
((Notanthera	((((((Atkinsonia	Nuytsia)	Gaiadendron)	((Tripodanthus	Struthanthus)	(Ligaria	(((Muellerina	Ileostylus)	(Cecarria	Loranthus))	((Benthamina	Amyema)	(((Agelanthus	(Englerina	Tapinanthus))	((Moquiniella	(Helixanthera	Dendrophthoe))	Bakerella))	(Scurrula	Taxillus)))))))	(Desmaria	Tristerix))	Tupeia)	Peraxilla))	Macrosolen	Decaisnina);
((Peraxilla	(((((Muellerina	Ileostylus)	(Cecarria	Loranthus))	((Benthamina	Amyema)	((((Moquiniella	Helixanthera)	Bakerella)	(Dendrophthoe	(Agelanthus	(Englerina	Tapinanthus))))	(Scurrula	Taxillus))))	(Gaiadendron	((Atkinsonia	Nuytsia)	(Tripodanthus	Struthanthus))))	((Notanthera	(Ligaria	(Desmaria	Tristerix)))	Tupeia)))	Macrosolen	Decaisnina);
((Peraxilla	(((Tripodanthus	Struthanthus)	((Gaiadendron	(Atkinsonia	Nuytsia))	((Ligaria	Tristerix)	((Tupeia	Desmaria)	(((Muellerina	Ileostylus)	(Cecarria	Loranthus))	((Benthamina	Amyema)	((((Dendrophthoe	Helixanthera)	Bakerella)	(Moquiniella	(Agelanthus	(Englerina	Tapinanthus))))	(Scurrula	Taxillus))))))))	Notanthera))	Macrosolen	Decaisnina);
((Notanthera	(Peraxilla	((Tripodanthus	Struthanthus)	(((Gaiadendron	(Atkinsonia	Nuytsia))	((Tupeia	Desmaria)	(((Muellerina	Ileostylus)	(Cecarria	Loranthus))	((Benthamina	Amyema)	(((Dendrophthoe	Helixanthera)	(Moquiniella	(Bakerella	(Agelanthus	(Englerina	Tapinanthus)))))	(Scurrula	Taxillus))))))	(Ligaria	Tristerix)))))	Macrosolen	Decaisnina);
((Notanthera	(Atkinsonia	(((Tripodanthus	Struthanthus)	((Ligaria	Tristerix)	Desmaria))	(((Nuytsia	(((Muellerina	Ileostylus)	(Cecarria	Loranthus))	(((Scurrula	Taxillus)	((Dendrophthoe	Helixanthera)	((Moquiniella	(Agelanthus	(Englerina	Tapinanthus)))	Bakerella)))	(Benthamina	Amyema))))	Gaiadendron)	(Tupeia	Peraxilla)))))	Macrosolen	Decaisnina);
(((Notanthera	((((Tupeia	Gaiadendron)	(Tristerix	(((Muellerina	Ileostylus)	(Cecarria	Loranthus))	((((Scurrula	Taxillus)	(Dendrophthoe	((Moquiniella	(Agelanthus	(Englerina	Tapinanthus)))	Bakerella)))	Helixanthera)	(Benthamina	Amyema)))))	((Nuytsia	Atkinsonia)	(Ligaria	(Tripodanthus	Struthanthus))))	Desmaria))	Peraxilla)	Macrosolen	Decaisnina);
((((Tupeia	Desmaria)	(((((Amyema	Benthamina)	((Taxillus	Scurrula)	(((Moquiniella	Helixanthera)	(Agelanthus	(Tapinanthus	Englerina)))	(Dendrophthoe	Bakerella))))	((Loranthus	Cecarria)	(Ileostylus	Muellerina)))	(Gaiadendron	(Nuytsia	(Atkinsonia	(Notanthera	((Tripodanthus	Struthanthus)	Ligaria))))))	Tristerix))	Peraxilla)	Macrosolen	Decaisnina);
(((Nuytsia	Gaiadendron)	(((((Tripodanthus	Struthanthus)	Ligaria)	Notanthera)	(Desmaria	Tristerix))	(((((Amyema	Benthamina)	((Taxillus	Scurrula)	((Helixanthera	Dendrophthoe)	(Bakerella	(Moquiniella	(Agelanthus	(Tapinanthus	Englerina)))))))	((Loranthus	Cecarria)	(Ileostylus	Muellerina)))	(Tupeia	Atkinsonia))	Peraxilla)))	Macrosolen	Decaisnina);
((Notanthera	((((Gaiadendron	((Ligaria	Desmaria)	Tristerix))	(((Ileostylus	Muellerina)	(((Amyema	Benthamina)	(((Dendrophthoe	Bakerella)	(Moquiniella	(Agelanthus	(Tapinanthus	Englerina))))	((Taxillus	Scurrula)	Helixanthera)))	(Loranthus	Cecarria)))	Tupeia))	((Tripodanthus	Struthanthus)	(Atkinsonia	Nuytsia)))	Peraxilla))	Macrosolen	Decaisnina);
(((Desmaria	((((Tripodanthus	Struthanthus)	(Notanthera	(Tristerix	Ligaria)))	(Atkinsonia	(Nuytsia	Gaiadendron)))	(((Ileostylus	Muellerina)	(((Amyema	Benthamina)	(((Dendrophthoe	Bakerella)	(Moquiniella	(Agelanthus	(Tapinanthus	Englerina))))	((Taxillus	Scurrula)	Helixanthera)))	(Loranthus	Cecarria)))	Tupeia)))	Peraxilla)	Macrosolen	Decaisnina);
(((Tupeia	((((Tripodanthus	Struthanthus)	(Notanthera	(Tristerix	Ligaria)))	(Gaiadendron	(Atkinsonia	Nuytsia)))	(Desmaria	((Ileostylus	Muellerina)	(((Amyema	Benthamina)	((Taxillus	Scurrula)	((Dendrophthoe	Helixanthera)	(Bakerella	(Moquiniella	(Agelanthus	(Tapinanthus	Englerina)))))))	(Loranthus	Cecarria))))))	Peraxilla)	Macrosolen	Decaisnina);
((((((Ligaria	((Tripodanthus	Struthanthus)	Notanthera))	Tristerix)	(Tupeia	(Desmaria	((Gaiadendron	Atkinsonia)	Nuytsia))))	(((Amyema	Benthamina)	((Taxillus	Scurrula)	((Dendrophthoe	Helixanthera)	(Bakerella	(Moquiniella	(Agelanthus	(Tapinanthus	Englerina)))))))	((Loranthus	Cecarria)	(Ileostylus	Muellerina))))	Peraxilla)	Macrosolen	Decaisnina);
((((((Nuytsia	Atkinsonia)	((Tristerix	(Ligaria	Desmaria))	((Tripodanthus	Struthanthus)	Notanthera)))	(Tupeia	((Ileostylus	Muellerina)	(((Amyema	Benthamina)	((Helixanthera	(Taxillus	Scurrula))	(Dendrophthoe	(Bakerella	(Moquiniella	(Agelanthus	(Tapinanthus	Englerina)))))))	(Loranthus	Cecarria)))))	Gaiadendron)	Peraxilla)	Macrosolen	Decaisnina);
((Notanthera	((Gaiadendron	(((Tripodanthus	Struthanthus)	(Ligaria	Desmaria))	(Atkinsonia	(((Ileostylus	Muellerina)	(((Amyema	Benthamina)	((Taxillus	Scurrula)	((((Agelanthus	(Tapinanthus	Englerina))	Helixanthera)	(Dendrophthoe	Bakerella))	Moquiniella)))	(Loranthus	Cecarria)))	(Tupeia	(Peraxilla	Tristerix))))))	Nuytsia))	Macrosolen	Decaisnina);
((((((Notanthera	((Tripodanthus	Struthanthus)	Ligaria))	(Desmaria	Tristerix))	((Ileostylus	Muellerina)	(((Amyema	Benthamina)	((Taxillus	Scurrula)	((((Agelanthus	(Tapinanthus	Englerina))	Moquiniella)	Bakerella)	(Dendrophthoe	Helixanthera))))	(Loranthus	Cecarria))))	(Tupeia	(Gaiadendron	(Atkinsonia	Nuytsia))))	Peraxilla)	Macrosolen	Decaisnina);
(((Tupeia	((Gaiadendron	(Atkinsonia	Nuytsia))	(((Notanthera	(Tripodanthus	Struthanthus))	(Desmaria	(Ligaria	Tristerix)))	((Ileostylus	Muellerina)	(((Amyema	Benthamina)	((Helixanthera	(Taxillus	Scurrula))	((((Agelanthus	(Tapinanthus	Englerina))	Moquiniella)	Bakerella)	Dendrophthoe)))	(Loranthus	Cecarria))))))	Peraxilla)	Macrosolen	Decaisnina);
(((Tupeia	(((Desmaria	Notanthera)	((Gaiadendron	(Nuytsia	Atkinsonia))	((Tripodanthus	Struthanthus)	(Ligaria	(((Cecarria	Loranthus)	(Muellerina	Ileostylus))	((Benthamina	Amyema)	(((Taxillus	Scurrula)	(Dendrophthoe	((Moquiniella	(Agelanthus	(Englerina	Tapinanthus)))	Bakerella)))	Helixanthera)))))))	Tristerix))	Peraxilla)	Macrosolen	Decaisnina);
((((((Desmaria	Tupeia)	(Notanthera	(Ligaria	(((Cecarria	Loranthus)	(Muellerina	Ileostylus))	((Benthamina	Amyema)	((Helixanthera	(Taxillus	Scurrula))	(Dendrophthoe	((Moquiniella	(Agelanthus	(Englerina	Tapinanthus)))	Bakerella))))))))	(Gaiadendron	((Tripodanthus	Struthanthus)	(Atkinsonia	Nuytsia))))	Tristerix)	Peraxilla)	Macrosolen	Decaisnina);
((((((Desmaria	((((Cecarria	Loranthus)	(Muellerina	Ileostylus))	((Benthamina	Amyema)	((Taxillus	Scurrula)	((Helixanthera	Dendrophthoe)	((Moquiniella	(Agelanthus	(Englerina	Tapinanthus)))	Bakerella)))))	Tupeia))	((Nuytsia	(Gaiadendron	Atkinsonia))	((Tripodanthus	Struthanthus)	Ligaria)))	Tristerix)	Peraxilla)	Notanthera)	Macrosolen	Decaisnina);
((((((((Nuytsia	(Gaiadendron	Atkinsonia))	((Tripodanthus	Struthanthus)	Ligaria))	Tristerix)	Peraxilla)	Tupeia)	(Desmaria	(((Cecarria	Loranthus)	(Muellerina	Ileostylus))	((Benthamina	Amyema)	((Taxillus	Scurrula)	(Dendrophthoe	((Agelanthus	(Englerina	Tapinanthus))	(Helixanthera	(Moquiniella	Bakerella)))))))))	Notanthera)	Macrosolen	Decaisnina);
(((Tupeia	((Desmaria	(((Cecarria	Loranthus)	(Muellerina	Ileostylus))	((Helixanthera	(Benthamina	Amyema))	((Taxillus	Scurrula)	((Bakerella	Dendrophthoe)	((Agelanthus	(Englerina	Tapinanthus))	Moquiniella))))))	(((Gaiadendron	(Atkinsonia	Nuytsia))	(Peraxilla	(Tripodanthus	Struthanthus)))	(Ligaria	Tristerix))))	Notanthera)	Macrosolen	Decaisnina);
(((((Gaiadendron	((((Cecarria	Loranthus)	(Muellerina	Ileostylus))	((Benthamina	Amyema)	((Taxillus	Scurrula)	((Helixanthera	Dendrophthoe)	(((Agelanthus	(Englerina	Tapinanthus))	Moquiniella)	Bakerella)))))	Tupeia))	((Desmaria	(Ligaria	Tristerix))	(Atkinsonia	(Nuytsia	(Tripodanthus	Struthanthus)))))	Peraxilla)	Notanthera)	Macrosolen	Decaisnina);
(((((Desmaria	Tupeia)	((Gaiadendron	((Nuytsia	(Tristerix	(Ligaria	(Tripodanthus	Struthanthus))))	Atkinsonia))	(((Cecarria	Loranthus)	(Muellerina	Ileostylus))	((Benthamina	Amyema)	((Taxillus	Scurrula)	((Helixanthera	Dendrophthoe)	(((Agelanthus	(Englerina	Tapinanthus))	Moquiniella)	Bakerella)))))))	Peraxilla)	Notanthera)	Macrosolen	Decaisnina);
((((((((Muellerina	Ileostylus)	(((Benthamina	Amyema)	((Taxillus	Scurrula)	(Dendrophthoe	((Helixanthera	((Agelanthus	(Englerina	Tapinanthus))	Moquiniella))	Bakerella))))	(Cecarria	Loranthus)))	((Tripodanthus	Struthanthus)	(Atkinsonia	(Gaiadendron	Nuytsia))))	Tupeia)	(Ligaria	(Tristerix	Desmaria)))	Peraxilla)	Notanthera)	Macrosolen	Decaisnina);
((((((Benthamina	Amyema)	((Helixanthera	(Taxillus	Scurrula))	(((Agelanthus	(Englerina	Tapinanthus))	Moquiniella)	(Bakerella	Dendrophthoe))))	((Cecarria	Loranthus)	(Muellerina	Ileostylus)))	(Desmaria	((Tristerix	Ligaria)	((Tupeia	(Tripodanthus	Struthanthus))	(Atkinsonia	(Peraxilla	(Gaiadendron	Nuytsia)))))))	Notanthera)	Macrosolen	Decaisnina);
((((((((Benthamina	Amyema)	((Helixanthera	(Taxillus	Scurrula))	(((Agelanthus	(Englerina	Tapinanthus))	Moquiniella)	(Bakerella	Dendrophthoe))))	((Cecarria	Loranthus)	(Muellerina	Ileostylus)))	(((((Ligaria	(Tripodanthus	Struthanthus))	(Nuytsia	Atkinsonia))	Gaiadendron)	Tristerix)	Peraxilla))	Desmaria)	Tupeia)	Notanthera)	Macrosolen	Decaisnina);
((Peraxilla	((Tupeia	((Nuytsia	Desmaria)	((((Benthamina	Amyema)	((Taxillus	Scurrula)	(Dendrophthoe	(Bakerella	(Helixanthera	(Moquiniella	(Agelanthus	(Tapinanthus	Englerina))))))))	((Loranthus	Cecarria)	(Ileostylus	Muellerina)))	Notanthera)))	(((Tristerix	Ligaria)	(Tripodanthus	Struthanthus))	(Atkinsonia	Gaiadendron))))	Macrosolen	Decaisnina);
((Peraxilla	(((((Desmaria	Tristerix)	(((Ligaria	(Nuytsia	Atkinsonia))	Gaiadendron)	Tupeia))	(((Benthamina	Amyema)	((Taxillus	Scurrula)	((Dendrophthoe	Helixanthera)	(Bakerella	(Moquiniella	(Tapinanthus	(Englerina	Agelanthus)))))))	((Loranthus	Cecarria)	(Ileostylus	Muellerina))))	(Tripodanthus	Struthanthus))	Notanthera))	Macrosolen	Decaisnina);
((Notanthera	(Peraxilla	((((Ligaria	Desmaria)	Tristerix)	Tupeia)	((((Tripodanthus	Struthanthus)	(Nuytsia	Atkinsonia))	Gaiadendron)	(((Benthamina	Amyema)	((Helixanthera	(Taxillus	Scurrula))	(Dendrophthoe	((Tapinanthus	(Englerina	Agelanthus))	(Bakerella	Moquiniella)))))	((Loranthus	Cecarria)	(Ileostylus	Muellerina)))))))	Macrosolen	Decaisnina);
((Notanthera	((((Desmaria	Tristerix)	Peraxilla)	((((Tripodanthus	Struthanthus)	(Nuytsia	Atkinsonia))	Gaiadendron)	(Ligaria	(((Benthamina	Amyema)	((Helixanthera	(Taxillus	Scurrula))	((Dendrophthoe	Bakerella)	(Moquiniella	(Agelanthus	(Tapinanthus	Englerina))))))	((Loranthus	Cecarria)	(Ileostylus	Muellerina))))))	Tupeia))	Macrosolen	Decaisnina);
((((Tupeia	(((Ligaria	((Ileostylus	Muellerina)	(((Benthamina	Amyema)	((Helixanthera	(Taxillus	Scurrula))	(Dendrophthoe	(Moquiniella	(Bakerella	(Agelanthus	(Tapinanthus	Englerina)))))))	(Loranthus	Cecarria))))	Tristerix)	(((Nuytsia	Atkinsonia)	Desmaria)	Gaiadendron)))	(Notanthera	(Tripodanthus	Struthanthus)))	Peraxilla)	Macrosolen	Decaisnina);
(((Notanthera	(((Tripodanthus	Struthanthus)	(((Benthamina	Amyema)	((Moquiniella	(Taxillus	Scurrula))	((Bakerella	(Agelanthus	(Tapinanthus	Englerina)))	(Dendrophthoe	Helixanthera))))	((Loranthus	Cecarria)	(Ileostylus	Muellerina))))	(((Atkinsonia	Gaiadendron)	(Nuytsia	Desmaria))	(Tupeia	(Ligaria	Tristerix)))))	Peraxilla)	Macrosolen	Decaisnina);
(((((Tupeia	(Desmaria	(Ligaria	Tristerix)))	((((Benthamina	Amyema)	((Helixanthera	(Taxillus	Scurrula))	(Bakerella	(Moquiniella	(Dendrophthoe	(Agelanthus	(Tapinanthus	Englerina)))))))	((Loranthus	Cecarria)	(Ileostylus	Muellerina)))	((Tripodanthus	Struthanthus)	(Atkinsonia	(Nuytsia	Gaiadendron)))))	Peraxilla)	Notanthera)	Macrosolen	Decaisnina);
((((((Tupeia	(Desmaria	Ligaria))	Tristerix)	((((Benthamina	Amyema)	((Helixanthera	(Taxillus	Scurrula))	((Dendrophthoe	Bakerella)	(Moquiniella	(Agelanthus	(Tapinanthus	Englerina))))))	((Loranthus	Cecarria)	(Ileostylus	Muellerina)))	((Tripodanthus	Struthanthus)	(Gaiadendron	(Atkinsonia	Nuytsia)))))	Peraxilla)	Notanthera)	Macrosolen	Decaisnina);
((((Atkinsonia	((Desmaria	Ligaria)	((Gaiadendron	(((Ileostylus	Muellerina)	(((Benthamina	Amyema)	((Taxillus	Scurrula)	(((Helixanthera	Dendrophthoe)	Bakerella)	(Moquiniella	(Agelanthus	(Tapinanthus	Englerina))))))	(Loranthus	Cecarria)))	Nuytsia))	((Tristerix	Tupeia)	Peraxilla))))	(Tripodanthus	Struthanthus))	Notanthera)	Macrosolen	Decaisnina);
((((((Nuytsia	Gaiadendron)	Atkinsonia)	((((Benthamina	Amyema)	((Taxillus	Scurrula)	(Dendrophthoe	(Bakerella	(Helixanthera	(Moquiniella	(Agelanthus	(Tapinanthus	Englerina))))))))	((Loranthus	Cecarria)	(Ileostylus	Muellerina)))	(Tupeia	(Desmaria	((Tripodanthus	Struthanthus)	(Tristerix	Ligaria))))))	Peraxilla)	Notanthera)	Macrosolen	Decaisnina);
(Macrosolen	(((Tupeia	((Tristerix	Desmaria)	(((Tripodanthus	Struthanthus)	((((Ileostylus	Muellerina)	(Cecarria	Loranthus))	((Benthamina	Amyema)	((Scurrula	Taxillus)	((Helixanthera	Dendrophthoe)	(Bakerella	(Moquiniella	((Englerina	Tapinanthus)	Agelanthus)))))))	Ligaria))	((Nuytsia	Atkinsonia)	Gaiadendron))))	Peraxilla)	Notanthera)	Decaisnina);
(Macrosolen	(((((Ileostylus	Muellerina)	(Cecarria	Loranthus))	((Benthamina	Amyema)	((Scurrula	Taxillus)	(((Helixanthera	Moquiniella)	((Englerina	Tapinanthus)	Agelanthus))	(Dendrophthoe	Bakerella)))))	(Tupeia	(Peraxilla	(((Atkinsonia	Nuytsia)	Gaiadendron)	(Notanthera	(Tripodanthus	Struthanthus))))))	(Tristerix	(Ligaria	Desmaria)))	Decaisnina);
(Macrosolen	((((Ligaria	(Tripodanthus	Struthanthus))	(Tristerix	((Nuytsia	(Tupeia	Gaiadendron))	(((((Ileostylus	Muellerina)	(Cecarria	Loranthus))	(((Benthamina	Amyema)	((Scurrula	Taxillus)	(Dendrophthoe	(((Englerina	Agelanthus)	(Bakerella	Moquiniella))	Tapinanthus))))	Helixanthera))	Peraxilla)	Atkinsonia))))	Desmaria)	Notanthera)	Decaisnina);
(Macrosolen	(((((Nuytsia	((Peraxilla	Gaiadendron)	Atkinsonia))	(((Ileostylus	Muellerina)	(Cecarria	Loranthus))	((Benthamina	Amyema)	((Scurrula	Taxillus)	((Helixanthera	Dendrophthoe)	((Moquiniella	((Englerina	Tapinanthus)	Agelanthus))	Bakerella))))))	(Tristerix	(Desmaria	Ligaria)))	(Tupeia	(Tripodanthus	Struthanthus)))	Notanthera)	Decaisnina);
(Macrosolen	(((((Cecarria	Loranthus)	(((Benthamina	Amyema)	((Scurrula	Taxillus)	(Bakerella	(Dendrophthoe	((Helixanthera	Moquiniella)	((Englerina	Tapinanthus)	Agelanthus))))))	(Ileostylus	Muellerina)))	(Gaiadendron	((Notanthera	((Tristerix	Ligaria)	(Tripodanthus	Struthanthus)))	(Nuytsia	Atkinsonia))))	(Tupeia	Desmaria))	Peraxilla)	Decaisnina);
(Macrosolen	((((Cecarria	Loranthus)	(((Benthamina	Amyema)	(((Scurrula	Taxillus)	(Dendrophthoe	(Bakerella	(Moquiniella	(Tapinanthus	(Agelanthus	Englerina))))))	Helixanthera))	(Ileostylus	Muellerina)))	((Tupeia	(((Tristerix	Ligaria)	(Tripodanthus	Struthanthus))	((Gaiadendron	(Nuytsia	Atkinsonia))	Peraxilla)))	Desmaria))	Notanthera)	Decaisnina);
(Macrosolen	(((((Benthamina	Amyema)	((Scurrula	Taxillus)	((Moquiniella	(Helixanthera	Dendrophthoe))	(Bakerella	(Agelanthus	(Englerina	Tapinanthus))))))	((Ileostylus	Muellerina)	(Cecarria	Loranthus)))	((((Tristerix	Ligaria)	(Tripodanthus	Struthanthus))	(((Gaiadendron	(Nuytsia	Atkinsonia))	Peraxilla)	Tupeia))	Desmaria))	Notanthera)	Decaisnina);
(Macrosolen	((((Desmaria	(Gaiadendron	(Nuytsia	Atkinsonia)))	((Tristerix	Ligaria)	(Notanthera	(Tripodanthus	Struthanthus))))	((((Benthamina	Amyema)	((Scurrula	Taxillus)	((Moquiniella	(Helixanthera	(Agelanthus	(Englerina	Tapinanthus))))	(Dendrophthoe	Bakerella))))	((Ileostylus	Muellerina)	(Cecarria	Loranthus)))	Tupeia))	Peraxilla)	Decaisnina);
(Macrosolen	(((((((Benthamina	Amyema)	(Bakerella	(Moquiniella	(((Scurrula	Taxillus)	(Agelanthus	(Englerina	Tapinanthus)))	(Helixanthera	Dendrophthoe)))))	((Ileostylus	Muellerina)	(Cecarria	Loranthus)))	(Desmaria	Tupeia))	((Gaiadendron	((Atkinsonia	(Ligaria	(Tripodanthus	Struthanthus)))	Nuytsia))	Tristerix))	Notanthera)	Peraxilla)	Decaisnina);
(Macrosolen	((Gaiadendron	(((((Benthamina	Amyema)	(((Scurrula	Taxillus)	((Bakerella	(Moquiniella	(Agelanthus	(Englerina	Tapinanthus))))	Dendrophthoe))	Helixanthera))	((Ileostylus	Muellerina)	(Cecarria	Loranthus)))	(Desmaria	Tupeia))	(Tristerix	((Atkinsonia	(Notanthera	(Ligaria	(Tripodanthus	Struthanthus))))	Nuytsia))))	Peraxilla)	Decaisnina);
(Macrosolen	((Tupeia	(((Gaiadendron	(Atkinsonia	Nuytsia))	(((Amyema	Benthamina)	((Helixanthera	(Scurrula	Taxillus))	((Bakerella	(Moquiniella	(Agelanthus	(Englerina	Tapinanthus))))	Dendrophthoe)))	((Muellerina	Ileostylus)	(Loranthus	Cecarria))))	((Tristerix	Desmaria)	((Ligaria	(Struthanthus	Tripodanthus))	Notanthera))))	Peraxilla)	Decaisnina);
(Macrosolen	(((((Gaiadendron	(Atkinsonia	Nuytsia))	(Tupeia	((Muellerina	Ileostylus)	((Loranthus	Cecarria)	((Amyema	Benthamina)	((Scurrula	Taxillus)	((Bakerella	(Moquiniella	(Agelanthus	(Englerina	Tapinanthus))))	(Dendrophthoe	Helixanthera))))))))	((Struthanthus	Tripodanthus)	(Desmaria	(Ligaria	Tristerix))))	Peraxilla)	Notanthera)	Decaisnina);
(Macrosolen	(((Tupeia	(Struthanthus	Tripodanthus))	((Desmaria	(Ligaria	Tristerix))	((Peraxilla	(Nuytsia	(Gaiadendron	((Muellerina	Ileostylus)	((Loranthus	Cecarria)	((Amyema	Benthamina)	((Scurrula	Taxillus)	((Dendrophthoe	Bakerella)	(Moquiniella	(Helixanthera	(Agelanthus	(Englerina	Tapinanthus))))))))))))	Atkinsonia)))	Notanthera)	Decaisnina);
(Macrosolen	((Tupeia	((Desmaria	Tristerix)	((((Amyema	Benthamina)	((Helixanthera	(Scurrula	Taxillus))	(Dendrophthoe	(((Agelanthus	(Englerina	Tapinanthus))	Moquiniella)	Bakerella))))	((Muellerina	Ileostylus)	(Loranthus	Cecarria)))	(Gaiadendron	((Notanthera	(Ligaria	(Struthanthus	Tripodanthus)))	(Nuytsia	Atkinsonia))))))	Peraxilla)	Decaisnina);
(Macrosolen	(((((Desmaria	(Ligaria	Tristerix))	((((Muellerina	Ileostylus)	((Loranthus	Cecarria)	(((Amyema	Benthamina)	((Scurrula	Taxillus)	(Dendrophthoe	(((Agelanthus	(Englerina	Tapinanthus))	Moquiniella)	Bakerella))))	Helixanthera)))	Tupeia)	Gaiadendron))	(((Struthanthus	Tripodanthus)	Atkinsonia)	Nuytsia))	Peraxilla)	Notanthera)	Decaisnina);
(Macrosolen	((((Notanthera	(Tupeia	(Desmaria	Ligaria)))	Tristerix)	(((Muellerina	Ileostylus)	((Loranthus	Cecarria)	((Amyema	Benthamina)	((Scurrula	Taxillus)	(Dendrophthoe	(((Helixanthera	(Agelanthus	(Englerina	Tapinanthus)))	Moquiniella)	Bakerella))))))	((Gaiadendron	(Atkinsonia	Nuytsia))	(Struthanthus	Tripodanthus))))	Peraxilla)	Decaisnina);
(Macrosolen	(Notanthera	(((((Gaiadendron	(Atkinsonia	Nuytsia))	(Desmaria	Peraxilla))	(Ligaria	Tristerix))	Tupeia)	((Struthanthus	Tripodanthus)	((Muellerina	Ileostylus)	((Loranthus	Cecarria)	((Amyema	Benthamina)	(((Scurrula	Taxillus)	((Bakerella	((Agelanthus	(Englerina	Tapinanthus))	Moquiniella))	Dendrophthoe))	Helixanthera)))))))	Decaisnina);
(Macrosolen	(Notanthera	((((Desmaria	(Ligaria	Tristerix))	(((Struthanthus	Tripodanthus)	((((Amyema	Benthamina)	((Scurrula	Taxillus)	((Bakerella	((Helixanthera	(Agelanthus	(Englerina	Tapinanthus)))	Moquiniella))	Dendrophthoe)))	(Loranthus	Cecarria))	(Muellerina	Ileostylus)))	(Nuytsia	(Gaiadendron	Atkinsonia))))	Peraxilla)	Tupeia))	Decaisnina);
(Macrosolen	(Notanthera	((((Desmaria	(Ligaria	Tristerix))	((((Struthanthus	Tripodanthus)	(((Amyema	Benthamina)	(((Scurrula	Taxillus)	((Bakerella	((Agelanthus	(Englerina	Tapinanthus))	Moquiniella))	Dendrophthoe))	Helixanthera))	((Loranthus	Cecarria)	(Muellerina	Ileostylus))))	Gaiadendron)	(Nuytsia	Atkinsonia)))	Peraxilla)	Tupeia))	Decaisnina);
(Macrosolen	(Notanthera	(((((Tupeia	(((Amyema	Benthamina)	((Helixanthera	(Scurrula	Taxillus))	((Bakerella	((Agelanthus	(Englerina	Tapinanthus))	Moquiniella))	Dendrophthoe)))	((Loranthus	Cecarria)	(Muellerina	Ileostylus))))	(Nuytsia	Desmaria))	(Ligaria	Tristerix))	((Atkinsonia	Gaiadendron)	(Struthanthus	Tripodanthus)))	Peraxilla))	Decaisnina);
(((((Tupeia	(((Atkinsonia	(Nuytsia	Gaiadendron))	((Muellerina	Ileostylus)	((Loranthus	Cecarria)	((((Helixanthera	Dendrophthoe)	((Moquiniella	(Agelanthus	(Englerina	Tapinanthus)))	Bakerella))	(Taxillus	Scurrula))	(Benthamina	Amyema)))))	((Ligaria	Tristerix)	(Struthanthus	Tripodanthus))))	Desmaria)	Peraxilla)	Notanthera)	Macrosolen	Decaisnina);
(((((((Helixanthera	Dendrophthoe)	((Moquiniella	(Agelanthus	(Englerina	Tapinanthus)))	Bakerella))	(Taxillus	Scurrula))	(Benthamina	Amyema))	((Muellerina	Ileostylus)	(Loranthus	Cecarria)))	((((Notanthera	(Ligaria	Tristerix))	(Struthanthus	Tripodanthus))	(Gaiadendron	((Peraxilla	Atkinsonia)	(Desmaria	Nuytsia))))	Tupeia))	Macrosolen	Decaisnina);
((((((Muellerina	Ileostylus)	((Loranthus	Cecarria)	((((Moquiniella	(Agelanthus	(Englerina	Tapinanthus)))	(Dendrophthoe	Bakerella))	(Helixanthera	(Taxillus	Scurrula)))	(Benthamina	Amyema))))	(Gaiadendron	(Atkinsonia	Nuytsia)))	(((Desmaria	Notanthera)	(Ligaria	Tristerix))	(Tupeia	(Struthanthus	Tripodanthus))))	Peraxilla)	Macrosolen	Decaisnina);
(((Tupeia	((Tristerix	(Ligaria	((Muellerina	Ileostylus)	((Loranthus	Cecarria)	(((Dendrophthoe	(Bakerella	(Moquiniella	(Agelanthus	(Englerina	Tapinanthus)))))	(Helixanthera	(Taxillus	Scurrula)))	(Benthamina	Amyema))))))	(Peraxilla	((Atkinsonia	(Nuytsia	Gaiadendron))	Desmaria))))	(Notanthera	(Struthanthus	Tripodanthus)))	Macrosolen	Decaisnina);
((Tupeia	(((Tristerix	Ligaria)	(Notanthera	(Struthanthus	Tripodanthus)))	((((Peraxilla	Gaiadendron)	(((Muellerina	Ileostylus)	((Loranthus	Cecarria)	((((Helixanthera	Dendrophthoe)	(Bakerella	(Moquiniella	(Agelanthus	(Englerina	Tapinanthus)))))	(Taxillus	Scurrula))	(Benthamina	Amyema))))	Nuytsia))	Atkinsonia)	Desmaria)))	Macrosolen	Decaisnina);
((((Tupeia	(((((Tristerix	Desmaria)	Ligaria)	(Struthanthus	Tripodanthus))	((Muellerina	Ileostylus)	((Loranthus	Cecarria)	((((Taxillus	Scurrula)	((Dendrophthoe	Bakerella)	(Moquiniella	(Agelanthus	(Englerina	Tapinanthus)))))	Helixanthera)	(Benthamina	Amyema)))))	(Gaiadendron	(Atkinsonia	Nuytsia))))	Peraxilla)	Notanthera)	Macrosolen	Decaisnina);
(((Tupeia	((((Muellerina	Ileostylus)	((Loranthus	Cecarria)	((Bakerella	((((Taxillus	Scurrula)	Helixanthera)	(Moquiniella	(Agelanthus	(Englerina	Tapinanthus))))	Dendrophthoe))	(Benthamina	Amyema))))	((Tristerix	Peraxilla)	((Atkinsonia	(Nuytsia	Gaiadendron))	(Ligaria	(Struthanthus	Tripodanthus)))))	Desmaria))	Notanthera)	Macrosolen	Decaisnina);
((((((((Desmaria	Nuytsia)	Gaiadendron)	Atkinsonia)	(Tupeia	((Ligaria	((Muellerina	Ileostylus)	((Loranthus	Cecarria)	(((Taxillus	Scurrula)	((Dendrophthoe	Bakerella)	(Moquiniella	(Helixanthera	(Agelanthus	(Englerina	Tapinanthus))))))	(Benthamina	Amyema)))))	(Struthanthus	Tripodanthus))))	Tristerix)	Peraxilla)	Notanthera)	Macrosolen	Decaisnina);
((((Struthanthus	Tripodanthus)	((((Gaiadendron	(Nuytsia	Atkinsonia))	(Peraxilla	Desmaria))	Tupeia)	((Tristerix	Ligaria)	((((Helixanthera	(Taxillus	Scurrula))	((Dendrophthoe	Bakerella)	(Moquiniella	(Agelanthus	(Englerina	Tapinanthus)))))	(Benthamina	Amyema))	((Muellerina	Ileostylus)	(Loranthus	Cecarria))))))	Notanthera)	Macrosolen	Decaisnina);
((((((Atkinsonia	Gaiadendron)	(Nuytsia	Desmaria))	(((Ligaria	(((Muellerina	Ileostylus)	(Loranthus	Cecarria))	(((Taxillus	Scurrula)	(((Moquiniella	(Agelanthus	(Englerina	Tapinanthus)))	Bakerella)	(Dendrophthoe	Helixanthera)))	(Benthamina	Amyema))))	Tristerix)	(Tupeia	(Struthanthus	Tripodanthus))))	Peraxilla)	Notanthera)	Macrosolen	Decaisnina);
(Macrosolen	(((((Helixanthera	(Scurrula	Taxillus))	(Dendrophthoe	(Bakerella	(Moquiniella	((Tapinanthus	Englerina)	Agelanthus)))))	(Amyema	Benthamina))	((Muellerina	Ileostylus)	(Loranthus	Cecarria)))	(((Gaiadendron	Nuytsia)	Notanthera)	(Atkinsonia	((Tupeia	((Tristerix	(Ligaria	Desmaria))	(Struthanthus	Tripodanthus)))	Peraxilla))))	Decaisnina);
(Macrosolen	(((((Gaiadendron	(Nuytsia	Atkinsonia))	Peraxilla)	((Tupeia	(Struthanthus	Tripodanthus))	(Tristerix	Ligaria)))	(Desmaria	((((Helixanthera	(Scurrula	Taxillus))	((Moquiniella	((Tapinanthus	Englerina)	Agelanthus))	(Dendrophthoe	Bakerella)))	(Amyema	Benthamina))	((Muellerina	Ileostylus)	(Loranthus	Cecarria)))))	Notanthera)	Decaisnina);
(Macrosolen	((((Nuytsia	(Notanthera	(((Helixanthera	((Scurrula	Taxillus)	((Bakerella	(((Tapinanthus	Englerina)	Agelanthus)	Moquiniella))	Dendrophthoe)))	(Amyema	Benthamina))	((Muellerina	Ileostylus)	(Loranthus	Cecarria)))))	(((Tupeia	Desmaria)	Atkinsonia)	((Struthanthus	Tripodanthus)	(Tristerix	Ligaria))))	Gaiadendron)	Peraxilla)	Decaisnina);
(Macrosolen	(((((((((Scurrula	Taxillus)	(((Helixanthera	((Tapinanthus	Englerina)	Agelanthus))	Moquiniella)	(Dendrophthoe	Bakerella)))	(Amyema	Benthamina))	((Muellerina	Ileostylus)	(Loranthus	Cecarria)))	(Tristerix	Desmaria))	((Nuytsia	Atkinsonia)	Gaiadendron))	(Notanthera	(Tupeia	(Struthanthus	Tripodanthus))))	Ligaria)	Peraxilla)	Decaisnina);
(Macrosolen	((((Struthanthus	Tripodanthus)	((((Nuytsia	Atkinsonia)	Gaiadendron)	(Desmaria	Peraxilla))	((Ligaria	Tristerix)	(((((Scurrula	Taxillus)	((((Tapinanthus	Englerina)	Agelanthus)	Moquiniella)	(Dendrophthoe	Bakerella)))	(Amyema	Benthamina))	Helixanthera)	((Muellerina	Ileostylus)	(Loranthus	Cecarria))))))	Tupeia)	Notanthera)	Decaisnina);
(Macrosolen	(((Tristerix	((Ligaria	((Muellerina	Ileostylus)	((Loranthus	Cecarria)	(((Scurrula	Taxillus)	((Helixanthera	Dendrophthoe)	(Bakerella	(((Tapinanthus	Englerina)	Agelanthus)	Moquiniella))))	(Amyema	Benthamina)))))	(Struthanthus	Tripodanthus)))	(((Notanthera	(Nuytsia	Atkinsonia))	Gaiadendron)	(Desmaria	Peraxilla)))	Tupeia)	Decaisnina);
(Macrosolen	((Notanthera	(Struthanthus	Tripodanthus))	(Tupeia	(((Peraxilla	Desmaria)	(Gaiadendron	(Nuytsia	Atkinsonia)))	((Ligaria	Tristerix)	((((Scurrula	Taxillus)	((Helixanthera	Dendrophthoe)	(Bakerella	(((Tapinanthus	Englerina)	Agelanthus)	Moquiniella))))	(Amyema	Benthamina))	((Muellerina	Ileostylus)	(Loranthus	Cecarria)))))))	Decaisnina);
(Macrosolen	((Notanthera	(Peraxilla	(Struthanthus	Tripodanthus)))	(Tupeia	(((Atkinsonia	Gaiadendron)	((Ligaria	Tristerix)	(Nuytsia	((((Scurrula	Taxillus)	(Dendrophthoe	(Bakerella	((Helixanthera	((Tapinanthus	Englerina)	Agelanthus))	Moquiniella))))	(Amyema	Benthamina))	((Muellerina	Ileostylus)	(Loranthus	Cecarria))))))	Desmaria)))	Decaisnina);
(Macrosolen	((((Desmaria	(Tristerix	Ligaria))	(Notanthera	(Struthanthus	Tripodanthus)))	(Atkinsonia	(((Tupeia	Gaiadendron)	Nuytsia)	(((((Scurrula	Taxillus)	((((Tapinanthus	Englerina)	Agelanthus)	Moquiniella)	(Dendrophthoe	Bakerella)))	Helixanthera)	(Amyema	Benthamina))	((Muellerina	Ileostylus)	(Loranthus	Cecarria))))))	Peraxilla)	Decaisnina);
(Macrosolen	(((((((((((Tapinanthus	Englerina)	Agelanthus)	Dendrophthoe)	(Bakerella	Moquiniella))	(Helixanthera	(Scurrula	Taxillus)))	(Amyema	Benthamina))	((Muellerina	Ileostylus)	(Loranthus	Cecarria)))	Nuytsia)	(((Tupeia	(Desmaria	(Tristerix	Ligaria)))	(Gaiadendron	Atkinsonia))	(Struthanthus	Tripodanthus)))	Peraxilla)	Notanthera)	Decaisnina);
(((Peraxilla	((((((((Agelanthus	(Tapinanthus	Englerina))	Moquiniella)	(Bakerella	Dendrophthoe))	(Helixanthera	(Scurrula	Taxillus)))	(Amyema	Benthamina))	((Cecarria	Loranthus)	(Muellerina	Ileostylus)))	(Gaiadendron	((Nuytsia	Atkinsonia)	(Ligaria	(Struthanthus	Tripodanthus)))))	((Desmaria	Tristerix)	Tupeia)))	Notanthera)	Macrosolen	Decaisnina);
(((((Scurrula	Taxillus)	((((Agelanthus	(Tapinanthus	Englerina))	(Helixanthera	Dendrophthoe))	(Bakerella	(Amyema	Benthamina)))	Moquiniella))	((Cecarria	Loranthus)	(Muellerina	Ileostylus)))	((((Desmaria	Tristerix)	((Notanthera	(Struthanthus	Tripodanthus))	Ligaria))	(Gaiadendron	(Nuytsia	(Peraxilla	Atkinsonia))))	Tupeia))	Macrosolen	Decaisnina);
(((((Struthanthus	Tripodanthus)	(((Gaiadendron	(Desmaria	(Ligaria	Tristerix)))	(Tupeia	(Nuytsia	Atkinsonia)))	(((Amyema	Benthamina)	((Helixanthera	(Scurrula	Taxillus))	((Dendrophthoe	Bakerella)	(Moquiniella	(Agelanthus	(Tapinanthus	Englerina))))))	((Cecarria	Loranthus)	(Muellerina	Ileostylus)))))	Peraxilla)	Notanthera)	Macrosolen	Decaisnina);
((((((((Ligaria	(Struthanthus	Tripodanthus))	(((Amyema	Benthamina)	((Helixanthera	(Scurrula	Taxillus))	(Dendrophthoe	((Bakerella	Moquiniella)	(Agelanthus	(Tapinanthus	Englerina))))))	((Cecarria	Loranthus)	(Muellerina	Ileostylus))))	(Gaiadendron	(Nuytsia	Atkinsonia)))	(Tristerix	Desmaria))	Tupeia)	Peraxilla)	Notanthera)	Macrosolen	Decaisnina);
(((((((Gaiadendron	Nuytsia)	((((Amyema	Benthamina)	((Scurrula	Taxillus)	((Bakerella	(Moquiniella	(Agelanthus	(Tapinanthus	Englerina))))	(Dendrophthoe	Helixanthera))))	((Cecarria	Loranthus)	(Muellerina	Ileostylus)))	(Peraxilla	Atkinsonia)))	(Tristerix	(Ligaria	Desmaria)))	Tupeia)	(Struthanthus	Tripodanthus))	Notanthera)	Macrosolen	Decaisnina);
((((((Struthanthus	Tripodanthus)	(((Atkinsonia	Nuytsia)	Gaiadendron)	((((Amyema	Benthamina)	((Scurrula	Taxillus)	((Bakerella	((Helixanthera	Moquiniella)	(Agelanthus	(Tapinanthus	Englerina))))	Dendrophthoe)))	((Cecarria	Loranthus)	(Muellerina	Ileostylus)))	Ligaria)))	(Tristerix	(Tupeia	Desmaria)))	Peraxilla)	Notanthera)	Macrosolen	Decaisnina);
(((((((Atkinsonia	Nuytsia)	Gaiadendron)	(Struthanthus	Tripodanthus))	(((Ligaria	Desmaria)	Tristerix)	(((Muellerina	Ileostylus)	(((Amyema	Benthamina)	((Helixanthera	(Scurrula	Taxillus))	(Dendrophthoe	((Moquiniella	(Agelanthus	(Tapinanthus	Englerina)))	Bakerella))))	(Cecarria	Loranthus)))	Tupeia)))	Notanthera)	Peraxilla)	Macrosolen	Decaisnina);
((Notanthera	((((Peraxilla	Desmaria)	((Atkinsonia	(((Muellerina	Ileostylus)	(((Amyema	Benthamina)	((Helixanthera	(Scurrula	Taxillus))	((Moquiniella	(Agelanthus	(Tapinanthus	Englerina)))	(Bakerella	Dendrophthoe))))	(Cecarria	Loranthus)))	Nuytsia))	Gaiadendron))	(Tristerix	Ligaria))	((Struthanthus	Tripodanthus)	Tupeia)))	Macrosolen	Decaisnina);
((Notanthera	(((Desmaria	Tupeia)	((((Atkinsonia	(Gaiadendron	Nuytsia))	(Struthanthus	Tripodanthus))	(Ligaria	(((Amyema	Benthamina)	((Scurrula	Taxillus)	(((Moquiniella	(Tapinanthus	(Englerina	Agelanthus)))	Bakerella)	(Dendrophthoe	Helixanthera))))	((Cecarria	Loranthus)	(Muellerina	Ileostylus)))))	Tristerix))	Peraxilla))	Macrosolen	Decaisnina);
((((((Muellerina	Ileostylus)	(Cecarria	Loranthus))	((Amyema	Benthamina)	(((Moquiniella	(Agelanthus	(Tapinanthus	Englerina)))	(Helixanthera	(Scurrula	Taxillus)))	(Bakerella	Dendrophthoe))))	((Desmaria	(Notanthera	(Tristerix	(Ligaria	(Struthanthus	Tripodanthus)))))	(Tupeia	(Atkinsonia	(Gaiadendron	Nuytsia)))))	Peraxilla)	Macrosolen	Decaisnina);
(Macrosolen	(((Nuytsia	(Atkinsonia	(Notanthera	(Struthanthus	Tripodanthus))))	(((((Ileostylus	Muellerina)	((((Scurrula	Taxillus)	((Bakerella	(Moquiniella	(Agelanthus	(Englerina	Tapinanthus))))	(Helixanthera	Dendrophthoe)))	(Benthamina	Amyema))	(Cecarria	Loranthus)))	Tristerix)	Gaiadendron)	((Ligaria	Desmaria)	Tupeia)))	Peraxilla)	Decaisnina);
(Macrosolen	((((Struthanthus	Tripodanthus)	(Desmaria	Notanthera))	(Atkinsonia	(((Ligaria	(((((Scurrula	Taxillus)	((Bakerella	(Moquiniella	(Agelanthus	(Englerina	Tapinanthus))))	(Helixanthera	Dendrophthoe)))	(Benthamina	Amyema))	((Cecarria	Loranthus)	(Ileostylus	Muellerina)))	Tristerix))	Nuytsia)	(Gaiadendron	Tupeia))))	Peraxilla)	Decaisnina);
(Macrosolen	((((((((Dendrophthoe	Bakerella)	(Moquiniella	(Agelanthus	(Englerina	Tapinanthus))))	(Helixanthera	(Scurrula	Taxillus)))	(Benthamina	Amyema))	((Cecarria	Loranthus)	(Ileostylus	Muellerina)))	((((Struthanthus	Tripodanthus)	(Nuytsia	Atkinsonia))	Gaiadendron)	(Tupeia	((Tristerix	Ligaria)	Desmaria))))	Peraxilla)	Notanthera)	Decaisnina);
(Macrosolen	((((((Scurrula	Taxillus)	((Bakerella	(Moquiniella	(Agelanthus	(Englerina	Tapinanthus))))	(Dendrophthoe	Helixanthera)))	(Benthamina	Amyema))	(Cecarria	Loranthus))	(Ileostylus	Muellerina))	((Tupeia	Desmaria)	(Peraxilla	(((Tristerix	Ligaria)	Notanthera)	((Atkinsonia	((Struthanthus	Tripodanthus)	Nuytsia))	Gaiadendron)))))	Decaisnina);
(Macrosolen	((((Tupeia	Desmaria)	(((((((Scurrula	Taxillus)	((Bakerella	(Moquiniella	(Agelanthus	(Englerina	Tapinanthus))))	(Dendrophthoe	Helixanthera)))	(Benthamina	Amyema))	(Cecarria	Loranthus))	(Ileostylus	Muellerina))	(((Tristerix	Ligaria)	(Struthanthus	Tripodanthus))	(Nuytsia	Atkinsonia)))	Gaiadendron))	Peraxilla)	Notanthera)	Decaisnina);
(Macrosolen	((((Tristerix	(Ligaria	(Notanthera	(Struthanthus	Tripodanthus))))	(Gaiadendron	(Nuytsia	Atkinsonia)))	(((((Helixanthera	(Scurrula	Taxillus))	((Bakerella	(Moquiniella	(Agelanthus	(Englerina	Tapinanthus))))	Dendrophthoe))	(Benthamina	Amyema))	((Cecarria	Loranthus)	(Ileostylus	Muellerina)))	(Desmaria	Tupeia)))	Peraxilla)	Decaisnina);
(Macrosolen	(((((Tristerix	(Ligaria	Desmaria))	((Struthanthus	Tripodanthus)	Notanthera))	((Gaiadendron	(Nuytsia	Atkinsonia))	Tupeia))	((((Scurrula	Taxillus)	((Moquiniella	(Helixanthera	(Agelanthus	(Englerina	Tapinanthus))))	(Dendrophthoe	Bakerella)))	(Benthamina	Amyema))	((Cecarria	Loranthus)	(Ileostylus	Muellerina))))	Peraxilla)	Decaisnina);
(Macrosolen	(((((((Tristerix	Ligaria)	(Struthanthus	Tripodanthus))	(Nuytsia	Atkinsonia))	(((Ileostylus	Muellerina)	((((Dendrophthoe	Bakerella)	((Helixanthera	(Scurrula	Taxillus))	(Moquiniella	(Agelanthus	(Englerina	Tapinanthus)))))	(Benthamina	Amyema))	(Cecarria	Loranthus)))	(Tupeia	Desmaria)))	Gaiadendron)	Peraxilla)	Notanthera)	Decaisnina);
(Macrosolen	(((((Ligaria	(Struthanthus	Tripodanthus))	((Ileostylus	Muellerina)	((((((Bakerella	(Moquiniella	Dendrophthoe))	(Agelanthus	(Englerina	Tapinanthus)))	(Benthamina	Amyema))	Helixanthera)	(Scurrula	Taxillus))	(Cecarria	Loranthus))))	((Tupeia	Tristerix)	(((Desmaria	Nuytsia)	Atkinsonia)	Gaiadendron)))	Peraxilla)	Notanthera)	Decaisnina);
(Macrosolen	((((Ligaria	(Struthanthus	Tripodanthus))	Tristerix)	((Gaiadendron	(Peraxilla	(((Ileostylus	Muellerina)	(((Benthamina	Amyema)	(Helixanthera	((Scurrula	Taxillus)	((Bakerella	(Moquiniella	(Agelanthus	(Englerina	Tapinanthus))))	Dendrophthoe))))	(Cecarria	Loranthus)))	Atkinsonia)))	(Nuytsia	(Notanthera	Desmaria))))	Tupeia)	Decaisnina);
(Macrosolen	(Peraxilla	(((Nuytsia	(Desmaria	((((((((Dendrophthoe	Helixanthera)	((Taxillus	Scurrula)	(Agelanthus	(Englerina	Tapinanthus))))	Moquiniella)	Bakerella)	(Amyema	Benthamina))	((Cecarria	Loranthus)	(Muellerina	Ileostylus)))	Tupeia)	((Ligaria	Tristerix)	(Notanthera	(Tripodanthus	Struthanthus))))))	Atkinsonia)	Gaiadendron))	Decaisnina);
(Macrosolen	(Peraxilla	(((Gaiadendron	(Nuytsia	((((Taxillus	Scurrula)	((Bakerella	(Moquiniella	(Agelanthus	(Englerina	Tapinanthus))))	(Dendrophthoe	Helixanthera)))	(Amyema	Benthamina))	((Cecarria	Loranthus)	(Muellerina	Ileostylus)))))	Tupeia)	(Atkinsonia	(Desmaria	((Notanthera	(Tristerix	Ligaria))	(Tripodanthus	Struthanthus))))))	Decaisnina);
(Macrosolen	((((((Gaiadendron	(Nuytsia	(((Muellerina	Ileostylus)	(Cecarria	Loranthus))	((Amyema	Benthamina)	(((Dendrophthoe	Bakerella)	(Moquiniella	(Agelanthus	(Englerina	Tapinanthus))))	(Helixanthera	(Taxillus	Scurrula)))))))	Peraxilla)	Atkinsonia)	(Desmaria	(Tristerix	Ligaria)))	Tupeia)	(Notanthera	(Tripodanthus	Struthanthus)))	Decaisnina);
(Macrosolen	(Notanthera	((Tripodanthus	Struthanthus)	((((((Atkinsonia	Nuytsia)	(Ligaria	(((Muellerina	Ileostylus)	(Cecarria	Loranthus))	((Amyema	Benthamina)	(Helixanthera	((Taxillus	Scurrula)	(Dendrophthoe	(Bakerella	(Moquiniella	(Agelanthus	(Englerina	Tapinanthus)))))))))))	Gaiadendron)	(Desmaria	Peraxilla))	Tristerix)	Tupeia)))	Decaisnina);
(Macrosolen	(Notanthera	(((((Muellerina	Ileostylus)	((Cecarria	Loranthus)	((Taxillus	Scurrula)	(((Amyema	Benthamina)	(Dendrophthoe	(Bakerella	(Moquiniella	(Agelanthus	(Englerina	Tapinanthus))))))	Helixanthera))))	((((Gaiadendron	(Atkinsonia	Nuytsia))	Desmaria)	(Ligaria	Tristerix))	Tupeia))	(Tripodanthus	Struthanthus))	Peraxilla))	Decaisnina);
(Macrosolen	(((Desmaria	Tupeia)	((Tristerix	(((Amyema	Benthamina)	((Taxillus	Scurrula)	((Bakerella	(Moquiniella	(Agelanthus	(Englerina	Tapinanthus))))	(Dendrophthoe	Helixanthera))))	((Muellerina	Ileostylus)	(Cecarria	Loranthus))))	(Gaiadendron	((Ligaria	((Tripodanthus	Struthanthus)	Notanthera))	(Atkinsonia	Nuytsia)))))	Peraxilla)	Decaisnina);
(Macrosolen	(((Tupeia	((Peraxilla	((Nuytsia	Gaiadendron)	Atkinsonia))	((Ligaria	(Tristerix	Desmaria))	((Muellerina	Ileostylus)	((Cecarria	Loranthus)	((Amyema	Benthamina)	((Taxillus	Scurrula)	((Bakerella	(Moquiniella	(Agelanthus	(Englerina	Tapinanthus))))	(Dendrophthoe	Helixanthera)))))))))	(Tripodanthus	Struthanthus))	Notanthera)	Decaisnina);
(Macrosolen	(((((((Gaiadendron	Nuytsia)	Atkinsonia)	(((Amyema	Benthamina)	((Taxillus	Scurrula)	((Bakerella	(Moquiniella	(Agelanthus	(Englerina	Tapinanthus))))	(Dendrophthoe	Helixanthera))))	((Muellerina	Ileostylus)	(Cecarria	Loranthus))))	(Ligaria	(Tristerix	Desmaria)))	((Tripodanthus	Struthanthus)	Tupeia))	Peraxilla)	Notanthera)	Decaisnina);
(Macrosolen	(((((Gaiadendron	((Tripodanthus	Struthanthus)	(Nuytsia	Atkinsonia)))	(((Amyema	Benthamina)	((Taxillus	Scurrula)	((Bakerella	(Moquiniella	(Agelanthus	(Englerina	Tapinanthus))))	(Dendrophthoe	Helixanthera))))	((Muellerina	Ileostylus)	(Cecarria	Loranthus))))	((Desmaria	(Ligaria	Tristerix))	Tupeia))	Peraxilla)	Notanthera)	Decaisnina);
(Macrosolen	((((((Nuytsia	Desmaria)	Atkinsonia)	((((Amyema	Benthamina)	(((Taxillus	Scurrula)	Helixanthera)	((Dendrophthoe	Bakerella)	(Moquiniella	(Agelanthus	(Englerina	Tapinanthus))))))	((Muellerina	Ileostylus)	(Cecarria	Loranthus)))	(Tupeia	((Tristerix	Ligaria)	(Tripodanthus	Struthanthus)))))	Gaiadendron)	Peraxilla)	Notanthera)	Decaisnina);
(((Peraxilla	(((Nuytsia	Desmaria)	(Atkinsonia	(((Struthanthus	Tripodanthus)	(Ligaria	Tristerix))	(((Ileostylus	Muellerina)	(((Benthamina	Amyema)	(((((Taxillus	Scurrula)	Moquiniella)	(Agelanthus	(Englerina	Tapinanthus)))	(Dendrophthoe	Helixanthera))	Bakerella))	(Loranthus	Cecarria)))	Tupeia))))	Gaiadendron))	Notanthera)	Macrosolen	Decaisnina);
(((((Struthanthus	Tripodanthus)	Tupeia)	(((Gaiadendron	(Atkinsonia	Nuytsia))	(Peraxilla	Desmaria))	((((Ileostylus	Muellerina)	(((Benthamina	Amyema)	((Helixanthera	(Taxillus	Scurrula))	((Moquiniella	(Agelanthus	(Englerina	Tapinanthus)))	(Dendrophthoe	Bakerella))))	(Loranthus	Cecarria)))	Ligaria)	Tristerix)))	Notanthera)	Macrosolen	Decaisnina);
((((Ligaria	Tristerix)	(((Notanthera	Desmaria)	(((Nuytsia	((Ileostylus	Muellerina)	(((Benthamina	Amyema)	((Taxillus	Scurrula)	((Helixanthera	Dendrophthoe)	(Bakerella	(Moquiniella	(Agelanthus	(Englerina	Tapinanthus)))))))	(Loranthus	Cecarria))))	Gaiadendron)	Atkinsonia))	((Struthanthus	Tripodanthus)	Tupeia)))	Peraxilla)	Macrosolen	Decaisnina);
(((Tupeia	((Notanthera	((Struthanthus	Tripodanthus)	(Desmaria	(Ligaria	Tristerix))))	((Gaiadendron	(Atkinsonia	Nuytsia))	(((Benthamina	Amyema)	((Helixanthera	(Taxillus	Scurrula))	(Dendrophthoe	(Bakerella	(Moquiniella	(Agelanthus	(Englerina	Tapinanthus)))))))	((Loranthus	Cecarria)	(Ileostylus	Muellerina))))))	Peraxilla)	Macrosolen	Decaisnina);
(((((((Gaiadendron	(Atkinsonia	(Desmaria	Nuytsia)))	(((Struthanthus	Tripodanthus)	Ligaria)	((Ileostylus	Muellerina)	(((Benthamina	Amyema)	((Taxillus	Scurrula)	(Dendrophthoe	(Bakerella	(Moquiniella	(Helixanthera	(Agelanthus	(Englerina	Tapinanthus))))))))	(Loranthus	Cecarria)))))	Tristerix)	Tupeia)	Peraxilla)	Notanthera)	Macrosolen	Decaisnina);
(((((Desmaria	Tristerix)	((Gaiadendron	((Atkinsonia	((Struthanthus	Tripodanthus)	(Notanthera	Ligaria)))	Nuytsia))	((Ileostylus	Muellerina)	(((Benthamina	Amyema)	((Taxillus	Scurrula)	((Bakerella	((Agelanthus	(Englerina	Tapinanthus))	Moquiniella))	(Helixanthera	Dendrophthoe))))	(Loranthus	Cecarria)))))	Tupeia)	Peraxilla)	Macrosolen	Decaisnina);
((((((Ileostylus	Muellerina)	(((Benthamina	Amyema)	((Helixanthera	(Taxillus	Scurrula))	((Bakerella	((Agelanthus	(Englerina	Tapinanthus))	Moquiniella))	Dendrophthoe)))	(Loranthus	Cecarria)))	((Desmaria	Tristerix)	(Tupeia	(Gaiadendron	((Atkinsonia	((Struthanthus	Tripodanthus)	Ligaria))	Nuytsia)))))	Peraxilla)	Notanthera)	Macrosolen	Decaisnina);
((((Tupeia	(Struthanthus	Tripodanthus))	(((Desmaria	Nuytsia)	Gaiadendron)	(Peraxilla	((Tristerix	(Ligaria	(((Benthamina	Amyema)	(Helixanthera	((Taxillus	Scurrula)	(((Agelanthus	(Englerina	Tapinanthus))	Moquiniella)	(Dendrophthoe	Bakerella)))))	((Loranthus	Cecarria)	(Ileostylus	Muellerina)))))	Atkinsonia))))	Notanthera)	Macrosolen	Decaisnina);
((Peraxilla	(Notanthera	((Tupeia	(Tristerix	Desmaria))	(((Struthanthus	Tripodanthus)	(Ligaria	(((Benthamina	Amyema)	((Taxillus	Scurrula)	(((Moquiniella	(Agelanthus	(Englerina	Tapinanthus)))	Bakerella)	(Helixanthera	Dendrophthoe))))	((Loranthus	Cecarria)	(Ileostylus	Muellerina)))))	(Atkinsonia	(Nuytsia	Gaiadendron))))))	Macrosolen	Decaisnina);
((Notanthera	(((Tupeia	Tristerix)	(((Struthanthus	Tripodanthus)	(Ligaria	((Ileostylus	Muellerina)	(((Benthamina	Amyema)	((Taxillus	Scurrula)	((((Tapinanthus	(Agelanthus	Englerina))	(Helixanthera	Moquiniella))	Bakerella)	Dendrophthoe)))	(Loranthus	Cecarria)))))	(Gaiadendron	(Atkinsonia	(Desmaria	Nuytsia)))))	Peraxilla))	Macrosolen	Decaisnina);
