# Supplementary material for: Evolution of pollen morphology in Loranthaceae
Source: Grana. 2017 Feb 20;57(1-2):16–116. doi: 10.1080/00173134.2016.1261939 (PMC5771552; doi:10.1080/00173134.2016.1261939)
Supplement: Grimsson et al. Online supplementary material [file SGRA_A_1261939_SM9964.zip › ML/RAxML_bootstrap.conc.red.exmatK]

(Macrosolen	(Peraxilla	(Notanthera	((((Tupeia	(((Cecarria	Loranthus)	((Ileostylus	Muellerina)	((Benthamina	Amyema)	((((Helixanthera	Moquiniella)	(Agelanthus	Bakerella))	(Tapinanthus	Englerina))	(Dendrophthoe	(Taxillus	Scurrula))))))	(Nuytsia	Tristerix)))	Gaiadendron)	(Tripodanthus	Struthanthus))	(Desmaria	(Ligaria	Atkinsonia)))))	Decaisnina);
(Macrosolen	(Peraxilla	(((Desmaria	Ligaria)	((Tripodanthus	Struthanthus)	((Notanthera	(Tupeia	(Nuytsia	(Tristerix	((((Benthamina	Amyema)	((Taxillus	Scurrula)	(((Moquiniella	(Agelanthus	Bakerella))	(Helixanthera	(Tapinanthus	Englerina)))	Dendrophthoe)))	(Ileostylus	Muellerina))	(Cecarria	Loranthus))))))	Gaiadendron)))	Atkinsonia))	Decaisnina);
(Macrosolen	(Peraxilla	(((Tristerix	Nuytsia)	Gaiadendron)	(((Atkinsonia	((((Benthamina	Amyema)	(Taxillus	(Scurrula	((Tapinanthus	Englerina)	((Dendrophthoe	((Agelanthus	Bakerella)	Moquiniella))	Helixanthera)))))	(Ileostylus	Muellerina))	(Cecarria	Loranthus)))	(Tupeia	(Ligaria	Desmaria)))	((Tripodanthus	Struthanthus)	Notanthera))))	Decaisnina);
(Macrosolen	((Peraxilla	((Atkinsonia	((((Benthamina	Amyema)	((Scurrula	Taxillus)	(Dendrophthoe	((Tapinanthus	Englerina)	((Bakerella	(Moquiniella	Agelanthus))	Helixanthera)))))	(Ileostylus	Muellerina))	(Cecarria	Loranthus)))	((((Tripodanthus	Struthanthus)	Nuytsia)	Gaiadendron)	(Tupeia	(Ligaria	(Tristerix	Desmaria))))))	Notanthera)	Decaisnina);
(Macrosolen	(Peraxilla	(((((Ligaria	Desmaria)	Tupeia)	(((Tripodanthus	Struthanthus)	Notanthera)	Atkinsonia))	((Nuytsia	Tristerix)	((((Benthamina	Amyema)	(((Agelanthus	(Tapinanthus	Englerina))	(Bakerella	Moquiniella))	((Helixanthera	(Scurrula	Taxillus))	Dendrophthoe)))	(Ileostylus	Muellerina))	(Cecarria	Loranthus))))	Gaiadendron))	Decaisnina);
(Macrosolen	(Peraxilla	(((((Ligaria	Desmaria)	Tupeia)	((Nuytsia	Tristerix)	((((Benthamina	Amyema)	(((Moquiniella	((Tapinanthus	Englerina)	Agelanthus))	Bakerella)	((Helixanthera	(Scurrula	Taxillus))	Dendrophthoe)))	(Ileostylus	Muellerina))	(Cecarria	Loranthus))))	(((Tripodanthus	Struthanthus)	Atkinsonia)	Gaiadendron))	Notanthera))	Decaisnina);
(Macrosolen	(Notanthera	(Peraxilla	(((Nuytsia	Tristerix)	Gaiadendron)	((((Ligaria	Desmaria)	Tupeia)	((Ileostylus	Muellerina)	((Cecarria	Loranthus)	((Benthamina	Amyema)	((Dendrophthoe	(((Moquiniella	((Tapinanthus	Englerina)	Agelanthus))	Helixanthera)	Bakerella))	(Scurrula	Taxillus))))))	((Tripodanthus	Struthanthus)	Atkinsonia)))))	Decaisnina);
(Macrosolen	(Notanthera	(Peraxilla	(Gaiadendron	((((Ligaria	Desmaria)	Tupeia)	(Tristerix	(((Cecarria	Loranthus)	(((Benthamina	Amyema)	((Dendrophthoe	((Taxillus	Helixanthera)	Scurrula))	((Moquiniella	(Agelanthus	Bakerella))	(Tapinanthus	Englerina))))	(Ileostylus	Muellerina)))	Nuytsia)))	((Tripodanthus	Struthanthus)	Atkinsonia)))))	Decaisnina);
(Macrosolen	(Peraxilla	((((Notanthera	((Ligaria	Desmaria)	Tupeia))	(Atkinsonia	(((Cecarria	Loranthus)	(((Benthamina	Amyema)	((Taxillus	Scurrula)	((Helixanthera	(Bakerella	((Agelanthus	(Tapinanthus	Englerina))	Moquiniella)))	Dendrophthoe)))	(Ileostylus	Muellerina)))	Nuytsia)))	(Tripodanthus	Struthanthus))	(Tristerix	Gaiadendron)))	Decaisnina);
(Macrosolen	(Peraxilla	((((Notanthera	(Tripodanthus	Struthanthus))	(Atkinsonia	((Ligaria	Desmaria)	Tupeia)))	(((Cecarria	Loranthus)	(((Benthamina	Amyema)	((Helixanthera	(Taxillus	Scurrula))	((Bakerella	((Agelanthus	(Tapinanthus	Englerina))	Moquiniella))	Dendrophthoe)))	(Ileostylus	Muellerina)))	(Tristerix	Nuytsia)))	Gaiadendron))	Decaisnina);
(Macrosolen	(((((Desmaria	(Notanthera	Tupeia))	((Muellerina	Ileostylus)	((Cecarria	Loranthus)	(((Taxillus	Scurrula)	(Helixanthera	((Dendrophthoe	((Bakerella	Agelanthus)	Moquiniella))	(Englerina	Tapinanthus))))	(Amyema	Benthamina)))))	(Atkinsonia	(Ligaria	(Struthanthus	Tripodanthus))))	((Nuytsia	Tristerix)	Gaiadendron))	Peraxilla)	Decaisnina);
(Macrosolen	((((((Tupeia	(Struthanthus	Tripodanthus))	((Notanthera	((Muellerina	Ileostylus)	((Cecarria	Loranthus)	((((((Bakerella	Agelanthus)	Moquiniella)	((Englerina	Tapinanthus)	Helixanthera))	Dendrophthoe)	(Taxillus	Scurrula))	(Amyema	Benthamina)))))	Ligaria))	Desmaria)	Atkinsonia)	((Nuytsia	Tristerix)	Gaiadendron))	Peraxilla)	Decaisnina);
(Macrosolen	((((((Gaiadendron	(Tupeia	(Tristerix	(Nuytsia	(((Muellerina	Ileostylus)	(((((Bakerella	((Englerina	Tapinanthus)	Agelanthus))	Moquiniella)	Dendrophthoe)	(Helixanthera	(Taxillus	Scurrula)))	(Amyema	Benthamina)))	(Cecarria	Loranthus))))))	(Struthanthus	Tripodanthus))	(Ligaria	Desmaria))	Atkinsonia)	Peraxilla)	Notanthera)	Decaisnina);
(Macrosolen	(((((Muellerina	Ileostylus)	((((((Englerina	Tapinanthus)	Agelanthus)	(Moquiniella	Bakerella))	((Dendrophthoe	Helixanthera)	(Taxillus	Scurrula)))	(Amyema	Benthamina))	(Cecarria	Loranthus)))	Atkinsonia)	(((Tupeia	(Struthanthus	Tripodanthus))	Gaiadendron)	(((Ligaria	(Tristerix	Desmaria))	Nuytsia)	Notanthera)))	Peraxilla)	Decaisnina);
(Macrosolen	(((Atkinsonia	(((Tupeia	(Struthanthus	Tripodanthus))	(Gaiadendron	(Desmaria	(Ligaria	Tristerix))))	(Nuytsia	((Cecarria	Loranthus)	((Muellerina	Ileostylus)	(((Dendrophthoe	(((Englerina	Tapinanthus)	(Moquiniella	Agelanthus))	Bakerella))	(Helixanthera	(Taxillus	Scurrula)))	(Amyema	Benthamina)))))))	Notanthera)	Peraxilla)	Decaisnina);
(Macrosolen	(((Atkinsonia	((Gaiadendron	(Notanthera	(Ligaria	((Cecarria	Loranthus)	((Muellerina	Ileostylus)	((((Englerina	Tapinanthus)	(((Agelanthus	Moquiniella)	Bakerella)	Dendrophthoe))	(Helixanthera	(Taxillus	Scurrula)))	(Amyema	Benthamina)))))))	((Tupeia	(Struthanthus	Tripodanthus))	(Nuytsia	Tristerix))))	Desmaria)	Peraxilla)	Decaisnina);
(Macrosolen	(((((Atkinsonia	((((((((Englerina	Tapinanthus)	((Agelanthus	Moquiniella)	Bakerella))	((Dendrophthoe	Helixanthera)	(Taxillus	Scurrula)))	(Amyema	Benthamina))	((Cecarria	Loranthus)	(Muellerina	Ileostylus)))	(Nuytsia	Tristerix))	Tupeia)	Gaiadendron))	(Notanthera	Desmaria))	(Struthanthus	Tripodanthus))	Ligaria)	Peraxilla)	Decaisnina);
(Macrosolen	(((Atkinsonia	Desmaria)	((((Notanthera	((Cecarria	Loranthus)	((Muellerina	Ileostylus)	((Amyema	Benthamina)	((Dendrophthoe	(((Agelanthus	(Englerina	Tapinanthus))	(Moquiniella	Helixanthera))	Bakerella))	(Taxillus	Scurrula))))))	(Gaiadendron	(Nuytsia	Tristerix)))	Tupeia)	(Ligaria	(Struthanthus	Tripodanthus))))	Peraxilla)	Decaisnina);
(Macrosolen	((((Ligaria	(Struthanthus	Tripodanthus))	Atkinsonia)	(Desmaria	((Notanthera	Gaiadendron)	(Tupeia	(Tristerix	(Nuytsia	((Cecarria	Loranthus)	((Muellerina	Ileostylus)	((Amyema	Benthamina)	((Dendrophthoe	((((Englerina	Tapinanthus)	Agelanthus)	Moquiniella)	Bakerella))	((Helixanthera	Scurrula)	Taxillus)))))))))))	Peraxilla)	Decaisnina);
(Macrosolen	(((((Tupeia	((Cecarria	Loranthus)	((Muellerina	Ileostylus)	((Amyema	Benthamina)	((Dendrophthoe	((((Englerina	Tapinanthus)	Agelanthus)	Moquiniella)	Bakerella))	(Helixanthera	(Scurrula	Taxillus)))))))	(Tristerix	Desmaria))	((Nuytsia	(Atkinsonia	(Ligaria	(Struthanthus	Tripodanthus))))	Notanthera))	Gaiadendron)	Peraxilla)	Decaisnina);
((((((Desmaria	Notanthera)	(Tupeia	Ligaria))	Atkinsonia)	(((Gaiadendron	(((Loranthus	Cecarria)	((Ileostylus	Muellerina)	((((((Bakerella	Agelanthus)	Moquiniella)	Helixanthera)	(Englerina	Tapinanthus))	((Scurrula	Taxillus)	Dendrophthoe))	(Amyema	Benthamina))))	Nuytsia))	(Struthanthus	Tripodanthus))	Tristerix))	Peraxilla)	Macrosolen	Decaisnina);
(((((Nuytsia	Tristerix)	(((((Ligaria	Desmaria)	Notanthera)	Tupeia)	((Struthanthus	Tripodanthus)	Atkinsonia))	((((((Bakerella	Agelanthus)	Moquiniella)	(Englerina	Tapinanthus))	((Helixanthera	(Scurrula	Taxillus))	Dendrophthoe))	(Amyema	Benthamina))	((Loranthus	Cecarria)	(Ileostylus	Muellerina)))))	Gaiadendron)	Peraxilla)	Macrosolen	Decaisnina);
(((((Nuytsia	Tristerix)	(((Desmaria	Ligaria)	Tupeia)	((Notanthera	(Struthanthus	Tripodanthus))	(Atkinsonia	((Loranthus	Cecarria)	((Ileostylus	Muellerina)	((((Bakerella	Moquiniella)	(Agelanthus	(Englerina	Tapinanthus)))	((Helixanthera	(Scurrula	Taxillus))	Dendrophthoe))	(Amyema	Benthamina))))))))	Gaiadendron)	Peraxilla)	Macrosolen	Decaisnina);
(((((Desmaria	Ligaria)	Tupeia)	((Gaiadendron	((Nuytsia	Tristerix)	((Loranthus	Cecarria)	((Ileostylus	Muellerina)	(((Scurrula	Taxillus)	(Dendrophthoe	((Englerina	Tapinanthus)	(Helixanthera	(Moquiniella	(Bakerella	Agelanthus))))))	(Amyema	Benthamina))))))	(Atkinsonia	((Struthanthus	Tripodanthus)	Notanthera))))	Peraxilla)	Macrosolen	Decaisnina);
(((((Ligaria	(Atkinsonia	(Struthanthus	Tripodanthus)))	((Gaiadendron	(Tristerix	Desmaria))	(Tupeia	(Nuytsia	((Loranthus	Cecarria)	((Ileostylus	Muellerina)	((Dendrophthoe	(((Agelanthus	(Englerina	Tapinanthus))	((Helixanthera	Moquiniella)	Bakerella))	(Scurrula	Taxillus)))	(Amyema	Benthamina))))))))	Notanthera)	Peraxilla)	Macrosolen	Decaisnina);
(((((Ligaria	Desmaria)	(Atkinsonia	((Tupeia	(Gaiadendron	(Tristerix	(Struthanthus	Tripodanthus))))	(Nuytsia	((Loranthus	Cecarria)	((Ileostylus	Muellerina)	((((Bakerella	((Agelanthus	(Englerina	Tapinanthus))	Moquiniella))	Dendrophthoe)	(Helixanthera	(Scurrula	Taxillus)))	(Amyema	Benthamina))))))))	Notanthera)	Peraxilla)	Macrosolen	Decaisnina);
(((((Atkinsonia	(Notanthera	(Ligaria	(Struthanthus	Tripodanthus))))	(((Loranthus	Cecarria)	((Ileostylus	Muellerina)	((((Bakerella	((Agelanthus	(Englerina	Tapinanthus))	Moquiniella))	Dendrophthoe)	(Helixanthera	(Scurrula	Taxillus)))	(Amyema	Benthamina))))	(Desmaria	Tupeia)))	(Gaiadendron	(Tristerix	Nuytsia)))	Peraxilla)	Macrosolen	Decaisnina);
(((((Tupeia	Atkinsonia)	((Loranthus	Cecarria)	((Ileostylus	Muellerina)	((((Agelanthus	(Englerina	Tapinanthus))	(Moquiniella	Bakerella))	((Dendrophthoe	Helixanthera)	(Scurrula	Taxillus)))	(Amyema	Benthamina)))))	(((Nuytsia	((Struthanthus	Tripodanthus)	Notanthera))	(Desmaria	Tristerix))	(Ligaria	Gaiadendron)))	Peraxilla)	Macrosolen	Decaisnina);
((((((Tristerix	Nuytsia)	Gaiadendron)	(((Ligaria	Desmaria)	(Tupeia	(Struthanthus	Tripodanthus)))	(((Loranthus	Cecarria)	((Ileostylus	Muellerina)	((((Englerina	Tapinanthus)	(Bakerella	(Moquiniella	Agelanthus)))	((Dendrophthoe	Helixanthera)	(Scurrula	Taxillus)))	(Amyema	Benthamina))))	Atkinsonia)))	Peraxilla)	Notanthera)	Macrosolen	Decaisnina);
((((Gaiadendron	(Tristerix	Nuytsia))	((Tupeia	(Struthanthus	Tripodanthus))	((Desmaria	(Ligaria	(Notanthera	((Loranthus	Cecarria)	((Ileostylus	Muellerina)	((((Agelanthus	(Englerina	Tapinanthus))	(Moquiniella	Bakerella))	((Dendrophthoe	Helixanthera)	(Scurrula	Taxillus)))	(Amyema	Benthamina)))))))	Atkinsonia)))	Peraxilla)	Macrosolen	Decaisnina);
(Macrosolen	(Peraxilla	((Gaiadendron	((((Atkinsonia	((Loranthus	Cecarria)	(((Amyema	Benthamina)	((Taxillus	Scurrula)	((Tapinanthus	Englerina)	(Helixanthera	(Dendrophthoe	(Moquiniella	(Bakerella	Agelanthus)))))))	(Muellerina	Ileostylus))))	((Ligaria	Tupeia)	(Tristerix	Desmaria)))	(Struthanthus	Tripodanthus))	Nuytsia))	Notanthera))	Decaisnina);
(Macrosolen	(((((Tupeia	(Ligaria	Desmaria))	(Struthanthus	Tripodanthus))	((Tristerix	Nuytsia)	Gaiadendron))	(Atkinsonia	((Loranthus	Cecarria)	(((Amyema	Benthamina)	((Dendrophthoe	(Helixanthera	(Taxillus	Scurrula)))	(Bakerella	((Agelanthus	(Tapinanthus	Englerina))	Moquiniella))))	(Muellerina	Ileostylus)))))	(Notanthera	Peraxilla))	Decaisnina);
(Macrosolen	((Nuytsia	(Gaiadendron	((((Loranthus	Cecarria)	(((Amyema	Benthamina)	((Taxillus	Scurrula)	(Dendrophthoe	(Helixanthera	((Agelanthus	(Tapinanthus	Englerina))	(Bakerella	Moquiniella))))))	(Muellerina	Ileostylus)))	(Struthanthus	Tripodanthus))	(Notanthera	((Tupeia	Atkinsonia)	(Tristerix	(Ligaria	Desmaria)))))))	Peraxilla)	Decaisnina);
(Macrosolen	(Peraxilla	(((Tupeia	((((Struthanthus	Tripodanthus)	(Nuytsia	Tristerix))	(Notanthera	(Ligaria	Desmaria)))	Atkinsonia))	Gaiadendron)	((Loranthus	Cecarria)	(((Amyema	Benthamina)	((Taxillus	Scurrula)	(Dendrophthoe	(((Agelanthus	Bakerella)	Moquiniella)	(Helixanthera	(Tapinanthus	Englerina))))))	(Muellerina	Ileostylus)))))	Decaisnina);
(Macrosolen	(Peraxilla	((((Notanthera	(Struthanthus	Tripodanthus))	(Tristerix	(Ligaria	Desmaria)))	Atkinsonia)	(Gaiadendron	(Tupeia	(Nuytsia	((Loranthus	Cecarria)	(((Amyema	Benthamina)	((Taxillus	Scurrula)	(Dendrophthoe	((Bakerella	Moquiniella)	(Helixanthera	(Agelanthus	(Tapinanthus	Englerina)))))))	(Muellerina	Ileostylus))))))))	Decaisnina);
(Macrosolen	(Peraxilla	((Gaiadendron	(Nuytsia	Tristerix))	((((Notanthera	Atkinsonia)	(Struthanthus	Tripodanthus))	((((Loranthus	Cecarria)	(((Amyema	Benthamina)	((Taxillus	Scurrula)	(Bakerella	((Moquiniella	(Helixanthera	(Agelanthus	(Tapinanthus	Englerina))))	Dendrophthoe))))	(Muellerina	Ileostylus)))	Desmaria)	Tupeia))	Ligaria)))	Decaisnina);
(Macrosolen	(Peraxilla	((Gaiadendron	(Nuytsia	Tristerix))	(((Struthanthus	Tripodanthus)	(Atkinsonia	((Loranthus	Cecarria)	(((Amyema	Benthamina)	(((Tapinanthus	Englerina)	((Agelanthus	Bakerella)	Moquiniella))	(Dendrophthoe	(Helixanthera	(Taxillus	Scurrula)))))	(Muellerina	Ileostylus)))))	(((Ligaria	Desmaria)	Tupeia)	Notanthera))))	Decaisnina);
(Macrosolen	(Peraxilla	((Gaiadendron	(Nuytsia	Tristerix))	((((Muellerina	Ileostylus)	((Loranthus	Cecarria)	((Amyema	Benthamina)	((Dendrophthoe	(Helixanthera	((Tapinanthus	Englerina)	((Agelanthus	Bakerella)	Moquiniella))))	(Taxillus	Scurrula)))))	(Notanthera	(Struthanthus	Tripodanthus)))	(Desmaria	(Atkinsonia	(Ligaria	Tupeia))))))	Decaisnina);
(Macrosolen	(Peraxilla	(Gaiadendron	((Nuytsia	Tristerix)	((Atkinsonia	(Notanthera	(Struthanthus	Tripodanthus)))	((Tupeia	(Desmaria	Ligaria))	((Loranthus	Cecarria)	(((Amyema	Benthamina)	((Dendrophthoe	(Helixanthera	(((Moquiniella	Agelanthus)	Bakerella)	(Tapinanthus	Englerina))))	(Taxillus	Scurrula)))	(Muellerina	Ileostylus))))))))	Decaisnina);
(Macrosolen	(Peraxilla	(((Gaiadendron	Nuytsia)	Tristerix)	((Struthanthus	Tripodanthus)	(Atkinsonia	((Ligaria	((Desmaria	Notanthera)	Tupeia))	((Loranthus	Cecarria)	(((Amyema	Benthamina)	((Dendrophthoe	((Moquiniella	(Agelanthus	(Tapinanthus	Englerina)))	Bakerella))	(Helixanthera	(Taxillus	Scurrula))))	(Muellerina	Ileostylus))))))))	Decaisnina);
(Macrosolen	((Gaiadendron	((((Atkinsonia	((Loranthus	Cecarria)	(((Benthamina	Amyema)	((Bakerella	(Moquiniella	(Agelanthus	(Englerina	Tapinanthus))))	(Dendrophthoe	(Helixanthera	(Taxillus	Scurrula)))))	(Ileostylus	Muellerina))))	Notanthera)	((Tupeia	(Tripodanthus	Struthanthus))	(Ligaria	Desmaria)))	(Tristerix	Nuytsia)))	Peraxilla)	Decaisnina);
(Macrosolen	(((Atkinsonia	((Loranthus	Cecarria)	(((Benthamina	Amyema)	(((Moquiniella	(Agelanthus	Bakerella))	(Englerina	Tapinanthus))	(Dendrophthoe	(Helixanthera	(Taxillus	Scurrula)))))	(Ileostylus	Muellerina))))	((Notanthera	Desmaria)	((Tupeia	(Ligaria	(Tripodanthus	Struthanthus)))	((Tristerix	Nuytsia)	Gaiadendron))))	Peraxilla)	Decaisnina);
(Macrosolen	((((Tristerix	Nuytsia)	Gaiadendron)	((Tripodanthus	Struthanthus)	((Atkinsonia	((Loranthus	Cecarria)	(((Benthamina	Amyema)	((Taxillus	Scurrula)	((Dendrophthoe	Helixanthera)	((Moquiniella	Bakerella)	(Agelanthus	(Englerina	Tapinanthus))))))	(Ileostylus	Muellerina))))	((Tupeia	(Ligaria	Desmaria))	Notanthera))))	Peraxilla)	Decaisnina);
(Macrosolen	((((Tristerix	Nuytsia)	Gaiadendron)	((Tripodanthus	Struthanthus)	((Atkinsonia	((Loranthus	Cecarria)	(((Benthamina	Amyema)	((Taxillus	(Helixanthera	Scurrula))	(Dendrophthoe	(Bakerella	((Moquiniella	Agelanthus)	(Englerina	Tapinanthus))))))	(Ileostylus	Muellerina))))	(Tupeia	((Ligaria	Desmaria)	Notanthera)))))	Peraxilla)	Decaisnina);
(Macrosolen	((Gaiadendron	((((Ligaria	Desmaria)	((((Loranthus	Cecarria)	(((Benthamina	Amyema)	((Taxillus	Scurrula)	(Dendrophthoe	(Bakerella	((Moquiniella	((Englerina	Tapinanthus)	Agelanthus))	Helixanthera)))))	(Ileostylus	Muellerina)))	Notanthera)	Tupeia))	((Tripodanthus	Struthanthus)	Atkinsonia))	(Tristerix	Nuytsia)))	Peraxilla)	Decaisnina);
(Macrosolen	((((Tupeia	Desmaria)	((((Ligaria	((Loranthus	Cecarria)	(((Benthamina	Amyema)	(((Taxillus	Scurrula)	(Dendrophthoe	Helixanthera))	((Bakerella	(Agelanthus	Moquiniella))	(Englerina	Tapinanthus))))	(Ileostylus	Muellerina))))	Notanthera)	(Tripodanthus	Struthanthus))	Atkinsonia))	((Tristerix	Nuytsia)	Gaiadendron))	Peraxilla)	Decaisnina);
((Macrosolen	((((((Atkinsonia	(Ligaria	Tupeia))	(Tristerix	Desmaria))	((Tripodanthus	Struthanthus)	((Loranthus	Cecarria)	(((Benthamina	Amyema)	((Taxillus	Scurrula)	(Dendrophthoe	((Helixanthera	(Moquiniella	(Bakerella	Agelanthus)))	(Englerina	Tapinanthus)))))	(Ileostylus	Muellerina)))))	Nuytsia)	Gaiadendron)	Peraxilla))	Notanthera	Decaisnina);
(Macrosolen	(((((Atkinsonia	Tupeia)	((Loranthus	Cecarria)	(((Benthamina	Amyema)	(((Helixanthera	(Bakerella	(Agelanthus	Moquiniella)))	(Englerina	Tapinanthus))	((Taxillus	Scurrula)	Dendrophthoe)))	(Ileostylus	Muellerina))))	((Notanthera	(Ligaria	(Tripodanthus	Struthanthus)))	Desmaria))	((Nuytsia	Tristerix)	Gaiadendron))	Peraxilla)	Decaisnina);
(Macrosolen	(((((Tristerix	(Ligaria	Desmaria))	(Nuytsia	Notanthera))	((Tupeia	(Tripodanthus	Struthanthus))	Gaiadendron))	(Atkinsonia	((Loranthus	Cecarria)	(((Benthamina	Amyema)	(((Moquiniella	(Bakerella	Agelanthus))	(Englerina	Tapinanthus))	((Helixanthera	(Taxillus	Scurrula))	Dendrophthoe)))	(Ileostylus	Muellerina)))))	Peraxilla)	Decaisnina);
(Macrosolen	((((((Tupeia	(Ligaria	(Tripodanthus	Struthanthus)))	(Gaiadendron	(Nuytsia	Tristerix)))	Desmaria)	(Atkinsonia	((Loranthus	Cecarria)	(((Benthamina	Amyema)	(((Taxillus	Scurrula)	Dendrophthoe)	((Helixanthera	(Bakerella	(Agelanthus	Moquiniella)))	(Englerina	Tapinanthus))))	(Ileostylus	Muellerina)))))	Notanthera)	Peraxilla)	Decaisnina);
(Macrosolen	(((((((Struthanthus	Tripodanthus)	Notanthera)	(Tristerix	Desmaria))	Atkinsonia)	Tupeia)	((((Loranthus	Cecarria)	(((Amyema	Benthamina)	((Helixanthera	(Taxillus	Scurrula))	((Dendrophthoe	(Bakerella	(Moquiniella	Agelanthus)))	(Tapinanthus	Englerina))))	(Ileostylus	Muellerina)))	Nuytsia)	Gaiadendron))	(Ligaria	Peraxilla))	Decaisnina);
(Macrosolen	(((Gaiadendron	(Atkinsonia	((Notanthera	(Ligaria	(Struthanthus	Tripodanthus)))	((Tristerix	Desmaria)	(((Loranthus	Cecarria)	(((Amyema	Benthamina)	(((Taxillus	Scurrula)	Dendrophthoe)	((Bakerella	Moquiniella)	((Agelanthus	(Tapinanthus	Englerina))	Helixanthera))))	(Ileostylus	Muellerina)))	Tupeia)))))	Nuytsia)	Peraxilla)	Decaisnina);
(Macrosolen	((((((Notanthera	(((Loranthus	Cecarria)	(((Amyema	Benthamina)	((Taxillus	Scurrula)	(Dendrophthoe	(Helixanthera	(Bakerella	(Moquiniella	(Agelanthus	(Tapinanthus	Englerina))))))))	(Ileostylus	Muellerina)))	Tupeia))	(Ligaria	Desmaria))	(Struthanthus	Tripodanthus))	Atkinsonia)	(Gaiadendron	(Nuytsia	Tristerix)))	Peraxilla)	Decaisnina);
(Macrosolen	((((((Struthanthus	Tripodanthus)	((Tupeia	(Ligaria	Desmaria))	Atkinsonia))	((Loranthus	Cecarria)	(((Amyema	Benthamina)	(((Agelanthus	(Tapinanthus	Englerina))	(Bakerella	Moquiniella))	((Helixanthera	(Taxillus	Scurrula))	Dendrophthoe)))	(Ileostylus	Muellerina))))	(Gaiadendron	(Nuytsia	Tristerix)))	Peraxilla)	Notanthera)	Decaisnina);
(Macrosolen	((Gaiadendron	((Nuytsia	Tristerix)	(((Notanthera	Desmaria)	(Tupeia	Ligaria))	((Atkinsonia	((Loranthus	Cecarria)	(((Amyema	Benthamina)	((Taxillus	Scurrula)	(Dendrophthoe	((Bakerella	(Moquiniella	Agelanthus))	((Tapinanthus	Englerina)	Helixanthera)))))	(Ileostylus	Muellerina))))	(Struthanthus	Tripodanthus)))))	Peraxilla)	Decaisnina);
(Macrosolen	((Gaiadendron	((Nuytsia	Tristerix)	(((Ileostylus	Muellerina)	((Loranthus	Cecarria)	((Amyema	Benthamina)	((Helixanthera	(Taxillus	Scurrula))	((Dendrophthoe	((Moquiniella	Agelanthus)	Bakerella))	(Tapinanthus	Englerina))))))	(((Ligaria	Desmaria)	Tupeia)	((Notanthera	(Struthanthus	Tripodanthus))	Atkinsonia)))))	Peraxilla)	Decaisnina);
(Macrosolen	((Gaiadendron	((Nuytsia	Tristerix)	(((Ileostylus	Muellerina)	((Loranthus	Cecarria)	((Amyema	Benthamina)	(((Moquiniella	(Agelanthus	Bakerella))	(Tapinanthus	Englerina))	((Dendrophthoe	Helixanthera)	(Taxillus	Scurrula))))))	((Desmaria	Tupeia)	(Notanthera	((Ligaria	(Struthanthus	Tripodanthus))	Atkinsonia))))))	Peraxilla)	Decaisnina);
(Macrosolen	((((((Notanthera	(Struthanthus	Tripodanthus))	Atkinsonia)	Desmaria)	((Gaiadendron	Tupeia)	(Nuytsia	(Tristerix	((Loranthus	Cecarria)	(((Amyema	Benthamina)	((Taxillus	Scurrula)	((Helixanthera	((Moquiniella	Bakerella)	(Agelanthus	(Tapinanthus	Englerina))))	Dendrophthoe)))	(Ileostylus	Muellerina)))))))	Peraxilla)	Ligaria)	Decaisnina);
(Macrosolen	(((Gaiadendron	((Ligaria	(Tristerix	(Nuytsia	((Loranthus	Cecarria)	(((Amyema	Benthamina)	((Helixanthera	(Taxillus	Scurrula))	((Bakerella	((Agelanthus	(Tapinanthus	Englerina))	Moquiniella))	Dendrophthoe)))	(Ileostylus	Muellerina))))))	Tupeia))	(((Notanthera	(Struthanthus	Tripodanthus))	Atkinsonia)	Desmaria))	Peraxilla)	Decaisnina);
(Macrosolen	((Gaiadendron	((((Tupeia	(Ligaria	Desmaria))	((Struthanthus	Tripodanthus)	(Atkinsonia	Notanthera)))	Tristerix)	(Nuytsia	((Loranthus	Cecarria)	(((Amyema	Benthamina)	((Taxillus	Scurrula)	((((Helixanthera	Moquiniella)	(Agelanthus	(Tapinanthus	Englerina)))	Bakerella)	Dendrophthoe)))	(Ileostylus	Muellerina))))))	Peraxilla)	Decaisnina);
((Peraxilla	((Atkinsonia	(Ligaria	Desmaria))	((Tripodanthus	Struthanthus)	((Gaiadendron	((Notanthera	(((Cecarria	Loranthus)	((Muellerina	Ileostylus)	((Amyema	Benthamina)	((Scurrula	Taxillus)	(Dendrophthoe	((Helixanthera	(Bakerella	(Moquiniella	Agelanthus)))	(Englerina	Tapinanthus)))))))	Nuytsia))	Tupeia))	Tristerix))))	Macrosolen	Decaisnina);
((Peraxilla	((((Tripodanthus	Struthanthus)	(Notanthera	((Ligaria	Desmaria)	Tupeia)))	(((Cecarria	Loranthus)	((Muellerina	Ileostylus)	((Amyema	Benthamina)	((Scurrula	Taxillus)	(Dendrophthoe	((Helixanthera	(Moquiniella	(Agelanthus	Bakerella)))	(Englerina	Tapinanthus)))))))	Atkinsonia))	(Nuytsia	(Gaiadendron	Tristerix))))	Macrosolen	Decaisnina);
((Peraxilla	((((((Cecarria	Loranthus)	((Muellerina	Ileostylus)	((Amyema	Benthamina)	(((Bakerella	((Agelanthus	(Englerina	Tapinanthus))	Moquiniella))	Dendrophthoe)	(Helixanthera	(Scurrula	Taxillus))))))	((Ligaria	Desmaria)	Tupeia))	(((Tripodanthus	Struthanthus)	Atkinsonia)	Notanthera))	(Nuytsia	Tristerix))	Gaiadendron))	Macrosolen	Decaisnina);
((Peraxilla	((((Ligaria	((Nuytsia	Tristerix)	((Cecarria	Loranthus)	((Muellerina	Ileostylus)	((Amyema	Benthamina)	(((Bakerella	((Agelanthus	(Englerina	Tapinanthus))	Moquiniella))	(Helixanthera	Dendrophthoe))	(Scurrula	Taxillus)))))))	(Notanthera	(Desmaria	Tupeia)))	(Tripodanthus	Struthanthus))	(Atkinsonia	Gaiadendron)))	Macrosolen	Decaisnina);
((Peraxilla	((Gaiadendron	((((Amyema	Benthamina)	((Helixanthera	(Scurrula	Taxillus))	((Bakerella	((Englerina	Tapinanthus)	(Moquiniella	Agelanthus)))	Dendrophthoe)))	((Cecarria	Loranthus)	(Muellerina	Ileostylus)))	((Atkinsonia	(Notanthera	((Ligaria	Desmaria)	Tupeia)))	(Tripodanthus	Struthanthus))))	(Nuytsia	Tristerix)))	Macrosolen	Decaisnina);
((Notanthera	(Peraxilla	(((Tripodanthus	Struthanthus)	(Atkinsonia	((Ligaria	Desmaria)	Tupeia)))	((Nuytsia	(Tristerix	((Cecarria	Loranthus)	((Muellerina	Ileostylus)	((Amyema	Benthamina)	(((Scurrula	Taxillus)	Dendrophthoe)	(((Englerina	Tapinanthus)	(Helixanthera	(Moquiniella	Agelanthus)))	Bakerella)))))))	Gaiadendron))))	Macrosolen	Decaisnina);
((Peraxilla	(Gaiadendron	(((Tripodanthus	Struthanthus)	(Atkinsonia	(Notanthera	((Ligaria	Desmaria)	Tupeia))))	(((Cecarria	Loranthus)	((Muellerina	Ileostylus)	((Amyema	Benthamina)	((Scurrula	Taxillus)	(Dendrophthoe	(Bakerella	(Helixanthera	(Moquiniella	(Agelanthus	(Englerina	Tapinanthus))))))))))	(Nuytsia	Tristerix)))))	Macrosolen	Decaisnina);
((Peraxilla	(Gaiadendron	(Atkinsonia	((Notanthera	((Ligaria	Desmaria)	Tupeia))	((((Cecarria	Loranthus)	((Muellerina	Ileostylus)	((Amyema	Benthamina)	((Scurrula	Taxillus)	(Dendrophthoe	(Helixanthera	((Moquiniella	(Agelanthus	(Englerina	Tapinanthus)))	Bakerella)))))))	(Nuytsia	Tristerix))	(Tripodanthus	Struthanthus))))))	Macrosolen	Decaisnina);
((Peraxilla	((Atkinsonia	(((Tupeia	(((Cecarria	Loranthus)	((Muellerina	Ileostylus)	((Amyema	Benthamina)	((Scurrula	Taxillus)	((Moquiniella	(Helixanthera	(Agelanthus	(Englerina	Tapinanthus))))	(Dendrophthoe	Bakerella))))))	(Gaiadendron	(Nuytsia	Tristerix))))	(Ligaria	(Tripodanthus	Struthanthus)))	Desmaria))	Notanthera))	Macrosolen	Decaisnina);
((Notanthera	(Peraxilla	(Atkinsonia	((((Tupeia	(Tristerix	(((Cecarria	Loranthus)	((Muellerina	Ileostylus)	((Amyema	Benthamina)	((Scurrula	Taxillus)	((((Helixanthera	(Agelanthus	(Englerina	Tapinanthus)))	Moquiniella)	Bakerella)	Dendrophthoe)))))	Nuytsia)))	Gaiadendron)	(Ligaria	(Tripodanthus	Struthanthus)))	Desmaria))))	Macrosolen	Decaisnina);
(Macrosolen	(((Gaiadendron	(((Cecarria	Loranthus)	((Ileostylus	Muellerina)	(((((Tapinanthus	Englerina)	Helixanthera)	(Dendrophthoe	((Moquiniella	Agelanthus)	Bakerella)))	(Taxillus	Scurrula))	(Benthamina	Amyema))))	(Tristerix	Nuytsia)))	((Atkinsonia	((Ligaria	Desmaria)	Notanthera))	(Tupeia	(Tripodanthus	Struthanthus))))	Peraxilla)	Decaisnina);
(Macrosolen	(((Tristerix	(Atkinsonia	(((Ligaria	(Desmaria	Tupeia))	(Notanthera	(((Cecarria	Loranthus)	((Ileostylus	Muellerina)	(((((Tapinanthus	Englerina)	((Helixanthera	(Moquiniella	Agelanthus))	Bakerella))	(Taxillus	Scurrula))	Dendrophthoe)	(Benthamina	Amyema))))	Nuytsia)))	(Tripodanthus	Struthanthus))))	Gaiadendron)	Peraxilla)	Decaisnina);
(Macrosolen	(((((Cecarria	Loranthus)	((Ileostylus	Muellerina)	(((Dendrophthoe	(Helixanthera	(Taxillus	Scurrula)))	(((Agelanthus	(Tapinanthus	Englerina))	Moquiniella)	Bakerella))	(Benthamina	Amyema))))	Atkinsonia)	((((Tupeia	(Ligaria	Desmaria))	Notanthera)	(Tripodanthus	Struthanthus))	((Gaiadendron	Nuytsia)	Tristerix)))	Peraxilla)	Decaisnina);
(Macrosolen	((Gaiadendron	((Tristerix	Nuytsia)	(((Notanthera	((Cecarria	Loranthus)	((Ileostylus	Muellerina)	(((Helixanthera	(Taxillus	Scurrula))	((((Agelanthus	(Tapinanthus	Englerina))	Moquiniella)	Bakerella)	Dendrophthoe))	(Benthamina	Amyema)))))	(Tupeia	(Ligaria	Desmaria)))	((Tripodanthus	Struthanthus)	Atkinsonia))))	Peraxilla)	Decaisnina);
(Macrosolen	(((Gaiadendron	(((Notanthera	(Tristerix	Desmaria))	((((((Dendrophthoe	Helixanthera)	(Taxillus	Scurrula))	(((Agelanthus	(Tapinanthus	Englerina))	Moquiniella)	Bakerella))	(Benthamina	Amyema))	((Cecarria	Loranthus)	(Ileostylus	Muellerina)))	Tupeia))	(Atkinsonia	(Ligaria	(Tripodanthus	Struthanthus)))))	Nuytsia)	Peraxilla)	Decaisnina);
(Macrosolen	((((Atkinsonia	(Tripodanthus	Struthanthus))	((Notanthera	((((Helixanthera	(Taxillus	Scurrula))	(Dendrophthoe	((Agelanthus	(Tapinanthus	Englerina))	(Moquiniella	Bakerella))))	(Benthamina	Amyema))	((Cecarria	Loranthus)	(Ileostylus	Muellerina))))	(Tupeia	(Ligaria	Desmaria))))	((Tristerix	Nuytsia)	Gaiadendron))	Peraxilla)	Decaisnina);
(Macrosolen	(((((Notanthera	(Tupeia	(Ligaria	Desmaria)))	Atkinsonia)	((Tripodanthus	Struthanthus)	((Cecarria	Loranthus)	((Ileostylus	Muellerina)	((((Dendrophthoe	Helixanthera)	(Taxillus	Scurrula))	(Bakerella	((Agelanthus	(Tapinanthus	Englerina))	Moquiniella)))	(Benthamina	Amyema))))))	((Tristerix	Nuytsia)	Gaiadendron))	Peraxilla)	Decaisnina);
(Macrosolen	((((((Ligaria	Desmaria)	Tupeia)	Atkinsonia)	((Tripodanthus	Struthanthus)	((((Cecarria	Loranthus)	((Ileostylus	Muellerina)	(((Taxillus	Scurrula)	(((Moquiniella	(Agelanthus	Bakerella))	Dendrophthoe)	((Tapinanthus	Englerina)	Helixanthera)))	(Benthamina	Amyema))))	(Nuytsia	Tristerix))	Gaiadendron)))	Notanthera)	Peraxilla)	Decaisnina);
(Macrosolen	((((((Ligaria	Desmaria)	(Tupeia	Atkinsonia))	((Tripodanthus	Struthanthus)	(Notanthera	((Cecarria	Loranthus)	((Ileostylus	Muellerina)	((((Tapinanthus	Englerina)	(Helixanthera	(Bakerella	(Moquiniella	Agelanthus))))	(Dendrophthoe	(Taxillus	Scurrula)))	(Benthamina	Amyema)))))))	(Tristerix	Nuytsia))	Gaiadendron)	Peraxilla)	Decaisnina);
(Macrosolen	(((((Tristerix	Desmaria)	(Atkinsonia	(Tupeia	Ligaria)))	((Notanthera	(Tripodanthus	Struthanthus))	(Nuytsia	((Cecarria	Loranthus)	((Ileostylus	Muellerina)	(((Helixanthera	(Taxillus	Scurrula))	((Bakerella	(Moquiniella	(Agelanthus	(Tapinanthus	Englerina))))	Dendrophthoe))	(Benthamina	Amyema)))))))	Gaiadendron)	Peraxilla)	Decaisnina);
(Macrosolen	((((Atkinsonia	(Struthanthus	Tripodanthus))	((((Ligaria	Desmaria)	Tupeia)	Notanthera)	((Tristerix	Nuytsia)	((Cecarria	Loranthus)	((Muellerina	Ileostylus)	((((Dendrophthoe	Helixanthera)	(Scurrula	Taxillus))	(Bakerella	(Moquiniella	((Englerina	Tapinanthus)	Agelanthus))))	(Benthamina	Amyema)))))))	Gaiadendron)	Peraxilla)	Decaisnina);
(Macrosolen	(((Atkinsonia	((Cecarria	Loranthus)	((Muellerina	Ileostylus)	((Benthamina	Amyema)	((Dendrophthoe	((Helixanthera	(Bakerella	(Agelanthus	Moquiniella)))	(Englerina	Tapinanthus)))	(Scurrula	Taxillus))))))	((((Ligaria	Desmaria)	Tupeia)	Notanthera)	(((Tristerix	Nuytsia)	(Struthanthus	Tripodanthus))	Gaiadendron)))	Peraxilla)	Decaisnina);
(Macrosolen	((((((Nuytsia	((Cecarria	Loranthus)	((Muellerina	Ileostylus)	((Benthamina	Amyema)	(((Dendrophthoe	(Moquiniella	((Agelanthus	(Englerina	Tapinanthus))	Helixanthera)))	Bakerella)	(Scurrula	Taxillus))))))	((Tristerix	Desmaria)	Gaiadendron))	(Tupeia	(Ligaria	(Struthanthus	Tripodanthus))))	Atkinsonia)	Peraxilla)	Notanthera)	Decaisnina);
(Macrosolen	((((((Tupeia	(Ligaria	(Struthanthus	Tripodanthus)))	Desmaria)	(((Cecarria	Loranthus)	((Muellerina	Ileostylus)	((Benthamina	Amyema)	((Scurrula	Taxillus)	((((Moquiniella	(Agelanthus	(Englerina	Tapinanthus)))	Bakerella)	Helixanthera)	Dendrophthoe)))))	Atkinsonia))	(Gaiadendron	(Nuytsia	Tristerix)))	Peraxilla)	Notanthera)	Decaisnina);
(Macrosolen	(((Ligaria	Desmaria)	((Atkinsonia	(Struthanthus	Tripodanthus))	((((Nuytsia	Tristerix)	((((Benthamina	Amyema)	((Scurrula	Taxillus)	(((Agelanthus	(Englerina	Tapinanthus))	Bakerella)	(Helixanthera	(Moquiniella	Dendrophthoe)))))	(Muellerina	Ileostylus))	(Cecarria	Loranthus)))	Tupeia)	(Notanthera	Gaiadendron))))	Peraxilla)	Decaisnina);
(Macrosolen	(((((((Nuytsia	Tristerix)	Gaiadendron)	(Struthanthus	Tripodanthus))	(Notanthera	(Tupeia	(Ligaria	Desmaria))))	((((Benthamina	Amyema)	((Helixanthera	(Scurrula	Taxillus))	(((Agelanthus	(Englerina	Tapinanthus))	(Bakerella	Moquiniella))	Dendrophthoe)))	(Muellerina	Ileostylus))	(Cecarria	Loranthus)))	Atkinsonia)	Peraxilla)	Decaisnina);
(Macrosolen	((Gaiadendron	(((Notanthera	((((((Benthamina	Amyema)	((Bakerella	(Moquiniella	(Agelanthus	(Englerina	Tapinanthus))))	(Dendrophthoe	(Helixanthera	(Scurrula	Taxillus)))))	(Muellerina	Ileostylus))	(Cecarria	Loranthus))	Atkinsonia)	(Tupeia	(Struthanthus	Tripodanthus))))	(Ligaria	Desmaria))	(Nuytsia	Tristerix)))	Peraxilla)	Decaisnina);
(Macrosolen	((((Gaiadendron	(Notanthera	((((Benthamina	Amyema)	(((Scurrula	Taxillus)	((Helixanthera	Moquiniella)	Dendrophthoe))	((Englerina	Tapinanthus)	(Bakerella	Agelanthus))))	(Muellerina	Ileostylus))	(Cecarria	Loranthus))))	(Nuytsia	Tristerix))	(((Ligaria	Desmaria)	(Atkinsonia	Tupeia))	(Struthanthus	Tripodanthus)))	Peraxilla)	Decaisnina);
(Macrosolen	((((Tristerix	Nuytsia)	Gaiadendron)	(((Atkinsonia	((((Benthamina	Amyema)	((Scurrula	Taxillus)	(((Bakerella	(Moquiniella	((Englerina	Tapinanthus)	Agelanthus)))	Helixanthera)	Dendrophthoe)))	(Muellerina	Ileostylus))	(Cecarria	Loranthus)))	(Notanthera	((Ligaria	Desmaria)	Tupeia)))	(Struthanthus	Tripodanthus)))	Peraxilla)	Decaisnina);
(Macrosolen	((((Tristerix	Nuytsia)	Gaiadendron)	(((Ligaria	Desmaria)	((Notanthera	((((Benthamina	Amyema)	((Scurrula	Taxillus)	((((Bakerella	Agelanthus)	Moquiniella)	(Helixanthera	(Englerina	Tapinanthus)))	Dendrophthoe)))	(Muellerina	Ileostylus))	(Cecarria	Loranthus)))	(Tupeia	(Struthanthus	Tripodanthus))))	Atkinsonia))	Peraxilla)	Decaisnina);
(Macrosolen	(((((((Ligaria	Desmaria)	Tupeia)	(Struthanthus	Tripodanthus))	(Gaiadendron	(Nuytsia	Tristerix)))	(Atkinsonia	((Loranthus	Cecarria)	((Ileostylus	Muellerina)	((Benthamina	Amyema)	(((Scurrula	Taxillus)	Dendrophthoe)	(Helixanthera	((Agelanthus	(Tapinanthus	Englerina))	(Bakerella	Moquiniella)))))))))	Notanthera)	Peraxilla)	Decaisnina);
(Macrosolen	((((Gaiadendron	(Nuytsia	Tristerix))	((((Benthamina	Amyema)	(((Helixanthera	(Agelanthus	(Tapinanthus	Englerina)))	(Dendrophthoe	(Bakerella	Moquiniella)))	(Scurrula	Taxillus)))	((Loranthus	Cecarria)	(Ileostylus	Muellerina)))	((Atkinsonia	((Ligaria	Desmaria)	Tupeia))	(Struthanthus	Tripodanthus))))	Notanthera)	Peraxilla)	Decaisnina);
(Macrosolen	((((Gaiadendron	(Nuytsia	Tristerix))	(((Loranthus	Cecarria)	((Ileostylus	Muellerina)	((Benthamina	Amyema)	((Dendrophthoe	((Moquiniella	(Bakerella	Agelanthus))	(Helixanthera	(Tapinanthus	Englerina))))	(Scurrula	Taxillus)))))	((Atkinsonia	((Ligaria	Desmaria)	Tupeia))	(Struthanthus	Tripodanthus))))	Notanthera)	Peraxilla)	Decaisnina);
(Macrosolen	(((Gaiadendron	(Nuytsia	Tristerix))	((Struthanthus	Tripodanthus)	(Atkinsonia	(((Loranthus	Cecarria)	((Ileostylus	Muellerina)	((Benthamina	Amyema)	((Helixanthera	((Tapinanthus	Englerina)	(Moquiniella	(Bakerella	Agelanthus))))	((Scurrula	Taxillus)	Dendrophthoe)))))	(Notanthera	((Ligaria	Desmaria)	Tupeia))))))	Peraxilla)	Decaisnina);
(Macrosolen	(((Gaiadendron	(Nuytsia	Tristerix))	(((Ligaria	Desmaria)	Tupeia)	(((Ileostylus	Muellerina)	(((Benthamina	Amyema)	((Bakerella	((Agelanthus	(Tapinanthus	Englerina))	Moquiniella))	((Helixanthera	(Scurrula	Taxillus))	Dendrophthoe)))	(Loranthus	Cecarria)))	(Atkinsonia	(Notanthera	(Struthanthus	Tripodanthus))))))	Peraxilla)	Decaisnina);
(Macrosolen	(((Gaiadendron	Tristerix)	((Atkinsonia	(Ligaria	(Struthanthus	Tripodanthus)))	((Nuytsia	(Notanthera	Desmaria))	(Tupeia	(((Benthamina	Amyema)	((Scurrula	Taxillus)	(Dendrophthoe	(Helixanthera	((Agelanthus	(Tapinanthus	Englerina))	(Moquiniella	Bakerella))))))	((Loranthus	Cecarria)	(Ileostylus	Muellerina)))))))	Peraxilla)	Decaisnina);
(Macrosolen	((((Ligaria	(Struthanthus	Tripodanthus))	Atkinsonia)	(((Tupeia	((Loranthus	Cecarria)	((Ileostylus	Muellerina)	((Benthamina	Amyema)	((Helixanthera	(Scurrula	Taxillus))	(Dendrophthoe	(((Tapinanthus	Englerina)	(Moquiniella	Agelanthus))	Bakerella)))))))	(Nuytsia	(Notanthera	(Tristerix	Desmaria))))	Gaiadendron))	Peraxilla)	Decaisnina);
(Macrosolen	(((Atkinsonia	((Ligaria	Desmaria)	((Struthanthus	Tripodanthus)	((Tupeia	((Ileostylus	Muellerina)	(((Benthamina	Amyema)	(((Dendrophthoe	Helixanthera)	(Scurrula	Taxillus))	((((Tapinanthus	Englerina)	Agelanthus)	Moquiniella)	Bakerella)))	(Loranthus	Cecarria))))	(Gaiadendron	(Tristerix	Nuytsia))))))	Peraxilla)	Notanthera)	Decaisnina);
(Macrosolen	(((((((Tupeia	(Ligaria	Desmaria))	Atkinsonia)	(Tristerix	(Struthanthus	Tripodanthus)))	(Nuytsia	((Loranthus	Cecarria)	((Ileostylus	Muellerina)	((Benthamina	Amyema)	((Scurrula	Taxillus)	(Dendrophthoe	(((Moquiniella	(Agelanthus	Bakerella))	Helixanthera)	(Tapinanthus	Englerina)))))))))	Gaiadendron)	Peraxilla)	Notanthera)	Decaisnina);
(Macrosolen	(((((Ligaria	(Struthanthus	Tripodanthus))	Atkinsonia)	((Notanthera	Gaiadendron)	(Tupeia	(((Loranthus	Cecarria)	((Ileostylus	Muellerina)	((Benthamina	Amyema)	((Helixanthera	(Scurrula	Taxillus))	(Dendrophthoe	(((Tapinanthus	Englerina)	Agelanthus)	(Bakerella	Moquiniella)))))))	(Nuytsia	Tristerix)))))	Desmaria)	Peraxilla)	Decaisnina);
(((Notanthera	Nuytsia)	(Peraxilla	(Gaiadendron	((((Cecarria	Loranthus)	((Muellerina	Ileostylus)	((Amyema	Benthamina)	((Helixanthera	((Dendrophthoe	((Bakerella	Agelanthus)	Moquiniella))	(Tapinanthus	Englerina)))	(Scurrula	Taxillus)))))	(Ligaria	(Tupeia	(Tristerix	Desmaria))))	((Tripodanthus	Struthanthus)	Atkinsonia)))))	Macrosolen	Decaisnina);
((Peraxilla	(Gaiadendron	(((Nuytsia	((Cecarria	Loranthus)	((Muellerina	Ileostylus)	((Amyema	Benthamina)	((((Bakerella	Agelanthus)	Moquiniella)	(Tapinanthus	Englerina))	((Scurrula	Taxillus)	(Dendrophthoe	Helixanthera)))))))	((Ligaria	Atkinsonia)	Tupeia))	(((Tripodanthus	Struthanthus)	Notanthera)	(Tristerix	Desmaria)))))	Macrosolen	Decaisnina);
((Peraxilla	((Atkinsonia	((Tripodanthus	Struthanthus)	((((Cecarria	Loranthus)	((Muellerina	Ileostylus)	((Amyema	Benthamina)	(((Tapinanthus	Englerina)	(Scurrula	Taxillus))	((((Bakerella	Agelanthus)	Moquiniella)	Dendrophthoe)	Helixanthera)))))	Tupeia)	((Ligaria	Desmaria)	Notanthera))))	(Gaiadendron	(Nuytsia	Tristerix))))	Macrosolen	Decaisnina);
((Peraxilla	((((Cecarria	Loranthus)	((Muellerina	Ileostylus)	((Amyema	Benthamina)	((Scurrula	Taxillus)	((Dendrophthoe	Helixanthera)	(((Bakerella	Agelanthus)	Moquiniella)	(Tapinanthus	Englerina)))))))	((Ligaria	(Atkinsonia	Tupeia))	((Desmaria	Tristerix)	(Nuytsia	(Notanthera	(Tripodanthus	Struthanthus))))))	Gaiadendron))	Macrosolen	Decaisnina);
((Peraxilla	((((Atkinsonia	(Notanthera	(Tripodanthus	Struthanthus)))	(((Cecarria	Loranthus)	((Muellerina	Ileostylus)	((Amyema	Benthamina)	((Dendrophthoe	(Scurrula	Taxillus))	((Tapinanthus	Englerina)	(Helixanthera	((Bakerella	Agelanthus)	Moquiniella)))))))	((Ligaria	Desmaria)	Tupeia)))	(Tristerix	Nuytsia))	Gaiadendron))	Macrosolen	Decaisnina);
(((Peraxilla	(((Atkinsonia	(Tripodanthus	Struthanthus))	((((Cecarria	Loranthus)	((Muellerina	Ileostylus)	((Amyema	Benthamina)	(((Helixanthera	Dendrophthoe)	(Scurrula	Taxillus))	((Agelanthus	(Tapinanthus	Englerina))	(Bakerella	Moquiniella))))))	((Ligaria	Desmaria)	Tupeia))	(Tristerix	Nuytsia)))	Gaiadendron))	Notanthera)	Macrosolen	Decaisnina);
((Peraxilla	((Gaiadendron	(Tristerix	Nuytsia))	((Atkinsonia	((Cecarria	Loranthus)	((Muellerina	Ileostylus)	((Amyema	Benthamina)	((Scurrula	Taxillus)	(Dendrophthoe	(Helixanthera	((Agelanthus	(Tapinanthus	Englerina))	(Bakerella	Moquiniella)))))))))	(((Ligaria	Desmaria)	Tupeia)	((Tripodanthus	Struthanthus)	Notanthera)))))	Macrosolen	Decaisnina);
((Peraxilla	((Gaiadendron	(Tristerix	Nuytsia))	((Tripodanthus	Struthanthus)	(Atkinsonia	(((Cecarria	Loranthus)	((Muellerina	Ileostylus)	((Amyema	Benthamina)	((Helixanthera	(((Agelanthus	Bakerella)	Moquiniella)	Dendrophthoe))	((Scurrula	Taxillus)	(Tapinanthus	Englerina))))))	((Tupeia	(Ligaria	Desmaria))	Notanthera))))))	Macrosolen	Decaisnina);
(((Peraxilla	((Gaiadendron	Tristerix)	((Ligaria	(Tripodanthus	Struthanthus))	(Atkinsonia	(((Muellerina	Ileostylus)	(((Amyema	Benthamina)	((Scurrula	Taxillus)	((Moquiniella	(Helixanthera	Dendrophthoe))	((Agelanthus	(Tapinanthus	Englerina))	Bakerella))))	(Cecarria	Loranthus)))	(Tupeia	(Desmaria	Notanthera)))))))	Nuytsia)	Macrosolen	Decaisnina);
((Peraxilla	((((Notanthera	(Tripodanthus	Struthanthus))	(Atkinsonia	(Tristerix	(Tupeia	(Nuytsia	((Cecarria	Loranthus)	((Muellerina	Ileostylus)	((Amyema	Benthamina)	((Scurrula	Taxillus)	(((Moquiniella	Dendrophthoe)	Bakerella)	(Helixanthera	(Agelanthus	(Tapinanthus	Englerina)))))))))))))	(Ligaria	Desmaria))	Gaiadendron))	Macrosolen	Decaisnina);
(Macrosolen	(((((Peraxilla	Desmaria)	(((Tripodanthus	Struthanthus)	Ligaria)	Atkinsonia))	(Tupeia	Tristerix))	(Gaiadendron	(Nuytsia	((Cecarria	Loranthus)	(((Benthamina	Amyema)	((Helixanthera	(Scurrula	Taxillus))	(Dendrophthoe	(((Agelanthus	(Englerina	Tapinanthus))	Moquiniella)	Bakerella))))	(Ileostylus	Muellerina))))))	Notanthera)	Decaisnina);
(Macrosolen	(((Peraxilla	((Tristerix	(((Tripodanthus	Struthanthus)	Atkinsonia)	(((Ileostylus	Muellerina)	((Cecarria	Loranthus)	((Benthamina	Amyema)	((Scurrula	Taxillus)	(Dendrophthoe	(Helixanthera	((Agelanthus	(Englerina	Tapinanthus))	(Bakerella	Moquiniella))))))))	((Desmaria	Ligaria)	Tupeia))))	Gaiadendron))	Notanthera)	Nuytsia)	Decaisnina);
(Macrosolen	((((((Desmaria	Ligaria)	Tupeia)	(Notanthera	(Tripodanthus	Struthanthus)))	(((Cecarria	Loranthus)	(((Benthamina	Amyema)	((Scurrula	Taxillus)	(Dendrophthoe	(Bakerella	((Moquiniella	Helixanthera)	(Agelanthus	(Englerina	Tapinanthus)))))))	(Ileostylus	Muellerina)))	Atkinsonia))	(Gaiadendron	(Nuytsia	Tristerix)))	Peraxilla)	Decaisnina);
(Macrosolen	((((Tripodanthus	Struthanthus)	(Tupeia	((Gaiadendron	(Nuytsia	Tristerix))	(((Cecarria	Loranthus)	(((Benthamina	Amyema)	(((Dendrophthoe	(Moquiniella	Helixanthera))	((Scurrula	Taxillus)	(Agelanthus	(Englerina	Tapinanthus))))	Bakerella))	(Ileostylus	Muellerina)))	Notanthera))))	((Atkinsonia	Ligaria)	Desmaria))	Peraxilla)	Decaisnina);
(Macrosolen	(((Atkinsonia	(Tristerix	(Tripodanthus	Struthanthus)))	(((Ligaria	Desmaria)	(Tupeia	((Nuytsia	((Cecarria	Loranthus)	(((Benthamina	Amyema)	((Dendrophthoe	(Scurrula	Taxillus))	((Helixanthera	((Agelanthus	Moquiniella)	Bakerella))	(Englerina	Tapinanthus))))	(Ileostylus	Muellerina))))	Notanthera)))	Gaiadendron))	Peraxilla)	Decaisnina);
(Macrosolen	(((Gaiadendron	(Nuytsia	Tristerix))	((((Cecarria	Loranthus)	(((Benthamina	Amyema)	((Dendrophthoe	(Scurrula	Taxillus))	((Helixanthera	((Agelanthus	Moquiniella)	Bakerella))	(Englerina	Tapinanthus))))	(Ileostylus	Muellerina)))	(Tripodanthus	Struthanthus))	(Atkinsonia	(((Ligaria	Desmaria)	Notanthera)	Tupeia))))	Peraxilla)	Decaisnina);
(Macrosolen	(((Desmaria	(Atkinsonia	(Notanthera	(Ligaria	(Tripodanthus	Struthanthus)))))	(Tupeia	(Gaiadendron	(((Cecarria	Loranthus)	(((Benthamina	Amyema)	(((Agelanthus	Bakerella)	(Englerina	Tapinanthus))	((Dendrophthoe	Helixanthera)	((Scurrula	Taxillus)	Moquiniella))))	(Ileostylus	Muellerina)))	(Nuytsia	Tristerix)))))	Peraxilla)	Decaisnina);
(Macrosolen	(((((Atkinsonia	(Tripodanthus	Struthanthus))	(Notanthera	(((Ligaria	Desmaria)	Tupeia)	(((Cecarria	Loranthus)	(((Benthamina	Amyema)	((Helixanthera	(Scurrula	Taxillus))	(((Moquiniella	(Agelanthus	(Englerina	Tapinanthus)))	Bakerella)	Dendrophthoe)))	(Ileostylus	Muellerina)))	Nuytsia))))	Tristerix)	Gaiadendron)	Peraxilla)	Decaisnina);
(Macrosolen	((((Ligaria	(Atkinsonia	(Tripodanthus	Struthanthus)))	((Tupeia	(Tristerix	Desmaria))	((((Cecarria	Loranthus)	(((Benthamina	Amyema)	((Scurrula	Taxillus)	((((Moquiniella	Agelanthus)	Bakerella)	(Helixanthera	(Englerina	Tapinanthus)))	Dendrophthoe)))	(Ileostylus	Muellerina)))	Nuytsia)	Notanthera)))	Gaiadendron)	Peraxilla)	Decaisnina);
(Macrosolen	(Notanthera	((((Cecarria	Loranthus)	(((Benthamina	Amyema)	(((Moquiniella	Bakerella)	(Agelanthus	(Englerina	Tapinanthus)))	(Dendrophthoe	(Helixanthera	(Taxillus	Scurrula)))))	(Ileostylus	Muellerina)))	Nuytsia)	(Gaiadendron	(((Atkinsonia	((Ligaria	Tupeia)	Desmaria))	Tristerix)	((Tripodanthus	Struthanthus)	Peraxilla)))))	Decaisnina);
(Macrosolen	(Peraxilla	((Ligaria	Desmaria)	(((Tripodanthus	Struthanthus)	((Gaiadendron	(Tupeia	(((Loranthus	Cecarria)	((Muellerina	Ileostylus)	((Benthamina	Amyema)	((Dendrophthoe	(Scurrula	Taxillus))	((Helixanthera	(Tapinanthus	Englerina))	((Moquiniella	Agelanthus)	Bakerella))))))	(Tristerix	Nuytsia))))	Notanthera))	Atkinsonia)))	Decaisnina);
(Macrosolen	(Peraxilla	(((((Tupeia	((Loranthus	Cecarria)	((Muellerina	Ileostylus)	((Benthamina	Amyema)	((Dendrophthoe	(Scurrula	Taxillus))	((Agelanthus	(Tapinanthus	Englerina))	((Helixanthera	Moquiniella)	Bakerella)))))))	((Nuytsia	Desmaria)	Notanthera))	((Ligaria	(Tripodanthus	Struthanthus))	Tristerix))	Atkinsonia)	Gaiadendron))	Decaisnina);
(Macrosolen	(Peraxilla	((Gaiadendron	(((Tripodanthus	Struthanthus)	Ligaria)	(Desmaria	((Tristerix	Nuytsia)	Notanthera))))	((Tupeia	((Loranthus	Cecarria)	((Muellerina	Ileostylus)	((Benthamina	Amyema)	(((Helixanthera	Dendrophthoe)	(Scurrula	Taxillus))	(((Moquiniella	Agelanthus)	(Tapinanthus	Englerina))	Bakerella))))))	Atkinsonia)))	Decaisnina);
(Macrosolen	(Peraxilla	(Gaiadendron	(((Tripodanthus	Struthanthus)	((Tristerix	(Ligaria	Desmaria))	Nuytsia))	((Tupeia	(((Loranthus	Cecarria)	((Muellerina	Ileostylus)	((Benthamina	Amyema)	((Helixanthera	(Scurrula	Taxillus))	(Dendrophthoe	(((Agelanthus	Bakerella)	Moquiniella)	(Tapinanthus	Englerina)))))))	Notanthera))	Atkinsonia))))	Decaisnina);
(Macrosolen	(Peraxilla	(Gaiadendron	((Tupeia	(Tripodanthus	Struthanthus))	(((Tristerix	(Desmaria	Nuytsia))	(Ligaria	(((Loranthus	Cecarria)	((Muellerina	Ileostylus)	((Benthamina	Amyema)	(((Dendrophthoe	Helixanthera)	Taxillus)	(Scurrula	((Bakerella	(Moquiniella	Agelanthus))	(Tapinanthus	Englerina)))))))	Notanthera)))	Atkinsonia))))	Decaisnina);
(Macrosolen	(Peraxilla	(Gaiadendron	((Atkinsonia	((Loranthus	Cecarria)	((Muellerina	Ileostylus)	((Benthamina	Amyema)	((Scurrula	Taxillus)	(((Helixanthera	(Agelanthus	(Tapinanthus	Englerina)))	(Bakerella	Moquiniella))	Dendrophthoe))))))	((Tupeia	(Ligaria	(Tripodanthus	Struthanthus)))	(Desmaria	((Nuytsia	Tristerix)	Notanthera))))))	Decaisnina);
(Macrosolen	(Notanthera	(Peraxilla	(((Ligaria	(Tripodanthus	Struthanthus))	(Desmaria	(Atkinsonia	(Tupeia	((Muellerina	Ileostylus)	(((Benthamina	Amyema)	((Scurrula	Taxillus)	(Dendrophthoe	((Helixanthera	((Agelanthus	Bakerella)	Moquiniella))	(Tapinanthus	Englerina)))))	(Loranthus	Cecarria)))))))	(Gaiadendron	(Nuytsia	Tristerix)))))	Decaisnina);
(Macrosolen	((((((Tupeia	(Tripodanthus	Struthanthus))	((Nuytsia	Tristerix)	Gaiadendron))	((Loranthus	Cecarria)	((Muellerina	Ileostylus)	((Benthamina	Amyema)	((Helixanthera	(Moquiniella	Dendrophthoe))	(((Agelanthus	Bakerella)	(Tapinanthus	Englerina))	(Scurrula	Taxillus)))))))	(Ligaria	Desmaria))	Atkinsonia)	(Peraxilla	Notanthera))	Decaisnina);
(Macrosolen	((((((Tupeia	(Tripodanthus	Struthanthus))	Desmaria)	(Atkinsonia	((Muellerina	Ileostylus)	(((Benthamina	Amyema)	((Dendrophthoe	((Moquiniella	Bakerella)	(Agelanthus	(Tapinanthus	Englerina))))	((Scurrula	Taxillus)	Helixanthera)))	(Loranthus	Cecarria)))))	((Nuytsia	Tristerix)	Gaiadendron))	(Ligaria	Peraxilla))	Notanthera)	Decaisnina);
(Macrosolen	(((((Loranthus	Cecarria)	((Muellerina	Ileostylus)	((Benthamina	Amyema)	((Dendrophthoe	(Helixanthera	((Moquiniella	(Agelanthus	Bakerella))	(Tapinanthus	Englerina))))	(Scurrula	Taxillus)))))	Atkinsonia)	(((((Nuytsia	Tristerix)	Desmaria)	(((Tripodanthus	Struthanthus)	Ligaria)	Notanthera))	Gaiadendron)	Tupeia))	Peraxilla)	Decaisnina);
((Peraxilla	((Atkinsonia	(Ligaria	(Tripodanthus	Struthanthus)))	((Notanthera	(Gaiadendron	((((Ileostylus	Muellerina)	((Cecarria	Loranthus)	((Benthamina	Amyema)	((Helixanthera	(Taxillus	Scurrula))	(((Moquiniella	(Agelanthus	Bakerella))	Dendrophthoe)	(Tapinanthus	Englerina))))))	Nuytsia)	(Tristerix	Tupeia))))	Desmaria)))	Macrosolen	Decaisnina);
((Peraxilla	((Atkinsonia	((Tristerix	Desmaria)	((Gaiadendron	(((Cecarria	Loranthus)	(((Benthamina	Amyema)	((Dendrophthoe	(Taxillus	Scurrula))	((Helixanthera	(Tapinanthus	Englerina))	(Bakerella	(Moquiniella	Agelanthus)))))	(Ileostylus	Muellerina)))	Nuytsia))	((Tupeia	(Tripodanthus	Struthanthus))	Ligaria))))	Notanthera))	Macrosolen	Decaisnina);
((Notanthera	(Peraxilla	(Gaiadendron	((Nuytsia	Tristerix)	(((Tupeia	(Ligaria	Desmaria))	(Atkinsonia	((Cecarria	Loranthus)	(((Benthamina	Amyema)	((Taxillus	Scurrula)	((Helixanthera	((Moquiniella	(Agelanthus	(Tapinanthus	Englerina)))	Bakerella))	Dendrophthoe)))	(Ileostylus	Muellerina)))))	(Tripodanthus	Struthanthus))))))	Macrosolen	Decaisnina);
((Notanthera	((Gaiadendron	((((Tupeia	(Ligaria	Desmaria))	(Peraxilla	(Tripodanthus	Struthanthus)))	Atkinsonia)	(Tristerix	((Cecarria	Loranthus)	(((Benthamina	Amyema)	((((Tapinanthus	Englerina)	(Moquiniella	Agelanthus))	Bakerella)	((Dendrophthoe	Helixanthera)	(Taxillus	Scurrula))))	(Ileostylus	Muellerina))))))	Nuytsia))	Macrosolen	Decaisnina);
((Notanthera	(((Peraxilla	(Ligaria	(Tripodanthus	Struthanthus)))	Atkinsonia)	((Gaiadendron	(Tristerix	Desmaria))	(Tupeia	(Nuytsia	((Cecarria	Loranthus)	(((Benthamina	Amyema)	(((((Agelanthus	Bakerella)	Moquiniella)	Dendrophthoe)	(Tapinanthus	Englerina))	(Helixanthera	(Taxillus	Scurrula))))	(Ileostylus	Muellerina))))))))	Macrosolen	Decaisnina);
(((((Tristerix	(Nuytsia	((Cecarria	Loranthus)	(((Benthamina	Amyema)	((Scurrula	(Helixanthera	Taxillus))	(Dendrophthoe	(((Agelanthus	Moquiniella)	(Tapinanthus	Englerina))	Bakerella))))	(Ileostylus	Muellerina)))))	((Desmaria	((Tupeia	Ligaria)	Atkinsonia))	((Tripodanthus	Struthanthus)	Notanthera)))	Gaiadendron)	Peraxilla)	Macrosolen	Decaisnina);
(((Atkinsonia	((Tupeia	((Ileostylus	Muellerina)	((Cecarria	Loranthus)	((Benthamina	Amyema)	((Helixanthera	(Taxillus	Scurrula))	(Dendrophthoe	(((Agelanthus	(Tapinanthus	Englerina))	Bakerella)	Moquiniella)))))))	((Ligaria	(Tripodanthus	Struthanthus))	((Tristerix	(Notanthera	(Nuytsia	Desmaria)))	Gaiadendron))))	Peraxilla)	Macrosolen	Decaisnina);
(((((Nuytsia	Tristerix)	Gaiadendron)	(((((Cecarria	Loranthus)	(((Benthamina	Amyema)	((Bakerella	((Helixanthera	Moquiniella)	(Agelanthus	(Tapinanthus	Englerina))))	(Dendrophthoe	(Scurrula	Taxillus))))	(Ileostylus	Muellerina)))	Atkinsonia)	(Notanthera	(Tripodanthus	Struthanthus)))	(Tupeia	(Ligaria	Desmaria))))	Peraxilla)	Macrosolen	Decaisnina);
(((((Nuytsia	Tristerix)	Gaiadendron)	((Desmaria	(Notanthera	((Ligaria	((Cecarria	Loranthus)	(((Benthamina	Amyema)	((Scurrula	Taxillus)	(((Helixanthera	Moquiniella)	((Agelanthus	(Tapinanthus	Englerina))	Bakerella))	Dendrophthoe)))	(Ileostylus	Muellerina))))	Tupeia)))	(Atkinsonia	(Tripodanthus	Struthanthus))))	Peraxilla)	Macrosolen	Decaisnina);
((((Atkinsonia	((Ligaria	(Tripodanthus	Struthanthus))	(Gaiadendron	(((Tristerix	Nuytsia)	((Cecarria	Loranthus)	(((Benthamina	Amyema)	((Scurrula	Taxillus)	(((Moquiniella	Bakerella)	(Helixanthera	(Agelanthus	(Tapinanthus	Englerina))))	Dendrophthoe)))	(Ileostylus	Muellerina))))	Tupeia))))	(Desmaria	Peraxilla))	Notanthera)	Macrosolen	Decaisnina);
(((Gaiadendron	((((Desmaria	Ligaria)	Tupeia)	(((Cecarria	Loranthus)	((Ileostylus	Muellerina)	((((Agelanthus	Bakerella)	(Moquiniella	(Englerina	Tapinanthus)))	((Scurrula	(Taxillus	Helixanthera))	Dendrophthoe))	(Amyema	Benthamina))))	(Atkinsonia	((Struthanthus	Tripodanthus)	Notanthera))))	(Tristerix	Nuytsia)))	Peraxilla)	Macrosolen	Decaisnina);
((((Atkinsonia	(Desmaria	Ligaria))	(((Tupeia	((Tristerix	Nuytsia)	((Cecarria	Loranthus)	((Ileostylus	Muellerina)	((((Dendrophthoe	(Moquiniella	Bakerella))	(Agelanthus	(Englerina	Tapinanthus)))	(Helixanthera	(Scurrula	Taxillus)))	(Amyema	Benthamina))))))	Gaiadendron)	((Struthanthus	Tripodanthus)	Notanthera)))	Peraxilla)	Macrosolen	Decaisnina);
((((((Cecarria	Loranthus)	((Ileostylus	Muellerina)	((Dendrophthoe	(((Englerina	Tapinanthus)	(Helixanthera	((Agelanthus	Moquiniella)	Bakerella)))	(Scurrula	Taxillus)))	(Amyema	Benthamina))))	((Ligaria	(Tupeia	(Struthanthus	Tripodanthus)))	(Atkinsonia	(Notanthera	Desmaria))))	(Gaiadendron	(Tristerix	Nuytsia)))	Peraxilla)	Macrosolen	Decaisnina);
((((Gaiadendron	((Tupeia	(Desmaria	Ligaria))	((Atkinsonia	((Cecarria	Loranthus)	((Ileostylus	Muellerina)	((Dendrophthoe	(((Englerina	Tapinanthus)	(Helixanthera	((Agelanthus	Moquiniella)	Bakerella)))	(Scurrula	Taxillus)))	(Amyema	Benthamina)))))	((Tristerix	Nuytsia)	(Struthanthus	Tripodanthus)))))	Peraxilla)	Notanthera)	Macrosolen	Decaisnina);
((((((Struthanthus	Tripodanthus)	((Notanthera	(Tupeia	(Desmaria	Ligaria)))	(Atkinsonia	((Cecarria	Loranthus)	((Ileostylus	Muellerina)	(((Scurrula	(Taxillus	(Dendrophthoe	(Moquiniella	Helixanthera))))	(Bakerella	((Englerina	Tapinanthus)	Agelanthus)))	(Amyema	Benthamina)))))))	(Tristerix	Nuytsia))	Gaiadendron)	Peraxilla)	Macrosolen	Decaisnina);
((((((Tupeia	((Cecarria	Loranthus)	((Ileostylus	Muellerina)	((Scurrula	((Taxillus	(Dendrophthoe	(Moquiniella	Helixanthera)))	(Bakerella	((Englerina	Tapinanthus)	Agelanthus))))	(Amyema	Benthamina)))))	Desmaria)	(Atkinsonia	(Notanthera	(Ligaria	(Struthanthus	Tripodanthus)))))	((Tristerix	Nuytsia)	Gaiadendron))	Peraxilla)	Macrosolen	Decaisnina);
(((((Gaiadendron	((Tristerix	Nuytsia)	(Tupeia	((Ileostylus	Muellerina)	(((((Scurrula	Taxillus)	(Dendrophthoe	Helixanthera))	((Englerina	Tapinanthus)	((Moquiniella	Agelanthus)	Bakerella)))	(Amyema	Benthamina))	(Cecarria	Loranthus))))))	(Atkinsonia	((Struthanthus	Tripodanthus)	(Notanthera	Ligaria))))	Desmaria)	Peraxilla)	Macrosolen	Decaisnina);
((((((Tupeia	(((Desmaria	Notanthera)	Nuytsia)	(Struthanthus	Tripodanthus)))	Gaiadendron)	(Ligaria	(Tristerix	((Cecarria	Loranthus)	((Ileostylus	Muellerina)	((((Scurrula	Taxillus)	(Dendrophthoe	Helixanthera))	((Englerina	Tapinanthus)	((Moquiniella	Agelanthus)	Bakerella)))	(Amyema	Benthamina)))))))	Atkinsonia)	Peraxilla)	Macrosolen	Decaisnina);
((((((Notanthera	(Struthanthus	Tripodanthus))	(Gaiadendron	(Ligaria	Desmaria)))	Atkinsonia)	((Tristerix	Nuytsia)	(Tupeia	((Cecarria	Loranthus)	((Ileostylus	Muellerina)	((((Scurrula	Taxillus)	Helixanthera)	(Dendrophthoe	(Bakerella	((Agelanthus	(Englerina	Tapinanthus))	Moquiniella))))	(Amyema	Benthamina)))))))	Peraxilla)	Macrosolen	Decaisnina);
(((Atkinsonia	((Tupeia	(((((Scurrula	Taxillus)	(Dendrophthoe	Helixanthera))	(Bakerella	((Agelanthus	(Englerina	Tapinanthus))	Moquiniella)))	(Amyema	Benthamina))	((Cecarria	Loranthus)	(Ileostylus	Muellerina))))	((Notanthera	(Ligaria	(Struthanthus	Tripodanthus)))	(Gaiadendron	(Nuytsia	(Tristerix	Desmaria))))))	Peraxilla)	Macrosolen	Decaisnina);
(Macrosolen	(((((((Loranthus	Cecarria)	(((Benthamina	Amyema)	((Helixanthera	(Taxillus	Scurrula))	(((Moquiniella	((Tapinanthus	Englerina)	Agelanthus))	Bakerella)	Dendrophthoe)))	(Muellerina	Ileostylus)))	Notanthera)	(Tupeia	(Ligaria	Desmaria)))	(Atkinsonia	(Struthanthus	Tripodanthus)))	((Tristerix	Nuytsia)	Gaiadendron))	Peraxilla)	Decaisnina);
(Macrosolen	(((((Atkinsonia	((Muellerina	Ileostylus)	((Loranthus	Cecarria)	((Benthamina	Amyema)	((Taxillus	Scurrula)	(((((Moquiniella	Agelanthus)	Helixanthera)	(Tapinanthus	Englerina))	Bakerella)	Dendrophthoe))))))	(Tupeia	(Ligaria	Desmaria)))	(Notanthera	(Struthanthus	Tripodanthus)))	((Tristerix	Nuytsia)	Gaiadendron))	Peraxilla)	Decaisnina);
(Macrosolen	(((((Struthanthus	Tripodanthus)	((Muellerina	Ileostylus)	((Loranthus	Cecarria)	((Benthamina	Amyema)	((Taxillus	Scurrula)	((((Moquiniella	Bakerella)	(Agelanthus	(Tapinanthus	Englerina)))	Helixanthera)	Dendrophthoe))))))	(((Ligaria	Atkinsonia)	Tupeia)	(((Tristerix	Nuytsia)	Gaiadendron)	Desmaria)))	Notanthera)	Peraxilla)	Decaisnina);
(Macrosolen	((((((Struthanthus	Tripodanthus)	(Tristerix	Nuytsia))	((Tupeia	(Ligaria	Desmaria))	Notanthera))	(Atkinsonia	((Loranthus	Cecarria)	(((Benthamina	Amyema)	((Bakerella	((Agelanthus	(Tapinanthus	Englerina))	Moquiniella))	(Dendrophthoe	(Helixanthera	(Taxillus	Scurrula)))))	(Muellerina	Ileostylus)))))	Gaiadendron)	Peraxilla)	Decaisnina);
(Macrosolen	((((Tristerix	Nuytsia)	(((Tupeia	Desmaria)	((Loranthus	Cecarria)	(((Benthamina	Amyema)	((Taxillus	Scurrula)	(Dendrophthoe	(Bakerella	(((Agelanthus	(Tapinanthus	Englerina))	Moquiniella)	Helixanthera)))))	(Muellerina	Ileostylus))))	(Atkinsonia	(Notanthera	(Ligaria	(Struthanthus	Tripodanthus))))))	Gaiadendron)	Peraxilla)	Decaisnina);
(Macrosolen	((((Atkinsonia	(Struthanthus	Tripodanthus))	(((Ligaria	Desmaria)	(((Tristerix	Nuytsia)	((Loranthus	Cecarria)	(((Benthamina	Amyema)	((((Agelanthus	Moquiniella)	Bakerella)	((Tapinanthus	Englerina)	Helixanthera))	((Taxillus	Scurrula)	Dendrophthoe)))	(Muellerina	Ileostylus))))	Tupeia))	Gaiadendron))	Peraxilla)	Notanthera)	Decaisnina);
(Macrosolen	((Atkinsonia	(((Loranthus	Cecarria)	(((Benthamina	Amyema)	(Dendrophthoe	(((Tapinanthus	Englerina)	(Helixanthera	(Moquiniella	(Bakerella	Agelanthus))))	(Taxillus	Scurrula))))	(Muellerina	Ileostylus)))	((Gaiadendron	(Tupeia	(Notanthera	(Ligaria	Desmaria))))	((Tristerix	Nuytsia)	(Struthanthus	Tripodanthus)))))	Peraxilla)	Decaisnina);
(Macrosolen	(((Atkinsonia	(Tupeia	((Gaiadendron	(Notanthera	(Struthanthus	Tripodanthus)))	((Tristerix	Nuytsia)	((Loranthus	Cecarria)	(((Benthamina	Amyema)	((((Dendrophthoe	Moquiniella)	Helixanthera)	(Bakerella	(Agelanthus	(Tapinanthus	Englerina))))	(Taxillus	Scurrula)))	(Muellerina	Ileostylus)))))))	(Ligaria	Desmaria))	Peraxilla)	Decaisnina);
(Macrosolen	((Gaiadendron	((((Tupeia	Atkinsonia)	((Tristerix	Nuytsia)	((Muellerina	Ileostylus)	((Loranthus	Cecarria)	((Benthamina	Amyema)	(((Helixanthera	(Tapinanthus	Englerina))	(Moquiniella	(Agelanthus	Bakerella)))	(Dendrophthoe	(Taxillus	Scurrula))))))))	Desmaria)	(Notanthera	(Ligaria	(Struthanthus	Tripodanthus)))))	Peraxilla)	Decaisnina);
(Macrosolen	((((Tristerix	Nuytsia)	Gaiadendron)	(((((Loranthus	Cecarria)	(((Benthamina	Amyema)	((Bakerella	(Moquiniella	(Agelanthus	(Tapinanthus	Englerina))))	((Taxillus	Scurrula)	(Dendrophthoe	Helixanthera))))	(Muellerina	Ileostylus)))	Notanthera)	(Tupeia	(Ligaria	Desmaria)))	(Atkinsonia	(Struthanthus	Tripodanthus))))	Peraxilla)	Decaisnina);
(Macrosolen	(((((Struthanthus	Tripodanthus)	(((Loranthus	Cecarria)	((Muellerina	Ileostylus)	(((Dendrophthoe	((Helixanthera	Moquiniella)	((Agelanthus	Bakerella)	(Englerina	Tapinanthus))))	(Scurrula	Taxillus))	(Benthamina	Amyema))))	(((Desmaria	Ligaria)	Tupeia)	Notanthera)))	Atkinsonia)	((Tristerix	Nuytsia)	Gaiadendron))	Peraxilla)	Decaisnina);
(Macrosolen	(((((Struthanthus	Tripodanthus)	(((Desmaria	Ligaria)	Tupeia)	(Notanthera	(Nuytsia	((Loranthus	Cecarria)	((Muellerina	Ileostylus)	((((Moquiniella	(Agelanthus	Bakerella))	(Englerina	Tapinanthus))	(Dendrophthoe	((Scurrula	Taxillus)	Helixanthera)))	(Benthamina	Amyema))))))))	Atkinsonia)	(Tristerix	Gaiadendron))	Peraxilla)	Decaisnina);
(Macrosolen	(((Gaiadendron	((((Tristerix	Nuytsia)	(Struthanthus	Tripodanthus))	(Atkinsonia	((Loranthus	Cecarria)	((Muellerina	Ileostylus)	((Dendrophthoe	(Benthamina	Amyema))	(((Bakerella	(Moquiniella	Agelanthus))	(Englerina	Tapinanthus))	((Scurrula	Taxillus)	Helixanthera)))))))	((Desmaria	Ligaria)	Tupeia)))	Peraxilla)	Notanthera)	Decaisnina);
(Macrosolen	((Atkinsonia	(((Tristerix	Nuytsia)	(Struthanthus	Tripodanthus))	(Gaiadendron	((Notanthera	((Desmaria	Ligaria)	Tupeia))	(((Loranthus	Cecarria)	((Benthamina	Amyema)	((Bakerella	((Moquiniella	Agelanthus)	(Englerina	Tapinanthus)))	(Dendrophthoe	((Scurrula	Taxillus)	Helixanthera)))))	(Muellerina	Ileostylus))))))	Peraxilla)	Decaisnina);
(Macrosolen	((((Struthanthus	Tripodanthus)	(Atkinsonia	(((Desmaria	Ligaria)	Tupeia)	((((Loranthus	Cecarria)	((Benthamina	Amyema)	((Bakerella	((Helixanthera	Moquiniella)	(Agelanthus	(Englerina	Tapinanthus))))	(Dendrophthoe	(Scurrula	Taxillus)))))	(Muellerina	Ileostylus))	Notanthera))))	(Gaiadendron	(Tristerix	Peraxilla)))	Nuytsia)	Decaisnina);
(Macrosolen	(((((Atkinsonia	(Nuytsia	((Loranthus	Cecarria)	(((Benthamina	Amyema)	(((Englerina	Tapinanthus)	(Agelanthus	Bakerella))	(Dendrophthoe	((Scurrula	Taxillus)	(Helixanthera	Moquiniella)))))	(Muellerina	Ileostylus)))))	((((Desmaria	Ligaria)	Tupeia)	Notanthera)	(Struthanthus	Tripodanthus)))	Tristerix)	Gaiadendron)	Peraxilla)	Decaisnina);
(Macrosolen	(((((((((Loranthus	Cecarria)	(((Benthamina	Amyema)	(((Englerina	Tapinanthus)	(Moquiniella	(Agelanthus	Bakerella)))	((Scurrula	Taxillus)	(Dendrophthoe	Helixanthera))))	(Muellerina	Ileostylus)))	Atkinsonia)	(Tupeia	(Desmaria	Ligaria)))	(Struthanthus	Tripodanthus))	(Nuytsia	Tristerix))	Gaiadendron)	Peraxilla)	Notanthera)	Decaisnina);
(Macrosolen	((((Atkinsonia	((Notanthera	((Desmaria	Ligaria)	Tupeia))	((Muellerina	Ileostylus)	((Loranthus	Cecarria)	((Benthamina	Amyema)	((Englerina	Tapinanthus)	((Scurrula	Taxillus)	((Bakerella	(Moquiniella	Agelanthus))	(Dendrophthoe	Helixanthera)))))))))	(Struthanthus	Tripodanthus))	((Nuytsia	Tristerix)	Gaiadendron))	Peraxilla)	Decaisnina);
(Macrosolen	((((Notanthera	((Desmaria	Ligaria)	Tupeia))	((Struthanthus	Tripodanthus)	(((Muellerina	Ileostylus)	((Loranthus	Cecarria)	((Benthamina	Amyema)	((Scurrula	Taxillus)	((Bakerella	(Helixanthera	(Moquiniella	((Englerina	Tapinanthus)	Agelanthus))))	Dendrophthoe)))))	Atkinsonia)))	((Nuytsia	Tristerix)	Gaiadendron))	Peraxilla)	Decaisnina);
(Macrosolen	((((((Desmaria	Ligaria)	Tupeia)	((Nuytsia	((Muellerina	Ileostylus)	((Loranthus	Cecarria)	((Benthamina	Amyema)	((Scurrula	Taxillus)	((Dendrophthoe	(Moquiniella	Helixanthera))	(((Englerina	Tapinanthus)	Agelanthus)	Bakerella)))))))	Notanthera))	(Atkinsonia	(Struthanthus	Tripodanthus)))	(Tristerix	Gaiadendron))	Peraxilla)	Decaisnina);
(Macrosolen	(((((Atkinsonia	(Desmaria	Notanthera))	(Tupeia	(Tripodanthus	Struthanthus)))	(Nuytsia	(((Cecarria	Loranthus)	((Muellerina	Ileostylus)	(((Scurrula	Taxillus)	(Dendrophthoe	(Bakerella	((Moquiniella	(Agelanthus	(Englerina	Tapinanthus)))	Helixanthera))))	(Benthamina	Amyema))))	(Ligaria	Tristerix))))	Gaiadendron)	Peraxilla)	Decaisnina);
(Macrosolen	((((((Cecarria	Loranthus)	((Muellerina	Ileostylus)	(((Scurrula	Taxillus)	(Dendrophthoe	((Moquiniella	Bakerella)	((Agelanthus	(Englerina	Tapinanthus))	Helixanthera))))	(Benthamina	Amyema))))	Nuytsia)	((Gaiadendron	(Tristerix	Desmaria))	((Tupeia	(Ligaria	(Tripodanthus	Struthanthus)))	Atkinsonia)))	Notanthera)	Peraxilla)	Decaisnina);
(Macrosolen	(((((Gaiadendron	(Tristerix	(Nuytsia	Desmaria)))	Notanthera)	((Tupeia	(Tripodanthus	Struthanthus))	Ligaria))	(Atkinsonia	((Cecarria	Loranthus)	((Muellerina	Ileostylus)	((Taxillus	((Scurrula	(Bakerella	((Agelanthus	(Englerina	Tapinanthus))	(Moquiniella	Helixanthera))))	Dendrophthoe))	(Benthamina	Amyema))))))	Peraxilla)	Decaisnina);
(Macrosolen	((((Nuytsia	Gaiadendron)	(((Ligaria	Desmaria)	Tupeia)	((Atkinsonia	((Cecarria	Loranthus)	((Muellerina	Ileostylus)	(((Moquiniella	(Agelanthus	Bakerella))	(((Scurrula	Taxillus)	(Englerina	Tapinanthus))	(Helixanthera	Dendrophthoe)))	(Benthamina	Amyema)))))	(Tristerix	(Tripodanthus	Struthanthus)))))	Peraxilla)	Notanthera)	Decaisnina);
(Macrosolen	((Gaiadendron	(((Notanthera	Desmaria)	(Nuytsia	Tristerix))	((Tupeia	(Ligaria	(Tripodanthus	Struthanthus)))	(Atkinsonia	((Cecarria	Loranthus)	((Muellerina	Ileostylus)	(((Dendrophthoe	(Scurrula	Taxillus))	(Helixanthera	(((Englerina	Tapinanthus)	Agelanthus)	(Bakerella	Moquiniella))))	(Benthamina	Amyema))))))))	Peraxilla)	Decaisnina);
(Macrosolen	((((Atkinsonia	((Cecarria	Loranthus)	((Muellerina	Ileostylus)	(((Bakerella	((Englerina	Tapinanthus)	Agelanthus))	(Dendrophthoe	(Moquiniella	(Helixanthera	(Scurrula	Taxillus)))))	(Benthamina	Amyema)))))	(Gaiadendron	((Tupeia	(Nuytsia	Desmaria))	((Ligaria	(Tripodanthus	Struthanthus))	Tristerix))))	Notanthera)	Peraxilla)	Decaisnina);
(Macrosolen	(Notanthera	(Peraxilla	(Gaiadendron	((((Tripodanthus	Struthanthus)	Atkinsonia)	(((Muellerina	Ileostylus)	(((((Englerina	Tapinanthus)	Agelanthus)	(((Moquiniella	Bakerella)	Dendrophthoe)	(Helixanthera	(Scurrula	Taxillus))))	(Benthamina	Amyema))	(Cecarria	Loranthus)))	(Tupeia	(Ligaria	Desmaria))))	(Nuytsia	Tristerix)))))	Decaisnina);
(Macrosolen	(Peraxilla	(((Atkinsonia	(((Notanthera	(Tripodanthus	Struthanthus))	(Tristerix	((Cecarria	Loranthus)	((Muellerina	Ileostylus)	(((Dendrophthoe	((Helixanthera	Moquiniella)	(Bakerella	((Englerina	Tapinanthus)	Agelanthus))))	(Scurrula	Taxillus))	(Benthamina	Amyema))))))	(Tupeia	(Ligaria	Desmaria))))	Nuytsia)	Gaiadendron))	Decaisnina);
(Macrosolen	(Peraxilla	((((Tripodanthus	Struthanthus)	((Tupeia	(Ligaria	Desmaria))	Atkinsonia))	(((Tristerix	Nuytsia)	((((((Helixanthera	((Englerina	Tapinanthus)	Agelanthus))	(Moquiniella	Bakerella))	Dendrophthoe)	(Scurrula	Taxillus))	(Benthamina	Amyema))	((Cecarria	Loranthus)	(Muellerina	Ileostylus))))	Gaiadendron))	Notanthera))	Decaisnina);
(Macrosolen	(Peraxilla	(Gaiadendron	(((((((((Englerina	Tapinanthus)	((Agelanthus	Moquiniella)	Bakerella))	(Dendrophthoe	(Helixanthera	(Scurrula	Taxillus))))	(Benthamina	Amyema))	((Cecarria	Loranthus)	(Muellerina	Ileostylus)))	Atkinsonia)	(Notanthera	(Tripodanthus	Struthanthus)))	(Tupeia	(Ligaria	Desmaria)))	(Tristerix	Nuytsia))))	Decaisnina);
((Peraxilla	((Gaiadendron	(Tristerix	Nuytsia))	((((Tupeia	(Ligaria	Desmaria))	Notanthera)	((Loranthus	Cecarria)	((Ileostylus	Muellerina)	(((Dendrophthoe	(Bakerella	(Moquiniella	(Agelanthus	(Englerina	Tapinanthus)))))	((Scurrula	Taxillus)	Helixanthera))	(Benthamina	Amyema)))))	((Tripodanthus	Struthanthus)	Atkinsonia))))	Macrosolen	Decaisnina);
((Peraxilla	((Gaiadendron	(Tristerix	Nuytsia))	(((Ligaria	Desmaria)	(Tupeia	(((((Scurrula	Taxillus)	((Dendrophthoe	Helixanthera)	((Englerina	Tapinanthus)	((Agelanthus	Bakerella)	Moquiniella))))	(Benthamina	Amyema))	((Loranthus	Cecarria)	(Ileostylus	Muellerina)))	Notanthera)))	((Tripodanthus	Struthanthus)	Atkinsonia))))	Macrosolen	Decaisnina);
(((Peraxilla	((Gaiadendron	(Tristerix	Nuytsia))	(((Tupeia	(Tripodanthus	Struthanthus))	((((((Agelanthus	(Englerina	Tapinanthus))	(Bakerella	Moquiniella))	((Helixanthera	Taxillus)	(Dendrophthoe	Scurrula)))	(Benthamina	Amyema))	((Loranthus	Cecarria)	(Ileostylus	Muellerina)))	Atkinsonia))	(Ligaria	Desmaria))))	Notanthera)	Macrosolen	Decaisnina);
((Peraxilla	(Gaiadendron	((Tristerix	Nuytsia)	(((Tupeia	(Ligaria	Desmaria))	(Atkinsonia	(Notanthera	(Tripodanthus	Struthanthus))))	((Loranthus	Cecarria)	((Ileostylus	Muellerina)	(((Scurrula	Taxillus)	((Bakerella	(Moquiniella	(Helixanthera	(Agelanthus	(Englerina	Tapinanthus)))))	Dendrophthoe))	(Benthamina	Amyema))))))))	Macrosolen	Decaisnina);
((Peraxilla	(((Notanthera	(Desmaria	(Ligaria	Tupeia)))	((Tripodanthus	Struthanthus)	(Atkinsonia	((Loranthus	Cecarria)	((Ileostylus	Muellerina)	(((Scurrula	Taxillus)	(((Helixanthera	(Englerina	Tapinanthus))	((Agelanthus	Bakerella)	Moquiniella))	Dendrophthoe))	(Benthamina	Amyema)))))))	(Gaiadendron	(Tristerix	Nuytsia))))	Macrosolen	Decaisnina);
((Peraxilla	(((Notanthera	(Atkinsonia	(Tripodanthus	Struthanthus)))	((Desmaria	(Ligaria	Tupeia))	((Ileostylus	Muellerina)	((((Scurrula	Taxillus)	((Helixanthera	((Agelanthus	(Englerina	Tapinanthus))	(Bakerella	Moquiniella)))	Dendrophthoe))	(Benthamina	Amyema))	(Loranthus	Cecarria)))))	(Gaiadendron	(Tristerix	Nuytsia))))	Macrosolen	Decaisnina);
(((Peraxilla	(((Desmaria	(Tripodanthus	Struthanthus))	(((Ligaria	Tupeia)	Atkinsonia)	((Ileostylus	Muellerina)	((((Helixanthera	(Scurrula	Taxillus))	(((Moquiniella	(Agelanthus	(Englerina	Tapinanthus)))	Bakerella)	Dendrophthoe))	(Benthamina	Amyema))	(Loranthus	Cecarria)))))	(Gaiadendron	Tristerix)))	(Notanthera	Nuytsia))	Macrosolen	Decaisnina);
((Peraxilla	(Gaiadendron	(Tristerix	((Atkinsonia	(Ligaria	(Notanthera	(Tripodanthus	Struthanthus))))	((Desmaria	Tupeia)	(Nuytsia	((Ileostylus	Muellerina)	((((Helixanthera	(Scurrula	Taxillus))	((((Englerina	Tapinanthus)	(Moquiniella	Agelanthus))	Bakerella)	Dendrophthoe))	(Benthamina	Amyema))	(Loranthus	Cecarria)))))))))	Macrosolen	Decaisnina);
((Peraxilla	(((Atkinsonia	(Notanthera	(Tripodanthus	Struthanthus)))	Gaiadendron)	(Desmaria	(((Ligaria	((Loranthus	Cecarria)	((Ileostylus	Muellerina)	(((Scurrula	Taxillus)	(((Helixanthera	((Moquiniella	Agelanthus)	Bakerella))	(Englerina	Tapinanthus))	Dendrophthoe))	(Benthamina	Amyema)))))	(Nuytsia	Tristerix))	Tupeia))))	Macrosolen	Decaisnina);
((Peraxilla	(((Atkinsonia	((Tupeia	(Ligaria	(Tristerix	Desmaria)))	(Notanthera	((Loranthus	Cecarria)	((Ileostylus	Muellerina)	(((Scurrula	Taxillus)	((Helixanthera	(((Moquiniella	Agelanthus)	Bakerella)	(Englerina	Tapinanthus)))	Dendrophthoe))	(Benthamina	Amyema)))))))	(Tripodanthus	Struthanthus))	(Nuytsia	Gaiadendron)))	Macrosolen	Decaisnina);
((Peraxilla	(Gaiadendron	((Tripodanthus	Struthanthus)	((Tristerix	((Loranthus	Cecarria)	((((Dendrophthoe	(Bakerella	(Moquiniella	(Agelanthus	(Tapinanthus	Englerina)))))	(Helixanthera	(Scurrula	Taxillus)))	(Amyema	Benthamina))	(Muellerina	Ileostylus))))	((Notanthera	(Desmaria	Nuytsia))	((Ligaria	Atkinsonia)	Tupeia))))))	Macrosolen	Decaisnina);
((Peraxilla	(Gaiadendron	((Desmaria	((((Loranthus	Cecarria)	((((Scurrula	Taxillus)	((Dendrophthoe	((Agelanthus	Bakerella)	Moquiniella))	((Tapinanthus	Englerina)	Helixanthera)))	(Amyema	Benthamina))	(Muellerina	Ileostylus)))	(Atkinsonia	Tupeia))	(Notanthera	(Ligaria	(Tripodanthus	Struthanthus)))))	(Nuytsia	Tristerix))))	Macrosolen	Decaisnina);
(((Peraxilla	(Atkinsonia	(((Ligaria	Desmaria)	(((Nuytsia	Tristerix)	Gaiadendron)	(Tupeia	(Tripodanthus	Struthanthus))))	((Muellerina	Ileostylus)	((Loranthus	Cecarria)	(((Scurrula	Taxillus)	((Bakerella	((Agelanthus	(Tapinanthus	Englerina))	(Moquiniella	Helixanthera)))	Dendrophthoe))	(Amyema	Benthamina)))))))	Notanthera)	Macrosolen	Decaisnina);
((Peraxilla	(((Nuytsia	Tristerix)	Gaiadendron)	(((Notanthera	(Tripodanthus	Struthanthus))	((Ligaria	Desmaria)	Tupeia))	(((Loranthus	Cecarria)	(((((Bakerella	((Agelanthus	(Tapinanthus	Englerina))	Moquiniella))	Helixanthera)	(Dendrophthoe	(Scurrula	Taxillus)))	(Amyema	Benthamina))	(Muellerina	Ileostylus)))	Atkinsonia))))	Macrosolen	Decaisnina);
((Peraxilla	(((Tupeia	((((Bakerella	((Agelanthus	(Tapinanthus	Englerina))	(Helixanthera	Moquiniella)))	(Dendrophthoe	(Scurrula	Taxillus)))	(Amyema	Benthamina))	((Muellerina	Ileostylus)	(Loranthus	Cecarria))))	Atkinsonia)	((((Notanthera	(Tristerix	Desmaria))	Nuytsia)	Gaiadendron)	(Ligaria	(Tripodanthus	Struthanthus)))))	Macrosolen	Decaisnina);
(((Peraxilla	((Desmaria	((Ligaria	(Tripodanthus	Struthanthus))	Atkinsonia))	((Tristerix	Gaiadendron)	(Tupeia	(Nuytsia	((Loranthus	Cecarria)	((((Scurrula	Taxillus)	(((Agelanthus	(Tapinanthus	Englerina))	((Helixanthera	Moquiniella)	Bakerella))	Dendrophthoe))	(Amyema	Benthamina))	(Muellerina	Ileostylus))))))))	Notanthera)	Macrosolen	Decaisnina);
((Peraxilla	((Atkinsonia	((Tripodanthus	Struthanthus)	(((((Tristerix	((Muellerina	Ileostylus)	((Loranthus	Cecarria)	((((Moquiniella	(Helixanthera	(Agelanthus	(Tapinanthus	Englerina))))	Bakerella)	(Dendrophthoe	(Scurrula	Taxillus)))	(Amyema	Benthamina)))))	Nuytsia)	Tupeia)	Notanthera)	(Ligaria	Desmaria))))	Gaiadendron))	Macrosolen	Decaisnina);
(((Peraxilla	(Atkinsonia	((Tristerix	((Loranthus	Cecarria)	((((Scurrula	Taxillus)	(((Moquiniella	(Agelanthus	Bakerella))	((Tapinanthus	Englerina)	Helixanthera))	Dendrophthoe))	(Amyema	Benthamina))	(Muellerina	Ileostylus))))	(((Ligaria	Desmaria)	Tupeia)	((Tripodanthus	Struthanthus)	Gaiadendron)))))	(Notanthera	Nuytsia))	Macrosolen	Decaisnina);
(((Gaiadendron	((((Atkinsonia	(Tristerix	((Loranthus	Cecarria)	((((Scurrula	Taxillus)	(((Bakerella	Moquiniella)	((Agelanthus	(Tapinanthus	Englerina))	Helixanthera))	Dendrophthoe))	(Amyema	Benthamina))	(Muellerina	Ileostylus)))))	Peraxilla)	((Ligaria	Desmaria)	Tupeia))	(Tripodanthus	Struthanthus)))	(Notanthera	Nuytsia))	Macrosolen	Decaisnina);
((((Peraxilla	(((Tristerix	Desmaria)	((Notanthera	(Ligaria	(Tripodanthus	Struthanthus)))	Atkinsonia))	Tupeia))	Gaiadendron)	(((Loranthus	Cecarria)	((((Scurrula	Taxillus)	((Dendrophthoe	(Moquiniella	Bakerella))	((Agelanthus	(Tapinanthus	Englerina))	Helixanthera)))	(Amyema	Benthamina))	(Muellerina	Ileostylus)))	Nuytsia))	Macrosolen	Decaisnina);
(((Gaiadendron	((((Notanthera	(Struthanthus	Tripodanthus))	(Atkinsonia	((Ligaria	Desmaria)	Tupeia)))	((Cecarria	Loranthus)	((((Taxillus	Scurrula)	(Dendrophthoe	(Bakerella	(Helixanthera	(Moquiniella	(Agelanthus	(Tapinanthus	Englerina)))))))	(Amyema	Benthamina))	(Ileostylus	Muellerina))))	(Tristerix	Nuytsia)))	Peraxilla)	Macrosolen	Decaisnina);
((((Atkinsonia	((((Helixanthera	(Taxillus	Scurrula))	(Dendrophthoe	(Bakerella	(Moquiniella	(Agelanthus	(Tapinanthus	Englerina))))))	(Amyema	Benthamina))	((Ileostylus	Muellerina)	(Cecarria	Loranthus))))	(((Tristerix	Nuytsia)	Gaiadendron)	((Notanthera	(Struthanthus	Tripodanthus))	((Ligaria	Desmaria)	Tupeia))))	Peraxilla)	Macrosolen	Decaisnina);
(((((Atkinsonia	((Struthanthus	Tripodanthus)	(((Nuytsia	((Cecarria	Loranthus)	((((Helixanthera	(Taxillus	Scurrula))	((Dendrophthoe	(Bakerella	(Moquiniella	Agelanthus)))	(Tapinanthus	Englerina)))	(Amyema	Benthamina))	(Ileostylus	Muellerina))))	((Ligaria	Desmaria)	Tupeia))	Notanthera)))	Tristerix)	Gaiadendron)	Peraxilla)	Macrosolen	Decaisnina);
((((Atkinsonia	((Struthanthus	Tripodanthus)	(((Ligaria	Desmaria)	Tupeia)	(Notanthera	((Cecarria	Loranthus)	((((Taxillus	Scurrula)	(Dendrophthoe	((((Tapinanthus	Englerina)	Agelanthus)	Helixanthera)	(Bakerella	Moquiniella))))	(Amyema	Benthamina))	(Ileostylus	Muellerina)))))))	((Nuytsia	Tristerix)	Gaiadendron))	Peraxilla)	Macrosolen	Decaisnina);
(((Gaiadendron	((Notanthera	(((Cecarria	Loranthus)	((((Helixanthera	(Taxillus	Scurrula))	(Dendrophthoe	((Tapinanthus	Englerina)	((Agelanthus	Bakerella)	Moquiniella))))	(Amyema	Benthamina))	(Ileostylus	Muellerina)))	Nuytsia))	((((Tristerix	Desmaria)	Ligaria)	Atkinsonia)	((Struthanthus	Tripodanthus)	Tupeia))))	Peraxilla)	Macrosolen	Decaisnina);
((((((Struthanthus	Tripodanthus)	((Atkinsonia	((Cecarria	Loranthus)	(((((Taxillus	Scurrula)	Dendrophthoe)	((Helixanthera	(Tapinanthus	Englerina))	(Bakerella	(Moquiniella	Agelanthus))))	(Amyema	Benthamina))	(Ileostylus	Muellerina))))	(Tupeia	(Ligaria	Desmaria))))	(Gaiadendron	(Nuytsia	Tristerix)))	Peraxilla)	Notanthera)	Macrosolen	Decaisnina);
(((Gaiadendron	((Nuytsia	Tristerix)	(((((Ileostylus	Muellerina)	((Cecarria	Loranthus)	((((Taxillus	Scurrula)	Dendrophthoe)	(Bakerella	(Moquiniella	(Helixanthera	(Agelanthus	(Tapinanthus	Englerina))))))	(Amyema	Benthamina))))	Notanthera)	((Struthanthus	Tripodanthus)	(Tupeia	(Ligaria	Desmaria))))	Atkinsonia)))	Peraxilla)	Macrosolen	Decaisnina);
((((((Tristerix	(Atkinsonia	(Notanthera	(Tupeia	(Ligaria	Desmaria)))))	(Struthanthus	Tripodanthus))	(Nuytsia	((Cecarria	Loranthus)	((((Taxillus	Scurrula)	(Dendrophthoe	(Bakerella	((Agelanthus	(Tapinanthus	Englerina))	(Moquiniella	Helixanthera)))))	(Amyema	Benthamina))	(Ileostylus	Muellerina)))))	Gaiadendron)	Peraxilla)	Macrosolen	Decaisnina);
(((((Atkinsonia	(((Tupeia	(Tristerix	(Nuytsia	((Cecarria	Loranthus)	(((Taxillus	((Scurrula	Dendrophthoe)	(Bakerella	(Helixanthera	((Agelanthus	(Tapinanthus	Englerina))	Moquiniella)))))	(Amyema	Benthamina))	(Ileostylus	Muellerina))))))	(Ligaria	Desmaria))	(Struthanthus	Tripodanthus)))	Gaiadendron)	Peraxilla)	Notanthera)	Macrosolen	Decaisnina);
(((((((Ligaria	(Struthanthus	Tripodanthus))	(Nuytsia	Tristerix))	Atkinsonia)	(((Notanthera	((Cecarria	Loranthus)	(((Taxillus	(Scurrula	(Helixanthera	((Tapinanthus	Englerina)	(Bakerella	(Moquiniella	Agelanthus))))))	(Dendrophthoe	(Amyema	Benthamina)))	(Ileostylus	Muellerina))))	Tupeia)	Desmaria))	Gaiadendron)	Peraxilla)	Macrosolen	Decaisnina);
(Macrosolen	(Peraxilla	(Gaiadendron	((Tristerix	Nuytsia)	(((Notanthera	(Struthanthus	Tripodanthus))	(Atkinsonia	((Muellerina	Ileostylus)	(((Amyema	Benthamina)	((((Englerina	Tapinanthus)	Agelanthus)	(Helixanthera	(Taxillus	Scurrula)))	(Dendrophthoe	(Bakerella	Moquiniella))))	(Loranthus	Cecarria)))))	(Tupeia	(Ligaria	Desmaria))))))	Decaisnina);
(Macrosolen	(Peraxilla	(((Atkinsonia	Desmaria)	((Notanthera	(((Loranthus	Cecarria)	((Muellerina	Ileostylus)	((Amyema	Benthamina)	((Helixanthera	(Taxillus	Scurrula))	(Dendrophthoe	(Bakerella	(((Englerina	Tapinanthus)	Agelanthus)	Moquiniella)))))))	Tupeia))	(Gaiadendron	(Tristerix	Nuytsia))))	(Ligaria	(Struthanthus	Tripodanthus))))	Decaisnina);
(Macrosolen	(Peraxilla	(Gaiadendron	((Desmaria	((((Loranthus	Cecarria)	((Muellerina	Ileostylus)	((Amyema	Benthamina)	((Helixanthera	(Taxillus	Scurrula))	(Dendrophthoe	(Bakerella	(((Englerina	Tapinanthus)	Agelanthus)	Moquiniella)))))))	Tupeia)	(Nuytsia	Tristerix)))	(Atkinsonia	(Notanthera	(Ligaria	(Struthanthus	Tripodanthus)))))))	Decaisnina);
(Macrosolen	(Peraxilla	(((Atkinsonia	(Struthanthus	Tripodanthus))	(((Ligaria	Desmaria)	Tupeia)	(((Loranthus	Cecarria)	((Muellerina	Ileostylus)	((Amyema	Benthamina)	((Helixanthera	(Taxillus	Scurrula))	(Dendrophthoe	(Bakerella	(((Englerina	Tapinanthus)	Agelanthus)	Moquiniella)))))))	Notanthera)))	(Gaiadendron	(Nuytsia	Tristerix))))	Decaisnina);
(Macrosolen	(Peraxilla	(Gaiadendron	((Nuytsia	Tristerix)	((Notanthera	((((Loranthus	Cecarria)	((Muellerina	Ileostylus)	((Amyema	Benthamina)	((Dendrophthoe	Taxillus)	(Scurrula	((Englerina	Tapinanthus)	(Helixanthera	((Bakerella	Agelanthus)	Moquiniella))))))))	Atkinsonia)	(Struthanthus	Tripodanthus)))	((Ligaria	Desmaria)	Tupeia)))))	Decaisnina);
(Macrosolen	(Peraxilla	((((Tupeia	(Struthanthus	Tripodanthus))	((((Loranthus	Cecarria)	((Muellerina	Ileostylus)	((Amyema	Benthamina)	((Taxillus	Scurrula)	((((Agelanthus	Moquiniella)	((Englerina	Tapinanthus)	Helixanthera))	Bakerella)	Dendrophthoe)))))	(Ligaria	Desmaria))	Notanthera))	Atkinsonia)	(Gaiadendron	(Nuytsia	Tristerix))))	Decaisnina);
(Macrosolen	(Peraxilla	(((Gaiadendron	(Tupeia	(Nuytsia	(Tristerix	((Loranthus	Cecarria)	((Muellerina	Ileostylus)	((Amyema	Benthamina)	((Taxillus	Scurrula)	(((Helixanthera	((Englerina	Tapinanthus)	Agelanthus))	Bakerella)	(Moquiniella	Dendrophthoe))))))))))	(((Ligaria	Desmaria)	(Struthanthus	Tripodanthus))	Atkinsonia))	Notanthera))	Decaisnina);
(Macrosolen	(Peraxilla	((((Tupeia	(Gaiadendron	(Nuytsia	Tristerix)))	(Notanthera	((Loranthus	Cecarria)	((Muellerina	Ileostylus)	((Amyema	Benthamina)	((Dendrophthoe	((Englerina	Tapinanthus)	((Moquiniella	Agelanthus)	Bakerella)))	(Helixanthera	(Taxillus	Scurrula))))))))	(Atkinsonia	(Struthanthus	Tripodanthus)))	(Ligaria	Desmaria)))	Decaisnina);
(Macrosolen	(((Gaiadendron	(Nuytsia	Tristerix))	(((Atkinsonia	((Loranthus	Cecarria)	((Muellerina	Ileostylus)	((Amyema	Benthamina)	(((Dendrophthoe	(Helixanthera	Moquiniella))	Bakerella)	((Agelanthus	(Englerina	Tapinanthus))	(Taxillus	Scurrula)))))))	(Notanthera	(Struthanthus	Tripodanthus)))	(Desmaria	(Ligaria	Tupeia))))	Peraxilla)	Decaisnina);
(Macrosolen	(((Gaiadendron	(Nuytsia	Tristerix))	(((Loranthus	Cecarria)	((Muellerina	Ileostylus)	((Amyema	Benthamina)	(((Agelanthus	(Englerina	Tapinanthus))	(Moquiniella	Bakerella))	((Taxillus	Scurrula)	(Dendrophthoe	Helixanthera))))))	(Atkinsonia	(((Tupeia	(Desmaria	Ligaria))	Notanthera)	(Struthanthus	Tripodanthus)))))	Peraxilla)	Decaisnina);
((Peraxilla	((Atkinsonia	(((Tupeia	(Notanthera	Desmaria))	((Cecarria	Loranthus)	((Ileostylus	Muellerina)	((Benthamina	Amyema)	((Taxillus	Scurrula)	((Helixanthera	((Agelanthus	(Englerina	Tapinanthus))	(Bakerella	Moquiniella)))	Dendrophthoe))))))	(Ligaria	(Struthanthus	Tripodanthus))))	((Tristerix	Nuytsia)	Gaiadendron)))	Macrosolen	Decaisnina);
((Peraxilla	(Gaiadendron	(((((Cecarria	Loranthus)	((Ileostylus	Muellerina)	((Benthamina	Amyema)	((Taxillus	Scurrula)	((Helixanthera	(Bakerella	(Moquiniella	(Agelanthus	(Englerina	Tapinanthus)))))	Dendrophthoe)))))	Notanthera)	(Atkinsonia	((Ligaria	Desmaria)	(Tupeia	(Struthanthus	Tripodanthus)))))	(Tristerix	Nuytsia))))	Macrosolen	Decaisnina);
(((Peraxilla	(Gaiadendron	((Atkinsonia	((Tupeia	(Nuytsia	((Cecarria	Loranthus)	((Ileostylus	Muellerina)	((Benthamina	Amyema)	((Taxillus	Scurrula)	((Bakerella	(Agelanthus	(Englerina	Tapinanthus)))	((Helixanthera	Moquiniella)	Dendrophthoe))))))))	(Tristerix	Desmaria)))	(Ligaria	(Struthanthus	Tripodanthus)))))	Notanthera)	Macrosolen	Decaisnina);
((Peraxilla	((((Tupeia	(Struthanthus	Tripodanthus))	(Notanthera	(((Cecarria	Loranthus)	((Ileostylus	Muellerina)	((Benthamina	Amyema)	(Dendrophthoe	((Taxillus	Scurrula)	(((Moquiniella	Bakerella)	(Agelanthus	(Englerina	Tapinanthus)))	Helixanthera))))))	(Ligaria	Desmaria))))	Atkinsonia)	((Tristerix	Nuytsia)	Gaiadendron)))	Macrosolen	Decaisnina);
(((Peraxilla	((((Struthanthus	Tripodanthus)	((Atkinsonia	((Ileostylus	Muellerina)	(((Benthamina	Amyema)	(((Dendrophthoe	(Moquiniella	Helixanthera))	(Taxillus	Scurrula))	((Englerina	Tapinanthus)	(Bakerella	Agelanthus))))	(Cecarria	Loranthus))))	(Desmaria	((Tristerix	Nuytsia)	Gaiadendron))))	Tupeia)	Ligaria))	Notanthera)	Macrosolen	Decaisnina);
((Peraxilla	(((((Struthanthus	Tripodanthus)	(Notanthera	((Cecarria	Loranthus)	((Ileostylus	Muellerina)	((Benthamina	Amyema)	(Dendrophthoe	((Helixanthera	(Taxillus	Scurrula))	((Englerina	Tapinanthus)	(Bakerella	(Moquiniella	Agelanthus))))))))))	(Desmaria	(Tupeia	(Ligaria	Atkinsonia))))	(Tristerix	Nuytsia))	Gaiadendron))	Macrosolen	Decaisnina);
((Peraxilla	((((Cecarria	Loranthus)	((Ileostylus	Muellerina)	((Benthamina	Amyema)	((Taxillus	Scurrula)	(((Agelanthus	(Englerina	Tapinanthus))	(Bakerella	Moquiniella))	(Dendrophthoe	Helixanthera))))))	(Tristerix	((Desmaria	Nuytsia)	Notanthera)))	(Atkinsonia	(Gaiadendron	(Tupeia	(Ligaria	(Struthanthus	Tripodanthus)))))))	Macrosolen	Decaisnina);
((Peraxilla	((Atkinsonia	((Tupeia	(Ligaria	Desmaria))	((((Cecarria	Loranthus)	((Ileostylus	Muellerina)	((Benthamina	Amyema)	(((Taxillus	Scurrula)	(Bakerella	((Helixanthera	Moquiniella)	(Agelanthus	(Englerina	Tapinanthus)))))	Dendrophthoe))))	(Nuytsia	Tristerix))	((Struthanthus	Tripodanthus)	Gaiadendron))))	Notanthera))	Macrosolen	Decaisnina);
((Peraxilla	(((Atkinsonia	(Struthanthus	Tripodanthus))	((Notanthera	((Cecarria	Loranthus)	((Ileostylus	Muellerina)	((Benthamina	Amyema)	((Helixanthera	(Taxillus	Scurrula))	((Englerina	Tapinanthus)	(((Agelanthus	Bakerella)	Moquiniella)	Dendrophthoe)))))))	(Tupeia	(Ligaria	Desmaria))))	(Gaiadendron	(Nuytsia	Tristerix))))	Macrosolen	Decaisnina);
((Peraxilla	((((Ileostylus	Muellerina)	(((Benthamina	Amyema)	((Dendrophthoe	(Helixanthera	(Taxillus	Scurrula)))	((Agelanthus	(Englerina	Tapinanthus))	(Moquiniella	Bakerella))))	(Cecarria	Loranthus)))	(((Struthanthus	Tripodanthus)	(Tupeia	(Ligaria	Desmaria)))	((Gaiadendron	(Nuytsia	Tristerix))	Notanthera)))	Atkinsonia))	Macrosolen	Decaisnina);
((Peraxilla	(Gaiadendron	((Nuytsia	((Loranthus	Cecarria)	((Muellerina	Ileostylus)	((Benthamina	Amyema)	((Scurrula	Taxillus)	(Dendrophthoe	(Bakerella	(Helixanthera	((Agelanthus	(Englerina	Tapinanthus))	Moquiniella)))))))))	((Tripodanthus	Struthanthus)	(((Tristerix	Desmaria)	(Ligaria	(Atkinsonia	Tupeia)))	Notanthera)))))	Macrosolen	Decaisnina);
((Peraxilla	(((Ligaria	(Tripodanthus	Struthanthus))	(((((Nuytsia	Desmaria)	Notanthera)	Tristerix)	(Tupeia	((Loranthus	Cecarria)	((Muellerina	Ileostylus)	((Benthamina	Amyema)	(((Agelanthus	(Englerina	Tapinanthus))	(Moquiniella	Bakerella))	((Helixanthera	(Scurrula	Taxillus))	Dendrophthoe)))))))	Gaiadendron))	Atkinsonia))	Macrosolen	Decaisnina);
((Peraxilla	((((Tripodanthus	Struthanthus)	((Ligaria	(Nuytsia	Desmaria))	((Tupeia	Notanthera)	(((Benthamina	Amyema)	(((Englerina	Tapinanthus)	((Dendrophthoe	((Agelanthus	Moquiniella)	Bakerella))	Helixanthera))	(Scurrula	Taxillus)))	((Loranthus	Cecarria)	(Muellerina	Ileostylus))))))	Atkinsonia)	(Tristerix	Gaiadendron)))	Macrosolen	Decaisnina);
((Peraxilla	(((Tupeia	(Ligaria	(Tripodanthus	Struthanthus)))	((Atkinsonia	(Nuytsia	((Loranthus	Cecarria)	((Muellerina	Ileostylus)	((Benthamina	Amyema)	(((Englerina	Tapinanthus)	(Dendrophthoe	(Moquiniella	(Bakerella	Agelanthus))))	((Helixanthera	Scurrula)	Taxillus)))))))	(Gaiadendron	(Tristerix	Desmaria))))	Notanthera))	Macrosolen	Decaisnina);
((Peraxilla	(((Atkinsonia	(Ligaria	(Tripodanthus	Struthanthus)))	((Tupeia	(Nuytsia	((Loranthus	Cecarria)	((Muellerina	Ileostylus)	((Benthamina	Amyema)	(Dendrophthoe	((Scurrula	Taxillus)	((Moquiniella	Bakerella)	(Helixanthera	(Agelanthus	(Englerina	Tapinanthus)))))))))))	(Gaiadendron	(Tristerix	Desmaria))))	Notanthera))	Macrosolen	Decaisnina);
((Peraxilla	((((Tristerix	Nuytsia)	((Loranthus	Cecarria)	((Muellerina	Ileostylus)	((Benthamina	Amyema)	((Scurrula	Taxillus)	((((Englerina	Tapinanthus)	Helixanthera)	((Agelanthus	Moquiniella)	Bakerella))	Dendrophthoe))))))	(Notanthera	Gaiadendron))	(((Tupeia	(Ligaria	Desmaria))	Atkinsonia)	(Tripodanthus	Struthanthus))))	Macrosolen	Decaisnina);
((Peraxilla	((Ligaria	Desmaria)	(((Tupeia	((Tristerix	Nuytsia)	((Loranthus	Cecarria)	((Muellerina	Ileostylus)	((Benthamina	Amyema)	((Scurrula	Taxillus)	(((Bakerella	(Moquiniella	Helixanthera))	(Agelanthus	(Englerina	Tapinanthus)))	Dendrophthoe)))))))	(Notanthera	Gaiadendron))	((Tripodanthus	Struthanthus)	Atkinsonia))))	Macrosolen	Decaisnina);
(((Peraxilla	((Gaiadendron	(Tristerix	Nuytsia))	(((Tripodanthus	Struthanthus)	((Loranthus	Cecarria)	((Muellerina	Ileostylus)	((Benthamina	Amyema)	((Helixanthera	(Scurrula	Taxillus))	((Bakerella	(Moquiniella	(Agelanthus	(Englerina	Tapinanthus))))	Dendrophthoe))))))	(Desmaria	(Tupeia	(Ligaria	Atkinsonia))))))	Notanthera)	Macrosolen	Decaisnina);
((Peraxilla	((((Tripodanthus	Struthanthus)	Atkinsonia)	((Notanthera	(Nuytsia	((Loranthus	Cecarria)	((Muellerina	Ileostylus)	((Benthamina	Amyema)	((Scurrula	Taxillus)	((Bakerella	(Moquiniella	(Agelanthus	(Englerina	Tapinanthus))))	(Dendrophthoe	Helixanthera))))))))	((Desmaria	Ligaria)	Tupeia)))	(Gaiadendron	Tristerix)))	Macrosolen	Decaisnina);
((Peraxilla	(Gaiadendron	(((Tripodanthus	Struthanthus)	Atkinsonia)	((((Loranthus	Cecarria)	((Muellerina	Ileostylus)	((Benthamina	Amyema)	(((Helixanthera	((Moquiniella	(Agelanthus	(Englerina	Tapinanthus)))	Bakerella))	Dendrophthoe)	(Scurrula	Taxillus)))))	(Nuytsia	Tristerix))	((Notanthera	Ligaria)	(Desmaria	Tupeia))))))	Macrosolen	Decaisnina);
(((((Nuytsia	Tristerix)	Gaiadendron)	(Ligaria	(((Tripodanthus	Struthanthus)	Atkinsonia)	(Desmaria	(Tupeia	((((Ileostylus	Muellerina)	((Amyema	Benthamina)	((Dendrophthoe	(Bakerella	(Helixanthera	(Moquiniella	(Agelanthus	(Tapinanthus	Englerina))))))	(Scurrula	Taxillus))))	(Loranthus	Cecarria))	Notanthera))))))	Peraxilla)	Macrosolen	Decaisnina);
((((((Tupeia	Desmaria)	((Tripodanthus	Struthanthus)	(Atkinsonia	(Tristerix	(Ligaria	((Ileostylus	Muellerina)	(((Amyema	Benthamina)	((Dendrophthoe	(Moquiniella	(Agelanthus	Bakerella)))	((Tapinanthus	Englerina)	(Helixanthera	(Scurrula	Taxillus)))))	(Loranthus	Cecarria))))))))	Gaiadendron)	Peraxilla)	(Nuytsia	Notanthera))	Macrosolen	Decaisnina);
(((((Notanthera	(Tupeia	(Ligaria	Desmaria)))	((Tripodanthus	Struthanthus)	(Atkinsonia	((Loranthus	Cecarria)	((Ileostylus	Muellerina)	((Amyema	Benthamina)	((Scurrula	Taxillus)	(((Helixanthera	(Bakerella	(Moquiniella	Agelanthus)))	(Tapinanthus	Englerina))	Dendrophthoe))))))))	(Gaiadendron	(Tristerix	Nuytsia)))	Peraxilla)	Macrosolen	Decaisnina);
(((Gaiadendron	((Tristerix	Nuytsia)	((Notanthera	(Tupeia	(Ligaria	Desmaria)))	((Tripodanthus	Struthanthus)	(Atkinsonia	((Loranthus	Cecarria)	((Ileostylus	Muellerina)	((Amyema	Benthamina)	((Scurrula	Taxillus)	(((Dendrophthoe	(Moquiniella	Helixanthera))	(Bakerella	Agelanthus))	(Tapinanthus	Englerina)))))))))))	Peraxilla)	Macrosolen	Decaisnina);
((((((Loranthus	Cecarria)	((Ileostylus	Muellerina)	((Amyema	Benthamina)	((Helixanthera	(Scurrula	Taxillus))	((Tapinanthus	Englerina)	((Bakerella	Agelanthus)	(Moquiniella	Dendrophthoe)))))))	(Gaiadendron	(Tristerix	Nuytsia)))	(((Tupeia	(Atkinsonia	Ligaria))	(Peraxilla	Desmaria))	(Tripodanthus	Struthanthus)))	Notanthera)	Macrosolen	Decaisnina);
((((Gaiadendron	(Tristerix	Nuytsia))	(((Tupeia	(Ligaria	Desmaria))	(Notanthera	(Tripodanthus	Struthanthus)))	(Atkinsonia	((Loranthus	Cecarria)	((Ileostylus	Muellerina)	((Amyema	Benthamina)	((Scurrula	Taxillus)	((Helixanthera	(((Bakerella	Agelanthus)	Moquiniella)	(Tapinanthus	Englerina)))	Dendrophthoe))))))))	Peraxilla)	Macrosolen	Decaisnina);
(((((Gaiadendron	(Nuytsia	((((Amyema	Benthamina)	((Scurrula	Taxillus)	((Helixanthera	((Agelanthus	(Moquiniella	Bakerella))	(Tapinanthus	Englerina)))	Dendrophthoe)))	(Ileostylus	Muellerina))	(Loranthus	Cecarria))))	((Tupeia	(Tripodanthus	Struthanthus))	((Desmaria	Tristerix)	(Atkinsonia	Ligaria))))	Notanthera)	Peraxilla)	Macrosolen	Decaisnina);
(((((Gaiadendron	((Tristerix	Nuytsia)	((Ileostylus	Muellerina)	((Loranthus	Cecarria)	((Amyema	Benthamina)	((Scurrula	Taxillus)	(((Moquiniella	(Helixanthera	((Tapinanthus	Englerina)	Agelanthus)))	Bakerella)	Dendrophthoe)))))))	((Tupeia	(Ligaria	Desmaria))	(Atkinsonia	(Tripodanthus	Struthanthus))))	Peraxilla)	Macrosolen)	Notanthera	Decaisnina);
((((Gaiadendron	((((Loranthus	Cecarria)	((((((Tapinanthus	Englerina)	Agelanthus)	(Bakerella	Moquiniella))	((Helixanthera	(Scurrula	Taxillus))	Dendrophthoe))	(Amyema	Benthamina))	(Ileostylus	Muellerina)))	Tupeia)	(Desmaria	(Atkinsonia	((Tripodanthus	Struthanthus)	(Notanthera	Ligaria))))))	(Tristerix	Nuytsia))	Peraxilla)	Macrosolen	Decaisnina);
(((((((Nuytsia	((Ileostylus	Muellerina)	((Loranthus	Cecarria)	(((Scurrula	Taxillus)	(Dendrophthoe	((Bakerella	(Helixanthera	Moquiniella))	((Tapinanthus	Englerina)	Agelanthus))))	(Amyema	Benthamina)))))	Tupeia)	(Atkinsonia	(Tripodanthus	Struthanthus)))	(Gaiadendron	(Tristerix	Desmaria)))	(Ligaria	Peraxilla))	Notanthera)	Macrosolen	Decaisnina);
((((((Ligaria	(Tripodanthus	Struthanthus))	(((Loranthus	Cecarria)	((Muellerina	Ileostylus)	((Amyema	Benthamina)	(((Moquiniella	(Bakerella	Agelanthus))	(Englerina	Tapinanthus))	((Dendrophthoe	Helixanthera)	(Scurrula	Taxillus))))))	(Tupeia	(Gaiadendron	(Tristerix	Nuytsia)))))	(Desmaria	Atkinsonia))	Notanthera)	Peraxilla)	Macrosolen	Decaisnina);
((Notanthera	(Peraxilla	((Gaiadendron	(Tristerix	Nuytsia))	((Atkinsonia	((Ligaria	Desmaria)	Tupeia))	(((Loranthus	Cecarria)	((Muellerina	Ileostylus)	((Amyema	Benthamina)	((Dendrophthoe	((Moquiniella	Bakerella)	((Agelanthus	(Englerina	Tapinanthus))	Helixanthera)))	(Scurrula	Taxillus)))))	(Tripodanthus	Struthanthus))))))	Macrosolen	Decaisnina);
((Peraxilla	(Gaiadendron	((((Desmaria	Tupeia)	Atkinsonia)	Notanthera)	((Ligaria	((Tristerix	Nuytsia)	(((Loranthus	Cecarria)	((Amyema	Benthamina)	((Dendrophthoe	(Bakerella	(Helixanthera	(Moquiniella	(Agelanthus	(Englerina	Tapinanthus))))))	(Scurrula	Taxillus))))	(Muellerina	Ileostylus))))	(Tripodanthus	Struthanthus)))))	Macrosolen	Decaisnina);
((Peraxilla	(((Ligaria	Desmaria)	(((Tripodanthus	Struthanthus)	Atkinsonia)	Notanthera))	(Gaiadendron	(Tupeia	(Tristerix	(Nuytsia	(((Loranthus	Cecarria)	((Amyema	Benthamina)	(((Dendrophthoe	((Agelanthus	Bakerella)	Moquiniella))	(Helixanthera	(Scurrula	Taxillus)))	(Englerina	Tapinanthus))))	(Muellerina	Ileostylus))))))))	Macrosolen	Decaisnina);
((Peraxilla	((((Tripodanthus	Struthanthus)	Atkinsonia)	(((Notanthera	Ligaria)	((Loranthus	Cecarria)	(((Amyema	Benthamina)	(((Dendrophthoe	Helixanthera)	(Scurrula	Taxillus))	(((Englerina	Tapinanthus)	Agelanthus)	(Bakerella	Moquiniella))))	(Muellerina	Ileostylus))))	(Desmaria	Tupeia)))	(Gaiadendron	(Nuytsia	Tristerix))))	Macrosolen	Decaisnina);
((Peraxilla	((((Notanthera	(Tripodanthus	Struthanthus))	Atkinsonia)	(((Muellerina	Ileostylus)	((Loranthus	Cecarria)	((Amyema	Benthamina)	(((Helixanthera	(Moquiniella	(Agelanthus	Bakerella)))	(Englerina	Tapinanthus))	(Dendrophthoe	(Scurrula	Taxillus))))))	((Ligaria	Desmaria)	Tupeia)))	(Gaiadendron	(Nuytsia	Tristerix))))	Macrosolen	Decaisnina);
((Peraxilla	(Gaiadendron	((Nuytsia	Tristerix)	(((Atkinsonia	((Muellerina	Ileostylus)	((Loranthus	Cecarria)	((Amyema	Benthamina)	((Scurrula	Taxillus)	(((Bakerella	(Moquiniella	Agelanthus))	((Englerina	Tapinanthus)	Helixanthera))	Dendrophthoe))))))	(Notanthera	((Ligaria	Desmaria)	Tupeia)))	(Tripodanthus	Struthanthus)))))	Macrosolen	Decaisnina);
((Peraxilla	((((Desmaria	(Tupeia	(((Loranthus	Cecarria)	(((Amyema	Benthamina)	((Scurrula	Taxillus)	(((Helixanthera	(Agelanthus	(Englerina	Tapinanthus)))	(Bakerella	Moquiniella))	Dendrophthoe)))	(Muellerina	Ileostylus)))	Notanthera)))	(Atkinsonia	(Ligaria	(Tripodanthus	Struthanthus))))	(Nuytsia	Tristerix))	Gaiadendron))	Macrosolen	Decaisnina);
((Peraxilla	(((Gaiadendron	((Notanthera	(Tristerix	Desmaria))	(Tupeia	(Nuytsia	((Loranthus	Cecarria)	(((Amyema	Benthamina)	((Scurrula	Taxillus)	(((((Agelanthus	(Englerina	Tapinanthus))	Moquiniella)	Helixanthera)	Bakerella)	Dendrophthoe)))	(Muellerina	Ileostylus)))))))	(Atkinsonia	(Tripodanthus	Struthanthus)))	Ligaria))	Macrosolen	Decaisnina);
((Peraxilla	(((Gaiadendron	((((Muellerina	Ileostylus)	((Loranthus	Cecarria)	((Amyema	Benthamina)	((((Agelanthus	(Englerina	Tapinanthus))	Moquiniella)	((Scurrula	Taxillus)	Helixanthera))	(Bakerella	Dendrophthoe)))))	(Nuytsia	Tristerix))	Tupeia))	(Atkinsonia	(Notanthera	(Ligaria	(Tripodanthus	Struthanthus)))))	Desmaria))	Macrosolen	Decaisnina);
(Macrosolen	(((Atkinsonia	((((Tupeia	(Ligaria	Desmaria))	(Tripodanthus	Struthanthus))	Gaiadendron)	((Tristerix	Nuytsia)	((Loranthus	Cecarria)	((Muellerina	Ileostylus)	((Benthamina	Amyema)	((Helixanthera	(Taxillus	Scurrula))	(Dendrophthoe	(Bakerella	(Moquiniella	(Agelanthus	(Englerina	Tapinanthus))))))))))))	Peraxilla)	Notanthera)	Decaisnina);
(Macrosolen	((((Tripodanthus	Struthanthus)	(((Tupeia	(Notanthera	Desmaria))	((Ligaria	((Loranthus	Cecarria)	((Muellerina	Ileostylus)	((Benthamina	Amyema)	(((Dendrophthoe	Helixanthera)	(Taxillus	Scurrula))	(Bakerella	(Moquiniella	(Agelanthus	(Englerina	Tapinanthus)))))))))	(Tristerix	Nuytsia)))	Atkinsonia))	Gaiadendron)	Peraxilla)	Decaisnina);
(Macrosolen	(((Gaiadendron	(Tristerix	Nuytsia))	(((Tripodanthus	Struthanthus)	(Atkinsonia	(Notanthera	(Tupeia	(Ligaria	Desmaria)))))	((((Benthamina	Amyema)	((Dendrophthoe	((Helixanthera	((Agelanthus	Bakerella)	Moquiniella))	(Englerina	Tapinanthus)))	(Taxillus	Scurrula)))	(Muellerina	Ileostylus))	(Loranthus	Cecarria))))	Peraxilla)	Decaisnina);
(Macrosolen	((Gaiadendron	((Tristerix	Nuytsia)	((Atkinsonia	((Tripodanthus	Struthanthus)	(Notanthera	(Ligaria	((Muellerina	Ileostylus)	((Loranthus	Cecarria)	((Benthamina	Amyema)	((Dendrophthoe	(Bakerella	(Moquiniella	(Agelanthus	(Englerina	Tapinanthus)))))	(Helixanthera	(Taxillus	Scurrula))))))))))	(Tupeia	Desmaria))))	Peraxilla)	Decaisnina);
(Macrosolen	(((Atkinsonia	((Muellerina	Ileostylus)	((Loranthus	Cecarria)	((Benthamina	Amyema)	((Taxillus	Scurrula)	(((Bakerella	(Moquiniella	Agelanthus))	(Englerina	Tapinanthus))	(Dendrophthoe	Helixanthera)))))))	((Desmaria	((Tupeia	(Gaiadendron	Nuytsia))	(((Tristerix	Tripodanthus)	Struthanthus)	Ligaria)))	Notanthera))	Peraxilla)	Decaisnina);
(Macrosolen	((Notanthera	((Atkinsonia	(Tupeia	(Ligaria	Desmaria)))	(((Muellerina	Ileostylus)	((Loranthus	Cecarria)	((Benthamina	Amyema)	((Taxillus	Scurrula)	(((Moquiniella	(((Englerina	Tapinanthus)	Agelanthus)	Helixanthera))	Bakerella)	Dendrophthoe)))))	(Gaiadendron	((Nuytsia	Tristerix)	(Tripodanthus	Struthanthus))))))	Peraxilla)	Decaisnina);
(Macrosolen	((Notanthera	((((Tupeia	(Ligaria	Desmaria))	(Tripodanthus	Struthanthus))	(Atkinsonia	(((Benthamina	Amyema)	((Taxillus	Scurrula)	(((((Englerina	Tapinanthus)	Agelanthus)	(Helixanthera	Moquiniella))	Bakerella)	Dendrophthoe)))	((Muellerina	Ileostylus)	(Loranthus	Cecarria)))))	(Gaiadendron	(Nuytsia	Tristerix))))	Peraxilla)	Decaisnina);
(Macrosolen	((((Tripodanthus	Struthanthus)	((Atkinsonia	((Loranthus	Cecarria)	(((Benthamina	Amyema)	((Taxillus	Scurrula)	((Helixanthera	((Moquiniella	Bakerella)	((Englerina	Tapinanthus)	Agelanthus)))	Dendrophthoe)))	(Muellerina	Ileostylus))))	(Tupeia	((Ligaria	Desmaria)	Notanthera))))	(Gaiadendron	(Nuytsia	Tristerix)))	Peraxilla)	Decaisnina);
((Macrosolen	((Gaiadendron	((((Muellerina	Ileostylus)	((Loranthus	Cecarria)	((Benthamina	Amyema)	(((Moquiniella	Bakerella)	((Englerina	Tapinanthus)	Agelanthus))	(Dendrophthoe	((Helixanthera	Taxillus)	Scurrula))))))	(Nuytsia	Tristerix))	((Tripodanthus	Struthanthus)	((Tupeia	(Ligaria	Desmaria))	Atkinsonia))))	Peraxilla))	Notanthera	Decaisnina);
(Macrosolen	(((Tristerix	(Gaiadendron	(Nuytsia	(Notanthera	((Loranthus	Cecarria)	(((Benthamina	Amyema)	((Helixanthera	(Taxillus	Scurrula))	(((Moquiniella	((Englerina	Tapinanthus)	Agelanthus))	Bakerella)	Dendrophthoe)))	(Muellerina	Ileostylus)))))))	((Tripodanthus	Struthanthus)	((Tupeia	(Ligaria	Desmaria))	Atkinsonia)))	Peraxilla)	Decaisnina);
((Peraxilla	((Atkinsonia	(((Tupeia	((Tristerix	Nuytsia)	(((Ileostylus	Muellerina)	((((Helixanthera	(Agelanthus	(Tapinanthus	Englerina)))	(Moquiniella	Bakerella))	((Taxillus	Scurrula)	Dendrophthoe))	(Amyema	Benthamina)))	(Loranthus	Cecarria))))	(Notanthera	Gaiadendron))	(Tripodanthus	Struthanthus)))	(Ligaria	Desmaria)))	Macrosolen	Decaisnina);
((Peraxilla	(((Notanthera	(Tupeia	(Ligaria	Desmaria)))	((Tripodanthus	Struthanthus)	Atkinsonia))	(((Tristerix	Nuytsia)	(((((Agelanthus	(Tapinanthus	Englerina))	(Moquiniella	Bakerella))	((Taxillus	Scurrula)	(Helixanthera	Dendrophthoe)))	(Amyema	Benthamina))	((Loranthus	Cecarria)	(Ileostylus	Muellerina))))	Gaiadendron)))	Macrosolen	Decaisnina);
((Peraxilla	(Gaiadendron	((Nuytsia	((Tripodanthus	Struthanthus)	Atkinsonia))	((Notanthera	(Tupeia	(Ligaria	Desmaria)))	((((((Dendrophthoe	Bakerella)	((Agelanthus	(Tapinanthus	Englerina))	Moquiniella))	((Taxillus	Scurrula)	Helixanthera))	(Amyema	Benthamina))	((Loranthus	Cecarria)	(Ileostylus	Muellerina)))	Tristerix)))))	Macrosolen	Decaisnina);
(((Peraxilla	((((Tripodanthus	Struthanthus)	(Atkinsonia	(Tupeia	(Ligaria	Desmaria))))	Tristerix)	((Nuytsia	((Ileostylus	Muellerina)	((((Bakerella	((Tapinanthus	Englerina)	(Moquiniella	Agelanthus)))	((Taxillus	Scurrula)	(Dendrophthoe	Helixanthera)))	(Amyema	Benthamina))	(Loranthus	Cecarria))))	Gaiadendron)))	Macrosolen)	Notanthera	Decaisnina);
(((Peraxilla	((Atkinsonia	(Tripodanthus	Struthanthus))	((Tupeia	(Ligaria	Desmaria))	((Tristerix	(Nuytsia	((Ileostylus	Muellerina)	(((((Taxillus	Scurrula)	Dendrophthoe)	((Tapinanthus	Englerina)	((Helixanthera	(Moquiniella	Agelanthus))	Bakerella)))	(Amyema	Benthamina))	(Loranthus	Cecarria)))))	Gaiadendron))))	Macrosolen)	Notanthera	Decaisnina);
((Peraxilla	(Notanthera	((((Tripodanthus	Struthanthus)	((Tupeia	(Nuytsia	(((Loranthus	Cecarria)	((Ileostylus	Muellerina)	(((Taxillus	(Scurrula	(Dendrophthoe	Helixanthera)))	((Tapinanthus	Englerina)	(Moquiniella	(Agelanthus	Bakerella))))	(Amyema	Benthamina))))	Tristerix)))	Gaiadendron))	(Ligaria	Desmaria))	Atkinsonia)))	Macrosolen	Decaisnina);
((Peraxilla	((Notanthera	((((Loranthus	Cecarria)	((Ileostylus	Muellerina)	((((Dendrophthoe	Helixanthera)	(Taxillus	Scurrula))	(Bakerella	((Agelanthus	(Tapinanthus	Englerina))	Moquiniella)))	(Amyema	Benthamina))))	(Gaiadendron	(Tristerix	Nuytsia)))	Tupeia))	((Ligaria	Desmaria)	(Atkinsonia	(Tripodanthus	Struthanthus)))))	Macrosolen	Decaisnina);
((Peraxilla	((Gaiadendron	((Tripodanthus	Struthanthus)	(Tristerix	Nuytsia)))	((((Loranthus	Cecarria)	((Ileostylus	Muellerina)	((((Dendrophthoe	Helixanthera)	(Taxillus	Scurrula))	(Bakerella	((Agelanthus	(Tapinanthus	Englerina))	Moquiniella)))	(Amyema	Benthamina))))	((Ligaria	(Desmaria	Tupeia))	Notanthera))	Atkinsonia)))	Macrosolen	Decaisnina);
((Peraxilla	((Gaiadendron	(Nuytsia	Tristerix))	(((Tupeia	((Notanthera	Ligaria)	Desmaria))	(Atkinsonia	((Loranthus	Cecarria)	((Ileostylus	Muellerina)	(((Taxillus	Scurrula)	((((Agelanthus	(Tapinanthus	Englerina))	(Helixanthera	Moquiniella))	Bakerella)	Dendrophthoe))	(Amyema	Benthamina))))))	(Tripodanthus	Struthanthus))))	Macrosolen	Decaisnina);
(((Peraxilla	((((((Loranthus	Cecarria)	((Ileostylus	Muellerina)	((((Tapinanthus	Englerina)	(Moquiniella	(Agelanthus	Bakerella)))	((Dendrophthoe	Helixanthera)	(Taxillus	Scurrula)))	(Amyema	Benthamina))))	((Nuytsia	Tristerix)	(Tupeia	(Ligaria	Desmaria))))	(Tripodanthus	Struthanthus))	Gaiadendron)	Atkinsonia))	Notanthera)	Macrosolen	Decaisnina);
(Macrosolen	(((((Notanthera	(Tupeia	(Ligaria	Desmaria)))	Atkinsonia)	(((Ileostylus	Muellerina)	((((Taxillus	Scurrula)	((Bakerella	((Tapinanthus	Englerina)	(Agelanthus	Moquiniella)))	(Dendrophthoe	Helixanthera)))	(Benthamina	Amyema))	(Cecarria	Loranthus)))	(Struthanthus	Tripodanthus)))	((Nuytsia	Tristerix)	Gaiadendron))	Peraxilla)	Decaisnina);
(Macrosolen	((((Desmaria	((Atkinsonia	((Ileostylus	Muellerina)	(((((Bakerella	((Helixanthera	Moquiniella)	(Agelanthus	(Tapinanthus	Englerina))))	Taxillus)	(Dendrophthoe	Scurrula))	(Benthamina	Amyema))	(Cecarria	Loranthus))))	(Tupeia	(Struthanthus	Tripodanthus))))	((Nuytsia	Tristerix)	Gaiadendron))	(Ligaria	Peraxilla))	Notanthera)	Decaisnina);
(Macrosolen	(((((Tristerix	(Notanthera	(Nuytsia	Desmaria)))	(Gaiadendron	(Tupeia	(Ligaria	(Struthanthus	Tripodanthus)))))	((Ileostylus	Muellerina)	((((Bakerella	(Agelanthus	(Tapinanthus	Englerina)))	(((Helixanthera	(Scurrula	Taxillus))	Dendrophthoe)	Moquiniella))	(Benthamina	Amyema))	(Cecarria	Loranthus))))	Atkinsonia)	Peraxilla)	Decaisnina);
(Macrosolen	((((Tristerix	(Notanthera	(Nuytsia	Desmaria)))	(Gaiadendron	(Tupeia	(Struthanthus	Tripodanthus))))	(((Ileostylus	Muellerina)	((((Scurrula	Taxillus)	((Bakerella	(Moquiniella	(Agelanthus	(Tapinanthus	Englerina))))	(Dendrophthoe	Helixanthera)))	(Benthamina	Amyema))	(Cecarria	Loranthus)))	(Ligaria	Atkinsonia)))	Peraxilla)	Decaisnina);
(Macrosolen	((((Nuytsia	Desmaria)	(Gaiadendron	(Notanthera	(Ligaria	(Struthanthus	Tripodanthus)))))	((Tupeia	(Tristerix	((Cecarria	Loranthus)	((Ileostylus	Muellerina)	((((Scurrula	Helixanthera)	Taxillus)	(((Tapinanthus	Englerina)	((Moquiniella	Agelanthus)	Bakerella))	Dendrophthoe))	(Benthamina	Amyema))))))	Atkinsonia))	Peraxilla)	Decaisnina);
(Macrosolen	(((((Tupeia	(Ligaria	Desmaria))	Atkinsonia)	(Gaiadendron	((Struthanthus	Tripodanthus)	((Nuytsia	Tristerix)	((Cecarria	Loranthus)	((Ileostylus	Muellerina)	(((((Scurrula	Taxillus)	Helixanthera)	((Moquiniella	(Agelanthus	Bakerella))	(Tapinanthus	Englerina)))	Dendrophthoe)	(Benthamina	Amyema))))))))	Peraxilla)	Notanthera)	Decaisnina);
(Macrosolen	((Notanthera	(Atkinsonia	(Gaiadendron	((Struthanthus	Tripodanthus)	((Ligaria	(Tupeia	(Tristerix	Desmaria)))	(Nuytsia	((Cecarria	Loranthus)	((Ileostylus	Muellerina)	((((Scurrula	Taxillus)	Helixanthera)	(Dendrophthoe	(Bakerella	(Moquiniella	(Agelanthus	(Tapinanthus	Englerina))))))	(Benthamina	Amyema))))))))))	Peraxilla)	Decaisnina);
(Macrosolen	(Peraxilla	(((Nuytsia	((Cecarria	Loranthus)	((Ileostylus	Muellerina)	(((Scurrula	Taxillus)	(Dendrophthoe	(Bakerella	((Agelanthus	(Tapinanthus	Englerina))	(Helixanthera	Moquiniella)))))	(Benthamina	Amyema)))))	(((Tristerix	Desmaria)	((Ligaria	Tupeia)	Atkinsonia))	((Struthanthus	Tripodanthus)	Notanthera)))	Gaiadendron))	Decaisnina);
(Macrosolen	(Peraxilla	((((Struthanthus	Tripodanthus)	(Gaiadendron	(Notanthera	(Tupeia	(Tristerix	(Nuytsia	((Cecarria	Loranthus)	((Ileostylus	Muellerina)	(((Helixanthera	(Scurrula	Taxillus))	(Dendrophthoe	((Agelanthus	(Tapinanthus	Englerina))	(Moquiniella	Bakerella))))	(Benthamina	Amyema))))))))))	Atkinsonia)	(Ligaria	Desmaria)))	Decaisnina);
(Macrosolen	(Peraxilla	(((Tristerix	Nuytsia)	Gaiadendron)	(((Tupeia	Desmaria)	(Notanthera	(Ligaria	(Struthanthus	Tripodanthus))))	(((Cecarria	Loranthus)	((Ileostylus	Muellerina)	(((Bakerella	Dendrophthoe)	((Helixanthera	(Scurrula	Taxillus))	((Tapinanthus	Englerina)	(Agelanthus	Moquiniella))))	(Benthamina	Amyema))))	Atkinsonia))))	Decaisnina);
((((((Tupeia	(Ligaria	Desmaria))	((Notanthera	(Tripodanthus	Struthanthus))	Atkinsonia))	((Cecarria	Loranthus)	((Ileostylus	Muellerina)	((((Tapinanthus	Englerina)	((Agelanthus	Bakerella)	Moquiniella))	(Dendrophthoe	(Helixanthera	(Taxillus	Scurrula))))	(Amyema	Benthamina)))))	(Gaiadendron	(Nuytsia	Tristerix)))	Peraxilla)	Macrosolen	Decaisnina);
(((Atkinsonia	(((Tripodanthus	Struthanthus)	(((Tupeia	(Ligaria	(Tristerix	(Nuytsia	((Cecarria	Loranthus)	((Ileostylus	Muellerina)	(((Bakerella	(Moquiniella	(Agelanthus	(Tapinanthus	Englerina))))	(Helixanthera	(Taxillus	Scurrula)))	(Dendrophthoe	(Amyema	Benthamina)))))))))	Gaiadendron)	Notanthera))	Desmaria))	Peraxilla)	Macrosolen	Decaisnina);
((((((Tristerix	Desmaria)	Gaiadendron)	(Tupeia	(Nuytsia	((Cecarria	Loranthus)	((Ileostylus	Muellerina)	((Amyema	Benthamina)	(((Taxillus	Scurrula)	(((Bakerella	(Moquiniella	Agelanthus))	(Tapinanthus	Englerina))	Helixanthera))	Dendrophthoe)))))))	(Atkinsonia	(Notanthera	(Ligaria	(Tripodanthus	Struthanthus)))))	Peraxilla)	Macrosolen	Decaisnina);
(((((Desmaria	(((Gaiadendron	(Nuytsia	Tristerix))	((Cecarria	Loranthus)	((Ileostylus	Muellerina)	((Amyema	Benthamina)	(((Tapinanthus	Englerina)	(Helixanthera	(Moquiniella	(Agelanthus	Bakerella))))	(Dendrophthoe	(Taxillus	Scurrula)))))))	(Tupeia	(Tripodanthus	Struthanthus))))	Atkinsonia)	Ligaria)	(Notanthera	Peraxilla))	Macrosolen	Decaisnina);
((((Gaiadendron	(Nuytsia	Tristerix))	((Ligaria	Desmaria)	((((Cecarria	Loranthus)	((Ileostylus	Muellerina)	((Amyema	Benthamina)	((Taxillus	Scurrula)	(((Tapinanthus	Englerina)	(Helixanthera	(Moquiniella	(Agelanthus	Bakerella))))	Dendrophthoe)))))	Notanthera)	(Atkinsonia	(Tupeia	(Tripodanthus	Struthanthus))))))	Peraxilla)	Macrosolen	Decaisnina);
(((((Tripodanthus	Struthanthus)	((((Tupeia	Atkinsonia)	Ligaria)	(Desmaria	Tristerix))	((Nuytsia	((Cecarria	Loranthus)	((Ileostylus	Muellerina)	((Amyema	Benthamina)	(((Tapinanthus	Englerina)	(Bakerella	(Moquiniella	Agelanthus)))	(Dendrophthoe	(Taxillus	(Scurrula	Helixanthera))))))))	Gaiadendron)))	Notanthera)	Peraxilla)	Macrosolen	Decaisnina);
((((Tripodanthus	Struthanthus)	(((Tupeia	(Ligaria	Desmaria))	(Atkinsonia	Tristerix))	(Notanthera	((Nuytsia	((Cecarria	Loranthus)	((Ileostylus	Muellerina)	((Amyema	Benthamina)	((Helixanthera	(Taxillus	Scurrula))	((Bakerella	(Moquiniella	(Agelanthus	(Tapinanthus	Englerina))))	Dendrophthoe))))))	Gaiadendron))))	Peraxilla)	Macrosolen	Decaisnina);
((((Gaiadendron	(Tristerix	Nuytsia))	(((Tripodanthus	Struthanthus)	(Atkinsonia	(Notanthera	(Tupeia	(Ligaria	Desmaria)))))	((Ileostylus	Muellerina)	(((Amyema	Benthamina)	((Helixanthera	(Taxillus	Scurrula))	(Dendrophthoe	(Moquiniella	(Bakerella	(Agelanthus	(Tapinanthus	Englerina)))))))	(Cecarria	Loranthus)))))	Peraxilla)	Macrosolen	Decaisnina);
((((Gaiadendron	Tristerix)	(((((Amyema	Benthamina)	((Taxillus	Scurrula)	(Dendrophthoe	((Helixanthera	(Tapinanthus	Englerina))	(Bakerella	(Agelanthus	Moquiniella))))))	((Cecarria	Loranthus)	(Ileostylus	Muellerina)))	(((Tripodanthus	Struthanthus)	Notanthera)	(Nuytsia	Desmaria)))	(Atkinsonia	(Tupeia	Ligaria))))	Peraxilla)	Macrosolen	Decaisnina);
(((((((Tripodanthus	Struthanthus)	((Desmaria	Tupeia)	Ligaria))	Atkinsonia)	(((Nuytsia	Tristerix)	((Cecarria	Loranthus)	((Ileostylus	Muellerina)	((Amyema	Benthamina)	(((Tapinanthus	Englerina)	(Bakerella	(Agelanthus	Moquiniella)))	((Helixanthera	(Taxillus	Scurrula))	Dendrophthoe))))))	Gaiadendron))	Notanthera)	Peraxilla)	Macrosolen	Decaisnina);
((Peraxilla	((((Gaiadendron	((Tupeia	(Tristerix	(Nuytsia	((Cecarria	Loranthus)	((Muellerina	Ileostylus)	((Benthamina	Amyema)	(Bakerella	((Dendrophthoe	(Moquiniella	Helixanthera))	(((Tapinanthus	Englerina)	Agelanthus)	(Scurrula	Taxillus))))))))))	Notanthera))	(Ligaria	Desmaria))	(Struthanthus	Tripodanthus))	Atkinsonia))	Macrosolen	Decaisnina);
((Peraxilla	(((Tristerix	Nuytsia)	Gaiadendron)	((((Cecarria	Loranthus)	((Muellerina	Ileostylus)	((Benthamina	Amyema)	((Scurrula	Taxillus)	((Bakerella	(Moquiniella	Dendrophthoe))	(((Tapinanthus	Englerina)	Agelanthus)	Helixanthera))))))	(Tupeia	(Ligaria	(Struthanthus	Tripodanthus))))	((Notanthera	Atkinsonia)	Desmaria))))	Macrosolen	Decaisnina);
((Peraxilla	(((Tristerix	Nuytsia)	Gaiadendron)	(((Ligaria	(Notanthera	Desmaria))	((Cecarria	Loranthus)	((Muellerina	Ileostylus)	((Benthamina	Amyema)	((Scurrula	Taxillus)	(((Tapinanthus	Englerina)	(Helixanthera	(Bakerella	(Agelanthus	Moquiniella))))	Dendrophthoe))))))	(Atkinsonia	(Tupeia	(Struthanthus	Tripodanthus))))))	Macrosolen	Decaisnina);
((Peraxilla	(((Tristerix	Nuytsia)	Gaiadendron)	(((Struthanthus	Tripodanthus)	((Tupeia	(Atkinsonia	Ligaria))	(Notanthera	Desmaria)))	((Cecarria	Loranthus)	((Muellerina	Ileostylus)	((Benthamina	Amyema)	((Helixanthera	(Scurrula	Taxillus))	((Tapinanthus	Englerina)	(((Bakerella	Agelanthus)	Moquiniella)	Dendrophthoe)))))))))	Macrosolen	Decaisnina);
((Peraxilla	((((Nuytsia	Desmaria)	(Tristerix	Notanthera))	(Gaiadendron	((Ligaria	(Struthanthus	Tripodanthus))	Tupeia)))	(Atkinsonia	((Cecarria	Loranthus)	((Muellerina	Ileostylus)	((Benthamina	Amyema)	((Bakerella	(Agelanthus	(Tapinanthus	Englerina)))	(((Moquiniella	Helixanthera)	Dendrophthoe)	(Scurrula	Taxillus)))))))))	Macrosolen	Decaisnina);
((Peraxilla	(((Nuytsia	Tristerix)	Gaiadendron)	((Atkinsonia	((Cecarria	Loranthus)	((Muellerina	Ileostylus)	((Benthamina	Amyema)	((Scurrula	Taxillus)	((Bakerella	(Moquiniella	(Agelanthus	(Tapinanthus	Englerina))))	(Helixanthera	Dendrophthoe)))))))	((Tupeia	Desmaria)	(Ligaria	(Notanthera	(Struthanthus	Tripodanthus)))))))	Macrosolen	Decaisnina);
((Peraxilla	(((Nuytsia	Tristerix)	Gaiadendron)	((Atkinsonia	(Struthanthus	Tripodanthus))	((Notanthera	(Tupeia	(Desmaria	Ligaria)))	((Cecarria	Loranthus)	((Muellerina	Ileostylus)	((Benthamina	Amyema)	((Helixanthera	(Taxillus	Scurrula))	(Dendrophthoe	(Bakerella	((Agelanthus	(Tapinanthus	Englerina))	Moquiniella)))))))))))	Macrosolen	Decaisnina);
((Peraxilla	(((Nuytsia	Tristerix)	Gaiadendron)	((Notanthera	(Atkinsonia	(Tupeia	(Struthanthus	Tripodanthus))))	((Ligaria	((Cecarria	Loranthus)	((Muellerina	Ileostylus)	((Benthamina	Amyema)	((Taxillus	Scurrula)	(((Helixanthera	(Moquiniella	(Bakerella	Agelanthus)))	(Tapinanthus	Englerina))	Dendrophthoe))))))	Desmaria))))	Macrosolen	Decaisnina);
(((Nuytsia	(Gaiadendron	((Tristerix	(Ligaria	Desmaria))	((((Benthamina	Amyema)	((Taxillus	Scurrula)	(((Helixanthera	(Moquiniella	(Bakerella	Agelanthus)))	(Tapinanthus	Englerina))	Dendrophthoe)))	((Cecarria	Loranthus)	(Muellerina	Ileostylus)))	((Tupeia	Atkinsonia)	((Struthanthus	Tripodanthus)	Peraxilla))))))	Notanthera)	Macrosolen	Decaisnina);
((((((Nuytsia	(((Benthamina	Amyema)	(((Bakerella	(Agelanthus	Moquiniella))	(Tapinanthus	Englerina))	((Taxillus	Scurrula)	(Dendrophthoe	Helixanthera))))	((Cecarria	Loranthus)	(Muellerina	Ileostylus))))	Tupeia)	((Notanthera	(Ligaria	(Struthanthus	Tripodanthus)))	((Tristerix	Desmaria)	Gaiadendron)))	Atkinsonia)	Peraxilla)	Macrosolen	Decaisnina);
(Macrosolen	(((Atkinsonia	((((Amyema	Benthamina)	(((Dendrophthoe	(Bakerella	(Agelanthus	Moquiniella)))	(Taxillus	(Tapinanthus	Englerina)))	(Scurrula	Helixanthera)))	(Ileostylus	Muellerina))	(Loranthus	Cecarria)))	(Gaiadendron	((Nuytsia	(Ligaria	(Tupeia	(Desmaria	Notanthera))))	(Tristerix	(Struthanthus	Tripodanthus)))))	Peraxilla)	Decaisnina);
(Macrosolen	((Gaiadendron	(Atkinsonia	(Desmaria	((Ligaria	(Notanthera	(Struthanthus	Tripodanthus)))	(Tupeia	((Tristerix	Nuytsia)	((((Amyema	Benthamina)	((Scurrula	Taxillus)	(((Moquiniella	(Bakerella	Agelanthus))	(Helixanthera	(Tapinanthus	Englerina)))	Dendrophthoe)))	(Ileostylus	Muellerina))	(Loranthus	Cecarria))))))))	Peraxilla)	Decaisnina);
(Macrosolen	((((Tristerix	Nuytsia)	Gaiadendron)	(((Ligaria	Desmaria)	(Atkinsonia	(Notanthera	(Struthanthus	Tripodanthus))))	(Tupeia	((Ileostylus	Muellerina)	((Loranthus	Cecarria)	((Amyema	Benthamina)	((Scurrula	Taxillus)	((Dendrophthoe	(Bakerella	(Moquiniella	Agelanthus)))	(Helixanthera	(Tapinanthus	Englerina))))))))))	Peraxilla)	Decaisnina);
(Macrosolen	((Gaiadendron	((((Notanthera	Desmaria)	((Struthanthus	Tripodanthus)	(Tristerix	Nuytsia)))	((Atkinsonia	((Ileostylus	Muellerina)	((Loranthus	Cecarria)	((Amyema	Benthamina)	(Dendrophthoe	((Scurrula	Taxillus)	((Helixanthera	(Agelanthus	(Tapinanthus	Englerina)))	(Bakerella	Moquiniella))))))))	Ligaria))	Tupeia))	Peraxilla)	Decaisnina);
(Macrosolen	((((Tristerix	Nuytsia)	Gaiadendron)	(((Notanthera	(Struthanthus	Tripodanthus))	((Loranthus	Cecarria)	(((Amyema	Benthamina)	(((Tapinanthus	Englerina)	((Agelanthus	Bakerella)	Moquiniella))	((Helixanthera	Dendrophthoe)	(Scurrula	Taxillus))))	(Ileostylus	Muellerina))))	(Desmaria	(Ligaria	(Atkinsonia	Tupeia)))))	Peraxilla)	Decaisnina);
(Macrosolen	((((Atkinsonia	(Ligaria	((Loranthus	Cecarria)	(((Amyema	Benthamina)	((((Bakerella	Moquiniella)	(Agelanthus	(Tapinanthus	Englerina)))	(Helixanthera	(Scurrula	Taxillus)))	Dendrophthoe))	(Ileostylus	Muellerina)))))	(((Gaiadendron	Nuytsia)	(Tupeia	(Struthanthus	Tripodanthus)))	(Tristerix	Desmaria)))	Notanthera)	Peraxilla)	Decaisnina);
(Macrosolen	(((((Gaiadendron	(Nuytsia	Desmaria))	(Tupeia	(Ligaria	(Struthanthus	Tripodanthus))))	(Atkinsonia	(Tristerix	((Loranthus	Cecarria)	(((Amyema	Benthamina)	((Dendrophthoe	((Moquiniella	Bakerella)	(Agelanthus	(Tapinanthus	Englerina))))	(Helixanthera	(Scurrula	Taxillus))))	(Ileostylus	Muellerina))))))	Notanthera)	Peraxilla)	Decaisnina);
(Macrosolen	((((Tupeia	(Ligaria	Desmaria))	((Atkinsonia	(Nuytsia	((Loranthus	Cecarria)	(((Amyema	Benthamina)	((Dendrophthoe	(Bakerella	(Moquiniella	((Tapinanthus	Englerina)	Agelanthus))))	(Helixanthera	(Scurrula	Taxillus))))	(Ileostylus	Muellerina)))))	(Notanthera	(Struthanthus	Tripodanthus))))	(Tristerix	Gaiadendron))	Peraxilla)	Decaisnina);
(Macrosolen	(((Gaiadendron	(Nuytsia	Tristerix))	(((Atkinsonia	((Loranthus	Cecarria)	(((Amyema	Benthamina)	((Bakerella	(Moquiniella	((Tapinanthus	Englerina)	Agelanthus)))	((Dendrophthoe	Helixanthera)	(Scurrula	Taxillus))))	(Ileostylus	Muellerina))))	(Struthanthus	Tripodanthus))	(Notanthera	(Tupeia	(Ligaria	Desmaria)))))	Peraxilla)	Decaisnina);
(Macrosolen	(((Gaiadendron	(Nuytsia	(((Loranthus	Cecarria)	(((Amyema	Benthamina)	((Scurrula	Taxillus)	((Bakerella	(Moquiniella	((Tapinanthus	Englerina)	Agelanthus)))	(Dendrophthoe	Helixanthera))))	(Ileostylus	Muellerina)))	Tristerix)))	((Atkinsonia	(Notanthera	(Struthanthus	Tripodanthus)))	(Tupeia	(Ligaria	Desmaria))))	Peraxilla)	Decaisnina);
(((((Atkinsonia	((Cecarria	Loranthus)	(((Benthamina	Amyema)	((Dendrophthoe	(Bakerella	(Moquiniella	(Agelanthus	(Englerina	Tapinanthus)))))	((Taxillus	Scurrula)	Helixanthera)))	(Muellerina	Ileostylus))))	((((Tripodanthus	Struthanthus)	Tupeia)	(Desmaria	Ligaria))	Notanthera))	(Gaiadendron	(Nuytsia	Tristerix)))	Peraxilla)	Macrosolen	Decaisnina);
(((((Notanthera	(((Muellerina	Ileostylus)	((Cecarria	Loranthus)	((Benthamina	Amyema)	((Taxillus	Scurrula)	((Bakerella	(Dendrophthoe	(Helixanthera	Moquiniella)))	(Agelanthus	(Englerina	Tapinanthus)))))))	(Desmaria	(Ligaria	Tupeia))))	((Tripodanthus	Struthanthus)	Atkinsonia))	(Gaiadendron	(Nuytsia	Tristerix)))	Peraxilla)	Macrosolen	Decaisnina);
((((((Muellerina	Ileostylus)	((Cecarria	Loranthus)	((Benthamina	Amyema)	((Moquiniella	(Agelanthus	Bakerella))	(((Taxillus	Scurrula)	(Dendrophthoe	Helixanthera))	(Englerina	Tapinanthus))))))	Atkinsonia)	((Gaiadendron	(Nuytsia	Tristerix))	((Tripodanthus	Struthanthus)	(Notanthera	(Tupeia	(Desmaria	Ligaria))))))	Peraxilla)	Macrosolen	Decaisnina);
((((((((Muellerina	Ileostylus)	((Cecarria	Loranthus)	((Benthamina	Amyema)	(((Scurrula	((Englerina	Tapinanthus)	((Agelanthus	Bakerella)	(Moquiniella	Helixanthera))))	Dendrophthoe)	Taxillus))))	(Atkinsonia	(Notanthera	(Tripodanthus	Struthanthus))))	(Tupeia	(Desmaria	Ligaria)))	(Nuytsia	Tristerix))	Gaiadendron)	Peraxilla)	Macrosolen	Decaisnina);
((((((Atkinsonia	(Notanthera	(Tripodanthus	Struthanthus)))	((Tupeia	(Desmaria	Ligaria))	((Muellerina	Ileostylus)	((Cecarria	Loranthus)	((Benthamina	Amyema)	(((Bakerella	((Englerina	Tapinanthus)	(Moquiniella	Agelanthus)))	(Helixanthera	Dendrophthoe))	(Taxillus	Scurrula)))))))	(Nuytsia	Tristerix))	Gaiadendron)	Peraxilla)	Macrosolen	Decaisnina);
((((((Ligaria	(Notanthera	(Tripodanthus	Struthanthus)))	(Atkinsonia	((Muellerina	Ileostylus)	((Cecarria	Loranthus)	((Benthamina	Amyema)	((((Englerina	Tapinanthus)	((Moquiniella	Agelanthus)	Bakerella))	Dendrophthoe)	(Helixanthera	(Taxillus	Scurrula))))))))	(Tupeia	Desmaria))	(Gaiadendron	(Nuytsia	Tristerix)))	Peraxilla)	Macrosolen	Decaisnina);
((((Atkinsonia	((Cecarria	Loranthus)	(((Benthamina	Amyema)	(((Bakerella	((Agelanthus	(Englerina	Tapinanthus))	Moquiniella))	Dendrophthoe)	(Helixanthera	(Taxillus	Scurrula))))	(Muellerina	Ileostylus))))	(((Notanthera	(Ligaria	(Tupeia	Desmaria)))	(Tristerix	(Gaiadendron	Nuytsia)))	(Tripodanthus	Struthanthus)))	Peraxilla)	Macrosolen	Decaisnina);
(((((((Tristerix	Desmaria)	((Tupeia	Atkinsonia)	Ligaria))	(Gaiadendron	Nuytsia))	((Tripodanthus	Struthanthus)	((Cecarria	Loranthus)	(((Benthamina	Amyema)	(((Dendrophthoe	Helixanthera)	(Taxillus	Scurrula))	((Bakerella	(Agelanthus	Moquiniella))	(Englerina	Tapinanthus))))	(Muellerina	Ileostylus)))))	Notanthera)	Peraxilla)	Macrosolen	Decaisnina);
((((((Notanthera	((Cecarria	Loranthus)	(((Benthamina	Amyema)	((Moquiniella	((Agelanthus	(Englerina	Tapinanthus))	Bakerella))	(Dendrophthoe	(Helixanthera	(Taxillus	Scurrula)))))	(Muellerina	Ileostylus))))	Ligaria)	((Desmaria	Atkinsonia)	(Tupeia	(Tripodanthus	Struthanthus))))	(Gaiadendron	(Tristerix	Nuytsia)))	Peraxilla)	Macrosolen	Decaisnina);
((((((((Notanthera	((Muellerina	Ileostylus)	((Cecarria	Loranthus)	((Benthamina	Amyema)	((((Englerina	Tapinanthus)	((Bakerella	Agelanthus)	Moquiniella))	(Helixanthera	(Taxillus	Scurrula)))	Dendrophthoe)))))	Ligaria)	Desmaria)	(Tupeia	(Tripodanthus	Struthanthus)))	Atkinsonia)	(Gaiadendron	(Tristerix	Nuytsia)))	Peraxilla)	Macrosolen	Decaisnina);
(Macrosolen	((Gaiadendron	((Tristerix	(((((((Moquiniella	((Tapinanthus	Englerina)	Agelanthus))	Bakerella)	((Dendrophthoe	Helixanthera)	(Scurrula	Taxillus)))	(Amyema	Benthamina))	((Muellerina	Ileostylus)	(Loranthus	Cecarria)))	Nuytsia)	Atkinsonia))	((Tupeia	(Ligaria	Desmaria))	(Notanthera	(Struthanthus	Tripodanthus)))))	Peraxilla)	Decaisnina);
(Macrosolen	(((((((((Amyema	Benthamina)	((((Tapinanthus	Englerina)	((Agelanthus	Moquiniella)	Helixanthera))	Bakerella)	Dendrophthoe))	(Scurrula	Taxillus))	((Muellerina	Ileostylus)	(Loranthus	Cecarria)))	Atkinsonia)	(Tupeia	(Struthanthus	Tripodanthus)))	((Ligaria	Desmaria)	Notanthera))	((Nuytsia	Tristerix)	Gaiadendron))	Peraxilla)	Decaisnina);
(Macrosolen	((((Ligaria	(Atkinsonia	Tupeia))	(Tristerix	Desmaria))	((Struthanthus	Tripodanthus)	(Notanthera	(Gaiadendron	(Nuytsia	(((Amyema	Benthamina)	((Dendrophthoe	(Helixanthera	(Scurrula	Taxillus)))	((Tapinanthus	Englerina)	((Agelanthus	Moquiniella)	Bakerella))))	((Muellerina	Ileostylus)	(Loranthus	Cecarria))))))))	Peraxilla)	Decaisnina);
(Macrosolen	((((Desmaria	(Atkinsonia	((Struthanthus	Tripodanthus)	Ligaria)))	(((Tristerix	Nuytsia)	Gaiadendron)	(Tupeia	((Loranthus	Cecarria)	(((Amyema	Benthamina)	(((Helixanthera	(Scurrula	Taxillus))	(Bakerella	((Agelanthus	(Tapinanthus	Englerina))	Moquiniella)))	Dendrophthoe))	(Muellerina	Ileostylus))))))	Notanthera)	Peraxilla)	Decaisnina);
(Macrosolen	(((((Nuytsia	Atkinsonia)	(Notanthera	((Struthanthus	Tripodanthus)	Ligaria)))	((Tupeia	((Loranthus	Cecarria)	(((Amyema	Benthamina)	(((Scurrula	Taxillus)	((Agelanthus	(Tapinanthus	Englerina))	((Helixanthera	Moquiniella)	Bakerella)))	Dendrophthoe))	(Muellerina	Ileostylus))))	(Tristerix	Desmaria)))	Gaiadendron)	Peraxilla)	Decaisnina);
(Macrosolen	((((Atkinsonia	(Tristerix	((Loranthus	Cecarria)	(((Amyema	Benthamina)	((Scurrula	Taxillus)	(((Tapinanthus	Englerina)	((Agelanthus	Bakerella)	(Moquiniella	Helixanthera)))	Dendrophthoe)))	(Muellerina	Ileostylus)))))	Peraxilla)	((Gaiadendron	(Tupeia	(Struthanthus	Tripodanthus)))	(Ligaria	Desmaria)))	(Notanthera	Nuytsia))	Decaisnina);
(Macrosolen	(((((((((Amyema	Benthamina)	((Scurrula	Taxillus)	((Tapinanthus	Englerina)	(((Moquiniella	Agelanthus)	Bakerella)	(Dendrophthoe	Helixanthera)))))	((Muellerina	Ileostylus)	(Loranthus	Cecarria)))	(Tupeia	(Desmaria	Ligaria)))	Gaiadendron)	((Nuytsia	Tristerix)	(Struthanthus	Tripodanthus)))	Atkinsonia)	Peraxilla)	Notanthera)	Decaisnina);
(Macrosolen	(((Gaiadendron	(Nuytsia	Tristerix))	((Desmaria	(Notanthera	((Loranthus	Cecarria)	(((Amyema	Benthamina)	((Helixanthera	(Scurrula	Taxillus))	((Bakerella	(Moquiniella	((Tapinanthus	Englerina)	Agelanthus)))	Dendrophthoe)))	(Muellerina	Ileostylus)))))	((Struthanthus	Tripodanthus)	(Atkinsonia	(Ligaria	Tupeia)))))	Peraxilla)	Decaisnina);
(Macrosolen	(((((Atkinsonia	Tupeia)	((((Loranthus	Cecarria)	(((Amyema	Benthamina)	((Bakerella	((Tapinanthus	Englerina)	Agelanthus))	(((Dendrophthoe	(Moquiniella	Helixanthera))	Taxillus)	Scurrula)))	(Muellerina	Ileostylus)))	(Struthanthus	Tripodanthus))	(Desmaria	(Gaiadendron	(Nuytsia	Tristerix)))))	Notanthera)	Ligaria)	Peraxilla)	Decaisnina);
(Macrosolen	((((Nuytsia	(Atkinsonia	(Notanthera	(Ligaria	(Struthanthus	Tripodanthus)))))	((Tupeia	((Loranthus	Cecarria)	(((Amyema	Benthamina)	(((Moquiniella	Bakerella)	((Tapinanthus	Englerina)	Agelanthus))	(Dendrophthoe	(Helixanthera	(Scurrula	Taxillus)))))	(Muellerina	Ileostylus))))	(Tristerix	Desmaria)))	Gaiadendron)	Peraxilla)	Decaisnina);
((Peraxilla	(((Gaiadendron	((Nuytsia	((Tristerix	Desmaria)	Notanthera))	(((Cecarria	Loranthus)	((((((Englerina	Tapinanthus)	Agelanthus)	(Bakerella	Moquiniella))	((Helixanthera	(Taxillus	Scurrula))	Dendrophthoe))	(Benthamina	Amyema))	(Muellerina	Ileostylus)))	Tupeia)))	(Ligaria	(Tripodanthus	Struthanthus)))	Atkinsonia))	Macrosolen	Decaisnina);
((Peraxilla	(((Gaiadendron	((Tristerix	(Nuytsia	(((((Taxillus	Scurrula)	(Dendrophthoe	((Englerina	Tapinanthus)	(((Agelanthus	Bakerella)	Moquiniella)	Helixanthera))))	(Benthamina	Amyema))	(Muellerina	Ileostylus))	(Cecarria	Loranthus))))	Notanthera))	((Tupeia	(Desmaria	Ligaria))	(Tripodanthus	Struthanthus)))	Atkinsonia))	Macrosolen	Decaisnina);
((Peraxilla	((((Tupeia	((Notanthera	((((((Englerina	Tapinanthus)	(Dendrophthoe	((Agelanthus	Bakerella)	Moquiniella)))	(Helixanthera	(Taxillus	Scurrula)))	(Benthamina	Amyema))	(Muellerina	Ileostylus))	(Cecarria	Loranthus)))	(Gaiadendron	(Tristerix	Nuytsia))))	(Tripodanthus	Struthanthus))	Atkinsonia)	(Desmaria	Ligaria)))	Macrosolen	Decaisnina);
((Peraxilla	((((Tripodanthus	Struthanthus)	(((Ligaria	(Tupeia	Atkinsonia))	(Notanthera	(Tristerix	Desmaria)))	(((((Dendrophthoe	(Bakerella	(Helixanthera	(Moquiniella	((Englerina	Tapinanthus)	Agelanthus)))))	(Taxillus	Scurrula))	(Benthamina	Amyema))	(Muellerina	Ileostylus))	(Cecarria	Loranthus))))	Nuytsia)	Gaiadendron))	Macrosolen	Decaisnina);
((Peraxilla	((((Tupeia	(((((Dendrophthoe	(Bakerella	(Moquiniella	((Englerina	Tapinanthus)	Agelanthus))))	(Helixanthera	(Taxillus	Scurrula)))	(Benthamina	Amyema))	(Muellerina	Ileostylus))	(Cecarria	Loranthus)))	(((Tripodanthus	Struthanthus)	((Nuytsia	Notanthera)	(Tristerix	Desmaria)))	Ligaria))	Atkinsonia)	Gaiadendron))	Macrosolen	Decaisnina);
((Peraxilla	(((Tripodanthus	Struthanthus)	(((Atkinsonia	(Tupeia	Ligaria))	Desmaria)	Notanthera))	(Gaiadendron	((((((Taxillus	Scurrula)	(((Englerina	Tapinanthus)	(Agelanthus	Bakerella))	((Moquiniella	Dendrophthoe)	Helixanthera)))	(Benthamina	Amyema))	(Muellerina	Ileostylus))	(Cecarria	Loranthus))	(Nuytsia	Tristerix)))))	Macrosolen	Decaisnina);
((Peraxilla	((((((((Taxillus	Scurrula)	(((Agelanthus	(Englerina	Tapinanthus))	Bakerella)	(Dendrophthoe	(Helixanthera	Moquiniella))))	(Benthamina	Amyema))	((Muellerina	Ileostylus)	(Cecarria	Loranthus)))	(Tripodanthus	Struthanthus))	((Atkinsonia	(Tupeia	Ligaria))	Desmaria))	(Gaiadendron	(Nuytsia	Tristerix)))	Notanthera))	Macrosolen	Decaisnina);
((Peraxilla	(((((Atkinsonia	(Ligaria	(Tripodanthus	Struthanthus)))	(((Cecarria	Loranthus)	((((Taxillus	Scurrula)	(((Agelanthus	Bakerella)	(Dendrophthoe	(Helixanthera	Moquiniella)))	(Englerina	Tapinanthus)))	(Benthamina	Amyema))	(Muellerina	Ileostylus)))	(Tupeia	(Nuytsia	Desmaria))))	Tristerix)	Gaiadendron)	Notanthera))	Macrosolen	Decaisnina);
((((Peraxilla	(((((Cecarria	Loranthus)	((((Helixanthera	(Taxillus	Scurrula))	((Bakerella	(Moquiniella	(Agelanthus	(Englerina	Tapinanthus))))	Dendrophthoe))	(Benthamina	Amyema))	(Muellerina	Ileostylus)))	Atkinsonia)	(Tupeia	(Tripodanthus	Struthanthus)))	(Gaiadendron	(Ligaria	(Desmaria	Tristerix)))))	Macrosolen)	Notanthera)	Nuytsia	Decaisnina);
(Macrosolen	((Gaiadendron	(((Cecarria	Loranthus)	((((Taxillus	(Scurrula	(Dendrophthoe	Helixanthera)))	((Englerina	Tapinanthus)	((Moquiniella	Agelanthus)	Bakerella)))	(Benthamina	Amyema))	(Muellerina	Ileostylus)))	(((Atkinsonia	Tupeia)	(Peraxilla	(Ligaria	(Tripodanthus	Struthanthus))))	(Desmaria	Tristerix))))	(Notanthera	Nuytsia))	Decaisnina);
((Notanthera	(Nuytsia	(((((Tristerix	(Ligaria	Desmaria))	(Tupeia	(Struthanthus	Tripodanthus)))	(((Cecarria	Loranthus)	((Ileostylus	Muellerina)	((Benthamina	Amyema)	((Scurrula	Taxillus)	(Dendrophthoe	(Helixanthera	(((Englerina	Tapinanthus)	Agelanthus)	(Bakerella	Moquiniella))))))))	Atkinsonia))	Gaiadendron)	Peraxilla)))	Macrosolen	Decaisnina);
((((((((Notanthera	((Cecarria	Loranthus)	((Ileostylus	Muellerina)	((Benthamina	Amyema)	(Dendrophthoe	((Scurrula	Taxillus)	((Englerina	Tapinanthus)	(Helixanthera	(Bakerella	(Agelanthus	Moquiniella))))))))))	((Tupeia	Ligaria)	Desmaria))	(Struthanthus	Tripodanthus))	Atkinsonia)	Gaiadendron)	(Tristerix	Nuytsia))	Peraxilla)	Macrosolen	Decaisnina);
(((((Gaiadendron	(Notanthera	((Cecarria	Loranthus)	((Ileostylus	Muellerina)	((Benthamina	Amyema)	((Scurrula	Taxillus)	((Helixanthera	((Bakerella	Moquiniella)	(Agelanthus	(Englerina	Tapinanthus))))	Dendrophthoe)))))))	(Atkinsonia	(Tupeia	Ligaria)))	(((Tristerix	Nuytsia)	(Struthanthus	Tripodanthus))	Desmaria))	Peraxilla)	Macrosolen	Decaisnina);
((((((Atkinsonia	(Struthanthus	Tripodanthus))	((Ligaria	(Tupeia	(Tristerix	(Nuytsia	((Cecarria	Loranthus)	((Ileostylus	Muellerina)	((Benthamina	Amyema)	((Helixanthera	(Taxillus	Scurrula))	((Bakerella	(Moquiniella	(Agelanthus	(Englerina	Tapinanthus))))	Dendrophthoe)))))))))	Desmaria))	Gaiadendron)	Peraxilla)	Notanthera)	Macrosolen	Decaisnina);
(((((Struthanthus	Tripodanthus)	(Atkinsonia	(Ligaria	((Tupeia	(Nuytsia	((Cecarria	Loranthus)	((Ileostylus	Muellerina)	((Benthamina	Amyema)	(((Dendrophthoe	Scurrula)	(((Agelanthus	(Englerina	Tapinanthus))	(Bakerella	Moquiniella))	Helixanthera))	Taxillus))))))	(Notanthera	(Tristerix	Desmaria))))))	Gaiadendron)	Peraxilla)	Macrosolen	Decaisnina);
(((((Atkinsonia	(((Desmaria	Tupeia)	(Nuytsia	((Cecarria	Loranthus)	((Ileostylus	Muellerina)	((Benthamina	Amyema)	((((Helixanthera	(Englerina	Tapinanthus))	(Bakerella	(Moquiniella	Agelanthus)))	Dendrophthoe)	(Taxillus	Scurrula)))))))	(Tristerix	(Ligaria	(Struthanthus	Tripodanthus)))))	Gaiadendron)	Peraxilla)	Notanthera)	Macrosolen	Decaisnina);
(((((Nuytsia	Gaiadendron)	Tristerix)	(Atkinsonia	((Tupeia	(Struthanthus	Tripodanthus))	((Ligaria	Desmaria)	(Notanthera	((Cecarria	Loranthus)	((Ileostylus	Muellerina)	((Benthamina	Amyema)	(((Englerina	Tapinanthus)	(Bakerella	(Moquiniella	Agelanthus)))	(Taxillus	(Helixanthera	(Dendrophthoe	Scurrula))))))))))))	Peraxilla)	Macrosolen	Decaisnina);
((((Gaiadendron	(Tristerix	Nuytsia))	((Atkinsonia	((Tupeia	(Ligaria	(Struthanthus	Tripodanthus)))	Desmaria))	(Notanthera	((Cecarria	Loranthus)	((Ileostylus	Muellerina)	((Benthamina	Amyema)	(((((Agelanthus	(Englerina	Tapinanthus))	Helixanthera)	Dendrophthoe)	(Bakerella	Moquiniella))	(Taxillus	Scurrula))))))))	Peraxilla)	Macrosolen	Decaisnina);
(((((Atkinsonia	(Struthanthus	Tripodanthus))	((Gaiadendron	(Tristerix	(Ligaria	Desmaria)))	(Tupeia	(Nuytsia	((Cecarria	Loranthus)	((Ileostylus	Muellerina)	((Benthamina	Amyema)	((((Englerina	Tapinanthus)	(Helixanthera	Dendrophthoe))	((Moquiniella	Agelanthus)	Bakerella))	(Taxillus	Scurrula)))))))))	Peraxilla)	Notanthera)	Macrosolen	Decaisnina);
((((((Tristerix	Gaiadendron)	(((Nuytsia	Desmaria)	Tupeia)	(Notanthera	((Cecarria	Loranthus)	((Ileostylus	Muellerina)	((Benthamina	Amyema)	(((Englerina	Tapinanthus)	(Moquiniella	(Agelanthus	Bakerella)))	(Dendrophthoe	(Helixanthera	(Taxillus	Scurrula))))))))))	Atkinsonia)	(Ligaria	(Struthanthus	Tripodanthus)))	Peraxilla)	Macrosolen	Decaisnina);
(Macrosolen	(((Atkinsonia	((Tupeia	((Cecarria	Loranthus)	(((Benthamina	Amyema)	(((Tapinanthus	Englerina)	((Moquiniella	(Bakerella	Agelanthus))	Dendrophthoe))	(Helixanthera	(Taxillus	Scurrula))))	(Ileostylus	Muellerina))))	((Notanthera	Desmaria)	((Tripodanthus	Struthanthus)	((Tristerix	Nuytsia)	Ligaria)))))	Gaiadendron)	Peraxilla)	Decaisnina);
(Macrosolen	((((Tristerix	Nuytsia)	(((((Tupeia	(Ligaria	Desmaria))	Notanthera)	((Ileostylus	Muellerina)	((Cecarria	Loranthus)	((Benthamina	Amyema)	((Taxillus	Scurrula)	((Bakerella	(Agelanthus	(Tapinanthus	Englerina)))	((Moquiniella	Dendrophthoe)	Helixanthera)))))))	Atkinsonia)	(Tripodanthus	Struthanthus)))	Gaiadendron)	Peraxilla)	Decaisnina);
(Macrosolen	((((((Cecarria	Loranthus)	(((Benthamina	Amyema)	((Taxillus	Scurrula)	((((Tapinanthus	Englerina)	Agelanthus)	(Bakerella	Moquiniella))	(Helixanthera	Dendrophthoe))))	(Ileostylus	Muellerina)))	(Gaiadendron	(Tristerix	Nuytsia)))	((Tripodanthus	Struthanthus)	(Atkinsonia	(Tupeia	(Ligaria	Desmaria)))))	Notanthera)	Peraxilla)	Decaisnina);
(Macrosolen	((((Tristerix	(Atkinsonia	(Tupeia	(Ligaria	Desmaria))))	((Notanthera	(Tripodanthus	Struthanthus))	(((Cecarria	Loranthus)	(((Benthamina	Amyema)	(((Bakerella	(Moquiniella	((Tapinanthus	Englerina)	Agelanthus)))	Dendrophthoe)	((Helixanthera	Taxillus)	Scurrula)))	(Ileostylus	Muellerina)))	Nuytsia)))	Gaiadendron)	Peraxilla)	Decaisnina);
(Macrosolen	(((Atkinsonia	((Notanthera	(Tripodanthus	Struthanthus))	(Tupeia	(Ligaria	Desmaria))))	(Gaiadendron	(((Cecarria	Loranthus)	(((Benthamina	Amyema)	(((Bakerella	(Moquiniella	((Tapinanthus	Englerina)	Agelanthus)))	Dendrophthoe)	(Helixanthera	(Taxillus	Scurrula))))	(Ileostylus	Muellerina)))	(Nuytsia	Tristerix))))	Peraxilla)	Decaisnina);
(Macrosolen	((((((Ileostylus	Muellerina)	((Cecarria	Loranthus)	((Benthamina	Amyema)	(((Helixanthera	(((Tapinanthus	Englerina)	Agelanthus)	(Bakerella	Moquiniella)))	Dendrophthoe)	(Taxillus	Scurrula)))))	(Atkinsonia	(Desmaria	(Ligaria	(Tupeia	Notanthera)))))	(Tripodanthus	Struthanthus))	(Gaiadendron	(Nuytsia	Tristerix)))	Peraxilla)	Decaisnina);
(Macrosolen	((Gaiadendron	((Nuytsia	Tristerix)	(((Tupeia	(Desmaria	Ligaria))	((Tripodanthus	Struthanthus)	Notanthera))	((((Ileostylus	Muellerina)	((Benthamina	Amyema)	(((Helixanthera	((((Tapinanthus	Englerina)	Agelanthus)	Moquiniella)	Bakerella))	Dendrophthoe)	(Taxillus	Scurrula))))	(Cecarria	Loranthus))	Atkinsonia))))	Peraxilla)	Decaisnina);
(Macrosolen	((((Tupeia	(Desmaria	Ligaria))	(Atkinsonia	((Tripodanthus	Struthanthus)	Notanthera)))	(Gaiadendron	((Nuytsia	Tristerix)	(((Ileostylus	Muellerina)	((Benthamina	Amyema)	((((Tapinanthus	Englerina)	Helixanthera)	(Moquiniella	(Agelanthus	Bakerella)))	(Dendrophthoe	(Taxillus	Scurrula)))))	(Cecarria	Loranthus)))))	Peraxilla)	Decaisnina);
(Macrosolen	((Gaiadendron	(((Nuytsia	Tristerix)	(((Ileostylus	Muellerina)	((Benthamina	Amyema)	((Taxillus	Scurrula)	(((Tapinanthus	Englerina)	(Helixanthera	(Moquiniella	(Agelanthus	Bakerella))))	Dendrophthoe))))	(Cecarria	Loranthus)))	((((Ligaria	Tupeia)	Atkinsonia)	Desmaria)	((Tripodanthus	Struthanthus)	Notanthera))))	Peraxilla)	Decaisnina);
(Macrosolen	((((Nuytsia	(((Ligaria	(Desmaria	Tristerix))	((((Ileostylus	Muellerina)	((Benthamina	Amyema)	((Taxillus	Scurrula)	(((Helixanthera	(Tapinanthus	Englerina))	(Bakerella	(Moquiniella	Agelanthus)))	Dendrophthoe))))	(Cecarria	Loranthus))	Atkinsonia))	(Tupeia	(Tripodanthus	Struthanthus))))	Gaiadendron)	Notanthera)	Peraxilla)	Decaisnina);
(((((Atkinsonia	(Struthanthus	Tripodanthus))	(((Tupeia	Desmaria)	Ligaria)	(Notanthera	((Loranthus	Cecarria)	((Muellerina	Ileostylus)	((Amyema	Benthamina)	((((Englerina	Tapinanthus)	Helixanthera)	((Bakerella	(Moquiniella	Agelanthus))	Dendrophthoe))	(Scurrula	Taxillus))))))))	((Nuytsia	Gaiadendron)	Tristerix))	Peraxilla)	Macrosolen	Decaisnina);
(((((Atkinsonia	((Loranthus	Cecarria)	((Muellerina	Ileostylus)	((Amyema	Benthamina)	(((Englerina	Tapinanthus)	(Helixanthera	((Moquiniella	(Agelanthus	Bakerella))	Dendrophthoe)))	(Scurrula	Taxillus))))))	((Notanthera	(Ligaria	(Struthanthus	Tripodanthus)))	(Tupeia	Desmaria)))	(Gaiadendron	(Tristerix	Nuytsia)))	Peraxilla)	Macrosolen	Decaisnina);
((((((Ligaria	Desmaria)	((((Loranthus	Cecarria)	((Muellerina	Ileostylus)	((Amyema	Benthamina)	(((Bakerella	(Agelanthus	(Englerina	Tapinanthus)))	(Moquiniella	Dendrophthoe))	(Helixanthera	(Scurrula	Taxillus))))))	Notanthera)	((Struthanthus	Tripodanthus)	Tupeia)))	Atkinsonia)	(Gaiadendron	(Tristerix	Nuytsia)))	Peraxilla)	Macrosolen	Decaisnina);
((((((Struthanthus	Tripodanthus)	((Tupeia	(Ligaria	Desmaria))	(((Loranthus	Cecarria)	((Muellerina	Ileostylus)	((Amyema	Benthamina)	((Bakerella	((Agelanthus	(Englerina	Tapinanthus))	Moquiniella))	(Dendrophthoe	(Helixanthera	(Scurrula	Taxillus)))))))	Notanthera)))	Atkinsonia)	(Gaiadendron	(Tristerix	Nuytsia)))	Peraxilla)	Macrosolen	Decaisnina);
((((((Nuytsia	((Loranthus	Cecarria)	((Muellerina	Ileostylus)	((Amyema	Benthamina)	((Bakerella	((Agelanthus	(Englerina	Tapinanthus))	Moquiniella))	(Dendrophthoe	(Helixanthera	(Scurrula	Taxillus))))))))	((Notanthera	(Tupeia	(Ligaria	Desmaria)))	Atkinsonia))	(Tristerix	(Struthanthus	Tripodanthus)))	Gaiadendron)	Peraxilla)	Macrosolen	Decaisnina);
((((((Atkinsonia	Tupeia)	(Desmaria	Notanthera))	((Ligaria	(Struthanthus	Tripodanthus))	((Loranthus	Cecarria)	((Muellerina	Ileostylus)	((Amyema	Benthamina)	((Scurrula	Taxillus)	((Helixanthera	((Agelanthus	(Englerina	Tapinanthus))	(Moquiniella	Bakerella)))	Dendrophthoe)))))))	((Nuytsia	Tristerix)	Gaiadendron))	Peraxilla)	Macrosolen	Decaisnina);
((((((Atkinsonia	((Loranthus	Cecarria)	((Muellerina	Ileostylus)	((Dendrophthoe	(Amyema	Benthamina))	((Scurrula	Taxillus)	((Helixanthera	Moquiniella)	((Agelanthus	Bakerella)	(Englerina	Tapinanthus))))))))	(Struthanthus	Tripodanthus))	(((Ligaria	Tupeia)	Desmaria)	Notanthera))	((Nuytsia	Tristerix)	Gaiadendron))	Peraxilla)	Macrosolen	Decaisnina);
(((Gaiadendron	(((Ligaria	(Struthanthus	Tripodanthus))	Atkinsonia)	(((Tupeia	(((Loranthus	Cecarria)	((Muellerina	Ileostylus)	((Amyema	Benthamina)	(((Scurrula	Taxillus)	((Bakerella	(Moquiniella	Agelanthus))	(Helixanthera	(Englerina	Tapinanthus))))	Dendrophthoe))))	(Nuytsia	Tristerix)))	Desmaria)	Notanthera)))	Peraxilla)	Macrosolen	Decaisnina);
((((Atkinsonia	((Notanthera	(Ligaria	(Struthanthus	Tripodanthus)))	((Tupeia	((Loranthus	Cecarria)	((Muellerina	Ileostylus)	((Amyema	Benthamina)	(((Scurrula	Taxillus)	(Dendrophthoe	Helixanthera))	((Englerina	Tapinanthus)	(Moquiniella	(Agelanthus	Bakerella))))))))	Desmaria)))	(Gaiadendron	(Nuytsia	Tristerix)))	Peraxilla)	Macrosolen	Decaisnina);
(((((((Struthanthus	Tripodanthus)	((Ligaria	Desmaria)	Tupeia))	(Atkinsonia	((Loranthus	Cecarria)	((Muellerina	Ileostylus)	((Amyema	Benthamina)	((Scurrula	Taxillus)	(((Moquiniella	Dendrophthoe)	Helixanthera)	((Englerina	Tapinanthus)	(Agelanthus	Bakerella)))))))))	(Gaiadendron	(Nuytsia	Tristerix)))	Peraxilla)	Notanthera)	Macrosolen	Decaisnina);
(Macrosolen	(Nuytsia	((((Tripodanthus	Struthanthus)	((Tupeia	(Ligaria	Desmaria))	((Atkinsonia	Peraxilla)	(((Ileostylus	Muellerina)	((((Taxillus	Scurrula)	(Dendrophthoe	(((Englerina	Tapinanthus)	(Moquiniella	(Agelanthus	Bakerella)))	Helixanthera)))	(Amyema	Benthamina))	(Loranthus	Cecarria)))	Tristerix))))	Gaiadendron)	Notanthera))	Decaisnina);
(Macrosolen	(Peraxilla	((Atkinsonia	((((Tripodanthus	Struthanthus)	Notanthera)	(Tupeia	(Ligaria	Desmaria)))	((Ileostylus	Muellerina)	(((((Agelanthus	(Englerina	Tapinanthus))	(Moquiniella	Bakerella))	((Helixanthera	(Taxillus	Scurrula))	Dendrophthoe))	(Amyema	Benthamina))	(Loranthus	Cecarria)))))	(Gaiadendron	(Nuytsia	Tristerix))))	Decaisnina);
(Macrosolen	(Peraxilla	(((Atkinsonia	(Tripodanthus	Struthanthus))	((Tupeia	(Ligaria	Desmaria))	(Notanthera	(((((Englerina	Tapinanthus)	(Helixanthera	(Taxillus	Scurrula)))	(Dendrophthoe	(Bakerella	(Agelanthus	Moquiniella))))	(Amyema	Benthamina))	((Loranthus	Cecarria)	(Ileostylus	Muellerina))))))	(Gaiadendron	(Nuytsia	Tristerix))))	Decaisnina);
(Macrosolen	((Peraxilla	((((Tripodanthus	Struthanthus)	Atkinsonia)	((Tupeia	(Ligaria	Desmaria))	((Loranthus	Cecarria)	((Ileostylus	Muellerina)	((((Dendrophthoe	Helixanthera)	(Taxillus	Scurrula))	((Bakerella	(Agelanthus	Moquiniella))	(Englerina	Tapinanthus)))	(Amyema	Benthamina))))))	(Gaiadendron	(Nuytsia	Tristerix))))	Notanthera)	Decaisnina);
(Macrosolen	(Notanthera	(Nuytsia	(((Tupeia	(Ligaria	Desmaria))	(Atkinsonia	((Ileostylus	Muellerina)	((((Helixanthera	(Taxillus	Scurrula))	((Bakerella	((Agelanthus	Moquiniella)	Dendrophthoe))	(Englerina	Tapinanthus)))	(Amyema	Benthamina))	(Loranthus	Cecarria)))))	(Gaiadendron	((Peraxilla	(Tripodanthus	Struthanthus))	Tristerix)))))	Decaisnina);
(Macrosolen	(((((Tupeia	((Nuytsia	((Ileostylus	Muellerina)	(((((Bakerella	Agelanthus)	(Englerina	Tapinanthus))	((Dendrophthoe	Helixanthera)	(Moquiniella	(Taxillus	Scurrula))))	(Amyema	Benthamina))	(Loranthus	Cecarria))))	Tristerix))	Desmaria)	Gaiadendron)	(Atkinsonia	(Notanthera	(Ligaria	(Tripodanthus	Struthanthus)))))	Peraxilla)	Decaisnina);
(Macrosolen	(((Atkinsonia	((((Ileostylus	Muellerina)	((((Taxillus	Scurrula)	(((Moquiniella	Bakerella)	(Agelanthus	(Englerina	Tapinanthus)))	(Dendrophthoe	Helixanthera)))	(Amyema	Benthamina))	(Loranthus	Cecarria)))	Notanthera)	((Tupeia	(Ligaria	Desmaria))	(Tripodanthus	Struthanthus))))	(Gaiadendron	(Tristerix	Nuytsia)))	Peraxilla)	Decaisnina);
(Macrosolen	((((((Loranthus	Cecarria)	((Ileostylus	Muellerina)	(((Taxillus	Scurrula)	((((Bakerella	Agelanthus)	Moquiniella)	(Helixanthera	(Englerina	Tapinanthus)))	Dendrophthoe))	(Amyema	Benthamina))))	(Atkinsonia	(Notanthera	(Tripodanthus	Struthanthus))))	(Tupeia	(Ligaria	Desmaria)))	(Gaiadendron	(Tristerix	Nuytsia)))	Peraxilla)	Decaisnina);
(Macrosolen	((Gaiadendron	((Tristerix	Nuytsia)	((Notanthera	(Tupeia	(Ligaria	Desmaria)))	(Atkinsonia	((Tripodanthus	Struthanthus)	((Loranthus	Cecarria)	((Ileostylus	Muellerina)	(((Taxillus	Scurrula)	((Englerina	Tapinanthus)	((Bakerella	(Moquiniella	Agelanthus))	(Dendrophthoe	Helixanthera))))	(Amyema	Benthamina)))))))))	Peraxilla)	Decaisnina);
(Macrosolen	((Gaiadendron	((Tristerix	Nuytsia)	(Atkinsonia	((Tripodanthus	Struthanthus)	((Notanthera	((Loranthus	Cecarria)	((Ileostylus	Muellerina)	((Scurrula	((Bakerella	((Moquiniella	Agelanthus)	(Englerina	Tapinanthus)))	(Taxillus	(Helixanthera	Dendrophthoe))))	(Amyema	Benthamina)))))	(Tupeia	(Ligaria	Desmaria)))))))	Peraxilla)	Decaisnina);
((((Atkinsonia	((Loranthus	Cecarria)	((Ileostylus	Muellerina)	((((Tapinanthus	Englerina)	(Moquiniella	(Agelanthus	Bakerella)))	(((Taxillus	Scurrula)	Helixanthera)	Dendrophthoe))	(Amyema	Benthamina)))))	((Notanthera	(Tupeia	(Tripodanthus	Struthanthus)))	((Ligaria	Desmaria)	((Nuytsia	Tristerix)	Gaiadendron))))	Peraxilla)	Macrosolen	Decaisnina);
(((((((Ligaria	Desmaria)	Tupeia)	(Atkinsonia	(Tripodanthus	Struthanthus)))	((Tristerix	(Nuytsia	(((Ileostylus	Muellerina)	((((Taxillus	Scurrula)	Helixanthera)	(Dendrophthoe	(Bakerella	((Agelanthus	(Tapinanthus	Englerina))	Moquiniella))))	(Amyema	Benthamina)))	(Loranthus	Cecarria))))	Gaiadendron))	Peraxilla)	Notanthera)	Macrosolen	Decaisnina);
(((Gaiadendron	(((Atkinsonia	(((Ligaria	Desmaria)	Tupeia)	((Nuytsia	(((Ileostylus	Muellerina)	((((Taxillus	Scurrula)	(Dendrophthoe	Helixanthera))	((Agelanthus	(Tapinanthus	Englerina))	(Moquiniella	Bakerella)))	(Amyema	Benthamina)))	(Loranthus	Cecarria)))	Notanthera)))	(Tripodanthus	Struthanthus))	Tristerix))	Peraxilla)	Macrosolen	Decaisnina);
(((((Atkinsonia	(Ligaria	(Tripodanthus	Struthanthus)))	Desmaria)	((Tupeia	((((Ileostylus	Muellerina)	(((Taxillus	Scurrula)	(Dendrophthoe	(((Bakerella	(Moquiniella	Agelanthus))	(Tapinanthus	Englerina))	Helixanthera)))	(Amyema	Benthamina)))	(Loranthus	Cecarria))	Notanthera))	((Nuytsia	Tristerix)	Gaiadendron)))	Peraxilla)	Macrosolen	Decaisnina);
(((Gaiadendron	(((Atkinsonia	(Tripodanthus	Struthanthus))	(Desmaria	(Tupeia	(Ligaria	((((Ileostylus	Muellerina)	(((Taxillus	Scurrula)	(Dendrophthoe	((Bakerella	((Moquiniella	Agelanthus)	(Tapinanthus	Englerina)))	Helixanthera)))	(Amyema	Benthamina)))	(Loranthus	Cecarria))	Notanthera)))))	(Tristerix	Nuytsia)))	Peraxilla)	Macrosolen	Decaisnina);
((((Notanthera	(Atkinsonia	(Desmaria	(Tupeia	(Ligaria	(Tripodanthus	Struthanthus))))))	((Tristerix	(Nuytsia	(((Ileostylus	Muellerina)	(((((Moquiniella	(Bakerella	Agelanthus))	(Tapinanthus	Englerina))	Helixanthera)	((Taxillus	Scurrula)	Dendrophthoe))	(Amyema	Benthamina)))	(Loranthus	Cecarria))))	Gaiadendron))	Peraxilla)	Macrosolen	Decaisnina);
((Peraxilla	((Tristerix	((Ligaria	Desmaria)	(Atkinsonia	(((Nuytsia	(((Ileostylus	Muellerina)	(((Taxillus	Scurrula)	(Dendrophthoe	((Agelanthus	(Tapinanthus	Englerina))	(Helixanthera	(Moquiniella	Bakerella)))))	(Amyema	Benthamina)))	(Loranthus	Cecarria)))	Notanthera)	(Tupeia	(Tripodanthus	Struthanthus))))))	Gaiadendron))	Macrosolen	Decaisnina);
((Peraxilla	((((Tupeia	(Nuytsia	(Tristerix	(((Ileostylus	Muellerina)	(((Taxillus	Scurrula)	(Dendrophthoe	(Bakerella	(Moquiniella	((Agelanthus	(Tapinanthus	Englerina))	Helixanthera)))))	(Amyema	Benthamina)))	(Loranthus	Cecarria)))))	Desmaria)	(Atkinsonia	(Notanthera	(Ligaria	(Tripodanthus	Struthanthus)))))	Gaiadendron))	Macrosolen	Decaisnina);
((Peraxilla	(((Tupeia	((((Ileostylus	Muellerina)	((((Tapinanthus	Englerina)	((Agelanthus	Bakerella)	Moquiniella))	((Helixanthera	(Taxillus	Scurrula))	Dendrophthoe))	(Amyema	Benthamina)))	(Loranthus	Cecarria))	(Ligaria	(Tristerix	Desmaria))))	(Atkinsonia	(Notanthera	(Tripodanthus	Struthanthus))))	(Nuytsia	Gaiadendron)))	Macrosolen	Decaisnina);
((Peraxilla	(((Atkinsonia	((Notanthera	(Tupeia	(((Ileostylus	Muellerina)	(((Helixanthera	(((Moquiniella	Agelanthus)	Bakerella)	Dendrophthoe))	((Taxillus	Scurrula)	(Tapinanthus	Englerina)))	(Amyema	Benthamina)))	(Loranthus	Cecarria))))	(Desmaria	Ligaria)))	(Tripodanthus	Struthanthus))	((Nuytsia	Tristerix)	Gaiadendron)))	Macrosolen	Decaisnina);
(Macrosolen	(((((Nuytsia	Desmaria)	(((Ligaria	((Cecarria	Loranthus)	((Ileostylus	Muellerina)	((Benthamina	Amyema)	(((Taxillus	Scurrula)	(Helixanthera	Dendrophthoe))	(Bakerella	((Tapinanthus	Englerina)	(Moquiniella	Agelanthus))))))))	Notanthera)	(Struthanthus	Tripodanthus)))	((Atkinsonia	Tupeia)	Tristerix))	Gaiadendron)	Peraxilla)	Decaisnina);
(Macrosolen	((((Nuytsia	Tristerix)	((Atkinsonia	((Desmaria	Tupeia)	((Cecarria	Loranthus)	((Ileostylus	Muellerina)	((Benthamina	Amyema)	((Dendrophthoe	((Moquiniella	Bakerella)	(((Tapinanthus	Englerina)	Agelanthus)	Helixanthera)))	(Taxillus	Scurrula)))))))	((Ligaria	(Struthanthus	Tripodanthus))	Notanthera)))	Gaiadendron)	Peraxilla)	Decaisnina);
(Macrosolen	(((Atkinsonia	((Struthanthus	Tripodanthus)	(Ligaria	Desmaria)))	((Gaiadendron	(Nuytsia	Tristerix))	((((Cecarria	Loranthus)	((Ileostylus	Muellerina)	((Benthamina	Amyema)	((Dendrophthoe	(((Tapinanthus	Englerina)	Helixanthera)	((Agelanthus	Moquiniella)	Bakerella)))	(Taxillus	Scurrula)))))	Notanthera)	Tupeia)))	Peraxilla)	Decaisnina);
(Macrosolen	(((Atkinsonia	(((Gaiadendron	(((((Cecarria	Loranthus)	((Ileostylus	Muellerina)	((Benthamina	Amyema)	((Dendrophthoe	(Helixanthera	((Moquiniella	Bakerella)	(Agelanthus	(Tapinanthus	Englerina)))))	(Taxillus	Scurrula)))))	Nuytsia)	Tristerix)	Tupeia))	(Struthanthus	Tripodanthus))	(Ligaria	Desmaria)))	Peraxilla)	Notanthera)	Decaisnina);
(Macrosolen	(((((Struthanthus	Tripodanthus)	(Ligaria	(((Cecarria	Loranthus)	((Benthamina	Amyema)	((Dendrophthoe	(Bakerella	(Moquiniella	((Tapinanthus	Englerina)	Agelanthus))))	(Helixanthera	(Taxillus	Scurrula)))))	(Ileostylus	Muellerina))))	((Nuytsia	(Tupeia	((Tristerix	Desmaria)	Gaiadendron)))	Atkinsonia))	Peraxilla)	Notanthera)	Decaisnina);
(Macrosolen	((Atkinsonia	((Ligaria	Desmaria)	((Struthanthus	Tripodanthus)	((Tristerix	((Nuytsia	(((Ileostylus	Muellerina)	((Benthamina	Amyema)	((Dendrophthoe	(Bakerella	(Moquiniella	((Tapinanthus	Englerina)	Agelanthus))))	(Helixanthera	(Taxillus	Scurrula)))))	(Cecarria	Loranthus)))	Tupeia))	(Notanthera	Gaiadendron)))))	Peraxilla)	Decaisnina);
(Macrosolen	((Atkinsonia	((Ligaria	Desmaria)	((Struthanthus	Tripodanthus)	((Tupeia	((Nuytsia	Tristerix)	(((Ileostylus	Muellerina)	((Benthamina	Amyema)	((Dendrophthoe	(Taxillus	Scurrula))	((Helixanthera	(Bakerella	(Moquiniella	Agelanthus)))	(Tapinanthus	Englerina)))))	(Cecarria	Loranthus))))	(Notanthera	Gaiadendron)))))	Peraxilla)	Decaisnina);
(Macrosolen	(((((((Ileostylus	Muellerina)	((Benthamina	Amyema)	((Tapinanthus	Englerina)	((Taxillus	Scurrula)	(Helixanthera	((Dendrophthoe	(Agelanthus	Bakerella))	Moquiniella))))))	(Cecarria	Loranthus))	(((Ligaria	Desmaria)	Tupeia)	Notanthera))	((Struthanthus	Tripodanthus)	Atkinsonia))	((Nuytsia	Tristerix)	Gaiadendron))	Peraxilla)	Decaisnina);
(Macrosolen	(((((Struthanthus	Tripodanthus)	(Desmaria	(Atkinsonia	(Tupeia	Ligaria))))	(Notanthera	(((Ileostylus	Muellerina)	((Benthamina	Amyema)	((Helixanthera	(Taxillus	Scurrula))	(Dendrophthoe	(Bakerella	(Moquiniella	((Tapinanthus	Englerina)	Agelanthus)))))))	(Cecarria	Loranthus))))	((Nuytsia	Tristerix)	Gaiadendron))	Peraxilla)	Decaisnina);
(Macrosolen	(Peraxilla	(Gaiadendron	(((Atkinsonia	((Nuytsia	Tristerix)	(Struthanthus	Tripodanthus)))	Notanthera)	(((Tupeia	Ligaria)	Desmaria)	(((Benthamina	Amyema)	((Taxillus	Scurrula)	(Dendrophthoe	(Bakerella	(Moquiniella	(Helixanthera	((Tapinanthus	Englerina)	Agelanthus)))))))	((Cecarria	Loranthus)	(Ileostylus	Muellerina)))))))	Decaisnina);
(Macrosolen	((((((((Loranthus	Cecarria)	((Ileostylus	Muellerina)	((Benthamina	Amyema)	((Helixanthera	(Scurrula	Taxillus))	(((Bakerella	(Agelanthus	Moquiniella))	Dendrophthoe)	(Tapinanthus	Englerina))))))	Nuytsia)	((Ligaria	Desmaria)	Tupeia))	((Notanthera	(Tripodanthus	Struthanthus))	Atkinsonia))	Gaiadendron)	Tristerix)	Peraxilla)	Decaisnina);
(Macrosolen	(((((Notanthera	(((Benthamina	Amyema)	(((Helixanthera	((Moquiniella	Bakerella)	Agelanthus))	Dendrophthoe)	((Scurrula	Taxillus)	(Tapinanthus	Englerina))))	((Loranthus	Cecarria)	(Ileostylus	Muellerina))))	((Ligaria	Desmaria)	Tupeia))	((Tripodanthus	Struthanthus)	Atkinsonia))	(Gaiadendron	(Nuytsia	Tristerix)))	Peraxilla)	Decaisnina);
(Macrosolen	(((((Notanthera	((Loranthus	Cecarria)	((Ileostylus	Muellerina)	((Benthamina	Amyema)	((Dendrophthoe	((Tapinanthus	Englerina)	((Bakerella	Agelanthus)	Moquiniella)))	(Helixanthera	(Scurrula	Taxillus)))))))	((Ligaria	Desmaria)	Tupeia))	((Tripodanthus	Struthanthus)	Atkinsonia))	(Gaiadendron	(Nuytsia	Tristerix)))	Peraxilla)	Decaisnina);
(Macrosolen	((((Loranthus	Cecarria)	((Ileostylus	Muellerina)	((Benthamina	Amyema)	((Taxillus	(Dendrophthoe	Scurrula))	((Helixanthera	(Tapinanthus	Englerina))	(Bakerella	(Agelanthus	Moquiniella)))))))	(((Gaiadendron	((Nuytsia	Tristerix)	(Tripodanthus	Struthanthus)))	(Notanthera	((Ligaria	Desmaria)	Tupeia)))	Atkinsonia))	Peraxilla)	Decaisnina);
(Macrosolen	((((Gaiadendron	(Nuytsia	Tristerix))	(((Ligaria	Desmaria)	Tupeia)	((Atkinsonia	((Ileostylus	Muellerina)	(((Benthamina	Amyema)	(((Agelanthus	(Tapinanthus	Englerina))	(Bakerella	Moquiniella))	((Taxillus	Scurrula)	(Helixanthera	Dendrophthoe))))	(Loranthus	Cecarria))))	(Tripodanthus	Struthanthus))))	Peraxilla)	Notanthera)	Decaisnina);
(Macrosolen	(((Atkinsonia	(Tupeia	((Ileostylus	Muellerina)	(((Benthamina	Amyema)	(((Tapinanthus	Englerina)	(Bakerella	(Agelanthus	Moquiniella)))	((Helixanthera	Taxillus)	(Dendrophthoe	Scurrula))))	(Loranthus	Cecarria)))))	(((Gaiadendron	((Desmaria	Nuytsia)	Tristerix))	Ligaria)	(Notanthera	(Tripodanthus	Struthanthus))))	Peraxilla)	Decaisnina);
(Macrosolen	(((((Tupeia	Atkinsonia)	Desmaria)	((Notanthera	(Ligaria	(Tripodanthus	Struthanthus)))	((Loranthus	Cecarria)	((Ileostylus	Muellerina)	((Benthamina	Amyema)	(((Tapinanthus	Englerina)	(Helixanthera	((Bakerella	(Agelanthus	Moquiniella))	Dendrophthoe)))	(Taxillus	Scurrula)))))))	((Tristerix	Nuytsia)	Gaiadendron))	Peraxilla)	Decaisnina);
(Macrosolen	(((((((Ligaria	(Tupeia	(Tripodanthus	Struthanthus)))	Gaiadendron)	(Nuytsia	Desmaria))	(Tristerix	((Ileostylus	Muellerina)	(((Benthamina	Amyema)	((((Moquiniella	Dendrophthoe)	Helixanthera)	(Taxillus	Scurrula))	((Tapinanthus	Englerina)	(Agelanthus	Bakerella))))	(Loranthus	Cecarria)))))	Atkinsonia)	Notanthera)	Peraxilla)	Decaisnina);
(Macrosolen	((((Tripodanthus	Struthanthus)	(Gaiadendron	((((Ileostylus	Muellerina)	((Benthamina	Amyema)	((Dendrophthoe	(Taxillus	Scurrula))	((Tapinanthus	Englerina)	((Moquiniella	(Agelanthus	Bakerella))	Helixanthera)))))	(Loranthus	Cecarria))	Nuytsia)))	((Tupeia	Atkinsonia)	(Notanthera	(Tristerix	Desmaria))))	(Ligaria	Peraxilla))	Decaisnina);
(Macrosolen	(Peraxilla	((Nuytsia	Gaiadendron)	(((Tristerix	Desmaria)	Notanthera)	(((Tripodanthus	Struthanthus)	Tupeia)	((Ligaria	(((Ileostylus	Muellerina)	((Benthamina	Amyema)	((Taxillus	Scurrula)	(((Moquiniella	(Agelanthus	Bakerella))	(Helixanthera	(Tapinanthus	Englerina)))	Dendrophthoe))))	(Loranthus	Cecarria)))	Atkinsonia)))))	Decaisnina);
(Macrosolen	((((Atkinsonia	Desmaria)	((((Tristerix	Nuytsia)	((Loranthus	Cecarria)	(((Amyema	Benthamina)	(((Dendrophthoe	Helixanthera)	(Taxillus	Scurrula))	(((Englerina	Tapinanthus)	Agelanthus)	(Moquiniella	Bakerella))))	(Muellerina	Ileostylus))))	Gaiadendron)	(Tupeia	(Ligaria	(Struthanthus	Tripodanthus)))))	Notanthera)	Peraxilla)	Decaisnina);
(Macrosolen	((((Nuytsia	Tristerix)	Gaiadendron)	((((Loranthus	Cecarria)	(((Amyema	Benthamina)	((Helixanthera	(Taxillus	Scurrula))	((Dendrophthoe	(Bakerella	(Agelanthus	Moquiniella)))	(Englerina	Tapinanthus))))	(Muellerina	Ileostylus)))	Tupeia)	((Atkinsonia	(Notanthera	(Struthanthus	Tripodanthus)))	(Ligaria	Desmaria))))	Peraxilla)	Decaisnina);
(Macrosolen	((Gaiadendron	(((Nuytsia	Tristerix)	(Ligaria	((Loranthus	Cecarria)	(((Amyema	Benthamina)	((Taxillus	Scurrula)	(((Helixanthera	((Bakerella	Agelanthus)	Moquiniella))	(Englerina	Tapinanthus))	Dendrophthoe)))	(Muellerina	Ileostylus)))))	((Atkinsonia	(Notanthera	(Struthanthus	Tripodanthus)))	(Tupeia	Desmaria))))	Peraxilla)	Decaisnina);
(Macrosolen	(((Gaiadendron	(Tristerix	Nuytsia))	((Tupeia	(Ligaria	Desmaria))	((((Muellerina	Ileostylus)	((Loranthus	Cecarria)	((Amyema	Benthamina)	((Taxillus	Scurrula)	(((Helixanthera	((Bakerella	Agelanthus)	Moquiniella))	(Englerina	Tapinanthus))	Dendrophthoe)))))	Atkinsonia)	(Notanthera	(Struthanthus	Tripodanthus)))))	Peraxilla)	Decaisnina);
(Macrosolen	((((Gaiadendron	(Tristerix	Nuytsia))	((Struthanthus	Tripodanthus)	((Loranthus	Cecarria)	(((Amyema	Benthamina)	(((Helixanthera	((Bakerella	Agelanthus)	Moquiniella))	(Englerina	Tapinanthus))	(Dendrophthoe	(Taxillus	Scurrula))))	(Muellerina	Ileostylus)))))	(Atkinsonia	(Tupeia	(Ligaria	(Notanthera	Desmaria)))))	Peraxilla)	Decaisnina);
(Macrosolen	(Notanthera	(((Gaiadendron	((Tupeia	(Ligaria	Desmaria))	((Tristerix	Nuytsia)	(Struthanthus	Tripodanthus))))	(((Loranthus	Cecarria)	(((Amyema	Benthamina)	((((Bakerella	Agelanthus)	Moquiniella)	((Helixanthera	(Englerina	Tapinanthus))	Dendrophthoe))	(Taxillus	Scurrula)))	(Muellerina	Ileostylus)))	Atkinsonia))	Peraxilla))	Decaisnina);
(Macrosolen	(((Gaiadendron	(Tristerix	Nuytsia))	((((Loranthus	Cecarria)	(((Amyema	Benthamina)	(((Helixanthera	(Dendrophthoe	Moquiniella))	((Agelanthus	(Englerina	Tapinanthus))	Bakerella))	(Taxillus	Scurrula)))	(Muellerina	Ileostylus)))	(((Notanthera	(Ligaria	(Struthanthus	Tripodanthus)))	Atkinsonia)	Desmaria))	Tupeia))	Peraxilla)	Decaisnina);
(Macrosolen	((Gaiadendron	((Atkinsonia	(Struthanthus	Tripodanthus))	((Notanthera	Ligaria)	((Tupeia	(Tristerix	(Nuytsia	((Loranthus	Cecarria)	(((Amyema	Benthamina)	((Dendrophthoe	((Moquiniella	(Agelanthus	(Englerina	Tapinanthus)))	Bakerella))	(Helixanthera	(Taxillus	Scurrula))))	(Muellerina	Ileostylus))))))	Desmaria))))	Peraxilla)	Decaisnina);
(Macrosolen	((Atkinsonia	((((Notanthera	Gaiadendron)	(Tupeia	(Tristerix	(Nuytsia	((Loranthus	Cecarria)	(((Amyema	Benthamina)	(((Agelanthus	(Englerina	Tapinanthus))	(Bakerella	Moquiniella))	((Dendrophthoe	Helixanthera)	(Taxillus	Scurrula))))	(Muellerina	Ileostylus)))))))	(Struthanthus	Tripodanthus))	(Ligaria	Desmaria)))	Peraxilla)	Decaisnina);
(Macrosolen	((Gaiadendron	((Notanthera	(Nuytsia	((Loranthus	Cecarria)	(((Amyema	Benthamina)	((Taxillus	Scurrula)	((((Helixanthera	(Englerina	Tapinanthus))	(Moquiniella	Agelanthus))	Bakerella)	Dendrophthoe)))	(Muellerina	Ileostylus)))))	(((Tristerix	(Ligaria	Desmaria))	(Tupeia	Atkinsonia))	(Struthanthus	Tripodanthus))))	Peraxilla)	Decaisnina);
(Macrosolen	(((((Muellerina	Ileostylus)	(((((Taxillus	Scurrula)	(Dendrophthoe	Helixanthera))	((Tapinanthus	Englerina)	((Agelanthus	Bakerella)	Moquiniella)))	(Amyema	Benthamina))	(Cecarria	Loranthus)))	((Tupeia	(Ligaria	Desmaria))	((Notanthera	(Struthanthus	Tripodanthus))	Atkinsonia)))	((Tristerix	Nuytsia)	Gaiadendron))	Peraxilla)	Decaisnina);
(Macrosolen	((((Atkinsonia	((Struthanthus	Tripodanthus)	((Tupeia	(((Muellerina	Ileostylus)	((((Taxillus	Scurrula)	(((Bakerella	Moquiniella)	Dendrophthoe)	(Helixanthera	((Tapinanthus	Englerina)	Agelanthus))))	(Amyema	Benthamina))	(Cecarria	Loranthus)))	(Tristerix	Nuytsia)))	Gaiadendron)))	(Ligaria	Desmaria))	Peraxilla)	Notanthera)	Decaisnina);
(Macrosolen	((((((((Tristerix	Desmaria)	(Ligaria	(Atkinsonia	Tupeia)))	(Struthanthus	Tripodanthus))	((Cecarria	Loranthus)	((Muellerina	Ileostylus)	(((Taxillus	Scurrula)	((Agelanthus	Bakerella)	(((Moquiniella	Dendrophthoe)	Helixanthera)	(Tapinanthus	Englerina))))	(Amyema	Benthamina)))))	Gaiadendron)	Nuytsia)	Notanthera)	Peraxilla)	Decaisnina);
(Macrosolen	((((((((Tristerix	(Ligaria	Desmaria))	Atkinsonia)	Tupeia)	(Notanthera	(Struthanthus	Tripodanthus)))	((((Helixanthera	(Taxillus	Scurrula))	(Dendrophthoe	(Bakerella	(Moquiniella	(Agelanthus	(Tapinanthus	Englerina))))))	(Amyema	Benthamina))	((Cecarria	Loranthus)	(Muellerina	Ileostylus))))	Gaiadendron)	Nuytsia)	Peraxilla)	Decaisnina);
(Macrosolen	((((((Desmaria	Tupeia)	Ligaria)	(Atkinsonia	(Notanthera	(Struthanthus	Tripodanthus))))	((((Taxillus	Scurrula)	((Helixanthera	(Moquiniella	Dendrophthoe))	((Tapinanthus	Englerina)	(Agelanthus	Bakerella))))	(Amyema	Benthamina))	((Cecarria	Loranthus)	(Muellerina	Ileostylus))))	(Gaiadendron	(Tristerix	Nuytsia)))	Peraxilla)	Decaisnina);
(Macrosolen	(((((Tupeia	(Ligaria	Desmaria))	(Atkinsonia	(Notanthera	(Struthanthus	Tripodanthus))))	((Cecarria	Loranthus)	((Muellerina	Ileostylus)	(((Taxillus	Scurrula)	(((Tapinanthus	Englerina)	((Moquiniella	(Agelanthus	Bakerella))	Helixanthera))	Dendrophthoe))	(Amyema	Benthamina)))))	(Gaiadendron	(Tristerix	Nuytsia)))	Peraxilla)	Decaisnina);
(Macrosolen	(((Gaiadendron	Tristerix)	(Atkinsonia	((Tupeia	(Struthanthus	Tripodanthus))	((Ligaria	Desmaria)	((Nuytsia	((Cecarria	Loranthus)	((Muellerina	Ileostylus)	(((Taxillus	Scurrula)	((((Agelanthus	(Tapinanthus	Englerina))	(Moquiniella	Helixanthera))	Bakerella)	Dendrophthoe))	(Amyema	Benthamina)))))	Notanthera)))))	Peraxilla)	Decaisnina);
(Macrosolen	((((Gaiadendron	(Tristerix	Nuytsia))	(Atkinsonia	((Struthanthus	Tripodanthus)	(((Desmaria	Tupeia)	Ligaria)	((Cecarria	Loranthus)	((Muellerina	Ileostylus)	(((Taxillus	Scurrula)	(((Tapinanthus	Englerina)	(Helixanthera	(Moquiniella	(Agelanthus	Bakerella))))	Dendrophthoe))	(Amyema	Benthamina))))))))	Notanthera)	Peraxilla)	Decaisnina);
(Macrosolen	(((Gaiadendron	(Notanthera	(Desmaria	((Struthanthus	Tripodanthus)	Ligaria))))	(Atkinsonia	(Tupeia	((Tristerix	Nuytsia)	((Muellerina	Ileostylus)	((((Taxillus	Scurrula)	(((Agelanthus	Moquiniella)	(Helixanthera	Dendrophthoe))	(Bakerella	(Tapinanthus	Englerina))))	(Amyema	Benthamina))	(Cecarria	Loranthus)))))))	Peraxilla)	Decaisnina);
(Macrosolen	((((((Struthanthus	Tripodanthus)	Ligaria)	(Atkinsonia	Desmaria))	(Tupeia	((Gaiadendron	(Tristerix	Nuytsia))	((Muellerina	Ileostylus)	((((Taxillus	((Helixanthera	Dendrophthoe)	Scurrula))	((Bakerella	(Tapinanthus	Englerina))	(Agelanthus	Moquiniella)))	(Amyema	Benthamina))	(Cecarria	Loranthus))))))	Peraxilla)	Notanthera)	Decaisnina);
((Peraxilla	(Gaiadendron	((Atkinsonia	(Notanthera	(Tripodanthus	Struthanthus)))	((Ligaria	Desmaria)	((Tupeia	(Nuytsia	Tristerix))	(((Benthamina	Amyema)	((Taxillus	Scurrula)	(((Helixanthera	(((Tapinanthus	Englerina)	Agelanthus)	Moquiniella))	Bakerella)	Dendrophthoe)))	((Ileostylus	Muellerina)	(Cecarria	Loranthus))))))))	Macrosolen	Decaisnina);
(((Peraxilla	((((Cecarria	Loranthus)	(((Benthamina	Amyema)	((Taxillus	Scurrula)	(((Moquiniella	Dendrophthoe)	Helixanthera)	(((Tapinanthus	Englerina)	Agelanthus)	Bakerella))))	(Ileostylus	Muellerina)))	((Tripodanthus	Struthanthus)	((Gaiadendron	(Nuytsia	Tristerix))	((Ligaria	Desmaria)	Tupeia))))	Atkinsonia))	Notanthera)	Macrosolen	Decaisnina);
((Peraxilla	((Gaiadendron	(Nuytsia	Tristerix))	((Tripodanthus	Struthanthus)	(Atkinsonia	(Desmaria	(Tupeia	(Notanthera	(Ligaria	((Cecarria	Loranthus)	(((Benthamina	Amyema)	((Taxillus	Scurrula)	((((Bakerella	(Agelanthus	Moquiniella))	Dendrophthoe)	Helixanthera)	(Tapinanthus	Englerina))))	(Ileostylus	Muellerina)))))))))))	Macrosolen	Decaisnina);
((Peraxilla	((Gaiadendron	(Nuytsia	Tristerix))	((Tripodanthus	Struthanthus)	((((Cecarria	Loranthus)	(((Benthamina	Amyema)	((Dendrophthoe	(Helixanthera	(Taxillus	Scurrula)))	((Moquiniella	(Bakerella	Agelanthus))	(Tapinanthus	Englerina))))	(Ileostylus	Muellerina)))	Atkinsonia)	(((Ligaria	Desmaria)	Tupeia)	Notanthera)))))	Macrosolen	Decaisnina);
(((Nuytsia	((((Tristerix	(Tripodanthus	Struthanthus))	(Peraxilla	(((Ileostylus	Muellerina)	((Cecarria	Loranthus)	((Benthamina	Amyema)	((Dendrophthoe	(Helixanthera	(Taxillus	Scurrula)))	(((Moquiniella	Agelanthus)	(Tapinanthus	Englerina))	Bakerella)))))	Atkinsonia)))	((Ligaria	Desmaria)	Tupeia))	Gaiadendron))	Notanthera)	Macrosolen	Decaisnina);
((((((Gaiadendron	Nuytsia)	Tristerix)	(((Tripodanthus	Struthanthus)	((Cecarria	Loranthus)	(((Benthamina	Amyema)	((Taxillus	Scurrula)	(((Agelanthus	(Tapinanthus	Englerina))	Bakerella)	(Dendrophthoe	(Moquiniella	Helixanthera)))))	(Ileostylus	Muellerina))))	(Desmaria	(Tupeia	(Ligaria	Atkinsonia)))))	Notanthera)	Peraxilla)	Macrosolen	Decaisnina);
(((((((Cecarria	Loranthus)	(((Benthamina	Amyema)	((Taxillus	Scurrula)	(((Moquiniella	(Bakerella	Agelanthus))	((Tapinanthus	Englerina)	Helixanthera))	Dendrophthoe)))	(Ileostylus	Muellerina)))	((Tristerix	Nuytsia)	(Tripodanthus	Struthanthus)))	Gaiadendron)	(Atkinsonia	(((Ligaria	Desmaria)	Tupeia)	Notanthera)))	Peraxilla)	Macrosolen	Decaisnina);
((((Gaiadendron	(Tristerix	Nuytsia))	((Atkinsonia	(((Tupeia	((Cecarria	Loranthus)	(((Benthamina	Amyema)	((Taxillus	Scurrula)	((Tapinanthus	Englerina)	(Helixanthera	((Moquiniella	Dendrophthoe)	(Bakerella	Agelanthus))))))	(Ileostylus	Muellerina))))	Notanthera)	(Desmaria	Ligaria)))	(Tripodanthus	Struthanthus)))	Peraxilla)	Macrosolen	Decaisnina);
((((Gaiadendron	(Tristerix	Nuytsia))	((Tupeia	(Atkinsonia	(Desmaria	Ligaria)))	(((Tripodanthus	Struthanthus)	Notanthera)	((Cecarria	Loranthus)	(((Benthamina	Amyema)	(Dendrophthoe	((Taxillus	(Helixanthera	Scurrula))	((Tapinanthus	Englerina)	(Moquiniella	(Bakerella	Agelanthus))))))	(Ileostylus	Muellerina))))))	Peraxilla)	Macrosolen	Decaisnina);
(((Gaiadendron	((Tristerix	Nuytsia)	((Tripodanthus	Struthanthus)	((Notanthera	((Cecarria	Loranthus)	(((Benthamina	Amyema)	(((Dendrophthoe	Helixanthera)	(Scurrula	Taxillus))	((Tapinanthus	Englerina)	(Bakerella	(Agelanthus	Moquiniella)))))	(Ileostylus	Muellerina))))	((Atkinsonia	(Ligaria	Tupeia))	Desmaria)))))	Peraxilla)	Macrosolen	Decaisnina);
