# Supplementary material for: Evolution of pollen morphology in Loranthaceae
Source: Grana. 2017 Feb 20;57(1-2):16–116. doi: 10.1080/00173134.2016.1261939 (PMC5771552; doi:10.1080/00173134.2016.1261939)
Supplement: Grimsson et al. Online supplementary material [file SGRA_A_1261939_SM9964.zip › ML/RAxML_bootstrap.conc.red.extrnLi]

(((((Tristerix	((Desmaria	Ligaria)	Tupeia))	(((Loranthus	Cecarria)	((((Helixanthera	(Scurrula	Taxillus))	(Dendrophthoe	(Bakerella	(((Tapinanthus	Englerina)	Agelanthus)	Moquiniella))))	(Amyema	Benthamina))	(Ileostylus	Muellerina)))	((Struthanthus	Tripodanthus)	(Gaiadendron	(Atkinsonia	Nuytsia)))))	Notanthera)	Peraxilla)	Macrosolen	Decaisnina);
(((Gaiadendron	((Notanthera	Atkinsonia)	(((Nuytsia	((Desmaria	Ligaria)	Tupeia))	(Tristerix	((((Scurrula	Taxillus)	((((Tapinanthus	Englerina)	Agelanthus)	(Moquiniella	Bakerella))	(Dendrophthoe	Helixanthera)))	(Amyema	Benthamina))	((Ileostylus	Muellerina)	(Loranthus	Cecarria)))))	(Struthanthus	Tripodanthus))))	Peraxilla)	Macrosolen	Decaisnina);
(((((((Struthanthus	Tripodanthus)	(Ligaria	Tristerix))	Gaiadendron)	Atkinsonia)	(((Loranthus	Cecarria)	((((Scurrula	Taxillus)	((Moquiniella	(Bakerella	((Tapinanthus	Englerina)	Agelanthus)))	(Dendrophthoe	Helixanthera)))	(Amyema	Benthamina))	(Ileostylus	Muellerina)))	((Notanthera	(Nuytsia	Desmaria))	Tupeia)))	Peraxilla)	Macrosolen	Decaisnina);
(((Tristerix	((((Ileostylus	Muellerina)	((Loranthus	Cecarria)	(((Dendrophthoe	((Bakerella	((Tapinanthus	Englerina)	Agelanthus))	Moquiniella))	(Helixanthera	(Scurrula	Taxillus)))	(Amyema	Benthamina))))	((Tupeia	(Notanthera	Desmaria))	Ligaria))	((Atkinsonia	(Nuytsia	Gaiadendron))	(Struthanthus	Tripodanthus))))	Peraxilla)	Macrosolen	Decaisnina);
(((((Atkinsonia	Gaiadendron)	(((Struthanthus	Tripodanthus)	((Nuytsia	((Ileostylus	Muellerina)	((Loranthus	Cecarria)	((((Helixanthera	Dendrophthoe)	((((Tapinanthus	Englerina)	Agelanthus)	Moquiniella)	Bakerella))	(Scurrula	Taxillus))	(Amyema	Benthamina)))))	(Tupeia	(Desmaria	Ligaria))))	Tristerix))	Notanthera)	Peraxilla)	Macrosolen	Decaisnina);
((Notanthera	(Peraxilla	((Gaiadendron	(Nuytsia	(Atkinsonia	(Struthanthus	Tripodanthus))))	((((Ileostylus	Muellerina)	((Loranthus	Cecarria)	(((Scurrula	Taxillus)	(Dendrophthoe	(Helixanthera	((((Tapinanthus	Englerina)	Agelanthus)	Moquiniella)	Bakerella))))	(Amyema	Benthamina))))	(Tupeia	(Desmaria	Ligaria)))	Tristerix))))	Macrosolen	Decaisnina);
((Peraxilla	(((((((Scurrula	Taxillus)	(Dendrophthoe	(((Bakerella	Moquiniella)	Helixanthera)	((Tapinanthus	Englerina)	Agelanthus))))	(Amyema	Benthamina))	((Ileostylus	Muellerina)	(Loranthus	Cecarria)))	((Struthanthus	Tripodanthus)	((Nuytsia	Atkinsonia)	Gaiadendron)))	((Tupeia	(Desmaria	Ligaria))	Tristerix))	Notanthera))	Macrosolen	Decaisnina);
((Peraxilla	(Ligaria	((Tupeia	(((Loranthus	Cecarria)	(Ileostylus	Muellerina))	(((Scurrula	Taxillus)	(((((Tapinanthus	Englerina)	Agelanthus)	Bakerella)	(Dendrophthoe	Helixanthera))	Moquiniella))	(Amyema	Benthamina))))	((Tristerix	(Struthanthus	Tripodanthus))	((Notanthera	Desmaria)	((Nuytsia	Atkinsonia)	Gaiadendron))))))	Macrosolen	Decaisnina);
((Peraxilla	((((Ligaria	(Tristerix	(Struthanthus	Tripodanthus)))	((Nuytsia	Atkinsonia)	Gaiadendron))	((Tupeia	(((Loranthus	Cecarria)	(Ileostylus	Muellerina))	(((Scurrula	Taxillus)	((Tapinanthus	Englerina)	(((Bakerella	(Agelanthus	Moquiniella))	Dendrophthoe)	Helixanthera)))	(Amyema	Benthamina))))	Desmaria))	Notanthera))	Macrosolen	Decaisnina);
(Macrosolen	((Peraxilla	((((Nuytsia	Desmaria)	Gaiadendron)	Atkinsonia)	(((Struthanthus	Tripodanthus)	(Ligaria	Tristerix))	(Tupeia	((Ileostylus	Muellerina)	((((Scurrula	Taxillus)	((Helixanthera	((Tapinanthus	Englerina)	(Moquiniella	(Bakerella	Agelanthus))))	Dendrophthoe))	(Amyema	Benthamina))	(Loranthus	Cecarria)))))))	Notanthera)	Decaisnina);
(((Peraxilla	((Tupeia	((((Ileostylus	Muellerina)	((Taxillus	Scurrula)	((Benthamina	Amyema)	((Helixanthera	Dendrophthoe)	(Bakerella	(Moquiniella	(Agelanthus	(Englerina	Tapinanthus))))))))	(Cecarria	Loranthus))	Tristerix))	(Desmaria	((Ligaria	(Tripodanthus	Struthanthus))	((Atkinsonia	Nuytsia)	Gaiadendron)))))	Notanthera)	Macrosolen	Decaisnina);
(((Peraxilla	((((((Ileostylus	Muellerina)	((Benthamina	Amyema)	(((Helixanthera	Dendrophthoe)	(Bakerella	(Moquiniella	(Agelanthus	(Englerina	Tapinanthus)))))	(Taxillus	Scurrula))))	(Cecarria	Loranthus))	((Tripodanthus	Struthanthus)	((Atkinsonia	Nuytsia)	Gaiadendron)))	(Tupeia	(Ligaria	Desmaria)))	Tristerix))	Notanthera)	Macrosolen	Decaisnina);
((Peraxilla	((((Desmaria	Notanthera)	Tristerix)	Tupeia)	((Atkinsonia	(Ligaria	(Tripodanthus	Struthanthus)))	(((((Ileostylus	Muellerina)	((Benthamina	Amyema)	((Dendrophthoe	((Helixanthera	(Moquiniella	Bakerella))	(Agelanthus	(Englerina	Tapinanthus))))	(Taxillus	Scurrula))))	(Cecarria	Loranthus))	Nuytsia)	Gaiadendron))))	Macrosolen	Decaisnina);
((Peraxilla	(Atkinsonia	((Desmaria	(Ligaria	(Tripodanthus	Struthanthus)))	((Tristerix	Tupeia)	((Notanthera	((((Ileostylus	Muellerina)	((Benthamina	Amyema)	(((Helixanthera	Dendrophthoe)	(Bakerella	(Moquiniella	(Agelanthus	(Englerina	Tapinanthus)))))	(Taxillus	Scurrula))))	(Cecarria	Loranthus))	Nuytsia))	Gaiadendron)))))	Macrosolen	Decaisnina);
((Peraxilla	(((Gaiadendron	Tupeia)	(Tristerix	((((Ileostylus	Muellerina)	((Benthamina	Amyema)	(((Helixanthera	Dendrophthoe)	(Bakerella	(Moquiniella	(Agelanthus	(Englerina	Tapinanthus)))))	(Taxillus	Scurrula))))	(Cecarria	Loranthus))	Nuytsia)))	(Atkinsonia	((Notanthera	Desmaria)	(Ligaria	(Tripodanthus	Struthanthus))))))	Macrosolen	Decaisnina);
((Peraxilla	(((((Benthamina	Amyema)	((Dendrophthoe	(Bakerella	(Helixanthera	(Moquiniella	(Agelanthus	(Englerina	Tapinanthus))))))	(Taxillus	Scurrula)))	((Cecarria	Loranthus)	(Ileostylus	Muellerina)))	(((Notanthera	(Desmaria	Nuytsia))	(Tristerix	(Tripodanthus	Struthanthus)))	(Tupeia	(Ligaria	Atkinsonia))))	Gaiadendron))	Macrosolen	Decaisnina);
(((Peraxilla	((((Ileostylus	Muellerina)	(((Benthamina	Amyema)	((Dendrophthoe	(Helixanthera	(Bakerella	(Moquiniella	(Agelanthus	(Englerina	Tapinanthus))))))	(Taxillus	Scurrula)))	(Cecarria	Loranthus)))	((Desmaria	(Tristerix	Nuytsia))	Tupeia))	((Gaiadendron	Atkinsonia)	(Ligaria	(Tripodanthus	Struthanthus)))))	Notanthera)	Macrosolen	Decaisnina);
((Peraxilla	((Tupeia	(((Atkinsonia	((Desmaria	Notanthera)	(Ligaria	(Tripodanthus	Struthanthus))))	(Nuytsia	((Ileostylus	Muellerina)	(((Benthamina	Amyema)	((Dendrophthoe	(Helixanthera	((Agelanthus	(Englerina	Tapinanthus))	(Bakerella	Moquiniella))))	(Taxillus	Scurrula)))	(Cecarria	Loranthus)))))	Gaiadendron))	Tristerix))	Macrosolen	Decaisnina);
((Peraxilla	(((Atkinsonia	((Tristerix	(Nuytsia	(Desmaria	Notanthera)))	(Ligaria	(Tripodanthus	Struthanthus))))	(((Ileostylus	Muellerina)	(((Benthamina	Amyema)	(((Agelanthus	(Englerina	Tapinanthus))	(Bakerella	Moquiniella))	((Taxillus	Scurrula)	(Dendrophthoe	Helixanthera))))	(Cecarria	Loranthus)))	Tupeia))	Gaiadendron))	Macrosolen	Decaisnina);
(((Peraxilla	((Tupeia	Desmaria)	((((Nuytsia	Atkinsonia)	Gaiadendron)	(Ligaria	(Tristerix	(Tripodanthus	Struthanthus))))	((Ileostylus	Muellerina)	(((Benthamina	Amyema)	((Dendrophthoe	(Helixanthera	((Agelanthus	(Englerina	Tapinanthus))	(Bakerella	Moquiniella))))	(Taxillus	Scurrula)))	(Cecarria	Loranthus))))))	Notanthera)	Macrosolen	Decaisnina);
(Macrosolen	(((Tupeia	(Gaiadendron	(Nuytsia	((Cecarria	Loranthus)	(((Benthamina	Amyema)	((Dendrophthoe	(Bakerella	(Moquiniella	(Agelanthus	(Englerina	Tapinanthus)))))	(Helixanthera	(Taxillus	Scurrula))))	(Ileostylus	Muellerina))))))	((Desmaria	(Notanthera	(Ligaria	(Tristerix	(Tripodanthus	Struthanthus)))))	Atkinsonia))	Peraxilla)	Decaisnina);
(Macrosolen	((((Tupeia	(((Tristerix	Nuytsia)	Gaiadendron)	((Cecarria	Loranthus)	(((Benthamina	Amyema)	((Taxillus	Scurrula)	((Bakerella	(Moquiniella	(Agelanthus	(Englerina	Tapinanthus))))	(Dendrophthoe	Helixanthera))))	(Ileostylus	Muellerina)))))	(Desmaria	(Atkinsonia	(Ligaria	(Tripodanthus	Struthanthus)))))	Notanthera)	Peraxilla)	Decaisnina);
(Macrosolen	(((((Tupeia	((Tristerix	(Tripodanthus	Struthanthus))	Ligaria))	(Desmaria	Atkinsonia))	(Gaiadendron	(((Cecarria	Loranthus)	(((Benthamina	Amyema)	((Taxillus	Scurrula)	((Bakerella	(Moquiniella	(Agelanthus	(Englerina	Tapinanthus))))	(Dendrophthoe	Helixanthera))))	(Ileostylus	Muellerina)))	Nuytsia)))	Notanthera)	Peraxilla)	Decaisnina);
(Macrosolen	(((((Atkinsonia	(((((Benthamina	Amyema)	((Taxillus	Scurrula)	((Bakerella	(Moquiniella	(Agelanthus	(Englerina	Tapinanthus))))	(Dendrophthoe	Helixanthera))))	((Ileostylus	Muellerina)	(Cecarria	Loranthus)))	Nuytsia)	(((Tripodanthus	Struthanthus)	(Tristerix	Ligaria))	Gaiadendron)))	Tupeia)	Desmaria)	Notanthera)	Peraxilla)	Decaisnina);
(Macrosolen	(((((((Nuytsia	Gaiadendron)	Tristerix)	(((Cecarria	Loranthus)	(((Benthamina	Amyema)	((Helixanthera	(Taxillus	Scurrula))	((Bakerella	(Moquiniella	(Agelanthus	(Englerina	Tapinanthus))))	Dendrophthoe)))	(Ileostylus	Muellerina)))	Tupeia))	(Atkinsonia	((Tripodanthus	Struthanthus)	Ligaria)))	Desmaria)	Peraxilla)	Notanthera)	Decaisnina);
(Macrosolen	(((Atkinsonia	(Ligaria	(Notanthera	(Tripodanthus	Struthanthus))))	(Desmaria	((Gaiadendron	(Tristerix	Nuytsia))	((((Benthamina	Amyema)	((Taxillus	Scurrula)	((Bakerella	(Moquiniella	(Agelanthus	(Englerina	Tapinanthus))))	(Helixanthera	Dendrophthoe))))	((Ileostylus	Muellerina)	(Cecarria	Loranthus)))	Tupeia))))	Peraxilla)	Decaisnina);
(Macrosolen	((((Atkinsonia	(Ligaria	(Tripodanthus	Struthanthus)))	(Desmaria	((Gaiadendron	(Tristerix	Nuytsia))	(((Ileostylus	Muellerina)	((Cecarria	Loranthus)	((Benthamina	Amyema)	((Helixanthera	(Taxillus	Scurrula))	((Bakerella	(Moquiniella	(Agelanthus	(Englerina	Tapinanthus))))	Dendrophthoe)))))	Tupeia))))	Notanthera)	Peraxilla)	Decaisnina);
(Macrosolen	(Notanthera	(Peraxilla	(((Atkinsonia	(Gaiadendron	Nuytsia))	((Tristerix	(((Benthamina	Amyema)	((Taxillus	Scurrula)	(((Agelanthus	(Englerina	Tapinanthus))	(Bakerella	Moquiniella))	(Helixanthera	Dendrophthoe))))	((Ileostylus	Muellerina)	(Cecarria	Loranthus))))	((Ligaria	Desmaria)	Tupeia)))	(Tripodanthus	Struthanthus))))	Decaisnina);
(Macrosolen	(Notanthera	(Peraxilla	((Desmaria	(Gaiadendron	(Nuytsia	Atkinsonia)))	((((Tripodanthus	Struthanthus)	(Ligaria	Tristerix))	(((Benthamina	Amyema)	((Taxillus	Scurrula)	((Bakerella	(Moquiniella	(Agelanthus	(Englerina	Tapinanthus))))	(Helixanthera	Dendrophthoe))))	((Ileostylus	Muellerina)	(Cecarria	Loranthus))))	Tupeia))))	Decaisnina);
(Macrosolen	(Notanthera	(Peraxilla	((((((Ligaria	Tristerix)	(Tripodanthus	Struthanthus))	((Tupeia	((Cecarria	Loranthus)	(((Benthamina	Amyema)	((Taxillus	Scurrula)	((Bakerella	(Moquiniella	(Agelanthus	(Englerina	Tapinanthus))))	(Helixanthera	Dendrophthoe))))	(Ileostylus	Muellerina))))	Desmaria))	Atkinsonia)	Gaiadendron)	Nuytsia)))	Decaisnina);
(Macrosolen	(Peraxilla	(((Tristerix	(Tupeia	(Nuytsia	((Ileostylus	Muellerina)	(((Benthamina	Amyema)	(Dendrophthoe	((Helixanthera	(((Agelanthus	(Tapinanthus	Englerina))	Moquiniella)	Bakerella))	(Taxillus	Scurrula))))	(Loranthus	Cecarria))))))	Gaiadendron)	(((Notanthera	(Tripodanthus	Struthanthus))	(Desmaria	Ligaria))	Atkinsonia)))	Decaisnina);
(Macrosolen	((Peraxilla	((((Gaiadendron	(Atkinsonia	Nuytsia))	(Ligaria	(((Taxillus	Scurrula)	(((Benthamina	Amyema)	Dendrophthoe)	(Helixanthera	(Moquiniella	(Bakerella	(Agelanthus	(Tapinanthus	Englerina)))))))	((Loranthus	Cecarria)	(Ileostylus	Muellerina)))))	(Tripodanthus	Struthanthus))	(Tristerix	(Tupeia	Desmaria))))	Notanthera)	Decaisnina);
(Macrosolen	(Peraxilla	(((Atkinsonia	(Tripodanthus	Struthanthus))	(Notanthera	((((Benthamina	Amyema)	((Dendrophthoe	Bakerella)	((Helixanthera	(Moquiniella	(Agelanthus	(Tapinanthus	Englerina))))	(Taxillus	Scurrula))))	((Loranthus	Cecarria)	(Ileostylus	Muellerina)))	(Tupeia	(Ligaria	Desmaria)))))	(Tristerix	(Nuytsia	Gaiadendron))))	Decaisnina);
(Macrosolen	(Peraxilla	(((Atkinsonia	(Tristerix	(Ligaria	(Tripodanthus	Struthanthus))))	((Nuytsia	((Loranthus	Cecarria)	((Ileostylus	Muellerina)	((Benthamina	Amyema)	(((Dendrophthoe	Helixanthera)	(Bakerella	(Moquiniella	(Agelanthus	(Tapinanthus	Englerina)))))	(Taxillus	Scurrula))))))	(Tupeia	(Notanthera	Desmaria))))	Gaiadendron))	Decaisnina);
(Macrosolen	((Peraxilla	(((Tristerix	((Tupeia	(Ligaria	Desmaria))	(((Benthamina	Amyema)	((Dendrophthoe	((Moquiniella	(Agelanthus	(Tapinanthus	Englerina)))	Bakerella))	((Taxillus	Scurrula)	Helixanthera)))	((Loranthus	Cecarria)	(Ileostylus	Muellerina)))))	(Tripodanthus	Struthanthus))	(Gaiadendron	(Nuytsia	Atkinsonia))))	Notanthera)	Decaisnina);
(Macrosolen	(Peraxilla	((((Tupeia	(Tripodanthus	Struthanthus))	(Ligaria	Tristerix))	(((Desmaria	Nuytsia)	Gaiadendron)	(((Loranthus	Cecarria)	((Ileostylus	Muellerina)	((Benthamina	Amyema)	((Dendrophthoe	(Moquiniella	((Agelanthus	(Tapinanthus	Englerina))	Bakerella)))	((Taxillus	Scurrula)	Helixanthera)))))	Atkinsonia)))	Notanthera))	Decaisnina);
(Macrosolen	(Peraxilla	((((Desmaria	Nuytsia)	((Tripodanthus	Struthanthus)	(Tupeia	((Ligaria	Tristerix)	((Loranthus	Cecarria)	((Ileostylus	Muellerina)	((Benthamina	Amyema)	((Dendrophthoe	(Moquiniella	((Agelanthus	(Tapinanthus	Englerina))	Bakerella)))	((Taxillus	Scurrula)	Helixanthera)))))))))	(Gaiadendron	Atkinsonia))	Notanthera))	Decaisnina);
(Macrosolen	(Notanthera	(Peraxilla	(Gaiadendron	(Atkinsonia	((Desmaria	Nuytsia)	((Tristerix	(Tupeia	((Ileostylus	Muellerina)	(((Benthamina	Amyema)	(((Helixanthera	Dendrophthoe)	((Moquiniella	Bakerella)	(Agelanthus	(Tapinanthus	Englerina))))	(Taxillus	Scurrula)))	(Loranthus	Cecarria)))))	(Ligaria	(Tripodanthus	Struthanthus))))))))	Decaisnina);
(Macrosolen	(Notanthera	(Peraxilla	(Gaiadendron	((((Atkinsonia	((Ileostylus	Muellerina)	(((Benthamina	Amyema)	(((Helixanthera	Dendrophthoe)	(Bakerella	((Agelanthus	(Tapinanthus	Englerina))	Moquiniella)))	(Taxillus	Scurrula)))	(Loranthus	Cecarria))))	(Tupeia	((Tripodanthus	Struthanthus)	(Ligaria	Tristerix))))	Desmaria)	Nuytsia))))	Decaisnina);
(Macrosolen	(Peraxilla	((((Desmaria	(Ligaria	Tristerix))	((Nuytsia	((Ileostylus	Muellerina)	(((Benthamina	Amyema)	(((Helixanthera	Dendrophthoe)	(Bakerella	((Agelanthus	(Tapinanthus	Englerina))	Moquiniella)))	(Taxillus	Scurrula)))	(Loranthus	Cecarria))))	Tupeia))	((Tripodanthus	Struthanthus)	(Atkinsonia	Gaiadendron)))	Notanthera))	Decaisnina);
((((((((Struthanthus	Tripodanthus)	Tupeia)	(Desmaria	(Notanthera	Nuytsia)))	(Gaiadendron	Ligaria))	Tristerix)	(Atkinsonia	((Muellerina	Ileostylus)	((Loranthus	Cecarria)	((((Bakerella	(Moquiniella	((Englerina	Tapinanthus)	Agelanthus)))	Dendrophthoe)	(Helixanthera	(Taxillus	Scurrula)))	(Benthamina	Amyema))))))	Peraxilla)	Macrosolen	Decaisnina);
((((((Nuytsia	Tupeia)	Gaiadendron)	((Notanthera	(Struthanthus	Tripodanthus))	(Ligaria	(Tristerix	Desmaria))))	(Atkinsonia	(((((Bakerella	(Moquiniella	((Englerina	Tapinanthus)	Agelanthus)))	(Helixanthera	Dendrophthoe))	(Taxillus	Scurrula))	(Benthamina	Amyema))	((Muellerina	Ileostylus)	(Loranthus	Cecarria)))))	Peraxilla)	Macrosolen	Decaisnina);
(((((((Muellerina	Ileostylus)	((Loranthus	Cecarria)	((((((Englerina	Tapinanthus)	Agelanthus)	(Bakerella	Moquiniella))	(Helixanthera	Dendrophthoe))	(Taxillus	Scurrula))	(Benthamina	Amyema))))	(Desmaria	Tupeia))	((Atkinsonia	(Gaiadendron	Nuytsia))	(((Struthanthus	Tripodanthus)	Tristerix)	Ligaria)))	Peraxilla)	Notanthera)	Macrosolen	Decaisnina);
(((Gaiadendron	(((Notanthera	((Struthanthus	Tripodanthus)	Ligaria))	Atkinsonia)	((Nuytsia	(Tristerix	Desmaria))	(Tupeia	((Muellerina	Ileostylus)	((Loranthus	Cecarria)	((((Bakerella	(Moquiniella	((Englerina	Tapinanthus)	Agelanthus)))	Dendrophthoe)	(Helixanthera	(Taxillus	Scurrula)))	(Benthamina	Amyema))))))))	Peraxilla)	Macrosolen	Decaisnina);
((((Tupeia	(Tristerix	(Desmaria	Notanthera)))	((((Nuytsia	Atkinsonia)	Gaiadendron)	((Struthanthus	Tripodanthus)	Ligaria))	((Muellerina	Ileostylus)	((Loranthus	Cecarria)	((((((Englerina	Tapinanthus)	Agelanthus)	(Bakerella	Moquiniella))	(Helixanthera	Dendrophthoe))	(Taxillus	Scurrula))	(Benthamina	Amyema))))))	Peraxilla)	Macrosolen	Decaisnina);
(((((Atkinsonia	(Desmaria	(((Ligaria	Tristerix)	(Struthanthus	Tripodanthus))	Tupeia)))	((Nuytsia	((Muellerina	Ileostylus)	((Loranthus	Cecarria)	(((Dendrophthoe	(Bakerella	(Moquiniella	((Englerina	Tapinanthus)	Agelanthus))))	(Helixanthera	(Taxillus	Scurrula)))	(Benthamina	Amyema)))))	Gaiadendron))	Notanthera)	Peraxilla)	Macrosolen	Decaisnina);
((((((((Gaiadendron	Nuytsia)	Atkinsonia)	((((((((Helixanthera	Moquiniella)	((Englerina	Tapinanthus)	Agelanthus))	Bakerella)	Dendrophthoe)	(Taxillus	Scurrula))	(Benthamina	Amyema))	(Loranthus	Cecarria))	(Muellerina	Ileostylus)))	(Ligaria	(Struthanthus	Tripodanthus)))	(Tupeia	(Tristerix	Desmaria)))	Notanthera)	Peraxilla)	Macrosolen	Decaisnina);
(((((((Gaiadendron	(Nuytsia	Atkinsonia))	(Ligaria	(((((((Moquiniella	((Englerina	Tapinanthus)	Agelanthus))	Bakerella)	Dendrophthoe)	(Helixanthera	(Taxillus	Scurrula)))	(Benthamina	Amyema))	(Loranthus	Cecarria))	(Muellerina	Ileostylus))))	(Struthanthus	Tripodanthus))	(Desmaria	(Tupeia	Tristerix)))	Notanthera)	Peraxilla)	Macrosolen	Decaisnina);
(((((Struthanthus	Tripodanthus)	(Atkinsonia	(Ligaria	(Gaiadendron	(((((((((Moquiniella	((Englerina	Tapinanthus)	Agelanthus))	Bakerella)	(Helixanthera	Dendrophthoe))	(Taxillus	Scurrula))	(Benthamina	Amyema))	(Loranthus	Cecarria))	(Muellerina	Ileostylus))	(Tupeia	(Nuytsia	Desmaria)))	Tristerix)))))	Notanthera)	Peraxilla)	Macrosolen	Decaisnina);
((Notanthera	(Peraxilla	((Desmaria	(((((Helixanthera	((Taxillus	Scurrula)	(Dendrophthoe	((((Englerina	Tapinanthus)	Agelanthus)	Moquiniella)	Bakerella))))	(Benthamina	Amyema))	(Loranthus	Cecarria))	(Muellerina	Ileostylus))	(Tristerix	Tupeia)))	((Ligaria	((Gaiadendron	Nuytsia)	Atkinsonia))	(Struthanthus	Tripodanthus)))))	Macrosolen	Decaisnina);
(Macrosolen	((Peraxilla	(((Tristerix	((((((Dendrophthoe	Helixanthera)	(Scurrula	Taxillus))	(Bakerella	(Moquiniella	((Englerina	Tapinanthus)	Agelanthus))))	(Amyema	Benthamina))	(Ileostylus	Muellerina))	(Loranthus	Cecarria)))	((Desmaria	Ligaria)	Tupeia))	((Struthanthus	Tripodanthus)	((Nuytsia	Atkinsonia)	Gaiadendron))))	Notanthera)	Decaisnina);
(Macrosolen	((Peraxilla	((Gaiadendron	(((((Ileostylus	Muellerina)	((Loranthus	Cecarria)	((((Scurrula	Taxillus)	Helixanthera)	(Dendrophthoe	(Bakerella	(Moquiniella	((Englerina	Tapinanthus)	Agelanthus)))))	(Amyema	Benthamina))))	Tupeia)	(Desmaria	(Tristerix	(Ligaria	(Struthanthus	Tripodanthus)))))	Atkinsonia))	Nuytsia))	Notanthera)	Decaisnina);
(Macrosolen	(Peraxilla	((Notanthera	(Desmaria	(Atkinsonia	((((Tupeia	((Ileostylus	Muellerina)	((Loranthus	Cecarria)	(((Scurrula	Taxillus)	((Dendrophthoe	Helixanthera)	(Bakerella	(Moquiniella	((Englerina	Tapinanthus)	Agelanthus)))))	(Amyema	Benthamina)))))	(Tristerix	Nuytsia))	Gaiadendron)	(Struthanthus	Tripodanthus)))))	Ligaria))	Decaisnina);
(Macrosolen	(Peraxilla	(Notanthera	((Tupeia	((Tristerix	Ligaria)	Desmaria))	((Nuytsia	((((Ileostylus	Muellerina)	((Loranthus	Cecarria)	(((Scurrula	Taxillus)	(Dendrophthoe	((Bakerella	(Moquiniella	((Englerina	Tapinanthus)	Agelanthus)))	Helixanthera)))	(Amyema	Benthamina))))	Atkinsonia)	Gaiadendron))	(Struthanthus	Tripodanthus)))))	Decaisnina);
(Macrosolen	(Peraxilla	(Notanthera	((Struthanthus	Tripodanthus)	((((Desmaria	Ligaria)	Tupeia)	(((Loranthus	Cecarria)	((((Scurrula	Taxillus)	((Moquiniella	(((Englerina	Tapinanthus)	Agelanthus)	Bakerella))	(Helixanthera	Dendrophthoe)))	(Amyema	Benthamina))	(Ileostylus	Muellerina)))	((Tristerix	Gaiadendron)	Nuytsia)))	Atkinsonia))))	Decaisnina);
(Macrosolen	(Peraxilla	(Notanthera	((((Nuytsia	Atkinsonia)	Gaiadendron)	((((Desmaria	Ligaria)	Tupeia)	((Ileostylus	Muellerina)	((Loranthus	Cecarria)	(((Scurrula	Taxillus)	((((Englerina	Tapinanthus)	Agelanthus)	(Bakerella	Moquiniella))	(Helixanthera	Dendrophthoe)))	(Amyema	Benthamina)))))	Tristerix))	(Struthanthus	Tripodanthus))))	Decaisnina);
(Macrosolen	(Peraxilla	(Notanthera	((Tupeia	(Struthanthus	Tripodanthus))	((Atkinsonia	(Gaiadendron	Nuytsia))	(((Loranthus	Cecarria)	((((Scurrula	Taxillus)	((Bakerella	(Moquiniella	((Englerina	Tapinanthus)	Agelanthus)))	(Helixanthera	Dendrophthoe)))	(Amyema	Benthamina))	(Ileostylus	Muellerina)))	(Ligaria	(Desmaria	Tristerix)))))))	Decaisnina);
(Macrosolen	(Peraxilla	(Notanthera	((Atkinsonia	Gaiadendron)	((Nuytsia	Desmaria)	(Tupeia	((Tristerix	(Ligaria	(Struthanthus	Tripodanthus)))	((Ileostylus	Muellerina)	((Loranthus	Cecarria)	(((Scurrula	Taxillus)	(Dendrophthoe	((Bakerella	(Moquiniella	((Englerina	Tapinanthus)	Agelanthus)))	Helixanthera)))	(Amyema	Benthamina))))))))))	Decaisnina);
(Macrosolen	(Peraxilla	(Notanthera	((Ligaria	((Struthanthus	Tripodanthus)	Atkinsonia))	(Gaiadendron	((Nuytsia	Desmaria)	(Tupeia	(((Ileostylus	Muellerina)	((Loranthus	Cecarria)	(((Scurrula	Taxillus)	((Helixanthera	Dendrophthoe)	(Bakerella	(Moquiniella	((Englerina	Tapinanthus)	Agelanthus)))))	(Amyema	Benthamina))))	Tristerix)))))))	Decaisnina);
(Macrosolen	(Peraxilla	(((((Tristerix	Ligaria)	(Struthanthus	Tripodanthus))	(((Notanthera	Desmaria)	Nuytsia)	(Atkinsonia	Gaiadendron)))	(((((Scurrula	Taxillus)	((Helixanthera	Dendrophthoe)	(Bakerella	(Moquiniella	((Englerina	Tapinanthus)	Agelanthus)))))	(Amyema	Benthamina))	(Loranthus	Cecarria))	(Ileostylus	Muellerina)))	Tupeia))	Decaisnina);
(Macrosolen	((((((Ileostylus	Muellerina)	(((Amyema	Benthamina)	((((Bakerella	(Moquiniella	Agelanthus))	(Tapinanthus	Englerina))	(Helixanthera	Dendrophthoe))	(Scurrula	Taxillus)))	(Loranthus	Cecarria)))	(Notanthera	((Ligaria	Desmaria)	Tupeia)))	((Struthanthus	Tripodanthus)	Atkinsonia))	((Tristerix	Nuytsia)	Gaiadendron))	Peraxilla)	Decaisnina);
(Macrosolen	((((((Ileostylus	Muellerina)	(((Amyema	Benthamina)	((((Bakerella	(Moquiniella	Agelanthus))	(Tapinanthus	Englerina))	(Helixanthera	Dendrophthoe))	(Scurrula	Taxillus)))	(Loranthus	Cecarria)))	(Tupeia	((Tristerix	Notanthera)	Desmaria)))	(Atkinsonia	(Ligaria	(Struthanthus	Tripodanthus))))	(Nuytsia	Gaiadendron))	Peraxilla)	Decaisnina);
(Macrosolen	(((((Nuytsia	(Notanthera	Desmaria))	Tupeia)	((Ileostylus	Muellerina)	(((Amyema	Benthamina)	((((Bakerella	Moquiniella)	(Agelanthus	(Tapinanthus	Englerina)))	(Helixanthera	Dendrophthoe))	(Scurrula	Taxillus)))	(Loranthus	Cecarria))))	(((Tristerix	Ligaria)	(Struthanthus	Tripodanthus))	(Atkinsonia	Gaiadendron)))	Peraxilla)	Decaisnina);
(Macrosolen	((((Tristerix	(((Nuytsia	Desmaria)	Tupeia)	((Ileostylus	Muellerina)	(((Amyema	Benthamina)	((Bakerella	(Moquiniella	(Agelanthus	(Tapinanthus	Englerina))))	((Helixanthera	Dendrophthoe)	(Scurrula	Taxillus))))	(Loranthus	Cecarria)))))	((Ligaria	(Struthanthus	Tripodanthus))	(Atkinsonia	Gaiadendron)))	Peraxilla)	Notanthera)	Decaisnina);
(Macrosolen	(((((Nuytsia	Atkinsonia)	Gaiadendron)	((((Ligaria	(Desmaria	Tupeia))	(Struthanthus	Tripodanthus))	Tristerix)	((Ileostylus	Muellerina)	(((Amyema	Benthamina)	((Dendrophthoe	(Bakerella	(Moquiniella	(Agelanthus	(Tapinanthus	Englerina)))))	(Helixanthera	(Scurrula	Taxillus))))	(Loranthus	Cecarria)))))	Peraxilla)	Notanthera)	Decaisnina);
(Macrosolen	(Peraxilla	(Notanthera	((Tupeia	(Desmaria	Tristerix))	((((Struthanthus	Tripodanthus)	(Atkinsonia	Nuytsia))	Gaiadendron)	((((Amyema	Benthamina)	((Dendrophthoe	(Bakerella	((Helixanthera	Moquiniella)	(Agelanthus	(Tapinanthus	Englerina)))))	(Scurrula	Taxillus)))	((Loranthus	Cecarria)	(Ileostylus	Muellerina)))	Ligaria)))))	Decaisnina);
(Macrosolen	(Notanthera	((((Struthanthus	Tripodanthus)	(((Atkinsonia	Nuytsia)	Gaiadendron)	Ligaria))	((((Loranthus	Cecarria)	((Ileostylus	Muellerina)	((Amyema	Benthamina)	(((Helixanthera	Dendrophthoe)	(Bakerella	(Moquiniella	(Agelanthus	(Tapinanthus	Englerina)))))	(Scurrula	Taxillus)))))	(Tupeia	Desmaria))	Tristerix))	Peraxilla))	Decaisnina);
(Macrosolen	((Notanthera	((Tupeia	(((Struthanthus	Tripodanthus)	(Tristerix	(Ligaria	Desmaria)))	(Nuytsia	((Ileostylus	Muellerina)	(((Amyema	Benthamina)	(((Agelanthus	(Tapinanthus	Englerina))	(Bakerella	Moquiniella))	((Scurrula	Taxillus)	(Helixanthera	Dendrophthoe))))	(Loranthus	Cecarria))))))	(Atkinsonia	Gaiadendron)))	Peraxilla)	Decaisnina);
(Macrosolen	((Notanthera	((Desmaria	Tupeia)	((((Struthanthus	Tripodanthus)	(Tristerix	Ligaria))	(Gaiadendron	(Nuytsia	Atkinsonia)))	((Ileostylus	Muellerina)	(((Amyema	Benthamina)	((Scurrula	Taxillus)	((Helixanthera	Dendrophthoe)	(Bakerella	(Moquiniella	(Agelanthus	(Tapinanthus	Englerina)))))))	(Loranthus	Cecarria))))))	Peraxilla)	Decaisnina);
(Macrosolen	((Nuytsia	(Gaiadendron	((((Ligaria	(Notanthera	(Struthanthus	Tripodanthus)))	Atkinsonia)	((Tupeia	((Ileostylus	Muellerina)	(((Amyema	Benthamina)	((Scurrula	Taxillus)	((Helixanthera	Dendrophthoe)	(Bakerella	(Moquiniella	(Agelanthus	(Tapinanthus	Englerina)))))))	(Loranthus	Cecarria))))	Desmaria))	Tristerix)))	Peraxilla)	Decaisnina);
(Macrosolen	((Notanthera	(((((Loranthus	Cecarria)	((Muellerina	Ileostylus)	(((Helixanthera	(Scurrula	Taxillus))	((Moquiniella	(Bakerella	((Englerina	Tapinanthus)	Agelanthus)))	Dendrophthoe))	(Benthamina	Amyema))))	(Desmaria	Tupeia))	Tristerix)	(((Nuytsia	Gaiadendron)	Atkinsonia)	((Struthanthus	Tripodanthus)	Ligaria))))	Peraxilla)	Decaisnina);
(Macrosolen	((Gaiadendron	((((Loranthus	Cecarria)	((Muellerina	Ileostylus)	(((Scurrula	Taxillus)	((((Englerina	Tapinanthus)	Agelanthus)	(Moquiniella	Bakerella))	(Helixanthera	Dendrophthoe)))	(Benthamina	Amyema))))	((Ligaria	Desmaria)	(Tupeia	(Tristerix	Notanthera))))	(((Struthanthus	Tripodanthus)	Nuytsia)	Atkinsonia)))	Peraxilla)	Decaisnina);
(Macrosolen	((((Struthanthus	Tripodanthus)	((((Tristerix	(Nuytsia	Desmaria))	(Tupeia	((((Scurrula	Taxillus)	((((Englerina	Tapinanthus)	Agelanthus)	(Moquiniella	Bakerella))	(Helixanthera	Dendrophthoe)))	(Benthamina	Amyema))	((Loranthus	Cecarria)	(Muellerina	Ileostylus)))))	(Ligaria	Gaiadendron))	Atkinsonia))	Notanthera)	Peraxilla)	Decaisnina);
(Macrosolen	((((Struthanthus	Tripodanthus)	(((Gaiadendron	(Tristerix	Desmaria))	(Tupeia	(Nuytsia	((((Scurrula	Taxillus)	((Bakerella	(((Englerina	Tapinanthus)	Agelanthus)	Moquiniella))	(Helixanthera	Dendrophthoe)))	(Benthamina	Amyema))	((Loranthus	Cecarria)	(Muellerina	Ileostylus))))))	(Ligaria	Atkinsonia)))	Notanthera)	Peraxilla)	Decaisnina);
(Macrosolen	((((((Loranthus	Cecarria)	((Muellerina	Ileostylus)	(((Scurrula	Taxillus)	((Bakerella	(((Englerina	Tapinanthus)	Agelanthus)	Moquiniella))	(Helixanthera	Dendrophthoe)))	(Benthamina	Amyema))))	(Tupeia	Desmaria))	((Gaiadendron	(Atkinsonia	Nuytsia))	((Ligaria	Tristerix)	(Struthanthus	Tripodanthus))))	Notanthera)	Peraxilla)	Decaisnina);
(Macrosolen	((((Struthanthus	Tripodanthus)	(((Tristerix	((((Helixanthera	(Scurrula	Taxillus))	(((Moquiniella	((Englerina	Tapinanthus)	Agelanthus))	Bakerella)	Dendrophthoe))	(Benthamina	Amyema))	((Loranthus	Cecarria)	(Muellerina	Ileostylus))))	(Tupeia	(Desmaria	Ligaria)))	(Gaiadendron	(Atkinsonia	Nuytsia))))	Notanthera)	Peraxilla)	Decaisnina);
(Macrosolen	(((Tupeia	(((Loranthus	Cecarria)	((Muellerina	Ileostylus)	(((Helixanthera	(Scurrula	Taxillus))	(((Moquiniella	((Englerina	Tapinanthus)	Agelanthus))	Bakerella)	Dendrophthoe))	(Benthamina	Amyema))))	(Notanthera	Desmaria)))	(((Tristerix	(Struthanthus	Tripodanthus))	Ligaria)	(Gaiadendron	(Atkinsonia	Nuytsia))))	Peraxilla)	Decaisnina);
(Macrosolen	((((Desmaria	Tupeia)	((((((Dendrophthoe	Helixanthera)	(Scurrula	Taxillus))	((Moquiniella	((Englerina	Tapinanthus)	Agelanthus))	Bakerella))	(Benthamina	Amyema))	((Loranthus	Cecarria)	(Muellerina	Ileostylus)))	((((Tristerix	(Struthanthus	Tripodanthus))	Ligaria)	(Atkinsonia	Nuytsia))	Gaiadendron)))	Notanthera)	Peraxilla)	Decaisnina);
(Macrosolen	((Gaiadendron	(((((Scurrula	Taxillus)	(((Moquiniella	((Englerina	Tapinanthus)	Agelanthus))	Bakerella)	(Dendrophthoe	Helixanthera)))	(Benthamina	Amyema))	((Loranthus	Cecarria)	(Muellerina	Ileostylus)))	((((Ligaria	Tristerix)	Desmaria)	Tupeia)	((Notanthera	(Struthanthus	Tripodanthus))	(Atkinsonia	Nuytsia)))))	Peraxilla)	Decaisnina);
(Macrosolen	((((Struthanthus	Tripodanthus)	(Gaiadendron	Atkinsonia))	(Notanthera	(Nuytsia	(((Muellerina	Ileostylus)	((((Helixanthera	(Scurrula	Taxillus))	(((Moquiniella	((Englerina	Tapinanthus)	Agelanthus))	Bakerella)	Dendrophthoe))	(Benthamina	Amyema))	(Loranthus	Cecarria)))	(((Ligaria	Tristerix)	Desmaria)	Tupeia)))))	Peraxilla)	Decaisnina);
((((Desmaria	(Atkinsonia	(((Nuytsia	Tristerix)	Gaiadendron)	((Tupeia	(Tripodanthus	Struthanthus))	((((Amyema	Benthamina)	((Scurrula	Taxillus)	((Dendrophthoe	(Bakerella	(Moquiniella	((Englerina	Tapinanthus)	Agelanthus))))	Helixanthera)))	((Muellerina	Ileostylus)	(Cecarria	Loranthus)))	Ligaria)))))	Peraxilla)	Notanthera)	Macrosolen	Decaisnina);
(((Notanthera	((Ligaria	Desmaria)	(Atkinsonia	((Tripodanthus	Struthanthus)	((Tupeia	(Tristerix	((((Amyema	Benthamina)	(((Bakerella	((Helixanthera	Moquiniella)	((Englerina	Tapinanthus)	Agelanthus)))	Dendrophthoe)	(Scurrula	Taxillus)))	((Muellerina	Ileostylus)	(Cecarria	Loranthus)))	Nuytsia)))	Gaiadendron)))))	Peraxilla)	Macrosolen	Decaisnina);
((((((Cecarria	Loranthus)	(((Amyema	Benthamina)	(Helixanthera	((((((Englerina	Tapinanthus)	Agelanthus)	Moquiniella)	Bakerella)	Dendrophthoe)	(Scurrula	Taxillus))))	(Muellerina	Ileostylus)))	(((Desmaria	Tupeia)	Atkinsonia)	(Notanthera	((Tristerix	Ligaria)	(Tripodanthus	Struthanthus)))))	(Gaiadendron	Nuytsia))	Peraxilla)	Macrosolen	Decaisnina);
(((((Gaiadendron	(Atkinsonia	(Ligaria	(Tripodanthus	Struthanthus))))	(Tristerix	((((Cecarria	Loranthus)	(((Amyema	Benthamina)	((Scurrula	Taxillus)	((Dendrophthoe	Helixanthera)	((((Englerina	Tapinanthus)	Agelanthus)	Moquiniella)	Bakerella))))	(Muellerina	Ileostylus)))	Nuytsia)	(Desmaria	Tupeia))))	Peraxilla)	Notanthera)	Macrosolen	Decaisnina);
(((((Gaiadendron	(Nuytsia	Atkinsonia))	((Tripodanthus	Struthanthus)	(Tristerix	Ligaria)))	(((Notanthera	((Cecarria	Loranthus)	(((Amyema	Benthamina)	((Scurrula	Taxillus)	((Dendrophthoe	Helixanthera)	(((Englerina	Tapinanthus)	Agelanthus)	(Moquiniella	Bakerella)))))	(Muellerina	Ileostylus))))	Desmaria)	Tupeia))	Peraxilla)	Macrosolen	Decaisnina);
((((Atkinsonia	(((Tripodanthus	Struthanthus)	(Tristerix	Ligaria))	((((Nuytsia	((Cecarria	Loranthus)	(((Amyema	Benthamina)	((Scurrula	Taxillus)	((Moquiniella	(Dendrophthoe	Helixanthera))	(((Englerina	Tapinanthus)	Agelanthus)	Bakerella))))	(Muellerina	Ileostylus))))	Desmaria)	Tupeia)	Gaiadendron)))	Notanthera)	Peraxilla)	Macrosolen	Decaisnina);
((Notanthera	(Peraxilla	(((Ligaria	Atkinsonia)	((Gaiadendron	(Nuytsia	((Cecarria	Loranthus)	(((Amyema	Benthamina)	((Scurrula	Taxillus)	((Dendrophthoe	Helixanthera)	((Moquiniella	((Englerina	Tapinanthus)	Agelanthus))	Bakerella))))	(Muellerina	Ileostylus)))))	(Tupeia	((Tripodanthus	Struthanthus)	Tristerix))))	Desmaria)))	Macrosolen	Decaisnina);
((Notanthera	((Tripodanthus	Struthanthus)	((Desmaria	(Ligaria	Tristerix))	((((Gaiadendron	Nuytsia)	Atkinsonia)	Peraxilla)	(((Cecarria	Loranthus)	(((Amyema	Benthamina)	((Dendrophthoe	(Bakerella	(Moquiniella	((Englerina	Tapinanthus)	Agelanthus))))	((Scurrula	Taxillus)	Helixanthera)))	(Muellerina	Ileostylus)))	Tupeia)))))	Macrosolen	Decaisnina);
(((((((Tripodanthus	Struthanthus)	Ligaria)	Atkinsonia)	Gaiadendron)	(Tristerix	(Desmaria	((Nuytsia	(Notanthera	((Muellerina	Ileostylus)	((Cecarria	Loranthus)	((Amyema	Benthamina)	(Helixanthera	((Dendrophthoe	(Moquiniella	(((Englerina	Tapinanthus)	Agelanthus)	Bakerella)))	(Scurrula	Taxillus))))))))	Tupeia))))	Peraxilla)	Macrosolen	Decaisnina);
((((Gaiadendron	(((Nuytsia	Desmaria)	(((((Amyema	Benthamina)	((Moquiniella	(((Englerina	Tapinanthus)	Agelanthus)	Bakerella))	((Scurrula	Taxillus)	(Helixanthera	Dendrophthoe))))	(Cecarria	Loranthus))	(Muellerina	Ileostylus))	Tupeia))	(((Tripodanthus	Struthanthus)	(Tristerix	Ligaria))	Atkinsonia)))	Peraxilla)	Notanthera)	Macrosolen	Decaisnina);
(Macrosolen	(((Desmaria	(((Tupeia	Tristerix)	(Gaiadendron	(((Muellerina	Ileostylus)	(((Benthamina	Amyema)	((Dendrophthoe	(Bakerella	(Moquiniella	(Helixanthera	(Agelanthus	(Tapinanthus	Englerina))))))	(Scurrula	Taxillus)))	(Loranthus	Cecarria)))	Nuytsia)))	(Atkinsonia	(Ligaria	(Struthanthus	Tripodanthus)))))	Peraxilla)	Notanthera)	Decaisnina);
(Macrosolen	((Gaiadendron	(((Tupeia	(Notanthera	(Nuytsia	Desmaria)))	((Loranthus	Cecarria)	((Muellerina	Ileostylus)	((Benthamina	Amyema)	((Scurrula	Taxillus)	(((Bakerella	Dendrophthoe)	(Moquiniella	(Agelanthus	(Tapinanthus	Englerina))))	Helixanthera))))))	(Atkinsonia	((Struthanthus	Tripodanthus)	(Tristerix	Ligaria)))))	Peraxilla)	Decaisnina);
(Macrosolen	((((((Loranthus	Cecarria)	((Muellerina	Ileostylus)	((Benthamina	Amyema)	((Scurrula	Taxillus)	((Helixanthera	((Agelanthus	(Tapinanthus	Englerina))	(Bakerella	Moquiniella)))	Dendrophthoe)))))	((Struthanthus	Tripodanthus)	(Notanthera	((Desmaria	Ligaria)	Tupeia))))	Atkinsonia)	((Tristerix	Gaiadendron)	Nuytsia))	Peraxilla)	Decaisnina);
(Macrosolen	(((((Desmaria	Ligaria)	(((Tupeia	((Loranthus	Cecarria)	((Muellerina	Ileostylus)	((Benthamina	Amyema)	(((Agelanthus	(Tapinanthus	Englerina))	(((Dendrophthoe	Helixanthera)	Moquiniella)	(Scurrula	Taxillus)))	Bakerella)))))	(Tristerix	(Gaiadendron	Nuytsia)))	(Struthanthus	Tripodanthus)))	Atkinsonia)	Notanthera)	Peraxilla)	Decaisnina);
(Macrosolen	((((Tristerix	Desmaria)	(((Muellerina	Ileostylus)	(((Benthamina	Amyema)	((Scurrula	Taxillus)	((Bakerella	(Moquiniella	(Agelanthus	(Tapinanthus	Englerina))))	(Dendrophthoe	Helixanthera))))	(Loranthus	Cecarria)))	Tupeia))	(((Nuytsia	Atkinsonia)	Gaiadendron)	(((Struthanthus	Tripodanthus)	Ligaria)	Notanthera)))	Peraxilla)	Decaisnina);
(Macrosolen	(((((Nuytsia	Atkinsonia)	Gaiadendron)	(((Struthanthus	Tripodanthus)	Tupeia)	((Ligaria	(Tristerix	Desmaria))	((Loranthus	Cecarria)	((Muellerina	Ileostylus)	((Benthamina	Amyema)	((Scurrula	Taxillus)	((Bakerella	(Moquiniella	(Agelanthus	(Tapinanthus	Englerina))))	(Dendrophthoe	Helixanthera)))))))))	Notanthera)	Peraxilla)	Decaisnina);
(Macrosolen	(Notanthera	(Peraxilla	((((Nuytsia	Atkinsonia)	Gaiadendron)	(Ligaria	(Struthanthus	Tripodanthus)))	(Desmaria	(Tristerix	(Tupeia	((Muellerina	Ileostylus)	(((Benthamina	Amyema)	((Helixanthera	(Scurrula	Taxillus))	(((Agelanthus	(Tapinanthus	Englerina))	(Bakerella	Moquiniella))	Dendrophthoe)))	(Loranthus	Cecarria)))))))))	Decaisnina);
(Macrosolen	(Notanthera	(Peraxilla	(((((Struthanthus	Tripodanthus)	Nuytsia)	(Ligaria	Atkinsonia))	(Desmaria	(Tupeia	(((Benthamina	Amyema)	(((Dendrophthoe	Helixanthera)	(Scurrula	Taxillus))	((Agelanthus	(Tapinanthus	Englerina))	(Bakerella	Moquiniella))))	((Loranthus	Cecarria)	(Muellerina	Ileostylus))))))	(Tristerix	Gaiadendron))))	Decaisnina);
(Macrosolen	(Notanthera	(Peraxilla	((((Ligaria	Desmaria)	Tupeia)	(Gaiadendron	(Nuytsia	(Atkinsonia	(Struthanthus	Tripodanthus)))))	((((Benthamina	Amyema)	((Scurrula	Taxillus)	((Helixanthera	Dendrophthoe)	(Moquiniella	((Agelanthus	(Tapinanthus	Englerina))	Bakerella)))))	((Loranthus	Cecarria)	(Muellerina	Ileostylus)))	Tristerix))))	Decaisnina);
(Macrosolen	(Peraxilla	(Gaiadendron	((((Notanthera	(Desmaria	Nuytsia))	Tupeia)	(((Benthamina	Amyema)	((Scurrula	Taxillus)	((Helixanthera	Dendrophthoe)	((Tapinanthus	Englerina)	(Bakerella	(Agelanthus	Moquiniella))))))	((Loranthus	Cecarria)	(Muellerina	Ileostylus))))	((Tristerix	(Ligaria	(Struthanthus	Tripodanthus)))	Atkinsonia))))	Decaisnina);
(((Peraxilla	(Atkinsonia	((Ligaria	Desmaria)	((Struthanthus	Tripodanthus)	(Gaiadendron	(Tupeia	(Tristerix	(Nuytsia	(((((Taxillus	Scurrula)	((((Englerina	Tapinanthus)	Agelanthus)	(Bakerella	Moquiniella))	(Dendrophthoe	Helixanthera)))	(Amyema	Benthamina))	(Ileostylus	Muellerina))	(Cecarria	Loranthus))))))))))	Notanthera)	Macrosolen	Decaisnina);
(((Peraxilla	((((Ligaria	Tristerix)	(Struthanthus	Tripodanthus))	((((((Taxillus	Scurrula)	((Helixanthera	(Bakerella	(((Englerina	Tapinanthus)	Agelanthus)	Moquiniella)))	Dendrophthoe))	(Amyema	Benthamina))	(Ileostylus	Muellerina))	(Cecarria	Loranthus))	((Gaiadendron	Atkinsonia)	(Desmaria	Nuytsia))))	Tupeia))	Notanthera)	Macrosolen	Decaisnina);
((Peraxilla	((((Atkinsonia	Nuytsia)	Gaiadendron)	(Notanthera	((Ligaria	Tristerix)	(Struthanthus	Tripodanthus))))	((Desmaria	Tupeia)	((Ileostylus	Muellerina)	((Cecarria	Loranthus)	(((Taxillus	Scurrula)	((Bakerella	(((Englerina	Tapinanthus)	Agelanthus)	Moquiniella))	(Dendrophthoe	Helixanthera)))	(Amyema	Benthamina)))))))	Macrosolen	Decaisnina);
((Peraxilla	(((Tupeia	(Atkinsonia	((Desmaria	(Notanthera	((Ligaria	Tristerix)	(Struthanthus	Tripodanthus))))	Nuytsia)))	((((Taxillus	Scurrula)	((((Englerina	Tapinanthus)	Agelanthus)	((Moquiniella	Bakerella)	Helixanthera))	Dendrophthoe))	(Amyema	Benthamina))	((Ileostylus	Muellerina)	(Cecarria	Loranthus))))	Gaiadendron))	Macrosolen	Decaisnina);
(((Peraxilla	((((((Taxillus	Scurrula)	((Bakerella	(((Englerina	Tapinanthus)	Agelanthus)	Moquiniella))	(Helixanthera	Dendrophthoe)))	(Amyema	Benthamina))	((Ileostylus	Muellerina)	(Cecarria	Loranthus)))	((Nuytsia	Atkinsonia)	Gaiadendron))	((Tupeia	(Struthanthus	Tripodanthus))	(Desmaria	(Ligaria	Tristerix)))))	Notanthera)	Macrosolen	Decaisnina);
((Peraxilla	(((((Struthanthus	Tripodanthus)	(Desmaria	Ligaria))	((Tristerix	(Tupeia	(Nuytsia	((((Helixanthera	(Taxillus	Scurrula))	((((Englerina	Tapinanthus)	Agelanthus)	(Moquiniella	Bakerella))	Dendrophthoe))	(Amyema	Benthamina))	((Ileostylus	Muellerina)	(Cecarria	Loranthus))))))	Gaiadendron))	Atkinsonia)	Notanthera))	Macrosolen	Decaisnina);
((Peraxilla	((((Struthanthus	Tripodanthus)	(((((Taxillus	Scurrula)	((Helixanthera	((((Englerina	Tapinanthus)	Agelanthus)	Moquiniella)	Bakerella))	Dendrophthoe))	(Amyema	Benthamina))	((Ileostylus	Muellerina)	(Cecarria	Loranthus)))	Ligaria))	(Atkinsonia	(Nuytsia	Gaiadendron)))	(Notanthera	(Tristerix	(Desmaria	Tupeia)))))	Macrosolen	Decaisnina);
((Peraxilla	(((Atkinsonia	((((((((Helixanthera	(Taxillus	Scurrula))	((Moquiniella	(Bakerella	((Englerina	Tapinanthus)	Agelanthus)))	Dendrophthoe))	(Amyema	Benthamina))	((Ileostylus	Muellerina)	(Cecarria	Loranthus)))	Nuytsia)	(Tupeia	(Ligaria	Desmaria)))	Tristerix)	Gaiadendron))	(Struthanthus	Tripodanthus))	Notanthera))	Macrosolen	Decaisnina);
((Peraxilla	(Gaiadendron	((Tupeia	(((((Taxillus	Scurrula)	(((Bakerella	(((Englerina	Tapinanthus)	Agelanthus)	Moquiniella))	Dendrophthoe)	Helixanthera))	(Amyema	Benthamina))	((Ileostylus	Muellerina)	(Cecarria	Loranthus)))	(((((Tristerix	Notanthera)	Ligaria)	(Struthanthus	Tripodanthus))	Desmaria)	Nuytsia)))	Atkinsonia)))	Macrosolen	Decaisnina);
((Peraxilla	((((Ileostylus	Muellerina)	((Cecarria	Loranthus)	(((Bakerella	(((Englerina	Tapinanthus)	Agelanthus)	Moquiniella))	((Dendrophthoe	Helixanthera)	(Taxillus	Scurrula)))	(Amyema	Benthamina))))	((((Notanthera	Tupeia)	Desmaria)	Ligaria)	((Struthanthus	Tripodanthus)	Atkinsonia)))	((Nuytsia	Tristerix)	Gaiadendron)))	Macrosolen	Decaisnina);
(Macrosolen	((Atkinsonia	(((Tripodanthus	Struthanthus)	(Ligaria	Tristerix))	(Desmaria	(Gaiadendron	(Tupeia	(Notanthera	(((Cecarria	Loranthus)	((Muellerina	Ileostylus)	(((Taxillus	Scurrula)	(((Moquiniella	(Agelanthus	(Tapinanthus	Englerina)))	Bakerella)	(Dendrophthoe	Helixanthera)))	(Amyema	Benthamina))))	Nuytsia)))))))	Peraxilla)	Decaisnina);
(Macrosolen	((((((((Cecarria	Loranthus)	((Muellerina	Ileostylus)	(((Taxillus	Scurrula)	((((Agelanthus	(Tapinanthus	Englerina))	(Bakerella	Moquiniella))	Helixanthera)	Dendrophthoe))	(Amyema	Benthamina))))	Tupeia)	(Nuytsia	Desmaria))	(Atkinsonia	(Ligaria	(Notanthera	(Tripodanthus	Struthanthus)))))	Gaiadendron)	Tristerix)	Peraxilla)	Decaisnina);
(Macrosolen	(((((Atkinsonia	(Tripodanthus	Struthanthus))	(((Gaiadendron	Tupeia)	(Tristerix	(Nuytsia	((Cecarria	Loranthus)	((Muellerina	Ileostylus)	(((Taxillus	Scurrula)	((((Agelanthus	(Tapinanthus	Englerina))	(Bakerella	Moquiniella))	Helixanthera)	Dendrophthoe))	(Amyema	Benthamina)))))))	Desmaria))	Ligaria)	Peraxilla)	Notanthera)	Decaisnina);
(Macrosolen	((Notanthera	((Tripodanthus	Struthanthus)	((Atkinsonia	(((Nuytsia	((Cecarria	Loranthus)	((Muellerina	Ileostylus)	(((Taxillus	Scurrula)	((Dendrophthoe	(Bakerella	(Moquiniella	(Agelanthus	(Tapinanthus	Englerina)))))	Helixanthera))	(Amyema	Benthamina)))))	Gaiadendron)	(Tupeia	Tristerix)))	(Ligaria	Desmaria))))	Peraxilla)	Decaisnina);
(Macrosolen	((Notanthera	((Atkinsonia	(((Nuytsia	((Cecarria	Loranthus)	((Muellerina	Ileostylus)	(((Taxillus	Scurrula)	((Bakerella	(Moquiniella	(Agelanthus	(Tapinanthus	Englerina))))	(Dendrophthoe	Helixanthera)))	(Amyema	Benthamina)))))	Gaiadendron)	(Tupeia	Tristerix)))	((Ligaria	Desmaria)	(Tripodanthus	Struthanthus))))	Peraxilla)	Decaisnina);
(Macrosolen	((((((Nuytsia	Atkinsonia)	Gaiadendron)	((Tristerix	(Ligaria	Desmaria))	(Notanthera	(Tripodanthus	Struthanthus))))	((Cecarria	Loranthus)	((Muellerina	Ileostylus)	((((Bakerella	(Moquiniella	(Agelanthus	(Tapinanthus	Englerina))))	Dendrophthoe)	((Taxillus	Scurrula)	Helixanthera))	(Amyema	Benthamina)))))	Tupeia)	Peraxilla)	Decaisnina);
(Macrosolen	((((Atkinsonia	Gaiadendron)	(((Tripodanthus	Struthanthus)	(Ligaria	Tristerix))	((Nuytsia	((Cecarria	Loranthus)	((Muellerina	Ileostylus)	(((Taxillus	Scurrula)	((Dendrophthoe	Helixanthera)	((Agelanthus	(Tapinanthus	Englerina))	(Bakerella	Moquiniella))))	(Amyema	Benthamina)))))	(Desmaria	Tupeia))))	Peraxilla)	Notanthera)	Decaisnina);
(Macrosolen	(((((((Muellerina	Ileostylus)	((((Taxillus	Scurrula)	((((Agelanthus	(Tapinanthus	Englerina))	Moquiniella)	(Bakerella	Dendrophthoe))	Helixanthera))	(Amyema	Benthamina))	(Cecarria	Loranthus)))	((Ligaria	Desmaria)	Tupeia))	(Atkinsonia	(Tripodanthus	Struthanthus)))	(Nuytsia	(Tristerix	Gaiadendron)))	Peraxilla)	Notanthera)	Decaisnina);
(Macrosolen	((((((Desmaria	Tupeia)	(Nuytsia	((Muellerina	Ileostylus)	((((Helixanthera	(Taxillus	Scurrula))	((((Agelanthus	(Tapinanthus	Englerina))	Moquiniella)	Bakerella)	Dendrophthoe))	(Amyema	Benthamina))	(Cecarria	Loranthus)))))	Tristerix)	(Gaiadendron	(Atkinsonia	(Ligaria	(Tripodanthus	Struthanthus)))))	Peraxilla)	Notanthera)	Decaisnina);
(Macrosolen	((((((Tripodanthus	Struthanthus)	Gaiadendron)	(Atkinsonia	Ligaria))	(((Tristerix	Tupeia)	(Nuytsia	((Muellerina	Ileostylus)	((((Helixanthera	(Taxillus	Scurrula))	((((Agelanthus	(Tapinanthus	Englerina))	Moquiniella)	Bakerella)	Dendrophthoe))	(Amyema	Benthamina))	(Cecarria	Loranthus)))))	Desmaria))	Peraxilla)	Notanthera)	Decaisnina);
(Macrosolen	(Peraxilla	(((Struthanthus	Tripodanthus)	(Notanthera	Ligaria))	(Atkinsonia	(((Tupeia	((((Taxillus	Scurrula)	((Helixanthera	Dendrophthoe)	((Agelanthus	(Englerina	Tapinanthus))	(Moquiniella	Bakerella))))	(Amyema	Benthamina))	((Cecarria	Loranthus)	(Muellerina	Ileostylus))))	((Nuytsia	Gaiadendron)	Tristerix))	Desmaria))))	Decaisnina);
(Macrosolen	(Peraxilla	(Notanthera	(((((Tupeia	((Muellerina	Ileostylus)	((((Taxillus	Scurrula)	((Helixanthera	Dendrophthoe)	((Agelanthus	(Englerina	Tapinanthus))	(Moquiniella	Bakerella))))	(Amyema	Benthamina))	(Cecarria	Loranthus))))	((Nuytsia	Gaiadendron)	Tristerix))	Desmaria)	(Ligaria	Atkinsonia))	(Struthanthus	Tripodanthus))))	Decaisnina);
(Macrosolen	(Notanthera	(((Tupeia	Desmaria)	(((Struthanthus	Tripodanthus)	(Ligaria	Tristerix))	((Gaiadendron	((((((Helixanthera	(Taxillus	Scurrula))	(Dendrophthoe	(Bakerella	((Agelanthus	(Englerina	Tapinanthus))	Moquiniella))))	(Amyema	Benthamina))	(Cecarria	Loranthus))	(Muellerina	Ileostylus))	Nuytsia))	Atkinsonia)))	Peraxilla))	Decaisnina);
(Macrosolen	(((((Notanthera	(Struthanthus	Tripodanthus))	Ligaria)	Atkinsonia)	(((Gaiadendron	(((((Taxillus	Scurrula)	((Helixanthera	Dendrophthoe)	(Bakerella	((Agelanthus	(Englerina	Tapinanthus))	Moquiniella))))	(Amyema	Benthamina))	((Cecarria	Loranthus)	(Muellerina	Ileostylus)))	Nuytsia))	(Tupeia	Tristerix))	Desmaria))	Peraxilla)	Decaisnina);
(Macrosolen	((((Desmaria	Ligaria)	(((Gaiadendron	(Nuytsia	((((((Helixanthera	(Taxillus	Scurrula))	(Dendrophthoe	(Bakerella	((Agelanthus	(Englerina	Tapinanthus))	Moquiniella))))	(Amyema	Benthamina))	((Cecarria	Loranthus)	(Muellerina	Ileostylus)))	Tupeia)	Tristerix)))	(Struthanthus	Tripodanthus))	Atkinsonia))	Notanthera)	Peraxilla)	Decaisnina);
(Macrosolen	(((((((Nuytsia	((((Taxillus	Scurrula)	(((Agelanthus	(Englerina	Tapinanthus))	(Moquiniella	Bakerella))	(Dendrophthoe	Helixanthera)))	(Amyema	Benthamina))	((Cecarria	Loranthus)	(Muellerina	Ileostylus))))	Tupeia)	Tristerix)	Desmaria)	(((Gaiadendron	(Struthanthus	Tripodanthus))	Ligaria)	Atkinsonia))	Notanthera)	Peraxilla)	Decaisnina);
(Macrosolen	(Notanthera	(Peraxilla	(((((Cecarria	Loranthus)	((Muellerina	Ileostylus)	(((Taxillus	Scurrula)	((Bakerella	((Agelanthus	(Englerina	Tapinanthus))	Moquiniella))	(Dendrophthoe	Helixanthera)))	(Amyema	Benthamina))))	(Tristerix	Desmaria))	Tupeia)	(((Nuytsia	Atkinsonia)	Gaiadendron)	((Struthanthus	Tripodanthus)	Ligaria)))))	Decaisnina);
(Macrosolen	(Peraxilla	(Gaiadendron	((((((Ligaria	Desmaria)	Tupeia)	Notanthera)	(Nuytsia	((((Helixanthera	(Taxillus	Scurrula))	((Moquiniella	(Bakerella	(Agelanthus	(Englerina	Tapinanthus))))	Dendrophthoe))	(Amyema	Benthamina))	((Cecarria	Loranthus)	(Muellerina	Ileostylus)))))	(Tristerix	(Struthanthus	Tripodanthus)))	Atkinsonia)))	Decaisnina);
(Macrosolen	(Peraxilla	(Gaiadendron	((Tristerix	((Nuytsia	((((Helixanthera	(Taxillus	Scurrula))	((Bakerella	((Agelanthus	(Englerina	Tapinanthus))	Moquiniella))	Dendrophthoe))	(Amyema	Benthamina))	((Cecarria	Loranthus)	(Muellerina	Ileostylus))))	Tupeia))	(((Desmaria	Ligaria)	(Notanthera	(Struthanthus	Tripodanthus)))	Atkinsonia))))	Decaisnina);
(Macrosolen	((Peraxilla	(Desmaria	((Atkinsonia	Gaiadendron)	(((Struthanthus	Tripodanthus)	Tupeia)	((Tristerix	(Nuytsia	((((Helixanthera	(Taxillus	Scurrula))	((Bakerella	((Agelanthus	(Englerina	Tapinanthus))	Moquiniella))	Dendrophthoe))	(Amyema	Benthamina))	((Cecarria	Loranthus)	(Muellerina	Ileostylus)))))	Ligaria)))))	Notanthera)	Decaisnina);
((Peraxilla	(Notanthera	(((Tripodanthus	Struthanthus)	(Ligaria	((Tupeia	(((Tristerix	Nuytsia)	Gaiadendron)	((Loranthus	Cecarria)	((Muellerina	Ileostylus)	((Benthamina	Amyema)	((Taxillus	Scurrula)	((((Agelanthus	(Englerina	Tapinanthus))	Moquiniella)	(Dendrophthoe	Bakerella))	Helixanthera)))))))	Atkinsonia)))	Desmaria)))	Macrosolen	Decaisnina);
((Peraxilla	(Notanthera	(Nuytsia	(Gaiadendron	(((Tupeia	((Loranthus	Cecarria)	((Muellerina	Ileostylus)	((Benthamina	Amyema)	((Taxillus	Scurrula)	((((Agelanthus	(Englerina	Tapinanthus))	Moquiniella)	Bakerella)	(Dendrophthoe	Helixanthera)))))))	Atkinsonia)	((Desmaria	(Tristerix	Ligaria))	(Tripodanthus	Struthanthus)))))))	Macrosolen	Decaisnina);
((Notanthera	(Peraxilla	((Gaiadendron	(Tristerix	Nuytsia))	(((Tripodanthus	Struthanthus)	(Tupeia	(Desmaria	Ligaria)))	(((Loranthus	Cecarria)	((Muellerina	Ileostylus)	((Benthamina	Amyema)	((Taxillus	Scurrula)	((Helixanthera	(Moquiniella	((Agelanthus	(Englerina	Tapinanthus))	Bakerella)))	Dendrophthoe)))))	Atkinsonia)))))	Macrosolen	Decaisnina);
((Peraxilla	((Atkinsonia	((Desmaria	Ligaria)	(Notanthera	(Tripodanthus	Struthanthus))))	(((Gaiadendron	(Tristerix	Nuytsia))	Tupeia)	((Loranthus	Cecarria)	((Muellerina	Ileostylus)	((Benthamina	Amyema)	((Helixanthera	(Taxillus	Scurrula))	((Bakerella	(Moquiniella	(Agelanthus	(Englerina	Tapinanthus))))	Dendrophthoe))))))))	Macrosolen	Decaisnina);
((Peraxilla	(Atkinsonia	(((Notanthera	((Tristerix	Ligaria)	(Tripodanthus	Struthanthus)))	Desmaria)	(Tupeia	(((Loranthus	Cecarria)	((Muellerina	Ileostylus)	((Benthamina	Amyema)	((Taxillus	Scurrula)	((Bakerella	(Moquiniella	(Agelanthus	(Englerina	Tapinanthus))))	(Helixanthera	Dendrophthoe))))))	(Gaiadendron	Nuytsia))))))	Macrosolen	Decaisnina);
(((Peraxilla	((Tupeia	((Tristerix	Ligaria)	Desmaria))	(((Loranthus	Cecarria)	((Muellerina	Ileostylus)	((Benthamina	Amyema)	((Taxillus	Scurrula)	((Bakerella	(Moquiniella	(Agelanthus	(Englerina	Tapinanthus))))	(Helixanthera	Dendrophthoe))))))	((Tripodanthus	Struthanthus)	(Atkinsonia	(Gaiadendron	Nuytsia))))))	Notanthera)	Macrosolen	Decaisnina);
(((Peraxilla	((Ligaria	((Tripodanthus	Struthanthus)	(Gaiadendron	(Nuytsia	Atkinsonia))))	((Tristerix	((Loranthus	Cecarria)	((Muellerina	Ileostylus)	((Benthamina	Amyema)	((Helixanthera	(Taxillus	Scurrula))	((Moquiniella	((Agelanthus	(Englerina	Tapinanthus))	Bakerella))	Dendrophthoe))))))	(Tupeia	Desmaria))))	Notanthera)	Macrosolen	Decaisnina);
(((Peraxilla	(((Atkinsonia	(Tristerix	(Ligaria	(Tripodanthus	Struthanthus))))	Gaiadendron)	(((Nuytsia	Desmaria)	Tupeia)	((Loranthus	Cecarria)	((Muellerina	Ileostylus)	((Benthamina	Amyema)	((Helixanthera	(Taxillus	Scurrula))	((Dendrophthoe	Bakerella)	(Moquiniella	(Agelanthus	(Englerina	Tapinanthus)))))))))))	Notanthera)	Macrosolen	Decaisnina);
((Peraxilla	((Gaiadendron	(Atkinsonia	Nuytsia))	((((Loranthus	Cecarria)	((Muellerina	Ileostylus)	((Benthamina	Amyema)	((Helixanthera	(Taxillus	Scurrula))	(Dendrophthoe	(Bakerella	(Moquiniella	(Agelanthus	(Englerina	Tapinanthus)))))))))	Tupeia)	(Notanthera	((Tripodanthus	Struthanthus)	(Desmaria	(Tristerix	Ligaria)))))))	Macrosolen	Decaisnina);
(((Peraxilla	(((((((Loranthus	Cecarria)	((Muellerina	Ileostylus)	((Benthamina	Amyema)	((Helixanthera	(Taxillus	Scurrula))	(Dendrophthoe	(Bakerella	(Moquiniella	(Agelanthus	(Englerina	Tapinanthus)))))))))	Tupeia)	((Tripodanthus	Struthanthus)	(Tristerix	Ligaria)))	Desmaria)	(Gaiadendron	Atkinsonia))	Nuytsia))	Notanthera)	Macrosolen	Decaisnina);
(Macrosolen	((Peraxilla	((Atkinsonia	(Ligaria	(Tripodanthus	Struthanthus)))	(Desmaria	(Gaiadendron	((Nuytsia	Tupeia)	(Tristerix	((Cecarria	Loranthus)	(((Amyema	Benthamina)	((Scurrula	Taxillus)	((Bakerella	(((Tapinanthus	Englerina)	Agelanthus)	Moquiniella))	(Dendrophthoe	Helixanthera))))	(Ileostylus	Muellerina)))))))))	Notanthera)	Decaisnina);
(Macrosolen	((Peraxilla	((Gaiadendron	((Atkinsonia	Nuytsia)	(Tripodanthus	Struthanthus)))	((((Ileostylus	Muellerina)	((Cecarria	Loranthus)	((Amyema	Benthamina)	((Bakerella	(((Tapinanthus	Englerina)	Agelanthus)	Moquiniella))	((Dendrophthoe	Helixanthera)	(Scurrula	Taxillus))))))	(Ligaria	(Desmaria	Tupeia)))	Tristerix)))	Notanthera)	Decaisnina);
(Macrosolen	((Peraxilla	((Gaiadendron	(Atkinsonia	Nuytsia))	((Tupeia	((Cecarria	Loranthus)	(((Amyema	Benthamina)	(((Helixanthera	Dendrophthoe)	((Tapinanthus	Englerina)	((Agelanthus	Moquiniella)	Bakerella)))	(Scurrula	Taxillus)))	(Ileostylus	Muellerina))))	(((Ligaria	Desmaria)	Tristerix)	(Tripodanthus	Struthanthus)))))	Notanthera)	Decaisnina);
(Macrosolen	(Peraxilla	((Gaiadendron	((((Tripodanthus	Struthanthus)	(Tristerix	Ligaria))	Atkinsonia)	(Tupeia	(((Ileostylus	Muellerina)	((Cecarria	Loranthus)	((Amyema	Benthamina)	(((Helixanthera	Dendrophthoe)	(Bakerella	((Agelanthus	(Tapinanthus	Englerina))	Moquiniella)))	(Scurrula	Taxillus)))))	(Nuytsia	Desmaria)))))	Notanthera))	Decaisnina);
(Macrosolen	(Notanthera	(Peraxilla	(((Tristerix	(Tupeia	((Cecarria	Loranthus)	(((Bakerella	(Moquiniella	Helixanthera))	((Scurrula	Taxillus)	((Agelanthus	(Tapinanthus	Englerina))	(Dendrophthoe	(Amyema	Benthamina)))))	(Ileostylus	Muellerina)))))	Desmaria)	((Atkinsonia	(Nuytsia	Gaiadendron))	((Tripodanthus	Struthanthus)	Ligaria)))))	Decaisnina);
(Macrosolen	(((Tripodanthus	Struthanthus)	(((Ileostylus	Muellerina)	((Cecarria	Loranthus)	((Amyema	Benthamina)	((Dendrophthoe	(Bakerella	((Agelanthus	(Tapinanthus	Englerina))	Moquiniella)))	((Scurrula	Taxillus)	Helixanthera)))))	((Ligaria	(Tristerix	Tupeia))	(Desmaria	(Gaiadendron	(Atkinsonia	Nuytsia))))))	(Notanthera	Peraxilla))	Decaisnina);
(Macrosolen	(((((Ileostylus	Muellerina)	((Cecarria	Loranthus)	((Amyema	Benthamina)	((Dendrophthoe	(Bakerella	((Agelanthus	(Tapinanthus	Englerina))	Moquiniella)))	((Scurrula	Taxillus)	Helixanthera)))))	(((Nuytsia	Desmaria)	Notanthera)	Tupeia))	(((Tristerix	Ligaria)	(Tripodanthus	Struthanthus))	(Gaiadendron	Atkinsonia)))	Peraxilla)	Decaisnina);
(Macrosolen	(((((Gaiadendron	(Atkinsonia	Nuytsia))	(Desmaria	Notanthera))	(((Tristerix	Ligaria)	(Tripodanthus	Struthanthus))	((Ileostylus	Muellerina)	((Cecarria	Loranthus)	((Amyema	Benthamina)	((Dendrophthoe	(Bakerella	((Agelanthus	(Tapinanthus	Englerina))	Moquiniella)))	((Scurrula	Taxillus)	Helixanthera)))))))	Tupeia)	Peraxilla)	Decaisnina);
(Macrosolen	(((((Tripodanthus	Struthanthus)	Notanthera)	Ligaria)	((Gaiadendron	Atkinsonia)	(Tristerix	(((Ileostylus	Muellerina)	((Cecarria	Loranthus)	((Amyema	Benthamina)	(((Helixanthera	Dendrophthoe)	(Bakerella	((Agelanthus	(Tapinanthus	Englerina))	Moquiniella)))	(Scurrula	Taxillus)))))	((Nuytsia	Desmaria)	Tupeia)))))	Peraxilla)	Decaisnina);
(Macrosolen	((Gaiadendron	(Tristerix	((Atkinsonia	((Tripodanthus	Struthanthus)	Ligaria))	((((Amyema	Benthamina)	(((Helixanthera	Dendrophthoe)	(Bakerella	((Agelanthus	(Tapinanthus	Englerina))	Moquiniella)))	(Scurrula	Taxillus)))	((Ileostylus	Muellerina)	(Cecarria	Loranthus)))	((Nuytsia	(Desmaria	Notanthera))	Tupeia)))))	Peraxilla)	Decaisnina);
(((((((Tupeia	((Nuytsia	((Muellerina	Ileostylus)	((Cecarria	Loranthus)	((Amyema	Benthamina)	((Helixanthera	(Taxillus	Scurrula))	((((Englerina	Tapinanthus)	Agelanthus)	(Moquiniella	Bakerella))	Dendrophthoe))))))	Tristerix))	Gaiadendron)	Atkinsonia)	(Desmaria	(Ligaria	(Tripodanthus	Struthanthus))))	Peraxilla)	Notanthera)	Macrosolen	Decaisnina);
((((((Tristerix	((Desmaria	Tupeia)	(Nuytsia	((Muellerina	Ileostylus)	((Cecarria	Loranthus)	((Amyema	Benthamina)	((Helixanthera	(Taxillus	Scurrula))	((Bakerella	(((Englerina	Tapinanthus)	Agelanthus)	Moquiniella))	Dendrophthoe))))))))	((Gaiadendron	Atkinsonia)	(Tripodanthus	Struthanthus)))	Peraxilla)	Ligaria)	Notanthera)	Macrosolen	Decaisnina);
((((((((Muellerina	Ileostylus)	((Cecarria	Loranthus)	((Amyema	Benthamina)	((Taxillus	Scurrula)	((((Englerina	Tapinanthus)	Agelanthus)	(Moquiniella	Bakerella))	(Helixanthera	Dendrophthoe))))))	Tupeia)	(Tristerix	(Nuytsia	Gaiadendron)))	(Desmaria	(Atkinsonia	(Ligaria	(Tripodanthus	Struthanthus)))))	Peraxilla)	Notanthera)	Macrosolen	Decaisnina);
((Peraxilla	(Notanthera	((Tripodanthus	Struthanthus)	((Ligaria	Desmaria)	((((((Amyema	Benthamina)	((Helixanthera	(Taxillus	Scurrula))	((Bakerella	(((Englerina	Tapinanthus)	Agelanthus)	Moquiniella))	Dendrophthoe)))	((Muellerina	Ileostylus)	(Cecarria	Loranthus)))	Tupeia)	(Tristerix	(Nuytsia	Gaiadendron)))	Atkinsonia)))))	Macrosolen	Decaisnina);
((Peraxilla	((Gaiadendron	Tristerix)	((((Nuytsia	(Notanthera	Desmaria))	Atkinsonia)	(Ligaria	(Tripodanthus	Struthanthus)))	((((Amyema	Benthamina)	((Helixanthera	(Taxillus	Scurrula))	((Bakerella	(((Englerina	Tapinanthus)	Agelanthus)	Moquiniella))	Dendrophthoe)))	((Muellerina	Ileostylus)	(Cecarria	Loranthus)))	Tupeia))))	Macrosolen	Decaisnina);
((Notanthera	(Peraxilla	((((Atkinsonia	Nuytsia)	(Tristerix	(Ligaria	(Tripodanthus	Struthanthus))))	((Tupeia	Desmaria)	(((Amyema	Benthamina)	((Taxillus	Scurrula)	(((Moquiniella	(Bakerella	((Englerina	Tapinanthus)	Agelanthus)))	Dendrophthoe)	Helixanthera)))	((Muellerina	Ileostylus)	(Cecarria	Loranthus)))))	Gaiadendron)))	Macrosolen	Decaisnina);
((Peraxilla	((((Gaiadendron	(Atkinsonia	Nuytsia))	((Tripodanthus	Struthanthus)	(Tristerix	Ligaria)))	((Tupeia	Desmaria)	((Cecarria	Loranthus)	(((Amyema	Benthamina)	(((Bakerella	(((Englerina	Tapinanthus)	Agelanthus)	Moquiniella))	Dendrophthoe)	(Helixanthera	(Taxillus	Scurrula))))	(Muellerina	Ileostylus)))))	Notanthera))	Macrosolen	Decaisnina);
((Peraxilla	((((Tripodanthus	Struthanthus)	Ligaria)	(Gaiadendron	(Atkinsonia	Nuytsia)))	((Tupeia	(Notanthera	Desmaria))	(Tristerix	((Cecarria	Loranthus)	(((Amyema	Benthamina)	((Taxillus	Scurrula)	((((Englerina	Tapinanthus)	Agelanthus)	(Moquiniella	Bakerella))	(Dendrophthoe	Helixanthera))))	(Muellerina	Ileostylus)))))))	Macrosolen	Decaisnina);
((Peraxilla	(((((Tripodanthus	Struthanthus)	Ligaria)	(Gaiadendron	Atkinsonia))	((Tupeia	(Nuytsia	Desmaria))	(Tristerix	((Muellerina	Ileostylus)	((Cecarria	Loranthus)	((Amyema	Benthamina)	((Taxillus	Scurrula)	((((Englerina	Tapinanthus)	Agelanthus)	(Moquiniella	Bakerella))	(Dendrophthoe	Helixanthera)))))))))	Notanthera))	Macrosolen	Decaisnina);
((Notanthera	(Peraxilla	(((Desmaria	(Tupeia	((Tripodanthus	Struthanthus)	(Ligaria	Tristerix))))	(((Muellerina	Ileostylus)	((Cecarria	Loranthus)	((Amyema	Benthamina)	((Helixanthera	(Taxillus	Scurrula))	(Dendrophthoe	(Bakerella	(((Englerina	Tapinanthus)	Agelanthus)	Moquiniella)))))))	Atkinsonia))	(Nuytsia	Gaiadendron))))	Macrosolen	Decaisnina);
(Macrosolen	((Peraxilla	(((Tupeia	(Ligaria	Desmaria))	Tristerix)	((Nuytsia	((Muellerina	Ileostylus)	((Cecarria	Loranthus)	(((Helixanthera	(Scurrula	Taxillus))	(Dendrophthoe	((Agelanthus	(Tapinanthus	Englerina))	(Moquiniella	Bakerella))))	(Amyema	Benthamina)))))	(((Tripodanthus	Struthanthus)	Gaiadendron)	Atkinsonia))))	Notanthera)	Decaisnina);
(Macrosolen	(Peraxilla	(Notanthera	((Desmaria	(Tupeia	((Nuytsia	(((Helixanthera	((Scurrula	Taxillus)	((Bakerella	Dendrophthoe)	((Agelanthus	(Tapinanthus	Englerina))	Moquiniella))))	(Amyema	Benthamina))	((Muellerina	Ileostylus)	(Cecarria	Loranthus))))	Tristerix)))	(((Tripodanthus	Struthanthus)	Gaiadendron)	(Ligaria	Atkinsonia)))))	Decaisnina);
(Macrosolen	(Peraxilla	(Notanthera	((Desmaria	Tupeia)	((((Cecarria	Loranthus)	((((Scurrula	Taxillus)	(Dendrophthoe	((Agelanthus	(Tapinanthus	Englerina))	(Bakerella	(Helixanthera	Moquiniella)))))	(Amyema	Benthamina))	(Muellerina	Ileostylus)))	Atkinsonia)	((Tristerix	(Ligaria	(Tripodanthus	Struthanthus)))	(Gaiadendron	Nuytsia))))))	Decaisnina);
(Macrosolen	(Peraxilla	(Notanthera	(((Atkinsonia	(Nuytsia	(Tripodanthus	Struthanthus)))	Gaiadendron)	(((Tristerix	(Ligaria	Desmaria))	Tupeia)	((((Scurrula	Taxillus)	((Dendrophthoe	(Moquiniella	Bakerella))	(Helixanthera	(Agelanthus	(Tapinanthus	Englerina)))))	(Amyema	Benthamina))	((Muellerina	Ileostylus)	(Cecarria	Loranthus)))))))	Decaisnina);
(Macrosolen	(Notanthera	(((Ligaria	((Tripodanthus	Struthanthus)	(Gaiadendron	Atkinsonia)))	((Desmaria	Tupeia)	(Tristerix	(Nuytsia	((((Scurrula	Taxillus)	((Dendrophthoe	Helixanthera)	(Bakerella	((Agelanthus	(Tapinanthus	Englerina))	Moquiniella))))	(Amyema	Benthamina))	((Muellerina	Ileostylus)	(Cecarria	Loranthus)))))))	Peraxilla))	Decaisnina);
(Macrosolen	(Notanthera	(((Tristerix	Gaiadendron)	(((Ligaria	(Desmaria	Tupeia))	((Muellerina	Ileostylus)	((Cecarria	Loranthus)	(((Bakerella	((Agelanthus	(Tapinanthus	Englerina))	Moquiniella))	((Scurrula	Taxillus)	(Dendrophthoe	Helixanthera)))	(Amyema	Benthamina)))))	((Nuytsia	Atkinsonia)	(Tripodanthus	Struthanthus))))	Peraxilla))	Decaisnina);
(Macrosolen	(Notanthera	((((Tristerix	((Muellerina	Ileostylus)	((Cecarria	Loranthus)	(((Scurrula	Taxillus)	(Helixanthera	(Dendrophthoe	(Bakerella	((Agelanthus	(Tapinanthus	Englerina))	Moquiniella)))))	(Amyema	Benthamina)))))	(Tupeia	Desmaria))	((Gaiadendron	(Nuytsia	Atkinsonia))	(Ligaria	(Tripodanthus	Struthanthus))))	Peraxilla))	Decaisnina);
(Macrosolen	(Notanthera	((Gaiadendron	(((((Muellerina	Ileostylus)	((Cecarria	Loranthus)	(((Dendrophthoe	(Bakerella	((Agelanthus	(Tapinanthus	Englerina))	Moquiniella)))	((Scurrula	Taxillus)	Helixanthera))	(Amyema	Benthamina))))	((Atkinsonia	(Ligaria	(Tupeia	Desmaria)))	(Tripodanthus	Struthanthus)))	Tristerix)	Nuytsia))	Peraxilla))	Decaisnina);
(Macrosolen	(Peraxilla	(Notanthera	(((((Cecarria	Loranthus)	(((Dendrophthoe	(Helixanthera	((Bakerella	Moquiniella)	(Agelanthus	(Tapinanthus	Englerina)))))	(Scurrula	Taxillus))	(Amyema	Benthamina)))	(Muellerina	Ileostylus))	Nuytsia)	(Gaiadendron	((Atkinsonia	Desmaria)	(((Tripodanthus	Struthanthus)	(Tristerix	Ligaria))	Tupeia))))))	Decaisnina);
(Macrosolen	(Notanthera	((((Desmaria	((Tripodanthus	Struthanthus)	(Tristerix	Ligaria)))	(Gaiadendron	(Tupeia	((((Cecarria	Loranthus)	(((Dendrophthoe	(((Agelanthus	(Tapinanthus	Englerina))	Moquiniella)	Bakerella))	((Scurrula	Taxillus)	Helixanthera))	(Amyema	Benthamina)))	(Muellerina	Ileostylus))	Nuytsia))))	Atkinsonia)	Peraxilla))	Decaisnina);
(((Peraxilla	(Ligaria	((Atkinsonia	(Struthanthus	Tripodanthus))	((((Nuytsia	(Tristerix	((Cecarria	Loranthus)	(((((Helixanthera	Dendrophthoe)	(Bakerella	(Moquiniella	(Agelanthus	(Englerina	Tapinanthus)))))	(Taxillus	Scurrula))	(Amyema	Benthamina))	(Muellerina	Ileostylus)))))	Tupeia)	Gaiadendron)	Desmaria))))	Notanthera)	Macrosolen	Decaisnina);
(((Peraxilla	((Gaiadendron	(Nuytsia	((Struthanthus	Tripodanthus)	(Ligaria	Atkinsonia))))	((Tupeia	Desmaria)	(Tristerix	((Cecarria	Loranthus)	((((Dendrophthoe	(Bakerella	(Moquiniella	(Agelanthus	(Englerina	Tapinanthus)))))	(Helixanthera	(Taxillus	Scurrula)))	(Amyema	Benthamina))	(Muellerina	Ileostylus)))))))	Notanthera)	Macrosolen	Decaisnina);
((Peraxilla	((((Tupeia	((Cecarria	Loranthus)	((((Dendrophthoe	(Bakerella	(Moquiniella	(Agelanthus	(Englerina	Tapinanthus)))))	(Helixanthera	(Taxillus	Scurrula)))	(Amyema	Benthamina))	(Muellerina	Ileostylus))))	(Gaiadendron	(Nuytsia	Atkinsonia)))	((Struthanthus	Tripodanthus)	((Ligaria	Tristerix)	Desmaria)))	Notanthera))	Macrosolen	Decaisnina);
((Notanthera	((((((Nuytsia	((Cecarria	Loranthus)	((((Helixanthera	(Dendrophthoe	(Bakerella	(Moquiniella	(Agelanthus	(Englerina	Tapinanthus))))))	(Taxillus	Scurrula))	(Amyema	Benthamina))	(Muellerina	Ileostylus))))	(Peraxilla	Gaiadendron))	Tupeia)	Atkinsonia)	(Tristerix	((Struthanthus	Tripodanthus)	Ligaria)))	Desmaria))	Macrosolen	Decaisnina);
((Notanthera	(((Tristerix	((Gaiadendron	(Nuytsia	Atkinsonia))	((Struthanthus	Tripodanthus)	Ligaria)))	(((Cecarria	Loranthus)	((((Dendrophthoe	((Helixanthera	(Bakerella	Moquiniella))	(Agelanthus	(Englerina	Tapinanthus))))	(Taxillus	Scurrula))	(Amyema	Benthamina))	(Muellerina	Ileostylus)))	(Tupeia	Desmaria)))	Peraxilla))	Macrosolen	Decaisnina);
((((Gaiadendron	((Desmaria	Nuytsia)	Atkinsonia))	((Notanthera	((Struthanthus	Tripodanthus)	(Ligaria	Tristerix)))	(((Cecarria	Loranthus)	((((Dendrophthoe	(Moquiniella	(Bakerella	(Agelanthus	(Englerina	Tapinanthus)))))	(Helixanthera	(Taxillus	Scurrula)))	(Amyema	Benthamina))	(Muellerina	Ileostylus)))	Tupeia)))	Peraxilla)	Macrosolen	Decaisnina);
((((((Desmaria	(Tupeia	(Nuytsia	((Cecarria	Loranthus)	((((Dendrophthoe	(Bakerella	((Agelanthus	(Englerina	Tapinanthus))	Moquiniella)))	(Helixanthera	(Taxillus	Scurrula)))	(Amyema	Benthamina))	(Muellerina	Ileostylus))))))	(((Struthanthus	Tripodanthus)	(Ligaria	Tristerix))	Atkinsonia))	Gaiadendron)	Peraxilla)	Notanthera)	Macrosolen	Decaisnina);
((((((((Cecarria	Loranthus)	((((Taxillus	Scurrula)	((Bakerella	((Agelanthus	(Englerina	Tapinanthus))	Moquiniella))	(Dendrophthoe	Helixanthera)))	(Amyema	Benthamina))	(Muellerina	Ileostylus)))	(Desmaria	Tupeia))	Nuytsia)	((Notanthera	((Struthanthus	Tripodanthus)	(Ligaria	Tristerix)))	Atkinsonia))	Gaiadendron)	Peraxilla)	Macrosolen	Decaisnina);
(((((((Struthanthus	Tripodanthus)	(Nuytsia	Atkinsonia))	(Ligaria	Gaiadendron))	(Desmaria	(Tupeia	(((Cecarria	Loranthus)	(((((Dendrophthoe	Helixanthera)	(Taxillus	Scurrula))	(Bakerella	((Agelanthus	(Englerina	Tapinanthus))	Moquiniella)))	(Amyema	Benthamina))	(Muellerina	Ileostylus)))	Tristerix))))	Notanthera)	Peraxilla)	Macrosolen	Decaisnina);
(((Gaiadendron	((Nuytsia	((Desmaria	Tupeia)	((Muellerina	Ileostylus)	((Cecarria	Loranthus)	((((Dendrophthoe	Helixanthera)	(Taxillus	Scurrula))	(Bakerella	((Agelanthus	(Englerina	Tapinanthus))	Moquiniella)))	(Amyema	Benthamina))))))	((Notanthera	(Ligaria	((Struthanthus	Tripodanthus)	Tristerix)))	Atkinsonia)))	Peraxilla)	Macrosolen	Decaisnina);
(Macrosolen	(Peraxilla	((Gaiadendron	(((Tupeia	((Ligaria	((Tripodanthus	Struthanthus)	Atkinsonia))	(Desmaria	Notanthera)))	((Muellerina	Ileostylus)	((Loranthus	Cecarria)	((((Scurrula	Taxillus)	Helixanthera)	(Dendrophthoe	(Bakerella	(Moquiniella	((Englerina	Tapinanthus)	Agelanthus)))))	(Amyema	Benthamina)))))	Tristerix))	Nuytsia))	Decaisnina);
(Macrosolen	(Peraxilla	(((Ligaria	(Tripodanthus	Struthanthus))	(Atkinsonia	((Nuytsia	Desmaria)	Notanthera)))	(((Tupeia	((Muellerina	Ileostylus)	((Loranthus	Cecarria)	(((Scurrula	Taxillus)	(Helixanthera	(Dendrophthoe	(((Englerina	Tapinanthus)	Agelanthus)	(Bakerella	Moquiniella)))))	(Amyema	Benthamina)))))	Tristerix)	Gaiadendron)))	Decaisnina);
(Macrosolen	(Peraxilla	(((Gaiadendron	Atkinsonia)	((Tristerix	(Ligaria	(Tripodanthus	Struthanthus)))	Notanthera))	(Desmaria	(Tupeia	(Nuytsia	((((Scurrula	Taxillus)	((Bakerella	(Moquiniella	((Englerina	Tapinanthus)	Agelanthus)))	(Helixanthera	Dendrophthoe)))	(Amyema	Benthamina))	((Muellerina	Ileostylus)	(Loranthus	Cecarria))))))))	Decaisnina);
(Macrosolen	(Peraxilla	((((Tripodanthus	Struthanthus)	(Tristerix	Ligaria))	((Desmaria	((Notanthera	Tupeia)	(Nuytsia	((((Scurrula	Taxillus)	((Bakerella	(Moquiniella	((Englerina	Tapinanthus)	Agelanthus)))	(Helixanthera	Dendrophthoe)))	(Amyema	Benthamina))	((Muellerina	Ileostylus)	(Loranthus	Cecarria))))))	Atkinsonia))	Gaiadendron))	Decaisnina);
(Macrosolen	(Peraxilla	(((((Loranthus	Cecarria)	((((Scurrula	Taxillus)	((Dendrophthoe	Bakerella)	((((Englerina	Tapinanthus)	Agelanthus)	Moquiniella)	Helixanthera)))	(Amyema	Benthamina))	(Muellerina	Ileostylus)))	(Tupeia	Desmaria))	((Gaiadendron	(Nuytsia	Atkinsonia))	((Tripodanthus	Struthanthus)	(Tristerix	Ligaria))))	Notanthera))	Decaisnina);
(Macrosolen	(Peraxilla	((((Tristerix	Tupeia)	Desmaria)	(((Tripodanthus	Struthanthus)	Ligaria)	(Atkinsonia	(Gaiadendron	(((Loranthus	Cecarria)	((((Scurrula	Taxillus)	(((Helixanthera	(Moquiniella	Bakerella))	((Englerina	Tapinanthus)	Agelanthus))	Dendrophthoe))	(Amyema	Benthamina))	(Muellerina	Ileostylus)))	Nuytsia)))))	Notanthera))	Decaisnina);
(Macrosolen	(Notanthera	(Peraxilla	((Tripodanthus	Struthanthus)	((Atkinsonia	Nuytsia)	((Gaiadendron	((Tristerix	Tupeia)	((((Scurrula	Taxillus)	((Moquiniella	(Bakerella	((Englerina	Tapinanthus)	Agelanthus)))	(Helixanthera	Dendrophthoe)))	(Amyema	Benthamina))	((Muellerina	Ileostylus)	(Loranthus	Cecarria)))))	(Ligaria	Desmaria))))))	Decaisnina);
(Macrosolen	(Peraxilla	((((Desmaria	Tupeia)	Tristerix)	(((((((Scurrula	Taxillus)	((Dendrophthoe	(Bakerella	(Moquiniella	((Englerina	Tapinanthus)	Agelanthus))))	Helixanthera))	(Amyema	Benthamina))	((Muellerina	Ileostylus)	(Loranthus	Cecarria)))	Ligaria)	(Gaiadendron	(Atkinsonia	Nuytsia)))	(Tripodanthus	Struthanthus)))	Notanthera))	Decaisnina);
(Macrosolen	(Peraxilla	(((Notanthera	((Ligaria	Desmaria)	Tupeia))	Tristerix)	(((((((Helixanthera	Dendrophthoe)	(Bakerella	(Moquiniella	((Englerina	Tapinanthus)	Agelanthus))))	(Scurrula	Taxillus))	(Amyema	Benthamina))	((Muellerina	Ileostylus)	(Loranthus	Cecarria)))	(Nuytsia	(Gaiadendron	Atkinsonia)))	(Tripodanthus	Struthanthus))))	Decaisnina);
(Macrosolen	(Peraxilla	(((((Ligaria	Desmaria)	Tupeia)	Tristerix)	(((((((Helixanthera	Dendrophthoe)	(Bakerella	(Moquiniella	((Englerina	Tapinanthus)	Agelanthus))))	(Scurrula	Taxillus))	(Amyema	Benthamina))	((Muellerina	Ileostylus)	(Loranthus	Cecarria)))	(Atkinsonia	(Nuytsia	Gaiadendron)))	(Tripodanthus	Struthanthus)))	Notanthera))	Decaisnina);
(Macrosolen	((((((Tristerix	(Nuytsia	((Ileostylus	Muellerina)	((((Taxillus	Scurrula)	((Helixanthera	Dendrophthoe)	((Moquiniella	(Agelanthus	(Tapinanthus	Englerina)))	Bakerella)))	(Benthamina	Amyema))	(Loranthus	Cecarria)))))	Tupeia)	Desmaria)	(((Struthanthus	Tripodanthus)	Ligaria)	(Atkinsonia	Gaiadendron)))	Peraxilla)	Notanthera)	Decaisnina);
(Macrosolen	(Peraxilla	(Notanthera	((((Gaiadendron	((Tupeia	(Nuytsia	((Ileostylus	Muellerina)	((((Taxillus	Scurrula)	((Moquiniella	(Helixanthera	Dendrophthoe))	((Agelanthus	(Tapinanthus	Englerina))	Bakerella)))	(Benthamina	Amyema))	(Loranthus	Cecarria)))))	Tristerix))	((Struthanthus	Tripodanthus)	Ligaria))	Desmaria)	Atkinsonia)))	Decaisnina);
(Macrosolen	(Peraxilla	(((Desmaria	(Atkinsonia	(Nuytsia	Gaiadendron)))	(((Ligaria	((((Moquiniella	(Taxillus	Scurrula))	((Helixanthera	Dendrophthoe)	((Agelanthus	(Tapinanthus	Englerina))	Bakerella)))	(Benthamina	Amyema))	((Loranthus	Cecarria)	(Ileostylus	Muellerina))))	Tristerix)	Tupeia))	(Notanthera	(Struthanthus	Tripodanthus))))	Decaisnina);
(Macrosolen	((Peraxilla	((((Nuytsia	(Tupeia	(((((Taxillus	Scurrula)	((Helixanthera	Dendrophthoe)	((Tapinanthus	Englerina)	((Agelanthus	Moquiniella)	Bakerella))))	(Benthamina	Amyema))	((Loranthus	Cecarria)	(Ileostylus	Muellerina)))	Tristerix)))	Gaiadendron)	(Atkinsonia	(Ligaria	Desmaria)))	(Struthanthus	Tripodanthus)))	Notanthera)	Decaisnina);
(Macrosolen	(Peraxilla	((Desmaria	(Atkinsonia	((((Struthanthus	Tripodanthus)	(Ligaria	Tristerix))	(Tupeia	((Loranthus	Cecarria)	((Ileostylus	Muellerina)	(((Taxillus	Scurrula)	(Dendrophthoe	(((Tapinanthus	Englerina)	Agelanthus)	((Moquiniella	Bakerella)	Helixanthera))))	(Benthamina	Amyema))))))	(Gaiadendron	Nuytsia))))	Notanthera))	Decaisnina);
(Macrosolen	(Peraxilla	((Gaiadendron	(Tupeia	(Nuytsia	((Loranthus	Cecarria)	((Ileostylus	Muellerina)	(((Taxillus	Scurrula)	(Dendrophthoe	((((Tapinanthus	Englerina)	Agelanthus)	(Moquiniella	Helixanthera))	Bakerella)))	(Benthamina	Amyema)))))))	(Atkinsonia	((Desmaria	(Ligaria	Tristerix))	(Notanthera	(Struthanthus	Tripodanthus))))))	Decaisnina);
(Macrosolen	((Peraxilla	(((Atkinsonia	(Gaiadendron	Nuytsia))	(Struthanthus	Tripodanthus))	((Tristerix	(Desmaria	Ligaria))	(Tupeia	((Loranthus	Cecarria)	((Ileostylus	Muellerina)	(((Taxillus	Scurrula)	(Dendrophthoe	(((Tapinanthus	Englerina)	Agelanthus)	((Bakerella	Moquiniella)	Helixanthera))))	(Benthamina	Amyema))))))))	Notanthera)	Decaisnina);
(Macrosolen	(Peraxilla	(((Ligaria	(Struthanthus	Tripodanthus))	(Atkinsonia	Gaiadendron))	(((Nuytsia	((((Taxillus	Scurrula)	(Dendrophthoe	((((Tapinanthus	Englerina)	Agelanthus)	(Moquiniella	Helixanthera))	Bakerella)))	(Benthamina	Amyema))	((Loranthus	Cecarria)	(Ileostylus	Muellerina))))	(Tupeia	(Notanthera	Desmaria)))	Tristerix)))	Decaisnina);
(Macrosolen	(Peraxilla	((((((Tupeia	Desmaria)	((((Taxillus	Scurrula)	((Dendrophthoe	((((Tapinanthus	Englerina)	Agelanthus)	Moquiniella)	Bakerella))	Helixanthera))	(Benthamina	Amyema))	((Loranthus	Cecarria)	(Ileostylus	Muellerina))))	Tristerix)	Nuytsia)	(Atkinsonia	Gaiadendron))	((Notanthera	(Struthanthus	Tripodanthus))	Ligaria)))	Decaisnina);
(Macrosolen	(Peraxilla	((Nuytsia	Gaiadendron)	(((Struthanthus	Tripodanthus)	(Atkinsonia	(Notanthera	(Ligaria	(Tupeia	Desmaria)))))	(Tristerix	(((((Helixanthera	Dendrophthoe)	((((Tapinanthus	Englerina)	Agelanthus)	Moquiniella)	Bakerella))	(Taxillus	Scurrula))	(Benthamina	Amyema))	((Loranthus	Cecarria)	(Ileostylus	Muellerina)))))))	Decaisnina);
((Peraxilla	((((Ligaria	(Tupeia	Desmaria))	((((Ileostylus	Muellerina)	((Helixanthera	((Taxillus	Scurrula)	(Dendrophthoe	(Bakerella	(Moquiniella	(Agelanthus	(Tapinanthus	Englerina)))))))	(Benthamina	Amyema)))	(Cecarria	Loranthus))	Tristerix))	(((Atkinsonia	Gaiadendron)	Nuytsia)	(Struthanthus	Tripodanthus)))	Notanthera))	Macrosolen	Decaisnina);
((Notanthera	(Peraxilla	((((Tupeia	(Desmaria	Ligaria))	((Struthanthus	Tripodanthus)	Atkinsonia))	((Ileostylus	Muellerina)	((((Dendrophthoe	(Bakerella	(Moquiniella	(Agelanthus	(Tapinanthus	Englerina)))))	(Helixanthera	(Taxillus	Scurrula)))	(Benthamina	Amyema))	(Cecarria	Loranthus))))	((Gaiadendron	Nuytsia)	Tristerix))))	Macrosolen	Decaisnina);
((Notanthera	((Ligaria	Peraxilla)	(((Struthanthus	Tripodanthus)	Atkinsonia)	(((Tupeia	((((Taxillus	Scurrula)	((Moquiniella	((Agelanthus	(Tapinanthus	Englerina))	Bakerella))	(Dendrophthoe	Helixanthera)))	(Benthamina	Amyema))	((Cecarria	Loranthus)	(Ileostylus	Muellerina))))	(Gaiadendron	(Nuytsia	Tristerix)))	Desmaria))))	Macrosolen	Decaisnina);
((Peraxilla	((((Atkinsonia	Nuytsia)	Gaiadendron)	(Desmaria	(((Struthanthus	Tripodanthus)	(Ligaria	Notanthera))	Tristerix)))	(Tupeia	((((Helixanthera	(Taxillus	Scurrula))	(((Agelanthus	(Tapinanthus	Englerina))	(Bakerella	Moquiniella))	Dendrophthoe))	(Benthamina	Amyema))	((Cecarria	Loranthus)	(Ileostylus	Muellerina))))))	Macrosolen	Decaisnina);
((Peraxilla	((((Cecarria	Loranthus)	((Ileostylus	Muellerina)	((((Dendrophthoe	Helixanthera)	(Taxillus	Scurrula))	((Agelanthus	(Tapinanthus	Englerina))	(Bakerella	Moquiniella)))	(Benthamina	Amyema))))	((Desmaria	((Notanthera	(Ligaria	(Struthanthus	Tripodanthus)))	Atkinsonia))	Tupeia))	(Tristerix	(Nuytsia	Gaiadendron))))	Macrosolen	Decaisnina);
(((Peraxilla	((Tristerix	((Desmaria	Tupeia)	(Nuytsia	((Ileostylus	Muellerina)	((((Taxillus	Scurrula)	(Dendrophthoe	(Helixanthera	(Moquiniella	((Agelanthus	(Tapinanthus	Englerina))	Bakerella)))))	(Benthamina	Amyema))	(Cecarria	Loranthus))))))	((Ligaria	(Struthanthus	Tripodanthus))	(Gaiadendron	Atkinsonia))))	Notanthera)	Macrosolen	Decaisnina);
(((Peraxilla	((Desmaria	Tupeia)	(((Cecarria	Loranthus)	((Ileostylus	Muellerina)	(((Taxillus	Scurrula)	(((Agelanthus	(Tapinanthus	Englerina))	(Bakerella	Moquiniella))	(Dendrophthoe	Helixanthera)))	(Benthamina	Amyema))))	(((Tristerix	Ligaria)	(Struthanthus	Tripodanthus))	(Gaiadendron	(Nuytsia	Atkinsonia))))))	Notanthera)	Macrosolen	Decaisnina);
(((Peraxilla	((Gaiadendron	Atkinsonia)	((Nuytsia	((Cecarria	Loranthus)	((Ileostylus	Muellerina)	(((Taxillus	Scurrula)	((Bakerella	((Moquiniella	(Agelanthus	(Tapinanthus	Englerina)))	Helixanthera))	Dendrophthoe))	(Benthamina	Amyema)))))	(Desmaria	(Tupeia	((Tristerix	Ligaria)	(Struthanthus	Tripodanthus)))))))	Notanthera)	Macrosolen	Decaisnina);
((Peraxilla	((Gaiadendron	(Nuytsia	Atkinsonia))	(((Tristerix	(Desmaria	Ligaria))	(Notanthera	(Struthanthus	Tripodanthus)))	(((((Taxillus	Scurrula)	((Bakerella	((Agelanthus	(Tapinanthus	Englerina))	Moquiniella))	(Dendrophthoe	Helixanthera)))	(Benthamina	Amyema))	((Cecarria	Loranthus)	(Ileostylus	Muellerina)))	Tupeia))))	Macrosolen	Decaisnina);
((Peraxilla	((Ligaria	(Notanthera	(Struthanthus	Tripodanthus)))	((Gaiadendron	Atkinsonia)	((Desmaria	Tupeia)	((Nuytsia	((Ileostylus	Muellerina)	((((Helixanthera	(Taxillus	Scurrula))	((Bakerella	((Agelanthus	(Tapinanthus	Englerina))	Moquiniella))	Dendrophthoe))	(Benthamina	Amyema))	(Cecarria	Loranthus))))	Tristerix)))))	Macrosolen	Decaisnina);
(Macrosolen	(((((Notanthera	(Struthanthus	Tripodanthus))	(Tristerix	(Ligaria	Desmaria)))	(((Loranthus	Cecarria)	(((Benthamina	Amyema)	(((Helixanthera	Moquiniella)	(Bakerella	(Agelanthus	(Tapinanthus	Englerina))))	(Dendrophthoe	(Taxillus	Scurrula))))	(Muellerina	Ileostylus)))	(Gaiadendron	(Nuytsia	Atkinsonia))))	Tupeia)	Peraxilla)	Decaisnina);
(Macrosolen	((((Tristerix	(Tupeia	(Ligaria	Desmaria)))	((Struthanthus	Tripodanthus)	((Gaiadendron	(Nuytsia	(((Muellerina	Ileostylus)	((Benthamina	Amyema)	((Taxillus	Scurrula)	(((Bakerella	((Agelanthus	(Tapinanthus	Englerina))	Moquiniella))	Helixanthera)	Dendrophthoe))))	(Loranthus	Cecarria))))	Atkinsonia)))	Notanthera)	Peraxilla)	Decaisnina);
(Macrosolen	((((((Tupeia	(Ligaria	(Tristerix	Desmaria)))	(Gaiadendron	(Nuytsia	Atkinsonia)))	(((Muellerina	Ileostylus)	((Benthamina	Amyema)	((((Agelanthus	(Tapinanthus	Englerina))	(Moquiniella	Bakerella))	Dendrophthoe)	(Helixanthera	(Taxillus	Scurrula)))))	(Loranthus	Cecarria)))	(Struthanthus	Tripodanthus))	Notanthera)	Peraxilla)	Decaisnina);
(Macrosolen	(((((Gaiadendron	(Ligaria	Atkinsonia))	((((Nuytsia	(((Muellerina	Ileostylus)	((Benthamina	Amyema)	(((Helixanthera	((Agelanthus	(Tapinanthus	Englerina))	(Moquiniella	Bakerella)))	Dendrophthoe)	(Taxillus	Scurrula))))	(Loranthus	Cecarria)))	Tupeia)	Tristerix)	Desmaria))	(Struthanthus	Tripodanthus))	Notanthera)	Peraxilla)	Decaisnina);
(Macrosolen	((((Tristerix	(Desmaria	Tupeia))	(Gaiadendron	(((((Muellerina	Ileostylus)	((Benthamina	Amyema)	(((Helixanthera	Dendrophthoe)	(((Agelanthus	(Tapinanthus	Englerina))	Moquiniella)	Bakerella))	(Taxillus	Scurrula))))	(Loranthus	Cecarria))	Ligaria)	((Struthanthus	Tripodanthus)	(Nuytsia	Atkinsonia)))))	Notanthera)	Peraxilla)	Decaisnina);
(Macrosolen	(((Tupeia	((Atkinsonia	((Gaiadendron	(((((Benthamina	Amyema)	((Taxillus	Scurrula)	(Dendrophthoe	(Helixanthera	(((Agelanthus	(Tapinanthus	Englerina))	Moquiniella)	Bakerella)))))	(Muellerina	Ileostylus))	(Loranthus	Cecarria))	Nuytsia))	((Struthanthus	Tripodanthus)	(Ligaria	Tristerix))))	Desmaria))	Notanthera)	Peraxilla)	Decaisnina);
(Macrosolen	(((Atkinsonia	((Tupeia	(Gaiadendron	((((Benthamina	Amyema)	((Taxillus	Scurrula)	(Dendrophthoe	(Helixanthera	(((Agelanthus	(Tapinanthus	Englerina))	Moquiniella)	Bakerella)))))	((Muellerina	Ileostylus)	(Loranthus	Cecarria)))	Nuytsia)))	(Desmaria	((Struthanthus	Tripodanthus)	(Ligaria	Tristerix)))))	Notanthera)	Peraxilla)	Decaisnina);
(Macrosolen	((((Desmaria	Tupeia)	((((Struthanthus	Tripodanthus)	(Ligaria	Tristerix))	(Nuytsia	(Atkinsonia	Gaiadendron)))	(((Benthamina	Amyema)	(((Dendrophthoe	Helixanthera)	(Taxillus	Scurrula))	(Bakerella	(Moquiniella	(Agelanthus	(Tapinanthus	Englerina))))))	((Muellerina	Ileostylus)	(Loranthus	Cecarria)))))	Notanthera)	Peraxilla)	Decaisnina);
(Macrosolen	(Notanthera	(Peraxilla	((Struthanthus	Tripodanthus)	((Gaiadendron	(Nuytsia	Atkinsonia))	((((Benthamina	Amyema)	(((Dendrophthoe	Helixanthera)	(Taxillus	Scurrula))	((Agelanthus	(Tapinanthus	Englerina))	(Bakerella	Moquiniella))))	((Muellerina	Ileostylus)	(Loranthus	Cecarria)))	(Tristerix	((Ligaria	Desmaria)	Tupeia)))))))	Decaisnina);
(Macrosolen	(Peraxilla	((((Nuytsia	((Muellerina	Ileostylus)	((Loranthus	Cecarria)	((Benthamina	Amyema)	((Helixanthera	(Taxillus	Scurrula))	(Dendrophthoe	(((Agelanthus	(Tapinanthus	Englerina))	Moquiniella)	Bakerella)))))))	(Tupeia	Tristerix))	Gaiadendron)	(((Notanthera	(Struthanthus	Tripodanthus))	(Desmaria	Ligaria))	Atkinsonia)))	Decaisnina);
(Macrosolen	(((((Tristerix	Desmaria)	Tupeia)	((Ligaria	((Ileostylus	Muellerina)	((Cecarria	Loranthus)	((Benthamina	Amyema)	((Taxillus	Scurrula)	(Dendrophthoe	(((Moquiniella	((Tapinanthus	Englerina)	Agelanthus))	Bakerella)	Helixanthera)))))))	((Tripodanthus	Struthanthus)	((Nuytsia	Atkinsonia)	Gaiadendron))))	Peraxilla)	Notanthera)	Decaisnina);
(Macrosolen	((((((Desmaria	Tupeia)	(Nuytsia	((Ileostylus	Muellerina)	((Cecarria	Loranthus)	((Benthamina	Amyema)	(((((Tapinanthus	Englerina)	Agelanthus)	(Moquiniella	Bakerella))	Dendrophthoe)	(Helixanthera	(Taxillus	Scurrula))))))))	Tristerix)	(Gaiadendron	(Ligaria	(Atkinsonia	(Tripodanthus	Struthanthus)))))	Peraxilla)	Notanthera)	Decaisnina);
(Macrosolen	(((Gaiadendron	((Nuytsia	(Tristerix	((Ileostylus	Muellerina)	((Cecarria	Loranthus)	((Benthamina	Amyema)	((Taxillus	Scurrula)	((Bakerella	(((Tapinanthus	Englerina)	Agelanthus)	Moquiniella))	(Dendrophthoe	Helixanthera))))))))	Tupeia))	(Desmaria	(Atkinsonia	((Tripodanthus	Struthanthus)	(Notanthera	Ligaria)))))	Peraxilla)	Decaisnina);
(Macrosolen	((((Gaiadendron	((((Cecarria	Loranthus)	(((Benthamina	Amyema)	((Helixanthera	(Taxillus	Scurrula))	((Bakerella	(((Tapinanthus	Englerina)	Agelanthus)	Moquiniella))	Dendrophthoe)))	(Ileostylus	Muellerina)))	(Tupeia	Desmaria))	(Atkinsonia	(Ligaria	((Tripodanthus	Struthanthus)	Notanthera)))))	Tristerix)	Nuytsia)	Peraxilla)	Decaisnina);
(Macrosolen	(((((Tristerix	(((Benthamina	Amyema)	((Helixanthera	(Taxillus	Scurrula))	((Bakerella	(((Tapinanthus	Englerina)	Agelanthus)	Moquiniella))	Dendrophthoe)))	((Ileostylus	Muellerina)	(Cecarria	Loranthus))))	(Ligaria	(Tupeia	Desmaria)))	(Nuytsia	(Atkinsonia	((Tripodanthus	Struthanthus)	Notanthera))))	Gaiadendron)	Peraxilla)	Decaisnina);
(Macrosolen	(((((Gaiadendron	(Nuytsia	Atkinsonia))	(Tripodanthus	Struthanthus))	((Ligaria	(Tupeia	Desmaria))	(Tristerix	((Ileostylus	Muellerina)	((Cecarria	Loranthus)	((Benthamina	Amyema)	((Taxillus	Scurrula)	((Bakerella	(((Tapinanthus	Englerina)	Agelanthus)	Moquiniella))	(Helixanthera	Dendrophthoe)))))))))	Peraxilla)	Notanthera)	Decaisnina);
(Macrosolen	(((Tripodanthus	Struthanthus)	((((Ligaria	Desmaria)	(Notanthera	Tupeia))	Atkinsonia)	((Nuytsia	(Tristerix	((Cecarria	Loranthus)	(((Benthamina	Amyema)	((Bakerella	(((Tapinanthus	Englerina)	Agelanthus)	Moquiniella))	((Helixanthera	Dendrophthoe)	(Taxillus	Scurrula))))	(Ileostylus	Muellerina)))))	Gaiadendron)))	Peraxilla)	Decaisnina);
(Macrosolen	((((Gaiadendron	((Atkinsonia	Nuytsia)	(Tripodanthus	Struthanthus)))	(Tristerix	(((Ligaria	Desmaria)	Tupeia)	(((Benthamina	Amyema)	((Dendrophthoe	(((Tapinanthus	Englerina)	Agelanthus)	(Moquiniella	Bakerella)))	(Helixanthera	(Taxillus	Scurrula))))	((Ileostylus	Muellerina)	(Cecarria	Loranthus))))))	Peraxilla)	Notanthera)	Decaisnina);
(Macrosolen	((((Tripodanthus	Struthanthus)	(((Gaiadendron	(Atkinsonia	Nuytsia))	(Tristerix	(Desmaria	(Tupeia	Ligaria))))	(((Benthamina	Amyema)	((Dendrophthoe	(Helixanthera	((((Tapinanthus	Englerina)	Agelanthus)	Moquiniella)	Bakerella)))	(Taxillus	Scurrula)))	((Ileostylus	Muellerina)	(Cecarria	Loranthus)))))	Notanthera)	Peraxilla)	Decaisnina);
(Macrosolen	((((((Taxillus	Scurrula)	((((Helixanthera	(((Tapinanthus	Englerina)	Agelanthus)	Moquiniella))	Bakerella)	Dendrophthoe)	(Benthamina	Amyema)))	((Ileostylus	Muellerina)	(Cecarria	Loranthus)))	(((Gaiadendron	((Desmaria	(Ligaria	Tristerix))	(Tupeia	Atkinsonia)))	Nuytsia)	(Tripodanthus	Struthanthus)))	Notanthera)	Peraxilla)	Decaisnina);
(Macrosolen	((((((Cecarria	Loranthus)	((Ileostylus	Muellerina)	(((Scurrula	Taxillus)	((Bakerella	(Moquiniella	(Agelanthus	(Tapinanthus	Englerina))))	(Helixanthera	Dendrophthoe)))	(Benthamina	Amyema))))	((((Struthanthus	Tripodanthus)	Nuytsia)	Atkinsonia)	Gaiadendron))	((Tupeia	(Ligaria	Desmaria))	Tristerix))	Peraxilla)	Notanthera)	Decaisnina);
(Macrosolen	((Notanthera	(((((Struthanthus	Tripodanthus)	(Atkinsonia	Gaiadendron))	Tristerix)	(Tupeia	(Desmaria	(Nuytsia	((((Scurrula	Taxillus)	(((Agelanthus	(Tapinanthus	Englerina))	(Bakerella	Moquiniella))	(Helixanthera	Dendrophthoe)))	(Benthamina	Amyema))	((Cecarria	Loranthus)	(Ileostylus	Muellerina)))))))	Ligaria))	Peraxilla)	Decaisnina);
(Macrosolen	((Notanthera	(((Ligaria	(Atkinsonia	((Tupeia	(Tristerix	(Nuytsia	((((Scurrula	Taxillus)	((Helixanthera	(Moquiniella	((Agelanthus	(Tapinanthus	Englerina))	Bakerella)))	Dendrophthoe))	(Benthamina	Amyema))	((Cecarria	Loranthus)	(Ileostylus	Muellerina))))))	Gaiadendron)))	(Struthanthus	Tripodanthus))	Desmaria))	Peraxilla)	Decaisnina);
(Macrosolen	(((((Tupeia	(Desmaria	Nuytsia))	(((Ileostylus	Muellerina)	((((Scurrula	Taxillus)	((Bakerella	(Moquiniella	(Agelanthus	(Tapinanthus	Englerina))))	(Dendrophthoe	Helixanthera)))	(Benthamina	Amyema))	(Cecarria	Loranthus)))	Tristerix))	(Gaiadendron	Atkinsonia))	((Notanthera	(Struthanthus	Tripodanthus))	Ligaria))	Peraxilla)	Decaisnina);
(Macrosolen	((((Desmaria	(Tristerix	((Struthanthus	Tripodanthus)	Ligaria)))	(((((((Dendrophthoe	(Bakerella	(Moquiniella	(Agelanthus	(Tapinanthus	Englerina)))))	(Helixanthera	(Scurrula	Taxillus)))	(Benthamina	Amyema))	((Cecarria	Loranthus)	(Ileostylus	Muellerina)))	Nuytsia)	(Gaiadendron	Tupeia))	Atkinsonia))	Notanthera)	Peraxilla)	Decaisnina);
(Macrosolen	(Notanthera	(Peraxilla	((Struthanthus	Tripodanthus)	((Gaiadendron	((((Ligaria	Desmaria)	Tupeia)	(((((Scurrula	Taxillus)	((Bakerella	(Moquiniella	(Agelanthus	(Tapinanthus	Englerina))))	(Dendrophthoe	Helixanthera)))	(Benthamina	Amyema))	((Cecarria	Loranthus)	(Ileostylus	Muellerina)))	Nuytsia))	Tristerix))	Atkinsonia))))	Decaisnina);
(Macrosolen	(Peraxilla	(((Struthanthus	Tripodanthus)	((Ligaria	Atkinsonia)	(Gaiadendron	((((Desmaria	Tupeia)	((Cecarria	Loranthus)	((Ileostylus	Muellerina)	(((Scurrula	Taxillus)	((Bakerella	(Moquiniella	(Agelanthus	(Tapinanthus	Englerina))))	(Dendrophthoe	Helixanthera)))	(Benthamina	Amyema)))))	Nuytsia)	Tristerix))))	Notanthera))	Decaisnina);
(Macrosolen	(Peraxilla	((Gaiadendron	(((((Struthanthus	Tripodanthus)	Notanthera)	(Tristerix	Desmaria))	((Cecarria	Loranthus)	((Ileostylus	Muellerina)	(((Scurrula	Taxillus)	(((Agelanthus	(Tapinanthus	Englerina))	(Bakerella	Moquiniella))	(Dendrophthoe	Helixanthera)))	(Benthamina	Amyema)))))	((Ligaria	Atkinsonia)	Tupeia)))	Nuytsia))	Decaisnina);
(Macrosolen	((Peraxilla	((((((Scurrula	Taxillus)	((Dendrophthoe	Helixanthera)	(Bakerella	((Agelanthus	(Tapinanthus	Englerina))	Moquiniella))))	(Benthamina	Amyema))	((Cecarria	Loranthus)	(Ileostylus	Muellerina)))	(Desmaria	Tupeia))	(((Atkinsonia	Nuytsia)	Gaiadendron)	((Struthanthus	Tripodanthus)	(Ligaria	Tristerix)))))	Notanthera)	Decaisnina);
(Macrosolen	(Peraxilla	((Nuytsia	Gaiadendron)	((Desmaria	((Struthanthus	Tripodanthus)	(Tupeia	(((((Bakerella	(Agelanthus	(Tapinanthus	Englerina)))	((Moquiniella	(Scurrula	Taxillus))	(Dendrophthoe	Helixanthera)))	(Benthamina	Amyema))	((Cecarria	Loranthus)	(Ileostylus	Muellerina)))	(Ligaria	Tristerix)))))	(Notanthera	Atkinsonia))))	Decaisnina);
(((((((Nuytsia	Atkinsonia)	(Ligaria	((Struthanthus	Tripodanthus)	Notanthera)))	(((((Benthamina	Amyema)	(((Taxillus	Scurrula)	Helixanthera)	(Dendrophthoe	(Bakerella	((Agelanthus	(Tapinanthus	Englerina))	Moquiniella)))))	(Ileostylus	Muellerina))	(Loranthus	Cecarria))	(Desmaria	Tupeia)))	Gaiadendron)	Tristerix)	Peraxilla)	Macrosolen	Decaisnina);
((((Desmaria	Tupeia)	(((Gaiadendron	(Nuytsia	Atkinsonia))	(Tristerix	(Ligaria	((Struthanthus	Tripodanthus)	Notanthera))))	((((Benthamina	Amyema)	(((Taxillus	Scurrula)	Helixanthera)	(Dendrophthoe	(Bakerella	((Agelanthus	(Tapinanthus	Englerina))	Moquiniella)))))	(Ileostylus	Muellerina))	(Loranthus	Cecarria))))	Peraxilla)	Macrosolen	Decaisnina);
((((((Atkinsonia	(Gaiadendron	Nuytsia))	(Ligaria	(Struthanthus	Tripodanthus)))	(Tristerix	(((((Benthamina	Amyema)	(((Taxillus	Scurrula)	Helixanthera)	(Dendrophthoe	(Bakerella	((Agelanthus	(Tapinanthus	Englerina))	Moquiniella)))))	(Ileostylus	Muellerina))	(Loranthus	Cecarria))	(Tupeia	Desmaria))))	Notanthera)	Peraxilla)	Macrosolen	Decaisnina);
((((((Ligaria	Desmaria)	((Tristerix	((Ileostylus	Muellerina)	((Loranthus	Cecarria)	((Benthamina	Amyema)	((Taxillus	Scurrula)	((Helixanthera	Dendrophthoe)	(Bakerella	((Agelanthus	(Tapinanthus	Englerina))	Moquiniella))))))))	(Tupeia	(Struthanthus	Tripodanthus))))	(Gaiadendron	(Nuytsia	Atkinsonia)))	Notanthera)	Peraxilla)	Macrosolen	Decaisnina);
((Notanthera	(Peraxilla	((Struthanthus	Tripodanthus)	((Ligaria	(Desmaria	((Gaiadendron	(Nuytsia	((Loranthus	Cecarria)	(((Benthamina	Amyema)	((Helixanthera	(Taxillus	Scurrula))	(Dendrophthoe	(Bakerella	((Agelanthus	(Tapinanthus	Englerina))	Moquiniella)))))	(Ileostylus	Muellerina)))))	(Tupeia	Tristerix))))	Atkinsonia))))	Macrosolen	Decaisnina);
((Peraxilla	(((((Desmaria	Ligaria)	((((Ileostylus	Muellerina)	((Loranthus	Cecarria)	((Benthamina	Amyema)	((Taxillus	Scurrula)	(Dendrophthoe	(Helixanthera	(Bakerella	((Agelanthus	(Tapinanthus	Englerina))	Moquiniella))))))))	Tupeia)	((Gaiadendron	Tristerix)	Nuytsia)))	Atkinsonia)	(Struthanthus	Tripodanthus))	Notanthera))	Macrosolen	Decaisnina);
((Peraxilla	(Gaiadendron	(Atkinsonia	((((Ileostylus	Muellerina)	((Loranthus	Cecarria)	((Benthamina	Amyema)	(((Dendrophthoe	((Bakerella	(Agelanthus	(Tapinanthus	Englerina)))	Moquiniella))	Helixanthera)	(Taxillus	Scurrula)))))	((Desmaria	Nuytsia)	Tupeia))	(Notanthera	((Struthanthus	Tripodanthus)	(Tristerix	Ligaria)))))))	Macrosolen	Decaisnina);
((Peraxilla	(Gaiadendron	((((Loranthus	Cecarria)	(((Benthamina	Amyema)	(((Helixanthera	Dendrophthoe)	(Bakerella	((Agelanthus	(Tapinanthus	Englerina))	Moquiniella)))	(Taxillus	Scurrula)))	(Ileostylus	Muellerina)))	Nuytsia)	((Desmaria	((Tristerix	(Ligaria	Notanthera))	(Struthanthus	Tripodanthus)))	(Tupeia	Atkinsonia)))))	Macrosolen	Decaisnina);
((Peraxilla	(Gaiadendron	(((((Atkinsonia	(Desmaria	(Notanthera	((Struthanthus	Tripodanthus)	Ligaria))))	Tupeia)	((Loranthus	Cecarria)	(((Benthamina	Amyema)	((Dendrophthoe	(Bakerella	((Agelanthus	(Tapinanthus	Englerina))	Moquiniella)))	(Helixanthera	(Taxillus	Scurrula))))	(Ileostylus	Muellerina))))	Tristerix)	Nuytsia)))	Macrosolen	Decaisnina);
((Peraxilla	(((Tupeia	(((Loranthus	Cecarria)	(((Benthamina	Amyema)	((Taxillus	Scurrula)	(((Bakerella	(Agelanthus	(Tapinanthus	Englerina)))	(Dendrophthoe	Moquiniella))	Helixanthera)))	(Ileostylus	Muellerina)))	(Notanthera	(Nuytsia	Desmaria))))	(Ligaria	((Struthanthus	Tripodanthus)	(Atkinsonia	Gaiadendron))))	Tristerix))	Macrosolen	Decaisnina);
(Macrosolen	(Peraxilla	(((((Notanthera	(Nuytsia	Desmaria))	(((Cecarria	Loranthus)	((Muellerina	Ileostylus)	((Benthamina	Amyema)	((Scurrula	Taxillus)	(Helixanthera	((Bakerella	(((Tapinanthus	Englerina)	Agelanthus)	Moquiniella))	Dendrophthoe))))))	Tupeia))	(Atkinsonia	((Tripodanthus	Struthanthus)	Ligaria)))	Tristerix)	Gaiadendron))	Decaisnina);
(Macrosolen	(Peraxilla	((((Tupeia	(((Cecarria	Loranthus)	((Muellerina	Ileostylus)	((Benthamina	Amyema)	((Bakerella	(((Tapinanthus	Englerina)	Agelanthus)	Moquiniella))	((Scurrula	Taxillus)	(Dendrophthoe	Helixanthera))))))	Nuytsia))	(Desmaria	((Ligaria	Tristerix)	(Tripodanthus	Struthanthus))))	(Gaiadendron	Atkinsonia))	Notanthera))	Decaisnina);
(Macrosolen	(Peraxilla	(((Tripodanthus	Struthanthus)	((Gaiadendron	(Atkinsonia	Nuytsia))	((((Desmaria	Tupeia)	(((Benthamina	Amyema)	((Scurrula	Taxillus)	((Dendrophthoe	Helixanthera)	(Bakerella	(((Tapinanthus	Englerina)	Agelanthus)	Moquiniella)))))	((Cecarria	Loranthus)	(Muellerina	Ileostylus))))	Tristerix)	Ligaria)))	Notanthera))	Decaisnina);
(Macrosolen	(Peraxilla	(((Tripodanthus	Struthanthus)	((Gaiadendron	(Nuytsia	Atkinsonia))	(((Ligaria	Desmaria)	Tupeia)	(Tristerix	((Cecarria	Loranthus)	((Muellerina	Ileostylus)	((Benthamina	Amyema)	((Scurrula	Taxillus)	((Dendrophthoe	Helixanthera)	(((Tapinanthus	Englerina)	Agelanthus)	(Moquiniella	Bakerella)))))))))))	Notanthera))	Decaisnina);
(Macrosolen	(Notanthera	(Peraxilla	((Gaiadendron	Atkinsonia)	(((((Ligaria	Desmaria)	Tupeia)	(Nuytsia	((Cecarria	Loranthus)	((Muellerina	Ileostylus)	((Benthamina	Amyema)	((Dendrophthoe	(Bakerella	(((Tapinanthus	Englerina)	Agelanthus)	Moquiniella)))	((Scurrula	Taxillus)	Helixanthera)))))))	Tristerix)	(Tripodanthus	Struthanthus)))))	Decaisnina);
(Macrosolen	(Notanthera	(Peraxilla	(((((Ligaria	Desmaria)	Tupeia)	((Muellerina	Ileostylus)	(((Benthamina	Amyema)	((Dendrophthoe	(Bakerella	(((Tapinanthus	Englerina)	Agelanthus)	Moquiniella)))	((Scurrula	Taxillus)	Helixanthera)))	(Cecarria	Loranthus))))	Tristerix)	(((Nuytsia	Atkinsonia)	(Tripodanthus	Struthanthus))	Gaiadendron))))	Decaisnina);
(Macrosolen	(Notanthera	(Peraxilla	((((Ligaria	(Desmaria	Tristerix))	Tupeia)	((Muellerina	Ileostylus)	(((Benthamina	Amyema)	((Scurrula	Taxillus)	(Helixanthera	(Dendrophthoe	(Bakerella	(((Tapinanthus	Englerina)	Agelanthus)	Moquiniella))))))	(Cecarria	Loranthus))))	((Tripodanthus	Struthanthus)	(Atkinsonia	(Nuytsia	Gaiadendron))))))	Decaisnina);
(Macrosolen	(Peraxilla	((Gaiadendron	((((Muellerina	Ileostylus)	(((Benthamina	Amyema)	((Scurrula	Taxillus)	((((Tapinanthus	Englerina)	Agelanthus)	(Moquiniella	Bakerella))	(Helixanthera	Dendrophthoe))))	(Cecarria	Loranthus)))	Atkinsonia)	((Desmaria	((Ligaria	(Notanthera	(Tripodanthus	Struthanthus)))	Tristerix))	Tupeia)))	Nuytsia))	Decaisnina);
(Macrosolen	(Peraxilla	((Gaiadendron	(((((Muellerina	Ileostylus)	(((Benthamina	Amyema)	((Scurrula	Taxillus)	((((Tapinanthus	Englerina)	Agelanthus)	Bakerella)	((Moquiniella	Helixanthera)	Dendrophthoe))))	(Cecarria	Loranthus)))	Atkinsonia)	((Tripodanthus	Struthanthus)	(Tupeia	(Ligaria	(Desmaria	Notanthera)))))	Tristerix))	Nuytsia))	Decaisnina);
(Macrosolen	((Peraxilla	(((((Tupeia	Desmaria)	((Cecarria	Loranthus)	((Muellerina	Ileostylus)	((Benthamina	Amyema)	((Scurrula	Taxillus)	(((Moquiniella	((Tapinanthus	Englerina)	Agelanthus))	Bakerella)	(Helixanthera	Dendrophthoe)))))))	((Tristerix	(Ligaria	(Tripodanthus	Struthanthus)))	Atkinsonia))	Gaiadendron)	Nuytsia))	Notanthera)	Decaisnina);
(Macrosolen	((((Tripodanthus	Struthanthus)	(((Cecarria	Loranthus)	((Muellerina	Ileostylus)	(((Dendrophthoe	(Bakerella	(Moquiniella	(Agelanthus	(Englerina	Tapinanthus)))))	(Helixanthera	(Scurrula	Taxillus)))	(Amyema	Benthamina))))	((Tupeia	(Desmaria	(Tristerix	Ligaria)))	(Gaiadendron	(Nuytsia	Atkinsonia)))))	Notanthera)	Peraxilla)	Decaisnina);
(Macrosolen	((((Tripodanthus	Struthanthus)	(Atkinsonia	((Tristerix	(Tupeia	((((Cecarria	Loranthus)	((Muellerina	Ileostylus)	((((Helixanthera	Dendrophthoe)	(Bakerella	(Moquiniella	(Agelanthus	(Englerina	Tapinanthus)))))	(Scurrula	Taxillus))	(Amyema	Benthamina))))	Nuytsia)	Gaiadendron)))	(Desmaria	Ligaria))))	Notanthera)	Peraxilla)	Decaisnina);
(Macrosolen	((((Tripodanthus	Struthanthus)	(Atkinsonia	((Gaiadendron	((Tristerix	Tupeia)	(((Cecarria	Loranthus)	((Muellerina	Ileostylus)	((((Helixanthera	Dendrophthoe)	(Moquiniella	((Agelanthus	(Englerina	Tapinanthus))	Bakerella)))	(Scurrula	Taxillus))	(Amyema	Benthamina))))	Nuytsia)))	(Desmaria	Ligaria))))	Notanthera)	Peraxilla)	Decaisnina);
(Macrosolen	((Tristerix	((((Tripodanthus	Struthanthus)	((Tupeia	((Ligaria	Notanthera)	Desmaria))	Atkinsonia))	((((((Dendrophthoe	(Bakerella	(Moquiniella	(Agelanthus	(Englerina	Tapinanthus)))))	(Scurrula	Taxillus))	Helixanthera)	(Amyema	Benthamina))	(Muellerina	Ileostylus))	(Cecarria	Loranthus)))	(Gaiadendron	Nuytsia)))	Peraxilla)	Decaisnina);
(Macrosolen	(((Atkinsonia	(((((((((Dendrophthoe	(Helixanthera	(Bakerella	(Moquiniella	(Agelanthus	(Englerina	Tapinanthus))))))	(Scurrula	Taxillus))	(Amyema	Benthamina))	(Muellerina	Ileostylus))	(Cecarria	Loranthus))	Tupeia)	((Tristerix	Ligaria)	(Tripodanthus	Struthanthus)))	(Gaiadendron	Nuytsia))	Desmaria))	Notanthera)	Peraxilla)	Decaisnina);
(Macrosolen	(((((Tristerix	Ligaria)	(Tripodanthus	Struthanthus))	((((((((Helixanthera	((Bakerella	(Moquiniella	(Agelanthus	(Englerina	Tapinanthus))))	Dendrophthoe))	(Scurrula	Taxillus))	(Amyema	Benthamina))	(Muellerina	Ileostylus))	(Cecarria	Loranthus))	Tupeia)	(Notanthera	(Nuytsia	Desmaria)))	Atkinsonia))	Gaiadendron)	Peraxilla)	Decaisnina);
(Macrosolen	(Notanthera	(Peraxilla	(((Desmaria	Ligaria)	(Atkinsonia	(Tupeia	(Tripodanthus	Struthanthus))))	((Nuytsia	(Tristerix	(((((Bakerella	(Moquiniella	(Agelanthus	(Englerina	Tapinanthus))))	(Helixanthera	Dendrophthoe))	(Scurrula	Taxillus))	(Amyema	Benthamina))	((Muellerina	Ileostylus)	(Cecarria	Loranthus)))))	Gaiadendron))))	Decaisnina);
(Macrosolen	(Notanthera	(Peraxilla	((((Tripodanthus	Struthanthus)	((Tupeia	(((((Bakerella	(Moquiniella	(Agelanthus	(Englerina	Tapinanthus))))	(Helixanthera	Dendrophthoe))	(Scurrula	Taxillus))	(Amyema	Benthamina))	((Muellerina	Ileostylus)	(Cecarria	Loranthus))))	((Gaiadendron	Nuytsia)	Tristerix)))	(Desmaria	Ligaria))	Atkinsonia)))	Decaisnina);
(Macrosolen	(Notanthera	(Peraxilla	(Ligaria	((Tripodanthus	Struthanthus)	((Desmaria	((Tupeia	((Muellerina	Ileostylus)	((Cecarria	Loranthus)	((((Bakerella	(Moquiniella	(Agelanthus	(Englerina	Tapinanthus))))	(Helixanthera	Dendrophthoe))	(Scurrula	Taxillus))	(Amyema	Benthamina)))))	(Gaiadendron	(Nuytsia	Tristerix))))	Atkinsonia)))))	Decaisnina);
(Macrosolen	(Peraxilla	(((Ligaria	Tristerix)	(Tripodanthus	Struthanthus))	((Atkinsonia	Gaiadendron)	((Tupeia	(Notanthera	(Nuytsia	Desmaria)))	((Muellerina	Ileostylus)	((Cecarria	Loranthus)	(((((Agelanthus	(Englerina	Tapinanthus))	(Bakerella	Moquiniella))	(Helixanthera	Dendrophthoe))	(Scurrula	Taxillus))	(Amyema	Benthamina))))))))	Decaisnina);
((((Tristerix	(Tupeia	((Atkinsonia	(Ligaria	(Notanthera	(Tripodanthus	Struthanthus))))	Desmaria)))	(Gaiadendron	(Nuytsia	((Loranthus	Cecarria)	((Ileostylus	Muellerina)	((Benthamina	Amyema)	((Scurrula	Taxillus)	((Bakerella	(((Englerina	Tapinanthus)	Agelanthus)	Moquiniella))	(Dendrophthoe	Helixanthera)))))))))	Peraxilla)	Macrosolen	Decaisnina);
((((((((Nuytsia	Atkinsonia)	(Tripodanthus	Struthanthus))	Ligaria)	((Tupeia	Desmaria)	((Ileostylus	Muellerina)	(((Benthamina	Amyema)	((Scurrula	Taxillus)	((Bakerella	(((Englerina	Tapinanthus)	Agelanthus)	Moquiniella))	(Dendrophthoe	Helixanthera))))	(Loranthus	Cecarria)))))	(Gaiadendron	Tristerix))	Peraxilla)	Notanthera)	Macrosolen	Decaisnina);
(((((Desmaria	((Gaiadendron	(((Loranthus	Cecarria)	((Ileostylus	Muellerina)	((Benthamina	Amyema)	((Bakerella	(((Englerina	Tapinanthus)	Agelanthus)	Moquiniella))	((Dendrophthoe	Helixanthera)	(Scurrula	Taxillus))))))	Nuytsia))	((Tristerix	Ligaria)	(Tupeia	(Tripodanthus	Struthanthus)))))	Atkinsonia)	Peraxilla)	Notanthera)	Macrosolen	Decaisnina);
(((((Tristerix	Gaiadendron)	Nuytsia)	(((Loranthus	Cecarria)	((Ileostylus	Muellerina)	((Benthamina	Amyema)	((Dendrophthoe	(Bakerella	((Helixanthera	((Englerina	Tapinanthus)	Agelanthus))	Moquiniella)))	(Scurrula	Taxillus)))))	((Tupeia	(Tripodanthus	Struthanthus))	(Atkinsonia	(Ligaria	(Desmaria	Notanthera))))))	Peraxilla)	Macrosolen	Decaisnina);
(((((Gaiadendron	(Nuytsia	Atkinsonia))	((Tripodanthus	Struthanthus)	(Tristerix	Ligaria)))	((Desmaria	(Notanthera	Tupeia))	((Ileostylus	Muellerina)	(((Benthamina	Amyema)	((((((Englerina	Tapinanthus)	Agelanthus)	Moquiniella)	Bakerella)	(Dendrophthoe	Helixanthera))	(Scurrula	Taxillus)))	(Loranthus	Cecarria)))))	Peraxilla)	Macrosolen	Decaisnina);
(((((Desmaria	(Gaiadendron	((Tupeia	((Ileostylus	Muellerina)	(((Benthamina	Amyema)	((((((Englerina	Tapinanthus)	Agelanthus)	Moquiniella)	Bakerella)	Dendrophthoe)	(Helixanthera	(Scurrula	Taxillus))))	(Loranthus	Cecarria))))	(Nuytsia	Tristerix))))	(Atkinsonia	((Tripodanthus	Struthanthus)	Ligaria)))	Notanthera)	Peraxilla)	Macrosolen	Decaisnina);
(((((Notanthera	Tupeia)	(Tristerix	(Ligaria	Desmaria)))	((Tripodanthus	Struthanthus)	((Gaiadendron	(Atkinsonia	Nuytsia))	((Ileostylus	Muellerina)	(((Benthamina	Amyema)	(((Moquiniella	(Bakerella	((Englerina	Tapinanthus)	Agelanthus)))	Dendrophthoe)	(Helixanthera	(Scurrula	Taxillus))))	(Loranthus	Cecarria))))))	Peraxilla)	Macrosolen	Decaisnina);
((((((Ligaria	Desmaria)	(Tripodanthus	Struthanthus))	(Atkinsonia	(Gaiadendron	(Tupeia	(Tristerix	(Nuytsia	((Ileostylus	Muellerina)	(((Benthamina	Amyema)	((Scurrula	Taxillus)	((Bakerella	(((Englerina	Tapinanthus)	Agelanthus)	Moquiniella))	(Dendrophthoe	Helixanthera))))	(Loranthus	Cecarria)))))))))	Notanthera)	Peraxilla)	Macrosolen	Decaisnina);
(((((Desmaria	(((Tripodanthus	Struthanthus)	Tupeia)	(((Nuytsia	Tristerix)	Gaiadendron)	((Ileostylus	Muellerina)	(((Benthamina	Amyema)	((Scurrula	Taxillus)	((((Englerina	Tapinanthus)	Agelanthus)	(Moquiniella	Bakerella))	(Dendrophthoe	Helixanthera))))	(Loranthus	Cecarria))))))	(Atkinsonia	Ligaria))	Notanthera)	Peraxilla)	Macrosolen	Decaisnina);
((((((Nuytsia	(((Ileostylus	Muellerina)	(((Benthamina	Amyema)	((Helixanthera	(Scurrula	Taxillus))	(((Moquiniella	((Englerina	Tapinanthus)	Agelanthus))	Bakerella)	Dendrophthoe)))	(Loranthus	Cecarria)))	(Desmaria	Tupeia)))	Tristerix)	(Gaiadendron	((Tripodanthus	Struthanthus)	(Atkinsonia	Ligaria))))	Notanthera)	Peraxilla)	Macrosolen	Decaisnina);
(Macrosolen	(((((Struthanthus	Tripodanthus)	(Atkinsonia	(Nuytsia	Gaiadendron)))	(((Cecarria	Loranthus)	((Muellerina	Ileostylus)	(((((Agelanthus	(Tapinanthus	Englerina))	(Moquiniella	Bakerella))	(Helixanthera	Dendrophthoe))	(Taxillus	Scurrula))	(Benthamina	Amyema))))	((Tristerix	(Desmaria	Notanthera))	Tupeia)))	Ligaria)	Peraxilla)	Decaisnina);
(Macrosolen	((((Struthanthus	Tripodanthus)	((Atkinsonia	((Tupeia	(Nuytsia	(((Cecarria	Loranthus)	((Muellerina	Ileostylus)	(((((Agelanthus	(Tapinanthus	Englerina))	(Moquiniella	Bakerella))	(Helixanthera	Dendrophthoe))	(Taxillus	Scurrula))	(Benthamina	Amyema))))	Tristerix)))	Gaiadendron))	(Desmaria	Ligaria)))	Notanthera)	Peraxilla)	Decaisnina);
(Macrosolen	(Notanthera	(Peraxilla	((Desmaria	((Struthanthus	Tripodanthus)	((Tupeia	(((Ligaria	((Cecarria	Loranthus)	((Muellerina	Ileostylus)	(((((Agelanthus	(Tapinanthus	Englerina))	(Moquiniella	Bakerella))	Dendrophthoe)	(Helixanthera	(Taxillus	Scurrula)))	(Benthamina	Amyema)))))	Tristerix)	Nuytsia))	Gaiadendron)))	Atkinsonia)))	Decaisnina);
(Macrosolen	(Peraxilla	(Notanthera	((Tristerix	(((Muellerina	Ileostylus)	((((Bakerella	((Agelanthus	(Tapinanthus	Englerina))	Moquiniella))	((Dendrophthoe	Helixanthera)	(Taxillus	Scurrula)))	(Benthamina	Amyema))	(Cecarria	Loranthus)))	((Atkinsonia	(Nuytsia	Gaiadendron))	(Struthanthus	Tripodanthus))))	((Desmaria	Ligaria)	Tupeia))))	Decaisnina);
(Macrosolen	((Peraxilla	(((Atkinsonia	(Ligaria	((((Taxillus	Scurrula)	((Bakerella	(Agelanthus	(Tapinanthus	Englerina)))	(Moquiniella	(Dendrophthoe	Helixanthera))))	(Benthamina	Amyema))	((Cecarria	Loranthus)	(Muellerina	Ileostylus)))))	((Nuytsia	Gaiadendron)	(Struthanthus	Tripodanthus)))	((Desmaria	Tupeia)	Tristerix)))	Notanthera)	Decaisnina);
(Macrosolen	((Peraxilla	(((Atkinsonia	(Nuytsia	Gaiadendron))	(Struthanthus	Tripodanthus))	((((Tristerix	Ligaria)	Desmaria)	Tupeia)	((((Taxillus	Scurrula)	((Bakerella	(Agelanthus	(Tapinanthus	Englerina)))	(Dendrophthoe	(Helixanthera	Moquiniella))))	(Benthamina	Amyema))	((Cecarria	Loranthus)	(Muellerina	Ileostylus))))))	Notanthera)	Decaisnina);
(Macrosolen	(Peraxilla	((((Ligaria	(Struthanthus	Tripodanthus))	(Atkinsonia	Gaiadendron))	((((Nuytsia	((Cecarria	Loranthus)	((Muellerina	Ileostylus)	(((Taxillus	Scurrula)	((Bakerella	(Agelanthus	(Tapinanthus	Englerina)))	(Moquiniella	(Dendrophthoe	Helixanthera))))	(Benthamina	Amyema)))))	Tupeia)	Desmaria)	Tristerix))	Notanthera))	Decaisnina);
(Macrosolen	(Peraxilla	(((Atkinsonia	(Ligaria	((Struthanthus	Tripodanthus)	Tristerix)))	((Tupeia	Desmaria)	(Notanthera	(Nuytsia	((((Taxillus	Scurrula)	((Bakerella	(Moquiniella	(Agelanthus	(Tapinanthus	Englerina))))	(Dendrophthoe	Helixanthera)))	(Benthamina	Amyema))	((Cecarria	Loranthus)	(Muellerina	Ileostylus)))))))	Gaiadendron))	Decaisnina);
(Macrosolen	((Peraxilla	((((Desmaria	(Tupeia	(Nuytsia	((Cecarria	Loranthus)	((Muellerina	Ileostylus)	(((Taxillus	Scurrula)	(((Bakerella	(Moquiniella	(Agelanthus	(Tapinanthus	Englerina))))	Dendrophthoe)	Helixanthera))	(Benthamina	Amyema)))))))	Atkinsonia)	((Struthanthus	Tripodanthus)	(Tristerix	Ligaria)))	Gaiadendron))	Notanthera)	Decaisnina);
(Macrosolen	(Peraxilla	(((Atkinsonia	((Struthanthus	Tripodanthus)	(((Cecarria	Loranthus)	((Muellerina	Ileostylus)	(((Taxillus	Scurrula)	((Bakerella	((Moquiniella	Helixanthera)	(Agelanthus	(Tapinanthus	Englerina))))	Dendrophthoe))	(Benthamina	Amyema))))	(Notanthera	((Ligaria	Desmaria)	Tupeia)))))	(Tristerix	Gaiadendron))	Nuytsia))	Decaisnina);
(Macrosolen	(((((Ligaria	Desmaria)	(Tripodanthus	Struthanthus))	(Atkinsonia	(((Tupeia	Tristerix)	(((Ileostylus	Muellerina)	((Loranthus	Cecarria)	(((((Agelanthus	(Englerina	Tapinanthus))	(Bakerella	Moquiniella))	Dendrophthoe)	(Helixanthera	(Taxillus	Scurrula)))	(Benthamina	Amyema))))	Nuytsia))	Gaiadendron)))	Peraxilla)	Notanthera)	Decaisnina);
(Macrosolen	(Peraxilla	(Notanthera	(((Atkinsonia	(Ligaria	(Tripodanthus	Struthanthus)))	((Tupeia	(((((Moquiniella	((Agelanthus	(Englerina	Tapinanthus))	Bakerella))	Dendrophthoe)	(Helixanthera	(Taxillus	Scurrula)))	(Benthamina	Amyema))	((Ileostylus	Muellerina)	(Loranthus	Cecarria))))	((Tristerix	Nuytsia)	Gaiadendron)))	Desmaria)))	Decaisnina);
(Macrosolen	(Notanthera	((((Atkinsonia	Gaiadendron)	(Desmaria	Nuytsia))	(((Ligaria	((Loranthus	Cecarria)	(((((Bakerella	(Moquiniella	(Agelanthus	(Englerina	Tapinanthus))))	Dendrophthoe)	(Helixanthera	(Taxillus	Scurrula)))	(Benthamina	Amyema))	(Ileostylus	Muellerina))))	Tristerix)	(Tupeia	(Tripodanthus	Struthanthus))))	Peraxilla))	Decaisnina);
(Macrosolen	(Notanthera	((Ligaria	(((Tripodanthus	Struthanthus)	(Atkinsonia	Nuytsia))	(Desmaria	(Gaiadendron	((((Loranthus	Cecarria)	(((((Bakerella	(Moquiniella	(Agelanthus	(Englerina	Tapinanthus))))	Dendrophthoe)	(Helixanthera	(Taxillus	Scurrula)))	(Benthamina	Amyema))	(Ileostylus	Muellerina)))	Tristerix)	Tupeia)))))	Peraxilla))	Decaisnina);
(Macrosolen	(((Tupeia	((((((((Agelanthus	(Englerina	Tapinanthus))	(Bakerella	Moquiniella))	(Helixanthera	Dendrophthoe))	(Taxillus	Scurrula))	(Benthamina	Amyema))	(Ileostylus	Muellerina))	(Loranthus	Cecarria))	(((Ligaria	(Tripodanthus	Struthanthus))	(Notanthera	Desmaria))	Atkinsonia)))	(Gaiadendron	(Tristerix	Nuytsia)))	Peraxilla)	Decaisnina);
(Macrosolen	((((((Nuytsia	Desmaria)	(Tupeia	(((Ileostylus	Muellerina)	((Loranthus	Cecarria)	((((Bakerella	(Moquiniella	(Agelanthus	(Englerina	Tapinanthus))))	(Helixanthera	Dendrophthoe))	(Taxillus	Scurrula))	(Benthamina	Amyema))))	((Tripodanthus	Struthanthus)	(Ligaria	Tristerix)))))	Gaiadendron)	Atkinsonia)	Peraxilla)	Notanthera)	Decaisnina);
(Macrosolen	((((Nuytsia	Gaiadendron)	((Atkinsonia	Desmaria)	(((Ligaria	Tristerix)	((((Dendrophthoe	(Moquiniella	(Bakerella	(Agelanthus	(Englerina	Tapinanthus)))))	(Helixanthera	(Taxillus	Scurrula)))	(Benthamina	Amyema))	((Ileostylus	Muellerina)	(Loranthus	Cecarria))))	((Tripodanthus	Struthanthus)	Tupeia))))	Peraxilla)	Notanthera)	Decaisnina);
(Macrosolen	((((Gaiadendron	(((((Dendrophthoe	(Bakerella	((Agelanthus	(Englerina	Tapinanthus))	Moquiniella)))	(Helixanthera	(Taxillus	Scurrula)))	(Benthamina	Amyema))	((Ileostylus	Muellerina)	(Loranthus	Cecarria)))	(Tristerix	Tupeia)))	(((Tripodanthus	Struthanthus)	((Nuytsia	Atkinsonia)	Ligaria))	Desmaria))	Peraxilla)	Notanthera)	Decaisnina);
(Macrosolen	((((Desmaria	((Nuytsia	(((((Moquiniella	(Bakerella	(Agelanthus	(Englerina	Tapinanthus))))	(Helixanthera	Dendrophthoe))	(Taxillus	Scurrula))	(Benthamina	Amyema))	((Ileostylus	Muellerina)	(Loranthus	Cecarria))))	((Tupeia	((Ligaria	Tristerix)	(Tripodanthus	Struthanthus)))	Gaiadendron)))	Atkinsonia)	Peraxilla)	Notanthera)	Decaisnina);
(Macrosolen	((Notanthera	(((Tristerix	(((Ileostylus	Muellerina)	((Loranthus	Cecarria)	((((Taxillus	Scurrula)	Helixanthera)	(((Moquiniella	(Agelanthus	(Englerina	Tapinanthus)))	Bakerella)	Dendrophthoe))	(Benthamina	Amyema))))	(Desmaria	(Tupeia	Ligaria))))	(Gaiadendron	(Atkinsonia	Nuytsia)))	(Tripodanthus	Struthanthus)))	Peraxilla)	Decaisnina);
((Peraxilla	(((((((Taxillus	Scurrula)	(Dendrophthoe	(Bakerella	((Helixanthera	(Agelanthus	(Englerina	Tapinanthus)))	Moquiniella))))	(Benthamina	Amyema))	((Ileostylus	Muellerina)	(Cecarria	Loranthus)))	(Tupeia	((Atkinsonia	(Notanthera	(Struthanthus	Tripodanthus)))	(Desmaria	(Tristerix	Ligaria)))))	Nuytsia)	Gaiadendron))	Macrosolen	Decaisnina);
((Peraxilla	(((((((Notanthera	Tristerix)	Ligaria)	Desmaria)	Tupeia)	(Struthanthus	Tripodanthus))	((((Dendrophthoe	(Bakerella	((Agelanthus	(Englerina	Tapinanthus))	Moquiniella)))	(Helixanthera	(Taxillus	Scurrula)))	(Benthamina	Amyema))	((Ileostylus	Muellerina)	(Cecarria	Loranthus))))	(Atkinsonia	(Nuytsia	Gaiadendron))))	Macrosolen	Decaisnina);
((Peraxilla	((((Ileostylus	Muellerina)	((Cecarria	Loranthus)	(((Dendrophthoe	(Bakerella	((Agelanthus	(Englerina	Tapinanthus))	Moquiniella)))	(Helixanthera	(Taxillus	Scurrula)))	(Benthamina	Amyema))))	(Tupeia	Desmaria))	((Atkinsonia	(Nuytsia	Gaiadendron))	(Tristerix	(Ligaria	(Notanthera	(Struthanthus	Tripodanthus)))))))	Macrosolen	Decaisnina);
(((Peraxilla	((((Ileostylus	Muellerina)	((Cecarria	Loranthus)	(((Taxillus	Scurrula)	((Dendrophthoe	(Bakerella	((Agelanthus	(Englerina	Tapinanthus))	Moquiniella)))	Helixanthera))	(Benthamina	Amyema))))	(Tupeia	Desmaria))	((Gaiadendron	(Atkinsonia	Nuytsia))	((Struthanthus	Tripodanthus)	(Tristerix	Ligaria)))))	Notanthera)	Macrosolen	Decaisnina);
(((Peraxilla	(((Tristerix	(((Ileostylus	Muellerina)	((Cecarria	Loranthus)	(((Taxillus	Scurrula)	(((Agelanthus	(Englerina	Tapinanthus))	(Moquiniella	Bakerella))	(Helixanthera	Dendrophthoe)))	(Benthamina	Amyema))))	Tupeia))	Desmaria)	(Gaiadendron	((((Struthanthus	Tripodanthus)	Atkinsonia)	Nuytsia)	Ligaria))))	Notanthera)	Macrosolen	Decaisnina);
((Peraxilla	(((Tupeia	(Ligaria	Desmaria))	(((Struthanthus	Tripodanthus)	Atkinsonia)	((Gaiadendron	(Tristerix	Nuytsia))	((((Taxillus	Scurrula)	((Bakerella	((Agelanthus	(Englerina	Tapinanthus))	Moquiniella))	(Helixanthera	Dendrophthoe)))	(Benthamina	Amyema))	((Ileostylus	Muellerina)	(Cecarria	Loranthus))))))	Notanthera))	Macrosolen	Decaisnina);
((Peraxilla	(((((Tupeia	(Tristerix	(Ligaria	Desmaria)))	((((Taxillus	Scurrula)	(((Moquiniella	(Bakerella	Agelanthus))	(Englerina	Tapinanthus))	(Helixanthera	Dendrophthoe)))	(Benthamina	Amyema))	((Ileostylus	Muellerina)	(Cecarria	Loranthus))))	(Nuytsia	(Atkinsonia	Gaiadendron)))	(Struthanthus	Tripodanthus))	Notanthera))	Macrosolen	Decaisnina);
((Peraxilla	(((Gaiadendron	(Atkinsonia	(Tristerix	(Tupeia	(Desmaria	Ligaria)))))	((((Cecarria	Loranthus)	((((Helixanthera	(Taxillus	Scurrula))	((Bakerella	(((Englerina	Tapinanthus)	Agelanthus)	Moquiniella))	Dendrophthoe))	(Benthamina	Amyema))	(Ileostylus	Muellerina)))	Nuytsia)	(Struthanthus	Tripodanthus)))	Notanthera))	Macrosolen	Decaisnina);
((Peraxilla	(((Tristerix	(((Cecarria	Loranthus)	((((Helixanthera	(Taxillus	Scurrula))	((Bakerella	(((Englerina	Tapinanthus)	Agelanthus)	Moquiniella))	Dendrophthoe))	(Benthamina	Amyema))	(Ileostylus	Muellerina)))	(Tupeia	(Desmaria	Ligaria))))	(Gaiadendron	((Atkinsonia	Nuytsia)	(Struthanthus	Tripodanthus))))	Notanthera))	Macrosolen	Decaisnina);
((Peraxilla	(((((Nuytsia	((Cecarria	Loranthus)	((((Helixanthera	(Taxillus	Scurrula))	((Bakerella	(((Englerina	Tapinanthus)	Agelanthus)	Moquiniella))	Dendrophthoe))	(Benthamina	Amyema))	(Ileostylus	Muellerina))))	(Tupeia	Tristerix))	Desmaria)	(Gaiadendron	(Atkinsonia	((Struthanthus	Tripodanthus)	Ligaria))))	Notanthera))	Macrosolen	Decaisnina);
(Macrosolen	((Peraxilla	((((Struthanthus	Tripodanthus)	((Ligaria	Desmaria)	Tupeia))	(Atkinsonia	((Cecarria	Loranthus)	((((Helixanthera	(Taxillus	Scurrula))	((Bakerella	(Moquiniella	(Agelanthus	(Englerina	Tapinanthus))))	Dendrophthoe))	(Amyema	Benthamina))	(Muellerina	Ileostylus)))))	(Gaiadendron	(Tristerix	Nuytsia))))	Notanthera)	Decaisnina);
(Macrosolen	(Peraxilla	(((Tupeia	(Tristerix	Desmaria))	(((((((Bakerella	(Moquiniella	Agelanthus))	(Englerina	Tapinanthus))	(Dendrophthoe	Helixanthera))	(Taxillus	Scurrula))	(Amyema	Benthamina))	((Muellerina	Ileostylus)	(Cecarria	Loranthus)))	(Gaiadendron	((Struthanthus	Tripodanthus)	(Nuytsia	(Ligaria	Atkinsonia))))))	Notanthera))	Decaisnina);
(Macrosolen	(Notanthera	(Peraxilla	((Struthanthus	Tripodanthus)	((Atkinsonia	Ligaria)	(Desmaria	((((Cecarria	Loranthus)	(((((Bakerella	(Moquiniella	(Agelanthus	(Englerina	Tapinanthus))))	(Dendrophthoe	Helixanthera))	(Taxillus	Scurrula))	(Amyema	Benthamina))	(Muellerina	Ileostylus)))	((Gaiadendron	Nuytsia)	Tristerix))	Tupeia))))))	Decaisnina);
(Macrosolen	(Peraxilla	(((((Tupeia	Gaiadendron)	Nuytsia)	(Tristerix	((Cecarria	Loranthus)	((((Dendrophthoe	(Helixanthera	(Bakerella	(Moquiniella	(Agelanthus	(Englerina	Tapinanthus))))))	(Taxillus	Scurrula))	(Amyema	Benthamina))	(Muellerina	Ileostylus)))))	Desmaria)	(Atkinsonia	((Struthanthus	Tripodanthus)	(Notanthera	Ligaria)))))	Decaisnina);
(Macrosolen	(Peraxilla	(Tristerix	((Nuytsia	(((Tupeia	(Desmaria	Notanthera))	(((Amyema	Benthamina)	((Dendrophthoe	((Agelanthus	(Englerina	Tapinanthus))	(Moquiniella	Bakerella)))	((Taxillus	Scurrula)	Helixanthera)))	((Muellerina	Ileostylus)	(Cecarria	Loranthus))))	(Atkinsonia	((Struthanthus	Tripodanthus)	Ligaria))))	Gaiadendron)))	Decaisnina);
(Macrosolen	((Peraxilla	(((Gaiadendron	Atkinsonia)	((Struthanthus	Tripodanthus)	Ligaria))	((Tupeia	(Nuytsia	Desmaria))	((((Amyema	Benthamina)	((Taxillus	Scurrula)	((Dendrophthoe	Helixanthera)	(Moquiniella	(Bakerella	(Agelanthus	(Englerina	Tapinanthus)))))))	((Muellerina	Ileostylus)	(Cecarria	Loranthus)))	Tristerix))))	Notanthera)	Decaisnina);
(Macrosolen	((Peraxilla	(((Gaiadendron	(Atkinsonia	Nuytsia))	Desmaria)	((((Tristerix	Ligaria)	(Struthanthus	Tripodanthus))	(((Amyema	Benthamina)	((Taxillus	Scurrula)	(Dendrophthoe	(Bakerella	((Moquiniella	(Agelanthus	(Englerina	Tapinanthus)))	Helixanthera)))))	((Muellerina	Ileostylus)	(Cecarria	Loranthus))))	Tupeia)))	Notanthera)	Decaisnina);
(Macrosolen	((Peraxilla	((Tupeia	((Desmaria	Ligaria)	Tristerix))	((((Amyema	Benthamina)	((Bakerella	(Moquiniella	(Agelanthus	(Englerina	Tapinanthus))))	((Helixanthera	Dendrophthoe)	(Taxillus	Scurrula))))	((Muellerina	Ileostylus)	(Cecarria	Loranthus)))	(Gaiadendron	((Atkinsonia	Nuytsia)	(Struthanthus	Tripodanthus))))))	Notanthera)	Decaisnina);
(Macrosolen	(Peraxilla	(Notanthera	((((Atkinsonia	(Nuytsia	Gaiadendron))	((Tupeia	(Desmaria	Ligaria))	Tristerix))	(((Amyema	Benthamina)	((Dendrophthoe	((Agelanthus	(Englerina	Tapinanthus))	(Bakerella	Moquiniella)))	(Helixanthera	(Taxillus	Scurrula))))	((Muellerina	Ileostylus)	(Cecarria	Loranthus))))	(Struthanthus	Tripodanthus))))	Decaisnina);
(Macrosolen	(Peraxilla	((Tristerix	(Nuytsia	Gaiadendron))	((((Amyema	Benthamina)	((Dendrophthoe	((Agelanthus	(Englerina	Tapinanthus))	(Bakerella	(Moquiniella	Helixanthera))))	(Taxillus	Scurrula)))	((Muellerina	Ileostylus)	(Cecarria	Loranthus)))	(((Tupeia	((Notanthera	Desmaria)	Ligaria))	(Struthanthus	Tripodanthus))	Atkinsonia))))	Decaisnina);
(Macrosolen	(Peraxilla	(((((Nuytsia	Gaiadendron)	Atkinsonia)	(Tristerix	(Ligaria	(Desmaria	Tupeia))))	((Tripodanthus	Struthanthus)	((Ileostylus	Muellerina)	((Loranthus	Cecarria)	((Benthamina	Amyema)	(((Dendrophthoe	Helixanthera)	(Scurrula	Taxillus))	((Agelanthus	(Englerina	Tapinanthus))	(Bakerella	Moquiniella))))))))	Notanthera))	Decaisnina);
(Macrosolen	(Peraxilla	((Nuytsia	Gaiadendron)	((((Ileostylus	Muellerina)	((Loranthus	Cecarria)	((Benthamina	Amyema)	(((Scurrula	Taxillus)	Helixanthera)	(Dendrophthoe	(Bakerella	(Moquiniella	(Agelanthus	(Englerina	Tapinanthus)))))))))	Atkinsonia)	((Tupeia	((Tripodanthus	Struthanthus)	(Ligaria	Tristerix)))	(Notanthera	Desmaria)))))	Decaisnina);
(Macrosolen	((Peraxilla	(((Tripodanthus	Struthanthus)	(Ligaria	Desmaria))	(Atkinsonia	(Gaiadendron	(((((Benthamina	Amyema)	(((Scurrula	Taxillus)	(Dendrophthoe	Helixanthera))	(Bakerella	(Moquiniella	(Agelanthus	(Englerina	Tapinanthus))))))	((Ileostylus	Muellerina)	(Loranthus	Cecarria)))	Tristerix)	(Tupeia	Nuytsia))))))	Notanthera)	Decaisnina);
(Macrosolen	(Peraxilla	(Gaiadendron	((Atkinsonia	(Tripodanthus	Struthanthus))	(Tristerix	(((Tupeia	(Ligaria	Desmaria))	Notanthera)	(Nuytsia	(((Benthamina	Amyema)	((Scurrula	Taxillus)	((Dendrophthoe	Helixanthera)	((Agelanthus	(Englerina	Tapinanthus))	(Bakerella	Moquiniella)))))	((Ileostylus	Muellerina)	(Loranthus	Cecarria)))))))))	Decaisnina);
(Macrosolen	((Peraxilla	((Atkinsonia	((Ligaria	Desmaria)	(Tripodanthus	Struthanthus)))	((((Ileostylus	Muellerina)	((Loranthus	Cecarria)	((Benthamina	Amyema)	((Helixanthera	(Scurrula	Taxillus))	(Dendrophthoe	(Bakerella	(Moquiniella	(Agelanthus	(Englerina	Tapinanthus)))))))))	((Tristerix	Gaiadendron)	Nuytsia))	Tupeia)))	Notanthera)	Decaisnina);
(Macrosolen	(Peraxilla	(((Notanthera	(Ligaria	(Tripodanthus	Struthanthus)))	((Gaiadendron	Nuytsia)	Atkinsonia))	((Desmaria	(Tupeia	(((Benthamina	Amyema)	((Scurrula	Taxillus)	((Bakerella	(Moquiniella	(Agelanthus	(Englerina	Tapinanthus))))	(Dendrophthoe	Helixanthera))))	((Ileostylus	Muellerina)	(Loranthus	Cecarria)))))	Tristerix)))	Decaisnina);
(Macrosolen	(Peraxilla	((Atkinsonia	(Desmaria	(((Tripodanthus	Struthanthus)	(Tristerix	Ligaria))	Notanthera)))	(((Nuytsia	(((Benthamina	Amyema)	((Scurrula	Taxillus)	(((Englerina	Tapinanthus)	((Bakerella	(Moquiniella	Agelanthus))	Helixanthera))	Dendrophthoe)))	((Ileostylus	Muellerina)	(Loranthus	Cecarria))))	Tupeia)	Gaiadendron)))	Decaisnina);
(Macrosolen	(Peraxilla	((((Tripodanthus	Struthanthus)	(Atkinsonia	(Notanthera	(Tupeia	(Ligaria	Desmaria)))))	(((Benthamina	Amyema)	((Scurrula	Taxillus)	((Dendrophthoe	Helixanthera)	(((Agelanthus	(Englerina	Tapinanthus))	Moquiniella)	Bakerella))))	((Ileostylus	Muellerina)	(Loranthus	Cecarria))))	(Tristerix	(Nuytsia	Gaiadendron))))	Decaisnina);
(Macrosolen	(Peraxilla	(((((Benthamina	Amyema)	((Helixanthera	(Scurrula	Taxillus))	(Dendrophthoe	(((Agelanthus	(Englerina	Tapinanthus))	Moquiniella)	Bakerella))))	((Ileostylus	Muellerina)	(Loranthus	Cecarria)))	((Desmaria	Notanthera)	Tupeia))	(((Atkinsonia	Nuytsia)	Gaiadendron)	((Ligaria	Tristerix)	(Tripodanthus	Struthanthus)))))	Decaisnina);
(Macrosolen	(Peraxilla	(((Tripodanthus	Struthanthus)	((Atkinsonia	(((Tupeia	((Ileostylus	Muellerina)	((Loranthus	Cecarria)	((Benthamina	Amyema)	((Helixanthera	(Scurrula	Taxillus))	(Dendrophthoe	((Agelanthus	(Englerina	Tapinanthus))	(Moquiniella	Bakerella))))))))	(Tristerix	Nuytsia))	Gaiadendron))	(Desmaria	Ligaria)))	Notanthera))	Decaisnina);
(Macrosolen	((Tupeia	(((Nuytsia	(Desmaria	Notanthera))	(Tristerix	(Ligaria	(Tripodanthus	Struthanthus))))	(((Ileostylus	Muellerina)	((Cecarria	Loranthus)	((Amyema	Benthamina)	((Scurrula	Taxillus)	(((Agelanthus	(Tapinanthus	Englerina))	(Bakerella	Moquiniella))	(Dendrophthoe	Helixanthera))))))	(Gaiadendron	Atkinsonia))))	Peraxilla)	Decaisnina);
(Macrosolen	(((((Tupeia	(Tristerix	((Cecarria	Loranthus)	(((Amyema	Benthamina)	((Scurrula	Taxillus)	(((Agelanthus	(Tapinanthus	Englerina))	(Bakerella	Moquiniella))	(Dendrophthoe	Helixanthera))))	(Ileostylus	Muellerina)))))	Desmaria)	((Ligaria	(Tripodanthus	Struthanthus))	((Nuytsia	Gaiadendron)	Atkinsonia)))	Notanthera)	Peraxilla)	Decaisnina);
(Macrosolen	(Notanthera	(Peraxilla	(((((Cecarria	Loranthus)	(((Amyema	Benthamina)	((Dendrophthoe	(((Agelanthus	(Tapinanthus	Englerina))	Moquiniella)	Bakerella))	(Helixanthera	(Scurrula	Taxillus))))	(Ileostylus	Muellerina)))	((Tristerix	Ligaria)	(Tripodanthus	Struthanthus)))	((Nuytsia	Atkinsonia)	Gaiadendron))	(Tupeia	Desmaria))))	Decaisnina);
(Macrosolen	(Notanthera	(Peraxilla	((Atkinsonia	(((Gaiadendron	(Nuytsia	((Cecarria	Loranthus)	(((Amyema	Benthamina)	((Dendrophthoe	(((Agelanthus	(Tapinanthus	Englerina))	Moquiniella)	Bakerella))	(Helixanthera	(Scurrula	Taxillus))))	(Ileostylus	Muellerina)))))	(Tripodanthus	Struthanthus))	Ligaria))	(Tupeia	(Desmaria	Tristerix)))))	Decaisnina);
(Macrosolen	(Peraxilla	(Gaiadendron	((Tripodanthus	Struthanthus)	(((Nuytsia	(((Amyema	Benthamina)	((Dendrophthoe	(((Agelanthus	(Tapinanthus	Englerina))	Moquiniella)	Bakerella))	(Helixanthera	(Scurrula	Taxillus))))	((Ileostylus	Muellerina)	(Cecarria	Loranthus))))	(Tupeia	(((Ligaria	Desmaria)	Tristerix)	Notanthera)))	Atkinsonia))))	Decaisnina);
(Macrosolen	(Peraxilla	(Gaiadendron	((((Tupeia	((Cecarria	Loranthus)	(((Amyema	Benthamina)	(((Helixanthera	Dendrophthoe)	(((Agelanthus	(Tapinanthus	Englerina))	Moquiniella)	Bakerella))	(Scurrula	Taxillus)))	(Ileostylus	Muellerina))))	(((Tripodanthus	Struthanthus)	Notanthera)	(Tristerix	Ligaria)))	Desmaria)	(Nuytsia	Atkinsonia))))	Decaisnina);
(Macrosolen	(Peraxilla	((Notanthera	(Desmaria	(Tristerix	(Tupeia	(((Amyema	Benthamina)	((Dendrophthoe	((((Agelanthus	(Tapinanthus	Englerina))	Moquiniella)	Bakerella)	Helixanthera))	(Scurrula	Taxillus)))	((Ileostylus	Muellerina)	(Cecarria	Loranthus)))))))	((Tripodanthus	Struthanthus)	(Ligaria	((Gaiadendron	Nuytsia)	Atkinsonia)))))	Decaisnina);
(Macrosolen	(Peraxilla	(((Tupeia	Desmaria)	((((Amyema	Benthamina)	((Dendrophthoe	(((Moquiniella	(Agelanthus	(Tapinanthus	Englerina)))	Helixanthera)	Bakerella))	(Scurrula	Taxillus)))	((Ileostylus	Muellerina)	(Cecarria	Loranthus)))	((Nuytsia	(Atkinsonia	Gaiadendron))	((Tristerix	Ligaria)	(Tripodanthus	Struthanthus)))))	Notanthera))	Decaisnina);
(Macrosolen	(Peraxilla	((((((((Amyema	Benthamina)	(((Bakerella	(Moquiniella	(Agelanthus	(Tapinanthus	Englerina))))	(Dendrophthoe	Helixanthera))	(Scurrula	Taxillus)))	((Ileostylus	Muellerina)	(Cecarria	Loranthus)))	((Tupeia	(Ligaria	Desmaria))	Tristerix))	Nuytsia)	(Atkinsonia	Gaiadendron))	(Tripodanthus	Struthanthus))	Notanthera))	Decaisnina);
(Macrosolen	(Peraxilla	(((Notanthera	Tupeia)	(Ligaria	Desmaria))	(Atkinsonia	((Tripodanthus	Struthanthus)	((((Amyema	Benthamina)	(((Bakerella	((Helixanthera	Moquiniella)	(Agelanthus	(Tapinanthus	Englerina))))	Dendrophthoe)	(Scurrula	Taxillus)))	((Ileostylus	Muellerina)	(Cecarria	Loranthus)))	(Tristerix	(Gaiadendron	Nuytsia)))))))	Decaisnina);
((Peraxilla	((Notanthera	(Ligaria	(Tripodanthus	Struthanthus)))	(((((((Ileostylus	Muellerina)	(((Benthamina	Amyema)	((Helixanthera	(Scurrula	Taxillus))	(Dendrophthoe	(Bakerella	(Moquiniella	((Tapinanthus	Englerina)	Agelanthus))))))	(Loranthus	Cecarria)))	Nuytsia)	(Tupeia	Tristerix))	Gaiadendron)	Desmaria)	Atkinsonia)))	Macrosolen	Decaisnina);
(((Peraxilla	((((Ileostylus	Muellerina)	(((Benthamina	Amyema)	((Scurrula	Taxillus)	((Moquiniella	(((Tapinanthus	Englerina)	Agelanthus)	Bakerella))	(Dendrophthoe	Helixanthera))))	(Loranthus	Cecarria)))	((Gaiadendron	(Nuytsia	Atkinsonia))	(Tristerix	(Ligaria	(Tripodanthus	Struthanthus)))))	(Tupeia	Desmaria)))	Notanthera)	Macrosolen	Decaisnina);
((Peraxilla	(((Tripodanthus	Struthanthus)	((Gaiadendron	Atkinsonia)	((((((Benthamina	Amyema)	((Helixanthera	(Scurrula	Taxillus))	(Dendrophthoe	(Bakerella	(Moquiniella	((Tapinanthus	Englerina)	Agelanthus))))))	((Loranthus	Cecarria)	(Ileostylus	Muellerina)))	Tupeia)	(Nuytsia	Desmaria))	(Tristerix	Ligaria))))	Notanthera))	Macrosolen	Decaisnina);
((Notanthera	(Peraxilla	((Tupeia	(Ligaria	(Desmaria	Tristerix)))	((Atkinsonia	(Tripodanthus	Struthanthus))	((Nuytsia	(((Benthamina	Amyema)	((Scurrula	Taxillus)	((Helixanthera	Dendrophthoe)	(Bakerella	(Moquiniella	((Tapinanthus	Englerina)	Agelanthus))))))	((Loranthus	Cecarria)	(Ileostylus	Muellerina))))	Gaiadendron)))))	Macrosolen	Decaisnina);
((Peraxilla	(((Tripodanthus	Struthanthus)	((Nuytsia	(((Benthamina	Amyema)	((Scurrula	Taxillus)	(Dendrophthoe	(Helixanthera	(Bakerella	(Moquiniella	((Tapinanthus	Englerina)	Agelanthus)))))))	((Loranthus	Cecarria)	(Ileostylus	Muellerina))))	((Atkinsonia	(Tristerix	(Tupeia	(Ligaria	Desmaria))))	Gaiadendron)))	Notanthera))	Macrosolen	Decaisnina);
((Peraxilla	(((Tripodanthus	Struthanthus)	((Ligaria	(Gaiadendron	Atkinsonia))	(((Tupeia	(Nuytsia	Desmaria))	((Loranthus	Cecarria)	((Ileostylus	Muellerina)	((Benthamina	Amyema)	((Scurrula	Taxillus)	(Dendrophthoe	(Helixanthera	(((Tapinanthus	Englerina)	Agelanthus)	(Bakerella	Moquiniella)))))))))	Tristerix)))	Notanthera))	Macrosolen	Decaisnina);
((Peraxilla	((((Gaiadendron	(Tristerix	Tupeia))	((Atkinsonia	Nuytsia)	(Ligaria	((Loranthus	Cecarria)	((Ileostylus	Muellerina)	((Benthamina	Amyema)	(((Scurrula	Taxillus)	(Helixanthera	Dendrophthoe))	((Bakerella	Moquiniella)	((Tapinanthus	Englerina)	Agelanthus)))))))))	(Desmaria	(Tripodanthus	Struthanthus)))	Notanthera))	Macrosolen	Decaisnina);
((Peraxilla	(((((((Ligaria	(Tupeia	(Tripodanthus	Struthanthus)))	Desmaria)	(Atkinsonia	((Loranthus	Cecarria)	((Ileostylus	Muellerina)	((Benthamina	Amyema)	((Helixanthera	(Scurrula	Taxillus))	(Dendrophthoe	(Bakerella	(Moquiniella	((Tapinanthus	Englerina)	Agelanthus))))))))))	Tristerix)	Gaiadendron)	Nuytsia)	Notanthera))	Macrosolen	Decaisnina);
((Peraxilla	(((Desmaria	(Gaiadendron	((Nuytsia	(((Benthamina	Amyema)	((Helixanthera	(Scurrula	Taxillus))	(Dendrophthoe	(Bakerella	(Moquiniella	((Tapinanthus	Englerina)	Agelanthus))))))	((Loranthus	Cecarria)	(Ileostylus	Muellerina))))	(Tristerix	Tupeia))))	((Ligaria	(Tripodanthus	Struthanthus))	Atkinsonia))	Notanthera))	Macrosolen	Decaisnina);
((Peraxilla	((Desmaria	(Gaiadendron	((Tristerix	((((Benthamina	Amyema)	((Scurrula	Taxillus)	((Bakerella	(Moquiniella	((Tapinanthus	Englerina)	Agelanthus)))	(Dendrophthoe	Helixanthera))))	((Loranthus	Cecarria)	(Ileostylus	Muellerina)))	Nuytsia))	Tupeia)))	((Notanthera	(Ligaria	(Tripodanthus	Struthanthus)))	Atkinsonia)))	Macrosolen	Decaisnina);
((Peraxilla	(((Gaiadendron	(Ligaria	(Atkinsonia	(Struthanthus	Tripodanthus))))	(Notanthera	((((((Moquiniella	((Tapinanthus	Englerina)	Agelanthus))	(Dendrophthoe	Bakerella))	(Helixanthera	(Scurrula	Taxillus)))	(Benthamina	Amyema))	((Cecarria	Loranthus)	(Muellerina	Ileostylus)))	((Nuytsia	Desmaria)	Tupeia))))	Tristerix))	Macrosolen	Decaisnina);
(((Peraxilla	((((((Scurrula	Taxillus)	((((Tapinanthus	Englerina)	Agelanthus)	(Bakerella	Moquiniella))	(Dendrophthoe	Helixanthera)))	(Benthamina	Amyema))	((Cecarria	Loranthus)	(Muellerina	Ileostylus)))	(((Ligaria	(Atkinsonia	(Struthanthus	Tripodanthus)))	Desmaria)	Tupeia))	(Tristerix	(Nuytsia	Gaiadendron))))	Notanthera)	Macrosolen	Decaisnina);
((Peraxilla	(Notanthera	((Struthanthus	Tripodanthus)	(((Gaiadendron	Atkinsonia)	((((((Scurrula	Taxillus)	Helixanthera)	(((Moquiniella	((Tapinanthus	Englerina)	Agelanthus))	Bakerella)	Dendrophthoe))	(Benthamina	Amyema))	((Cecarria	Loranthus)	(Muellerina	Ileostylus)))	(Tupeia	(Nuytsia	Desmaria))))	(Tristerix	Ligaria)))))	Macrosolen	Decaisnina);
((Notanthera	(((Struthanthus	Tripodanthus)	(((Desmaria	(Tupeia	Ligaria))	Atkinsonia)	(((Muellerina	Ileostylus)	(((((Scurrula	Taxillus)	Helixanthera)	(((Moquiniella	((Tapinanthus	Englerina)	Agelanthus))	Bakerella)	Dendrophthoe))	(Benthamina	Amyema))	(Cecarria	Loranthus)))	((Tristerix	Nuytsia)	Gaiadendron))))	Peraxilla))	Macrosolen	Decaisnina);
((Peraxilla	((Notanthera	(Struthanthus	Tripodanthus))	(((Gaiadendron	Ligaria)	Atkinsonia)	(Tristerix	((Desmaria	Tupeia)	((((((Scurrula	Taxillus)	Helixanthera)	(((Moquiniella	((Tapinanthus	Englerina)	Agelanthus))	Bakerella)	Dendrophthoe))	(Benthamina	Amyema))	((Cecarria	Loranthus)	(Muellerina	Ileostylus)))	Nuytsia))))))	Macrosolen	Decaisnina);
(((Peraxilla	(Nuytsia	(Gaiadendron	(Atkinsonia	(((Tupeia	(Struthanthus	Tripodanthus))	((Tristerix	Ligaria)	Desmaria))	((((Scurrula	Taxillus)	(Dendrophthoe	(Helixanthera	((Moquiniella	((Tapinanthus	Englerina)	Agelanthus))	Bakerella))))	(Benthamina	Amyema))	((Cecarria	Loranthus)	(Muellerina	Ileostylus))))))))	Notanthera)	Macrosolen	Decaisnina);
(((Peraxilla	(Atkinsonia	(((Ligaria	Tristerix)	(Struthanthus	Tripodanthus))	(((Tupeia	((((Scurrula	Taxillus)	(((Moquiniella	((Tapinanthus	Englerina)	Agelanthus))	Bakerella)	(Dendrophthoe	Helixanthera)))	(Benthamina	Amyema))	((Cecarria	Loranthus)	(Muellerina	Ileostylus))))	(Desmaria	Nuytsia))	Gaiadendron))))	Notanthera)	Macrosolen	Decaisnina);
((Peraxilla	(((Struthanthus	Tripodanthus)	(((Tristerix	(Tupeia	((((Scurrula	Taxillus)	(Dendrophthoe	(((Tapinanthus	Englerina)	Agelanthus)	((Moquiniella	Bakerella)	Helixanthera))))	(Benthamina	Amyema))	((Cecarria	Loranthus)	(Muellerina	Ileostylus)))))	Desmaria)	(((Nuytsia	Atkinsonia)	Gaiadendron)	Ligaria)))	Notanthera))	Macrosolen	Decaisnina);
((Notanthera	(Peraxilla	(((Tupeia	(Nuytsia	((((Helixanthera	(Scurrula	Taxillus))	(Dendrophthoe	(Bakerella	(((Tapinanthus	Englerina)	Agelanthus)	Moquiniella))))	(Benthamina	Amyema))	((Cecarria	Loranthus)	(Muellerina	Ileostylus)))))	Desmaria)	(Atkinsonia	(Gaiadendron	(Tristerix	((Struthanthus	Tripodanthus)	Ligaria)))))))	Macrosolen	Decaisnina);
((Peraxilla	((((Tupeia	(((((Helixanthera	(Scurrula	Taxillus))	(Dendrophthoe	(((Tapinanthus	Englerina)	Agelanthus)	(Moquiniella	Bakerella))))	(Benthamina	Amyema))	((Cecarria	Loranthus)	(Muellerina	Ileostylus)))	((Tristerix	(Ligaria	Desmaria))	(Notanthera	(Struthanthus	Tripodanthus)))))	Atkinsonia)	Nuytsia)	Gaiadendron))	Macrosolen	Decaisnina);
(Macrosolen	(Notanthera	(Peraxilla	((((((Cecarria	Loranthus)	((Muellerina	Ileostylus)	((Benthamina	Amyema)	((Dendrophthoe	(Helixanthera	((Moquiniella	(Agelanthus	(Englerina	Tapinanthus)))	Bakerella)))	(Taxillus	Scurrula)))))	Tupeia)	(Nuytsia	Desmaria))	((Struthanthus	Tripodanthus)	(Tristerix	Ligaria)))	(Atkinsonia	Gaiadendron))))	Decaisnina);
(Macrosolen	(Notanthera	(Peraxilla	(((Tristerix	((Nuytsia	(((Cecarria	Loranthus)	((Benthamina	Amyema)	((Helixanthera	(Dendrophthoe	(Bakerella	(Moquiniella	(Agelanthus	(Englerina	Tapinanthus))))))	(Taxillus	Scurrula))))	(Muellerina	Ileostylus)))	Tupeia))	Desmaria)	(Gaiadendron	(Ligaria	(Atkinsonia	(Struthanthus	Tripodanthus)))))))	Decaisnina);
(Macrosolen	(Peraxilla	((((((Cecarria	Loranthus)	((Benthamina	Amyema)	((Dendrophthoe	(Bakerella	(Moquiniella	(Agelanthus	(Englerina	Tapinanthus)))))	((Taxillus	Scurrula)	Helixanthera))))	(Muellerina	Ileostylus))	Tupeia)	((Notanthera	((Struthanthus	Tripodanthus)	(Tristerix	Ligaria)))	Desmaria))	(Nuytsia	(Atkinsonia	Gaiadendron))))	Decaisnina);
(Macrosolen	(Peraxilla	(((Desmaria	((((Cecarria	Loranthus)	((Benthamina	Amyema)	(Helixanthera	((Dendrophthoe	(Bakerella	(Moquiniella	(Agelanthus	(Englerina	Tapinanthus)))))	(Taxillus	Scurrula)))))	(Muellerina	Ileostylus))	Tupeia))	(Gaiadendron	(Nuytsia	((Ligaria	(Notanthera	(Struthanthus	Tripodanthus)))	Atkinsonia))))	Tristerix))	Decaisnina);
(Macrosolen	(Peraxilla	((Atkinsonia	(Desmaria	(Ligaria	(Notanthera	(Struthanthus	Tripodanthus)))))	(Gaiadendron	(Tupeia	((Tristerix	(((Benthamina	Amyema)	((Taxillus	Scurrula)	((Dendrophthoe	Helixanthera)	((Agelanthus	(Englerina	Tapinanthus))	(Bakerella	Moquiniella)))))	((Muellerina	Ileostylus)	(Cecarria	Loranthus))))	Nuytsia)))))	Decaisnina);
(Macrosolen	(Peraxilla	((Ligaria	((((Struthanthus	Tripodanthus)	((((Benthamina	Amyema)	((Helixanthera	(Taxillus	Scurrula))	(Dendrophthoe	(Moquiniella	((Agelanthus	(Englerina	Tapinanthus))	Bakerella)))))	((Muellerina	Ileostylus)	(Cecarria	Loranthus)))	(((Gaiadendron	Nuytsia)	Tristerix)	Tupeia)))	Desmaria)	Atkinsonia))	Notanthera))	Decaisnina);
(Macrosolen	(Peraxilla	(((Notanthera	(Ligaria	(Atkinsonia	(Struthanthus	Tripodanthus))))	((((Nuytsia	(((Benthamina	Amyema)	((Helixanthera	(Taxillus	Scurrula))	(Dendrophthoe	(Bakerella	(Moquiniella	(Agelanthus	(Englerina	Tapinanthus)))))))	((Muellerina	Ileostylus)	(Cecarria	Loranthus))))	Tristerix)	Tupeia)	Desmaria))	Gaiadendron))	Decaisnina);
(Macrosolen	(Peraxilla	(((Tupeia	(Desmaria	Ligaria))	((((Cecarria	Loranthus)	(((Benthamina	Amyema)	((Taxillus	Scurrula)	((Helixanthera	Dendrophthoe)	(Bakerella	(Moquiniella	(Agelanthus	(Englerina	Tapinanthus)))))))	(Muellerina	Ileostylus)))	Atkinsonia)	((Tristerix	(Nuytsia	Gaiadendron))	(Struthanthus	Tripodanthus))))	Notanthera))	Decaisnina);
(Macrosolen	(Peraxilla	(((Nuytsia	Tristerix)	((((Notanthera	(Struthanthus	Tripodanthus))	Atkinsonia)	(Tupeia	(Desmaria	Ligaria)))	((Cecarria	Loranthus)	(((Benthamina	Amyema)	((Taxillus	Scurrula)	((Helixanthera	Dendrophthoe)	(Bakerella	(Moquiniella	(Agelanthus	(Englerina	Tapinanthus)))))))	(Muellerina	Ileostylus)))))	Gaiadendron))	Decaisnina);
(Macrosolen	(Peraxilla	(((((Desmaria	((Ligaria	Notanthera)	(Struthanthus	Tripodanthus)))	Atkinsonia)	Tupeia)	(((Benthamina	Amyema)	((Helixanthera	(Taxillus	Scurrula))	(Dendrophthoe	(Bakerella	(Moquiniella	(Agelanthus	(Englerina	Tapinanthus)))))))	((Muellerina	Ileostylus)	(Cecarria	Loranthus))))	(Gaiadendron	(Nuytsia	Tristerix))))	Decaisnina);
(Macrosolen	(Notanthera	(Peraxilla	(((Desmaria	(Tristerix	Ligaria))	Tupeia)	(((Cecarria	Loranthus)	(((Amyema	Benthamina)	(((((Englerina	Tapinanthus)	Agelanthus)	Moquiniella)	(Dendrophthoe	Bakerella))	((Taxillus	Scurrula)	Helixanthera)))	(Muellerina	Ileostylus)))	(((Nuytsia	Atkinsonia)	(Struthanthus	Tripodanthus))	Gaiadendron)))))	Decaisnina);
(Macrosolen	(Peraxilla	(((Struthanthus	Tripodanthus)	((((((Taxillus	Scurrula)	(((((Englerina	Tapinanthus)	Agelanthus)	Moquiniella)	Bakerella)	(Helixanthera	Dendrophthoe)))	(Amyema	Benthamina))	((Muellerina	Ileostylus)	(Cecarria	Loranthus)))	(Gaiadendron	Nuytsia))	Atkinsonia))	(Tristerix	((Desmaria	Ligaria)	(Tupeia	Notanthera)))))	Decaisnina);
(Macrosolen	((Peraxilla	((Struthanthus	Tripodanthus)	(((Desmaria	(Tristerix	Ligaria))	(Tupeia	(Gaiadendron	(Nuytsia	((Cecarria	Loranthus)	((((Helixanthera	(Taxillus	Scurrula))	(((((Englerina	Tapinanthus)	Agelanthus)	Moquiniella)	Bakerella)	Dendrophthoe))	(Amyema	Benthamina))	(Muellerina	Ileostylus)))))))	Atkinsonia)))	Notanthera)	Decaisnina);
(Macrosolen	(Peraxilla	((((Desmaria	((Gaiadendron	(Nuytsia	Tristerix))	(((Cecarria	Loranthus)	((((Helixanthera	(Taxillus	Scurrula))	(((((Englerina	Tapinanthus)	Agelanthus)	Moquiniella)	Bakerella)	Dendrophthoe))	(Amyema	Benthamina))	(Muellerina	Ileostylus)))	Tupeia)))	(Ligaria	Atkinsonia))	(Struthanthus	Tripodanthus))	Notanthera))	Decaisnina);
(Macrosolen	(Notanthera	(Peraxilla	(((Gaiadendron	((Tristerix	(Nuytsia	((Muellerina	Ileostylus)	((Cecarria	Loranthus)	(((Helixanthera	(Taxillus	Scurrula))	(((((Englerina	Tapinanthus)	Agelanthus)	Moquiniella)	Bakerella)	Dendrophthoe))	(Amyema	Benthamina))))))	Tupeia))	(Atkinsonia	((Struthanthus	Tripodanthus)	Ligaria)))	Desmaria)))	Decaisnina);
(Macrosolen	(Peraxilla	((Gaiadendron	(Nuytsia	Tristerix))	((((Muellerina	Ileostylus)	((Cecarria	Loranthus)	(((Taxillus	Scurrula)	(((((Englerina	Tapinanthus)	Agelanthus)	Moquiniella)	Bakerella)	(Helixanthera	Dendrophthoe)))	(Amyema	Benthamina))))	Tupeia)	((Atkinsonia	(Notanthera	((Struthanthus	Tripodanthus)	Ligaria)))	Desmaria))))	Decaisnina);
(Macrosolen	((Peraxilla	(((Gaiadendron	(Tupeia	(Nuytsia	(Tristerix	((Cecarria	Loranthus)	((((Taxillus	Scurrula)	(((((Englerina	Tapinanthus)	Agelanthus)	Moquiniella)	Bakerella)	(Helixanthera	Dendrophthoe)))	(Amyema	Benthamina))	(Muellerina	Ileostylus)))))))	Desmaria)	((Struthanthus	Tripodanthus)	(Ligaria	Atkinsonia))))	Notanthera)	Decaisnina);
(Macrosolen	((Peraxilla	(((Nuytsia	Desmaria)	Atkinsonia)	((((Tristerix	(Struthanthus	Tripodanthus))	Ligaria)	(((Cecarria	Loranthus)	((((Taxillus	Scurrula)	(((((Englerina	Tapinanthus)	Agelanthus)	Bakerella)	(Helixanthera	Dendrophthoe))	Moquiniella))	(Amyema	Benthamina))	(Muellerina	Ileostylus)))	Tupeia))	Gaiadendron)))	Notanthera)	Decaisnina);
(Macrosolen	(Peraxilla	((Gaiadendron	(Tristerix	((((Cecarria	Loranthus)	((((Taxillus	Scurrula)	(((Moquiniella	((Englerina	Tapinanthus)	Agelanthus))	Bakerella)	(Helixanthera	Dendrophthoe)))	(Amyema	Benthamina))	(Muellerina	Ileostylus)))	Nuytsia)	Tupeia)))	(Atkinsonia	((Ligaria	Desmaria)	(Notanthera	(Struthanthus	Tripodanthus))))))	Decaisnina);
(Macrosolen	(Peraxilla	(((Gaiadendron	(Tristerix	Tupeia))	((Cecarria	Loranthus)	((((Taxillus	Scurrula)	(Dendrophthoe	((((Englerina	Tapinanthus)	Agelanthus)	(Bakerella	Moquiniella))	Helixanthera)))	(Amyema	Benthamina))	(Muellerina	Ileostylus))))	((Nuytsia	Atkinsonia)	((Ligaria	Desmaria)	(Notanthera	(Struthanthus	Tripodanthus))))))	Decaisnina);
((Notanthera	(Peraxilla	(Desmaria	(Atkinsonia	(((((Struthanthus	Tripodanthus)	(Ligaria	Tristerix))	((Loranthus	Cecarria)	((Muellerina	Ileostylus)	((Amyema	Benthamina)	((Scurrula	Taxillus)	((Helixanthera	Dendrophthoe)	((Agelanthus	(Englerina	Tapinanthus))	(Moquiniella	Bakerella))))))))	Tupeia)	(Nuytsia	Gaiadendron))))))	Macrosolen	Decaisnina);
(((Peraxilla	((Atkinsonia	((((Tupeia	(Struthanthus	Tripodanthus))	(Tristerix	((Loranthus	Cecarria)	((Muellerina	Ileostylus)	((Amyema	Benthamina)	((((Moquiniella	(Agelanthus	(Englerina	Tapinanthus)))	Bakerella)	Dendrophthoe)	((Scurrula	Taxillus)	Helixanthera)))))))	(Nuytsia	Gaiadendron))	Desmaria))	Notanthera))	Ligaria)	Macrosolen	Decaisnina);
((Peraxilla	((Tristerix	(Nuytsia	Gaiadendron))	((Atkinsonia	(Struthanthus	Tripodanthus))	(((Loranthus	Cecarria)	((Muellerina	Ileostylus)	((Amyema	Benthamina)	((Scurrula	Taxillus)	(Helixanthera	(((Moquiniella	(Agelanthus	(Englerina	Tapinanthus)))	Bakerella)	Dendrophthoe))))))	(Notanthera	(Tupeia	(Ligaria	Desmaria)))))))	Macrosolen	Decaisnina);
((Peraxilla	((Notanthera	(((Gaiadendron	(Nuytsia	Atkinsonia))	(Struthanthus	Tripodanthus))	(Tristerix	(((Loranthus	Cecarria)	((Muellerina	Ileostylus)	((Amyema	Benthamina)	(((Helixanthera	((Moquiniella	(Agelanthus	(Englerina	Tapinanthus)))	Bakerella))	Dendrophthoe)	(Scurrula	Taxillus)))))	(Tupeia	Desmaria)))))	Ligaria))	Macrosolen	Decaisnina);
((Notanthera	((((((Muellerina	Ileostylus)	(((Amyema	Benthamina)	((Scurrula	Taxillus)	((Dendrophthoe	Helixanthera)	((Moquiniella	(Agelanthus	(Englerina	Tapinanthus)))	Bakerella))))	(Loranthus	Cecarria)))	((Tupeia	(Atkinsonia	Ligaria))	Desmaria))	(Struthanthus	Tripodanthus))	(Nuytsia	(Tristerix	Gaiadendron)))	Peraxilla))	Macrosolen	Decaisnina);
(((Gaiadendron	(((Notanthera	Atkinsonia)	((Struthanthus	Tripodanthus)	(((Muellerina	Ileostylus)	(((Amyema	Benthamina)	((Scurrula	Taxillus)	((Dendrophthoe	Helixanthera)	((Agelanthus	(Englerina	Tapinanthus))	(Bakerella	Moquiniella)))))	(Loranthus	Cecarria)))	(Tupeia	((Tristerix	Ligaria)	Desmaria)))))	Nuytsia))	Peraxilla)	Macrosolen	Decaisnina);
(((Gaiadendron	((Desmaria	((Nuytsia	((Muellerina	Ileostylus)	(((Amyema	Benthamina)	((Scurrula	Taxillus)	((Dendrophthoe	Helixanthera)	((Agelanthus	(Englerina	Tapinanthus))	(Bakerella	Moquiniella)))))	(Loranthus	Cecarria))))	Tupeia))	(Atkinsonia	((Notanthera	(Tristerix	Ligaria))	(Struthanthus	Tripodanthus)))))	Peraxilla)	Macrosolen	Decaisnina);
(((((Struthanthus	Tripodanthus)	(((Nuytsia	Atkinsonia)	Gaiadendron)	(Tristerix	((((Amyema	Benthamina)	((Helixanthera	(Scurrula	Taxillus))	(Dendrophthoe	(((Agelanthus	(Englerina	Tapinanthus))	Moquiniella)	Bakerella))))	((Loranthus	Cecarria)	(Muellerina	Ileostylus)))	(Tupeia	(Ligaria	Desmaria))))))	Notanthera)	Peraxilla)	Macrosolen	Decaisnina);
((((((Tupeia	(Ligaria	Desmaria))	(Tristerix	(((Amyema	Benthamina)	((Helixanthera	(Scurrula	Taxillus))	(Dendrophthoe	(((Agelanthus	(Englerina	Tapinanthus))	Moquiniella)	Bakerella))))	((Loranthus	Cecarria)	(Muellerina	Ileostylus)))))	((Struthanthus	Tripodanthus)	((Nuytsia	Atkinsonia)	Gaiadendron)))	Notanthera)	Peraxilla)	Macrosolen	Decaisnina);
((Notanthera	(Peraxilla	((Nuytsia	Gaiadendron)	(((Tristerix	(((Loranthus	Cecarria)	((Muellerina	Ileostylus)	((Amyema	Benthamina)	((Scurrula	Taxillus)	((((Agelanthus	(Englerina	Tapinanthus))	Moquiniella)	Bakerella)	(Dendrophthoe	Helixanthera))))))	(Tupeia	(Ligaria	Desmaria))))	(Struthanthus	Tripodanthus))	Atkinsonia))))	Macrosolen	Decaisnina);
(((Tristerix	((Cecarria	Loranthus)	((((Taxillus	Scurrula)	((Bakerella	((Agelanthus	(Tapinanthus	Englerina))	Moquiniella))	(Dendrophthoe	Helixanthera)))	(Benthamina	Amyema))	(Muellerina	Ileostylus))))	((((Peraxilla	(Notanthera	(Tripodanthus	Struthanthus)))	(Gaiadendron	Atkinsonia))	Nuytsia)	(Tupeia	(Ligaria	Desmaria))))	Macrosolen	Decaisnina);
(((((Nuytsia	((Desmaria	(Tupeia	(((Cecarria	Loranthus)	((((Helixanthera	(Taxillus	Scurrula))	((Bakerella	((Agelanthus	(Tapinanthus	Englerina))	Moquiniella))	Dendrophthoe))	(Benthamina	Amyema))	(Muellerina	Ileostylus)))	((Tripodanthus	Struthanthus)	(Tristerix	Ligaria)))))	Atkinsonia))	Gaiadendron)	Peraxilla)	Notanthera)	Macrosolen	Decaisnina);
((((((Tripodanthus	Struthanthus)	((Tupeia	(Desmaria	Ligaria))	Atkinsonia))	(((((Cecarria	Loranthus)	((((Taxillus	Scurrula)	((Bakerella	((Agelanthus	(Tapinanthus	Englerina))	Moquiniella))	(Dendrophthoe	Helixanthera)))	(Benthamina	Amyema))	(Muellerina	Ileostylus)))	Tristerix)	Gaiadendron)	Nuytsia))	Peraxilla)	Notanthera)	Macrosolen	Decaisnina);
((Peraxilla	(Notanthera	((Tupeia	Desmaria)	(((((Cecarria	Loranthus)	((((Taxillus	Scurrula)	(((Agelanthus	(Tapinanthus	Englerina))	(Helixanthera	(Bakerella	Moquiniella)))	Dendrophthoe))	(Benthamina	Amyema))	(Muellerina	Ileostylus)))	Ligaria)	Atkinsonia)	((Tripodanthus	Struthanthus)	(Tristerix	(Nuytsia	Gaiadendron)))))))	Macrosolen	Decaisnina);
((Notanthera	(Tupeia	((Gaiadendron	((((Cecarria	Loranthus)	((((Taxillus	Scurrula)	(((Moquiniella	((Agelanthus	(Tapinanthus	Englerina))	Bakerella))	Dendrophthoe)	Helixanthera))	(Benthamina	Amyema))	(Muellerina	Ileostylus)))	(Peraxilla	Atkinsonia))	(Desmaria	Nuytsia)))	((Tripodanthus	Struthanthus)	(Ligaria	Tristerix)))))	Macrosolen	Decaisnina);
((Notanthera	((Gaiadendron	(Atkinsonia	((Desmaria	Nuytsia)	((Tupeia	(Tripodanthus	Struthanthus))	(((Cecarria	Loranthus)	((((Taxillus	Scurrula)	((Bakerella	(Moquiniella	(Agelanthus	(Tapinanthus	Englerina))))	(Dendrophthoe	Helixanthera)))	(Benthamina	Amyema))	(Muellerina	Ileostylus)))	(Ligaria	Tristerix))))))	Peraxilla))	Macrosolen	Decaisnina);
((Notanthera	((((Tupeia	Desmaria)	(Nuytsia	((Cecarria	Loranthus)	(((((Moquiniella	((Agelanthus	(Tapinanthus	Englerina))	Bakerella))	Dendrophthoe)	(Helixanthera	(Taxillus	Scurrula)))	(Benthamina	Amyema))	(Muellerina	Ileostylus)))))	((Atkinsonia	((Tripodanthus	Struthanthus)	(Ligaria	Tristerix)))	Gaiadendron))	Peraxilla))	Macrosolen	Decaisnina);
((Peraxilla	(Notanthera	((((Tripodanthus	Struthanthus)	(Ligaria	Tristerix))	(Gaiadendron	(Nuytsia	Atkinsonia)))	((Tupeia	((Cecarria	Loranthus)	((((((Agelanthus	(Tapinanthus	Englerina))	(Bakerella	Moquiniella))	Dendrophthoe)	(Helixanthera	(Taxillus	Scurrula)))	(Benthamina	Amyema))	(Muellerina	Ileostylus))))	Desmaria))))	Macrosolen	Decaisnina);
((Notanthera	(((((Tripodanthus	Struthanthus)	(Ligaria	Tristerix))	(Gaiadendron	Atkinsonia))	((Tupeia	(Nuytsia	((Cecarria	Loranthus)	(((((Bakerella	(Moquiniella	(Agelanthus	(Tapinanthus	Englerina))))	Dendrophthoe)	(Helixanthera	(Taxillus	Scurrula)))	(Benthamina	Amyema))	(Muellerina	Ileostylus)))))	Desmaria))	Peraxilla))	Macrosolen	Decaisnina);
(((((Nuytsia	Atkinsonia)	(((Notanthera	(Tripodanthus	Struthanthus))	Ligaria)	Desmaria))	(Tristerix	(Gaiadendron	(((Cecarria	Loranthus)	(((((Bakerella	(Moquiniella	(Agelanthus	(Tapinanthus	Englerina))))	(Helixanthera	Dendrophthoe))	(Taxillus	Scurrula))	(Benthamina	Amyema))	(Muellerina	Ileostylus)))	Tupeia))))	Peraxilla)	Macrosolen	Decaisnina);
(Macrosolen	(Peraxilla	(Nuytsia	(Gaiadendron	((((Cecarria	Loranthus)	((Ileostylus	Muellerina)	((Amyema	Benthamina)	(((Helixanthera	Dendrophthoe)	(Bakerella	(Moquiniella	((Englerina	Tapinanthus)	Agelanthus))))	(Taxillus	Scurrula)))))	Tupeia)	(((Tristerix	(Ligaria	(Notanthera	(Tripodanthus	Struthanthus))))	Desmaria)	Atkinsonia)))))	Decaisnina);
(Macrosolen	(Peraxilla	((((((Amyema	Benthamina)	(((Helixanthera	Dendrophthoe)	(Bakerella	(Moquiniella	((Englerina	Tapinanthus)	Agelanthus))))	(Taxillus	Scurrula)))	((Cecarria	Loranthus)	(Ileostylus	Muellerina)))	Tupeia)	(((Tripodanthus	Struthanthus)	((Tristerix	(Ligaria	Desmaria))	Notanthera))	Atkinsonia))	(Gaiadendron	Nuytsia)))	Decaisnina);
(Macrosolen	((Peraxilla	((((((Amyema	Benthamina)	((Helixanthera	(((Moquiniella	((Englerina	Tapinanthus)	Agelanthus))	Bakerella)	Dendrophthoe))	(Taxillus	Scurrula)))	((Cecarria	Loranthus)	(Ileostylus	Muellerina)))	(Desmaria	Tupeia))	Tristerix)	((Ligaria	(Gaiadendron	(Nuytsia	Atkinsonia)))	(Tripodanthus	Struthanthus))))	Notanthera)	Decaisnina);
(Macrosolen	(Peraxilla	((Gaiadendron	Nuytsia)	((((Ligaria	((Tristerix	(Notanthera	Desmaria))	Tupeia))	(Tripodanthus	Struthanthus))	(((Amyema	Benthamina)	(((((Englerina	Tapinanthus)	Agelanthus)	(Bakerella	Moquiniella))	(Helixanthera	Dendrophthoe))	(Taxillus	Scurrula)))	((Cecarria	Loranthus)	(Ileostylus	Muellerina))))	Atkinsonia)))	Decaisnina);
(Macrosolen	(Peraxilla	(((Tripodanthus	Struthanthus)	(((Nuytsia	Gaiadendron)	Atkinsonia)	((Tristerix	(((Amyema	Benthamina)	(((Bakerella	(Moquiniella	((Englerina	Tapinanthus)	Agelanthus)))	Dendrophthoe)	(Helixanthera	(Taxillus	Scurrula))))	((Cecarria	Loranthus)	(Ileostylus	Muellerina))))	(Tupeia	(Desmaria	Ligaria)))))	Notanthera))	Decaisnina);
(Macrosolen	(Peraxilla	((Nuytsia	(Tristerix	Gaiadendron))	(((((Amyema	Benthamina)	(((Bakerella	(Moquiniella	((Englerina	Tapinanthus)	Agelanthus)))	Dendrophthoe)	(Helixanthera	(Taxillus	Scurrula))))	((Cecarria	Loranthus)	(Ileostylus	Muellerina)))	Atkinsonia)	(((Desmaria	Ligaria)	((Tripodanthus	Struthanthus)	Notanthera))	Tupeia))))	Decaisnina);
(Macrosolen	(Peraxilla	(((Gaiadendron	(Atkinsonia	Nuytsia))	((((Amyema	Benthamina)	(((Bakerella	(Moquiniella	((Englerina	Tapinanthus)	Agelanthus)))	(Helixanthera	Dendrophthoe))	(Taxillus	Scurrula)))	((Cecarria	Loranthus)	(Ileostylus	Muellerina)))	(Tripodanthus	Struthanthus)))	((Tupeia	(Ligaria	(Desmaria	Notanthera)))	Tristerix)))	Decaisnina);
(Macrosolen	((Peraxilla	((Atkinsonia	(Nuytsia	Gaiadendron))	(((((Taxillus	Scurrula)	(((Amyema	Benthamina)	(((Englerina	Tapinanthus)	(Agelanthus	Bakerella))	(Helixanthera	Dendrophthoe)))	Moquiniella))	((Cecarria	Loranthus)	(Ileostylus	Muellerina)))	(Tristerix	(Tripodanthus	Struthanthus)))	(Tupeia	(Ligaria	Desmaria)))))	Notanthera)	Decaisnina);
(Macrosolen	(Peraxilla	((((Atkinsonia	(((((Amyema	Benthamina)	((Dendrophthoe	(Bakerella	((Agelanthus	(Englerina	Tapinanthus))	Moquiniella)))	((Taxillus	Scurrula)	Helixanthera)))	((Cecarria	Loranthus)	(Ileostylus	Muellerina)))	(Tupeia	((Tristerix	(Tripodanthus	Struthanthus))	Ligaria)))	Desmaria))	Nuytsia)	Gaiadendron)	Notanthera))	Decaisnina);
(Macrosolen	(Notanthera	(Peraxilla	((Tripodanthus	Struthanthus)	((((Tupeia	(Ligaria	Desmaria))	Tristerix)	(Gaiadendron	(Atkinsonia	Nuytsia)))	(((Amyema	Benthamina)	((Dendrophthoe	(Bakerella	((Agelanthus	(Englerina	Tapinanthus))	Moquiniella)))	((Taxillus	Scurrula)	Helixanthera)))	((Cecarria	Loranthus)	(Ileostylus	Muellerina)))))))	Decaisnina);
(((((((((((Benthamina	Amyema)	((Dendrophthoe	(Bakerella	(Moquiniella	(Agelanthus	(Tapinanthus	Englerina)))))	((Scurrula	Taxillus)	Helixanthera)))	((Cecarria	Loranthus)	(Ileostylus	Muellerina)))	(Gaiadendron	Nuytsia))	(Tupeia	Tristerix))	Atkinsonia)	(Desmaria	Ligaria))	(Tripodanthus	Struthanthus))	Notanthera)	Peraxilla)	Macrosolen	Decaisnina);
((((((Tupeia	(Nuytsia	(((Benthamina	Amyema)	(((Helixanthera	Dendrophthoe)	(Bakerella	(Moquiniella	(Agelanthus	(Tapinanthus	Englerina)))))	(Scurrula	Taxillus)))	((Cecarria	Loranthus)	(Ileostylus	Muellerina)))))	Tristerix)	Gaiadendron)	(Atkinsonia	(Desmaria	(((Tripodanthus	Struthanthus)	Notanthera)	Ligaria))))	Peraxilla)	Macrosolen	Decaisnina);
(((((Desmaria	(Tupeia	(Nuytsia	(((Benthamina	Amyema)	((Dendrophthoe	(Helixanthera	((Moquiniella	(Agelanthus	(Tapinanthus	Englerina)))	Bakerella)))	(Scurrula	Taxillus)))	((Cecarria	Loranthus)	(Ileostylus	Muellerina))))))	(Gaiadendron	(Atkinsonia	((Tripodanthus	Struthanthus)	(Tristerix	Ligaria)))))	Notanthera)	Peraxilla)	Macrosolen	Decaisnina);
((((Nuytsia	Gaiadendron)	((Atkinsonia	(Notanthera	((Tripodanthus	Struthanthus)	(Tristerix	Ligaria))))	(Desmaria	(Tupeia	((Cecarria	Loranthus)	((Ileostylus	Muellerina)	((Benthamina	Amyema)	((Dendrophthoe	((Moquiniella	(Agelanthus	(Tapinanthus	Englerina)))	Bakerella))	(Helixanthera	(Scurrula	Taxillus))))))))))	Peraxilla)	Macrosolen	Decaisnina);
(((((Atkinsonia	Desmaria)	(Ligaria	((((Tristerix	Tupeia)	(Nuytsia	(((Benthamina	Amyema)	((Dendrophthoe	((Moquiniella	(Agelanthus	(Tapinanthus	Englerina)))	Bakerella))	(Helixanthera	(Scurrula	Taxillus))))	((Cecarria	Loranthus)	(Ileostylus	Muellerina)))))	Gaiadendron)	(Tripodanthus	Struthanthus))))	Peraxilla)	Notanthera)	Macrosolen	Decaisnina);
(((((Ligaria	(Tupeia	Desmaria))	((Atkinsonia	(Tripodanthus	Struthanthus))	((Tristerix	(Nuytsia	Gaiadendron))	(((Benthamina	Amyema)	((Dendrophthoe	((Moquiniella	(Agelanthus	(Tapinanthus	Englerina)))	Bakerella))	(Helixanthera	(Scurrula	Taxillus))))	((Cecarria	Loranthus)	(Ileostylus	Muellerina))))))	Peraxilla)	Notanthera)	Macrosolen	Decaisnina);
(((Gaiadendron	((((((Ileostylus	Muellerina)	(Cecarria	Loranthus))	((Benthamina	Amyema)	((Dendrophthoe	(Helixanthera	((Moquiniella	(Agelanthus	(Tapinanthus	Englerina)))	Bakerella)))	(Scurrula	Taxillus))))	((Notanthera	(Tripodanthus	Struthanthus))	(Atkinsonia	(Desmaria	(Ligaria	Tupeia)))))	Tristerix)	Nuytsia))	Peraxilla)	Macrosolen	Decaisnina);
((((Nuytsia	((Gaiadendron	(((Ileostylus	Muellerina)	((Cecarria	Loranthus)	((Benthamina	Amyema)	(((Moquiniella	(Helixanthera	Dendrophthoe))	((Agelanthus	(Tapinanthus	Englerina))	Bakerella))	(Scurrula	Taxillus)))))	((Tripodanthus	Struthanthus)	(Atkinsonia	(Tupeia	(Ligaria	Desmaria))))))	Tristerix))	Peraxilla)	Notanthera)	Macrosolen	Decaisnina);
((((((Nuytsia	Desmaria)	(Atkinsonia	Gaiadendron))	(((Tripodanthus	Struthanthus)	(Tristerix	Ligaria))	(((Ileostylus	Muellerina)	((Cecarria	Loranthus)	((Benthamina	Amyema)	(((Moquiniella	(Helixanthera	Dendrophthoe))	((Agelanthus	(Tapinanthus	Englerina))	Bakerella))	(Scurrula	Taxillus)))))	Tupeia)))	Peraxilla)	Notanthera)	Macrosolen	Decaisnina);
(((((Desmaria	Tupeia)	((((Tripodanthus	Struthanthus)	(Tristerix	Ligaria))	(Gaiadendron	(Atkinsonia	Nuytsia)))	(((Benthamina	Amyema)	(((Helixanthera	((Moquiniella	(Agelanthus	(Tapinanthus	Englerina)))	Bakerella))	Dendrophthoe)	(Scurrula	Taxillus)))	((Ileostylus	Muellerina)	(Cecarria	Loranthus)))))	Peraxilla)	Notanthera)	Macrosolen	Decaisnina);
((Peraxilla	(((Struthanthus	Tripodanthus)	(Atkinsonia	(Notanthera	(Tupeia	(Ligaria	Desmaria)))))	(Gaiadendron	(Tristerix	(Nuytsia	((Cecarria	Loranthus)	(((Amyema	Benthamina)	((Scurrula	Taxillus)	((Bakerella	(Moquiniella	((Tapinanthus	Englerina)	Agelanthus)))	(Dendrophthoe	Helixanthera))))	(Muellerina	Ileostylus))))))))	Macrosolen	Decaisnina);
((Peraxilla	((((Desmaria	Ligaria)	Atkinsonia)	((Gaiadendron	(Tupeia	(Tristerix	(Nuytsia	((Cecarria	Loranthus)	(((Amyema	Benthamina)	(Helixanthera	((Dendrophthoe	(Bakerella	(((Tapinanthus	Englerina)	Agelanthus)	Moquiniella)))	(Scurrula	Taxillus))))	(Muellerina	Ileostylus)))))))	(Struthanthus	Tripodanthus)))	Notanthera))	Macrosolen	Decaisnina);
((Peraxilla	(Tupeia	((((Struthanthus	Tripodanthus)	Tristerix)	(Ligaria	((((Amyema	Benthamina)	(((Helixanthera	Dendrophthoe)	(((Tapinanthus	Englerina)	Agelanthus)	(Moquiniella	Bakerella)))	(Scurrula	Taxillus)))	(Muellerina	Ileostylus))	(Cecarria	Loranthus))))	(Gaiadendron	(Atkinsonia	(Nuytsia	(Notanthera	Desmaria)))))))	Macrosolen	Decaisnina);
((Peraxilla	((((Atkinsonia	Gaiadendron)	((Struthanthus	Tripodanthus)	((((Nuytsia	Desmaria)	Tristerix)	Tupeia)	(((Amyema	Benthamina)	((Dendrophthoe	(Bakerella	(((Tapinanthus	Englerina)	Agelanthus)	Moquiniella)))	(Helixanthera	(Scurrula	Taxillus))))	((Muellerina	Ileostylus)	(Cecarria	Loranthus))))))	Ligaria)	Notanthera))	Macrosolen	Decaisnina);
((Peraxilla	(((((Nuytsia	Desmaria)	Tupeia)	(((Amyema	Benthamina)	((Scurrula	Taxillus)	((Moquiniella	(Bakerella	((Tapinanthus	Englerina)	Agelanthus)))	(Dendrophthoe	Helixanthera))))	((Muellerina	Ileostylus)	(Cecarria	Loranthus))))	(Notanthera	((Tristerix	Ligaria)	(Struthanthus	Tripodanthus))))	(Atkinsonia	Gaiadendron)))	Macrosolen	Decaisnina);
((Peraxilla	(((((Struthanthus	Tripodanthus)	(Desmaria	(Tristerix	Ligaria)))	(Tupeia	(((Amyema	Benthamina)	((Scurrula	Taxillus)	((Bakerella	(((Tapinanthus	Englerina)	Agelanthus)	Moquiniella))	(Dendrophthoe	Helixanthera))))	((Muellerina	Ileostylus)	(Cecarria	Loranthus)))))	(Atkinsonia	(Nuytsia	Gaiadendron)))	Notanthera))	Macrosolen	Decaisnina);
((Peraxilla	((Desmaria	((Gaiadendron	(Atkinsonia	Nuytsia))	(((Struthanthus	Tripodanthus)	(Tristerix	Ligaria))	(((Cecarria	Loranthus)	(((Amyema	Benthamina)	((Scurrula	Taxillus)	(((Bakerella	((Tapinanthus	Englerina)	Agelanthus))	(Dendrophthoe	Helixanthera))	Moquiniella)))	(Muellerina	Ileostylus)))	Tupeia))))	Notanthera))	Macrosolen	Decaisnina);
((Notanthera	(Peraxilla	((Tupeia	(Tristerix	Desmaria))	(((Struthanthus	Tripodanthus)	Ligaria)	((Gaiadendron	(((((Amyema	Benthamina)	((Scurrula	Taxillus)	((Bakerella	(Moquiniella	((Tapinanthus	Englerina)	Agelanthus)))	(Helixanthera	Dendrophthoe))))	(Cecarria	Loranthus))	(Muellerina	Ileostylus))	Nuytsia))	Atkinsonia)))))	Macrosolen	Decaisnina);
((Notanthera	(Peraxilla	((Gaiadendron	(Tupeia	(((((Amyema	Benthamina)	((Helixanthera	(Scurrula	Taxillus))	(((Bakerella	Moquiniella)	(Tapinanthus	(Englerina	Agelanthus)))	Dendrophthoe)))	(Cecarria	Loranthus))	(Muellerina	Ileostylus))	Nuytsia)))	(Atkinsonia	(((Struthanthus	Tripodanthus)	(Tristerix	Ligaria))	Desmaria)))))	Macrosolen	Decaisnina);
((Peraxilla	((Notanthera	((Desmaria	(Tupeia	(Tristerix	((((Amyema	Benthamina)	((Scurrula	Taxillus)	((Bakerella	(((Tapinanthus	Englerina)	Agelanthus)	Moquiniella))	(Helixanthera	Dendrophthoe))))	(Cecarria	Loranthus))	(Muellerina	Ileostylus)))))	((Struthanthus	Tripodanthus)	((Nuytsia	Atkinsonia)	Gaiadendron))))	Ligaria))	Macrosolen	Decaisnina);
(Macrosolen	(Notanthera	((((((Tupeia	(Ligaria	Desmaria))	((Cecarria	Loranthus)	((Ileostylus	Muellerina)	((Amyema	Benthamina)	(Bakerella	((Moquiniella	(Agelanthus	(Englerina	Tapinanthus)))	((Dendrophthoe	Helixanthera)	(Taxillus	Scurrula))))))))	((Tripodanthus	Struthanthus)	Atkinsonia))	(Tristerix	Gaiadendron))	Nuytsia)	Peraxilla))	Decaisnina);
(Macrosolen	(Peraxilla	(Notanthera	((((Gaiadendron	Nuytsia)	((Tupeia	Desmaria)	((Ileostylus	Muellerina)	(((Amyema	Benthamina)	(((Bakerella	(Moquiniella	(Agelanthus	(Englerina	Tapinanthus))))	Dendrophthoe)	(Helixanthera	(Taxillus	Scurrula))))	(Cecarria	Loranthus)))))	((Tripodanthus	Struthanthus)	(Ligaria	Tristerix)))	Atkinsonia)))	Decaisnina);
(Macrosolen	((Peraxilla	((((((Tupeia	Gaiadendron)	Nuytsia)	((Ileostylus	Muellerina)	(((Amyema	Benthamina)	(((Bakerella	(Moquiniella	(Agelanthus	(Englerina	Tapinanthus))))	Dendrophthoe)	(Helixanthera	(Taxillus	Scurrula))))	(Cecarria	Loranthus))))	((Tristerix	Ligaria)	(Tripodanthus	Struthanthus)))	Atkinsonia)	Desmaria))	Notanthera)	Decaisnina);
(Macrosolen	(Peraxilla	(((((Ileostylus	Muellerina)	(((Amyema	Benthamina)	(((Helixanthera	(Bakerella	(Moquiniella	(Agelanthus	(Englerina	Tapinanthus)))))	Dendrophthoe)	(Taxillus	Scurrula)))	(Cecarria	Loranthus)))	Tupeia)	(Desmaria	(Tristerix	(Ligaria	(Notanthera	(Tripodanthus	Struthanthus))))))	((Gaiadendron	Nuytsia)	Atkinsonia)))	Decaisnina);
(Macrosolen	(Peraxilla	(((Tristerix	((Ligaria	Desmaria)	Tupeia))	((Tripodanthus	Struthanthus)	((Gaiadendron	(Nuytsia	((Cecarria	Loranthus)	((Ileostylus	Muellerina)	((Amyema	Benthamina)	(((Helixanthera	((Agelanthus	(Englerina	Tapinanthus))	(Bakerella	Moquiniella)))	Dendrophthoe)	(Taxillus	Scurrula)))))))	Atkinsonia)))	Notanthera))	Decaisnina);
(Macrosolen	(Peraxilla	(((Tripodanthus	Struthanthus)	((((Tupeia	(((Amyema	Benthamina)	(((Bakerella	(Moquiniella	(Agelanthus	(Englerina	Tapinanthus))))	(Helixanthera	Dendrophthoe))	(Taxillus	Scurrula)))	((Cecarria	Loranthus)	(Ileostylus	Muellerina))))	((Gaiadendron	Tristerix)	Nuytsia))	Atkinsonia)	(Ligaria	Desmaria)))	Notanthera))	Decaisnina);
(Macrosolen	(Notanthera	(Peraxilla	((Gaiadendron	(Nuytsia	Atkinsonia))	((((Amyema	Benthamina)	((((Agelanthus	(Englerina	Tapinanthus))	(Bakerella	Moquiniella))	(Helixanthera	Dendrophthoe))	(Taxillus	Scurrula)))	((Cecarria	Loranthus)	(Ileostylus	Muellerina)))	(Tupeia	((Tripodanthus	Struthanthus)	(Desmaria	(Ligaria	Tristerix))))))))	Decaisnina);
(Macrosolen	(Notanthera	(Peraxilla	((((((Ileostylus	Muellerina)	(((Amyema	Benthamina)	(((Bakerella	(Moquiniella	(Agelanthus	(Englerina	Tapinanthus))))	(Helixanthera	Dendrophthoe))	(Taxillus	Scurrula)))	(Cecarria	Loranthus)))	Desmaria)	(Tupeia	(Tripodanthus	Struthanthus)))	(Atkinsonia	(Tristerix	(Gaiadendron	Nuytsia))))	Ligaria)))	Decaisnina);
(Macrosolen	(Peraxilla	(((((Notanthera	(Ligaria	Desmaria))	Tupeia)	(Nuytsia	(((Amyema	Benthamina)	(((Bakerella	(Moquiniella	(Agelanthus	(Englerina	Tapinanthus))))	(Helixanthera	Dendrophthoe))	(Taxillus	Scurrula)))	((Cecarria	Loranthus)	(Ileostylus	Muellerina)))))	(Tristerix	(Atkinsonia	Gaiadendron)))	(Tripodanthus	Struthanthus)))	Decaisnina);
(Macrosolen	(Peraxilla	((((Atkinsonia	Gaiadendron)	((Tripodanthus	Struthanthus)	Ligaria))	(((Tristerix	Tupeia)	((((Amyema	Benthamina)	(((Bakerella	(Moquiniella	(Agelanthus	(Englerina	Tapinanthus))))	Dendrophthoe)	(Helixanthera	(Taxillus	Scurrula))))	((Cecarria	Loranthus)	(Ileostylus	Muellerina)))	Nuytsia))	Desmaria))	Notanthera))	Decaisnina);
(((((((((Ileostylus	Muellerina)	((Cecarria	Loranthus)	(((Dendrophthoe	(Bakerella	(Moquiniella	((Tapinanthus	Englerina)	Agelanthus))))	((Taxillus	Scurrula)	Helixanthera))	(Amyema	Benthamina))))	Tupeia)	(Atkinsonia	((Notanthera	(Struthanthus	Tripodanthus))	(Ligaria	Desmaria))))	Tristerix)	Nuytsia)	Gaiadendron)	Peraxilla)	Macrosolen	Decaisnina);
((Notanthera	(Peraxilla	(Atkinsonia	(((Struthanthus	Tripodanthus)	(((Tupeia	Tristerix)	(Nuytsia	((Ileostylus	Muellerina)	((Cecarria	Loranthus)	((Bakerella	(((Tapinanthus	Englerina)	Agelanthus)	((Taxillus	Scurrula)	(Moquiniella	(Dendrophthoe	Helixanthera)))))	(Amyema	Benthamina))))))	Gaiadendron))	(Ligaria	Desmaria)))))	Macrosolen	Decaisnina);
((Peraxilla	((((Struthanthus	Tripodanthus)	(Ligaria	(Atkinsonia	(Gaiadendron	(Tupeia	((Tristerix	((Cecarria	Loranthus)	((((Taxillus	Scurrula)	(Dendrophthoe	(Bakerella	((Moquiniella	((Tapinanthus	Englerina)	Agelanthus))	Helixanthera))))	(Amyema	Benthamina))	(Ileostylus	Muellerina))))	Nuytsia))))))	Desmaria)	Notanthera))	Macrosolen	Decaisnina);
((Notanthera	(Peraxilla	(Gaiadendron	((((Ileostylus	Muellerina)	((Cecarria	Loranthus)	((((Taxillus	Scurrula)	(Bakerella	(Moquiniella	((Tapinanthus	Englerina)	Agelanthus))))	(Helixanthera	Dendrophthoe))	(Amyema	Benthamina))))	Atkinsonia)	(((Desmaria	Nuytsia)	Tupeia)	(Tristerix	(Ligaria	(Struthanthus	Tripodanthus))))))))	Macrosolen	Decaisnina);
((Notanthera	(Peraxilla	((Struthanthus	Tripodanthus)	(((Tupeia	(Ligaria	(Tristerix	Desmaria)))	(Nuytsia	((Ileostylus	Muellerina)	((Cecarria	Loranthus)	(((Dendrophthoe	((((Tapinanthus	Englerina)	Agelanthus)	Moquiniella)	Bakerella))	(Helixanthera	(Taxillus	Scurrula)))	(Amyema	Benthamina))))))	(Atkinsonia	Gaiadendron)))))	Macrosolen	Decaisnina);
((Peraxilla	(((Nuytsia	(((Notanthera	Desmaria)	(((Ileostylus	Muellerina)	((Cecarria	Loranthus)	(((Taxillus	Scurrula)	((Dendrophthoe	((((Tapinanthus	Englerina)	Agelanthus)	Moquiniella)	Bakerella))	Helixanthera))	(Amyema	Benthamina))))	Atkinsonia))	(Ligaria	(Tupeia	(Struthanthus	Tripodanthus)))))	Tristerix)	Gaiadendron))	Macrosolen	Decaisnina);
(((Peraxilla	(((Atkinsonia	Gaiadendron)	(Desmaria	(Tupeia	(Nuytsia	(((((Dendrophthoe	((((Tapinanthus	Englerina)	Agelanthus)	Moquiniella)	Bakerella))	(Helixanthera	(Taxillus	Scurrula)))	(Amyema	Benthamina))	(Cecarria	Loranthus))	(Ileostylus	Muellerina))))))	((Struthanthus	Tripodanthus)	(Ligaria	Tristerix))))	Notanthera)	Macrosolen	Decaisnina);
((Peraxilla	((((Notanthera	Desmaria)	Tupeia)	((((((Helixanthera	Dendrophthoe)	((((Tapinanthus	Englerina)	Agelanthus)	Moquiniella)	Bakerella))	(Taxillus	Scurrula))	(Amyema	Benthamina))	((Cecarria	Loranthus)	(Ileostylus	Muellerina)))	(Atkinsonia	((Struthanthus	Tripodanthus)	Ligaria))))	((Tristerix	Gaiadendron)	Nuytsia)))	Macrosolen	Decaisnina);
((Peraxilla	((Atkinsonia	(Notanthera	((Tristerix	((Ligaria	Desmaria)	Tupeia))	(Struthanthus	Tripodanthus))))	((Nuytsia	((Cecarria	Loranthus)	((Ileostylus	Muellerina)	((((Helixanthera	Dendrophthoe)	((((Tapinanthus	Englerina)	Agelanthus)	Moquiniella)	Bakerella))	(Taxillus	Scurrula))	(Amyema	Benthamina)))))	Gaiadendron)))	Macrosolen	Decaisnina);
(((Peraxilla	((((((((Helixanthera	Dendrophthoe)	((((Tapinanthus	Englerina)	Agelanthus)	Moquiniella)	Bakerella))	(Taxillus	Scurrula))	(Amyema	Benthamina))	((Cecarria	Loranthus)	(Ileostylus	Muellerina)))	((Atkinsonia	Nuytsia)	Gaiadendron))	(Struthanthus	Tripodanthus))	(((Tristerix	Ligaria)	Desmaria)	Tupeia)))	Notanthera)	Macrosolen	Decaisnina);
(Macrosolen	((Peraxilla	((Tristerix	(((Muellerina	Ileostylus)	(((Amyema	Benthamina)	((Scurrula	Taxillus)	((Helixanthera	Dendrophthoe)	(Bakerella	(Moquiniella	(Agelanthus	(Englerina	Tapinanthus)))))))	(Cecarria	Loranthus)))	((Ligaria	Desmaria)	Tupeia)))	(((Nuytsia	Gaiadendron)	(Tripodanthus	Struthanthus))	Atkinsonia)))	Notanthera)	Decaisnina);
(Macrosolen	((Peraxilla	((Desmaria	(((Muellerina	Ileostylus)	(((Amyema	Benthamina)	(((Dendrophthoe	Bakerella)	(Moquiniella	(Agelanthus	(Englerina	Tapinanthus))))	((Scurrula	Taxillus)	Helixanthera)))	(Cecarria	Loranthus)))	Tupeia))	((Atkinsonia	(Nuytsia	((Tristerix	Ligaria)	(Tripodanthus	Struthanthus))))	Gaiadendron)))	Notanthera)	Decaisnina);
(Macrosolen	(Peraxilla	(((Ligaria	((Tripodanthus	Struthanthus)	Tristerix))	(Gaiadendron	Atkinsonia))	((Notanthera	(Nuytsia	Desmaria))	(((Muellerina	Ileostylus)	(((Amyema	Benthamina)	((Dendrophthoe	(Bakerella	(Moquiniella	(Agelanthus	(Englerina	Tapinanthus)))))	((Scurrula	Taxillus)	Helixanthera)))	(Cecarria	Loranthus)))	Tupeia))))	Decaisnina);
(Macrosolen	((Peraxilla	(((Atkinsonia	((Tripodanthus	Struthanthus)	(Tristerix	Ligaria)))	((Nuytsia	Desmaria)	(((Cecarria	Loranthus)	((Muellerina	Ileostylus)	((Amyema	Benthamina)	((Dendrophthoe	(Bakerella	(Moquiniella	(Agelanthus	(Englerina	Tapinanthus)))))	((Scurrula	Taxillus)	Helixanthera)))))	Tupeia)))	Gaiadendron))	Notanthera)	Decaisnina);
(Macrosolen	(Peraxilla	(((Notanthera	(Atkinsonia	(Tripodanthus	Struthanthus)))	((((Amyema	Benthamina)	((Dendrophthoe	(Bakerella	(Moquiniella	(Agelanthus	(Englerina	Tapinanthus)))))	((Scurrula	Taxillus)	Helixanthera)))	((Cecarria	Loranthus)	(Muellerina	Ileostylus)))	(Tupeia	(Ligaria	Desmaria))))	(Tristerix	(Nuytsia	Gaiadendron))))	Decaisnina);
(Macrosolen	(Peraxilla	(Gaiadendron	(Nuytsia	(Tristerix	((Desmaria	(Atkinsonia	(Ligaria	(Notanthera	(Tripodanthus	Struthanthus)))))	((((Amyema	Benthamina)	((Bakerella	((Moquiniella	(Helixanthera	(Agelanthus	(Englerina	Tapinanthus))))	Dendrophthoe))	(Scurrula	Taxillus)))	((Cecarria	Loranthus)	(Muellerina	Ileostylus)))	Tupeia))))))	Decaisnina);
(Macrosolen	(Peraxilla	(Tupeia	(((Desmaria	(Gaiadendron	(Atkinsonia	Nuytsia)))	(Tristerix	(Ligaria	(Notanthera	(Tripodanthus	Struthanthus)))))	(((Amyema	Benthamina)	((Dendrophthoe	(((Agelanthus	(Englerina	Tapinanthus))	Moquiniella)	Bakerella))	((Scurrula	Taxillus)	Helixanthera)))	((Cecarria	Loranthus)	(Muellerina	Ileostylus))))))	Decaisnina);
(Macrosolen	((Peraxilla	(((Ligaria	(Tristerix	Desmaria))	(Gaiadendron	((Tripodanthus	Struthanthus)	(Atkinsonia	Nuytsia))))	((((Amyema	Benthamina)	((Dendrophthoe	((Agelanthus	(Englerina	Tapinanthus))	(Helixanthera	(Bakerella	Moquiniella))))	(Scurrula	Taxillus)))	((Cecarria	Loranthus)	(Muellerina	Ileostylus)))	Tupeia)))	Notanthera)	Decaisnina);
(Macrosolen	(((Peraxilla	(Atkinsonia	(((Tripodanthus	Struthanthus)	(((Nuytsia	Gaiadendron)	Tupeia)	((((Amyema	Benthamina)	(((((Agelanthus	(Englerina	Tapinanthus))	Moquiniella)	Bakerella)	(Dendrophthoe	Helixanthera))	(Scurrula	Taxillus)))	((Cecarria	Loranthus)	(Muellerina	Ileostylus)))	Tristerix)))	Desmaria)))	Ligaria)	Notanthera)	Decaisnina);
(Macrosolen	((((Tripodanthus	Struthanthus)	((Ligaria	(Tristerix	((Desmaria	Tupeia)	(Nuytsia	(((Muellerina	Ileostylus)	(Cecarria	Loranthus))	((Amyema	Benthamina)	(((((Agelanthus	(Englerina	Tapinanthus))	Moquiniella)	Bakerella)	Dendrophthoe)	(Helixanthera	(Scurrula	Taxillus)))))))))	(Gaiadendron	Atkinsonia)))	Notanthera)	Peraxilla)	Decaisnina);
(Macrosolen	((((((Loranthus	Cecarria)	((Ileostylus	Muellerina)	(((Dendrophthoe	(Bakerella	(Moquiniella	(Agelanthus	(Englerina	Tapinanthus)))))	(Helixanthera	(Taxillus	Scurrula)))	(Amyema	Benthamina))))	(Desmaria	Tupeia))	(((Tristerix	Ligaria)	(Struthanthus	Tripodanthus))	(Nuytsia	(Atkinsonia	Gaiadendron))))	Peraxilla)	Notanthera)	Decaisnina);
(Macrosolen	(((Atkinsonia	Gaiadendron)	((((Loranthus	Cecarria)	((Ileostylus	Muellerina)	(((Taxillus	Scurrula)	((Dendrophthoe	(Moquiniella	((Agelanthus	(Englerina	Tapinanthus))	Bakerella)))	Helixanthera))	(Amyema	Benthamina))))	((Nuytsia	(Notanthera	Desmaria))	Tupeia))	((Tristerix	Ligaria)	(Struthanthus	Tripodanthus))))	Peraxilla)	Decaisnina);
(Macrosolen	(((Gaiadendron	((Nuytsia	(Notanthera	((Tristerix	Ligaria)	Desmaria)))	(Tupeia	((Loranthus	Cecarria)	((Ileostylus	Muellerina)	(((Taxillus	Scurrula)	((Bakerella	(Moquiniella	(Agelanthus	(Englerina	Tapinanthus))))	(Helixanthera	Dendrophthoe)))	(Amyema	Benthamina)))))))	((Struthanthus	Tripodanthus)	Atkinsonia))	Peraxilla)	Decaisnina);
(Macrosolen	(((((Desmaria	Tupeia)	((Loranthus	Cecarria)	((Ileostylus	Muellerina)	(((Taxillus	Scurrula)	((Bakerella	(Moquiniella	(Agelanthus	(Englerina	Tapinanthus))))	(Helixanthera	Dendrophthoe)))	(Amyema	Benthamina)))))	(((Tristerix	Ligaria)	(Struthanthus	Tripodanthus))	(Atkinsonia	(Nuytsia	Gaiadendron))))	Notanthera)	Peraxilla)	Decaisnina);
(Macrosolen	((Gaiadendron	(((Struthanthus	Tripodanthus)	(Atkinsonia	Ligaria))	((((Loranthus	Cecarria)	((Ileostylus	Muellerina)	(((Taxillus	Scurrula)	(((Agelanthus	(Englerina	Tapinanthus))	(Bakerella	Moquiniella))	(Helixanthera	Dendrophthoe)))	(Amyema	Benthamina))))	Tupeia)	((Nuytsia	Desmaria)	(Tristerix	Notanthera)))))	Peraxilla)	Decaisnina);
(Macrosolen	(((((Struthanthus	Tripodanthus)	Atkinsonia)	((Gaiadendron	((((Loranthus	Cecarria)	((Ileostylus	Muellerina)	(((Taxillus	Scurrula)	(Dendrophthoe	((Bakerella	(Moquiniella	(Agelanthus	(Englerina	Tapinanthus))))	Helixanthera)))	(Amyema	Benthamina))))	Nuytsia)	(Tupeia	Tristerix)))	(Ligaria	Desmaria)))	Peraxilla)	Notanthera)	Decaisnina);
(Macrosolen	((((Struthanthus	Tripodanthus)	(((Atkinsonia	Desmaria)	Ligaria)	(Gaiadendron	((((Loranthus	Cecarria)	((Ileostylus	Muellerina)	(((Taxillus	Scurrula)	((Helixanthera	Dendrophthoe)	((Moquiniella	(Agelanthus	(Englerina	Tapinanthus)))	Bakerella)))	(Amyema	Benthamina))))	Nuytsia)	(Tupeia	Tristerix)))))	Peraxilla)	Notanthera)	Decaisnina);
(Macrosolen	(((((Ligaria	(Atkinsonia	(Struthanthus	Tripodanthus)))	(Gaiadendron	(((Ileostylus	Muellerina)	((((Taxillus	Scurrula)	((Helixanthera	Dendrophthoe)	((Moquiniella	(Agelanthus	(Englerina	Tapinanthus)))	Bakerella)))	(Amyema	Benthamina))	(Loranthus	Cecarria)))	Nuytsia)))	((Tupeia	Desmaria)	Tristerix))	Peraxilla)	Notanthera)	Decaisnina);
(Macrosolen	(((((Ligaria	(Struthanthus	Tripodanthus))	(Atkinsonia	(Gaiadendron	(((Ileostylus	Muellerina)	((((Taxillus	Scurrula)	((Helixanthera	Dendrophthoe)	((Agelanthus	(Englerina	Tapinanthus))	(Bakerella	Moquiniella))))	(Amyema	Benthamina))	(Loranthus	Cecarria)))	Nuytsia))))	((Tupeia	Desmaria)	Tristerix))	Peraxilla)	Notanthera)	Decaisnina);
(Macrosolen	((Ligaria	(Tristerix	((Tupeia	(Struthanthus	Tripodanthus))	(Desmaria	(Atkinsonia	((Notanthera	(Gaiadendron	((Ileostylus	Muellerina)	((((Taxillus	Scurrula)	((Helixanthera	(Moquiniella	Dendrophthoe))	((Agelanthus	(Englerina	Tapinanthus))	Bakerella)))	(Amyema	Benthamina))	(Loranthus	Cecarria)))))	Nuytsia))))))	Peraxilla)	Decaisnina);
((Peraxilla	(((((((Loranthus	Cecarria)	((Ileostylus	Muellerina)	((((Dendrophthoe	Helixanthera)	(Taxillus	Scurrula))	((Moquiniella	((Tapinanthus	Englerina)	Agelanthus))	Bakerella))	(Amyema	Benthamina))))	Ligaria)	(Gaiadendron	(Atkinsonia	Nuytsia)))	(Tripodanthus	Struthanthus))	Tristerix)	((Notanthera	Tupeia)	Desmaria)))	Macrosolen	Decaisnina);
(((Peraxilla	((((Tripodanthus	Struthanthus)	(Atkinsonia	Nuytsia))	Gaiadendron)	((((Loranthus	Cecarria)	((Ileostylus	Muellerina)	(((Taxillus	Scurrula)	(((Moquiniella	((Tapinanthus	Englerina)	Agelanthus))	Bakerella)	(Dendrophthoe	Helixanthera)))	(Amyema	Benthamina))))	Tristerix)	(Ligaria	(Tupeia	Desmaria)))))	Notanthera)	Macrosolen	Decaisnina);
((Peraxilla	(Tristerix	(Gaiadendron	((((Tripodanthus	Struthanthus)	Ligaria)	Atkinsonia)	(Tupeia	(((Loranthus	Cecarria)	((Ileostylus	Muellerina)	(((Taxillus	Scurrula)	((((Tapinanthus	Englerina)	Agelanthus)	(Bakerella	Moquiniella))	(Dendrophthoe	Helixanthera)))	(Amyema	Benthamina))))	(Nuytsia	(Notanthera	Desmaria))))))))	Macrosolen	Decaisnina);
((Peraxilla	((((Tristerix	Nuytsia)	Gaiadendron)	(((Atkinsonia	((Loranthus	Cecarria)	((Ileostylus	Muellerina)	(((Taxillus	Scurrula)	((Bakerella	(Moquiniella	((Tapinanthus	Englerina)	Agelanthus)))	(Dendrophthoe	Helixanthera)))	(Amyema	Benthamina)))))	((Ligaria	Desmaria)	Tupeia))	(Tripodanthus	Struthanthus)))	Notanthera))	Macrosolen	Decaisnina);
((Peraxilla	(((Tristerix	Nuytsia)	Gaiadendron)	((Atkinsonia	(Notanthera	(Ligaria	(Tripodanthus	Struthanthus))))	((Desmaria	((Loranthus	Cecarria)	((Ileostylus	Muellerina)	(((Taxillus	Scurrula)	(((((Tapinanthus	Englerina)	Agelanthus)	(Bakerella	Moquiniella))	Dendrophthoe)	Helixanthera))	(Amyema	Benthamina)))))	Tupeia))))	Macrosolen	Decaisnina);
(((Peraxilla	((Gaiadendron	((Atkinsonia	((Ileostylus	Muellerina)	(((((Bakerella	(Moquiniella	((Tapinanthus	Englerina)	Agelanthus)))	Dendrophthoe)	(Helixanthera	(Taxillus	Scurrula)))	(Amyema	Benthamina))	(Loranthus	Cecarria))))	((Tripodanthus	Struthanthus)	(Tupeia	((Tristerix	Ligaria)	Desmaria)))))	Nuytsia))	Notanthera)	Macrosolen	Decaisnina);
((Peraxilla	(Gaiadendron	(((Atkinsonia	((Ileostylus	Muellerina)	((((Taxillus	Scurrula)	((Helixanthera	(Bakerella	(Moquiniella	((Tapinanthus	Englerina)	Agelanthus))))	Dendrophthoe))	(Amyema	Benthamina))	(Loranthus	Cecarria))))	((Tripodanthus	Struthanthus)	((Notanthera	Tupeia)	(Ligaria	(Desmaria	Tristerix)))))	Nuytsia)))	Macrosolen	Decaisnina);
((Peraxilla	(((((Ileostylus	Muellerina)	((((((Bakerella	Moquiniella)	((Tapinanthus	Englerina)	Agelanthus))	Dendrophthoe)	((Taxillus	Scurrula)	Helixanthera))	(Amyema	Benthamina))	(Loranthus	Cecarria)))	((Atkinsonia	Nuytsia)	((Desmaria	Notanthera)	(Ligaria	((Tripodanthus	Struthanthus)	Tristerix)))))	Tupeia)	Gaiadendron))	Macrosolen	Decaisnina);
((Peraxilla	(((Ileostylus	Muellerina)	(((((Moquiniella	(((Tapinanthus	Englerina)	Agelanthus)	Bakerella))	Dendrophthoe)	((Taxillus	Scurrula)	Helixanthera))	(Amyema	Benthamina))	(Loranthus	Cecarria)))	((Gaiadendron	((Nuytsia	(Desmaria	Notanthera))	((Tripodanthus	Struthanthus)	(Tristerix	Ligaria))))	(Tupeia	Atkinsonia))))	Macrosolen	Decaisnina);
((Peraxilla	(((Atkinsonia	(Nuytsia	(Notanthera	((Tripodanthus	Struthanthus)	(Tristerix	Ligaria)))))	(((Ileostylus	Muellerina)	(((((((Tapinanthus	Englerina)	Agelanthus)	(Bakerella	Moquiniella))	(Helixanthera	Dendrophthoe))	(Taxillus	Scurrula))	(Amyema	Benthamina))	(Loranthus	Cecarria)))	(Desmaria	Tupeia)))	Gaiadendron))	Macrosolen	Decaisnina);
(((((((Ligaria	Desmaria)	(Notanthera	Tupeia))	((Atkinsonia	((Loranthus	Cecarria)	((Ileostylus	Muellerina)	(((Scurrula	Taxillus)	((Bakerella	(Moquiniella	(Agelanthus	(Tapinanthus	Englerina))))	(Dendrophthoe	Helixanthera)))	(Amyema	Benthamina)))))	(Struthanthus	Tripodanthus)))	(Tristerix	Nuytsia))	Gaiadendron)	Peraxilla)	Macrosolen	Decaisnina);
((((((Tristerix	Desmaria)	Ligaria)	(Notanthera	((Tupeia	Nuytsia)	(((((Dendrophthoe	((Moquiniella	Agelanthus)	Bakerella))	(Tapinanthus	Englerina))	(Helixanthera	(Scurrula	Taxillus)))	(Amyema	Benthamina))	((Loranthus	Cecarria)	(Ileostylus	Muellerina))))))	(Gaiadendron	(Atkinsonia	(Struthanthus	Tripodanthus))))	Peraxilla)	Macrosolen	Decaisnina);
((((((Tupeia	Desmaria)	((((Ileostylus	Muellerina)	(Loranthus	Cecarria))	(((Scurrula	Taxillus)	((Bakerella	((Agelanthus	(Tapinanthus	Englerina))	Moquiniella))	(Dendrophthoe	Helixanthera)))	(Amyema	Benthamina)))	Nuytsia))	(((Tristerix	Ligaria)	(Struthanthus	Tripodanthus))	(Gaiadendron	Atkinsonia)))	Notanthera)	Peraxilla)	Macrosolen	Decaisnina);
(((((((((Tupeia	Desmaria)	((Ileostylus	Muellerina)	((Loranthus	Cecarria)	(((Helixanthera	(Scurrula	Taxillus))	((Bakerella	((Agelanthus	(Tapinanthus	Englerina))	Moquiniella))	Dendrophthoe))	(Amyema	Benthamina)))))	Nuytsia)	((Tristerix	Ligaria)	(Struthanthus	Tripodanthus)))	Atkinsonia)	Gaiadendron)	Notanthera)	Peraxilla)	Macrosolen	Decaisnina);
(((((Struthanthus	Tripodanthus)	((Ligaria	(Desmaria	(Atkinsonia	Gaiadendron)))	(Nuytsia	((Tristerix	Tupeia)	(((Ileostylus	Muellerina)	(((Scurrula	Taxillus)	(((Agelanthus	(Tapinanthus	Englerina))	(Moquiniella	Bakerella))	(Dendrophthoe	Helixanthera)))	(Amyema	Benthamina)))	(Loranthus	Cecarria))))))	Notanthera)	Peraxilla)	Macrosolen	Decaisnina);
(((((((Ileostylus	Muellerina)	(((Helixanthera	(Scurrula	Taxillus))	((Bakerella	Dendrophthoe)	((Agelanthus	(Tapinanthus	Englerina))	Moquiniella)))	(Amyema	Benthamina)))	(Loranthus	Cecarria))	(Notanthera	(Struthanthus	Tripodanthus)))	((Tristerix	(Gaiadendron	Nuytsia))	(Atkinsonia	((Tupeia	Ligaria)	Desmaria))))	Peraxilla)	Macrosolen	Decaisnina);
(((((Tristerix	(Atkinsonia	(Tupeia	(Ligaria	Desmaria))))	Gaiadendron)	((Notanthera	(Struthanthus	Tripodanthus))	(Nuytsia	((((Scurrula	Taxillus)	((((Agelanthus	(Tapinanthus	Englerina))	Moquiniella)	Bakerella)	(Dendrophthoe	Helixanthera)))	(Amyema	Benthamina))	((Loranthus	Cecarria)	(Ileostylus	Muellerina))))))	Peraxilla)	Macrosolen	Decaisnina);
(((Atkinsonia	(((Nuytsia	Gaiadendron)	(Tupeia	((((Scurrula	Taxillus)	((((Helixanthera	(Agelanthus	(Tapinanthus	Englerina)))	Moquiniella)	Bakerella)	Dendrophthoe))	(Amyema	Benthamina))	((Loranthus	Cecarria)	(Ileostylus	Muellerina)))))	((Tristerix	(Desmaria	Ligaria))	(Notanthera	(Struthanthus	Tripodanthus)))))	Peraxilla)	Macrosolen	Decaisnina);
(((((Struthanthus	Tripodanthus)	((((Desmaria	Tristerix)	(Tupeia	(Nuytsia	((Ileostylus	Muellerina)	((((Scurrula	Taxillus)	((Dendrophthoe	Helixanthera)	((Moquiniella	Bakerella)	(Agelanthus	(Tapinanthus	Englerina)))))	(Amyema	Benthamina))	(Loranthus	Cecarria))))))	Ligaria)	(Atkinsonia	Gaiadendron)))	Notanthera)	Peraxilla)	Macrosolen	Decaisnina);
((Notanthera	(Peraxilla	(((Nuytsia	Atkinsonia)	Gaiadendron)	(Desmaria	((((Struthanthus	Tripodanthus)	Ligaria)	Tristerix)	(Tupeia	((Loranthus	Cecarria)	((Ileostylus	Muellerina)	(((Scurrula	Taxillus)	((Dendrophthoe	(Moquiniella	(Bakerella	(Agelanthus	(Tapinanthus	Englerina)))))	Helixanthera))	(Amyema	Benthamina))))))))))	Macrosolen	Decaisnina);
(((((((Ligaria	Desmaria)	Tupeia)	Tristerix)	((((Benthamina	Amyema)	((Taxillus	Scurrula)	(Dendrophthoe	(Bakerella	(Helixanthera	(Moquiniella	((Englerina	Tapinanthus)	Agelanthus)))))))	((Ileostylus	Muellerina)	(Cecarria	Loranthus)))	((Atkinsonia	((Struthanthus	Tripodanthus)	Nuytsia))	Gaiadendron)))	Peraxilla)	Notanthera)	Macrosolen	Decaisnina);
(((((((Cecarria	Loranthus)	(((Benthamina	Amyema)	((Taxillus	Scurrula)	((Helixanthera	Dendrophthoe)	(Bakerella	(Moquiniella	((Englerina	Tapinanthus)	Agelanthus))))))	(Ileostylus	Muellerina)))	(((Struthanthus	Tripodanthus)	(Nuytsia	Atkinsonia))	Gaiadendron))	((Desmaria	(Ligaria	Tristerix))	Tupeia))	Peraxilla)	Notanthera)	Macrosolen	Decaisnina);
(((Notanthera	((Gaiadendron	Atkinsonia)	(((Desmaria	Tupeia)	((((Benthamina	Amyema)	((Taxillus	Scurrula)	((Helixanthera	Dendrophthoe)	(Bakerella	(Moquiniella	((Englerina	Tapinanthus)	Agelanthus))))))	((Ileostylus	Muellerina)	(Cecarria	Loranthus)))	Nuytsia))	((Struthanthus	Tripodanthus)	(Ligaria	Tristerix)))))	Peraxilla)	Macrosolen	Decaisnina);
(((Notanthera	(((Nuytsia	Desmaria)	(Tupeia	((Ileostylus	Muellerina)	((Cecarria	Loranthus)	((Benthamina	Amyema)	((Taxillus	Scurrula)	((Helixanthera	Dendrophthoe)	(Bakerella	(Moquiniella	((Englerina	Tapinanthus)	Agelanthus))))))))))	((Atkinsonia	((Struthanthus	Tripodanthus)	(Ligaria	Tristerix)))	Gaiadendron)))	Peraxilla)	Macrosolen	Decaisnina);
((((((Notanthera	Desmaria)	((Struthanthus	Tripodanthus)	Ligaria))	Atkinsonia)	((Tristerix	(Nuytsia	Gaiadendron))	(Tupeia	((Ileostylus	Muellerina)	((Cecarria	Loranthus)	((Benthamina	Amyema)	((((Moquiniella	((Englerina	Tapinanthus)	Agelanthus))	Bakerella)	Dendrophthoe)	((Taxillus	Scurrula)	Helixanthera))))))))	Peraxilla)	Macrosolen	Decaisnina);
((((((((Struthanthus	Tripodanthus)	(Ligaria	Tristerix))	(Atkinsonia	(Nuytsia	Gaiadendron)))	(((Benthamina	Amyema)	((Taxillus	Scurrula)	((Dendrophthoe	Helixanthera)	((Moquiniella	((Englerina	Tapinanthus)	Agelanthus))	Bakerella))))	((Ileostylus	Muellerina)	(Cecarria	Loranthus))))	(Desmaria	Tupeia))	Peraxilla)	Notanthera)	Macrosolen	Decaisnina);
((((((Atkinsonia	(((((Cecarria	Loranthus)	(((Benthamina	Amyema)	((Helixanthera	(Taxillus	Scurrula))	(Dendrophthoe	((Moquiniella	((Englerina	Tapinanthus)	Agelanthus))	Bakerella))))	(Ileostylus	Muellerina)))	Tupeia)	((Struthanthus	Tripodanthus)	(Ligaria	Tristerix)))	Desmaria))	Nuytsia)	Gaiadendron)	Peraxilla)	Notanthera)	Macrosolen	Decaisnina);
(((((((Ligaria	Tristerix)	(Struthanthus	Tripodanthus))	((Gaiadendron	(Nuytsia	((Cecarria	Loranthus)	(((Benthamina	Amyema)	((Taxillus	Scurrula)	(((Moquiniella	((Englerina	Tapinanthus)	Agelanthus))	Bakerella)	(Dendrophthoe	Helixanthera))))	(Ileostylus	Muellerina)))))	Atkinsonia))	(Tupeia	Desmaria))	Peraxilla)	Notanthera)	Macrosolen	Decaisnina);
((((((Cecarria	Loranthus)	(((Benthamina	Amyema)	((Taxillus	Scurrula)	(((Moquiniella	((Englerina	Tapinanthus)	Agelanthus))	Bakerella)	(Dendrophthoe	Helixanthera))))	(Ileostylus	Muellerina)))	((Gaiadendron	(Atkinsonia	Nuytsia))	(Notanthera	((Ligaria	Tristerix)	(Struthanthus	Tripodanthus)))))	(Tupeia	Desmaria))	Peraxilla)	Macrosolen	Decaisnina);
(((((Tupeia	Desmaria)	(((((Cecarria	Loranthus)	(((Benthamina	Amyema)	((Taxillus	Scurrula)	((((Moquiniella	Bakerella)	Helixanthera)	((Englerina	Tapinanthus)	Agelanthus))	Dendrophthoe)))	(Ileostylus	Muellerina)))	(Nuytsia	(Atkinsonia	((Struthanthus	Tripodanthus)	Ligaria))))	Gaiadendron)	Tristerix))	Peraxilla)	Notanthera)	Macrosolen	Decaisnina);
(Macrosolen	(Peraxilla	((((((Tristerix	(Ligaria	((((Dendrophthoe	(Bakerella	(Helixanthera	(Moquiniella	((Tapinanthus	Englerina)	Agelanthus)))))	(Taxillus	Scurrula))	(Amyema	Benthamina))	((Cecarria	Loranthus)	(Ileostylus	Muellerina)))))	Tupeia)	(Struthanthus	Tripodanthus))	(Nuytsia	Gaiadendron))	(Atkinsonia	Desmaria))	Notanthera))	Decaisnina);
(Macrosolen	(Notanthera	(Peraxilla	((((((((Dendrophthoe	Helixanthera)	(Bakerella	(((Tapinanthus	Englerina)	Agelanthus)	Moquiniella)))	(Taxillus	Scurrula))	(Amyema	Benthamina))	((Cecarria	Loranthus)	(Ileostylus	Muellerina)))	(Tristerix	Ligaria))	(Tupeia	(Struthanthus	Tripodanthus)))	((Atkinsonia	(Nuytsia	Gaiadendron))	Desmaria))))	Decaisnina);
(Macrosolen	(Peraxilla	(((Tupeia	(Tristerix	Desmaria))	((((Ligaria	((Ileostylus	Muellerina)	((((Dendrophthoe	(((Tapinanthus	Englerina)	Agelanthus)	(Moquiniella	Bakerella)))	(Helixanthera	(Taxillus	Scurrula)))	(Amyema	Benthamina))	(Cecarria	Loranthus))))	(Nuytsia	Atkinsonia))	(Struthanthus	Tripodanthus))	Gaiadendron))	Notanthera))	Decaisnina);
(Macrosolen	((Peraxilla	((Desmaria	((Nuytsia	Atkinsonia)	Gaiadendron))	(((Ligaria	Tristerix)	(Struthanthus	Tripodanthus))	(Tupeia	(((Taxillus	Scurrula)	((Amyema	Benthamina)	((Helixanthera	Dendrophthoe)	(Bakerella	(((Tapinanthus	Englerina)	Agelanthus)	Moquiniella)))))	((Cecarria	Loranthus)	(Ileostylus	Muellerina)))))))	Notanthera)	Decaisnina);
(Macrosolen	(Peraxilla	((((((Ligaria	Tristerix)	Desmaria)	Tupeia)	(Nuytsia	(Notanthera	(((Amyema	Benthamina)	((Helixanthera	(Dendrophthoe	(((Tapinanthus	Englerina)	Agelanthus)	(Moquiniella	Bakerella))))	(Taxillus	Scurrula)))	((Cecarria	Loranthus)	(Ileostylus	Muellerina))))))	(Atkinsonia	(Struthanthus	Tripodanthus)))	Gaiadendron))	Decaisnina);
(Macrosolen	(Peraxilla	(((((((Amyema	Benthamina)	((Dendrophthoe	(((Tapinanthus	Englerina)	Agelanthus)	(Moquiniella	Bakerella)))	((Taxillus	Scurrula)	Helixanthera)))	((Cecarria	Loranthus)	(Ileostylus	Muellerina)))	((Desmaria	Tupeia)	Nuytsia))	(Atkinsonia	(Ligaria	(Tristerix	(Struthanthus	Tripodanthus)))))	Gaiadendron)	Notanthera))	Decaisnina);
(Macrosolen	(Peraxilla	(((Desmaria	(((Nuytsia	Gaiadendron)	Tupeia)	(Tristerix	((Cecarria	Loranthus)	((Ileostylus	Muellerina)	((Amyema	Benthamina)	((Dendrophthoe	(Bakerella	(((Tapinanthus	Englerina)	Agelanthus)	Moquiniella)))	((Taxillus	Scurrula)	Helixanthera))))))))	(Atkinsonia	(Ligaria	(Struthanthus	Tripodanthus))))	Notanthera))	Decaisnina);
(Macrosolen	(Peraxilla	((Atkinsonia	(Desmaria	((Tupeia	((Tristerix	Ligaria)	(Struthanthus	Tripodanthus)))	((Nuytsia	((Cecarria	Loranthus)	((Ileostylus	Muellerina)	((Amyema	Benthamina)	((Taxillus	Scurrula)	((Dendrophthoe	Helixanthera)	(((Tapinanthus	Englerina)	Agelanthus)	(Moquiniella	Bakerella))))))))	Gaiadendron))))	Notanthera))	Decaisnina);
(Macrosolen	(Peraxilla	(Gaiadendron	((((Tristerix	Ligaria)	(Struthanthus	Tripodanthus))	Atkinsonia)	(((Notanthera	Desmaria)	Tupeia)	(Nuytsia	((Cecarria	Loranthus)	((Ileostylus	Muellerina)	((Amyema	Benthamina)	((Helixanthera	(Taxillus	Scurrula))	(Dendrophthoe	(Bakerella	(((Tapinanthus	Englerina)	Agelanthus)	Moquiniella))))))))))))	Decaisnina);
(Macrosolen	((Peraxilla	((((Ileostylus	Muellerina)	(((Amyema	Benthamina)	((Helixanthera	(Taxillus	Scurrula))	(Dendrophthoe	(Bakerella	(((Tapinanthus	Englerina)	Agelanthus)	Moquiniella)))))	(Cecarria	Loranthus)))	(((Nuytsia	Atkinsonia)	Gaiadendron)	Desmaria))	(Tupeia	((Ligaria	Tristerix)	(Struthanthus	Tripodanthus)))))	Notanthera)	Decaisnina);
((Peraxilla	((((Tristerix	Ligaria)	(Struthanthus	Tripodanthus))	(Atkinsonia	(Nuytsia	Gaiadendron)))	((Desmaria	(Tupeia	((Cecarria	Loranthus)	((Muellerina	Ileostylus)	((((Englerina	Tapinanthus)	(Moquiniella	(Agelanthus	Bakerella)))	((Dendrophthoe	Helixanthera)	(Taxillus	Scurrula)))	(Amyema	Benthamina))))))	Notanthera)))	Macrosolen	Decaisnina);
((Peraxilla	(((Cecarria	Loranthus)	((Muellerina	Ileostylus)	(((Taxillus	Scurrula)	(((Bakerella	((Agelanthus	(Englerina	Tapinanthus))	Moquiniella))	Dendrophthoe)	Helixanthera))	(Amyema	Benthamina))))	(((Tristerix	Desmaria)	((Struthanthus	Tripodanthus)	(Ligaria	Notanthera)))	(Tupeia	((Gaiadendron	Nuytsia)	Atkinsonia)))))	Macrosolen	Decaisnina);
((Peraxilla	(((Atkinsonia	(Notanthera	((Struthanthus	Tripodanthus)	Ligaria)))	Desmaria)	((Nuytsia	(Tristerix	Gaiadendron))	(Tupeia	(((((Bakerella	((Agelanthus	(Englerina	Tapinanthus))	Moquiniella))	Dendrophthoe)	(Helixanthera	(Taxillus	Scurrula)))	(Amyema	Benthamina))	((Cecarria	Loranthus)	(Muellerina	Ileostylus)))))))	Macrosolen	Decaisnina);
((Peraxilla	((Nuytsia	(Tristerix	Gaiadendron))	((((((Taxillus	Scurrula)	((Bakerella	((Agelanthus	(Englerina	Tapinanthus))	(Helixanthera	Moquiniella)))	Dendrophthoe))	(Amyema	Benthamina))	((Cecarria	Loranthus)	(Muellerina	Ileostylus)))	((Tupeia	(Ligaria	Desmaria))	Notanthera))	((Struthanthus	Tripodanthus)	Atkinsonia))))	Macrosolen	Decaisnina);
((Peraxilla	((Atkinsonia	(Nuytsia	Gaiadendron))	((Notanthera	((Ligaria	(Tristerix	Desmaria))	(Struthanthus	Tripodanthus)))	(Tupeia	((Cecarria	Loranthus)	((Muellerina	Ileostylus)	(((Helixanthera	(Taxillus	Scurrula))	((Bakerella	((Agelanthus	(Englerina	Tapinanthus))	Moquiniella))	Dendrophthoe))	(Amyema	Benthamina))))))))	Macrosolen	Decaisnina);
((Peraxilla	(((Tupeia	Desmaria)	(Notanthera	(((((Helixanthera	(Taxillus	Scurrula))	((Bakerella	((Agelanthus	(Englerina	Tapinanthus))	Moquiniella))	Dendrophthoe))	(Amyema	Benthamina))	((Cecarria	Loranthus)	(Muellerina	Ileostylus)))	Nuytsia)))	(((Struthanthus	Tripodanthus)	(Tristerix	Ligaria))	(Atkinsonia	Gaiadendron))))	Macrosolen	Decaisnina);
((Peraxilla	(((((Struthanthus	Tripodanthus)	(Tristerix	Ligaria))	(Notanthera	Desmaria))	((((((Dendrophthoe	Helixanthera)	(Taxillus	Scurrula))	((Agelanthus	(Englerina	Tapinanthus))	(Moquiniella	Bakerella)))	(Amyema	Benthamina))	((Cecarria	Loranthus)	(Muellerina	Ileostylus)))	Tupeia))	(Nuytsia	(Atkinsonia	Gaiadendron))))	Macrosolen	Decaisnina);
((Peraxilla	((((Nuytsia	Desmaria)	(Tupeia	(((Cecarria	Loranthus)	((Muellerina	Ileostylus)	(((Taxillus	Scurrula)	((Bakerella	((Agelanthus	(Englerina	Tapinanthus))	Moquiniella))	(Dendrophthoe	Helixanthera)))	(Amyema	Benthamina))))	((Struthanthus	Tripodanthus)	(Tristerix	Ligaria)))))	(Atkinsonia	Gaiadendron))	Notanthera))	Macrosolen	Decaisnina);
((Notanthera	(Peraxilla	(((Tupeia	((Muellerina	Ileostylus)	((((Helixanthera	(Taxillus	Scurrula))	((Bakerella	((Agelanthus	(Englerina	Tapinanthus))	Moquiniella))	Dendrophthoe))	(Amyema	Benthamina))	(Cecarria	Loranthus))))	(Nuytsia	Desmaria))	(((Struthanthus	Tripodanthus)	(Tristerix	Ligaria))	(Atkinsonia	Gaiadendron)))))	Macrosolen	Decaisnina);
((Notanthera	(Peraxilla	((((Cecarria	Loranthus)	((Muellerina	Ileostylus)	(((Taxillus	Scurrula)	(((Agelanthus	(Englerina	Tapinanthus))	(Moquiniella	Bakerella))	(Dendrophthoe	Helixanthera)))	(Amyema	Benthamina))))	((Tristerix	(Ligaria	Desmaria))	Tupeia))	(((Nuytsia	Atkinsonia)	(Struthanthus	Tripodanthus))	Gaiadendron))))	Macrosolen	Decaisnina);
(Macrosolen	(Peraxilla	((Gaiadendron	((Nuytsia	Atkinsonia)	((Ligaria	Tristerix)	(Tripodanthus	Struthanthus))))	((Desmaria	(Notanthera	Tupeia))	((Loranthus	Cecarria)	((Muellerina	Ileostylus)	(((((Moquiniella	((Englerina	Tapinanthus)	Agelanthus))	Bakerella)	Dendrophthoe)	(Helixanthera	(Taxillus	Scurrula)))	(Benthamina	Amyema)))))))	Decaisnina);
(Macrosolen	((Peraxilla	(((((Tupeia	((Tripodanthus	Struthanthus)	(Atkinsonia	(((Muellerina	Ileostylus)	((((((((Englerina	Tapinanthus)	Agelanthus)	Bakerella)	Dendrophthoe)	Moquiniella)	(Helixanthera	(Taxillus	Scurrula)))	(Benthamina	Amyema))	(Loranthus	Cecarria)))	Ligaria))))	Desmaria)	Tristerix)	Gaiadendron)	Nuytsia))	Notanthera)	Decaisnina);
(Macrosolen	(Peraxilla	((((Tripodanthus	Struthanthus)	Notanthera)	(Ligaria	Tristerix))	(Atkinsonia	(Gaiadendron	((((Loranthus	Cecarria)	((Muellerina	Ileostylus)	(((Taxillus	Scurrula)	(((((Englerina	Tapinanthus)	Agelanthus)	Bakerella)	Moquiniella)	(Dendrophthoe	Helixanthera)))	(Benthamina	Amyema))))	Nuytsia)	(Desmaria	Tupeia))))))	Decaisnina);
(Macrosolen	(Peraxilla	((((Gaiadendron	((Loranthus	Cecarria)	((Muellerina	Ileostylus)	((((Taxillus	Scurrula)	Helixanthera)	((Bakerella	(Moquiniella	((Englerina	Tapinanthus)	Agelanthus)))	Dendrophthoe))	(Benthamina	Amyema)))))	Nuytsia)	(Atkinsonia	(Desmaria	(Tupeia	((Tripodanthus	Struthanthus)	(Ligaria	Tristerix))))))	Notanthera))	Decaisnina);
(Macrosolen	(Peraxilla	(Gaiadendron	((Nuytsia	((Atkinsonia	((Notanthera	(Tripodanthus	Struthanthus))	(Ligaria	Desmaria)))	(Tupeia	(((((Moquiniella	(Taxillus	Scurrula))	(Dendrophthoe	Helixanthera))	(Bakerella	((Englerina	Tapinanthus)	Agelanthus)))	(Benthamina	Amyema))	((Loranthus	Cecarria)	(Muellerina	Ileostylus))))))	Tristerix)))	Decaisnina);
(Macrosolen	(Peraxilla	(((Atkinsonia	((Tripodanthus	Struthanthus)	(Ligaria	Notanthera)))	((Desmaria	Tupeia)	(((((Taxillus	Scurrula)	Helixanthera)	(Dendrophthoe	(Bakerella	(Moquiniella	((Englerina	Tapinanthus)	Agelanthus)))))	(Benthamina	Amyema))	((Loranthus	Cecarria)	(Muellerina	Ileostylus)))))	(Tristerix	(Gaiadendron	Nuytsia))))	Decaisnina);
(Macrosolen	((Peraxilla	((((Tripodanthus	Struthanthus)	Ligaria)	(Gaiadendron	(Nuytsia	Atkinsonia)))	(((((Taxillus	Scurrula)	((Dendrophthoe	Helixanthera)	(Bakerella	(Moquiniella	((Englerina	Tapinanthus)	Agelanthus)))))	(Benthamina	Amyema))	((Loranthus	Cecarria)	(Muellerina	Ileostylus)))	(Tupeia	(Tristerix	Desmaria)))))	Notanthera)	Decaisnina);
(Macrosolen	(Peraxilla	(((((Tripodanthus	Struthanthus)	Ligaria)	(Gaiadendron	Atkinsonia))	((((((Taxillus	Scurrula)	((Dendrophthoe	Helixanthera)	(Bakerella	(Moquiniella	((Englerina	Tapinanthus)	Agelanthus)))))	(Benthamina	Amyema))	((Loranthus	Cecarria)	(Muellerina	Ileostylus)))	(Tupeia	(Nuytsia	Desmaria)))	Tristerix))	Notanthera))	Decaisnina);
(Macrosolen	(Peraxilla	(((Tripodanthus	Struthanthus)	(Atkinsonia	((Gaiadendron	((Nuytsia	((((Taxillus	Scurrula)	((Dendrophthoe	Helixanthera)	(Bakerella	(Moquiniella	((Englerina	Tapinanthus)	Agelanthus)))))	(Benthamina	Amyema))	((Loranthus	Cecarria)	(Muellerina	Ileostylus))))	Tupeia))	(Tristerix	(Ligaria	Desmaria)))))	Notanthera))	Decaisnina);
(Macrosolen	(Peraxilla	(((Gaiadendron	(Tupeia	(Tristerix	(Nuytsia	((((Taxillus	Scurrula)	((Dendrophthoe	Helixanthera)	(Bakerella	(Moquiniella	((Englerina	Tapinanthus)	Agelanthus)))))	(Benthamina	Amyema))	((Loranthus	Cecarria)	(Muellerina	Ileostylus)))))))	Desmaria)	(((Ligaria	Notanthera)	(Tripodanthus	Struthanthus))	Atkinsonia)))	Decaisnina);
((Peraxilla	(((Ligaria	((Atkinsonia	(Gaiadendron	Nuytsia))	(Struthanthus	Tripodanthus)))	((Desmaria	(Tupeia	(((Amyema	Benthamina)	((Helixanthera	(Taxillus	Scurrula))	(Dendrophthoe	(Bakerella	(Moquiniella	(Agelanthus	(Tapinanthus	Englerina)))))))	((Cecarria	Loranthus)	(Ileostylus	Muellerina)))))	Tristerix))	Notanthera))	Macrosolen	Decaisnina);
((Peraxilla	((Gaiadendron	((Notanthera	Desmaria)	((((Ligaria	Tristerix)	(Struthanthus	Tripodanthus))	(Tupeia	((Ileostylus	Muellerina)	(((Amyema	Benthamina)	((Taxillus	Scurrula)	((Bakerella	(Moquiniella	(Agelanthus	(Tapinanthus	Englerina))))	(Dendrophthoe	Helixanthera))))	(Cecarria	Loranthus)))))	Atkinsonia)))	Nuytsia))	Macrosolen	Decaisnina);
(((Peraxilla	(((((Ileostylus	Muellerina)	(((Amyema	Benthamina)	((Taxillus	Scurrula)	((Bakerella	(Moquiniella	(Agelanthus	(Tapinanthus	Englerina))))	(Dendrophthoe	Helixanthera))))	(Cecarria	Loranthus)))	(Desmaria	Tupeia))	((Ligaria	Tristerix)	(Struthanthus	Tripodanthus)))	(Gaiadendron	(Nuytsia	Atkinsonia))))	Notanthera)	Macrosolen	Decaisnina);
(((Peraxilla	((Desmaria	Tupeia)	(((Ligaria	Tristerix)	(Struthanthus	Tripodanthus))	(Gaiadendron	(((Ileostylus	Muellerina)	(((Amyema	Benthamina)	((Taxillus	Scurrula)	((Bakerella	(Moquiniella	(Agelanthus	(Tapinanthus	Englerina))))	(Dendrophthoe	Helixanthera))))	(Cecarria	Loranthus)))	(Nuytsia	Atkinsonia))))))	Notanthera)	Macrosolen	Decaisnina);
((Peraxilla	(Gaiadendron	((Tristerix	Nuytsia)	((Atkinsonia	((Notanthera	(Ligaria	(Struthanthus	Tripodanthus)))	Desmaria))	(((((Amyema	Benthamina)	((Taxillus	Scurrula)	((Bakerella	(Moquiniella	(Agelanthus	(Tapinanthus	Englerina))))	(Dendrophthoe	Helixanthera))))	(Cecarria	Loranthus))	(Ileostylus	Muellerina))	Tupeia)))))	Macrosolen	Decaisnina);
((Peraxilla	(((((Amyema	Benthamina)	((Helixanthera	(Taxillus	Scurrula))	((Bakerella	(Moquiniella	(Agelanthus	(Tapinanthus	Englerina))))	Dendrophthoe)))	((Cecarria	Loranthus)	(Ileostylus	Muellerina)))	((Notanthera	Desmaria)	Tupeia))	((Atkinsonia	(Gaiadendron	Nuytsia))	((Tristerix	Ligaria)	(Struthanthus	Tripodanthus)))))	Macrosolen	Decaisnina);
((Peraxilla	(((Tristerix	((Nuytsia	(((Amyema	Benthamina)	((Taxillus	Scurrula)	(((Bakerella	(Moquiniella	(Agelanthus	(Tapinanthus	Englerina))))	Dendrophthoe)	Helixanthera)))	((Cecarria	Loranthus)	(Ileostylus	Muellerina))))	(Desmaria	Tupeia)))	(Atkinsonia	((Gaiadendron	Ligaria)	(Struthanthus	Tripodanthus))))	Notanthera))	Macrosolen	Decaisnina);
((Peraxilla	(((Tristerix	(((Ileostylus	Muellerina)	(((Amyema	Benthamina)	(((Bakerella	(Moquiniella	(Agelanthus	(Tapinanthus	Englerina))))	(Helixanthera	Dendrophthoe))	(Taxillus	Scurrula)))	(Cecarria	Loranthus)))	(Desmaria	Tupeia)))	((Gaiadendron	(Nuytsia	Atkinsonia))	(Ligaria	(Struthanthus	Tripodanthus))))	Notanthera))	Macrosolen	Decaisnina);
((Notanthera	(Peraxilla	((Desmaria	(Atkinsonia	(Tupeia	((((Amyema	Benthamina)	(((Bakerella	(Moquiniella	(Agelanthus	(Tapinanthus	Englerina))))	(Helixanthera	Dendrophthoe))	(Taxillus	Scurrula)))	((Cecarria	Loranthus)	(Ileostylus	Muellerina)))	((Ligaria	Tristerix)	(Struthanthus	Tripodanthus))))))	(Nuytsia	Gaiadendron))))	Macrosolen	Decaisnina);
((Notanthera	(Peraxilla	((Tristerix	Desmaria)	((Struthanthus	Tripodanthus)	(((Nuytsia	(((Amyema	Benthamina)	((((Agelanthus	(Tapinanthus	Englerina))	(Bakerella	Moquiniella))	Dendrophthoe)	(Helixanthera	(Taxillus	Scurrula))))	((Cecarria	Loranthus)	(Ileostylus	Muellerina))))	Gaiadendron)	(Atkinsonia	(Tupeia	Ligaria)))))))	Macrosolen	Decaisnina);
((Peraxilla	(((((Nuytsia	Desmaria)	Tupeia)	(Tristerix	((((Amyema	Benthamina)	((Taxillus	Scurrula)	((Bakerella	(Moquiniella	((Englerina	Tapinanthus)	Agelanthus)))	(Dendrophthoe	Helixanthera))))	(Ileostylus	Muellerina))	(Loranthus	Cecarria))))	((Ligaria	(Gaiadendron	Atkinsonia))	(Struthanthus	Tripodanthus)))	Notanthera))	Macrosolen	Decaisnina);
((Peraxilla	((Tristerix	(Nuytsia	Gaiadendron))	((((Struthanthus	Tripodanthus)	(Notanthera	(Tupeia	(Desmaria	Ligaria))))	((((Amyema	Benthamina)	((Helixanthera	(Taxillus	Scurrula))	((Bakerella	(Moquiniella	((Englerina	Tapinanthus)	Agelanthus)))	Dendrophthoe)))	(Ileostylus	Muellerina))	(Loranthus	Cecarria)))	Atkinsonia)))	Macrosolen	Decaisnina);
((Peraxilla	(((((Nuytsia	(((Ileostylus	Muellerina)	((Loranthus	Cecarria)	((Amyema	Benthamina)	((Taxillus	Scurrula)	((Bakerella	(Moquiniella	((Englerina	Tapinanthus)	Agelanthus)))	(Helixanthera	Dendrophthoe))))))	(Tupeia	(Desmaria	Ligaria))))	Tristerix)	(Atkinsonia	Gaiadendron))	(Struthanthus	Tripodanthus))	Notanthera))	Macrosolen	Decaisnina);
((Notanthera	(Peraxilla	((((Tristerix	Ligaria)	(Struthanthus	Tripodanthus))	((((Ileostylus	Muellerina)	((Loranthus	Cecarria)	((Amyema	Benthamina)	((Dendrophthoe	(Moquiniella	(Bakerella	((Englerina	Tapinanthus)	Agelanthus))))	(Helixanthera	(Taxillus	Scurrula))))))	Tupeia)	Desmaria))	(Gaiadendron	(Atkinsonia	Nuytsia)))))	Macrosolen	Decaisnina);
((Notanthera	(Peraxilla	(((((Atkinsonia	Ligaria)	(Struthanthus	Tripodanthus))	(((((Amyema	Benthamina)	((Taxillus	Scurrula)	((Bakerella	(((Englerina	Tapinanthus)	Agelanthus)	Moquiniella))	(Dendrophthoe	Helixanthera))))	((Ileostylus	Muellerina)	(Loranthus	Cecarria)))	(Desmaria	Tupeia))	Nuytsia))	Gaiadendron)	Tristerix)))	Macrosolen	Decaisnina);
((Peraxilla	((Gaiadendron	((Nuytsia	Atkinsonia)	((Tristerix	Ligaria)	(Struthanthus	Tripodanthus))))	(((Ileostylus	Muellerina)	((Loranthus	Cecarria)	((Amyema	Benthamina)	((Bakerella	(((Englerina	Tapinanthus)	Agelanthus)	Moquiniella))	((Dendrophthoe	Helixanthera)	(Taxillus	Scurrula))))))	((Notanthera	Desmaria)	Tupeia))))	Macrosolen	Decaisnina);
((Peraxilla	((((Tupeia	(Struthanthus	Tripodanthus))	Ligaria)	(Atkinsonia	(Notanthera	Desmaria)))	(Tristerix	(Gaiadendron	(Nuytsia	(((Amyema	Benthamina)	((Helixanthera	(Taxillus	Scurrula))	(Dendrophthoe	(Bakerella	(((Englerina	Tapinanthus)	Agelanthus)	Moquiniella)))))	((Ileostylus	Muellerina)	(Loranthus	Cecarria))))))))	Macrosolen	Decaisnina);
(((Peraxilla	((Atkinsonia	(Ligaria	(Struthanthus	Tripodanthus)))	(Desmaria	(Gaiadendron	((Tristerix	((((Amyema	Benthamina)	((Helixanthera	(Taxillus	Scurrula))	(Dendrophthoe	(Moquiniella	(Bakerella	((Englerina	Tapinanthus)	Agelanthus))))))	((Ileostylus	Muellerina)	(Loranthus	Cecarria)))	Tupeia))	Nuytsia)))))	Notanthera)	Macrosolen	Decaisnina);
((Peraxilla	(((((Tristerix	Ligaria)	Desmaria)	((Struthanthus	Tripodanthus)	((Gaiadendron	Nuytsia)	(((Ileostylus	Muellerina)	((Loranthus	Cecarria)	((Amyema	Benthamina)	((Taxillus	Scurrula)	((Helixanthera	Dendrophthoe)	(Bakerella	(((Englerina	Tapinanthus)	Agelanthus)	Moquiniella)))))))	Tupeia))))	Atkinsonia)	Notanthera))	Macrosolen	Decaisnina);
((Peraxilla	(((Gaiadendron	((Nuytsia	((Struthanthus	Tripodanthus)	Atkinsonia))	Ligaria))	((((Ileostylus	Muellerina)	((Loranthus	Cecarria)	((Amyema	Benthamina)	((Taxillus	Scurrula)	((Helixanthera	(Bakerella	(((Englerina	Tapinanthus)	Agelanthus)	Moquiniella)))	Dendrophthoe)))))	(Desmaria	Tupeia))	Tristerix))	Notanthera))	Macrosolen	Decaisnina);
(((((Tupeia	Desmaria)	(Notanthera	(((Cecarria	Loranthus)	((Muellerina	Ileostylus)	((Benthamina	Amyema)	(((Moquiniella	((Agelanthus	(Tapinanthus	Englerina))	Bakerella))	Dendrophthoe)	((Taxillus	Scurrula)	Helixanthera)))))	Nuytsia)))	(((Tristerix	Ligaria)	(Tripodanthus	Struthanthus))	(Gaiadendron	Atkinsonia)))	Peraxilla)	Macrosolen	Decaisnina);
(((((((Benthamina	Amyema)	(((Agelanthus	(Tapinanthus	Englerina))	(Bakerella	Moquiniella))	((Taxillus	Scurrula)	(Dendrophthoe	Helixanthera))))	((Cecarria	Loranthus)	(Muellerina	Ileostylus)))	((Gaiadendron	(Atkinsonia	Nuytsia))	(Tripodanthus	Struthanthus)))	(Tristerix	((Ligaria	Tupeia)	(Notanthera	Desmaria))))	Peraxilla)	Macrosolen	Decaisnina);
(((((((Cecarria	Loranthus)	((Muellerina	Ileostylus)	((Benthamina	Amyema)	((Agelanthus	(Tapinanthus	Englerina))	((Dendrophthoe	(Bakerella	Moquiniella))	((Taxillus	Scurrula)	Helixanthera))))))	((Gaiadendron	(Atkinsonia	Nuytsia))	(Tripodanthus	Struthanthus)))	(Tupeia	((Tristerix	Ligaria)	Desmaria)))	Notanthera)	Peraxilla)	Macrosolen	Decaisnina);
((((Atkinsonia	(Nuytsia	Gaiadendron))	((Tupeia	((Desmaria	(Tristerix	Ligaria))	(Notanthera	(Tripodanthus	Struthanthus))))	(((Benthamina	Amyema)	((Taxillus	Scurrula)	((Dendrophthoe	Helixanthera)	(Bakerella	(Moquiniella	(Agelanthus	(Tapinanthus	Englerina)))))))	((Muellerina	Ileostylus)	(Cecarria	Loranthus)))))	Peraxilla)	Macrosolen	Decaisnina);
(((((Gaiadendron	(Atkinsonia	Nuytsia))	((((Tristerix	Ligaria)	(Tripodanthus	Struthanthus))	((((Benthamina	Amyema)	((((Dendrophthoe	Bakerella)	(Moquiniella	(Agelanthus	(Tapinanthus	Englerina))))	Helixanthera)	(Taxillus	Scurrula)))	((Muellerina	Ileostylus)	(Cecarria	Loranthus)))	Tupeia))	Desmaria))	Notanthera)	Peraxilla)	Macrosolen	Decaisnina);
((Notanthera	(Peraxilla	((((Tristerix	Ligaria)	(Tripodanthus	Struthanthus))	(((Cecarria	Loranthus)	(((Benthamina	Amyema)	((((Dendrophthoe	Bakerella)	(Moquiniella	(Agelanthus	(Tapinanthus	Englerina))))	Helixanthera)	(Taxillus	Scurrula)))	(Muellerina	Ileostylus)))	Tupeia))	((Nuytsia	Desmaria)	(Gaiadendron	Atkinsonia)))))	Macrosolen	Decaisnina);
((Peraxilla	(((Tripodanthus	Struthanthus)	(((Cecarria	Loranthus)	(((Benthamina	Amyema)	(((((Agelanthus	(Tapinanthus	Englerina))	Moquiniella)	Bakerella)	(Dendrophthoe	Helixanthera))	(Taxillus	Scurrula)))	(Muellerina	Ileostylus)))	((Desmaria	(Ligaria	Tristerix))	((Gaiadendron	(Nuytsia	Atkinsonia))	Tupeia))))	Notanthera))	Macrosolen	Decaisnina);
((Peraxilla	(((Tripodanthus	Struthanthus)	(((Ligaria	(Atkinsonia	((Cecarria	Loranthus)	(((Benthamina	Amyema)	(((((Agelanthus	(Tapinanthus	Englerina))	Moquiniella)	Bakerella)	(Dendrophthoe	Helixanthera))	(Taxillus	Scurrula)))	(Muellerina	Ileostylus)))))	(((Nuytsia	Desmaria)	Tristerix)	Tupeia))	Gaiadendron))	Notanthera))	Macrosolen	Decaisnina);
((Peraxilla	(((Tripodanthus	Struthanthus)	(((((Nuytsia	Gaiadendron)	((Muellerina	Ileostylus)	((Cecarria	Loranthus)	((Benthamina	Amyema)	(((((Agelanthus	(Tapinanthus	Englerina))	Moquiniella)	Bakerella)	Dendrophthoe)	(Helixanthera	(Taxillus	Scurrula)))))))	Tupeia)	((Ligaria	Tristerix)	Desmaria))	Atkinsonia))	Notanthera))	Macrosolen	Decaisnina);
((Notanthera	(Peraxilla	((((Ligaria	Desmaria)	Tristerix)	(((Muellerina	Ileostylus)	((Cecarria	Loranthus)	((Benthamina	Amyema)	(((((Agelanthus	(Tapinanthus	Englerina))	Moquiniella)	Bakerella)	(Helixanthera	Dendrophthoe))	(Taxillus	Scurrula)))))	((Tripodanthus	Struthanthus)	Tupeia)))	(Atkinsonia	(Nuytsia	Gaiadendron)))))	Macrosolen	Decaisnina);
(Macrosolen	((((Tupeia	((Tristerix	Desmaria)	Ligaria))	((((Nuytsia	((Loranthus	Cecarria)	(((Benthamina	Amyema)	((Scurrula	Taxillus)	((((Englerina	Tapinanthus)	Agelanthus)	(Moquiniella	Bakerella))	(Dendrophthoe	Helixanthera))))	(Muellerina	Ileostylus))))	Gaiadendron)	(Struthanthus	Tripodanthus))	Atkinsonia))	Notanthera)	Peraxilla)	Decaisnina);
(Macrosolen	((Gaiadendron	(((Notanthera	((Tristerix	Ligaria)	(Struthanthus	Tripodanthus)))	Atkinsonia)	((Tupeia	(Nuytsia	(((Benthamina	Amyema)	((Helixanthera	(Scurrula	Taxillus))	((Bakerella	(((Englerina	Tapinanthus)	Agelanthus)	Moquiniella))	Dendrophthoe)))	((Muellerina	Ileostylus)	(Loranthus	Cecarria)))))	Desmaria)))	Peraxilla)	Decaisnina);
(Macrosolen	(((((((Benthamina	Amyema)	((Bakerella	(((Englerina	Tapinanthus)	Agelanthus)	Moquiniella))	((Helixanthera	Dendrophthoe)	(Scurrula	Taxillus))))	((Muellerina	Ileostylus)	(Loranthus	Cecarria)))	(Desmaria	Tupeia))	(((Nuytsia	Atkinsonia)	Gaiadendron)	((Tristerix	Ligaria)	(Struthanthus	Tripodanthus))))	Peraxilla)	Notanthera)	Decaisnina);
(Macrosolen	(((((Tristerix	Ligaria)	Desmaria)	(Notanthera	Tupeia))	(((Atkinsonia	(Gaiadendron	Nuytsia))	(((Benthamina	Amyema)	(Helixanthera	((Scurrula	Taxillus)	(Dendrophthoe	(Bakerella	(((Englerina	Tapinanthus)	Agelanthus)	Moquiniella))))))	((Muellerina	Ileostylus)	(Loranthus	Cecarria))))	(Struthanthus	Tripodanthus)))	Peraxilla)	Decaisnina);
(Macrosolen	(Peraxilla	(Notanthera	((Struthanthus	Tripodanthus)	(Atkinsonia	(Gaiadendron	((((Tristerix	Ligaria)	Desmaria)	Tupeia)	(Nuytsia	((Loranthus	Cecarria)	(((Benthamina	Amyema)	((Scurrula	Taxillus)	((Helixanthera	Dendrophthoe)	(Moquiniella	(Bakerella	((Englerina	Tapinanthus)	Agelanthus))))))	(Muellerina	Ileostylus))))))))))	Decaisnina);
(Macrosolen	(Peraxilla	((Gaiadendron	(Tupeia	(Tristerix	(Nuytsia	((Loranthus	Cecarria)	(((Benthamina	Amyema)	((Scurrula	Taxillus)	(Bakerella	((Helixanthera	(((Englerina	Tapinanthus)	Agelanthus)	Moquiniella))	Dendrophthoe))))	(Muellerina	Ileostylus)))))))	(Desmaria	((Ligaria	((Struthanthus	Tripodanthus)	Notanthera))	Atkinsonia))))	Decaisnina);
(Macrosolen	((Peraxilla	((((Loranthus	Cecarria)	(((Benthamina	Amyema)	((Helixanthera	(Scurrula	Taxillus))	((Bakerella	(Moquiniella	((Englerina	Tapinanthus)	Agelanthus)))	Dendrophthoe)))	(Muellerina	Ileostylus)))	(Tupeia	((Ligaria	Desmaria)	((Struthanthus	Tripodanthus)	Atkinsonia))))	(Gaiadendron	(Tristerix	Nuytsia))))	Notanthera)	Decaisnina);
(Macrosolen	(Peraxilla	(((((Tupeia	(Struthanthus	Tripodanthus))	((Ligaria	((Loranthus	Cecarria)	(((Scurrula	Taxillus)	(((Bakerella	(Moquiniella	((Englerina	Tapinanthus)	Agelanthus)))	(Helixanthera	Dendrophthoe))	(Benthamina	Amyema)))	(Muellerina	Ileostylus))))	Tristerix))	(Desmaria	(Atkinsonia	Notanthera)))	Gaiadendron)	Nuytsia))	Decaisnina);
(Macrosolen	((Peraxilla	(((Struthanthus	Tripodanthus)	(Atkinsonia	Ligaria))	(Gaiadendron	(Tristerix	((((Loranthus	Cecarria)	(((Benthamina	Amyema)	((Dendrophthoe	(Bakerella	(((Englerina	Tapinanthus)	Agelanthus)	Moquiniella)))	(Helixanthera	(Scurrula	Taxillus))))	(Muellerina	Ileostylus)))	Nuytsia)	(Tupeia	Desmaria))))))	Notanthera)	Decaisnina);
(Macrosolen	((Peraxilla	(((Nuytsia	Atkinsonia)	Gaiadendron)	(((Loranthus	Cecarria)	(((Benthamina	Amyema)	((Scurrula	Taxillus)	((Bakerella	(((Englerina	Tapinanthus)	Agelanthus)	Moquiniella))	(Dendrophthoe	Helixanthera))))	(Muellerina	Ileostylus)))	(Tupeia	((Struthanthus	Tripodanthus)	(Desmaria	(Ligaria	Tristerix)))))))	Notanthera)	Decaisnina);
((Peraxilla	(Notanthera	((Tripodanthus	Struthanthus)	((Atkinsonia	Ligaria)	(Desmaria	((Gaiadendron	(Tristerix	Nuytsia))	(((Cecarria	Loranthus)	(((((Helixanthera	Dendrophthoe)	(Moquiniella	((Agelanthus	(Englerina	Tapinanthus))	Bakerella)))	(Scurrula	Taxillus))	(Amyema	Benthamina))	(Muellerina	Ileostylus)))	Tupeia)))))))	Macrosolen	Decaisnina);
((Notanthera	(((((Tristerix	Desmaria)	Tupeia)	(Nuytsia	((Cecarria	Loranthus)	(((((Helixanthera	Dendrophthoe)	(Bakerella	(Moquiniella	(Agelanthus	(Englerina	Tapinanthus)))))	(Scurrula	Taxillus))	(Amyema	Benthamina))	(Muellerina	Ileostylus)))))	(Gaiadendron	(Atkinsonia	((Tripodanthus	Struthanthus)	Ligaria))))	Peraxilla))	Macrosolen	Decaisnina);
((((((Nuytsia	(((Cecarria	Loranthus)	(((((Moquiniella	(Helixanthera	Dendrophthoe))	(Bakerella	(Agelanthus	(Englerina	Tapinanthus))))	(Scurrula	Taxillus))	(Amyema	Benthamina))	(Muellerina	Ileostylus)))	Tupeia))	Tristerix)	Gaiadendron)	((Atkinsonia	(Notanthera	((Tripodanthus	Struthanthus)	Ligaria)))	Desmaria))	Peraxilla)	Macrosolen	Decaisnina);
((((Desmaria	((((Tripodanthus	Struthanthus)	Ligaria)	((((Nuytsia	(((((Helixanthera	Dendrophthoe)	(Bakerella	(Moquiniella	(Agelanthus	(Englerina	Tapinanthus)))))	(Scurrula	Taxillus))	(Amyema	Benthamina))	((Muellerina	Ileostylus)	(Cecarria	Loranthus))))	Tristerix)	Tupeia)	Gaiadendron))	Atkinsonia))	Notanthera)	Peraxilla)	Macrosolen	Decaisnina);
(((((((Tripodanthus	Struthanthus)	(Nuytsia	Atkinsonia))	Ligaria)	((((Tristerix	((((Dendrophthoe	(Moquiniella	(Bakerella	(Agelanthus	(Englerina	Tapinanthus)))))	((Scurrula	Taxillus)	Helixanthera))	(Amyema	Benthamina))	((Muellerina	Ileostylus)	(Cecarria	Loranthus))))	Gaiadendron)	Tupeia)	Desmaria))	Notanthera)	Peraxilla)	Macrosolen	Decaisnina);
((((Notanthera	(Tripodanthus	Struthanthus))	(((Nuytsia	(Tristerix	((Cecarria	Loranthus)	((((Dendrophthoe	((Moquiniella	(Agelanthus	(Englerina	Tapinanthus)))	Bakerella))	((Scurrula	Taxillus)	Helixanthera))	(Amyema	Benthamina))	(Muellerina	Ileostylus)))))	(Desmaria	(Ligaria	Tupeia)))	(Atkinsonia	Gaiadendron)))	Peraxilla)	Macrosolen	Decaisnina);
(((((Gaiadendron	Tristerix)	((Atkinsonia	(Ligaria	(Tripodanthus	Struthanthus)))	(Desmaria	((Nuytsia	(((((Moquiniella	(Agelanthus	(Englerina	Tapinanthus)))	Bakerella)	((Scurrula	Taxillus)	(Dendrophthoe	Helixanthera)))	(Amyema	Benthamina))	((Muellerina	Ileostylus)	(Cecarria	Loranthus))))	Tupeia))))	Peraxilla)	Notanthera)	Macrosolen	Decaisnina);
(((Gaiadendron	((Atkinsonia	(Tripodanthus	Struthanthus))	(Tristerix	(((Ligaria	Desmaria)	Tupeia)	(Notanthera	(Nuytsia	(((((Helixanthera	Dendrophthoe)	((Agelanthus	(Englerina	Tapinanthus))	(Bakerella	Moquiniella)))	(Scurrula	Taxillus))	(Amyema	Benthamina))	((Muellerina	Ileostylus)	(Cecarria	Loranthus)))))))))	Peraxilla)	Macrosolen	Decaisnina);
((((Gaiadendron	(Atkinsonia	(((Tripodanthus	Struthanthus)	Ligaria)	((Nuytsia	Desmaria)	((Tristerix	Tupeia)	(((((Agelanthus	(Englerina	Tapinanthus))	(Bakerella	Moquiniella))	((Scurrula	Taxillus)	(Helixanthera	Dendrophthoe)))	(Amyema	Benthamina))	((Muellerina	Ileostylus)	(Cecarria	Loranthus))))))))	Peraxilla)	Notanthera)	Macrosolen	Decaisnina);
((((Gaiadendron	((Atkinsonia	((Desmaria	(Ligaria	(Notanthera	(Tripodanthus	Struthanthus))))	(Tupeia	(((((Scurrula	Taxillus)	Helixanthera)	(Dendrophthoe	(Bakerella	(Moquiniella	(Agelanthus	(Englerina	Tapinanthus))))))	(Amyema	Benthamina))	((Muellerina	Ileostylus)	(Cecarria	Loranthus))))))	Tristerix))	Nuytsia)	Peraxilla)	Macrosolen	Decaisnina);
(Macrosolen	(Peraxilla	(Notanthera	((Tripodanthus	Struthanthus)	((((Tristerix	(Ligaria	((Ileostylus	Muellerina)	(((Benthamina	Amyema)	((Dendrophthoe	(Bakerella	(Moquiniella	(Agelanthus	(Tapinanthus	Englerina)))))	(Helixanthera	(Scurrula	Taxillus))))	(Loranthus	Cecarria)))))	Nuytsia)	(Tupeia	Desmaria))	(Gaiadendron	Atkinsonia)))))	Decaisnina);
(Macrosolen	(Notanthera	(((Tristerix	(Tupeia	(Desmaria	Ligaria)))	(((Gaiadendron	(Nuytsia	((Ileostylus	Muellerina)	(((Benthamina	Amyema)	((Scurrula	Taxillus)	((Bakerella	(Moquiniella	(Agelanthus	(Tapinanthus	Englerina))))	(Dendrophthoe	Helixanthera))))	(Loranthus	Cecarria)))))	(Tripodanthus	Struthanthus))	Atkinsonia))	Peraxilla))	Decaisnina);
(Macrosolen	(Notanthera	(((Tupeia	(((Ileostylus	Muellerina)	(((Benthamina	Amyema)	((Scurrula	Taxillus)	((Bakerella	(Moquiniella	(Agelanthus	(Tapinanthus	Englerina))))	(Dendrophthoe	Helixanthera))))	(Loranthus	Cecarria)))	((Desmaria	Ligaria)	((Tripodanthus	Struthanthus)	Atkinsonia))))	((Tristerix	Gaiadendron)	Nuytsia))	Peraxilla))	Decaisnina);
(Macrosolen	(((Tristerix	(Desmaria	(Notanthera	(Tripodanthus	Struthanthus))))	(Tupeia	((Gaiadendron	(Nuytsia	Atkinsonia))	(Ligaria	(((Benthamina	Amyema)	((Helixanthera	(Scurrula	Taxillus))	((Bakerella	(Moquiniella	(Agelanthus	(Tapinanthus	Englerina))))	Dendrophthoe)))	((Loranthus	Cecarria)	(Ileostylus	Muellerina)))))))	Peraxilla)	Decaisnina);
(Macrosolen	((((((Tristerix	(Nuytsia	Gaiadendron))	(Tupeia	(((Benthamina	Amyema)	((Scurrula	Taxillus)	(((Bakerella	(Moquiniella	Dendrophthoe))	(Agelanthus	(Tapinanthus	Englerina)))	Helixanthera)))	((Loranthus	Cecarria)	(Ileostylus	Muellerina)))))	((Atkinsonia	Ligaria)	(Tripodanthus	Struthanthus)))	Desmaria)	Notanthera)	Peraxilla)	Decaisnina);
(Macrosolen	(((((Tupeia	(Nuytsia	Desmaria))	(((Benthamina	Amyema)	(((Bakerella	Moquiniella)	(Agelanthus	(Tapinanthus	Englerina)))	((Dendrophthoe	Helixanthera)	(Scurrula	Taxillus))))	((Loranthus	Cecarria)	(Ileostylus	Muellerina))))	((Gaiadendron	Atkinsonia)	((Tristerix	Ligaria)	(Tripodanthus	Struthanthus))))	Notanthera)	Peraxilla)	Decaisnina);
(Macrosolen	(((Tupeia	(((Gaiadendron	((Nuytsia	(((Benthamina	Amyema)	((Scurrula	Taxillus)	(((Helixanthera	(Bakerella	Moquiniella))	(Agelanthus	(Tapinanthus	Englerina)))	Dendrophthoe)))	((Loranthus	Cecarria)	(Ileostylus	Muellerina))))	(Ligaria	Atkinsonia)))	(Tripodanthus	Struthanthus))	(Desmaria	Tristerix)))	Notanthera)	Peraxilla)	Decaisnina);
(Macrosolen	(((((Gaiadendron	(Nuytsia	Desmaria))	(Atkinsonia	(Tristerix	((((Benthamina	Amyema)	((Helixanthera	(Scurrula	Taxillus))	(Dendrophthoe	(((Agelanthus	(Tapinanthus	Englerina))	Moquiniella)	Bakerella))))	((Loranthus	Cecarria)	(Ileostylus	Muellerina)))	Ligaria))))	(Tupeia	(Tripodanthus	Struthanthus)))	Notanthera)	Peraxilla)	Decaisnina);
(Macrosolen	(Notanthera	(Peraxilla	((Tripodanthus	Struthanthus)	(((Ligaria	Desmaria)	(Gaiadendron	((Tupeia	Tristerix)	(Nuytsia	((Loranthus	Cecarria)	((Ileostylus	Muellerina)	((Benthamina	Amyema)	((Scurrula	Taxillus)	((Helixanthera	Dendrophthoe)	(((Agelanthus	(Tapinanthus	Englerina))	Moquiniella)	Bakerella))))))))))	Atkinsonia))))	Decaisnina);
(Macrosolen	(Peraxilla	((((Tupeia	(((Benthamina	Amyema)	(((Bakerella	((Agelanthus	(Tapinanthus	Englerina))	Moquiniella))	Dendrophthoe)	((Scurrula	Taxillus)	Helixanthera)))	((Loranthus	Cecarria)	(Ileostylus	Muellerina))))	((Nuytsia	Atkinsonia)	((Notanthera	(Tripodanthus	Struthanthus))	(Ligaria	Desmaria))))	Tristerix)	Gaiadendron))	Decaisnina);
((Peraxilla	(((Struthanthus	Tripodanthus)	((Atkinsonia	Ligaria)	((Tristerix	(((Cecarria	Loranthus)	((Ileostylus	Muellerina)	((Benthamina	Amyema)	((Helixanthera	(Scurrula	Taxillus))	(Dendrophthoe	((((Tapinanthus	Englerina)	Agelanthus)	Moquiniella)	Bakerella))))))	((Nuytsia	Desmaria)	Tupeia)))	Gaiadendron)))	Notanthera))	Macrosolen	Decaisnina);
((Peraxilla	(((Struthanthus	Tripodanthus)	(((Gaiadendron	Atkinsonia)	Ligaria)	(Desmaria	((Tristerix	Tupeia)	(Nuytsia	((Cecarria	Loranthus)	((Ileostylus	Muellerina)	((Benthamina	Amyema)	((Scurrula	Taxillus)	((Helixanthera	Dendrophthoe)	((Tapinanthus	Englerina)	(Bakerella	(Agelanthus	Moquiniella)))))))))))))	Notanthera))	Macrosolen	Decaisnina);
((Peraxilla	(((Ligaria	Desmaria)	((Struthanthus	Tripodanthus)	(Gaiadendron	(Tristerix	(Tupeia	(Notanthera	(Nuytsia	((Cecarria	Loranthus)	((Ileostylus	Muellerina)	((Benthamina	Amyema)	((Scurrula	Taxillus)	((Helixanthera	Dendrophthoe)	(Bakerella	(Moquiniella	(Agelanthus	(Tapinanthus	Englerina))))))))))))))))	Atkinsonia))	Macrosolen	Decaisnina);
(((Peraxilla	((Gaiadendron	(Tupeia	(Tristerix	((Cecarria	Loranthus)	((Ileostylus	Muellerina)	((Benthamina	Amyema)	((Scurrula	Taxillus)	(Helixanthera	((Agelanthus	(Tapinanthus	Englerina))	(Dendrophthoe	(Bakerella	Moquiniella)))))))))))	(Desmaria	(Ligaria	(Nuytsia	(Atkinsonia	(Struthanthus	Tripodanthus)))))))	Notanthera)	Macrosolen	Decaisnina);
((Peraxilla	(((Tristerix	((Struthanthus	Tripodanthus)	Ligaria))	(Atkinsonia	(Gaiadendron	((Desmaria	Tupeia)	(Nuytsia	((Cecarria	Loranthus)	((Ileostylus	Muellerina)	((Benthamina	Amyema)	((Scurrula	Taxillus)	((Helixanthera	(Bakerella	(Moquiniella	(Agelanthus	(Tapinanthus	Englerina)))))	Dendrophthoe))))))))))	Notanthera))	Macrosolen	Decaisnina);
((Peraxilla	(((((Cecarria	Loranthus)	((Ileostylus	Muellerina)	((Benthamina	Amyema)	(((Dendrophthoe	(Agelanthus	(Tapinanthus	Englerina)))	(Bakerella	Moquiniella))	((Scurrula	Taxillus)	Helixanthera)))))	(Gaiadendron	(Ligaria	((Struthanthus	Tripodanthus)	(Atkinsonia	Nuytsia)))))	(Tupeia	(Desmaria	Tristerix)))	Notanthera))	Macrosolen	Decaisnina);
((Peraxilla	(Gaiadendron	((Atkinsonia	((Ileostylus	Muellerina)	(((Benthamina	Amyema)	((Dendrophthoe	((Moquiniella	(Agelanthus	(Tapinanthus	Englerina)))	Bakerella))	((Scurrula	Taxillus)	Helixanthera)))	(Cecarria	Loranthus))))	((Notanthera	(Nuytsia	Desmaria))	(Tupeia	((Struthanthus	Tripodanthus)	(Ligaria	Tristerix)))))))	Macrosolen	Decaisnina);
((Peraxilla	(((((Struthanthus	Tripodanthus)	(Ligaria	Tristerix))	((Notanthera	(Nuytsia	Desmaria))	Tupeia))	(Atkinsonia	((Ileostylus	Muellerina)	(((Benthamina	Amyema)	((Scurrula	Taxillus)	(Dendrophthoe	(Helixanthera	((Agelanthus	(Tapinanthus	Englerina))	(Bakerella	Moquiniella))))))	(Cecarria	Loranthus)))))	Gaiadendron))	Macrosolen	Decaisnina);
((Peraxilla	(((Gaiadendron	((Nuytsia	Atkinsonia)	((Struthanthus	Tripodanthus)	(Ligaria	Tristerix))))	((Desmaria	Tupeia)	((Ileostylus	Muellerina)	(((Benthamina	Amyema)	((Helixanthera	(Scurrula	Taxillus))	(Dendrophthoe	((Agelanthus	(Tapinanthus	Englerina))	(Bakerella	Moquiniella)))))	(Cecarria	Loranthus)))))	Notanthera))	Macrosolen	Decaisnina);
((Peraxilla	((((Nuytsia	(Gaiadendron	Atkinsonia))	((Struthanthus	Tripodanthus)	(Ligaria	Tristerix)))	((Desmaria	Tupeia)	((Ileostylus	Muellerina)	(((Benthamina	Amyema)	((Scurrula	Taxillus)	((((Moquiniella	(Agelanthus	(Tapinanthus	Englerina)))	Helixanthera)	Bakerella)	Dendrophthoe)))	(Cecarria	Loranthus)))))	Notanthera))	Macrosolen	Decaisnina);
(Macrosolen	(((Tupeia	((((((((Tapinanthus	Englerina)	Agelanthus)	Moquiniella)	Bakerella)	Dendrophthoe)	(Helixanthera	(Taxillus	Scurrula)))	(Amyema	Benthamina))	((Muellerina	Ileostylus)	(Loranthus	Cecarria))))	(((Notanthera	(Nuytsia	Desmaria))	(Gaiadendron	Atkinsonia))	((Tripodanthus	Struthanthus)	(Tristerix	Ligaria))))	Peraxilla)	Decaisnina);
(Macrosolen	((((Desmaria	(Atkinsonia	(Tripodanthus	Struthanthus)))	(((Tupeia	Notanthera)	(Nuytsia	((Loranthus	Cecarria)	((((((((Tapinanthus	Englerina)	Agelanthus)	Moquiniella)	Bakerella)	Dendrophthoe)	(Helixanthera	(Taxillus	Scurrula)))	(Amyema	Benthamina))	(Muellerina	Ileostylus)))))	(Tristerix	Gaiadendron)))	Ligaria)	Peraxilla)	Decaisnina);
(Macrosolen	((((Atkinsonia	(Gaiadendron	Nuytsia))	(((Tristerix	Ligaria)	(Tripodanthus	Struthanthus))	((((Loranthus	Cecarria)	(((((((Tapinanthus	Englerina)	(Agelanthus	Moquiniella))	Bakerella)	Dendrophthoe)	(Helixanthera	(Taxillus	Scurrula)))	(Amyema	Benthamina))	(Muellerina	Ileostylus)))	Tupeia)	Desmaria)))	Notanthera)	Peraxilla)	Decaisnina);
(Macrosolen	((((Tristerix	(((((Tripodanthus	Struthanthus)	Notanthera)	(Ligaria	Desmaria))	Atkinsonia)	(Tupeia	(((((Bakerella	(Moquiniella	((Tapinanthus	Englerina)	Agelanthus)))	Dendrophthoe)	(Helixanthera	(Taxillus	Scurrula)))	(Amyema	Benthamina))	((Muellerina	Ileostylus)	(Loranthus	Cecarria))))))	Nuytsia)	Gaiadendron)	Peraxilla)	Decaisnina);
(Macrosolen	(((Nuytsia	(Gaiadendron	(Atkinsonia	(((Loranthus	Cecarria)	(((((Bakerella	(Moquiniella	((Tapinanthus	Englerina)	Agelanthus)))	Dendrophthoe)	(Helixanthera	(Taxillus	Scurrula)))	(Amyema	Benthamina))	(Muellerina	Ileostylus)))	((Tupeia	(Tripodanthus	Struthanthus))	(Desmaria	(Tristerix	Ligaria)))))))	Peraxilla)	Notanthera)	Decaisnina);
(Macrosolen	((Gaiadendron	((((Loranthus	Cecarria)	((((Taxillus	Scurrula)	((Bakerella	((Tapinanthus	Englerina)	(Agelanthus	Moquiniella)))	(Dendrophthoe	Helixanthera)))	(Amyema	Benthamina))	(Muellerina	Ileostylus)))	Tupeia)	(((Tripodanthus	Struthanthus)	(Tristerix	Ligaria))	(Atkinsonia	(Nuytsia	(Notanthera	Desmaria))))))	Peraxilla)	Decaisnina);
(Macrosolen	((((Desmaria	(Tupeia	(((Nuytsia	Gaiadendron)	Tristerix)	(((((Taxillus	Scurrula)	((Bakerella	(((Tapinanthus	Englerina)	Agelanthus)	Moquiniella))	(Dendrophthoe	Helixanthera)))	(Amyema	Benthamina))	(Muellerina	Ileostylus))	(Loranthus	Cecarria)))))	(Atkinsonia	((Tripodanthus	Struthanthus)	Ligaria)))	Notanthera)	Peraxilla)	Decaisnina);
(Macrosolen	((((Notanthera	Desmaria)	(Gaiadendron	(Atkinsonia	Nuytsia)))	(((Tristerix	Ligaria)	(Tupeia	((((Taxillus	Scurrula)	(((((Tapinanthus	Englerina)	Agelanthus)	(Moquiniella	Bakerella))	Helixanthera)	(Dendrophthoe	(Amyema	Benthamina))))	(Muellerina	Ileostylus))	(Loranthus	Cecarria))))	(Tripodanthus	Struthanthus)))	Peraxilla)	Decaisnina);
(Macrosolen	(Peraxilla	(Notanthera	(((Tripodanthus	Struthanthus)	((Gaiadendron	Atkinsonia)	(Tupeia	(Desmaria	(Ligaria	Tristerix)))))	(Nuytsia	((((Amyema	Benthamina)	((Taxillus	Scurrula)	((Bakerella	(((Tapinanthus	Englerina)	Agelanthus)	Moquiniella))	(Dendrophthoe	Helixanthera))))	(Muellerina	Ileostylus))	(Loranthus	Cecarria))))))	Decaisnina);
(Macrosolen	(Peraxilla	((Notanthera	(Tupeia	Desmaria))	((Gaiadendron	((Atkinsonia	Nuytsia)	(Tripodanthus	Struthanthus)))	((Ligaria	Tristerix)	((((Amyema	Benthamina)	((Taxillus	Scurrula)	(((Bakerella	(((Tapinanthus	Englerina)	Agelanthus)	Moquiniella))	Helixanthera)	Dendrophthoe)))	(Muellerina	Ileostylus))	(Loranthus	Cecarria))))))	Decaisnina);
(Macrosolen	(((((Tupeia	((((Dendrophthoe	(Amyema	Benthamina))	((Taxillus	Scurrula)	(((Agelanthus	(Englerina	Tapinanthus))	(Moquiniella	Bakerella))	Helixanthera)))	((Cecarria	Loranthus)	(Muellerina	Ileostylus)))	Desmaria))	((Nuytsia	((Tripodanthus	Struthanthus)	(Ligaria	Atkinsonia)))	Gaiadendron))	Tristerix)	Notanthera)	Peraxilla)	Decaisnina);
(Macrosolen	(((((Atkinsonia	Gaiadendron)	((Desmaria	(Ligaria	Tristerix))	((Nuytsia	((Cecarria	Loranthus)	((Muellerina	Ileostylus)	(((Dendrophthoe	(Bakerella	((Agelanthus	(Englerina	Tapinanthus))	Moquiniella)))	((Taxillus	Scurrula)	Helixanthera))	(Amyema	Benthamina)))))	Tupeia)))	(Tripodanthus	Struthanthus))	Notanthera)	Peraxilla)	Decaisnina);
(Macrosolen	((((((Tupeia	(Desmaria	Ligaria))	(Tristerix	((Muellerina	Ileostylus)	((((Bakerella	((Agelanthus	(Englerina	Tapinanthus))	Moquiniella))	((Taxillus	Scurrula)	(Dendrophthoe	Helixanthera)))	(Amyema	Benthamina))	(Cecarria	Loranthus)))))	(Atkinsonia	(Nuytsia	Gaiadendron)))	(Tripodanthus	Struthanthus))	Notanthera)	Peraxilla)	Decaisnina);
(Macrosolen	(Notanthera	(Peraxilla	(Nuytsia	(Gaiadendron	((((Muellerina	Ileostylus)	((((Taxillus	Scurrula)	((Dendrophthoe	Helixanthera)	(Bakerella	((Agelanthus	(Englerina	Tapinanthus))	Moquiniella))))	(Amyema	Benthamina))	(Cecarria	Loranthus)))	(((((Tripodanthus	Struthanthus)	Ligaria)	Desmaria)	Atkinsonia)	Tupeia))	Tristerix)))))	Decaisnina);
(Macrosolen	(Notanthera	(Peraxilla	(Gaiadendron	(((((Tripodanthus	Struthanthus)	(Tristerix	Ligaria))	(Tupeia	((Muellerina	Ileostylus)	((((Helixanthera	(Taxillus	Scurrula))	(Dendrophthoe	(Bakerella	((Agelanthus	(Englerina	Tapinanthus))	Moquiniella))))	(Amyema	Benthamina))	(Cecarria	Loranthus)))))	(Nuytsia	Desmaria))	Atkinsonia))))	Decaisnina);
(Macrosolen	(Peraxilla	(((Tripodanthus	Struthanthus)	((Gaiadendron	Atkinsonia)	((Desmaria	(Tupeia	(Tristerix	(Nuytsia	((Muellerina	Ileostylus)	((((Helixanthera	(Taxillus	Scurrula))	(Dendrophthoe	(Bakerella	((Agelanthus	(Englerina	Tapinanthus))	Moquiniella))))	(Amyema	Benthamina))	(Cecarria	Loranthus)))))))	Ligaria)))	Notanthera))	Decaisnina);
(Macrosolen	(Peraxilla	((Gaiadendron	(Tristerix	Nuytsia))	((((Ligaria	((Tripodanthus	Struthanthus)	Notanthera))	Atkinsonia)	Desmaria)	(Tupeia	((Muellerina	Ileostylus)	((((Taxillus	Scurrula)	((Helixanthera	Dendrophthoe)	(Bakerella	((Agelanthus	(Englerina	Tapinanthus))	Moquiniella))))	(Amyema	Benthamina))	(Cecarria	Loranthus)))))))	Decaisnina);
(Macrosolen	((Peraxilla	(((Tripodanthus	Struthanthus)	(((((Cecarria	Loranthus)	((Muellerina	Ileostylus)	(((Helixanthera	(Taxillus	Scurrula))	(Dendrophthoe	(Bakerella	((Agelanthus	(Englerina	Tapinanthus))	Moquiniella))))	(Amyema	Benthamina))))	(Tristerix	Tupeia))	Nuytsia)	Gaiadendron))	(Atkinsonia	(Ligaria	Desmaria))))	Notanthera)	Decaisnina);
(Macrosolen	(Peraxilla	((((Desmaria	((Tristerix	Tupeia)	(((((Muellerina	Ileostylus)	(((Helixanthera	(Taxillus	Scurrula))	(Dendrophthoe	(Bakerella	((Agelanthus	(Englerina	Tapinanthus))	Moquiniella))))	(Amyema	Benthamina)))	(Cecarria	Loranthus))	Nuytsia)	Gaiadendron)))	(Atkinsonia	Ligaria))	(Tripodanthus	Struthanthus))	Notanthera))	Decaisnina);
(Macrosolen	(Peraxilla	(((((Gaiadendron	(Tristerix	(Tupeia	((((Muellerina	Ileostylus)	(((Taxillus	Scurrula)	(Dendrophthoe	(Helixanthera	((Englerina	Tapinanthus)	(Moquiniella	(Agelanthus	Bakerella))))))	(Amyema	Benthamina)))	(Cecarria	Loranthus))	Nuytsia))))	(Atkinsonia	Ligaria))	(Tripodanthus	Struthanthus))	Desmaria)	Notanthera))	Decaisnina);
(Macrosolen	(Peraxilla	(((Tristerix	Nuytsia)	Gaiadendron)	((Notanthera	(Desmaria	(Tupeia	((Loranthus	Cecarria)	((Ileostylus	Muellerina)	((Amyema	Benthamina)	((Helixanthera	(Taxillus	Scurrula))	(Dendrophthoe	(Bakerella	(Moquiniella	((Tapinanthus	Englerina)	Agelanthus)))))))))))	(((Tripodanthus	Struthanthus)	Ligaria)	Atkinsonia))))	Decaisnina);
(Macrosolen	((Peraxilla	(((((Ileostylus	Muellerina)	(((Amyema	Benthamina)	((Helixanthera	(Taxillus	Scurrula))	(Dendrophthoe	(Bakerella	(Moquiniella	((Tapinanthus	Englerina)	Agelanthus))))))	(Loranthus	Cecarria)))	Tupeia)	(Tristerix	(Ligaria	Desmaria)))	((Tripodanthus	Struthanthus)	((Nuytsia	Gaiadendron)	Atkinsonia))))	Notanthera)	Decaisnina);
(Macrosolen	(Peraxilla	(((((Tristerix	(((Amyema	Benthamina)	(((Dendrophthoe	Helixanthera)	(Moquiniella	(Taxillus	Scurrula)))	(Bakerella	((Tapinanthus	Englerina)	Agelanthus))))	((Loranthus	Cecarria)	(Ileostylus	Muellerina))))	Tupeia)	Desmaria)	(Ligaria	((Tripodanthus	Struthanthus)	(Gaiadendron	(Atkinsonia	Nuytsia)))))	Notanthera))	Decaisnina);
(Macrosolen	((Peraxilla	(Gaiadendron	(((Tristerix	((Ileostylus	Muellerina)	(((Amyema	Benthamina)	((Helixanthera	(Taxillus	Scurrula))	(Dendrophthoe	(Bakerella	(Moquiniella	((Tapinanthus	Englerina)	Agelanthus))))))	(Loranthus	Cecarria))))	(Tupeia	Desmaria))	((Atkinsonia	Nuytsia)	(Ligaria	(Tripodanthus	Struthanthus))))))	Notanthera)	Decaisnina);
(Macrosolen	(Peraxilla	((((Atkinsonia	(Nuytsia	Gaiadendron))	(Notanthera	Desmaria))	(((Ileostylus	Muellerina)	(((Amyema	Benthamina)	((Taxillus	Scurrula)	((Helixanthera	Dendrophthoe)	(Bakerella	(Moquiniella	((Tapinanthus	Englerina)	Agelanthus))))))	(Loranthus	Cecarria)))	(Tristerix	((Tripodanthus	Struthanthus)	Tupeia))))	Ligaria))	Decaisnina);
(Macrosolen	((Peraxilla	((Tupeia	Desmaria)	(Tristerix	((Atkinsonia	Ligaria)	((Gaiadendron	(((Ileostylus	Muellerina)	(((Amyema	Benthamina)	((Taxillus	Scurrula)	(Dendrophthoe	(Bakerella	(((Tapinanthus	Englerina)	Agelanthus)	(Helixanthera	Moquiniella))))))	(Loranthus	Cecarria)))	Nuytsia))	(Tripodanthus	Struthanthus))))))	Notanthera)	Decaisnina);
(Macrosolen	(Peraxilla	(((Notanthera	(Tristerix	((Tripodanthus	Struthanthus)	Ligaria)))	Desmaria)	((Tupeia	(Gaiadendron	(((Ileostylus	Muellerina)	(((Amyema	Benthamina)	((Taxillus	Scurrula)	(Dendrophthoe	(Bakerella	(Moquiniella	(((Tapinanthus	Englerina)	Agelanthus)	Helixanthera))))))	(Loranthus	Cecarria)))	Nuytsia)))	Atkinsonia)))	Decaisnina);
(Macrosolen	(Peraxilla	((((Tripodanthus	Struthanthus)	((Ligaria	Tristerix)	Notanthera))	Desmaria)	(((Gaiadendron	((Loranthus	Cecarria)	((Ileostylus	Muellerina)	((Amyema	Benthamina)	((Helixanthera	(Taxillus	Scurrula))	(Dendrophthoe	(Bakerella	(Moquiniella	((Tapinanthus	Englerina)	Agelanthus)))))))))	Tupeia)	(Nuytsia	Atkinsonia))))	Decaisnina);
(Macrosolen	(Peraxilla	(((Tripodanthus	Struthanthus)	((Gaiadendron	(Tristerix	(Nuytsia	((Loranthus	Cecarria)	((Ileostylus	Muellerina)	((Amyema	Benthamina)	((Helixanthera	(Taxillus	Scurrula))	(Dendrophthoe	(Bakerella	(Moquiniella	((Tapinanthus	Englerina)	Agelanthus)))))))))))	(Atkinsonia	(Ligaria	(Tupeia	Desmaria)))))	Notanthera))	Decaisnina);
(Macrosolen	(Peraxilla	((Atkinsonia	((Notanthera	(Tripodanthus	Struthanthus))	Ligaria))	(((Gaiadendron	Nuytsia)	((((Loranthus	Cecarria)	((Ileostylus	Muellerina)	((Amyema	Benthamina)	((Taxillus	Scurrula)	((Bakerella	(Moquiniella	((Tapinanthus	Englerina)	Agelanthus)))	(Dendrophthoe	Helixanthera))))))	Tristerix)	Tupeia))	Desmaria)))	Decaisnina);
((Peraxilla	((Gaiadendron	((Nuytsia	(Atkinsonia	((Ligaria	Tristerix)	(Tripodanthus	Struthanthus))))	((Tupeia	((Loranthus	Cecarria)	((Ileostylus	Muellerina)	((Amyema	Benthamina)	((Taxillus	Scurrula)	(((Dendrophthoe	Bakerella)	(((Englerina	Tapinanthus)	Agelanthus)	Moquiniella))	Helixanthera))))))	Desmaria)))	Notanthera))	Macrosolen	Decaisnina);
((Notanthera	(Peraxilla	((Gaiadendron	(Atkinsonia	(Ligaria	(Tripodanthus	Struthanthus))))	(((Tristerix	Nuytsia)	(((Loranthus	Cecarria)	((Ileostylus	Muellerina)	((Amyema	Benthamina)	((Taxillus	Scurrula)	((Bakerella	(((Englerina	Tapinanthus)	Agelanthus)	Moquiniella))	(Dendrophthoe	Helixanthera))))))	Tupeia))	Desmaria))))	Macrosolen	Decaisnina);
((Peraxilla	((((Ileostylus	Muellerina)	(((Amyema	Benthamina)	((Helixanthera	(Taxillus	Scurrula))	((Bakerella	(((Englerina	Tapinanthus)	Agelanthus)	Moquiniella))	Dendrophthoe)))	(Loranthus	Cecarria)))	(((Notanthera	(Tupeia	(Ligaria	Desmaria)))	(Tripodanthus	Struthanthus))	Atkinsonia))	((Tristerix	Nuytsia)	Gaiadendron)))	Macrosolen	Decaisnina);
((Peraxilla	(((((Tripodanthus	Struthanthus)	((Atkinsonia	Ligaria)	(Nuytsia	(((Ileostylus	Muellerina)	((Amyema	Benthamina)	((Taxillus	Scurrula)	(((((Englerina	Tapinanthus)	Agelanthus)	Moquiniella)	Bakerella)	(Helixanthera	Dendrophthoe)))))	(Loranthus	Cecarria)))))	Gaiadendron)	((Tristerix	Desmaria)	Tupeia))	Notanthera))	Macrosolen	Decaisnina);
((Notanthera	(Peraxilla	((Atkinsonia	(Desmaria	Ligaria))	(((((((Ileostylus	Muellerina)	((Amyema	Benthamina)	((Taxillus	Scurrula)	((((Englerina	Tapinanthus)	Agelanthus)	(Moquiniella	Bakerella))	(Helixanthera	Dendrophthoe)))))	(Loranthus	Cecarria))	Tristerix)	(Nuytsia	Tupeia))	Gaiadendron)	(Tripodanthus	Struthanthus)))))	Macrosolen	Decaisnina);
((Peraxilla	((Atkinsonia	(((((((Amyema	Benthamina)	((Taxillus	Scurrula)	((Bakerella	(((Englerina	Tapinanthus)	Agelanthus)	Moquiniella))	(Helixanthera	Dendrophthoe))))	((Loranthus	Cecarria)	(Ileostylus	Muellerina)))	(Ligaria	Tristerix))	(Tupeia	(Tripodanthus	Struthanthus)))	(Desmaria	Nuytsia))	Gaiadendron))	Notanthera))	Macrosolen	Decaisnina);
((Notanthera	(Peraxilla	(((Tristerix	((Nuytsia	(Tupeia	((Loranthus	Cecarria)	((Ileostylus	Muellerina)	((Amyema	Benthamina)	((Taxillus	Scurrula)	((Bakerella	(((Englerina	Tapinanthus)	Agelanthus)	Moquiniella))	(Helixanthera	Dendrophthoe))))))))	Gaiadendron))	(Atkinsonia	(Desmaria	Ligaria)))	(Tripodanthus	Struthanthus))))	Macrosolen	Decaisnina);
((Peraxilla	(((Tristerix	Gaiadendron)	(((Atkinsonia	Ligaria)	(Tupeia	((Notanthera	(((Amyema	Benthamina)	((Taxillus	Scurrula)	((Helixanthera	Dendrophthoe)	(Moquiniella	(Bakerella	((Englerina	Tapinanthus)	Agelanthus))))))	((Loranthus	Cecarria)	(Ileostylus	Muellerina))))	Desmaria)))	(Tripodanthus	Struthanthus)))	Nuytsia))	Macrosolen	Decaisnina);
(((Peraxilla	(((Tristerix	((((Amyema	Benthamina)	((Dendrophthoe	(Bakerella	(Moquiniella	((Englerina	Tapinanthus)	Agelanthus))))	((Taxillus	Scurrula)	Helixanthera)))	((Loranthus	Cecarria)	(Ileostylus	Muellerina)))	(Desmaria	Tupeia)))	((Tripodanthus	Struthanthus)	(Atkinsonia	(Gaiadendron	Nuytsia))))	Ligaria))	Notanthera)	Macrosolen	Decaisnina);
(((Peraxilla	(((Desmaria	(Tristerix	(Tupeia	(Nuytsia	((Loranthus	Cecarria)	((Ileostylus	Muellerina)	((Amyema	Benthamina)	((Dendrophthoe	(Bakerella	(Moquiniella	((Englerina	Tapinanthus)	Agelanthus))))	((Taxillus	Scurrula)	Helixanthera)))))))))	(Ligaria	(Tripodanthus	Struthanthus)))	(Atkinsonia	Gaiadendron)))	Notanthera)	Macrosolen	Decaisnina);
(((((Desmaria	((Tupeia	Nuytsia)	(Tristerix	((Cecarria	Loranthus)	(((Amyema	Benthamina)	((Taxillus	Scurrula)	((((Englerina	Tapinanthus)	Agelanthus)	(Moquiniella	Bakerella))	(Dendrophthoe	Helixanthera))))	(Ileostylus	Muellerina))))))	((Ligaria	(Struthanthus	Tripodanthus))	(Gaiadendron	Atkinsonia)))	Notanthera)	Peraxilla)	Macrosolen	Decaisnina);
((((Tristerix	(Gaiadendron	Nuytsia))	((((Cecarria	Loranthus)	(((Amyema	Benthamina)	((Taxillus	Scurrula)	(((((Englerina	Tapinanthus)	Agelanthus)	Moquiniella)	Bakerella)	(Dendrophthoe	Helixanthera))))	(Ileostylus	Muellerina)))	(Tupeia	(Ligaria	Desmaria)))	(Atkinsonia	((Struthanthus	Tripodanthus)	Notanthera))))	Peraxilla)	Macrosolen	Decaisnina);
((((((((Amyema	Benthamina)	((Taxillus	Scurrula)	(((((Englerina	Tapinanthus)	Agelanthus)	Moquiniella)	Bakerella)	(Dendrophthoe	Helixanthera))))	((Ileostylus	Muellerina)	(Cecarria	Loranthus)))	(Tupeia	(Tristerix	(Ligaria	Desmaria))))	((Struthanthus	Tripodanthus)	(Atkinsonia	(Gaiadendron	Nuytsia))))	Peraxilla)	Notanthera)	Macrosolen	Decaisnina);
(((((((((Tristerix	(Nuytsia	((Cecarria	Loranthus)	(((Amyema	Benthamina)	((((Englerina	Tapinanthus)	Agelanthus)	(Moquiniella	Bakerella))	(Dendrophthoe	(Helixanthera	(Taxillus	Scurrula)))))	(Ileostylus	Muellerina)))))	Tupeia)	Gaiadendron)	(Ligaria	Desmaria))	Atkinsonia)	(Struthanthus	Tripodanthus))	Peraxilla)	Notanthera)	Macrosolen	Decaisnina);
((Tupeia	((((Tristerix	Ligaria)	(Struthanthus	Tripodanthus))	Notanthera)	((Atkinsonia	((Nuytsia	(((Amyema	Benthamina)	(((Bakerella	(((Englerina	Tapinanthus)	Agelanthus)	Moquiniella))	(Helixanthera	Dendrophthoe))	(Taxillus	Scurrula)))	((Ileostylus	Muellerina)	(Cecarria	Loranthus))))	Gaiadendron))	(Desmaria	Peraxilla))))	Macrosolen	Decaisnina);
((((Tristerix	(((Nuytsia	(Gaiadendron	Atkinsonia))	Ligaria)	(Struthanthus	Tripodanthus)))	(((((Amyema	Benthamina)	(((Bakerella	(((Englerina	Tapinanthus)	Agelanthus)	Moquiniella))	(Helixanthera	Dendrophthoe))	(Taxillus	Scurrula)))	((Ileostylus	Muellerina)	(Cecarria	Loranthus)))	(Notanthera	Desmaria))	Tupeia))	Peraxilla)	Macrosolen	Decaisnina);
(((((((Ileostylus	Muellerina)	((Cecarria	Loranthus)	((Amyema	Benthamina)	((((Englerina	Tapinanthus)	Agelanthus)	(Moquiniella	Bakerella))	((Helixanthera	Dendrophthoe)	(Taxillus	Scurrula))))))	(((Tristerix	(Ligaria	Desmaria))	((Struthanthus	Tripodanthus)	Notanthera))	Nuytsia))	Tupeia)	(Atkinsonia	Gaiadendron))	Peraxilla)	Macrosolen	Decaisnina);
((((((Desmaria	Tupeia)	(((Ileostylus	Muellerina)	((Cecarria	Loranthus)	((Amyema	Benthamina)	(((Helixanthera	Dendrophthoe)	((Moquiniella	((Englerina	Tapinanthus)	Agelanthus))	Bakerella))	(Taxillus	Scurrula)))))	Tristerix))	((Ligaria	(Struthanthus	Tripodanthus))	(Atkinsonia	(Nuytsia	Gaiadendron))))	Peraxilla)	Notanthera)	Macrosolen	Decaisnina);
((((Gaiadendron	((((Ileostylus	Muellerina)	((Cecarria	Loranthus)	((Amyema	Benthamina)	(((Helixanthera	Dendrophthoe)	((Englerina	Tapinanthus)	((Agelanthus	Moquiniella)	Bakerella)))	(Taxillus	Scurrula)))))	(((Notanthera	((Struthanthus	Tripodanthus)	(Tristerix	Ligaria)))	Desmaria)	Atkinsonia))	Tupeia))	Nuytsia)	Peraxilla)	Macrosolen	Decaisnina);
(((((Gaiadendron	Nuytsia)	(Desmaria	(Atkinsonia	((Tupeia	((Tristerix	Ligaria)	(Struthanthus	Tripodanthus)))	(((Amyema	Benthamina)	(((Helixanthera	Dendrophthoe)	((Agelanthus	(Englerina	Tapinanthus))	(Moquiniella	Bakerella)))	(Taxillus	Scurrula)))	((Ileostylus	Muellerina)	(Cecarria	Loranthus)))))))	Peraxilla)	Notanthera)	Macrosolen	Decaisnina);
(((((Nuytsia	Gaiadendron)	Tristerix)	((Notanthera	(Desmaria	(((Cecarria	Loranthus)	((Ileostylus	Muellerina)	((Amyema	Benthamina)	((Scurrula	Taxillus)	((Helixanthera	Dendrophthoe)	(Bakerella	((Agelanthus	(Englerina	Tapinanthus))	Moquiniella)))))))	Tupeia)))	(((Struthanthus	Tripodanthus)	Ligaria)	Atkinsonia)))	Peraxilla)	Macrosolen	Decaisnina);
(((((Atkinsonia	((Ligaria	(Struthanthus	Tripodanthus))	Gaiadendron))	(((Tristerix	(Nuytsia	(((Amyema	Benthamina)	((Dendrophthoe	((Bakerella	(Agelanthus	(Englerina	Tapinanthus)))	Moquiniella))	((Scurrula	Taxillus)	Helixanthera)))	((Cecarria	Loranthus)	(Ileostylus	Muellerina)))))	Tupeia)	Desmaria))	Peraxilla)	Notanthera)	Macrosolen	Decaisnina);
((((Gaiadendron	((Nuytsia	(((Amyema	Benthamina)	((Dendrophthoe	((Agelanthus	(Englerina	Tapinanthus))	(Moquiniella	Bakerella)))	((Scurrula	Taxillus)	Helixanthera)))	((Cecarria	Loranthus)	(Ileostylus	Muellerina))))	Tupeia))	((Atkinsonia	(Notanthera	Desmaria))	((Tristerix	Ligaria)	(Struthanthus	Tripodanthus))))	Peraxilla)	Macrosolen	Decaisnina);
(((Gaiadendron	(((Notanthera	((Nuytsia	(((Amyema	Benthamina)	((Dendrophthoe	((Helixanthera	((Agelanthus	(Englerina	Tapinanthus))	Moquiniella))	Bakerella))	(Scurrula	Taxillus)))	((Cecarria	Loranthus)	(Ileostylus	Muellerina))))	(Desmaria	Tupeia)))	((Tristerix	Ligaria)	(Struthanthus	Tripodanthus)))	Atkinsonia))	Peraxilla)	Macrosolen	Decaisnina);
((((Gaiadendron	(((Struthanthus	Tripodanthus)	Atkinsonia)	(((((Amyema	Benthamina)	((Dendrophthoe	(Moquiniella	(Bakerella	(Agelanthus	(Englerina	Tapinanthus)))))	(Helixanthera	(Scurrula	Taxillus))))	((Cecarria	Loranthus)	(Ileostylus	Muellerina)))	Nuytsia)	((Tristerix	(Ligaria	Desmaria))	Tupeia))))	Peraxilla)	Notanthera)	Macrosolen	Decaisnina);
(((((Atkinsonia	Gaiadendron)	(((Struthanthus	Tripodanthus)	(Tristerix	Ligaria))	((((Cecarria	Loranthus)	((Ileostylus	Muellerina)	((Amyema	Benthamina)	((Dendrophthoe	((Agelanthus	(Englerina	Tapinanthus))	(Moquiniella	Bakerella)))	(Helixanthera	(Scurrula	Taxillus))))))	Tupeia)	(Nuytsia	Desmaria))))	Notanthera)	Peraxilla)	Macrosolen	Decaisnina);
(((((Struthanthus	Tripodanthus)	((Ligaria	(Atkinsonia	(Nuytsia	Gaiadendron)))	(((((Dendrophthoe	(Amyema	Benthamina))	(((Bakerella	Moquiniella)	(Agelanthus	(Englerina	Tapinanthus)))	(Helixanthera	(Scurrula	Taxillus))))	((Cecarria	Loranthus)	(Ileostylus	Muellerina)))	(Desmaria	Tupeia))	Tristerix)))	Notanthera)	Peraxilla)	Macrosolen	Decaisnina);
(((((((Nuytsia	(((Ileostylus	Muellerina)	(Cecarria	Loranthus))	((Amyema	Benthamina)	((Dendrophthoe	(Bakerella	(Moquiniella	(Agelanthus	(Englerina	Tapinanthus)))))	(Helixanthera	(Scurrula	Taxillus))))))	(Tupeia	(Ligaria	Desmaria)))	Tristerix)	((Gaiadendron	Atkinsonia)	(Struthanthus	Tripodanthus)))	Notanthera)	Peraxilla)	Macrosolen	Decaisnina);
(((((Desmaria	(((Cecarria	Loranthus)	(((Amyema	Benthamina)	((Scurrula	Taxillus)	((((Agelanthus	(Englerina	Tapinanthus))	Moquiniella)	Bakerella)	(Dendrophthoe	Helixanthera))))	(Ileostylus	Muellerina)))	Tupeia))	(((Nuytsia	Gaiadendron)	Atkinsonia)	((Struthanthus	Tripodanthus)	(Tristerix	Ligaria))))	Notanthera)	Peraxilla)	Macrosolen	Decaisnina);
((((((Notanthera	Desmaria)	(Tupeia	(Nuytsia	((Cecarria	Loranthus)	(((Amyema	Benthamina)	((Scurrula	Taxillus)	((((Agelanthus	(Englerina	Tapinanthus))	Moquiniella)	Bakerella)	(Dendrophthoe	Helixanthera))))	(Ileostylus	Muellerina))))))	(Gaiadendron	Atkinsonia))	((Struthanthus	Tripodanthus)	(Tristerix	Ligaria)))	Peraxilla)	Macrosolen	Decaisnina);
((((Gaiadendron	((Nuytsia	Tristerix)	(((Tripodanthus	Struthanthus)	((Ileostylus	Muellerina)	((((Scurrula	Taxillus)	(((((Tapinanthus	Englerina)	Agelanthus)	Moquiniella)	Bakerella)	(Dendrophthoe	Helixanthera)))	(Amyema	Benthamina))	(Loranthus	Cecarria))))	(((Ligaria	Desmaria)	Tupeia)	Atkinsonia))))	Peraxilla)	Notanthera)	Macrosolen	Decaisnina);
((((((Tupeia	(Nuytsia	((((Helixanthera	(Scurrula	Taxillus))	(((((Tapinanthus	Englerina)	Agelanthus)	Moquiniella)	Bakerella)	Dendrophthoe))	(Amyema	Benthamina))	((Loranthus	Cecarria)	(Ileostylus	Muellerina)))))	Desmaria)	((Tristerix	(Ligaria	(Tripodanthus	Struthanthus)))	(Atkinsonia	Gaiadendron)))	Peraxilla)	Notanthera)	Macrosolen	Decaisnina);
((((Gaiadendron	(((Desmaria	(Tristerix	(Tupeia	(Tripodanthus	Struthanthus))))	((Ligaria	Atkinsonia)	((((Scurrula	Taxillus)	(((((Tapinanthus	Englerina)	Agelanthus)	Moquiniella)	Bakerella)	(Dendrophthoe	Helixanthera)))	(Amyema	Benthamina))	((Loranthus	Cecarria)	(Ileostylus	Muellerina)))))	Nuytsia))	Peraxilla)	Notanthera)	Macrosolen	Decaisnina);
((((((Tripodanthus	Struthanthus)	(Atkinsonia	Gaiadendron))	(Tristerix	((Nuytsia	((Loranthus	Cecarria)	((Ileostylus	Muellerina)	(((Helixanthera	(Scurrula	Taxillus))	(((((Tapinanthus	Englerina)	Agelanthus)	Moquiniella)	Bakerella)	Dendrophthoe))	(Amyema	Benthamina)))))	((Ligaria	Desmaria)	Tupeia))))	Peraxilla)	Notanthera)	Macrosolen	Decaisnina);
(((Gaiadendron	(Tristerix	(Atkinsonia	(((Notanthera	(Nuytsia	((Loranthus	Cecarria)	((Ileostylus	Muellerina)	(((Scurrula	Taxillus)	((Moquiniella	(Bakerella	((Tapinanthus	Englerina)	Agelanthus)))	(Helixanthera	Dendrophthoe)))	(Amyema	Benthamina))))))	((Ligaria	Desmaria)	Tupeia))	(Tripodanthus	Struthanthus)))))	Peraxilla)	Macrosolen	Decaisnina);
((((((((Ligaria	(Notanthera	(Tripodanthus	Struthanthus)))	Atkinsonia)	Desmaria)	(Tupeia	((Loranthus	Cecarria)	((Ileostylus	Muellerina)	(((Scurrula	Taxillus)	((((Tapinanthus	Englerina)	Agelanthus)	(Moquiniella	Bakerella))	(Helixanthera	Dendrophthoe)))	(Amyema	Benthamina))))))	(Nuytsia	Tristerix))	Gaiadendron)	Peraxilla)	Macrosolen	Decaisnina);
(((((((((Loranthus	Cecarria)	((Ileostylus	Muellerina)	(((Scurrula	Taxillus)	((Bakerella	(((Tapinanthus	Englerina)	Agelanthus)	Moquiniella))	(Helixanthera	Dendrophthoe)))	(Amyema	Benthamina))))	Notanthera)	(Tupeia	(Desmaria	Ligaria)))	Nuytsia)	(Atkinsonia	(Tripodanthus	Struthanthus)))	(Gaiadendron	Tristerix))	Peraxilla)	Macrosolen	Decaisnina);
((((Tupeia	((Notanthera	Desmaria)	Ligaria))	(((((Loranthus	Cecarria)	((Ileostylus	Muellerina)	(((Scurrula	Taxillus)	((Bakerella	((Tapinanthus	Englerina)	Agelanthus))	(Dendrophthoe	(Moquiniella	Helixanthera))))	(Amyema	Benthamina))))	(Tripodanthus	Struthanthus))	(Atkinsonia	(Nuytsia	Gaiadendron)))	Tristerix))	Peraxilla)	Macrosolen	Decaisnina);
((((((((Loranthus	Cecarria)	((Ileostylus	Muellerina)	(((Helixanthera	(Scurrula	Taxillus))	((Bakerella	(Moquiniella	((Tapinanthus	Englerina)	Agelanthus)))	Dendrophthoe))	(Amyema	Benthamina))))	(Tupeia	Desmaria))	Tristerix)	((Ligaria	(Tripodanthus	Struthanthus))	(Gaiadendron	(Atkinsonia	Nuytsia))))	Peraxilla)	Notanthera)	Macrosolen	Decaisnina);
((((((Tristerix	(Nuytsia	((Ileostylus	Muellerina)	((((Helixanthera	(Scurrula	Taxillus))	((Moquiniella	(((Tapinanthus	Englerina)	Agelanthus)	Bakerella))	Dendrophthoe))	(Amyema	Benthamina))	(Loranthus	Cecarria)))))	Tupeia)	(Notanthera	Desmaria))	((Ligaria	(Tripodanthus	Struthanthus))	(Gaiadendron	Atkinsonia)))	Peraxilla)	Macrosolen	Decaisnina);
((Peraxilla	((Notanthera	(Desmaria	(Tristerix	((Nuytsia	((Cecarria	Loranthus)	((Muellerina	Ileostylus)	((Amyema	Benthamina)	(Helixanthera	((Dendrophthoe	(Bakerella	(Moquiniella	((Englerina	Tapinanthus)	Agelanthus))))	(Scurrula	Taxillus)))))))	Tupeia))))	((Ligaria	(Struthanthus	Tripodanthus))	(Gaiadendron	Atkinsonia))))	Macrosolen	Decaisnina);
((Peraxilla	((Tristerix	Tupeia)	((((Muellerina	Ileostylus)	(((Amyema	Benthamina)	((((Bakerella	(Helixanthera	Moquiniella))	((Englerina	Tapinanthus)	Agelanthus))	Dendrophthoe)	(Scurrula	Taxillus)))	(Cecarria	Loranthus)))	(((Struthanthus	Tripodanthus)	(Notanthera	Ligaria))	(Atkinsonia	(Nuytsia	Gaiadendron))))	Desmaria)))	Macrosolen	Decaisnina);
((Peraxilla	((((Desmaria	(((Struthanthus	Tripodanthus)	(Ligaria	Tristerix))	Notanthera))	Tupeia)	(Atkinsonia	(((Cecarria	Loranthus)	((Amyema	Benthamina)	(((Dendrophthoe	Helixanthera)	(Moquiniella	(((Englerina	Tapinanthus)	Agelanthus)	Bakerella)))	(Scurrula	Taxillus))))	(Muellerina	Ileostylus))))	(Nuytsia	Gaiadendron)))	Macrosolen	Decaisnina);
((Peraxilla	((((Struthanthus	Tripodanthus)	(Ligaria	Tristerix))	((Nuytsia	(Notanthera	Desmaria))	(Atkinsonia	Gaiadendron)))	(((Cecarria	Loranthus)	(((Amyema	Benthamina)	(((Dendrophthoe	Helixanthera)	(Bakerella	(Moquiniella	((Englerina	Tapinanthus)	Agelanthus))))	(Scurrula	Taxillus)))	(Muellerina	Ileostylus)))	Tupeia)))	Macrosolen	Decaisnina);
((Peraxilla	((Nuytsia	((((Cecarria	Loranthus)	(((Amyema	Benthamina)	((Dendrophthoe	(Bakerella	(((Englerina	Tapinanthus)	Agelanthus)	Moquiniella)))	((Scurrula	Taxillus)	Helixanthera)))	(Muellerina	Ileostylus)))	(((Struthanthus	Tripodanthus)	(Ligaria	Tristerix))	((Tupeia	Desmaria)	Atkinsonia)))	Gaiadendron))	Notanthera))	Macrosolen	Decaisnina);
((Notanthera	(Peraxilla	((((Struthanthus	Tripodanthus)	Ligaria)	Atkinsonia)	((Gaiadendron	((Tupeia	Tristerix)	(((Cecarria	Loranthus)	(((Amyema	Benthamina)	((Dendrophthoe	(Bakerella	(((Englerina	Tapinanthus)	Agelanthus)	Moquiniella)))	((Scurrula	Taxillus)	Helixanthera)))	(Muellerina	Ileostylus)))	Nuytsia)))	Desmaria))))	Macrosolen	Decaisnina);
((Peraxilla	((((Nuytsia	((Struthanthus	Tripodanthus)	Atkinsonia))	(Gaiadendron	(Tupeia	(Tristerix	((Cecarria	Loranthus)	(((Amyema	Benthamina)	(((Helixanthera	Dendrophthoe)	(Bakerella	(((Englerina	Tapinanthus)	Agelanthus)	Moquiniella)))	(Scurrula	Taxillus)))	(Muellerina	Ileostylus)))))))	(Ligaria	Desmaria))	Notanthera))	Macrosolen	Decaisnina);
((Notanthera	(Peraxilla	((Struthanthus	Tripodanthus)	(Atkinsonia	(Gaiadendron	((Nuytsia	(((Cecarria	Loranthus)	(((Amyema	Benthamina)	(((Helixanthera	Dendrophthoe)	(Bakerella	(((Englerina	Tapinanthus)	Agelanthus)	Moquiniella)))	(Scurrula	Taxillus)))	(Muellerina	Ileostylus)))	((Ligaria	Desmaria)	Tupeia)))	Tristerix))))))	Macrosolen	Decaisnina);
((Peraxilla	(((Notanthera	(Desmaria	Nuytsia))	((((Amyema	Benthamina)	((Dendrophthoe	(((Englerina	Tapinanthus)	Agelanthus)	(Moquiniella	Bakerella)))	(Helixanthera	(Scurrula	Taxillus))))	((Muellerina	Ileostylus)	(Cecarria	Loranthus)))	Tupeia))	((Gaiadendron	Atkinsonia)	((Tristerix	Ligaria)	(Struthanthus	Tripodanthus)))))	Macrosolen	Decaisnina);
((Peraxilla	((((Nuytsia	Gaiadendron)	Atkinsonia)	(((Struthanthus	Tripodanthus)	(Tristerix	(Ligaria	Desmaria)))	((((Muellerina	Ileostylus)	((Amyema	Benthamina)	(((Helixanthera	Dendrophthoe)	(Bakerella	(((Englerina	Tapinanthus)	Agelanthus)	Moquiniella)))	(Scurrula	Taxillus))))	(Cecarria	Loranthus))	Tupeia)))	Notanthera))	Macrosolen	Decaisnina);
((Peraxilla	((((((Amyema	Benthamina)	((Taxillus	Scurrula)	(Dendrophthoe	(Bakerella	((Helixanthera	(Agelanthus	(Tapinanthus	Englerina)))	Moquiniella)))))	((Ileostylus	Muellerina)	(Cecarria	Loranthus)))	Tupeia)	((Tristerix	Ligaria)	(Tripodanthus	Struthanthus)))	(Gaiadendron	((Nuytsia	(Desmaria	Notanthera))	Atkinsonia))))	Macrosolen	Decaisnina);
((Peraxilla	((((Nuytsia	((Cecarria	Loranthus)	(((Amyema	Benthamina)	((Helixanthera	(Taxillus	Scurrula))	(Dendrophthoe	(Bakerella	((Agelanthus	(Tapinanthus	Englerina))	Moquiniella)))))	(Ileostylus	Muellerina))))	(Tupeia	Desmaria))	((((Tristerix	Ligaria)	(Tripodanthus	Struthanthus))	Atkinsonia)	Gaiadendron))	Notanthera))	Macrosolen	Decaisnina);
((Peraxilla	((Gaiadendron	(Tristerix	Nuytsia))	((Tripodanthus	Struthanthus)	(Atkinsonia	(((Ileostylus	Muellerina)	((Cecarria	Loranthus)	((Amyema	Benthamina)	((Taxillus	Scurrula)	(((Agelanthus	(Tapinanthus	Englerina))	(Moquiniella	Bakerella))	(Dendrophthoe	Helixanthera))))))	(Ligaria	(Tupeia	(Notanthera	Desmaria))))))))	Macrosolen	Decaisnina);
(((Peraxilla	((Tupeia	(Tristerix	Desmaria))	(((Ligaria	(((Ileostylus	Muellerina)	((Cecarria	Loranthus)	((Amyema	Benthamina)	((Taxillus	Scurrula)	(((Moquiniella	(Agelanthus	(Tapinanthus	Englerina)))	Bakerella)	(Dendrophthoe	Helixanthera))))))	Atkinsonia))	(Tripodanthus	Struthanthus))	(Gaiadendron	Nuytsia))))	Notanthera)	Macrosolen	Decaisnina);
((Peraxilla	(((((Nuytsia	(((Cecarria	Loranthus)	(((Amyema	Benthamina)	((Helixanthera	(Taxillus	Scurrula))	((((Agelanthus	(Tapinanthus	Englerina))	Moquiniella)	Bakerella)	Dendrophthoe)))	(Ileostylus	Muellerina)))	Tupeia))	Desmaria)	Tristerix)	((Gaiadendron	Atkinsonia)	(Ligaria	(Tripodanthus	Struthanthus))))	Notanthera))	Macrosolen	Decaisnina);
((Peraxilla	((((Nuytsia	Atkinsonia)	((Notanthera	(Tripodanthus	Struthanthus))	Ligaria))	Gaiadendron)	(((((Ileostylus	Muellerina)	((Cecarria	Loranthus)	((Amyema	Benthamina)	((Taxillus	Scurrula)	((((Agelanthus	(Tapinanthus	Englerina))	Moquiniella)	Bakerella)	(Helixanthera	Dendrophthoe))))))	Tupeia)	Desmaria)	Tristerix)))	Macrosolen	Decaisnina);
(((Peraxilla	((((Tripodanthus	Struthanthus)	(Ligaria	Desmaria))	Atkinsonia)	(Gaiadendron	((Tristerix	Nuytsia)	(((Ileostylus	Muellerina)	((Cecarria	Loranthus)	((Amyema	Benthamina)	((Taxillus	Scurrula)	((((Agelanthus	(Tapinanthus	Englerina))	Moquiniella)	Bakerella)	(Helixanthera	Dendrophthoe))))))	Tupeia)))))	Notanthera)	Macrosolen	Decaisnina);
((Peraxilla	((Gaiadendron	(Tristerix	Nuytsia))	((((Ileostylus	Muellerina)	((Cecarria	Loranthus)	((Amyema	Benthamina)	((Helixanthera	(Taxillus	Scurrula))	((((Agelanthus	(Tapinanthus	Englerina))	Moquiniella)	Bakerella)	Dendrophthoe)))))	Tupeia)	(Atkinsonia	(Desmaria	(Ligaria	(Notanthera	(Tripodanthus	Struthanthus))))))))	Macrosolen	Decaisnina);
((Peraxilla	(Gaiadendron	(Tristerix	((((Ligaria	(((Amyema	Benthamina)	((Taxillus	Scurrula)	(((((Agelanthus	(Tapinanthus	Englerina))	Moquiniella)	Bakerella)	Dendrophthoe)	Helixanthera)))	((Ileostylus	Muellerina)	(Cecarria	Loranthus))))	Tupeia)	(Desmaria	(Atkinsonia	(Notanthera	(Tripodanthus	Struthanthus)))))	Nuytsia))))	Macrosolen	Decaisnina);
((Peraxilla	(Atkinsonia	((Tristerix	((Gaiadendron	Tupeia)	(Nuytsia	(((Amyema	Benthamina)	(((Agelanthus	(Tapinanthus	Englerina))	(Moquiniella	Bakerella))	((Taxillus	Scurrula)	(Dendrophthoe	Helixanthera))))	((Ileostylus	Muellerina)	(Cecarria	Loranthus))))))	((Ligaria	Desmaria)	(Notanthera	(Tripodanthus	Struthanthus))))))	Macrosolen	Decaisnina);
(Macrosolen	(Peraxilla	((((Struthanthus	Tripodanthus)	(Ligaria	((((((Ileostylus	Muellerina)	((Taxillus	Scurrula)	(((Helixanthera	Dendrophthoe)	((Moquiniella	((Englerina	Tapinanthus)	Agelanthus))	Bakerella))	(Amyema	Benthamina))))	(Cecarria	Loranthus))	Tristerix)	Tupeia)	(Nuytsia	Desmaria))))	(Atkinsonia	Gaiadendron))	Notanthera))	Decaisnina);
(Macrosolen	(Peraxilla	(((Atkinsonia	(((Tristerix	(Nuytsia	Gaiadendron))	((((Ileostylus	Muellerina)	((Amyema	Benthamina)	((Taxillus	Scurrula)	((Helixanthera	Dendrophthoe)	((Moquiniella	((Englerina	Tapinanthus)	Agelanthus))	Bakerella)))))	(Cecarria	Loranthus))	Tupeia))	(Ligaria	(Struthanthus	Tripodanthus))))	Desmaria)	Notanthera))	Decaisnina);
(Macrosolen	(Peraxilla	(((Struthanthus	Tripodanthus)	(Atkinsonia	((Ligaria	Desmaria)	(Gaiadendron	(((Nuytsia	(((Ileostylus	Muellerina)	(((Taxillus	Scurrula)	Helixanthera)	((Amyema	Benthamina)	(Dendrophthoe	(((Englerina	Tapinanthus)	Agelanthus)	(Moquiniella	Bakerella))))))	(Cecarria	Loranthus)))	Tristerix)	Tupeia)))))	Notanthera))	Decaisnina);
(Macrosolen	(Peraxilla	((((Gaiadendron	(Nuytsia	(((Amyema	Benthamina)	((Dendrophthoe	(Bakerella	(((Englerina	Tapinanthus)	Agelanthus)	Moquiniella)))	((Taxillus	Scurrula)	Helixanthera)))	((Cecarria	Loranthus)	(Ileostylus	Muellerina)))))	Atkinsonia)	(Struthanthus	Tripodanthus))	(Tristerix	((Ligaria	(Tupeia	Desmaria))	Notanthera))))	Decaisnina);
(Macrosolen	(Peraxilla	((Gaiadendron	(((Struthanthus	Tripodanthus)	(Tristerix	(((Desmaria	Ligaria)	Notanthera)	Tupeia)))	(Atkinsonia	(((Amyema	Benthamina)	((Dendrophthoe	(Bakerella	(((Englerina	Tapinanthus)	Agelanthus)	Moquiniella)))	((Taxillus	Scurrula)	Helixanthera)))	((Cecarria	Loranthus)	(Ileostylus	Muellerina))))))	Nuytsia))	Decaisnina);
(Macrosolen	(Notanthera	((((Atkinsonia	Desmaria)	((Tupeia	(Struthanthus	Tripodanthus))	(Ligaria	(((Amyema	Benthamina)	((Bakerella	(((Englerina	Tapinanthus)	Agelanthus)	Moquiniella))	((Taxillus	Scurrula)	(Dendrophthoe	Helixanthera))))	((Cecarria	Loranthus)	(Ileostylus	Muellerina))))))	(Tristerix	(Gaiadendron	Nuytsia)))	Peraxilla))	Decaisnina);
(Macrosolen	((((((Struthanthus	Tripodanthus)	(Gaiadendron	(Nuytsia	Atkinsonia)))	(((Cecarria	Loranthus)	((Ileostylus	Muellerina)	((Amyema	Benthamina)	((Taxillus	Scurrula)	((Dendrophthoe	Helixanthera)	(((Englerina	Tapinanthus)	Agelanthus)	(Moquiniella	Bakerella)))))))	Ligaria))	((Tristerix	Desmaria)	Tupeia))	Notanthera)	Peraxilla)	Decaisnina);
(Macrosolen	(((((Struthanthus	Tripodanthus)	((Gaiadendron	Atkinsonia)	Nuytsia))	(((Cecarria	Loranthus)	((Ileostylus	Muellerina)	((Amyema	Benthamina)	((Helixanthera	(Taxillus	Scurrula))	(Dendrophthoe	(Bakerella	(((Englerina	Tapinanthus)	Agelanthus)	Moquiniella)))))))	(Ligaria	((Notanthera	Desmaria)	Tupeia))))	Tristerix)	Peraxilla)	Decaisnina);
(Macrosolen	((((Struthanthus	Tripodanthus)	((Gaiadendron	Atkinsonia)	Ligaria))	((Tupeia	(Tristerix	(Notanthera	(Nuytsia	Desmaria))))	((Cecarria	Loranthus)	((Ileostylus	Muellerina)	((Amyema	Benthamina)	((Taxillus	Scurrula)	((((Englerina	Tapinanthus)	Agelanthus)	(Moquiniella	Bakerella))	(Dendrophthoe	Helixanthera))))))))	Peraxilla)	Decaisnina);
(Macrosolen	((((((Struthanthus	Tripodanthus)	(Ligaria	Tristerix))	(Gaiadendron	Atkinsonia))	((Desmaria	Tupeia)	(Nuytsia	((Cecarria	Loranthus)	((Ileostylus	Muellerina)	((Amyema	Benthamina)	((Dendrophthoe	((Moquiniella	Bakerella)	((Englerina	Tapinanthus)	Agelanthus)))	(Helixanthera	(Taxillus	Scurrula)))))))))	Notanthera)	Peraxilla)	Decaisnina);
((Peraxilla	((((Tupeia	(Notanthera	(Nuytsia	Desmaria)))	(((((Helixanthera	Dendrophthoe)	((Agelanthus	(Tapinanthus	Englerina))	(Bakerella	Moquiniella)))	(Taxillus	Scurrula))	(Benthamina	Amyema))	((Ileostylus	Muellerina)	(Loranthus	Cecarria))))	(Atkinsonia	((Tristerix	Ligaria)	(Struthanthus	Tripodanthus))))	Gaiadendron))	Macrosolen	Decaisnina);
(((Peraxilla	(((Tupeia	Desmaria)	((((Taxillus	Scurrula)	(Dendrophthoe	((Helixanthera	((Agelanthus	(Tapinanthus	Englerina))	Moquiniella))	Bakerella)))	(Benthamina	Amyema))	((Ileostylus	Muellerina)	(Loranthus	Cecarria))))	(((Tristerix	Ligaria)	(Struthanthus	Tripodanthus))	((Nuytsia	Atkinsonia)	Gaiadendron))))	Notanthera)	Macrosolen	Decaisnina);
((Peraxilla	((Atkinsonia	((((Helixanthera	(Taxillus	Scurrula))	(Dendrophthoe	((Moquiniella	(Agelanthus	(Tapinanthus	Englerina)))	Bakerella)))	(Benthamina	Amyema))	((Ileostylus	Muellerina)	(Loranthus	Cecarria))))	(((Tristerix	Ligaria)	(Struthanthus	Tripodanthus))	(Gaiadendron	(Tupeia	((Notanthera	Nuytsia)	Desmaria))))))	Macrosolen	Decaisnina);
((Peraxilla	((((Nuytsia	((Ileostylus	Muellerina)	((Loranthus	Cecarria)	(((Taxillus	Scurrula)	((Helixanthera	Dendrophthoe)	((Moquiniella	(Agelanthus	(Tapinanthus	Englerina)))	Bakerella)))	(Benthamina	Amyema)))))	((Atkinsonia	(Tupeia	((Tristerix	Ligaria)	Desmaria)))	Gaiadendron))	(Struthanthus	Tripodanthus))	Notanthera))	Macrosolen	Decaisnina);
((Peraxilla	((((Atkinsonia	Ligaria)	(Desmaria	((Gaiadendron	Nuytsia)	((Tupeia	((Ileostylus	Muellerina)	((Loranthus	Cecarria)	(((Taxillus	Scurrula)	((Helixanthera	Dendrophthoe)	((Moquiniella	(Agelanthus	(Tapinanthus	Englerina)))	Bakerella)))	(Benthamina	Amyema)))))	Tristerix))))	(Struthanthus	Tripodanthus))	Notanthera))	Macrosolen	Decaisnina);
((Peraxilla	(((((Ileostylus	Muellerina)	((Loranthus	Cecarria)	(((Taxillus	Scurrula)	((Helixanthera	Dendrophthoe)	((Agelanthus	(Tapinanthus	Englerina))	(Bakerella	Moquiniella))))	(Benthamina	Amyema))))	((Tristerix	(Ligaria	Desmaria))	Tupeia))	(Gaiadendron	(Nuytsia	((Struthanthus	Tripodanthus)	Atkinsonia))))	Notanthera))	Macrosolen	Decaisnina);
((Notanthera	(Peraxilla	((((Tristerix	Desmaria)	Tupeia)	((Ileostylus	Muellerina)	((Loranthus	Cecarria)	(((Helixanthera	(Taxillus	Scurrula))	(Dendrophthoe	(Bakerella	(Moquiniella	(Agelanthus	(Tapinanthus	Englerina))))))	(Benthamina	Amyema)))))	((Atkinsonia	(Gaiadendron	Nuytsia))	(Ligaria	(Struthanthus	Tripodanthus))))))	Macrosolen	Decaisnina);
((Notanthera	(Peraxilla	((((Ileostylus	Muellerina)	((Loranthus	Cecarria)	(((Taxillus	Scurrula)	(((Agelanthus	(Tapinanthus	Englerina))	(Bakerella	Moquiniella))	(Dendrophthoe	Helixanthera)))	(Benthamina	Amyema))))	((Gaiadendron	(Nuytsia	Atkinsonia))	(Ligaria	(Struthanthus	Tripodanthus))))	(Tristerix	(Desmaria	Tupeia)))))	Macrosolen	Decaisnina);
((Peraxilla	((((Loranthus	Cecarria)	((((Helixanthera	(Taxillus	Scurrula))	((Bakerella	(Moquiniella	(Agelanthus	(Tapinanthus	Englerina))))	Dendrophthoe))	(Benthamina	Amyema))	(Ileostylus	Muellerina)))	(Tupeia	((Struthanthus	Tripodanthus)	(Ligaria	Tristerix))))	((Gaiadendron	Atkinsonia)	((Notanthera	Desmaria)	Nuytsia))))	Macrosolen	Decaisnina);
((((((Helixanthera	(Taxillus	Scurrula))	((Bakerella	(Moquiniella	(Agelanthus	(Tapinanthus	Englerina))))	Dendrophthoe))	(Benthamina	Amyema))	((Ileostylus	Muellerina)	(Loranthus	Cecarria)))	((Ligaria	Tristerix)	(((Notanthera	(Nuytsia	(Atkinsonia	Gaiadendron)))	(Peraxilla	Desmaria))	((Struthanthus	Tripodanthus)	Tupeia))))	Macrosolen	Decaisnina);
((Peraxilla	((Gaiadendron	(Nuytsia	Atkinsonia))	(((Loranthus	Cecarria)	(((Amyema	Benthamina)	((Dendrophthoe	((Agelanthus	(Tapinanthus	Englerina))	(Bakerella	Moquiniella)))	(Helixanthera	(Scurrula	Taxillus))))	(Ileostylus	Muellerina)))	((((Desmaria	Tristerix)	Ligaria)	(Notanthera	(Tripodanthus	Struthanthus)))	Tupeia))))	Macrosolen	Decaisnina);
((Peraxilla	(Gaiadendron	(Nuytsia	((((Amyema	Benthamina)	((Scurrula	Taxillus)	(((Moquiniella	Bakerella)	(Agelanthus	(Tapinanthus	Englerina)))	(Dendrophthoe	Helixanthera))))	((Ileostylus	Muellerina)	(Loranthus	Cecarria)))	((Atkinsonia	(Notanthera	(Desmaria	((Tristerix	Ligaria)	(Tripodanthus	Struthanthus)))))	Tupeia)))))	Macrosolen	Decaisnina);
((Peraxilla	((((Nuytsia	(Gaiadendron	Atkinsonia))	((Tristerix	Ligaria)	(Tripodanthus	Struthanthus)))	(Desmaria	(Tupeia	(((Amyema	Benthamina)	((Helixanthera	(Scurrula	Taxillus))	(((Moquiniella	(Agelanthus	Bakerella))	(Tapinanthus	Englerina))	Dendrophthoe)))	((Ileostylus	Muellerina)	(Loranthus	Cecarria))))))	Notanthera))	Macrosolen	Decaisnina);
((Notanthera	(Peraxilla	((((Gaiadendron	(Atkinsonia	Nuytsia))	((Tristerix	Ligaria)	(Tripodanthus	Struthanthus)))	(((Amyema	Benthamina)	((Helixanthera	(Scurrula	Taxillus))	((Bakerella	((Tapinanthus	Englerina)	Agelanthus))	(Moquiniella	Dendrophthoe))))	((Ileostylus	Muellerina)	(Loranthus	Cecarria))))	(Desmaria	Tupeia))))	Macrosolen	Decaisnina);
((Peraxilla	(Nuytsia	((((Atkinsonia	(Ligaria	(Notanthera	(Tripodanthus	Struthanthus))))	(((Loranthus	Cecarria)	(((Amyema	Benthamina)	((Scurrula	Taxillus)	((Bakerella	(Moquiniella	((Tapinanthus	Englerina)	Agelanthus)))	(Helixanthera	Dendrophthoe))))	(Ileostylus	Muellerina)))	(Desmaria	Tupeia)))	Tristerix)	Gaiadendron)))	Macrosolen	Decaisnina);
((Peraxilla	((Nuytsia	(((Atkinsonia	(Ligaria	(Tripodanthus	Struthanthus)))	(((Loranthus	Cecarria)	(((Amyema	Benthamina)	((Bakerella	(Moquiniella	((Tapinanthus	Englerina)	Agelanthus)))	((Helixanthera	Dendrophthoe)	(Scurrula	Taxillus))))	(Ileostylus	Muellerina)))	(Desmaria	(Notanthera	Tupeia))))	Tristerix))	Gaiadendron))	Macrosolen	Decaisnina);
((Peraxilla	((((Nuytsia	((Loranthus	Cecarria)	(((Amyema	Benthamina)	((Dendrophthoe	(Helixanthera	(Bakerella	(Moquiniella	((Tapinanthus	Englerina)	Agelanthus)))))	(Scurrula	Taxillus)))	(Ileostylus	Muellerina))))	(Tupeia	(((Tristerix	Ligaria)	Desmaria)	Notanthera)))	(Atkinsonia	Gaiadendron))	(Tripodanthus	Struthanthus)))	Macrosolen	Decaisnina);
((Peraxilla	((Gaiadendron	((((Amyema	Benthamina)	(((Bakerella	(Moquiniella	((Tapinanthus	Englerina)	Agelanthus)))	(Dendrophthoe	Helixanthera))	(Scurrula	Taxillus)))	((Ileostylus	Muellerina)	(Loranthus	Cecarria)))	(((Tristerix	(Ligaria	Desmaria))	(Notanthera	(Tripodanthus	Struthanthus)))	(Atkinsonia	Tupeia))))	Nuytsia))	Macrosolen	Decaisnina);
(((Peraxilla	(Desmaria	(((Ligaria	(Tristerix	(Tripodanthus	Struthanthus)))	(Tupeia	((Ileostylus	Muellerina)	((Loranthus	Cecarria)	((Amyema	Benthamina)	((((Tapinanthus	Englerina)	Agelanthus)	(Bakerella	Moquiniella))	((Dendrophthoe	Helixanthera)	(Scurrula	Taxillus))))))))	((Nuytsia	Atkinsonia)	Gaiadendron))))	Notanthera)	Macrosolen	Decaisnina);
(((Peraxilla	(Desmaria	(((Tupeia	(Tripodanthus	Struthanthus))	(((Loranthus	Cecarria)	(((Amyema	Benthamina)	((Scurrula	Taxillus)	((Dendrophthoe	((((Tapinanthus	Englerina)	Agelanthus)	Bakerella)	Moquiniella))	Helixanthera)))	(Ileostylus	Muellerina)))	(Ligaria	Tristerix)))	((Nuytsia	Atkinsonia)	Gaiadendron))))	Notanthera)	Macrosolen	Decaisnina);
(Macrosolen	(Peraxilla	(((Struthanthus	Tripodanthus)	((Nuytsia	((Cecarria	Loranthus)	((Muellerina	Ileostylus)	((Benthamina	Amyema)	((Helixanthera	(Taxillus	Scurrula))	(Dendrophthoe	(Bakerella	(Moquiniella	((Tapinanthus	Englerina)	Agelanthus)))))))))	((Atkinsonia	(Tupeia	((Tristerix	Ligaria)	Desmaria)))	Gaiadendron)))	Notanthera))	Decaisnina);
(Macrosolen	(Peraxilla	(Gaiadendron	(((((Notanthera	((Struthanthus	Tripodanthus)	(Tristerix	Ligaria)))	Desmaria)	Nuytsia)	Tupeia)	((((Benthamina	Amyema)	(((Dendrophthoe	Helixanthera)	(Taxillus	Scurrula))	(((Tapinanthus	Englerina)	Agelanthus)	(Bakerella	Moquiniella))))	((Cecarria	Loranthus)	(Muellerina	Ileostylus)))	Atkinsonia))))	Decaisnina);
(Macrosolen	(Peraxilla	(((Nuytsia	Tristerix)	Gaiadendron)	(((Struthanthus	Tripodanthus)	(Atkinsonia	(((Tupeia	Desmaria)	Ligaria)	Notanthera)))	((Muellerina	Ileostylus)	(((Benthamina	Amyema)	((Taxillus	Scurrula)	((Bakerella	(Moquiniella	((Tapinanthus	Englerina)	Agelanthus)))	(Dendrophthoe	Helixanthera))))	(Cecarria	Loranthus))))))	Decaisnina);
(Macrosolen	(Peraxilla	((Nuytsia	Gaiadendron)	((((Struthanthus	Tripodanthus)	(Notanthera	(Tristerix	(Ligaria	Desmaria))))	(Atkinsonia	((Cecarria	Loranthus)	((Muellerina	Ileostylus)	((Benthamina	Amyema)	((Helixanthera	(Taxillus	Scurrula))	((Moquiniella	(((Tapinanthus	Englerina)	Agelanthus)	Bakerella))	Dendrophthoe)))))))	Tupeia)))	Decaisnina);
(Macrosolen	((Peraxilla	((Gaiadendron	(((Tupeia	Desmaria)	((Cecarria	Loranthus)	((Muellerina	Ileostylus)	((Benthamina	Amyema)	((Taxillus	Scurrula)	(((Bakerella	(Moquiniella	((Tapinanthus	Englerina)	Agelanthus)))	Dendrophthoe)	Helixanthera))))))	(Atkinsonia	((Struthanthus	Tripodanthus)	(Tristerix	Ligaria)))))	Nuytsia))	Notanthera)	Decaisnina);
(Macrosolen	((Peraxilla	(((((Tupeia	(((Cecarria	Loranthus)	((Muellerina	Ileostylus)	((Benthamina	Amyema)	((Taxillus	Scurrula)	((Bakerella	((Tapinanthus	Englerina)	Agelanthus))	(Moquiniella	(Dendrophthoe	Helixanthera)))))))	Nuytsia))	Tristerix)	Gaiadendron)	Desmaria)	(Atkinsonia	((Struthanthus	Tripodanthus)	Ligaria))))	Notanthera)	Decaisnina);
(Macrosolen	((Peraxilla	(((Tristerix	((Cecarria	Loranthus)	((Muellerina	Ileostylus)	((Benthamina	Amyema)	((Taxillus	Scurrula)	((Bakerella	(Moquiniella	((Tapinanthus	Englerina)	Agelanthus)))	(Dendrophthoe	Helixanthera)))))))	(Tupeia	Desmaria))	((Struthanthus	Tripodanthus)	(((Ligaria	Nuytsia)	Atkinsonia)	Gaiadendron))))	Notanthera)	Decaisnina);
(Macrosolen	(Peraxilla	(((((((Cecarria	Loranthus)	((Muellerina	Ileostylus)	((Benthamina	Amyema)	((Helixanthera	(Taxillus	Scurrula))	((Moquiniella	(((Tapinanthus	Englerina)	Agelanthus)	Bakerella))	Dendrophthoe)))))	Ligaria)	Gaiadendron)	((Struthanthus	Tripodanthus)	(Nuytsia	Atkinsonia)))	((Tupeia	Desmaria)	Tristerix))	Notanthera))	Decaisnina);
(Macrosolen	(Peraxilla	(Gaiadendron	(Nuytsia	(Tristerix	((Tupeia	((Cecarria	Loranthus)	((Muellerina	Ileostylus)	((Benthamina	Amyema)	((Taxillus	Scurrula)	(((Moquiniella	((Tapinanthus	Englerina)	Agelanthus))	Bakerella)	(Dendrophthoe	Helixanthera)))))))	(((Ligaria	((Struthanthus	Tripodanthus)	Atkinsonia))	Notanthera)	Desmaria))))))	Decaisnina);
(Macrosolen	(Peraxilla	(Notanthera	(((Gaiadendron	Atkinsonia)	(Ligaria	(Desmaria	(Tristerix	(Tupeia	(Nuytsia	((Muellerina	Ileostylus)	(((Benthamina	Amyema)	(((Moquiniella	((Tapinanthus	Englerina)	Agelanthus))	Bakerella)	((Dendrophthoe	Helixanthera)	(Taxillus	Scurrula))))	(Cecarria	Loranthus)))))))))	(Struthanthus	Tripodanthus))))	Decaisnina);
((Peraxilla	((((((Tristerix	Tupeia)	((Nuytsia	Desmaria)	((Cecarria	Loranthus)	(((Benthamina	Amyema)	(((Moquiniella	(Bakerella	(Agelanthus	(Tapinanthus	Englerina))))	(Helixanthera	Dendrophthoe))	(Scurrula	Taxillus)))	(Ileostylus	Muellerina)))))	Ligaria)	(Gaiadendron	Atkinsonia))	(Struthanthus	Tripodanthus))	Notanthera))	Macrosolen	Decaisnina);
((Peraxilla	(((((Gaiadendron	((Nuytsia	Desmaria)	((Tristerix	((Ileostylus	Muellerina)	((Cecarria	Loranthus)	((Benthamina	Amyema)	(((Bakerella	((Agelanthus	(Tapinanthus	Englerina))	Moquiniella))	Dendrophthoe)	(Helixanthera	(Scurrula	Taxillus)))))))	Tupeia)))	Ligaria)	Atkinsonia)	(Struthanthus	Tripodanthus))	Notanthera))	Macrosolen	Decaisnina);
((Peraxilla	(((((((Benthamina	Amyema)	(((Bakerella	((Agelanthus	(Tapinanthus	Englerina))	Moquiniella))	Dendrophthoe)	(Helixanthera	(Scurrula	Taxillus))))	((Ileostylus	Muellerina)	(Cecarria	Loranthus)))	(Notanthera	Tupeia))	Gaiadendron)	((Tristerix	Ligaria)	(Struthanthus	Tripodanthus)))	(Atkinsonia	(Nuytsia	Desmaria))))	Macrosolen	Decaisnina);
((Peraxilla	(((Atkinsonia	((Struthanthus	Tripodanthus)	(((((Benthamina	Amyema)	(((Moquiniella	(Bakerella	(Agelanthus	(Tapinanthus	Englerina))))	Dendrophthoe)	(Helixanthera	(Scurrula	Taxillus))))	((Ileostylus	Muellerina)	(Cecarria	Loranthus)))	Tupeia)	(Tristerix	(Gaiadendron	Nuytsia)))))	(Desmaria	Ligaria))	Notanthera))	Macrosolen	Decaisnina);
((Peraxilla	((((Ligaria	(Struthanthus	Tripodanthus))	(Atkinsonia	((Tristerix	(Desmaria	Nuytsia))	(((Cecarria	Loranthus)	(((Benthamina	Amyema)	(((Helixanthera	((Agelanthus	(Tapinanthus	Englerina))	(Moquiniella	Bakerella)))	Dendrophthoe)	(Scurrula	Taxillus)))	(Ileostylus	Muellerina)))	Tupeia))))	Gaiadendron)	Notanthera))	Macrosolen	Decaisnina);
((Peraxilla	(Gaiadendron	((((Tupeia	Desmaria)	Notanthera)	((Ileostylus	Muellerina)	((Cecarria	Loranthus)	((Benthamina	Amyema)	((((Moquiniella	(Agelanthus	Bakerella))	(Tapinanthus	Englerina))	(Helixanthera	Dendrophthoe))	(Scurrula	Taxillus))))))	((Nuytsia	Atkinsonia)	((Ligaria	Tristerix)	(Struthanthus	Tripodanthus))))))	Macrosolen	Decaisnina);
((Peraxilla	((Gaiadendron	(Nuytsia	Atkinsonia))	(((((Benthamina	Amyema)	((Bakerella	((Agelanthus	(Tapinanthus	Englerina))	Moquiniella))	((Helixanthera	Dendrophthoe)	(Scurrula	Taxillus))))	((Ileostylus	Muellerina)	(Cecarria	Loranthus)))	Tupeia)	(Desmaria	(Tristerix	((Struthanthus	Tripodanthus)	(Ligaria	Notanthera)))))))	Macrosolen	Decaisnina);
((Peraxilla	((((Tristerix	(((Ileostylus	Muellerina)	((Cecarria	Loranthus)	((Benthamina	Amyema)	((Dendrophthoe	(Bakerella	((Agelanthus	(Tapinanthus	Englerina))	Moquiniella)))	(Helixanthera	(Scurrula	Taxillus))))))	Tupeia))	(Ligaria	(Gaiadendron	((Desmaria	Nuytsia)	Atkinsonia))))	(Struthanthus	Tripodanthus))	Notanthera))	Macrosolen	Decaisnina);
((Notanthera	(Peraxilla	(((((Nuytsia	(((Benthamina	Amyema)	((Scurrula	Taxillus)	((Dendrophthoe	(Bakerella	((Agelanthus	(Tapinanthus	Englerina))	Moquiniella)))	Helixanthera)))	((Ileostylus	Muellerina)	(Cecarria	Loranthus))))	Gaiadendron)	Atkinsonia)	((Tristerix	Ligaria)	(Struthanthus	Tripodanthus)))	(Tupeia	Desmaria))))	Macrosolen	Decaisnina);
((Peraxilla	((((Nuytsia	(((Benthamina	Amyema)	((Dendrophthoe	(Bakerella	((Agelanthus	(Tapinanthus	Englerina))	Moquiniella)))	(Helixanthera	(Scurrula	Taxillus))))	((Ileostylus	Muellerina)	(Cecarria	Loranthus))))	Gaiadendron)	((Atkinsonia	((Tristerix	Ligaria)	(Struthanthus	Tripodanthus)))	(Tupeia	Desmaria)))	Notanthera))	Macrosolen	Decaisnina);
(Macrosolen	(((Atkinsonia	(Notanthera	((Ligaria	Tristerix)	(Struthanthus	Tripodanthus))))	((Gaiadendron	(Tupeia	(Nuytsia	((Cecarria	Loranthus)	(((Amyema	Benthamina)	(((Helixanthera	Dendrophthoe)	((Moquiniella	((Englerina	Tapinanthus)	Agelanthus))	Bakerella))	(Scurrula	Taxillus)))	(Ileostylus	Muellerina))))))	Desmaria))	Peraxilla)	Decaisnina);
(Macrosolen	((((((Nuytsia	Gaiadendron)	Atkinsonia)	(Ligaria	(Struthanthus	Tripodanthus)))	((Tupeia	(Tristerix	((Cecarria	Loranthus)	(((Amyema	Benthamina)	(((Helixanthera	Dendrophthoe)	((Moquiniella	((Englerina	Tapinanthus)	Agelanthus))	Bakerella))	(Scurrula	Taxillus)))	(Ileostylus	Muellerina)))))	Desmaria))	Notanthera)	Peraxilla)	Decaisnina);
(Macrosolen	(Notanthera	(Peraxilla	(Nuytsia	(Gaiadendron	(((Atkinsonia	(Ligaria	(Struthanthus	Tripodanthus)))	(((Ileostylus	Muellerina)	((Cecarria	Loranthus)	((Amyema	Benthamina)	((Scurrula	Taxillus)	(Dendrophthoe	(Helixanthera	((Moquiniella	((Englerina	Tapinanthus)	Agelanthus))	Bakerella)))))))	(Desmaria	Tupeia)))	Tristerix)))))	Decaisnina);
(Macrosolen	(Peraxilla	(Nuytsia	((((Atkinsonia	(Ligaria	(Struthanthus	Tripodanthus)))	(((Ileostylus	Muellerina)	((Cecarria	Loranthus)	((Amyema	Benthamina)	((Helixanthera	(Scurrula	Taxillus))	(Dendrophthoe	((((Englerina	Tapinanthus)	Agelanthus)	Bakerella)	Moquiniella))))))	((Notanthera	Desmaria)	Tupeia)))	Tristerix)	Gaiadendron)))	Decaisnina);
(Macrosolen	(Peraxilla	((((Tristerix	(Ligaria	(Struthanthus	Tripodanthus)))	(Gaiadendron	Atkinsonia))	((Tupeia	((((Amyema	Benthamina)	((Helixanthera	(Scurrula	Taxillus))	(Dendrophthoe	((((Englerina	Tapinanthus)	Agelanthus)	Bakerella)	Moquiniella))))	((Ileostylus	Muellerina)	(Cecarria	Loranthus)))	Nuytsia))	Desmaria))	Notanthera))	Decaisnina);
(Macrosolen	(Notanthera	(Peraxilla	(((Struthanthus	Tripodanthus)	(Nuytsia	(Gaiadendron	Atkinsonia)))	((Tristerix	((Cecarria	Loranthus)	(((Amyema	Benthamina)	(((Dendrophthoe	Helixanthera)	(Scurrula	Taxillus))	(Bakerella	(Moquiniella	((Englerina	Tapinanthus)	Agelanthus)))))	(Ileostylus	Muellerina))))	((Ligaria	Desmaria)	Tupeia)))))	Decaisnina);
(Macrosolen	(Peraxilla	(((((Nuytsia	Desmaria)	(((Cecarria	Loranthus)	(((Amyema	Benthamina)	((Scurrula	Taxillus)	(Dendrophthoe	(Helixanthera	(Bakerella	(Moquiniella	((Englerina	Tapinanthus)	Agelanthus)))))))	(Ileostylus	Muellerina)))	Tupeia))	((Ligaria	Tristerix)	(Struthanthus	Tripodanthus)))	(Gaiadendron	Atkinsonia))	Notanthera))	Decaisnina);
(Macrosolen	(Peraxilla	(((((Desmaria	Ligaria)	Tupeia)	((Tristerix	(Nuytsia	Gaiadendron))	(((Amyema	Benthamina)	((Scurrula	Taxillus)	((Bakerella	(Moquiniella	((Englerina	Tapinanthus)	Agelanthus)))	(Dendrophthoe	Helixanthera))))	((Ileostylus	Muellerina)	(Cecarria	Loranthus)))))	(Atkinsonia	(Struthanthus	Tripodanthus)))	Notanthera))	Decaisnina);
(Macrosolen	(Peraxilla	((((((Amyema	Benthamina)	((Scurrula	Taxillus)	(((Bakerella	(Moquiniella	((Englerina	Tapinanthus)	Agelanthus)))	Helixanthera)	Dendrophthoe)))	((Ileostylus	Muellerina)	(Cecarria	Loranthus)))	Nuytsia)	(Desmaria	(Notanthera	Tupeia)))	(Gaiadendron	(Atkinsonia	(Tristerix	(Ligaria	(Struthanthus	Tripodanthus)))))))	Decaisnina);
(Macrosolen	(Peraxilla	(((Struthanthus	Tripodanthus)	((Ligaria	Atkinsonia)	(Desmaria	((Tristerix	(Tupeia	((((Amyema	Benthamina)	((Scurrula	Taxillus)	(Helixanthera	(Dendrophthoe	(Moquiniella	(((Englerina	Tapinanthus)	Agelanthus)	Bakerella))))))	((Ileostylus	Muellerina)	(Cecarria	Loranthus)))	Nuytsia)))	Gaiadendron))))	Notanthera))	Decaisnina);
((Peraxilla	((((((Tristerix	Ligaria)	Tupeia)	(Desmaria	((Nuytsia	Gaiadendron)	Atkinsonia)))	(Tripodanthus	Struthanthus))	((Cecarria	Loranthus)	((Ileostylus	Muellerina)	((((Moquiniella	(((Tapinanthus	Englerina)	Agelanthus)	Bakerella))	Dendrophthoe)	(Taxillus	Scurrula))	(Helixanthera	(Amyema	Benthamina))))))	Notanthera))	Macrosolen	Decaisnina);
((Peraxilla	((Gaiadendron	Atkinsonia)	((((((((Moquiniella	(Bakerella	((Helixanthera	Dendrophthoe)	((Tapinanthus	Englerina)	Agelanthus))))	(Taxillus	Scurrula))	(Amyema	Benthamina))	(Ileostylus	Muellerina))	(Cecarria	Loranthus))	Tupeia)	(Notanthera	(Nuytsia	Desmaria)))	((Tristerix	Ligaria)	(Tripodanthus	Struthanthus)))))	Macrosolen	Decaisnina);
((Peraxilla	(Gaiadendron	((Atkinsonia	((((((((Tapinanthus	Englerina)	Agelanthus)	(Moquiniella	Bakerella))	Dendrophthoe)	(Helixanthera	(Taxillus	Scurrula)))	(Amyema	Benthamina))	((Ileostylus	Muellerina)	(Cecarria	Loranthus)))	(((((Notanthera	(Tripodanthus	Struthanthus))	Ligaria)	Tristerix)	Desmaria)	Tupeia)))	Nuytsia)))	Macrosolen	Decaisnina);
((Peraxilla	(Nuytsia	(Gaiadendron	((((Atkinsonia	((Tripodanthus	Struthanthus)	Ligaria))	Notanthera)	((Tupeia	Desmaria)	(((((Helixanthera	(Bakerella	(((Tapinanthus	Englerina)	Agelanthus)	Moquiniella)))	Dendrophthoe)	(Taxillus	Scurrula))	(Amyema	Benthamina))	((Ileostylus	Muellerina)	(Cecarria	Loranthus)))))	Tristerix))))	Macrosolen	Decaisnina);
((Peraxilla	(((Tristerix	(Ligaria	(Tupeia	Desmaria)))	((((((Bakerella	(Moquiniella	((Tapinanthus	Englerina)	Agelanthus)))	(Helixanthera	Dendrophthoe))	(Taxillus	Scurrula))	(Amyema	Benthamina))	((Ileostylus	Muellerina)	(Cecarria	Loranthus)))	((Atkinsonia	(Nuytsia	Gaiadendron))	(Tripodanthus	Struthanthus))))	Notanthera))	Macrosolen	Decaisnina);
((Peraxilla	((((Atkinsonia	Nuytsia)	(Notanthera	((Tristerix	Ligaria)	(Tripodanthus	Struthanthus))))	(((Ileostylus	Muellerina)	((Cecarria	Loranthus)	(((Bakerella	(Moquiniella	((Tapinanthus	Englerina)	Agelanthus)))	(((Taxillus	Scurrula)	Helixanthera)	Dendrophthoe))	(Amyema	Benthamina))))	(Desmaria	Tupeia)))	Gaiadendron))	Macrosolen	Decaisnina);
((Peraxilla	(((((Tripodanthus	Struthanthus)	Ligaria)	Atkinsonia)	((Tupeia	(Notanthera	Desmaria))	((Ileostylus	Muellerina)	((Cecarria	Loranthus)	(((Taxillus	Scurrula)	((Dendrophthoe	Helixanthera)	(Bakerella	(Moquiniella	((Tapinanthus	Englerina)	Agelanthus)))))	(Amyema	Benthamina))))))	((Tristerix	Nuytsia)	Gaiadendron)))	Macrosolen	Decaisnina);
((Peraxilla	((((Tripodanthus	Struthanthus)	Atkinsonia)	(((Notanthera	Ligaria)	(Tupeia	Desmaria))	(Nuytsia	((Ileostylus	Muellerina)	((Cecarria	Loranthus)	(((Taxillus	Scurrula)	((Dendrophthoe	Helixanthera)	(Bakerella	(Moquiniella	((Tapinanthus	Englerina)	Agelanthus)))))	(Amyema	Benthamina)))))))	(Tristerix	Gaiadendron)))	Macrosolen	Decaisnina);
((Peraxilla	(((((Ligaria	Tristerix)	(Tripodanthus	Struthanthus))	(Gaiadendron	Atkinsonia))	((Nuytsia	((Cecarria	Loranthus)	((((Taxillus	Scurrula)	((Dendrophthoe	(Moquiniella	Helixanthera))	(Bakerella	((Tapinanthus	Englerina)	Agelanthus))))	(Amyema	Benthamina))	(Ileostylus	Muellerina))))	(Desmaria	Tupeia)))	Notanthera))	Macrosolen	Decaisnina);
((Peraxilla	(Gaiadendron	((Nuytsia	Tristerix)	(((Notanthera	(Ligaria	(Tripodanthus	Struthanthus)))	Atkinsonia)	(((Ileostylus	Muellerina)	((Cecarria	Loranthus)	(((Taxillus	Scurrula)	((Dendrophthoe	Helixanthera)	((Moquiniella	Bakerella)	((Tapinanthus	Englerina)	Agelanthus))))	(Amyema	Benthamina))))	(Desmaria	Tupeia))))))	Macrosolen	Decaisnina);
(((((Gaiadendron	Nuytsia)	Tristerix)	((Tupeia	(((((Taxillus	Scurrula)	((Dendrophthoe	Helixanthera)	(Bakerella	(Moquiniella	(Agelanthus	(Tapinanthus	Englerina))))))	(Benthamina	Amyema))	(Loranthus	Cecarria))	(Ileostylus	Muellerina)))	((((Ligaria	Notanthera)	(Struthanthus	Tripodanthus))	Desmaria)	Atkinsonia)))	Peraxilla)	Macrosolen	Decaisnina);
(((((((Ligaria	Tristerix)	Desmaria)	Tupeia)	((Atkinsonia	(((((Dendrophthoe	(Bakerella	((Agelanthus	(Tapinanthus	Englerina))	Moquiniella)))	((Taxillus	Scurrula)	Helixanthera))	(Benthamina	Amyema))	(Loranthus	Cecarria))	(Ileostylus	Muellerina)))	((Struthanthus	Tripodanthus)	(Gaiadendron	Nuytsia))))	Peraxilla)	Notanthera)	Macrosolen	Decaisnina);
((Peraxilla	(Notanthera	(((((Ligaria	Desmaria)	Tupeia)	(Tristerix	(Atkinsonia	(Gaiadendron	Nuytsia))))	((Loranthus	Cecarria)	((Ileostylus	Muellerina)	(((Dendrophthoe	(Helixanthera	(Bakerella	((Agelanthus	(Tapinanthus	Englerina))	Moquiniella))))	(Taxillus	Scurrula))	(Benthamina	Amyema)))))	(Struthanthus	Tripodanthus))))	Macrosolen	Decaisnina);
((Peraxilla	(Notanthera	(((Struthanthus	Tripodanthus)	(Nuytsia	(Gaiadendron	((Loranthus	Cecarria)	((Ileostylus	Muellerina)	(((Dendrophthoe	(Bakerella	((Agelanthus	(Tapinanthus	Englerina))	Moquiniella)))	((Taxillus	Scurrula)	Helixanthera))	(Benthamina	Amyema)))))))	((Atkinsonia	(Tristerix	(Ligaria	Desmaria)))	Tupeia))))	Macrosolen	Decaisnina);
((Notanthera	((((Struthanthus	Tripodanthus)	(((Nuytsia	(Tupeia	((Loranthus	Cecarria)	((Ileostylus	Muellerina)	(((Dendrophthoe	(Bakerella	((Agelanthus	(Tapinanthus	Englerina))	Moquiniella)))	((Taxillus	Scurrula)	Helixanthera))	(Benthamina	Amyema))))))	(Tristerix	(Ligaria	Desmaria)))	Gaiadendron))	Atkinsonia)	Peraxilla))	Macrosolen	Decaisnina);
((Notanthera	((((((Loranthus	Cecarria)	((Ileostylus	Muellerina)	(((Dendrophthoe	((Helixanthera	(Agelanthus	(Tapinanthus	Englerina)))	(Moquiniella	Bakerella)))	(Taxillus	Scurrula))	(Benthamina	Amyema))))	Nuytsia)	(((Tupeia	(Desmaria	Ligaria))	Atkinsonia)	(Tristerix	(Struthanthus	Tripodanthus))))	Gaiadendron)	Peraxilla))	Macrosolen	Decaisnina);
((((Loranthus	Cecarria)	((Ileostylus	Muellerina)	(((Dendrophthoe	(Bakerella	((Agelanthus	(Tapinanthus	Englerina))	(Helixanthera	Moquiniella))))	(Taxillus	Scurrula))	(Benthamina	Amyema))))	(((((Peraxilla	Atkinsonia)	((Notanthera	Desmaria)	Nuytsia))	Gaiadendron)	((Struthanthus	Tripodanthus)	(Ligaria	Tristerix)))	Tupeia))	Macrosolen	Decaisnina);
((Peraxilla	((Tupeia	((((Loranthus	Cecarria)	((Ileostylus	Muellerina)	((((Helixanthera	Dendrophthoe)	(Bakerella	((Agelanthus	(Tapinanthus	Englerina))	Moquiniella)))	(Taxillus	Scurrula))	(Benthamina	Amyema))))	((Nuytsia	Atkinsonia)	Gaiadendron))	((Struthanthus	Tripodanthus)	(Ligaria	Tristerix))))	(Notanthera	Desmaria)))	Macrosolen	Decaisnina);
(((Desmaria	((Struthanthus	Tripodanthus)	((Ligaria	Atkinsonia)	(Gaiadendron	((Nuytsia	((Loranthus	Cecarria)	((Ileostylus	Muellerina)	(((Taxillus	Scurrula)	(Dendrophthoe	(Helixanthera	((Bakerella	Moquiniella)	(Agelanthus	(Tapinanthus	Englerina))))))	(Benthamina	Amyema)))))	(Tristerix	Tupeia))))))	(Notanthera	Peraxilla))	Macrosolen	Decaisnina);
(((((Atkinsonia	(Ligaria	(Gaiadendron	(Tupeia	(Nuytsia	(((((Taxillus	Scurrula)	((Helixanthera	Dendrophthoe)	(Bakerella	(Moquiniella	(Agelanthus	(Tapinanthus	Englerina))))))	(Benthamina	Amyema))	((Loranthus	Cecarria)	(Ileostylus	Muellerina)))	Tristerix))))))	(Struthanthus	Tripodanthus))	(Notanthera	Desmaria))	Peraxilla)	Macrosolen	Decaisnina);
(Macrosolen	(((((Cecarria	Loranthus)	(((Amyema	Benthamina)	((Helixanthera	(Scurrula	Taxillus))	(Dendrophthoe	((Moquiniella	((Englerina	Tapinanthus)	Agelanthus))	Bakerella))))	(Muellerina	Ileostylus)))	(((Nuytsia	Desmaria)	(Tristerix	Notanthera))	Tupeia))	(Atkinsonia	((Ligaria	Gaiadendron)	(Struthanthus	Tripodanthus))))	Peraxilla)	Decaisnina);
(Macrosolen	(((Atkinsonia	(Nuytsia	Gaiadendron))	((Tupeia	(((Ligaria	((Struthanthus	Tripodanthus)	Notanthera))	Tristerix)	Desmaria))	(((Amyema	Benthamina)	((Scurrula	Taxillus)	(Dendrophthoe	(Helixanthera	(((Englerina	Tapinanthus)	Agelanthus)	(Bakerella	Moquiniella))))))	((Muellerina	Ileostylus)	(Cecarria	Loranthus)))))	Peraxilla)	Decaisnina);
(Macrosolen	(((Atkinsonia	(Nuytsia	Gaiadendron))	((Tupeia	((((Struthanthus	Tripodanthus)	(Tristerix	Ligaria))	Notanthera)	Desmaria))	((Cecarria	Loranthus)	(((Amyema	Benthamina)	((Helixanthera	(Scurrula	Taxillus))	(Dendrophthoe	(Bakerella	(Moquiniella	((Englerina	Tapinanthus)	Agelanthus))))))	(Muellerina	Ileostylus)))))	Peraxilla)	Decaisnina);
(Macrosolen	(((((((Struthanthus	Tripodanthus)	Ligaria)	(Gaiadendron	(Atkinsonia	Nuytsia)))	((Desmaria	Tupeia)	(((Amyema	Benthamina)	((Helixanthera	(Scurrula	Taxillus))	(Dendrophthoe	(Bakerella	(Moquiniella	((Englerina	Tapinanthus)	Agelanthus))))))	((Muellerina	Ileostylus)	(Cecarria	Loranthus)))))	Tristerix)	Peraxilla)	Notanthera)	Decaisnina);
(Macrosolen	(Peraxilla	(Notanthera	((((Desmaria	Tupeia)	(((Amyema	Benthamina)	((Scurrula	Taxillus)	((Helixanthera	(Bakerella	(Moquiniella	((Englerina	Tapinanthus)	Agelanthus))))	Dendrophthoe)))	((Muellerina	Ileostylus)	(Cecarria	Loranthus))))	((Ligaria	(Struthanthus	Tripodanthus))	Tristerix))	(Gaiadendron	(Atkinsonia	Nuytsia)))))	Decaisnina);
(Macrosolen	(Notanthera	((((Desmaria	Tupeia)	(((Amyema	Benthamina)	((Scurrula	Taxillus)	((((Englerina	Tapinanthus)	Agelanthus)	(Bakerella	Moquiniella))	(Dendrophthoe	Helixanthera))))	((Muellerina	Ileostylus)	(Cecarria	Loranthus))))	(((Struthanthus	Tripodanthus)	(Tristerix	Ligaria))	(Gaiadendron	(Atkinsonia	Nuytsia))))	Peraxilla))	Decaisnina);
(Macrosolen	(((((Notanthera	(Struthanthus	Tripodanthus))	(Tristerix	Ligaria))	(Atkinsonia	(Nuytsia	Gaiadendron)))	((Desmaria	Tupeia)	((Muellerina	Ileostylus)	((Cecarria	Loranthus)	((Amyema	Benthamina)	((Scurrula	Taxillus)	((Bakerella	(Moquiniella	((Englerina	Tapinanthus)	Agelanthus)))	(Dendrophthoe	Helixanthera))))))))	Peraxilla)	Decaisnina);
(Macrosolen	((((Gaiadendron	(((Ligaria	Tristerix)	(Struthanthus	Tripodanthus))	Atkinsonia))	(Desmaria	(Tupeia	(Nuytsia	((Cecarria	Loranthus)	(((Amyema	Benthamina)	((Scurrula	Taxillus)	(((Moquiniella	(((Englerina	Tapinanthus)	Agelanthus)	Bakerella))	Helixanthera)	Dendrophthoe)))	(Muellerina	Ileostylus)))))))	Peraxilla)	Notanthera)	Decaisnina);
(Macrosolen	(((((Notanthera	((Ligaria	Tristerix)	(Struthanthus	Tripodanthus)))	Atkinsonia)	(((Cecarria	Loranthus)	(((Amyema	Benthamina)	(((((Englerina	Tapinanthus)	Agelanthus)	Moquiniella)	(Bakerella	Dendrophthoe))	(Helixanthera	(Scurrula	Taxillus))))	(Muellerina	Ileostylus)))	(Tupeia	Desmaria)))	(Nuytsia	Gaiadendron))	Peraxilla)	Decaisnina);
(Macrosolen	((((((Atkinsonia	Nuytsia)	Gaiadendron)	(Tristerix	(((Cecarria	Loranthus)	(((Amyema	Benthamina)	((Scurrula	Taxillus)	((((Englerina	Tapinanthus)	Agelanthus)	(Moquiniella	Bakerella))	(Dendrophthoe	Helixanthera))))	(Muellerina	Ileostylus)))	(Tupeia	(Ligaria	Desmaria)))))	(Struthanthus	Tripodanthus))	Notanthera)	Peraxilla)	Decaisnina);
(((Notanthera	((((Tupeia	((Cecarria	Loranthus)	((Ileostylus	Muellerina)	(((Taxillus	Scurrula)	((Bakerella	(Moquiniella	(Agelanthus	(Tapinanthus	Englerina))))	(Dendrophthoe	Helixanthera)))	(Amyema	Benthamina)))))	(Gaiadendron	(Nuytsia	Tristerix)))	Desmaria)	((Tripodanthus	Struthanthus)	(Ligaria	Atkinsonia))))	Peraxilla)	Macrosolen	Decaisnina);
((Notanthera	((((((Tripodanthus	Struthanthus)	Atkinsonia)	(((Nuytsia	((Ileostylus	Muellerina)	((((Taxillus	Scurrula)	((Bakerella	(Moquiniella	(Agelanthus	(Tapinanthus	Englerina))))	(Dendrophthoe	Helixanthera)))	(Amyema	Benthamina))	(Cecarria	Loranthus))))	(Tupeia	Tristerix))	Gaiadendron))	Desmaria)	Ligaria)	Peraxilla))	Macrosolen	Decaisnina);
((Notanthera	(((Tripodanthus	Struthanthus)	((Desmaria	(((Tristerix	Nuytsia)	((Ileostylus	Muellerina)	((((Taxillus	Scurrula)	(((Agelanthus	(Tapinanthus	Englerina))	(Bakerella	Moquiniella))	(Dendrophthoe	Helixanthera)))	(Amyema	Benthamina))	(Cecarria	Loranthus))))	Tupeia))	((Gaiadendron	Atkinsonia)	Ligaria)))	Peraxilla))	Macrosolen	Decaisnina);
((Notanthera	((Gaiadendron	((((((Ileostylus	Muellerina)	(((((Tapinanthus	Englerina)	(Bakerella	(Agelanthus	Moquiniella)))	((Dendrophthoe	Helixanthera)	(Taxillus	Scurrula)))	(Amyema	Benthamina))	(Cecarria	Loranthus)))	Tupeia)	(Ligaria	((Tripodanthus	Struthanthus)	Tristerix)))	(Desmaria	Nuytsia))	Atkinsonia))	Peraxilla))	Macrosolen	Decaisnina);
(((Tupeia	(((Tripodanthus	Struthanthus)	((Notanthera	(Desmaria	Nuytsia))	(Atkinsonia	Gaiadendron)))	(Tristerix	(Ligaria	((((Taxillus	Scurrula)	(((Agelanthus	(Tapinanthus	Englerina))	(Bakerella	Moquiniella))	(Dendrophthoe	Helixanthera)))	(Amyema	Benthamina))	((Cecarria	Loranthus)	(Ileostylus	Muellerina)))))))	Peraxilla)	Macrosolen	Decaisnina);
(((((((Tripodanthus	Struthanthus)	(Nuytsia	Atkinsonia))	(Gaiadendron	(Tupeia	((((Cecarria	Loranthus)	((Ileostylus	Muellerina)	(((Taxillus	Scurrula)	((Bakerella	((Moquiniella	(Agelanthus	(Tapinanthus	Englerina)))	Helixanthera))	Dendrophthoe))	(Amyema	Benthamina))))	Ligaria)	Tristerix))))	Desmaria)	Peraxilla)	Notanthera)	Macrosolen	Decaisnina);
((Peraxilla	(Notanthera	((Desmaria	(Gaiadendron	(((Tristerix	Ligaria)	(((Cecarria	Loranthus)	((Ileostylus	Muellerina)	(((Bakerella	(Moquiniella	(Agelanthus	(Tapinanthus	Englerina))))	((Dendrophthoe	Helixanthera)	(Taxillus	Scurrula)))	(Amyema	Benthamina))))	Nuytsia))	(Tupeia	(Tripodanthus	Struthanthus)))))	Atkinsonia)))	Macrosolen	Decaisnina);
((Peraxilla	(Notanthera	(Atkinsonia	((Ligaria	(Tripodanthus	Struthanthus))	(((((Cecarria	Loranthus)	((Ileostylus	Muellerina)	(((Dendrophthoe	(Bakerella	(Moquiniella	(Agelanthus	(Tapinanthus	Englerina)))))	(Helixanthera	(Taxillus	Scurrula)))	(Amyema	Benthamina))))	Tristerix)	(Tupeia	(Nuytsia	Desmaria)))	Gaiadendron)))))	Macrosolen	Decaisnina);
((Notanthera	(((Gaiadendron	((Atkinsonia	Ligaria)	(Tripodanthus	Struthanthus)))	(((Tupeia	(Nuytsia	((Ileostylus	Muellerina)	((((Taxillus	Scurrula)	((((Agelanthus	(Tapinanthus	Englerina))	Moquiniella)	Bakerella)	(Dendrophthoe	Helixanthera)))	(Amyema	Benthamina))	(Cecarria	Loranthus)))))	Tristerix)	Desmaria))	Peraxilla))	Macrosolen	Decaisnina);
((Notanthera	((Atkinsonia	((Tupeia	(Gaiadendron	(Nuytsia	(((((Taxillus	Scurrula)	((((Agelanthus	(Tapinanthus	Englerina))	Moquiniella)	Bakerella)	(Dendrophthoe	Helixanthera)))	(Amyema	Benthamina))	(Cecarria	Loranthus))	(Ileostylus	Muellerina)))))	((Tristerix	(Ligaria	(Tripodanthus	Struthanthus)))	Desmaria)))	Peraxilla))	Macrosolen	Decaisnina);
((Peraxilla	(Gaiadendron	((Nuytsia	((((Amyema	Benthamina)	((Scurrula	Taxillus)	(Dendrophthoe	(Bakerella	(Helixanthera	((Agelanthus	(Tapinanthus	Englerina))	Moquiniella))))))	((Loranthus	Cecarria)	(Ileostylus	Muellerina)))	((Notanthera	Tupeia)	Desmaria)))	(((Tristerix	Ligaria)	(Struthanthus	Tripodanthus))	Atkinsonia))))	Macrosolen	Decaisnina);
((Peraxilla	((Nuytsia	((Tristerix	Gaiadendron)	(Atkinsonia	(((((Amyema	Benthamina)	((Scurrula	Taxillus)	((Dendrophthoe	Helixanthera)	(Bakerella	(Moquiniella	(Agelanthus	(Tapinanthus	Englerina)))))))	((Loranthus	Cecarria)	(Ileostylus	Muellerina)))	(Tupeia	Desmaria))	(Ligaria	(Struthanthus	Tripodanthus))))))	Notanthera))	Macrosolen	Decaisnina);
((Peraxilla	(Gaiadendron	(Nuytsia	(((Struthanthus	Tripodanthus)	(Atkinsonia	(Notanthera	(Tupeia	(Ligaria	(Desmaria	Tristerix))))))	(((Amyema	Benthamina)	((Helixanthera	(Scurrula	Taxillus))	(Dendrophthoe	(Moquiniella	((Agelanthus	(Tapinanthus	Englerina))	Bakerella)))))	((Loranthus	Cecarria)	(Ileostylus	Muellerina)))))))	Macrosolen	Decaisnina);
((Peraxilla	(((Struthanthus	Tripodanthus)	(Atkinsonia	(((Notanthera	Desmaria)	Tupeia)	Ligaria)))	(Tristerix	(Gaiadendron	((((Amyema	Benthamina)	((Scurrula	Taxillus)	((Bakerella	(Moquiniella	(Agelanthus	(Tapinanthus	Englerina))))	(Dendrophthoe	Helixanthera))))	((Loranthus	Cecarria)	(Ileostylus	Muellerina)))	Nuytsia)))))	Macrosolen	Decaisnina);
(((Peraxilla	((Atkinsonia	Desmaria)	((Ligaria	(Struthanthus	Tripodanthus))	((((((Ileostylus	Muellerina)	(((Amyema	Benthamina)	((Scurrula	Taxillus)	((Bakerella	(Moquiniella	(Agelanthus	(Tapinanthus	Englerina))))	(Dendrophthoe	Helixanthera))))	(Loranthus	Cecarria)))	Nuytsia)	Tristerix)	Tupeia)	Gaiadendron))))	Notanthera)	Macrosolen	Decaisnina);
((Peraxilla	(Gaiadendron	((Atkinsonia	(Ligaria	(Struthanthus	Tripodanthus)))	((Tupeia	((((Dendrophthoe	(((Agelanthus	(Tapinanthus	Englerina))	(Bakerella	Moquiniella))	Helixanthera))	(Scurrula	Taxillus))	(Amyema	Benthamina))	((Loranthus	Cecarria)	(Ileostylus	Muellerina))))	((Notanthera	Desmaria)	(Tristerix	Nuytsia))))))	Macrosolen	Decaisnina);
(((((Atkinsonia	(Ligaria	(Struthanthus	Tripodanthus)))	(((Tupeia	((((Bakerella	(Moquiniella	(Agelanthus	(Tapinanthus	Englerina))))	((Dendrophthoe	Helixanthera)	(Scurrula	Taxillus)))	(Amyema	Benthamina))	((Loranthus	Cecarria)	(Ileostylus	Muellerina))))	(Gaiadendron	(Tristerix	Nuytsia)))	Desmaria))	Peraxilla)	Notanthera)	Macrosolen	Decaisnina);
((((Gaiadendron	(Tristerix	Nuytsia))	(((Desmaria	Tupeia)	((((Dendrophthoe	(Helixanthera	((Agelanthus	(Tapinanthus	Englerina))	(Bakerella	Moquiniella))))	(Scurrula	Taxillus))	(Amyema	Benthamina))	((Loranthus	Cecarria)	(Ileostylus	Muellerina))))	(Atkinsonia	(Notanthera	(Ligaria	(Struthanthus	Tripodanthus))))))	Peraxilla)	Macrosolen	Decaisnina);
(((((Nuytsia	((((Ligaria	Desmaria)	Tristerix)	(Tupeia	(Struthanthus	Tripodanthus)))	((((((Dendrophthoe	Helixanthera)	(Bakerella	(Moquiniella	(Agelanthus	(Tapinanthus	Englerina)))))	(Scurrula	Taxillus))	(Amyema	Benthamina))	((Loranthus	Cecarria)	(Ileostylus	Muellerina)))	Atkinsonia)))	Gaiadendron)	Peraxilla)	Notanthera)	Macrosolen	Decaisnina);
((((((Struthanthus	Tripodanthus)	(((((Dendrophthoe	((Agelanthus	(Tapinanthus	Englerina))	((Moquiniella	Bakerella)	Helixanthera)))	(Scurrula	Taxillus))	(Amyema	Benthamina))	((Loranthus	Cecarria)	(Ileostylus	Muellerina)))	Atkinsonia))	((Ligaria	Desmaria)	(Notanthera	Tupeia)))	(Tristerix	(Gaiadendron	Nuytsia)))	Peraxilla)	Macrosolen	Decaisnina);
(((((Desmaria	(Tupeia	(Tristerix	(Nuytsia	((Loranthus	Cecarria)	(((Amyema	Benthamina)	((Helixanthera	(Taxillus	Scurrula))	((Bakerella	(Moquiniella	((Tapinanthus	Englerina)	Agelanthus)))	Dendrophthoe)))	(Ileostylus	Muellerina)))))))	((Ligaria	(Tripodanthus	Struthanthus))	(Atkinsonia	Gaiadendron)))	Notanthera)	Peraxilla)	Macrosolen	Decaisnina);
(((((Tripodanthus	Struthanthus)	((((Nuytsia	(((Loranthus	Cecarria)	(((Amyema	Benthamina)	((Helixanthera	(Taxillus	Scurrula))	((Bakerella	(Moquiniella	((Tapinanthus	Englerina)	Agelanthus)))	Dendrophthoe)))	(Ileostylus	Muellerina)))	(Desmaria	Tupeia)))	Tristerix)	Gaiadendron)	(Ligaria	Atkinsonia)))	Notanthera)	Peraxilla)	Macrosolen	Decaisnina);
((((((((((Amyema	Benthamina)	((Taxillus	Scurrula)	((Bakerella	(Moquiniella	((Tapinanthus	Englerina)	Agelanthus)))	(Helixanthera	Dendrophthoe))))	((Ileostylus	Muellerina)	(Loranthus	Cecarria)))	Nuytsia)	(Gaiadendron	(Tripodanthus	Struthanthus)))	(Ligaria	Atkinsonia))	((Desmaria	Tupeia)	Tristerix))	Notanthera)	Peraxilla)	Macrosolen	Decaisnina);
(((Gaiadendron	((((((((Amyema	Benthamina)	((((Tapinanthus	Englerina)	Agelanthus)	(Bakerella	Moquiniella))	((Helixanthera	Dendrophthoe)	(Taxillus	Scurrula))))	((Ileostylus	Muellerina)	(Loranthus	Cecarria)))	Tupeia)	((Tristerix	Ligaria)	(Tripodanthus	Struthanthus)))	(Nuytsia	Desmaria))	Notanthera)	Atkinsonia))	Peraxilla)	Macrosolen	Decaisnina);
(((Gaiadendron	(((((((Tristerix	((Loranthus	Cecarria)	(((Amyema	Benthamina)	((((Tapinanthus	Englerina)	Agelanthus)	Bakerella)	((Helixanthera	Dendrophthoe)	(Moquiniella	(Taxillus	Scurrula)))))	(Ileostylus	Muellerina))))	Tupeia)	(Tripodanthus	Struthanthus))	Ligaria)	(Desmaria	Notanthera))	Atkinsonia)	Nuytsia))	Peraxilla)	Macrosolen	Decaisnina);
((((Nuytsia	((Gaiadendron	((Atkinsonia	(Tripodanthus	Struthanthus))	(((Ligaria	Desmaria)	Tupeia)	((Loranthus	Cecarria)	(((Amyema	Benthamina)	((Dendrophthoe	(Bakerella	(Moquiniella	(Helixanthera	((Tapinanthus	Englerina)	Agelanthus)))))	(Taxillus	Scurrula)))	(Ileostylus	Muellerina))))))	Tristerix))	Peraxilla)	Notanthera)	Macrosolen	Decaisnina);
(((((Atkinsonia	(Notanthera	(Tripodanthus	Struthanthus)))	(((Ligaria	Desmaria)	Tupeia)	((Loranthus	Cecarria)	(((Amyema	Benthamina)	(((Bakerella	(((Tapinanthus	Englerina)	Agelanthus)	Moquiniella))	Dendrophthoe)	(Helixanthera	(Taxillus	Scurrula))))	(Ileostylus	Muellerina)))))	(Gaiadendron	(Tristerix	Nuytsia)))	Peraxilla)	Macrosolen	Decaisnina);
(((((Tripodanthus	Struthanthus)	((Ligaria	(Gaiadendron	Atkinsonia))	((Tristerix	(Nuytsia	Desmaria))	(Tupeia	((Loranthus	Cecarria)	(((Amyema	Benthamina)	(((((Tapinanthus	Englerina)	Agelanthus)	(Moquiniella	Bakerella))	Dendrophthoe)	(Helixanthera	(Taxillus	Scurrula))))	(Ileostylus	Muellerina)))))))	Notanthera)	Peraxilla)	Macrosolen	Decaisnina);
(((((((Loranthus	Cecarria)	(((Amyema	Benthamina)	((((Moquiniella	(Agelanthus	(Tapinanthus	Englerina)))	Bakerella)	(Helixanthera	Dendrophthoe))	(Taxillus	Scurrula)))	(Ileostylus	Muellerina)))	(Desmaria	Tupeia))	(((Tristerix	Ligaria)	(Tripodanthus	Struthanthus))	((Nuytsia	Gaiadendron)	Atkinsonia)))	Notanthera)	Peraxilla)	Macrosolen	Decaisnina);
(((((Desmaria	(Tupeia	(Tristerix	((Loranthus	Cecarria)	(((Amyema	Benthamina)	(((Moquiniella	(Agelanthus	(Tapinanthus	Englerina)))	Bakerella)	((Helixanthera	Dendrophthoe)	(Taxillus	Scurrula))))	(Ileostylus	Muellerina))))))	((Ligaria	(Nuytsia	((Tripodanthus	Struthanthus)	Atkinsonia)))	Gaiadendron))	Notanthera)	Peraxilla)	Macrosolen	Decaisnina);
(Macrosolen	(Notanthera	(Peraxilla	((((Ileostylus	Muellerina)	((((Helixanthera	(Scurrula	Taxillus))	(((Agelanthus	(Tapinanthus	Englerina))	(Moquiniella	Bakerella))	Dendrophthoe))	(Amyema	Benthamina))	(Cecarria	Loranthus)))	(Tupeia	(Tristerix	Desmaria)))	(((Struthanthus	Tripodanthus)	Ligaria)	((Nuytsia	Atkinsonia)	Gaiadendron)))))	Decaisnina);
(Macrosolen	(Peraxilla	((((Nuytsia	(((Amyema	Benthamina)	((Scurrula	Taxillus)	((Bakerella	((Agelanthus	(Tapinanthus	Englerina))	Moquiniella))	(Helixanthera	Dendrophthoe))))	((Cecarria	Loranthus)	(Ileostylus	Muellerina))))	(((Tupeia	(Desmaria	(Tristerix	Ligaria)))	Atkinsonia)	Gaiadendron))	(Struthanthus	Tripodanthus))	Notanthera))	Decaisnina);
(Macrosolen	(Peraxilla	((((((((Amyema	Benthamina)	((Scurrula	Taxillus)	((Bakerella	((Agelanthus	(Tapinanthus	Englerina))	Moquiniella))	(Helixanthera	Dendrophthoe))))	((Cecarria	Loranthus)	(Ileostylus	Muellerina)))	((Tupeia	Desmaria)	Tristerix))	Ligaria)	((Nuytsia	Atkinsonia)	Gaiadendron))	(Struthanthus	Tripodanthus))	Notanthera))	Decaisnina);
(Macrosolen	(Peraxilla	((Desmaria	(((Nuytsia	Atkinsonia)	Gaiadendron)	(((Struthanthus	Tripodanthus)	(Ligaria	Tristerix))	(Tupeia	(((Amyema	Benthamina)	((Helixanthera	(Scurrula	Taxillus))	(((Moquiniella	(Agelanthus	(Tapinanthus	Englerina)))	Bakerella)	Dendrophthoe)))	((Cecarria	Loranthus)	(Ileostylus	Muellerina)))))))	Notanthera))	Decaisnina);
(Macrosolen	(Peraxilla	(((Desmaria	(Struthanthus	Tripodanthus))	(((Ligaria	((Ileostylus	Muellerina)	(((Amyema	Benthamina)	((Scurrula	Taxillus)	(((Moquiniella	(Agelanthus	(Tapinanthus	Englerina)))	Bakerella)	(Dendrophthoe	Helixanthera))))	(Cecarria	Loranthus))))	Tristerix)	(Tupeia	((Nuytsia	Atkinsonia)	Gaiadendron))))	Notanthera))	Decaisnina);
(Macrosolen	(Notanthera	(Peraxilla	((Struthanthus	Tripodanthus)	(Desmaria	(((((((Cecarria	Loranthus)	((Ileostylus	Muellerina)	((Amyema	Benthamina)	((Scurrula	Taxillus)	(((Moquiniella	(Agelanthus	(Tapinanthus	Englerina)))	Bakerella)	(Dendrophthoe	Helixanthera))))))	Nuytsia)	Tupeia)	Tristerix)	Gaiadendron)	(Ligaria	Atkinsonia))))))	Decaisnina);
(Macrosolen	(Notanthera	(Peraxilla	(((((Tristerix	((Ileostylus	Muellerina)	(((Amyema	Benthamina)	((Scurrula	Taxillus)	(((Helixanthera	(Moquiniella	(Agelanthus	(Tapinanthus	Englerina))))	Bakerella)	Dendrophthoe)))	(Cecarria	Loranthus))))	Gaiadendron)	Tupeia)	Desmaria)	((Ligaria	(Nuytsia	Atkinsonia))	(Struthanthus	Tripodanthus)))))	Decaisnina);
(Macrosolen	(Notanthera	(Peraxilla	(((Desmaria	(Ligaria	Tristerix))	(Tupeia	(((Ileostylus	Muellerina)	(((Amyema	Benthamina)	((Helixanthera	(Scurrula	Taxillus))	(Dendrophthoe	(((Agelanthus	(Tapinanthus	Englerina))	Moquiniella)	Bakerella))))	(Cecarria	Loranthus)))	Nuytsia)))	(Gaiadendron	(Atkinsonia	(Struthanthus	Tripodanthus))))))	Decaisnina);
(Macrosolen	(Peraxilla	(((Struthanthus	Tripodanthus)	(((Tupeia	(Tristerix	(Desmaria	Ligaria)))	((((Amyema	Benthamina)	((Scurrula	Taxillus)	((Dendrophthoe	(((Agelanthus	(Tapinanthus	Englerina))	Moquiniella)	Bakerella))	Helixanthera)))	((Cecarria	Loranthus)	(Ileostylus	Muellerina)))	Nuytsia))	(Gaiadendron	Atkinsonia)))	Notanthera))	Decaisnina);
(Macrosolen	(Peraxilla	((((Nuytsia	Desmaria)	((((Ileostylus	Muellerina)	(Cecarria	Loranthus))	((Amyema	Benthamina)	(((((Agelanthus	(Tapinanthus	Englerina))	Moquiniella)	Bakerella)	(Helixanthera	Dendrophthoe))	(Scurrula	Taxillus))))	Tupeia))	Tristerix)	((Gaiadendron	Atkinsonia)	(Ligaria	(Notanthera	(Struthanthus	Tripodanthus))))))	Decaisnina);
((Peraxilla	((Gaiadendron	(Atkinsonia	((((Tristerix	Ligaria)	(Tripodanthus	Struthanthus))	(Tupeia	(Desmaria	Notanthera)))	(((Muellerina	Ileostylus)	((Benthamina	Amyema)	(((Agelanthus	(Englerina	Tapinanthus))	(Bakerella	Moquiniella))	((Dendrophthoe	Helixanthera)	(Scurrula	Taxillus)))))	(Loranthus	Cecarria)))))	Nuytsia))	Macrosolen	Decaisnina);
((Peraxilla	((((Nuytsia	(Desmaria	Notanthera))	(Tupeia	((Muellerina	Ileostylus)	(((Benthamina	Amyema)	((Dendrophthoe	(Bakerella	(Moquiniella	(Agelanthus	(Englerina	Tapinanthus)))))	(Helixanthera	(Scurrula	Taxillus))))	(Loranthus	Cecarria)))))	((Gaiadendron	Atkinsonia)	((Tripodanthus	Struthanthus)	Ligaria)))	Tristerix))	Macrosolen	Decaisnina);
((Peraxilla	((((((Atkinsonia	(((Benthamina	Amyema)	((Dendrophthoe	(Bakerella	(Moquiniella	(Agelanthus	(Englerina	Tapinanthus)))))	(Helixanthera	(Scurrula	Taxillus))))	((Loranthus	Cecarria)	(Muellerina	Ileostylus))))	(((Tristerix	Ligaria)	Notanthera)	(Tripodanthus	Struthanthus)))	Desmaria)	Tupeia)	Nuytsia)	Gaiadendron))	Macrosolen	Decaisnina);
(((Peraxilla	(((((Ligaria	Desmaria)	Tupeia)	((Muellerina	Ileostylus)	(((Benthamina	Amyema)	((Scurrula	Taxillus)	((Bakerella	(Moquiniella	(Agelanthus	(Englerina	Tapinanthus))))	(Dendrophthoe	Helixanthera))))	(Loranthus	Cecarria))))	((Tripodanthus	Struthanthus)	(Atkinsonia	Nuytsia)))	(Tristerix	Gaiadendron)))	Notanthera)	Macrosolen	Decaisnina);
((Peraxilla	(((Tupeia	((((Benthamina	Amyema)	(((((Agelanthus	(Englerina	Tapinanthus))	(Bakerella	Moquiniella))	Helixanthera)	Dendrophthoe)	(Scurrula	Taxillus)))	(Loranthus	Cecarria))	(Muellerina	Ileostylus)))	((Notanthera	(Desmaria	((Tristerix	Ligaria)	(Tripodanthus	Struthanthus))))	Atkinsonia))	(Nuytsia	Gaiadendron)))	Macrosolen	Decaisnina);
((Peraxilla	((((Loranthus	Cecarria)	((Muellerina	Ileostylus)	((Benthamina	Amyema)	(((Bakerella	(Moquiniella	(Agelanthus	(Englerina	Tapinanthus))))	(Helixanthera	Dendrophthoe))	(Scurrula	Taxillus)))))	(((Ligaria	(Tripodanthus	Struthanthus))	(Atkinsonia	(Desmaria	Notanthera)))	Tupeia))	(Tristerix	(Nuytsia	Gaiadendron))))	Macrosolen	Decaisnina);
((Peraxilla	(((Tristerix	(Tupeia	(Ligaria	Desmaria)))	((((Benthamina	Amyema)	((((Agelanthus	(Englerina	Tapinanthus))	(Bakerella	Moquiniella))	(Helixanthera	Dendrophthoe))	(Scurrula	Taxillus)))	((Loranthus	Cecarria)	(Muellerina	Ileostylus)))	(Gaiadendron	((Atkinsonia	Nuytsia)	(Tripodanthus	Struthanthus)))))	Notanthera))	Macrosolen	Decaisnina);
((Peraxilla	((Atkinsonia	(Nuytsia	Gaiadendron))	(((((Benthamina	Amyema)	((Bakerella	(Moquiniella	(Agelanthus	(Englerina	Tapinanthus))))	((Helixanthera	Dendrophthoe)	(Scurrula	Taxillus))))	((Loranthus	Cecarria)	(Muellerina	Ileostylus)))	(Tupeia	(Desmaria	Notanthera)))	((Tripodanthus	Struthanthus)	(Ligaria	Tristerix)))))	Macrosolen	Decaisnina);
((Peraxilla	((((Tristerix	(Nuytsia	Gaiadendron))	((((Benthamina	Amyema)	(((Helixanthera	Dendrophthoe)	(Bakerella	(Moquiniella	(Agelanthus	(Englerina	Tapinanthus)))))	(Scurrula	Taxillus)))	((Loranthus	Cecarria)	(Muellerina	Ileostylus)))	Tupeia))	Desmaria)	(Notanthera	(Atkinsonia	((Tripodanthus	Struthanthus)	Ligaria)))))	Macrosolen	Decaisnina);
((Peraxilla	((((((Benthamina	Amyema)	(((Helixanthera	Dendrophthoe)	(Bakerella	(Moquiniella	(Agelanthus	(Englerina	Tapinanthus)))))	(Scurrula	Taxillus)))	((Loranthus	Cecarria)	(Muellerina	Ileostylus)))	Nuytsia)	Gaiadendron)	(Tupeia	(((Tristerix	(Ligaria	Desmaria))	((Tripodanthus	Struthanthus)	Notanthera))	Atkinsonia))))	Macrosolen	Decaisnina);
(Macrosolen	(Peraxilla	((Nuytsia	Gaiadendron)	(((((Cecarria	Loranthus)	(((Amyema	Benthamina)	((Taxillus	Scurrula)	((Helixanthera	Dendrophthoe)	(Bakerella	(Moquiniella	((Tapinanthus	Englerina)	Agelanthus))))))	(Ileostylus	Muellerina)))	((Notanthera	Desmaria)	Tupeia))	Atkinsonia)	((Tripodanthus	Struthanthus)	(Tristerix	Ligaria)))))	Decaisnina);
(Macrosolen	(Peraxilla	(((((((Cecarria	Loranthus)	(((Amyema	Benthamina)	((Taxillus	Scurrula)	((Helixanthera	Dendrophthoe)	(Bakerella	(Moquiniella	((Tapinanthus	Englerina)	Agelanthus))))))	(Ileostylus	Muellerina)))	Tupeia)	((Tripodanthus	Struthanthus)	(Tristerix	Ligaria)))	(Nuytsia	Desmaria))	(Atkinsonia	Gaiadendron))	Notanthera))	Decaisnina);
(Macrosolen	(Peraxilla	(((Tristerix	((Desmaria	Tupeia)	(((Amyema	Benthamina)	(((Bakerella	(((Tapinanthus	Englerina)	Agelanthus)	Moquiniella))	Dendrophthoe)	((Taxillus	Scurrula)	Helixanthera)))	((Ileostylus	Muellerina)	(Cecarria	Loranthus)))))	(((Tripodanthus	Struthanthus)	(Atkinsonia	Nuytsia))	(Ligaria	Gaiadendron)))	Notanthera))	Decaisnina);
(Macrosolen	(Peraxilla	((((Tristerix	Ligaria)	Desmaria)	((Atkinsonia	(Nuytsia	(Tripodanthus	Struthanthus)))	(Tupeia	((((Amyema	Benthamina)	(((Helixanthera	(Moquiniella	(Bakerella	((Tapinanthus	Englerina)	Agelanthus))))	Dendrophthoe)	(Taxillus	Scurrula)))	((Ileostylus	Muellerina)	(Cecarria	Loranthus)))	Gaiadendron))))	Notanthera))	Decaisnina);
(Macrosolen	(Peraxilla	((((Desmaria	((Tripodanthus	Struthanthus)	(((Ileostylus	Muellerina)	((Cecarria	Loranthus)	((Amyema	Benthamina)	((Dendrophthoe	(Moquiniella	(((Tapinanthus	Englerina)	Agelanthus)	Bakerella)))	((Taxillus	Scurrula)	Helixanthera)))))	(Tupeia	(Tristerix	(Gaiadendron	Nuytsia))))))	Atkinsonia)	Notanthera)	Ligaria))	Decaisnina);
(Macrosolen	(Peraxilla	(((Tripodanthus	Struthanthus)	(((((Ileostylus	Muellerina)	((Cecarria	Loranthus)	((Amyema	Benthamina)	((Taxillus	Scurrula)	(Dendrophthoe	(Helixanthera	((Moquiniella	((Tapinanthus	Englerina)	Agelanthus))	Bakerella)))))))	(Desmaria	Tupeia))	((Atkinsonia	(Gaiadendron	Nuytsia))	Ligaria))	Tristerix))	Notanthera))	Decaisnina);
(Macrosolen	(Peraxilla	(((Tristerix	((Desmaria	Tupeia)	(((Amyema	Benthamina)	((Taxillus	Scurrula)	((Helixanthera	Dendrophthoe)	(Moquiniella	(((Tapinanthus	Englerina)	Agelanthus)	Bakerella)))))	((Ileostylus	Muellerina)	(Cecarria	Loranthus)))))	((Atkinsonia	(Gaiadendron	Nuytsia))	((Tripodanthus	Struthanthus)	Ligaria)))	Notanthera))	Decaisnina);
(Macrosolen	(Peraxilla	((Atkinsonia	(((Ileostylus	Muellerina)	((Cecarria	Loranthus)	((Amyema	Benthamina)	((Taxillus	Scurrula)	((Helixanthera	(Moquiniella	Dendrophthoe))	(((Tapinanthus	Englerina)	Agelanthus)	Bakerella))))))	(Tupeia	(Tristerix	(Gaiadendron	Nuytsia)))))	(((Tripodanthus	Struthanthus)	Notanthera)	(Ligaria	Desmaria))))	Decaisnina);
(Macrosolen	((Peraxilla	(Nuytsia	(Gaiadendron	(((Tupeia	((Ligaria	Tristerix)	Desmaria))	(Tripodanthus	Struthanthus))	(((Ileostylus	Muellerina)	((Cecarria	Loranthus)	((Amyema	Benthamina)	((Helixanthera	(Taxillus	Scurrula))	(Dendrophthoe	(Moquiniella	(((Tapinanthus	Englerina)	Agelanthus)	Bakerella)))))))	Atkinsonia)))))	Notanthera)	Decaisnina);
(Macrosolen	(Peraxilla	((((Atkinsonia	((Tripodanthus	Struthanthus)	(((Ileostylus	Muellerina)	((Cecarria	Loranthus)	((Amyema	Benthamina)	((Taxillus	Scurrula)	((Helixanthera	Dendrophthoe)	(Bakerella	(Moquiniella	((Tapinanthus	Englerina)	Agelanthus))))))))	(Tupeia	(Ligaria	(Tristerix	Desmaria))))))	Gaiadendron)	Nuytsia)	Notanthera))	Decaisnina);
(Macrosolen	(Notanthera	(Peraxilla	(Nuytsia	((Atkinsonia	(((Tupeia	(Struthanthus	Tripodanthus))	(Tristerix	(((Loranthus	Cecarria)	(((Benthamina	Amyema)	((Helixanthera	(Scurrula	Taxillus))	((Bakerella	(Moquiniella	(Agelanthus	(Englerina	Tapinanthus))))	Dendrophthoe)))	(Ileostylus	Muellerina)))	Ligaria)))	Desmaria))	Gaiadendron))))	Decaisnina);
(Macrosolen	(Peraxilla	(((Tristerix	Desmaria)	((Gaiadendron	(Nuytsia	Atkinsonia))	(((Loranthus	Cecarria)	(((Benthamina	Amyema)	((Helixanthera	(Scurrula	Taxillus))	((Bakerella	(Moquiniella	(Agelanthus	(Englerina	Tapinanthus))))	Dendrophthoe)))	(Ileostylus	Muellerina)))	(Ligaria	(Tupeia	(Struthanthus	Tripodanthus))))))	Notanthera))	Decaisnina);
(Macrosolen	((Peraxilla	((((Tupeia	(Struthanthus	Tripodanthus))	(((Ileostylus	Muellerina)	((Loranthus	Cecarria)	((Benthamina	Amyema)	((Scurrula	Taxillus)	(((Agelanthus	(Englerina	Tapinanthus))	(Bakerella	Moquiniella))	(Helixanthera	Dendrophthoe))))))	Ligaria))	(Atkinsonia	Desmaria))	((Nuytsia	Gaiadendron)	Tristerix)))	Notanthera)	Decaisnina);
(Macrosolen	((Peraxilla	((((Atkinsonia	((Loranthus	Cecarria)	(((Benthamina	Amyema)	((Scurrula	Taxillus)	(((Agelanthus	(Englerina	Tapinanthus))	(Bakerella	Moquiniella))	(Helixanthera	Dendrophthoe))))	(Ileostylus	Muellerina))))	(Struthanthus	Tripodanthus))	(Tupeia	(Ligaria	Desmaria)))	(Gaiadendron	(Tristerix	Nuytsia))))	Notanthera)	Decaisnina);
(Macrosolen	(Peraxilla	(((((Nuytsia	Atkinsonia)	Gaiadendron)	((Struthanthus	Tripodanthus)	Ligaria))	(((((Benthamina	Amyema)	((Helixanthera	(Scurrula	Taxillus))	((Moquiniella	((Agelanthus	(Englerina	Tapinanthus))	Bakerella))	Dendrophthoe)))	((Ileostylus	Muellerina)	(Loranthus	Cecarria)))	(Tupeia	Desmaria))	Tristerix))	Notanthera))	Decaisnina);
(Macrosolen	(Peraxilla	((((Tupeia	((Nuytsia	Atkinsonia)	Gaiadendron))	(Tristerix	(Ligaria	(((Benthamina	Amyema)	((Scurrula	Taxillus)	((Bakerella	(Helixanthera	(Moquiniella	(Agelanthus	(Englerina	Tapinanthus)))))	Dendrophthoe)))	((Ileostylus	Muellerina)	(Loranthus	Cecarria))))))	(Desmaria	(Struthanthus	Tripodanthus)))	Notanthera))	Decaisnina);
(Macrosolen	(Peraxilla	((Atkinsonia	(((Tristerix	(Ligaria	Desmaria))	(Struthanthus	Tripodanthus))	((Nuytsia	((((Benthamina	Amyema)	((Scurrula	Taxillus)	((Dendrophthoe	Helixanthera)	(Bakerella	((Agelanthus	(Englerina	Tapinanthus))	Moquiniella)))))	((Ileostylus	Muellerina)	(Loranthus	Cecarria)))	Tupeia))	Gaiadendron)))	Notanthera))	Decaisnina);
(Macrosolen	(Notanthera	(Peraxilla	((((Atkinsonia	Gaiadendron)	((((Nuytsia	((Ileostylus	Muellerina)	((Loranthus	Cecarria)	((Benthamina	Amyema)	((Scurrula	Taxillus)	((Dendrophthoe	Helixanthera)	(Bakerella	((Agelanthus	(Englerina	Tapinanthus))	Moquiniella))))))))	Tupeia)	Tristerix)	Desmaria))	(Struthanthus	Tripodanthus))	Ligaria)))	Decaisnina);
(Macrosolen	(Peraxilla	((Atkinsonia	(((((Nuytsia	((Ileostylus	Muellerina)	((Loranthus	Cecarria)	((Benthamina	Amyema)	((Scurrula	Taxillus)	((Dendrophthoe	Helixanthera)	(Bakerella	((Agelanthus	(Englerina	Tapinanthus))	Moquiniella))))))))	Tupeia)	Tristerix)	Desmaria)	((Notanthera	Ligaria)	(Struthanthus	Tripodanthus))))	Gaiadendron))	Decaisnina);
(Macrosolen	(Peraxilla	(((((Nuytsia	((Ileostylus	Muellerina)	((Loranthus	Cecarria)	((Benthamina	Amyema)	(((Agelanthus	(Englerina	Tapinanthus))	(Moquiniella	Bakerella))	((Scurrula	Taxillus)	(Dendrophthoe	Helixanthera)))))))	Tupeia)	((Desmaria	Ligaria)	Tristerix))	((Struthanthus	Tripodanthus)	(Gaiadendron	Atkinsonia)))	Notanthera))	Decaisnina);
((Peraxilla	(((Struthanthus	Tripodanthus)	((Atkinsonia	(Gaiadendron	(Nuytsia	((Cecarria	Loranthus)	((Muellerina	Ileostylus)	((Amyema	Benthamina)	((Taxillus	Scurrula)	((Helixanthera	Dendrophthoe)	((Moquiniella	(Agelanthus	(Englerina	Tapinanthus)))	Bakerella)))))))))	(((Desmaria	Ligaria)	Tupeia)	Tristerix)))	Notanthera))	Macrosolen	Decaisnina);
((Peraxilla	((Atkinsonia	(Gaiadendron	(Tupeia	(Nuytsia	(Tristerix	(((Amyema	Benthamina)	(((Moquiniella	(Agelanthus	(Englerina	Tapinanthus)))	Bakerella)	((Taxillus	Scurrula)	(Helixanthera	Dendrophthoe))))	((Cecarria	Loranthus)	(Muellerina	Ileostylus))))))))	(Desmaria	((Notanthera	(Struthanthus	Tripodanthus))	Ligaria))))	Macrosolen	Decaisnina);
(((Peraxilla	((Gaiadendron	((Atkinsonia	((Muellerina	Ileostylus)	(((Amyema	Benthamina)	(((Helixanthera	Dendrophthoe)	((Moquiniella	(Agelanthus	(Englerina	Tapinanthus)))	Bakerella))	(Taxillus	Scurrula)))	(Cecarria	Loranthus))))	Nuytsia))	((Struthanthus	Tripodanthus)	((Tupeia	(Ligaria	Desmaria))	Tristerix))))	Notanthera)	Macrosolen	Decaisnina);
((Peraxilla	(Gaiadendron	(((Atkinsonia	Desmaria)	(((Struthanthus	Tripodanthus)	(Tupeia	Tristerix))	(Notanthera	(Ligaria	((Muellerina	Ileostylus)	(((Amyema	Benthamina)	(((Helixanthera	Dendrophthoe)	((Moquiniella	(Agelanthus	(Englerina	Tapinanthus)))	Bakerella))	(Taxillus	Scurrula)))	(Cecarria	Loranthus)))))))	Nuytsia)))	Macrosolen	Decaisnina);
((Peraxilla	(Gaiadendron	((Desmaria	((((((Struthanthus	Tripodanthus)	Ligaria)	Tristerix)	Tupeia)	((Muellerina	Ileostylus)	(((Amyema	Benthamina)	((Taxillus	Scurrula)	(Dendrophthoe	(Helixanthera	((Moquiniella	(Agelanthus	(Englerina	Tapinanthus)))	Bakerella)))))	(Cecarria	Loranthus))))	(Notanthera	Atkinsonia)))	Nuytsia)))	Macrosolen	Decaisnina);
((Peraxilla	((((((((Muellerina	Ileostylus)	(((Amyema	Benthamina)	((Taxillus	Scurrula)	((Helixanthera	Dendrophthoe)	((Agelanthus	(Englerina	Tapinanthus))	(Bakerella	Moquiniella)))))	(Cecarria	Loranthus)))	Tupeia)	(Nuytsia	Desmaria))	Tristerix)	((Gaiadendron	Atkinsonia)	(Struthanthus	Tripodanthus)))	Ligaria)	Notanthera))	Macrosolen	Decaisnina);
((Peraxilla	(((Tristerix	(Tupeia	(Ligaria	Desmaria)))	(((Muellerina	Ileostylus)	(((Amyema	Benthamina)	((Taxillus	Scurrula)	((Helixanthera	Dendrophthoe)	((Agelanthus	(Englerina	Tapinanthus))	(Bakerella	Moquiniella)))))	(Cecarria	Loranthus)))	(Gaiadendron	(Atkinsonia	((Struthanthus	Tripodanthus)	Nuytsia)))))	Notanthera))	Macrosolen	Decaisnina);
((Peraxilla	((Tupeia	(((Muellerina	Ileostylus)	(((Amyema	Benthamina)	((((Dendrophthoe	Moquiniella)	Bakerella)	(Agelanthus	(Englerina	Tapinanthus)))	((Taxillus	Scurrula)	Helixanthera)))	(Cecarria	Loranthus)))	(Gaiadendron	(((Struthanthus	Tripodanthus)	(Notanthera	Ligaria))	(Nuytsia	Atkinsonia)))))	(Tristerix	Desmaria)))	Macrosolen	Decaisnina);
((Peraxilla	(((Nuytsia	Tristerix)	(((Desmaria	((Struthanthus	Tripodanthus)	(Notanthera	Ligaria)))	Atkinsonia)	(Tupeia	((Muellerina	Ileostylus)	(((Amyema	Benthamina)	((Taxillus	Scurrula)	(Helixanthera	(Dendrophthoe	(Bakerella	(Moquiniella	(Agelanthus	(Englerina	Tapinanthus))))))))	(Cecarria	Loranthus))))))	Gaiadendron))	Macrosolen	Decaisnina);
((Peraxilla	((Gaiadendron	((Atkinsonia	((Struthanthus	Tripodanthus)	Nuytsia))	Ligaria))	((Notanthera	(Desmaria	Tupeia))	(Tristerix	(((Amyema	Benthamina)	(((Bakerella	(Moquiniella	(Agelanthus	(Englerina	Tapinanthus))))	(Helixanthera	Dendrophthoe))	(Taxillus	Scurrula)))	((Cecarria	Loranthus)	(Muellerina	Ileostylus)))))))	Macrosolen	Decaisnina);
(((((Cecarria	Loranthus)	((Ileostylus	Muellerina)	(((Dendrophthoe	(Moquiniella	(Bakerella	(Agelanthus	(Tapinanthus	Englerina)))))	(Helixanthera	(Taxillus	Scurrula)))	(Benthamina	Amyema))))	((Gaiadendron	(Atkinsonia	Nuytsia))	((Tupeia	(Desmaria	Notanthera))	(Tristerix	(Ligaria	(Tripodanthus	Struthanthus))))))	Peraxilla)	Macrosolen	Decaisnina);
((((((Tripodanthus	Struthanthus)	Tupeia)	((Tristerix	(Ligaria	Desmaria))	((((((Helixanthera	Dendrophthoe)	(Bakerella	((Agelanthus	(Tapinanthus	Englerina))	Moquiniella)))	(Taxillus	Scurrula))	(Benthamina	Amyema))	((Cecarria	Loranthus)	(Ileostylus	Muellerina)))	(Gaiadendron	(Atkinsonia	Nuytsia)))))	Notanthera)	Peraxilla)	Macrosolen	Decaisnina);
(((((((Tripodanthus	Struthanthus)	Tristerix)	Ligaria)	(((Nuytsia	Notanthera)	((Ileostylus	Muellerina)	(((((Helixanthera	Dendrophthoe)	(Bakerella	((Agelanthus	(Tapinanthus	Englerina))	Moquiniella)))	(Taxillus	Scurrula))	(Benthamina	Amyema))	(Cecarria	Loranthus))))	(Tupeia	Desmaria)))	(Gaiadendron	Atkinsonia))	Peraxilla)	Macrosolen	Decaisnina);
((((((Gaiadendron	(Nuytsia	Atkinsonia))	(Tripodanthus	Struthanthus))	((((((Bakerella	((Agelanthus	(Tapinanthus	Englerina))	Moquiniella))	((Taxillus	Scurrula)	(Helixanthera	Dendrophthoe)))	(Benthamina	Amyema))	((Cecarria	Loranthus)	(Ileostylus	Muellerina)))	(Tupeia	(Ligaria	Desmaria)))	Tristerix))	Notanthera)	Peraxilla)	Macrosolen	Decaisnina);
(((Tupeia	(((Tripodanthus	Struthanthus)	(Ligaria	Tristerix))	((Nuytsia	(((Cecarria	Loranthus)	((Ileostylus	Muellerina)	((((Helixanthera	((Agelanthus	(Tapinanthus	Englerina))	Moquiniella))	(Dendrophthoe	Bakerella))	(Taxillus	Scurrula))	(Benthamina	Amyema))))	(Notanthera	Desmaria)))	(Gaiadendron	Atkinsonia))))	Peraxilla)	Macrosolen	Decaisnina);
(((Gaiadendron	((((Ligaria	Notanthera)	(Tripodanthus	Struthanthus))	Atkinsonia)	((Tristerix	((Ileostylus	Muellerina)	((((Dendrophthoe	(Bakerella	((Agelanthus	(Tapinanthus	Englerina))	Moquiniella)))	(Helixanthera	(Taxillus	Scurrula)))	(Benthamina	Amyema))	(Cecarria	Loranthus))))	((Nuytsia	Desmaria)	Tupeia))))	Peraxilla)	Macrosolen	Decaisnina);
(((((Desmaria	(((Ligaria	Notanthera)	(Tripodanthus	Struthanthus))	Atkinsonia))	(((Ileostylus	Muellerina)	((((Taxillus	Scurrula)	((Bakerella	((Agelanthus	(Tapinanthus	Englerina))	Moquiniella))	(Dendrophthoe	Helixanthera)))	(Benthamina	Amyema))	(Cecarria	Loranthus)))	Tupeia))	((Nuytsia	Tristerix)	Gaiadendron))	Peraxilla)	Macrosolen	Decaisnina);
((((((Desmaria	((Notanthera	(Tripodanthus	Struthanthus))	Ligaria))	Atkinsonia)	(((Ileostylus	Muellerina)	(((((Dendrophthoe	Bakerella)	((Agelanthus	(Tapinanthus	Englerina))	Moquiniella))	(Helixanthera	(Taxillus	Scurrula)))	(Benthamina	Amyema))	(Cecarria	Loranthus)))	Tupeia))	((Nuytsia	Tristerix)	Gaiadendron))	Peraxilla)	Macrosolen	Decaisnina);
((((Desmaria	((Notanthera	(Tripodanthus	Struthanthus))	(Tristerix	Ligaria)))	(Atkinsonia	(((((Cecarria	Loranthus)	((Ileostylus	Muellerina)	(((Dendrophthoe	(Bakerella	((Agelanthus	(Tapinanthus	Englerina))	Moquiniella)))	(Helixanthera	(Taxillus	Scurrula)))	(Benthamina	Amyema))))	Nuytsia)	Gaiadendron)	Tupeia)))	Peraxilla)	Macrosolen	Decaisnina);
(((((Nuytsia	Atkinsonia)	Gaiadendron)	(((Tupeia	(Notanthera	Desmaria))	((Tripodanthus	Struthanthus)	(Tristerix	Ligaria)))	((Cecarria	Loranthus)	((Ileostylus	Muellerina)	((((Helixanthera	Dendrophthoe)	(Bakerella	((Agelanthus	(Tapinanthus	Englerina))	Moquiniella)))	(Taxillus	Scurrula))	(Benthamina	Amyema))))))	Peraxilla)	Macrosolen	Decaisnina);
(Macrosolen	(((((Tupeia	((((Loranthus	Cecarria)	(((Benthamina	Amyema)	(((Helixanthera	Dendrophthoe)	((Agelanthus	(Englerina	Tapinanthus))	(Moquiniella	Bakerella)))	(Taxillus	Scurrula)))	(Ileostylus	Muellerina)))	Nuytsia)	Gaiadendron))	(Desmaria	((Tristerix	Ligaria)	(Struthanthus	Tripodanthus))))	Atkinsonia)	Notanthera)	Peraxilla)	Decaisnina);
(Macrosolen	(Notanthera	(Peraxilla	(Gaiadendron	(((Ligaria	((Struthanthus	Tripodanthus)	Tristerix))	(Desmaria	((((Loranthus	Cecarria)	(((Benthamina	Amyema)	((Dendrophthoe	(Bakerella	((Agelanthus	(Englerina	Tapinanthus))	Moquiniella)))	(Helixanthera	(Taxillus	Scurrula))))	(Ileostylus	Muellerina)))	Nuytsia)	Tupeia)))	Atkinsonia))))	Decaisnina);
(Macrosolen	(Peraxilla	(Notanthera	((Atkinsonia	((Struthanthus	Tripodanthus)	Ligaria))	(Desmaria	((((Ileostylus	Muellerina)	((Loranthus	Cecarria)	((Benthamina	Amyema)	((Dendrophthoe	(Bakerella	((Agelanthus	(Englerina	Tapinanthus))	Moquiniella)))	(Helixanthera	(Taxillus	Scurrula))))))	Tupeia)	((Tristerix	Gaiadendron)	Nuytsia))))))	Decaisnina);
(Macrosolen	(Peraxilla	(Notanthera	(Atkinsonia	(((Struthanthus	Tripodanthus)	(Desmaria	(Tristerix	Ligaria)))	(((Nuytsia	((Ileostylus	Muellerina)	((Loranthus	Cecarria)	((Benthamina	Amyema)	((Dendrophthoe	(Bakerella	((Agelanthus	(Englerina	Tapinanthus))	Moquiniella)))	(Helixanthera	(Taxillus	Scurrula)))))))	Tupeia)	Gaiadendron)))))	Decaisnina);
(Macrosolen	(Peraxilla	(((Desmaria	Ligaria)	(Atkinsonia	(Notanthera	(Struthanthus	Tripodanthus))))	(Tristerix	(((Nuytsia	((Ileostylus	Muellerina)	((Loranthus	Cecarria)	((Benthamina	Amyema)	(((Helixanthera	Dendrophthoe)	(Bakerella	((Agelanthus	(Englerina	Tapinanthus))	Moquiniella)))	(Taxillus	Scurrula))))))	Tupeia)	Gaiadendron))))	Decaisnina);
(Macrosolen	((Peraxilla	(((Nuytsia	Gaiadendron)	Tristerix)	((Tupeia	((Struthanthus	Tripodanthus)	(Desmaria	Ligaria)))	(((Loranthus	Cecarria)	(((Benthamina	Amyema)	(((Helixanthera	Dendrophthoe)	(Bakerella	((Agelanthus	(Englerina	Tapinanthus))	Moquiniella)))	(Taxillus	Scurrula)))	(Ileostylus	Muellerina)))	Atkinsonia))))	Notanthera)	Decaisnina);
(Macrosolen	((Peraxilla	(((Struthanthus	Tripodanthus)	((((Ligaria	Tristerix)	Desmaria)	Tupeia)	((Nuytsia	Gaiadendron)	Atkinsonia)))	((Loranthus	Cecarria)	(((Benthamina	Amyema)	((Dendrophthoe	(Moquiniella	(Bakerella	(Agelanthus	(Englerina	Tapinanthus)))))	(Helixanthera	(Taxillus	Scurrula))))	(Ileostylus	Muellerina)))))	Notanthera)	Decaisnina);
(Macrosolen	(Peraxilla	(((Atkinsonia	((Tristerix	(Struthanthus	Tripodanthus))	((Notanthera	Desmaria)	(Ligaria	Tupeia))))	(Nuytsia	((Loranthus	Cecarria)	(((Benthamina	Amyema)	((Helixanthera	((Bakerella	((Agelanthus	(Englerina	Tapinanthus))	Moquiniella))	Dendrophthoe))	(Taxillus	Scurrula)))	(Ileostylus	Muellerina)))))	Gaiadendron))	Decaisnina);
(Macrosolen	(Peraxilla	((Atkinsonia	((Notanthera	(Struthanthus	Tripodanthus))	Ligaria))	(Desmaria	(Gaiadendron	((Tupeia	Tristerix)	((((Benthamina	Amyema)	(((Bakerella	((Agelanthus	(Englerina	Tapinanthus))	Moquiniella))	(Dendrophthoe	Helixanthera))	(Taxillus	Scurrula)))	((Ileostylus	Muellerina)	(Loranthus	Cecarria)))	Nuytsia))))))	Decaisnina);
(Macrosolen	(Peraxilla	((Notanthera	Desmaria)	(((Struthanthus	Tripodanthus)	(Gaiadendron	((Tupeia	(Tristerix	((Ileostylus	Muellerina)	((Loranthus	Cecarria)	((Benthamina	Amyema)	(((Bakerella	((Agelanthus	(Englerina	Tapinanthus))	Moquiniella))	(Dendrophthoe	Helixanthera))	(Taxillus	Scurrula)))))))	Nuytsia)))	(Atkinsonia	Ligaria))))	Decaisnina);
(((((((Tupeia	Tristerix)	(Nuytsia	((Loranthus	Cecarria)	((Muellerina	Ileostylus)	((Benthamina	Amyema)	(((Scurrula	Taxillus)	Helixanthera)	(Dendrophthoe	(Bakerella	(Moquiniella	(Agelanthus	(Tapinanthus	Englerina)))))))))))	Desmaria)	(((Struthanthus	Tripodanthus)	Ligaria)	(Gaiadendron	Atkinsonia)))	Peraxilla)	Notanthera)	Macrosolen	Decaisnina);
((((((((Muellerina	Ileostylus)	((Benthamina	Amyema)	((Scurrula	Taxillus)	((Dendrophthoe	Helixanthera)	((Agelanthus	(Tapinanthus	Englerina))	(Bakerella	Moquiniella))))))	(Loranthus	Cecarria))	Tristerix)	((Struthanthus	Tripodanthus)	(Nuytsia	(Gaiadendron	Atkinsonia))))	(Notanthera	(Tupeia	(Ligaria	Desmaria))))	Peraxilla)	Macrosolen	Decaisnina);
(((((((((Struthanthus	Tripodanthus)	Ligaria)	(Atkinsonia	Nuytsia))	((Tupeia	Desmaria)	((Muellerina	Ileostylus)	(((Benthamina	Amyema)	((Scurrula	Taxillus)	((Moquiniella	(Dendrophthoe	Helixanthera))	((Agelanthus	(Tapinanthus	Englerina))	Bakerella))))	(Loranthus	Cecarria)))))	Tristerix)	Gaiadendron)	Peraxilla)	Notanthera)	Macrosolen	Decaisnina);
((Peraxilla	(Notanthera	(((Tristerix	((Struthanthus	Tripodanthus)	Ligaria))	(Gaiadendron	(Atkinsonia	Nuytsia)))	((Tupeia	Desmaria)	((Muellerina	Ileostylus)	(((Benthamina	Amyema)	((Scurrula	Taxillus)	((Dendrophthoe	(Helixanthera	Moquiniella))	((Agelanthus	(Tapinanthus	Englerina))	Bakerella))))	(Loranthus	Cecarria)))))))	Macrosolen	Decaisnina);
((Peraxilla	(((Gaiadendron	Atkinsonia)	(((Struthanthus	Tripodanthus)	Ligaria)	Notanthera))	((Tupeia	Desmaria)	((Nuytsia	((Muellerina	Ileostylus)	(((Benthamina	Amyema)	((Scurrula	Taxillus)	((Dendrophthoe	Helixanthera)	((Moquiniella	(Agelanthus	(Tapinanthus	Englerina)))	Bakerella))))	(Loranthus	Cecarria))))	Tristerix))))	Macrosolen	Decaisnina);
((Peraxilla	(((Gaiadendron	Atkinsonia)	((Struthanthus	Tripodanthus)	((Tristerix	Ligaria)	Notanthera)))	((Nuytsia	Desmaria)	(((Muellerina	Ileostylus)	(((Benthamina	Amyema)	((Helixanthera	(Scurrula	Taxillus))	(Dendrophthoe	((Moquiniella	(Agelanthus	(Tapinanthus	Englerina)))	Bakerella))))	(Loranthus	Cecarria)))	Tupeia))))	Macrosolen	Decaisnina);
((Peraxilla	((Desmaria	(Gaiadendron	(Atkinsonia	Nuytsia)))	(((((Struthanthus	Tripodanthus)	Notanthera)	Ligaria)	Tristerix)	(((Loranthus	Cecarria)	((Muellerina	Ileostylus)	((Benthamina	Amyema)	((Scurrula	Taxillus)	((Helixanthera	Dendrophthoe)	(Moquiniella	((Agelanthus	(Tapinanthus	Englerina))	Bakerella)))))))	Tupeia))))	Macrosolen	Decaisnina);
((Peraxilla	(((Atkinsonia	((Ligaria	(Struthanthus	Tripodanthus))	(Notanthera	Tristerix)))	((Desmaria	Tupeia)	(Nuytsia	(((Benthamina	Amyema)	((Scurrula	Taxillus)	((Helixanthera	Dendrophthoe)	((Agelanthus	(Tapinanthus	Englerina))	(Bakerella	Moquiniella)))))	((Loranthus	Cecarria)	(Muellerina	Ileostylus))))))	Gaiadendron))	Macrosolen	Decaisnina);
((Peraxilla	(Ligaria	(((Struthanthus	Tripodanthus)	(Gaiadendron	(((Tristerix	Notanthera)	(Nuytsia	Desmaria))	(Tupeia	(((Benthamina	Amyema)	((Scurrula	Taxillus)	(Helixanthera	(Dendrophthoe	((Agelanthus	(Tapinanthus	Englerina))	(Moquiniella	Bakerella))))))	((Loranthus	Cecarria)	(Muellerina	Ileostylus)))))))	Atkinsonia)))	Macrosolen	Decaisnina);
(((Peraxilla	((Gaiadendron	(Atkinsonia	(Nuytsia	Desmaria)))	((Tupeia	((Muellerina	Ileostylus)	(((Benthamina	Amyema)	((Scurrula	Taxillus)	((Helixanthera	Dendrophthoe)	((Moquiniella	(Agelanthus	(Tapinanthus	Englerina)))	Bakerella))))	(Loranthus	Cecarria))))	((Ligaria	Tristerix)	(Struthanthus	Tripodanthus)))))	Notanthera)	Macrosolen	Decaisnina);
(Macrosolen	((((Tripodanthus	Struthanthus)	((((Tupeia	(Tristerix	Desmaria))	((((((((Englerina	Tapinanthus)	Agelanthus)	(Bakerella	Moquiniella))	Dendrophthoe)	(Helixanthera	(Taxillus	Scurrula)))	(Benthamina	Amyema))	(Muellerina	Ileostylus))	(Cecarria	Loranthus)))	((Nuytsia	Atkinsonia)	Gaiadendron))	Ligaria))	Peraxilla)	Notanthera)	Decaisnina);
(Macrosolen	((((((Tripodanthus	Struthanthus)	(Ligaria	Tristerix))	Tupeia)	((((Notanthera	Desmaria)	Nuytsia)	Atkinsonia)	Gaiadendron))	((((((((Englerina	Tapinanthus)	Agelanthus)	Bakerella)	(Moquiniella	Dendrophthoe))	(Helixanthera	(Taxillus	Scurrula)))	(Benthamina	Amyema))	(Muellerina	Ileostylus))	(Cecarria	Loranthus)))	Peraxilla)	Decaisnina);
(Macrosolen	((((((Tristerix	Ligaria)	(Tripodanthus	Struthanthus))	Desmaria)	(Atkinsonia	(Nuytsia	((Tupeia	(((((((Moquiniella	((Englerina	Tapinanthus)	Agelanthus))	Bakerella)	(Helixanthera	Dendrophthoe))	(Taxillus	Scurrula))	(Benthamina	Amyema))	(Muellerina	Ileostylus))	(Cecarria	Loranthus)))	Gaiadendron))))	Notanthera)	Peraxilla)	Decaisnina);
(Macrosolen	(((Atkinsonia	(Notanthera	((Tristerix	Ligaria)	(Tripodanthus	Struthanthus))))	(Desmaria	(Tupeia	((Nuytsia	((((Dendrophthoe	((Moquiniella	((Englerina	Tapinanthus)	Agelanthus))	Bakerella))	(Helixanthera	(Taxillus	Scurrula)))	(Benthamina	Amyema))	((Muellerina	Ileostylus)	(Cecarria	Loranthus))))	Gaiadendron))))	Peraxilla)	Decaisnina);
(Macrosolen	(((((((Nuytsia	((Cecarria	Loranthus)	((((Taxillus	Scurrula)	(((Moquiniella	((Englerina	Tapinanthus)	Agelanthus))	Bakerella)	(Dendrophthoe	Helixanthera)))	(Benthamina	Amyema))	(Muellerina	Ileostylus))))	Gaiadendron)	Atkinsonia)	(Tupeia	(Tristerix	(Ligaria	Desmaria))))	(Tripodanthus	Struthanthus))	Peraxilla)	Notanthera)	Decaisnina);
(Macrosolen	((((Ligaria	Desmaria)	(Notanthera	Tupeia))	((Tristerix	(Tripodanthus	Struthanthus))	(Gaiadendron	((Atkinsonia	Nuytsia)	((((Taxillus	Scurrula)	(((Moquiniella	(Agelanthus	Bakerella))	(Englerina	Tapinanthus))	(Dendrophthoe	Helixanthera)))	(Benthamina	Amyema))	((Muellerina	Ileostylus)	(Cecarria	Loranthus)))))))	Peraxilla)	Decaisnina);
(Macrosolen	(((Gaiadendron	(Atkinsonia	((Tupeia	((Desmaria	Nuytsia)	((Cecarria	Loranthus)	((((Taxillus	Scurrula)	(((Moquiniella	(Agelanthus	(Englerina	Tapinanthus)))	Bakerella)	(Dendrophthoe	Helixanthera)))	(Benthamina	Amyema))	(Muellerina	Ileostylus)))))	((Tripodanthus	Struthanthus)	(Ligaria	Tristerix)))))	Peraxilla)	Notanthera)	Decaisnina);
(Macrosolen	(((((Gaiadendron	(Tristerix	(((Cecarria	Loranthus)	((((Helixanthera	(Taxillus	Scurrula))	(((Moquiniella	(Agelanthus	(Englerina	Tapinanthus)))	Bakerella)	Dendrophthoe))	(Benthamina	Amyema))	(Muellerina	Ileostylus)))	(Tupeia	(Notanthera	(Desmaria	Nuytsia))))))	(Tripodanthus	Struthanthus))	Ligaria)	Atkinsonia)	Peraxilla)	Decaisnina);
(Macrosolen	((((Atkinsonia	Gaiadendron)	(Desmaria	(((((Cecarria	Loranthus)	((((Helixanthera	(Taxillus	Scurrula))	(((Moquiniella	(Agelanthus	(Englerina	Tapinanthus)))	Bakerella)	Dendrophthoe))	(Benthamina	Amyema))	(Muellerina	Ileostylus)))	Nuytsia)	Tupeia)	((Ligaria	Tristerix)	(Tripodanthus	Struthanthus)))))	Notanthera)	Peraxilla)	Decaisnina);
(Macrosolen	((((((Muellerina	Ileostylus)	((Cecarria	Loranthus)	((((Dendrophthoe	Helixanthera)	(Taxillus	Scurrula))	((Moquiniella	(Agelanthus	(Englerina	Tapinanthus)))	Bakerella))	(Benthamina	Amyema))))	(Desmaria	Tupeia))	(((Ligaria	Tristerix)	(Tripodanthus	Struthanthus))	(Atkinsonia	(Nuytsia	Gaiadendron))))	Notanthera)	Peraxilla)	Decaisnina);
(Macrosolen	((((Tupeia	(Desmaria	(Tristerix	Ligaria)))	(((Cecarria	Loranthus)	((Muellerina	Ileostylus)	(((Scurrula	Taxillus)	((Bakerella	((Agelanthus	(Englerina	Tapinanthus))	Moquiniella))	(Dendrophthoe	Helixanthera)))	(Benthamina	Amyema))))	((Atkinsonia	(Nuytsia	Gaiadendron))	(Tripodanthus	Struthanthus))))	Peraxilla)	Notanthera)	Decaisnina);
(Macrosolen	((((Tripodanthus	Struthanthus)	(((Nuytsia	(((Dendrophthoe	((Helixanthera	(Scurrula	Taxillus))	(Bakerella	((Agelanthus	(Englerina	Tapinanthus))	Moquiniella))))	(Benthamina	Amyema))	((Cecarria	Loranthus)	(Muellerina	Ileostylus))))	Gaiadendron)	((Atkinsonia	Tupeia)	(Tristerix	(Ligaria	Desmaria)))))	Notanthera)	Peraxilla)	Decaisnina);
(Macrosolen	((((Tristerix	(Nuytsia	Gaiadendron))	(((Tripodanthus	Struthanthus)	((((Scurrula	Taxillus)	((Dendrophthoe	Helixanthera)	(Bakerella	(Moquiniella	(Agelanthus	(Englerina	Tapinanthus))))))	(Benthamina	Amyema))	((Cecarria	Loranthus)	(Muellerina	Ileostylus))))	(Desmaria	(Tupeia	(Atkinsonia	Ligaria)))))	Peraxilla)	Notanthera)	Decaisnina);
(Macrosolen	(((((((Tripodanthus	Struthanthus)	(((Tristerix	Tupeia)	(Nuytsia	((Cecarria	Loranthus)	((Muellerina	Ileostylus)	(((Helixanthera	(Scurrula	Taxillus))	(Dendrophthoe	((Agelanthus	(Englerina	Tapinanthus))	(Bakerella	Moquiniella))))	(Benthamina	Amyema))))))	Gaiadendron))	Ligaria)	Atkinsonia)	Desmaria)	Peraxilla)	Notanthera)	Decaisnina);
(Macrosolen	(((Tristerix	((Nuytsia	Atkinsonia)	Gaiadendron))	((((Cecarria	Loranthus)	((Muellerina	Ileostylus)	(((Scurrula	Taxillus)	(Dendrophthoe	((Bakerella	Moquiniella)	(Helixanthera	(Agelanthus	(Englerina	Tapinanthus))))))	(Benthamina	Amyema))))	Tupeia)	(Desmaria	(Ligaria	(Notanthera	(Tripodanthus	Struthanthus))))))	Peraxilla)	Decaisnina);
(Macrosolen	(((Atkinsonia	(Ligaria	(Tripodanthus	Struthanthus)))	((((Gaiadendron	(Nuytsia	(Notanthera	(((Cecarria	Loranthus)	(Muellerina	Ileostylus))	(((Helixanthera	(Scurrula	Taxillus))	(Dendrophthoe	(Bakerella	(Moquiniella	(Agelanthus	(Englerina	Tapinanthus))))))	(Benthamina	Amyema))))))	Tristerix)	Tupeia)	Desmaria))	Peraxilla)	Decaisnina);
(Macrosolen	(((Gaiadendron	(Nuytsia	(((Cecarria	Loranthus)	(Muellerina	Ileostylus))	(((Helixanthera	(Scurrula	Taxillus))	(Dendrophthoe	(Moquiniella	((Agelanthus	(Englerina	Tapinanthus))	Bakerella))))	(Benthamina	Amyema)))))	(Tupeia	(Atkinsonia	((Notanthera	Desmaria)	((Tristerix	(Tripodanthus	Struthanthus))	Ligaria)))))	Peraxilla)	Decaisnina);
(Macrosolen	((((Gaiadendron	((Desmaria	(((Tristerix	((Muellerina	Ileostylus)	((((Helixanthera	(Scurrula	Taxillus))	(Dendrophthoe	(Bakerella	(Moquiniella	(Agelanthus	(Englerina	Tapinanthus))))))	(Benthamina	Amyema))	(Cecarria	Loranthus))))	Ligaria)	(Tupeia	(Tripodanthus	Struthanthus))))	Atkinsonia))	Nuytsia)	Peraxilla)	Notanthera)	Decaisnina);
(Macrosolen	((((Desmaria	((Tristerix	(Ligaria	(Tripodanthus	Struthanthus)))	(((((Helixanthera	(Scurrula	Taxillus))	(Dendrophthoe	(Bakerella	(Moquiniella	(Agelanthus	(Englerina	Tapinanthus))))))	(Benthamina	Amyema))	((Cecarria	Loranthus)	(Muellerina	Ileostylus)))	Tupeia)))	((Nuytsia	Gaiadendron)	Atkinsonia))	Peraxilla)	Notanthera)	Decaisnina);
(Macrosolen	((((Tristerix	Gaiadendron)	Nuytsia)	(((((((Dendrophthoe	Helixanthera)	(Scurrula	Taxillus))	((Agelanthus	(Englerina	Tapinanthus))	(Bakerella	Moquiniella)))	(Benthamina	Amyema))	((Cecarria	Loranthus)	(Muellerina	Ileostylus)))	Tupeia)	(Desmaria	(Atkinsonia	(Ligaria	(Notanthera	(Tripodanthus	Struthanthus)))))))	Peraxilla)	Decaisnina);
(((Gaiadendron	(Nuytsia	(Atkinsonia	((Tupeia	((Loranthus	Cecarria)	((Muellerina	Ileostylus)	((Amyema	Benthamina)	((Helixanthera	(Scurrula	Taxillus))	(Dendrophthoe	((Bakerella	(Agelanthus	(Tapinanthus	Englerina)))	Moquiniella)))))))	((Desmaria	Notanthera)	((Ligaria	Tristerix)	(Tripodanthus	Struthanthus)))))))	Peraxilla)	Macrosolen	Decaisnina);
(((((Tristerix	(Desmaria	(Tupeia	(((Amyema	Benthamina)	((Helixanthera	(Scurrula	Taxillus))	(Dendrophthoe	(Bakerella	((Agelanthus	(Tapinanthus	Englerina))	Moquiniella)))))	((Loranthus	Cecarria)	(Muellerina	Ileostylus))))))	((Ligaria	(Tripodanthus	Struthanthus))	(Atkinsonia	(Gaiadendron	Nuytsia))))	Peraxilla)	Notanthera)	Macrosolen	Decaisnina);
((Peraxilla	(Notanthera	((Desmaria	(Tupeia	Tristerix))	((((Atkinsonia	Nuytsia)	(Tripodanthus	Struthanthus))	Gaiadendron)	((((Amyema	Benthamina)	((Helixanthera	(Scurrula	Taxillus))	(Dendrophthoe	(Bakerella	((Agelanthus	(Tapinanthus	Englerina))	Moquiniella)))))	((Loranthus	Cecarria)	(Muellerina	Ileostylus)))	Ligaria)))))	Macrosolen	Decaisnina);
((Peraxilla	(((Atkinsonia	((Tristerix	Ligaria)	(Tripodanthus	Struthanthus)))	(Notanthera	((Nuytsia	Desmaria)	(((Muellerina	Ileostylus)	(((Amyema	Benthamina)	((Helixanthera	(Scurrula	Taxillus))	(Dendrophthoe	((Bakerella	(Agelanthus	(Tapinanthus	Englerina)))	Moquiniella))))	(Loranthus	Cecarria)))	Tupeia))))	Gaiadendron))	Macrosolen	Decaisnina);
((Peraxilla	((((Atkinsonia	((Tristerix	(Ligaria	Desmaria))	(Notanthera	(Tripodanthus	Struthanthus))))	(((Muellerina	Ileostylus)	(((Amyema	Benthamina)	((Scurrula	Taxillus)	(Dendrophthoe	(Helixanthera	(((Agelanthus	(Tapinanthus	Englerina))	Moquiniella)	Bakerella)))))	(Loranthus	Cecarria)))	Tupeia))	Nuytsia)	Gaiadendron))	Macrosolen	Decaisnina);
((Peraxilla	((((((Notanthera	(Tripodanthus	Struthanthus))	(Ligaria	Tristerix))	Desmaria)	(((Muellerina	Ileostylus)	(((Amyema	Benthamina)	((Scurrula	Taxillus)	((Helixanthera	Dendrophthoe)	(((Agelanthus	(Tapinanthus	Englerina))	Moquiniella)	Bakerella))))	(Loranthus	Cecarria)))	(Atkinsonia	Tupeia)))	Nuytsia)	Gaiadendron))	Macrosolen	Decaisnina);
(((Peraxilla	(Desmaria	((Tristerix	(Gaiadendron	((Nuytsia	(((Amyema	Benthamina)	((Helixanthera	(Scurrula	Taxillus))	(Dendrophthoe	(((Agelanthus	(Tapinanthus	Englerina))	Moquiniella)	Bakerella))))	((Loranthus	Cecarria)	(Muellerina	Ileostylus))))	Tupeia)))	(Atkinsonia	((Tripodanthus	Struthanthus)	Ligaria)))))	Notanthera)	Macrosolen	Decaisnina);
(((Peraxilla	((Desmaria	((Nuytsia	(((Amyema	Benthamina)	((Helixanthera	(Scurrula	Taxillus))	(Dendrophthoe	(((Agelanthus	(Tapinanthus	Englerina))	Moquiniella)	Bakerella))))	((Loranthus	Cecarria)	(Muellerina	Ileostylus))))	Tupeia))	((Gaiadendron	Atkinsonia)	((Tripodanthus	Struthanthus)	(Ligaria	Tristerix)))))	Notanthera)	Macrosolen	Decaisnina);
((Peraxilla	(((Atkinsonia	(Notanthera	((Tripodanthus	Struthanthus)	(Ligaria	Tristerix))))	((Nuytsia	(((Amyema	Benthamina)	((Scurrula	Taxillus)	(Helixanthera	(Dendrophthoe	(((Agelanthus	(Tapinanthus	Englerina))	Moquiniella)	Bakerella)))))	((Loranthus	Cecarria)	(Muellerina	Ileostylus))))	(Tupeia	Desmaria)))	Gaiadendron))	Macrosolen	Decaisnina);
(((Peraxilla	(((Desmaria	Tupeia)	((((Amyema	Benthamina)	((Dendrophthoe	(((Agelanthus	(Tapinanthus	Englerina))	Moquiniella)	Bakerella))	((Scurrula	Taxillus)	Helixanthera)))	((Loranthus	Cecarria)	(Muellerina	Ileostylus)))	Tristerix))	(((Nuytsia	Atkinsonia)	Gaiadendron)	(Ligaria	(Tripodanthus	Struthanthus)))))	Notanthera)	Macrosolen	Decaisnina);
((Peraxilla	((((Ileostylus	Muellerina)	(((Amyema	Benthamina)	((Taxillus	Scurrula)	((Helixanthera	Dendrophthoe)	((Agelanthus	(Tapinanthus	Englerina))	(Bakerella	Moquiniella)))))	(Cecarria	Loranthus)))	Atkinsonia)	((Gaiadendron	(Tupeia	(Nuytsia	Desmaria)))	((Ligaria	Tristerix)	(Notanthera	(Tripodanthus	Struthanthus))))))	Macrosolen	Decaisnina);
(((Peraxilla	(Gaiadendron	(((Tupeia	Desmaria)	(((Cecarria	Loranthus)	((Ileostylus	Muellerina)	((Amyema	Benthamina)	((Taxillus	Scurrula)	((Helixanthera	Dendrophthoe)	((Agelanthus	(Tapinanthus	Englerina))	(Bakerella	Moquiniella)))))))	Nuytsia))	(((Ligaria	Tristerix)	(Tripodanthus	Struthanthus))	Atkinsonia))))	Notanthera)	Macrosolen	Decaisnina);
((Peraxilla	(Gaiadendron	((((Ligaria	Tristerix)	(Notanthera	(Tripodanthus	Struthanthus)))	Atkinsonia)	((Tupeia	(Nuytsia	Desmaria))	((Ileostylus	Muellerina)	(((Amyema	Benthamina)	((Taxillus	Scurrula)	((Helixanthera	Dendrophthoe)	((Agelanthus	(Tapinanthus	Englerina))	(Bakerella	Moquiniella)))))	(Cecarria	Loranthus)))))))	Macrosolen	Decaisnina);
(((Peraxilla	(((Nuytsia	Desmaria)	(((Ileostylus	Muellerina)	(((Amyema	Benthamina)	((Taxillus	Scurrula)	(Dendrophthoe	(((Agelanthus	(Tapinanthus	Englerina))	(Helixanthera	Moquiniella))	Bakerella))))	(Cecarria	Loranthus)))	Tupeia))	(Gaiadendron	((((Tripodanthus	Struthanthus)	Ligaria)	Tristerix)	Atkinsonia))))	Notanthera)	Macrosolen	Decaisnina);
(((Peraxilla	((((Tupeia	((Nuytsia	((Ileostylus	Muellerina)	(((Amyema	Benthamina)	(((Agelanthus	(Tapinanthus	Englerina))	(Moquiniella	Bakerella))	((Taxillus	Scurrula)	(Helixanthera	Dendrophthoe))))	(Cecarria	Loranthus))))	Tristerix))	Gaiadendron)	((Tripodanthus	Struthanthus)	(Ligaria	Desmaria)))	Atkinsonia))	Notanthera)	Macrosolen	Decaisnina);
((Peraxilla	(((Tripodanthus	Struthanthus)	((((((Ligaria	Desmaria)	Tupeia)	Atkinsonia)	Tristerix)	Gaiadendron)	(Nuytsia	(((Amyema	Benthamina)	(((Helixanthera	Dendrophthoe)	((Agelanthus	(Tapinanthus	Englerina))	(Moquiniella	Bakerella)))	(Taxillus	Scurrula)))	((Cecarria	Loranthus)	(Ileostylus	Muellerina))))))	Notanthera))	Macrosolen	Decaisnina);
((Peraxilla	(Gaiadendron	(((Desmaria	(((((Amyema	Benthamina)	(((Helixanthera	Dendrophthoe)	(Bakerella	((Agelanthus	(Tapinanthus	Englerina))	Moquiniella)))	(Taxillus	Scurrula)))	((Cecarria	Loranthus)	(Ileostylus	Muellerina)))	Nuytsia)	(Tupeia	Tristerix)))	(Ligaria	(Notanthera	(Tripodanthus	Struthanthus))))	Atkinsonia)))	Macrosolen	Decaisnina);
(((Peraxilla	(((Tristerix	(Nuytsia	Desmaria))	Tupeia)	((((((Amyema	Benthamina)	((Dendrophthoe	(((Agelanthus	(Tapinanthus	Englerina))	(Moquiniella	Bakerella))	Helixanthera))	(Taxillus	Scurrula)))	((Cecarria	Loranthus)	(Ileostylus	Muellerina)))	Ligaria)	Atkinsonia)	((Tripodanthus	Struthanthus)	Gaiadendron))))	Notanthera)	Macrosolen	Decaisnina);
((Peraxilla	((((Tristerix	Ligaria)	(Tripodanthus	Struthanthus))	(Atkinsonia	Gaiadendron))	((Notanthera	(Nuytsia	Desmaria))	(Tupeia	(((Amyema	Benthamina)	((Dendrophthoe	(Bakerella	((Agelanthus	(Tapinanthus	Englerina))	Moquiniella)))	(Helixanthera	(Taxillus	Scurrula))))	((Cecarria	Loranthus)	(Ileostylus	Muellerina)))))))	Macrosolen	Decaisnina);
(((Peraxilla	(((Atkinsonia	((Tristerix	Ligaria)	(Tripodanthus	Struthanthus)))	(Tupeia	((Nuytsia	(((Amyema	Benthamina)	((Taxillus	Scurrula)	((((Agelanthus	(Tapinanthus	Englerina))	Moquiniella)	Bakerella)	(Dendrophthoe	Helixanthera))))	((Cecarria	Loranthus)	(Ileostylus	Muellerina))))	Desmaria)))	Gaiadendron))	Notanthera)	Macrosolen	Decaisnina);
((Peraxilla	((((Tripodanthus	Struthanthus)	(((Notanthera	Desmaria)	Tupeia)	Ligaria))	(Atkinsonia	(((Scurrula	Taxillus)	((Dendrophthoe	(Benthamina	Amyema))	(Helixanthera	(Bakerella	(Moquiniella	(Agelanthus	(Tapinanthus	Englerina)))))))	((Loranthus	Cecarria)	(Ileostylus	Muellerina)))))	(Gaiadendron	(Tristerix	Nuytsia))))	Macrosolen	Decaisnina);
((Peraxilla	(((((((Tristerix	Desmaria)	((Loranthus	Cecarria)	((Ileostylus	Muellerina)	((Benthamina	Amyema)	(((Scurrula	Taxillus)	Helixanthera)	(Dendrophthoe	((Agelanthus	(Tapinanthus	Englerina))	(Bakerella	Moquiniella))))))))	Tupeia)	Ligaria)	(Gaiadendron	(Nuytsia	Atkinsonia)))	(Tripodanthus	Struthanthus))	Notanthera))	Macrosolen	Decaisnina);
((Peraxilla	(((((Loranthus	Cecarria)	((Ileostylus	Muellerina)	((Benthamina	Amyema)	((Scurrula	Taxillus)	(Dendrophthoe	(Helixanthera	(((Agelanthus	(Tapinanthus	Englerina))	Moquiniella)	Bakerella)))))))	(Tupeia	((Ligaria	Tristerix)	Desmaria)))	(Gaiadendron	((Tripodanthus	Struthanthus)	(Nuytsia	Atkinsonia))))	Notanthera))	Macrosolen	Decaisnina);
((Notanthera	(Peraxilla	(((Tupeia	(Desmaria	Ligaria))	Gaiadendron)	(((Tripodanthus	Struthanthus)	(Nuytsia	Atkinsonia))	(Tristerix	((Loranthus	Cecarria)	((Ileostylus	Muellerina)	((Benthamina	Amyema)	((Scurrula	Taxillus)	((Dendrophthoe	(Moquiniella	(Bakerella	(Agelanthus	(Tapinanthus	Englerina)))))	Helixanthera))))))))))	Macrosolen	Decaisnina);
((Peraxilla	((((Loranthus	Cecarria)	((Ileostylus	Muellerina)	((Benthamina	Amyema)	((Scurrula	Taxillus)	(((Helixanthera	(Agelanthus	(Tapinanthus	Englerina)))	(Moquiniella	Bakerella))	Dendrophthoe)))))	((Tupeia	(Tristerix	(Desmaria	Ligaria)))	(Gaiadendron	((Atkinsonia	Nuytsia)	(Tripodanthus	Struthanthus)))))	Notanthera))	Macrosolen	Decaisnina);
((Peraxilla	((Atkinsonia	(((Benthamina	Amyema)	((Scurrula	Taxillus)	((Dendrophthoe	Helixanthera)	(((Agelanthus	(Tapinanthus	Englerina))	Moquiniella)	Bakerella))))	((Loranthus	Cecarria)	(Ileostylus	Muellerina))))	(Desmaria	(((Notanthera	(Ligaria	Tristerix))	(Tripodanthus	Struthanthus))	((Nuytsia	Gaiadendron)	Tupeia)))))	Macrosolen	Decaisnina);
((Peraxilla	(((Notanthera	(Nuytsia	Desmaria))	(Tripodanthus	Struthanthus))	((Gaiadendron	(Tristerix	(Tupeia	(((Benthamina	Amyema)	((((Bakerella	(Agelanthus	(Tapinanthus	Englerina)))	Moquiniella)	Dendrophthoe)	((Scurrula	Taxillus)	Helixanthera)))	((Loranthus	Cecarria)	(Ileostylus	Muellerina))))))	(Atkinsonia	Ligaria))))	Macrosolen	Decaisnina);
(((Peraxilla	((Atkinsonia	(Ligaria	Desmaria))	((Tripodanthus	Struthanthus)	(Gaiadendron	((Nuytsia	(((Benthamina	Amyema)	((((Bakerella	(Agelanthus	(Tapinanthus	Englerina)))	Moquiniella)	Dendrophthoe)	((Scurrula	Taxillus)	Helixanthera)))	((Loranthus	Cecarria)	(Ileostylus	Muellerina))))	(Tristerix	Tupeia))))))	Notanthera)	Macrosolen	Decaisnina);
(((((Peraxilla	(Gaiadendron	((Nuytsia	((Loranthus	Cecarria)	((Ileostylus	Muellerina)	((Benthamina	Amyema)	((Scurrula	Taxillus)	((Dendrophthoe	Helixanthera)	(Bakerella	((Agelanthus	(Tapinanthus	Englerina))	Moquiniella))))))))	Tupeia)))	((Tripodanthus	Struthanthus)	(Tristerix	(Ligaria	Desmaria))))	Atkinsonia)	Notanthera)	Macrosolen	Decaisnina);
(((((((Benthamina	Amyema)	((Scurrula	Taxillus)	((Dendrophthoe	Helixanthera)	(Bakerella	((Agelanthus	(Tapinanthus	Englerina))	Moquiniella)))))	((Loranthus	Cecarria)	(Ileostylus	Muellerina)))	Tupeia)	(((Tristerix	Ligaria)	(Tripodanthus	Struthanthus))	(Gaiadendron	(Atkinsonia	(Nuytsia	(Notanthera	Desmaria))))))	Peraxilla)	Macrosolen	Decaisnina);
(Macrosolen	(Peraxilla	(((Desmaria	Tupeia)	(((Tristerix	((Struthanthus	Tripodanthus)	Ligaria))	((Gaiadendron	Nuytsia)	Atkinsonia))	((Cecarria	Loranthus)	((Ileostylus	Muellerina)	((Benthamina	Amyema)	((Scurrula	Taxillus)	((Bakerella	(Agelanthus	(Tapinanthus	Englerina)))	((Helixanthera	Moquiniella)	Dendrophthoe))))))))	Notanthera))	Decaisnina);
(Macrosolen	(Peraxilla	(((((Gaiadendron	(Nuytsia	Atkinsonia))	Tristerix)	(((Cecarria	Loranthus)	((Ileostylus	Muellerina)	((Benthamina	Amyema)	(((((Scurrula	Taxillus)	Helixanthera)	(Moquiniella	(Agelanthus	(Tapinanthus	Englerina))))	Dendrophthoe)	Bakerella))))	(Ligaria	(Desmaria	Tupeia))))	(Struthanthus	Tripodanthus))	Notanthera))	Decaisnina);
(Macrosolen	(Notanthera	(Peraxilla	((((Tristerix	(Ligaria	(Struthanthus	Tripodanthus)))	(((Nuytsia	(((Benthamina	Amyema)	(((Dendrophthoe	Helixanthera)	((Moquiniella	(Agelanthus	(Tapinanthus	Englerina)))	Bakerella))	(Scurrula	Taxillus)))	((Cecarria	Loranthus)	(Ileostylus	Muellerina))))	Tupeia)	Gaiadendron))	Atkinsonia)	Desmaria)))	Decaisnina);
(Macrosolen	(Peraxilla	(((Struthanthus	Tripodanthus)	(((Tupeia	((Cecarria	Loranthus)	((Ileostylus	Muellerina)	((Benthamina	Amyema)	(((Dendrophthoe	Helixanthera)	(Moquiniella	((Agelanthus	(Tapinanthus	Englerina))	Bakerella)))	(Scurrula	Taxillus))))))	((Ligaria	Desmaria)	Tristerix))	((Nuytsia	Atkinsonia)	Gaiadendron)))	Notanthera))	Decaisnina);
(Macrosolen	(Notanthera	(Peraxilla	((Atkinsonia	(Gaiadendron	Nuytsia))	((Desmaria	(Ligaria	(Tristerix	(Struthanthus	Tripodanthus))))	(((Ileostylus	Muellerina)	(((Benthamina	Amyema)	((Helixanthera	(Dendrophthoe	((Moquiniella	(Agelanthus	(Tapinanthus	Englerina)))	Bakerella)))	(Scurrula	Taxillus)))	(Cecarria	Loranthus)))	Tupeia)))))	Decaisnina);
(Macrosolen	(Peraxilla	((((((Ileostylus	Muellerina)	(((Benthamina	Amyema)	((Dendrophthoe	((Moquiniella	(Agelanthus	(Tapinanthus	Englerina)))	Bakerella))	((Scurrula	Taxillus)	Helixanthera)))	(Cecarria	Loranthus)))	Nuytsia)	Gaiadendron)	((Ligaria	(Tristerix	(Struthanthus	Tripodanthus)))	Atkinsonia))	(Tupeia	(Notanthera	Desmaria))))	Decaisnina);
(Macrosolen	((Peraxilla	((Gaiadendron	(Ligaria	((Struthanthus	Tripodanthus)	(Atkinsonia	Nuytsia))))	((((Ileostylus	Muellerina)	(((Benthamina	Amyema)	((Dendrophthoe	((Moquiniella	(Agelanthus	(Tapinanthus	Englerina)))	Bakerella))	((Scurrula	Taxillus)	Helixanthera)))	(Cecarria	Loranthus)))	(Desmaria	Tupeia))	Tristerix)))	Notanthera)	Decaisnina);
(Macrosolen	((Peraxilla	(Gaiadendron	(Atkinsonia	(((((Nuytsia	((Ileostylus	Muellerina)	(((Benthamina	Amyema)	((Dendrophthoe	(Moquiniella	((Agelanthus	(Tapinanthus	Englerina))	Bakerella)))	((Scurrula	Taxillus)	Helixanthera)))	(Cecarria	Loranthus))))	Tristerix)	Tupeia)	((Struthanthus	Tripodanthus)	Ligaria))	Desmaria))))	Notanthera)	Decaisnina);
(Macrosolen	((Peraxilla	((Desmaria	Tupeia)	(((Gaiadendron	(Nuytsia	Atkinsonia))	((Struthanthus	Tripodanthus)	(Tristerix	Ligaria)))	((Cecarria	Loranthus)	((Ileostylus	Muellerina)	((Benthamina	Amyema)	((Scurrula	Taxillus)	((Dendrophthoe	Helixanthera)	((Moquiniella	(Agelanthus	(Tapinanthus	Englerina)))	Bakerella)))))))))	Notanthera)	Decaisnina);
(Macrosolen	(Peraxilla	(((Gaiadendron	(Atkinsonia	(Notanthera	((Struthanthus	Tripodanthus)	Ligaria))))	(Nuytsia	(((Benthamina	Amyema)	((Helixanthera	(Scurrula	Taxillus))	(Dendrophthoe	((Moquiniella	(Agelanthus	(Tapinanthus	Englerina)))	Bakerella))))	((Cecarria	Loranthus)	(Ileostylus	Muellerina)))))	(Tristerix	(Tupeia	Desmaria))))	Decaisnina);
((((((Desmaria	Ligaria)	Tupeia)	(Tristerix	Notanthera))	(((Loranthus	Cecarria)	((Muellerina	Ileostylus)	(((Helixanthera	(Scurrula	Taxillus))	((Bakerella	(Moquiniella	(Agelanthus	(Tapinanthus	Englerina))))	Dendrophthoe))	(Benthamina	Amyema))))	((Tripodanthus	Struthanthus)	(Nuytsia	(Atkinsonia	Gaiadendron)))))	Peraxilla)	Macrosolen	Decaisnina);
((((((Tristerix	(Desmaria	Ligaria))	(Tripodanthus	Struthanthus))	((Gaiadendron	(Tupeia	(Nuytsia	((Loranthus	Cecarria)	((Muellerina	Ileostylus)	(((Helixanthera	(Scurrula	Taxillus))	((Bakerella	(Moquiniella	(Agelanthus	(Tapinanthus	Englerina))))	Dendrophthoe))	(Benthamina	Amyema)))))))	Atkinsonia))	Peraxilla)	Notanthera)	Macrosolen	Decaisnina);
((((((Tupeia	(Gaiadendron	((Desmaria	Ligaria)	Tristerix)))	((Nuytsia	Atkinsonia)	(Tripodanthus	Struthanthus)))	((Muellerina	Ileostylus)	((((Scurrula	Taxillus)	(((Agelanthus	(Tapinanthus	Englerina))	(Bakerella	Moquiniella))	(Dendrophthoe	Helixanthera)))	(Benthamina	Amyema))	(Loranthus	Cecarria))))	Peraxilla)	Notanthera)	Macrosolen	Decaisnina);
(((((Tristerix	(Tupeia	(Nuytsia	((((Helixanthera	(Scurrula	Taxillus))	((Bakerella	(Moquiniella	(Agelanthus	(Tapinanthus	Englerina))))	Dendrophthoe))	(Benthamina	Amyema))	((Loranthus	Cecarria)	(Muellerina	Ileostylus))))))	Gaiadendron)	(Atkinsonia	((Notanthera	(Tripodanthus	Struthanthus))	(Desmaria	Ligaria))))	Peraxilla)	Macrosolen	Decaisnina);
(((Gaiadendron	((Atkinsonia	(((Tripodanthus	Struthanthus)	Notanthera)	Ligaria))	(Tupeia	((Desmaria	Nuytsia)	(Tristerix	((Loranthus	Cecarria)	((Muellerina	Ileostylus)	(((Helixanthera	(Scurrula	Taxillus))	((Bakerella	(Moquiniella	(Agelanthus	(Tapinanthus	Englerina))))	Dendrophthoe))	(Benthamina	Amyema)))))))))	Peraxilla)	Macrosolen	Decaisnina);
(((((((Muellerina	Ileostylus)	((((Helixanthera	(Scurrula	Taxillus))	((Bakerella	(Moquiniella	(Agelanthus	(Tapinanthus	Englerina))))	Dendrophthoe))	(Benthamina	Amyema))	(Loranthus	Cecarria)))	(Tupeia	Desmaria))	(Gaiadendron	(Nuytsia	(Atkinsonia	((Tripodanthus	Struthanthus)	(Tristerix	Ligaria))))))	Peraxilla)	Notanthera)	Macrosolen	Decaisnina);
(((Gaiadendron	((((Desmaria	Tupeia)	((Muellerina	Ileostylus)	((((Scurrula	Taxillus)	((Helixanthera	((Agelanthus	(Tapinanthus	Englerina))	(Bakerella	Moquiniella)))	Dendrophthoe))	(Benthamina	Amyema))	(Loranthus	Cecarria))))	(((Tripodanthus	Struthanthus)	(Ligaria	Notanthera))	(Nuytsia	Atkinsonia)))	Tristerix))	Peraxilla)	Macrosolen	Decaisnina);
(((Gaiadendron	(((Notanthera	((Ligaria	Desmaria)	Tupeia))	((Tripodanthus	Struthanthus)	(((Muellerina	Ileostylus)	((((Scurrula	Taxillus)	(((Agelanthus	(Tapinanthus	Englerina))	(Bakerella	Moquiniella))	(Dendrophthoe	Helixanthera)))	(Benthamina	Amyema))	(Loranthus	Cecarria)))	Atkinsonia)))	(Nuytsia	Tristerix)))	Peraxilla)	Macrosolen	Decaisnina);
((((((Loranthus	Cecarria)	((Muellerina	Ileostylus)	(((Scurrula	Taxillus)	(((Agelanthus	(Tapinanthus	Englerina))	(Bakerella	Moquiniella))	(Dendrophthoe	Helixanthera)))	(Benthamina	Amyema))))	(((Atkinsonia	((Ligaria	(Tripodanthus	Struthanthus))	Notanthera))	Desmaria)	Tupeia))	(Nuytsia	(Tristerix	Gaiadendron)))	Peraxilla)	Macrosolen	Decaisnina);
(((((Atkinsonia	((((Muellerina	Ileostylus)	(((((Agelanthus	(Tapinanthus	Englerina))	(Bakerella	Moquiniella))	((Dendrophthoe	Helixanthera)	(Scurrula	Taxillus)))	(Benthamina	Amyema))	(Loranthus	Cecarria)))	Tupeia)	(Tristerix	((Tripodanthus	Struthanthus)	Ligaria))))	(Notanthera	(Nuytsia	Desmaria)))	Gaiadendron)	Peraxilla)	Macrosolen	Decaisnina);
(Macrosolen	(Peraxilla	(((Atkinsonia	((Tripodanthus	Struthanthus)	(Notanthera	Ligaria)))	((Desmaria	Tupeia)	((Loranthus	Cecarria)	(((Benthamina	Amyema)	((Helixanthera	(Taxillus	Scurrula))	(Dendrophthoe	(Bakerella	(Moquiniella	(Agelanthus	(Englerina	Tapinanthus)))))))	(Ileostylus	Muellerina)))))	(Nuytsia	(Tristerix	Gaiadendron))))	Decaisnina);
(Macrosolen	((Peraxilla	(((Tupeia	(Tristerix	Desmaria))	((Ileostylus	Muellerina)	((Loranthus	Cecarria)	((Benthamina	Amyema)	((Taxillus	Scurrula)	((Bakerella	(Moquiniella	(Agelanthus	(Englerina	Tapinanthus))))	(Dendrophthoe	Helixanthera)))))))	(((Tripodanthus	Struthanthus)	Ligaria)	(Gaiadendron	(Atkinsonia	Nuytsia)))))	Notanthera)	Decaisnina);
(Macrosolen	(Peraxilla	(((Tristerix	(Notanthera	(Nuytsia	Desmaria)))	(((Loranthus	Cecarria)	(((Benthamina	Amyema)	(((((Agelanthus	(Englerina	Tapinanthus))	(Bakerella	Moquiniella))	Helixanthera)	Dendrophthoe)	(Taxillus	Scurrula)))	(Ileostylus	Muellerina)))	Tupeia))	(((Tripodanthus	Struthanthus)	Ligaria)	(Gaiadendron	Atkinsonia))))	Decaisnina);
(Macrosolen	(Peraxilla	(((Gaiadendron	Atkinsonia)	((Ligaria	Tristerix)	(Tripodanthus	Struthanthus)))	((Desmaria	Notanthera)	((Nuytsia	((Loranthus	Cecarria)	(((Benthamina	Amyema)	((((Moquiniella	(Agelanthus	(Englerina	Tapinanthus)))	Bakerella)	(Dendrophthoe	Helixanthera))	(Taxillus	Scurrula)))	(Ileostylus	Muellerina))))	Tupeia))))	Decaisnina);
(Macrosolen	(Peraxilla	((((Tupeia	Desmaria)	(((Benthamina	Amyema)	((((Moquiniella	(Agelanthus	(Englerina	Tapinanthus)))	Bakerella)	(Dendrophthoe	Helixanthera))	(Taxillus	Scurrula)))	((Ileostylus	Muellerina)	(Loranthus	Cecarria))))	(Atkinsonia	((Tripodanthus	Struthanthus)	(Notanthera	Ligaria))))	((Tristerix	Nuytsia)	Gaiadendron)))	Decaisnina);
(Macrosolen	(Peraxilla	(Tupeia	((Atkinsonia	(Gaiadendron	((((Benthamina	Amyema)	(((Moquiniella	(Agelanthus	(Englerina	Tapinanthus)))	Bakerella)	((Dendrophthoe	Helixanthera)	(Taxillus	Scurrula))))	((Ileostylus	Muellerina)	(Loranthus	Cecarria)))	Nuytsia)))	((Notanthera	Desmaria)	((Tripodanthus	Struthanthus)	(Tristerix	Ligaria))))))	Decaisnina);
(Macrosolen	((Peraxilla	(((Tripodanthus	Struthanthus)	(Tristerix	Ligaria))	((((Loranthus	Cecarria)	(((Benthamina	Amyema)	((Taxillus	Scurrula)	(((Moquiniella	(Agelanthus	(Englerina	Tapinanthus)))	Bakerella)	(Dendrophthoe	Helixanthera))))	(Ileostylus	Muellerina)))	(Tupeia	Desmaria))	((Nuytsia	Gaiadendron)	Atkinsonia))))	Notanthera)	Decaisnina);
(Macrosolen	((Peraxilla	((Gaiadendron	(Atkinsonia	((Tripodanthus	Struthanthus)	(Tristerix	Ligaria))))	((Nuytsia	(((Benthamina	Amyema)	((Taxillus	Scurrula)	(((Englerina	Tapinanthus)	((Moquiniella	Bakerella)	Agelanthus))	(Dendrophthoe	Helixanthera))))	((Ileostylus	Muellerina)	(Loranthus	Cecarria))))	(Tupeia	Desmaria))))	Notanthera)	Decaisnina);
(Macrosolen	((Peraxilla	((((Tripodanthus	Struthanthus)	Ligaria)	((Nuytsia	Gaiadendron)	Atkinsonia))	(Desmaria	((Tristerix	((Loranthus	Cecarria)	(((Benthamina	Amyema)	((Taxillus	Scurrula)	((Dendrophthoe	Helixanthera)	(Bakerella	((Agelanthus	(Englerina	Tapinanthus))	Moquiniella)))))	(Ileostylus	Muellerina))))	Tupeia))))	Notanthera)	Decaisnina);
(Macrosolen	(Peraxilla	(((((Loranthus	Cecarria)	(((Benthamina	Amyema)	((Dendrophthoe	(Bakerella	((Agelanthus	(Englerina	Tapinanthus))	Moquiniella)))	((Taxillus	Scurrula)	Helixanthera)))	(Ileostylus	Muellerina)))	(Tupeia	Desmaria))	((Ligaria	(Tristerix	(Tripodanthus	Struthanthus)))	(Nuytsia	(Gaiadendron	Atkinsonia))))	Notanthera))	Decaisnina);
(Macrosolen	(Peraxilla	((Atkinsonia	(((Tristerix	(Struthanthus	Tripodanthus))	Ligaria)	(Notanthera	((Tupeia	Desmaria)	((Loranthus	Cecarria)	((((Scurrula	Taxillus)	((Bakerella	(Moquiniella	((Tapinanthus	Englerina)	Agelanthus)))	(Dendrophthoe	Helixanthera)))	(Benthamina	Amyema))	(Ileostylus	Muellerina)))))))	(Gaiadendron	Nuytsia)))	Decaisnina);
(Macrosolen	(Peraxilla	(((Desmaria	(((Loranthus	Cecarria)	((((Dendrophthoe	((Moquiniella	((Tapinanthus	Englerina)	Agelanthus))	Bakerella))	(Helixanthera	(Scurrula	Taxillus)))	(Benthamina	Amyema))	(Ileostylus	Muellerina)))	Tupeia))	(Atkinsonia	(Notanthera	(Ligaria	(Struthanthus	Tripodanthus)))))	(Gaiadendron	(Nuytsia	Tristerix))))	Decaisnina);
(Macrosolen	((Peraxilla	(((Tristerix	(Nuytsia	Desmaria))	Tupeia)	(((Ligaria	Gaiadendron)	(((Loranthus	Cecarria)	((((Scurrula	Taxillus)	((Dendrophthoe	(((Tapinanthus	Englerina)	Agelanthus)	(Bakerella	Moquiniella)))	Helixanthera))	(Benthamina	Amyema))	(Ileostylus	Muellerina)))	Atkinsonia))	(Struthanthus	Tripodanthus))))	Notanthera)	Decaisnina);
(Macrosolen	((Peraxilla	((Desmaria	Tupeia)	(((Tristerix	Ligaria)	(Struthanthus	Tripodanthus))	(Atkinsonia	((Nuytsia	(((Dendrophthoe	((((Moquiniella	((Tapinanthus	Englerina)	Agelanthus))	Bakerella)	Helixanthera)	(Scurrula	Taxillus)))	(Benthamina	Amyema))	((Ileostylus	Muellerina)	(Loranthus	Cecarria))))	Gaiadendron)))))	Notanthera)	Decaisnina);
(Macrosolen	(Peraxilla	(((Gaiadendron	((Tupeia	((((Dendrophthoe	((((Tapinanthus	Englerina)	Agelanthus)	Moquiniella)	Bakerella))	(Helixanthera	(Scurrula	Taxillus)))	(Benthamina	Amyema))	((Ileostylus	Muellerina)	(Loranthus	Cecarria))))	(Tristerix	Nuytsia)))	Atkinsonia)	(Desmaria	((Struthanthus	Tripodanthus)	(Notanthera	Ligaria)))))	Decaisnina);
(Macrosolen	((Peraxilla	((((Struthanthus	Tripodanthus)	(Ligaria	Desmaria))	Atkinsonia)	(Gaiadendron	(Tupeia	(Nuytsia	(Tristerix	(((((Helixanthera	Dendrophthoe)	((((Tapinanthus	Englerina)	Agelanthus)	Moquiniella)	Bakerella))	(Scurrula	Taxillus))	(Benthamina	Amyema))	((Ileostylus	Muellerina)	(Loranthus	Cecarria)))))))))	Notanthera)	Decaisnina);
(Macrosolen	(Peraxilla	(((Notanthera	(Ligaria	(Struthanthus	Tripodanthus)))	Desmaria)	(Atkinsonia	(Gaiadendron	((((Ileostylus	Muellerina)	((Loranthus	Cecarria)	(((Dendrophthoe	((((Tapinanthus	Englerina)	Agelanthus)	Moquiniella)	Bakerella))	(Helixanthera	(Scurrula	Taxillus)))	(Benthamina	Amyema))))	Nuytsia)	(Tupeia	Tristerix))))))	Decaisnina);
(Macrosolen	((Peraxilla	(((Struthanthus	Tripodanthus)	(Atkinsonia	(Ligaria	Desmaria)))	(Gaiadendron	(Nuytsia	(Tupeia	(((Ileostylus	Muellerina)	((Loranthus	Cecarria)	((((((Tapinanthus	Englerina)	Agelanthus)	Moquiniella)	Bakerella)	((Dendrophthoe	Helixanthera)	(Scurrula	Taxillus)))	(Benthamina	Amyema))))	Tristerix))))))	Notanthera)	Decaisnina);
(Macrosolen	(Peraxilla	((((Atkinsonia	((Struthanthus	Tripodanthus)	Ligaria))	(((Loranthus	Cecarria)	((((Scurrula	Taxillus)	((Helixanthera	((((Tapinanthus	Englerina)	Agelanthus)	Moquiniella)	Bakerella))	Dendrophthoe))	(Benthamina	Amyema))	(Ileostylus	Muellerina)))	((Tristerix	Nuytsia)	Gaiadendron)))	(Tupeia	Desmaria))	Notanthera))	Decaisnina);
(Macrosolen	(Peraxilla	(((Desmaria	((Nuytsia	((Loranthus	Cecarria)	((((Helixanthera	(Scurrula	Taxillus))	(((((Tapinanthus	Englerina)	Agelanthus)	Moquiniella)	Bakerella)	Dendrophthoe))	(Benthamina	Amyema))	(Ileostylus	Muellerina))))	(Gaiadendron	(Tupeia	Tristerix))))	(Atkinsonia	((Struthanthus	Tripodanthus)	Ligaria)))	Notanthera))	Decaisnina);
((Peraxilla	((((Tristerix	Nuytsia)	(((Cecarria	Loranthus)	((Muellerina	Ileostylus)	((Benthamina	Amyema)	((Bakerella	((Agelanthus	(Englerina	Tapinanthus))	Moquiniella))	((Dendrophthoe	Helixanthera)	(Scurrula	Taxillus))))))	(Desmaria	Tupeia)))	(Atkinsonia	(Ligaria	(Notanthera	(Struthanthus	Tripodanthus)))))	Gaiadendron))	Macrosolen	Decaisnina);
((Peraxilla	((((Tristerix	(Nuytsia	Desmaria))	(Tupeia	((Cecarria	Loranthus)	((Muellerina	Ileostylus)	((Benthamina	Amyema)	((Dendrophthoe	(Helixanthera	((Agelanthus	(Englerina	Tapinanthus))	(Moquiniella	Bakerella))))	(Scurrula	Taxillus)))))))	(Atkinsonia	(Ligaria	(Notanthera	(Struthanthus	Tripodanthus)))))	Gaiadendron))	Macrosolen	Decaisnina);
(((Peraxilla	((Tristerix	((Ligaria	Desmaria)	Tupeia))	(((Cecarria	Loranthus)	((Muellerina	Ileostylus)	((Benthamina	Amyema)	(((Agelanthus	(Englerina	Tapinanthus))	(Moquiniella	Bakerella))	((Dendrophthoe	Helixanthera)	(Scurrula	Taxillus))))))	((Struthanthus	Tripodanthus)	(Gaiadendron	(Nuytsia	Atkinsonia))))))	Notanthera)	Macrosolen	Decaisnina);
(((Peraxilla	((Tristerix	(Tupeia	(Nuytsia	Desmaria)))	((((Ligaria	Atkinsonia)	((Muellerina	Ileostylus)	(((Benthamina	Amyema)	((Dendrophthoe	((Agelanthus	(Englerina	Tapinanthus))	(Moquiniella	Bakerella)))	(Helixanthera	(Scurrula	Taxillus))))	(Cecarria	Loranthus))))	(Struthanthus	Tripodanthus))	Gaiadendron)))	Notanthera)	Macrosolen	Decaisnina);
(((Peraxilla	((Tupeia	Desmaria)	((Nuytsia	Gaiadendron)	((Ligaria	(Tristerix	(Struthanthus	Tripodanthus)))	(Atkinsonia	(((Benthamina	Amyema)	(((Helixanthera	Dendrophthoe)	((Bakerella	Moquiniella)	(Agelanthus	(Englerina	Tapinanthus))))	(Scurrula	Taxillus)))	((Cecarria	Loranthus)	(Muellerina	Ileostylus))))))))	Notanthera)	Macrosolen	Decaisnina);
((Peraxilla	((((((Benthamina	Amyema)	((Dendrophthoe	((Moquiniella	(Agelanthus	(Englerina	Tapinanthus)))	Bakerella))	(Helixanthera	(Scurrula	Taxillus))))	((Cecarria	Loranthus)	(Muellerina	Ileostylus)))	Tupeia)	((Struthanthus	Tripodanthus)	(Ligaria	Tristerix)))	(Gaiadendron	(Atkinsonia	(Notanthera	(Nuytsia	Desmaria))))))	Macrosolen	Decaisnina);
((Peraxilla	((Gaiadendron	(Atkinsonia	((Struthanthus	Tripodanthus)	(Ligaria	Tristerix))))	((Tupeia	(((Muellerina	Ileostylus)	(Cecarria	Loranthus))	((Benthamina	Amyema)	((Dendrophthoe	((Moquiniella	(Agelanthus	(Englerina	Tapinanthus)))	Bakerella))	(Helixanthera	(Scurrula	Taxillus))))))	(Notanthera	(Nuytsia	Desmaria)))))	Macrosolen	Decaisnina);
(((Peraxilla	((((Struthanthus	Tripodanthus)	Ligaria)	(Nuytsia	(Gaiadendron	Atkinsonia)))	(Tristerix	(Tupeia	(Desmaria	((Cecarria	Loranthus)	(((Benthamina	Amyema)	((Scurrula	Taxillus)	(((Moquiniella	(Agelanthus	(Englerina	Tapinanthus)))	Bakerella)	(Dendrophthoe	Helixanthera))))	(Muellerina	Ileostylus))))))))	Notanthera)	Macrosolen	Decaisnina);
((Peraxilla	(Notanthera	((((Tupeia	((Cecarria	Loranthus)	(((Benthamina	Amyema)	((Scurrula	Taxillus)	(((Agelanthus	(Englerina	Tapinanthus))	(Bakerella	Moquiniella))	(Dendrophthoe	Helixanthera))))	(Muellerina	Ileostylus))))	((Struthanthus	Tripodanthus)	(Ligaria	Tristerix)))	Desmaria)	(Gaiadendron	(Atkinsonia	Nuytsia)))))	Macrosolen	Decaisnina);
((Peraxilla	(Notanthera	((((Tupeia	((Cecarria	Loranthus)	(((Benthamina	Amyema)	((Helixanthera	(Scurrula	Taxillus))	((Bakerella	(Moquiniella	(Agelanthus	(Englerina	Tapinanthus))))	Dendrophthoe)))	(Muellerina	Ileostylus))))	((Struthanthus	Tripodanthus)	(Ligaria	Tristerix)))	Desmaria)	(Gaiadendron	(Atkinsonia	Nuytsia)))))	Macrosolen	Decaisnina);
((Peraxilla	(Notanthera	((((Nuytsia	((Ileostylus	Muellerina)	(((((Helixanthera	Dendrophthoe)	(Bakerella	((Agelanthus	(Tapinanthus	Englerina))	Moquiniella)))	(Taxillus	Scurrula))	(Amyema	Benthamina))	(Cecarria	Loranthus))))	(Tristerix	Tupeia))	Desmaria)	(Gaiadendron	((Ligaria	(Struthanthus	Tripodanthus))	Atkinsonia)))))	Macrosolen	Decaisnina);
((Peraxilla	(Notanthera	((((Ileostylus	Muellerina)	(((((Helixanthera	Dendrophthoe)	(Bakerella	((Agelanthus	(Tapinanthus	Englerina))	Moquiniella)))	(Taxillus	Scurrula))	(Amyema	Benthamina))	(Cecarria	Loranthus)))	(((Struthanthus	Tripodanthus)	Tupeia)	(Tristerix	(Ligaria	Desmaria))))	(Atkinsonia	(Gaiadendron	Nuytsia)))))	Macrosolen	Decaisnina);
(Macrosolen	(Notanthera	(Peraxilla	(((((Struthanthus	Tripodanthus)	(Tupeia	(Ligaria	Desmaria)))	((Ileostylus	Muellerina)	((((Dendrophthoe	(Bakerella	((Agelanthus	(Tapinanthus	Englerina))	Moquiniella)))	(Helixanthera	(Taxillus	Scurrula)))	(Amyema	Benthamina))	(Cecarria	Loranthus))))	Tristerix)	(Atkinsonia	(Gaiadendron	Nuytsia)))))	Decaisnina);
(Macrosolen	(Peraxilla	(((Gaiadendron	Nuytsia)	((((((Dendrophthoe	(Bakerella	((Agelanthus	(Tapinanthus	Englerina))	Moquiniella)))	(Helixanthera	(Taxillus	Scurrula)))	(Amyema	Benthamina))	((Cecarria	Loranthus)	(Ileostylus	Muellerina)))	(Tupeia	Desmaria))	(Atkinsonia	((Ligaria	Tristerix)	(Struthanthus	Tripodanthus)))))	Notanthera))	Decaisnina);
(Macrosolen	((Peraxilla	((Tristerix	(Tupeia	(Ligaria	Desmaria)))	((((Cecarria	Loranthus)	((Ileostylus	Muellerina)	(((Taxillus	Scurrula)	((Bakerella	((Agelanthus	(Tapinanthus	Englerina))	Moquiniella))	(Dendrophthoe	Helixanthera)))	(Amyema	Benthamina))))	((Atkinsonia	(Struthanthus	Tripodanthus))	Nuytsia))	Gaiadendron)))	Notanthera)	Decaisnina);
(Macrosolen	(Peraxilla	(((Atkinsonia	(Nuytsia	Gaiadendron))	((Tristerix	(Ligaria	Desmaria))	(((Cecarria	Loranthus)	((Ileostylus	Muellerina)	(((Helixanthera	(Taxillus	Scurrula))	((Bakerella	((Agelanthus	(Tapinanthus	Englerina))	Moquiniella))	Dendrophthoe))	(Amyema	Benthamina))))	(Tupeia	(Struthanthus	Tripodanthus)))))	Notanthera))	Decaisnina);
(Macrosolen	(Peraxilla	(((((Cecarria	Loranthus)	((Ileostylus	Muellerina)	(((Taxillus	Scurrula)	((Bakerella	(Helixanthera	((Agelanthus	(Tapinanthus	Englerina))	Moquiniella)))	Dendrophthoe))	(Amyema	Benthamina))))	(Struthanthus	Tripodanthus))	((Atkinsonia	(Nuytsia	Gaiadendron))	(Tupeia	((Tristerix	Desmaria)	Ligaria))))	Notanthera))	Decaisnina);
(Macrosolen	(Peraxilla	(((((((Cecarria	Loranthus)	((Ileostylus	Muellerina)	(((Taxillus	Scurrula)	(Dendrophthoe	((Bakerella	((Agelanthus	(Tapinanthus	Englerina))	Moquiniella))	Helixanthera)))	(Amyema	Benthamina))))	(Tupeia	(Desmaria	Ligaria)))	Tristerix)	(Nuytsia	((Struthanthus	Tripodanthus)	Atkinsonia)))	Gaiadendron)	Notanthera))	Decaisnina);
(Macrosolen	(Notanthera	(Peraxilla	((Struthanthus	Tripodanthus)	(Atkinsonia	(Ligaria	(((Tupeia	((Ileostylus	Muellerina)	((((Taxillus	Scurrula)	((Helixanthera	Dendrophthoe)	(Bakerella	((Agelanthus	(Tapinanthus	Englerina))	Moquiniella))))	(Amyema	Benthamina))	(Cecarria	Loranthus))))	(Gaiadendron	(Tristerix	Nuytsia)))	Desmaria))))))	Decaisnina);
(Macrosolen	(Peraxilla	(Tristerix	((Nuytsia	Gaiadendron)	((((Notanthera	(Struthanthus	Tripodanthus))	Ligaria)	Atkinsonia)	((Tupeia	((((((Agelanthus	(Tapinanthus	Englerina))	Moquiniella)	((Taxillus	Scurrula)	(Helixanthera	Dendrophthoe)))	Bakerella)	(Amyema	Benthamina))	((Cecarria	Loranthus)	(Ileostylus	Muellerina))))	Desmaria)))))	Decaisnina);
