# Supplementary material for: Evolution of pollen morphology in Loranthaceae
Source: Grana. 2017 Feb 20;57(1-2):16–116. doi: 10.1080/00173134.2016.1261939 (PMC5771552; doi:10.1080/00173134.2016.1261939)
Supplement: Grimsson et al. Online supplementary material [file SGRA_A_1261939_SM9964.zip › ML/RAxML_bootstrap.conc.red.noq]

((((((Gaiadendron	(Nuytsia	((Loranthus	Cecarria)	((Muellerina	Ileostylus)	((Amyema	Benthamina)	(((Helixanthera	Dendrophthoe)	(Bakerella	(Moquiniella	(Agelanthus	(Tapinanthus	Englerina)))))	(Scurrula	Taxillus)))))))	((Desmaria	(Tupeia	(Tristerix	Ligaria)))	Atkinsonia))	(Tripodanthus	Struthanthus))	Peraxilla)	Notanthera)	Macrosolen	Decaisnina);
((((Tristerix	(((Nuytsia	((Muellerina	Ileostylus)	(((Amyema	Benthamina)	(((Helixanthera	Dendrophthoe)	(Bakerella	(Moquiniella	(Agelanthus	(Tapinanthus	Englerina)))))	(Scurrula	Taxillus)))	(Loranthus	Cecarria))))	((Notanthera	(Ligaria	Desmaria))	Tupeia))	(Atkinsonia	(Tripodanthus	Struthanthus))))	Gaiadendron)	Peraxilla)	Macrosolen	Decaisnina);
(((Notanthera	((Tripodanthus	Struthanthus)	(((Nuytsia	Gaiadendron)	(Tupeia	(Tristerix	((Muellerina	Ileostylus)	(((Amyema	Benthamina)	((Helixanthera	(Dendrophthoe	((Moquiniella	(Agelanthus	(Tapinanthus	Englerina)))	Bakerella)))	(Scurrula	Taxillus)))	(Loranthus	Cecarria))))))	(Atkinsonia	(Ligaria	Desmaria)))))	Peraxilla)	Macrosolen	Decaisnina);
(((((Notanthera	Desmaria)	(Tripodanthus	Struthanthus))	((Atkinsonia	Ligaria)	(Gaiadendron	(Nuytsia	((((Muellerina	Ileostylus)	(((Amyema	Benthamina)	(((Helixanthera	Dendrophthoe)	((Moquiniella	(Agelanthus	(Tapinanthus	Englerina)))	Bakerella))	(Scurrula	Taxillus)))	(Loranthus	Cecarria)))	Tristerix)	Tupeia)))))	Peraxilla)	Macrosolen	Decaisnina);
(((((Nuytsia	Tristerix)	((Tupeia	((Loranthus	Cecarria)	((Muellerina	Ileostylus)	((Amyema	Benthamina)	((Dendrophthoe	((Moquiniella	(Agelanthus	(Tapinanthus	Englerina)))	Bakerella))	(Helixanthera	(Scurrula	Taxillus)))))))	(((Notanthera	Desmaria)	(Ligaria	(Tripodanthus	Struthanthus)))	Atkinsonia)))	Gaiadendron)	Peraxilla)	Macrosolen	Decaisnina);
((Peraxilla	(Notanthera	((Tripodanthus	Struthanthus)	(Ligaria	((Gaiadendron	(((Desmaria	Tupeia)	(Tristerix	(((Amyema	Benthamina)	(((Helixanthera	Dendrophthoe)	((Moquiniella	(Agelanthus	(Tapinanthus	Englerina)))	Bakerella))	(Scurrula	Taxillus)))	((Loranthus	Cecarria)	(Muellerina	Ileostylus)))))	Nuytsia))	Atkinsonia)))))	Macrosolen	Decaisnina);
((Peraxilla	(((Gaiadendron	(((Loranthus	Cecarria)	((Muellerina	Ileostylus)	((Amyema	Benthamina)	(((Moquiniella	(Agelanthus	(Tapinanthus	Englerina)))	Bakerella)	((Scurrula	Taxillus)	(Helixanthera	Dendrophthoe))))))	Nuytsia))	Tupeia)	(((Notanthera	(Tripodanthus	Struthanthus))	(Tristerix	(Ligaria	Desmaria)))	Atkinsonia)))	Macrosolen	Decaisnina);
(((((Gaiadendron	((((Amyema	Benthamina)	((Dendrophthoe	((Moquiniella	(Agelanthus	(Tapinanthus	Englerina)))	Bakerella))	((Scurrula	Taxillus)	Helixanthera)))	((Loranthus	Cecarria)	(Muellerina	Ileostylus)))	Nuytsia))	(((Tupeia	(Ligaria	Desmaria))	(Tristerix	(Tripodanthus	Struthanthus)))	Atkinsonia))	Peraxilla)	Notanthera)	Macrosolen	Decaisnina);
(((((Atkinsonia	((Tripodanthus	Struthanthus)	(Gaiadendron	((((Muellerina	Ileostylus)	(((Amyema	Benthamina)	(((Moquiniella	(Agelanthus	(Tapinanthus	Englerina)))	Bakerella)	((Scurrula	Taxillus)	(Dendrophthoe	Helixanthera))))	(Loranthus	Cecarria)))	Nuytsia)	((Tupeia	Desmaria)	Tristerix)))))	Ligaria)	Peraxilla)	Notanthera)	Macrosolen	Decaisnina);
((((Atkinsonia	((Ligaria	(Tripodanthus	Struthanthus))	(Gaiadendron	((((Muellerina	Ileostylus)	(((Amyema	Benthamina)	((Dendrophthoe	(Helixanthera	((Agelanthus	(Tapinanthus	Englerina))	(Bakerella	Moquiniella))))	(Scurrula	Taxillus)))	(Loranthus	Cecarria)))	Nuytsia)	(Tupeia	(Desmaria	Tristerix))))))	Peraxilla)	Notanthera)	Macrosolen	Decaisnina);
((((((Tristerix	(((Benthamina	Amyema)	((Scurrula	Taxillus)	((Bakerella	(Moquiniella	(Agelanthus	(Englerina	Tapinanthus))))	(Dendrophthoe	Helixanthera))))	((Muellerina	Ileostylus)	(Cecarria	Loranthus))))	Nuytsia)	Gaiadendron)	((Desmaria	Tupeia)	(Atkinsonia	(Notanthera	((Struthanthus	Tripodanthus)	Ligaria)))))	Peraxilla)	Macrosolen	Decaisnina);
(((((Ligaria	Atkinsonia)	(Struthanthus	Tripodanthus))	(Gaiadendron	(((((Benthamina	Amyema)	((Scurrula	Taxillus)	((Bakerella	(Moquiniella	(Agelanthus	(Englerina	Tapinanthus))))	(Dendrophthoe	Helixanthera))))	((Muellerina	Ileostylus)	(Cecarria	Loranthus)))	Nuytsia)	(Tupeia	((Tristerix	Desmaria)	Notanthera)))))	Peraxilla)	Macrosolen	Decaisnina);
((Peraxilla	(Notanthera	((Tupeia	Desmaria)	(((Nuytsia	Atkinsonia)	((Struthanthus	Tripodanthus)	(Tristerix	Ligaria)))	(Gaiadendron	((Cecarria	Loranthus)	(((Benthamina	Amyema)	((Dendrophthoe	((Bakerella	(Agelanthus	(Englerina	Tapinanthus)))	Moquiniella))	(Helixanthera	(Scurrula	Taxillus))))	(Muellerina	Ileostylus))))))))	Macrosolen	Decaisnina);
((Peraxilla	((Atkinsonia	((Struthanthus	Tripodanthus)	(((Tupeia	((Desmaria	Notanthera)	Tristerix))	(Nuytsia	(((Cecarria	Loranthus)	((Benthamina	Amyema)	((Dendrophthoe	((Agelanthus	(Englerina	Tapinanthus))	(Moquiniella	Bakerella)))	(Helixanthera	(Scurrula	Taxillus)))))	(Muellerina	Ileostylus))))	Gaiadendron)))	Ligaria))	Macrosolen	Decaisnina);
((Peraxilla	(Gaiadendron	(Atkinsonia	((Tristerix	(Struthanthus	Tripodanthus))	((Tupeia	(Ligaria	Desmaria))	(Notanthera	(Nuytsia	(((Benthamina	Amyema)	((Scurrula	Taxillus)	((Bakerella	((Agelanthus	(Englerina	Tapinanthus))	Moquiniella))	(Dendrophthoe	Helixanthera))))	((Muellerina	Ileostylus)	(Cecarria	Loranthus))))))))))	Macrosolen	Decaisnina);
((Peraxilla	(Gaiadendron	(((Nuytsia	(((Benthamina	Amyema)	((Scurrula	Taxillus)	((Moquiniella	(Bakerella	(Agelanthus	(Englerina	Tapinanthus))))	(Dendrophthoe	Helixanthera))))	((Muellerina	Ileostylus)	(Cecarria	Loranthus))))	((Tupeia	(Notanthera	Desmaria))	Tristerix))	(Atkinsonia	(Ligaria	(Struthanthus	Tripodanthus))))))	Macrosolen	Decaisnina);
((((Ligaria	Peraxilla)	((Struthanthus	Tripodanthus)	((Desmaria	(Gaiadendron	((((((Benthamina	Amyema)	((Dendrophthoe	((Bakerella	(Agelanthus	(Englerina	Tapinanthus)))	Moquiniella))	(Helixanthera	(Scurrula	Taxillus))))	((Muellerina	Ileostylus)	(Cecarria	Loranthus)))	Tristerix)	Nuytsia)	Tupeia)))	Atkinsonia)))	Notanthera)	Macrosolen	Decaisnina);
(((Peraxilla	(Desmaria	((Struthanthus	Tripodanthus)	((Ligaria	((Nuytsia	Gaiadendron)	((Tristerix	(((Benthamina	Amyema)	((Dendrophthoe	(Bakerella	((Agelanthus	(Englerina	Tapinanthus))	Moquiniella)))	(Helixanthera	(Scurrula	Taxillus))))	((Muellerina	Ileostylus)	(Cecarria	Loranthus))))	Tupeia)))	Atkinsonia))))	Notanthera)	Macrosolen	Decaisnina);
((Peraxilla	(((Struthanthus	Tripodanthus)	((Ligaria	Atkinsonia)	(Desmaria	((Gaiadendron	Tupeia)	(((Muellerina	Ileostylus)	((Cecarria	Loranthus)	((Benthamina	Amyema)	(Helixanthera	((Scurrula	Taxillus)	(Dendrophthoe	((Agelanthus	(Englerina	Tapinanthus))	(Moquiniella	Bakerella))))))))	(Nuytsia	Tristerix))))))	Notanthera))	Macrosolen	Decaisnina);
((Peraxilla	(((Struthanthus	Tripodanthus)	((Desmaria	(Tupeia	(Ligaria	Atkinsonia)))	(Gaiadendron	(((((Benthamina	Amyema)	((Scurrula	Taxillus)	((((Moquiniella	Agelanthus)	(Englerina	Tapinanthus))	Bakerella)	(Dendrophthoe	Helixanthera))))	((Muellerina	Ileostylus)	(Cecarria	Loranthus)))	Tristerix)	Nuytsia))))	Notanthera))	Macrosolen	Decaisnina);
(((Peraxilla	(Atkinsonia	((Desmaria	((Tristerix	Ligaria)	(Struthanthus	Tripodanthus)))	(Tupeia	((Nuytsia	((((Amyema	Benthamina)	((Scurrula	Taxillus)	((Bakerella	(Moquiniella	(Agelanthus	(Tapinanthus	Englerina))))	(Dendrophthoe	Helixanthera))))	(Loranthus	Cecarria))	(Muellerina	Ileostylus)))	Gaiadendron)))))	Notanthera)	Macrosolen	Decaisnina);
((Peraxilla	((Atkinsonia	((Struthanthus	Tripodanthus)	((Nuytsia	((Loranthus	Cecarria)	((Muellerina	Ileostylus)	((Amyema	Benthamina)	((Scurrula	Taxillus)	((Bakerella	(Agelanthus	(Tapinanthus	Englerina)))	(Moquiniella	(Dendrophthoe	Helixanthera))))))))	(Tupeia	(Notanthera	(Ligaria	(Tristerix	Desmaria)))))))	Gaiadendron))	Macrosolen	Decaisnina);
((Peraxilla	((Atkinsonia	((Struthanthus	Tripodanthus)	((Gaiadendron	Tristerix)	((Nuytsia	(((Amyema	Benthamina)	((Helixanthera	(Scurrula	Taxillus))	((Bakerella	(Moquiniella	(Agelanthus	(Tapinanthus	Englerina))))	Dendrophthoe)))	((Loranthus	Cecarria)	(Muellerina	Ileostylus))))	(Desmaria	(Tupeia	Notanthera))))))	Ligaria))	Macrosolen	Decaisnina);
((Peraxilla	((((Atkinsonia	Gaiadendron)	(Tristerix	((Nuytsia	(((Amyema	Benthamina)	((Scurrula	Taxillus)	((Bakerella	(Moquiniella	(Agelanthus	(Tapinanthus	Englerina))))	(Helixanthera	Dendrophthoe))))	((Loranthus	Cecarria)	(Muellerina	Ileostylus))))	((Ligaria	Desmaria)	Tupeia))))	(Struthanthus	Tripodanthus))	Notanthera))	Macrosolen	Decaisnina);
((Peraxilla	((((Gaiadendron	(Tupeia	(Nuytsia	(Tristerix	((Muellerina	Ileostylus)	(((Amyema	Benthamina)	((Helixanthera	(Scurrula	Taxillus))	((Moquiniella	((Agelanthus	(Tapinanthus	Englerina))	Bakerella))	Dendrophthoe)))	(Loranthus	Cecarria)))))))	Atkinsonia)	((Ligaria	Desmaria)	(Struthanthus	Tripodanthus)))	Notanthera))	Macrosolen	Decaisnina);
((Notanthera	(Peraxilla	(((Struthanthus	Tripodanthus)	((Tupeia	(Tristerix	((Muellerina	Ileostylus)	(((Amyema	Benthamina)	((Scurrula	Taxillus)	((Bakerella	(Moquiniella	(Agelanthus	(Tapinanthus	Englerina))))	(Helixanthera	Dendrophthoe))))	(Loranthus	Cecarria)))))	(Gaiadendron	Nuytsia)))	(Atkinsonia	(Ligaria	Desmaria)))))	Macrosolen	Decaisnina);
((Notanthera	(Peraxilla	(((Nuytsia	(Gaiadendron	(((Ligaria	Tristerix)	((Muellerina	Ileostylus)	(((Amyema	Benthamina)	((Scurrula	Taxillus)	((Helixanthera	Dendrophthoe)	((Bakerella	(Agelanthus	(Tapinanthus	Englerina)))	Moquiniella))))	(Loranthus	Cecarria))))	(Tupeia	(Struthanthus	Tripodanthus)))))	Atkinsonia)	Desmaria)))	Macrosolen	Decaisnina);
((Notanthera	(Peraxilla	(((((Struthanthus	Tripodanthus)	(Ligaria	Tristerix))	Atkinsonia)	(Gaiadendron	(((Loranthus	Cecarria)	((Muellerina	Ileostylus)	((Amyema	Benthamina)	((Scurrula	Taxillus)	((Bakerella	(Agelanthus	(Tapinanthus	Englerina)))	((Helixanthera	Moquiniella)	Dendrophthoe))))))	Nuytsia)))	(Tupeia	Desmaria))))	Macrosolen	Decaisnina);
((Peraxilla	((Desmaria	(((Struthanthus	Tripodanthus)	(Gaiadendron	(Tupeia	(Tristerix	((((Amyema	Benthamina)	((Scurrula	Taxillus)	((Bakerella	(Moquiniella	(Agelanthus	(Tapinanthus	Englerina))))	(Helixanthera	Dendrophthoe))))	((Loranthus	Cecarria)	(Muellerina	Ileostylus)))	Nuytsia)))))	(Atkinsonia	Ligaria)))	Notanthera))	Macrosolen	Decaisnina);
((Notanthera	(Peraxilla	((((Struthanthus	Tripodanthus)	(Gaiadendron	(Tristerix	(((((Amyema	Benthamina)	((Helixanthera	(Scurrula	Taxillus))	((Bakerella	(Moquiniella	(Agelanthus	(Tapinanthus	Englerina))))	Dendrophthoe)))	((Loranthus	Cecarria)	(Muellerina	Ileostylus)))	Nuytsia)	(Desmaria	Tupeia)))))	Atkinsonia)	Ligaria)))	Macrosolen	Decaisnina);
((Peraxilla	(Notanthera	((Struthanthus	Tripodanthus)	((Gaiadendron	(Nuytsia	((Ileostylus	Muellerina)	((Cecarria	Loranthus)	(((Dendrophthoe	(Bakerella	(((Englerina	Tapinanthus)	Agelanthus)	Moquiniella)))	(Helixanthera	(Taxillus	Scurrula)))	(Benthamina	Amyema))))))	(Atkinsonia	(Tristerix	((Ligaria	Tupeia)	Desmaria)))))))	Macrosolen	Decaisnina);
((Peraxilla	(Notanthera	((Struthanthus	Tripodanthus)	((Gaiadendron	(Nuytsia	(Tristerix	(((((Helixanthera	Dendrophthoe)	(Bakerella	(((Englerina	Tapinanthus)	Agelanthus)	Moquiniella)))	(Taxillus	Scurrula))	(Benthamina	Amyema))	((Ileostylus	Muellerina)	(Cecarria	Loranthus))))))	(Atkinsonia	(Tupeia	(Desmaria	Ligaria)))))))	Macrosolen	Decaisnina);
((Peraxilla	((Gaiadendron	((Atkinsonia	(((Nuytsia	((Cecarria	Loranthus)	((((Bakerella	(((Englerina	Tapinanthus)	Agelanthus)	Moquiniella))	((Helixanthera	(Taxillus	Scurrula))	Dendrophthoe))	(Benthamina	Amyema))	(Ileostylus	Muellerina))))	Notanthera)	((Ligaria	Desmaria)	Tupeia)))	(Struthanthus	Tripodanthus)))	Tristerix))	Macrosolen	Decaisnina);
((Peraxilla	((Gaiadendron	(Atkinsonia	(((Nuytsia	((Cecarria	Loranthus)	((((Helixanthera	(Taxillus	Scurrula))	(Dendrophthoe	(Bakerella	(((Englerina	Tapinanthus)	Agelanthus)	Moquiniella))))	(Benthamina	Amyema))	(Ileostylus	Muellerina))))	(Notanthera	Desmaria))	((Tupeia	(Struthanthus	Tripodanthus))	Ligaria))))	Tristerix))	Macrosolen	Decaisnina);
((Peraxilla	(Gaiadendron	(Atkinsonia	((Notanthera	Desmaria)	((Nuytsia	((((Taxillus	Scurrula)	((Helixanthera	Dendrophthoe)	(Bakerella	(((Englerina	Tapinanthus)	Agelanthus)	Moquiniella))))	(Benthamina	Amyema))	((Ileostylus	Muellerina)	(Cecarria	Loranthus))))	(Tupeia	((Struthanthus	Tripodanthus)	(Tristerix	Ligaria))))))))	Macrosolen	Decaisnina);
((Peraxilla	(Gaiadendron	(((Atkinsonia	(Struthanthus	Tripodanthus))	((Nuytsia	(Tupeia	((Notanthera	Ligaria)	Desmaria)))	((Cecarria	Loranthus)	((((Taxillus	Scurrula)	((Helixanthera	Dendrophthoe)	(((Englerina	Tapinanthus)	Agelanthus)	(Moquiniella	Bakerella))))	(Benthamina	Amyema))	(Ileostylus	Muellerina)))))	Tristerix)))	Macrosolen	Decaisnina);
((Peraxilla	((((Cecarria	Loranthus)	((((((Englerina	Tapinanthus)	Agelanthus)	Bakerella)	(((Taxillus	Scurrula)	Moquiniella)	(Helixanthera	Dendrophthoe)))	(Benthamina	Amyema))	(Ileostylus	Muellerina)))	((Struthanthus	Tripodanthus)	(Atkinsonia	((Tupeia	(Notanthera	(Desmaria	Tristerix)))	Ligaria))))	(Nuytsia	Gaiadendron)))	Macrosolen	Decaisnina);
((Peraxilla	(((((Desmaria	Ligaria)	Tristerix)	((Notanthera	(Struthanthus	Tripodanthus))	Atkinsonia))	(Tupeia	(Nuytsia	((((Taxillus	Scurrula)	(((((Englerina	Tapinanthus)	Agelanthus)	(Moquiniella	Bakerella))	Helixanthera)	Dendrophthoe))	(Benthamina	Amyema))	((Ileostylus	Muellerina)	(Cecarria	Loranthus))))))	Gaiadendron))	Macrosolen	Decaisnina);
((Peraxilla	(((Ligaria	(Struthanthus	Tripodanthus))	Atkinsonia)	(((Gaiadendron	Tristerix)	(Tupeia	(Notanthera	(Nuytsia	((((((Moquiniella	((Englerina	Tapinanthus)	Agelanthus))	Bakerella)	Dendrophthoe)	(Helixanthera	(Taxillus	Scurrula)))	(Benthamina	Amyema))	((Ileostylus	Muellerina)	(Cecarria	Loranthus)))))))	Desmaria)))	Macrosolen	Decaisnina);
((Peraxilla	((((Struthanthus	Tripodanthus)	(Atkinsonia	Ligaria))	((Tupeia	(Tristerix	((Cecarria	Loranthus)	(((((Moquiniella	((Englerina	Tapinanthus)	Agelanthus))	Bakerella)	((Benthamina	Amyema)	Dendrophthoe))	(Helixanthera	(Taxillus	Scurrula)))	(Ileostylus	Muellerina)))))	(Notanthera	(Nuytsia	Desmaria))))	Gaiadendron))	Macrosolen	Decaisnina);
(((((((Ligaria	Desmaria)	(Notanthera	(Struthanthus	Tripodanthus)))	((Tristerix	((((Benthamina	Amyema)	(((Dendrophthoe	Helixanthera)	(Scurrula	Taxillus))	(((Tapinanthus	Englerina)	Agelanthus)	(Bakerella	Moquiniella))))	(Muellerina	Ileostylus))	(Loranthus	Cecarria)))	Tupeia))	Atkinsonia)	(Nuytsia	Gaiadendron))	Peraxilla)	Macrosolen	Decaisnina);
((((Gaiadendron	((Nuytsia	(Tristerix	(((Benthamina	Amyema)	(Helixanthera	((Scurrula	Taxillus)	(Dendrophthoe	(Moquiniella	(((Tapinanthus	Englerina)	Agelanthus)	Bakerella))))))	((Muellerina	Ileostylus)	(Loranthus	Cecarria)))))	Tupeia))	(Desmaria	(Atkinsonia	(Ligaria	(Notanthera	(Struthanthus	Tripodanthus))))))	Peraxilla)	Macrosolen	Decaisnina);
(((Gaiadendron	(((Tristerix	(((Benthamina	Amyema)	((Bakerella	(Moquiniella	((Tapinanthus	Englerina)	Agelanthus)))	((Dendrophthoe	Helixanthera)	(Scurrula	Taxillus))))	((Muellerina	Ileostylus)	(Loranthus	Cecarria))))	Nuytsia)	(((Tupeia	(Notanthera	(Ligaria	Desmaria)))	Atkinsonia)	(Struthanthus	Tripodanthus))))	Peraxilla)	Macrosolen	Decaisnina);
((((((Tupeia	(Struthanthus	Tripodanthus))	((Ligaria	Tristerix)	((Muellerina	Ileostylus)	((Loranthus	Cecarria)	((Benthamina	Amyema)	((Dendrophthoe	(Bakerella	(Moquiniella	((Tapinanthus	Englerina)	Agelanthus))))	(Helixanthera	(Scurrula	Taxillus))))))))	(Notanthera	Desmaria))	(Atkinsonia	(Nuytsia	Gaiadendron)))	Peraxilla)	Macrosolen	Decaisnina);
(((((Struthanthus	Tripodanthus)	(((Gaiadendron	(((((Benthamina	Amyema)	((Dendrophthoe	(Bakerella	(Moquiniella	((Tapinanthus	Englerina)	Agelanthus))))	(Helixanthera	(Scurrula	Taxillus))))	((Muellerina	Ileostylus)	(Loranthus	Cecarria)))	Nuytsia)	(Tupeia	Tristerix)))	Desmaria)	(Ligaria	Atkinsonia)))	Notanthera)	Peraxilla)	Macrosolen	Decaisnina);
((Notanthera	(Peraxilla	((Gaiadendron	Nuytsia)	(((((Muellerina	Ileostylus)	(Loranthus	Cecarria))	((Benthamina	Amyema)	(((Helixanthera	Dendrophthoe)	(Moquiniella	(((Tapinanthus	Englerina)	Agelanthus)	Bakerella)))	(Scurrula	Taxillus))))	Atkinsonia)	(((Tristerix	Ligaria)	Desmaria)	((Struthanthus	Tripodanthus)	Tupeia))))))	Macrosolen	Decaisnina);
((Notanthera	(Peraxilla	(Nuytsia	(((((Loranthus	Cecarria)	(((Benthamina	Amyema)	(((Helixanthera	Dendrophthoe)	(Bakerella	(Moquiniella	((Tapinanthus	Englerina)	Agelanthus))))	(Scurrula	Taxillus)))	(Muellerina	Ileostylus)))	Atkinsonia)	((Tristerix	(Struthanthus	Tripodanthus))	(Tupeia	(Desmaria	Ligaria))))	Gaiadendron))))	Macrosolen	Decaisnina);
((Peraxilla	(((((Struthanthus	Tripodanthus)	((Tupeia	(Desmaria	Ligaria))	((Loranthus	Cecarria)	(((Benthamina	Amyema)	((Dendrophthoe	(Bakerella	(Moquiniella	((Tapinanthus	Englerina)	Agelanthus))))	((Scurrula	Taxillus)	Helixanthera)))	(Muellerina	Ileostylus)))))	Atkinsonia)	((Tristerix	Gaiadendron)	Nuytsia))	Notanthera))	Macrosolen	Decaisnina);
((Peraxilla	(((Desmaria	((Gaiadendron	Nuytsia)	((((Loranthus	Cecarria)	(((Benthamina	Amyema)	((Scurrula	Taxillus)	(Dendrophthoe	(Bakerella	((Moquiniella	Helixanthera)	((Tapinanthus	Englerina)	Agelanthus))))))	(Muellerina	Ileostylus)))	Tristerix)	Tupeia)))	(Atkinsonia	(Ligaria	(Struthanthus	Tripodanthus))))	Notanthera))	Macrosolen	Decaisnina);
((Peraxilla	((Tristerix	(Gaiadendron	Nuytsia))	((((Loranthus	Cecarria)	(((Benthamina	Amyema)	((Scurrula	Taxillus)	((Bakerella	(((Tapinanthus	Englerina)	Agelanthus)	Moquiniella))	(Dendrophthoe	Helixanthera))))	(Muellerina	Ileostylus)))	(Tupeia	Desmaria))	(Atkinsonia	(Ligaria	(Notanthera	(Struthanthus	Tripodanthus)))))))	Macrosolen	Decaisnina);
(Macrosolen	(Peraxilla	((Desmaria	(((Nuytsia	Atkinsonia)	Gaiadendron)	(((Ligaria	Tristerix)	((Muellerina	Ileostylus)	((Cecarria	Loranthus)	((((Bakerella	(Moquiniella	((Englerina	Tapinanthus)	Agelanthus)))	Dendrophthoe)	(Helixanthera	(Taxillus	Scurrula)))	(Benthamina	Amyema)))))	((Struthanthus	Tripodanthus)	Tupeia))))	Notanthera))	Decaisnina);
(Macrosolen	(Notanthera	((((Tupeia	(Tristerix	(((Cecarria	Loranthus)	((((Bakerella	(Moquiniella	((Englerina	Tapinanthus)	Agelanthus)))	Dendrophthoe)	(Helixanthera	(Taxillus	Scurrula)))	(Benthamina	Amyema)))	(Muellerina	Ileostylus))))	(Gaiadendron	(Peraxilla	Nuytsia)))	(Atkinsonia	((Struthanthus	Tripodanthus)	Ligaria)))	Desmaria))	Decaisnina);
(Macrosolen	((((((((Cecarria	Loranthus)	(((((Moquiniella	Bakerella)	((Englerina	Tapinanthus)	Agelanthus))	Dendrophthoe)	((Taxillus	Scurrula)	Helixanthera))	(Benthamina	Amyema)))	(Muellerina	Ileostylus))	Tupeia)	(Atkinsonia	((((Notanthera	Nuytsia)	Desmaria)	Ligaria)	(Struthanthus	Tripodanthus))))	Tristerix)	Gaiadendron)	Peraxilla)	Decaisnina);
(Macrosolen	(((Gaiadendron	(((Nuytsia	(((Cecarria	Loranthus)	(((Taxillus	Scurrula)	((Dendrophthoe	Helixanthera)	(Bakerella	(Moquiniella	(Agelanthus	(Englerina	Tapinanthus))))))	(Benthamina	Amyema)))	(Muellerina	Ileostylus)))	((Tristerix	Desmaria)	(Ligaria	(Atkinsonia	Tupeia))))	(Struthanthus	Tripodanthus)))	Peraxilla)	Notanthera)	Decaisnina);
(Macrosolen	(((((Gaiadendron	((Tupeia	(Nuytsia	(((Cecarria	Loranthus)	((Helixanthera	((Dendrophthoe	(Bakerella	((Agelanthus	(Englerina	Tapinanthus))	Moquiniella)))	(Taxillus	Scurrula)))	(Benthamina	Amyema)))	(Muellerina	Ileostylus))))	Tristerix))	(Struthanthus	Tripodanthus))	((Ligaria	Desmaria)	Atkinsonia))	Peraxilla)	Notanthera)	Decaisnina);
(Macrosolen	((((Atkinsonia	(Ligaria	(Struthanthus	Tripodanthus)))	(((Tristerix	Desmaria)	(Notanthera	Tupeia))	(Nuytsia	(((((Helixanthera	Dendrophthoe)	(Bakerella	((Agelanthus	(Englerina	Tapinanthus))	Moquiniella)))	(Taxillus	Scurrula))	(Benthamina	Amyema))	((Muellerina	Ileostylus)	(Cecarria	Loranthus))))))	Gaiadendron)	Peraxilla)	Decaisnina);
(Macrosolen	((((Nuytsia	Atkinsonia)	(Ligaria	(Struthanthus	Tripodanthus)))	(Gaiadendron	((Tupeia	(Desmaria	Notanthera))	(Tristerix	((Cecarria	Loranthus)	((((Dendrophthoe	(Bakerella	((Agelanthus	(Englerina	Tapinanthus))	Moquiniella)))	(Helixanthera	(Taxillus	Scurrula)))	(Benthamina	Amyema))	(Muellerina	Ileostylus)))))))	Peraxilla)	Decaisnina);
(Macrosolen	((Gaiadendron	((((Notanthera	(Ligaria	Desmaria))	Tupeia)	(Tristerix	((Muellerina	Ileostylus)	((Cecarria	Loranthus)	(((Dendrophthoe	((Bakerella	((Agelanthus	(Englerina	Tapinanthus))	Moquiniella))	Helixanthera))	(Taxillus	Scurrula))	(Benthamina	Amyema))))))	(Nuytsia	(Atkinsonia	(Struthanthus	Tripodanthus)))))	Peraxilla)	Decaisnina);
(Macrosolen	(((((Struthanthus	Tripodanthus)	(Atkinsonia	Ligaria))	(Desmaria	((((Nuytsia	Gaiadendron)	Tristerix)	Tupeia)	((Cecarria	Loranthus)	(((((Taxillus	Scurrula)	(Helixanthera	Dendrophthoe))	((Agelanthus	(Englerina	Tapinanthus))	(Moquiniella	Bakerella)))	(Benthamina	Amyema))	(Muellerina	Ileostylus))))))	Peraxilla)	Notanthera)	Decaisnina);
(Macrosolen	(((Gaiadendron	Tristerix)	(Nuytsia	((Tupeia	((Cecarria	Loranthus)	((((Taxillus	Scurrula)	(Dendrophthoe	(Bakerella	((Agelanthus	(Englerina	Tapinanthus))	(Helixanthera	Moquiniella)))))	(Benthamina	Amyema))	(Muellerina	Ileostylus))))	(Atkinsonia	(((Notanthera	(Struthanthus	Tripodanthus))	Ligaria)	Desmaria)))))	Peraxilla)	Decaisnina);
(((((Struthanthus	Tripodanthus)	(((Ligaria	((((Loranthus	Cecarria)	(((Amyema	Benthamina)	((Dendrophthoe	(Moquiniella	(((Tapinanthus	Englerina)	Agelanthus)	Bakerella)))	(Helixanthera	(Scurrula	Taxillus))))	(Muellerina	Ileostylus)))	Nuytsia)	(Tupeia	(Tristerix	Desmaria))))	Gaiadendron)	Atkinsonia))	Notanthera)	Peraxilla)	Macrosolen	Decaisnina);
((Notanthera	(Peraxilla	((Gaiadendron	(((Ligaria	(Struthanthus	Tripodanthus))	Atkinsonia)	Nuytsia))	((Tristerix	((Muellerina	Ileostylus)	((Loranthus	Cecarria)	((Amyema	Benthamina)	((Scurrula	Taxillus)	((Bakerella	(Moquiniella	((Tapinanthus	Englerina)	Agelanthus)))	(Dendrophthoe	Helixanthera)))))))	(Tupeia	Desmaria)))))	Macrosolen	Decaisnina);
((Peraxilla	(Gaiadendron	((Atkinsonia	(Struthanthus	Tripodanthus))	((Nuytsia	((Muellerina	Ileostylus)	((Loranthus	Cecarria)	((Amyema	Benthamina)	((Scurrula	Taxillus)	((Bakerella	(Moquiniella	((Tapinanthus	Englerina)	Agelanthus)))	(Dendrophthoe	Helixanthera)))))))	(Notanthera	(Tupeia	(Desmaria	(Tristerix	Ligaria))))))))	Macrosolen	Decaisnina);
((Peraxilla	((Atkinsonia	(Struthanthus	Tripodanthus))	(((Nuytsia	((Loranthus	Cecarria)	(((Amyema	Benthamina)	(((Moquiniella	(((Tapinanthus	Englerina)	Agelanthus)	Bakerella))	Dendrophthoe)	(Helixanthera	(Scurrula	Taxillus))))	(Muellerina	Ileostylus))))	(Notanthera	(Tupeia	(Desmaria	Ligaria))))	(Tristerix	Gaiadendron))))	Macrosolen	Decaisnina);
((Peraxilla	((Ligaria	(((Struthanthus	Tripodanthus)	(Gaiadendron	((Tupeia	(Tristerix	Desmaria))	(Nuytsia	((Loranthus	Cecarria)	(((Amyema	Benthamina)	((Bakerella	(Moquiniella	((Tapinanthus	Englerina)	Agelanthus)))	((Dendrophthoe	Helixanthera)	(Scurrula	Taxillus))))	(Muellerina	Ileostylus)))))))	Atkinsonia))	Notanthera))	Macrosolen	Decaisnina);
((Peraxilla	(((Struthanthus	Tripodanthus)	((Gaiadendron	(Nuytsia	(((Muellerina	Ileostylus)	((Loranthus	Cecarria)	((Amyema	Benthamina)	((Dendrophthoe	(Bakerella	(Moquiniella	((Tapinanthus	Englerina)	Agelanthus))))	(Helixanthera	(Scurrula	Taxillus))))))	(Tupeia	((Ligaria	Desmaria)	Tristerix)))))	Atkinsonia))	Notanthera))	Macrosolen	Decaisnina);
((Peraxilla	(((Atkinsonia	((Ligaria	(Struthanthus	Tripodanthus))	(Gaiadendron	((Nuytsia	(((Loranthus	Cecarria)	(((Amyema	Benthamina)	(((Helixanthera	Dendrophthoe)	(Bakerella	(Moquiniella	((Tapinanthus	Englerina)	Agelanthus))))	(Scurrula	Taxillus)))	(Muellerina	Ileostylus)))	Tristerix))	Tupeia))))	Desmaria)	Notanthera))	Macrosolen	Decaisnina);
((Peraxilla	(((Atkinsonia	((Struthanthus	Tripodanthus)	(Desmaria	((Tupeia	(Gaiadendron	(Tristerix	Nuytsia)))	((Loranthus	Cecarria)	(((Amyema	Benthamina)	((Dendrophthoe	(Moquiniella	(((Tapinanthus	Englerina)	Agelanthus)	Bakerella)))	(Helixanthera	(Scurrula	Taxillus))))	(Muellerina	Ileostylus)))))))	Ligaria)	Notanthera))	Macrosolen	Decaisnina);
((Peraxilla	(Gaiadendron	(((Nuytsia	((Loranthus	Cecarria)	(((Amyema	Benthamina)	((Dendrophthoe	(Helixanthera	(((Tapinanthus	Englerina)	Agelanthus)	(Bakerella	Moquiniella))))	(Scurrula	Taxillus)))	(Muellerina	Ileostylus))))	((Tristerix	Desmaria)	Tupeia))	(Atkinsonia	(Notanthera	(Ligaria	(Struthanthus	Tripodanthus)))))))	Macrosolen	Decaisnina);
(((Peraxilla	((Struthanthus	Tripodanthus)	(((((Tristerix	Nuytsia)	Gaiadendron)	(Tupeia	((Loranthus	Cecarria)	(((Amyema	Benthamina)	(((Bakerella	(Moquiniella	((Tapinanthus	Englerina)	Agelanthus)))	Dendrophthoe)	((Scurrula	Taxillus)	Helixanthera)))	(Muellerina	Ileostylus)))))	(Desmaria	Ligaria))	Atkinsonia)))	Notanthera)	Macrosolen	Decaisnina);
(Macrosolen	(((((Tupeia	(Desmaria	Notanthera))	((Cecarria	Loranthus)	((((Helixanthera	(Taxillus	Scurrula))	(((Moquiniella	(Agelanthus	(Englerina	Tapinanthus)))	Bakerella)	Dendrophthoe))	(Benthamina	Amyema))	(Ileostylus	Muellerina))))	((Ligaria	(Struthanthus	Tripodanthus))	Atkinsonia))	((Tristerix	Nuytsia)	Gaiadendron))	Peraxilla)	Decaisnina);
(Macrosolen	(((Nuytsia	(Gaiadendron	(((Peraxilla	(Struthanthus	Tripodanthus))	(Notanthera	Ligaria))	Atkinsonia)))	((Tristerix	Desmaria)	Tupeia))	((Ileostylus	Muellerina)	((Cecarria	Loranthus)	(((Taxillus	Scurrula)	((Moquiniella	((Agelanthus	(Englerina	Tapinanthus))	Bakerella))	(Dendrophthoe	Helixanthera)))	(Benthamina	Amyema)))))	Decaisnina);
(Macrosolen	((((Struthanthus	Tripodanthus)	((((Tristerix	Nuytsia)	Gaiadendron)	((Desmaria	Tupeia)	((Ileostylus	Muellerina)	((Cecarria	Loranthus)	((((Bakerella	(Moquiniella	Agelanthus))	(Englerina	Tapinanthus))	((Dendrophthoe	Helixanthera)	(Taxillus	Scurrula)))	(Benthamina	Amyema))))))	(Atkinsonia	Ligaria)))	Notanthera)	Peraxilla)	Decaisnina);
(Macrosolen	(Notanthera	(Peraxilla	(((Gaiadendron	((Ligaria	(Struthanthus	Tripodanthus))	((Nuytsia	(Tristerix	(((((Dendrophthoe	(Helixanthera	((Bakerella	Moquiniella)	(Agelanthus	(Englerina	Tapinanthus)))))	(Taxillus	Scurrula))	(Benthamina	Amyema))	(Cecarria	Loranthus))	(Ileostylus	Muellerina))))	Tupeia)))	Atkinsonia)	Desmaria)))	Decaisnina);
(Macrosolen	(Peraxilla	((((Notanthera	(Ligaria	(Struthanthus	Tripodanthus)))	Desmaria)	(Gaiadendron	(Nuytsia	((((((Dendrophthoe	(Helixanthera	((Moquiniella	(Agelanthus	(Englerina	Tapinanthus)))	Bakerella)))	(Taxillus	Scurrula))	(Benthamina	Amyema))	(Cecarria	Loranthus))	(Ileostylus	Muellerina))	(Tristerix	Tupeia)))))	Atkinsonia))	Decaisnina);
(Macrosolen	(Peraxilla	(((((Ligaria	Tristerix)	(Struthanthus	Tripodanthus))	Gaiadendron)	(Atkinsonia	((((((Dendrophthoe	((Moquiniella	(Agelanthus	(Englerina	Tapinanthus)))	Bakerella))	(Taxillus	Scurrula))	Helixanthera)	(Benthamina	Amyema))	(Cecarria	Loranthus))	(Ileostylus	Muellerina))))	(Tupeia	(Desmaria	(Nuytsia	Notanthera)))))	Decaisnina);
(Macrosolen	(Peraxilla	((Atkinsonia	((Gaiadendron	(Tupeia	(Nuytsia	(Tristerix	((((((Helixanthera	Dendrophthoe)	((Moquiniella	(Agelanthus	(Englerina	Tapinanthus)))	Bakerella))	(Taxillus	Scurrula))	(Benthamina	Amyema))	(Cecarria	Loranthus))	(Ileostylus	Muellerina))))))	((Desmaria	Ligaria)	(Struthanthus	Tripodanthus))))	Notanthera))	Decaisnina);
(Macrosolen	(Peraxilla	(((Notanthera	Desmaria)	(Struthanthus	Tripodanthus))	(Atkinsonia	(Gaiadendron	(Nuytsia	((Tristerix	(Ligaria	(((((Moquiniella	((Agelanthus	(Englerina	Tapinanthus))	Bakerella))	((Taxillus	Scurrula)	(Helixanthera	Dendrophthoe)))	(Benthamina	Amyema))	(Cecarria	Loranthus))	(Ileostylus	Muellerina))))	Tupeia))))))	Decaisnina);
(Macrosolen	(Peraxilla	((Atkinsonia	(((Struthanthus	Tripodanthus)	(((Tupeia	(Nuytsia	((Cecarria	Loranthus)	((Ileostylus	Muellerina)	(((Dendrophthoe	(Bakerella	(Moquiniella	(Agelanthus	(Englerina	Tapinanthus)))))	((Taxillus	Scurrula)	Helixanthera))	(Benthamina	Amyema))))))	Tristerix)	Gaiadendron))	(Ligaria	Desmaria)))	Notanthera))	Decaisnina);
(Macrosolen	(Peraxilla	(((((Ligaria	Tristerix)	(Struthanthus	Tripodanthus))	(((Nuytsia	((Cecarria	Loranthus)	((Ileostylus	Muellerina)	(((Dendrophthoe	(Helixanthera	(Bakerella	(Moquiniella	(Agelanthus	(Englerina	Tapinanthus))))))	(Taxillus	Scurrula))	(Benthamina	Amyema)))))	(Desmaria	Tupeia))	Gaiadendron))	Atkinsonia)	Notanthera))	Decaisnina);
(Macrosolen	((((Tupeia	(Nuytsia	(Tristerix	((Cecarria	Loranthus)	(((Amyema	Benthamina)	((Scurrula	Taxillus)	((Moquiniella	(Bakerella	(Agelanthus	(Englerina	Tapinanthus))))	(Dendrophthoe	Helixanthera))))	(Ileostylus	Muellerina))))))	((Tripodanthus	Struthanthus)	(Atkinsonia	(Notanthera	(Ligaria	Desmaria)))))	Gaiadendron)	Peraxilla)	Decaisnina);
(Macrosolen	(((((Tupeia	(Ligaria	((Cecarria	Loranthus)	(((Amyema	Benthamina)	((Scurrula	Taxillus)	((((Moquiniella	Bakerella)	(Agelanthus	(Englerina	Tapinanthus)))	Helixanthera)	Dendrophthoe)))	(Ileostylus	Muellerina)))))	((Tristerix	Nuytsia)	(((Tripodanthus	Struthanthus)	Notanthera)	Desmaria)))	Atkinsonia)	Gaiadendron)	Peraxilla)	Decaisnina);
(Macrosolen	((Gaiadendron	((Tupeia	(((Desmaria	(Nuytsia	Notanthera))	(Ligaria	(Tripodanthus	Struthanthus)))	Atkinsonia))	(((Cecarria	Loranthus)	(((Amyema	Benthamina)	((Scurrula	Taxillus)	((Helixanthera	Dendrophthoe)	(Bakerella	(Moquiniella	(Agelanthus	(Englerina	Tapinanthus)))))))	(Ileostylus	Muellerina)))	Tristerix)))	Peraxilla)	Decaisnina);
(Macrosolen	(Notanthera	((((Tripodanthus	Struthanthus)	((Tupeia	(Tristerix	(Nuytsia	((Cecarria	Loranthus)	(((Amyema	Benthamina)	((Scurrula	Taxillus)	((Helixanthera	((Moquiniella	(Agelanthus	(Englerina	Tapinanthus)))	Bakerella))	Dendrophthoe)))	(Ileostylus	Muellerina))))))	Gaiadendron))	(Desmaria	Atkinsonia))	(Peraxilla	Ligaria)))	Decaisnina);
(Macrosolen	(Notanthera	((Desmaria	((Atkinsonia	(Ligaria	(Tripodanthus	Struthanthus)))	(((Nuytsia	((Cecarria	Loranthus)	(((Amyema	Benthamina)	((Scurrula	Taxillus)	(Helixanthera	((Moquiniella	(Bakerella	(Agelanthus	(Englerina	Tapinanthus))))	Dendrophthoe))))	(Ileostylus	Muellerina))))	(Tupeia	Tristerix))	Gaiadendron)))	Peraxilla))	Decaisnina);
(Macrosolen	((((Atkinsonia	(Notanthera	(Tripodanthus	Struthanthus)))	(((Ligaria	Desmaria)	Tupeia)	((Ileostylus	Muellerina)	((Cecarria	Loranthus)	((Amyema	Benthamina)	((Bakerella	((Agelanthus	(Englerina	Tapinanthus))	Moquiniella))	((Scurrula	Taxillus)	(Dendrophthoe	Helixanthera))))))))	((Nuytsia	Tristerix)	Gaiadendron))	Peraxilla)	Decaisnina);
(Macrosolen	((((((Tupeia	(Nuytsia	(((Ileostylus	Muellerina)	((Cecarria	Loranthus)	((Amyema	Benthamina)	((Scurrula	Taxillus)	((Dendrophthoe	Helixanthera)	(Moquiniella	(Bakerella	(Agelanthus	(Englerina	Tapinanthus)))))))))	Tristerix)))	Desmaria)	(((Tripodanthus	Struthanthus)	Ligaria)	Atkinsonia))	Gaiadendron)	Peraxilla)	Notanthera)	Decaisnina);
(Macrosolen	(Peraxilla	((((Ligaria	((Tripodanthus	Struthanthus)	(Desmaria	Notanthera)))	Atkinsonia)	(Gaiadendron	(Nuytsia	(((Ileostylus	Muellerina)	((Cecarria	Loranthus)	((Amyema	Benthamina)	(Helixanthera	((Dendrophthoe	(Bakerella	(Moquiniella	(Agelanthus	(Englerina	Tapinanthus)))))	(Scurrula	Taxillus))))))	Tristerix))))	Tupeia))	Decaisnina);
(Macrosolen	((Peraxilla	((((Ligaria	Tristerix)	Desmaria)	Tupeia)	(((Tripodanthus	Struthanthus)	(Gaiadendron	Nuytsia))	(Atkinsonia	((Cecarria	Loranthus)	(((Amyema	Benthamina)	((Dendrophthoe	((Helixanthera	(Bakerella	Moquiniella))	(Agelanthus	(Englerina	Tapinanthus))))	(Scurrula	Taxillus)))	(Ileostylus	Muellerina)))))))	Notanthera)	Decaisnina);
(Macrosolen	(Peraxilla	((((Atkinsonia	(Gaiadendron	Nuytsia))	((Tristerix	(Ligaria	((Cecarria	Loranthus)	(((Amyema	Benthamina)	((Bakerella	(Moquiniella	(Agelanthus	(Englerina	Tapinanthus))))	((Helixanthera	Dendrophthoe)	(Scurrula	Taxillus))))	(Ileostylus	Muellerina)))))	(Tripodanthus	Struthanthus)))	(Desmaria	Tupeia))	Notanthera))	Decaisnina);
(Macrosolen	((((Struthanthus	Tripodanthus)	((((Nuytsia	((Tristerix	(Ligaria	((Loranthus	Cecarria)	(((((Helixanthera	Dendrophthoe)	((Agelanthus	(Tapinanthus	Englerina))	(Bakerella	Moquiniella)))	(Scurrula	Taxillus))	(Amyema	Benthamina))	(Ileostylus	Muellerina)))))	Tupeia))	Gaiadendron)	Atkinsonia)	Desmaria))	Peraxilla)	Notanthera)	Decaisnina);
(Macrosolen	((((((Nuytsia	(Tristerix	(((((Helixanthera	Dendrophthoe)	(Bakerella	(Moquiniella	(Agelanthus	(Tapinanthus	Englerina)))))	(Scurrula	Taxillus))	(Amyema	Benthamina))	((Ileostylus	Muellerina)	(Loranthus	Cecarria)))))	Gaiadendron)	Tupeia)	Desmaria)	(Atkinsonia	(Notanthera	(Ligaria	(Struthanthus	Tripodanthus)))))	Peraxilla)	Decaisnina);
(Macrosolen	(((Desmaria	((Atkinsonia	(Ligaria	(Struthanthus	Tripodanthus)))	((Nuytsia	Gaiadendron)	((Tristerix	((((Dendrophthoe	((Helixanthera	(Agelanthus	(Tapinanthus	Englerina)))	(Bakerella	Moquiniella)))	(Scurrula	Taxillus))	(Amyema	Benthamina))	((Ileostylus	Muellerina)	(Loranthus	Cecarria))))	Tupeia))))	Peraxilla)	Notanthera)	Decaisnina);
(Macrosolen	(Peraxilla	(Notanthera	((Atkinsonia	((Struthanthus	Tripodanthus)	(Gaiadendron	(((((Helixanthera	(Scurrula	Taxillus))	(Dendrophthoe	((Moquiniella	Bakerella)	(Agelanthus	(Tapinanthus	Englerina)))))	(Amyema	Benthamina))	((Ileostylus	Muellerina)	(Loranthus	Cecarria)))	((Nuytsia	(Tristerix	Desmaria))	Tupeia)))))	Ligaria)))	Decaisnina);
(Macrosolen	(Peraxilla	(Notanthera	((Atkinsonia	(((Tristerix	Nuytsia)	Gaiadendron)	(((Tupeia	(Struthanthus	Tripodanthus))	((((Helixanthera	(Scurrula	Taxillus))	(Dendrophthoe	(Bakerella	((Agelanthus	(Tapinanthus	Englerina))	Moquiniella))))	(Amyema	Benthamina))	((Ileostylus	Muellerina)	(Loranthus	Cecarria))))	Desmaria)))	Ligaria)))	Decaisnina);
(Macrosolen	(Peraxilla	(Notanthera	(Atkinsonia	(((Struthanthus	Tripodanthus)	((Tupeia	(Tristerix	(((((Helixanthera	(Scurrula	Taxillus))	(Dendrophthoe	(Bakerella	((Agelanthus	(Tapinanthus	Englerina))	Moquiniella))))	(Amyema	Benthamina))	((Ileostylus	Muellerina)	(Loranthus	Cecarria)))	Nuytsia)))	Gaiadendron))	(Desmaria	Ligaria)))))	Decaisnina);
(Macrosolen	(Peraxilla	(Notanthera	((Struthanthus	Tripodanthus)	((Desmaria	Ligaria)	(Atkinsonia	((Tupeia	(Nuytsia	(Tristerix	((Loranthus	Cecarria)	((((Scurrula	Taxillus)	((Moquiniella	(Bakerella	(Agelanthus	(Tapinanthus	Englerina))))	(Dendrophthoe	Helixanthera)))	(Amyema	Benthamina))	(Ileostylus	Muellerina))))))	Gaiadendron))))))	Decaisnina);
(Macrosolen	(Notanthera	(((Struthanthus	Tripodanthus)	((Desmaria	Ligaria)	(Atkinsonia	((Nuytsia	((Tristerix	((((Scurrula	Taxillus)	((Bakerella	((Agelanthus	(Tapinanthus	Englerina))	Moquiniella))	(Dendrophthoe	Helixanthera)))	(Amyema	Benthamina))	((Ileostylus	Muellerina)	(Loranthus	Cecarria))))	Tupeia))	Gaiadendron))))	Peraxilla))	Decaisnina);
(Macrosolen	(Peraxilla	(Notanthera	(((Nuytsia	((Loranthus	Cecarria)	((((Helixanthera	(Scurrula	Taxillus))	((Bakerella	((Agelanthus	(Tapinanthus	Englerina))	Moquiniella))	Dendrophthoe))	(Amyema	Benthamina))	(Ileostylus	Muellerina))))	(Gaiadendron	(((Atkinsonia	(Tupeia	Ligaria))	Desmaria)	Tristerix)))	(Struthanthus	Tripodanthus))))	Decaisnina);
(Macrosolen	(Peraxilla	(((Ligaria	(Struthanthus	Tripodanthus))	(Gaiadendron	((Notanthera	Desmaria)	((Tristerix	(Nuytsia	((Ileostylus	Muellerina)	((Loranthus	Cecarria)	(((Scurrula	Taxillus)	((Bakerella	((Agelanthus	(Tapinanthus	Englerina))	Moquiniella))	(Helixanthera	Dendrophthoe)))	(Amyema	Benthamina))))))	Tupeia))))	Atkinsonia))	Decaisnina);
(Macrosolen	(((((Tupeia	(Tristerix	Desmaria))	(Nuytsia	((Loranthus	Cecarria)	(((Amyema	Benthamina)	((Helixanthera	(Scurrula	Taxillus))	(((Agelanthus	(Englerina	Tapinanthus))	Bakerella)	(Moquiniella	Dendrophthoe))))	(Ileostylus	Muellerina)))))	(((Ligaria	Notanthera)	(Tripodanthus	Struthanthus))	Atkinsonia))	Gaiadendron)	Peraxilla)	Decaisnina);
(Macrosolen	(Notanthera	(((Tripodanthus	Struthanthus)	((Desmaria	Ligaria)	(Atkinsonia	((((Ileostylus	Muellerina)	((Loranthus	Cecarria)	((Amyema	Benthamina)	((Scurrula	Taxillus)	(((Moquiniella	(Agelanthus	(Englerina	Tapinanthus)))	Bakerella)	(Helixanthera	Dendrophthoe))))))	Tupeia)	((Nuytsia	Tristerix)	Gaiadendron)))))	Peraxilla))	Decaisnina);
(Macrosolen	((Notanthera	((Tripodanthus	Struthanthus)	(Atkinsonia	(Gaiadendron	(((Ligaria	Desmaria)	Tupeia)	((Tristerix	(((Amyema	Benthamina)	(((Scurrula	Taxillus)	(((Moquiniella	(Agelanthus	(Englerina	Tapinanthus)))	Bakerella)	Dendrophthoe))	Helixanthera))	((Ileostylus	Muellerina)	(Loranthus	Cecarria))))	Nuytsia))))))	Peraxilla)	Decaisnina);
(Macrosolen	((Gaiadendron	(((Tripodanthus	Struthanthus)	((Tristerix	Ligaria)	(((Loranthus	Cecarria)	(((Amyema	Benthamina)	((Scurrula	Taxillus)	(((Agelanthus	(Englerina	Tapinanthus))	Bakerella)	(Dendrophthoe	(Moquiniella	Helixanthera)))))	(Ileostylus	Muellerina)))	Nuytsia)))	(((Notanthera	Desmaria)	Tupeia)	Atkinsonia)))	Peraxilla)	Decaisnina);
(Macrosolen	(((Atkinsonia	(((Tristerix	(Tripodanthus	Struthanthus))	((((Ileostylus	Muellerina)	((Loranthus	Cecarria)	((Amyema	Benthamina)	(((Moquiniella	(Agelanthus	(Englerina	Tapinanthus)))	Bakerella)	((Dendrophthoe	Helixanthera)	(Scurrula	Taxillus))))))	Nuytsia)	((Ligaria	Desmaria)	Tupeia)))	Gaiadendron))	Peraxilla)	Notanthera)	Decaisnina);
(Macrosolen	(((Atkinsonia	(((Notanthera	(Tristerix	(Ligaria	Desmaria)))	(Tripodanthus	Struthanthus))	Tupeia))	((((Loranthus	Cecarria)	(((Amyema	Benthamina)	((Dendrophthoe	((Moquiniella	(Agelanthus	(Englerina	Tapinanthus)))	Bakerella))	(Helixanthera	(Scurrula	Taxillus))))	(Ileostylus	Muellerina)))	Nuytsia)	Gaiadendron))	Peraxilla)	Decaisnina);
(Macrosolen	(((((Desmaria	(Notanthera	((Tripodanthus	Struthanthus)	(Ligaria	Tristerix))))	(Tupeia	Atkinsonia))	((Loranthus	Cecarria)	(((Amyema	Benthamina)	((Scurrula	Taxillus)	(((Agelanthus	(Englerina	Tapinanthus))	(Bakerella	Moquiniella))	(Dendrophthoe	Helixanthera))))	(Ileostylus	Muellerina))))	(Nuytsia	Gaiadendron))	Peraxilla)	Decaisnina);
(Macrosolen	((((Tristerix	Nuytsia)	(Tupeia	(((Desmaria	((Tripodanthus	Struthanthus)	(Ligaria	Notanthera)))	Atkinsonia)	((Loranthus	Cecarria)	(((Amyema	Benthamina)	((Scurrula	Taxillus)	((Bakerella	(Moquiniella	(Agelanthus	(Englerina	Tapinanthus))))	(Dendrophthoe	Helixanthera))))	(Ileostylus	Muellerina))))))	Gaiadendron)	Peraxilla)	Decaisnina);
(Macrosolen	(((((Nuytsia	Tristerix)	Gaiadendron)	((((Loranthus	Cecarria)	(((Amyema	Benthamina)	((Scurrula	Taxillus)	((Bakerella	(Moquiniella	(Agelanthus	(Englerina	Tapinanthus))))	(Dendrophthoe	Helixanthera))))	(Ileostylus	Muellerina)))	(Tripodanthus	Struthanthus))	(((Ligaria	Desmaria)	Tupeia)	Atkinsonia)))	Peraxilla)	Notanthera)	Decaisnina);
(Macrosolen	((((((Desmaria	Notanthera)	Tupeia)	(Nuytsia	(Tristerix	((Loranthus	Cecarria)	(((Amyema	Benthamina)	((Helixanthera	(Scurrula	Taxillus))	((Bakerella	(Moquiniella	(Agelanthus	(Englerina	Tapinanthus))))	Dendrophthoe)))	(Ileostylus	Muellerina))))))	Gaiadendron)	((Tripodanthus	Struthanthus)	(Ligaria	Atkinsonia)))	Peraxilla)	Decaisnina);
((Peraxilla	(((Nuytsia	(((Ileostylus	Muellerina)	((Benthamina	Amyema)	((Helixanthera	(Scurrula	Taxillus))	((Moquiniella	Dendrophthoe)	(Bakerella	((Englerina	Tapinanthus)	Agelanthus))))))	(Loranthus	Cecarria)))	(Tupeia	(Notanthera	((Tristerix	Ligaria)	Desmaria))))	(Gaiadendron	((Tripodanthus	Struthanthus)	Atkinsonia))))	Macrosolen	Decaisnina);
((Peraxilla	(((Ligaria	(Tripodanthus	Struthanthus))	Atkinsonia)	(((Nuytsia	((((Ileostylus	Muellerina)	((Benthamina	Amyema)	((Helixanthera	(Scurrula	Taxillus))	(Dendrophthoe	(Moquiniella	(((Englerina	Tapinanthus)	Agelanthus)	Bakerella))))))	(Loranthus	Cecarria))	(Tupeia	(Notanthera	Desmaria))))	Tristerix)	Gaiadendron)))	Macrosolen	Decaisnina);
((Peraxilla	(((Tripodanthus	Struthanthus)	(Atkinsonia	((Nuytsia	((Tupeia	(Tristerix	(Ligaria	Desmaria)))	((((Benthamina	Amyema)	((Helixanthera	(Scurrula	Taxillus))	(Dendrophthoe	(Moquiniella	(((Englerina	Tapinanthus)	Agelanthus)	Bakerella)))))	(Ileostylus	Muellerina))	(Loranthus	Cecarria))))	Gaiadendron)))	Notanthera))	Macrosolen	Decaisnina);
((Peraxilla	((Atkinsonia	(((Tupeia	Desmaria)	((Ligaria	((((Benthamina	Amyema)	((Scurrula	Taxillus)	((Bakerella	(Moquiniella	((Englerina	Tapinanthus)	Agelanthus)))	(Dendrophthoe	Helixanthera))))	(Ileostylus	Muellerina))	(Loranthus	Cecarria)))	(Tristerix	Nuytsia)))	Gaiadendron))	(Notanthera	(Tripodanthus	Struthanthus))))	Macrosolen	Decaisnina);
((Peraxilla	((Atkinsonia	(Desmaria	((((Tristerix	Ligaria)	(Tripodanthus	Struthanthus))	Tupeia)	(((((Ileostylus	Muellerina)	((Benthamina	Amyema)	(((Scurrula	Taxillus)	((Bakerella	(Moquiniella	((Englerina	Tapinanthus)	Agelanthus)))	Dendrophthoe))	Helixanthera)))	(Loranthus	Cecarria))	Nuytsia)	Gaiadendron))))	Notanthera))	Macrosolen	Decaisnina);
((Notanthera	(Peraxilla	((Atkinsonia	(Gaiadendron	(((Tristerix	Ligaria)	((((Ileostylus	Muellerina)	((Benthamina	Amyema)	((Scurrula	Taxillus)	((Helixanthera	(Moquiniella	(((Englerina	Tapinanthus)	Agelanthus)	Bakerella)))	Dendrophthoe))))	(Loranthus	Cecarria))	Nuytsia))	Tupeia)))	((Tripodanthus	Struthanthus)	Desmaria))))	Macrosolen	Decaisnina);
((Peraxilla	((Atkinsonia	(((Tripodanthus	Struthanthus)	(Tristerix	Ligaria))	((((Ileostylus	Muellerina)	(((Benthamina	Amyema)	((Helixanthera	(Scurrula	Taxillus))	((Bakerella	(Moquiniella	((Englerina	Tapinanthus)	Agelanthus)))	Dendrophthoe)))	(Loranthus	Cecarria)))	Nuytsia)	(Desmaria	(Notanthera	Tupeia)))))	Gaiadendron))	Macrosolen	Decaisnina);
(((Peraxilla	(((Gaiadendron	((((Ileostylus	Muellerina)	(((Benthamina	Amyema)	((Scurrula	Taxillus)	(((((Englerina	Tapinanthus)	Agelanthus)	Moquiniella)	Bakerella)	(Dendrophthoe	Helixanthera))))	(Loranthus	Cecarria)))	Tristerix)	(Tupeia	Nuytsia)))	((Tripodanthus	Struthanthus)	(Desmaria	Ligaria)))	Atkinsonia))	Notanthera)	Macrosolen	Decaisnina);
(((Peraxilla	((Gaiadendron	((Desmaria	Tupeia)	(Nuytsia	(((Loranthus	Cecarria)	((Benthamina	Amyema)	((Scurrula	Taxillus)	(Dendrophthoe	(Helixanthera	(Moquiniella	(Bakerella	((Englerina	Tapinanthus)	Agelanthus))))))))	(Ileostylus	Muellerina)))))	(((Tripodanthus	Struthanthus)	(Tristerix	Ligaria))	Atkinsonia)))	Notanthera)	Macrosolen	Decaisnina);
((Peraxilla	(Notanthera	((Tripodanthus	Struthanthus)	((Desmaria	Ligaria)	(Atkinsonia	((Nuytsia	Gaiadendron)	(Tupeia	(Tristerix	((Loranthus	Cecarria)	(((Benthamina	Amyema)	((Scurrula	Taxillus)	(Dendrophthoe	(Helixanthera	((Moquiniella	((Englerina	Tapinanthus)	Agelanthus))	Bakerella)))))	(Ileostylus	Muellerina)))))))))))	Macrosolen	Decaisnina);
(Macrosolen	((((Gaiadendron	Nuytsia)	((Atkinsonia	(Tupeia	(Desmaria	Notanthera)))	(((Loranthus	Cecarria)	(((Amyema	Benthamina)	((Dendrophthoe	((Bakerella	(Agelanthus	(Tapinanthus	Englerina)))	Moquiniella))	(Helixanthera	(Scurrula	Taxillus))))	(Ileostylus	Muellerina)))	(Ligaria	(Tripodanthus	Struthanthus)))))	Tristerix)	Peraxilla)	Decaisnina);
(Macrosolen	((((Atkinsonia	Ligaria)	(Tripodanthus	Struthanthus))	(((Nuytsia	(Tupeia	(Desmaria	Notanthera)))	(Tristerix	((Loranthus	Cecarria)	(((Amyema	Benthamina)	((Dendrophthoe	(Helixanthera	(((Agelanthus	(Tapinanthus	Englerina))	Moquiniella)	Bakerella)))	(Scurrula	Taxillus)))	(Ileostylus	Muellerina)))))	Gaiadendron))	Peraxilla)	Decaisnina);
(Macrosolen	((((((Loranthus	Cecarria)	(((Amyema	Benthamina)	((Dendrophthoe	(Bakerella	((Agelanthus	(Tapinanthus	Englerina))	Moquiniella)))	((Scurrula	Taxillus)	Helixanthera)))	(Ileostylus	Muellerina)))	((Gaiadendron	(Nuytsia	Tupeia))	(((Tripodanthus	Struthanthus)	(Ligaria	Tristerix))	Desmaria)))	Atkinsonia)	Peraxilla)	Notanthera)	Decaisnina);
(Macrosolen	((((((Tripodanthus	Struthanthus)	Ligaria)	((Nuytsia	(Notanthera	Desmaria))	Atkinsonia))	(Tupeia	(Tristerix	((Loranthus	Cecarria)	(((Amyema	Benthamina)	((Scurrula	Taxillus)	((Dendrophthoe	Helixanthera)	((Agelanthus	(Tapinanthus	Englerina))	(Moquiniella	Bakerella)))))	(Ileostylus	Muellerina))))))	Gaiadendron)	Peraxilla)	Decaisnina);
(Macrosolen	((((Notanthera	(Ligaria	Desmaria))	(Tripodanthus	Struthanthus))	(((((Nuytsia	(((Amyema	Benthamina)	((Scurrula	Taxillus)	((Dendrophthoe	Helixanthera)	((Agelanthus	(Tapinanthus	Englerina))	(Moquiniella	Bakerella)))))	((Ileostylus	Muellerina)	(Loranthus	Cecarria))))	Tristerix)	Tupeia)	Gaiadendron)	Atkinsonia))	Peraxilla)	Decaisnina);
(Macrosolen	(((Ligaria	(((Tripodanthus	Struthanthus)	(((Nuytsia	(((Loranthus	Cecarria)	(((Amyema	Benthamina)	((Scurrula	Taxillus)	((Dendrophthoe	Helixanthera)	(Moquiniella	(Bakerella	(Agelanthus	(Tapinanthus	Englerina)))))))	(Ileostylus	Muellerina)))	Tristerix))	(Desmaria	Tupeia))	Gaiadendron))	Atkinsonia))	Notanthera)	Peraxilla)	Decaisnina);
(Macrosolen	((Gaiadendron	((Atkinsonia	(Ligaria	(Notanthera	(Tripodanthus	Struthanthus))))	((Nuytsia	((((Amyema	Benthamina)	((Helixanthera	(Scurrula	Taxillus))	(Dendrophthoe	(Bakerella	((Agelanthus	(Tapinanthus	Englerina))	Moquiniella)))))	((Ileostylus	Muellerina)	(Loranthus	Cecarria)))	Tristerix))	(Desmaria	Tupeia))))	Peraxilla)	Decaisnina);
(Macrosolen	((((Tupeia	((Notanthera	(Tripodanthus	Struthanthus))	((Ligaria	Tristerix)	Desmaria)))	((((Amyema	Benthamina)	((Helixanthera	(Scurrula	Taxillus))	(Dendrophthoe	((Agelanthus	(Tapinanthus	Englerina))	(Moquiniella	Bakerella)))))	((Ileostylus	Muellerina)	(Loranthus	Cecarria)))	Nuytsia))	(Gaiadendron	Atkinsonia))	Peraxilla)	Decaisnina);
(Macrosolen	((((Atkinsonia	((Tupeia	(Tripodanthus	Struthanthus))	(Ligaria	(Tristerix	Desmaria))))	(((((Amyema	Benthamina)	((Scurrula	Taxillus)	((Bakerella	((Agelanthus	(Tapinanthus	Englerina))	(Helixanthera	Moquiniella)))	Dendrophthoe)))	((Ileostylus	Muellerina)	(Loranthus	Cecarria)))	Nuytsia)	Gaiadendron))	Peraxilla)	Notanthera)	Decaisnina);
(Macrosolen	(Peraxilla	((Tupeia	(Tristerix	Desmaria))	((((Loranthus	Cecarria)	(((Amyema	Benthamina)	((Scurrula	Taxillus)	(((Agelanthus	(Tapinanthus	Englerina))	(Moquiniella	Bakerella))	(Helixanthera	Dendrophthoe))))	(Ileostylus	Muellerina)))	Nuytsia)	(((Notanthera	((Tripodanthus	Struthanthus)	Ligaria))	Atkinsonia)	Gaiadendron))))	Decaisnina);
((Peraxilla	((((Tupeia	(Tristerix	((((Bakerella	(Agelanthus	(Tapinanthus	Englerina)))	((Moquiniella	(Taxillus	Scurrula))	(Dendrophthoe	Helixanthera)))	(Amyema	Benthamina))	((Loranthus	Cecarria)	(Muellerina	Ileostylus)))))	Nuytsia)	(Atkinsonia	((Notanthera	Desmaria)	((Struthanthus	Tripodanthus)	Ligaria))))	Gaiadendron))	Macrosolen	Decaisnina);
(((Peraxilla	((((Tupeia	((((Taxillus	Scurrula)	(Dendrophthoe	(((Moquiniella	Bakerella)	(Agelanthus	(Tapinanthus	Englerina)))	Helixanthera)))	(Amyema	Benthamina))	((Loranthus	Cecarria)	(Muellerina	Ileostylus))))	(Nuytsia	Desmaria))	((((Struthanthus	Tripodanthus)	Ligaria)	Tristerix)	Atkinsonia))	Gaiadendron))	Notanthera)	Macrosolen	Decaisnina);
((Peraxilla	(((Struthanthus	Tripodanthus)	(Notanthera	(Desmaria	Ligaria)))	(Atkinsonia	(Gaiadendron	((Nuytsia	((((Taxillus	Scurrula)	(((Moquiniella	Bakerella)	(Agelanthus	(Tapinanthus	Englerina)))	(Helixanthera	Dendrophthoe)))	(Amyema	Benthamina))	((Loranthus	Cecarria)	(Muellerina	Ileostylus))))	(Tristerix	Tupeia))))))	Macrosolen	Decaisnina);
((Peraxilla	(((Struthanthus	Tripodanthus)	(Notanthera	Desmaria))	(Atkinsonia	(Gaiadendron	((Nuytsia	((((Taxillus	Scurrula)	((Bakerella	((Agelanthus	(Tapinanthus	Englerina))	Moquiniella))	(Helixanthera	Dendrophthoe)))	(Amyema	Benthamina))	((Loranthus	Cecarria)	(Muellerina	Ileostylus))))	((Ligaria	Tristerix)	Tupeia))))))	Macrosolen	Decaisnina);
((Peraxilla	((((Struthanthus	Tripodanthus)	Desmaria)	(Atkinsonia	(((Gaiadendron	((Nuytsia	((((Dendrophthoe	(((Agelanthus	(Tapinanthus	Englerina))	Moquiniella)	Bakerella))	(Helixanthera	(Taxillus	Scurrula)))	(Amyema	Benthamina))	((Loranthus	Cecarria)	(Muellerina	Ileostylus))))	Tristerix))	Tupeia)	Ligaria)))	Notanthera))	Macrosolen	Decaisnina);
((Notanthera	(Peraxilla	(Gaiadendron	(((Ligaria	(Struthanthus	Tripodanthus))	(Desmaria	((Tristerix	Tupeia)	(Nuytsia	((Muellerina	Ileostylus)	((((((Agelanthus	(Tapinanthus	Englerina))	Moquiniella)	Bakerella)	((Dendrophthoe	Helixanthera)	(Taxillus	Scurrula)))	(Amyema	Benthamina))	(Loranthus	Cecarria)))))))	Atkinsonia))))	Macrosolen	Decaisnina);
((Notanthera	(Peraxilla	((((Tupeia	(Ligaria	Desmaria))	((Gaiadendron	(Nuytsia	Tristerix))	((Loranthus	Cecarria)	((Muellerina	Ileostylus)	(((Taxillus	Scurrula)	((((Agelanthus	(Tapinanthus	Englerina))	Moquiniella)	Bakerella)	(Dendrophthoe	Helixanthera)))	(Amyema	Benthamina))))))	(Struthanthus	Tripodanthus))	Atkinsonia)))	Macrosolen	Decaisnina);
((Peraxilla	((Gaiadendron	(Nuytsia	Tristerix))	(((Struthanthus	Tripodanthus)	((Loranthus	Cecarria)	((Muellerina	Ileostylus)	(((Helixanthera	(Taxillus	Scurrula))	((((Agelanthus	(Tapinanthus	Englerina))	Moquiniella)	Bakerella)	Dendrophthoe))	(Amyema	Benthamina)))))	(Atkinsonia	(Notanthera	(Tupeia	(Ligaria	Desmaria)))))))	Macrosolen	Decaisnina);
((Peraxilla	((Atkinsonia	(Tupeia	((Ligaria	Desmaria)	Notanthera)))	((Struthanthus	Tripodanthus)	(Gaiadendron	(Nuytsia	(Tristerix	((Muellerina	Ileostylus)	(((((Dendrophthoe	Helixanthera)	(Taxillus	Scurrula))	(((Agelanthus	(Tapinanthus	Englerina))	Moquiniella)	Bakerella))	(Amyema	Benthamina))	(Loranthus	Cecarria)))))))))	Macrosolen	Decaisnina);
((Peraxilla	((((Ligaria	Atkinsonia)	(Struthanthus	Tripodanthus))	((((Nuytsia	((((Taxillus	Scurrula)	((Helixanthera	Dendrophthoe)	((Agelanthus	(Tapinanthus	Englerina))	(Moquiniella	Bakerella))))	(Amyema	Benthamina))	((Loranthus	Cecarria)	(Muellerina	Ileostylus))))	(Tristerix	Tupeia))	Gaiadendron)	Desmaria))	Notanthera))	Macrosolen	Decaisnina);
(Macrosolen	((Peraxilla	((Gaiadendron	Atkinsonia)	((Tripodanthus	Struthanthus)	((Desmaria	Ligaria)	(Tupeia	(Tristerix	(((Loranthus	Cecarria)	((Muellerina	Ileostylus)	((Amyema	Benthamina)	((Taxillus	Scurrula)	((Dendrophthoe	(Bakerella	(Moquiniella	(Agelanthus	(Englerina	Tapinanthus)))))	Helixanthera)))))	Nuytsia)))))))	Notanthera)	Decaisnina);
(Macrosolen	((Peraxilla	(Atkinsonia	((Gaiadendron	(Tupeia	(((Muellerina	Ileostylus)	(((Amyema	Benthamina)	((Dendrophthoe	(Moquiniella	((Agelanthus	(Englerina	Tapinanthus))	Bakerella)))	(Helixanthera	(Taxillus	Scurrula))))	(Loranthus	Cecarria)))	(Nuytsia	Tristerix))))	((Desmaria	Ligaria)	(Tripodanthus	Struthanthus)))))	Notanthera)	Decaisnina);
(Macrosolen	(Peraxilla	(((Ligaria	(Tripodanthus	Struthanthus))	(Atkinsonia	(Gaiadendron	((Tupeia	(Desmaria	Tristerix))	(((Muellerina	Ileostylus)	(((Amyema	Benthamina)	((Taxillus	Scurrula)	((Moquiniella	((Agelanthus	(Englerina	Tapinanthus))	Bakerella))	(Dendrophthoe	Helixanthera))))	(Loranthus	Cecarria)))	Nuytsia)))))	Notanthera))	Decaisnina);
(Macrosolen	((Peraxilla	(((Desmaria	(Ligaria	(Tripodanthus	Struthanthus)))	Atkinsonia)	(Gaiadendron	(Tupeia	((Tristerix	((Muellerina	Ileostylus)	(((Amyema	Benthamina)	((Taxillus	Scurrula)	(((Agelanthus	(Englerina	Tapinanthus))	Bakerella)	(Dendrophthoe	(Moquiniella	Helixanthera)))))	(Loranthus	Cecarria))))	Nuytsia)))))	Notanthera)	Decaisnina);
(Macrosolen	(Peraxilla	((Tripodanthus	Struthanthus)	(Atkinsonia	((Gaiadendron	Tristerix)	(Notanthera	(((((Amyema	Benthamina)	((Helixanthera	(Taxillus	Scurrula))	((Moquiniella	((Agelanthus	(Englerina	Tapinanthus))	Bakerella))	Dendrophthoe)))	((Loranthus	Cecarria)	(Muellerina	Ileostylus)))	Nuytsia)	(Tupeia	(Ligaria	Desmaria))))))))	Decaisnina);
(Macrosolen	((Peraxilla	(((((Loranthus	Cecarria)	((Muellerina	Ileostylus)	((Amyema	Benthamina)	(Helixanthera	((Taxillus	Scurrula)	((Bakerella	(Moquiniella	(Agelanthus	(Englerina	Tapinanthus))))	Dendrophthoe))))))	(Tupeia	(Tristerix	Desmaria)))	Gaiadendron)	(Ligaria	((Tripodanthus	Struthanthus)	(Nuytsia	Atkinsonia)))))	Notanthera)	Decaisnina);
(Macrosolen	(Peraxilla	((((Muellerina	Ileostylus)	(((Amyema	Benthamina)	(Helixanthera	((Taxillus	Scurrula)	((Bakerella	(Moquiniella	(Agelanthus	(Englerina	Tapinanthus))))	Dendrophthoe))))	(Loranthus	Cecarria)))	(Tupeia	(Atkinsonia	(((Tripodanthus	Struthanthus)	(Ligaria	Tristerix))	(Desmaria	Notanthera)))))	(Gaiadendron	Nuytsia)))	Decaisnina);
(Macrosolen	((Peraxilla	((Atkinsonia	Ligaria)	((Tripodanthus	Struthanthus)	(((Nuytsia	(((Amyema	Benthamina)	(((Bakerella	(Moquiniella	(Agelanthus	(Englerina	Tapinanthus))))	Dendrophthoe)	(Helixanthera	(Taxillus	Scurrula))))	((Loranthus	Cecarria)	(Muellerina	Ileostylus))))	((Desmaria	Tristerix)	Tupeia))	Gaiadendron))))	Notanthera)	Decaisnina);
(Macrosolen	(Peraxilla	(((((Muellerina	Ileostylus)	(((Amyema	Benthamina)	(((Agelanthus	(Englerina	Tapinanthus))	(Bakerella	Moquiniella))	((Dendrophthoe	Helixanthera)	(Taxillus	Scurrula))))	(Loranthus	Cecarria)))	((Notanthera	Desmaria)	Tupeia))	(Atkinsonia	((Tripodanthus	Struthanthus)	Ligaria)))	(Gaiadendron	(Tristerix	Nuytsia))))	Decaisnina);
(Macrosolen	(Peraxilla	(((Atkinsonia	((Tripodanthus	Struthanthus)	(Tristerix	Ligaria)))	((Nuytsia	((Muellerina	Ileostylus)	(((Amyema	Benthamina)	((Taxillus	Scurrula)	((Bakerella	(Moquiniella	(Agelanthus	(Englerina	Tapinanthus))))	(Dendrophthoe	Helixanthera))))	(Loranthus	Cecarria))))	((Desmaria	Notanthera)	Tupeia)))	Gaiadendron))	Decaisnina);
(((((Atkinsonia	(Notanthera	((Ligaria	Tristerix)	(Struthanthus	Tripodanthus))))	(Desmaria	(Tupeia	(((Cecarria	Loranthus)	(((((Scurrula	Taxillus)	(Dendrophthoe	Helixanthera))	((Agelanthus	(Tapinanthus	Englerina))	(Bakerella	Moquiniella)))	(Benthamina	Amyema))	(Muellerina	Ileostylus)))	Nuytsia))))	Gaiadendron)	Peraxilla)	Macrosolen	Decaisnina);
(((((Tristerix	(Tupeia	(((Cecarria	Loranthus)	(((Scurrula	Taxillus)	(((Benthamina	Amyema)	((Bakerella	(Moquiniella	(Agelanthus	(Tapinanthus	Englerina))))	Dendrophthoe))	Helixanthera))	(Muellerina	Ileostylus)))	Nuytsia)))	((Atkinsonia	(((Struthanthus	Tripodanthus)	Ligaria)	Notanthera))	Desmaria))	Gaiadendron)	Peraxilla)	Macrosolen	Decaisnina);
(((((((Notanthera	(((Cecarria	Loranthus)	(((Benthamina	Amyema)	((Moquiniella	((Agelanthus	(Tapinanthus	Englerina))	Bakerella))	((Dendrophthoe	Helixanthera)	(Scurrula	Taxillus))))	(Muellerina	Ileostylus)))	Nuytsia))	Desmaria)	(Tupeia	(Tristerix	((Struthanthus	Tripodanthus)	Ligaria))))	Atkinsonia)	Gaiadendron)	Peraxilla)	Macrosolen	Decaisnina);
((((((((Tristerix	(((Benthamina	Amyema)	((Bakerella	(Moquiniella	(Agelanthus	(Tapinanthus	Englerina))))	((Dendrophthoe	Helixanthera)	(Scurrula	Taxillus))))	((Muellerina	Ileostylus)	(Cecarria	Loranthus))))	Nuytsia)	Tupeia)	(Desmaria	((Struthanthus	Tripodanthus)	(Ligaria	Notanthera))))	Atkinsonia)	Gaiadendron)	Peraxilla)	Macrosolen	Decaisnina);
((((((((Muellerina	Ileostylus)	((Cecarria	Loranthus)	((Benthamina	Amyema)	((Dendrophthoe	(Bakerella	(Helixanthera	(Moquiniella	(Agelanthus	(Tapinanthus	Englerina))))))	(Scurrula	Taxillus)))))	(Desmaria	Tupeia))	((((Struthanthus	Tripodanthus)	Notanthera)	Ligaria)	Atkinsonia))	(Tristerix	Gaiadendron))	Nuytsia)	Peraxilla)	Macrosolen	Decaisnina);
(((((Ligaria	((Struthanthus	Tripodanthus)	(Nuytsia	Atkinsonia)))	(Gaiadendron	(Tupeia	((((Benthamina	Amyema)	((Dendrophthoe	(Bakerella	(Moquiniella	(Agelanthus	(Tapinanthus	Englerina)))))	(Helixanthera	(Scurrula	Taxillus))))	((Muellerina	Ileostylus)	(Cecarria	Loranthus)))	(Tristerix	Desmaria)))))	Peraxilla)	Notanthera)	Macrosolen	Decaisnina);
(((((Gaiadendron	((Struthanthus	Tripodanthus)	(Nuytsia	Atkinsonia)))	((((Benthamina	Amyema)	((Scurrula	Taxillus)	((Dendrophthoe	(Bakerella	(Moquiniella	(Agelanthus	(Tapinanthus	Englerina)))))	Helixanthera)))	((Muellerina	Ileostylus)	(Cecarria	Loranthus)))	(Tristerix	Ligaria)))	(Tupeia	(Notanthera	Desmaria)))	Peraxilla)	Macrosolen	Decaisnina);
(((((((Ligaria	(Struthanthus	Tripodanthus))	Atkinsonia)	((Tupeia	(Tristerix	(Nuytsia	((Cecarria	Loranthus)	(((Benthamina	Amyema)	((Dendrophthoe	(Bakerella	(Moquiniella	(Agelanthus	(Tapinanthus	Englerina)))))	(Helixanthera	(Scurrula	Taxillus))))	(Muellerina	Ileostylus))))))	Gaiadendron))	Desmaria)	Notanthera)	Peraxilla)	Macrosolen	Decaisnina);
((Notanthera	(Peraxilla	(((Ligaria	(Struthanthus	Tripodanthus))	Atkinsonia)	(((Nuytsia	((Cecarria	Loranthus)	(((Benthamina	Amyema)	((Dendrophthoe	(Helixanthera	((Agelanthus	(Tapinanthus	Englerina))	(Bakerella	Moquiniella))))	(Scurrula	Taxillus)))	(Muellerina	Ileostylus))))	(Tupeia	(Tristerix	Desmaria)))	Gaiadendron))))	Macrosolen	Decaisnina);
((Peraxilla	((Desmaria	((Ligaria	(Notanthera	(Struthanthus	Tripodanthus)))	Atkinsonia))	(((Nuytsia	(Tristerix	((Cecarria	Loranthus)	(((Benthamina	Amyema)	((((Tapinanthus	Englerina)	(Dendrophthoe	Helixanthera))	((Agelanthus	Moquiniella)	Bakerella))	(Scurrula	Taxillus)))	(Muellerina	Ileostylus)))))	Tupeia)	Gaiadendron)))	Macrosolen	Decaisnina);
(Macrosolen	((Peraxilla	((Atkinsonia	(Ligaria	(Tripodanthus	Struthanthus)))	((((Cecarria	Loranthus)	(((Amyema	Benthamina)	((Dendrophthoe	((Bakerella	(Agelanthus	(Tapinanthus	Englerina)))	Moquiniella))	((Scurrula	Taxillus)	Helixanthera)))	(Ileostylus	Muellerina)))	Tristerix)	(Gaiadendron	((Tupeia	Desmaria)	Nuytsia)))))	Notanthera)	Decaisnina);
(Macrosolen	(Peraxilla	(((Atkinsonia	(Notanthera	(Ligaria	(Tripodanthus	Struthanthus))))	((Nuytsia	(((Cecarria	Loranthus)	(((Amyema	Benthamina)	((Dendrophthoe	(Helixanthera	(Bakerella	((Agelanthus	(Tapinanthus	Englerina))	Moquiniella))))	(Scurrula	Taxillus)))	(Ileostylus	Muellerina)))	Tristerix))	(Tupeia	Desmaria)))	Gaiadendron))	Decaisnina);
(Macrosolen	(Peraxilla	(((((Tripodanthus	Struthanthus)	(Gaiadendron	(((Nuytsia	((Cecarria	Loranthus)	(((Amyema	Benthamina)	(((Bakerella	((Agelanthus	(Tapinanthus	Englerina))	Moquiniella))	(Dendrophthoe	Helixanthera))	(Scurrula	Taxillus)))	(Ileostylus	Muellerina))))	Tupeia)	Tristerix)))	(Desmaria	Ligaria))	Atkinsonia)	Notanthera))	Decaisnina);
(Macrosolen	(Peraxilla	((Desmaria	((((Tripodanthus	Struthanthus)	Atkinsonia)	Ligaria)	((Nuytsia	((Cecarria	Loranthus)	(((Amyema	Benthamina)	((Helixanthera	((Bakerella	((Agelanthus	(Tapinanthus	Englerina))	Moquiniella))	Dendrophthoe))	(Scurrula	Taxillus)))	(Ileostylus	Muellerina))))	((Tristerix	Tupeia)	Gaiadendron))))	Notanthera))	Decaisnina);
(Macrosolen	(Peraxilla	((((Gaiadendron	((Tupeia	((Desmaria	Notanthera)	(Nuytsia	Tristerix)))	(((Amyema	Benthamina)	((Helixanthera	(((Agelanthus	(Tapinanthus	Englerina))	Moquiniella)	(Dendrophthoe	Bakerella)))	(Scurrula	Taxillus)))	((Ileostylus	Muellerina)	(Cecarria	Loranthus)))))	(Tripodanthus	Struthanthus))	Atkinsonia)	Ligaria))	Decaisnina);
(Macrosolen	(Ligaria	(Peraxilla	((Desmaria	((Nuytsia	(Tristerix	((Cecarria	Loranthus)	(((Amyema	Benthamina)	((Helixanthera	(Scurrula	Taxillus))	((Moquiniella	(Bakerella	(Agelanthus	(Tapinanthus	Englerina))))	Dendrophthoe)))	(Ileostylus	Muellerina)))))	(Gaiadendron	Tupeia)))	((Notanthera	(Tripodanthus	Struthanthus))	Atkinsonia))))	Decaisnina);
(Macrosolen	(Peraxilla	(Nuytsia	(Gaiadendron	(((Desmaria	Notanthera)	Atkinsonia)	(((Tristerix	(((Amyema	Benthamina)	((Scurrula	Taxillus)	((Moquiniella	(Bakerella	(Agelanthus	(Tapinanthus	Englerina))))	(Helixanthera	Dendrophthoe))))	((Ileostylus	Muellerina)	(Cecarria	Loranthus))))	Ligaria)	(Tupeia	(Tripodanthus	Struthanthus)))))))	Decaisnina);
(Macrosolen	(Peraxilla	(((((((Amyema	Benthamina)	((Helixanthera	(Scurrula	Taxillus))	(Dendrophthoe	(Bakerella	(Moquiniella	(Agelanthus	(Tapinanthus	Englerina)))))))	((Ileostylus	Muellerina)	(Cecarria	Loranthus)))	(Ligaria	Tristerix))	Gaiadendron)	(Atkinsonia	(Tupeia	Desmaria)))	(Nuytsia	((Tripodanthus	Struthanthus)	Notanthera))))	Decaisnina);
(Macrosolen	(Peraxilla	(((Notanthera	Tristerix)	(Gaiadendron	(((Cecarria	Loranthus)	(((Amyema	Benthamina)	((Scurrula	Taxillus)	(Dendrophthoe	(Helixanthera	((Agelanthus	(Tapinanthus	Englerina))	(Bakerella	Moquiniella))))))	(Ileostylus	Muellerina)))	Nuytsia)))	((Atkinsonia	(Tupeia	(Ligaria	Desmaria)))	(Tripodanthus	Struthanthus))))	Decaisnina);
(Macrosolen	((Peraxilla	((Tripodanthus	Struthanthus)	(Desmaria	((((((((Amyema	Benthamina)	((Helixanthera	(Scurrula	Taxillus))	(Dendrophthoe	(((Agelanthus	(Tapinanthus	Englerina))	Moquiniella)	Bakerella))))	((Ileostylus	Muellerina)	(Cecarria	Loranthus)))	Nuytsia)	Tristerix)	Tupeia)	Gaiadendron)	(Ligaria	Atkinsonia)))))	Notanthera)	Decaisnina);
(((((Atkinsonia	(Nuytsia	Gaiadendron))	(((Tristerix	Ligaria)	(Struthanthus	Tripodanthus))	(((Cecarria	Loranthus)	(((Benthamina	Amyema)	((Dendrophthoe	(Helixanthera	(Bakerella	(Moquiniella	(Agelanthus	(Englerina	Tapinanthus))))))	(Scurrula	Taxillus)))	(Ileostylus	Muellerina)))	(Desmaria	Tupeia))))	Peraxilla)	Notanthera)	Macrosolen	Decaisnina);
(((((Gaiadendron	Nuytsia)	(Atkinsonia	((((Cecarria	Loranthus)	(((Benthamina	Amyema)	((Dendrophthoe	(Bakerella	(Moquiniella	(Agelanthus	(Englerina	Tapinanthus)))))	(Helixanthera	(Scurrula	Taxillus))))	(Ileostylus	Muellerina)))	(Desmaria	Tupeia))	((Tristerix	Ligaria)	(Struthanthus	Tripodanthus)))))	Peraxilla)	Notanthera)	Macrosolen	Decaisnina);
(((Gaiadendron	((((Nuytsia	((Ileostylus	Muellerina)	((Cecarria	Loranthus)	((Benthamina	Amyema)	((Dendrophthoe	(Bakerella	(Moquiniella	(Agelanthus	(Englerina	Tapinanthus)))))	(Helixanthera	(Scurrula	Taxillus)))))))	(Desmaria	Tupeia))	((Ligaria	(Notanthera	(Struthanthus	Tripodanthus)))	Atkinsonia))	Tristerix))	Peraxilla)	Macrosolen	Decaisnina);
(((((((Ileostylus	Muellerina)	((Cecarria	Loranthus)	((Benthamina	Amyema)	((Dendrophthoe	(Bakerella	(Moquiniella	(Agelanthus	(Englerina	Tapinanthus)))))	(Helixanthera	(Scurrula	Taxillus))))))	Tupeia)	(((Struthanthus	Tripodanthus)	((Ligaria	Desmaria)	Notanthera))	Atkinsonia))	((Nuytsia	Tristerix)	Gaiadendron))	Peraxilla)	Macrosolen	Decaisnina);
(((((((Struthanthus	Tripodanthus)	Ligaria)	(Notanthera	Desmaria))	Atkinsonia)	(Gaiadendron	((((Cecarria	Loranthus)	(((Benthamina	Amyema)	(((Helixanthera	Dendrophthoe)	(Bakerella	(Moquiniella	(Agelanthus	(Englerina	Tapinanthus)))))	(Scurrula	Taxillus)))	(Ileostylus	Muellerina)))	Tupeia)	(Nuytsia	Tristerix))))	Peraxilla)	Macrosolen	Decaisnina);
(((Notanthera	(((Struthanthus	Tripodanthus)	((((Tupeia	(Ligaria	Desmaria))	Atkinsonia)	Tristerix)	Gaiadendron))	(Nuytsia	((Cecarria	Loranthus)	(((Benthamina	Amyema)	(((Helixanthera	Dendrophthoe)	(Moquiniella	((Agelanthus	(Englerina	Tapinanthus))	Bakerella)))	(Scurrula	Taxillus)))	(Ileostylus	Muellerina))))))	Peraxilla)	Macrosolen	Decaisnina);
(((Notanthera	(((Gaiadendron	Atkinsonia)	((Nuytsia	((Cecarria	Loranthus)	(((Benthamina	Amyema)	((Dendrophthoe	(((Moquiniella	(Agelanthus	(Englerina	Tapinanthus)))	Bakerella)	Helixanthera))	(Scurrula	Taxillus)))	(Ileostylus	Muellerina))))	(Tupeia	((Tristerix	Ligaria)	Desmaria))))	(Struthanthus	Tripodanthus)))	Peraxilla)	Macrosolen	Decaisnina);
(((Notanthera	(((((Nuytsia	((Cecarria	Loranthus)	(((Benthamina	Amyema)	((Scurrula	Taxillus)	(((Moquiniella	(Agelanthus	(Englerina	Tapinanthus)))	Bakerella)	(Dendrophthoe	Helixanthera))))	(Ileostylus	Muellerina))))	(Tupeia	(Tristerix	Desmaria)))	Gaiadendron)	(Atkinsonia	Ligaria))	(Struthanthus	Tripodanthus)))	Peraxilla)	Macrosolen	Decaisnina);
(((Notanthera	((((((Nuytsia	Tristerix)	Desmaria)	Tupeia)	Gaiadendron)	(Atkinsonia	((((Benthamina	Amyema)	((Dendrophthoe	((Agelanthus	(Englerina	Tapinanthus))	(Moquiniella	Bakerella)))	(Helixanthera	(Scurrula	Taxillus))))	((Ileostylus	Muellerina)	(Cecarria	Loranthus)))	Ligaria)))	(Struthanthus	Tripodanthus)))	Peraxilla)	Macrosolen	Decaisnina);
(((Nuytsia	((((((Cecarria	Loranthus)	(((Benthamina	Amyema)	((Scurrula	Taxillus)	((Bakerella	(Agelanthus	(Englerina	Tapinanthus)))	(Moquiniella	(Dendrophthoe	Helixanthera)))))	(Ileostylus	Muellerina)))	(Tupeia	(Ligaria	Desmaria)))	(Atkinsonia	((Struthanthus	Tripodanthus)	Notanthera)))	Gaiadendron)	Tristerix))	Peraxilla)	Macrosolen	Decaisnina);
(Macrosolen	(Notanthera	((((Ligaria	Desmaria)	Tupeia)	(((Tristerix	((Ileostylus	Muellerina)	((Loranthus	Cecarria)	((Amyema	Benthamina)	((Scurrula	Taxillus)	((Moquiniella	(Bakerella	((Englerina	Tapinanthus)	Agelanthus)))	(Dendrophthoe	Helixanthera)))))))	Gaiadendron)	((Struthanthus	Tripodanthus)	(Nuytsia	Atkinsonia))))	Peraxilla))	Decaisnina);
(Macrosolen	((((((Struthanthus	Tripodanthus)	(Ligaria	((Loranthus	Cecarria)	(((Amyema	Benthamina)	((Helixanthera	(Scurrula	Taxillus))	((Moquiniella	(Bakerella	((Englerina	Tapinanthus)	Agelanthus)))	Dendrophthoe)))	(Ileostylus	Muellerina)))))	(Notanthera	(Desmaria	Tupeia)))	Atkinsonia)	((Tristerix	Nuytsia)	Gaiadendron))	Peraxilla)	Decaisnina);
(Macrosolen	((((((Struthanthus	Tripodanthus)	(Ligaria	((Loranthus	Cecarria)	(((Amyema	Benthamina)	((Scurrula	Taxillus)	((Moquiniella	(Bakerella	((Englerina	Tapinanthus)	Agelanthus)))	(Dendrophthoe	Helixanthera))))	(Ileostylus	Muellerina)))))	(Desmaria	(Atkinsonia	Tupeia)))	((Tristerix	Nuytsia)	Gaiadendron))	Notanthera)	Peraxilla)	Decaisnina);
(Macrosolen	(Notanthera	(Peraxilla	((Struthanthus	Tripodanthus)	((((Tupeia	((((Ileostylus	Muellerina)	((Loranthus	Cecarria)	((Amyema	Benthamina)	((Scurrula	Taxillus)	(((Moquiniella	(Bakerella	((Englerina	Tapinanthus)	Agelanthus)))	Helixanthera)	Dendrophthoe)))))	Tristerix)	Nuytsia))	Gaiadendron)	(Ligaria	Desmaria))	Atkinsonia))))	Decaisnina);
(Macrosolen	(Peraxilla	((Atkinsonia	((Tupeia	(((((Amyema	Benthamina)	((Scurrula	Taxillus)	((((Bakerella	(Agelanthus	Moquiniella))	(Englerina	Tapinanthus))	Helixanthera)	Dendrophthoe)))	((Ileostylus	Muellerina)	(Loranthus	Cecarria)))	Tristerix)	Nuytsia))	Gaiadendron))	((Struthanthus	Tripodanthus)	(Ligaria	(Notanthera	Desmaria)))))	Decaisnina);
(Macrosolen	((Peraxilla	(Desmaria	((((Tupeia	(Nuytsia	((Loranthus	Cecarria)	(((Amyema	Benthamina)	((Scurrula	Taxillus)	((Bakerella	(Moquiniella	(Agelanthus	(Englerina	Tapinanthus))))	(Dendrophthoe	Helixanthera))))	(Ileostylus	Muellerina)))))	Gaiadendron)	((Struthanthus	Tripodanthus)	(Ligaria	Tristerix)))	Atkinsonia)))	Notanthera)	Decaisnina);
(Macrosolen	((Peraxilla	(((Struthanthus	Tripodanthus)	Desmaria)	(((Tupeia	(Tristerix	(Nuytsia	(((Ileostylus	Muellerina)	((Amyema	Benthamina)	((Helixanthera	(Scurrula	Taxillus))	((Bakerella	(Moquiniella	(Agelanthus	(Englerina	Tapinanthus))))	Dendrophthoe))))	(Loranthus	Cecarria)))))	Gaiadendron)	(Ligaria	Atkinsonia))))	Notanthera)	Decaisnina);
(Macrosolen	((Peraxilla	(Desmaria	(((((Tristerix	Ligaria)	(Struthanthus	Tripodanthus))	Tupeia)	((Nuytsia	((Ileostylus	Muellerina)	(((Amyema	Benthamina)	((Helixanthera	(Scurrula	Taxillus))	((Moquiniella	((Agelanthus	(Englerina	Tapinanthus))	Bakerella))	Dendrophthoe)))	(Loranthus	Cecarria))))	Gaiadendron))	Atkinsonia)))	Notanthera)	Decaisnina);
(Macrosolen	(Peraxilla	((Atkinsonia	(Gaiadendron	(((Struthanthus	Tripodanthus)	Tupeia)	(Tristerix	(Nuytsia	(((Amyema	Benthamina)	(Helixanthera	((Scurrula	Taxillus)	((Moquiniella	((Agelanthus	(Englerina	Tapinanthus))	Bakerella))	Dendrophthoe))))	((Loranthus	Cecarria)	(Ileostylus	Muellerina))))))))	(Notanthera	(Ligaria	Desmaria))))	Decaisnina);
(Macrosolen	(Peraxilla	(Gaiadendron	(((Tupeia	(Tristerix	(((Amyema	Benthamina)	((Scurrula	Taxillus)	(((Moquiniella	(Agelanthus	(Englerina	Tapinanthus)))	Bakerella)	(Dendrophthoe	Helixanthera))))	((Loranthus	Cecarria)	(Ileostylus	Muellerina)))))	(((Struthanthus	Tripodanthus)	(Ligaria	(Notanthera	Desmaria)))	Atkinsonia))	Nuytsia)))	Decaisnina);
((Notanthera	(Peraxilla	((((Tripodanthus	Struthanthus)	Ligaria)	(Atkinsonia	(Gaiadendron	(Tristerix	((((Loranthus	Cecarria)	((((Taxillus	Scurrula)	((Bakerella	(Agelanthus	(Tapinanthus	Englerina)))	((Helixanthera	Moquiniella)	Dendrophthoe)))	(Benthamina	Amyema))	(Muellerina	Ileostylus)))	Nuytsia)	Tupeia)))))	Desmaria)))	Macrosolen	Decaisnina);
((Notanthera	(Peraxilla	(((Tristerix	Desmaria)	Tupeia)	(((((Tripodanthus	Struthanthus)	Ligaria)	Atkinsonia)	(((Loranthus	Cecarria)	((((Taxillus	Scurrula)	((Bakerella	((Agelanthus	(Tapinanthus	Englerina))	Moquiniella))	(Helixanthera	Dendrophthoe)))	(Benthamina	Amyema))	(Muellerina	Ileostylus)))	Nuytsia))	Gaiadendron))))	Macrosolen	Decaisnina);
((Peraxilla	((((Tripodanthus	Struthanthus)	(((Loranthus	Cecarria)	((((Helixanthera	(Taxillus	Scurrula))	(Dendrophthoe	((Bakerella	Moquiniella)	(Agelanthus	(Tapinanthus	Englerina)))))	(Benthamina	Amyema))	(Muellerina	Ileostylus)))	Nuytsia))	(Gaiadendron	(Atkinsonia	((Desmaria	(Tristerix	Ligaria))	Tupeia))))	Notanthera))	Macrosolen	Decaisnina);
((Peraxilla	((((Gaiadendron	((Tupeia	(Tripodanthus	Struthanthus))	(Tristerix	((((Taxillus	Scurrula)	(Dendrophthoe	(Helixanthera	((Bakerella	Moquiniella)	(Agelanthus	(Tapinanthus	Englerina))))))	(Benthamina	Amyema))	((Muellerina	Ileostylus)	(Loranthus	Cecarria))))))	Nuytsia)	Atkinsonia)	(Ligaria	(Desmaria	Notanthera))))	Macrosolen	Decaisnina);
(((Peraxilla	(((Atkinsonia	((Tripodanthus	Struthanthus)	((Tristerix	((((Taxillus	Scurrula)	((Helixanthera	Dendrophthoe)	(Moquiniella	((Agelanthus	(Tapinanthus	Englerina))	Bakerella))))	(Benthamina	Amyema))	((Muellerina	Ileostylus)	(Loranthus	Cecarria))))	(Tupeia	(Ligaria	Desmaria)))))	Nuytsia)	Gaiadendron))	Notanthera)	Macrosolen	Decaisnina);
((Peraxilla	((Notanthera	(Desmaria	Ligaria))	(((Tripodanthus	Struthanthus)	(Gaiadendron	((Tupeia	Tristerix)	(Nuytsia	((((Taxillus	Scurrula)	((Helixanthera	Dendrophthoe)	(Bakerella	(Moquiniella	(Agelanthus	(Tapinanthus	Englerina))))))	(Benthamina	Amyema))	((Muellerina	Ileostylus)	(Loranthus	Cecarria)))))))	Atkinsonia)))	Macrosolen	Decaisnina);
(((Peraxilla	((((Desmaria	Ligaria)	(Tripodanthus	Struthanthus))	((Tristerix	Gaiadendron)	(Tupeia	(Nuytsia	((((Bakerella	(Moquiniella	(Agelanthus	(Tapinanthus	Englerina))))	((Taxillus	Scurrula)	(Helixanthera	Dendrophthoe)))	(Benthamina	Amyema))	((Muellerina	Ileostylus)	(Loranthus	Cecarria)))))))	Atkinsonia))	Notanthera)	Macrosolen	Decaisnina);
(((Peraxilla	(((Atkinsonia	(Desmaria	Ligaria))	((Tupeia	(Tristerix	((Muellerina	Ileostylus)	((Loranthus	Cecarria)	(((Dendrophthoe	(Helixanthera	(Bakerella	(Moquiniella	(Agelanthus	(Tapinanthus	Englerina))))))	(Taxillus	Scurrula))	(Benthamina	Amyema))))))	(Gaiadendron	Nuytsia)))	(Tripodanthus	Struthanthus)))	Notanthera)	Macrosolen	Decaisnina);
((Peraxilla	(Gaiadendron	(Tristerix	((Atkinsonia	(((Ligaria	Desmaria)	Tupeia)	(Notanthera	(Nuytsia	((((Taxillus	Scurrula)	((Bakerella	(Agelanthus	(Tapinanthus	Englerina)))	(Moquiniella	(Dendrophthoe	Helixanthera))))	(Benthamina	Amyema))	((Muellerina	Ileostylus)	(Loranthus	Cecarria)))))))	(Tripodanthus	Struthanthus)))))	Macrosolen	Decaisnina);
((Peraxilla	((Atkinsonia	((Gaiadendron	((Tupeia	((Desmaria	Notanthera)	(Nuytsia	((Loranthus	Cecarria)	((((Taxillus	Scurrula)	((Bakerella	(Moquiniella	(Agelanthus	(Tapinanthus	Englerina))))	(Dendrophthoe	Helixanthera)))	(Benthamina	Amyema))	(Muellerina	Ileostylus))))))	Tristerix))	(Tripodanthus	Struthanthus)))	Ligaria))	Macrosolen	Decaisnina);
(Macrosolen	(((Atkinsonia	((Notanthera	(Desmaria	Ligaria))	(Tripodanthus	Struthanthus)))	(Gaiadendron	((Tristerix	Tupeia)	(Nuytsia	(((Amyema	Benthamina)	((Bakerella	(Moquiniella	(Agelanthus	(Englerina	Tapinanthus))))	((Dendrophthoe	Helixanthera)	(Scurrula	Taxillus))))	((Loranthus	Cecarria)	(Muellerina	Ileostylus)))))))	Peraxilla)	Decaisnina);
(Macrosolen	((((Tripodanthus	Struthanthus)	((Gaiadendron	((Nuytsia	((Muellerina	Ileostylus)	(((Amyema	Benthamina)	((Dendrophthoe	(Helixanthera	(Bakerella	(Moquiniella	(Agelanthus	(Englerina	Tapinanthus))))))	(Scurrula	Taxillus)))	(Loranthus	Cecarria))))	Tristerix))	((Tupeia	(Desmaria	Ligaria))	Atkinsonia)))	Peraxilla)	Notanthera)	Decaisnina);
(Macrosolen	((((Tripodanthus	Struthanthus)	((Nuytsia	((Muellerina	Ileostylus)	(((Amyema	Benthamina)	((Dendrophthoe	(Bakerella	(Moquiniella	(Agelanthus	(Englerina	Tapinanthus)))))	((Scurrula	Taxillus)	Helixanthera)))	(Loranthus	Cecarria))))	((((Tupeia	Desmaria)	Atkinsonia)	(Tristerix	Ligaria))	Gaiadendron)))	Peraxilla)	Notanthera)	Decaisnina);
(Macrosolen	(((((Nuytsia	((Loranthus	Cecarria)	((Muellerina	Ileostylus)	((Amyema	Benthamina)	((Dendrophthoe	((Agelanthus	(Englerina	Tapinanthus))	(Bakerella	Moquiniella)))	((Scurrula	Taxillus)	Helixanthera))))))	(Tupeia	((Tristerix	Ligaria)	Desmaria)))	(Atkinsonia	(Notanthera	(Tripodanthus	Struthanthus))))	Gaiadendron)	Peraxilla)	Decaisnina);
(Macrosolen	(((Atkinsonia	(Desmaria	(Notanthera	(Ligaria	(Tripodanthus	Struthanthus)))))	(Gaiadendron	(((Nuytsia	(((Amyema	Benthamina)	((Dendrophthoe	(Bakerella	(Moquiniella	(Agelanthus	(Englerina	Tapinanthus)))))	((Scurrula	Taxillus)	Helixanthera)))	((Loranthus	Cecarria)	(Muellerina	Ileostylus))))	Tupeia)	Tristerix)))	Peraxilla)	Decaisnina);
(Macrosolen	((((Atkinsonia	(Ligaria	(Tripodanthus	Struthanthus)))	(Gaiadendron	(((Nuytsia	((Muellerina	Ileostylus)	(((Amyema	Benthamina)	((Dendrophthoe	(Moquiniella	((Agelanthus	(Englerina	Tapinanthus))	Bakerella)))	((Scurrula	Taxillus)	Helixanthera)))	(Loranthus	Cecarria))))	(Desmaria	Tupeia))	Tristerix)))	Peraxilla)	Notanthera)	Decaisnina);
(Macrosolen	(((((Tristerix	Nuytsia)	Gaiadendron)	((((Loranthus	Cecarria)	((Muellerina	Ileostylus)	((Amyema	Benthamina)	((Scurrula	Taxillus)	(Helixanthera	(Dendrophthoe	(Bakerella	(Moquiniella	(Agelanthus	(Englerina	Tapinanthus))))))))))	Tupeia)	(Atkinsonia	((Ligaria	Desmaria)	(Tripodanthus	Struthanthus)))))	Peraxilla)	Notanthera)	Decaisnina);
(Macrosolen	(((((Desmaria	(Tupeia	(Nuytsia	(Tristerix	((Loranthus	Cecarria)	((Muellerina	Ileostylus)	((Amyema	Benthamina)	(((Helixanthera	Dendrophthoe)	(Moquiniella	((Agelanthus	(Englerina	Tapinanthus))	Bakerella)))	(Scurrula	Taxillus)))))))))	((Ligaria	Atkinsonia)	(Tripodanthus	Struthanthus)))	Gaiadendron)	Peraxilla)	Notanthera)	Decaisnina);
(Macrosolen	(((Atkinsonia	((Gaiadendron	(Tupeia	(Nuytsia	(Tristerix	((Muellerina	Ileostylus)	(((Amyema	Benthamina)	((Dendrophthoe	((Agelanthus	(Englerina	Tapinanthus))	(Bakerella	Moquiniella)))	(Helixanthera	(Scurrula	Taxillus))))	(Loranthus	Cecarria)))))))	((Notanthera	(Tripodanthus	Struthanthus))	Desmaria)))	Ligaria)	Peraxilla)	Decaisnina);
(Macrosolen	((((Tripodanthus	Struthanthus)	((Gaiadendron	((Desmaria	Tupeia)	(Nuytsia	(Tristerix	((Loranthus	Cecarria)	((Muellerina	Ileostylus)	((Amyema	Benthamina)	((Dendrophthoe	(Bakerella	(Moquiniella	(Agelanthus	(Englerina	Tapinanthus)))))	(Helixanthera	(Scurrula	Taxillus))))))))))	(Ligaria	Atkinsonia)))	Notanthera)	Peraxilla)	Decaisnina);
(Macrosolen	(Notanthera	(Peraxilla	((((Tristerix	(Tupeia	(((Cecarria	Loranthus)	(((Benthamina	Amyema)	((Helixanthera	(Taxillus	Scurrula))	(Dendrophthoe	((Moquiniella	(Agelanthus	(Tapinanthus	Englerina)))	Bakerella))))	(Muellerina	Ileostylus)))	Nuytsia)))	Gaiadendron)	((Desmaria	Ligaria)	(Struthanthus	Tripodanthus)))	Atkinsonia)))	Decaisnina);
(Macrosolen	(Peraxilla	(Notanthera	(Desmaria	(((Struthanthus	Tripodanthus)	((((Tristerix	((Cecarria	Loranthus)	(((Benthamina	Amyema)	((Helixanthera	(Taxillus	Scurrula))	(Dendrophthoe	((Moquiniella	(Agelanthus	(Tapinanthus	Englerina)))	Bakerella))))	(Muellerina	Ileostylus))))	Nuytsia)	Tupeia)	Gaiadendron))	(Ligaria	Atkinsonia)))))	Decaisnina);
(Macrosolen	(Notanthera	(((Atkinsonia	((Desmaria	((((Benthamina	Amyema)	((Taxillus	Scurrula)	((Helixanthera	Dendrophthoe)	(Moquiniella	((Agelanthus	(Tapinanthus	Englerina))	Bakerella)))))	((Muellerina	Ileostylus)	(Cecarria	Loranthus)))	Nuytsia))	((Tristerix	(Ligaria	(Struthanthus	Tripodanthus)))	Tupeia)))	Gaiadendron)	Peraxilla))	Decaisnina);
(Macrosolen	((((Struthanthus	Tripodanthus)	Atkinsonia)	(((Tupeia	(((Benthamina	Amyema)	((Taxillus	Scurrula)	(((Moquiniella	Helixanthera)	Dendrophthoe)	((Agelanthus	(Tapinanthus	Englerina))	Bakerella))))	((Muellerina	Ileostylus)	(Cecarria	Loranthus))))	(Nuytsia	((Ligaria	Desmaria)	Notanthera)))	(Gaiadendron	Tristerix)))	Peraxilla)	Decaisnina);
(Macrosolen	(((((Notanthera	(Ligaria	(Struthanthus	Tripodanthus)))	Atkinsonia)	((Nuytsia	((Muellerina	Ileostylus)	((Cecarria	Loranthus)	((Benthamina	Amyema)	((Helixanthera	(Taxillus	Scurrula))	(Dendrophthoe	(Moquiniella	(Bakerella	(Agelanthus	(Tapinanthus	Englerina))))))))))	(Tupeia	(Tristerix	Desmaria))))	Gaiadendron)	Peraxilla)	Decaisnina);
(Macrosolen	((((((Tristerix	Ligaria)	(Struthanthus	Tripodanthus))	Atkinsonia)	(Nuytsia	(Notanthera	(Desmaria	(((Muellerina	Ileostylus)	((Cecarria	Loranthus)	((Benthamina	Amyema)	((Helixanthera	(Taxillus	Scurrula))	(Dendrophthoe	(Bakerella	((Agelanthus	(Tapinanthus	Englerina))	Moquiniella)))))))	Tupeia)))))	Gaiadendron)	Peraxilla)	Decaisnina);
(Macrosolen	(((((Atkinsonia	((Ligaria	(Struthanthus	Tripodanthus))	(Desmaria	Notanthera)))	((Nuytsia	((Muellerina	Ileostylus)	((Cecarria	Loranthus)	((Taxillus	Scurrula)	(((Benthamina	Amyema)	Dendrophthoe)	(Helixanthera	((Agelanthus	(Tapinanthus	Englerina))	(Moquiniella	Bakerella))))))))	Tupeia))	Tristerix)	Gaiadendron)	Peraxilla)	Decaisnina);
(Macrosolen	((((Atkinsonia	((Struthanthus	Tripodanthus)	(Tristerix	Ligaria)))	((Nuytsia	((Cecarria	Loranthus)	(((Benthamina	Amyema)	(((Dendrophthoe	Helixanthera)	(Bakerella	((Agelanthus	(Tapinanthus	Englerina))	Moquiniella)))	(Taxillus	Scurrula)))	(Muellerina	Ileostylus))))	((Notanthera	Desmaria)	Tupeia)))	Gaiadendron)	Peraxilla)	Decaisnina);
(Macrosolen	(Peraxilla	(Notanthera	((((Cecarria	Loranthus)	(((Benthamina	Amyema)	(((Dendrophthoe	Helixanthera)	(Bakerella	((Agelanthus	(Tapinanthus	Englerina))	Moquiniella)))	(Taxillus	Scurrula)))	(Muellerina	Ileostylus)))	(Desmaria	Tupeia))	((Atkinsonia	(Gaiadendron	Nuytsia))	((Struthanthus	Tripodanthus)	(Tristerix	Ligaria))))))	Decaisnina);
(Macrosolen	(Peraxilla	(Notanthera	(((Gaiadendron	((Tupeia	((Tristerix	Ligaria)	Desmaria))	(Nuytsia	((Cecarria	Loranthus)	(((Benthamina	Amyema)	(((Dendrophthoe	Helixanthera)	(Moquiniella	(Bakerella	(Agelanthus	(Tapinanthus	Englerina)))))	(Taxillus	Scurrula)))	(Muellerina	Ileostylus))))))	Atkinsonia)	(Struthanthus	Tripodanthus))))	Decaisnina);
(Macrosolen	((Gaiadendron	(Atkinsonia	(((((Desmaria	Notanthera)	Ligaria)	(Struthanthus	Tripodanthus))	((((Loranthus	Cecarria)	((Ileostylus	Muellerina)	((Benthamina	Amyema)	((Helixanthera	(Taxillus	Scurrula))	((Bakerella	((Agelanthus	(Englerina	Tapinanthus))	Moquiniella))	Dendrophthoe)))))	Nuytsia)	Tupeia))	Tristerix)))	Peraxilla)	Decaisnina);
(Macrosolen	((((Nuytsia	(((Ileostylus	Muellerina)	(((Benthamina	Amyema)	((Taxillus	Scurrula)	((Moquiniella	(Bakerella	(Agelanthus	(Englerina	Tapinanthus))))	(Helixanthera	Dendrophthoe))))	(Loranthus	Cecarria)))	(Tupeia	((Atkinsonia	((Notanthera	(Struthanthus	Tripodanthus))	Ligaria))	Desmaria))))	Tristerix)	Gaiadendron)	Peraxilla)	Decaisnina);
(Macrosolen	((Notanthera	(((Struthanthus	Tripodanthus)	((Tupeia	((Tristerix	(((Benthamina	Amyema)	((Taxillus	Scurrula)	((Bakerella	(Agelanthus	(Englerina	Tapinanthus)))	((Moquiniella	Helixanthera)	Dendrophthoe))))	((Loranthus	Cecarria)	(Ileostylus	Muellerina))))	Nuytsia))	Gaiadendron))	(Atkinsonia	(Ligaria	Desmaria))))	Peraxilla)	Decaisnina);
(Macrosolen	(Notanthera	(((Struthanthus	Tripodanthus)	((Desmaria	Ligaria)	(Atkinsonia	(((Tupeia	(((Ileostylus	Muellerina)	(((Benthamina	Amyema)	((Helixanthera	(Taxillus	Scurrula))	(((Moquiniella	Bakerella)	(Agelanthus	(Englerina	Tapinanthus)))	Dendrophthoe)))	(Loranthus	Cecarria)))	Nuytsia))	Tristerix)	Gaiadendron))))	Peraxilla))	Decaisnina);
(Macrosolen	((((Struthanthus	Tripodanthus)	((((((Benthamina	Amyema)	((Helixanthera	(Taxillus	Scurrula))	((Bakerella	((Agelanthus	(Englerina	Tapinanthus))	Moquiniella))	Dendrophthoe)))	((Loranthus	Cecarria)	(Ileostylus	Muellerina)))	Nuytsia)	(Tristerix	Tupeia))	Gaiadendron))	((Ligaria	(Notanthera	Desmaria))	Atkinsonia))	Peraxilla)	Decaisnina);
(Macrosolen	(((((((Loranthus	Cecarria)	((Ileostylus	Muellerina)	((Benthamina	Amyema)	((Taxillus	Scurrula)	((Bakerella	((Agelanthus	(Englerina	Tapinanthus))	Moquiniella))	(Dendrophthoe	Helixanthera))))))	Nuytsia)	Gaiadendron)	(Struthanthus	Tripodanthus))	((Tupeia	(Notanthera	(Desmaria	(Ligaria	Tristerix))))	Atkinsonia))	Peraxilla)	Decaisnina);
(Macrosolen	(((Gaiadendron	(Nuytsia	Atkinsonia))	(((Notanthera	(Struthanthus	Tripodanthus))	(Desmaria	(Ligaria	Tristerix)))	(((Ileostylus	Muellerina)	(((Benthamina	Amyema)	((Taxillus	Scurrula)	((Bakerella	((Agelanthus	(Englerina	Tapinanthus))	Moquiniella))	(Dendrophthoe	Helixanthera))))	(Loranthus	Cecarria)))	Tupeia)))	Peraxilla)	Decaisnina);
(Macrosolen	(((Gaiadendron	(((Struthanthus	Tripodanthus)	(Atkinsonia	Ligaria))	((Desmaria	(Tristerix	Nuytsia))	(((Ileostylus	Muellerina)	(((Benthamina	Amyema)	((Dendrophthoe	((Moquiniella	Bakerella)	(Agelanthus	(Englerina	Tapinanthus))))	(Helixanthera	(Taxillus	Scurrula))))	(Loranthus	Cecarria)))	Tupeia))))	Peraxilla)	Notanthera)	Decaisnina);
(Macrosolen	((((Tristerix	(Ligaria	(Struthanthus	Tripodanthus)))	Atkinsonia)	(((Nuytsia	((((Benthamina	Amyema)	((Taxillus	Scurrula)	((Dendrophthoe	(Bakerella	((Agelanthus	(Englerina	Tapinanthus))	Moquiniella)))	Helixanthera)))	(Loranthus	Cecarria))	(Ileostylus	Muellerina)))	(Tupeia	(Notanthera	Desmaria)))	Gaiadendron))	Peraxilla)	Decaisnina);
(Macrosolen	((((Struthanthus	Tripodanthus)	(Ligaria	Atkinsonia))	(((Nuytsia	((((Benthamina	Amyema)	(((Moquiniella	(Bakerella	(Agelanthus	(Englerina	Tapinanthus))))	Dendrophthoe)	(Helixanthera	(Taxillus	Scurrula))))	(Loranthus	Cecarria))	(Ileostylus	Muellerina)))	(Tupeia	(Notanthera	(Tristerix	Desmaria))))	Gaiadendron))	Peraxilla)	Decaisnina);
(((Notanthera	Peraxilla)	(Gaiadendron	(Atkinsonia	(Desmaria	((((Ligaria	Tristerix)	(Struthanthus	Tripodanthus))	Tupeia)	(Nuytsia	((Muellerina	Ileostylus)	(((Benthamina	Amyema)	((Scurrula	Taxillus)	((Bakerella	(Moquiniella	((Tapinanthus	Englerina)	Agelanthus)))	(Dendrophthoe	Helixanthera))))	(Loranthus	Cecarria)))))))))	Macrosolen	Decaisnina);
((Peraxilla	(((Struthanthus	Tripodanthus)	(Notanthera	(Ligaria	Atkinsonia)))	(Desmaria	(Gaiadendron	(Tupeia	(Tristerix	(Nuytsia	((Muellerina	Ileostylus)	(((Benthamina	Amyema)	((Helixanthera	(Scurrula	Taxillus))	((Bakerella	((Tapinanthus	Englerina)	(Agelanthus	Moquiniella)))	Dendrophthoe)))	(Loranthus	Cecarria))))))))))	Macrosolen	Decaisnina);
((Peraxilla	(((((Struthanthus	Tripodanthus)	(Tristerix	Ligaria))	Atkinsonia)	(Nuytsia	(((Loranthus	Cecarria)	((Muellerina	Ileostylus)	((Benthamina	Amyema)	((Scurrula	Taxillus)	((Bakerella	(((Tapinanthus	Englerina)	Agelanthus)	Moquiniella))	(Dendrophthoe	Helixanthera))))))	((Notanthera	Desmaria)	Tupeia))))	Gaiadendron))	Macrosolen	Decaisnina);
((Peraxilla	((((Struthanthus	Tripodanthus)	((((Tupeia	Gaiadendron)	(Tristerix	(Nuytsia	((Loranthus	Cecarria)	((Muellerina	Ileostylus)	((Benthamina	Amyema)	((Scurrula	Taxillus)	((Bakerella	(((Tapinanthus	Englerina)	Agelanthus)	Moquiniella))	(Dendrophthoe	Helixanthera)))))))))	Ligaria)	Atkinsonia))	Desmaria)	Notanthera))	Macrosolen	Decaisnina);
((Notanthera	(Peraxilla	(((((Gaiadendron	Tristerix)	((Nuytsia	((Loranthus	Cecarria)	((Muellerina	Ileostylus)	((Benthamina	Amyema)	((Scurrula	Taxillus)	((Moquiniella	(Bakerella	((Tapinanthus	Englerina)	Agelanthus)))	(Dendrophthoe	Helixanthera)))))))	Tupeia))	Atkinsonia)	(Desmaria	(Struthanthus	Tripodanthus)))	Ligaria)))	Macrosolen	Decaisnina);
((Peraxilla	(Atkinsonia	(((Notanthera	Desmaria)	(Ligaria	(Struthanthus	Tripodanthus)))	((((Muellerina	Ileostylus)	(((Benthamina	Amyema)	((Scurrula	Taxillus)	((Moquiniella	(Bakerella	((Tapinanthus	Englerina)	Agelanthus)))	(Dendrophthoe	Helixanthera))))	(Loranthus	Cecarria)))	Tupeia)	(Gaiadendron	(Nuytsia	Tristerix))))))	Macrosolen	Decaisnina);
((Peraxilla	((Desmaria	(Tupeia	((Atkinsonia	((Tristerix	(Ligaria	((Loranthus	Cecarria)	((Muellerina	Ileostylus)	((Benthamina	Amyema)	((Dendrophthoe	(Bakerella	(((Tapinanthus	Englerina)	Agelanthus)	Moquiniella)))	(Helixanthera	(Scurrula	Taxillus))))))))	(Struthanthus	Tripodanthus)))	(Gaiadendron	Nuytsia))))	Notanthera))	Macrosolen	Decaisnina);
((Peraxilla	(((Atkinsonia	((Struthanthus	Tripodanthus)	(Ligaria	(Notanthera	Desmaria))))	(Nuytsia	(Tupeia	(Tristerix	((Muellerina	Ileostylus)	(((Benthamina	Amyema)	((Dendrophthoe	(Moquiniella	(Bakerella	((Tapinanthus	Englerina)	Agelanthus))))	(Helixanthera	(Scurrula	Taxillus))))	(Loranthus	Cecarria)))))))	Gaiadendron))	Macrosolen	Decaisnina);
(((Peraxilla	((Struthanthus	Tripodanthus)	(Atkinsonia	((Ligaria	Desmaria)	(Gaiadendron	((Tristerix	(Nuytsia	((Loranthus	Cecarria)	((Muellerina	Ileostylus)	((Benthamina	Amyema)	((Scurrula	Taxillus)	((Bakerella	(((Tapinanthus	Englerina)	Agelanthus)	Moquiniella))	(Dendrophthoe	Helixanthera))))))))	Tupeia))))))	Notanthera)	Macrosolen	Decaisnina);
((Peraxilla	((Atkinsonia	(Ligaria	((((((((Benthamina	Amyema)	((Helixanthera	(Scurrula	Taxillus))	((Moquiniella	(Bakerella	((Tapinanthus	Englerina)	Agelanthus)))	Dendrophthoe)))	((Loranthus	Cecarria)	(Muellerina	Ileostylus)))	Tupeia)	Desmaria)	Nuytsia)	Tristerix)	Gaiadendron)))	((Struthanthus	Tripodanthus)	Notanthera)))	Macrosolen	Decaisnina);
(Macrosolen	(((Tristerix	(Nuytsia	Gaiadendron))	((Atkinsonia	((Struthanthus	Tripodanthus)	(Notanthera	Ligaria)))	((((Ileostylus	Muellerina)	((((Helixanthera	Dendrophthoe)	(Bakerella	(Moquiniella	(Agelanthus	(Englerina	Tapinanthus)))))	(Scurrula	Taxillus))	(Amyema	Benthamina)))	(Loranthus	Cecarria))	(Desmaria	Tupeia))))	Peraxilla)	Decaisnina);
(Macrosolen	(((((Tristerix	Gaiadendron)	((Nuytsia	(((((Moquiniella	(Agelanthus	(Englerina	Tapinanthus)))	(Dendrophthoe	Bakerella))	((Scurrula	Taxillus)	Helixanthera))	(Amyema	Benthamina))	((Loranthus	Cecarria)	(Ileostylus	Muellerina))))	((Ligaria	(Notanthera	Desmaria))	Tupeia)))	(Struthanthus	Tripodanthus))	Atkinsonia)	Peraxilla)	Decaisnina);
(Macrosolen	((Gaiadendron	((Nuytsia	Tristerix)	((Tupeia	((Loranthus	Cecarria)	((Ileostylus	Muellerina)	((((Agelanthus	(Englerina	Tapinanthus))	Bakerella)	((Moquiniella	(Scurrula	Taxillus))	(Dendrophthoe	Helixanthera)))	(Amyema	Benthamina)))))	(((Notanthera	Desmaria)	(Ligaria	(Struthanthus	Tripodanthus)))	Atkinsonia))))	Peraxilla)	Decaisnina);
(Macrosolen	(((((Desmaria	Tupeia)	((Ileostylus	Muellerina)	((((Scurrula	Taxillus)	((Dendrophthoe	Helixanthera)	((Moquiniella	(Agelanthus	(Englerina	Tapinanthus)))	Bakerella)))	(Amyema	Benthamina))	(Loranthus	Cecarria))))	((Notanthera	(Ligaria	(Struthanthus	Tripodanthus)))	Atkinsonia))	(Gaiadendron	(Nuytsia	Tristerix)))	Peraxilla)	Decaisnina);
(Macrosolen	((((((Loranthus	Cecarria)	((Ileostylus	Muellerina)	(((Scurrula	Taxillus)	((Dendrophthoe	Helixanthera)	(Moquiniella	((Agelanthus	(Englerina	Tapinanthus))	Bakerella))))	(Amyema	Benthamina))))	((Desmaria	((Ligaria	(Struthanthus	Tripodanthus))	Atkinsonia))	Tupeia))	(Gaiadendron	(Nuytsia	Tristerix)))	Peraxilla)	Notanthera)	Decaisnina);
(Macrosolen	(((Atkinsonia	((Struthanthus	Tripodanthus)	((Tristerix	((Tupeia	(Notanthera	Desmaria))	(Nuytsia	((Loranthus	Cecarria)	((Ileostylus	Muellerina)	((((Agelanthus	(Englerina	Tapinanthus))	(Bakerella	Moquiniella))	((Helixanthera	Dendrophthoe)	(Scurrula	Taxillus)))	(Amyema	Benthamina)))))))	Gaiadendron)))	Ligaria)	Peraxilla)	Decaisnina);
(Macrosolen	(((Atkinsonia	((Struthanthus	Tripodanthus)	((Tristerix	(Tupeia	((Notanthera	Desmaria)	(Nuytsia	((((Scurrula	Taxillus)	((((Bakerella	Moquiniella)	(Agelanthus	(Englerina	Tapinanthus)))	Helixanthera)	Dendrophthoe))	(Amyema	Benthamina))	((Ileostylus	Muellerina)	(Loranthus	Cecarria)))))))	Gaiadendron)))	Ligaria)	Peraxilla)	Decaisnina);
(Macrosolen	((((((Struthanthus	Tripodanthus)	Atkinsonia)	Ligaria)	(((Tristerix	Desmaria)	(Notanthera	Tupeia))	(Nuytsia	((Ileostylus	Muellerina)	((Loranthus	Cecarria)	(((Helixanthera	(Scurrula	Taxillus))	((Bakerella	(Moquiniella	(Agelanthus	(Englerina	Tapinanthus))))	Dendrophthoe))	(Amyema	Benthamina)))))))	Gaiadendron)	Peraxilla)	Decaisnina);
(Macrosolen	(((((Tupeia	Desmaria)	((Ligaria	Tristerix)	((Loranthus	Cecarria)	(((Helixanthera	((Scurrula	Taxillus)	((Bakerella	(Moquiniella	(Agelanthus	(Englerina	Tapinanthus))))	Dendrophthoe)))	(Amyema	Benthamina))	(Ileostylus	Muellerina)))))	(Gaiadendron	((Struthanthus	Tripodanthus)	(Nuytsia	Atkinsonia))))	Peraxilla)	Notanthera)	Decaisnina);
(Macrosolen	(Peraxilla	(Notanthera	((((Struthanthus	Tripodanthus)	(((Tupeia	(Nuytsia	((Ileostylus	Muellerina)	((Loranthus	Cecarria)	(((Scurrula	Taxillus)	((Bakerella	(Moquiniella	(Agelanthus	(Englerina	Tapinanthus))))	(Dendrophthoe	Helixanthera)))	(Amyema	Benthamina))))))	Tristerix)	Gaiadendron))	Atkinsonia)	(Ligaria	Desmaria))))	Decaisnina);
((Peraxilla	(Notanthera	((Tripodanthus	Struthanthus)	((Ligaria	Desmaria)	((((Tupeia	(Nuytsia	((Loranthus	Cecarria)	((((Taxillus	Scurrula)	((Bakerella	(Moquiniella	((Tapinanthus	Englerina)	Agelanthus)))	(Dendrophthoe	Helixanthera)))	(Benthamina	Amyema))	(Ileostylus	Muellerina)))))	Tristerix)	Gaiadendron)	Atkinsonia)))))	Macrosolen	Decaisnina);
((Notanthera	((Desmaria	(((Tripodanthus	Struthanthus)	((Tupeia	((Loranthus	Cecarria)	((((Helixanthera	(Taxillus	Scurrula))	((((Tapinanthus	Englerina)	Agelanthus)	(Bakerella	Moquiniella))	Dendrophthoe))	(Benthamina	Amyema))	(Ileostylus	Muellerina))))	((Nuytsia	Tristerix)	Gaiadendron)))	(Ligaria	Atkinsonia)))	Peraxilla))	Macrosolen	Decaisnina);
((Peraxilla	(Notanthera	(Ligaria	(Atkinsonia	(Desmaria	(((Tupeia	(Tripodanthus	Struthanthus))	((Nuytsia	Tristerix)	Gaiadendron))	((Loranthus	Cecarria)	(((((Dendrophthoe	Helixanthera)	(Taxillus	Scurrula))	(((Tapinanthus	Englerina)	Agelanthus)	(Bakerella	Moquiniella)))	(Benthamina	Amyema))	(Ileostylus	Muellerina)))))))))	Macrosolen	Decaisnina);
((Peraxilla	(((Tripodanthus	Struthanthus)	(Desmaria	Notanthera))	((((Nuytsia	Tristerix)	Gaiadendron)	(((((Helixanthera	(Taxillus	Scurrula))	(Dendrophthoe	(Bakerella	(Moquiniella	((Tapinanthus	Englerina)	Agelanthus)))))	(Benthamina	Amyema))	((Ileostylus	Muellerina)	(Loranthus	Cecarria)))	Tupeia))	(Atkinsonia	Ligaria))))	Macrosolen	Decaisnina);
((Peraxilla	(((Tristerix	Gaiadendron)	((Nuytsia	((Loranthus	Cecarria)	((((Taxillus	Scurrula)	(((((Tapinanthus	Englerina)	Agelanthus)	Moquiniella)	Bakerella)	(Dendrophthoe	Helixanthera)))	(Benthamina	Amyema))	(Ileostylus	Muellerina))))	Tupeia))	(Atkinsonia	((Notanthera	(Desmaria	Ligaria))	(Tripodanthus	Struthanthus)))))	Macrosolen	Decaisnina);
((Peraxilla	(((((Tupeia	(Ligaria	Desmaria))	Notanthera)	Atkinsonia)	(Tripodanthus	Struthanthus))	((Nuytsia	(Tristerix	(((Ileostylus	Muellerina)	(((Helixanthera	(Taxillus	Scurrula))	(((((Tapinanthus	Englerina)	Agelanthus)	Moquiniella)	Bakerella)	Dendrophthoe))	(Benthamina	Amyema)))	(Loranthus	Cecarria))))	Gaiadendron)))	Macrosolen	Decaisnina);
((Peraxilla	((Gaiadendron	(((Atkinsonia	((Notanthera	(Tripodanthus	Struthanthus))	Ligaria))	((Tupeia	Desmaria)	(((Ileostylus	Muellerina)	(((Helixanthera	(Taxillus	Scurrula))	(((((Tapinanthus	Englerina)	Agelanthus)	Moquiniella)	Bakerella)	Dendrophthoe))	(Benthamina	Amyema)))	(Loranthus	Cecarria))))	Tristerix))	Nuytsia))	Macrosolen	Decaisnina);
((Peraxilla	(((Atkinsonia	(Desmaria	Notanthera))	(((Tripodanthus	Struthanthus)	Tupeia)	(Tristerix	(Ligaria	((((Taxillus	Scurrula)	(((Moquiniella	Helixanthera)	(((Tapinanthus	Englerina)	Agelanthus)	Bakerella))	Dendrophthoe))	(Benthamina	Amyema))	((Loranthus	Cecarria)	(Ileostylus	Muellerina)))))))	(Nuytsia	Gaiadendron)))	Macrosolen	Decaisnina);
((Peraxilla	(((Atkinsonia	(Ligaria	(Tripodanthus	Struthanthus)))	(Tupeia	(((Ileostylus	Muellerina)	((((Helixanthera	(Taxillus	Scurrula))	((((Tapinanthus	Englerina)	Agelanthus)	(Bakerella	Moquiniella))	Dendrophthoe))	(Benthamina	Amyema))	(Loranthus	Cecarria)))	((Nuytsia	Desmaria)	Notanthera))))	(Tristerix	Gaiadendron)))	Macrosolen	Decaisnina);
((Peraxilla	(Gaiadendron	(((((Desmaria	(Ligaria	(Notanthera	(Tripodanthus	Struthanthus))))	Atkinsonia)	Tupeia)	((Ileostylus	Muellerina)	((((Taxillus	Scurrula)	((Bakerella	(Moquiniella	((Tapinanthus	Englerina)	Agelanthus)))	(Helixanthera	Dendrophthoe)))	(Benthamina	Amyema))	(Loranthus	Cecarria))))	(Nuytsia	Tristerix))))	Macrosolen	Decaisnina);
(Macrosolen	(((Gaiadendron	(Tristerix	Nuytsia))	(((Ligaria	(Tripodanthus	Struthanthus))	((Cecarria	Loranthus)	((Ileostylus	Muellerina)	((Amyema	Benthamina)	(((Moquiniella	Dendrophthoe)	(((Englerina	Tapinanthus)	Agelanthus)	Bakerella))	((Taxillus	Scurrula)	Helixanthera))))))	((Notanthera	Desmaria)	(Tupeia	Atkinsonia))))	Peraxilla)	Decaisnina);
(Macrosolen	(((Atkinsonia	(((Tripodanthus	Struthanthus)	Notanthera)	(Desmaria	Ligaria)))	(((Tristerix	(Gaiadendron	Nuytsia))	((Cecarria	Loranthus)	((Ileostylus	Muellerina)	((Amyema	Benthamina)	((Taxillus	Scurrula)	((Dendrophthoe	Helixanthera)	(Bakerella	(Moquiniella	((Englerina	Tapinanthus)	Agelanthus)))))))))	Tupeia))	Peraxilla)	Decaisnina);
(Macrosolen	(((((Tripodanthus	Struthanthus)	(Desmaria	Ligaria))	(Atkinsonia	((Gaiadendron	(Nuytsia	Tristerix))	(((Cecarria	Loranthus)	((Ileostylus	Muellerina)	((Amyema	Benthamina)	((Taxillus	Scurrula)	((Dendrophthoe	Helixanthera)	(Bakerella	(Moquiniella	((Englerina	Tapinanthus)	Agelanthus))))))))	Tupeia))))	Peraxilla)	Notanthera)	Decaisnina);
(Macrosolen	((((Atkinsonia	(Ligaria	(Tripodanthus	Struthanthus)))	(Desmaria	((Gaiadendron	(Nuytsia	Tristerix))	(((Cecarria	Loranthus)	((Ileostylus	Muellerina)	((Amyema	Benthamina)	(((Taxillus	Scurrula)	Helixanthera)	(Dendrophthoe	(Bakerella	(Moquiniella	((Englerina	Tapinanthus)	Agelanthus))))))))	Tupeia))))	Peraxilla)	Notanthera)	Decaisnina);
(Macrosolen	(Notanthera	(((Gaiadendron	(Nuytsia	Tristerix))	((((Cecarria	Loranthus)	((Ileostylus	Muellerina)	((Amyema	Benthamina)	((Taxillus	Scurrula)	((Dendrophthoe	Helixanthera)	(Bakerella	(Moquiniella	((Englerina	Tapinanthus)	Agelanthus))))))))	(Desmaria	Tupeia))	(Atkinsonia	(Ligaria	(Tripodanthus	Struthanthus)))))	Peraxilla))	Decaisnina);
(Macrosolen	(Peraxilla	(Notanthera	(((Desmaria	Ligaria)	(Tripodanthus	Struthanthus))	(Atkinsonia	(Gaiadendron	((Nuytsia	(Tristerix	((((Amyema	Benthamina)	((Taxillus	Scurrula)	((Helixanthera	(Bakerella	(Moquiniella	((Englerina	Tapinanthus)	Agelanthus))))	Dendrophthoe)))	(Ileostylus	Muellerina))	(Cecarria	Loranthus))))	Tupeia))))))	Decaisnina);
(Macrosolen	(Peraxilla	((((((Amyema	Benthamina)	((Taxillus	Scurrula)	((Bakerella	(Moquiniella	((Englerina	Tapinanthus)	Agelanthus)))	(Dendrophthoe	Helixanthera))))	(Ileostylus	Muellerina))	(Cecarria	Loranthus))	Atkinsonia)	((Tripodanthus	Struthanthus)	(Gaiadendron	(Nuytsia	(((Desmaria	(Ligaria	Tristerix))	Tupeia)	Notanthera))))))	Decaisnina);
(Macrosolen	((Peraxilla	(Desmaria	(Atkinsonia	((Nuytsia	Gaiadendron)	(((Tripodanthus	Struthanthus)	Tupeia)	((((((Amyema	Benthamina)	((Taxillus	Scurrula)	((Moquiniella	(((Englerina	Tapinanthus)	Agelanthus)	Bakerella))	(Dendrophthoe	Helixanthera))))	(Ileostylus	Muellerina))	(Cecarria	Loranthus))	Ligaria)	Tristerix))))))	Notanthera)	Decaisnina);
(Macrosolen	(Peraxilla	((((Atkinsonia	((Nuytsia	((Desmaria	Tupeia)	(((Ileostylus	Muellerina)	((Cecarria	Loranthus)	((Amyema	Benthamina)	((Taxillus	Scurrula)	(Dendrophthoe	((Bakerella	(Moquiniella	((Englerina	Tapinanthus)	Agelanthus)))	Helixanthera))))))	Tristerix)))	Gaiadendron))	(Tripodanthus	Struthanthus))	Ligaria)	Notanthera))	Decaisnina);
(Macrosolen	(Peraxilla	(Gaiadendron	(Atkinsonia	((Tripodanthus	Struthanthus)	((Desmaria	(Notanthera	Tupeia))	(Nuytsia	((((Ileostylus	Muellerina)	((Cecarria	Loranthus)	((Amyema	Benthamina)	((Taxillus	Scurrula)	((Helixanthera	Dendrophthoe)	(Bakerella	(Moquiniella	((Englerina	Tapinanthus)	Agelanthus))))))))	Ligaria)	Tristerix)))))))	Decaisnina);
((Peraxilla	((((Ligaria	(Tripodanthus	Struthanthus))	((Nuytsia	(((Benthamina	Amyema)	(((Dendrophthoe	Helixanthera)	(Taxillus	Scurrula))	(((Tapinanthus	Englerina)	Agelanthus)	(Bakerella	Moquiniella))))	((Cecarria	Loranthus)	(Ileostylus	Muellerina))))	(Tupeia	(Desmaria	(Notanthera	Tristerix)))))	Atkinsonia)	Gaiadendron))	Macrosolen	Decaisnina);
((Peraxilla	((Gaiadendron	((Nuytsia	(((Benthamina	Amyema)	(((Dendrophthoe	Helixanthera)	(Taxillus	Scurrula))	(Bakerella	(Moquiniella	((Tapinanthus	Englerina)	Agelanthus)))))	((Cecarria	Loranthus)	(Ileostylus	Muellerina))))	(Tupeia	((Tristerix	(Ligaria	Desmaria))	Notanthera))))	(Atkinsonia	(Tripodanthus	Struthanthus))))	Macrosolen	Decaisnina);
((Peraxilla	(((Tripodanthus	Struthanthus)	(Atkinsonia	((((Nuytsia	((Ileostylus	Muellerina)	(((Benthamina	Amyema)	((Taxillus	Scurrula)	((Dendrophthoe	(Moquiniella	(((Tapinanthus	Englerina)	Agelanthus)	Bakerella)))	Helixanthera)))	(Cecarria	Loranthus))))	((Tristerix	Desmaria)	Tupeia))	Ligaria)	Gaiadendron)))	Notanthera))	Macrosolen	Decaisnina);
((Notanthera	(Peraxilla	((Atkinsonia	((Tripodanthus	Struthanthus)	((Tristerix	(Nuytsia	((Ileostylus	Muellerina)	(((Benthamina	Amyema)	((Taxillus	Scurrula)	((Moquiniella	(((Tapinanthus	Englerina)	Agelanthus)	Bakerella))	(Dendrophthoe	Helixanthera))))	(Cecarria	Loranthus)))))	Gaiadendron)))	((Ligaria	Desmaria)	Tupeia))))	Macrosolen	Decaisnina);
((Peraxilla	(((Desmaria	(Nuytsia	Notanthera))	(Tripodanthus	Struthanthus))	((Ligaria	Atkinsonia)	((Tupeia	((((Benthamina	Amyema)	((Taxillus	Scurrula)	((Bakerella	(Moquiniella	((Tapinanthus	Englerina)	Agelanthus)))	(Dendrophthoe	Helixanthera))))	((Cecarria	Loranthus)	(Ileostylus	Muellerina)))	Tristerix))	Gaiadendron))))	Macrosolen	Decaisnina);
((Peraxilla	(((Tristerix	(Tupeia	(Nuytsia	(((Benthamina	Amyema)	((Taxillus	Scurrula)	((Bakerella	(Moquiniella	((Tapinanthus	Englerina)	Agelanthus)))	(Dendrophthoe	Helixanthera))))	((Cecarria	Loranthus)	(Ileostylus	Muellerina))))))	Gaiadendron)	((((Ligaria	Desmaria)	Notanthera)	(Tripodanthus	Struthanthus))	Atkinsonia)))	Macrosolen	Decaisnina);
(((Peraxilla	((((Nuytsia	((((Benthamina	Amyema)	((Helixanthera	(Taxillus	Scurrula))	((Bakerella	(Moquiniella	((Tapinanthus	Englerina)	Agelanthus)))	Dendrophthoe)))	((Cecarria	Loranthus)	(Ileostylus	Muellerina)))	((Desmaria	Tristerix)	Tupeia)))	Gaiadendron)	((Tripodanthus	Struthanthus)	Ligaria))	Atkinsonia))	Notanthera)	Macrosolen	Decaisnina);
((Peraxilla	(((((Notanthera	Desmaria)	Tupeia)	(Nuytsia	((Cecarria	Loranthus)	((Ileostylus	Muellerina)	((Benthamina	Amyema)	((Taxillus	Scurrula)	(((Helixanthera	Moquiniella)	(((Tapinanthus	Englerina)	Agelanthus)	Bakerella))	Dendrophthoe)))))))	(((Ligaria	Tristerix)	(Tripodanthus	Struthanthus))	Atkinsonia))	Gaiadendron))	Macrosolen	Decaisnina);
(((Peraxilla	((((Atkinsonia	Tupeia)	((Tristerix	Desmaria)	Ligaria))	(Gaiadendron	(Nuytsia	((Cecarria	Loranthus)	((Ileostylus	Muellerina)	((Benthamina	Amyema)	((Taxillus	Scurrula)	((Dendrophthoe	Helixanthera)	((Moquiniella	((Tapinanthus	Englerina)	Agelanthus))	Bakerella)))))))))	(Tripodanthus	Struthanthus)))	Macrosolen)	Notanthera	Decaisnina);
((Peraxilla	(Notanthera	(((Desmaria	((Tupeia	((Cecarria	Loranthus)	((Ileostylus	Muellerina)	((Benthamina	Amyema)	((Helixanthera	(Taxillus	Scurrula))	(Dendrophthoe	((Moquiniella	((Tapinanthus	Englerina)	Agelanthus))	Bakerella)))))))	(Nuytsia	(Tristerix	Gaiadendron))))	((Tripodanthus	Struthanthus)	Atkinsonia))	Ligaria)))	Macrosolen	Decaisnina);
((Peraxilla	(((((Desmaria	Ligaria)	Atkinsonia)	(((Tristerix	((Ileostylus	Muellerina)	((Cecarria	Loranthus)	((Benthamina	Amyema)	(((Moquiniella	((Englerina	Tapinanthus)	Agelanthus))	Bakerella)	((Taxillus	Scurrula)	(Dendrophthoe	Helixanthera)))))))	Nuytsia)	(Tupeia	Gaiadendron)))	(Tripodanthus	Struthanthus))	Notanthera))	Macrosolen	Decaisnina);
((Peraxilla	((((Gaiadendron	(Tupeia	(Tristerix	((((Benthamina	Amyema)	((Dendrophthoe	((Moquiniella	((Englerina	Tapinanthus)	Agelanthus))	Bakerella))	((Taxillus	Scurrula)	Helixanthera)))	((Ileostylus	Muellerina)	(Cecarria	Loranthus)))	Nuytsia))))	(Tripodanthus	Struthanthus))	(Atkinsonia	(Desmaria	Notanthera)))	Ligaria))	Macrosolen	Decaisnina);
((Peraxilla	((Gaiadendron	((Desmaria	(Tupeia	(Tristerix	(((Cecarria	Loranthus)	(((Benthamina	Amyema)	((Taxillus	Scurrula)	((Dendrophthoe	Helixanthera)	((Moquiniella	((Englerina	Tapinanthus)	Agelanthus))	Bakerella))))	(Ileostylus	Muellerina)))	Nuytsia))))	(Atkinsonia	((Tripodanthus	Struthanthus)	Ligaria))))	Notanthera))	Macrosolen	Decaisnina);
((Notanthera	(Peraxilla	((Atkinsonia	(Ligaria	Desmaria))	((Tripodanthus	Struthanthus)	(Gaiadendron	(Tristerix	((((Cecarria	Loranthus)	(((Benthamina	Amyema)	((Helixanthera	(Taxillus	Scurrula))	(Dendrophthoe	(((Englerina	Tapinanthus)	Agelanthus)	(Bakerella	Moquiniella)))))	(Ileostylus	Muellerina)))	Nuytsia)	Tupeia)))))))	Macrosolen	Decaisnina);
((Peraxilla	((((((Notanthera	(((Ileostylus	Muellerina)	((Cecarria	Loranthus)	((Benthamina	Amyema)	((Helixanthera	(Taxillus	Scurrula))	(Dendrophthoe	(Moquiniella	(((Englerina	Tapinanthus)	Agelanthus)	Bakerella)))))))	Nuytsia))	((Ligaria	Desmaria)	Tupeia))	(Tripodanthus	Struthanthus))	Atkinsonia)	Tristerix)	Gaiadendron))	Macrosolen	Decaisnina);
(((Peraxilla	((Tupeia	(Tristerix	Desmaria))	((((Tripodanthus	Struthanthus)	Ligaria)	Atkinsonia)	(Gaiadendron	((((Benthamina	Amyema)	((Taxillus	Scurrula)	((Bakerella	(Moquiniella	((Englerina	Tapinanthus)	Agelanthus)))	(Dendrophthoe	Helixanthera))))	((Ileostylus	Muellerina)	(Cecarria	Loranthus)))	Nuytsia)))))	Notanthera)	Macrosolen	Decaisnina);
((Peraxilla	(Gaiadendron	(((Tupeia	Desmaria)	(Tristerix	((Cecarria	Loranthus)	(((Benthamina	Amyema)	((Helixanthera	(Taxillus	Scurrula))	((Bakerella	(Moquiniella	((Englerina	Tapinanthus)	Agelanthus)))	Dendrophthoe)))	(Ileostylus	Muellerina)))))	((Ligaria	(Notanthera	(Tripodanthus	Struthanthus)))	(Nuytsia	Atkinsonia)))))	Macrosolen	Decaisnina);
((Peraxilla	((Atkinsonia	(((Tristerix	(((Ligaria	Desmaria)	Tupeia)	(Nuytsia	((Cecarria	Loranthus)	(((Benthamina	Amyema)	((Helixanthera	(Taxillus	Scurrula))	((Bakerella	(Moquiniella	((Englerina	Tapinanthus)	Agelanthus)))	Dendrophthoe)))	(Ileostylus	Muellerina))))))	(Tripodanthus	Struthanthus))	Gaiadendron))	Notanthera))	Macrosolen	Decaisnina);
((Peraxilla	(((Gaiadendron	(Tristerix	(Tupeia	(Nuytsia	(((Benthamina	Amyema)	((Taxillus	Scurrula)	(((Englerina	Tapinanthus)	(Moquiniella	(Agelanthus	Bakerella)))	(Dendrophthoe	Helixanthera))))	((Ileostylus	Muellerina)	(Cecarria	Loranthus)))))))	Atkinsonia)	(((Notanthera	Desmaria)	Ligaria)	(Tripodanthus	Struthanthus))))	Macrosolen	Decaisnina);
((Peraxilla	((((((Cecarria	Loranthus)	(((Benthamina	Amyema)	((Taxillus	Scurrula)	((Dendrophthoe	Helixanthera)	(Bakerella	((Agelanthus	(Englerina	Tapinanthus))	Moquiniella)))))	(Ileostylus	Muellerina)))	(Desmaria	Tupeia))	(Atkinsonia	(Notanthera	(Ligaria	(Tripodanthus	Struthanthus)))))	(Gaiadendron	Nuytsia))	Tristerix))	Macrosolen	Decaisnina);
(Macrosolen	(((((Tupeia	(Notanthera	(Tristerix	Desmaria)))	(Nuytsia	(((Helixanthera	((Dendrophthoe	((Agelanthus	(Tapinanthus	Englerina))	(Bakerella	Moquiniella)))	(Scurrula	Taxillus)))	(Amyema	Benthamina))	((Loranthus	Cecarria)	(Ileostylus	Muellerina)))))	Gaiadendron)	((Struthanthus	Tripodanthus)	(Atkinsonia	Ligaria)))	Peraxilla)	Decaisnina);
(Macrosolen	(((((Nuytsia	Notanthera)	Desmaria)	Tupeia)	(((Struthanthus	Tripodanthus)	Atkinsonia)	(Gaiadendron	((Tristerix	Ligaria)	((Ileostylus	Muellerina)	((((Scurrula	Taxillus)	(Helixanthera	(Dendrophthoe	(Bakerella	(Moquiniella	(Agelanthus	(Tapinanthus	Englerina)))))))	(Amyema	Benthamina))	(Loranthus	Cecarria)))))))	Peraxilla)	Decaisnina);
(Macrosolen	(((Tristerix	Tupeia)	(((Struthanthus	Tripodanthus)	Ligaria)	(((Notanthera	Desmaria)	(Nuytsia	(((((Scurrula	Taxillus)	(((Moquiniella	(Agelanthus	Bakerella))	(Tapinanthus	Englerina))	(Helixanthera	Dendrophthoe)))	(Amyema	Benthamina))	(Loranthus	Cecarria))	(Ileostylus	Muellerina))))	(Gaiadendron	Atkinsonia))))	Peraxilla)	Decaisnina);
(Macrosolen	(((Gaiadendron	(Atkinsonia	Nuytsia))	((Notanthera	((((Scurrula	Taxillus)	(((Moquiniella	Bakerella)	(Agelanthus	(Tapinanthus	Englerina)))	(Helixanthera	Dendrophthoe)))	(Amyema	Benthamina))	((Loranthus	Cecarria)	(Ileostylus	Muellerina))))	((Tupeia	((Struthanthus	Tripodanthus)	(Ligaria	Tristerix)))	Desmaria)))	Peraxilla)	Decaisnina);
(Macrosolen	(((Gaiadendron	(Nuytsia	((Ileostylus	Muellerina)	(((((Scurrula	Taxillus)	((Bakerella	((Agelanthus	(Tapinanthus	Englerina))	Moquiniella))	Dendrophthoe))	Helixanthera)	(Amyema	Benthamina))	(Loranthus	Cecarria)))))	((Struthanthus	Tripodanthus)	((Tristerix	(Notanthera	((Ligaria	Desmaria)	Tupeia)))	Atkinsonia)))	Peraxilla)	Decaisnina);
(Macrosolen	((((((Ligaria	Tristerix)	Desmaria)	Tupeia)	(((Ileostylus	Muellerina)	((((Scurrula	Taxillus)	((Moquiniella	(Bakerella	(Agelanthus	(Tapinanthus	Englerina))))	(Helixanthera	Dendrophthoe)))	(Amyema	Benthamina))	(Loranthus	Cecarria)))	(((Struthanthus	Tripodanthus)	(Atkinsonia	Nuytsia))	Gaiadendron)))	Notanthera)	Peraxilla)	Decaisnina);
(Macrosolen	(((Gaiadendron	(((Desmaria	Tupeia)	(Tristerix	((((Scurrula	Taxillus)	((Bakerella	((Agelanthus	(Tapinanthus	Englerina))	Moquiniella))	(Helixanthera	Dendrophthoe)))	(Amyema	Benthamina))	((Loranthus	Cecarria)	(Ileostylus	Muellerina)))))	((Atkinsonia	Nuytsia)	((Struthanthus	Tripodanthus)	Ligaria))))	Peraxilla)	Notanthera)	Decaisnina);
(Macrosolen	(((((Desmaria	Ligaria)	(Struthanthus	Tripodanthus))	(((((Loranthus	Cecarria)	((Ileostylus	Muellerina)	(((Scurrula	Taxillus)	(((Bakerella	((Agelanthus	(Tapinanthus	Englerina))	Moquiniella))	Helixanthera)	Dendrophthoe))	(Amyema	Benthamina))))	Tupeia)	(Nuytsia	(Tristerix	Gaiadendron)))	Atkinsonia))	Peraxilla)	Notanthera)	Decaisnina);
(Macrosolen	((((Tristerix	Nuytsia)	(((Loranthus	Cecarria)	((Ileostylus	Muellerina)	(((Scurrula	Taxillus)	((Bakerella	((Agelanthus	(Tapinanthus	Englerina))	Moquiniella))	(Helixanthera	Dendrophthoe)))	(Amyema	Benthamina))))	((Atkinsonia	(Notanthera	(Tupeia	(Desmaria	Ligaria))))	(Struthanthus	Tripodanthus))))	Gaiadendron)	Peraxilla)	Decaisnina);
(Macrosolen	((Notanthera	((Ligaria	Desmaria)	(((Struthanthus	Tripodanthus)	(Gaiadendron	(Tupeia	(Nuytsia	(Tristerix	((Loranthus	Cecarria)	((Ileostylus	Muellerina)	(((Helixanthera	(Scurrula	Taxillus))	((Moquiniella	(Bakerella	(Agelanthus	(Tapinanthus	Englerina))))	Dendrophthoe))	(Amyema	Benthamina)))))))))	Atkinsonia)))	Peraxilla)	Decaisnina);
(Macrosolen	(((((((Loranthus	Cecarria)	(((Amyema	Benthamina)	((Taxillus	Scurrula)	((Bakerella	(Moquiniella	((Englerina	Tapinanthus)	Agelanthus)))	(Dendrophthoe	Helixanthera))))	(Ileostylus	Muellerina)))	(Tupeia	(Desmaria	Tristerix)))	(((Notanthera	Ligaria)	(Tripodanthus	Struthanthus))	Atkinsonia))	Nuytsia)	Gaiadendron)	Peraxilla)	Decaisnina);
(Macrosolen	((((((Nuytsia	((Loranthus	Cecarria)	(((Amyema	Benthamina)	((Taxillus	Scurrula)	((((((Englerina	Tapinanthus)	Agelanthus)	Moquiniella)	Bakerella)	Helixanthera)	Dendrophthoe)))	(Ileostylus	Muellerina))))	(Tupeia	(Desmaria	Tristerix)))	((Ligaria	(Tripodanthus	Struthanthus))	Atkinsonia))	Gaiadendron)	Peraxilla)	Notanthera)	Decaisnina);
(Macrosolen	(((((((Gaiadendron	(Tristerix	((Nuytsia	((Ileostylus	Muellerina)	((Loranthus	Cecarria)	((Amyema	Benthamina)	((Taxillus	Scurrula)	(((Englerina	Tapinanthus)	(Moquiniella	(Agelanthus	Bakerella)))	(Dendrophthoe	Helixanthera)))))))	Tupeia)))	(Tripodanthus	Struthanthus))	Ligaria)	Atkinsonia)	Desmaria)	Peraxilla)	Notanthera)	Decaisnina);
(Macrosolen	(((((Ligaria	Desmaria)	(Tripodanthus	Struthanthus))	(Atkinsonia	(Gaiadendron	((Nuytsia	((Ileostylus	Muellerina)	((Loranthus	Cecarria)	((Amyema	Benthamina)	((Taxillus	Scurrula)	(((Helixanthera	Moquiniella)	(Bakerella	(Agelanthus	(Englerina	Tapinanthus))))	Dendrophthoe))))))	(Tupeia	Tristerix)))))	Peraxilla)	Notanthera)	Decaisnina);
(Macrosolen	(((Gaiadendron	(Tristerix	Nuytsia))	(Atkinsonia	(((Tripodanthus	Struthanthus)	((Loranthus	Cecarria)	(((Amyema	Benthamina)	((Taxillus	Scurrula)	(((Helixanthera	(Bakerella	Moquiniella))	(Agelanthus	(Englerina	Tapinanthus)))	Dendrophthoe)))	(Ileostylus	Muellerina))))	(Ligaria	((Notanthera	Desmaria)	Tupeia)))))	Peraxilla)	Decaisnina);
(Macrosolen	(((((((Tupeia	(Nuytsia	((Loranthus	Cecarria)	(((Amyema	Benthamina)	((Taxillus	Scurrula)	((Helixanthera	Dendrophthoe)	(Moquiniella	(Bakerella	(Agelanthus	(Englerina	Tapinanthus)))))))	(Ileostylus	Muellerina)))))	((Desmaria	Tristerix)	Gaiadendron))	Atkinsonia)	(Tripodanthus	Struthanthus))	Ligaria)	Peraxilla)	Notanthera)	Decaisnina);
(Macrosolen	((((Notanthera	(Ligaria	(Tripodanthus	Struthanthus)))	Desmaria)	(Atkinsonia	((Nuytsia	((Tristerix	((Ileostylus	Muellerina)	((Loranthus	Cecarria)	((Amyema	Benthamina)	((Taxillus	Scurrula)	((Helixanthera	Dendrophthoe)	((Agelanthus	(Englerina	Tapinanthus))	(Moquiniella	Bakerella))))))))	Tupeia))	Gaiadendron)))	Peraxilla)	Decaisnina);
(Macrosolen	(((((((((Loranthus	Cecarria)	(((Amyema	Benthamina)	((Helixanthera	(Taxillus	Scurrula))	(Dendrophthoe	(Bakerella	((Agelanthus	(Englerina	Tapinanthus))	Moquiniella)))))	(Ileostylus	Muellerina)))	Tupeia)	((Nuytsia	Tristerix)	Gaiadendron))	(Tripodanthus	Struthanthus))	(Desmaria	Atkinsonia))	Ligaria)	Peraxilla)	Notanthera)	Decaisnina);
(Macrosolen	((((Nuytsia	Tristerix)	Gaiadendron)	(Atkinsonia	((Tupeia	(Notanthera	Desmaria))	((Ligaria	((Ileostylus	Muellerina)	((Loranthus	Cecarria)	((Amyema	Benthamina)	((Helixanthera	(Taxillus	Scurrula))	(Dendrophthoe	(Bakerella	((Agelanthus	(Englerina	Tapinanthus))	Moquiniella))))))))	(Tripodanthus	Struthanthus)))))	Peraxilla)	Decaisnina);
(Macrosolen	(Peraxilla	(Notanthera	(Ligaria	(((((Nuytsia	Tristerix)	Gaiadendron)	((Tupeia	Desmaria)	((Loranthus	Cecarria)	(((Amyema	Benthamina)	((Taxillus	Scurrula)	((Helixanthera	Dendrophthoe)	(Moquiniella	(Bakerella	(Agelanthus	(Englerina	Tapinanthus)))))))	(Ileostylus	Muellerina)))))	(Tripodanthus	Struthanthus))	Atkinsonia))))	Decaisnina);
((Peraxilla	(((Desmaria	Notanthera)	(Struthanthus	Tripodanthus))	(((((Nuytsia	((((Amyema	Benthamina)	(((Helixanthera	Dendrophthoe)	((Moquiniella	(Agelanthus	Bakerella))	(Tapinanthus	Englerina)))	(Scurrula	Taxillus)))	(Muellerina	Ileostylus))	(Loranthus	Cecarria)))	Tupeia)	(Gaiadendron	Tristerix))	Ligaria)	Atkinsonia)))	Macrosolen	Decaisnina);
(((Peraxilla	((Struthanthus	Tripodanthus)	((Desmaria	((((Muellerina	Ileostylus)	((Loranthus	Cecarria)	((Amyema	Benthamina)	((Dendrophthoe	(Moquiniella	(Bakerella	(Agelanthus	(Tapinanthus	Englerina)))))	(Helixanthera	(Scurrula	Taxillus))))))	Tupeia)	(Nuytsia	(Gaiadendron	Tristerix))))	(Ligaria	Atkinsonia))))	Notanthera)	Macrosolen	Decaisnina);
((((Desmaria	(((Amyema	Benthamina)	((Dendrophthoe	((Moquiniella	(Agelanthus	(Tapinanthus	Englerina)))	Bakerella))	(Helixanthera	(Scurrula	Taxillus))))	((Muellerina	Ileostylus)	(Loranthus	Cecarria))))	(Tupeia	((Gaiadendron	((Peraxilla	Atkinsonia)	Nuytsia))	((Struthanthus	Tripodanthus)	(Ligaria	Tristerix)))))	Notanthera)	Macrosolen	Decaisnina);
((Notanthera	(Peraxilla	(Nuytsia	(((((((Amyema	Benthamina)	(((Helixanthera	Dendrophthoe)	(Moquiniella	((Agelanthus	(Tapinanthus	Englerina))	Bakerella)))	(Scurrula	Taxillus)))	((Muellerina	Ileostylus)	(Loranthus	Cecarria)))	(Struthanthus	Tripodanthus))	((Tristerix	(Desmaria	Ligaria))	Tupeia))	Atkinsonia)	Gaiadendron))))	Macrosolen	Decaisnina);
((Notanthera	(Peraxilla	((Struthanthus	Tripodanthus)	((((Nuytsia	((Loranthus	Cecarria)	(((Amyema	Benthamina)	(((Helixanthera	Dendrophthoe)	(Bakerella	(Moquiniella	(Agelanthus	(Tapinanthus	Englerina)))))	(Scurrula	Taxillus)))	(Muellerina	Ileostylus))))	(Desmaria	Tupeia))	(Ligaria	Tristerix))	(Gaiadendron	Atkinsonia)))))	Macrosolen	Decaisnina);
((Peraxilla	(((Desmaria	Atkinsonia)	((((Nuytsia	((Loranthus	Cecarria)	(((Amyema	Benthamina)	((Dendrophthoe	(Bakerella	(Helixanthera	(Moquiniella	(Agelanthus	(Tapinanthus	Englerina))))))	(Scurrula	Taxillus)))	(Muellerina	Ileostylus))))	(Tristerix	Tupeia))	Gaiadendron)	(Ligaria	(Struthanthus	Tripodanthus))))	Notanthera))	Macrosolen	Decaisnina);
((Peraxilla	(((Nuytsia	(Tristerix	(((Muellerina	Ileostylus)	((Amyema	Benthamina)	((Dendrophthoe	(Bakerella	((Agelanthus	(Tapinanthus	Englerina))	Moquiniella)))	(Helixanthera	(Scurrula	Taxillus)))))	(Loranthus	Cecarria))))	Gaiadendron)	(((Notanthera	((Ligaria	Desmaria)	Tupeia))	(Struthanthus	Tripodanthus))	Atkinsonia)))	Macrosolen	Decaisnina);
((Peraxilla	(((Atkinsonia	(Desmaria	((Gaiadendron	(Tristerix	Nuytsia))	((((Amyema	Benthamina)	((Dendrophthoe	(Helixanthera	(Moquiniella	(Bakerella	(Agelanthus	(Tapinanthus	Englerina))))))	(Scurrula	Taxillus)))	((Loranthus	Cecarria)	(Muellerina	Ileostylus)))	(Tupeia	(Struthanthus	Tripodanthus))))))	Ligaria)	Notanthera))	Macrosolen	Decaisnina);
((Peraxilla	((((Gaiadendron	((Tupeia	((Ligaria	Desmaria)	Tristerix))	(Nuytsia	((Loranthus	Cecarria)	((Muellerina	Ileostylus)	((Amyema	Benthamina)	(((Agelanthus	(Tapinanthus	Englerina))	(Moquiniella	Bakerella))	((Dendrophthoe	Helixanthera)	(Scurrula	Taxillus)))))))))	Atkinsonia)	(Struthanthus	Tripodanthus))	Notanthera))	Macrosolen	Decaisnina);
((Notanthera	(Peraxilla	(((Gaiadendron	((((Desmaria	Ligaria)	Tupeia)	Nuytsia)	(((Loranthus	Cecarria)	((Muellerina	Ileostylus)	((Amyema	Benthamina)	((Scurrula	Taxillus)	((Dendrophthoe	(Moquiniella	(Bakerella	(Agelanthus	(Tapinanthus	Englerina)))))	Helixanthera)))))	Tristerix)))	Atkinsonia)	(Struthanthus	Tripodanthus))))	Macrosolen	Decaisnina);
(Macrosolen	((((Struthanthus	Tripodanthus)	((Notanthera	(Nuytsia	((Loranthus	Cecarria)	(((Benthamina	Amyema)	((Helixanthera	(Taxillus	Scurrula))	((Moquiniella	((Agelanthus	(Englerina	Tapinanthus))	Bakerella))	Dendrophthoe)))	(Ileostylus	Muellerina)))))	Gaiadendron))	((Tupeia	(Desmaria	(Ligaria	Tristerix)))	Atkinsonia))	Peraxilla)	Decaisnina);
(Macrosolen	((((((((Struthanthus	Tripodanthus)	Ligaria)	Atkinsonia)	Nuytsia)	Gaiadendron)	(Tupeia	(((Loranthus	Cecarria)	(((Benthamina	Amyema)	((Taxillus	Scurrula)	((Bakerella	(Moquiniella	(Agelanthus	(Englerina	Tapinanthus))))	(Dendrophthoe	Helixanthera))))	(Ileostylus	Muellerina)))	(Desmaria	Tristerix))))	Notanthera)	Peraxilla)	Decaisnina);
(Macrosolen	(((((Notanthera	((Struthanthus	Tripodanthus)	Ligaria))	(Atkinsonia	Nuytsia))	Gaiadendron)	(((Ileostylus	Muellerina)	((Loranthus	Cecarria)	((Benthamina	Amyema)	((Helixanthera	(Taxillus	Scurrula))	((Bakerella	(Moquiniella	(Agelanthus	(Englerina	Tapinanthus))))	Dendrophthoe)))))	(Tupeia	(Tristerix	Desmaria))))	Peraxilla)	Decaisnina);
(Macrosolen	(((((Struthanthus	Tripodanthus)	Ligaria)	(Atkinsonia	(Gaiadendron	Nuytsia)))	((Tristerix	((Ileostylus	Muellerina)	((Loranthus	Cecarria)	((Benthamina	Amyema)	((Taxillus	Scurrula)	((Bakerella	(Agelanthus	(Englerina	Tapinanthus)))	(Dendrophthoe	(Moquiniella	Helixanthera))))))))	(Notanthera	(Tupeia	Desmaria))))	Peraxilla)	Decaisnina);
(Macrosolen	((((Tupeia	(Tristerix	Desmaria))	((((Struthanthus	Tripodanthus)	Ligaria)	((Loranthus	Cecarria)	(((Benthamina	Amyema)	((Taxillus	Scurrula)	((Helixanthera	(Bakerella	(Moquiniella	(Agelanthus	(Englerina	Tapinanthus)))))	Dendrophthoe)))	(Ileostylus	Muellerina))))	(Atkinsonia	(Gaiadendron	Nuytsia))))	Peraxilla)	Notanthera)	Decaisnina);
(Macrosolen	(((Gaiadendron	(Atkinsonia	((Desmaria	((Tristerix	Tupeia)	(Nuytsia	((Loranthus	Cecarria)	(((Benthamina	Amyema)	((Helixanthera	(Taxillus	Scurrula))	((Bakerella	(Moquiniella	(Agelanthus	(Englerina	Tapinanthus))))	Dendrophthoe)))	(Ileostylus	Muellerina))))))	((Struthanthus	Tripodanthus)	Ligaria))))	Peraxilla)	Notanthera)	Decaisnina);
(Macrosolen	((Gaiadendron	((((Tupeia	(Desmaria	Notanthera))	(Nuytsia	((Ileostylus	Muellerina)	((Loranthus	Cecarria)	((Benthamina	Amyema)	((Helixanthera	(Taxillus	Scurrula))	((Bakerella	(Moquiniella	(Agelanthus	(Englerina	Tapinanthus))))	Dendrophthoe)))))))	(Tristerix	((Struthanthus	Tripodanthus)	Ligaria)))	Atkinsonia))	Peraxilla)	Decaisnina);
(Macrosolen	((((((Gaiadendron	Nuytsia)	(Tupeia	(((Ileostylus	Muellerina)	((Loranthus	Cecarria)	((Benthamina	Amyema)	((Taxillus	Scurrula)	((Bakerella	(Agelanthus	(Englerina	Tapinanthus)))	(Moquiniella	(Dendrophthoe	Helixanthera)))))))	Tristerix)))	Atkinsonia)	(Desmaria	((Struthanthus	Tripodanthus)	Ligaria)))	Peraxilla)	Notanthera)	Decaisnina);
(Macrosolen	((Peraxilla	((Ligaria	Desmaria)	(Atkinsonia	(((Nuytsia	((Ileostylus	Muellerina)	((Loranthus	Cecarria)	((Benthamina	Amyema)	((Helixanthera	(Taxillus	Scurrula))	((Dendrophthoe	Moquiniella)	(Bakerella	(Agelanthus	(Englerina	Tapinanthus)))))))))	Tristerix)	(Gaiadendron	(Tupeia	(Struthanthus	Tripodanthus)))))))	Notanthera)	Decaisnina);
(Macrosolen	(Peraxilla	((((Atkinsonia	(Desmaria	(((Gaiadendron	(Tristerix	Nuytsia))	((Loranthus	Cecarria)	(((Benthamina	Amyema)	((Taxillus	Scurrula)	((Helixanthera	Dendrophthoe)	(Bakerella	(Moquiniella	(Agelanthus	(Englerina	Tapinanthus)))))))	(Ileostylus	Muellerina))))	Tupeia)))	Ligaria)	(Struthanthus	Tripodanthus))	Notanthera))	Decaisnina);
(Macrosolen	(((Atkinsonia	(Desmaria	(Ligaria	(Notanthera	(Tripodanthus	Struthanthus)))))	((Tupeia	(Tristerix	((((Dendrophthoe	(Bakerella	(Moquiniella	((Tapinanthus	Englerina)	Agelanthus))))	(Helixanthera	(Taxillus	Scurrula)))	(Benthamina	Amyema))	((Muellerina	Ileostylus)	(Loranthus	Cecarria)))))	(Gaiadendron	Nuytsia)))	Peraxilla)	Decaisnina);
(Macrosolen	(((Notanthera	(((Tripodanthus	Struthanthus)	(Gaiadendron	((Tupeia	Desmaria)	(Nuytsia	(((((Bakerella	((Tapinanthus	Englerina)	Agelanthus))	((Dendrophthoe	Helixanthera)	(Moquiniella	(Taxillus	Scurrula))))	(Benthamina	Amyema))	((Muellerina	Ileostylus)	(Loranthus	Cecarria)))	Tristerix)))))	Atkinsonia))	Peraxilla)	Ligaria)	Decaisnina);
(Macrosolen	((((Tupeia	Desmaria)	((Loranthus	Cecarria)	(((((Bakerella	(((Tapinanthus	Englerina)	Agelanthus)	(Helixanthera	Moquiniella)))	Dendrophthoe)	(Taxillus	Scurrula))	(Benthamina	Amyema))	(Muellerina	Ileostylus))))	(((Nuytsia	Atkinsonia)	((Ligaria	(Tripodanthus	Struthanthus))	(Tristerix	Notanthera)))	Gaiadendron))	Peraxilla)	Decaisnina);
(Macrosolen	(Peraxilla	(Notanthera	(((((((Loranthus	Cecarria)	(((((Bakerella	(((Tapinanthus	Englerina)	Agelanthus)	Moquiniella))	Dendrophthoe)	(Helixanthera	(Taxillus	Scurrula)))	(Benthamina	Amyema))	(Muellerina	Ileostylus)))	Nuytsia)	(Tupeia	(Tristerix	(Ligaria	Desmaria))))	Gaiadendron)	(Tripodanthus	Struthanthus))	Atkinsonia)))	Decaisnina);
(Macrosolen	(Peraxilla	((((((Tupeia	Tristerix)	((Muellerina	Ileostylus)	((Loranthus	Cecarria)	(((Bakerella	(((Tapinanthus	Englerina)	Agelanthus)	Moquiniella))	((Dendrophthoe	Helixanthera)	(Taxillus	Scurrula)))	(Benthamina	Amyema)))))	(Nuytsia	Gaiadendron))	(Tripodanthus	Struthanthus))	Atkinsonia)	(Desmaria	(Ligaria	Notanthera))))	Decaisnina);
(Macrosolen	((Peraxilla	((Atkinsonia	((Tupeia	(Nuytsia	((Muellerina	Ileostylus)	((Loranthus	Cecarria)	(((Taxillus	Scurrula)	((Bakerella	(((Tapinanthus	Englerina)	Agelanthus)	Moquiniella))	(Dendrophthoe	Helixanthera)))	(Benthamina	Amyema))))))	(Tristerix	Gaiadendron)))	((Tripodanthus	Struthanthus)	(Desmaria	Ligaria))))	Notanthera)	Decaisnina);
(Macrosolen	((Peraxilla	(Atkinsonia	((((Tristerix	Desmaria)	Tupeia)	(Nuytsia	(Ligaria	((Muellerina	Ileostylus)	((Loranthus	Cecarria)	(((Taxillus	Scurrula)	((Moquiniella	(Bakerella	((Tapinanthus	Englerina)	Agelanthus)))	(Dendrophthoe	Helixanthera)))	(Benthamina	Amyema)))))))	((Tripodanthus	Struthanthus)	Gaiadendron))))	Notanthera)	Decaisnina);
(Macrosolen	(Peraxilla	(((Atkinsonia	(Ligaria	(Tripodanthus	Struthanthus)))	(Gaiadendron	(Nuytsia	((Loranthus	Cecarria)	((((Taxillus	Scurrula)	((Bakerella	((Tapinanthus	Englerina)	Agelanthus))	(Dendrophthoe	(Helixanthera	Moquiniella))))	(Benthamina	Amyema))	(Muellerina	Ileostylus))))))	(Tupeia	(Tristerix	(Notanthera	Desmaria)))))	Decaisnina);
(Macrosolen	(Peraxilla	(((Atkinsonia	((Notanthera	Desmaria)	(Ligaria	(Tripodanthus	Struthanthus))))	(((Loranthus	Cecarria)	((((Helixanthera	(Taxillus	Scurrula))	((Moquiniella	(Bakerella	((Tapinanthus	Englerina)	Agelanthus)))	Dendrophthoe))	(Benthamina	Amyema))	(Muellerina	Ileostylus)))	Tupeia))	((Nuytsia	Tristerix)	Gaiadendron)))	Decaisnina);
(Macrosolen	(Peraxilla	((Atkinsonia	(Ligaria	(Tripodanthus	Struthanthus)))	(((Nuytsia	((((Helixanthera	(Taxillus	Scurrula))	((Moquiniella	(Bakerella	((Tapinanthus	Englerina)	Agelanthus)))	Dendrophthoe))	(Benthamina	Amyema))	((Muellerina	Ileostylus)	(Loranthus	Cecarria))))	(Tupeia	((Notanthera	Desmaria)	Tristerix)))	Gaiadendron)))	Decaisnina);
((Peraxilla	((Gaiadendron	((Atkinsonia	((Loranthus	Cecarria)	((Ileostylus	Muellerina)	((((Helixanthera	Dendrophthoe)	(Moquiniella	((Agelanthus	(Tapinanthus	Englerina))	Bakerella)))	(Scurrula	Taxillus))	(Amyema	Benthamina)))))	(((Ligaria	(Struthanthus	Tripodanthus))	(Notanthera	Desmaria))	Tupeia)))	(Tristerix	Nuytsia)))	Macrosolen	Decaisnina);
((Peraxilla	(Gaiadendron	(((Nuytsia	((Loranthus	Cecarria)	((Ileostylus	Muellerina)	((((Helixanthera	Dendrophthoe)	(Bakerella	(Moquiniella	(Agelanthus	(Tapinanthus	Englerina)))))	(Scurrula	Taxillus))	(Amyema	Benthamina)))))	((Desmaria	Tristerix)	Tupeia))	(Atkinsonia	(((Struthanthus	Tripodanthus)	Ligaria)	Notanthera)))))	Macrosolen	Decaisnina);
((Peraxilla	((Notanthera	(Desmaria	Tupeia))	(((Struthanthus	Tripodanthus)	((Nuytsia	((Ligaria	Tristerix)	(((((Helixanthera	Dendrophthoe)	((Moquiniella	Bakerella)	(Agelanthus	(Tapinanthus	Englerina))))	(Scurrula	Taxillus))	(Amyema	Benthamina))	((Loranthus	Cecarria)	(Ileostylus	Muellerina)))))	Gaiadendron))	Atkinsonia)))	Macrosolen	Decaisnina);
(((Peraxilla	(((Struthanthus	Tripodanthus)	(Gaiadendron	(Nuytsia	(Tristerix	(((((Moquiniella	(Agelanthus	(Tapinanthus	Englerina)))	Bakerella)	((Helixanthera	Dendrophthoe)	(Scurrula	Taxillus)))	(Amyema	Benthamina))	((Loranthus	Cecarria)	(Ileostylus	Muellerina)))))))	(Desmaria	((Ligaria	Atkinsonia)	Tupeia))))	Notanthera)	Macrosolen	Decaisnina);
(((Peraxilla	(((Desmaria	((Tristerix	Ligaria)	(Struthanthus	Tripodanthus)))	(Gaiadendron	(Tupeia	(Nuytsia	((Ileostylus	Muellerina)	(((((((Agelanthus	(Tapinanthus	Englerina))	Bakerella)	Moquiniella)	(Helixanthera	Dendrophthoe))	(Scurrula	Taxillus))	(Amyema	Benthamina))	(Loranthus	Cecarria)))))))	Atkinsonia))	Notanthera)	Macrosolen	Decaisnina);
((Notanthera	(Peraxilla	(Gaiadendron	(Atkinsonia	(((Tristerix	Ligaria)	(Struthanthus	Tripodanthus))	((Desmaria	Tupeia)	(Nuytsia	(((((Bakerella	(Moquiniella	(Agelanthus	(Tapinanthus	Englerina))))	(Helixanthera	Dendrophthoe))	(Scurrula	Taxillus))	(Amyema	Benthamina))	((Loranthus	Cecarria)	(Ileostylus	Muellerina))))))))))	Macrosolen	Decaisnina);
((Notanthera	((Peraxilla	Desmaria)	(Atkinsonia	(((Tristerix	Ligaria)	(Struthanthus	Tripodanthus))	(Gaiadendron	(Tupeia	(((((((Bakerella	((Helixanthera	Moquiniella)	(Agelanthus	(Tapinanthus	Englerina))))	Dendrophthoe)	(Scurrula	Taxillus))	(Amyema	Benthamina))	(Ileostylus	Muellerina))	(Loranthus	Cecarria))	Nuytsia)))))))	Macrosolen	Decaisnina);
(((Notanthera	(((Gaiadendron	(Tupeia	((Tristerix	(((((((Bakerella	(Agelanthus	(Tapinanthus	Englerina)))	Moquiniella)	(Helixanthera	Dendrophthoe))	(Scurrula	Taxillus))	(Amyema	Benthamina))	(Ileostylus	Muellerina))	(Loranthus	Cecarria)))	Nuytsia)))	Desmaria)	(Atkinsonia	((Struthanthus	Tripodanthus)	Ligaria))))	Peraxilla)	Macrosolen	Decaisnina);
(((Gaiadendron	((Atkinsonia	((Desmaria	((Tupeia	((((Scurrula	Taxillus)	(((Bakerella	((Agelanthus	(Tapinanthus	Englerina))	Moquiniella))	Dendrophthoe)	Helixanthera))	(Amyema	Benthamina))	((Ileostylus	Muellerina)	(Loranthus	Cecarria))))	Nuytsia))	((Notanthera	(Struthanthus	Tripodanthus))	Ligaria)))	Tristerix))	Peraxilla)	Macrosolen	Decaisnina);
((((Atkinsonia	((Notanthera	(Desmaria	Ligaria))	(Struthanthus	Tripodanthus)))	((Tupeia	(Tristerix	(((Loranthus	Cecarria)	((((Scurrula	Taxillus)	(((Bakerella	((Agelanthus	(Tapinanthus	Englerina))	Moquiniella))	Dendrophthoe)	Helixanthera))	(Amyema	Benthamina))	(Ileostylus	Muellerina)))	Nuytsia)))	Gaiadendron))	Peraxilla)	Macrosolen	Decaisnina);
((((((Gaiadendron	((((Loranthus	Cecarria)	(((Amyema	Benthamina)	(((Helixanthera	((Moquiniella	((Englerina	Tapinanthus)	Agelanthus))	Bakerella))	Dendrophthoe)	(Taxillus	Scurrula)))	(Ileostylus	Muellerina)))	Nuytsia)	(Tupeia	Desmaria)))	((Tripodanthus	Struthanthus)	(Tristerix	Ligaria)))	Atkinsonia)	Peraxilla)	Notanthera)	Macrosolen	Decaisnina);
(((((((Notanthera	(Tripodanthus	Struthanthus))	Ligaria)	((Tupeia	(Tristerix	Desmaria))	((((Amyema	Benthamina)	((((Moquiniella	((Englerina	Tapinanthus)	Agelanthus))	Bakerella)	Dendrophthoe)	(Helixanthera	(Taxillus	Scurrula))))	((Ileostylus	Muellerina)	(Loranthus	Cecarria)))	Nuytsia)))	Atkinsonia)	Gaiadendron)	Peraxilla)	Macrosolen	Decaisnina);
((((((((((Amyema	Benthamina)	((((Moquiniella	((Englerina	Tapinanthus)	Agelanthus))	Bakerella)	Dendrophthoe)	(Taxillus	Scurrula)))	Helixanthera)	((Ileostylus	Muellerina)	(Loranthus	Cecarria)))	Nuytsia)	Gaiadendron)	(Tristerix	Tupeia))	(Desmaria	((Notanthera	(Tripodanthus	Struthanthus))	(Atkinsonia	Ligaria))))	Peraxilla)	Macrosolen	Decaisnina);
((((Atkinsonia	((Notanthera	(Desmaria	Nuytsia))	(((Tripodanthus	Struthanthus)	Tupeia)	(Tristerix	(Ligaria	((Ileostylus	Muellerina)	((Loranthus	Cecarria)	((Amyema	Benthamina)	(((Dendrophthoe	Helixanthera)	(((Englerina	Tapinanthus)	Agelanthus)	(Bakerella	Moquiniella)))	(Taxillus	Scurrula))))))))))	Gaiadendron)	Peraxilla)	Macrosolen	Decaisnina);
(((((((Tristerix	Ligaria)	(Tripodanthus	Struthanthus))	((Loranthus	Cecarria)	(((Amyema	Benthamina)	((Dendrophthoe	(((Englerina	Tapinanthus)	Agelanthus)	(Bakerella	Moquiniella)))	(Helixanthera	(Taxillus	Scurrula))))	(Ileostylus	Muellerina))))	((Tupeia	(Nuytsia	(Notanthera	Desmaria)))	Atkinsonia))	Gaiadendron)	Peraxilla)	Macrosolen	Decaisnina);
((((((Ligaria	(Tripodanthus	Struthanthus))	((Loranthus	Cecarria)	(((Amyema	Benthamina)	((((Englerina	Tapinanthus)	Agelanthus)	(Bakerella	Moquiniella))	((Dendrophthoe	Helixanthera)	(Taxillus	Scurrula))))	(Ileostylus	Muellerina))))	((Tupeia	(Tristerix	(Notanthera	(Desmaria	Nuytsia))))	Atkinsonia))	Gaiadendron)	Peraxilla)	Macrosolen	Decaisnina);
(((Notanthera	((Tripodanthus	Struthanthus)	((Atkinsonia	(Ligaria	Desmaria))	((Tupeia	Tristerix)	((Nuytsia	(((Amyema	Benthamina)	((Dendrophthoe	((((Englerina	Tapinanthus)	Agelanthus)	Moquiniella)	Bakerella))	(Helixanthera	(Taxillus	Scurrula))))	((Ileostylus	Muellerina)	(Loranthus	Cecarria))))	Gaiadendron)))))	Peraxilla)	Macrosolen	Decaisnina);
(((((Notanthera	Desmaria)	(Tripodanthus	Struthanthus))	((((Nuytsia	((Tristerix	((Ileostylus	Muellerina)	((Loranthus	Cecarria)	((Amyema	Benthamina)	(((Helixanthera	Dendrophthoe)	(Moquiniella	(Bakerella	((Englerina	Tapinanthus)	Agelanthus))))	(Taxillus	Scurrula))))))	Tupeia))	Gaiadendron)	Ligaria)	Atkinsonia))	Peraxilla)	Macrosolen	Decaisnina);
(((((Notanthera	Desmaria)	(Tripodanthus	Struthanthus))	(((((Ligaria	Tristerix)	(Nuytsia	(((Amyema	Benthamina)	(((Helixanthera	Dendrophthoe)	((Moquiniella	((Englerina	Tapinanthus)	Agelanthus))	Bakerella))	(Taxillus	Scurrula)))	((Ileostylus	Muellerina)	(Loranthus	Cecarria)))))	Tupeia)	Gaiadendron)	Atkinsonia))	Peraxilla)	Macrosolen	Decaisnina);
((((Notanthera	(Desmaria	((Gaiadendron	((Tripodanthus	Struthanthus)	((((Loranthus	Cecarria)	(((Amyema	Benthamina)	((Dendrophthoe	((Moquiniella	((Englerina	Tapinanthus)	Agelanthus))	Bakerella))	(Helixanthera	(Taxillus	Scurrula))))	(Ileostylus	Muellerina)))	(Tristerix	Tupeia))	Nuytsia)))	Atkinsonia)))	Ligaria)	Peraxilla)	Macrosolen	Decaisnina);
((((((((Loranthus	Cecarria)	((Muellerina	Ileostylus)	((Benthamina	Amyema)	(((Helixanthera	Dendrophthoe)	(Bakerella	(Moquiniella	((Englerina	Tapinanthus)	Agelanthus))))	(Scurrula	Taxillus)))))	(Gaiadendron	(Nuytsia	Tristerix)))	(Atkinsonia	(Tupeia	(Ligaria	Desmaria))))	(Tripodanthus	Struthanthus))	Notanthera)	Peraxilla)	Macrosolen	Decaisnina);
((((Gaiadendron	(Nuytsia	Tristerix))	(((Tupeia	(Notanthera	Desmaria))	Atkinsonia)	((Ligaria	(Tripodanthus	Struthanthus))	((Muellerina	Ileostylus)	(((Benthamina	Amyema)	(((Helixanthera	Dendrophthoe)	(Moquiniella	(((Englerina	Tapinanthus)	Agelanthus)	Bakerella)))	(Scurrula	Taxillus)))	(Loranthus	Cecarria))))))	Peraxilla)	Macrosolen	Decaisnina);
(((Gaiadendron	(Atkinsonia	(((Tripodanthus	Struthanthus)	(Tristerix	(((Muellerina	Ileostylus)	(((Benthamina	Amyema)	((Dendrophthoe	((((Englerina	Tapinanthus)	Agelanthus)	(Bakerella	Moquiniella))	Helixanthera))	(Scurrula	Taxillus)))	(Loranthus	Cecarria)))	Ligaria)))	(Tupeia	(Notanthera	(Desmaria	Nuytsia))))))	Peraxilla)	Macrosolen	Decaisnina);
(((((((Tripodanthus	Struthanthus)	Tristerix)	((Ligaria	Desmaria)	(Tupeia	Notanthera)))	(((Benthamina	Amyema)	((Dendrophthoe	(Helixanthera	(Bakerella	(((Englerina	Tapinanthus)	Agelanthus)	Moquiniella))))	(Scurrula	Taxillus)))	((Loranthus	Cecarria)	(Muellerina	Ileostylus))))	(Gaiadendron	(Nuytsia	Atkinsonia)))	Peraxilla)	Macrosolen	Decaisnina);
(((((((((Ligaria	Desmaria)	Tupeia)	((Muellerina	Ileostylus)	(((Benthamina	Amyema)	((Bakerella	((Englerina	Tapinanthus)	Agelanthus))	(Moquiniella	((Helixanthera	(Scurrula	Taxillus))	Dendrophthoe))))	(Loranthus	Cecarria))))	(Tripodanthus	Struthanthus))	Atkinsonia)	(Gaiadendron	(Nuytsia	Tristerix)))	Peraxilla)	Notanthera)	Macrosolen	Decaisnina);
((Peraxilla	(Tristerix	(Gaiadendron	((((Notanthera	Desmaria)	Tupeia)	(Nuytsia	((Loranthus	Cecarria)	((Muellerina	Ileostylus)	((Benthamina	Amyema)	((Scurrula	Taxillus)	(Helixanthera	(Dendrophthoe	(Moquiniella	(Bakerella	((Englerina	Tapinanthus)	Agelanthus)))))))))))	(Atkinsonia	(Ligaria	(Tripodanthus	Struthanthus)))))))	Macrosolen	Decaisnina);
(((Peraxilla	(Gaiadendron	((Tupeia	((Tripodanthus	Struthanthus)	(Atkinsonia	(Ligaria	Desmaria))))	((Nuytsia	(((Benthamina	Amyema)	((Scurrula	Taxillus)	(Helixanthera	((Moquiniella	(Dendrophthoe	Bakerella))	((Englerina	Tapinanthus)	Agelanthus)))))	((Loranthus	Cecarria)	(Muellerina	Ileostylus))))	Tristerix))))	Notanthera)	Macrosolen	Decaisnina);
((Peraxilla	(((Atkinsonia	(Tristerix	(((Ligaria	Desmaria)	Tupeia)	Notanthera)))	(Tripodanthus	Struthanthus))	(Gaiadendron	(Nuytsia	(((Loranthus	Cecarria)	(Muellerina	Ileostylus))	((Benthamina	Amyema)	((Dendrophthoe	(Bakerella	(Moquiniella	((Englerina	Tapinanthus)	Agelanthus))))	((Scurrula	Taxillus)	Helixanthera))))))))	Macrosolen	Decaisnina);
((Peraxilla	((Atkinsonia	(Gaiadendron	(((Tristerix	Ligaria)	(Tripodanthus	Struthanthus))	(((Nuytsia	((Loranthus	Cecarria)	((Muellerina	Ileostylus)	((Benthamina	Amyema)	(((Helixanthera	Dendrophthoe)	(Bakerella	(Moquiniella	((Englerina	Tapinanthus)	Agelanthus))))	(Scurrula	Taxillus))))))	Tupeia)	Desmaria))))	Notanthera))	Macrosolen	Decaisnina);
((Notanthera	(Peraxilla	(((Atkinsonia	((Tristerix	Ligaria)	(Tripodanthus	Struthanthus)))	((Nuytsia	((Loranthus	Cecarria)	((Muellerina	Ileostylus)	((Benthamina	Amyema)	(((Helixanthera	Dendrophthoe)	(Moquiniella	(((Englerina	Tapinanthus)	Agelanthus)	Bakerella)))	(Scurrula	Taxillus))))))	(Tupeia	Desmaria)))	Gaiadendron)))	Macrosolen	Decaisnina);
(Macrosolen	(((Desmaria	(((Gaiadendron	(Tristerix	(Nuytsia	((Cecarria	Loranthus)	(((((Bakerella	((Agelanthus	(Englerina	Tapinanthus))	Moquiniella))	(Helixanthera	Dendrophthoe))	(Taxillus	Scurrula))	(Amyema	Benthamina))	(Ileostylus	Muellerina))))))	Tupeia)	(Ligaria	((Tripodanthus	Struthanthus)	Atkinsonia))))	Peraxilla)	Notanthera)	Decaisnina);
(Macrosolen	(((((Gaiadendron	((Nuytsia	(((((Bakerella	((Agelanthus	(Englerina	Tapinanthus))	Moquiniella))	(Helixanthera	Dendrophthoe))	(Taxillus	Scurrula))	(Amyema	Benthamina))	((Ileostylus	Muellerina)	(Cecarria	Loranthus))))	(Tristerix	Tupeia)))	(Tripodanthus	Struthanthus))	(Atkinsonia	(Ligaria	Desmaria)))	Peraxilla)	Notanthera)	Decaisnina);
(Macrosolen	(((Atkinsonia	((((Ligaria	Tristerix)	((Ileostylus	Muellerina)	((Cecarria	Loranthus)	((((Bakerella	(Agelanthus	(Englerina	Tapinanthus)))	((Moquiniella	Helixanthera)	Dendrophthoe))	(Taxillus	Scurrula))	(Amyema	Benthamina)))))	Nuytsia)	(Tupeia	Gaiadendron)))	((Tripodanthus	Struthanthus)	(Notanthera	Desmaria)))	Peraxilla)	Decaisnina);
(Macrosolen	((((Tupeia	((Tristerix	((Cecarria	Loranthus)	(((((Moquiniella	((Agelanthus	(Englerina	Tapinanthus))	Bakerella))	Dendrophthoe)	(Helixanthera	(Taxillus	Scurrula)))	(Amyema	Benthamina))	(Ileostylus	Muellerina))))	Nuytsia))	Gaiadendron)	(((Tripodanthus	Struthanthus)	(Notanthera	(Ligaria	Desmaria)))	Atkinsonia))	Peraxilla)	Decaisnina);
(Macrosolen	((((((Desmaria	Tupeia)	(((Ileostylus	Muellerina)	((Cecarria	Loranthus)	((((Bakerella	(Moquiniella	(Agelanthus	(Englerina	Tapinanthus))))	Dendrophthoe)	(Helixanthera	(Taxillus	Scurrula)))	(Amyema	Benthamina))))	Nuytsia))	(Atkinsonia	Gaiadendron))	((Tripodanthus	Struthanthus)	(Tristerix	Ligaria)))	Peraxilla)	Notanthera)	Decaisnina);
(Macrosolen	((Gaiadendron	((Nuytsia	Atkinsonia)	(((Desmaria	Notanthera)	((Tripodanthus	Struthanthus)	(Tristerix	Ligaria)))	(Tupeia	(((((Helixanthera	(Bakerella	(Moquiniella	(Agelanthus	(Englerina	Tapinanthus)))))	Dendrophthoe)	(Taxillus	Scurrula))	(Amyema	Benthamina))	((Ileostylus	Muellerina)	(Cecarria	Loranthus)))))))	Peraxilla)	Decaisnina);
(Macrosolen	(((((((Agelanthus	(Englerina	Tapinanthus))	(Bakerella	Moquiniella))	(Helixanthera	Dendrophthoe))	(Taxillus	Scurrula))	(Amyema	Benthamina))	((Ileostylus	Muellerina)	(Cecarria	Loranthus)))	(((Atkinsonia	Peraxilla)	(Gaiadendron	(Nuytsia	(((Ligaria	Desmaria)	Notanthera)	((Tripodanthus	Struthanthus)	Tristerix)))))	Tupeia))	Decaisnina);
(Macrosolen	(((((Gaiadendron	(((Cecarria	Loranthus)	((((((Bakerella	(Moquiniella	(Agelanthus	(Englerina	Tapinanthus))))	Dendrophthoe)	(Taxillus	Scurrula))	Helixanthera)	(Amyema	Benthamina))	(Ileostylus	Muellerina)))	Nuytsia))	(Atkinsonia	(Tupeia	(Desmaria	(Tristerix	Ligaria)))))	(Tripodanthus	Struthanthus))	Peraxilla)	Notanthera)	Decaisnina);
(Macrosolen	((Gaiadendron	(((Notanthera	((((((Ileostylus	Muellerina)	((((Bakerella	(Moquiniella	(Agelanthus	(Englerina	Tapinanthus))))	Dendrophthoe)	((Taxillus	Scurrula)	Helixanthera))	(Amyema	Benthamina)))	(Cecarria	Loranthus))	Nuytsia)	Tupeia)	Desmaria))	(Ligaria	(Tristerix	(Tripodanthus	Struthanthus))))	Atkinsonia))	Peraxilla)	Decaisnina);
(Macrosolen	((Gaiadendron	(((((((Ileostylus	Muellerina)	((((Moquiniella	((Agelanthus	(Englerina	Tapinanthus))	Bakerella))	(Helixanthera	Dendrophthoe))	(Taxillus	Scurrula))	(Amyema	Benthamina)))	(Cecarria	Loranthus))	(Tristerix	Nuytsia))	Tupeia)	Desmaria)	((Ligaria	(Notanthera	(Tripodanthus	Struthanthus)))	Atkinsonia)))	Peraxilla)	Decaisnina);
(Macrosolen	(((Gaiadendron	(((Tristerix	(((Benthamina	Amyema)	((Taxillus	Scurrula)	((Helixanthera	Dendrophthoe)	(Bakerella	(Moquiniella	(Agelanthus	(Tapinanthus	Englerina)))))))	((Cecarria	Loranthus)	(Muellerina	Ileostylus))))	Nuytsia)	((Notanthera	Desmaria)	Tupeia)))	((Ligaria	(Tripodanthus	Struthanthus))	Atkinsonia))	Peraxilla)	Decaisnina);
(Macrosolen	(((Tristerix	(Gaiadendron	Nuytsia))	((((Notanthera	Desmaria)	(Ligaria	(Tripodanthus	Struthanthus)))	Atkinsonia)	(Tupeia	(((Benthamina	Amyema)	((Taxillus	Scurrula)	(((Moquiniella	Helixanthera)	Dendrophthoe)	(Bakerella	(Agelanthus	(Tapinanthus	Englerina))))))	((Cecarria	Loranthus)	(Muellerina	Ileostylus))))))	Peraxilla)	Decaisnina);
(Macrosolen	(((Tristerix	Tupeia)	(((Tripodanthus	Struthanthus)	Ligaria)	(((Nuytsia	((Cecarria	Loranthus)	((Muellerina	Ileostylus)	((Benthamina	Amyema)	((Taxillus	Scurrula)	((Helixanthera	((Moquiniella	Bakerella)	(Agelanthus	(Tapinanthus	Englerina))))	Dendrophthoe))))))	(Notanthera	Desmaria))	(Atkinsonia	Gaiadendron))))	Peraxilla)	Decaisnina);
(Macrosolen	((Atkinsonia	((Tripodanthus	Struthanthus)	((Tristerix	((Nuytsia	((Cecarria	Loranthus)	((Muellerina	Ileostylus)	((Benthamina	Amyema)	((Taxillus	Scurrula)	((Bakerella	((Agelanthus	(Tapinanthus	Englerina))	Moquiniella))	(Dendrophthoe	Helixanthera)))))))	(Tupeia	(Notanthera	(Ligaria	Desmaria)))))	Gaiadendron)))	Peraxilla)	Decaisnina);
(Macrosolen	(((((Nuytsia	((Cecarria	Loranthus)	((Muellerina	Ileostylus)	((Benthamina	Amyema)	(((Taxillus	Scurrula)	Helixanthera)	((Bakerella	((Agelanthus	(Tapinanthus	Englerina))	Moquiniella))	Dendrophthoe))))))	(Tupeia	Notanthera))	Gaiadendron)	(Atkinsonia	((Tristerix	(Ligaria	Desmaria))	(Tripodanthus	Struthanthus))))	Peraxilla)	Decaisnina);
(Macrosolen	(((Atkinsonia	(((Nuytsia	(((Benthamina	Amyema)	(Helixanthera	(((Bakerella	((Agelanthus	(Tapinanthus	Englerina))	Moquiniella))	Dendrophthoe)	(Taxillus	Scurrula))))	((Cecarria	Loranthus)	(Muellerina	Ileostylus))))	(Tristerix	Tupeia))	Gaiadendron))	((Ligaria	(Tripodanthus	Struthanthus))	(Notanthera	Desmaria)))	Peraxilla)	Decaisnina);
(Macrosolen	((Gaiadendron	((Atkinsonia	(Notanthera	((Tripodanthus	Struthanthus)	Ligaria)))	(Desmaria	((Nuytsia	((Cecarria	Loranthus)	((Muellerina	Ileostylus)	((Benthamina	Amyema)	(((Bakerella	((Agelanthus	(Tapinanthus	Englerina))	Moquiniella))	(Helixanthera	Dendrophthoe))	(Taxillus	Scurrula))))))	(Tristerix	Tupeia)))))	Peraxilla)	Decaisnina);
(Macrosolen	((Gaiadendron	((Nuytsia	((Cecarria	Loranthus)	((Muellerina	Ileostylus)	((Benthamina	Amyema)	(((Helixanthera	((Moquiniella	(Agelanthus	(Tapinanthus	Englerina)))	Bakerella))	Dendrophthoe)	(Taxillus	Scurrula))))))	((Tristerix	Tupeia)	(Atkinsonia	(Desmaria	((Tripodanthus	Struthanthus)	(Ligaria	Notanthera)))))))	Peraxilla)	Decaisnina);
(Macrosolen	((Gaiadendron	(Tristerix	(((Desmaria	((Tripodanthus	Struthanthus)	(Ligaria	Notanthera)))	((Nuytsia	((Cecarria	Loranthus)	((Muellerina	Ileostylus)	((Benthamina	Amyema)	((((Moquiniella	(Agelanthus	(Tapinanthus	Englerina)))	Bakerella)	Dendrophthoe)	(Helixanthera	(Taxillus	Scurrula)))))))	Tupeia))	Atkinsonia)))	Peraxilla)	Decaisnina);
(Macrosolen	(((Tristerix	(((Muellerina	Ileostylus)	(((Benthamina	Amyema)	((Taxillus	Scurrula)	(((Moquiniella	(Agelanthus	(Tapinanthus	Englerina)))	Bakerella)	(Dendrophthoe	Helixanthera))))	(Cecarria	Loranthus)))	(Tupeia	(Atkinsonia	((Ligaria	(Tripodanthus	Struthanthus))	(Notanthera	Desmaria))))))	(Nuytsia	Gaiadendron))	Peraxilla)	Decaisnina);
(Macrosolen	(Peraxilla	(Gaiadendron	((Atkinsonia	(((((Struthanthus	Tripodanthus)	Notanthera)	(Ligaria	Desmaria))	Tupeia)	(Nuytsia	((Loranthus	Cecarria)	((Ileostylus	Muellerina)	((((Moquiniella	(Bakerella	((Englerina	Tapinanthus)	Agelanthus)))	Dendrophthoe)	(Helixanthera	(Scurrula	Taxillus)))	(Benthamina	Amyema)))))))	Tristerix)))	Decaisnina);
(Macrosolen	(Peraxilla	(Tristerix	(Gaiadendron	(Atkinsonia	((((Loranthus	Cecarria)	((Ileostylus	Muellerina)	(((((Helixanthera	Moquiniella)	(Bakerella	((Englerina	Tapinanthus)	Agelanthus)))	Dendrophthoe)	(Scurrula	Taxillus))	(Benthamina	Amyema))))	(Nuytsia	((Struthanthus	Tripodanthus)	Notanthera)))	((Desmaria	Ligaria)	Tupeia))))))	Decaisnina);
(Macrosolen	(Peraxilla	(((Nuytsia	Tristerix)	Gaiadendron)	(((Struthanthus	Tripodanthus)	((Loranthus	Cecarria)	((Ileostylus	Muellerina)	((((Bakerella	(Moquiniella	((Englerina	Tapinanthus)	Agelanthus)))	(Dendrophthoe	Helixanthera))	(Scurrula	Taxillus))	(Benthamina	Amyema)))))	(Atkinsonia	(Notanthera	(Tupeia	(Desmaria	Ligaria)))))))	Decaisnina);
(Macrosolen	((Peraxilla	((Struthanthus	Tripodanthus)	(((Desmaria	Ligaria)	(((Tristerix	((Ileostylus	Muellerina)	((((((Moquiniella	(((Englerina	Tapinanthus)	Agelanthus)	Bakerella))	Helixanthera)	(Scurrula	Taxillus))	Dendrophthoe)	(Benthamina	Amyema))	(Loranthus	Cecarria))))	Tupeia)	(Nuytsia	Gaiadendron)))	Atkinsonia)))	Notanthera)	Decaisnina);
(Macrosolen	((Peraxilla	(Atkinsonia	((((Tristerix	(Ligaria	(Struthanthus	Tripodanthus)))	Tupeia)	(Gaiadendron	(((Loranthus	Cecarria)	((Ileostylus	Muellerina)	((((Bakerella	(Helixanthera	(Moquiniella	((Englerina	Tapinanthus)	Agelanthus))))	Dendrophthoe)	(Scurrula	Taxillus))	(Benthamina	Amyema))))	Nuytsia)))	Desmaria)))	Notanthera)	Decaisnina);
(Macrosolen	(Peraxilla	((((((Loranthus	Cecarria)	((Ileostylus	Muellerina)	((((Bakerella	(((Englerina	Tapinanthus)	Agelanthus)	(Helixanthera	Moquiniella)))	Dendrophthoe)	(Scurrula	Taxillus))	(Benthamina	Amyema))))	(((Notanthera	Desmaria)	((Struthanthus	Tripodanthus)	(Tristerix	Ligaria)))	Atkinsonia))	Tupeia)	Gaiadendron)	Nuytsia))	Decaisnina);
(Macrosolen	((Peraxilla	((((Nuytsia	(Tristerix	(((((Moquiniella	(Bakerella	((Englerina	Tapinanthus)	Agelanthus)))	(Helixanthera	Dendrophthoe))	(Scurrula	Taxillus))	(Benthamina	Amyema))	((Loranthus	Cecarria)	(Ileostylus	Muellerina)))))	(Tupeia	Desmaria))	(((Struthanthus	Tripodanthus)	Ligaria)	Atkinsonia))	Gaiadendron))	Notanthera)	Decaisnina);
(Macrosolen	(Peraxilla	(((Ligaria	(Struthanthus	Tripodanthus))	(Desmaria	Notanthera))	((((Nuytsia	((Ileostylus	Muellerina)	(((((Bakerella	((Englerina	Tapinanthus)	Agelanthus))	(Dendrophthoe	Moquiniella))	(Helixanthera	(Scurrula	Taxillus)))	(Benthamina	Amyema))	(Loranthus	Cecarria))))	(Tristerix	Tupeia))	Gaiadendron)	Atkinsonia)))	Decaisnina);
(Macrosolen	(Peraxilla	(((Struthanthus	Tripodanthus)	Notanthera)	((Ligaria	(((Tristerix	((Loranthus	Cecarria)	((Ileostylus	Muellerina)	((((Bakerella	(Moquiniella	((Englerina	Tapinanthus)	Agelanthus)))	Dendrophthoe)	(Helixanthera	(Scurrula	Taxillus)))	(Benthamina	Amyema)))))	(Desmaria	Tupeia))	(Gaiadendron	Nuytsia)))	Atkinsonia)))	Decaisnina);
(Macrosolen	(Peraxilla	(((((Struthanthus	Tripodanthus)	(Tristerix	Ligaria))	((Nuytsia	((Loranthus	Cecarria)	((Ileostylus	Muellerina)	(((Scurrula	Taxillus)	((((Englerina	Tapinanthus)	Agelanthus)	(Bakerella	Moquiniella))	(Dendrophthoe	Helixanthera)))	(Benthamina	Amyema)))))	(Tupeia	(Notanthera	Desmaria))))	Gaiadendron)	Atkinsonia))	Decaisnina);
((((Nuytsia	Gaiadendron)	(((Desmaria	(Atkinsonia	((Notanthera	Ligaria)	(Tripodanthus	Struthanthus))))	(((((((Bakerella	(Moquiniella	(Agelanthus	(Englerina	Tapinanthus))))	Dendrophthoe)	(Helixanthera	(Taxillus	Scurrula)))	(Benthamina	Amyema))	(Muellerina	Ileostylus))	(Cecarria	Loranthus))	Tupeia))	Tristerix))	Peraxilla)	Macrosolen	Decaisnina);
((((Tristerix	Gaiadendron)	(((((Notanthera	Desmaria)	Nuytsia)	(((((((Bakerella	(Moquiniella	(Agelanthus	(Englerina	Tapinanthus))))	(Helixanthera	Dendrophthoe))	(Taxillus	Scurrula))	(Benthamina	Amyema))	(Muellerina	Ileostylus))	(Cecarria	Loranthus))	Tupeia))	Ligaria)	((Tripodanthus	Struthanthus)	Atkinsonia)))	Peraxilla)	Macrosolen	Decaisnina);
((Notanthera	(((Tripodanthus	Struthanthus)	(Atkinsonia	((Ligaria	Desmaria)	((Nuytsia	Gaiadendron)	(Tupeia	(Tristerix	(((((((Bakerella	(Agelanthus	(Englerina	Tapinanthus)))	(Helixanthera	Moquiniella))	Dendrophthoe)	(Taxillus	Scurrula))	(Benthamina	Amyema))	(Muellerina	Ileostylus))	(Cecarria	Loranthus))))))))	Peraxilla))	Macrosolen	Decaisnina);
((((((Nuytsia	Gaiadendron)	(Tupeia	(Tristerix	(((((((Bakerella	(Agelanthus	(Englerina	Tapinanthus)))	Moquiniella)	Dendrophthoe)	(Helixanthera	(Taxillus	Scurrula)))	(Benthamina	Amyema))	(Muellerina	Ileostylus))	(Cecarria	Loranthus)))))	((Ligaria	(Tripodanthus	Struthanthus))	Atkinsonia))	(Desmaria	Peraxilla))	Notanthera)	Macrosolen	Decaisnina);
((((Gaiadendron	(Tristerix	((((Helixanthera	((Taxillus	Scurrula)	(((Agelanthus	(Englerina	Tapinanthus))	(Moquiniella	Bakerella))	Dendrophthoe)))	(Benthamina	Amyema))	((Muellerina	Ileostylus)	(Cecarria	Loranthus)))	Nuytsia)))	(((Notanthera	Desmaria)	(Tripodanthus	Struthanthus))	(Atkinsonia	(Tupeia	Ligaria))))	Peraxilla)	Macrosolen	Decaisnina);
((((Atkinsonia	(Gaiadendron	((Desmaria	Tupeia)	((Tristerix	(((Muellerina	Ileostylus)	((Cecarria	Loranthus)	((((Bakerella	((Agelanthus	(Englerina	Tapinanthus))	Moquiniella))	Dendrophthoe)	(Helixanthera	(Taxillus	Scurrula)))	(Benthamina	Amyema))))	Ligaria))	Nuytsia))))	(Peraxilla	(Tripodanthus	Struthanthus)))	Notanthera)	Macrosolen	Decaisnina);
(((((Atkinsonia	(Gaiadendron	((((Ligaria	Desmaria)	Tupeia)	(Nuytsia	((Cecarria	Loranthus)	((((Bakerella	((Agelanthus	(Englerina	Tapinanthus))	Moquiniella))	((Dendrophthoe	Helixanthera)	(Taxillus	Scurrula)))	(Benthamina	Amyema))	(Muellerina	Ileostylus)))))	Tristerix)))	(Tripodanthus	Struthanthus))	Notanthera)	Peraxilla)	Macrosolen	Decaisnina);
(((Gaiadendron	(((Tupeia	((Nuytsia	(((Cecarria	Loranthus)	((((Helixanthera	Dendrophthoe)	(Bakerella	((Agelanthus	(Englerina	Tapinanthus))	Moquiniella)))	(Taxillus	Scurrula))	(Benthamina	Amyema)))	(Muellerina	Ileostylus)))	(Notanthera	Desmaria)))	Tristerix)	((Ligaria	(Tripodanthus	Struthanthus))	Atkinsonia)))	Peraxilla)	Macrosolen	Decaisnina);
(((((Tripodanthus	Struthanthus)	(Gaiadendron	(Tristerix	((Nuytsia	((Cecarria	Loranthus)	(((((Helixanthera	Dendrophthoe)	(Bakerella	((Agelanthus	(Englerina	Tapinanthus))	Moquiniella)))	(Taxillus	Scurrula))	(Benthamina	Amyema))	(Muellerina	Ileostylus))))	Tupeia))))	(((Notanthera	Desmaria)	Ligaria)	Atkinsonia))	Peraxilla)	Macrosolen	Decaisnina);
(((((Tripodanthus	Struthanthus)	(Gaiadendron	(Nuytsia	(Tristerix	((((((Englerina	Tapinanthus)	Helixanthera)	(Dendrophthoe	(Bakerella	(Agelanthus	Moquiniella))))	(Taxillus	Scurrula))	(Benthamina	Amyema))	((Muellerina	Ileostylus)	(Cecarria	Loranthus)))))))	(((Tupeia	Notanthera)	(Desmaria	Ligaria))	Atkinsonia))	Peraxilla)	Macrosolen	Decaisnina);
((Peraxilla	((Notanthera	(((Gaiadendron	(Nuytsia	((Desmaria	Tupeia)	(Tristerix	((Loranthus	Cecarria)	(((Amyema	Benthamina)	(Helixanthera	((Taxillus	Scurrula)	(Dendrophthoe	(Bakerella	(Moquiniella	(Agelanthus	(Tapinanthus	Englerina))))))))	(Ileostylus	Muellerina)))))))	(Tripodanthus	Struthanthus))	Atkinsonia))	Ligaria))	Macrosolen	Decaisnina);
((Peraxilla	(Notanthera	((Ligaria	Atkinsonia)	(Gaiadendron	(Nuytsia	((Desmaria	((Tripodanthus	Struthanthus)	Tupeia))	(Tristerix	((Loranthus	Cecarria)	(((Amyema	Benthamina)	((Taxillus	Scurrula)	((Moquiniella	((Agelanthus	(Tapinanthus	Englerina))	Bakerella))	(Dendrophthoe	Helixanthera))))	(Ileostylus	Muellerina))))))))))	Macrosolen	Decaisnina);
((Peraxilla	(Gaiadendron	(((Desmaria	(Notanthera	Tupeia))	((Ligaria	Tristerix)	((Loranthus	Cecarria)	(((Amyema	Benthamina)	((Taxillus	Scurrula)	((Moquiniella	((Agelanthus	(Tapinanthus	Englerina))	Bakerella))	(Dendrophthoe	Helixanthera))))	(Ileostylus	Muellerina)))))	((Tripodanthus	Struthanthus)	(Nuytsia	Atkinsonia)))))	Macrosolen	Decaisnina);
(((Peraxilla	(((Gaiadendron	(Tupeia	(Tristerix	(Nuytsia	(((Amyema	Benthamina)	((Dendrophthoe	(Moquiniella	((Agelanthus	(Tapinanthus	Englerina))	Bakerella)))	(Helixanthera	(Taxillus	Scurrula))))	((Ileostylus	Muellerina)	(Loranthus	Cecarria)))))))	(Ligaria	Atkinsonia))	(Desmaria	(Tripodanthus	Struthanthus))))	Notanthera)	Macrosolen	Decaisnina);
((Peraxilla	(Gaiadendron	(((((Tripodanthus	Struthanthus)	Tupeia)	Tristerix)	(Nuytsia	(((Amyema	Benthamina)	((Dendrophthoe	(Moquiniella	((Agelanthus	(Tapinanthus	Englerina))	Bakerella)))	(Helixanthera	(Taxillus	Scurrula))))	((Ileostylus	Muellerina)	(Loranthus	Cecarria)))))	(Atkinsonia	(Notanthera	(Ligaria	Desmaria))))))	Macrosolen	Decaisnina);
((Peraxilla	((((Tripodanthus	Struthanthus)	Atkinsonia)	((((Loranthus	Cecarria)	(((Amyema	Benthamina)	((Dendrophthoe	((Agelanthus	(Tapinanthus	Englerina))	(Bakerella	Moquiniella)))	(Helixanthera	(Taxillus	Scurrula))))	(Ileostylus	Muellerina)))	Nuytsia)	(Tupeia	(Notanthera	(Tristerix	(Ligaria	Desmaria))))))	Gaiadendron))	Macrosolen	Decaisnina);
((Peraxilla	(((Tripodanthus	Struthanthus)	((Gaiadendron	Atkinsonia)	(((Tupeia	(((Loranthus	Cecarria)	(((Amyema	Benthamina)	(((Agelanthus	(Tapinanthus	Englerina))	Bakerella)	((Moquiniella	(Helixanthera	Dendrophthoe))	(Taxillus	Scurrula))))	(Ileostylus	Muellerina)))	Nuytsia))	(Ligaria	Desmaria))	Tristerix)))	Notanthera))	Macrosolen	Decaisnina);
((Peraxilla	((((Tripodanthus	Struthanthus)	(Tristerix	Ligaria))	(Gaiadendron	(Tupeia	(((Loranthus	Cecarria)	(((Amyema	Benthamina)	((((Moquiniella	(Agelanthus	(Tapinanthus	Englerina)))	Bakerella)	Dendrophthoe)	((Taxillus	Scurrula)	Helixanthera)))	(Ileostylus	Muellerina)))	Nuytsia))))	(Atkinsonia	(Desmaria	Notanthera))))	Macrosolen	Decaisnina);
((Peraxilla	(((Desmaria	(Notanthera	(Tupeia	(Tristerix	(((Loranthus	Cecarria)	(((Amyema	Benthamina)	((((Moquiniella	(Agelanthus	(Tapinanthus	Englerina)))	Bakerella)	Dendrophthoe)	((Taxillus	Scurrula)	Helixanthera)))	(Ileostylus	Muellerina)))	Nuytsia)))))	(((Tripodanthus	Struthanthus)	Ligaria)	Atkinsonia))	Gaiadendron))	Macrosolen	Decaisnina);
((Peraxilla	((((Tripodanthus	Struthanthus)	(Gaiadendron	(Tristerix	((((Loranthus	Cecarria)	(((Amyema	Benthamina)	((((Moquiniella	(Agelanthus	(Tapinanthus	Englerina)))	Bakerella)	Dendrophthoe)	((Taxillus	Scurrula)	Helixanthera)))	(Ileostylus	Muellerina)))	Nuytsia)	Tupeia))))	((Ligaria	Desmaria)	Atkinsonia))	Notanthera))	Macrosolen	Decaisnina);
(Macrosolen	((((Atkinsonia	((Desmaria	Ligaria)	((Tristerix	Tupeia)	((((Cecarria	Loranthus)	((Muellerina	Ileostylus)	((Amyema	Benthamina)	(Helixanthera	((Taxillus	Scurrula)	(((Moquiniella	(Agelanthus	(Englerina	Tapinanthus)))	Bakerella)	Dendrophthoe))))))	Nuytsia)	Gaiadendron))))	(Struthanthus	Tripodanthus))	Notanthera)	Peraxilla)	Decaisnina);
(Macrosolen	(((Gaiadendron	(Tristerix	((((Amyema	Benthamina)	((((Agelanthus	(Englerina	Tapinanthus))	(Bakerella	Moquiniella))	Dendrophthoe)	(Helixanthera	(Taxillus	Scurrula))))	((Cecarria	Loranthus)	(Muellerina	Ileostylus)))	Nuytsia)))	((Atkinsonia	(Notanthera	(Tupeia	(Desmaria	Ligaria))))	(Struthanthus	Tripodanthus)))	Peraxilla)	Decaisnina);
(Macrosolen	(((Notanthera	Desmaria)	(((Tupeia	((Tristerix	Ligaria)	(Struthanthus	Tripodanthus)))	(Gaiadendron	(((Muellerina	Ileostylus)	(((Amyema	Benthamina)	((Taxillus	Scurrula)	((Bakerella	(Moquiniella	(Agelanthus	(Englerina	Tapinanthus))))	(Dendrophthoe	Helixanthera))))	(Cecarria	Loranthus)))	Nuytsia)))	Atkinsonia))	Peraxilla)	Decaisnina);
(Macrosolen	((((Ligaria	(Gaiadendron	((Tupeia	((Tristerix	Notanthera)	Desmaria))	((((Amyema	Benthamina)	((Taxillus	Scurrula)	((Bakerella	(Moquiniella	(Agelanthus	(Englerina	Tapinanthus))))	(Dendrophthoe	Helixanthera))))	((Cecarria	Loranthus)	(Muellerina	Ileostylus)))	Nuytsia))))	Atkinsonia)	(Struthanthus	Tripodanthus))	Peraxilla)	Decaisnina);
(Macrosolen	(((((Desmaria	((((Tristerix	((Muellerina	Ileostylus)	(((Amyema	Benthamina)	((Taxillus	Scurrula)	((Bakerella	(Agelanthus	(Englerina	Tapinanthus)))	(Dendrophthoe	(Moquiniella	Helixanthera)))))	(Cecarria	Loranthus))))	Nuytsia)	Tupeia)	Gaiadendron))	(Ligaria	Atkinsonia))	(Struthanthus	Tripodanthus))	Notanthera)	Peraxilla)	Decaisnina);
(Macrosolen	((Gaiadendron	((((Notanthera	(Nuytsia	Desmaria))	((Cecarria	Loranthus)	((Muellerina	Ileostylus)	((Amyema	Benthamina)	((Helixanthera	(Taxillus	Scurrula))	((Bakerella	(Moquiniella	(Agelanthus	(Englerina	Tapinanthus))))	Dendrophthoe))))))	(((Tupeia	(Struthanthus	Tripodanthus))	Ligaria)	Tristerix))	Atkinsonia))	Peraxilla)	Decaisnina);
(Macrosolen	(Peraxilla	(Notanthera	(((Atkinsonia	(Desmaria	((Tupeia	(Tristerix	(Nuytsia	Gaiadendron)))	((Cecarria	Loranthus)	((Muellerina	Ileostylus)	((Amyema	Benthamina)	((Taxillus	Scurrula)	((Bakerella	(Moquiniella	(Agelanthus	(Englerina	Tapinanthus))))	(Helixanthera	Dendrophthoe)))))))))	(Struthanthus	Tripodanthus))	Ligaria)))	Decaisnina);
(Macrosolen	(Peraxilla	(((Atkinsonia	((Tupeia	(Ligaria	Desmaria))	((Notanthera	(((Muellerina	Ileostylus)	((Amyema	Benthamina)	((Taxillus	Scurrula)	((Bakerella	(Moquiniella	(Agelanthus	(Englerina	Tapinanthus))))	(Helixanthera	Dendrophthoe)))))	(Cecarria	Loranthus)))	Nuytsia)))	(Tristerix	(Struthanthus	Tripodanthus)))	Gaiadendron))	Decaisnina);
(Macrosolen	(Peraxilla	(((Gaiadendron	Nuytsia)	(((Desmaria	((Notanthera	Ligaria)	Tupeia))	(Struthanthus	Tripodanthus))	Tristerix))	((((Muellerina	Ileostylus)	((Amyema	Benthamina)	((Taxillus	Scurrula)	(((Moquiniella	(Agelanthus	Bakerella))	(Englerina	Tapinanthus))	(Helixanthera	Dendrophthoe)))))	(Cecarria	Loranthus))	Atkinsonia)))	Decaisnina);
(Macrosolen	((Peraxilla	((Atkinsonia	(((Tristerix	(Ligaria	(Struthanthus	Tripodanthus)))	((((Muellerina	Ileostylus)	((Amyema	Benthamina)	((Helixanthera	(Taxillus	Scurrula))	(Dendrophthoe	(Bakerella	(Moquiniella	(Agelanthus	(Englerina	Tapinanthus))))))))	(Cecarria	Loranthus))	Nuytsia))	Gaiadendron))	(Desmaria	Tupeia)))	Notanthera)	Decaisnina);
((Peraxilla	((Desmaria	(Notanthera	(Ligaria	(Struthanthus	Tripodanthus))))	(((Gaiadendron	((((Benthamina	Amyema)	((Taxillus	Scurrula)	((Helixanthera	Dendrophthoe)	(Bakerella	((Agelanthus	(Tapinanthus	Englerina))	Moquiniella)))))	((Loranthus	Cecarria)	(Muellerina	Ileostylus)))	Nuytsia))	(Tristerix	Tupeia))	Atkinsonia)))	Macrosolen	Decaisnina);
((Peraxilla	(((((((Tristerix	Notanthera)	Desmaria)	Tupeia)	(Ligaria	(((Benthamina	Amyema)	((Dendrophthoe	((Moquiniella	(Agelanthus	Bakerella))	(Tapinanthus	Englerina)))	((Taxillus	Scurrula)	Helixanthera)))	((Loranthus	Cecarria)	(Muellerina	Ileostylus)))))	Nuytsia)	Gaiadendron)	(Atkinsonia	(Struthanthus	Tripodanthus))))	Macrosolen	Decaisnina);
((Peraxilla	(Gaiadendron	((Atkinsonia	((Tristerix	Ligaria)	(Struthanthus	Tripodanthus)))	(((Notanthera	Desmaria)	Tupeia)	(Nuytsia	((Loranthus	Cecarria)	((Muellerina	Ileostylus)	((Benthamina	Amyema)	((Taxillus	Scurrula)	((Dendrophthoe	Helixanthera)	((Moquiniella	Bakerella)	(Agelanthus	(Tapinanthus	Englerina)))))))))))))	Macrosolen	Decaisnina);
((Peraxilla	(((((((Tupeia	(Nuytsia	(((Loranthus	Cecarria)	(((Benthamina	Amyema)	((Helixanthera	(Taxillus	Scurrula))	(Dendrophthoe	(Moquiniella	(Bakerella	(Agelanthus	(Tapinanthus	Englerina)))))))	(Muellerina	Ileostylus)))	Tristerix)))	Gaiadendron)	(Struthanthus	Tripodanthus))	Ligaria)	Atkinsonia)	Desmaria)	Notanthera))	Macrosolen	Decaisnina);
((Notanthera	(Peraxilla	((Gaiadendron	(Tristerix	Nuytsia))	(((((Benthamina	Amyema)	((Helixanthera	(Taxillus	Scurrula))	(Dendrophthoe	(Moquiniella	(Bakerella	(Agelanthus	(Tapinanthus	Englerina)))))))	((Muellerina	Ileostylus)	(Loranthus	Cecarria)))	(Desmaria	Tupeia))	(Atkinsonia	((Struthanthus	Tripodanthus)	Ligaria))))))	Macrosolen	Decaisnina);
((Notanthera	(Peraxilla	((Ligaria	Desmaria)	(Atkinsonia	((Struthanthus	Tripodanthus)	(Gaiadendron	(Tupeia	((Nuytsia	(((Benthamina	Amyema)	((Helixanthera	(Taxillus	Scurrula))	(Dendrophthoe	(Moquiniella	(Bakerella	(Agelanthus	(Tapinanthus	Englerina)))))))	((Muellerina	Ileostylus)	(Loranthus	Cecarria))))	Tristerix))))))))	Macrosolen	Decaisnina);
((Notanthera	(Peraxilla	((Ligaria	Desmaria)	(Atkinsonia	((Struthanthus	Tripodanthus)	(Gaiadendron	((Nuytsia	(((Benthamina	Amyema)	((Taxillus	Scurrula)	((Dendrophthoe	((Agelanthus	(Tapinanthus	Englerina))	(Moquiniella	Bakerella)))	Helixanthera)))	((Muellerina	Ileostylus)	(Loranthus	Cecarria))))	(Tristerix	Tupeia))))))))	Macrosolen	Decaisnina);
((Peraxilla	(Gaiadendron	(((Desmaria	((Nuytsia	(Tristerix	(((Benthamina	Amyema)	((Dendrophthoe	(Moquiniella	(Bakerella	(Agelanthus	(Tapinanthus	Englerina)))))	(Helixanthera	(Taxillus	Scurrula))))	((Muellerina	Ileostylus)	(Loranthus	Cecarria)))))	Tupeia))	((Notanthera	Ligaria)	(Struthanthus	Tripodanthus)))	Atkinsonia)))	Macrosolen	Decaisnina);
(((Peraxilla	(((Struthanthus	Tripodanthus)	Desmaria)	(Atkinsonia	(Gaiadendron	(((Ligaria	Tristerix)	(((Loranthus	Cecarria)	(((Benthamina	Amyema)	(((Moquiniella	(Dendrophthoe	Helixanthera))	(Bakerella	(Agelanthus	(Tapinanthus	Englerina))))	(Taxillus	Scurrula)))	(Muellerina	Ileostylus)))	Nuytsia))	Tupeia)))))	Notanthera)	Macrosolen	Decaisnina);
((Peraxilla	(((((Ligaria	((Muellerina	Ileostylus)	((Loranthus	Cecarria)	((Benthamina	Amyema)	(((Bakerella	((Agelanthus	(Tapinanthus	Englerina))	Moquiniella))	Dendrophthoe)	(Helixanthera	(Taxillus	Scurrula)))))))	((Notanthera	Desmaria)	Tupeia))	((Struthanthus	Tripodanthus)	Atkinsonia))	(Nuytsia	Tristerix))	Gaiadendron))	Macrosolen	Decaisnina);
(Macrosolen	((Peraxilla	(Atkinsonia	(((Tristerix	Ligaria)	(Struthanthus	Tripodanthus))	(((Tupeia	Desmaria)	(Nuytsia	(((Benthamina	Amyema)	((Helixanthera	(Scurrula	Taxillus))	(Dendrophthoe	(Moquiniella	((Agelanthus	(Englerina	Tapinanthus))	Bakerella)))))	((Ileostylus	Muellerina)	(Cecarria	Loranthus)))))	Gaiadendron))))	Notanthera)	Decaisnina);
(Macrosolen	(((Atkinsonia	((Tristerix	(Ligaria	(Struthanthus	Tripodanthus)))	((Desmaria	((Nuytsia	(((Ileostylus	Muellerina)	(Cecarria	Loranthus))	((Benthamina	Amyema)	((Scurrula	Taxillus)	((Helixanthera	(Moquiniella	((Agelanthus	(Englerina	Tapinanthus))	Bakerella)))	Dendrophthoe)))))	Tupeia))	Gaiadendron)))	Notanthera)	Peraxilla)	Decaisnina);
(Macrosolen	((Gaiadendron	(((Nuytsia	(Tristerix	(((Ileostylus	Muellerina)	(Cecarria	Loranthus))	((Benthamina	Amyema)	(((Agelanthus	(Englerina	Tapinanthus))	(Bakerella	Moquiniella))	((Dendrophthoe	Helixanthera)	(Scurrula	Taxillus)))))))	Tupeia)	(((Desmaria	Notanthera)	(Ligaria	(Struthanthus	Tripodanthus)))	Atkinsonia)))	Peraxilla)	Decaisnina);
(Macrosolen	((((((Ileostylus	Muellerina)	(Cecarria	Loranthus))	((Benthamina	Amyema)	((((Agelanthus	(Englerina	Tapinanthus))	(Helixanthera	Moquiniella))	(Bakerella	Dendrophthoe))	(Scurrula	Taxillus))))	(Notanthera	(Desmaria	Tupeia)))	(((Tristerix	Ligaria)	(Struthanthus	Tripodanthus))	((Nuytsia	Gaiadendron)	Atkinsonia)))	Peraxilla)	Decaisnina);
(Macrosolen	(((Desmaria	(Notanthera	(Ligaria	(Struthanthus	Tripodanthus))))	(Atkinsonia	(Gaiadendron	(((Nuytsia	(((Ileostylus	Muellerina)	(Cecarria	Loranthus))	((Benthamina	Amyema)	(((Helixanthera	Dendrophthoe)	(Moquiniella	(Scurrula	Taxillus)))	((Agelanthus	(Englerina	Tapinanthus))	Bakerella)))))	Tristerix)	Tupeia))))	Peraxilla)	Decaisnina);
(Macrosolen	(((Tupeia	Tristerix)	(((((Struthanthus	Tripodanthus)	(Ligaria	(Desmaria	Notanthera)))	Atkinsonia)	Gaiadendron)	(Nuytsia	((Cecarria	Loranthus)	(((Benthamina	Amyema)	((Scurrula	Taxillus)	((Moquiniella	((Agelanthus	(Englerina	Tapinanthus))	Bakerella))	(Helixanthera	Dendrophthoe))))	(Ileostylus	Muellerina))))))	Peraxilla)	Decaisnina);
(Macrosolen	(((((Struthanthus	Tripodanthus)	(Atkinsonia	(Desmaria	Notanthera)))	(Gaiadendron	((Nuytsia	((Cecarria	Loranthus)	(((Benthamina	Amyema)	((Scurrula	Taxillus)	((Bakerella	(Moquiniella	(Agelanthus	(Englerina	Tapinanthus))))	(Helixanthera	Dendrophthoe))))	(Ileostylus	Muellerina))))	(Tupeia	Tristerix))))	Ligaria)	Peraxilla)	Decaisnina);
(Macrosolen	((((((Struthanthus	Tripodanthus)	((Tristerix	Gaiadendron)	((Nuytsia	((Cecarria	Loranthus)	(((Benthamina	Amyema)	((Scurrula	Taxillus)	(((Englerina	Tapinanthus)	((Agelanthus	Bakerella)	Moquiniella))	(Helixanthera	Dendrophthoe))))	(Ileostylus	Muellerina))))	Tupeia)))	Atkinsonia)	(Ligaria	Desmaria))	Peraxilla)	Notanthera)	Decaisnina);
(Macrosolen	(Peraxilla	(Notanthera	((((Ligaria	Desmaria)	(Struthanthus	Tripodanthus))	((Gaiadendron	(Tristerix	Tupeia))	(Nuytsia	((Cecarria	Loranthus)	(((Benthamina	Amyema)	((Helixanthera	(Scurrula	Taxillus))	((Bakerella	(Moquiniella	(Agelanthus	(Englerina	Tapinanthus))))	Dendrophthoe)))	(Ileostylus	Muellerina))))))	Atkinsonia)))	Decaisnina);
(Macrosolen	(Peraxilla	(Desmaria	((((Struthanthus	Tripodanthus)	Notanthera)	(Atkinsonia	Ligaria))	((Gaiadendron	Tupeia)	(Nuytsia	(Tristerix	((Cecarria	Loranthus)	(((Benthamina	Amyema)	((Helixanthera	(Scurrula	Taxillus))	((Bakerella	(Moquiniella	(Agelanthus	(Englerina	Tapinanthus))))	Dendrophthoe)))	(Ileostylus	Muellerina)))))))))	Decaisnina);
(Macrosolen	((((((Nuytsia	((Ileostylus	Muellerina)	((Loranthus	Cecarria)	((Amyema	Benthamina)	(((Helixanthera	Dendrophthoe)	((Moquiniella	(Agelanthus	(Tapinanthus	Englerina)))	Bakerella))	(Taxillus	Scurrula))))))	((Desmaria	Tristerix)	Tupeia))	Gaiadendron)	(((Tripodanthus	Struthanthus)	Ligaria)	Atkinsonia))	Peraxilla)	Notanthera)	Decaisnina);
(Macrosolen	((((((Tripodanthus	Struthanthus)	Atkinsonia)	((((Ileostylus	Muellerina)	((Loranthus	Cecarria)	((Amyema	Benthamina)	((Taxillus	Scurrula)	(Dendrophthoe	(Helixanthera	((Moquiniella	(Agelanthus	(Tapinanthus	Englerina)))	Bakerella)))))))	(Desmaria	Tupeia))	(Nuytsia	(Tristerix	Gaiadendron))))	Ligaria)	Peraxilla)	Notanthera)	Decaisnina);
(Macrosolen	((Gaiadendron	((Nuytsia	Tristerix)	(((Ligaria	Atkinsonia)	(Tripodanthus	Struthanthus))	(((Notanthera	((Loranthus	Cecarria)	(((Amyema	Benthamina)	((Taxillus	Scurrula)	(((Moquiniella	(Agelanthus	(Tapinanthus	Englerina)))	Bakerella)	(Dendrophthoe	Helixanthera))))	(Ileostylus	Muellerina))))	Desmaria)	Tupeia))))	Peraxilla)	Decaisnina);
(Macrosolen	((Notanthera	(((Atkinsonia	Ligaria)	(((Tupeia	(Desmaria	Tristerix))	(Nuytsia	(((Amyema	Benthamina)	((Helixanthera	(Taxillus	Scurrula))	(((Moquiniella	(Agelanthus	(Tapinanthus	Englerina)))	Bakerella)	Dendrophthoe)))	((Ileostylus	Muellerina)	(Loranthus	Cecarria)))))	Gaiadendron))	(Tripodanthus	Struthanthus)))	Peraxilla)	Decaisnina);
(Macrosolen	(Notanthera	((((((Nuytsia	(Tristerix	(((Amyema	Benthamina)	((Taxillus	Scurrula)	((Moquiniella	((Agelanthus	(Tapinanthus	Englerina))	Bakerella))	(Helixanthera	Dendrophthoe))))	((Ileostylus	Muellerina)	(Loranthus	Cecarria)))))	Tupeia)	Gaiadendron)	(Tripodanthus	Struthanthus))	((Desmaria	Ligaria)	Atkinsonia))	Peraxilla))	Decaisnina);
(Macrosolen	((Gaiadendron	((Atkinsonia	(((Tupeia	(Notanthera	Desmaria))	Ligaria)	(Tripodanthus	Struthanthus)))	(Tristerix	(((Ileostylus	Muellerina)	((Loranthus	Cecarria)	((Amyema	Benthamina)	((Helixanthera	(Taxillus	Scurrula))	((Bakerella	(Moquiniella	(Agelanthus	(Tapinanthus	Englerina))))	Dendrophthoe)))))	Nuytsia))))	Peraxilla)	Decaisnina);
(Macrosolen	(((((Atkinsonia	(Ligaria	(Tripodanthus	Struthanthus)))	(Desmaria	((Tupeia	Tristerix)	(((Ileostylus	Muellerina)	((Loranthus	Cecarria)	((Amyema	Benthamina)	((Helixanthera	(Taxillus	Scurrula))	((Bakerella	(Moquiniella	(Agelanthus	(Tapinanthus	Englerina))))	Dendrophthoe)))))	Nuytsia))))	Gaiadendron)	Peraxilla)	Notanthera)	Decaisnina);
(Macrosolen	(((((Atkinsonia	Ligaria)	(((Tristerix	(((Loranthus	Cecarria)	(((Amyema	Benthamina)	((Helixanthera	(Taxillus	Scurrula))	(Dendrophthoe	(Moquiniella	(Bakerella	(Agelanthus	(Tapinanthus	Englerina)))))))	(Ileostylus	Muellerina)))	Nuytsia))	Tupeia)	Gaiadendron))	(Tripodanthus	Struthanthus))	(Desmaria	Peraxilla))	Notanthera)	Decaisnina);
(Macrosolen	((((Gaiadendron	(((Loranthus	Cecarria)	(((Amyema	Benthamina)	((Taxillus	Scurrula)	((Helixanthera	Dendrophthoe)	(Bakerella	((Moquiniella	Agelanthus)	(Tapinanthus	Englerina))))))	(Ileostylus	Muellerina)))	Nuytsia))	(Tupeia	Tristerix))	(((Notanthera	(Ligaria	(Tripodanthus	Struthanthus)))	Atkinsonia)	Desmaria))	Peraxilla)	Decaisnina);
(Macrosolen	(((Atkinsonia	(((((Loranthus	Cecarria)	(((Amyema	Benthamina)	((Taxillus	Scurrula)	((Helixanthera	Dendrophthoe)	((Agelanthus	(Tapinanthus	Englerina))	(Moquiniella	Bakerella)))))	(Ileostylus	Muellerina)))	Nuytsia)	Tupeia)	((Notanthera	(Tripodanthus	Struthanthus))	(Tristerix	(Ligaria	Desmaria)))))	Gaiadendron)	Peraxilla)	Decaisnina);
((((Tristerix	Tupeia)	(((Atkinsonia	((Ligaria	(Tripodanthus	Struthanthus))	Notanthera))	Desmaria)	(Gaiadendron	(Nuytsia	((Loranthus	Cecarria)	(((((Taxillus	Scurrula)	Helixanthera)	(Dendrophthoe	(Bakerella	(Moquiniella	((Englerina	Tapinanthus)	Agelanthus)))))	(Benthamina	Amyema))	(Muellerina	Ileostylus)))))))	Peraxilla)	Macrosolen	Decaisnina);
((Desmaria	((Atkinsonia	(Peraxilla	((Ligaria	(Tripodanthus	Struthanthus))	Notanthera)))	(Gaiadendron	(Tupeia	(Nuytsia	(Tristerix	((((Taxillus	Scurrula)	((Dendrophthoe	Helixanthera)	(Moquiniella	(((Englerina	Tapinanthus)	Agelanthus)	Bakerella))))	(Benthamina	Amyema))	((Muellerina	Ileostylus)	(Loranthus	Cecarria)))))))))	Macrosolen	Decaisnina);
(((((Tripodanthus	Struthanthus)	(((Desmaria	Notanthera)	Atkinsonia)	(Gaiadendron	(Tupeia	(Nuytsia	(Tristerix	((((Taxillus	Scurrula)	((Dendrophthoe	Helixanthera)	(Moquiniella	(((Englerina	Tapinanthus)	Agelanthus)	Bakerella))))	(Benthamina	Amyema))	((Muellerina	Ileostylus)	(Loranthus	Cecarria)))))))))	Ligaria)	Peraxilla)	Macrosolen	Decaisnina);
((((Atkinsonia	(((Tupeia	(Tristerix	((((Helixanthera	(Taxillus	Scurrula))	(Dendrophthoe	(Bakerella	(Moquiniella	((Englerina	Tapinanthus)	Agelanthus)))))	(Benthamina	Amyema))	((Muellerina	Ileostylus)	(Loranthus	Cecarria)))))	Nuytsia)	((Ligaria	(Tripodanthus	Struthanthus))	(Desmaria	Notanthera))))	Gaiadendron)	Peraxilla)	Macrosolen	Decaisnina);
((((Atkinsonia	(Tripodanthus	Struthanthus))	(((Tupeia	(Nuytsia	(Desmaria	Notanthera)))	(Tristerix	(Ligaria	((Loranthus	Cecarria)	((((Taxillus	Scurrula)	((Helixanthera	Dendrophthoe)	(Moquiniella	(((Englerina	Tapinanthus)	Agelanthus)	Bakerella))))	(Benthamina	Amyema))	(Muellerina	Ileostylus))))))	Gaiadendron))	Peraxilla)	Macrosolen	Decaisnina);
((((Atkinsonia	(((Tristerix	Ligaria)	(Tripodanthus	Struthanthus))	((((((((Taxillus	Scurrula)	(Dendrophthoe	(Moquiniella	(((Englerina	Tapinanthus)	Agelanthus)	Bakerella))))	Helixanthera)	(Benthamina	Amyema))	((Muellerina	Ileostylus)	(Loranthus	Cecarria)))	(Nuytsia	Desmaria))	Tupeia)	Gaiadendron)))	Peraxilla)	Notanthera)	Macrosolen	Decaisnina);
(((((Nuytsia	Gaiadendron)	(((Tristerix	((((Taxillus	Scurrula)	(Dendrophthoe	(Helixanthera	(Moquiniella	(((Englerina	Tapinanthus)	Agelanthus)	Bakerella)))))	(Benthamina	Amyema))	((Muellerina	Ileostylus)	(Loranthus	Cecarria))))	Tupeia)	(Atkinsonia	((Desmaria	Ligaria)	(Tripodanthus	Struthanthus)))))	Peraxilla)	Notanthera)	Macrosolen	Decaisnina);
(((Gaiadendron	(((Tripodanthus	Struthanthus)	((Notanthera	Desmaria)	((Nuytsia	((((Dendrophthoe	(Moquiniella	(((Englerina	Tapinanthus)	Agelanthus)	Bakerella)))	((Taxillus	Scurrula)	Helixanthera))	(Benthamina	Amyema))	((Muellerina	Ileostylus)	(Loranthus	Cecarria))))	(Tupeia	Tristerix))))	(Ligaria	Atkinsonia)))	Peraxilla)	Macrosolen	Decaisnina);
(((Atkinsonia	((Gaiadendron	(Tristerix	(((Desmaria	Tupeia)	(Notanthera	(Ligaria	((Loranthus	Cecarria)	((((((Englerina	Tapinanthus)	Agelanthus)	Bakerella)	(((Moquiniella	(Taxillus	Scurrula))	Helixanthera)	Dendrophthoe))	(Benthamina	Amyema))	(Muellerina	Ileostylus))))))	Nuytsia)))	(Tripodanthus	Struthanthus)))	Peraxilla)	Macrosolen	Decaisnina);
(((((Tristerix	((Nuytsia	(((Loranthus	Cecarria)	(Muellerina	Ileostylus))	((((((Englerina	Tapinanthus)	Agelanthus)	Bakerella)	(Moquiniella	(Helixanthera	Dendrophthoe)))	(Taxillus	Scurrula))	(Benthamina	Amyema))))	Tupeia))	Gaiadendron)	(Atkinsonia	((Notanthera	(Tripodanthus	Struthanthus))	(Desmaria	Ligaria))))	Peraxilla)	Macrosolen	Decaisnina);
(Macrosolen	((Peraxilla	((Nuytsia	Gaiadendron)	(((((Ileostylus	Muellerina)	((Loranthus	Cecarria)	(((Scurrula	Taxillus)	((Bakerella	(((Englerina	Tapinanthus)	Agelanthus)	Moquiniella))	(Dendrophthoe	Helixanthera)))	(Amyema	Benthamina))))	Atkinsonia)	(Desmaria	((Ligaria	Tristerix)	(Struthanthus	Tripodanthus))))	Tupeia)))	Notanthera)	Decaisnina);
(Macrosolen	((Peraxilla	((Nuytsia	Gaiadendron)	((((Ileostylus	Muellerina)	((Loranthus	Cecarria)	(((Scurrula	Taxillus)	((Moquiniella	(Bakerella	((Englerina	Tapinanthus)	Agelanthus)))	(Dendrophthoe	Helixanthera)))	(Amyema	Benthamina))))	Atkinsonia)	((Desmaria	(Ligaria	Tristerix))	((Struthanthus	Tripodanthus)	Tupeia)))))	Notanthera)	Decaisnina);
(Macrosolen	(Peraxilla	((Gaiadendron	((Tupeia	(Nuytsia	(((Loranthus	Cecarria)	(((Dendrophthoe	(Bakerella	(Moquiniella	((Englerina	Tapinanthus)	Agelanthus))))	(Helixanthera	(Scurrula	Taxillus)))	(Amyema	Benthamina)))	(Ileostylus	Muellerina))))	Tristerix))	(((Ligaria	(Struthanthus	Tripodanthus))	(Notanthera	Desmaria))	Atkinsonia)))	Decaisnina);
(Macrosolen	((Peraxilla	((Gaiadendron	(Tristerix	Nuytsia))	(((Struthanthus	Tripodanthus)	(((Loranthus	Cecarria)	(((Helixanthera	((Scurrula	Taxillus)	(Dendrophthoe	((Bakerella	((Englerina	Tapinanthus)	Agelanthus))	Moquiniella))))	(Amyema	Benthamina))	(Ileostylus	Muellerina)))	(Tupeia	(Ligaria	Desmaria))))	Atkinsonia)))	Notanthera)	Decaisnina);
(Macrosolen	((Peraxilla	((Atkinsonia	Gaiadendron)	(((Struthanthus	Tripodanthus)	(Tristerix	Ligaria))	((Nuytsia	((((Scurrula	Taxillus)	(Dendrophthoe	(Helixanthera	((Moquiniella	(Bakerella	Agelanthus))	(Englerina	Tapinanthus)))))	(Amyema	Benthamina))	((Ileostylus	Muellerina)	(Loranthus	Cecarria))))	(Tupeia	Desmaria)))))	Notanthera)	Decaisnina);
(Macrosolen	((Peraxilla	((Atkinsonia	(((Struthanthus	Tripodanthus)	(Tristerix	Ligaria))	(Gaiadendron	(Tupeia	(Nuytsia	((Loranthus	Cecarria)	((((Scurrula	Taxillus)	(Dendrophthoe	((Bakerella	(Agelanthus	(Englerina	Tapinanthus)))	(Helixanthera	Moquiniella))))	(Amyema	Benthamina))	(Ileostylus	Muellerina))))))))	Desmaria))	Notanthera)	Decaisnina);
(Macrosolen	((Peraxilla	((Struthanthus	Tripodanthus)	(Atkinsonia	(((((Tristerix	Ligaria)	Desmaria)	Tupeia)	(Nuytsia	((Loranthus	Cecarria)	((((Helixanthera	(Scurrula	Taxillus))	(Dendrophthoe	(Bakerella	(((Englerina	Tapinanthus)	Agelanthus)	Moquiniella))))	(Amyema	Benthamina))	(Ileostylus	Muellerina)))))	Gaiadendron))))	Notanthera)	Decaisnina);
(Macrosolen	((Peraxilla	((Tupeia	(Ligaria	Atkinsonia))	(((Nuytsia	((Loranthus	Cecarria)	((((Helixanthera	(Scurrula	Taxillus))	(Dendrophthoe	(Moquiniella	(Bakerella	((Englerina	Tapinanthus)	Agelanthus)))))	(Amyema	Benthamina))	(Ileostylus	Muellerina))))	((Tristerix	Desmaria)	Gaiadendron))	(Struthanthus	Tripodanthus))))	Notanthera)	Decaisnina);
(Macrosolen	((Peraxilla	((((Struthanthus	Tripodanthus)	(Ligaria	Atkinsonia))	(((Ileostylus	Muellerina)	((Loranthus	Cecarria)	(((Scurrula	Taxillus)	((Helixanthera	Dendrophthoe)	(Bakerella	(((Englerina	Tapinanthus)	Agelanthus)	Moquiniella))))	(Amyema	Benthamina))))	(Desmaria	Tupeia)))	(Tristerix	(Nuytsia	Gaiadendron))))	Notanthera)	Decaisnina);
(Macrosolen	(Peraxilla	(((Desmaria	(Notanthera	Tristerix))	Tupeia)	(((((Struthanthus	Tripodanthus)	Ligaria)	Atkinsonia)	Gaiadendron)	(Nuytsia	((Loranthus	Cecarria)	((((Scurrula	Taxillus)	(((Moquiniella	Helixanthera)	Dendrophthoe)	(Bakerella	((Englerina	Tapinanthus)	Agelanthus))))	(Amyema	Benthamina))	(Ileostylus	Muellerina)))))))	Decaisnina);
(Macrosolen	(((Gaiadendron	((Tupeia	((Notanthera	Desmaria)	Nuytsia))	(Tristerix	((Cecarria	Loranthus)	((Ileostylus	Muellerina)	((Benthamina	Amyema)	((Helixanthera	(Taxillus	Scurrula))	((Dendrophthoe	(Bakerella	(Moquiniella	Agelanthus)))	(Englerina	Tapinanthus)))))))))	(Atkinsonia	(Ligaria	(Struthanthus	Tripodanthus))))	Peraxilla)	Decaisnina);
(Macrosolen	(((Atkinsonia	((Struthanthus	Tripodanthus)	(Gaiadendron	((Tupeia	(Tristerix	((Ileostylus	Muellerina)	(((Benthamina	Amyema)	((Taxillus	Scurrula)	((Dendrophthoe	Helixanthera)	(Moquiniella	((Agelanthus	(Englerina	Tapinanthus))	Bakerella)))))	(Cecarria	Loranthus)))))	Nuytsia))))	(Ligaria	(Notanthera	Desmaria)))	Peraxilla)	Decaisnina);
(Macrosolen	(((Atkinsonia	(Ligaria	((Struthanthus	Tripodanthus)	(Gaiadendron	(((Tristerix	Desmaria)	(Nuytsia	(((Benthamina	Amyema)	((Taxillus	Scurrula)	((Dendrophthoe	Helixanthera)	(Bakerella	(Moquiniella	(Agelanthus	(Englerina	Tapinanthus)))))))	((Cecarria	Loranthus)	(Ileostylus	Muellerina)))))	Tupeia)))))	Notanthera)	Peraxilla)	Decaisnina);
(Macrosolen	(((((Nuytsia	Gaiadendron)	(((Cecarria	Loranthus)	((Ileostylus	Muellerina)	((Benthamina	Amyema)	((Taxillus	Scurrula)	((Dendrophthoe	Helixanthera)	(Bakerella	(Moquiniella	(Agelanthus	(Englerina	Tapinanthus)))))))))	Tupeia))	((Notanthera	((Tristerix	Ligaria)	Desmaria))	(Struthanthus	Tripodanthus)))	Atkinsonia)	Peraxilla)	Decaisnina);
(Macrosolen	(((Atkinsonia	Gaiadendron)	(((Tristerix	((Cecarria	Loranthus)	((Ileostylus	Muellerina)	((Benthamina	Amyema)	((Helixanthera	(Taxillus	Scurrula))	(Dendrophthoe	(Moquiniella	((Agelanthus	(Englerina	Tapinanthus))	Bakerella))))))))	Tupeia)	(Desmaria	(Nuytsia	(Notanthera	((Struthanthus	Tripodanthus)	Ligaria))))))	Peraxilla)	Decaisnina);
(Macrosolen	((Gaiadendron	(Atkinsonia	(((Struthanthus	Tripodanthus)	((((((Benthamina	Amyema)	(((Dendrophthoe	(Moquiniella	((Agelanthus	(Englerina	Tapinanthus))	Bakerella)))	(Taxillus	Scurrula))	Helixanthera))	((Cecarria	Loranthus)	(Ileostylus	Muellerina)))	Nuytsia)	(Notanthera	Desmaria))	Tupeia))	(Ligaria	Tristerix))))	Peraxilla)	Decaisnina);
(Macrosolen	(((Ligaria	(Atkinsonia	((Struthanthus	Tripodanthus)	((Tristerix	((((Cecarria	Loranthus)	((Ileostylus	Muellerina)	((Benthamina	Amyema)	((Taxillus	Scurrula)	((Dendrophthoe	Helixanthera)	(Bakerella	(Moquiniella	(Agelanthus	(Englerina	Tapinanthus)))))))))	Nuytsia)	(Desmaria	Tupeia)))	Gaiadendron))))	Peraxilla)	Notanthera)	Decaisnina);
(Macrosolen	((Gaiadendron	((Atkinsonia	(Struthanthus	Tripodanthus))	((((Cecarria	Loranthus)	((Ileostylus	Muellerina)	((Benthamina	Amyema)	((Helixanthera	(Taxillus	Scurrula))	(Dendrophthoe	(Moquiniella	((Agelanthus	(Englerina	Tapinanthus))	Bakerella)))))))	Nuytsia)	((Notanthera	((Tristerix	Ligaria)	Desmaria))	Tupeia))))	Peraxilla)	Decaisnina);
(Macrosolen	(((Gaiadendron	((Tupeia	(Tristerix	(((Ileostylus	Muellerina)	((Benthamina	Amyema)	((Taxillus	Scurrula)	((Helixanthera	Dendrophthoe)	(Moquiniella	((Agelanthus	(Englerina	Tapinanthus))	Bakerella))))))	(Cecarria	Loranthus))))	(Desmaria	(Atkinsonia	(Ligaria	(Notanthera	(Struthanthus	Tripodanthus)))))))	Nuytsia)	Peraxilla)	Decaisnina);
(Macrosolen	(Notanthera	(((((Struthanthus	Tripodanthus)	((Gaiadendron	(Nuytsia	Tristerix))	((((Ileostylus	Muellerina)	((Benthamina	Amyema)	((Taxillus	Scurrula)	((Helixanthera	Dendrophthoe)	((Agelanthus	(Englerina	Tapinanthus))	(Bakerella	Moquiniella))))))	(Cecarria	Loranthus))	Tupeia)))	(Desmaria	Ligaria))	Atkinsonia)	Peraxilla))	Decaisnina);
((Peraxilla	((Gaiadendron	(((Tristerix	(((Cecarria	Loranthus)	((((Taxillus	Scurrula)	(Dendrophthoe	Helixanthera))	(Bakerella	(Moquiniella	(Agelanthus	(Englerina	Tapinanthus)))))	(Amyema	Benthamina)))	(Ileostylus	Muellerina)))	Nuytsia)	Tupeia))	(Atkinsonia	(Desmaria	(Notanthera	(Ligaria	(Tripodanthus	Struthanthus)))))))	Macrosolen	Decaisnina);
(((Peraxilla	((Atkinsonia	(Ligaria	(Tripodanthus	Struthanthus)))	(((Desmaria	Tupeia)	(((Cecarria	Loranthus)	((((Taxillus	Scurrula)	(Dendrophthoe	Helixanthera))	(Moquiniella	((Agelanthus	(Englerina	Tapinanthus))	Bakerella)))	(Amyema	Benthamina)))	(Ileostylus	Muellerina)))	((Tristerix	Gaiadendron)	Nuytsia))))	Notanthera)	Macrosolen	Decaisnina);
(((Peraxilla	((Atkinsonia	(Ligaria	(Tripodanthus	Struthanthus)))	(Gaiadendron	((Nuytsia	((Desmaria	Tupeia)	((((Taxillus	Scurrula)	((Helixanthera	Dendrophthoe)	(Bakerella	(Moquiniella	(Agelanthus	(Englerina	Tapinanthus))))))	(Amyema	Benthamina))	((Ileostylus	Muellerina)	(Cecarria	Loranthus)))))	Tristerix))))	Notanthera)	Macrosolen	Decaisnina);
((Peraxilla	(((Tupeia	((Cecarria	Loranthus)	((((Taxillus	Scurrula)	((Helixanthera	Dendrophthoe)	(Moquiniella	((Agelanthus	(Englerina	Tapinanthus))	Bakerella))))	(Amyema	Benthamina))	(Ileostylus	Muellerina))))	(Desmaria	(Notanthera	((Tripodanthus	Struthanthus)	(Tristerix	Ligaria)))))	(Gaiadendron	(Nuytsia	Atkinsonia))))	Macrosolen	Decaisnina);
((Peraxilla	(((Tupeia	(Desmaria	Notanthera))	Atkinsonia)	((Gaiadendron	(Nuytsia	((Cecarria	Loranthus)	((((Bakerella	(Moquiniella	(Agelanthus	(Englerina	Tapinanthus))))	((Taxillus	Scurrula)	(Helixanthera	Dendrophthoe)))	(Amyema	Benthamina))	(Ileostylus	Muellerina)))))	((Tripodanthus	Struthanthus)	(Ligaria	Tristerix)))))	Macrosolen	Decaisnina);
((Peraxilla	((((Nuytsia	((((Bakerella	(Moquiniella	(Agelanthus	(Englerina	Tapinanthus))))	((Taxillus	Scurrula)	(Helixanthera	Dendrophthoe)))	(Amyema	Benthamina))	((Ileostylus	Muellerina)	(Cecarria	Loranthus))))	(Tupeia	((Tripodanthus	Struthanthus)	(Ligaria	Tristerix))))	(Desmaria	Notanthera))	(Atkinsonia	Gaiadendron)))	Macrosolen	Decaisnina);
((Peraxilla	(Gaiadendron	(((Nuytsia	((Cecarria	Loranthus)	((((Helixanthera	(Taxillus	Scurrula))	(Dendrophthoe	(Bakerella	(Moquiniella	(Agelanthus	(Englerina	Tapinanthus))))))	(Amyema	Benthamina))	(Ileostylus	Muellerina))))	((Tristerix	Desmaria)	Tupeia))	((Ligaria	((Tripodanthus	Struthanthus)	Notanthera))	Atkinsonia))))	Macrosolen	Decaisnina);
(((Peraxilla	((Tripodanthus	Struthanthus)	((Gaiadendron	(Tupeia	(Nuytsia	(Tristerix	((Cecarria	Loranthus)	((((Taxillus	Scurrula)	(((Agelanthus	(Englerina	Tapinanthus))	(Bakerella	Moquiniella))	(Dendrophthoe	Helixanthera)))	(Amyema	Benthamina))	(Ileostylus	Muellerina)))))))	(Atkinsonia	(Desmaria	Ligaria)))))	Notanthera)	Macrosolen	Decaisnina);
((Peraxilla	(((Desmaria	Ligaria)	(Atkinsonia	((Gaiadendron	(Nuytsia	((Tristerix	((Cecarria	Loranthus)	((((Taxillus	Scurrula)	((Moquiniella	((Agelanthus	(Englerina	Tapinanthus))	Bakerella))	(Dendrophthoe	Helixanthera)))	(Amyema	Benthamina))	(Ileostylus	Muellerina))))	Tupeia)))	(Tripodanthus	Struthanthus))))	Notanthera))	Macrosolen	Decaisnina);
((Peraxilla	(((Tristerix	Nuytsia)	Gaiadendron)	(((Ligaria	(Tripodanthus	Struthanthus))	Atkinsonia)	(((Cecarria	Loranthus)	((((Taxillus	Scurrula)	((Bakerella	(Moquiniella	(Agelanthus	(Englerina	Tapinanthus))))	(Dendrophthoe	Helixanthera)))	(Amyema	Benthamina))	(Ileostylus	Muellerina)))	(Notanthera	(Desmaria	Tupeia))))))	Macrosolen	Decaisnina);
(((Notanthera	(Atkinsonia	(((Ligaria	Desmaria)	(Tripodanthus	Struthanthus))	(Tupeia	(((Ileostylus	Muellerina)	(((((Helixanthera	Dendrophthoe)	((Agelanthus	(Englerina	Tapinanthus))	(Bakerella	Moquiniella)))	(Scurrula	Taxillus))	(Amyema	Benthamina))	(Loranthus	Cecarria)))	(Gaiadendron	(Nuytsia	Tristerix)))))))	Peraxilla)	Macrosolen	Decaisnina);
(((Gaiadendron	(Atkinsonia	((Desmaria	(Nuytsia	((Tripodanthus	Struthanthus)	Notanthera)))	(((((Ileostylus	Muellerina)	((((Dendrophthoe	(Helixanthera	((Agelanthus	(Englerina	Tapinanthus))	(Moquiniella	Bakerella))))	(Scurrula	Taxillus))	(Amyema	Benthamina))	(Loranthus	Cecarria)))	Tristerix)	Ligaria)	Tupeia))))	Peraxilla)	Macrosolen	Decaisnina);
(((((Gaiadendron	((Nuytsia	((((Dendrophthoe	((Bakerella	(Agelanthus	(Englerina	Tapinanthus)))	Moquiniella))	((Scurrula	Taxillus)	Helixanthera))	(Amyema	Benthamina))	((Loranthus	Cecarria)	(Ileostylus	Muellerina))))	(Tupeia	(Desmaria	Notanthera))))	((Tristerix	Ligaria)	(Tripodanthus	Struthanthus)))	Atkinsonia)	Peraxilla)	Macrosolen	Decaisnina);
(((((Desmaria	Notanthera)	Atkinsonia)	((Gaiadendron	((Nuytsia	((((Scurrula	Taxillus)	((Dendrophthoe	(Moquiniella	Helixanthera))	(Bakerella	(Agelanthus	(Englerina	Tapinanthus)))))	(Amyema	Benthamina))	((Loranthus	Cecarria)	(Ileostylus	Muellerina))))	Tupeia))	((Tristerix	Ligaria)	(Tripodanthus	Struthanthus))))	Peraxilla)	Macrosolen	Decaisnina);
(Macrosolen	(Notanthera	(((Gaiadendron	(Nuytsia	(Tristerix	(((((Helixanthera	Dendrophthoe)	(Amyema	Benthamina))	(Bakerella	((Agelanthus	(Englerina	Tapinanthus))	Moquiniella)))	(Scurrula	Taxillus))	((Loranthus	Cecarria)	(Ileostylus	Muellerina))))))	((Atkinsonia	(Tripodanthus	Struthanthus))	(Ligaria	(Tupeia	Desmaria))))	Peraxilla))	Decaisnina);
(Macrosolen	(((Gaiadendron	(Tristerix	Nuytsia))	(((((Amyema	Benthamina)	((Helixanthera	((Moquiniella	(Bakerella	(Agelanthus	(Englerina	Tapinanthus))))	Dendrophthoe))	(Scurrula	Taxillus)))	((Loranthus	Cecarria)	(Ileostylus	Muellerina)))	Atkinsonia)	((Tripodanthus	Struthanthus)	((Notanthera	(Ligaria	Desmaria))	Tupeia))))	Peraxilla)	Decaisnina);
(Macrosolen	((Gaiadendron	((Tristerix	Nuytsia)	((((Loranthus	Cecarria)	((Ileostylus	Muellerina)	((Amyema	Benthamina)	(Helixanthera	(((Bakerella	((Agelanthus	(Englerina	Tapinanthus))	Moquiniella))	Dendrophthoe)	(Scurrula	Taxillus))))))	Atkinsonia)	((Tripodanthus	Struthanthus)	(Notanthera	((Ligaria	Desmaria)	Tupeia))))))	Peraxilla)	Decaisnina);
(Macrosolen	(((Gaiadendron	((Tripodanthus	Struthanthus)	((Atkinsonia	(Tupeia	(Tristerix	(Ligaria	Desmaria))))	(Nuytsia	((Loranthus	Cecarria)	((Ileostylus	Muellerina)	((Amyema	Benthamina)	(Helixanthera	(((Bakerella	((Agelanthus	(Englerina	Tapinanthus))	Moquiniella))	Dendrophthoe)	(Scurrula	Taxillus))))))))))	Peraxilla)	Notanthera)	Decaisnina);
(Macrosolen	((((((Nuytsia	((Loranthus	Cecarria)	((Ileostylus	Muellerina)	((Amyema	Benthamina)	((Bakerella	((Agelanthus	(Englerina	Tapinanthus))	Moquiniella))	((Scurrula	Taxillus)	(Dendrophthoe	Helixanthera)))))))	Tupeia)	Gaiadendron)	((Tripodanthus	Struthanthus)	(Notanthera	(Tristerix	(Ligaria	Desmaria)))))	Atkinsonia)	Peraxilla)	Decaisnina);
(Macrosolen	((((Atkinsonia	(Tupeia	(Notanthera	(Desmaria	Nuytsia))))	((Tristerix	Ligaria)	(Tripodanthus	Struthanthus)))	(((Loranthus	Cecarria)	((Ileostylus	Muellerina)	((Amyema	Benthamina)	((Scurrula	Taxillus)	((Dendrophthoe	Helixanthera)	((Agelanthus	(Englerina	Tapinanthus))	(Moquiniella	Bakerella)))))))	Gaiadendron))	Peraxilla)	Decaisnina);
((Peraxilla	((Gaiadendron	(((((Benthamina	Amyema)	(Dendrophthoe	((Moquiniella	(Helixanthera	(Scurrula	Taxillus)))	(Bakerella	(Agelanthus	(Englerina	Tapinanthus))))))	((Ileostylus	Muellerina)	(Cecarria	Loranthus)))	Tristerix)	(Tupeia	Nuytsia)))	(((Notanthera	Desmaria)	(Ligaria	(Tripodanthus	Struthanthus)))	Atkinsonia)))	Macrosolen	Decaisnina);
((Peraxilla	((((Desmaria	Ligaria)	(Atkinsonia	(Gaiadendron	(((Nuytsia	((Ileostylus	Muellerina)	((Cecarria	Loranthus)	((Benthamina	Amyema)	((Helixanthera	(Scurrula	Taxillus))	((Bakerella	(Moquiniella	(Agelanthus	(Englerina	Tapinanthus))))	Dendrophthoe))))))	Tristerix)	Tupeia))))	(Tripodanthus	Struthanthus))	Notanthera))	Macrosolen	Decaisnina);
((Peraxilla	(((Atkinsonia	(Nuytsia	Gaiadendron))	((Tripodanthus	Struthanthus)	(((Ligaria	Desmaria)	Tupeia)	(((Ileostylus	Muellerina)	((Cecarria	Loranthus)	((Benthamina	Amyema)	((Scurrula	Taxillus)	((Bakerella	(Moquiniella	(Agelanthus	(Englerina	Tapinanthus))))	(Dendrophthoe	Helixanthera))))))	Tristerix))))	Notanthera))	Macrosolen	Decaisnina);
((Peraxilla	(((((Notanthera	Nuytsia)	(Tristerix	Desmaria))	(((Tripodanthus	Struthanthus)	Tupeia)	(Ligaria	((Cecarria	Loranthus)	(((Benthamina	Amyema)	((Scurrula	Taxillus)	((Bakerella	(Agelanthus	(Englerina	Tapinanthus)))	(Moquiniella	(Dendrophthoe	Helixanthera)))))	(Ileostylus	Muellerina))))))	Atkinsonia)	Gaiadendron))	Macrosolen	Decaisnina);
(((Peraxilla	(((Tupeia	(Ligaria	Desmaria))	(Atkinsonia	(Tripodanthus	Struthanthus)))	(Gaiadendron	(Nuytsia	(Tristerix	(((Benthamina	Amyema)	((Scurrula	Taxillus)	((Bakerella	(Agelanthus	(Englerina	Tapinanthus)))	(Moquiniella	(Dendrophthoe	Helixanthera)))))	((Ileostylus	Muellerina)	(Cecarria	Loranthus))))))))	Notanthera)	Macrosolen	Decaisnina);
(((Peraxilla	(Desmaria	(Atkinsonia	(((Tristerix	(Tupeia	((Tripodanthus	Struthanthus)	Ligaria)))	(Nuytsia	((Ileostylus	Muellerina)	((Cecarria	Loranthus)	((Benthamina	Amyema)	((Scurrula	Taxillus)	(((Bakerella	(Agelanthus	(Englerina	Tapinanthus)))	(Moquiniella	Helixanthera))	Dendrophthoe)))))))	Gaiadendron))))	Notanthera)	Macrosolen	Decaisnina);
((Peraxilla	(Notanthera	((Atkinsonia	((Tripodanthus	Struthanthus)	(((Tristerix	(((Cecarria	Loranthus)	(((Benthamina	Amyema)	((Helixanthera	(Scurrula	Taxillus))	((Bakerella	((Agelanthus	(Englerina	Tapinanthus))	Moquiniella))	Dendrophthoe)))	(Ileostylus	Muellerina)))	Nuytsia))	Tupeia)	Gaiadendron)))	(Ligaria	Desmaria))))	Macrosolen	Decaisnina);
((Peraxilla	(Notanthera	(((Gaiadendron	((((Ileostylus	Muellerina)	((Cecarria	Loranthus)	((Benthamina	Amyema)	((Scurrula	Taxillus)	((Bakerella	((Agelanthus	(Englerina	Tapinanthus))	Moquiniella))	(Dendrophthoe	Helixanthera))))))	Nuytsia)	(Tupeia	((Ligaria	(Tripodanthus	Struthanthus))	Tristerix))))	Atkinsonia)	Desmaria)))	Macrosolen	Decaisnina);
((Notanthera	((Desmaria	(((Ligaria	(Tripodanthus	Struthanthus))	Atkinsonia)	(((Tristerix	Nuytsia)	((Cecarria	Loranthus)	(((Benthamina	Amyema)	((Scurrula	Taxillus)	(((Agelanthus	(Englerina	Tapinanthus))	(Moquiniella	Bakerella))	(Dendrophthoe	Helixanthera))))	(Ileostylus	Muellerina))))	(Tupeia	Gaiadendron))))	Peraxilla))	Macrosolen	Decaisnina);
((((((((Ligaria	(Tripodanthus	Struthanthus))	(Notanthera	Desmaria))	(((((Benthamina	Amyema)	((Helixanthera	(Scurrula	Taxillus))	((Bakerella	((Agelanthus	(Englerina	Tapinanthus))	Moquiniella))	Dendrophthoe)))	((Ileostylus	Muellerina)	(Cecarria	Loranthus)))	Nuytsia)	Tupeia))	Atkinsonia)	Tristerix)	Gaiadendron)	Peraxilla)	Macrosolen	Decaisnina);
(Macrosolen	(((Gaiadendron	(((Notanthera	Desmaria)	((Ligaria	Tristerix)	Tupeia))	(((Cecarria	Loranthus)	((Muellerina	Ileostylus)	(((Dendrophthoe	(Bakerella	(Moquiniella	(Agelanthus	(Tapinanthus	Englerina)))))	(Helixanthera	(Taxillus	Scurrula)))	(Amyema	Benthamina))))	Nuytsia)))	(Atkinsonia	(Tripodanthus	Struthanthus)))	Peraxilla)	Decaisnina);
(Macrosolen	(((((Notanthera	(Tristerix	Desmaria))	Tupeia)	((Cecarria	Loranthus)	((Muellerina	Ileostylus)	(((Bakerella	((Agelanthus	(Tapinanthus	Englerina))	(Moquiniella	(Helixanthera	Dendrophthoe))))	(Taxillus	Scurrula))	(Amyema	Benthamina)))))	(((Nuytsia	Atkinsonia)	(Ligaria	(Tripodanthus	Struthanthus)))	Gaiadendron))	Peraxilla)	Decaisnina);
(Macrosolen	((((((Tripodanthus	Struthanthus)	Ligaria)	((Gaiadendron	((Nuytsia	((Cecarria	Loranthus)	((Muellerina	Ileostylus)	(((((Bakerella	(Moquiniella	(Agelanthus	(Tapinanthus	Englerina))))	Helixanthera)	Dendrophthoe)	(Taxillus	Scurrula))	(Amyema	Benthamina)))))	(Tristerix	Tupeia)))	Atkinsonia))	Desmaria)	Notanthera)	Peraxilla)	Decaisnina);
(Macrosolen	(((Gaiadendron	(Tristerix	(((Notanthera	(Ligaria	Desmaria))	Tupeia)	(Nuytsia	((Muellerina	Ileostylus)	(((((Taxillus	Scurrula)	Helixanthera)	((Bakerella	(Moquiniella	(Agelanthus	(Tapinanthus	Englerina))))	Dendrophthoe))	(Amyema	Benthamina))	(Cecarria	Loranthus)))))))	((Tripodanthus	Struthanthus)	Atkinsonia))	Peraxilla)	Decaisnina);
(Macrosolen	((Gaiadendron	(((Nuytsia	(Tristerix	(Notanthera	Desmaria)))	(Tupeia	((Cecarria	Loranthus)	((Muellerina	Ileostylus)	(((Taxillus	Scurrula)	((Moquiniella	(Dendrophthoe	Helixanthera))	(Bakerella	(Agelanthus	(Tapinanthus	Englerina)))))	(Amyema	Benthamina))))))	((Ligaria	(Tripodanthus	Struthanthus))	Atkinsonia)))	Peraxilla)	Decaisnina);
(Macrosolen	((((((Nuytsia	Gaiadendron)	Atkinsonia)	((Tristerix	Ligaria)	(Tripodanthus	Struthanthus)))	(Desmaria	(Tupeia	((Cecarria	Loranthus)	((Muellerina	Ileostylus)	(((Dendrophthoe	(Bakerella	(Moquiniella	(Agelanthus	(Tapinanthus	Englerina)))))	(Helixanthera	(Taxillus	Scurrula)))	(Amyema	Benthamina)))))))	Notanthera)	Peraxilla)	Decaisnina);
(Macrosolen	(Notanthera	(Peraxilla	((Desmaria	((Tristerix	Tupeia)	(Nuytsia	((Cecarria	Loranthus)	((Muellerina	Ileostylus)	((((Agelanthus	(Tapinanthus	Englerina))	(Bakerella	Moquiniella))	((Dendrophthoe	Helixanthera)	(Taxillus	Scurrula)))	(Amyema	Benthamina)))))))	((Gaiadendron	Atkinsonia)	(Ligaria	(Tripodanthus	Struthanthus))))))	Decaisnina);
(Macrosolen	(Peraxilla	((((Tripodanthus	Struthanthus)	(((Cecarria	Loranthus)	((Muellerina	Ileostylus)	((((Moquiniella	((Agelanthus	(Tapinanthus	Englerina))	Bakerella))	Dendrophthoe)	(Helixanthera	(Taxillus	Scurrula)))	(Amyema	Benthamina))))	(Gaiadendron	Nuytsia)))	((Tupeia	(Tristerix	(Notanthera	Desmaria)))	Atkinsonia))	Ligaria))	Decaisnina);
(Macrosolen	(Peraxilla	((((Tripodanthus	Struthanthus)	(Notanthera	Ligaria))	Desmaria)	(Atkinsonia	(Gaiadendron	(((Nuytsia	((((((Bakerella	(Moquiniella	(Agelanthus	(Tapinanthus	Englerina))))	(Helixanthera	Dendrophthoe))	(Taxillus	Scurrula))	(Amyema	Benthamina))	(Muellerina	Ileostylus))	(Cecarria	Loranthus)))	Tristerix)	Tupeia)))))	Decaisnina);
(Macrosolen	(Peraxilla	(((Atkinsonia	(Desmaria	(Gaiadendron	(((Nuytsia	((Muellerina	Ileostylus)	((Cecarria	Loranthus)	(((Dendrophthoe	((((Agelanthus	(Tapinanthus	Englerina))	Moquiniella)	Bakerella)	Helixanthera))	(Taxillus	Scurrula))	(Amyema	Benthamina)))))	Tristerix)	Tupeia))))	((Tripodanthus	Struthanthus)	Ligaria))	Notanthera))	Decaisnina);
((Peraxilla	(((Ligaria	Atkinsonia)	(Tripodanthus	Struthanthus))	(((Tupeia	(Notanthera	(Tristerix	Desmaria)))	(((Cecarria	Loranthus)	((Muellerina	Ileostylus)	((Amyema	Benthamina)	((Taxillus	Scurrula)	((Dendrophthoe	Helixanthera)	(Moquiniella	((Agelanthus	(Tapinanthus	Englerina))	Bakerella)))))))	Nuytsia))	Gaiadendron)))	Macrosolen	Decaisnina);
((Peraxilla	((Tripodanthus	Struthanthus)	((((((Notanthera	Tupeia)	(Desmaria	Ligaria))	Nuytsia)	((((Amyema	Benthamina)	((Taxillus	Scurrula)	((Dendrophthoe	Helixanthera)	(Bakerella	(Moquiniella	(Agelanthus	(Tapinanthus	Englerina)))))))	((Cecarria	Loranthus)	(Muellerina	Ileostylus)))	Tristerix))	Gaiadendron)	Atkinsonia)))	Macrosolen	Decaisnina);
((Peraxilla	(((((Ligaria	(Tripodanthus	Struthanthus))	(Tupeia	((Desmaria	Tristerix)	Notanthera)))	(Nuytsia	((Cecarria	Loranthus)	((Muellerina	Ileostylus)	((Amyema	Benthamina)	((Helixanthera	(Taxillus	Scurrula))	(Dendrophthoe	((Bakerella	(Agelanthus	(Tapinanthus	Englerina)))	Moquiniella))))))))	Atkinsonia)	Gaiadendron))	Macrosolen	Decaisnina);
((Peraxilla	((((Tripodanthus	Struthanthus)	((Desmaria	Ligaria)	(Tupeia	Notanthera)))	(((Cecarria	Loranthus)	((Muellerina	Ileostylus)	((Amyema	Benthamina)	((Taxillus	Scurrula)	((Dendrophthoe	(Bakerella	((Agelanthus	(Tapinanthus	Englerina))	Moquiniella)))	Helixanthera)))))	Atkinsonia))	((Tristerix	Nuytsia)	Gaiadendron)))	Macrosolen	Decaisnina);
((Peraxilla	(((((Tripodanthus	Struthanthus)	(Ligaria	Notanthera))	Atkinsonia)	Desmaria)	((Tupeia	(Tristerix	(((Cecarria	Loranthus)	((Muellerina	Ileostylus)	((Amyema	Benthamina)	((Dendrophthoe	(Bakerella	((Agelanthus	(Tapinanthus	Englerina))	Moquiniella)))	(Helixanthera	(Taxillus	Scurrula))))))	Nuytsia)))	Gaiadendron)))	Macrosolen	Decaisnina);
(((Peraxilla	(Atkinsonia	((Ligaria	Desmaria)	(((Tupeia	(Tristerix	(((Muellerina	Ileostylus)	(((Amyema	Benthamina)	((Taxillus	Scurrula)	((Moquiniella	(Bakerella	(Agelanthus	(Tapinanthus	Englerina))))	(Dendrophthoe	Helixanthera))))	(Cecarria	Loranthus)))	Nuytsia)))	Gaiadendron)	(Tripodanthus	Struthanthus)))))	Notanthera)	Macrosolen	Decaisnina);
((Peraxilla	((((((Notanthera	Desmaria)	Tupeia)	((Muellerina	Ileostylus)	(((Amyema	Benthamina)	((Dendrophthoe	(Bakerella	(Moquiniella	(Agelanthus	(Tapinanthus	Englerina)))))	(Helixanthera	(Taxillus	Scurrula))))	(Cecarria	Loranthus))))	Nuytsia)	Gaiadendron)	((Tristerix	((Tripodanthus	Struthanthus)	Ligaria))	Atkinsonia)))	Macrosolen	Decaisnina);
(((Peraxilla	(Gaiadendron	(Atkinsonia	(((Desmaria	Tupeia)	((((Muellerina	Ileostylus)	((Amyema	Benthamina)	((Dendrophthoe	(Bakerella	(Moquiniella	(Agelanthus	(Tapinanthus	Englerina)))))	(Helixanthera	(Taxillus	Scurrula)))))	(Cecarria	Loranthus))	Nuytsia))	((Tripodanthus	Struthanthus)	(Ligaria	Tristerix))))))	Notanthera)	Macrosolen	Decaisnina);
(((Peraxilla	((Atkinsonia	(((Tupeia	(Tripodanthus	Struthanthus))	(Ligaria	Tristerix))	Desmaria))	(Gaiadendron	(((Muellerina	Ileostylus)	(((Amyema	Benthamina)	(((Helixanthera	Dendrophthoe)	((Agelanthus	(Tapinanthus	Englerina))	(Bakerella	Moquiniella)))	(Taxillus	Scurrula)))	(Cecarria	Loranthus)))	Nuytsia))))	Notanthera)	Macrosolen	Decaisnina);
(((Peraxilla	((Atkinsonia	(((Tupeia	(Tripodanthus	Struthanthus))	(Ligaria	Tristerix))	Desmaria))	(Gaiadendron	(((Muellerina	Ileostylus)	(((Amyema	Benthamina)	((Dendrophthoe	(Bakerella	(Moquiniella	(Agelanthus	(Tapinanthus	Englerina)))))	(Helixanthera	(Taxillus	Scurrula))))	(Cecarria	Loranthus)))	Nuytsia))))	Notanthera)	Macrosolen	Decaisnina);
((((((((Muellerina	Ileostylus)	((Loranthus	Cecarria)	((Amyema	Benthamina)	((Helixanthera	(Taxillus	Scurrula))	(Dendrophthoe	(((Englerina	Tapinanthus)	Agelanthus)	(Moquiniella	Bakerella)))))))	Tristerix)	Nuytsia)	((((Notanthera	Desmaria)	Tupeia)	Atkinsonia)	(Ligaria	(Tripodanthus	Struthanthus))))	Gaiadendron)	Peraxilla)	Macrosolen	Decaisnina);
((((((Tristerix	Desmaria)	Tupeia)	(((Tripodanthus	Struthanthus)	Gaiadendron)	(((Nuytsia	(((Amyema	Benthamina)	((Taxillus	Scurrula)	((Helixanthera	Dendrophthoe)	(Moquiniella	(Bakerella	((Englerina	Tapinanthus)	Agelanthus))))))	((Muellerina	Ileostylus)	(Loranthus	Cecarria))))	Ligaria)	Atkinsonia)))	Peraxilla)	Notanthera)	Macrosolen	Decaisnina);
(((((Gaiadendron	(Nuytsia	(Tupeia	(Tristerix	(((Amyema	Benthamina)	((Helixanthera	(Taxillus	Scurrula))	(Dendrophthoe	(Bakerella	(((Englerina	Tapinanthus)	Agelanthus)	Moquiniella)))))	((Muellerina	Ileostylus)	(Loranthus	Cecarria)))))))	Atkinsonia)	(Peraxilla	(Tripodanthus	Struthanthus)))	(Notanthera	(Ligaria	Desmaria)))	Macrosolen	Decaisnina);
(((((((Tupeia	(Notanthera	(Ligaria	Desmaria)))	(((Amyema	Benthamina)	(Bakerella	(((Helixanthera	(Taxillus	Scurrula))	(((Englerina	Tapinanthus)	Agelanthus)	Moquiniella))	Dendrophthoe)))	((Muellerina	Ileostylus)	(Loranthus	Cecarria))))	(Tripodanthus	Struthanthus))	Atkinsonia)	((Tristerix	Nuytsia)	Gaiadendron))	Peraxilla)	Macrosolen	Decaisnina);
(((Tristerix	(Gaiadendron	(((Tupeia	(Ligaria	Desmaria))	(Notanthera	(Nuytsia	(((Amyema	Benthamina)	((Taxillus	Scurrula)	((Helixanthera	(Bakerella	(((Englerina	Tapinanthus)	Agelanthus)	Moquiniella)))	Dendrophthoe)))	((Muellerina	Ileostylus)	(Loranthus	Cecarria))))))	((Tripodanthus	Struthanthus)	Atkinsonia))))	Peraxilla)	Macrosolen	Decaisnina);
(((((((Tripodanthus	Struthanthus)	(Gaiadendron	((Nuytsia	(((Amyema	Benthamina)	((Taxillus	Scurrula)	((Bakerella	(((Englerina	Tapinanthus)	Agelanthus)	Moquiniella))	(Dendrophthoe	Helixanthera))))	((Muellerina	Ileostylus)	(Loranthus	Cecarria))))	(Tupeia	Tristerix))))	(Ligaria	Desmaria))	Atkinsonia)	Notanthera)	Peraxilla)	Macrosolen	Decaisnina);
(((Gaiadendron	((Atkinsonia	(((Ligaria	(Tripodanthus	Struthanthus))	Notanthera)	((Nuytsia	(((Amyema	Benthamina)	((Helixanthera	(Taxillus	Scurrula))	((Bakerella	(((Englerina	Tapinanthus)	Agelanthus)	Moquiniella))	Dendrophthoe)))	((Muellerina	Ileostylus)	(Loranthus	Cecarria))))	(Tupeia	Desmaria))))	Tristerix))	Peraxilla)	Macrosolen	Decaisnina);
(((((Nuytsia	(Tristerix	(((Amyema	Benthamina)	((Taxillus	Scurrula)	((Bakerella	(((Englerina	Tapinanthus)	Agelanthus)	Moquiniella))	(Dendrophthoe	Helixanthera))))	((Muellerina	Ileostylus)	(Loranthus	Cecarria)))))	Gaiadendron)	((Tripodanthus	Struthanthus)	(Atkinsonia	((Tupeia	Notanthera)	(Ligaria	Desmaria)))))	Peraxilla)	Macrosolen	Decaisnina);
(((Gaiadendron	(((Nuytsia	(Tristerix	((Loranthus	Cecarria)	(((Amyema	Benthamina)	((Taxillus	Scurrula)	((Bakerella	(((Englerina	Tapinanthus)	Agelanthus)	Moquiniella))	(Dendrophthoe	Helixanthera))))	(Muellerina	Ileostylus)))))	(Tupeia	Desmaria))	((Notanthera	(Ligaria	(Tripodanthus	Struthanthus)))	Atkinsonia)))	Peraxilla)	Macrosolen	Decaisnina);
((((Atkinsonia	(((((Tristerix	((Loranthus	Cecarria)	(((Amyema	Benthamina)	((Taxillus	Scurrula)	(((Bakerella	(((Englerina	Tapinanthus)	Agelanthus)	Moquiniella))	Helixanthera)	Dendrophthoe)))	(Muellerina	Ileostylus))))	Tupeia)	Nuytsia)	Gaiadendron)	(Desmaria	(Ligaria	(Tripodanthus	Struthanthus)))))	Notanthera)	Peraxilla)	Macrosolen	Decaisnina);
(((((((((Tristerix	Desmaria)	Tupeia)	(Nuytsia	((Loranthus	Cecarria)	((Ileostylus	Muellerina)	((Benthamina	Amyema)	((Scurrula	Taxillus)	((Bakerella	((Agelanthus	(Englerina	Tapinanthus))	Moquiniella))	(Helixanthera	Dendrophthoe))))))))	Gaiadendron)	(Ligaria	(Tripodanthus	Struthanthus)))	Atkinsonia)	Peraxilla)	Notanthera)	Macrosolen	Decaisnina);
(((((((((Nuytsia	(((Helixanthera	(Scurrula	Taxillus))	(((Bakerella	((Agelanthus	(Englerina	Tapinanthus))	Moquiniella))	Dendrophthoe)	(Benthamina	Amyema)))	((Loranthus	Cecarria)	(Ileostylus	Muellerina))))	(Tristerix	Tupeia))	Gaiadendron)	(Tripodanthus	Struthanthus))	Atkinsonia)	(Desmaria	Ligaria))	Peraxilla)	Notanthera)	Macrosolen	Decaisnina);
((Peraxilla	(Notanthera	((Tripodanthus	Struthanthus)	(Atkinsonia	(((Nuytsia	((Loranthus	Cecarria)	((Ileostylus	Muellerina)	((Benthamina	Amyema)	((Helixanthera	(Scurrula	Taxillus))	((Bakerella	((Agelanthus	(Englerina	Tapinanthus))	Moquiniella))	Dendrophthoe))))))	(Tupeia	((Ligaria	Tristerix)	Desmaria)))	Gaiadendron)))))	Macrosolen	Decaisnina);
((Notanthera	((Atkinsonia	(((Gaiadendron	Tristerix)	((Nuytsia	(((Benthamina	Amyema)	(Bakerella	(((Agelanthus	(Englerina	Tapinanthus))	(((Scurrula	Taxillus)	Helixanthera)	Moquiniella))	Dendrophthoe)))	((Loranthus	Cecarria)	(Ileostylus	Muellerina))))	Tupeia))	((Desmaria	Ligaria)	(Tripodanthus	Struthanthus))))	Peraxilla))	Macrosolen	Decaisnina);
(((((((Tripodanthus	Struthanthus)	Ligaria)	Atkinsonia)	((Gaiadendron	(Nuytsia	Tristerix))	(((Ileostylus	Muellerina)	(((Benthamina	Amyema)	(((Bakerella	((Agelanthus	(Englerina	Tapinanthus))	Moquiniella))	Dendrophthoe)	(Helixanthera	(Scurrula	Taxillus))))	(Loranthus	Cecarria)))	(Tupeia	Desmaria))))	Notanthera)	Peraxilla)	Macrosolen	Decaisnina);
(((((Tripodanthus	Struthanthus)	((((Tristerix	(Notanthera	Desmaria))	Tupeia)	Atkinsonia)	((Gaiadendron	Nuytsia)	((Ileostylus	Muellerina)	(((Benthamina	Amyema)	(((Bakerella	((Agelanthus	(Englerina	Tapinanthus))	Moquiniella))	Dendrophthoe)	(Helixanthera	(Scurrula	Taxillus))))	(Loranthus	Cecarria))))))	Ligaria)	Peraxilla)	Macrosolen	Decaisnina);
(((((((Tripodanthus	Struthanthus)	(((Desmaria	(Tupeia	Tristerix))	(Nuytsia	(((Benthamina	Amyema)	((((Agelanthus	(Englerina	Tapinanthus))	(Moquiniella	Bakerella))	(Helixanthera	Dendrophthoe))	(Scurrula	Taxillus)))	((Loranthus	Cecarria)	(Ileostylus	Muellerina)))))	Gaiadendron))	Atkinsonia)	Ligaria)	Peraxilla)	Notanthera)	Macrosolen	Decaisnina);
(((((Atkinsonia	(Tupeia	(((Loranthus	Cecarria)	((Ileostylus	Muellerina)	((Benthamina	Amyema)	(((Bakerella	((Agelanthus	(Englerina	Tapinanthus))	Moquiniella))	(Helixanthera	Dendrophthoe))	(Scurrula	Taxillus)))))	((Notanthera	Desmaria)	Nuytsia))))	((Ligaria	Tristerix)	(Tripodanthus	Struthanthus)))	Gaiadendron)	Peraxilla)	Macrosolen	Decaisnina);
((((Nuytsia	(Gaiadendron	((((Ileostylus	Muellerina)	(((Benthamina	Amyema)	((((Agelanthus	(Englerina	Tapinanthus))	(Moquiniella	Bakerella))	(Helixanthera	Dendrophthoe))	(Scurrula	Taxillus)))	(Loranthus	Cecarria)))	((Tristerix	Desmaria)	Tupeia))	((Ligaria	(Tripodanthus	Struthanthus))	Atkinsonia))))	Peraxilla)	Notanthera)	Macrosolen	Decaisnina);
((((Gaiadendron	((Nuytsia	(((Loranthus	Cecarria)	((Benthamina	Amyema)	((((Agelanthus	(Englerina	Tapinanthus))	(Moquiniella	Bakerella))	(Helixanthera	Dendrophthoe))	(Scurrula	Taxillus))))	(Ileostylus	Muellerina)))	(((Notanthera	Desmaria)	(Ligaria	(Tripodanthus	Struthanthus)))	Atkinsonia)))	(Tristerix	Tupeia))	Peraxilla)	Macrosolen	Decaisnina);
(((Peraxilla	(Gaiadendron	((Desmaria	(Tupeia	(Nuytsia	(Tristerix	((Cecarria	Loranthus)	((Ileostylus	Muellerina)	(((Helixanthera	(Taxillus	Scurrula))	(((Moquiniella	(Agelanthus	(Englerina	Tapinanthus)))	Bakerella)	Dendrophthoe))	(Amyema	Benthamina))))))))	(Atkinsonia	((Struthanthus	Tripodanthus)	Ligaria)))))	Notanthera)	Macrosolen	Decaisnina);
(((Peraxilla	(Gaiadendron	(((Nuytsia	((Cecarria	Loranthus)	((Ileostylus	Muellerina)	(((Taxillus	Scurrula)	(((Agelanthus	(Englerina	Tapinanthus))	(Bakerella	Moquiniella))	(Helixanthera	Dendrophthoe)))	(Amyema	Benthamina)))))	((Tristerix	(Ligaria	Desmaria))	Tupeia))	(Atkinsonia	(Struthanthus	Tripodanthus)))))	Notanthera)	Macrosolen	Decaisnina);
((((Gaiadendron	(Atkinsonia	((Tristerix	(Ligaria	Desmaria))	Tupeia)))	(Nuytsia	((Cecarria	Loranthus)	((Ileostylus	Muellerina)	(((Taxillus	Scurrula)	((Bakerella	(Moquiniella	(Agelanthus	(Englerina	Tapinanthus))))	(Helixanthera	Dendrophthoe)))	(Amyema	Benthamina))))))	((Notanthera	Peraxilla)	(Struthanthus	Tripodanthus)))	Macrosolen	Decaisnina);
((((Gaiadendron	((Tristerix	Tupeia)	(Nuytsia	((Cecarria	Loranthus)	((Ileostylus	Muellerina)	((Helixanthera	((Taxillus	Scurrula)	(Dendrophthoe	(Bakerella	(Moquiniella	(Agelanthus	(Englerina	Tapinanthus)))))))	(Amyema	Benthamina)))))))	(Atkinsonia	((Desmaria	(Notanthera	Ligaria))	(Struthanthus	Tripodanthus))))	Peraxilla)	Macrosolen	Decaisnina);
((((Gaiadendron	((Tupeia	(Nuytsia	((((Taxillus	Scurrula)	((Bakerella	(Moquiniella	(Agelanthus	(Englerina	Tapinanthus))))	(Dendrophthoe	Helixanthera)))	(Amyema	Benthamina))	((Cecarria	Loranthus)	(Ileostylus	Muellerina)))))	Tristerix))	(Atkinsonia	(Desmaria	((Struthanthus	Tripodanthus)	(Notanthera	Ligaria)))))	Peraxilla)	Macrosolen	Decaisnina);
(((((Struthanthus	Tripodanthus)	((Ligaria	Atkinsonia)	(Gaiadendron	((Desmaria	Tupeia)	(((Cecarria	Loranthus)	((Ileostylus	Muellerina)	(((Helixanthera	(Taxillus	Scurrula))	((Bakerella	(Moquiniella	(Agelanthus	(Englerina	Tapinanthus))))	Dendrophthoe))	(Amyema	Benthamina))))	(Nuytsia	Tristerix))))))	Notanthera)	Peraxilla)	Macrosolen	Decaisnina);
((((((Struthanthus	Tripodanthus)	((Ligaria	Atkinsonia)	(Gaiadendron	((Nuytsia	(Tristerix	((((Helixanthera	(Taxillus	Scurrula))	((Bakerella	(Moquiniella	(Agelanthus	(Englerina	Tapinanthus))))	Dendrophthoe))	(Amyema	Benthamina))	((Cecarria	Loranthus)	(Ileostylus	Muellerina)))))	Tupeia))))	Desmaria)	Notanthera)	Peraxilla)	Macrosolen	Decaisnina);
((Notanthera	(Peraxilla	(((Ligaria	Atkinsonia)	((Struthanthus	Tripodanthus)	(((Nuytsia	(Tristerix	((((Taxillus	Scurrula)	((Moquiniella	((Agelanthus	(Englerina	Tapinanthus))	Bakerella))	(Dendrophthoe	Helixanthera)))	(Amyema	Benthamina))	((Cecarria	Loranthus)	(Ileostylus	Muellerina)))))	Tupeia)	Gaiadendron)))	Desmaria)))	Macrosolen	Decaisnina);
((Peraxilla	(Gaiadendron	(((Tristerix	Ligaria)	(Struthanthus	Tripodanthus))	(Atkinsonia	((((Cecarria	Loranthus)	((Ileostylus	Muellerina)	(((Taxillus	Scurrula)	(((Agelanthus	(Englerina	Tapinanthus))	(Bakerella	Moquiniella))	Helixanthera))	(Dendrophthoe	(Amyema	Benthamina)))))	(Tupeia	(Notanthera	Desmaria)))	Nuytsia)))))	Macrosolen	Decaisnina);
((Peraxilla	(Gaiadendron	((((Notanthera	Tupeia)	(Tristerix	Desmaria))	(Nuytsia	((((((Bakerella	(Moquiniella	(Agelanthus	(Englerina	Tapinanthus))))	(Dendrophthoe	Helixanthera))	(Taxillus	Scurrula))	(Amyema	Benthamina))	(Ileostylus	Muellerina))	(Cecarria	Loranthus))))	((Ligaria	(Struthanthus	Tripodanthus))	Atkinsonia))))	Macrosolen	Decaisnina);
(((((Atkinsonia	(((((Benthamina	Amyema)	((Taxillus	Scurrula)	(((Helixanthera	(Moquiniella	Bakerella))	(Agelanthus	(Englerina	Tapinanthus)))	Dendrophthoe)))	((Muellerina	Ileostylus)	(Loranthus	Cecarria)))	Nuytsia)	Gaiadendron))	((Tripodanthus	Struthanthus)	(Ligaria	Tristerix)))	(Tupeia	(Notanthera	Desmaria)))	Peraxilla)	Macrosolen	Decaisnina);
(((((Tristerix	((((Loranthus	Cecarria)	(((Benthamina	Amyema)	((Taxillus	Scurrula)	((Helixanthera	(((Agelanthus	(Englerina	Tapinanthus))	Bakerella)	Moquiniella))	Dendrophthoe)))	(Muellerina	Ileostylus)))	Nuytsia)	Tupeia))	((Tripodanthus	Struthanthus)	(Atkinsonia	(Ligaria	(Notanthera	Desmaria)))))	Gaiadendron)	Peraxilla)	Macrosolen	Decaisnina);
((((Tristerix	(Atkinsonia	(((((Loranthus	Cecarria)	(((Benthamina	Amyema)	((Taxillus	Scurrula)	(((Agelanthus	(Englerina	Tapinanthus))	(Bakerella	Moquiniella))	(Dendrophthoe	Helixanthera))))	(Muellerina	Ileostylus)))	Nuytsia)	(Ligaria	(Tupeia	(Notanthera	Desmaria))))	(Tripodanthus	Struthanthus))))	Gaiadendron)	Peraxilla)	Macrosolen	Decaisnina);
((((((((Tristerix	Nuytsia)	(Tupeia	((Loranthus	Cecarria)	(((Benthamina	Amyema)	((Helixanthera	(Taxillus	Scurrula))	((Bakerella	(Moquiniella	(Agelanthus	(Englerina	Tapinanthus))))	Dendrophthoe)))	(Muellerina	Ileostylus)))))	Notanthera)	Desmaria)	((Ligaria	(Tripodanthus	Struthanthus))	Atkinsonia))	Gaiadendron)	Peraxilla)	Macrosolen	Decaisnina);
(((Nuytsia	(Gaiadendron	((Tupeia	((Muellerina	Ileostylus)	((Loranthus	Cecarria)	((Benthamina	Amyema)	((Taxillus	Scurrula)	(((Agelanthus	(Englerina	Tapinanthus))	(Bakerella	Moquiniella))	(Dendrophthoe	Helixanthera)))))))	(Atkinsonia	((Notanthera	((Tripodanthus	Struthanthus)	(Ligaria	Tristerix)))	Desmaria)))))	Peraxilla)	Macrosolen	Decaisnina);
(((Gaiadendron	((Atkinsonia	(Tripodanthus	Struthanthus))	((Notanthera	(Tupeia	(Desmaria	(Ligaria	Tristerix))))	(Nuytsia	((Loranthus	Cecarria)	(((Benthamina	Amyema)	((Taxillus	Scurrula)	(Helixanthera	((Moquiniella	((Agelanthus	(Englerina	Tapinanthus))	Bakerella))	Dendrophthoe))))	(Muellerina	Ileostylus)))))))	Peraxilla)	Macrosolen	Decaisnina);
((((Gaiadendron	(Atkinsonia	(((Ligaria	Tristerix)	(Tripodanthus	Struthanthus))	(Desmaria	((Nuytsia	((Muellerina	Ileostylus)	((Loranthus	Cecarria)	((Benthamina	Amyema)	((((Moquiniella	Agelanthus)	Bakerella)	(Englerina	Tapinanthus))	((Taxillus	Scurrula)	(Dendrophthoe	Helixanthera)))))))	Tupeia)))))	Peraxilla)	Notanthera)	Macrosolen	Decaisnina);
((((Atkinsonia	((Tripodanthus	Struthanthus)	(((((Tristerix	Desmaria)	(Notanthera	Tupeia))	(((Benthamina	Amyema)	((((Moquiniella	(Agelanthus	(Englerina	Tapinanthus)))	((Taxillus	Scurrula)	Helixanthera))	Dendrophthoe)	Bakerella))	((Muellerina	Ileostylus)	(Loranthus	Cecarria))))	Nuytsia)	Gaiadendron)))	Ligaria)	Peraxilla)	Macrosolen	Decaisnina);
(((((Atkinsonia	((Tripodanthus	Struthanthus)	(Gaiadendron	(Tristerix	(((Muellerina	Ileostylus)	((Loranthus	Cecarria)	((Benthamina	Amyema)	(((Taxillus	Scurrula)	Helixanthera)	(Dendrophthoe	(Bakerella	(Moquiniella	(Agelanthus	(Englerina	Tapinanthus)))))))))	Nuytsia)))))	(Ligaria	(Tupeia	Desmaria)))	Peraxilla)	Notanthera)	Macrosolen	Decaisnina);
((((Desmaria	((Tripodanthus	Struthanthus)	(Ligaria	Notanthera)))	(((Gaiadendron	(Tupeia	((((Benthamina	Amyema)	(((Moquiniella	(Taxillus	Scurrula))	(Dendrophthoe	Helixanthera))	(Bakerella	(Agelanthus	(Englerina	Tapinanthus)))))	((Muellerina	Ileostylus)	(Loranthus	Cecarria)))	Tristerix)))	Nuytsia)	Atkinsonia))	Peraxilla)	Macrosolen	Decaisnina);
((Peraxilla	((((Atkinsonia	(Gaiadendron	(Tupeia	(Nuytsia	(Tristerix	((Muellerina	Ileostylus)	((Cecarria	Loranthus)	((Amyema	Benthamina)	((Scurrula	Taxillus)	((Bakerella	((Englerina	Tapinanthus)	Agelanthus))	(Dendrophthoe	(Moquiniella	Helixanthera))))))))))))	Ligaria)	(Struthanthus	Tripodanthus))	(Desmaria	Notanthera)))	Macrosolen	Decaisnina);
(((Peraxilla	(Desmaria	((Nuytsia	(Atkinsonia	(Ligaria	(Struthanthus	Tripodanthus))))	((Tupeia	(Tristerix	((Muellerina	Ileostylus)	((Cecarria	Loranthus)	((Amyema	Benthamina)	((Scurrula	Taxillus)	((Bakerella	(Moquiniella	((Englerina	Tapinanthus)	Agelanthus)))	(Dendrophthoe	Helixanthera))))))))	Gaiadendron))))	Notanthera)	Macrosolen	Decaisnina);
((Peraxilla	((((((Tupeia	(Notanthera	(Tristerix	(Ligaria	Desmaria))))	Atkinsonia)	(Struthanthus	Tripodanthus))	((((Amyema	Benthamina)	((Scurrula	Taxillus)	((Moquiniella	(((Englerina	Tapinanthus)	Agelanthus)	Bakerella))	(Dendrophthoe	Helixanthera))))	(Cecarria	Loranthus))	(Muellerina	Ileostylus)))	Gaiadendron)	Nuytsia))	Macrosolen	Decaisnina);
((Notanthera	(((((Gaiadendron	Nuytsia)	((Tristerix	((((Amyema	Benthamina)	((Scurrula	Taxillus)	((Bakerella	(Moquiniella	((Englerina	Tapinanthus)	Agelanthus)))	(Dendrophthoe	Helixanthera))))	(Cecarria	Loranthus))	(Muellerina	Ileostylus)))	Tupeia))	(Atkinsonia	Ligaria))	(Desmaria	(Struthanthus	Tripodanthus)))	Peraxilla))	Macrosolen	Decaisnina);
((Peraxilla	(Notanthera	((Gaiadendron	(((Ligaria	(Struthanthus	Tripodanthus))	(((Cecarria	Loranthus)	((Muellerina	Ileostylus)	((Amyema	Benthamina)	((Helixanthera	(Scurrula	Taxillus))	((Moquiniella	(((Englerina	Tapinanthus)	Agelanthus)	Bakerella))	Dendrophthoe)))))	(Tupeia	(Tristerix	Desmaria))))	Atkinsonia))	Nuytsia)))	Macrosolen	Decaisnina);
((Peraxilla	(((((((Amyema	Benthamina)	((Scurrula	Taxillus)	((Dendrophthoe	Helixanthera)	((Moquiniella	((Englerina	Tapinanthus)	Agelanthus))	Bakerella))))	((Cecarria	Loranthus)	(Muellerina	Ileostylus)))	(Tupeia	(Notanthera	Desmaria)))	(Gaiadendron	(Nuytsia	Tristerix)))	(Atkinsonia	(Struthanthus	Tripodanthus)))	Ligaria))	Macrosolen	Decaisnina);
((Peraxilla	((Tupeia	(Tristerix	(Notanthera	Desmaria)))	(Gaiadendron	((Nuytsia	(Atkinsonia	(Ligaria	(Struthanthus	Tripodanthus))))	((Cecarria	Loranthus)	((Muellerina	Ileostylus)	((Amyema	Benthamina)	((Helixanthera	(Scurrula	Taxillus))	(Dendrophthoe	(((Englerina	Tapinanthus)	Agelanthus)	(Bakerella	Moquiniella)))))))))))	Macrosolen	Decaisnina);
((Peraxilla	(((Gaiadendron	((((Muellerina	Ileostylus)	(((Amyema	Benthamina)	((Helixanthera	(Scurrula	Taxillus))	(Dendrophthoe	((((Englerina	Tapinanthus)	Agelanthus)	Moquiniella)	Bakerella))))	(Cecarria	Loranthus)))	(Tupeia	(Notanthera	Desmaria)))	((Ligaria	(Struthanthus	Tripodanthus))	Atkinsonia)))	Tristerix)	Nuytsia))	Macrosolen	Decaisnina);
((Peraxilla	((Tristerix	(Nuytsia	(((Cecarria	Loranthus)	((Muellerina	Ileostylus)	((Amyema	Benthamina)	((Helixanthera	(Scurrula	Taxillus))	(Dendrophthoe	((((Englerina	Tapinanthus)	Agelanthus)	Moquiniella)	Bakerella))))))	(Tupeia	(Desmaria	((Ligaria	(Notanthera	(Struthanthus	Tripodanthus)))	Atkinsonia))))))	Gaiadendron))	Macrosolen	Decaisnina);
((Peraxilla	((Gaiadendron	(((Tristerix	Tupeia)	(Desmaria	Notanthera))	(Nuytsia	((Cecarria	Loranthus)	((Muellerina	Ileostylus)	((Amyema	Benthamina)	((Scurrula	Taxillus)	(((((Englerina	Tapinanthus)	Agelanthus)	Moquiniella)	Bakerella)	(Dendrophthoe	Helixanthera)))))))))	(((Struthanthus	Tripodanthus)	Ligaria)	Atkinsonia)))	Macrosolen	Decaisnina);
((Peraxilla	(Atkinsonia	(((Notanthera	(((((Muellerina	Ileostylus)	(((Dendrophthoe	(Bakerella	(Moquiniella	(Agelanthus	(Englerina	Tapinanthus)))))	(Helixanthera	(Taxillus	Scurrula)))	(Benthamina	Amyema)))	(Cecarria	Loranthus))	Nuytsia)	(Desmaria	Tupeia)))	Gaiadendron)	((Tristerix	Ligaria)	(Struthanthus	Tripodanthus)))))	Macrosolen	Decaisnina);
(((Peraxilla	((Atkinsonia	Desmaria)	((Tupeia	((Tristerix	Ligaria)	(Struthanthus	Tripodanthus)))	(((((Muellerina	Ileostylus)	(((Helixanthera	((Bakerella	(Moquiniella	(Agelanthus	(Englerina	Tapinanthus))))	Dendrophthoe))	(Taxillus	Scurrula))	(Benthamina	Amyema)))	(Cecarria	Loranthus))	Nuytsia)	Gaiadendron))))	Notanthera)	Macrosolen	Decaisnina);
(((Peraxilla	(((Atkinsonia	Ligaria)	((Struthanthus	Tripodanthus)	((Tupeia	((Tristerix	(((Muellerina	Ileostylus)	(((Dendrophthoe	((Moquiniella	Helixanthera)	(Bakerella	(Agelanthus	(Englerina	Tapinanthus)))))	(Taxillus	Scurrula))	(Benthamina	Amyema)))	(Cecarria	Loranthus)))	Nuytsia))	Gaiadendron)))	Desmaria))	Notanthera)	Macrosolen	Decaisnina);
(((Peraxilla	(Atkinsonia	((((Desmaria	Tupeia)	(((Muellerina	Ileostylus)	(((((Dendrophthoe	(Bakerella	(Moquiniella	(Agelanthus	(Englerina	Tapinanthus)))))	(Taxillus	Scurrula))	Helixanthera)	(Benthamina	Amyema))	(Cecarria	Loranthus)))	Nuytsia))	Gaiadendron)	(Tristerix	(Ligaria	(Struthanthus	Tripodanthus))))))	Notanthera)	Macrosolen	Decaisnina);
((Notanthera	(Peraxilla	((Gaiadendron	Nuytsia)	((((Atkinsonia	((Ligaria	Desmaria)	Tupeia))	(Struthanthus	Tripodanthus))	((Muellerina	Ileostylus)	((((Taxillus	Scurrula)	(Helixanthera	(Dendrophthoe	(Bakerella	(Moquiniella	(Agelanthus	(Englerina	Tapinanthus)))))))	(Benthamina	Amyema))	(Cecarria	Loranthus))))	Tristerix))))	Macrosolen	Decaisnina);
((Peraxilla	(Notanthera	(Desmaria	((Struthanthus	Tripodanthus)	(Atkinsonia	((Tupeia	Gaiadendron)	(Nuytsia	((Ligaria	Tristerix)	((Muellerina	Ileostylus)	((((Taxillus	Scurrula)	(((Agelanthus	(Englerina	Tapinanthus))	(Bakerella	Moquiniella))	(Helixanthera	Dendrophthoe)))	(Benthamina	Amyema))	(Cecarria	Loranthus)))))))))))	Macrosolen	Decaisnina);
((Notanthera	(((Struthanthus	Tripodanthus)	(Atkinsonia	(Gaiadendron	((Tupeia	(Tristerix	(((((Helixanthera	(Taxillus	Scurrula))	(((Agelanthus	(Englerina	Tapinanthus))	(Bakerella	Moquiniella))	Dendrophthoe))	(Benthamina	Amyema))	((Cecarria	Loranthus)	(Muellerina	Ileostylus)))	Nuytsia)))	(Ligaria	Desmaria)))))	Peraxilla))	Macrosolen	Decaisnina);
((((Gaiadendron	((Tristerix	((((Muellerina	Ileostylus)	(Cecarria	Loranthus))	(((Helixanthera	(Taxillus	Scurrula))	((Bakerella	(Moquiniella	(Agelanthus	(Englerina	Tapinanthus))))	Dendrophthoe))	(Benthamina	Amyema)))	Nuytsia))	Tupeia))	(((Notanthera	(Struthanthus	Tripodanthus))	(Ligaria	Desmaria))	Atkinsonia))	Peraxilla)	Macrosolen	Decaisnina);
((((((Atkinsonia	Gaiadendron)	((((((Helixanthera	((Taxillus	Scurrula)	((Moquiniella	((Agelanthus	(Englerina	Tapinanthus))	Bakerella))	Dendrophthoe)))	(Benthamina	Amyema))	(Cecarria	Loranthus))	(Muellerina	Ileostylus))	Nuytsia)	((Tristerix	(Ligaria	Desmaria))	Tupeia)))	(Struthanthus	Tripodanthus))	Notanthera)	Peraxilla)	Macrosolen	Decaisnina);
(((Gaiadendron	((((Notanthera	((((((Helixanthera	(Taxillus	Scurrula))	(((Moquiniella	(Agelanthus	(Englerina	Tapinanthus)))	Bakerella)	Dendrophthoe))	(Benthamina	Amyema))	(Cecarria	Loranthus))	(Muellerina	Ileostylus))	Nuytsia))	Desmaria)	(Tupeia	((Tristerix	Ligaria)	(Struthanthus	Tripodanthus))))	Atkinsonia))	Peraxilla)	Macrosolen	Decaisnina);
((Peraxilla	((Atkinsonia	((Tristerix	Ligaria)	(Tripodanthus	Struthanthus)))	(((((Cecarria	Loranthus)	((Ileostylus	Muellerina)	((Amyema	Benthamina)	((Helixanthera	(Scurrula	Taxillus))	(Dendrophthoe	(Bakerella	(((Tapinanthus	Englerina)	Agelanthus)	Moquiniella)))))))	Nuytsia)	(Tupeia	(Desmaria	Notanthera)))	Gaiadendron)))	Macrosolen	Decaisnina);
(((Peraxilla	(((((((Cecarria	Loranthus)	((Ileostylus	Muellerina)	((Amyema	Benthamina)	((Helixanthera	(Scurrula	Taxillus))	(Dendrophthoe	(((Tapinanthus	Englerina)	Agelanthus)	(Moquiniella	Bakerella)))))))	Nuytsia)	(Tupeia	((Ligaria	Tristerix)	Desmaria)))	Atkinsonia)	Gaiadendron)	(Tripodanthus	Struthanthus)))	Notanthera)	Macrosolen	Decaisnina);
((Peraxilla	((((Tripodanthus	Struthanthus)	(((Tristerix	Notanthera)	Desmaria)	Ligaria))	(Gaiadendron	((((Cecarria	Loranthus)	((Ileostylus	Muellerina)	((Amyema	Benthamina)	(Helixanthera	((Scurrula	Taxillus)	(Dendrophthoe	(Bakerella	(((Tapinanthus	Englerina)	Agelanthus)	Moquiniella))))))))	Nuytsia)	Tupeia)))	Atkinsonia))	Macrosolen	Decaisnina);
((Peraxilla	(((Tristerix	(Desmaria	Tupeia))	((Gaiadendron	(((Ileostylus	Muellerina)	(((Amyema	Benthamina)	((Scurrula	Taxillus)	((Helixanthera	Dendrophthoe)	(Bakerella	(((Tapinanthus	Englerina)	Agelanthus)	Moquiniella)))))	(Cecarria	Loranthus)))	Ligaria))	((Tripodanthus	Struthanthus)	(Atkinsonia	Nuytsia))))	Notanthera))	Macrosolen	Decaisnina);
((Notanthera	(Peraxilla	((Atkinsonia	(Ligaria	Desmaria))	((Tripodanthus	Struthanthus)	(Tupeia	((Tristerix	((Ileostylus	Muellerina)	(((Amyema	Benthamina)	((Helixanthera	(Scurrula	Taxillus))	(Dendrophthoe	(Bakerella	(((Tapinanthus	Englerina)	Agelanthus)	Moquiniella)))))	(Cecarria	Loranthus))))	(Gaiadendron	Nuytsia)))))))	Macrosolen	Decaisnina);
((Peraxilla	((Gaiadendron	Nuytsia)	((((Desmaria	(Tristerix	Notanthera))	Tupeia)	((Ileostylus	Muellerina)	(((Amyema	Benthamina)	((Scurrula	Taxillus)	(Dendrophthoe	(Helixanthera	(Bakerella	(((Tapinanthus	Englerina)	Agelanthus)	Moquiniella))))))	(Cecarria	Loranthus))))	(Atkinsonia	((Tripodanthus	Struthanthus)	Ligaria)))))	Macrosolen	Decaisnina);
(((Peraxilla	((Atkinsonia	(Gaiadendron	((Nuytsia	(Tristerix	(Ligaria	((Cecarria	Loranthus)	((Ileostylus	Muellerina)	((Amyema	Benthamina)	((Scurrula	Taxillus)	((Dendrophthoe	(Bakerella	(((Tapinanthus	Englerina)	Agelanthus)	Moquiniella)))	Helixanthera))))))))	(Tupeia	(Tripodanthus	Struthanthus)))))	Desmaria))	Notanthera)	Macrosolen	Decaisnina);
((Peraxilla	(((((((Tripodanthus	Struthanthus)	Notanthera)	(Tristerix	(Ligaria	Desmaria)))	Tupeia)	(((Cecarria	Loranthus)	((Ileostylus	Muellerina)	((Amyema	Benthamina)	((Dendrophthoe	(Bakerella	(((Tapinanthus	Englerina)	Agelanthus)	Moquiniella)))	(Helixanthera	(Scurrula	Taxillus))))))	Nuytsia))	Gaiadendron)	Atkinsonia))	Macrosolen	Decaisnina);
((Peraxilla	((((((Ileostylus	Muellerina)	(((Amyema	Benthamina)	(((((Tapinanthus	Englerina)	Agelanthus)	Moquiniella)	(Dendrophthoe	Bakerella))	(Helixanthera	(Scurrula	Taxillus))))	(Cecarria	Loranthus)))	Ligaria)	(Tripodanthus	Struthanthus))	(Atkinsonia	(Tupeia	(Notanthera	Desmaria))))	((Gaiadendron	Tristerix)	Nuytsia)))	Macrosolen	Decaisnina);
(((Peraxilla	((Atkinsonia	((Tripodanthus	Struthanthus)	(Tupeia	(Ligaria	Desmaria))))	(Tristerix	((((Ileostylus	Muellerina)	(((Amyema	Benthamina)	(Helixanthera	((Scurrula	Taxillus)	(((Bakerella	((Tapinanthus	Englerina)	Agelanthus))	Moquiniella)	Dendrophthoe))))	(Cecarria	Loranthus)))	Nuytsia)	Gaiadendron))))	Notanthera)	Macrosolen	Decaisnina);
((Peraxilla	(((Struthanthus	Tripodanthus)	((Gaiadendron	((((Benthamina	Amyema)	((Taxillus	Scurrula)	((Helixanthera	Dendrophthoe)	(Bakerella	(Moquiniella	((Englerina	Tapinanthus)	Agelanthus))))))	((Loranthus	Cecarria)	(Ileostylus	Muellerina)))	Nuytsia))	((Tristerix	((Ligaria	Desmaria)	Tupeia))	Atkinsonia)))	Notanthera))	Macrosolen	Decaisnina);
((Peraxilla	((Gaiadendron	((((Notanthera	Tristerix)	Desmaria)	Tupeia)	(((Loranthus	Cecarria)	((Ileostylus	Muellerina)	((Benthamina	Amyema)	((((Agelanthus	(Englerina	Tapinanthus))	(Moquiniella	Bakerella))	Dendrophthoe)	(Helixanthera	(Taxillus	Scurrula))))))	Nuytsia)))	(Atkinsonia	((Struthanthus	Tripodanthus)	Ligaria))))	Macrosolen	Decaisnina);
(((Peraxilla	(((Tupeia	(Desmaria	Ligaria))	(Atkinsonia	(Struthanthus	Tripodanthus)))	(Gaiadendron	((((Loranthus	Cecarria)	((Ileostylus	Muellerina)	((Benthamina	Amyema)	((Bakerella	((Agelanthus	(Englerina	Tapinanthus))	Moquiniella))	((Dendrophthoe	Helixanthera)	(Taxillus	Scurrula))))))	Nuytsia)	Tristerix))))	Notanthera)	Macrosolen	Decaisnina);
((Peraxilla	((Atkinsonia	(Struthanthus	Tripodanthus))	(Gaiadendron	(Notanthera	(((Ligaria	((Ileostylus	Muellerina)	(((Benthamina	Amyema)	(((Taxillus	Scurrula)	Helixanthera)	((Dendrophthoe	Bakerella)	((Agelanthus	(Englerina	Tapinanthus))	Moquiniella))))	(Loranthus	Cecarria))))	(Nuytsia	Tristerix))	(Tupeia	Desmaria))))))	Macrosolen	Decaisnina);
((Peraxilla	((((Nuytsia	((Loranthus	Cecarria)	((Ileostylus	Muellerina)	((Benthamina	Amyema)	((Taxillus	Scurrula)	(Dendrophthoe	(Helixanthera	((Bakerella	(Agelanthus	(Englerina	Tapinanthus)))	Moquiniella))))))))	(Tupeia	(Desmaria	(Ligaria	Notanthera))))	(Tristerix	(Struthanthus	Tripodanthus)))	(Gaiadendron	Atkinsonia)))	Macrosolen	Decaisnina);
((Peraxilla	((((Struthanthus	Tripodanthus)	Ligaria)	((((Tupeia	(Gaiadendron	(Tristerix	Nuytsia)))	((Loranthus	Cecarria)	((Ileostylus	Muellerina)	((Benthamina	Amyema)	((Taxillus	Scurrula)	(((Agelanthus	(Englerina	Tapinanthus))	(Moquiniella	Bakerella))	(Dendrophthoe	Helixanthera)))))))	Desmaria)	Atkinsonia))	Notanthera))	Macrosolen	Decaisnina);
((Peraxilla	(((Tristerix	((Nuytsia	((Loranthus	Cecarria)	((Ileostylus	Muellerina)	((Benthamina	Amyema)	((Taxillus	Scurrula)	((Dendrophthoe	Helixanthera)	(Bakerella	(Moquiniella	(Agelanthus	(Englerina	Tapinanthus))))))))))	Tupeia))	Gaiadendron)	(Atkinsonia	((Ligaria	Desmaria)	(Notanthera	(Struthanthus	Tripodanthus))))))	Macrosolen	Decaisnina);
((Peraxilla	(((Tristerix	Nuytsia)	Gaiadendron)	(((Ileostylus	Muellerina)	(((Benthamina	Amyema)	((Bakerella	(Moquiniella	(Agelanthus	(Englerina	Tapinanthus))))	((Helixanthera	Dendrophthoe)	(Taxillus	Scurrula))))	(Loranthus	Cecarria)))	((Atkinsonia	(Struthanthus	Tripodanthus))	(Notanthera	(Tupeia	(Desmaria	Ligaria)))))))	Macrosolen	Decaisnina);
(((Peraxilla	((Atkinsonia	(Desmaria	((((Tristerix	(Nuytsia	((Ileostylus	Muellerina)	(((Benthamina	Amyema)	(((Helixanthera	Dendrophthoe)	(Moquiniella	((Agelanthus	(Englerina	Tapinanthus))	Bakerella)))	(Taxillus	Scurrula)))	(Loranthus	Cecarria)))))	Tupeia)	Gaiadendron)	(Struthanthus	Tripodanthus))))	Ligaria))	Notanthera)	Macrosolen	Decaisnina);
((Peraxilla	(((Tristerix	Nuytsia)	Gaiadendron)	((Tupeia	((Notanthera	Desmaria)	Atkinsonia))	((((Loranthus	Cecarria)	((Ileostylus	Muellerina)	((Benthamina	Amyema)	((Dendrophthoe	(Bakerella	(Moquiniella	(Agelanthus	(Englerina	Tapinanthus)))))	(Helixanthera	(Taxillus	Scurrula))))))	Ligaria)	(Struthanthus	Tripodanthus)))))	Macrosolen	Decaisnina);
((((((Struthanthus	Tripodanthus)	(Ligaria	Atkinsonia))	(Gaiadendron	((Tupeia	(Nuytsia	(Tristerix	Desmaria)))	((Ileostylus	Muellerina)	((Loranthus	Cecarria)	((Benthamina	Amyema)	((Taxillus	Scurrula)	(Dendrophthoe	(Helixanthera	(Moquiniella	(Bakerella	(Agelanthus	(Tapinanthus	Englerina)))))))))))))	Peraxilla)	Notanthera)	Macrosolen	Decaisnina);
((((((((Benthamina	Amyema)	((Taxillus	Scurrula)	(((Helixanthera	Dendrophthoe)	Moquiniella)	(Bakerella	(Agelanthus	(Tapinanthus	Englerina))))))	((Ileostylus	Muellerina)	(Loranthus	Cecarria)))	((Struthanthus	Tripodanthus)	((Tupeia	(Ligaria	Tristerix))	(Atkinsonia	(Notanthera	Desmaria)))))	Nuytsia)	Gaiadendron)	Peraxilla)	Macrosolen	Decaisnina);
(((((Gaiadendron	((Tupeia	(((Struthanthus	Tripodanthus)	Ligaria)	Tristerix))	(Nuytsia	((Loranthus	Cecarria)	(((Benthamina	Amyema)	((Taxillus	Scurrula)	((Helixanthera	Dendrophthoe)	((Moquiniella	(Agelanthus	(Tapinanthus	Englerina)))	Bakerella))))	(Ileostylus	Muellerina))))))	(Desmaria	Atkinsonia))	Notanthera)	Peraxilla)	Macrosolen	Decaisnina);
(((((Ligaria	Desmaria)	(Atkinsonia	((Struthanthus	Tripodanthus)	(((Tristerix	(Nuytsia	((Ileostylus	Muellerina)	((Loranthus	Cecarria)	((Benthamina	Amyema)	((Taxillus	Scurrula)	((Helixanthera	Dendrophthoe)	((Moquiniella	(Agelanthus	(Tapinanthus	Englerina)))	Bakerella))))))))	Tupeia)	Gaiadendron))))	Notanthera)	Peraxilla)	Macrosolen	Decaisnina);
(((((Gaiadendron	(((Tristerix	(Ligaria	Desmaria))	Atkinsonia)	Tupeia))	((Nuytsia	((Ileostylus	Muellerina)	((Loranthus	Cecarria)	((Benthamina	Amyema)	(((Taxillus	Scurrula)	((Helixanthera	(Moquiniella	(Agelanthus	(Tapinanthus	Englerina))))	Bakerella))	Dendrophthoe)))))	(Struthanthus	Tripodanthus)))	Notanthera)	Peraxilla)	Macrosolen	Decaisnina);
(((((Desmaria	(Struthanthus	Tripodanthus))	(Atkinsonia	((Tupeia	(Tristerix	(Nuytsia	((Loranthus	Cecarria)	(((Benthamina	Amyema)	((Taxillus	Scurrula)	(((Bakerella	(Agelanthus	(Tapinanthus	Englerina)))	(Moquiniella	Helixanthera))	Dendrophthoe)))	(Ileostylus	Muellerina))))))	Gaiadendron)))	(Ligaria	Notanthera))	Peraxilla)	Macrosolen	Decaisnina);
((((((Gaiadendron	(Tupeia	(Nuytsia	((Ileostylus	Muellerina)	((Loranthus	Cecarria)	((Benthamina	Amyema)	((Taxillus	Scurrula)	((Bakerella	(Agelanthus	(Tapinanthus	Englerina)))	(Moquiniella	(Dendrophthoe	Helixanthera))))))))))	((Tristerix	Desmaria)	(Ligaria	(Struthanthus	Tripodanthus))))	Atkinsonia)	Notanthera)	Peraxilla)	Macrosolen	Decaisnina);
(((((Atkinsonia	(Struthanthus	Tripodanthus))	(Ligaria	Desmaria))	((Tristerix	Tupeia)	((Notanthera	(Nuytsia	((Loranthus	Cecarria)	(((Benthamina	Amyema)	((Taxillus	Scurrula)	((Bakerella	(Agelanthus	(Tapinanthus	Englerina)))	(Moquiniella	(Dendrophthoe	Helixanthera)))))	(Ileostylus	Muellerina)))))	Gaiadendron)))	Peraxilla)	Macrosolen	Decaisnina);
((((Atkinsonia	((Desmaria	(Notanthera	(Nuytsia	((Loranthus	Cecarria)	(((Benthamina	Amyema)	((Helixanthera	(Taxillus	Scurrula))	(((Bakerella	(Agelanthus	(Tapinanthus	Englerina)))	Moquiniella)	Dendrophthoe)))	(Ileostylus	Muellerina))))))	(Tupeia	((Struthanthus	Tripodanthus)	(Ligaria	Tristerix)))))	Gaiadendron)	Peraxilla)	Macrosolen	Decaisnina);
(((((((Desmaria	(Nuytsia	((Loranthus	Cecarria)	(((Benthamina	Amyema)	((Taxillus	Scurrula)	((Bakerella	((Agelanthus	(Tapinanthus	Englerina))	Moquiniella))	(Helixanthera	Dendrophthoe))))	(Ileostylus	Muellerina)))))	(Tupeia	((Struthanthus	Tripodanthus)	(Ligaria	Tristerix))))	Atkinsonia)	Gaiadendron)	Notanthera)	Peraxilla)	Macrosolen	Decaisnina);
(Macrosolen	((((((Gaiadendron	(((Loranthus	Cecarria)	(((((Bakerella	(Moquiniella	((Tapinanthus	Englerina)	Agelanthus)))	Dendrophthoe)	(Helixanthera	(Scurrula	Taxillus)))	(Benthamina	Amyema))	(Ileostylus	Muellerina)))	Nuytsia))	Atkinsonia)	(Tupeia	(Tristerix	(Ligaria	(Tripodanthus	Struthanthus)))))	Desmaria)	Notanthera)	Peraxilla)	Decaisnina);
(Macrosolen	(((((Desmaria	Tupeia)	(((Loranthus	Cecarria)	((((Bakerella	(Moquiniella	((Tapinanthus	Englerina)	Agelanthus)))	((Dendrophthoe	Helixanthera)	(Scurrula	Taxillus)))	(Benthamina	Amyema))	(Ileostylus	Muellerina)))	Nuytsia))	((Gaiadendron	Atkinsonia)	((Tripodanthus	Struthanthus)	(Tristerix	Ligaria))))	Notanthera)	Peraxilla)	Decaisnina);
(Macrosolen	(((Gaiadendron	(((Loranthus	Cecarria)	((((Scurrula	Taxillus)	((Bakerella	(Moquiniella	((Tapinanthus	Englerina)	Agelanthus)))	(Dendrophthoe	Helixanthera)))	(Benthamina	Amyema))	(Ileostylus	Muellerina)))	Nuytsia))	(Tupeia	(((Desmaria	(Tristerix	Ligaria))	((Tripodanthus	Struthanthus)	Notanthera))	Atkinsonia)))	Peraxilla)	Decaisnina);
(Macrosolen	((Notanthera	(((((Gaiadendron	(Tupeia	(Nuytsia	(Tristerix	((Ileostylus	Muellerina)	((Loranthus	Cecarria)	(((Scurrula	Taxillus)	((Bakerella	(Moquiniella	((Tapinanthus	Englerina)	Agelanthus)))	(Dendrophthoe	Helixanthera)))	(Benthamina	Amyema))))))))	Desmaria)	Ligaria)	Atkinsonia)	(Tripodanthus	Struthanthus)))	Peraxilla)	Decaisnina);
(Macrosolen	(((((((Ligaria	Tristerix)	(((((((Bakerella	((Tapinanthus	Englerina)	Agelanthus))	Moquiniella)	Dendrophthoe)	(Helixanthera	(Scurrula	Taxillus)))	(Benthamina	Amyema))	((Loranthus	Cecarria)	(Ileostylus	Muellerina)))	Nuytsia))	(Gaiadendron	Tupeia))	Atkinsonia)	(Desmaria	(Tripodanthus	Struthanthus)))	Peraxilla)	Notanthera)	Decaisnina);
(Macrosolen	(((((Tupeia	(Notanthera	(Ligaria	Desmaria)))	((Loranthus	Cecarria)	((Ileostylus	Muellerina)	((((Bakerella	(((Tapinanthus	Englerina)	Agelanthus)	Moquiniella))	(Helixanthera	Dendrophthoe))	(Scurrula	Taxillus))	(Benthamina	Amyema)))))	(Atkinsonia	(Tripodanthus	Struthanthus)))	((Tristerix	Nuytsia)	Gaiadendron))	Peraxilla)	Decaisnina);
(Macrosolen	((((((Notanthera	Desmaria)	(Nuytsia	((Loranthus	Cecarria)	((Ileostylus	Muellerina)	((((((Tapinanthus	Englerina)	Agelanthus)	(Moquiniella	Bakerella))	(Helixanthera	Dendrophthoe))	(Scurrula	Taxillus))	(Benthamina	Amyema))))))	(Tupeia	(Tristerix	(Ligaria	(Tripodanthus	Struthanthus)))))	Gaiadendron)	Atkinsonia)	Peraxilla)	Decaisnina);
(Macrosolen	(((((Atkinsonia	(Ligaria	(Tripodanthus	Struthanthus)))	((((Nuytsia	(((((Bakerella	(((Tapinanthus	Englerina)	Agelanthus)	Moquiniella))	Dendrophthoe)	(Helixanthera	(Scurrula	Taxillus)))	(Benthamina	Amyema))	((Loranthus	Cecarria)	(Ileostylus	Muellerina))))	Tristerix)	Tupeia)	Gaiadendron))	Desmaria)	Peraxilla)	Notanthera)	Decaisnina);
(Macrosolen	(Peraxilla	(Notanthera	(((Tripodanthus	Struthanthus)	(((((Loranthus	Cecarria)	((Ileostylus	Muellerina)	((((Bakerella	(((Tapinanthus	Englerina)	Agelanthus)	Moquiniella))	Dendrophthoe)	(Helixanthera	(Scurrula	Taxillus)))	(Benthamina	Amyema))))	((Desmaria	Tristerix)	Tupeia))	Nuytsia)	Gaiadendron))	(Atkinsonia	Ligaria))))	Decaisnina);
(Macrosolen	(Peraxilla	(((Desmaria	Tupeia)	(Tristerix	((Ileostylus	Muellerina)	((((Scurrula	Taxillus)	((Bakerella	(((Tapinanthus	Englerina)	Agelanthus)	Moquiniella))	(Dendrophthoe	Helixanthera)))	(Benthamina	Amyema))	(Loranthus	Cecarria)))))	(Gaiadendron	((Nuytsia	Atkinsonia)	((Notanthera	(Tripodanthus	Struthanthus))	Ligaria)))))	Decaisnina);
(Macrosolen	(((Gaiadendron	Tristerix)	(Atkinsonia	((Desmaria	(((Notanthera	(((Amyema	Benthamina)	((Taxillus	Scurrula)	((Bakerella	((Agelanthus	(Tapinanthus	Englerina))	Moquiniella))	(Dendrophthoe	Helixanthera))))	((Ileostylus	Muellerina)	(Loranthus	Cecarria))))	Nuytsia)	Tupeia))	(Ligaria	(Tripodanthus	Struthanthus)))))	Peraxilla)	Decaisnina);
(Macrosolen	((((((Desmaria	Tupeia)	((Ileostylus	Muellerina)	((Loranthus	Cecarria)	((Amyema	Benthamina)	((Helixanthera	(Taxillus	Scurrula))	((Bakerella	((Agelanthus	(Tapinanthus	Englerina))	Moquiniella))	Dendrophthoe))))))	Tristerix)	(Gaiadendron	(Nuytsia	((Atkinsonia	Ligaria)	(Tripodanthus	Struthanthus)))))	Peraxilla)	Notanthera)	Decaisnina);
(Macrosolen	((Gaiadendron	((Atkinsonia	(Ligaria	(Notanthera	(Tripodanthus	Struthanthus))))	(((Tristerix	Desmaria)	Tupeia)	(Nuytsia	((Ileostylus	Muellerina)	((Loranthus	Cecarria)	((Amyema	Benthamina)	((Helixanthera	(Taxillus	Scurrula))	((Bakerella	((Agelanthus	(Tapinanthus	Englerina))	Moquiniella))	Dendrophthoe)))))))))	Peraxilla)	Decaisnina);
(Macrosolen	(Peraxilla	(Notanthera	((Tripodanthus	Struthanthus)	((Gaiadendron	(Nuytsia	(Tristerix	((Ileostylus	Muellerina)	((Loranthus	Cecarria)	((Amyema	Benthamina)	((Taxillus	Scurrula)	((Bakerella	(Agelanthus	(Tapinanthus	Englerina)))	(Dendrophthoe	(Helixanthera	Moquiniella))))))))))	(((Ligaria	Desmaria)	Tupeia)	Atkinsonia)))))	Decaisnina);
(Macrosolen	(Peraxilla	(Notanthera	((Tripodanthus	Struthanthus)	(Atkinsonia	((Tupeia	(((Nuytsia	Tristerix)	Gaiadendron)	(((Amyema	Benthamina)	((Taxillus	Scurrula)	((Bakerella	(Moquiniella	(Agelanthus	(Tapinanthus	Englerina))))	(Dendrophthoe	Helixanthera))))	((Ileostylus	Muellerina)	(Loranthus	Cecarria)))))	(Ligaria	Desmaria))))))	Decaisnina);
(Macrosolen	(Notanthera	(((Atkinsonia	(Ligaria	Desmaria))	((Tripodanthus	Struthanthus)	(Gaiadendron	((Nuytsia	(((Amyema	Benthamina)	((Taxillus	Scurrula)	((Bakerella	(Moquiniella	(Agelanthus	(Tapinanthus	Englerina))))	(Dendrophthoe	Helixanthera))))	((Ileostylus	Muellerina)	(Loranthus	Cecarria))))	(Tristerix	Tupeia)))))	Peraxilla))	Decaisnina);
(Macrosolen	(((Gaiadendron	((Tupeia	(Nuytsia	(Notanthera	(Desmaria	Tristerix))))	((Loranthus	Cecarria)	(((Amyema	Benthamina)	((Taxillus	Scurrula)	((Bakerella	(Moquiniella	(Agelanthus	(Tapinanthus	Englerina))))	(Dendrophthoe	Helixanthera))))	(Ileostylus	Muellerina)))))	(Atkinsonia	(Ligaria	(Tripodanthus	Struthanthus))))	Peraxilla)	Decaisnina);
(Macrosolen	(((Desmaria	((Gaiadendron	Tupeia)	(Nuytsia	(((Ileostylus	Muellerina)	((Loranthus	Cecarria)	((Amyema	Benthamina)	(((Taxillus	Scurrula)	((Bakerella	(Moquiniella	(Agelanthus	(Tapinanthus	Englerina))))	Dendrophthoe))	Helixanthera))))	Tristerix))))	(Atkinsonia	(Notanthera	(Ligaria	(Tripodanthus	Struthanthus)))))	Peraxilla)	Decaisnina);
(Macrosolen	((((Atkinsonia	((Ligaria	(Tripodanthus	Struthanthus))	(Desmaria	Notanthera)))	(Tupeia	(((Ileostylus	Muellerina)	((Loranthus	Cecarria)	((Amyema	Benthamina)	(((Agelanthus	(Tapinanthus	Englerina))	(Bakerella	Moquiniella))	((Helixanthera	Dendrophthoe)	(Taxillus	Scurrula))))))	(Tristerix	Nuytsia))))	Gaiadendron)	Peraxilla)	Decaisnina);
(Macrosolen	((((Tripodanthus	Struthanthus)	(((Tupeia	((((Ileostylus	Muellerina)	((Loranthus	Cecarria)	((Amyema	Benthamina)	(((Helixanthera	Dendrophthoe)	(Bakerella	(Moquiniella	(Agelanthus	(Tapinanthus	Englerina)))))	(Taxillus	Scurrula)))))	Nuytsia)	Tristerix))	Gaiadendron)	(Atkinsonia	(Ligaria	Desmaria))))	Notanthera)	Peraxilla)	Decaisnina);
(Macrosolen	(Peraxilla	(Desmaria	((Atkinsonia	(Notanthera	(Ligaria	(Tripodanthus	Struthanthus))))	(Gaiadendron	(((Nuytsia	((Loranthus	Cecarria)	((((Taxillus	Scurrula)	((Moquiniella	((Agelanthus	(Tapinanthus	Englerina))	Bakerella))	(Dendrophthoe	Helixanthera)))	(Benthamina	Amyema))	(Muellerina	Ileostylus))))	Tupeia)	Tristerix)))))	Decaisnina);
(Macrosolen	((Atkinsonia	(((Tripodanthus	Struthanthus)	Peraxilla)	((Gaiadendron	(((Nuytsia	((Loranthus	Cecarria)	((((Helixanthera	(Taxillus	Scurrula))	((((Agelanthus	(Tapinanthus	Englerina))	Bakerella)	Moquiniella)	Dendrophthoe))	(Benthamina	Amyema))	(Muellerina	Ileostylus))))	Tupeia)	Tristerix))	(Ligaria	Desmaria))))	Notanthera)	Decaisnina);
(Macrosolen	(((((Nuytsia	(((Bakerella	(Moquiniella	(Agelanthus	(Tapinanthus	Englerina))))	((Dendrophthoe	(Benthamina	Amyema))	(Helixanthera	(Taxillus	Scurrula))))	((Muellerina	Ileostylus)	(Loranthus	Cecarria))))	Gaiadendron)	(Tupeia	Tristerix))	(Atkinsonia	((Notanthera	Desmaria)	(Ligaria	(Tripodanthus	Struthanthus)))))	Peraxilla)	Decaisnina);
(Macrosolen	((((Nuytsia	(Tupeia	(Tristerix	(((Benthamina	Amyema)	(Dendrophthoe	(((Helixanthera	(Taxillus	Scurrula))	Moquiniella)	((Bakerella	Agelanthus)	(Tapinanthus	Englerina)))))	((Muellerina	Ileostylus)	(Loranthus	Cecarria))))))	Gaiadendron)	(Atkinsonia	((Ligaria	Desmaria)	((Tripodanthus	Struthanthus)	Notanthera))))	Peraxilla)	Decaisnina);
(Macrosolen	((((Desmaria	Tupeia)	((((Tripodanthus	Struthanthus)	(Atkinsonia	Nuytsia))	Gaiadendron)	((Ligaria	Tristerix)	((Muellerina	Ileostylus)	((Loranthus	Cecarria)	((Benthamina	Amyema)	((Taxillus	Scurrula)	((((Moquiniella	(Agelanthus	(Tapinanthus	Englerina)))	Bakerella)	Dendrophthoe)	Helixanthera))))))))	Notanthera)	Peraxilla)	Decaisnina);
(Macrosolen	((((((Ligaria	Tristerix)	Desmaria)	Tupeia)	((((Tripodanthus	Struthanthus)	(Atkinsonia	Nuytsia))	Gaiadendron)	((Loranthus	Cecarria)	(((Benthamina	Amyema)	((Taxillus	Scurrula)	(((Helixanthera	Dendrophthoe)	Moquiniella)	((Agelanthus	(Tapinanthus	Englerina))	Bakerella))))	(Muellerina	Ileostylus)))))	Notanthera)	Peraxilla)	Decaisnina);
(Macrosolen	(Notanthera	(Peraxilla	((((Tripodanthus	Struthanthus)	((Nuytsia	((Tristerix	(((Benthamina	Amyema)	((Helixanthera	(Taxillus	Scurrula))	((Bakerella	(Moquiniella	(Agelanthus	(Tapinanthus	Englerina))))	Dendrophthoe)))	((Muellerina	Ileostylus)	(Loranthus	Cecarria))))	(Desmaria	Tupeia)))	Gaiadendron))	Atkinsonia)	Ligaria)))	Decaisnina);
(Macrosolen	(Peraxilla	(Gaiadendron	((Nuytsia	((((Benthamina	Amyema)	((Helixanthera	(Taxillus	Scurrula))	((Bakerella	(Moquiniella	(Agelanthus	(Tapinanthus	Englerina))))	Dendrophthoe)))	((Muellerina	Ileostylus)	(Loranthus	Cecarria)))	Tristerix))	((Atkinsonia	((Desmaria	Ligaria)	(Notanthera	(Tripodanthus	Struthanthus))))	Tupeia))))	Decaisnina);
(Macrosolen	(Peraxilla	((Nuytsia	(Tristerix	((((Benthamina	Amyema)	((Taxillus	Scurrula)	((Bakerella	(Moquiniella	(Agelanthus	(Tapinanthus	Englerina))))	(Dendrophthoe	Helixanthera))))	((Muellerina	Ileostylus)	(Loranthus	Cecarria)))	((Atkinsonia	((Desmaria	Ligaria)	(Notanthera	(Tripodanthus	Struthanthus))))	Tupeia))))	Gaiadendron))	Decaisnina);
(Macrosolen	(Peraxilla	((((Atkinsonia	(Notanthera	(Ligaria	(Tripodanthus	Struthanthus))))	((Desmaria	Tupeia)	(((Benthamina	Amyema)	((Moquiniella	((Agelanthus	(Tapinanthus	Englerina))	Bakerella))	((Dendrophthoe	Helixanthera)	(Taxillus	Scurrula))))	((Muellerina	Ileostylus)	(Loranthus	Cecarria)))))	(Nuytsia	Tristerix))	Gaiadendron))	Decaisnina);
(Macrosolen	((Peraxilla	(Nuytsia	((((Cecarria	Loranthus)	(((Benthamina	Amyema)	((Moquiniella	(Scurrula	Taxillus))	(((Agelanthus	(Englerina	Tapinanthus))	Bakerella)	(Dendrophthoe	Helixanthera))))	(Ileostylus	Muellerina)))	((((Tripodanthus	Struthanthus)	(Ligaria	Tristerix))	Tupeia)	(Atkinsonia	Desmaria)))	Gaiadendron)))	Notanthera)	Decaisnina);
(Macrosolen	(Peraxilla	((Desmaria	(((Gaiadendron	(Nuytsia	((Cecarria	Loranthus)	(((Benthamina	Amyema)	((Scurrula	Taxillus)	(Dendrophthoe	(((Agelanthus	(Englerina	Tapinanthus))	Bakerella)	(Helixanthera	Moquiniella)))))	(Ileostylus	Muellerina)))))	(((Tripodanthus	Struthanthus)	(Ligaria	Tristerix))	Tupeia))	Atkinsonia))	Notanthera))	Decaisnina);
(Macrosolen	(Peraxilla	(((Ligaria	((Notanthera	Desmaria)	Tupeia))	(Tristerix	((Ileostylus	Muellerina)	((Cecarria	Loranthus)	((Benthamina	Amyema)	((Scurrula	Taxillus)	((Moquiniella	(Bakerella	(Agelanthus	(Englerina	Tapinanthus))))	(Dendrophthoe	Helixanthera))))))))	(((Tripodanthus	Struthanthus)	(Atkinsonia	Nuytsia))	Gaiadendron)))	Decaisnina);
(Macrosolen	(Peraxilla	((((Atkinsonia	Desmaria)	((Gaiadendron	(Tupeia	((Nuytsia	Tristerix)	(((Benthamina	Amyema)	((Helixanthera	(Scurrula	Taxillus))	(((Agelanthus	(Englerina	Tapinanthus))	(Moquiniella	Bakerella))	Dendrophthoe)))	((Ileostylus	Muellerina)	(Cecarria	Loranthus))))))	(Tripodanthus	Struthanthus)))	Ligaria)	Notanthera))	Decaisnina);
(Macrosolen	(Peraxilla	((Atkinsonia	(((Gaiadendron	(Nuytsia	Tristerix))	(((Ileostylus	Muellerina)	((Cecarria	Loranthus)	((Benthamina	Amyema)	((Scurrula	Taxillus)	(((Agelanthus	(Englerina	Tapinanthus))	(Moquiniella	Bakerella))	(Helixanthera	Dendrophthoe))))))	Tupeia))	((Tripodanthus	Struthanthus)	(Desmaria	Ligaria))))	Notanthera))	Decaisnina);
(Macrosolen	(Peraxilla	((Tripodanthus	Struthanthus)	((Gaiadendron	((((Notanthera	Desmaria)	Tupeia)	Nuytsia)	Atkinsonia))	(Tristerix	(((Ileostylus	Muellerina)	((Cecarria	Loranthus)	((Benthamina	Amyema)	((Scurrula	Taxillus)	(((Agelanthus	(Englerina	Tapinanthus))	Bakerella)	(Moquiniella	(Helixanthera	Dendrophthoe)))))))	Ligaria)))))	Decaisnina);
(Macrosolen	(Peraxilla	((((Ligaria	Desmaria)	((Tripodanthus	Struthanthus)	(Gaiadendron	(Tupeia	(Nuytsia	(Tristerix	(((Benthamina	Amyema)	((Helixanthera	(Scurrula	Taxillus))	(((Agelanthus	(Englerina	Tapinanthus))	(Moquiniella	Bakerella))	Dendrophthoe)))	((Ileostylus	Muellerina)	(Cecarria	Loranthus)))))))))	Atkinsonia)	Notanthera))	Decaisnina);
(Macrosolen	(Peraxilla	((((Ligaria	Desmaria)	((Tripodanthus	Struthanthus)	((Gaiadendron	(Tristerix	Nuytsia))	(Tupeia	(((Benthamina	Amyema)	((Helixanthera	(Scurrula	Taxillus))	(((Agelanthus	(Englerina	Tapinanthus))	(Moquiniella	Bakerella))	Dendrophthoe)))	((Ileostylus	Muellerina)	(Cecarria	Loranthus)))))))	Atkinsonia)	Notanthera))	Decaisnina);
(Macrosolen	(Peraxilla	(((((Ligaria	Desmaria)	((Gaiadendron	(Tristerix	Nuytsia))	(Tupeia	((Cecarria	Loranthus)	(((Benthamina	Amyema)	((Scurrula	Taxillus)	((Bakerella	((Agelanthus	(Englerina	Tapinanthus))	Moquiniella))	(Dendrophthoe	Helixanthera))))	(Ileostylus	Muellerina))))))	Atkinsonia)	(Tripodanthus	Struthanthus))	Notanthera))	Decaisnina);
(Macrosolen	(Peraxilla	(((Gaiadendron	((Tristerix	Tupeia)	(Nuytsia	((Cecarria	Loranthus)	(((Benthamina	Amyema)	((Scurrula	Taxillus)	(((Moquiniella	(Bakerella	(Agelanthus	(Englerina	Tapinanthus))))	Dendrophthoe)	Helixanthera)))	(Ileostylus	Muellerina))))))	(Atkinsonia	((Tripodanthus	Struthanthus)	Ligaria)))	(Desmaria	Notanthera)))	Decaisnina);
(Macrosolen	(((Desmaria	((Ligaria	(Tripodanthus	Struthanthus))	Notanthera))	((((Tristerix	(Nuytsia	((Cecarria	Loranthus)	((Ileostylus	Muellerina)	(((Helixanthera	(Scurrula	Taxillus))	(Dendrophthoe	((((Englerina	Tapinanthus)	Agelanthus)	Moquiniella)	Bakerella)))	(Benthamina	Amyema))))))	Tupeia)	Gaiadendron)	Atkinsonia))	Peraxilla)	Decaisnina);
(Macrosolen	(((((Nuytsia	((((Helixanthera	(Scurrula	Taxillus))	(Dendrophthoe	((((Englerina	Tapinanthus)	Agelanthus)	Moquiniella)	Bakerella)))	(Benthamina	Amyema))	((Cecarria	Loranthus)	(Ileostylus	Muellerina))))	(Tupeia	((Tripodanthus	Struthanthus)	(Desmaria	(Ligaria	Tristerix)))))	(Atkinsonia	Gaiadendron))	Peraxilla)	Notanthera)	Decaisnina);
(Macrosolen	(((((Tripodanthus	Struthanthus)	(Gaiadendron	((((Cecarria	Loranthus)	((Ileostylus	Muellerina)	(((Helixanthera	(Scurrula	Taxillus))	(Dendrophthoe	((((Englerina	Tapinanthus)	Agelanthus)	Bakerella)	Moquiniella)))	(Benthamina	Amyema))))	(Nuytsia	Tupeia))	(Ligaria	Tristerix))))	(Desmaria	Atkinsonia))	Peraxilla)	Notanthera)	Decaisnina);
(Macrosolen	(((Tristerix	(Nuytsia	Gaiadendron))	((((((Scurrula	Taxillus)	((Helixanthera	Dendrophthoe)	(Bakerella	(Moquiniella	((Englerina	Tapinanthus)	Agelanthus)))))	(Benthamina	Amyema))	((Cecarria	Loranthus)	(Ileostylus	Muellerina)))	Tupeia)	(Atkinsonia	(Desmaria	((Ligaria	Notanthera)	(Tripodanthus	Struthanthus))))))	Peraxilla)	Decaisnina);
(Macrosolen	(((((Gaiadendron	Atkinsonia)	((Tristerix	((((((Helixanthera	(Scurrula	Taxillus))	(Dendrophthoe	(((Englerina	Tapinanthus)	Agelanthus)	(Bakerella	Moquiniella))))	(Benthamina	Amyema))	((Cecarria	Loranthus)	(Ileostylus	Muellerina)))	Tupeia)	(Nuytsia	Desmaria)))	(Tripodanthus	Struthanthus)))	Ligaria)	Peraxilla)	Notanthera)	Decaisnina);
(Macrosolen	(((((Gaiadendron	(((Nuytsia	((Cecarria	Loranthus)	((Ileostylus	Muellerina)	(((Scurrula	Taxillus)	((Dendrophthoe	(Moquiniella	(((Englerina	Tapinanthus)	Agelanthus)	Bakerella)))	Helixanthera))	(Benthamina	Amyema)))))	Tristerix)	Tupeia))	((Tripodanthus	Struthanthus)	(Desmaria	Ligaria)))	Atkinsonia)	Peraxilla)	Notanthera)	Decaisnina);
(Macrosolen	(((Gaiadendron	Nuytsia)	(((((Ileostylus	Muellerina)	((((((Dendrophthoe	Helixanthera)	((Scurrula	Taxillus)	Moquiniella))	((Englerina	Tapinanthus)	Agelanthus))	Bakerella)	(Benthamina	Amyema))	(Cecarria	Loranthus)))	Tristerix)	Tupeia)	((Ligaria	(Desmaria	((Tripodanthus	Struthanthus)	Notanthera)))	Atkinsonia)))	Peraxilla)	Decaisnina);
(Macrosolen	(((Gaiadendron	Nuytsia)	((((Ileostylus	Muellerina)	(((((Scurrula	Taxillus)	(Moquiniella	(Dendrophthoe	Helixanthera)))	(((Englerina	Tapinanthus)	Agelanthus)	Bakerella))	(Benthamina	Amyema))	(Cecarria	Loranthus)))	Tupeia)	((Desmaria	(((Tristerix	Ligaria)	(Tripodanthus	Struthanthus))	Notanthera))	Atkinsonia)))	Peraxilla)	Decaisnina);
(Macrosolen	((Gaiadendron	(Nuytsia	(((((Cecarria	Loranthus)	((Ileostylus	Muellerina)	(((Helixanthera	(Scurrula	Taxillus))	(Dendrophthoe	(Moquiniella	(((Englerina	Tapinanthus)	Agelanthus)	Bakerella))))	(Benthamina	Amyema))))	Tupeia)	(((Tripodanthus	Struthanthus)	(Notanthera	(Ligaria	Desmaria)))	Atkinsonia))	Tristerix)))	Peraxilla)	Decaisnina);
(Macrosolen	((Gaiadendron	(((Atkinsonia	(Ligaria	(Tripodanthus	Struthanthus)))	(Tupeia	(((Cecarria	Loranthus)	((Ileostylus	Muellerina)	(((Moquiniella	(((Englerina	Tapinanthus)	Agelanthus)	Bakerella))	((Helixanthera	(Scurrula	Taxillus))	Dendrophthoe))	(Benthamina	Amyema))))	(Nuytsia	(Notanthera	Desmaria)))))	Tristerix))	Peraxilla)	Decaisnina);
(((Peraxilla	((Tristerix	(Nuytsia	Gaiadendron))	((((Ileostylus	Muellerina)	(((Benthamina	Amyema)	((Dendrophthoe	(Helixanthera	(Taxillus	Scurrula)))	(Bakerella	(Moquiniella	((Englerina	Tapinanthus)	Agelanthus)))))	(Loranthus	Cecarria)))	(Tupeia	Desmaria))	(((Tripodanthus	Struthanthus)	Ligaria)	Atkinsonia))))	Notanthera)	Macrosolen	Decaisnina);
((Peraxilla	((Tristerix	(Nuytsia	Gaiadendron))	(((Loranthus	Cecarria)	((Ileostylus	Muellerina)	((Benthamina	Amyema)	((Taxillus	Scurrula)	((Bakerella	((Englerina	Tapinanthus)	Agelanthus))	(Dendrophthoe	(Moquiniella	Helixanthera)))))))	((Tripodanthus	Struthanthus)	((Tupeia	(Notanthera	(Ligaria	Desmaria)))	Atkinsonia)))))	Macrosolen	Decaisnina);
((Peraxilla	((Atkinsonia	((Tristerix	((Tripodanthus	Struthanthus)	(Notanthera	(Ligaria	Desmaria))))	(((Loranthus	Cecarria)	((Ileostylus	Muellerina)	((Benthamina	Amyema)	(((Moquiniella	(Bakerella	((Englerina	Tapinanthus)	Agelanthus)))	Dendrophthoe)	((Taxillus	Scurrula)	Helixanthera)))))	(Nuytsia	Tupeia))))	Gaiadendron))	Macrosolen	Decaisnina);
((Peraxilla	((((Tripodanthus	Struthanthus)	(Ligaria	Atkinsonia))	((((Loranthus	Cecarria)	((Ileostylus	Muellerina)	((Benthamina	Amyema)	(((((Englerina	Tapinanthus)	Agelanthus)	(Moquiniella	Bakerella))	Dendrophthoe)	((Taxillus	Scurrula)	Helixanthera)))))	Tupeia)	((Nuytsia	Tristerix)	(Desmaria	Notanthera))))	Gaiadendron))	Macrosolen	Decaisnina);
(((((Ligaria	Atkinsonia)	(Desmaria	((Gaiadendron	(Nuytsia	((Loranthus	Cecarria)	((Ileostylus	Muellerina)	((Benthamina	Amyema)	(((Bakerella	(((Englerina	Tapinanthus)	Agelanthus)	Moquiniella))	Dendrophthoe)	((Taxillus	Scurrula)	Helixanthera)))))))	(Tristerix	Tupeia))))	(Peraxilla	(Tripodanthus	Struthanthus)))	Notanthera)	Macrosolen	Decaisnina);
((Notanthera	(Peraxilla	((((Gaiadendron	Nuytsia)	(((Tripodanthus	Struthanthus)	Tupeia)	(Tristerix	((Ileostylus	Muellerina)	(((Benthamina	Amyema)	((Bakerella	((Englerina	Tapinanthus)	Agelanthus))	((Moquiniella	(Taxillus	Scurrula))	(Dendrophthoe	Helixanthera))))	(Loranthus	Cecarria))))))	Desmaria)	(Atkinsonia	Ligaria))))	Macrosolen	Decaisnina);
((Notanthera	(Peraxilla	(Desmaria	((Atkinsonia	(Gaiadendron	((Tupeia	(Ligaria	Tristerix))	(Nuytsia	(((Benthamina	Amyema)	((Taxillus	Scurrula)	(Dendrophthoe	((Bakerella	((Englerina	Tapinanthus)	Agelanthus))	(Helixanthera	Moquiniella)))))	((Loranthus	Cecarria)	(Ileostylus	Muellerina)))))))	(Tripodanthus	Struthanthus)))))	Macrosolen	Decaisnina);
((Notanthera	(Peraxilla	((Ligaria	(Atkinsonia	((((Nuytsia	(Tristerix	((Ileostylus	Muellerina)	(((Benthamina	Amyema)	((Taxillus	Scurrula)	((Bakerella	(Moquiniella	((Englerina	Tapinanthus)	Agelanthus)))	(Dendrophthoe	Helixanthera))))	(Loranthus	Cecarria)))))	Tupeia)	Gaiadendron)	(Tripodanthus	Struthanthus))))	Desmaria)))	Macrosolen	Decaisnina);
((Notanthera	(Peraxilla	((Atkinsonia	((((Nuytsia	(Tristerix	(((Benthamina	Amyema)	((Taxillus	Scurrula)	(Dendrophthoe	((Bakerella	(Moquiniella	((Englerina	Tapinanthus)	Agelanthus)))	Helixanthera))))	((Loranthus	Cecarria)	(Ileostylus	Muellerina)))))	Tupeia)	Gaiadendron)	(Tripodanthus	Struthanthus)))	(Desmaria	Ligaria))))	Macrosolen	Decaisnina);
((Peraxilla	(((Tripodanthus	Struthanthus)	((Atkinsonia	((Ligaria	Desmaria)	Tupeia))	(Gaiadendron	(Nuytsia	(Tristerix	((Loranthus	Cecarria)	((Ileostylus	Muellerina)	((Benthamina	Amyema)	((Taxillus	Scurrula)	((Bakerella	(Moquiniella	((Englerina	Tapinanthus)	Agelanthus)))	(Helixanthera	Dendrophthoe)))))))))))	Notanthera))	Macrosolen	Decaisnina);
(((Peraxilla	(Atkinsonia	((Gaiadendron	(Tupeia	(Nuytsia	((Cecarria	Loranthus)	((Ileostylus	Muellerina)	((Bakerella	((Moquiniella	((Englerina	Tapinanthus)	Agelanthus))	((Dendrophthoe	Helixanthera)	(Scurrula	Taxillus))))	(Amyema	Benthamina)))))))	((Tripodanthus	Struthanthus)	((Tristerix	Ligaria)	Desmaria)))))	Notanthera)	Macrosolen	Decaisnina);
((Peraxilla	(Notanthera	(((Gaiadendron	((Desmaria	Tupeia)	((Nuytsia	((Cecarria	Loranthus)	((Ileostylus	Muellerina)	((((Scurrula	Taxillus)	Helixanthera)	((Bakerella	(Moquiniella	((Englerina	Tapinanthus)	Agelanthus)))	Dendrophthoe))	(Amyema	Benthamina)))))	Tristerix)))	(Tripodanthus	Struthanthus))	(Ligaria	Atkinsonia))))	Macrosolen	Decaisnina);
((Peraxilla	((Tristerix	Gaiadendron)	((Tupeia	((Desmaria	Notanthera)	(Nuytsia	((Cecarria	Loranthus)	((Ileostylus	Muellerina)	(((Scurrula	Taxillus)	(Helixanthera	((Dendrophthoe	Moquiniella)	(Bakerella	((Englerina	Tapinanthus)	Agelanthus)))))	(Amyema	Benthamina)))))))	((Tripodanthus	Struthanthus)	(Ligaria	Atkinsonia)))))	Macrosolen	Decaisnina);
((Peraxilla	((Atkinsonia	((Tupeia	(Tristerix	((Nuytsia	((((Scurrula	Taxillus)	((Dendrophthoe	Helixanthera)	(Bakerella	(((Englerina	Tapinanthus)	Agelanthus)	Moquiniella))))	(Amyema	Benthamina))	((Cecarria	Loranthus)	(Ileostylus	Muellerina))))	Gaiadendron)))	((Tripodanthus	Struthanthus)	(Ligaria	Desmaria))))	Notanthera))	Macrosolen	Decaisnina);
((Notanthera	(Peraxilla	((Tupeia	(Ligaria	Desmaria))	(((Tripodanthus	Struthanthus)	((Nuytsia	(((Cecarria	Loranthus)	((Ileostylus	Muellerina)	(((Helixanthera	(Scurrula	Taxillus))	(Dendrophthoe	(Bakerella	(((Englerina	Tapinanthus)	Agelanthus)	Moquiniella))))	(Amyema	Benthamina))))	Tristerix))	Gaiadendron))	Atkinsonia))))	Macrosolen	Decaisnina);
((Peraxilla	(Gaiadendron	((((Desmaria	(Tristerix	(Ligaria	((Tripodanthus	Struthanthus)	Notanthera))))	Tupeia)	(Nuytsia	((Cecarria	Loranthus)	((Ileostylus	Muellerina)	(((Scurrula	Taxillus)	((Moquiniella	(Bakerella	((Englerina	Tapinanthus)	Agelanthus)))	(Dendrophthoe	Helixanthera)))	(Amyema	Benthamina))))))	Atkinsonia)))	Macrosolen	Decaisnina);
((Peraxilla	((Nuytsia	Gaiadendron)	((((Tripodanthus	Struthanthus)	Atkinsonia)	Ligaria)	((((Tristerix	Desmaria)	Notanthera)	Tupeia)	((((Helixanthera	(Scurrula	Taxillus))	(Dendrophthoe	((Moquiniella	((Englerina	Tapinanthus)	Agelanthus))	Bakerella)))	(Amyema	Benthamina))	((Cecarria	Loranthus)	(Ileostylus	Muellerina)))))))	Macrosolen	Decaisnina);
(((Peraxilla	((Tripodanthus	Struthanthus)	(((Tupeia	(Atkinsonia	Ligaria))	(Tristerix	Desmaria))	((Nuytsia	((Cecarria	Loranthus)	((Ileostylus	Muellerina)	(((Scurrula	Taxillus)	(Dendrophthoe	((((Englerina	Tapinanthus)	Agelanthus)	Bakerella)	(Helixanthera	Moquiniella))))	(Amyema	Benthamina)))))	Gaiadendron))))	Notanthera)	Macrosolen	Decaisnina);
((Peraxilla	((((Tristerix	(Tupeia	(Nuytsia	((Cecarria	Loranthus)	((Ileostylus	Muellerina)	(((Scurrula	Taxillus)	((((Englerina	Tapinanthus)	Agelanthus)	(Moquiniella	Bakerella))	(Dendrophthoe	Helixanthera)))	(Amyema	Benthamina)))))))	Gaiadendron)	((Tripodanthus	Struthanthus)	(Atkinsonia	Ligaria)))	(Notanthera	Desmaria)))	Macrosolen	Decaisnina);
(((Peraxilla	(((Tristerix	(Nuytsia	((Cecarria	Loranthus)	((Ileostylus	Muellerina)	(((Helixanthera	(Scurrula	Taxillus))	(Dendrophthoe	((((Englerina	Tapinanthus)	Agelanthus)	Bakerella)	Moquiniella)))	(Amyema	Benthamina))))))	Gaiadendron)	(Atkinsonia	(((Tupeia	Desmaria)	Ligaria)	(Tripodanthus	Struthanthus)))))	Notanthera)	Macrosolen	Decaisnina);
(((Peraxilla	((Atkinsonia	(Ligaria	Desmaria))	((Gaiadendron	(((((Benthamina	Amyema)	(((Helixanthera	Dendrophthoe)	(Bakerella	(Moquiniella	(Agelanthus	(Englerina	Tapinanthus)))))	(Scurrula	Taxillus)))	((Loranthus	Cecarria)	(Muellerina	Ileostylus)))	Nuytsia)	(Tupeia	Tristerix)))	(Tripodanthus	Struthanthus))))	Notanthera)	Macrosolen	Decaisnina);
(((Peraxilla	(Atkinsonia	((((Ligaria	Tristerix)	Desmaria)	((((((Benthamina	Amyema)	(((Helixanthera	Dendrophthoe)	(Bakerella	(Moquiniella	(Agelanthus	(Englerina	Tapinanthus)))))	(Scurrula	Taxillus)))	(Muellerina	Ileostylus))	(Loranthus	Cecarria))	Tupeia)	(Tripodanthus	Struthanthus)))	(Gaiadendron	Nuytsia))))	Notanthera)	Macrosolen	Decaisnina);
(((Peraxilla	((Atkinsonia	(Gaiadendron	(((Nuytsia	((Muellerina	Ileostylus)	((Loranthus	Cecarria)	((Benthamina	Amyema)	((Dendrophthoe	((Agelanthus	(Englerina	Tapinanthus))	(Helixanthera	(Moquiniella	Bakerella))))	(Scurrula	Taxillus))))))	Tristerix)	Tupeia)))	((Tripodanthus	Struthanthus)	(Desmaria	Ligaria))))	Notanthera)	Macrosolen	Decaisnina);
((Peraxilla	(Ligaria	(Atkinsonia	((Tripodanthus	Struthanthus)	(Gaiadendron	(((Notanthera	(Desmaria	Tristerix))	Tupeia)	(Nuytsia	((Muellerina	Ileostylus)	((Loranthus	Cecarria)	((Benthamina	Amyema)	((Dendrophthoe	((Moquiniella	(Bakerella	(Agelanthus	(Englerina	Tapinanthus))))	Helixanthera))	(Scurrula	Taxillus))))))))))))	Macrosolen	Decaisnina);
(((Peraxilla	(Ligaria	(Atkinsonia	(Gaiadendron	((Tristerix	((Tripodanthus	Struthanthus)	Tupeia))	((Nuytsia	((Loranthus	Cecarria)	(((Benthamina	Amyema)	((Bakerella	((Agelanthus	(Englerina	Tapinanthus))	Moquiniella))	((Helixanthera	Dendrophthoe)	(Scurrula	Taxillus))))	(Muellerina	Ileostylus))))	Desmaria))))))	Notanthera)	Macrosolen	Decaisnina);
((Peraxilla	(((Gaiadendron	(((Tripodanthus	Struthanthus)	Tupeia)	(Nuytsia	(Tristerix	((Loranthus	Cecarria)	(((Benthamina	Amyema)	((Dendrophthoe	(Bakerella	((Agelanthus	(Englerina	Tapinanthus))	Moquiniella)))	(Helixanthera	(Scurrula	Taxillus))))	(Muellerina	Ileostylus)))))))	((Ligaria	Desmaria)	Atkinsonia))	Notanthera))	Macrosolen	Decaisnina);
((Peraxilla	((Atkinsonia	(((((Gaiadendron	(Nuytsia	Tristerix))	(((Benthamina	Amyema)	(((Bakerella	(Agelanthus	(Englerina	Tapinanthus)))	(Dendrophthoe	(Helixanthera	Moquiniella)))	(Scurrula	Taxillus)))	((Muellerina	Ileostylus)	(Loranthus	Cecarria))))	Tupeia)	(Tripodanthus	Struthanthus))	(Ligaria	Desmaria)))	Notanthera))	Macrosolen	Decaisnina);
(Macrosolen	(Notanthera	(Peraxilla	(((Tripodanthus	Struthanthus)	((((Nuytsia	(Tristerix	(Ligaria	((Loranthus	Cecarria)	(((Benthamina	Amyema)	(((Dendrophthoe	(Moquiniella	(Bakerella	(Agelanthus	(Englerina	Tapinanthus)))))	Helixanthera)	(Scurrula	Taxillus)))	(Muellerina	Ileostylus))))))	Tupeia)	Gaiadendron)	Atkinsonia))	Desmaria)))	Decaisnina);
(Macrosolen	(Notanthera	(Peraxilla	(Gaiadendron	(((Atkinsonia	Ligaria)	(Tripodanthus	Struthanthus))	(Desmaria	((Nuytsia	(Tristerix	((Muellerina	Ileostylus)	((Loranthus	Cecarria)	((Benthamina	Amyema)	((Dendrophthoe	(Moquiniella	(Bakerella	(Agelanthus	(Englerina	Tapinanthus)))))	(Helixanthera	(Scurrula	Taxillus))))))))	Tupeia))))))	Decaisnina);
(Macrosolen	(Peraxilla	((((((((Benthamina	Amyema)	((Dendrophthoe	(Moquiniella	(Bakerella	(Agelanthus	(Englerina	Tapinanthus)))))	(Helixanthera	(Scurrula	Taxillus))))	((Muellerina	Ileostylus)	(Loranthus	Cecarria)))	Nuytsia)	Tupeia)	Gaiadendron)	Tristerix)	((Tripodanthus	Struthanthus)	(((Ligaria	Desmaria)	Notanthera)	Atkinsonia))))	Decaisnina);
(Macrosolen	(Notanthera	((((Desmaria	((Tupeia	(Tristerix	(Nuytsia	((Loranthus	Cecarria)	((Muellerina	Ileostylus)	((Amyema	Benthamina)	(((Bakerella	(Moquiniella	((Tapinanthus	Englerina)	Agelanthus)))	Dendrophthoe)	(Helixanthera	(Taxillus	Scurrula)))))))))	Gaiadendron))	(Atkinsonia	(Struthanthus	Tripodanthus)))	Ligaria)	Peraxilla))	Decaisnina);
(Macrosolen	(Notanthera	((Atkinsonia	(((Struthanthus	Tripodanthus)	(Ligaria	Desmaria))	((Tupeia	(Tristerix	(Nuytsia	((Loranthus	Cecarria)	((Muellerina	Ileostylus)	((Amyema	Benthamina)	(((Bakerella	((Tapinanthus	Englerina)	Agelanthus))	(Moquiniella	(Helixanthera	Dendrophthoe)))	(Taxillus	Scurrula))))))))	Gaiadendron)))	Peraxilla))	Decaisnina);
(Macrosolen	(Notanthera	((((Atkinsonia	(Desmaria	((Nuytsia	((Ligaria	((Loranthus	Cecarria)	((Muellerina	Ileostylus)	((Amyema	Benthamina)	((((Bakerella	((Tapinanthus	Englerina)	Agelanthus))	Moquiniella)	Dendrophthoe)	(Helixanthera	(Taxillus	Scurrula)))))))	Tristerix))	Tupeia)))	Gaiadendron)	(Struthanthus	Tripodanthus))	Peraxilla))	Decaisnina);
(Macrosolen	(Peraxilla	((Gaiadendron	(Tristerix	(Nuytsia	(((Amyema	Benthamina)	((((Bakerella	((Tapinanthus	Englerina)	Agelanthus))	Moquiniella)	Dendrophthoe)	(Helixanthera	(Taxillus	Scurrula))))	((Loranthus	Cecarria)	(Muellerina	Ileostylus))))))	((Struthanthus	Tripodanthus)	((Notanthera	(Tupeia	(Ligaria	Desmaria)))	Atkinsonia))))	Decaisnina);
(Macrosolen	(((((Amyema	Benthamina)	((Taxillus	Scurrula)	(((Bakerella	(Agelanthus	Moquiniella))	(Tapinanthus	Englerina))	(Dendrophthoe	Helixanthera))))	((Loranthus	Cecarria)	(Muellerina	Ileostylus)))	Tristerix)	(Tupeia	(((Peraxilla	(((Notanthera	(Struthanthus	Tripodanthus))	(Desmaria	Ligaria))	Atkinsonia))	Gaiadendron)	Nuytsia)))	Decaisnina);
(Macrosolen	((Gaiadendron	((Nuytsia	((((Amyema	Benthamina)	(((Taxillus	Scurrula)	((Bakerella	(Moquiniella	(Agelanthus	(Tapinanthus	Englerina))))	Dendrophthoe))	Helixanthera))	((Loranthus	Cecarria)	(Muellerina	Ileostylus)))	Tristerix))	((((Struthanthus	Tripodanthus)	Ligaria)	Atkinsonia)	(Tupeia	(Desmaria	Notanthera)))))	Peraxilla)	Decaisnina);
(Macrosolen	((Notanthera	((Struthanthus	Tripodanthus)	(Ligaria	(Atkinsonia	(Desmaria	(Gaiadendron	((Tupeia	((((Amyema	Benthamina)	((Taxillus	Scurrula)	((Bakerella	(Moquiniella	(Agelanthus	(Tapinanthus	Englerina))))	(Dendrophthoe	Helixanthera))))	((Loranthus	Cecarria)	(Muellerina	Ileostylus)))	Tristerix))	Nuytsia)))))))	Peraxilla)	Decaisnina);
(Macrosolen	(((((Nuytsia	((((Amyema	Benthamina)	((Helixanthera	(Taxillus	Scurrula))	((Bakerella	(Moquiniella	(Agelanthus	(Tapinanthus	Englerina))))	Dendrophthoe)))	((Loranthus	Cecarria)	(Muellerina	Ileostylus)))	Tupeia))	(((Desmaria	Ligaria)	(Notanthera	(Struthanthus	Tripodanthus)))	Atkinsonia))	Tristerix)	Gaiadendron)	Peraxilla)	Decaisnina);
(Macrosolen	((((Tristerix	(((Amyema	Benthamina)	((Helixanthera	(Taxillus	Scurrula))	(((Agelanthus	(Tapinanthus	Englerina))	(Bakerella	Moquiniella))	Dendrophthoe)))	((Loranthus	Cecarria)	(Muellerina	Ileostylus))))	(Tupeia	Gaiadendron))	(((Nuytsia	(Desmaria	Notanthera))	((Struthanthus	Tripodanthus)	Ligaria))	Atkinsonia))	Peraxilla)	Decaisnina);
(Macrosolen	(((Atkinsonia	(Gaiadendron	((Nuytsia	(Tupeia	Desmaria))	((Tristerix	(Ligaria	((Loranthus	Cecarria)	((Muellerina	Ileostylus)	((Amyema	Benthamina)	((Taxillus	Scurrula)	((((Helixanthera	(Agelanthus	(Tapinanthus	Englerina)))	Moquiniella)	Bakerella)	Dendrophthoe)))))))	(Struthanthus	Tripodanthus)))))	Peraxilla)	Notanthera)	Decaisnina);
(Macrosolen	((((Nuytsia	Atkinsonia)	(Ligaria	(Struthanthus	Tripodanthus)))	(Gaiadendron	((Tristerix	((Cecarria	Loranthus)	((Muellerina	Ileostylus)	((Benthamina	Amyema)	((Scurrula	Taxillus)	((Bakerella	(((Tapinanthus	Englerina)	Agelanthus)	Moquiniella))	(Dendrophthoe	Helixanthera)))))))	(Desmaria	(Tupeia	Notanthera)))))	Peraxilla)	Decaisnina);
(Macrosolen	((((((Struthanthus	Tripodanthus)	(Gaiadendron	(Tupeia	((Nuytsia	(((Cecarria	Loranthus)	((Benthamina	Amyema)	((Scurrula	Taxillus)	((Bakerella	(((Tapinanthus	Englerina)	Agelanthus)	Moquiniella))	(Dendrophthoe	Helixanthera)))))	(Muellerina	Ileostylus)))	Tristerix))))	(Ligaria	Desmaria))	Atkinsonia)	Peraxilla)	Notanthera)	Decaisnina);
(Macrosolen	(((((Atkinsonia	((Nuytsia	(((Benthamina	Amyema)	((Scurrula	Taxillus)	((Moquiniella	(Bakerella	((Tapinanthus	Englerina)	Agelanthus)))	(Dendrophthoe	Helixanthera))))	((Muellerina	Ileostylus)	(Cecarria	Loranthus))))	(Tupeia	(Ligaria	Desmaria))))	(Notanthera	(Struthanthus	Tripodanthus)))	Tristerix)	Gaiadendron)	Peraxilla)	Decaisnina);
(Macrosolen	((((((Muellerina	Ileostylus)	((Cecarria	Loranthus)	((Benthamina	Amyema)	((Scurrula	Taxillus)	((Moquiniella	(Bakerella	((Tapinanthus	Englerina)	Agelanthus)))	(Dendrophthoe	Helixanthera))))))	(Tupeia	Desmaria))	(Atkinsonia	((Struthanthus	Tripodanthus)	(Ligaria	Notanthera))))	(Gaiadendron	(Tristerix	Nuytsia)))	Peraxilla)	Decaisnina);
(Macrosolen	(((((Atkinsonia	(Gaiadendron	(Nuytsia	(Tristerix	((Cecarria	Loranthus)	(((Benthamina	Amyema)	((Scurrula	Taxillus)	((Bakerella	(((Tapinanthus	Englerina)	Agelanthus)	Moquiniella))	(Dendrophthoe	Helixanthera))))	(Muellerina	Ileostylus)))))))	((Struthanthus	Tripodanthus)	Ligaria))	(Tupeia	Desmaria))	Peraxilla)	Notanthera)	Decaisnina);
(Macrosolen	(((((Gaiadendron	(Tristerix	((Cecarria	Loranthus)	(((Benthamina	Amyema)	((Helixanthera	(Scurrula	Taxillus))	((Bakerella	(((Tapinanthus	Englerina)	Agelanthus)	Moquiniella))	Dendrophthoe)))	(Muellerina	Ileostylus)))))	((Atkinsonia	Nuytsia)	((Struthanthus	Tripodanthus)	Ligaria)))	(Tupeia	Desmaria))	Peraxilla)	Notanthera)	Decaisnina);
(Macrosolen	((Gaiadendron	((Tristerix	Nuytsia)	((Atkinsonia	((Ligaria	Desmaria)	(Notanthera	(Struthanthus	Tripodanthus))))	(Tupeia	((Cecarria	Loranthus)	(((Benthamina	Amyema)	((Scurrula	Taxillus)	((Bakerella	(((Tapinanthus	Englerina)	Agelanthus)	Moquiniella))	(Helixanthera	Dendrophthoe))))	(Muellerina	Ileostylus)))))))	Peraxilla)	Decaisnina);
(Macrosolen	(((Ligaria	(((((Desmaria	Tupeia)	Nuytsia)	(Atkinsonia	(Tristerix	(((Benthamina	Amyema)	((Bakerella	((Tapinanthus	Englerina)	Agelanthus))	(((Scurrula	Taxillus)	Moquiniella)	(Helixanthera	Dendrophthoe))))	((Muellerina	Ileostylus)	(Cecarria	Loranthus))))))	Gaiadendron)	(Struthanthus	Tripodanthus)))	Peraxilla)	Notanthera)	Decaisnina);
(Macrosolen	(Peraxilla	(Notanthera	((Struthanthus	Tripodanthus)	((((Ligaria	Desmaria)	Tupeia)	Atkinsonia)	((Tristerix	((Muellerina	Ileostylus)	((Cecarria	Loranthus)	((Benthamina	Amyema)	((Bakerella	(Moquiniella	((Tapinanthus	Englerina)	Agelanthus)))	((Helixanthera	(Scurrula	Taxillus))	Dendrophthoe))))))	(Gaiadendron	Nuytsia))))))	Decaisnina);
(Macrosolen	(Peraxilla	((((Notanthera	Desmaria)	Tupeia)	Atkinsonia)	((Gaiadendron	(Nuytsia	(((Benthamina	Amyema)	((Scurrula	Taxillus)	((Bakerella	(Moquiniella	((Tapinanthus	Englerina)	Agelanthus)))	(Dendrophthoe	Helixanthera))))	((Cecarria	Loranthus)	(Muellerina	Ileostylus)))))	((Tristerix	Ligaria)	(Struthanthus	Tripodanthus)))))	Decaisnina);
(Macrosolen	((Gaiadendron	(((((((Taxillus	Scurrula)	((Helixanthera	((Agelanthus	(Englerina	Tapinanthus))	(Bakerella	Moquiniella)))	Dendrophthoe))	(Benthamina	Amyema))	((Ileostylus	Muellerina)	(Loranthus	Cecarria)))	Nuytsia)	(Tupeia	(Notanthera	(Desmaria	Tristerix))))	(Atkinsonia	((Tripodanthus	Struthanthus)	Ligaria))))	Peraxilla)	Decaisnina);
(Macrosolen	(((Gaiadendron	Nuytsia)	((Atkinsonia	(Tupeia	(Notanthera	(Desmaria	Tristerix))))	((Tripodanthus	Struthanthus)	(((Ileostylus	Muellerina)	((Loranthus	Cecarria)	(((Taxillus	Scurrula)	((Helixanthera	Dendrophthoe)	(Bakerella	(Moquiniella	(Agelanthus	(Englerina	Tapinanthus))))))	(Benthamina	Amyema))))	Ligaria))))	Peraxilla)	Decaisnina);
(Macrosolen	(((Ligaria	(((Tripodanthus	Struthanthus)	(Gaiadendron	((Tupeia	(Desmaria	Tristerix))	(Nuytsia	((Loranthus	Cecarria)	((((Taxillus	Scurrula)	((Helixanthera	Dendrophthoe)	(Bakerella	(Moquiniella	(Agelanthus	(Englerina	Tapinanthus))))))	(Benthamina	Amyema))	(Ileostylus	Muellerina)))))))	Atkinsonia))	Notanthera)	Peraxilla)	Decaisnina);
(Macrosolen	((Peraxilla	(((Ligaria	(Tripodanthus	Struthanthus))	(Gaiadendron	((Tupeia	(Desmaria	Tristerix))	(Nuytsia	((Ileostylus	Muellerina)	((Loranthus	Cecarria)	((((Taxillus	Scurrula)	(Dendrophthoe	(Bakerella	(Moquiniella	(Agelanthus	(Englerina	Tapinanthus))))))	Helixanthera)	(Benthamina	Amyema))))))))	Atkinsonia))	Notanthera)	Decaisnina);
(Macrosolen	(Peraxilla	(((Tristerix	Nuytsia)	Gaiadendron)	(((Tupeia	(Notanthera	Desmaria))	((Loranthus	Cecarria)	((((Taxillus	Scurrula)	((Helixanthera	Dendrophthoe)	(Bakerella	(Moquiniella	(Agelanthus	(Englerina	Tapinanthus))))))	(Benthamina	Amyema))	(Ileostylus	Muellerina))))	(Atkinsonia	((Tripodanthus	Struthanthus)	Ligaria)))))	Decaisnina);
(Macrosolen	(Peraxilla	(Notanthera	(((Desmaria	Ligaria)	(Atkinsonia	(Gaiadendron	(((((Loranthus	Cecarria)	((((Taxillus	Scurrula)	((Helixanthera	Dendrophthoe)	((Agelanthus	(Englerina	Tapinanthus))	(Bakerella	Moquiniella))))	(Benthamina	Amyema))	(Ileostylus	Muellerina)))	Tristerix)	Tupeia)	Nuytsia))))	(Tripodanthus	Struthanthus))))	Decaisnina);
(Macrosolen	(Peraxilla	(Notanthera	(Atkinsonia	(((Tripodanthus	Struthanthus)	(Gaiadendron	((Tristerix	Tupeia)	(((((Helixanthera	(Taxillus	Scurrula))	(Dendrophthoe	(Bakerella	(Moquiniella	(Agelanthus	(Englerina	Tapinanthus))))))	(Benthamina	Amyema))	((Ileostylus	Muellerina)	(Loranthus	Cecarria)))	Nuytsia))))	(Desmaria	Ligaria)))))	Decaisnina);
(Macrosolen	(Notanthera	((Atkinsonia	(((Nuytsia	((Tripodanthus	Struthanthus)	((((Loranthus	Cecarria)	((((Taxillus	Scurrula)	(Dendrophthoe	(Helixanthera	(Bakerella	(Moquiniella	(Agelanthus	(Englerina	Tapinanthus)))))))	(Benthamina	Amyema))	(Ileostylus	Muellerina)))	Tristerix)	Tupeia)))	Gaiadendron)	(Desmaria	Ligaria)))	Peraxilla))	Decaisnina);
(Macrosolen	(Peraxilla	(Notanthera	(((Desmaria	Ligaria)	(Tripodanthus	Struthanthus))	(Atkinsonia	(Gaiadendron	((Tristerix	(Nuytsia	((Loranthus	Cecarria)	((((Taxillus	Scurrula)	((Helixanthera	Dendrophthoe)	((Agelanthus	(Englerina	Tapinanthus))	(Bakerella	Moquiniella))))	(Benthamina	Amyema))	(Ileostylus	Muellerina)))))	Tupeia))))))	Decaisnina);
(Macrosolen	(Peraxilla	((Notanthera	((Desmaria	(Tripodanthus	Struthanthus))	(Atkinsonia	((Gaiadendron	(Tristerix	Nuytsia))	(((((Bakerella	(Moquiniella	(Agelanthus	(Englerina	Tapinanthus))))	((Taxillus	Scurrula)	(Helixanthera	Dendrophthoe)))	(Benthamina	Amyema))	((Ileostylus	Muellerina)	(Loranthus	Cecarria)))	Tupeia)))))	Ligaria))	Decaisnina);
(Macrosolen	(Peraxilla	((Gaiadendron	(Tristerix	(Nuytsia	((((Dendrophthoe	(Bakerella	(Moquiniella	(Agelanthus	(Tapinanthus	Englerina)))))	(Helixanthera	(Taxillus	Scurrula)))	(Benthamina	Amyema))	((Loranthus	Cecarria)	(Ileostylus	Muellerina))))))	((((Desmaria	(Tupeia	Notanthera))	Ligaria)	(Struthanthus	Tripodanthus))	Atkinsonia)))	Decaisnina);
(Macrosolen	(Peraxilla	(((Atkinsonia	(Gaiadendron	(((Desmaria	Ligaria)	Tupeia)	(Tristerix	(Nuytsia	((((Dendrophthoe	(Bakerella	(Moquiniella	(Agelanthus	(Tapinanthus	Englerina)))))	(Helixanthera	(Taxillus	Scurrula)))	(Benthamina	Amyema))	((Loranthus	Cecarria)	(Ileostylus	Muellerina))))))))	(Struthanthus	Tripodanthus))	Notanthera))	Decaisnina);
(Macrosolen	(Notanthera	(Peraxilla	((Atkinsonia	((Gaiadendron	(Tupeia	(Tristerix	(Nuytsia	((Loranthus	Cecarria)	((Ileostylus	Muellerina)	(((Taxillus	Scurrula)	(((Agelanthus	(Tapinanthus	Englerina))	(Bakerella	Moquiniella))	(Dendrophthoe	Helixanthera)))	(Benthamina	Amyema))))))))	(Ligaria	(Struthanthus	Tripodanthus))))	Desmaria)))	Decaisnina);
(Macrosolen	(Peraxilla	(((Atkinsonia	(Ligaria	Desmaria))	((Gaiadendron	((Nuytsia	((((Helixanthera	(Taxillus	Scurrula))	(((Agelanthus	(Tapinanthus	Englerina))	(Bakerella	Moquiniella))	Dendrophthoe))	(Benthamina	Amyema))	((Loranthus	Cecarria)	(Ileostylus	Muellerina))))	(Tupeia	Tristerix)))	(Struthanthus	Tripodanthus)))	Notanthera))	Decaisnina);
(Macrosolen	(Peraxilla	(((Tupeia	((Nuytsia	(((Ileostylus	Muellerina)	((((Helixanthera	(Taxillus	Scurrula))	((Bakerella	(Moquiniella	(Agelanthus	(Tapinanthus	Englerina))))	Dendrophthoe))	(Benthamina	Amyema))	(Loranthus	Cecarria)))	Notanthera))	Desmaria))	((Tristerix	((Struthanthus	Tripodanthus)	Ligaria))	Atkinsonia))	Gaiadendron))	Decaisnina);
(Macrosolen	(Peraxilla	(Notanthera	(Atkinsonia	((Gaiadendron	(Tupeia	(Nuytsia	((Loranthus	Cecarria)	((Ileostylus	Muellerina)	(((Taxillus	Scurrula)	((Bakerella	(Moquiniella	(Agelanthus	(Tapinanthus	Englerina))))	(Dendrophthoe	Helixanthera)))	(Benthamina	Amyema)))))))	(Desmaria	((Struthanthus	Tripodanthus)	(Ligaria	Tristerix)))))))	Decaisnina);
(Macrosolen	(Notanthera	(((((Tupeia	(Nuytsia	(Tristerix	((Ileostylus	Muellerina)	((((Taxillus	Scurrula)	((Helixanthera	(Bakerella	(Moquiniella	(Agelanthus	(Tapinanthus	Englerina)))))	Dendrophthoe))	(Benthamina	Amyema))	(Loranthus	Cecarria))))))	Desmaria)	(Atkinsonia	((Struthanthus	Tripodanthus)	Ligaria)))	Gaiadendron)	Peraxilla))	Decaisnina);
(Macrosolen	(Peraxilla	(Notanthera	((((Tristerix	((((Moquiniella	(Taxillus	Scurrula))	((Bakerella	(Agelanthus	(Tapinanthus	Englerina)))	(Dendrophthoe	Helixanthera)))	(Benthamina	Amyema))	((Loranthus	Cecarria)	(Ileostylus	Muellerina))))	Tupeia)	Desmaria)	(((Nuytsia	Gaiadendron)	Atkinsonia)	((Struthanthus	Tripodanthus)	Ligaria)))))	Decaisnina);
(Macrosolen	((Peraxilla	(((Struthanthus	Tripodanthus)	((((((Helixanthera	(Taxillus	Scurrula))	(((Moquiniella	(Agelanthus	(Tapinanthus	Englerina)))	Bakerella)	Dendrophthoe))	(Benthamina	Amyema))	((Loranthus	Cecarria)	(Ileostylus	Muellerina)))	Nuytsia)	Gaiadendron))	(Atkinsonia	(Tupeia	(Tristerix	(Ligaria	Desmaria))))))	Notanthera)	Decaisnina);
(Macrosolen	((Peraxilla	(((Atkinsonia	(Struthanthus	Tripodanthus))	((((Loranthus	Cecarria)	((Ileostylus	Muellerina)	(((Helixanthera	(Taxillus	Scurrula))	(((Moquiniella	(Agelanthus	(Tapinanthus	Englerina)))	Bakerella)	Dendrophthoe))	(Benthamina	Amyema))))	Nuytsia)	(Gaiadendron	Tristerix)))	(Tupeia	(Ligaria	Desmaria))))	Notanthera)	Decaisnina);
(((((Tripodanthus	Struthanthus)	((Gaiadendron	(((Ligaria	((Ileostylus	Muellerina)	(((Amyema	Benthamina)	(((Moquiniella	(((Englerina	Tapinanthus)	Agelanthus)	Bakerella))	(Helixanthera	Dendrophthoe))	(Scurrula	Taxillus)))	(Loranthus	Cecarria))))	Tristerix)	((Desmaria	Tupeia)	Nuytsia)))	Atkinsonia))	Peraxilla)	Notanthera)	Macrosolen	Decaisnina);
(((Notanthera	((Tripodanthus	Struthanthus)	(Ligaria	((Gaiadendron	((Nuytsia	(((Amyema	Benthamina)	(((Moquiniella	(((Englerina	Tapinanthus)	Agelanthus)	Bakerella))	(Helixanthera	Dendrophthoe))	(Scurrula	Taxillus)))	((Loranthus	Cecarria)	(Ileostylus	Muellerina))))	(Tupeia	(Tristerix	Desmaria))))	Atkinsonia))))	Peraxilla)	Macrosolen	Decaisnina);
(((Notanthera	((Atkinsonia	((Tripodanthus	Struthanthus)	(Gaiadendron	((((Tristerix	Desmaria)	Nuytsia)	(((Amyema	Benthamina)	((Dendrophthoe	((((Englerina	Tapinanthus)	Agelanthus)	(Bakerella	Moquiniella))	Helixanthera))	(Scurrula	Taxillus)))	((Loranthus	Cecarria)	(Ileostylus	Muellerina))))	Tupeia))))	Ligaria))	Peraxilla)	Macrosolen	Decaisnina);
((((Atkinsonia	((Tripodanthus	Struthanthus)	(Gaiadendron	(Nuytsia	(Tupeia	((((Amyema	Benthamina)	((Dendrophthoe	(Bakerella	(Moquiniella	((Englerina	Tapinanthus)	Agelanthus))))	(Helixanthera	(Scurrula	Taxillus))))	((Loranthus	Cecarria)	(Ileostylus	Muellerina)))	Tristerix))))))	(Ligaria	(Desmaria	Notanthera)))	Peraxilla)	Macrosolen	Decaisnina);
(((Gaiadendron	(((((Ligaria	Notanthera)	Desmaria)	Tupeia)	((((Amyema	Benthamina)	((Dendrophthoe	(Bakerella	(Moquiniella	((Englerina	Tapinanthus)	Agelanthus))))	(Helixanthera	(Scurrula	Taxillus))))	((Loranthus	Cecarria)	(Ileostylus	Muellerina)))	Tristerix))	((Tripodanthus	Struthanthus)	(Atkinsonia	Nuytsia))))	Peraxilla)	Macrosolen	Decaisnina);
((((Gaiadendron	(((Desmaria	Tupeia)	((((Amyema	Benthamina)	((Dendrophthoe	(Bakerella	(Moquiniella	((Englerina	Tapinanthus)	Agelanthus))))	(Helixanthera	(Scurrula	Taxillus))))	((Loranthus	Cecarria)	(Ileostylus	Muellerina)))	Tristerix))	(Atkinsonia	((Notanthera	(Tripodanthus	Struthanthus))	Ligaria))))	Nuytsia)	Peraxilla)	Macrosolen	Decaisnina);
(((((Atkinsonia	((Tripodanthus	Struthanthus)	(((Ligaria	Desmaria)	Tupeia)	(((Ileostylus	Muellerina)	(((Amyema	Benthamina)	((Scurrula	Taxillus)	((Dendrophthoe	(Bakerella	(Moquiniella	((Englerina	Tapinanthus)	Agelanthus))))	Helixanthera)))	(Loranthus	Cecarria)))	Tristerix))))	(Nuytsia	Gaiadendron))	Peraxilla)	Notanthera)	Macrosolen	Decaisnina);
(((Gaiadendron	((((Tripodanthus	Struthanthus)	(Ligaria	((Ileostylus	Muellerina)	(((Amyema	Benthamina)	(((Helixanthera	Dendrophthoe)	(Bakerella	(Moquiniella	((Englerina	Tapinanthus)	Agelanthus))))	(Scurrula	Taxillus)))	(Loranthus	Cecarria)))))	(Atkinsonia	((Notanthera	Desmaria)	Tupeia)))	(Tristerix	Nuytsia)))	Peraxilla)	Macrosolen	Decaisnina);
(((Gaiadendron	((((((Loranthus	Cecarria)	((Ileostylus	Muellerina)	((Amyema	Benthamina)	((Dendrophthoe	(Bakerella	(Moquiniella	((Englerina	Tapinanthus)	Agelanthus))))	(Helixanthera	(Scurrula	Taxillus))))))	Tupeia)	Desmaria)	((((Notanthera	(Tripodanthus	Struthanthus))	Nuytsia)	Ligaria)	Atkinsonia))	Tristerix))	Peraxilla)	Macrosolen	Decaisnina);
((((Desmaria	(((Gaiadendron	((Nuytsia	(((Amyema	Benthamina)	((Scurrula	Taxillus)	((Bakerella	(Moquiniella	((Englerina	Tapinanthus)	Agelanthus)))	(Dendrophthoe	Helixanthera))))	((Loranthus	Cecarria)	(Ileostylus	Muellerina))))	(Tristerix	Tupeia)))	(Tripodanthus	Struthanthus))	(Atkinsonia	Ligaria)))	Peraxilla)	Notanthera)	Macrosolen	Decaisnina);
((Peraxilla	(((Atkinsonia	(Tupeia	((Tristerix	Ligaria)	Desmaria)))	((Tripodanthus	Struthanthus)	((((Cecarria	Loranthus)	((Muellerina	Ileostylus)	(((((Bakerella	((Agelanthus	(Englerina	Tapinanthus))	Moquiniella))	Dendrophthoe)	(Scurrula	Taxillus))	Helixanthera)	(Benthamina	Amyema))))	Nuytsia)	Gaiadendron)))	Notanthera))	Macrosolen	Decaisnina);
((Peraxilla	(((Atkinsonia	((Ligaria	(Tripodanthus	Struthanthus))	Notanthera))	(((((((Bakerella	((Agelanthus	(Englerina	Tapinanthus))	Moquiniella))	(Helixanthera	Dendrophthoe))	(Scurrula	Taxillus))	(Benthamina	Amyema))	((Cecarria	Loranthus)	(Muellerina	Ileostylus)))	Nuytsia)	Gaiadendron))	((Desmaria	Tupeia)	Tristerix)))	Macrosolen	Decaisnina);
((Peraxilla	(((Tripodanthus	Struthanthus)	(Gaiadendron	(Tristerix	(((Cecarria	Loranthus)	((Muellerina	Ileostylus)	(((Scurrula	Taxillus)	(Dendrophthoe	(Helixanthera	(Bakerella	((Agelanthus	(Englerina	Tapinanthus))	Moquiniella)))))	(Benthamina	Amyema))))	Nuytsia))))	((Desmaria	((Notanthera	Tupeia)	Ligaria))	Atkinsonia)))	Macrosolen	Decaisnina);
(((Peraxilla	(Desmaria	(Atkinsonia	((Tripodanthus	Struthanthus)	(((Ligaria	Tristerix)	(((Cecarria	Loranthus)	((Muellerina	Ileostylus)	(((Scurrula	Taxillus)	((Bakerella	((Agelanthus	(Englerina	Tapinanthus))	Moquiniella))	(Dendrophthoe	Helixanthera)))	(Benthamina	Amyema))))	Nuytsia))	(Gaiadendron	Tupeia))))))	Notanthera)	Macrosolen	Decaisnina);
((Peraxilla	((Desmaria	(Notanthera	(Ligaria	(Tripodanthus	Struthanthus))))	((Nuytsia	Atkinsonia)	((Tristerix	(((((Scurrula	Taxillus)	Helixanthera)	(Dendrophthoe	(Bakerella	((Agelanthus	(Englerina	Tapinanthus))	Moquiniella))))	(Benthamina	Amyema))	((Cecarria	Loranthus)	(Muellerina	Ileostylus))))	(Gaiadendron	Tupeia)))))	Macrosolen	Decaisnina);
((Peraxilla	(Gaiadendron	(Atkinsonia	(Tupeia	((((Desmaria	Notanthera)	(Tripodanthus	Struthanthus))	(Tristerix	Nuytsia))	(Ligaria	((Cecarria	Loranthus)	((Muellerina	Ileostylus)	(((Scurrula	Taxillus)	((Helixanthera	Dendrophthoe)	((Agelanthus	(Englerina	Tapinanthus))	(Moquiniella	Bakerella))))	(Benthamina	Amyema))))))))))	Macrosolen	Decaisnina);
((Peraxilla	((Atkinsonia	(((Ligaria	Notanthera)	(Tripodanthus	Struthanthus))	Desmaria))	(Gaiadendron	(Tristerix	((((Cecarria	Loranthus)	((Muellerina	Ileostylus)	((((Scurrula	Taxillus)	(Dendrophthoe	((Agelanthus	(Englerina	Tapinanthus))	(Moquiniella	Bakerella))))	Helixanthera)	(Benthamina	Amyema))))	Nuytsia)	Tupeia)))))	Macrosolen	Decaisnina);
((Peraxilla	(((Tripodanthus	Struthanthus)	(Notanthera	(Ligaria	Desmaria)))	((Gaiadendron	((((Muellerina	Ileostylus)	((((Dendrophthoe	(Bakerella	((Agelanthus	(Englerina	Tapinanthus))	Moquiniella)))	(Helixanthera	(Scurrula	Taxillus)))	(Benthamina	Amyema))	(Cecarria	Loranthus)))	Nuytsia)	(Tupeia	Tristerix)))	Atkinsonia)))	Macrosolen	Decaisnina);
(((Peraxilla	((Tripodanthus	Struthanthus)	((Gaiadendron	((Tupeia	(Desmaria	Tristerix))	(((Cecarria	Loranthus)	((Muellerina	Ileostylus)	(((Scurrula	Taxillus)	((Bakerella	((Agelanthus	(Englerina	Tapinanthus))	Moquiniella))	(Dendrophthoe	Helixanthera)))	(Benthamina	Amyema))))	Nuytsia)))	(Ligaria	Atkinsonia))))	Notanthera)	Macrosolen	Decaisnina);
((Peraxilla	(((Atkinsonia	(((Tupeia	(Notanthera	(Ligaria	Desmaria)))	((Cecarria	Loranthus)	((Muellerina	Ileostylus)	(((Scurrula	Taxillus)	(((Bakerella	((Agelanthus	(Englerina	Tapinanthus))	Moquiniella))	Dendrophthoe)	Helixanthera))	(Benthamina	Amyema)))))	(Tripodanthus	Struthanthus)))	(Tristerix	Nuytsia))	Gaiadendron))	Macrosolen	Decaisnina);
(Macrosolen	(((Peraxilla	(Atkinsonia	((((Ligaria	Tristerix)	(Struthanthus	Tripodanthus))	((((Cecarria	Loranthus)	((Muellerina	Ileostylus)	(((Scurrula	Taxillus)	((Helixanthera	Dendrophthoe)	(Moquiniella	(Bakerella	(Agelanthus	(Tapinanthus	Englerina))))))	(Amyema	Benthamina))))	Nuytsia)	Tupeia))	Gaiadendron)))	Desmaria)	Notanthera)	Decaisnina);
(Macrosolen	((((Gaiadendron	(Atkinsonia	((Struthanthus	Tripodanthus)	Nuytsia)))	((Tristerix	(((((Helixanthera	Dendrophthoe)	(Scurrula	Taxillus))	((Moquiniella	(Agelanthus	(Tapinanthus	Englerina)))	Bakerella))	(Amyema	Benthamina))	((Cecarria	Loranthus)	(Muellerina	Ileostylus))))	(Tupeia	(Ligaria	Desmaria))))	Notanthera)	Peraxilla)	Decaisnina);
(Macrosolen	(Notanthera	(Peraxilla	((Atkinsonia	(Ligaria	(Struthanthus	Tripodanthus)))	(Gaiadendron	((Tupeia	((Tristerix	((Cecarria	Loranthus)	((Muellerina	Ileostylus)	(((Scurrula	Taxillus)	(((Moquiniella	(Agelanthus	(Tapinanthus	Englerina)))	Bakerella)	(Helixanthera	Dendrophthoe)))	(Amyema	Benthamina)))))	Nuytsia))	Desmaria)))))	Decaisnina);
(Macrosolen	(Peraxilla	(Gaiadendron	(((((((((Moquiniella	(Agelanthus	(Tapinanthus	Englerina)))	(Dendrophthoe	Bakerella))	(Helixanthera	(Scurrula	Taxillus)))	(Amyema	Benthamina))	(Muellerina	Ileostylus))	(Cecarria	Loranthus))	Nuytsia)	((Notanthera	Desmaria)	Tupeia))	(Atkinsonia	((Tristerix	Ligaria)	(Struthanthus	Tripodanthus))))))	Decaisnina);
(Macrosolen	(Peraxilla	(((Desmaria	Tupeia)	(((Struthanthus	Tripodanthus)	(Gaiadendron	((Tristerix	(((((((Moquiniella	Bakerella)	(Agelanthus	(Tapinanthus	Englerina)))	Dendrophthoe)	(Helixanthera	(Scurrula	Taxillus)))	(Amyema	Benthamina))	(Muellerina	Ileostylus))	(Cecarria	Loranthus)))	Nuytsia)))	(Ligaria	Atkinsonia)))	Notanthera))	Decaisnina);
(Macrosolen	(Peraxilla	(((Tristerix	(Notanthera	Desmaria))	Tupeia)	(((((((((Helixanthera	(Moquiniella	Bakerella))	(Agelanthus	(Tapinanthus	Englerina)))	Dendrophthoe)	(Scurrula	Taxillus))	(Amyema	Benthamina))	((Muellerina	Ileostylus)	(Cecarria	Loranthus)))	Nuytsia)	Gaiadendron)	(Atkinsonia	(Ligaria	(Struthanthus	Tripodanthus))))))	Decaisnina);
(Macrosolen	(Peraxilla	((Atkinsonia	((Desmaria	((Notanthera	Ligaria)	(Struthanthus	Tripodanthus)))	(((Muellerina	Ileostylus)	((Cecarria	Loranthus)	((((Dendrophthoe	Helixanthera)	((Moquiniella	Bakerella)	(Agelanthus	(Tapinanthus	Englerina))))	(Scurrula	Taxillus))	(Amyema	Benthamina))))	Tupeia)))	(Nuytsia	(Tristerix	Gaiadendron))))	Decaisnina);
(Macrosolen	((((Peraxilla	Desmaria)	((((Cecarria	Loranthus)	(((((Dendrophthoe	Helixanthera)	(Moquiniella	(Bakerella	(Agelanthus	(Tapinanthus	Englerina)))))	(Scurrula	Taxillus))	(Amyema	Benthamina))	(Muellerina	Ileostylus)))	Gaiadendron)	((Atkinsonia	Nuytsia)	((Tristerix	Ligaria)	(Struthanthus	Tripodanthus)))))	Tupeia)	Notanthera)	Decaisnina);
(Macrosolen	((Gaiadendron	(((((Notanthera	(Tristerix	Desmaria))	Tupeia)	((Muellerina	Ileostylus)	((Cecarria	Loranthus)	(((Dendrophthoe	((Agelanthus	(Tapinanthus	Englerina))	(Moquiniella	Bakerella)))	(Helixanthera	(Scurrula	Taxillus)))	(Amyema	Benthamina)))))	(Atkinsonia	(Ligaria	(Struthanthus	Tripodanthus))))	Nuytsia))	Peraxilla)	Decaisnina);
(Macrosolen	((Gaiadendron	((Tupeia	((Notanthera	(Nuytsia	((Muellerina	Ileostylus)	((Cecarria	Loranthus)	((Dendrophthoe	((Bakerella	(Moquiniella	(Agelanthus	(Tapinanthus	Englerina))))	(Helixanthera	(Scurrula	Taxillus))))	(Amyema	Benthamina))))))	Desmaria))	(Atkinsonia	((Ligaria	Tristerix)	(Struthanthus	Tripodanthus)))))	Peraxilla)	Decaisnina);
(((Tristerix	(Gaiadendron	((((Ligaria	((Tupeia	((Cecarria	Loranthus)	(((Benthamina	Amyema)	((Scurrula	Taxillus)	((Dendrophthoe	(Bakerella	(Moquiniella	(Agelanthus	(Tapinanthus	Englerina)))))	Helixanthera)))	(Muellerina	Ileostylus))))	(Notanthera	Desmaria)))	Nuytsia)	(Tripodanthus	Struthanthus))	Atkinsonia)))	Peraxilla)	Macrosolen	Decaisnina);
((((((Nuytsia	(((Cecarria	Loranthus)	((Benthamina	Amyema)	((Dendrophthoe	(Moquiniella	((Agelanthus	(Tapinanthus	Englerina))	Bakerella)))	(Helixanthera	(Scurrula	Taxillus)))))	(Muellerina	Ileostylus)))	(Tupeia	(Notanthera	Desmaria)))	Gaiadendron)	(((Ligaria	Tristerix)	(Tripodanthus	Struthanthus))	Atkinsonia))	Peraxilla)	Macrosolen	Decaisnina);
((((Gaiadendron	((((Cecarria	Loranthus)	((Benthamina	Amyema)	((Scurrula	Taxillus)	((((Moquiniella	Agelanthus)	Bakerella)	(Tapinanthus	Englerina))	(Dendrophthoe	Helixanthera)))))	(Muellerina	Ileostylus))	(Tupeia	((Tristerix	Desmaria)	((Notanthera	(Ligaria	(Tripodanthus	Struthanthus)))	Atkinsonia)))))	Nuytsia)	Peraxilla)	Macrosolen	Decaisnina);
(((Notanthera	(((Tripodanthus	Struthanthus)	Desmaria)	((((((Cecarria	Loranthus)	((Benthamina	Amyema)	((Helixanthera	(Scurrula	Taxillus))	((Bakerella	(Moquiniella	(Agelanthus	(Tapinanthus	Englerina))))	Dendrophthoe))))	(Muellerina	Ileostylus))	Tupeia)	((Nuytsia	Tristerix)	Gaiadendron))	(Atkinsonia	Ligaria))))	Peraxilla)	Macrosolen	Decaisnina);
((Notanthera	(((Tripodanthus	Struthanthus)	((((Nuytsia	Tristerix)	Gaiadendron)	Atkinsonia)	((((Dendrophthoe	(Benthamina	Amyema))	((Scurrula	Taxillus)	((Helixanthera	Moquiniella)	((Agelanthus	(Tapinanthus	Englerina))	Bakerella))))	((Muellerina	Ileostylus)	(Cecarria	Loranthus)))	(Tupeia	(Ligaria	Desmaria)))))	Peraxilla))	Macrosolen	Decaisnina);
(((((Nuytsia	Tristerix)	((((Benthamina	Amyema)	((Dendrophthoe	((Agelanthus	(Tapinanthus	Englerina))	(Bakerella	Moquiniella)))	(Helixanthera	(Scurrula	Taxillus))))	((Muellerina	Ileostylus)	(Cecarria	Loranthus)))	((Atkinsonia	((Ligaria	Tupeia)	(Desmaria	Notanthera)))	(Tripodanthus	Struthanthus))))	Gaiadendron)	Peraxilla)	Macrosolen	Decaisnina);
(((((Nuytsia	Tristerix)	(((Cecarria	Loranthus)	(((Benthamina	Amyema)	(((Helixanthera	Dendrophthoe)	((Tapinanthus	Englerina)	(Moquiniella	(Bakerella	Agelanthus))))	(Scurrula	Taxillus)))	(Muellerina	Ileostylus)))	((Atkinsonia	((Ligaria	Desmaria)	(Notanthera	Tupeia)))	(Tripodanthus	Struthanthus))))	Gaiadendron)	Peraxilla)	Macrosolen	Decaisnina);
((((((Atkinsonia	Ligaria)	(Notanthera	(Tripodanthus	Struthanthus)))	(Desmaria	(Tupeia	(Nuytsia	(Tristerix	((Cecarria	Loranthus)	(((Benthamina	Amyema)	(((Helixanthera	Dendrophthoe)	((Agelanthus	(Tapinanthus	Englerina))	(Moquiniella	Bakerella)))	(Scurrula	Taxillus)))	(Muellerina	Ileostylus))))))))	Gaiadendron)	Peraxilla)	Macrosolen	Decaisnina);
(((Tristerix	(Gaiadendron	((Atkinsonia	(Tripodanthus	Struthanthus))	((Nuytsia	(((Benthamina	Amyema)	(((Scurrula	Taxillus)	Helixanthera)	(Dendrophthoe	(Moquiniella	(Bakerella	(Agelanthus	(Tapinanthus	Englerina)))))))	((Muellerina	Ileostylus)	(Cecarria	Loranthus))))	((Tupeia	Notanthera)	(Ligaria	Desmaria))))))	Peraxilla)	Macrosolen	Decaisnina);
((((((Nuytsia	(((Benthamina	Amyema)	((Scurrula	Taxillus)	((Dendrophthoe	Helixanthera)	(Bakerella	((Agelanthus	(Tapinanthus	Englerina))	Moquiniella)))))	((Muellerina	Ileostylus)	(Cecarria	Loranthus))))	Tristerix)	(Gaiadendron	Tupeia))	(((Notanthera	(Tripodanthus	Struthanthus))	(Ligaria	Desmaria))	Atkinsonia))	Peraxilla)	Macrosolen	Decaisnina);
(Macrosolen	((Gaiadendron	((Atkinsonia	(Ligaria	(Tripodanthus	Struthanthus)))	(Nuytsia	((Tupeia	(Tristerix	(Notanthera	Desmaria)))	((Ileostylus	Muellerina)	(((Amyema	Benthamina)	((Scurrula	Taxillus)	((Bakerella	(Moquiniella	((Tapinanthus	Englerina)	Agelanthus)))	(Dendrophthoe	Helixanthera))))	(Cecarria	Loranthus)))))))	Peraxilla)	Decaisnina);
(Macrosolen	((Gaiadendron	((Atkinsonia	(Desmaria	((Notanthera	Ligaria)	(Tripodanthus	Struthanthus))))	(Tristerix	((Nuytsia	((Cecarria	Loranthus)	((Ileostylus	Muellerina)	((Amyema	Benthamina)	((Scurrula	Taxillus)	((Bakerella	(Moquiniella	((Tapinanthus	Englerina)	Agelanthus)))	(Dendrophthoe	Helixanthera)))))))	Tupeia))))	Peraxilla)	Decaisnina);
(Macrosolen	((Notanthera	((Desmaria	(Tripodanthus	Struthanthus))	(Atkinsonia	(Ligaria	(Gaiadendron	((Tristerix	(Nuytsia	((Cecarria	Loranthus)	((Ileostylus	Muellerina)	((Amyema	Benthamina)	((Helixanthera	(Scurrula	Taxillus))	((Moquiniella	(((Tapinanthus	Englerina)	Agelanthus)	Bakerella))	Dendrophthoe)))))))	Tupeia))))))	Peraxilla)	Decaisnina);
(Macrosolen	(Notanthera	(((Desmaria	(Tripodanthus	Struthanthus))	(Atkinsonia	(Gaiadendron	(((Ligaria	Tristerix)	(Nuytsia	((Cecarria	Loranthus)	((Ileostylus	Muellerina)	((Amyema	Benthamina)	(((Dendrophthoe	Helixanthera)	(Moquiniella	(Scurrula	Taxillus)))	(((Tapinanthus	Englerina)	Agelanthus)	Bakerella)))))))	Tupeia))))	Peraxilla))	Decaisnina);
(Macrosolen	((Gaiadendron	(((Nuytsia	((Cecarria	Loranthus)	((Ileostylus	Muellerina)	((Amyema	Benthamina)	((Scurrula	Taxillus)	(Helixanthera	((Moquiniella	(((Tapinanthus	Englerina)	Agelanthus)	Bakerella))	Dendrophthoe)))))))	((Tristerix	(Ligaria	Desmaria))	(Tupeia	Notanthera)))	((Tripodanthus	Struthanthus)	Atkinsonia)))	Peraxilla)	Decaisnina);
(Macrosolen	((((Gaiadendron	(((((Amyema	Benthamina)	(((Bakerella	(Moquiniella	((Tapinanthus	Englerina)	Agelanthus)))	Dendrophthoe)	((Scurrula	Taxillus)	Helixanthera)))	((Cecarria	Loranthus)	(Ileostylus	Muellerina)))	((Notanthera	(Desmaria	Tristerix))	Tupeia))	Nuytsia))	(Ligaria	(Tripodanthus	Struthanthus)))	Atkinsonia)	Peraxilla)	Decaisnina);
(Macrosolen	((Gaiadendron	((((Desmaria	Tristerix)	Tupeia)	(Nuytsia	((Cecarria	Loranthus)	((Ileostylus	Muellerina)	((Amyema	Benthamina)	((((Tapinanthus	Englerina)	Agelanthus)	(Bakerella	Moquiniella))	((Scurrula	Taxillus)	(Dendrophthoe	Helixanthera))))))))	((Ligaria	((Tripodanthus	Struthanthus)	Notanthera))	Atkinsonia)))	Peraxilla)	Decaisnina);
(Macrosolen	((((Tripodanthus	Struthanthus)	(Atkinsonia	((Desmaria	Ligaria)	(Gaiadendron	(((Nuytsia	((Cecarria	Loranthus)	((Ileostylus	Muellerina)	((Amyema	Benthamina)	(((Helixanthera	Dendrophthoe)	(((Tapinanthus	Englerina)	Agelanthus)	(Bakerella	Moquiniella)))	(Scurrula	Taxillus))))))	Tristerix)	Tupeia)))))	Peraxilla)	Notanthera)	Decaisnina);
(Macrosolen	(Peraxilla	((((((Cecarria	Loranthus)	((Ileostylus	Muellerina)	((Amyema	Benthamina)	((Dendrophthoe	(((Tapinanthus	Englerina)	Agelanthus)	(Bakerella	Moquiniella)))	(Helixanthera	(Scurrula	Taxillus))))))	(Tristerix	Ligaria))	Gaiadendron)	(Tupeia	Atkinsonia))	((Nuytsia	(Desmaria	Notanthera))	(Tripodanthus	Struthanthus))))	Decaisnina);
(Macrosolen	(Peraxilla	(((Tupeia	(((Ileostylus	Muellerina)	(((Amyema	Benthamina)	(((Helixanthera	Dendrophthoe)	(Bakerella	(Moquiniella	((Tapinanthus	Englerina)	Agelanthus))))	(Scurrula	Taxillus)))	(Cecarria	Loranthus)))	Tristerix))	((Atkinsonia	(Notanthera	(Ligaria	(Tripodanthus	Struthanthus))))	Desmaria))	(Nuytsia	Gaiadendron)))	Decaisnina);
((Peraxilla	((Ligaria	(Atkinsonia	((Struthanthus	Tripodanthus)	((((Tristerix	((((((Dendrophthoe	Helixanthera)	(Taxillus	Scurrula))	(Bakerella	(Moquiniella	(Agelanthus	(Tapinanthus	Englerina)))))	(Amyema	Benthamina))	(Ileostylus	Muellerina))	(Loranthus	Cecarria)))	(Desmaria	Tupeia))	Nuytsia)	Gaiadendron))))	Notanthera))	Macrosolen	Decaisnina);
((Peraxilla	(Gaiadendron	(((Tupeia	(((((Taxillus	Scurrula)	((Helixanthera	Dendrophthoe)	(Bakerella	(Moquiniella	(Agelanthus	(Tapinanthus	Englerina))))))	(Amyema	Benthamina))	(Ileostylus	Muellerina))	(Loranthus	Cecarria)))	(Atkinsonia	(Desmaria	(Notanthera	((Tristerix	Ligaria)	(Struthanthus	Tripodanthus))))))	Nuytsia)))	Macrosolen	Decaisnina);
((Peraxilla	(Gaiadendron	(((Tupeia	(Nuytsia	(((((Helixanthera	(Taxillus	Scurrula))	(Dendrophthoe	(Moquiniella	(Bakerella	(Agelanthus	(Tapinanthus	Englerina))))))	(Amyema	Benthamina))	(Ileostylus	Muellerina))	(Loranthus	Cecarria))))	((Tristerix	(Ligaria	Desmaria))	(Notanthera	(Struthanthus	Tripodanthus))))	Atkinsonia)))	Macrosolen	Decaisnina);
((Peraxilla	(Gaiadendron	(((Tupeia	((Tristerix	Ligaria)	((Ileostylus	Muellerina)	((Loranthus	Cecarria)	(((Taxillus	Scurrula)	(Dendrophthoe	((Helixanthera	Moquiniella)	(Bakerella	(Agelanthus	(Tapinanthus	Englerina))))))	(Amyema	Benthamina))))))	((Struthanthus	Tripodanthus)	(Nuytsia	(Desmaria	Notanthera))))	Atkinsonia)))	Macrosolen	Decaisnina);
(((Peraxilla	((Tristerix	(Nuytsia	Gaiadendron))	(((Struthanthus	Tripodanthus)	(Tupeia	(Ligaria	Desmaria)))	(Atkinsonia	((Ileostylus	Muellerina)	((Loranthus	Cecarria)	((((Dendrophthoe	Helixanthera)	(Taxillus	Scurrula))	(Bakerella	((Agelanthus	(Tapinanthus	Englerina))	Moquiniella)))	(Amyema	Benthamina))))))))	Notanthera)	Macrosolen	Decaisnina);
(((Peraxilla	((Atkinsonia	((Gaiadendron	((((Loranthus	Cecarria)	(((Taxillus	Scurrula)	(Dendrophthoe	(Helixanthera	((Agelanthus	(Tapinanthus	Englerina))	(Moquiniella	Bakerella)))))	(Amyema	Benthamina)))	(Ileostylus	Muellerina))	Nuytsia))	((Tristerix	Ligaria)	(Struthanthus	Tripodanthus))))	(Tupeia	Desmaria)))	Notanthera)	Macrosolen	Decaisnina);
((Peraxilla	(((((Tristerix	(Ligaria	(Struthanthus	Tripodanthus)))	Notanthera)	Atkinsonia)	((Tupeia	(((Loranthus	Cecarria)	(((((((Agelanthus	(Tapinanthus	Englerina))	Moquiniella)	Bakerella)	Dendrophthoe)	((Taxillus	Scurrula)	Helixanthera))	(Amyema	Benthamina))	(Ileostylus	Muellerina)))	Nuytsia))	Desmaria))	Gaiadendron))	Macrosolen	Decaisnina);
(((Peraxilla	((Tupeia	(Desmaria	Tristerix))	(((Atkinsonia	(Struthanthus	Tripodanthus))	(Nuytsia	Gaiadendron))	(Ligaria	((Ileostylus	Muellerina)	((Loranthus	Cecarria)	(((Taxillus	Scurrula)	(Helixanthera	(((Agelanthus	(Tapinanthus	Englerina))	Moquiniella)	Bakerella)))	(Dendrophthoe	(Amyema	Benthamina)))))))))	Notanthera)	Macrosolen	Decaisnina);
((Peraxilla	(((((Atkinsonia	((Ileostylus	Muellerina)	((Loranthus	Cecarria)	(((Taxillus	Scurrula)	((Dendrophthoe	Helixanthera)	((Agelanthus	(Tapinanthus	Englerina))	(Moquiniella	Bakerella))))	(Amyema	Benthamina)))))	((Notanthera	Desmaria)	((Struthanthus	Tripodanthus)	(Tristerix	Ligaria))))	Tupeia)	Gaiadendron)	Nuytsia))	Macrosolen	Decaisnina);
((Peraxilla	(((((Nuytsia	(Desmaria	((Notanthera	(Struthanthus	Tripodanthus))	Ligaria)))	(Tupeia	((Ileostylus	Muellerina)	((Loranthus	Cecarria)	(((Helixanthera	(Taxillus	Scurrula))	(Dendrophthoe	(((Agelanthus	(Tapinanthus	Englerina))	Moquiniella)	Bakerella)))	(Amyema	Benthamina))))))	Atkinsonia)	Tristerix)	Gaiadendron))	Macrosolen	Decaisnina);
(Macrosolen	(Peraxilla	(Gaiadendron	((Atkinsonia	((Struthanthus	Tripodanthus)	(Notanthera	Ligaria)))	(((Tristerix	Desmaria)	Tupeia)	(Nuytsia	((Cecarria	Loranthus)	(((Benthamina	Amyema)	((Helixanthera	(Taxillus	Scurrula))	(((Agelanthus	(Englerina	Tapinanthus))	(Bakerella	Moquiniella))	Dendrophthoe)))	(Ileostylus	Muellerina))))))))	Decaisnina);
(Macrosolen	((Peraxilla	(((Ligaria	Desmaria)	Tupeia)	(Atkinsonia	((Struthanthus	Tripodanthus)	(Gaiadendron	(Nuytsia	(Tristerix	((Cecarria	Loranthus)	(((Benthamina	Amyema)	((Helixanthera	(Taxillus	Scurrula))	(Dendrophthoe	(((Agelanthus	(Englerina	Tapinanthus))	Moquiniella)	Bakerella))))	(Ileostylus	Muellerina))))))))))	Notanthera)	Decaisnina);
(Macrosolen	((Peraxilla	(Desmaria	((Struthanthus	Tripodanthus)	((Gaiadendron	(Tupeia	(Nuytsia	(Tristerix	(((Benthamina	Amyema)	((Helixanthera	(Taxillus	Scurrula))	(Dendrophthoe	(((Agelanthus	(Englerina	Tapinanthus))	Moquiniella)	Bakerella))))	((Ileostylus	Muellerina)	(Cecarria	Loranthus)))))))	(Ligaria	Atkinsonia)))))	Notanthera)	Decaisnina);
(Macrosolen	((Peraxilla	((Struthanthus	Tripodanthus)	(Atkinsonia	((Gaiadendron	(((Nuytsia	((Ileostylus	Muellerina)	((Cecarria	Loranthus)	((Benthamina	Amyema)	((Helixanthera	(Taxillus	Scurrula))	(Dendrophthoe	(((Agelanthus	(Englerina	Tapinanthus))	Moquiniella)	Bakerella)))))))	Tristerix)	Tupeia))	(Desmaria	Ligaria)))))	Notanthera)	Decaisnina);
(Macrosolen	(Peraxilla	(Atkinsonia	(Gaiadendron	((Struthanthus	Tripodanthus)	(((Notanthera	Tupeia)	(Desmaria	Ligaria))	(Nuytsia	((((Benthamina	Amyema)	((Taxillus	Scurrula)	(Dendrophthoe	(Helixanthera	(Moquiniella	(Bakerella	(Agelanthus	(Englerina	Tapinanthus))))))))	((Cecarria	Loranthus)	(Ileostylus	Muellerina)))	Tristerix)))))))	Decaisnina);
(Macrosolen	(Peraxilla	((((Gaiadendron	(Nuytsia	Atkinsonia))	(Ligaria	(Struthanthus	Tripodanthus)))	((Tupeia	Desmaria)	(((Ileostylus	Muellerina)	(((Benthamina	Amyema)	((Helixanthera	(Taxillus	Scurrula))	(Dendrophthoe	(Bakerella	((Agelanthus	(Englerina	Tapinanthus))	Moquiniella)))))	(Cecarria	Loranthus)))	Tristerix)))	Notanthera))	Decaisnina);
(Macrosolen	(Peraxilla	((Desmaria	(Atkinsonia	((Tristerix	((Ligaria	(Struthanthus	Tripodanthus))	Tupeia))	(Gaiadendron	(Nuytsia	((Ileostylus	Muellerina)	(((Benthamina	Amyema)	((Taxillus	Scurrula)	(((Bakerella	Moquiniella)	(Agelanthus	(Englerina	Tapinanthus)))	(Dendrophthoe	Helixanthera))))	(Cecarria	Loranthus))))))))	Notanthera))	Decaisnina);
(Macrosolen	(Notanthera	(Peraxilla	(((Ligaria	(Struthanthus	Tripodanthus))	Desmaria)	((Gaiadendron	(Tupeia	(Nuytsia	(Tristerix	((Cecarria	Loranthus)	((Ileostylus	Muellerina)	((Benthamina	Amyema)	((Helixanthera	(Taxillus	Scurrula))	((Bakerella	(Moquiniella	(Agelanthus	(Englerina	Tapinanthus))))	Dendrophthoe)))))))))	Atkinsonia))))	Decaisnina);
(Macrosolen	(Notanthera	(Peraxilla	((Gaiadendron	(Tupeia	((Nuytsia	((Cecarria	Loranthus)	((Ileostylus	Muellerina)	((Benthamina	Amyema)	(Helixanthera	((Taxillus	Scurrula)	((Bakerella	(Moquiniella	(Agelanthus	(Englerina	Tapinanthus))))	Dendrophthoe)))))))	Tristerix)))	(Atkinsonia	((Ligaria	(Struthanthus	Tripodanthus))	Desmaria)))))	Decaisnina);
(Macrosolen	(Peraxilla	(((Tristerix	Nuytsia)	Gaiadendron)	((((Notanthera	Desmaria)	Tupeia)	(((Benthamina	Amyema)	((((Agelanthus	(Englerina	Tapinanthus))	(Bakerella	Moquiniella))	Dendrophthoe)	(Helixanthera	(Taxillus	Scurrula))))	((Cecarria	Loranthus)	(Ileostylus	Muellerina))))	(Atkinsonia	(Ligaria	(Struthanthus	Tripodanthus))))))	Decaisnina);
(Macrosolen	(Notanthera	((Ligaria	Peraxilla)	((Atkinsonia	((Gaiadendron	(Nuytsia	Tristerix))	(Tupeia	((Loranthus	Cecarria)	((Muellerina	Ileostylus)	(((Taxillus	Scurrula)	((Bakerella	((Tapinanthus	Englerina)	Agelanthus))	(Moquiniella	(Dendrophthoe	Helixanthera))))	(Benthamina	Amyema)))))))	((Tripodanthus	Struthanthus)	Desmaria))))	Decaisnina);
(Macrosolen	(((((Nuytsia	(Tristerix	((Muellerina	Ileostylus)	((((((Tapinanthus	Englerina)	Agelanthus)	Bakerella)	((Dendrophthoe	(Moquiniella	Helixanthera))	(Taxillus	Scurrula)))	(Benthamina	Amyema))	(Loranthus	Cecarria)))))	Tupeia)	Gaiadendron)	(((Notanthera	(Ligaria	(Tripodanthus	Struthanthus)))	Desmaria)	Atkinsonia))	Peraxilla)	Decaisnina);
(Macrosolen	(((((Tristerix	(((Loranthus	Cecarria)	((Muellerina	Ileostylus)	(((Dendrophthoe	(Moquiniella	(((Tapinanthus	Englerina)	Agelanthus)	Bakerella)))	((Taxillus	Scurrula)	Helixanthera))	(Benthamina	Amyema))))	Nuytsia))	Tupeia)	Gaiadendron)	(((Ligaria	((Tripodanthus	Struthanthus)	Notanthera))	Desmaria)	Atkinsonia))	Peraxilla)	Decaisnina);
(Macrosolen	((Atkinsonia	(((Tripodanthus	Struthanthus)	(Tristerix	Ligaria))	(((((Loranthus	Cecarria)	((Muellerina	Ileostylus)	((((Helixanthera	Dendrophthoe)	(Moquiniella	(((Tapinanthus	Englerina)	Agelanthus)	Bakerella)))	(Taxillus	Scurrula))	(Benthamina	Amyema))))	Nuytsia)	((Notanthera	Desmaria)	Tupeia))	Gaiadendron)))	Peraxilla)	Decaisnina);
(Macrosolen	(((((Tripodanthus	Struthanthus)	((((Loranthus	Cecarria)	((Muellerina	Ileostylus)	((((Helixanthera	Dendrophthoe)	((Moquiniella	((Tapinanthus	Englerina)	Agelanthus))	Bakerella))	(Taxillus	Scurrula))	(Benthamina	Amyema))))	(Gaiadendron	Nuytsia))	(Tristerix	Tupeia)))	(Atkinsonia	(Desmaria	Ligaria)))	Peraxilla)	Notanthera)	Decaisnina);
(Macrosolen	(((Gaiadendron	(Atkinsonia	(((((Desmaria	Tristerix)	Tupeia)	(Nuytsia	((Loranthus	Cecarria)	((Muellerina	Ileostylus)	((((Dendrophthoe	(Moquiniella	(((Tapinanthus	Englerina)	Agelanthus)	Bakerella)))	(Taxillus	Scurrula))	Helixanthera)	(Benthamina	Amyema))))))	(Tripodanthus	Struthanthus))	Ligaria)))	Peraxilla)	Notanthera)	Decaisnina);
(Macrosolen	(((Desmaria	(Notanthera	(Tripodanthus	Struthanthus)))	(Atkinsonia	((((Ligaria	Tristerix)	Tupeia)	(Nuytsia	(((((Dendrophthoe	(Bakerella	(Moquiniella	((Tapinanthus	Englerina)	Agelanthus))))	(Taxillus	Scurrula))	Helixanthera)	(Benthamina	Amyema))	((Loranthus	Cecarria)	(Muellerina	Ileostylus)))))	Gaiadendron)))	Peraxilla)	Decaisnina);
(Macrosolen	((((Atkinsonia	((Tristerix	(((((Dendrophthoe	(Bakerella	(Moquiniella	((Tapinanthus	Englerina)	Agelanthus))))	(Taxillus	Scurrula))	Helixanthera)	(Benthamina	Amyema))	((Loranthus	Cecarria)	(Muellerina	Ileostylus))))	((Notanthera	(Tupeia	(Ligaria	Desmaria)))	Nuytsia)))	(Tripodanthus	Struthanthus))	Gaiadendron)	Peraxilla)	Decaisnina);
(Macrosolen	((((Atkinsonia	((Gaiadendron	(Nuytsia	((Loranthus	Cecarria)	((Muellerina	Ileostylus)	(((Dendrophthoe	((Bakerella	((Tapinanthus	Englerina)	Agelanthus))	Moquiniella))	((Taxillus	Scurrula)	Helixanthera))	(Benthamina	Amyema))))))	((Ligaria	Tristerix)	(Tripodanthus	Struthanthus))))	(Tupeia	Desmaria))	Notanthera)	Peraxilla)	Decaisnina);
(Macrosolen	((((Tripodanthus	Struthanthus)	((Atkinsonia	(Ligaria	Desmaria))	((Tristerix	((Loranthus	Cecarria)	((Muellerina	Ileostylus)	(((Taxillus	Scurrula)	((Moquiniella	(Dendrophthoe	Helixanthera))	(Bakerella	((Tapinanthus	Englerina)	Agelanthus))))	(Benthamina	Amyema)))))	((Nuytsia	Tupeia)	Gaiadendron))))	Notanthera)	Peraxilla)	Decaisnina);
(Macrosolen	(Peraxilla	(((((((Muellerina	Ileostylus)	((Benthamina	Amyema)	((Scurrula	Taxillus)	((Helixanthera	Dendrophthoe)	(Bakerella	(Moquiniella	((Tapinanthus	Englerina)	Agelanthus)))))))	(Loranthus	Cecarria))	Nuytsia)	(Desmaria	Tupeia))	(Atkinsonia	(Notanthera	((Tristerix	Ligaria)	(Struthanthus	Tripodanthus)))))	Gaiadendron))	Decaisnina);
(Macrosolen	(Peraxilla	((((((Muellerina	Ileostylus)	(((Benthamina	Amyema)	((Scurrula	Taxillus)	((Helixanthera	(Moquiniella	Dendrophthoe))	(Bakerella	((Tapinanthus	Englerina)	Agelanthus)))))	(Loranthus	Cecarria)))	Tupeia)	(Atkinsonia	((Struthanthus	Tripodanthus)	(Notanthera	(Desmaria	Ligaria)))))	(Tristerix	Nuytsia))	Gaiadendron))	Decaisnina);
(Macrosolen	((Peraxilla	(((Atkinsonia	(Tupeia	(Ligaria	Desmaria)))	((Tristerix	(((Benthamina	Amyema)	((Scurrula	Taxillus)	((Helixanthera	Dendrophthoe)	(Bakerella	(Moquiniella	((Tapinanthus	Englerina)	Agelanthus))))))	((Loranthus	Cecarria)	(Muellerina	Ileostylus))))	(Gaiadendron	Nuytsia)))	(Struthanthus	Tripodanthus)))	Notanthera)	Decaisnina);
(Macrosolen	(Peraxilla	(Gaiadendron	(((Ligaria	(Struthanthus	Tripodanthus))	Atkinsonia)	((Nuytsia	(Notanthera	(Tristerix	Desmaria)))	(((Loranthus	Cecarria)	((Muellerina	Ileostylus)	((Benthamina	Amyema)	((Helixanthera	(Scurrula	Taxillus))	(Dendrophthoe	(((Tapinanthus	Englerina)	Agelanthus)	(Bakerella	Moquiniella)))))))	Tupeia)))))	Decaisnina);
(Macrosolen	(Peraxilla	(((Ligaria	(Struthanthus	Tripodanthus))	Atkinsonia)	((Gaiadendron	((((Loranthus	Cecarria)	((Muellerina	Ileostylus)	((Benthamina	Amyema)	((Helixanthera	(Scurrula	Taxillus))	(Dendrophthoe	(Bakerella	(Moquiniella	((Tapinanthus	Englerina)	Agelanthus))))))))	(Desmaria	(Notanthera	Tupeia)))	Nuytsia))	Tristerix)))	Decaisnina);
(Macrosolen	(Peraxilla	(((Ligaria	(Struthanthus	Tripodanthus))	Atkinsonia)	(((Tupeia	(Desmaria	Notanthera))	((Loranthus	Cecarria)	((Muellerina	Ileostylus)	((Benthamina	Amyema)	(((Dendrophthoe	Helixanthera)	(Scurrula	Taxillus))	(Bakerella	(Moquiniella	((Tapinanthus	Englerina)	Agelanthus))))))))	(Gaiadendron	(Nuytsia	Tristerix)))))	Decaisnina);
(Macrosolen	((Peraxilla	((Desmaria	((Ligaria	(Struthanthus	Tripodanthus))	Atkinsonia))	((Tupeia	((Muellerina	Ileostylus)	(((Benthamina	Amyema)	((Scurrula	Taxillus)	((Helixanthera	Dendrophthoe)	(Bakerella	(Moquiniella	((Tapinanthus	Englerina)	Agelanthus))))))	(Loranthus	Cecarria))))	(Gaiadendron	(Nuytsia	Tristerix)))))	Notanthera)	Decaisnina);
(Macrosolen	((Peraxilla	((((Nuytsia	(Tristerix	((Loranthus	Cecarria)	((Muellerina	Ileostylus)	((Benthamina	Amyema)	((Scurrula	Taxillus)	((Helixanthera	Dendrophthoe)	(Moquiniella	(((Tapinanthus	Englerina)	Agelanthus)	Bakerella)))))))))	Gaiadendron)	(Atkinsonia	(Struthanthus	Tripodanthus)))	(Tupeia	(Ligaria	Desmaria))))	Notanthera)	Decaisnina);
(Macrosolen	((Peraxilla	(((Ligaria	(Struthanthus	Tripodanthus))	(Gaiadendron	Atkinsonia))	((Tupeia	(Nuytsia	(Tristerix	((Loranthus	Cecarria)	((Muellerina	Ileostylus)	((Benthamina	Amyema)	((Scurrula	Taxillus)	((Helixanthera	Dendrophthoe)	(Bakerella	(Moquiniella	((Tapinanthus	Englerina)	Agelanthus)))))))))))	Desmaria)))	Notanthera)	Decaisnina);
(Macrosolen	((Peraxilla	(((Ligaria	(Struthanthus	Tripodanthus))	(Gaiadendron	((Nuytsia	(Tristerix	((Loranthus	Cecarria)	((Muellerina	Ileostylus)	((Benthamina	Amyema)	((Scurrula	Taxillus)	((Helixanthera	Dendrophthoe)	(Bakerella	(Moquiniella	((Tapinanthus	Englerina)	Agelanthus))))))))))	(Desmaria	Tupeia))))	Atkinsonia))	Notanthera)	Decaisnina);
((Peraxilla	(((((Nuytsia	(Tristerix	((Muellerina	Ileostylus)	((Cecarria	Loranthus)	((Benthamina	Amyema)	(((Scurrula	Taxillus)	(Dendrophthoe	Helixanthera))	((Bakerella	(Agelanthus	(Tapinanthus	Englerina)))	Moquiniella)))))))	Tupeia)	Gaiadendron)	Atkinsonia)	((((Tripodanthus	Struthanthus)	Notanthera)	Ligaria)	Desmaria)))	Macrosolen	Decaisnina);
(((Peraxilla	((Atkinsonia	(((Tripodanthus	Struthanthus)	(Tristerix	Ligaria))	((Nuytsia	((Muellerina	Ileostylus)	((Cecarria	Loranthus)	((Benthamina	Amyema)	((Scurrula	Taxillus)	(Helixanthera	((Bakerella	((Agelanthus	(Tapinanthus	Englerina))	Moquiniella))	Dendrophthoe)))))))	Gaiadendron)))	(Desmaria	Tupeia)))	Notanthera)	Macrosolen	Decaisnina);
((Peraxilla	((Tupeia	(Tristerix	Desmaria))	((((Muellerina	Ileostylus)	((Cecarria	Loranthus)	((Benthamina	Amyema)	(Helixanthera	((((Agelanthus	(Tapinanthus	Englerina))	(Moquiniella	Bakerella))	Dendrophthoe)	(Scurrula	Taxillus))))))	Gaiadendron)	((Atkinsonia	(Notanthera	(Ligaria	(Tripodanthus	Struthanthus))))	Nuytsia))))	Macrosolen	Decaisnina);
(((Peraxilla	(((Atkinsonia	((Cecarria	Loranthus)	(((Benthamina	Amyema)	((((Agelanthus	(Tapinanthus	Englerina))	Bakerella)	((Moquiniella	Helixanthera)	Dendrophthoe))	(Scurrula	Taxillus)))	(Muellerina	Ileostylus))))	((Tripodanthus	Struthanthus)	(Tupeia	(Ligaria	Desmaria))))	((Tristerix	Nuytsia)	Gaiadendron)))	Notanthera)	Macrosolen	Decaisnina);
((Peraxilla	(((Tupeia	((Cecarria	Loranthus)	(((Benthamina	Amyema)	(((((Moquiniella	(Agelanthus	(Tapinanthus	Englerina)))	Bakerella)	Dendrophthoe)	Helixanthera)	(Scurrula	Taxillus)))	(Muellerina	Ileostylus))))	(Atkinsonia	(((Ligaria	Desmaria)	(Tripodanthus	Struthanthus))	Notanthera)))	((Tristerix	Nuytsia)	Gaiadendron)))	Macrosolen	Decaisnina);
((Peraxilla	((Atkinsonia	((((Tripodanthus	Struthanthus)	Notanthera)	(Ligaria	Desmaria))	(Nuytsia	(Tupeia	((Muellerina	Ileostylus)	((Cecarria	Loranthus)	((Benthamina	Amyema)	(((Bakerella	(Moquiniella	(Agelanthus	(Tapinanthus	Englerina))))	(Dendrophthoe	Helixanthera))	(Scurrula	Taxillus)))))))))	(Tristerix	Gaiadendron)))	Macrosolen	Decaisnina);
((Peraxilla	(((Atkinsonia	((Tupeia	(Ligaria	Desmaria))	((Tristerix	(((Cecarria	Loranthus)	(((Benthamina	Amyema)	((Bakerella	(Moquiniella	(Agelanthus	(Tapinanthus	Englerina))))	((Dendrophthoe	Helixanthera)	(Scurrula	Taxillus))))	(Muellerina	Ileostylus)))	Nuytsia))	Gaiadendron)))	(Tripodanthus	Struthanthus))	Notanthera))	Macrosolen	Decaisnina);
(((Peraxilla	(((Tripodanthus	Struthanthus)	(((((Cecarria	Loranthus)	(((Benthamina	Amyema)	(((Moquiniella	Dendrophthoe)	(Bakerella	(Agelanthus	(Tapinanthus	Englerina))))	(Helixanthera	(Scurrula	Taxillus))))	(Muellerina	Ileostylus)))	Nuytsia)	Tupeia)	(Tristerix	Gaiadendron)))	(Atkinsonia	(Desmaria	Ligaria))))	Notanthera)	Macrosolen	Decaisnina);
((Peraxilla	((Gaiadendron	(Nuytsia	Tristerix))	(((Tripodanthus	Struthanthus)	(((Notanthera	Desmaria)	Tupeia)	Atkinsonia))	(Ligaria	((Cecarria	Loranthus)	(((Benthamina	Amyema)	((Dendrophthoe	(Moquiniella	(Bakerella	(Agelanthus	(Tapinanthus	Englerina)))))	(Helixanthera	(Scurrula	Taxillus))))	(Muellerina	Ileostylus)))))))	Macrosolen	Decaisnina);
((Peraxilla	((Gaiadendron	Nuytsia)	((((Desmaria	(Tristerix	Notanthera))	Tupeia)	Atkinsonia)	((Ligaria	(((Benthamina	Amyema)	((Scurrula	Taxillus)	(((Agelanthus	(Tapinanthus	Englerina))	(Moquiniella	Bakerella))	(Dendrophthoe	Helixanthera))))	((Muellerina	Ileostylus)	(Cecarria	Loranthus))))	(Tripodanthus	Struthanthus)))))	Macrosolen	Decaisnina);
(Macrosolen	(Peraxilla	(Gaiadendron	((((((Nuytsia	(Desmaria	Notanthera))	Ligaria)	(Struthanthus	Tripodanthus))	Atkinsonia)	Tupeia)	(((Loranthus	Cecarria)	((Muellerina	Ileostylus)	((Amyema	Benthamina)	((Dendrophthoe	(Bakerella	(((Englerina	Tapinanthus)	Agelanthus)	Moquiniella)))	(Helixanthera	(Scurrula	Taxillus))))))	Tristerix))))	Decaisnina);
(Macrosolen	(Notanthera	(Peraxilla	(Gaiadendron	(((Desmaria	((Struthanthus	Tripodanthus)	(Tupeia	(((Loranthus	Cecarria)	((Muellerina	Ileostylus)	((Amyema	Benthamina)	((Scurrula	Taxillus)	((((Englerina	Tapinanthus)	Agelanthus)	(Moquiniella	Bakerella))	(Dendrophthoe	Helixanthera))))))	(Ligaria	Tristerix)))))	Nuytsia)	Atkinsonia))))	Decaisnina);
(Macrosolen	(Notanthera	(Peraxilla	((Atkinsonia	((((Muellerina	Ileostylus)	(((Amyema	Benthamina)	((Helixanthera	(Scurrula	Taxillus))	((Bakerella	(((Englerina	Tapinanthus)	Agelanthus)	Moquiniella))	Dendrophthoe)))	(Loranthus	Cecarria)))	Tupeia)	(Gaiadendron	(Tristerix	Nuytsia))))	((Struthanthus	Tripodanthus)	(Ligaria	Desmaria)))))	Decaisnina);
(Macrosolen	(Notanthera	(Peraxilla	(Atkinsonia	((Tupeia	(Gaiadendron	(Nuytsia	((Muellerina	Ileostylus)	(((Amyema	Benthamina)	((Scurrula	Taxillus)	((Bakerella	(((Englerina	Tapinanthus)	Agelanthus)	Moquiniella))	(Dendrophthoe	Helixanthera))))	(Loranthus	Cecarria))))))	((Struthanthus	Tripodanthus)	(Ligaria	(Desmaria	Tristerix)))))))	Decaisnina);
(Macrosolen	((Peraxilla	((Atkinsonia	((Desmaria	(Tristerix	(Tupeia	(Nuytsia	((Loranthus	Cecarria)	((Muellerina	Ileostylus)	((Amyema	Benthamina)	((Helixanthera	(Scurrula	Taxillus))	((Bakerella	(((Englerina	Tapinanthus)	Agelanthus)	Moquiniella))	Dendrophthoe)))))))))	(Notanthera	(Struthanthus	Tripodanthus))))	Gaiadendron))	Ligaria)	Decaisnina);
(Macrosolen	(Peraxilla	((Desmaria	Notanthera)	(((Gaiadendron	(Tupeia	(Nuytsia	(((Muellerina	Ileostylus)	(((Scurrula	Taxillus)	(((Bakerella	(((Englerina	Tapinanthus)	Agelanthus)	Moquiniella))	Helixanthera)	(Dendrophthoe	(Amyema	Benthamina))))	(Loranthus	Cecarria)))	Tristerix))))	((Struthanthus	Tripodanthus)	Ligaria))	Atkinsonia)))	Decaisnina);
(Macrosolen	((Peraxilla	(((Desmaria	(Nuytsia	(((((Amyema	Benthamina)	((Scurrula	Taxillus)	((Moquiniella	(Bakerella	((Englerina	Tapinanthus)	Agelanthus)))	(Dendrophthoe	Helixanthera))))	((Loranthus	Cecarria)	(Muellerina	Ileostylus)))	Tristerix)	Tupeia)))	(((Struthanthus	Tripodanthus)	Ligaria)	Atkinsonia))	Gaiadendron))	Notanthera)	Decaisnina);
(Macrosolen	(Peraxilla	((Struthanthus	Tripodanthus)	(Atkinsonia	((((Tupeia	(Desmaria	Notanthera))	Ligaria)	(Nuytsia	(((Amyema	Benthamina)	((Scurrula	Taxillus)	((((Englerina	Tapinanthus)	Agelanthus)	(Moquiniella	Bakerella))	(Dendrophthoe	Helixanthera))))	((Loranthus	Cecarria)	(Muellerina	Ileostylus)))))	(Tristerix	Gaiadendron)))))	Decaisnina);
(Macrosolen	(Peraxilla	((Tristerix	Gaiadendron)	(((Struthanthus	Tripodanthus)	Atkinsonia)	(((Ligaria	Desmaria)	Tupeia)	(Notanthera	(Nuytsia	(((Amyema	Benthamina)	((Helixanthera	(Scurrula	Taxillus))	((Bakerella	(((Englerina	Tapinanthus)	Agelanthus)	Moquiniella))	Dendrophthoe)))	((Loranthus	Cecarria)	(Muellerina	Ileostylus)))))))))	Decaisnina);
(Macrosolen	(Peraxilla	(((Nuytsia	Tristerix)	Gaiadendron)	(((Loranthus	Cecarria)	((Muellerina	Ileostylus)	((Amyema	Benthamina)	((Scurrula	Taxillus)	((Helixanthera	(Bakerella	(((Englerina	Tapinanthus)	Agelanthus)	Moquiniella)))	Dendrophthoe)))))	((Struthanthus	Tripodanthus)	((Notanthera	((Ligaria	Desmaria)	Tupeia))	Atkinsonia)))))	Decaisnina);
((Notanthera	((Gaiadendron	((Tupeia	(((Loranthus	Cecarria)	((Ileostylus	Muellerina)	(((Scurrula	Taxillus)	(Dendrophthoe	(Helixanthera	(Bakerella	(Moquiniella	((Englerina	Tapinanthus)	Agelanthus))))))	(Amyema	Benthamina))))	((Desmaria	Tristerix)	Nuytsia)))	((Struthanthus	Tripodanthus)	(Atkinsonia	Ligaria))))	Peraxilla))	Macrosolen	Decaisnina);
((Notanthera	((Gaiadendron	((((Tristerix	(Nuytsia	(((Ileostylus	Muellerina)	(((Scurrula	Taxillus)	(((((Englerina	Tapinanthus)	Agelanthus)	Moquiniella)	Bakerella)	(Helixanthera	Dendrophthoe)))	(Amyema	Benthamina)))	(Loranthus	Cecarria))))	Tupeia)	Desmaria)	(Atkinsonia	(Ligaria	(Struthanthus	Tripodanthus)))))	Peraxilla))	Macrosolen	Decaisnina);
((((Gaiadendron	(((Desmaria	(Tristerix	Ligaria))	Tupeia)	(Nuytsia	(((Ileostylus	Muellerina)	(((Scurrula	Taxillus)	((((((Englerina	Tapinanthus)	Agelanthus)	Moquiniella)	Bakerella)	Dendrophthoe)	Helixanthera))	(Amyema	Benthamina)))	(Loranthus	Cecarria)))))	(Atkinsonia	(Notanthera	(Struthanthus	Tripodanthus))))	Peraxilla)	Macrosolen	Decaisnina);
(((Gaiadendron	(((Ligaria	Atkinsonia)	(Struthanthus	Tripodanthus))	(((Notanthera	Tupeia)	(Desmaria	Tristerix))	(Nuytsia	((((((((Englerina	Tapinanthus)	Agelanthus)	Moquiniella)	Bakerella)	Dendrophthoe)	(Helixanthera	(Scurrula	Taxillus)))	(Amyema	Benthamina))	((Loranthus	Cecarria)	(Ileostylus	Muellerina)))))))	Peraxilla)	Macrosolen	Decaisnina);
((((((Gaiadendron	(Tupeia	((Tristerix	Nuytsia)	((Ileostylus	Muellerina)	((((Dendrophthoe	(((((Englerina	Tapinanthus)	Agelanthus)	Moquiniella)	Bakerella)	Helixanthera))	(Scurrula	Taxillus))	(Amyema	Benthamina))	(Loranthus	Cecarria))))))	Desmaria)	(Atkinsonia	((Struthanthus	Tripodanthus)	Ligaria)))	Peraxilla)	Notanthera)	Macrosolen	Decaisnina);
((((Atkinsonia	((Notanthera	(Struthanthus	Tripodanthus))	((((Ligaria	Tristerix)	Desmaria)	Tupeia)	(Nuytsia	(((Ileostylus	Muellerina)	(((Dendrophthoe	((Moquiniella	(Bakerella	((Englerina	Tapinanthus)	Agelanthus)))	Helixanthera))	(Scurrula	Taxillus))	(Amyema	Benthamina)))	(Loranthus	Cecarria))))))	Gaiadendron)	Peraxilla)	Macrosolen	Decaisnina);
((((Desmaria	(((Struthanthus	Tripodanthus)	Atkinsonia)	(((Nuytsia	(Tristerix	(Ligaria	((((Dendrophthoe	(Bakerella	(((Englerina	Tapinanthus)	Agelanthus)	Moquiniella)))	(Helixanthera	(Scurrula	Taxillus)))	(Amyema	Benthamina))	((Loranthus	Cecarria)	(Ileostylus	Muellerina))))))	Tupeia)	Gaiadendron)))	Notanthera)	Peraxilla)	Macrosolen	Decaisnina);
(((((((Nuytsia	((Loranthus	Cecarria)	((Ileostylus	Muellerina)	(((Dendrophthoe	(Helixanthera	(Moquiniella	(Bakerella	((Englerina	Tapinanthus)	Agelanthus)))))	(Scurrula	Taxillus))	(Amyema	Benthamina)))))	Tupeia)	((Notanthera	(Struthanthus	Tripodanthus))	((Tristerix	Ligaria)	Desmaria)))	Gaiadendron)	Atkinsonia)	Peraxilla)	Macrosolen	Decaisnina);
((((((Desmaria	((Nuytsia	((((Dendrophthoe	((Bakerella	((Englerina	Tapinanthus)	Agelanthus))	Moquiniella))	((Scurrula	Taxillus)	Helixanthera))	(Amyema	Benthamina))	((Loranthus	Cecarria)	(Ileostylus	Muellerina))))	Tupeia))	(Atkinsonia	((Tristerix	Ligaria)	(Struthanthus	Tripodanthus))))	Gaiadendron)	Peraxilla)	Notanthera)	Macrosolen	Decaisnina);
(((Gaiadendron	(((((Nuytsia	((((Scurrula	Taxillus)	((Dendrophthoe	Helixanthera)	(Bakerella	(((Englerina	Tapinanthus)	Agelanthus)	Moquiniella))))	(Amyema	Benthamina))	((Loranthus	Cecarria)	(Ileostylus	Muellerina))))	Notanthera)	(Desmaria	Tupeia))	((Ligaria	Atkinsonia)	(Struthanthus	Tripodanthus)))	Tristerix))	Peraxilla)	Macrosolen	Decaisnina);
((Peraxilla	(((Notanthera	Desmaria)	(Tripodanthus	Struthanthus))	((Gaiadendron	Atkinsonia)	((((Cecarria	Loranthus)	(((Benthamina	Amyema)	((Scurrula	Taxillus)	(((Moquiniella	((Agelanthus	(Tapinanthus	Englerina))	Bakerella))	Dendrophthoe)	Helixanthera)))	(Muellerina	Ileostylus)))	Nuytsia)	(Tupeia	(Ligaria	Tristerix))))))	Macrosolen	Decaisnina);
(((Peraxilla	(Atkinsonia	((Ligaria	(Tripodanthus	Struthanthus))	(Desmaria	(Tupeia	(((Muellerina	Ileostylus)	((Cecarria	Loranthus)	((Benthamina	Amyema)	(((Bakerella	(Moquiniella	(Agelanthus	(Tapinanthus	Englerina))))	Dendrophthoe)	(Helixanthera	(Scurrula	Taxillus))))))	(Gaiadendron	(Nuytsia	Tristerix))))))))	Notanthera)	Macrosolen	Decaisnina);
((Peraxilla	(Gaiadendron	(Atkinsonia	((Desmaria	(((((Benthamina	Amyema)	(((Bakerella	(Moquiniella	(Agelanthus	(Tapinanthus	Englerina))))	Dendrophthoe)	(Helixanthera	(Scurrula	Taxillus))))	((Muellerina	Ileostylus)	(Cecarria	Loranthus)))	Nuytsia)	Notanthera))	(((Tristerix	Ligaria)	(Tripodanthus	Struthanthus))	Tupeia)))))	Macrosolen	Decaisnina);
((Peraxilla	(((Tristerix	Nuytsia)	Gaiadendron)	((((Cecarria	Loranthus)	(((Benthamina	Amyema)	(((Bakerella	(Moquiniella	(Agelanthus	(Tapinanthus	Englerina))))	Dendrophthoe)	(Helixanthera	(Scurrula	Taxillus))))	(Muellerina	Ileostylus)))	(Ligaria	Atkinsonia))	((Tupeia	(Notanthera	Desmaria))	(Tripodanthus	Struthanthus)))))	Macrosolen	Decaisnina);
((Peraxilla	(Gaiadendron	(((((Cecarria	Loranthus)	(((Benthamina	Amyema)	((Scurrula	Taxillus)	(((Agelanthus	(Tapinanthus	Englerina))	(Bakerella	Moquiniella))	(Dendrophthoe	Helixanthera))))	(Muellerina	Ileostylus)))	Nuytsia)	(Tupeia	(Tristerix	(Ligaria	Desmaria))))	((Notanthera	(Tripodanthus	Struthanthus))	Atkinsonia))))	Macrosolen	Decaisnina);
(((Peraxilla	((Tripodanthus	Struthanthus)	((Gaiadendron	(((Tupeia	(Tristerix	Ligaria))	Desmaria)	Atkinsonia))	(((Cecarria	Loranthus)	(((Benthamina	Amyema)	((Scurrula	Taxillus)	((Dendrophthoe	((Moquiniella	(Agelanthus	(Tapinanthus	Englerina)))	Bakerella))	Helixanthera)))	(Muellerina	Ileostylus)))	Nuytsia))))	Notanthera)	Macrosolen	Decaisnina);
(((Peraxilla	((Ligaria	Desmaria)	((Atkinsonia	(Tripodanthus	Struthanthus))	(((Tristerix	((Cecarria	Loranthus)	(((Benthamina	Amyema)	((Scurrula	Taxillus)	(Dendrophthoe	((Helixanthera	Moquiniella)	((Agelanthus	(Tapinanthus	Englerina))	Bakerella)))))	(Muellerina	Ileostylus))))	(Nuytsia	Tupeia))	Gaiadendron))))	Notanthera)	Macrosolen	Decaisnina);
((Peraxilla	(((((Cecarria	Loranthus)	(((Benthamina	Amyema)	((Helixanthera	(Scurrula	Taxillus))	(Dendrophthoe	(Moquiniella	((Agelanthus	(Tapinanthus	Englerina))	Bakerella)))))	(Muellerina	Ileostylus)))	Nuytsia)	(Desmaria	(Tupeia	Notanthera)))	(((Tripodanthus	Struthanthus)	(Ligaria	Tristerix))	(Atkinsonia	Gaiadendron))))	Macrosolen	Decaisnina);
(((Peraxilla	(((Desmaria	(Tupeia	(((Cecarria	Loranthus)	(((Benthamina	Amyema)	((Helixanthera	(Scurrula	Taxillus))	(Dendrophthoe	(Bakerella	(Moquiniella	(Agelanthus	(Tapinanthus	Englerina)))))))	(Muellerina	Ileostylus)))	Nuytsia)))	(((Tripodanthus	Struthanthus)	(Ligaria	Tristerix))	Atkinsonia))	Gaiadendron))	Notanthera)	Macrosolen	Decaisnina);
(((Peraxilla	((((Tripodanthus	Struthanthus)	(Ligaria	Tristerix))	(Gaiadendron	((((Cecarria	Loranthus)	(((Benthamina	Amyema)	((Scurrula	Taxillus)	((Helixanthera	Dendrophthoe)	(Moquiniella	((Agelanthus	(Tapinanthus	Englerina))	Bakerella)))))	(Muellerina	Ileostylus)))	Nuytsia)	(Desmaria	Tupeia))))	Atkinsonia))	Notanthera)	Macrosolen	Decaisnina);
(Macrosolen	((((Tristerix	Nuytsia)	(((Loranthus	Cecarria)	(((Benthamina	Amyema)	((Dendrophthoe	((Bakerella	(Agelanthus	(Tapinanthus	Englerina)))	Moquiniella))	((Scurrula	Taxillus)	Helixanthera)))	(Muellerina	Ileostylus)))	((Struthanthus	Tripodanthus)	(Atkinsonia	((Tupeia	Notanthera)	(Ligaria	Desmaria))))))	Gaiadendron)	Peraxilla)	Decaisnina);
(Macrosolen	(((Atkinsonia	(Notanthera	((Ligaria	Desmaria)	Tupeia)))	(((Gaiadendron	Nuytsia)	(Tristerix	((Muellerina	Ileostylus)	((Loranthus	Cecarria)	((Benthamina	Amyema)	((Helixanthera	(Bakerella	((Agelanthus	(Tapinanthus	Englerina))	Moquiniella)))	((Scurrula	Taxillus)	Dendrophthoe)))))))	(Struthanthus	Tripodanthus)))	Peraxilla)	Decaisnina);
(Macrosolen	((Nuytsia	((((Atkinsonia	(Tupeia	(Notanthera	Desmaria)))	((Struthanthus	Tripodanthus)	(Tristerix	Ligaria)))	((Muellerina	Ileostylus)	((Loranthus	Cecarria)	((Benthamina	Amyema)	((Dendrophthoe	((Helixanthera	Moquiniella)	(Bakerella	(Agelanthus	(Tapinanthus	Englerina)))))	(Scurrula	Taxillus))))))	Gaiadendron))	Peraxilla)	Decaisnina);
(Macrosolen	((Tupeia	(((Nuytsia	(((Benthamina	Amyema)	((Dendrophthoe	(((Helixanthera	Moquiniella)	(Agelanthus	(Tapinanthus	Englerina)))	Bakerella))	(Scurrula	Taxillus)))	((Muellerina	Ileostylus)	(Loranthus	Cecarria))))	Gaiadendron)	((((Tristerix	Desmaria)	Ligaria)	(Notanthera	(Struthanthus	Tripodanthus)))	Atkinsonia)))	Peraxilla)	Decaisnina);
(Macrosolen	(((((Tupeia	((Tristerix	Nuytsia)	(Desmaria	Notanthera)))	((Loranthus	Cecarria)	(((Benthamina	Amyema)	(((Dendrophthoe	((Agelanthus	(Tapinanthus	Englerina))	(Bakerella	Moquiniella)))	Helixanthera)	(Scurrula	Taxillus)))	(Muellerina	Ileostylus))))	(((Struthanthus	Tripodanthus)	Ligaria)	Atkinsonia))	Gaiadendron)	Peraxilla)	Decaisnina);
(Macrosolen	(((((Desmaria	((((Loranthus	Cecarria)	((((Scurrula	Taxillus)	((((Moquiniella	(Agelanthus	(Tapinanthus	Englerina)))	Bakerella)	Helixanthera)	Dendrophthoe))	(Benthamina	Amyema))	(Muellerina	Ileostylus)))	Nuytsia)	Notanthera))	(Struthanthus	Tripodanthus))	(Atkinsonia	(Ligaria	Tupeia)))	(Tristerix	Gaiadendron))	Peraxilla)	Decaisnina);
(Macrosolen	(Notanthera	(Peraxilla	((Desmaria	Ligaria)	(((Tupeia	(Struthanthus	Tripodanthus))	(((Loranthus	Cecarria)	((((Scurrula	Taxillus)	(((Agelanthus	(Tapinanthus	Englerina))	(Bakerella	Moquiniella))	(Helixanthera	Dendrophthoe)))	(Benthamina	Amyema))	(Muellerina	Ileostylus)))	(Nuytsia	(Tristerix	Gaiadendron))))	Atkinsonia))))	Decaisnina);
(Macrosolen	(Notanthera	(Peraxilla	(Desmaria	((((Tristerix	Ligaria)	(Struthanthus	Tripodanthus))	(Tupeia	(Gaiadendron	(((Loranthus	Cecarria)	(((((Agelanthus	(Tapinanthus	Englerina))	(Bakerella	Moquiniella))	(Dendrophthoe	(Helixanthera	(Scurrula	Taxillus))))	(Benthamina	Amyema))	(Muellerina	Ileostylus)))	Nuytsia))))	Atkinsonia))))	Decaisnina);
(Macrosolen	(Notanthera	(Peraxilla	((((Desmaria	(Tristerix	Ligaria))	(Struthanthus	Tripodanthus))	(Gaiadendron	((((Loranthus	Cecarria)	(((((Moquiniella	(Helixanthera	Dendrophthoe))	((Agelanthus	(Tapinanthus	Englerina))	Bakerella))	(Scurrula	Taxillus))	(Benthamina	Amyema))	(Muellerina	Ileostylus)))	Nuytsia)	Tupeia)))	Atkinsonia)))	Decaisnina);
(Macrosolen	(Peraxilla	((Atkinsonia	((Struthanthus	Tripodanthus)	((((Tristerix	((Loranthus	Cecarria)	((((((Bakerella	(Moquiniella	(Agelanthus	(Tapinanthus	Englerina))))	Dendrophthoe)	Helixanthera)	(Scurrula	Taxillus))	(Benthamina	Amyema))	(Muellerina	Ileostylus))))	Nuytsia)	((Notanthera	Desmaria)	Tupeia))	Ligaria)))	Gaiadendron))	Decaisnina);
(Macrosolen	(Notanthera	(Peraxilla	((((((Tristerix	((Muellerina	Ileostylus)	((Cecarria	Loranthus)	((Benthamina	Amyema)	(((Helixanthera	Dendrophthoe)	((Agelanthus	(Englerina	Tapinanthus))	(Moquiniella	Bakerella)))	(Taxillus	Scurrula))))))	Tupeia)	((Struthanthus	Tripodanthus)	Ligaria))	(Nuytsia	Gaiadendron))	Atkinsonia)	Desmaria)))	Decaisnina);
(Macrosolen	(Notanthera	(Peraxilla	((Ligaria	((Gaiadendron	((Tupeia	Tristerix)	(((Muellerina	Ileostylus)	((Cecarria	Loranthus)	((Benthamina	Amyema)	(((Helixanthera	Dendrophthoe)	(Bakerella	((Agelanthus	(Englerina	Tapinanthus))	Moquiniella)))	(Taxillus	Scurrula)))))	Nuytsia)))	Atkinsonia))	((Struthanthus	Tripodanthus)	Desmaria))))	Decaisnina);
(Macrosolen	(Peraxilla	(((Struthanthus	Tripodanthus)	(Gaiadendron	((Tupeia	Nuytsia)	(Tristerix	((Muellerina	Ileostylus)	((Cecarria	Loranthus)	((Benthamina	Amyema)	(((Helixanthera	Dendrophthoe)	(Bakerella	((Agelanthus	(Englerina	Tapinanthus))	Moquiniella)))	(Taxillus	Scurrula)))))))))	(Atkinsonia	((Notanthera	Desmaria)	Ligaria))))	Decaisnina);
(Macrosolen	(Peraxilla	(((Nuytsia	Tristerix)	((Tupeia	(((Benthamina	Amyema)	(((Helixanthera	Dendrophthoe)	(Bakerella	((Agelanthus	(Englerina	Tapinanthus))	Moquiniella)))	(Taxillus	Scurrula)))	((Muellerina	Ileostylus)	(Cecarria	Loranthus))))	(Atkinsonia	(((Struthanthus	Tripodanthus)	(Notanthera	Desmaria))	Ligaria))))	Gaiadendron))	Decaisnina);
(Macrosolen	(Peraxilla	((Atkinsonia	(Desmaria	(Notanthera	((Struthanthus	Tripodanthus)	Ligaria))))	(Gaiadendron	((Nuytsia	(Tristerix	(((Benthamina	Amyema)	(((Helixanthera	Dendrophthoe)	(Bakerella	((Agelanthus	(Englerina	Tapinanthus))	Moquiniella)))	(Taxillus	Scurrula)))	((Muellerina	Ileostylus)	(Cecarria	Loranthus)))))	Tupeia))))	Decaisnina);
(Macrosolen	(Peraxilla	((Nuytsia	Gaiadendron)	(Atkinsonia	((Desmaria	Notanthera)	(((Ligaria	Tristerix)	((Cecarria	Loranthus)	(((Benthamina	Amyema)	(((Helixanthera	Dendrophthoe)	(Moquiniella	(Bakerella	(Agelanthus	(Englerina	Tapinanthus)))))	(Taxillus	Scurrula)))	(Muellerina	Ileostylus))))	(Tupeia	(Struthanthus	Tripodanthus)))))))	Decaisnina);
(Macrosolen	(Peraxilla	((Nuytsia	Gaiadendron)	(Atkinsonia	((Desmaria	Notanthera)	((Ligaria	(Tristerix	(((Benthamina	Amyema)	((Taxillus	Scurrula)	((Helixanthera	(Bakerella	((Agelanthus	(Englerina	Tapinanthus))	Moquiniella)))	Dendrophthoe)))	((Muellerina	Ileostylus)	(Cecarria	Loranthus)))))	(Tupeia	(Struthanthus	Tripodanthus)))))))	Decaisnina);
(Macrosolen	(Peraxilla	((Tupeia	(Notanthera	Desmaria))	((((Cecarria	Loranthus)	(((Benthamina	Amyema)	(((Dendrophthoe	Helixanthera)	(Taxillus	Scurrula))	(Bakerella	((Agelanthus	(Englerina	Tapinanthus))	Moquiniella))))	(Muellerina	Ileostylus)))	((Tristerix	Nuytsia)	Gaiadendron))	((Ligaria	(Struthanthus	Tripodanthus))	Atkinsonia))))	Decaisnina);
(Macrosolen	(Peraxilla	((((Tristerix	((Tupeia	(Desmaria	Ligaria))	((Muellerina	Ileostylus)	((Cecarria	Loranthus)	((Benthamina	Amyema)	((Taxillus	Scurrula)	((Bakerella	((Agelanthus	(Englerina	Tapinanthus))	Moquiniella))	(Dendrophthoe	Helixanthera))))))))	(Gaiadendron	(Atkinsonia	Nuytsia)))	(Struthanthus	Tripodanthus))	Notanthera))	Decaisnina);
(Macrosolen	(Peraxilla	((((Atkinsonia	Ligaria)	((Struthanthus	Tripodanthus)	((Tristerix	(Tupeia	(Nuytsia	((Muellerina	Ileostylus)	((Cecarria	Loranthus)	((Benthamina	Amyema)	((Taxillus	Scurrula)	(((Helixanthera	Moquiniella)	(Bakerella	(Agelanthus	(Englerina	Tapinanthus))))	Dendrophthoe))))))))	Gaiadendron)))	Desmaria)	Notanthera))	Decaisnina);
(((Peraxilla	(Atkinsonia	((Ligaria	Desmaria)	((((Tristerix	((((Scurrula	Taxillus)	(Dendrophthoe	(Helixanthera	(Bakerella	(Moquiniella	(Agelanthus	(Tapinanthus	Englerina)))))))	(Benthamina	Amyema))	((Ileostylus	Muellerina)	(Loranthus	Cecarria))))	Tupeia)	(Nuytsia	Gaiadendron))	(Struthanthus	Tripodanthus)))))	Notanthera)	Macrosolen	Decaisnina);
(((Peraxilla	(((((Ligaria	Tristerix)	(Nuytsia	((Ileostylus	Muellerina)	((Loranthus	Cecarria)	(((Scurrula	Taxillus)	(((Moquiniella	(Agelanthus	(Tapinanthus	Englerina)))	Bakerella)	(Helixanthera	Dendrophthoe)))	(Benthamina	Amyema))))))	((Struthanthus	Tripodanthus)	Tupeia))	Desmaria)	(Atkinsonia	Gaiadendron)))	Notanthera)	Macrosolen	Decaisnina);
(((Peraxilla	((Atkinsonia	((Tupeia	((((Ileostylus	Muellerina)	((Loranthus	Cecarria)	(((Scurrula	Taxillus)	(((Agelanthus	(Tapinanthus	Englerina))	(Bakerella	Moquiniella))	(Helixanthera	Dendrophthoe)))	(Benthamina	Amyema))))	Tristerix)	Nuytsia))	Gaiadendron))	((Ligaria	(Struthanthus	Tripodanthus))	Desmaria)))	Notanthera)	Macrosolen	Decaisnina);
((Peraxilla	(Gaiadendron	(((Struthanthus	Tripodanthus)	(Atkinsonia	Ligaria))	((((Loranthus	Cecarria)	((((Scurrula	Taxillus)	(((Agelanthus	(Tapinanthus	Englerina))	(Bakerella	Moquiniella))	(Helixanthera	Dendrophthoe)))	(Benthamina	Amyema))	(Ileostylus	Muellerina)))	Nuytsia)	(((Notanthera	Tristerix)	Desmaria)	Tupeia)))))	Macrosolen	Decaisnina);
(((Notanthera	Peraxilla)	((Struthanthus	Tripodanthus)	((Gaiadendron	((Tristerix	((Loranthus	Cecarria)	((((Scurrula	Taxillus)	(((Helixanthera	Moquiniella)	((Agelanthus	(Tapinanthus	Englerina))	Bakerella))	Dendrophthoe))	(Benthamina	Amyema))	(Ileostylus	Muellerina))))	Nuytsia))	(Desmaria	((Ligaria	Tupeia)	Atkinsonia)))))	Macrosolen	Decaisnina);
((Peraxilla	(Gaiadendron	(Atkinsonia	((Desmaria	(Notanthera	(((Loranthus	Cecarria)	((((Helixanthera	(Scurrula	Taxillus))	((Moquiniella	((Agelanthus	(Tapinanthus	Englerina))	Bakerella))	Dendrophthoe))	(Benthamina	Amyema))	(Ileostylus	Muellerina)))	Nuytsia)))	(Tupeia	((Tristerix	Ligaria)	(Struthanthus	Tripodanthus)))))))	Macrosolen	Decaisnina);
((Peraxilla	(((Ligaria	(Struthanthus	Tripodanthus))	Atkinsonia)	(Gaiadendron	((((((Scurrula	Taxillus)	((Moquiniella	(Helixanthera	(Agelanthus	(Tapinanthus	Englerina))))	(Bakerella	Dendrophthoe)))	(Benthamina	Amyema))	((Ileostylus	Muellerina)	(Loranthus	Cecarria)))	(Nuytsia	(Notanthera	Desmaria)))	(Tristerix	Tupeia)))))	Macrosolen	Decaisnina);
((Peraxilla	((Struthanthus	Tripodanthus)	(Atkinsonia	(Gaiadendron	((Tupeia	(Nuytsia	(Tristerix	((Ligaria	Notanthera)	Desmaria))))	((Ileostylus	Muellerina)	((Loranthus	Cecarria)	(((Helixanthera	(Scurrula	Taxillus))	(Dendrophthoe	((Bakerella	(Agelanthus	(Tapinanthus	Englerina)))	Moquiniella)))	(Benthamina	Amyema)))))))))	Macrosolen	Decaisnina);
(((Peraxilla	((Desmaria	(Tupeia	Tristerix))	((((Struthanthus	Tripodanthus)	Ligaria)	Atkinsonia)	((Nuytsia	((((Scurrula	Taxillus)	((Helixanthera	Dendrophthoe)	(Bakerella	((Agelanthus	(Tapinanthus	Englerina))	Moquiniella))))	(Benthamina	Amyema))	((Ileostylus	Muellerina)	(Loranthus	Cecarria))))	Gaiadendron))))	Notanthera)	Macrosolen	Decaisnina);
((Peraxilla	((((((Nuytsia	(((((Scurrula	Taxillus)	((Helixanthera	(Moquiniella	Dendrophthoe))	(Bakerella	(Agelanthus	(Tapinanthus	Englerina)))))	(Benthamina	Amyema))	(Ileostylus	Muellerina))	(Loranthus	Cecarria)))	(Tupeia	(Ligaria	Tristerix)))	Gaiadendron)	Atkinsonia)	((Struthanthus	Tripodanthus)	Desmaria))	Notanthera))	Macrosolen	Decaisnina);
((Peraxilla	((Atkinsonia	(((((Tupeia	(Ligaria	Desmaria))	(((((((Helixanthera	Dendrophthoe)	((Moquiniella	Bakerella)	((Tapinanthus	Englerina)	Agelanthus)))	(Scurrula	Taxillus))	(Amyema	Benthamina))	(Muellerina	Ileostylus))	(Loranthus	Cecarria))	Tristerix))	Nuytsia)	Gaiadendron)	(Tripodanthus	Struthanthus)))	Notanthera))	Macrosolen	Decaisnina);
((Peraxilla	((Gaiadendron	((Notanthera	Nuytsia)	(((((Helixanthera	(Dendrophthoe	((Bakerella	((Tapinanthus	Englerina)	Agelanthus))	Moquiniella)))	(Scurrula	Taxillus))	(Amyema	Benthamina))	(Muellerina	Ileostylus))	(Loranthus	Cecarria))))	((Tupeia	Atkinsonia)	((Tristerix	((Tripodanthus	Struthanthus)	Ligaria))	Desmaria))))	Macrosolen	Decaisnina);
(((Peraxilla	(((((Desmaria	(Tristerix	Tupeia))	Atkinsonia)	(Tripodanthus	Struthanthus))	(Gaiadendron	(Nuytsia	(((((Dendrophthoe	(Bakerella	(((Tapinanthus	Englerina)	Agelanthus)	Moquiniella)))	((Scurrula	Taxillus)	Helixanthera))	(Amyema	Benthamina))	(Muellerina	Ileostylus))	(Loranthus	Cecarria)))))	Ligaria))	Notanthera)	Macrosolen	Decaisnina);
(((Peraxilla	((Tripodanthus	Struthanthus)	((Gaiadendron	(((Ligaria	(Tristerix	Desmaria))	Tupeia)	(((Muellerina	Ileostylus)	((Loranthus	Cecarria)	((((Scurrula	Taxillus)	((Dendrophthoe	Helixanthera)	(((Tapinanthus	Englerina)	Agelanthus)	Moquiniella)))	Bakerella)	(Amyema	Benthamina))))	Nuytsia)))	Atkinsonia)))	Notanthera)	Macrosolen	Decaisnina);
((Peraxilla	(((Tupeia	(Notanthera	Desmaria))	(((Loranthus	Cecarria)	(((((Dendrophthoe	Helixanthera)	(Bakerella	(((Tapinanthus	Englerina)	Agelanthus)	Moquiniella)))	(Scurrula	Taxillus))	(Amyema	Benthamina))	(Muellerina	Ileostylus)))	Tristerix))	(((Nuytsia	Atkinsonia)	(Ligaria	(Tripodanthus	Struthanthus)))	Gaiadendron)))	Macrosolen	Decaisnina);
((Peraxilla	(Gaiadendron	((Tupeia	(Nuytsia	((((((Dendrophthoe	Helixanthera)	(Bakerella	(((Tapinanthus	Englerina)	Agelanthus)	Moquiniella)))	(Scurrula	Taxillus))	(Amyema	Benthamina))	((Muellerina	Ileostylus)	(Loranthus	Cecarria)))	(Notanthera	Desmaria))))	(((Tristerix	Ligaria)	(Tripodanthus	Struthanthus))	Atkinsonia))))	Macrosolen	Decaisnina);
((Peraxilla	(((Tripodanthus	Struthanthus)	(((Tupeia	(Ligaria	Atkinsonia))	(Tristerix	Desmaria))	(Gaiadendron	(Nuytsia	(((Loranthus	Cecarria)	((((Dendrophthoe	Helixanthera)	(Bakerella	(((Tapinanthus	Englerina)	Agelanthus)	Moquiniella)))	(Scurrula	Taxillus))	(Amyema	Benthamina)))	(Muellerina	Ileostylus))))))	Notanthera))	Macrosolen	Decaisnina);
((Peraxilla	((Desmaria	(((Gaiadendron	((Tupeia	(Nuytsia	((((Dendrophthoe	(((Tapinanthus	Englerina)	Agelanthus)	(Bakerella	(Helixanthera	Moquiniella))))	(Scurrula	Taxillus))	(Amyema	Benthamina))	((Muellerina	Ileostylus)	(Loranthus	Cecarria)))))	Tristerix))	(Ligaria	Atkinsonia))	(Tripodanthus	Struthanthus)))	Notanthera))	Macrosolen	Decaisnina);
((Notanthera	(Peraxilla	((((Tupeia	((Loranthus	Cecarria)	(((((Bakerella	((Tapinanthus	Englerina)	Agelanthus))	(Dendrophthoe	(Helixanthera	Moquiniella)))	(Scurrula	Taxillus))	(Amyema	Benthamina))	(Muellerina	Ileostylus))))	((Gaiadendron	Nuytsia)	Tristerix))	Atkinsonia)	((Ligaria	(Tripodanthus	Struthanthus))	Desmaria))))	Macrosolen	Decaisnina);
((Notanthera	((((Peraxilla	((Loranthus	Cecarria)	(((((Bakerella	(Moquiniella	((Tapinanthus	Englerina)	Agelanthus)))	Dendrophthoe)	(Helixanthera	(Scurrula	Taxillus)))	(Amyema	Benthamina))	(Muellerina	Ileostylus))))	Atkinsonia)	(Ligaria	((Tripodanthus	Struthanthus)	(Gaiadendron	(Nuytsia	Tristerix)))))	(Tupeia	Desmaria)))	Macrosolen	Decaisnina);
((Peraxilla	((((Desmaria	((Tupeia	((Cecarria	Loranthus)	((Muellerina	Ileostylus)	((((Dendrophthoe	Helixanthera)	(Taxillus	Scurrula))	(((Englerina	Tapinanthus)	Agelanthus)	(Bakerella	Moquiniella)))	(Amyema	Benthamina)))))	(Gaiadendron	(Tristerix	Nuytsia))))	(Ligaria	Atkinsonia))	(Tripodanthus	Struthanthus))	Notanthera))	Macrosolen	Decaisnina);
((Peraxilla	(((Gaiadendron	((Ligaria	(Tripodanthus	Struthanthus))	(Atkinsonia	(Nuytsia	((Cecarria	Loranthus)	((Muellerina	Ileostylus)	(((Helixanthera	(Taxillus	Scurrula))	(Dendrophthoe	((Moquiniella	(Agelanthus	(Englerina	Tapinanthus)))	Bakerella)))	(Amyema	Benthamina))))))))	((Tristerix	Desmaria)	Tupeia))	Notanthera))	Macrosolen	Decaisnina);
((Peraxilla	(((Tripodanthus	Struthanthus)	(((Ligaria	Desmaria)	((Tupeia	(Nuytsia	(Tristerix	((Cecarria	Loranthus)	((Muellerina	Ileostylus)	(((Helixanthera	(Taxillus	Scurrula))	(Dendrophthoe	((Moquiniella	(Agelanthus	(Englerina	Tapinanthus)))	Bakerella)))	(Amyema	Benthamina)))))))	Gaiadendron))	Atkinsonia))	Notanthera))	Macrosolen	Decaisnina);
((Notanthera	(Peraxilla	(((Ligaria	Desmaria)	((Tupeia	(Nuytsia	(Tristerix	((((Helixanthera	(Taxillus	Scurrula))	(Dendrophthoe	((Moquiniella	(Agelanthus	(Englerina	Tapinanthus)))	Bakerella)))	(Amyema	Benthamina))	((Cecarria	Loranthus)	(Muellerina	Ileostylus))))))	Gaiadendron))	(Atkinsonia	(Tripodanthus	Struthanthus)))))	Macrosolen	Decaisnina);
((Peraxilla	(Gaiadendron	(((Ligaria	(Tripodanthus	Struthanthus))	Atkinsonia)	((((Notanthera	Desmaria)	Tupeia)	(Nuytsia	((((Helixanthera	(Taxillus	Scurrula))	(Dendrophthoe	(Moquiniella	((Agelanthus	(Englerina	Tapinanthus))	Bakerella))))	(Amyema	Benthamina))	((Cecarria	Loranthus)	(Muellerina	Ileostylus)))))	Tristerix))))	Macrosolen	Decaisnina);
((Peraxilla	(((Ligaria	(Tripodanthus	Struthanthus))	Atkinsonia)	(Gaiadendron	((((Tristerix	Desmaria)	Notanthera)	Tupeia)	(Nuytsia	((((Taxillus	Scurrula)	(Dendrophthoe	(Helixanthera	(Bakerella	(Moquiniella	(Agelanthus	(Englerina	Tapinanthus)))))))	(Amyema	Benthamina))	((Cecarria	Loranthus)	(Muellerina	Ileostylus))))))))	Macrosolen	Decaisnina);
(((Peraxilla	((((Ligaria	(Tripodanthus	Struthanthus))	Atkinsonia)	((Desmaria	Tupeia)	((Muellerina	Ileostylus)	((((Taxillus	Scurrula)	((Bakerella	(Moquiniella	(Agelanthus	(Englerina	Tapinanthus))))	(Dendrophthoe	Helixanthera)))	(Amyema	Benthamina))	(Cecarria	Loranthus)))))	(Gaiadendron	(Nuytsia	Tristerix))))	Notanthera)	Macrosolen	Decaisnina);
((Peraxilla	(((((Notanthera	(Tristerix	Ligaria))	(Tripodanthus	Struthanthus))	Atkinsonia)	(Desmaria	(Tupeia	(Nuytsia	((Cecarria	Loranthus)	((Muellerina	Ileostylus)	(((Taxillus	Scurrula)	((Bakerella	(Moquiniella	(Agelanthus	(Englerina	Tapinanthus))))	(Dendrophthoe	Helixanthera)))	(Amyema	Benthamina))))))))	Gaiadendron))	Macrosolen	Decaisnina);
((Peraxilla	(((Desmaria	(Notanthera	((Tripodanthus	Struthanthus)	Ligaria)))	(Gaiadendron	(Tupeia	(Nuytsia	(Tristerix	((Cecarria	Loranthus)	((Muellerina	Ileostylus)	(((Taxillus	Scurrula)	((Bakerella	(Moquiniella	(Agelanthus	(Englerina	Tapinanthus))))	Helixanthera))	(Dendrophthoe	(Amyema	Benthamina))))))))))	Atkinsonia))	Macrosolen	Decaisnina);
((Peraxilla	(Gaiadendron	(Nuytsia	(Tristerix	((Tupeia	(((Cecarria	Loranthus)	(((Dendrophthoe	((Agelanthus	(Englerina	Tapinanthus))	(Bakerella	Moquiniella)))	(Helixanthera	(Taxillus	Scurrula)))	(Amyema	Benthamina)))	(Muellerina	Ileostylus)))	((Tripodanthus	Struthanthus)	(((Ligaria	Desmaria)	Notanthera)	Atkinsonia)))))))	Macrosolen	Decaisnina);
(Macrosolen	(((Desmaria	(Atkinsonia	(((Tupeia	(Nuytsia	((((Dendrophthoe	((Helixanthera	(Agelanthus	(Tapinanthus	Englerina)))	((Scurrula	Taxillus)	Moquiniella)))	Bakerella)	(Amyema	Benthamina))	((Loranthus	Cecarria)	(Muellerina	Ileostylus)))))	Gaiadendron)	((Ligaria	Tristerix)	(Struthanthus	Tripodanthus)))))	Peraxilla)	Notanthera)	Decaisnina);
(Macrosolen	(Peraxilla	(Notanthera	(((((((Moquiniella	(Dendrophthoe	Helixanthera))	(Bakerella	(Agelanthus	(Tapinanthus	Englerina))))	(Scurrula	Taxillus))	(Amyema	Benthamina))	((Loranthus	Cecarria)	(Muellerina	Ileostylus)))	(Tupeia	(Tristerix	Desmaria)))	(Gaiadendron	((Ligaria	(Struthanthus	Tripodanthus))	(Nuytsia	Atkinsonia))))))	Decaisnina);
(Macrosolen	(Peraxilla	(((Ligaria	(Struthanthus	Tripodanthus))	Notanthera)	(((Gaiadendron	(Tristerix	Desmaria))	((Nuytsia	(((((Dendrophthoe	Helixanthera)	((Moquiniella	Bakerella)	(Agelanthus	(Tapinanthus	Englerina))))	(Scurrula	Taxillus))	(Amyema	Benthamina))	((Loranthus	Cecarria)	(Muellerina	Ileostylus))))	Tupeia))	Atkinsonia)))	Decaisnina);
(Macrosolen	((Peraxilla	(((((Nuytsia	((Muellerina	Ileostylus)	(((((Dendrophthoe	Helixanthera)	(Bakerella	((Agelanthus	(Tapinanthus	Englerina))	Moquiniella)))	(Scurrula	Taxillus))	(Amyema	Benthamina))	(Loranthus	Cecarria))))	(Tupeia	(Tristerix	Desmaria)))	Atkinsonia)	(Ligaria	(Struthanthus	Tripodanthus)))	Gaiadendron))	Notanthera)	Decaisnina);
(Macrosolen	(Peraxilla	((Struthanthus	Tripodanthus)	((((((Nuytsia	((Loranthus	Cecarria)	((Muellerina	Ileostylus)	((((Agelanthus	(Tapinanthus	Englerina))	(Moquiniella	Bakerella))	((Scurrula	Taxillus)	(Dendrophthoe	Helixanthera)))	(Amyema	Benthamina)))))	Tupeia)	Notanthera)	Tristerix)	Gaiadendron)	((Ligaria	Desmaria)	Atkinsonia))))	Decaisnina);
(Macrosolen	(Peraxilla	(((Tristerix	Desmaria)	(Notanthera	(Ligaria	(Struthanthus	Tripodanthus))))	(((Tupeia	(Nuytsia	((((Scurrula	Taxillus)	(Helixanthera	(Dendrophthoe	((Bakerella	Moquiniella)	(Agelanthus	(Tapinanthus	Englerina))))))	(Amyema	Benthamina))	((Loranthus	Cecarria)	(Muellerina	Ileostylus)))))	Gaiadendron)	Atkinsonia)))	Decaisnina);
(Macrosolen	(Peraxilla	((Ligaria	(Atkinsonia	(((Tupeia	(Nuytsia	(Tristerix	((((Scurrula	Taxillus)	((Dendrophthoe	Helixanthera)	(Moquiniella	((Agelanthus	(Tapinanthus	Englerina))	Bakerella))))	(Amyema	Benthamina))	((Loranthus	Cecarria)	(Muellerina	Ileostylus))))))	Desmaria)	(Gaiadendron	(Struthanthus	Tripodanthus)))))	Notanthera))	Decaisnina);
(Macrosolen	(Peraxilla	((((Struthanthus	Tripodanthus)	((((Tristerix	Nuytsia)	Gaiadendron)	(Tupeia	((Muellerina	Ileostylus)	((((Dendrophthoe	(Moquiniella	((Agelanthus	(Tapinanthus	Englerina))	Bakerella)))	((Scurrula	Taxillus)	Helixanthera))	(Amyema	Benthamina))	(Loranthus	Cecarria)))))	(Ligaria	Atkinsonia)))	Desmaria)	Notanthera))	Decaisnina);
(Macrosolen	(Peraxilla	(Gaiadendron	(((((Loranthus	Cecarria)	((Muellerina	Ileostylus)	(((Scurrula	Taxillus)	(Helixanthera	(Dendrophthoe	(Bakerella	(Moquiniella	(Agelanthus	(Tapinanthus	Englerina)))))))	(Amyema	Benthamina))))	(Desmaria	Tupeia))	((Ligaria	(Notanthera	Atkinsonia))	(Struthanthus	Tripodanthus)))	(Tristerix	Nuytsia))))	Decaisnina);
(Macrosolen	(Peraxilla	((((Notanthera	(Ligaria	Desmaria))	(Struthanthus	Tripodanthus))	Atkinsonia)	(Gaiadendron	(((Nuytsia	((Loranthus	Cecarria)	((Muellerina	Ileostylus)	((((Dendrophthoe	(Bakerella	(Moquiniella	Agelanthus)))	(Tapinanthus	Englerina))	((Scurrula	Taxillus)	Helixanthera))	(Amyema	Benthamina)))))	Tupeia)	Tristerix))))	Decaisnina);
(Macrosolen	((Peraxilla	((Tripodanthus	Struthanthus)	(((Gaiadendron	(Tristerix	Nuytsia))	(Tupeia	((((Dendrophthoe	(Bakerella	(Moquiniella	(Agelanthus	(Englerina	Tapinanthus)))))	(Helixanthera	(Scurrula	Taxillus)))	(Benthamina	Amyema))	((Cecarria	Loranthus)	(Ileostylus	Muellerina)))))	((Desmaria	Ligaria)	Atkinsonia))))	Notanthera)	Decaisnina);
(Macrosolen	(Peraxilla	((Gaiadendron	(Tristerix	Nuytsia))	(((Cecarria	Loranthus)	((Ileostylus	Muellerina)	(((Scurrula	Taxillus)	((Bakerella	(Moquiniella	(Agelanthus	(Englerina	Tapinanthus))))	(Dendrophthoe	Helixanthera)))	(Benthamina	Amyema))))	(((Tripodanthus	Struthanthus)	Atkinsonia)	((Tupeia	(Ligaria	Desmaria))	Notanthera)))))	Decaisnina);
(Macrosolen	(Peraxilla	(Gaiadendron	((((Tristerix	Ligaria)	(Tripodanthus	Struthanthus))	((Nuytsia	(Desmaria	Notanthera))	(((((Scurrula	Taxillus)	(((Moquiniella	((Agelanthus	(Englerina	Tapinanthus))	Bakerella))	Dendrophthoe)	Helixanthera))	(Benthamina	Amyema))	((Cecarria	Loranthus)	(Ileostylus	Muellerina)))	Tupeia)))	Atkinsonia)))	Decaisnina);
(Macrosolen	((Peraxilla	((Ligaria	(Tripodanthus	Struthanthus))	((Desmaria	(((Nuytsia	(Tristerix	((Ileostylus	Muellerina)	((((Scurrula	Taxillus)	((Moquiniella	((Agelanthus	(Englerina	Tapinanthus))	Bakerella))	(Dendrophthoe	Helixanthera)))	(Benthamina	Amyema))	(Cecarria	Loranthus)))))	Tupeia)	Gaiadendron))	Atkinsonia)))	Notanthera)	Decaisnina);
(Macrosolen	((Peraxilla	((Desmaria	(((Nuytsia	(Tristerix	((((Scurrula	Taxillus)	((Helixanthera	(Bakerella	(Moquiniella	(Agelanthus	(Englerina	Tapinanthus)))))	Dendrophthoe))	(Benthamina	Amyema))	((Cecarria	Loranthus)	(Ileostylus	Muellerina)))))	Tupeia)	Gaiadendron))	(Atkinsonia	(Ligaria	(Tripodanthus	Struthanthus)))))	Notanthera)	Decaisnina);
(Macrosolen	(Peraxilla	((Gaiadendron	((Tupeia	Tristerix)	(Nuytsia	((((Dendrophthoe	(Moquiniella	(Bakerella	(Agelanthus	(Englerina	Tapinanthus)))))	((Scurrula	Taxillus)	Helixanthera))	(Benthamina	Amyema))	((Cecarria	Loranthus)	(Ileostylus	Muellerina))))))	(Atkinsonia	((Notanthera	(Tripodanthus	Struthanthus))	(Ligaria	Desmaria)))))	Decaisnina);
(Macrosolen	((Peraxilla	(Atkinsonia	(((Ligaria	(Tripodanthus	Struthanthus))	(Desmaria	((Tupeia	Tristerix)	(Nuytsia	((Cecarria	Loranthus)	((Ileostylus	Muellerina)	(((Scurrula	Taxillus)	((Dendrophthoe	Helixanthera)	(Bakerella	((Agelanthus	(Englerina	Tapinanthus))	Moquiniella))))	(Benthamina	Amyema))))))))	Gaiadendron)))	Notanthera)	Decaisnina);
(Macrosolen	(Peraxilla	((Atkinsonia	((Tripodanthus	Struthanthus)	((Nuytsia	(((Cecarria	Loranthus)	((Ileostylus	Muellerina)	(((Scurrula	Taxillus)	((Dendrophthoe	Helixanthera)	(Bakerella	((Agelanthus	(Englerina	Tapinanthus))	Moquiniella))))	(Benthamina	Amyema))))	((Notanthera	Desmaria)	Tupeia)))	(Tristerix	Gaiadendron))))	Ligaria))	Decaisnina);
(Macrosolen	(Peraxilla	((Gaiadendron	Nuytsia)	(((Tripodanthus	Struthanthus)	((((Scurrula	Taxillus)	((Dendrophthoe	Helixanthera)	(Bakerella	((Agelanthus	(Englerina	Tapinanthus))	Moquiniella))))	(Benthamina	Amyema))	((Cecarria	Loranthus)	(Ileostylus	Muellerina))))	(Atkinsonia	(Tristerix	(((Ligaria	Desmaria)	Tupeia)	Notanthera))))))	Decaisnina);
(Macrosolen	(Peraxilla	((Tristerix	Gaiadendron)	((Atkinsonia	(Ligaria	(Tripodanthus	Struthanthus)))	((Nuytsia	((((Scurrula	Taxillus)	((Moquiniella	(Dendrophthoe	Helixanthera))	(Bakerella	(Agelanthus	(Englerina	Tapinanthus)))))	(Benthamina	Amyema))	((Cecarria	Loranthus)	(Ileostylus	Muellerina))))	((Notanthera	Desmaria)	Tupeia)))))	Decaisnina);
(Macrosolen	((Peraxilla	(((Ligaria	(Struthanthus	Tripodanthus))	Atkinsonia)	(((Tristerix	(Tupeia	(Nuytsia	((((Dendrophthoe	(Bakerella	(Moquiniella	(Agelanthus	(Englerina	Tapinanthus)))))	(Helixanthera	(Scurrula	Taxillus)))	(Amyema	Benthamina))	((Cecarria	Loranthus)	(Muellerina	Ileostylus))))))	Gaiadendron)	Desmaria)))	Notanthera)	Decaisnina);
(Macrosolen	(Peraxilla	((Desmaria	(Atkinsonia	(((Ligaria	(Struthanthus	Tripodanthus))	((Nuytsia	(Tristerix	(((((Helixanthera	Dendrophthoe)	(Bakerella	(Moquiniella	(Agelanthus	(Englerina	Tapinanthus)))))	(Scurrula	Taxillus))	(Amyema	Benthamina))	((Cecarria	Loranthus)	(Muellerina	Ileostylus)))))	Tupeia))	Gaiadendron)))	Notanthera))	Decaisnina);
(Macrosolen	(Notanthera	(Peraxilla	((Struthanthus	Tripodanthus)	((Gaiadendron	((((((Dendrophthoe	(Moquiniella	((Agelanthus	(Englerina	Tapinanthus))	Bakerella)))	(Helixanthera	(Scurrula	Taxillus)))	(Amyema	Benthamina))	((Cecarria	Loranthus)	(Muellerina	Ileostylus)))	(Nuytsia	Tristerix))	Tupeia))	(Atkinsonia	(Ligaria	Desmaria))))))	Decaisnina);
(Macrosolen	(Peraxilla	(((Notanthera	Desmaria)	(Struthanthus	Tripodanthus))	((((Nuytsia	Tristerix)	Gaiadendron)	(((((Dendrophthoe	(Moquiniella	((Agelanthus	(Englerina	Tapinanthus))	Bakerella)))	(Helixanthera	(Scurrula	Taxillus)))	(Amyema	Benthamina))	((Cecarria	Loranthus)	(Muellerina	Ileostylus)))	Tupeia))	(Atkinsonia	Ligaria))))	Decaisnina);
(Macrosolen	(Peraxilla	((((Notanthera	Desmaria)	((Struthanthus	Tripodanthus)	Ligaria))	((Tristerix	Tupeia)	(Gaiadendron	(Nuytsia	((Cecarria	Loranthus)	((Muellerina	Ileostylus)	(((Dendrophthoe	(Bakerella	(Moquiniella	(Agelanthus	(Englerina	Tapinanthus)))))	(Helixanthera	(Scurrula	Taxillus)))	(Amyema	Benthamina))))))))	Atkinsonia))	Decaisnina);
(Macrosolen	(Peraxilla	((((Struthanthus	Tripodanthus)	((Tupeia	((Nuytsia	((Muellerina	Ileostylus)	((((Dendrophthoe	(Helixanthera	(Bakerella	(Moquiniella	(Agelanthus	(Englerina	Tapinanthus))))))	(Scurrula	Taxillus))	(Amyema	Benthamina))	(Cecarria	Loranthus))))	Tristerix))	Gaiadendron))	(Atkinsonia	(Ligaria	Desmaria)))	Notanthera))	Decaisnina);
(Macrosolen	(Peraxilla	(((((Nuytsia	((Muellerina	Ileostylus)	((((Bakerella	(Moquiniella	(Agelanthus	(Englerina	Tapinanthus))))	((Scurrula	Taxillus)	(Dendrophthoe	Helixanthera)))	(Amyema	Benthamina))	(Cecarria	Loranthus))))	((Tristerix	Desmaria)	Tupeia))	Gaiadendron)	(Atkinsonia	(Ligaria	(Struthanthus	Tripodanthus))))	Notanthera))	Decaisnina);
(Macrosolen	(Peraxilla	((Desmaria	((Struthanthus	Tripodanthus)	((Atkinsonia	(Gaiadendron	((Nuytsia	(Tristerix	((Cecarria	Loranthus)	((Muellerina	Ileostylus)	(((Dendrophthoe	(Helixanthera	(Moquiniella	((Agelanthus	(Englerina	Tapinanthus))	Bakerella))))	(Scurrula	Taxillus))	(Amyema	Benthamina))))))	Tupeia)))	Ligaria)))	Notanthera))	Decaisnina);
(Macrosolen	(Peraxilla	(((Struthanthus	Tripodanthus)	(Atkinsonia	(Gaiadendron	((Nuytsia	(Tristerix	((((((Moquiniella	(Bakerella	Agelanthus))	(Englerina	Tapinanthus))	Dendrophthoe)	((Scurrula	Taxillus)	Helixanthera))	(Amyema	Benthamina))	((Cecarria	Loranthus)	(Muellerina	Ileostylus)))))	((Ligaria	Desmaria)	Tupeia)))))	Notanthera))	Decaisnina);
(Macrosolen	(Peraxilla	(Nuytsia	(Notanthera	((Struthanthus	Tripodanthus)	(((Atkinsonia	(Desmaria	Tupeia))	((Ligaria	Tristerix)	((Cecarria	Loranthus)	((Muellerina	Ileostylus)	((((Moquiniella	(Bakerella	(Agelanthus	(Englerina	Tapinanthus))))	(Helixanthera	Dendrophthoe))	(Scurrula	Taxillus))	(Amyema	Benthamina))))))	Gaiadendron)))))	Decaisnina);
((Peraxilla	((Gaiadendron	(((Tupeia	((Muellerina	Ileostylus)	((Loranthus	Cecarria)	((Amyema	Benthamina)	((Scurrula	Taxillus)	((Dendrophthoe	(Bakerella	(Moquiniella	(Agelanthus	(Englerina	Tapinanthus)))))	Helixanthera))))))	((Desmaria	(Notanthera	((Tripodanthus	Struthanthus)	Ligaria)))	Atkinsonia))	Tristerix))	Nuytsia))	Macrosolen	Decaisnina);
((Peraxilla	(((Tupeia	((Loranthus	Cecarria)	(((Amyema	Benthamina)	((Scurrula	Taxillus)	((Bakerella	(Moquiniella	(Agelanthus	(Englerina	Tapinanthus))))	(Helixanthera	Dendrophthoe))))	(Muellerina	Ileostylus))))	((Ligaria	((Desmaria	Notanthera)	(Tripodanthus	Struthanthus)))	Atkinsonia))	((Nuytsia	Tristerix)	Gaiadendron)))	Macrosolen	Decaisnina);
(((Notanthera	(((((Tupeia	(Tripodanthus	Struthanthus))	((Ligaria	Tristerix)	((Muellerina	Ileostylus)	((Loranthus	Cecarria)	((Amyema	Benthamina)	((Scurrula	Taxillus)	((Bakerella	(Moquiniella	(Agelanthus	(Englerina	Tapinanthus))))	(Helixanthera	Dendrophthoe))))))))	(Nuytsia	Gaiadendron))	Atkinsonia)	Desmaria))	Peraxilla)	Macrosolen	Decaisnina);
(((((Notanthera	(Tripodanthus	Struthanthus))	(Ligaria	Desmaria))	((((Tupeia	(((Loranthus	Cecarria)	(((Amyema	Benthamina)	(((Scurrula	Taxillus)	((Bakerella	(Moquiniella	(Agelanthus	(Englerina	Tapinanthus))))	Dendrophthoe))	Helixanthera))	(Muellerina	Ileostylus)))	Nuytsia))	Tristerix)	Gaiadendron)	Atkinsonia))	Peraxilla)	Macrosolen	Decaisnina);
(((((((Notanthera	(((Loranthus	Cecarria)	(((Amyema	Benthamina)	((Scurrula	Taxillus)	((Bakerella	(Moquiniella	(Agelanthus	(Englerina	Tapinanthus))))	(Dendrophthoe	Helixanthera))))	(Muellerina	Ileostylus)))	Nuytsia))	Desmaria)	(Tupeia	Tristerix))	Gaiadendron)	(Atkinsonia	(Ligaria	(Tripodanthus	Struthanthus))))	Peraxilla)	Macrosolen	Decaisnina);
((Notanthera	(Peraxilla	((Desmaria	Tupeia)	((((Loranthus	Cecarria)	(((Amyema	Benthamina)	((Scurrula	Taxillus)	(((Moquiniella	((Agelanthus	(Englerina	Tapinanthus))	Bakerella))	Helixanthera)	Dendrophthoe)))	(Muellerina	Ileostylus)))	Tristerix)	(Gaiadendron	((Nuytsia	Atkinsonia)	(Ligaria	(Tripodanthus	Struthanthus))))))))	Macrosolen	Decaisnina);
((Peraxilla	((((Atkinsonia	(Ligaria	(Desmaria	Tupeia)))	((Nuytsia	((((Amyema	Benthamina)	((Helixanthera	(Scurrula	Taxillus))	(((Moquiniella	(Agelanthus	(Englerina	Tapinanthus)))	Bakerella)	Dendrophthoe)))	((Muellerina	Ileostylus)	(Loranthus	Cecarria)))	Tristerix))	Gaiadendron))	(Tripodanthus	Struthanthus))	Notanthera))	Macrosolen	Decaisnina);
((Notanthera	(Peraxilla	((Desmaria	((Tupeia	(Nuytsia	((((Amyema	Benthamina)	(((Dendrophthoe	Helixanthera)	(Scurrula	Taxillus))	((Moquiniella	(Agelanthus	(Englerina	Tapinanthus)))	Bakerella)))	((Muellerina	Ileostylus)	(Loranthus	Cecarria)))	Tristerix)))	Gaiadendron))	(Atkinsonia	(Ligaria	(Tripodanthus	Struthanthus))))))	Macrosolen	Decaisnina);
((Notanthera	(Peraxilla	((((Nuytsia	(((Amyema	Benthamina)	((Dendrophthoe	(Helixanthera	((Bakerella	(Moquiniella	Agelanthus))	(Englerina	Tapinanthus))))	(Scurrula	Taxillus)))	((Muellerina	Ileostylus)	(Loranthus	Cecarria))))	((Tristerix	Tupeia)	Desmaria))	(Atkinsonia	(Ligaria	(Tripodanthus	Struthanthus))))	Gaiadendron)))	Macrosolen	Decaisnina);
((Peraxilla	((Atkinsonia	(Ligaria	(Tripodanthus	Struthanthus)))	(Gaiadendron	(Tristerix	((Desmaria	((Nuytsia	((Muellerina	Ileostylus)	((Loranthus	Cecarria)	((Amyema	Benthamina)	((((Dendrophthoe	(Bakerella	Agelanthus))	Moquiniella)	(Englerina	Tapinanthus))	((Scurrula	Taxillus)	Helixanthera))))))	Notanthera))	Tupeia)))))	Macrosolen	Decaisnina);
((Peraxilla	((Atkinsonia	((Ligaria	(Struthanthus	Tripodanthus))	(Notanthera	Desmaria)))	(Gaiadendron	(Tristerix	((Nuytsia	((Cecarria	Loranthus)	(((Benthamina	Amyema)	((Helixanthera	(Taxillus	Scurrula))	(Dendrophthoe	(Bakerella	(((Englerina	Tapinanthus)	Agelanthus)	Moquiniella)))))	(Muellerina	Ileostylus))))	Tupeia)))))	Macrosolen	Decaisnina);
((Peraxilla	(((((Cecarria	Loranthus)	(((Benthamina	Amyema)	((Taxillus	Scurrula)	((((Englerina	Tapinanthus)	Agelanthus)	(Moquiniella	Bakerella))	(Dendrophthoe	Helixanthera))))	(Muellerina	Ileostylus)))	Tupeia)	(Desmaria	(Atkinsonia	(((Struthanthus	Tripodanthus)	Ligaria)	Notanthera))))	((Nuytsia	Tristerix)	Gaiadendron)))	Macrosolen	Decaisnina);
((Peraxilla	((((Tristerix	(Nuytsia	((Cecarria	Loranthus)	(((Benthamina	Amyema)	((Taxillus	Scurrula)	((Bakerella	(((Englerina	Tapinanthus)	Agelanthus)	(Helixanthera	Moquiniella)))	Dendrophthoe)))	(Muellerina	Ileostylus)))))	Tupeia)	(Atkinsonia	((Struthanthus	Tripodanthus)	(Notanthera	(Ligaria	Desmaria)))))	Gaiadendron))	Macrosolen	Decaisnina);
((Peraxilla	(((((Notanthera	(Nuytsia	((Cecarria	Loranthus)	(((Benthamina	Amyema)	((Helixanthera	(Taxillus	Scurrula))	(Dendrophthoe	(Moquiniella	(Bakerella	((Englerina	Tapinanthus)	Agelanthus))))))	(Muellerina	Ileostylus)))))	(Desmaria	Tupeia))	(Atkinsonia	(Ligaria	(Struthanthus	Tripodanthus))))	Gaiadendron)	Tristerix))	Macrosolen	Decaisnina);
((Peraxilla	(((Struthanthus	Tripodanthus)	((((Ligaria	Desmaria)	Tupeia)	Atkinsonia)	(((Cecarria	Loranthus)	(((Benthamina	Amyema)	((Helixanthera	(Taxillus	Scurrula))	(Dendrophthoe	(Moquiniella	(Bakerella	((Englerina	Tapinanthus)	Agelanthus))))))	(Muellerina	Ileostylus)))	(Gaiadendron	(Nuytsia	Tristerix)))))	Notanthera))	Macrosolen	Decaisnina);
((Notanthera	(Peraxilla	((((Struthanthus	Tripodanthus)	(((Tristerix	Tupeia)	(((Muellerina	Ileostylus)	((Cecarria	Loranthus)	((Benthamina	Amyema)	((Helixanthera	(Taxillus	Scurrula))	(Dendrophthoe	(Bakerella	(((Englerina	Tapinanthus)	Agelanthus)	Moquiniella)))))))	Nuytsia))	Gaiadendron))	(Ligaria	Desmaria))	Atkinsonia)))	Macrosolen	Decaisnina);
((Notanthera	(Peraxilla	(((Tupeia	(Desmaria	((Tristerix	Ligaria)	(Struthanthus	Tripodanthus))))	((((Cecarria	Loranthus)	(((Benthamina	Amyema)	((Helixanthera	(Taxillus	Scurrula))	(Dendrophthoe	(Bakerella	(((Englerina	Tapinanthus)	Agelanthus)	Moquiniella)))))	(Muellerina	Ileostylus)))	Nuytsia)	Gaiadendron))	Atkinsonia)))	Macrosolen	Decaisnina);
((Notanthera	(Peraxilla	(Atkinsonia	((((((Muellerina	Ileostylus)	((Cecarria	Loranthus)	((Benthamina	Amyema)	((Helixanthera	(Taxillus	Scurrula))	(Dendrophthoe	(Bakerella	(((Englerina	Tapinanthus)	Agelanthus)	Moquiniella)))))))	Nuytsia)	Gaiadendron)	(Tupeia	(Struthanthus	Tripodanthus)))	((Tristerix	Ligaria)	Desmaria)))))	Macrosolen	Decaisnina);
((Peraxilla	(Gaiadendron	(Nuytsia	(((Struthanthus	Tripodanthus)	((Tristerix	Ligaria)	((Muellerina	Ileostylus)	((Cecarria	Loranthus)	((Benthamina	Amyema)	((Taxillus	Scurrula)	((Moquiniella	(Bakerella	((Englerina	Tapinanthus)	Agelanthus)))	(Dendrophthoe	Helixanthera))))))))	((Tupeia	(Notanthera	Desmaria))	Atkinsonia)))))	Macrosolen	Decaisnina);
((Peraxilla	((Atkinsonia	((Gaiadendron	Tristerix)	(((Muellerina	Ileostylus)	((Cecarria	Loranthus)	((Benthamina	Amyema)	((Taxillus	Scurrula)	(((Bakerella	((Englerina	Tapinanthus)	Agelanthus))	(Helixanthera	Moquiniella))	Dendrophthoe)))))	Tupeia)))	((Notanthera	(Nuytsia	(Ligaria	Desmaria)))	(Struthanthus	Tripodanthus))))	Macrosolen	Decaisnina);
(Macrosolen	(((((Tristerix	Nuytsia)	Gaiadendron)	(((Tripodanthus	Struthanthus)	(Atkinsonia	Ligaria))	(((Cecarria	Loranthus)	((Ileostylus	Muellerina)	(((Scurrula	Taxillus)	((Helixanthera	(Bakerella	(Moquiniella	((Englerina	Tapinanthus)	Agelanthus))))	Dendrophthoe))	(Benthamina	Amyema))))	(Tupeia	Desmaria))))	Peraxilla)	Notanthera)	Decaisnina);
(Macrosolen	(((((Tristerix	Nuytsia)	Gaiadendron)	(((Tripodanthus	Struthanthus)	(Atkinsonia	Ligaria))	((((((Bakerella	(Moquiniella	((Englerina	Tapinanthus)	Agelanthus)))	(Scurrula	Taxillus))	(Helixanthera	Dendrophthoe))	(Benthamina	Amyema))	((Cecarria	Loranthus)	(Ileostylus	Muellerina)))	(Tupeia	Desmaria))))	Peraxilla)	Notanthera)	Decaisnina);
(Macrosolen	(((Gaiadendron	(Tupeia	(Tristerix	Nuytsia)))	(((Tripodanthus	Struthanthus)	((Notanthera	(Ligaria	((Cecarria	Loranthus)	((Ileostylus	Muellerina)	(((Dendrophthoe	(Moquiniella	(((Englerina	Tapinanthus)	Agelanthus)	Bakerella)))	((Scurrula	Taxillus)	Helixanthera))	(Benthamina	Amyema))))))	Desmaria))	Atkinsonia))	Peraxilla)	Decaisnina);
(Macrosolen	((Gaiadendron	((Tristerix	Nuytsia)	((((Cecarria	Loranthus)	((Ileostylus	Muellerina)	((((Helixanthera	Dendrophthoe)	((Moquiniella	((Englerina	Tapinanthus)	Agelanthus))	Bakerella))	(Scurrula	Taxillus))	(Benthamina	Amyema))))	(Desmaria	Tupeia))	((Notanthera	(Ligaria	(Tripodanthus	Struthanthus)))	Atkinsonia))))	Peraxilla)	Decaisnina);
(Macrosolen	((((((Cecarria	Loranthus)	((Ileostylus	Muellerina)	((((Helixanthera	Dendrophthoe)	((Moquiniella	((Englerina	Tapinanthus)	Agelanthus))	Bakerella))	(Scurrula	Taxillus))	(Benthamina	Amyema))))	(Desmaria	Tupeia))	(((Tristerix	Ligaria)	(Tripodanthus	Struthanthus))	(Gaiadendron	(Nuytsia	Atkinsonia))))	Notanthera)	Peraxilla)	Decaisnina);
(Macrosolen	(((Gaiadendron	(Nuytsia	Atkinsonia))	((((((Helixanthera	Dendrophthoe)	((Moquiniella	((Englerina	Tapinanthus)	Agelanthus))	Bakerella))	(Scurrula	Taxillus))	(Benthamina	Amyema))	((Cecarria	Loranthus)	(Ileostylus	Muellerina)))	(((Desmaria	Notanthera)	(Tristerix	(Ligaria	(Tripodanthus	Struthanthus))))	Tupeia)))	Peraxilla)	Decaisnina);
(Macrosolen	((Gaiadendron	((Atkinsonia	((Notanthera	(Tripodanthus	Struthanthus))	Ligaria))	(Desmaria	(Tristerix	((((((Dendrophthoe	(Helixanthera	(Moquiniella	(((Englerina	Tapinanthus)	Agelanthus)	Bakerella))))	(Scurrula	Taxillus))	(Benthamina	Amyema))	((Cecarria	Loranthus)	(Ileostylus	Muellerina)))	Nuytsia)	Tupeia)))))	Peraxilla)	Decaisnina);
(Macrosolen	(((Atkinsonia	((Tripodanthus	Struthanthus)	((Notanthera	(((Cecarria	Loranthus)	((Ileostylus	Muellerina)	(((Scurrula	Taxillus)	(Helixanthera	(Dendrophthoe	(Moquiniella	(((Englerina	Tapinanthus)	Agelanthus)	Bakerella)))))	(Benthamina	Amyema))))	Nuytsia))	(Tupeia	(Ligaria	Desmaria)))))	(Tristerix	Gaiadendron))	Peraxilla)	Decaisnina);
(Macrosolen	(((((((((Cecarria	Loranthus)	((Ileostylus	Muellerina)	(((Scurrula	Taxillus)	((Helixanthera	Dendrophthoe)	((Moquiniella	((Englerina	Tapinanthus)	Agelanthus))	Bakerella)))	(Benthamina	Amyema))))	Nuytsia)	Tupeia)	Gaiadendron)	(Atkinsonia	((Tripodanthus	Struthanthus)	(Tristerix	Ligaria))))	Desmaria)	Notanthera)	Peraxilla)	Decaisnina);
(Macrosolen	(((((((Tristerix	(((Cecarria	Loranthus)	((Ileostylus	Muellerina)	(((Moquiniella	(((Englerina	Tapinanthus)	Agelanthus)	Bakerella))	((Scurrula	Taxillus)	(Helixanthera	Dendrophthoe)))	(Benthamina	Amyema))))	Nuytsia))	Gaiadendron)	(Tripodanthus	Struthanthus))	(Tupeia	(Ligaria	Desmaria)))	Atkinsonia)	Notanthera)	Peraxilla)	Decaisnina);
((Peraxilla	(((Notanthera	Desmaria)	(Tripodanthus	Struthanthus))	((Ligaria	Atkinsonia)	((Tristerix	(Tupeia	((((Benthamina	Amyema)	((Taxillus	Scurrula)	((Bakerella	((Agelanthus	(Tapinanthus	Englerina))	Moquiniella))	(Dendrophthoe	Helixanthera))))	((Cecarria	Loranthus)	(Muellerina	Ileostylus)))	Nuytsia)))	Gaiadendron))))	Macrosolen	Decaisnina);
((Peraxilla	(((Atkinsonia	((Ligaria	Desmaria)	((Tripodanthus	Struthanthus)	Notanthera)))	((((Cecarria	Loranthus)	((Muellerina	Ileostylus)	((Benthamina	Amyema)	(((((Agelanthus	(Tapinanthus	Englerina))	Moquiniella)	Bakerella)	Dendrophthoe)	(Helixanthera	(Taxillus	Scurrula))))))	Nuytsia)	Gaiadendron))	(Tupeia	Tristerix)))	Macrosolen	Decaisnina);
((Notanthera	(((((Tripodanthus	Struthanthus)	((((((Cecarria	Loranthus)	((Muellerina	Ileostylus)	((Benthamina	Amyema)	(((Dendrophthoe	(Moquiniella	((Agelanthus	(Tapinanthus	Englerina))	Bakerella)))	(Taxillus	Scurrula))	Helixanthera))))	Nuytsia)	Tristerix)	Tupeia)	Gaiadendron))	Atkinsonia)	(Ligaria	Desmaria))	Peraxilla))	Macrosolen	Decaisnina);
((Notanthera	((((((Ligaria	Tristerix)	(((Benthamina	Amyema)	(((Dendrophthoe	(Bakerella	(Moquiniella	(Agelanthus	(Tapinanthus	Englerina)))))	(Taxillus	Scurrula))	Helixanthera))	((Cecarria	Loranthus)	(Muellerina	Ileostylus))))	(Tripodanthus	Struthanthus))	((Tupeia	Atkinsonia)	Desmaria))	(Nuytsia	Gaiadendron))	Peraxilla))	Macrosolen	Decaisnina);
(((((((Tripodanthus	Struthanthus)	(Notanthera	(Tupeia	(Ligaria	Desmaria))))	Atkinsonia)	((Cecarria	Loranthus)	((Muellerina	Ileostylus)	((Benthamina	Amyema)	((Taxillus	Scurrula)	((Dendrophthoe	Helixanthera)	(Moquiniella	((Agelanthus	(Tapinanthus	Englerina))	Bakerella))))))))	(Gaiadendron	(Tristerix	Nuytsia)))	Peraxilla)	Macrosolen	Decaisnina);
(((((Atkinsonia	((Notanthera	(Tupeia	Desmaria))	Ligaria))	((((Benthamina	Amyema)	((Taxillus	Scurrula)	((Dendrophthoe	Helixanthera)	((Moquiniella	(Agelanthus	(Tapinanthus	Englerina)))	Bakerella))))	((Cecarria	Loranthus)	(Muellerina	Ileostylus)))	(Tripodanthus	Struthanthus)))	(Nuytsia	(Gaiadendron	Tristerix)))	Peraxilla)	Macrosolen	Decaisnina);
((((Atkinsonia	(Desmaria	((Gaiadendron	(Tupeia	(Nuytsia	(((Benthamina	Amyema)	((Taxillus	Scurrula)	((Dendrophthoe	Helixanthera)	((Moquiniella	(Agelanthus	(Tapinanthus	Englerina)))	Bakerella))))	((Cecarria	Loranthus)	(Muellerina	Ileostylus))))))	((Ligaria	Tristerix)	(Tripodanthus	Struthanthus)))))	Notanthera)	Peraxilla)	Macrosolen	Decaisnina);
((Notanthera	(Peraxilla	(Atkinsonia	((Ligaria	Desmaria)	((Gaiadendron	(Tristerix	(Tupeia	(Nuytsia	(((Benthamina	Amyema)	((Taxillus	Scurrula)	((Dendrophthoe	((Moquiniella	(Agelanthus	(Tapinanthus	Englerina)))	Bakerella))	Helixanthera)))	((Cecarria	Loranthus)	(Muellerina	Ileostylus)))))))	(Tripodanthus	Struthanthus))))))	Macrosolen	Decaisnina);
((Peraxilla	((((Atkinsonia	((Notanthera	Desmaria)	(Ligaria	(Tripodanthus	Struthanthus))))	(Gaiadendron	(Nuytsia	(((Benthamina	Amyema)	((Taxillus	Scurrula)	(((Agelanthus	(Tapinanthus	Englerina))	Bakerella)	(Dendrophthoe	(Helixanthera	Moquiniella)))))	((Cecarria	Loranthus)	(Muellerina	Ileostylus))))))	Tristerix)	Tupeia))	Macrosolen	Decaisnina);
((Peraxilla	(((Ligaria	(Tripodanthus	Struthanthus))	Atkinsonia)	(Gaiadendron	((((((Cecarria	Loranthus)	((Muellerina	Ileostylus)	((Benthamina	Amyema)	((Helixanthera	(Taxillus	Scurrula))	(((Moquiniella	(Agelanthus	(Tapinanthus	Englerina)))	Bakerella)	Dendrophthoe)))))	Notanthera)	Desmaria)	(Tupeia	Tristerix))	Nuytsia))))	Macrosolen	Decaisnina);
