# Supplementary material for: Evolution of pollen morphology in Loranthaceae
Source: Grana. 2017 Feb 20;57(1-2):16–116. doi: 10.1080/00173134.2016.1261939 (PMC5771552; doi:10.1080/00173134.2016.1261939)
Supplement: Grimsson et al. Online supplementary material [file SGRA_A_1261939_SM9964.zip › ML/RAxML_bootstrap.conc.red.rbcL]

((Macrosolen	((Gaiadendron	Atkinsonia)	((((Cecarria	Loranthus)	(((Benthamina	Amyema)	(((Agelanthus	(Moquiniella	(Taxillus	Scurrula)))	((Dendrophthoe	Englerina)	(Bakerella	Tapinanthus)))	Helixanthera))	(Muellerina	Ileostylus)))	(Peraxilla	(Notanthera	(Tripodanthus	Struthanthus))))	((Tristerix	(Ligaria	Desmaria))	Nuytsia))))	Tupeia	Decaisnina);
((Macrosolen	(((((Cecarria	Loranthus)	(((Benthamina	Amyema)	((Taxillus	Scurrula)	((Tapinanthus	Moquiniella)	(Agelanthus	(((Dendrophthoe	Englerina)	Bakerella)	Helixanthera)))))	(Muellerina	Ileostylus)))	(Notanthera	(Tripodanthus	Struthanthus)))	(Atkinsonia	((Tristerix	(Ligaria	Desmaria))	(Nuytsia	Gaiadendron))))	Peraxilla))	Tupeia	Decaisnina);
((Macrosolen	((Atkinsonia	(((Gaiadendron	Nuytsia)	(((Ligaria	(Tripodanthus	Struthanthus))	Tupeia)	(Desmaria	Peraxilla)))	((Cecarria	Loranthus)	((((Benthamina	Amyema)	((Englerina	Agelanthus)	((Helixanthera	(Tapinanthus	Moquiniella))	((Bakerella	Dendrophthoe)	Taxillus))))	Scurrula)	(Muellerina	Ileostylus)))))	Tristerix))	Notanthera	Decaisnina);
(Tupeia	((((Bakerella	Tapinanthus)	((((Benthamina	Amyema)	Agelanthus)	(Moquiniella	(Scurrula	Taxillus)))	((Dendrophthoe	Englerina)	Helixanthera)))	((Muellerina	Ileostylus)	(Cecarria	Loranthus)))	(((Notanthera	(Ligaria	(Tripodanthus	Struthanthus)))	(((Nuytsia	Gaiadendron)	Tristerix)	(Atkinsonia	Macrosolen)))	(Desmaria	Peraxilla)))	Decaisnina);
(Macrosolen	((((Gaiadendron	(Desmaria	Tupeia))	(((((Benthamina	Amyema)	(((Bakerella	Tapinanthus)	Agelanthus)	(((Moquiniella	Taxillus)	(Englerina	Dendrophthoe))	Helixanthera)))	Scurrula)	((Muellerina	Ileostylus)	(Cecarria	Loranthus)))	((Atkinsonia	((Notanthera	(Tripodanthus	Struthanthus))	Ligaria))	Nuytsia)))	Peraxilla)	Tristerix)	Decaisnina);
((Tupeia	(((((((Moquiniella	(Scurrula	Taxillus))	(Englerina	(Agelanthus	(Benthamina	Amyema))))	Helixanthera)	Dendrophthoe)	Tapinanthus)	Bakerella)	((Muellerina	Ileostylus)	(Cecarria	Loranthus))))	(((Tristerix	Desmaria)	Gaiadendron)	(((Atkinsonia	((Notanthera	(Tripodanthus	Struthanthus))	Ligaria))	Nuytsia)	(Peraxilla	Macrosolen)))	Decaisnina);
(Macrosolen	((((Atkinsonia	Nuytsia)	((Peraxilla	(Ligaria	(Tristerix	Desmaria)))	(((((((Amyema	(Moquiniella	(Scurrula	Taxillus)))	(Englerina	(Helixanthera	(Dendrophthoe	Benthamina))))	Agelanthus)	Tapinanthus)	Bakerella)	((Muellerina	Ileostylus)	(Cecarria	Loranthus)))	(Notanthera	(Tripodanthus	Struthanthus)))))	Gaiadendron)	Tupeia)	Decaisnina);
(Macrosolen	((Gaiadendron	(((Peraxilla	Desmaria)	((((((((Tapinanthus	Moquiniella)	Agelanthus)	(Dendrophthoe	Englerina))	Bakerella)	(Benthamina	Amyema))	(Helixanthera	(Scurrula	Taxillus)))	((Muellerina	Ileostylus)	(Cecarria	Loranthus)))	((Nuytsia	(Ligaria	Atkinsonia))	(Notanthera	(Tripodanthus	Struthanthus)))))	Tristerix))	Tupeia)	Decaisnina);
(Macrosolen	(((Muellerina	Ileostylus)	((((Desmaria	(Cecarria	Loranthus))	(Notanthera	(Gaiadendron	((Tapinanthus	Bakerella)	((Agelanthus	(Benthamina	Amyema))	(Englerina	((Dendrophthoe	(Helixanthera	Moquiniella))	(Scurrula	Taxillus))))))))	(((Peraxilla	Ligaria)	(Tripodanthus	Struthanthus))	(Tristerix	Nuytsia)))	Atkinsonia))	Tupeia)	Decaisnina);
((((Gaiadendron	((((Cecarria	Loranthus)	(Muellerina	Ileostylus))	(((Moquiniella	Tapinanthus)	(((Dendrophthoe	(Taxillus	Helixanthera))	Bakerella)	(Englerina	Agelanthus)))	(Scurrula	(Benthamina	Amyema))))	((Peraxilla	Desmaria)	(((Ligaria	(Notanthera	(Tripodanthus	Struthanthus)))	Nuytsia)	Atkinsonia))))	Tristerix)	Macrosolen)	Tupeia	Decaisnina);
((Atkinsonia	(((((((Muellerina	Ileostylus)	((Cecarria	Loranthus)	((Bakerella	Tapinanthus)	(Englerina	((Agelanthus	((Dendrophthoe	(Helixanthera	(Scurrula	Taxillus)))	(Amyema	Benthamina)))	Moquiniella)))))	Tupeia)	(Peraxilla	Desmaria))	(Ligaria	(Notanthera	(Struthanthus	Tripodanthus))))	Gaiadendron)	(Tristerix	Nuytsia)))	Macrosolen	Decaisnina);
(((Gaiadendron	((Atkinsonia	(((Notanthera	(Struthanthus	Tripodanthus))	Ligaria)	Nuytsia))	((Peraxilla	Desmaria)	(((Muellerina	Ileostylus)	((Cecarria	Loranthus)	(((((Agelanthus	(Moquiniella	(Scurrula	Taxillus)))	(Helixanthera	(Englerina	Bakerella)))	Dendrophthoe)	Tapinanthus)	(Amyema	Benthamina))))	Tupeia))))	Tristerix)	Macrosolen	Decaisnina);
(Tristerix	(Macrosolen	(((Desmaria	Tupeia)	Gaiadendron)	((Atkinsonia	(((Notanthera	(Struthanthus	Tripodanthus))	Ligaria)	Nuytsia))	(Peraxilla	((Cecarria	Loranthus)	(Muellerina	(((((Agelanthus	(Englerina	Moquiniella))	(Helixanthera	(Taxillus	(Dendrophthoe	(Bakerella	Tapinanthus)))))	(Amyema	Benthamina))	Scurrula)	Ileostylus)))))))	Decaisnina);
(Tristerix	(Macrosolen	((((((Cecarria	Loranthus)	(Ileostylus	Muellerina))	((Taxillus	Scurrula)	(((Tapinanthus	Moquiniella)	(Agelanthus	(Englerina	((Bakerella	Helixanthera)	Dendrophthoe))))	(Amyema	Benthamina))))	(Atkinsonia	(((Notanthera	(Struthanthus	Tripodanthus))	Ligaria)	Nuytsia)))	Peraxilla)	((Tupeia	Gaiadendron)	Desmaria)))	Decaisnina);
(Macrosolen	(Peraxilla	(((((((Notanthera	(Struthanthus	Tripodanthus))	Ligaria)	Nuytsia)	Gaiadendron)	(Tupeia	(((Cecarria	Loranthus)	(Ileostylus	Muellerina))	((Amyema	Benthamina)	((Taxillus	Scurrula)	((Bakerella	Helixanthera)	(Agelanthus	((Dendrophthoe	(Tapinanthus	Moquiniella))	Englerina))))))))	Atkinsonia)	(Tristerix	Desmaria)))	Decaisnina);
(Macrosolen	(Peraxilla	((((Gaiadendron	Tupeia)	(Tristerix	Desmaria))	((Nuytsia	((Notanthera	(Struthanthus	Tripodanthus))	Ligaria))	Atkinsonia))	(((Cecarria	Loranthus)	(Ileostylus	Muellerina))	((Amyema	Benthamina)	(Helixanthera	(((Dendrophthoe	(Englerina	(Tapinanthus	Bakerella)))	Agelanthus)	((Taxillus	Scurrula)	Moquiniella)))))))	Decaisnina);
(Macrosolen	(((Tristerix	Desmaria)	Gaiadendron)	((Nuytsia	Atkinsonia)	((Tupeia	(((((Amyema	Benthamina)	(((Tapinanthus	Bakerella)	(Moquiniella	(Englerina	Agelanthus)))	(Dendrophthoe	(Helixanthera	Taxillus))))	Scurrula)	(Cecarria	Loranthus))	(Ileostylus	Muellerina)))	(Peraxilla	((Notanthera	(Struthanthus	Tripodanthus))	Ligaria)))))	Decaisnina);
(Macrosolen	(Peraxilla	(((Nuytsia	Atkinsonia)	((Notanthera	(Struthanthus	Tripodanthus))	Ligaria))	((Gaiadendron	(Tupeia	(((((Helixanthera	(Englerina	((Agelanthus	(Scurrula	(Moquiniella	Taxillus)))	(Tapinanthus	Bakerella))))	Dendrophthoe)	(Amyema	Benthamina))	(Cecarria	Loranthus))	(Ileostylus	Muellerina))))	(Tristerix	Desmaria))))	Decaisnina);
((Macrosolen	((((((Tupeia	(Struthanthus	Tripodanthus))	Gaiadendron)	((Ligaria	Tristerix)	Nuytsia))	Atkinsonia)	(Peraxilla	Desmaria))	(((((Scurrula	Taxillus)	((Agelanthus	Bakerella)	(Helixanthera	((Englerina	Dendrophthoe)	(Tapinanthus	Moquiniella)))))	(Amyema	Benthamina))	(Cecarria	Loranthus))	(Ileostylus	Muellerina))))	Notanthera	Decaisnina);
((Macrosolen	(((((((Tupeia	(Ligaria	(Struthanthus	Tripodanthus)))	Gaiadendron)	Nuytsia)	Atkinsonia)	(Peraxilla	Desmaria))	((((Tapinanthus	Bakerella)	(((((Amyema	Benthamina)	(Scurrula	Taxillus))	(Dendrophthoe	Helixanthera))	(Moquiniella	Englerina))	Agelanthus))	(Cecarria	Loranthus))	(Ileostylus	Muellerina)))	Tristerix))	Notanthera	Decaisnina);
(Tupeia	(((((Helixanthera	(Scurrula	((Englerina	Moquiniella)	Dendrophthoe)))	(Agelanthus	((Benthamina	Amyema)	Taxillus)))	(Bakerella	Tapinanthus))	((Loranthus	Cecarria)	(Muellerina	Ileostylus)))	(((Ligaria	(Notanthera	(Struthanthus	Tripodanthus)))	Gaiadendron)	(Atkinsonia	((Nuytsia	Tristerix)	((Desmaria	Peraxilla)	Macrosolen)))))	Decaisnina);
(Tupeia	(((((Taxillus	Scurrula)	(Benthamina	Amyema))	(Moquiniella	(((Tapinanthus	Bakerella)	Agelanthus)	((Dendrophthoe	Englerina)	Helixanthera))))	((Loranthus	Cecarria)	(Muellerina	Ileostylus)))	((((Ligaria	(Tristerix	(Struthanthus	Tripodanthus)))	Nuytsia)	(Notanthera	Atkinsonia))	(Gaiadendron	(Desmaria	(Peraxilla	Macrosolen)))))	Decaisnina);
(Macrosolen	((((Gaiadendron	((Tristerix	Desmaria)	Tupeia))	(((Benthamina	(Amyema	(Moquiniella	(Taxillus	Scurrula))))	(((Dendrophthoe	Englerina)	Helixanthera)	((Tapinanthus	Bakerella)	Agelanthus)))	((Loranthus	Cecarria)	(Muellerina	Ileostylus))))	(((Notanthera	((Struthanthus	Tripodanthus)	Ligaria))	Nuytsia)	Atkinsonia))	Peraxilla)	Decaisnina);
(Macrosolen	(((Peraxilla	Desmaria)	(((Tupeia	(((Helixanthera	((Englerina	(Bakerella	(((Tapinanthus	Moquiniella)	(Taxillus	Scurrula))	Agelanthus)))	Dendrophthoe))	(Benthamina	Amyema))	((Loranthus	Cecarria)	(Muellerina	Ileostylus))))	(((Notanthera	((Struthanthus	Tripodanthus)	Ligaria))	Nuytsia)	Atkinsonia))	Gaiadendron))	Tristerix)	Decaisnina);
(Macrosolen	((Gaiadendron	((((Peraxilla	Desmaria)	(((((Agelanthus	(Tapinanthus	Moquiniella))	(Bakerella	(Dendrophthoe	(Helixanthera	((Taxillus	Scurrula)	Englerina)))))	(Benthamina	Amyema))	((Loranthus	Cecarria)	(Muellerina	Ileostylus)))	(Notanthera	((Tristerix	Ligaria)	(Struthanthus	Tripodanthus)))))	Nuytsia)	Atkinsonia))	Tupeia)	Decaisnina);
((Peraxilla	Macrosolen)	(((Tupeia	((Tapinanthus	(((((Dendrophthoe	(Helixanthera	((Benthamina	Amyema)	(Taxillus	Scurrula))))	Agelanthus)	Englerina)	Moquiniella)	Bakerella))	((Loranthus	Cecarria)	(Muellerina	Ileostylus))))	(Desmaria	(Atkinsonia	((Ligaria	(Tristerix	(Struthanthus	Tripodanthus)))	(Nuytsia	Notanthera)))))	Gaiadendron)	Decaisnina);
(Tupeia	((((((Englerina	((Dendrophthoe	Helixanthera)	Agelanthus))	(Amyema	((Taxillus	Scurrula)	(Tapinanthus	Moquiniella))))	Benthamina)	Bakerella)	((Loranthus	Cecarria)	(Muellerina	Ileostylus)))	(((Peraxilla	Macrosolen)	((Struthanthus	Tripodanthus)	Notanthera))	((Atkinsonia	Gaiadendron)	(Nuytsia	(Tristerix	(Ligaria	Desmaria))))))	Decaisnina);
(((Tupeia	(((Tristerix	(Ligaria	Desmaria))	(Gaiadendron	((Struthanthus	Tripodanthus)	(Nuytsia	Atkinsonia))))	(Peraxilla	((Loranthus	Cecarria)	((Muellerina	Ileostylus)	(Benthamina	((((Tapinanthus	Agelanthus)	((Bakerella	Dendrophthoe)	Helixanthera))	Englerina)	(Amyema	((Taxillus	Scurrula)	Moquiniella)))))))))	Macrosolen)	Notanthera	Decaisnina);
(((((Ligaria	((Struthanthus	Tripodanthus)	(Desmaria	Peraxilla)))	(((Tristerix	Gaiadendron)	Atkinsonia)	Nuytsia))	((Loranthus	Cecarria)	((Muellerina	Ileostylus)	(((Amyema	(Taxillus	Scurrula))	((Agelanthus	(Tapinanthus	Moquiniella))	(Englerina	(Helixanthera	(Bakerella	Dendrophthoe)))))	Benthamina))))	(Macrosolen	Tupeia))	Notanthera	Decaisnina);
(Macrosolen	(Tupeia	(Gaiadendron	((((Loranthus	Cecarria)	((Muellerina	Ileostylus)	((Taxillus	Scurrula)	(((((Tapinanthus	Bakerella)	Agelanthus)	(Englerina	Moquiniella))	(Helixanthera	Dendrophthoe))	(Amyema	Benthamina)))))	(Desmaria	Peraxilla))	(Tristerix	((Nuytsia	Atkinsonia)	(Notanthera	(Ligaria	(Struthanthus	Tripodanthus))))))))	Decaisnina);
(Macrosolen	(Peraxilla	(((Ligaria	Desmaria)	Tupeia)	((Gaiadendron	(((Notanthera	Nuytsia)	Atkinsonia)	(Tristerix	(Struthanthus	Tripodanthus))))	(((Ileostylus	Muellerina)	(Loranthus	Cecarria))	((((((Dendrophthoe	((Scurrula	Taxillus)	Helixanthera))	Agelanthus)	Bakerella)	Englerina)	(Moquiniella	Tapinanthus))	(Amyema	Benthamina))))))	Decaisnina);
((Macrosolen	(Gaiadendron	((((((Ileostylus	Muellerina)	(Loranthus	Cecarria))	(((Moquiniella	Tapinanthus)	((((Helixanthera	(Dendrophthoe	Bakerella))	(Scurrula	Taxillus))	Agelanthus)	Englerina))	(Amyema	Benthamina)))	((Ligaria	(Notanthera	(Struthanthus	Tripodanthus)))	(Peraxilla	Desmaria)))	(Nuytsia	Tristerix))	Atkinsonia)))	Tupeia	Decaisnina);
(Macrosolen	(((Peraxilla	Desmaria)	((Atkinsonia	Gaiadendron)	((Tupeia	(((Ileostylus	Muellerina)	(Loranthus	Cecarria))	(((Moquiniella	((((Helixanthera	Dendrophthoe)	(Tapinanthus	Bakerella))	Agelanthus)	Englerina))	(Amyema	Benthamina))	(Scurrula	Taxillus))))	(Nuytsia	(Notanthera	((Struthanthus	Tripodanthus)	Ligaria))))))	Tristerix)	Decaisnina);
(Macrosolen	((((((Notanthera	(Struthanthus	Tripodanthus))	Ligaria)	Nuytsia)	Atkinsonia)	(((Peraxilla	Desmaria)	Gaiadendron)	(Tupeia	(((Ileostylus	Muellerina)	(Loranthus	Cecarria))	((Dendrophthoe	Helixanthera)	((((Amyema	Benthamina)	Agelanthus)	Englerina)	((Moquiniella	Tapinanthus)	((Scurrula	Taxillus)	Bakerella))))))))	Tristerix)	Decaisnina);
(Macrosolen	(Gaiadendron	((Nuytsia	Tristerix)	(Atkinsonia	((((Notanthera	(Struthanthus	Tripodanthus))	Ligaria)	((Peraxilla	Desmaria)	Tupeia))	(((Ileostylus	Muellerina)	(Loranthus	Cecarria))	((((Moquiniella	(Scurrula	Taxillus))	((Amyema	Benthamina)	Agelanthus))	((Dendrophthoe	Helixanthera)	Englerina))	(Tapinanthus	Bakerella)))))))	Decaisnina);
((Macrosolen	(Gaiadendron	((((Atkinsonia	Peraxilla)	(Nuytsia	(Ligaria	(Tristerix	Desmaria))))	(((Ileostylus	Muellerina)	(Loranthus	Cecarria))	(((((Dendrophthoe	Helixanthera)	Englerina)	(Agelanthus	Benthamina))	(Amyema	(Moquiniella	(Scurrula	Taxillus))))	(Tapinanthus	Bakerella))))	(Notanthera	(Struthanthus	Tripodanthus)))))	Tupeia	Decaisnina);
(Macrosolen	(((Tupeia	Gaiadendron)	Atkinsonia)	(((((Ileostylus	Muellerina)	(Loranthus	Cecarria))	((Benthamina	(Amyema	((Dendrophthoe	Helixanthera)	(Scurrula	Taxillus))))	(((Englerina	Tristerix)	((Tapinanthus	Moquiniella)	Agelanthus))	Bakerella)))	(Nuytsia	(Ligaria	(Notanthera	(Struthanthus	Tripodanthus)))))	(Peraxilla	Desmaria)))	Decaisnina);
(Macrosolen	(((((Atkinsonia	(Ligaria	(Notanthera	(Struthanthus	Tripodanthus))))	Nuytsia)	(Peraxilla	Desmaria))	((Ileostylus	Muellerina)	((Loranthus	Cecarria)	((Benthamina	Amyema)	((Scurrula	Taxillus)	((((Englerina	Moquiniella)	(Agelanthus	(Tapinanthus	Bakerella)))	Dendrophthoe)	Helixanthera))))))	(Tristerix	(Tupeia	Gaiadendron)))	Decaisnina);
((Gaiadendron	(((((Ligaria	(Notanthera	(Struthanthus	Tripodanthus)))	(Peraxilla	Desmaria))	((Ileostylus	Muellerina)	((Loranthus	Cecarria)	((Benthamina	Amyema)	((Scurrula	Taxillus)	((Agelanthus	(Moquiniella	Tapinanthus))	((Helixanthera	(Dendrophthoe	Bakerella))	Englerina)))))))	Atkinsonia)	(Nuytsia	Tristerix)))	(Tupeia	Macrosolen)	Decaisnina);
(Notanthera	((((Peraxilla	Desmaria)	(((Tupeia	Gaiadendron)	((Ligaria	Tristerix)	(Struthanthus	Tripodanthus)))	(Nuytsia	Atkinsonia)))	((Ileostylus	Muellerina)	((Loranthus	Cecarria)	(Benthamina	((Amyema	(Scurrula	Taxillus))	((Helixanthera	Dendrophthoe)	((Moquiniella	(Agelanthus	(Tapinanthus	Bakerella)))	Englerina)))))))	Macrosolen)	Decaisnina);
(Macrosolen	(((Ligaria	Desmaria)	((Tupeia	(((((Agelanthus	(Amyema	Benthamina))	(Moquiniella	((Dendrophthoe	(Helixanthera	(Scurrula	Taxillus)))	Englerina)))	Tapinanthus)	Bakerella)	((Cecarria	Loranthus)	(Ileostylus	Muellerina))))	(((Notanthera	(Struthanthus	Tripodanthus))	Atkinsonia)	((Tristerix	Nuytsia)	Gaiadendron))))	Peraxilla)	Decaisnina);
(Macrosolen	((((Peraxilla	Desmaria)	((Tupeia	((((Moquiniella	(((Helixanthera	((Scurrula	Taxillus)	Dendrophthoe))	Englerina)	(Agelanthus	(Amyema	Benthamina))))	Tapinanthus)	Bakerella)	((Cecarria	Loranthus)	(Ileostylus	Muellerina))))	((Ligaria	(Notanthera	(Struthanthus	Tripodanthus)))	(Nuytsia	Atkinsonia))))	Gaiadendron)	Tristerix)	Decaisnina);
(Macrosolen	((((Tristerix	(Ligaria	(Notanthera	(Struthanthus	Tripodanthus))))	(((Peraxilla	Desmaria)	(Tupeia	(((Amyema	Benthamina)	(((Helixanthera	((Scurrula	Taxillus)	Dendrophthoe))	Englerina)	(Bakerella	(Agelanthus	(Moquiniella	Tapinanthus)))))	((Cecarria	Loranthus)	(Ileostylus	Muellerina)))))	Gaiadendron))	Nuytsia)	Atkinsonia)	Decaisnina);
(Macrosolen	((Peraxilla	Desmaria)	((Tristerix	((Gaiadendron	(Atkinsonia	(((Notanthera	(Struthanthus	Tripodanthus))	Ligaria)	Nuytsia)))	(((Amyema	Benthamina)	(Moquiniella	((Agelanthus	((Tapinanthus	Bakerella)	(Dendrophthoe	(Helixanthera	(Scurrula	Taxillus)))))	Englerina)))	((Cecarria	Loranthus)	(Ileostylus	Muellerina)))))	Tupeia))	Decaisnina);
(((((Benthamina	((((Agelanthus	(Tapinanthus	Moquiniella))	(Bakerella	Englerina))	Dendrophthoe)	Helixanthera))	(Amyema	(Scurrula	Taxillus)))	((Cecarria	Loranthus)	(Ileostylus	Muellerina)))	Tupeia)	(((Tristerix	Desmaria)	Gaiadendron)	((Peraxilla	Macrosolen)	(Atkinsonia	((Notanthera	((Struthanthus	Tripodanthus)	Ligaria))	Nuytsia))))	Decaisnina);
(((((Amyema	Benthamina)	(((((Helixanthera	(Scurrula	Taxillus))	Dendrophthoe)	Englerina)	(Tapinanthus	Moquiniella))	(Bakerella	Agelanthus)))	((Cecarria	Loranthus)	(Ileostylus	Muellerina)))	Tupeia)	((Notanthera	((Peraxilla	(Tripodanthus	Struthanthus))	Ligaria))	(Gaiadendron	(Atkinsonia	((Desmaria	(Tristerix	Macrosolen))	Nuytsia))))	Decaisnina);
((((((Amyema	Benthamina)	((Scurrula	Taxillus)	(Helixanthera	(Dendrophthoe	(((Bakerella	Tapinanthus)	(Agelanthus	Moquiniella))	Englerina)))))	((Cecarria	Loranthus)	(Ileostylus	Muellerina)))	Tupeia)	((Nuytsia	(Atkinsonia	((Tripodanthus	Struthanthus)	Notanthera)))	((((Ligaria	Desmaria)	Tristerix)	Peraxilla)	Gaiadendron)))	Macrosolen	Decaisnina);
(((((((Ligaria	Desmaria)	Tristerix)	(Atkinsonia	((((Ileostylus	Muellerina)	(((Amyema	Benthamina)	((Scurrula	Taxillus)	(((Dendrophthoe	(Bakerella	Agelanthus))	(Helixanthera	(Moquiniella	Tapinanthus)))	Englerina)))	(Cecarria	Loranthus)))	((Tripodanthus	Struthanthus)	Notanthera))	Gaiadendron)))	Nuytsia)	Peraxilla)	Macrosolen)	Tupeia	Decaisnina);
(((Tupeia	((Peraxilla	Desmaria)	((((Ileostylus	Muellerina)	((Benthamina	((Amyema	(Scurrula	Taxillus))	((Moquiniella	Tapinanthus)	(((Helixanthera	Dendrophthoe)	Englerina)	(Bakerella	Agelanthus)))))	(Cecarria	Loranthus)))	(Atkinsonia	(Nuytsia	(Ligaria	((Tripodanthus	Struthanthus)	Notanthera)))))	Gaiadendron)))	Macrosolen)	Tristerix	Decaisnina);
(((Peraxilla	Desmaria)	(((Tupeia	((Ileostylus	Muellerina)	((Benthamina	((Amyema	(Scurrula	Taxillus))	(((Moquiniella	Agelanthus)	((Englerina	Bakerella)	(Helixanthera	Dendrophthoe)))	Tapinanthus)))	(Cecarria	Loranthus))))	(Tristerix	((((Tripodanthus	Struthanthus)	Notanthera)	Atkinsonia)	(Nuytsia	Ligaria))))	Gaiadendron))	Macrosolen	Decaisnina);
(Macrosolen	(((Gaiadendron	Tupeia)	Tristerix)	((Nuytsia	((Ligaria	Atkinsonia)	(Notanthera	(Struthanthus	Tripodanthus))))	((Desmaria	Peraxilla)	(((Tapinanthus	Bakerella)	((Benthamina	Amyema)	(((Dendrophthoe	Helixanthera)	Englerina)	((Scurrula	Taxillus)	(Moquiniella	Agelanthus)))))	(Ileostylus	(Muellerina	(Loranthus	Cecarria)))))))	Decaisnina);
(Macrosolen	(Tristerix	(((Tupeia	((((Benthamina	Amyema)	Scurrula)	(((Dendrophthoe	Taxillus)	Helixanthera)	(Englerina	((Agelanthus	(Tapinanthus	Moquiniella))	Bakerella))))	((Loranthus	Cecarria)	(Ileostylus	Muellerina))))	(Gaiadendron	((Atkinsonia	(Notanthera	(Ligaria	(Struthanthus	Tripodanthus))))	Nuytsia)))	(Desmaria	Peraxilla)))	Decaisnina);
(Macrosolen	((Gaiadendron	((Peraxilla	(((Atkinsonia	(Notanthera	(Ligaria	(Struthanthus	Tripodanthus))))	Nuytsia)	((((Benthamina	Amyema)	(Taxillus	Scurrula))	((Agelanthus	(Tapinanthus	Moquiniella))	(Englerina	(Helixanthera	(Dendrophthoe	Bakerella)))))	((Loranthus	Cecarria)	(Ileostylus	Muellerina)))))	(Desmaria	Tristerix)))	Tupeia)	Decaisnina);
(Macrosolen	((Gaiadendron	(((((Ligaria	(Notanthera	(Struthanthus	Tripodanthus)))	(Atkinsonia	Nuytsia))	((((Benthamina	Amyema)	(Taxillus	Scurrula))	(((Agelanthus	Bakerella)	Dendrophthoe)	(Englerina	((Tapinanthus	Moquiniella)	Helixanthera))))	((Loranthus	Cecarria)	(Ileostylus	Muellerina))))	(Peraxilla	Desmaria))	Tristerix))	Tupeia)	Decaisnina);
((Macrosolen	((((Tristerix	((Ligaria	Tupeia)	(Struthanthus	Tripodanthus)))	Nuytsia)	(Atkinsonia	(Peraxilla	Desmaria)))	(Gaiadendron	((((Benthamina	Amyema)	(Taxillus	Scurrula))	((Agelanthus	Bakerella)	(Englerina	((Dendrophthoe	(Tapinanthus	Moquiniella))	Helixanthera))))	((Loranthus	Cecarria)	(Ileostylus	Muellerina))))))	Notanthera	Decaisnina);
(((Tupeia	(Macrosolen	Desmaria))	(((((((Benthamina	Amyema)	((Agelanthus	Bakerella)	((Dendrophthoe	Englerina)	(Taxillus	((Tapinanthus	Moquiniella)	Helixanthera)))))	Scurrula)	((Loranthus	Cecarria)	(Ileostylus	Muellerina)))	((Nuytsia	(Atkinsonia	Notanthera))	((Struthanthus	Tripodanthus)	Ligaria)))	Peraxilla)	Tristerix))	Gaiadendron	Decaisnina);
((Macrosolen	(Tristerix	(((Atkinsonia	((Tupeia	((Struthanthus	Tripodanthus)	Ligaria))	Gaiadendron))	Nuytsia)	((Peraxilla	Desmaria)	(((Benthamina	Amyema)	(((((Bakerella	Englerina)	((Tapinanthus	Moquiniella)	Agelanthus))	Helixanthera)	Dendrophthoe)	(Taxillus	Scurrula)))	((Loranthus	Cecarria)	(Ileostylus	Muellerina)))))))	Notanthera	Decaisnina);
(Macrosolen	((Desmaria	Gaiadendron)	(((Tristerix	Peraxilla)	(((Benthamina	Amyema)	(((Taxillus	(Dendrophthoe	((Bakerella	(Englerina	(Tapinanthus	Moquiniella)))	Agelanthus)))	Helixanthera)	Scurrula))	((Loranthus	Cecarria)	(Ileostylus	Muellerina))))	(Notanthera	((Nuytsia	Atkinsonia)	(Tupeia	((Struthanthus	Tripodanthus)	Ligaria))))))	Decaisnina);
((((((((Struthanthus	Tripodanthus)	Ligaria)	(Nuytsia	Notanthera))	Atkinsonia)	((Tristerix	Desmaria)	Gaiadendron))	(Peraxilla	Macrosolen))	(((((Bakerella	(Englerina	(Dendrophthoe	Helixanthera)))	((Tapinanthus	Moquiniella)	Agelanthus))	(Benthamina	Amyema))	(Taxillus	Scurrula))	((Loranthus	Cecarria)	(Ileostylus	Muellerina))))	Tupeia	Decaisnina);
(((((Nuytsia	(Atkinsonia	Notanthera))	(((((Bakerella	(Englerina	(Dendrophthoe	Helixanthera)))	((Tapinanthus	Moquiniella)	Agelanthus))	(Benthamina	Amyema))	(Taxillus	Scurrula))	((Loranthus	Cecarria)	(Ileostylus	Muellerina))))	(Peraxilla	((Struthanthus	Tripodanthus)	Tristerix)))	(Gaiadendron	(Tupeia	(Ligaria	Desmaria))))	Macrosolen	Decaisnina);
(Macrosolen	((((((Notanthera	(Tripodanthus	Struthanthus))	Ligaria)	(Nuytsia	Atkinsonia))	((Tupeia	(((Loranthus	Cecarria)	(Muellerina	Ileostylus))	(((Taxillus	Scurrula)	(Amyema	Benthamina))	((Englerina	Dendrophthoe)	(((Tapinanthus	Bakerella)	Agelanthus)	(Helixanthera	Moquiniella))))))	(Desmaria	Peraxilla)))	Gaiadendron)	Tristerix)	Decaisnina);
(Macrosolen	(((Desmaria	Peraxilla)	((((((Loranthus	Cecarria)	(Muellerina	Ileostylus))	((Amyema	Benthamina)	(((Moquiniella	Tapinanthus)	(Agelanthus	(((Helixanthera	Dendrophthoe)	(Taxillus	Scurrula))	Bakerella)))	Englerina)))	(Gaiadendron	((Tripodanthus	Struthanthus)	(Ligaria	Notanthera))))	Atkinsonia)	(Tristerix	Nuytsia)))	Tupeia)	Decaisnina);
(Macrosolen	(Peraxilla	((((((Loranthus	Cecarria)	(Muellerina	Ileostylus))	((Amyema	((Taxillus	Scurrula)	Benthamina))	(((Agelanthus	Bakerella)	((Moquiniella	Tapinanthus)	(Englerina	Dendrophthoe)))	Helixanthera)))	(Nuytsia	(Ligaria	(Notanthera	(Tripodanthus	Struthanthus)))))	((Gaiadendron	(Desmaria	Tupeia))	Atkinsonia))	Tristerix))	Decaisnina);
(Macrosolen	(((((Loranthus	Cecarria)	(Muellerina	Ileostylus))	((Benthamina	Amyema)	((Dendrophthoe	(Helixanthera	(((Taxillus	Scurrula)	Moquiniella)	Tapinanthus)))	((Agelanthus	Bakerella)	Englerina))))	((Gaiadendron	(Atkinsonia	(Nuytsia	(Ligaria	(Notanthera	(Tripodanthus	Struthanthus))))))	((Tristerix	Desmaria)	Peraxilla)))	Tupeia)	Decaisnina);
(Macrosolen	(((Tupeia	(Tristerix	Desmaria))	(((Nuytsia	((Notanthera	(Ligaria	(Tripodanthus	Struthanthus)))	Atkinsonia))	Gaiadendron)	((Loranthus	Cecarria)	((Muellerina	Ileostylus)	(((Benthamina	Amyema)	((Bakerella	((Tapinanthus	Moquiniella)	((Helixanthera	Dendrophthoe)	Englerina)))	Agelanthus))	(Taxillus	Scurrula))))))	Peraxilla)	Decaisnina);
(Macrosolen	((((Nuytsia	((Notanthera	(Ligaria	(Tripodanthus	Struthanthus)))	Atkinsonia))	((Tristerix	Desmaria)	Gaiadendron))	(Tupeia	((Loranthus	Cecarria)	((Muellerina	Ileostylus)	((Benthamina	(((Tapinanthus	Moquiniella)	(Bakerella	((Helixanthera	Dendrophthoe)	Englerina)))	Agelanthus))	(Amyema	(Taxillus	Scurrula)))))))	Peraxilla)	Decaisnina);
(Macrosolen	(((Desmaria	Gaiadendron)	(Peraxilla	(((Nuytsia	Atkinsonia)	((Notanthera	(Tripodanthus	Struthanthus))	Ligaria))	(Tupeia	((Loranthus	Cecarria)	((Muellerina	Ileostylus)	((Tapinanthus	Moquiniella)	(Bakerella	(Dendrophthoe	((Englerina	(((Taxillus	Scurrula)	Agelanthus)	Helixanthera))	(Amyema	Benthamina)))))))))))	Tristerix)	Decaisnina);
((Macrosolen	(((Tupeia	((Loranthus	Cecarria)	((Muellerina	Ileostylus)	(((Taxillus	Scurrula)	(Amyema	Benthamina))	((Englerina	Agelanthus)	((((Bakerella	Tapinanthus)	Dendrophthoe)	Helixanthera)	Moquiniella))))))	(((Atkinsonia	Gaiadendron)	Nuytsia)	((Tristerix	(Tripodanthus	Struthanthus))	Ligaria)))	(Peraxilla	Desmaria)))	Notanthera	Decaisnina);
(Tupeia	(((Loranthus	Cecarria)	((Muellerina	Ileostylus)	(((Taxillus	Scurrula)	(Amyema	Benthamina))	((Englerina	(Moquiniella	Tapinanthus))	(Bakerella	((Helixanthera	Dendrophthoe)	Agelanthus))))))	(((Gaiadendron	Nuytsia)	(Atkinsonia	((Tristerix	(Peraxilla	Desmaria))	Macrosolen)))	(Ligaria	(Notanthera	(Tripodanthus	Struthanthus)))))	Decaisnina);
((Tupeia	(((((Loranthus	Cecarria)	((Muellerina	Ileostylus)	((Benthamina	((Taxillus	Scurrula)	Amyema))	((Helixanthera	Dendrophthoe)	((Englerina	Agelanthus)	(Moquiniella	(Bakerella	Tapinanthus)))))))	((Peraxilla	Desmaria)	(Atkinsonia	(Nuytsia	(Ligaria	(Notanthera	(Tripodanthus	Struthanthus)))))))	Tristerix)	Gaiadendron))	Macrosolen	Decaisnina);
(Macrosolen	(Peraxilla	(((((Cecarria	Loranthus)	((Ileostylus	Muellerina)	((Amyema	Benthamina)	((((Agelanthus	((Englerina	Moquiniella)	Dendrophthoe))	(Bakerella	Tapinanthus))	Helixanthera)	(Taxillus	Scurrula)))))	((Notanthera	(Tripodanthus	Struthanthus))	(Nuytsia	Atkinsonia)))	Gaiadendron)	(Tristerix	(Ligaria	(Desmaria	Tupeia)))))	Decaisnina);
(Macrosolen	(((Gaiadendron	(Nuytsia	Tristerix))	(((Tupeia	((Cecarria	Loranthus)	((Ileostylus	Muellerina)	((Amyema	Benthamina)	(((Agelanthus	Moquiniella)	(((Englerina	(Bakerella	Tapinanthus))	Dendrophthoe)	Helixanthera))	(Taxillus	Scurrula))))))	(Notanthera	(Tripodanthus	Struthanthus)))	((Ligaria	Desmaria)	Peraxilla)))	Atkinsonia)	Decaisnina);
(Macrosolen	(((((Nuytsia	Atkinsonia)	(Notanthera	(Tripodanthus	Struthanthus)))	((Cecarria	Loranthus)	((Ileostylus	Muellerina)	(((((Moquiniella	Tapinanthus)	(Englerina	(Agelanthus	(Amyema	Benthamina))))	((Taxillus	Scurrula)	Helixanthera))	Dendrophthoe)	Bakerella))))	(Tristerix	(Gaiadendron	((Ligaria	Desmaria)	Tupeia))))	Peraxilla)	Decaisnina);
((((Cecarria	Loranthus)	((Ileostylus	Muellerina)	(((Dendrophthoe	((Englerina	(Agelanthus	((Taxillus	Scurrula)	(Benthamina	Amyema))))	Helixanthera))	Bakerella)	(Tapinanthus	Moquiniella))))	((((Nuytsia	Atkinsonia)	(Notanthera	(Ligaria	(Tripodanthus	Struthanthus))))	((Tristerix	Macrosolen)	Gaiadendron))	(Desmaria	Peraxilla)))	Tupeia	Decaisnina);
(Macrosolen	(Tupeia	(((((Cecarria	Loranthus)	((Ileostylus	Muellerina)	((((Agelanthus	(Benthamina	Amyema))	((Helixanthera	(Dendrophthoe	(Taxillus	Scurrula)))	Englerina))	Bakerella)	(Tapinanthus	Moquiniella))))	((Nuytsia	Atkinsonia)	(Notanthera	(Ligaria	(Tripodanthus	Struthanthus)))))	((Desmaria	Peraxilla)	Tristerix))	Gaiadendron))	Decaisnina);
(Tupeia	(((Cecarria	Loranthus)	((Ileostylus	Muellerina)	(Benthamina	(((((Englerina	Bakerella)	Dendrophthoe)	((Tapinanthus	Moquiniella)	Agelanthus))	Helixanthera)	((Taxillus	Scurrula)	Amyema)))))	((((Nuytsia	Atkinsonia)	(Ligaria	((Tripodanthus	Struthanthus)	Notanthera)))	(Desmaria	Peraxilla))	(Gaiadendron	(Tristerix	Macrosolen))))	Decaisnina);
(Notanthera	((((Tristerix	(Ligaria	Nuytsia))	(Atkinsonia	(Gaiadendron	(Tupeia	(Tripodanthus	Struthanthus)))))	(((Cecarria	Loranthus)	((Ileostylus	Muellerina)	((Amyema	Benthamina)	(((((Agelanthus	(Bakerella	Tapinanthus))	(Englerina	Dendrophthoe))	Moquiniella)	Helixanthera)	(Taxillus	Scurrula)))))	(Desmaria	Peraxilla)))	Macrosolen)	Decaisnina);
((((((Notanthera	(Tripodanthus	Struthanthus))	(Nuytsia	Ligaria))	Atkinsonia)	(Gaiadendron	Tupeia))	(Peraxilla	((Tristerix	Desmaria)	((Ileostylus	Muellerina)	((Bakerella	((Dendrophthoe	(Helixanthera	(Benthamina	((((Moquiniella	Tapinanthus)	Amyema)	(Taxillus	Scurrula))	Agelanthus))))	Englerina))	(Cecarria	Loranthus))))))	Macrosolen	Decaisnina);
((Tupeia	((((((((Dendrophthoe	(Taxillus	Scurrula))	Helixanthera)	(Amyema	Benthamina))	((Moquiniella	(Agelanthus	(Bakerella	Tapinanthus)))	Englerina))	((Cecarria	Loranthus)	(Ileostylus	Muellerina)))	(((Notanthera	(Tripodanthus	Struthanthus))	Ligaria)	(Nuytsia	Atkinsonia)))	((Tristerix	Desmaria)	Peraxilla))	Gaiadendron))	Macrosolen	Decaisnina);
((((Nuytsia	(Atkinsonia	((Notanthera	(Tripodanthus	Struthanthus))	Ligaria)))	((Tupeia	((((Taxillus	Scurrula)	((Helixanthera	Dendrophthoe)	(((Tapinanthus	Moquiniella)	(Agelanthus	Englerina))	Bakerella)))	(Amyema	Benthamina))	((Cecarria	Loranthus)	(Ileostylus	Muellerina))))	(Gaiadendron	(Tristerix	Desmaria))))	Peraxilla)	Macrosolen	Decaisnina);
(Macrosolen	(((Tupeia	(((Ileostylus	Muellerina)	(Cecarria	Loranthus))	(((Amyema	Benthamina)	(((Dendrophthoe	(Englerina	((Agelanthus	(Bakerella	Tapinanthus))	Moquiniella)))	Taxillus)	Helixanthera))	Scurrula)))	((Gaiadendron	(Tristerix	Desmaria))	((Notanthera	(Ligaria	(Tripodanthus	Struthanthus)))	(Atkinsonia	Nuytsia))))	Peraxilla)	Decaisnina);
(Tupeia	((((Ileostylus	Muellerina)	(Cecarria	Loranthus))	(((Helixanthera	(((Tapinanthus	Moquiniella)	(Bakerella	Agelanthus))	Englerina))	Dendrophthoe)	((Taxillus	Scurrula)	(Amyema	Benthamina))))	((Peraxilla	Desmaria)	(Gaiadendron	((Notanthera	(Ligaria	(Tripodanthus	Struthanthus)))	(Nuytsia	((Macrosolen	Tristerix)	Atkinsonia))))))	Decaisnina);
(Macrosolen	(((((Ileostylus	Muellerina)	(Cecarria	Loranthus))	((Englerina	((Moquiniella	(Amyema	(Scurrula	Taxillus)))	(Helixanthera	Dendrophthoe)))	(((Tapinanthus	Bakerella)	Agelanthus)	Benthamina)))	(((Nuytsia	Atkinsonia)	(Notanthera	(Ligaria	(Tripodanthus	Struthanthus))))	((Tristerix	Desmaria)	(Gaiadendron	Tupeia))))	Peraxilla)	Decaisnina);
((Macrosolen	(((Ileostylus	Muellerina)	((Cecarria	Loranthus)	((Amyema	Benthamina)	((Scurrula	Taxillus)	(((Helixanthera	(Moquiniella	Tapinanthus))	(Bakerella	Dendrophthoe))	(Englerina	Agelanthus))))))	((Peraxilla	(Tripodanthus	Struthanthus))	((((Tupeia	(Ligaria	(Tristerix	Desmaria)))	Gaiadendron)	Atkinsonia)	Nuytsia))))	Notanthera	Decaisnina);
((((Ileostylus	Muellerina)	((Cecarria	Loranthus)	(((Amyema	Benthamina)	(((Taxillus	(Helixanthera	Moquiniella))	(Dendrophthoe	Englerina))	(Agelanthus	(Tapinanthus	Bakerella))))	Scurrula)))	((((Ligaria	(((Notanthera	Nuytsia)	Atkinsonia)	(Tripodanthus	Struthanthus)))	(Gaiadendron	Macrosolen))	(Desmaria	Peraxilla))	Tristerix))	Tupeia	Decaisnina);
(Macrosolen	(((Tupeia	((Ileostylus	Muellerina)	((Cecarria	Loranthus)	(((Amyema	Benthamina)	((Bakerella	(Englerina	(Dendrophthoe	Helixanthera)))	(Agelanthus	(Moquiniella	Tapinanthus))))	(Taxillus	Scurrula)))))	((Atkinsonia	(Nuytsia	(Ligaria	(Peraxilla	(Tripodanthus	Struthanthus)))))	Notanthera))	((Tristerix	Desmaria)	Gaiadendron))	Decaisnina);
((Tupeia	((Ileostylus	Muellerina)	((Cecarria	Loranthus)	(((Amyema	Benthamina)	((Bakerella	(((Dendrophthoe	Helixanthera)	Englerina)	Tapinanthus))	(Agelanthus	Moquiniella)))	(Taxillus	Scurrula)))))	(((Tristerix	Desmaria)	Gaiadendron)	((Peraxilla	Macrosolen)	(((Nuytsia	Notanthera)	Atkinsonia)	(Ligaria	(Tripodanthus	Struthanthus)))))	Decaisnina);
(Macrosolen	((((Ileostylus	Muellerina)	((Cecarria	Loranthus)	(Benthamina	(((Agelanthus	((Englerina	(Moquiniella	Tapinanthus))	(Helixanthera	Dendrophthoe)))	Bakerella)	(Amyema	(Taxillus	Scurrula))))))	((Ligaria	(Notanthera	(Tripodanthus	Struthanthus)))	((((Desmaria	Tristerix)	(Tupeia	Gaiadendron))	Atkinsonia)	Nuytsia)))	Peraxilla)	Decaisnina);
(Macrosolen	((Gaiadendron	(((Desmaria	Peraxilla)	((Ileostylus	Muellerina)	((Cecarria	Loranthus)	((Amyema	Benthamina)	(Agelanthus	(((Moquiniella	Tapinanthus)	(((Helixanthera	Dendrophthoe)	(Scurrula	Taxillus))	Englerina))	Bakerella))))))	((Nuytsia	Atkinsonia)	((Ligaria	(Tristerix	(Tripodanthus	Struthanthus)))	Notanthera))))	Tupeia)	Decaisnina);
((Macrosolen	(Atkinsonia	(((Peraxilla	((Tripodanthus	Struthanthus)	Tristerix))	(Nuytsia	((Ligaria	Desmaria)	Tupeia)))	(Gaiadendron	((Ileostylus	Muellerina)	((Cecarria	Loranthus)	((Amyema	Benthamina)	((Scurrula	Taxillus)	(((Englerina	Bakerella)	(Agelanthus	(Moquiniella	Tapinanthus)))	(Helixanthera	Dendrophthoe))))))))))	Notanthera	Decaisnina);
((((((Desmaria	Peraxilla)	(((Gaiadendron	(Tupeia	(Ligaria	(Struthanthus	Tripodanthus))))	Nuytsia)	Atkinsonia))	(((((Scurrula	Taxillus)	(Amyema	Benthamina))	((Agelanthus	(((Helixanthera	Dendrophthoe)	Bakerella)	Englerina))	(Tapinanthus	Moquiniella)))	(Muellerina	Ileostylus))	(Loranthus	Cecarria)))	Tristerix)	Macrosolen)	Notanthera	Decaisnina);
(((Gaiadendron	(((((Amyema	Benthamina)	(((Agelanthus	(Bakerella	Englerina))	((Scurrula	Taxillus)	(Tapinanthus	Moquiniella)))	(Helixanthera	Dendrophthoe)))	(Muellerina	Ileostylus))	(Loranthus	Cecarria))	(((Tristerix	Desmaria)	(((Ligaria	(Struthanthus	Tripodanthus))	Notanthera)	(Nuytsia	Atkinsonia)))	Peraxilla)))	Tupeia)	Macrosolen	Decaisnina);
(Tupeia	(((((Amyema	Benthamina)	(((Taxillus	(Dendrophthoe	(((Bakerella	(Tapinanthus	Moquiniella))	Agelanthus)	Englerina)))	Helixanthera)	Scurrula))	(Muellerina	Ileostylus))	(Loranthus	Cecarria))	(((Macrosolen	Tristerix)	((Ligaria	Nuytsia)	((Notanthera	(Struthanthus	Tripodanthus))	Atkinsonia)))	((Desmaria	Peraxilla)	Gaiadendron)))	Decaisnina);
(Tupeia	((((Desmaria	Peraxilla)	(Gaiadendron	(Nuytsia	(((Struthanthus	Tripodanthus)	(Ligaria	Tristerix))	(Notanthera	Atkinsonia)))))	((((Amyema	(Scurrula	Taxillus))	(((Englerina	Agelanthus)	((Helixanthera	(Tapinanthus	Moquiniella))	(Dendrophthoe	Bakerella)))	Benthamina))	(Muellerina	Ileostylus))	(Loranthus	Cecarria)))	Macrosolen)	Decaisnina);
((((((Tupeia	((((Amyema	Benthamina)	((Scurrula	Taxillus)	((((Englerina	((Tapinanthus	Bakerella)	Agelanthus))	Moquiniella)	Helixanthera)	Dendrophthoe)))	(Muellerina	Ileostylus))	(Loranthus	Cecarria)))	((Atkinsonia	((Notanthera	(Struthanthus	Tripodanthus))	Nuytsia))	Ligaria))	Peraxilla)	Gaiadendron)	(Tristerix	Desmaria))	Macrosolen	Decaisnina);
(((((((((Amyema	Benthamina)	((Scurrula	Taxillus)	((((Dendrophthoe	(Moquiniella	Englerina))	(Tapinanthus	Bakerella))	Agelanthus)	Helixanthera)))	(Muellerina	Ileostylus))	(Loranthus	Cecarria))	((Tupeia	((Tripodanthus	Struthanthus)	Ligaria))	(Peraxilla	Desmaria)))	(Gaiadendron	(Tristerix	Nuytsia)))	Atkinsonia)	Macrosolen)	Notanthera	Decaisnina);
((Tupeia	((Atkinsonia	(Nuytsia	(((Peraxilla	Desmaria)	((((Amyema	Benthamina)	((Scurrula	Taxillus)	((Agelanthus	(Tapinanthus	Moquiniella))	((Bakerella	(Helixanthera	Dendrophthoe))	Englerina))))	(Muellerina	Ileostylus))	(Loranthus	Cecarria)))	((Notanthera	(Tripodanthus	Struthanthus))	(Ligaria	Tristerix)))))	Gaiadendron))	Macrosolen	Decaisnina);
((((((Agelanthus	(Tapinanthus	Moquiniella))	(Bakerella	(Englerina	(Dendrophthoe	((Scurrula	Taxillus)	Helixanthera)))))	(Amyema	Benthamina))	(Muellerina	Ileostylus))	(Loranthus	Cecarria))	(((Notanthera	(Ligaria	(Tripodanthus	Struthanthus)))	Peraxilla)	(((Atkinsonia	(Macrosolen	(Tupeia	Desmaria)))	Gaiadendron)	(Tristerix	Nuytsia)))	Decaisnina);
((Macrosolen	((Nuytsia	(Atkinsonia	(Peraxilla	(Tristerix	(Tripodanthus	Struthanthus)))))	((((((Scurrula	Taxillus)	(Helixanthera	(Englerina	((Tapinanthus	Bakerella)	((Agelanthus	Dendrophthoe)	Moquiniella)))))	(Amyema	Benthamina))	(Muellerina	Ileostylus))	(Loranthus	Cecarria))	((Tupeia	(Ligaria	Desmaria))	Gaiadendron))))	Notanthera	Decaisnina);
(Macrosolen	(((((Bakerella	((((Amyema	(Moquiniella	(Scurrula	Taxillus)))	((Dendrophthoe	Helixanthera)	Englerina))	(Agelanthus	Benthamina))	Tapinanthus))	(Muellerina	Ileostylus))	(Loranthus	Cecarria))	((Atkinsonia	(Nuytsia	((Tupeia	(Ligaria	Desmaria))	Gaiadendron)))	(Peraxilla	(Tristerix	(Tripodanthus	Struthanthus)))))	Notanthera)	Decaisnina);
((Macrosolen	((((Ligaria	(Nuytsia	Tristerix))	(Tupeia	(Tripodanthus	Struthanthus)))	(((Gaiadendron	Desmaria)	Atkinsonia)	((Cecarria	Loranthus)	(((((Agelanthus	Englerina)	(Moquiniella	(Dendrophthoe	(Tapinanthus	Bakerella))))	Helixanthera)	((Benthamina	Amyema)	(Scurrula	Taxillus)))	(Muellerina	Ileostylus)))))	Peraxilla))	Notanthera	Decaisnina);
((Macrosolen	(Nuytsia	((Desmaria	((Gaiadendron	(Tupeia	((Cecarria	Loranthus)	((((Moquiniella	Tapinanthus)	(((Helixanthera	(Bakerella	Englerina))	Dendrophthoe)	Agelanthus))	((Benthamina	Amyema)	(Scurrula	Taxillus)))	(Muellerina	Ileostylus)))))	(Ligaria	(Peraxilla	(Tristerix	(Tripodanthus	Struthanthus))))))	Atkinsonia)))	Notanthera	Decaisnina);
((((Tristerix	Gaiadendron)	Desmaria)	((Tupeia	((Cecarria	Loranthus)	((((Benthamina	Amyema)	((((Englerina	Moquiniella)	(Bakerella	Tapinanthus))	Agelanthus)	(Helixanthera	Dendrophthoe)))	(Taxillus	Scurrula))	(Muellerina	Ileostylus))))	((Ligaria	(Notanthera	(Tripodanthus	Struthanthus)))	(Nuytsia	Atkinsonia))))	(Peraxilla	Macrosolen)	Decaisnina);
(((Cecarria	Loranthus)	((((Benthamina	Amyema)	(((Englerina	Dendrophthoe)	Bakerella)	((Moquiniella	Tapinanthus)	(Agelanthus	Helixanthera))))	(Taxillus	Scurrula))	(Muellerina	Ileostylus)))	(((Peraxilla	Macrosolen)	((Tristerix	(Ligaria	Desmaria))	(Gaiadendron	(Atkinsonia	(Nuytsia	(Notanthera	(Tripodanthus	Struthanthus)))))))	Tupeia)	Decaisnina);
((Tupeia	((((Atkinsonia	(((Notanthera	(Ligaria	(Tripodanthus	Struthanthus)))	Peraxilla)	((Cecarria	Loranthus)	((((Benthamina	Amyema)	(Helixanthera	((Dendrophthoe	(Englerina	(Moquiniella	Tapinanthus)))	(Bakerella	Agelanthus))))	(Taxillus	Scurrula))	(Muellerina	Ileostylus)))))	(Tristerix	Desmaria))	Nuytsia)	Gaiadendron))	Macrosolen	Decaisnina);
((((Cecarria	Loranthus)	((((Benthamina	Amyema)	((((Dendrophthoe	Bakerella)	Englerina)	(Agelanthus	(Moquiniella	Tapinanthus)))	Helixanthera))	(Taxillus	Scurrula))	(Muellerina	Ileostylus)))	(((Macrosolen	Tristerix)	(Peraxilla	Desmaria))	((((Ligaria	((Tripodanthus	Struthanthus)	Notanthera))	Atkinsonia)	Nuytsia)	Gaiadendron)))	Tupeia	Decaisnina);
(Macrosolen	(Tristerix	(Tupeia	((((Cecarria	Loranthus)	(((Benthamina	Amyema)	((Helixanthera	(((Dendrophthoe	Bakerella)	Agelanthus)	(Englerina	(Moquiniella	Tapinanthus))))	(Taxillus	Scurrula)))	(Muellerina	Ileostylus)))	((Peraxilla	Desmaria)	((Nuytsia	(Ligaria	((Tripodanthus	Struthanthus)	Notanthera)))	Atkinsonia)))	Gaiadendron)))	Decaisnina);
((((Cecarria	Loranthus)	(((Benthamina	Amyema)	((((Tapinanthus	Bakerella)	Agelanthus)	(Englerina	((Helixanthera	Moquiniella)	Dendrophthoe)))	(Taxillus	Scurrula)))	(Muellerina	Ileostylus)))	(((Peraxilla	Desmaria)	((Nuytsia	(Notanthera	(Ligaria	(Tripodanthus	Struthanthus))))	Atkinsonia))	(Macrosolen	(Tristerix	Gaiadendron))))	Tupeia	Decaisnina);
(Macrosolen	((((Atkinsonia	(((Peraxilla	(Tripodanthus	Struthanthus))	Tupeia)	(Ligaria	(Tristerix	Desmaria))))	Nuytsia)	(Gaiadendron	((Cecarria	Loranthus)	(((Benthamina	Amyema)	((((Englerina	(Moquiniella	Tapinanthus))	Bakerella)	((Agelanthus	Helixanthera)	Dendrophthoe))	(Taxillus	Scurrula)))	(Muellerina	Ileostylus)))))	Notanthera)	Decaisnina);
(Tupeia	(((Cecarria	Loranthus)	(((Benthamina	Amyema)	((Helixanthera	(Dendrophthoe	(((Englerina	Bakerella)	Agelanthus)	(Moquiniella	(Taxillus	Scurrula)))))	Tapinanthus))	(Muellerina	Ileostylus)))	((((((Notanthera	Atkinsonia)	Nuytsia)	Macrosolen)	(Ligaria	Desmaria))	((Tristerix	Peraxilla)	(Tripodanthus	Struthanthus)))	Gaiadendron))	Decaisnina);
(Tupeia	((((Cecarria	Loranthus)	(((Taxillus	Scurrula)	(Benthamina	Amyema))	(Helixanthera	(Dendrophthoe	((Moquiniella	Agelanthus)	((Bakerella	Tapinanthus)	Englerina))))))	(Ileostylus	Muellerina))	((Peraxilla	Macrosolen)	((Gaiadendron	(Tristerix	Desmaria))	(Atkinsonia	((Ligaria	(Notanthera	(Tripodanthus	Struthanthus)))	Nuytsia)))))	Decaisnina);
((Tupeia	((((Cecarria	Loranthus)	(((Taxillus	Scurrula)	(Benthamina	Amyema))	((Agelanthus	(Moquiniella	Tapinanthus))	((Helixanthera	(Dendrophthoe	Bakerella))	Englerina))))	(Ileostylus	Muellerina))	(((Atkinsonia	((Ligaria	(Notanthera	(Tripodanthus	Struthanthus)))	(Tristerix	Nuytsia)))	(Peraxilla	Desmaria))	Gaiadendron)))	Macrosolen	Decaisnina);
(((Gaiadendron	((Tupeia	(((Cecarria	Loranthus)	(((Taxillus	Scurrula)	(Benthamina	Amyema))	(((Agelanthus	Bakerella)	(Englerina	(Helixanthera	(Moquiniella	Tapinanthus))))	Dendrophthoe)))	(Ileostylus	Muellerina)))	((Atkinsonia	((Ligaria	(Notanthera	(Tripodanthus	Struthanthus)))	Nuytsia))	(Peraxilla	Desmaria))))	Tristerix)	Macrosolen	Decaisnina);
((((Gaiadendron	Tupeia)	((((Cecarria	Loranthus)	(((Taxillus	Scurrula)	(Benthamina	Amyema))	((Moquiniella	(Tapinanthus	(((Helixanthera	Dendrophthoe)	Bakerella)	Englerina)))	Agelanthus)))	(Ileostylus	Muellerina))	((Atkinsonia	((Ligaria	(Notanthera	(Tripodanthus	Struthanthus)))	Nuytsia))	(Peraxilla	Desmaria))))	Tristerix)	Macrosolen	Decaisnina);
(Tupeia	((((Cecarria	Loranthus)	(((Taxillus	Scurrula)	(Benthamina	Amyema))	(((Tapinanthus	Moquiniella)	(((Helixanthera	Bakerella)	Dendrophthoe)	Englerina))	Agelanthus)))	(Ileostylus	Muellerina))	(((Tristerix	(Ligaria	(Notanthera	(Tripodanthus	Struthanthus))))	((Atkinsonia	(Nuytsia	Macrosolen))	(Peraxilla	Desmaria)))	Gaiadendron))	Decaisnina);
(Tupeia	((((Cecarria	Loranthus)	((Agelanthus	((Benthamina	Amyema)	((Helixanthera	(Dendrophthoe	((Taxillus	Scurrula)	Moquiniella)))	Englerina)))	(Tapinanthus	Bakerella)))	(Ileostylus	Muellerina))	(((Atkinsonia	(Notanthera	(Nuytsia	(Ligaria	(Tripodanthus	Struthanthus)))))	(Macrosolen	Peraxilla))	((Tristerix	Desmaria)	Gaiadendron)))	Decaisnina);
(Tupeia	((((((Benthamina	Amyema)	Moquiniella)	(((Helixanthera	Dendrophthoe)	(Taxillus	Scurrula))	Englerina))	(Agelanthus	(Tapinanthus	Bakerella)))	((Ileostylus	Muellerina)	(Cecarria	Loranthus)))	(((Tristerix	(Ligaria	(Tripodanthus	Struthanthus)))	(Macrosolen	Peraxilla))	(((Notanthera	Desmaria)	Nuytsia)	(Atkinsonia	Gaiadendron))))	Decaisnina);
((Macrosolen	(((Nuytsia	(Atkinsonia	(Gaiadendron	(Tupeia	(Ligaria	Desmaria)))))	((Cecarria	Loranthus)	((Bakerella	((Moquiniella	((Dendrophthoe	(Helixanthera	(Benthamina	((Taxillus	Scurrula)	Amyema))))	(Agelanthus	Englerina)))	Tapinanthus))	(Ileostylus	Muellerina))))	(Peraxilla	(Tristerix	(Tripodanthus	Struthanthus)))))	Notanthera	Decaisnina);
(((Macrosolen	(((Cecarria	Loranthus)	(((Agelanthus	(Tapinanthus	Bakerella))	(Moquiniella	((Helixanthera	(Englerina	Dendrophthoe))	((Benthamina	Amyema)	(Taxillus	Scurrula)))))	(Ileostylus	Muellerina)))	(Gaiadendron	((Atkinsonia	(((Peraxilla	(Ligaria	(Tripodanthus	Struthanthus)))	Nuytsia)	Desmaria))	Tupeia))))	Tristerix)	Notanthera	Decaisnina);
((Macrosolen	((((Tupeia	(Ligaria	Desmaria))	((((Cecarria	Loranthus)	(((Amyema	((Englerina	((Dendrophthoe	Helixanthera)	(Moquiniella	(Taxillus	Scurrula))))	(Agelanthus	Bakerella)))	(Tapinanthus	Benthamina))	(Ileostylus	Muellerina)))	((Tristerix	(Tripodanthus	Struthanthus))	Peraxilla))	Gaiadendron))	Nuytsia)	Atkinsonia))	Notanthera	Decaisnina);
((Macrosolen	((Atkinsonia	Gaiadendron)	((Tupeia	((Ileostylus	Muellerina)	((Cecarria	Loranthus)	((Bakerella	(Moquiniella	Tapinanthus))	((((Amyema	Benthamina)	Agelanthus)	Englerina)	(Taxillus	(Scurrula	(Dendrophthoe	Helixanthera))))))))	(((Tripodanthus	Struthanthus)	((Tristerix	Ligaria)	Nuytsia))	(Peraxilla	Desmaria)))))	Notanthera	Decaisnina);
((Macrosolen	(((((Ileostylus	Muellerina)	((Cecarria	Loranthus)	((Bakerella	Moquiniella)	(Englerina	(((Tapinanthus	Benthamina)	((Helixanthera	((Dendrophthoe	Scurrula)	Taxillus))	Amyema))	Agelanthus)))))	((Atkinsonia	(((Ligaria	(Tripodanthus	Struthanthus))	Tristerix)	Nuytsia))	(Gaiadendron	Desmaria)))	Peraxilla)	Tupeia))	Notanthera	Decaisnina);
((Tupeia	(((Bakerella	((Amyema	Benthamina)	(((Moquiniella	Tapinanthus)	(((Helixanthera	Dendrophthoe)	(Taxillus	Scurrula))	Englerina))	Agelanthus)))	(Cecarria	Loranthus))	(Ileostylus	Muellerina)))	((Peraxilla	Desmaria)	(Gaiadendron	(((Tristerix	Nuytsia)	(Macrosolen	Atkinsonia))	(Ligaria	(Notanthera	(Tripodanthus	Struthanthus))))))	Decaisnina);
(Tupeia	((Notanthera	Macrosolen)	(((((Ligaria	Tristerix)	(Tripodanthus	Struthanthus))	Nuytsia)	(Atkinsonia	Gaiadendron))	(((((((Amyema	(Moquiniella	(Taxillus	Scurrula)))	((Agelanthus	Benthamina)	(Tapinanthus	Bakerella)))	Englerina)	(Dendrophthoe	Helixanthera))	(Cecarria	Loranthus))	(Ileostylus	Muellerina))	(Peraxilla	Desmaria))))	Decaisnina);
(Macrosolen	((Atkinsonia	(((Nuytsia	((Gaiadendron	(Ligaria	((Tripodanthus	Struthanthus)	Tupeia)))	Tristerix))	((((Englerina	((Moquiniella	Tapinanthus)	((Taxillus	((Dendrophthoe	Helixanthera)	Scurrula))	(Agelanthus	(Amyema	Benthamina)))))	Bakerella)	(Cecarria	Loranthus))	(Ileostylus	Muellerina)))	(Peraxilla	Desmaria)))	Notanthera)	Decaisnina);
(Notanthera	(Macrosolen	((((Nuytsia	Tristerix)	((((Amyema	Benthamina)	((((Taxillus	(((Bakerella	Agelanthus)	(Moquiniella	Tapinanthus))	Englerina))	Dendrophthoe)	Helixanthera)	Scurrula))	((Cecarria	Loranthus)	(Ileostylus	Muellerina)))	(Gaiadendron	(Peraxilla	((Tripodanthus	Struthanthus)	Tupeia)))))	(Ligaria	Desmaria))	Atkinsonia))	Decaisnina);
((((((((Amyema	Benthamina)	((Agelanthus	(((Tapinanthus	Bakerella)	(Dendrophthoe	Helixanthera))	Englerina))	(Moquiniella	(Scurrula	Taxillus))))	((Cecarria	Loranthus)	(Ileostylus	Muellerina)))	((Tristerix	Desmaria)	Gaiadendron))	((Nuytsia	(Ligaria	(Notanthera	(Tripodanthus	Struthanthus))))	Atkinsonia))	Tupeia)	Peraxilla)	Macrosolen	Decaisnina);
((((Nuytsia	(Ligaria	(Notanthera	(Tripodanthus	Struthanthus))))	Atkinsonia)	(Gaiadendron	((Tupeia	(((Amyema	Benthamina)	(Dendrophthoe	((((Tristerix	Moquiniella)	(Scurrula	Taxillus))	(Helixanthera	Englerina))	(Agelanthus	(Tapinanthus	Bakerella)))))	((Cecarria	Loranthus)	(Ileostylus	Muellerina))))	(Peraxilla	Desmaria))))	Macrosolen	Decaisnina);
(((((Tupeia	((Ileostylus	Muellerina)	(((((Englerina	((Tapinanthus	Moquiniella)	(Bakerella	Agelanthus)))	Dendrophthoe)	Helixanthera)	((Amyema	Benthamina)	(Scurrula	Taxillus)))	(Cecarria	Loranthus))))	(Peraxilla	(Tristerix	(Tripodanthus	Struthanthus))))	(Atkinsonia	(Nuytsia	((Ligaria	Desmaria)	Gaiadendron))))	Macrosolen)	Notanthera	Decaisnina);
((((Tristerix	(Peraxilla	(Tripodanthus	Struthanthus)))	((Nuytsia	(((Tupeia	(Desmaria	Ligaria))	Atkinsonia)	Gaiadendron))	((Ileostylus	Muellerina)	((((((Helixanthera	Benthamina)	((Englerina	Dendrophthoe)	Agelanthus))	((Amyema	Moquiniella)	(Scurrula	Taxillus)))	Tapinanthus)	Bakerella)	(Cecarria	Loranthus)))))	Macrosolen)	Notanthera	Decaisnina);
((((Peraxilla	(((Notanthera	(Tripodanthus	Struthanthus))	Gaiadendron)	((((Amyema	Benthamina)	(((Englerina	(Bakerella	Dendrophthoe))	(Agelanthus	(Moquiniella	Tapinanthus)))	Helixanthera))	(Taxillus	Scurrula))	((Cecarria	Loranthus)	(Muellerina	Ileostylus)))))	(((Atkinsonia	Macrosolen)	Desmaria)	Nuytsia))	(Tristerix	Ligaria))	Tupeia	Decaisnina);
((((Tristerix	(Atkinsonia	(((Peraxilla	Desmaria)	((Ligaria	(Notanthera	(Tripodanthus	Struthanthus)))	((((Moquiniella	Amyema)	(Taxillus	Scurrula))	(Benthamina	(((Agelanthus	Englerina)	(Tapinanthus	(Helixanthera	Dendrophthoe)))	Bakerella)))	((Cecarria	Loranthus)	(Muellerina	Ileostylus)))))	Nuytsia)))	Gaiadendron)	Macrosolen)	Tupeia	Decaisnina);
(((Macrosolen	((Desmaria	((Peraxilla	(Notanthera	(Tripodanthus	Struthanthus)))	(((((Moquiniella	Tapinanthus)	((Helixanthera	(((Englerina	Agelanthus)	(Amyema	Benthamina))	Dendrophthoe))	(Taxillus	Scurrula)))	Bakerella)	((Cecarria	Loranthus)	(Muellerina	Ileostylus)))	(Atkinsonia	Gaiadendron))))	Nuytsia))	(Tristerix	Ligaria))	Tupeia	Decaisnina);
(Macrosolen	((((Tristerix	Desmaria)	(Gaiadendron	Tupeia))	((((Amyema	Benthamina)	((Taxillus	Scurrula)	(Helixanthera	(Dendrophthoe	((Moquiniella	Englerina)	((Bakerella	Tapinanthus)	Agelanthus))))))	((Cecarria	Loranthus)	(Muellerina	Ileostylus)))	((Nuytsia	Atkinsonia)	(Notanthera	(Ligaria	(Tripodanthus	Struthanthus))))))	Peraxilla)	Decaisnina);
((Macrosolen	(Gaiadendron	(((Tupeia	((((Cecarria	Loranthus)	Muellerina)	(Benthamina	((Amyema	(Taxillus	Scurrula))	(Dendrophthoe	(((Helixanthera	(Tapinanthus	Moquiniella))	Englerina)	(Bakerella	Agelanthus))))))	Ileostylus))	((Ligaria	(Notanthera	(Tripodanthus	Struthanthus)))	(Atkinsonia	Nuytsia)))	(Peraxilla	Desmaria))))	Tristerix	Decaisnina);
((Tristerix	(((((Peraxilla	Desmaria)	Gaiadendron)	((((Amyema	Benthamina)	((Taxillus	Scurrula)	((Tapinanthus	Moquiniella)	((Englerina	((Helixanthera	Dendrophthoe)	Bakerella))	Agelanthus))))	(Ileostylus	Muellerina))	(Cecarria	Loranthus)))	((Ligaria	(Notanthera	(Tripodanthus	Struthanthus)))	(Atkinsonia	Nuytsia)))	Tupeia))	Macrosolen	Decaisnina);
((Tupeia	((Ligaria	Desmaria)	(((((Amyema	Benthamina)	((Taxillus	Scurrula)	(((Helixanthera	(Agelanthus	(Tapinanthus	Moquiniella)))	(Englerina	Bakerella))	Dendrophthoe)))	(Ileostylus	Muellerina))	(Cecarria	Loranthus))	(Gaiadendron	((Peraxilla	(Tristerix	(Tripodanthus	Struthanthus)))	(Nuytsia	(Atkinsonia	Notanthera)))))))	Macrosolen	Decaisnina);
((((((Bakerella	Tapinanthus)	((Dendrophthoe	(Helixanthera	(Englerina	(Moquiniella	(Taxillus	Scurrula)))))	((Amyema	Benthamina)	Agelanthus)))	(Ileostylus	Muellerina))	(Cecarria	Loranthus))	((Macrosolen	(((Nuytsia	(Ligaria	(Notanthera	(Tripodanthus	Struthanthus))))	Atkinsonia)	Tristerix))	(Gaiadendron	(Peraxilla	Desmaria))))	Tupeia	Decaisnina);
((Macrosolen	((((Ligaria	(Tripodanthus	Struthanthus))	Nuytsia)	Atkinsonia)	(((Peraxilla	Desmaria)	(((Dendrophthoe	(((Tristerix	(((Scurrula	Taxillus)	Amyema)	Moquiniella))	Englerina)	((Benthamina	Agelanthus)	(Bakerella	Tapinanthus))))	Helixanthera)	(Cecarria	Loranthus)))	((Ileostylus	Muellerina)	(Gaiadendron	Tupeia)))))	Notanthera	Decaisnina);
((Macrosolen	(Atkinsonia	(Nuytsia	((Ligaria	Desmaria)	(((Tupeia	((Ileostylus	Muellerina)	((((Amyema	Benthamina)	(((Bakerella	Englerina)	(Agelanthus	(Tapinanthus	Moquiniella)))	Dendrophthoe))	((Scurrula	Taxillus)	Helixanthera))	(Cecarria	Loranthus))))	Gaiadendron)	(Peraxilla	((Tripodanthus	Struthanthus)	Tristerix)))))))	Notanthera	Decaisnina);
(((Tristerix	Gaiadendron)	((((Ligaria	Nuytsia)	Atkinsonia)	((Struthanthus	Tripodanthus)	Notanthera))	((Peraxilla	Desmaria)	(Tupeia	((Muellerina	Ileostylus)	((Loranthus	Cecarria)	(((((Agelanthus	Bakerella)	Tapinanthus)	Benthamina)	(((Dendrophthoe	Helixanthera)	((Scurrula	Taxillus)	Englerina))	Amyema))	Moquiniella)))))))	Macrosolen	Decaisnina);
((Tristerix	(Desmaria	((Peraxilla	Tupeia)	(((Muellerina	Ileostylus)	((Loranthus	Cecarria)	((((((Bakerella	Tapinanthus)	Agelanthus)	((Dendrophthoe	Englerina)	Moquiniella))	Helixanthera)	(Amyema	Benthamina))	(Scurrula	Taxillus))))	(((Nuytsia	Atkinsonia)	((Ligaria	(Struthanthus	Tripodanthus))	Notanthera))	Gaiadendron)))))	Macrosolen	Decaisnina);
(((Gaiadendron	((Tupeia	((Muellerina	Ileostylus)	((Loranthus	Cecarria)	((Amyema	Benthamina)	((Helixanthera	Dendrophthoe)	((((Scurrula	Taxillus)	(Moquiniella	Tapinanthus))	Agelanthus)	(Bakerella	Englerina)))))))	((Desmaria	Tristerix)	((Atkinsonia	Nuytsia)	(((Struthanthus	Tripodanthus)	Notanthera)	Ligaria)))))	Peraxilla)	Macrosolen	Decaisnina);
(((Desmaria	Tristerix)	(Peraxilla	Tupeia))	((((Muellerina	Ileostylus)	((Loranthus	Cecarria)	(((Moquiniella	Tapinanthus)	((((Scurrula	Taxillus)	(Helixanthera	Englerina))	Dendrophthoe)	Bakerella))	(Agelanthus	(Amyema	Benthamina)))))	((Nuytsia	((((Struthanthus	Tripodanthus)	Notanthera)	Ligaria)	Atkinsonia))	Gaiadendron))	Macrosolen)	Decaisnina);
(Tupeia	(((((((((((Englerina	(Dendrophthoe	Helixanthera))	Bakerella)	((Moquiniella	Tapinanthus)	Agelanthus))	(Amyema	Benthamina))	(Scurrula	Taxillus))	(Ileostylus	(Muellerina	(Loranthus	Cecarria))))	(Peraxilla	(Nuytsia	((((Tripodanthus	Struthanthus)	Ligaria)	Notanthera)	Atkinsonia))))	Tristerix)	Desmaria)	Gaiadendron)	Macrosolen)	Decaisnina);
((Tupeia	((Peraxilla	Desmaria)	((((Amyema	Benthamina)	(((Englerina	(Dendrophthoe	(Bakerella	Tapinanthus)))	(Agelanthus	((Scurrula	Taxillus)	Moquiniella)))	Helixanthera))	((Loranthus	Cecarria)	(Ileostylus	Muellerina)))	((Tristerix	(Nuytsia	((((Tripodanthus	Struthanthus)	Ligaria)	Notanthera)	Atkinsonia)))	Gaiadendron))))	Macrosolen	Decaisnina);
((Tupeia	(((Tristerix	Desmaria)	((((((Benthamina	(Englerina	(Dendrophthoe	Helixanthera)))	((Amyema	((Scurrula	Taxillus)	Moquiniella))	Agelanthus))	(Bakerella	Tapinanthus))	((Loranthus	Cecarria)	(Ileostylus	Muellerina)))	(Atkinsonia	(Nuytsia	(((Tripodanthus	Struthanthus)	Ligaria)	Notanthera))))	Peraxilla))	Gaiadendron))	Macrosolen	Decaisnina);
((Tupeia	(Peraxilla	(((((Scurrula	Taxillus)	((((Tapinanthus	Moquiniella)	Agelanthus)	((Englerina	Dendrophthoe)	Bakerella))	Helixanthera))	(Amyema	Benthamina))	((Loranthus	Cecarria)	(Ileostylus	Muellerina)))	(((Tristerix	Desmaria)	Gaiadendron)	(Nuytsia	((((Tripodanthus	Struthanthus)	Ligaria)	Notanthera)	Atkinsonia))))))	Macrosolen	Decaisnina);
(((Peraxilla	(((Atkinsonia	((Tristerix	Desmaria)	Gaiadendron))	((((Tripodanthus	Struthanthus)	Ligaria)	Notanthera)	((Amyema	(((Englerina	(Tapinanthus	Moquiniella))	((Agelanthus	(Helixanthera	Dendrophthoe))	Bakerella))	((Scurrula	Taxillus)	Benthamina)))	((Loranthus	Cecarria)	(Ileostylus	Muellerina)))))	Nuytsia))	Macrosolen)	Tupeia	Decaisnina);
(((((((Helixanthera	(((Englerina	(Agelanthus	(Amyema	Benthamina)))	((Tapinanthus	Moquiniella)	(Scurrula	Taxillus)))	Dendrophthoe))	Bakerella)	((Loranthus	Cecarria)	(Ileostylus	Muellerina)))	((Desmaria	Gaiadendron)	((Tristerix	Nuytsia)	(Atkinsonia	(((Tripodanthus	Struthanthus)	Ligaria)	Notanthera)))))	Peraxilla)	Macrosolen)	Tupeia	Decaisnina);
((((Muellerina	Ileostylus)	((Cecarria	Loranthus)	((Scurrula	Taxillus)	((Agelanthus	((Englerina	(Helixanthera	((Tapinanthus	Bakerella)	Dendrophthoe)))	Moquiniella))	(Benthamina	Amyema)))))	(((Gaiadendron	(Tristerix	Desmaria))	(Atkinsonia	(Nuytsia	(Ligaria	(Notanthera	(Tripodanthus	Struthanthus))))))	(Macrosolen	Peraxilla)))	Tupeia	Decaisnina);
(Macrosolen	(Peraxilla	((((Tristerix	Desmaria)	(((Nuytsia	Gaiadendron)	((Muellerina	Ileostylus)	((Cecarria	Loranthus)	((Scurrula	Taxillus)	((Dendrophthoe	((Agelanthus	(Tapinanthus	Bakerella))	(Helixanthera	(Englerina	Moquiniella))))	(Benthamina	Amyema))))))	(Ligaria	(Notanthera	(Tripodanthus	Struthanthus)))))	Atkinsonia)	Tupeia))	Decaisnina);
((Tupeia	((Muellerina	Ileostylus)	((Cecarria	Loranthus)	(((((Tapinanthus	Bakerella)	Benthamina)	((Moquiniella	(Amyema	(Scurrula	Taxillus)))	Agelanthus))	Englerina)	(Dendrophthoe	Helixanthera)))))	(((Tristerix	(Ligaria	Desmaria))	Gaiadendron)	((Peraxilla	Macrosolen)	((Nuytsia	Atkinsonia)	(Notanthera	(Tripodanthus	Struthanthus)))))	Decaisnina);
(Tupeia	(((Muellerina	Ileostylus)	((Cecarria	Loranthus)	(((((Moquiniella	(Amyema	(Scurrula	Taxillus)))	Agelanthus)	Englerina)	((Tapinanthus	Bakerella)	(Dendrophthoe	Helixanthera)))	Benthamina)))	(Gaiadendron	((((Tristerix	Desmaria)	Peraxilla)	Macrosolen)	(Nuytsia	(Atkinsonia	(Notanthera	(Ligaria	(Tripodanthus	Struthanthus))))))))	Decaisnina);
(Macrosolen	(((Ligaria	Desmaria)	(Peraxilla	((Tristerix	Nuytsia)	((((Notanthera	(Tripodanthus	Struthanthus))	((((Scurrula	Taxillus)	(((Bakerella	(Dendrophthoe	((Tapinanthus	Moquiniella)	Englerina)))	Agelanthus)	Helixanthera))	(Amyema	Benthamina))	((Muellerina	Ileostylus)	(Cecarria	Loranthus))))	Atkinsonia)	Gaiadendron))))	Tupeia)	Decaisnina);
(Macrosolen	((((((Tripodanthus	Struthanthus)	Ligaria)	(Nuytsia	(Notanthera	Atkinsonia)))	(Tupeia	(((((((Agelanthus	Tapinanthus)	Englerina)	(Moquiniella	Bakerella))	Helixanthera)	(Dendrophthoe	(Scurrula	Taxillus)))	(Amyema	Benthamina))	((Muellerina	Ileostylus)	(Cecarria	Loranthus)))))	Gaiadendron)	((Peraxilla	Desmaria)	Tristerix))	Decaisnina);
(Macrosolen	((((((((Bakerella	(Helixanthera	Dendrophthoe))	((Englerina	Agelanthus)	(Tapinanthus	Moquiniella)))	(((Scurrula	Taxillus)	Amyema)	Benthamina))	((Muellerina	Ileostylus)	(Cecarria	Loranthus)))	(Tupeia	Gaiadendron))	(Peraxilla	Desmaria))	((Notanthera	Atkinsonia)	(((Tripodanthus	Struthanthus)	Ligaria)	Nuytsia)))	Tristerix)	Decaisnina);
((Macrosolen	((((Peraxilla	Desmaria)	(((((Agelanthus	Bakerella)	((Helixanthera	(Tapinanthus	Moquiniella))	(Englerina	Dendrophthoe)))	((Scurrula	Taxillus)	(Amyema	Benthamina)))	((Muellerina	Ileostylus)	(Cecarria	Loranthus)))	((Notanthera	((Tripodanthus	Struthanthus)	Ligaria))	(Nuytsia	Atkinsonia))))	Tristerix)	Gaiadendron))	Tupeia	Decaisnina);
((Macrosolen	(Tupeia	((((((Bakerella	((Agelanthus	(Tapinanthus	Moquiniella))	Englerina))	(Helixanthera	Dendrophthoe))	((Scurrula	Taxillus)	(Amyema	Benthamina)))	((Muellerina	Ileostylus)	(Cecarria	Loranthus)))	Gaiadendron)	(Atkinsonia	((Ligaria	(Tristerix	Desmaria))	((Peraxilla	(Tripodanthus	Struthanthus))	Nuytsia))))))	Notanthera	Decaisnina);
((Tupeia	(((Bakerella	Tapinanthus)	((Englerina	((Dendrophthoe	Helixanthera)	(Amyema	Benthamina)))	(Agelanthus	((Scurrula	Taxillus)	Moquiniella))))	((Muellerina	Ileostylus)	(Cecarria	Loranthus))))	(((Desmaria	Macrosolen)	Gaiadendron)	((Tristerix	Peraxilla)	(((Tripodanthus	Struthanthus)	(Ligaria	Notanthera))	(Atkinsonia	Nuytsia))))	Decaisnina);
(Tupeia	((((Atkinsonia	(((Notanthera	(Tristerix	(Ligaria	(Struthanthus	Tripodanthus))))	((Amyema	((((Moquiniella	Tapinanthus)	(Englerina	((Dendrophthoe	((Helixanthera	Scurrula)	Taxillus))	Bakerella)))	Agelanthus)	Benthamina))	((Cecarria	Loranthus)	(Muellerina	Ileostylus))))	(Peraxilla	Desmaria)))	Nuytsia)	Gaiadendron)	Macrosolen)	Decaisnina);
((((Desmaria	Tristerix)	((Tupeia	((((Scurrula	Taxillus)	((Bakerella	Englerina)	((Dendrophthoe	Helixanthera)	(Agelanthus	(Tapinanthus	Moquiniella)))))	(Benthamina	Amyema))	((Cecarria	Loranthus)	(Muellerina	Ileostylus))))	((Atkinsonia	((Ligaria	((Struthanthus	Tripodanthus)	Notanthera))	Nuytsia))	Gaiadendron)))	Peraxilla)	Macrosolen	Decaisnina);
((Tupeia	((((Amyema	(Scurrula	Taxillus))	((Tapinanthus	Moquiniella)	(((Helixanthera	(Dendrophthoe	Bakerella))	Englerina)	Agelanthus)))	Benthamina)	((Cecarria	Loranthus)	(Muellerina	Ileostylus))))	(((Atkinsonia	(Notanthera	Nuytsia))	(Ligaria	(Struthanthus	Tripodanthus)))	(((Tristerix	Gaiadendron)	Macrosolen)	(Peraxilla	Desmaria)))	Decaisnina);
((((Scurrula	Taxillus)	(((Tapinanthus	Moquiniella)	((Agelanthus	Englerina)	Helixanthera))	(Bakerella	Dendrophthoe)))	(Amyema	Benthamina))	((Cecarria	Loranthus)	(((((Notanthera	(Struthanthus	Tripodanthus))	Nuytsia)	((Atkinsonia	((Tristerix	Macrosolen)	Gaiadendron))	(Ligaria	(Peraxilla	Desmaria))))	Tupeia)	(Muellerina	Ileostylus)))	Decaisnina);
(Macrosolen	(((Peraxilla	Desmaria)	((Tupeia	((Muellerina	Ileostylus)	(((Helixanthera	Dendrophthoe)	((Englerina	((Benthamina	Agelanthus)	(Tapinanthus	Bakerella)))	(Moquiniella	(Amyema	(Scurrula	Taxillus)))))	(Cecarria	Loranthus))))	(((Nuytsia	(Notanthera	(Ligaria	(Struthanthus	Tripodanthus))))	Atkinsonia)	Gaiadendron)))	Tristerix)	Decaisnina);
(Tristerix	(Macrosolen	((Tupeia	(Peraxilla	Desmaria))	((((Muellerina	Ileostylus)	(((Scurrula	Taxillus)	((Dendrophthoe	((Bakerella	Agelanthus)	((Tapinanthus	Moquiniella)	Englerina)))	Helixanthera))	(Benthamina	Amyema)))	(Cecarria	Loranthus))	(((Nuytsia	(Ligaria	((Struthanthus	Tripodanthus)	Notanthera)))	Atkinsonia)	Gaiadendron))))	Decaisnina);
(Macrosolen	((Gaiadendron	(((((Muellerina	Ileostylus)	(((Scurrula	Taxillus)	(Dendrophthoe	(((Englerina	Bakerella)	((Tapinanthus	Moquiniella)	Agelanthus))	Helixanthera)))	(Benthamina	Amyema)))	(Cecarria	Loranthus))	((Peraxilla	Desmaria)	((Nuytsia	(Notanthera	(Ligaria	(Struthanthus	Tripodanthus))))	Atkinsonia)))	Tristerix))	Tupeia)	Decaisnina);
(Macrosolen	(((((((Muellerina	Ileostylus)	((Scurrula	(((((Englerina	Bakerella)	((Tapinanthus	Moquiniella)	Agelanthus))	Helixanthera)	Dendrophthoe)	Taxillus))	(Benthamina	Amyema)))	(Cecarria	Loranthus))	((Nuytsia	(Notanthera	(Ligaria	(Struthanthus	Tripodanthus))))	Atkinsonia))	Peraxilla)	((Desmaria	Tupeia)	Gaiadendron))	Tristerix)	Decaisnina);
(Macrosolen	((((Nuytsia	(Notanthera	(Ligaria	(Struthanthus	Tripodanthus))))	Atkinsonia)	(((Peraxilla	Desmaria)	(Tupeia	(((Muellerina	Ileostylus)	((Amyema	Benthamina)	((Englerina	Moquiniella)	(Agelanthus	((((Scurrula	Taxillus)	Dendrophthoe)	Helixanthera)	(Bakerella	Tapinanthus))))))	(Cecarria	Loranthus))))	Gaiadendron))	Tristerix)	Decaisnina);
(Macrosolen	((((((Atkinsonia	Nuytsia)	Notanthera)	(Tupeia	(Struthanthus	Tripodanthus)))	(Gaiadendron	(Tristerix	(Ligaria	Desmaria))))	(((Muellerina	Ileostylus)	((Amyema	Benthamina)	((Scurrula	Taxillus)	((Moquiniella	Agelanthus)	(((Bakerella	Tapinanthus)	Helixanthera)	(Englerina	Dendrophthoe))))))	(Cecarria	Loranthus)))	Peraxilla)	Decaisnina);
(Macrosolen	(Peraxilla	(((Tupeia	Gaiadendron)	(Tristerix	Desmaria))	((((Ligaria	Nuytsia)	((Tripodanthus	Struthanthus)	Notanthera))	Atkinsonia)	((((Amyema	Benthamina)	((Taxillus	Scurrula)	(Dendrophthoe	(Helixanthera	(Agelanthus	((Englerina	(Moquiniella	Tapinanthus))	Bakerella))))))	(Ileostylus	Muellerina))	(Cecarria	Loranthus)))))	Decaisnina);
((Tupeia	((((Taxillus	Scurrula)	((((Englerina	(Helixanthera	Dendrophthoe))	Bakerella)	(Agelanthus	(Moquiniella	Tapinanthus)))	(Amyema	Benthamina)))	(Ileostylus	Muellerina))	(Cecarria	Loranthus)))	((((((Ligaria	(Tripodanthus	Struthanthus))	Notanthera)	Atkinsonia)	Nuytsia)	((Tristerix	Macrosolen)	Gaiadendron))	(Peraxilla	Desmaria))	Decaisnina);
((Macrosolen	(((((((Taxillus	Scurrula)	((((Englerina	(Helixanthera	Dendrophthoe))	Bakerella)	(Agelanthus	(Moquiniella	Tapinanthus)))	(Amyema	Benthamina)))	(Ileostylus	Muellerina))	(Cecarria	Loranthus))	(Peraxilla	Desmaria))	(Nuytsia	((Tristerix	Gaiadendron)	(Tupeia	(Ligaria	(Tripodanthus	Struthanthus))))))	Atkinsonia))	Notanthera	Decaisnina);
(Macrosolen	((((Peraxilla	Desmaria)	((((Ligaria	(Tripodanthus	Struthanthus))	Notanthera)	(Nuytsia	Atkinsonia))	(Tupeia	((((Taxillus	Scurrula)	((((Agelanthus	(Bakerella	Tapinanthus))	(Englerina	Moquiniella))	(Helixanthera	Dendrophthoe))	(Amyema	Benthamina)))	(Ileostylus	Muellerina))	(Cecarria	Loranthus)))))	Gaiadendron)	Tristerix)	Decaisnina);
(Macrosolen	((((Tupeia	((((Moquiniella	(Bakerella	((Tapinanthus	(Dendrophthoe	((Taxillus	Scurrula)	Helixanthera)))	(Englerina	Agelanthus))))	(Amyema	Benthamina))	(Ileostylus	Muellerina))	(Cecarria	Loranthus)))	((Desmaria	((Tristerix	Nuytsia)	Ligaria))	((Tripodanthus	Struthanthus)	Notanthera)))	(Atkinsonia	Gaiadendron))	Peraxilla)	Decaisnina);
((Macrosolen	(((Tupeia	(Ligaria	Desmaria))	((Gaiadendron	Peraxilla)	(((((Amyema	Benthamina)	((Englerina	(Bakerella	(Helixanthera	((Tapinanthus	Moquiniella)	Agelanthus))))	Dendrophthoe))	(Taxillus	Scurrula))	(Ileostylus	Muellerina))	(Cecarria	Loranthus))))	(Nuytsia	(Atkinsonia	((Tripodanthus	Struthanthus)	Notanthera)))))	Tristerix	Decaisnina);
((Macrosolen	((((Tristerix	(Peraxilla	(Tripodanthus	Struthanthus)))	(Nuytsia	(Atkinsonia	Gaiadendron)))	((((Amyema	Benthamina)	((Tapinanthus	Moquiniella)	((((((Taxillus	Scurrula)	Helixanthera)	Dendrophthoe)	Agelanthus)	Englerina)	Bakerella)))	(Ileostylus	Muellerina))	(Cecarria	Loranthus)))	(Tupeia	(Ligaria	Desmaria))))	Notanthera	Decaisnina);
(Macrosolen	((((Ligaria	(Tripodanthus	Struthanthus))	((Tristerix	Nuytsia)	(Notanthera	Atkinsonia)))	((Peraxilla	Desmaria)	((((Amyema	Benthamina)	((Dendrophthoe	((Helixanthera	(Agelanthus	(Tapinanthus	Moquiniella)))	(Englerina	Bakerella)))	(Taxillus	Scurrula)))	(Ileostylus	Muellerina))	(Cecarria	Loranthus))))	(Tupeia	Gaiadendron))	Decaisnina);
(Macrosolen	(Nuytsia	(((Tupeia	(Ligaria	(Tripodanthus	Struthanthus)))	Gaiadendron)	(((Notanthera	(((((Amyema	Benthamina)	(((Tapinanthus	Moquiniella)	((Englerina	Bakerella)	Agelanthus))	((Helixanthera	(Taxillus	Scurrula))	Dendrophthoe)))	(Ileostylus	Muellerina))	(Cecarria	Loranthus))	(Peraxilla	Desmaria)))	Atkinsonia)	Tristerix)))	Decaisnina);
(Macrosolen	((Gaiadendron	((Tupeia	(((((((Amyema	(Taxillus	Scurrula))	Moquiniella)	(((Helixanthera	(Benthamina	Dendrophthoe))	Agelanthus)	Englerina))	Tapinanthus)	Bakerella)	(Ileostylus	Muellerina))	(Cecarria	Loranthus)))	(Tristerix	((Atkinsonia	(Notanthera	((Tripodanthus	Struthanthus)	Ligaria)))	Nuytsia))))	(Peraxilla	Desmaria))	Decaisnina);
((((Gaiadendron	((Tristerix	(Ligaria	Desmaria))	(Tupeia	(((Cecarria	Loranthus)	(Ileostylus	Muellerina))	(((Helixanthera	(Dendrophthoe	(((Englerina	Bakerella)	Agelanthus)	((Scurrula	Taxillus)	(Moquiniella	Amyema)))))	Tapinanthus)	Benthamina)))))	((Atkinsonia	Nuytsia)	(Notanthera	(Struthanthus	Tripodanthus))))	Peraxilla)	Macrosolen	Decaisnina);
(((((((Atkinsonia	Nuytsia)	(Ligaria	(Notanthera	(Struthanthus	Tripodanthus))))	(((Cecarria	Loranthus)	(Ileostylus	Muellerina))	(((Dendrophthoe	(((Moquiniella	Tapinanthus)	(Englerina	(Bakerella	Agelanthus)))	Helixanthera))	(Scurrula	Taxillus))	(Amyema	Benthamina))))	Peraxilla)	((Tupeia	Gaiadendron)	Desmaria))	Tristerix)	Macrosolen	Decaisnina);
((((((((Tristerix	(Ligaria	Desmaria))	Nuytsia)	(Atkinsonia	Gaiadendron))	(((Cecarria	Loranthus)	(Ileostylus	Muellerina))	((Dendrophthoe	Helixanthera)	((((Bakerella	Tapinanthus)	((Amyema	Benthamina)	Agelanthus))	(Moquiniella	(Scurrula	Taxillus)))	Englerina))))	(Notanthera	(Struthanthus	Tripodanthus)))	Tupeia)	Peraxilla)	Macrosolen	Decaisnina);
(Tupeia	((((Cecarria	Loranthus)	(Ileostylus	Muellerina))	(((Amyema	Benthamina)	((((Tapinanthus	Moquiniella)	(Helixanthera	Dendrophthoe))	Englerina)	(Agelanthus	Bakerella)))	(Scurrula	Taxillus)))	((Ligaria	(Atkinsonia	(Nuytsia	(Notanthera	(Struthanthus	Tripodanthus)))))	((Gaiadendron	(Peraxilla	Macrosolen))	(Tristerix	Desmaria))))	Decaisnina);
(Macrosolen	(Tristerix	((((Tupeia	(((Cecarria	Loranthus)	(Ileostylus	Muellerina))	(((Amyema	Benthamina)	(((Helixanthera	Dendrophthoe)	Englerina)	((Agelanthus	Bakerella)	(Tapinanthus	Moquiniella))))	(Scurrula	Taxillus))))	(Gaiadendron	(Atkinsonia	(Nuytsia	(Ligaria	(Notanthera	(Struthanthus	Tripodanthus)))))))	Desmaria)	Peraxilla))	Decaisnina);
((((((((Tupeia	(Ligaria	Desmaria))	Gaiadendron)	Atkinsonia)	Nuytsia)	((Peraxilla	Tristerix)	(Struthanthus	Tripodanthus)))	(((Amyema	Benthamina)	((Helixanthera	(((Agelanthus	Englerina)	(Dendrophthoe	Bakerella))	(Tapinanthus	Moquiniella)))	(Scurrula	Taxillus)))	(Cecarria	Loranthus)))	(Ileostylus	Muellerina))	(Macrosolen	Notanthera)	Decaisnina);
(Notanthera	(((Gaiadendron	((Tupeia	(((Ileostylus	Muellerina)	((Amyema	Benthamina)	(((Moquiniella	(Helixanthera	(Englerina	Dendrophthoe)))	(Agelanthus	(Bakerella	Tapinanthus)))	(Scurrula	Taxillus))))	(Cecarria	Loranthus)))	(((Ligaria	(Struthanthus	Tripodanthus))	Peraxilla)	(Nuytsia	(Desmaria	Tristerix)))))	Atkinsonia)	Macrosolen)	Decaisnina);
(Tupeia	(Macrosolen	((Peraxilla	Desmaria)	(Atkinsonia	(((Gaiadendron	(Nuytsia	Tristerix))	(((Ileostylus	Muellerina)	((((Amyema	Moquiniella)	(Scurrula	Taxillus))	((Dendrophthoe	(Benthamina	Helixanthera))	(Englerina	Agelanthus)))	(Bakerella	Tapinanthus)))	(Cecarria	Loranthus)))	(Ligaria	(Notanthera	(Struthanthus	Tripodanthus)))))))	Decaisnina);
(Macrosolen	((((Peraxilla	Desmaria)	(Atkinsonia	(Nuytsia	Tristerix)))	((Ligaria	(Notanthera	(Struthanthus	Tripodanthus)))	Gaiadendron))	(Tupeia	(((Ileostylus	Muellerina)	((((Bakerella	(Englerina	((Tapinanthus	Moquiniella)	Agelanthus)))	(Dendrophthoe	Helixanthera))	Taxillus)	((Amyema	Scurrula)	Benthamina)))	(Cecarria	Loranthus))))	Decaisnina);
(Macrosolen	((Benthamina	((Helixanthera	(((Englerina	Dendrophthoe)	Bakerella)	((Tapinanthus	Moquiniella)	Agelanthus)))	(Amyema	(Tristerix	(Scurrula	Taxillus)))))	(((Cecarria	Loranthus)	(((Peraxilla	Desmaria)	(Gaiadendron	Tupeia))	((Nuytsia	Atkinsonia)	(Notanthera	(Ligaria	(Tripodanthus	Struthanthus))))))	(Ileostylus	Muellerina)))	Decaisnina);
((Notanthera	((((Atkinsonia	(((Tripodanthus	Struthanthus)	Tristerix)	Peraxilla))	Nuytsia)	(((Loranthus	Cecarria)	(Ileostylus	Muellerina))	(((Moquiniella	Tapinanthus)	((Dendrophthoe	((Helixanthera	Scurrula)	Taxillus))	((Amyema	Benthamina)	(Englerina	Agelanthus))))	Bakerella)))	((Tupeia	(Ligaria	Desmaria))	Gaiadendron)))	Macrosolen	Decaisnina);
(((((((Tripodanthus	Struthanthus)	(Ligaria	Tristerix))	((Nuytsia	Notanthera)	Atkinsonia))	((Desmaria	Peraxilla)	(((Loranthus	Cecarria)	(Ileostylus	Muellerina))	((Bakerella	((Tapinanthus	Agelanthus)	((Helixanthera	((Taxillus	Scurrula)	(Amyema	Benthamina)))	(Dendrophthoe	Englerina))))	Moquiniella))))	Gaiadendron)	Macrosolen)	Tupeia	Decaisnina);
(Macrosolen	(Tristerix	((((Notanthera	((Tripodanthus	Struthanthus)	Ligaria))	(Nuytsia	Atkinsonia))	((Desmaria	Peraxilla)	(((Loranthus	Cecarria)	(Ileostylus	Muellerina))	(((Amyema	(Scurrula	Taxillus))	Benthamina)	(Dendrophthoe	((((Englerina	Agelanthus)	Bakerella)	(Tapinanthus	Moquiniella))	Helixanthera))))))	(Tupeia	Gaiadendron)))	Decaisnina);
(Macrosolen	(((((Ligaria	(Desmaria	Tristerix))	(Tupeia	((((((Bakerella	(Agelanthus	Tapinanthus))	Benthamina)	(Englerina	(Dendrophthoe	Helixanthera)))	(Moquiniella	(Amyema	(Scurrula	Taxillus))))	Gaiadendron)	Nuytsia)))	((Notanthera	(Tripodanthus	Struthanthus))	((Loranthus	Cecarria)	Atkinsonia)))	Peraxilla)	(Ileostylus	Muellerina))	Decaisnina);
(Tupeia	((((Loranthus	Cecarria)	(((Amyema	Benthamina)	(((Helixanthera	(Moquiniella	Englerina))	Dendrophthoe)	(Agelanthus	(Tapinanthus	Bakerella))))	(Scurrula	Taxillus)))	(Ileostylus	Muellerina))	((((((Tristerix	Macrosolen)	Gaiadendron)	Ligaria)	Atkinsonia)	Nuytsia)	((Notanthera	(Tripodanthus	Struthanthus))	(Peraxilla	Desmaria))))	Decaisnina);
(Tupeia	(Macrosolen	(((((Loranthus	Cecarria)	((Amyema	Benthamina)	((Dendrophthoe	(Helixanthera	((((Tapinanthus	Moquiniella)	Agelanthus)	Bakerella)	Englerina)))	(Scurrula	Taxillus))))	(Ileostylus	Muellerina))	Gaiadendron)	(((Tristerix	Nuytsia)	(Atkinsonia	(Ligaria	(Notanthera	(Tripodanthus	Struthanthus)))))	(Peraxilla	Desmaria))))	Decaisnina);
((Macrosolen	(((Nuytsia	(Tristerix	(Peraxilla	(Tripodanthus	Struthanthus))))	(Tupeia	(Desmaria	Ligaria)))	((Atkinsonia	(((Loranthus	Cecarria)	((Amyema	Benthamina)	((((Tapinanthus	Moquiniella)	Agelanthus)	((Bakerella	(Helixanthera	Dendrophthoe))	Englerina))	(Scurrula	Taxillus))))	(Ileostylus	Muellerina)))	Gaiadendron)))	Notanthera	Decaisnina);
(Macrosolen	(((((Atkinsonia	(Ligaria	(Notanthera	(Tripodanthus	Struthanthus))))	Nuytsia)	(Tristerix	((((Loranthus	Cecarria)	((Scurrula	Taxillus)	((Amyema	Benthamina)	(((Tapinanthus	Moquiniella)	Agelanthus)	((Bakerella	(Helixanthera	Dendrophthoe))	Englerina)))))	(Ileostylus	Muellerina))	(Peraxilla	Desmaria))))	Gaiadendron)	Tupeia)	Decaisnina);
((((Benthamina	(((Agelanthus	Englerina)	(((Bakerella	Tapinanthus)	(Helixanthera	Dendrophthoe))	Moquiniella))	(Amyema	(Scurrula	Taxillus))))	((Ileostylus	Muellerina)	(Loranthus	Cecarria)))	(((Atkinsonia	(Ligaria	(Notanthera	(Tripodanthus	Struthanthus))))	Nuytsia)	(Gaiadendron	((Peraxilla	(Tristerix	Desmaria))	Macrosolen))))	Tupeia	Decaisnina);
(Macrosolen	(((Tupeia	(Ligaria	Desmaria))	((((Atkinsonia	Gaiadendron)	Tristerix)	((((Agelanthus	(Amyema	Benthamina))	((Moquiniella	(Scurrula	Taxillus))	(Helixanthera	(Dendrophthoe	Englerina))))	(Bakerella	Tapinanthus))	((Ileostylus	Muellerina)	(Loranthus	Cecarria))))	((Notanthera	(Tripodanthus	Struthanthus))	Nuytsia)))	Peraxilla)	Decaisnina);
(((((((Peraxilla	(Ligaria	Desmaria))	Tristerix)	(Notanthera	(Tripodanthus	Struthanthus)))	(((((((Helixanthera	((Scurrula	Taxillus)	(Benthamina	Amyema)))	Dendrophthoe)	Agelanthus)	Englerina)	Moquiniella)	(Bakerella	Tapinanthus))	((Cecarria	Loranthus)	(Ileostylus	Muellerina))))	(Nuytsia	Gaiadendron))	Atkinsonia)	(Macrosolen	Tupeia)	Decaisnina);
((Peraxilla	((Tupeia	(Ligaria	Desmaria))	((((Notanthera	(Tripodanthus	Struthanthus))	Atkinsonia)	(Tristerix	Nuytsia))	(Gaiadendron	((((Benthamina	Amyema)	((Agelanthus	Bakerella)	(Dendrophthoe	(Englerina	(Moquiniella	Tapinanthus)))))	((Scurrula	Taxillus)	Helixanthera))	((Cecarria	Loranthus)	(Ileostylus	Muellerina)))))))	Macrosolen	Decaisnina);
(((((((Benthamina	(((Englerina	Dendrophthoe)	Bakerella)	(Agelanthus	(Moquiniella	Tapinanthus))))	((Amyema	(Scurrula	Taxillus))	Helixanthera))	((Cecarria	Loranthus)	(Ileostylus	Muellerina)))	((Atkinsonia	(Tupeia	Gaiadendron))	(Nuytsia	(Tristerix	Desmaria))))	((Tripodanthus	Struthanthus)	(Peraxilla	Ligaria)))	Notanthera)	Macrosolen	Decaisnina);
(((Gaiadendron	(((Peraxilla	(((Benthamina	(((Englerina	(Bakerella	(Agelanthus	(Moquiniella	Tapinanthus))))	Dendrophthoe)	Helixanthera))	(Amyema	(Scurrula	Taxillus)))	((Cecarria	Loranthus)	(Ileostylus	Muellerina))))	(Tristerix	(Ligaria	Desmaria)))	((Atkinsonia	Nuytsia)	(Notanthera	(Tripodanthus	Struthanthus)))))	Macrosolen)	Tupeia	Decaisnina);
((((((Agelanthus	(Englerina	(Tapinanthus	(Bakerella	((Dendrophthoe	Helixanthera)	(Scurrula	Taxillus))))))	Moquiniella)	(Amyema	Benthamina))	((Cecarria	Loranthus)	(Ileostylus	Muellerina)))	((Peraxilla	Desmaria)	((Gaiadendron	(Tristerix	Macrosolen))	(Atkinsonia	(Nuytsia	(Ligaria	(Notanthera	(Tripodanthus	Struthanthus))))))))	Tupeia	Decaisnina);
(Macrosolen	(((((Atkinsonia	(Tupeia	(Tristerix	Desmaria)))	(Ligaria	(Notanthera	(Tripodanthus	Struthanthus))))	(Nuytsia	(((Agelanthus	((Englerina	(Amyema	((Scurrula	Taxillus)	Moquiniella)))	((Dendrophthoe	Helixanthera)	Benthamina)))	(Tapinanthus	Bakerella))	((Cecarria	Loranthus)	(Ileostylus	Muellerina)))))	Gaiadendron)	Peraxilla)	Decaisnina);
((Macrosolen	(((Nuytsia	((Atkinsonia	Desmaria)	(Gaiadendron	(((Tristerix	(Tripodanthus	Struthanthus))	Ligaria)	Tupeia))))	((Benthamina	((Moquiniella	(Agelanthus	(Englerina	(Helixanthera	((Tapinanthus	Bakerella)	Dendrophthoe)))))	(Amyema	(Scurrula	Taxillus))))	((Cecarria	Loranthus)	(Ileostylus	Muellerina))))	Peraxilla))	Notanthera	Decaisnina);
(Macrosolen	(((((((Tripodanthus	Struthanthus)	Notanthera)	(Atkinsonia	(Nuytsia	Ligaria)))	(((Amyema	Benthamina)	((((Agelanthus	Bakerella)	(Helixanthera	((Tapinanthus	Moquiniella)	Dendrophthoe)))	Englerina)	(Scurrula	Taxillus)))	((Cecarria	Loranthus)	(Ileostylus	Muellerina))))	Gaiadendron)	((Tristerix	Desmaria)	Peraxilla))	Tupeia)	Decaisnina);
(Macrosolen	(((Atkinsonia	(((Tristerix	(Ligaria	Desmaria))	(Peraxilla	(((Tripodanthus	Struthanthus)	Notanthera)	(((((Helixanthera	Dendrophthoe)	Englerina)	((Agelanthus	(Moquiniella	(Scurrula	Taxillus)))	(Amyema	Benthamina)))	(Tapinanthus	Bakerella))	((Cecarria	Loranthus)	(Ileostylus	Muellerina))))))	Nuytsia))	Gaiadendron)	Tupeia)	Decaisnina);
(Notanthera	((Atkinsonia	(Nuytsia	((Tristerix	Ligaria)	(Tripodanthus	Struthanthus))))	((((((Helixanthera	Dendrophthoe)	Englerina)	((Agelanthus	(Moquiniella	(Scurrula	Taxillus)))	(Amyema	Benthamina)))	(Tapinanthus	Bakerella))	((Cecarria	Loranthus)	(Ileostylus	Muellerina)))	((Peraxilla	Desmaria)	(Macrosolen	(Tupeia	Gaiadendron)))))	Decaisnina);
((Peraxilla	(((((Scurrula	(Amyema	Benthamina))	(((Taxillus	(((Tapinanthus	Bakerella)	Dendrophthoe)	Helixanthera))	Moquiniella)	(Agelanthus	Englerina)))	((Muellerina	Ileostylus)	(Loranthus	Cecarria)))	(Nuytsia	((Notanthera	((Struthanthus	Tripodanthus)	Ligaria))	Atkinsonia)))	(Tupeia	(Gaiadendron	(Desmaria	Tristerix)))))	Macrosolen	Decaisnina);
((((Atkinsonia	Gaiadendron)	((((Benthamina	(((Moquiniella	Tapinanthus)	Bakerella)	((Agelanthus	Englerina)	(Dendrophthoe	Helixanthera))))	((Taxillus	Scurrula)	Amyema))	((Muellerina	Ileostylus)	(Loranthus	Cecarria)))	(((Desmaria	Tristerix)	Peraxilla)	(Tupeia	((Struthanthus	Tripodanthus)	Ligaria)))))	Nuytsia)	(Notanthera	Macrosolen)	Decaisnina);
(((((Atkinsonia	Nuytsia)	(((Struthanthus	Tripodanthus)	Ligaria)	Notanthera))	((Tupeia	(((((Dendrophthoe	(Helixanthera	(Taxillus	Scurrula)))	((Benthamina	(Agelanthus	Amyema))	(Moquiniella	Tapinanthus)))	Englerina)	Bakerella)	((Muellerina	Ileostylus)	(Loranthus	Cecarria))))	((Desmaria	Peraxilla)	Gaiadendron)))	Tristerix)	Macrosolen	Decaisnina);
((Tupeia	(((Muellerina	Ileostylus)	(Loranthus	Cecarria))	((Macrosolen	Peraxilla)	(((Ligaria	(Tristerix	Desmaria))	((Atkinsonia	((Struthanthus	Tripodanthus)	Notanthera))	Nuytsia))	Gaiadendron))))	(((Taxillus	Scurrula)	(Helixanthera	(Dendrophthoe	(Bakerella	(Tapinanthus	((Agelanthus	Englerina)	Moquiniella))))))	(Amyema	Benthamina))	Decaisnina);
(Tupeia	(Macrosolen	(((Tristerix	Nuytsia)	(Atkinsonia	(Peraxilla	Desmaria)))	((Gaiadendron	((Ligaria	(Struthanthus	Tripodanthus))	Notanthera))	((Loranthus	Cecarria)	((Muellerina	Ileostylus)	(((Agelanthus	(Amyema	Benthamina))	(Moquiniella	(((Helixanthera	Dendrophthoe)	(Taxillus	Scurrula))	Englerina)))	(Tapinanthus	Bakerella)))))))	Decaisnina);
(Tupeia	(Macrosolen	(((Peraxilla	Desmaria)	(((Tristerix	Nuytsia)	((Ligaria	(Struthanthus	Tripodanthus))	Notanthera))	((Loranthus	Cecarria)	((Muellerina	Ileostylus)	((Amyema	Benthamina)	(((Taxillus	Scurrula)	Helixanthera)	((((Agelanthus	Englerina)	(Moquiniella	Tapinanthus))	Bakerella)	Dendrophthoe)))))))	(Atkinsonia	Gaiadendron)))	Decaisnina);
(Tupeia	(Macrosolen	(((((Tristerix	Desmaria)	Gaiadendron)	(((((Struthanthus	Tripodanthus)	Ligaria)	Notanthera)	Atkinsonia)	Nuytsia))	((Loranthus	Cecarria)	((Muellerina	Ileostylus)	((Amyema	Benthamina)	(((Dendrophthoe	((Tapinanthus	Bakerella)	Englerina))	(Agelanthus	((Taxillus	Scurrula)	Moquiniella)))	Helixanthera)))))	Peraxilla))	Decaisnina);
(((Loranthus	Cecarria)	((Muellerina	Ileostylus)	((((Taxillus	Scurrula)	Amyema)	Benthamina)	(((Englerina	(Helixanthera	(Tapinanthus	Moquiniella)))	(Agelanthus	Bakerella))	Dendrophthoe))))	(((((Tristerix	Desmaria)	Gaiadendron)	(Nuytsia	Atkinsonia))	((Macrosolen	Peraxilla)	((Struthanthus	Tripodanthus)	(Ligaria	Notanthera))))	Tupeia)	Decaisnina);
(((Loranthus	Cecarria)	((Muellerina	Ileostylus)	((Tapinanthus	Bakerella)	((((Taxillus	Scurrula)	Moquiniella)	(((Helixanthera	Dendrophthoe)	Agelanthus)	(Amyema	Benthamina)))	Englerina))))	((((Tristerix	Desmaria)	Gaiadendron)	((Macrosolen	Peraxilla)	((Nuytsia	Atkinsonia)	(Ligaria	(Notanthera	(Struthanthus	Tripodanthus))))))	Tupeia)	Decaisnina);
(Macrosolen	(Peraxilla	((((Nuytsia	Atkinsonia)	(Notanthera	(Struthanthus	Tripodanthus)))	(((Loranthus	Cecarria)	((Muellerina	Ileostylus)	((Amyema	Benthamina)	((Agelanthus	((Tapinanthus	(Dendrophthoe	Helixanthera))	Bakerella))	(Englerina	((Taxillus	Scurrula)	Moquiniella))))))	(Tristerix	Gaiadendron)))	((Ligaria	Desmaria)	Tupeia)))	Decaisnina);
(Tupeia	((((Ileostylus	Muellerina)	(Loranthus	Cecarria))	(((Taxillus	Scurrula)	(Benthamina	Amyema))	((Moquiniella	(((Tapinanthus	Bakerella)	Agelanthus)	(Englerina	Dendrophthoe)))	Helixanthera)))	((Notanthera	(Macrosolen	(Ligaria	((Tripodanthus	Struthanthus)	Peraxilla))))	((Desmaria	(Atkinsonia	Gaiadendron))	(Tristerix	Nuytsia))))	Decaisnina);
(Tupeia	((((Ileostylus	Muellerina)	(Loranthus	Cecarria))	(((Taxillus	Scurrula)	(Benthamina	Amyema))	((Helixanthera	(((Agelanthus	Englerina)	Bakerella)	(Moquiniella	Tapinanthus)))	Dendrophthoe)))	((Tristerix	((Tripodanthus	Struthanthus)	Peraxilla))	((Ligaria	(Atkinsonia	(Notanthera	Nuytsia)))	(Gaiadendron	(Desmaria	Macrosolen)))))	Decaisnina);
(Macrosolen	(((((Tupeia	(Ligaria	(Tripodanthus	Struthanthus)))	Notanthera)	(Nuytsia	Atkinsonia))	((Gaiadendron	(Tristerix	Desmaria))	((Loranthus	Cecarria)	((Bakerella	(((((Scurrula	Taxillus)	Dendrophthoe)	(Helixanthera	Moquiniella))	((Benthamina	Amyema)	(Agelanthus	Englerina)))	Tapinanthus))	(Ileostylus	Muellerina)))))	Peraxilla)	Decaisnina);
(Macrosolen	((Gaiadendron	((Ligaria	(Tristerix	Desmaria))	((((Loranthus	Cecarria)	(((Scurrula	Taxillus)	((((Moquiniella	Tapinanthus)	Agelanthus)	((Helixanthera	(Englerina	Dendrophthoe))	Bakerella))	(Benthamina	Amyema)))	(Ileostylus	Muellerina)))	((Atkinsonia	(Nuytsia	Notanthera))	(Tripodanthus	Struthanthus)))	Peraxilla)))	Tupeia)	Decaisnina);
(Tupeia	(Macrosolen	((((Ileostylus	(Muellerina	(Loranthus	Cecarria)))	((Bakerella	((Agelanthus	(Benthamina	Amyema))	(((Scurrula	Taxillus)	(Helixanthera	Dendrophthoe))	Englerina)))	(Tapinanthus	Moquiniella)))	(((Atkinsonia	Nuytsia)	(Ligaria	(Notanthera	(Tripodanthus	Struthanthus))))	Gaiadendron))	((Tristerix	Desmaria)	Peraxilla)))	Decaisnina);
(Tupeia	((((Loranthus	Cecarria)	(Ileostylus	Muellerina))	(Amyema	(((Dendrophthoe	(Taxillus	Helixanthera))	((((Tapinanthus	Moquiniella)	Englerina)	Agelanthus)	Bakerella))	(Scurrula	Benthamina))))	((((Atkinsonia	Nuytsia)	(Notanthera	((Tripodanthus	Struthanthus)	(Tristerix	Ligaria))))	(Gaiadendron	Macrosolen))	(Peraxilla	Desmaria)))	Decaisnina);
(Macrosolen	(((((Loranthus	Cecarria)	(Ileostylus	Muellerina))	((Amyema	Benthamina)	((Helixanthera	((((Scurrula	Taxillus)	(Tapinanthus	Moquiniella))	Agelanthus)	(Englerina	Bakerella)))	Dendrophthoe)))	((Peraxilla	Desmaria)	(((Atkinsonia	(((Tripodanthus	Struthanthus)	Notanthera)	Nuytsia))	Ligaria)	(Tristerix	Gaiadendron))))	Tupeia)	Decaisnina);
(((((Loranthus	Cecarria)	(Ileostylus	Muellerina))	((Amyema	Benthamina)	(Moquiniella	(Agelanthus	(Englerina	(((Helixanthera	Dendrophthoe)	(Scurrula	Taxillus))	(Bakerella	Tapinanthus)))))))	((Peraxilla	Macrosolen)	((Gaiadendron	Desmaria)	(Atkinsonia	(((Ligaria	(Tristerix	(Tripodanthus	Struthanthus)))	Notanthera)	Nuytsia)))))	Tupeia	Decaisnina);
(((((Loranthus	Cecarria)	(Ileostylus	Muellerina))	((((Scurrula	Taxillus)	Amyema)	Benthamina)	(((Helixanthera	(Englerina	Dendrophthoe))	Agelanthus)	(Bakerella	(Moquiniella	Tapinanthus)))))	(((Tristerix	Desmaria)	(Peraxilla	Macrosolen))	(Gaiadendron	(((Ligaria	((Tripodanthus	Struthanthus)	Notanthera))	Nuytsia)	Atkinsonia))))	Tupeia	Decaisnina);
(Macrosolen	((((((Ligaria	((Tripodanthus	Struthanthus)	Notanthera))	Nuytsia)	Atkinsonia)	Tristerix)	((Tupeia	Gaiadendron)	((Loranthus	Cecarria)	((Ileostylus	Muellerina)	((Moquiniella	Tapinanthus)	((((Dendrophthoe	Agelanthus)	(Helixanthera	(((Scurrula	Taxillus)	Amyema)	Benthamina)))	Englerina)	Bakerella))))))	(Peraxilla	Desmaria))	Decaisnina);
((((Gaiadendron	Tupeia)	(((Atkinsonia	(Nuytsia	(Notanthera	(Ligaria	(Tripodanthus	Struthanthus)))))	((Cecarria	Loranthus)	((Ileostylus	Muellerina)	(((Benthamina	Amyema)	(Scurrula	Taxillus))	((Agelanthus	(Tapinanthus	Bakerella))	((Englerina	Dendrophthoe)	(Helixanthera	Moquiniella)))))))	(Peraxilla	Desmaria)))	Tristerix)	Macrosolen	Decaisnina);
(((Atkinsonia	(Gaiadendron	Tupeia))	((((Notanthera	(Ligaria	(Tripodanthus	Struthanthus)))	((Cecarria	Loranthus)	((Ileostylus	Muellerina)	(((Benthamina	Amyema)	(Scurrula	Taxillus))	((Agelanthus	(Tapinanthus	Bakerella))	(Helixanthera	(Dendrophthoe	(Englerina	Moquiniella))))))))	(Peraxilla	Desmaria))	(Tristerix	Nuytsia)))	Macrosolen	Decaisnina);
(((Tristerix	(((Tupeia	((Cecarria	Loranthus)	((Ileostylus	Muellerina)	((Benthamina	(Amyema	(Scurrula	Taxillus)))	((Dendrophthoe	((Tapinanthus	Moquiniella)	(Englerina	(Agelanthus	Bakerella))))	Helixanthera)))))	((Peraxilla	Desmaria)	Gaiadendron))	((((Tripodanthus	Struthanthus)	Ligaria)	Nuytsia)	Atkinsonia)))	Macrosolen)	Notanthera	Decaisnina);
((((((Cecarria	Loranthus)	((Ileostylus	Muellerina)	(((((Agelanthus	(Tapinanthus	((Scurrula	Taxillus)	Moquiniella)))	(Englerina	Bakerella))	Helixanthera)	Dendrophthoe)	(Benthamina	Amyema))))	(Gaiadendron	((Ligaria	Desmaria)	(((Notanthera	(Tripodanthus	Struthanthus))	Nuytsia)	Atkinsonia))))	(Peraxilla	Tristerix))	Macrosolen)	Tupeia	Decaisnina);
((Tristerix	((((Notanthera	((Ligaria	Tripodanthus)	Struthanthus))	Nuytsia)	Atkinsonia)	(((Desmaria	Peraxilla)	(Tupeia	((Cecarria	Loranthus)	((Ileostylus	Muellerina)	(((Scurrula	Taxillus)	((Agelanthus	(Tapinanthus	Moquiniella))	((Englerina	(Helixanthera	Dendrophthoe))	Bakerella)))	(Benthamina	Amyema))))))	Gaiadendron)))	Macrosolen	Decaisnina);
(((((Tristerix	(((Notanthera	((Tripodanthus	Struthanthus)	Ligaria))	Nuytsia)	Atkinsonia))	((Cecarria	Loranthus)	((Ileostylus	Muellerina)	((((Bakerella	Agelanthus)	((Scurrula	Taxillus)	Moquiniella))	Englerina)	((Tapinanthus	Benthamina)	((Helixanthera	Amyema)	Dendrophthoe))))))	(Gaiadendron	(Desmaria	Peraxilla)))	Tupeia)	Macrosolen	Decaisnina);
((((((Tristerix	Desmaria)	Gaiadendron)	(((Notanthera	((Tripodanthus	Struthanthus)	Ligaria))	Nuytsia)	Atkinsonia))	(Tupeia	((Cecarria	Loranthus)	((Ileostylus	Muellerina)	((Dendrophthoe	(Helixanthera	(((Tapinanthus	Bakerella)	Agelanthus)	(((Scurrula	Taxillus)	Moquiniella)	Englerina))))	(Amyema	Benthamina))))))	Peraxilla)	Macrosolen	Decaisnina);
((((Peraxilla	Desmaria)	((((Cecarria	Loranthus)	((Ileostylus	Muellerina)	((Tapinanthus	Bakerella)	((Agelanthus	((Amyema	(Scurrula	Taxillus))	Moquiniella))	(((Helixanthera	Dendrophthoe)	Englerina)	Benthamina)))))	(Tristerix	(((Ligaria	(Notanthera	(Tripodanthus	Struthanthus)))	Nuytsia)	Atkinsonia)))	Gaiadendron))	Tupeia)	Macrosolen	Decaisnina);
((((((((Tapinanthus	Bakerella)	(((Agelanthus	(Dendrophthoe	((Taxillus	((Benthamina	Amyema)	Scurrula))	Helixanthera)))	Englerina)	Moquiniella))	Ileostylus)	(Muellerina	(Cecarria	Loranthus)))	(Gaiadendron	(((Ligaria	(Notanthera	(Tripodanthus	Struthanthus)))	Nuytsia)	Atkinsonia)))	(Peraxilla	(Tristerix	Desmaria)))	Tupeia)	Macrosolen	Decaisnina);
((((Peraxilla	Desmaria)	(((((Ligaria	(Notanthera	(Tripodanthus	Struthanthus)))	Nuytsia)	Atkinsonia)	(Tupeia	((Amyema	((Helixanthera	(Taxillus	(((Tapinanthus	Bakerella)	Agelanthus)	(Englerina	(Moquiniella	Dendrophthoe)))))	(Scurrula	Benthamina)))	((Ileostylus	Muellerina)	(Cecarria	Loranthus)))))	Gaiadendron))	Tristerix)	Macrosolen	Decaisnina);
((Tupeia	(((((Nuytsia	(((Struthanthus	Tripodanthus)	Notanthera)	Ligaria))	Atkinsonia)	((((Ileostylus	Muellerina)	((Benthamina	((Helixanthera	(Dendrophthoe	Englerina))	((Tapinanthus	Agelanthus)	Bakerella)))	(Moquiniella	((Taxillus	Scurrula)	Amyema))))	(Cecarria	Loranthus))	Gaiadendron))	Tristerix)	(Desmaria	Peraxilla)))	Macrosolen	Decaisnina);
((((((Struthanthus	Tripodanthus)	(Ligaria	Tupeia))	(Atkinsonia	(Nuytsia	Notanthera)))	((Desmaria	Peraxilla)	((((Amyema	Benthamina)	((((Englerina	(Moquiniella	Tapinanthus))	(Bakerella	Agelanthus))	(Helixanthera	Dendrophthoe))	(Taxillus	Scurrula)))	((Cecarria	Loranthus)	(Ileostylus	Muellerina)))	Gaiadendron)))	Tristerix)	Macrosolen	Decaisnina);
((Tupeia	(((Moquiniella	Tapinanthus)	(((Agelanthus	(Englerina	((Dendrophthoe	Helixanthera)	(Taxillus	Scurrula))))	(Amyema	Benthamina))	Bakerella))	((Cecarria	Loranthus)	(Ileostylus	Muellerina))))	(((Notanthera	(Atkinsonia	Nuytsia))	((Struthanthus	Tripodanthus)	Ligaria))	((Tristerix	Desmaria)	(Gaiadendron	(Macrosolen	Peraxilla))))	Decaisnina);
((Tupeia	(((Taxillus	Scurrula)	((Amyema	Benthamina)	((Agelanthus	(Helixanthera	(Moquiniella	Tapinanthus)))	(Dendrophthoe	(Englerina	Bakerella)))))	((Cecarria	Loranthus)	(Ileostylus	Muellerina))))	(((((Struthanthus	Tripodanthus)	Notanthera)	(Ligaria	Tristerix))	Nuytsia)	((Atkinsonia	(Macrosolen	(Peraxilla	Desmaria)))	Gaiadendron))	Decaisnina);
(Tupeia	((((Taxillus	Scurrula)	((Amyema	Benthamina)	((Agelanthus	(Moquiniella	Tapinanthus))	(Englerina	(Bakerella	(Helixanthera	Dendrophthoe))))))	((Cecarria	Loranthus)	(Ileostylus	Muellerina)))	((Nuytsia	(Atkinsonia	(Desmaria	Gaiadendron)))	((((Ligaria	Tristerix)	(Struthanthus	Tripodanthus))	Notanthera)	(Macrosolen	Peraxilla))))	Decaisnina);
((Tristerix	Macrosolen)	(((Gaiadendron	(Tupeia	(((Amyema	Benthamina)	((Englerina	(Taxillus	(((Agelanthus	Bakerella)	Dendrophthoe)	(Helixanthera	(Moquiniella	Tapinanthus)))))	Scurrula))	((Cecarria	Loranthus)	(Ileostylus	Muellerina)))))	(Peraxilla	Desmaria))	((((Tripodanthus	Struthanthus)	Notanthera)	Ligaria)	(Atkinsonia	Nuytsia)))	Decaisnina);
((Macrosolen	((((Benthamina	((Englerina	(((Agelanthus	Bakerella)	Dendrophthoe)	(Helixanthera	(Moquiniella	Tapinanthus))))	(Amyema	(Taxillus	Scurrula))))	((Cecarria	Loranthus)	(Ileostylus	Muellerina)))	(Gaiadendron	(((((Tripodanthus	Struthanthus)	Notanthera)	Ligaria)	(Atkinsonia	Nuytsia))	(Tristerix	Desmaria))))	Peraxilla))	Tupeia	Decaisnina);
((Peraxilla	(Tupeia	((((Amyema	Benthamina)	(((Agelanthus	(Moquiniella	Tapinanthus))	(((Helixanthera	Dendrophthoe)	Bakerella)	Englerina))	(Taxillus	Scurrula)))	((Cecarria	Loranthus)	(Ileostylus	Muellerina)))	(((((Tripodanthus	Struthanthus)	Notanthera)	Ligaria)	(Atkinsonia	Nuytsia))	((Tristerix	Desmaria)	Gaiadendron)))))	Macrosolen	Decaisnina);
((Peraxilla	((((Nuytsia	Notanthera)	(Atkinsonia	(Tupeia	(Tripodanthus	Struthanthus))))	(Gaiadendron	((Ligaria	Tristerix)	Desmaria)))	(((Amyema	Benthamina)	((Agelanthus	(Moquiniella	Tapinanthus))	(((((Taxillus	Scurrula)	Bakerella)	Dendrophthoe)	Helixanthera)	Englerina)))	((Cecarria	Loranthus)	(Ileostylus	Muellerina)))))	Macrosolen	Decaisnina);
((((Tupeia	(((Amyema	Benthamina)	((((Englerina	Dendrophthoe)	Bakerella)	(Agelanthus	(Moquiniella	Tapinanthus)))	(Helixanthera	(Taxillus	Scurrula))))	((Cecarria	Loranthus)	(Ileostylus	Muellerina))))	(Peraxilla	Desmaria))	(((Atkinsonia	Gaiadendron)	(Nuytsia	(Ligaria	Tristerix)))	(Tripodanthus	Struthanthus)))	(Notanthera	Macrosolen)	Decaisnina);
((((((Peraxilla	Desmaria)	Gaiadendron)	(((((Amyema	Benthamina)	((Taxillus	Scurrula)	((((Tapinanthus	Moquiniella)	Dendrophthoe)	Helixanthera)	((Englerina	Agelanthus)	Bakerella))))	(Loranthus	Cecarria))	(Ileostylus	Muellerina))	Tupeia))	(Atkinsonia	((Nuytsia	Notanthera)	(Ligaria	(Tripodanthus	Struthanthus)))))	Tristerix)	Macrosolen	Decaisnina);
(((((Tristerix	Nuytsia)	(Atkinsonia	((Ligaria	Desmaria)	Gaiadendron)))	((((((Helixanthera	(((Agelanthus	Bakerella)	(Benthamina	Tapinanthus))	(Dendrophthoe	(Moquiniella	(Amyema	(Taxillus	Scurrula))))))	Englerina)	(Loranthus	Cecarria))	(Ileostylus	Muellerina))	Tupeia)	(Peraxilla	(Tripodanthus	Struthanthus))))	Macrosolen)	Notanthera	Decaisnina);
(((((Desmaria	(Gaiadendron	Tupeia))	((Nuytsia	Atkinsonia)	Ligaria))	((Tristerix	(Peraxilla	(Tripodanthus	Struthanthus)))	((Scurrula	((Amyema	Benthamina)	((Agelanthus	(((Bakerella	Englerina)	Dendrophthoe)	Taxillus))	(Helixanthera	(Tapinanthus	Moquiniella)))))	((Loranthus	Cecarria)	(Ileostylus	Muellerina)))))	Macrosolen)	Notanthera	Decaisnina);
(((((Ligaria	((Tripodanthus	Struthanthus)	Notanthera))	(Nuytsia	Atkinsonia))	((Peraxilla	((Tristerix	Desmaria)	Gaiadendron))	((Ileostylus	((Amyema	Benthamina)	((Tapinanthus	Moquiniella)	(Agelanthus	(Bakerella	((Helixanthera	((Scurrula	Taxillus)	Dendrophthoe))	Englerina))))))	(Muellerina	(Loranthus	Cecarria)))))	Tupeia)	Macrosolen	Decaisnina);
((((Loranthus	Cecarria)	(((Amyema	Benthamina)	((Scurrula	Taxillus)	(Helixanthera	((Dendrophthoe	(Englerina	(Agelanthus	(Bakerella	Tapinanthus))))	Moquiniella))))	(Ileostylus	Muellerina)))	((((Ligaria	((Tripodanthus	Struthanthus)	Notanthera))	(Nuytsia	Atkinsonia))	Gaiadendron)	((Macrosolen	Tristerix)	(Peraxilla	Desmaria))))	Tupeia	Decaisnina);
((((Peraxilla	Desmaria)	((Tupeia	((Loranthus	Cecarria)	(((Scurrula	Taxillus)	((((Dendrophthoe	Englerina)	(Helixanthera	(Bakerella	Tapinanthus)))	(Agelanthus	Moquiniella))	(Amyema	Benthamina)))	(Ileostylus	Muellerina))))	((Ligaria	((Tripodanthus	Struthanthus)	(Atkinsonia	Nuytsia)))	(Tristerix	Gaiadendron))))	Macrosolen)	Notanthera	Decaisnina);
(((Peraxilla	(((Loranthus	Cecarria)	(((Amyema	Benthamina)	((Scurrula	Taxillus)	(Agelanthus	((Moquiniella	Tapinanthus)	(((Dendrophthoe	Helixanthera)	Bakerella)	Englerina)))))	(Ileostylus	Muellerina)))	((Gaiadendron	(Tristerix	Desmaria))	((Tupeia	(Ligaria	(Tripodanthus	Struthanthus)))	(Atkinsonia	Nuytsia)))))	Macrosolen)	Notanthera	Decaisnina);
((Tupeia	((Loranthus	Cecarria)	(((Amyema	Benthamina)	(Scurrula	(Taxillus	(Helixanthera	(Dendrophthoe	(Bakerella	(Agelanthus	((Moquiniella	Tapinanthus)	Englerina))))))))	(Ileostylus	Muellerina))))	(((((Tripodanthus	Struthanthus)	Notanthera)	(Ligaria	Nuytsia))	Atkinsonia)	(Gaiadendron	((Desmaria	(Peraxilla	Tristerix))	Macrosolen)))	Decaisnina);
((((((Tripodanthus	Struthanthus)	Notanthera)	(((((Amyema	Benthamina)	(((Helixanthera	(Englerina	Dendrophthoe))	((Tapinanthus	Bakerella)	Agelanthus))	Moquiniella))	(Scurrula	Taxillus))	((Ileostylus	Muellerina)	(Loranthus	Cecarria)))	(((Ligaria	(Desmaria	Tristerix))	Nuytsia)	(Gaiadendron	Atkinsonia))))	Peraxilla)	Macrosolen)	Tupeia	Decaisnina);
(Macrosolen	(Tupeia	((Peraxilla	Desmaria)	((((Amyema	Benthamina)	(((Helixanthera	Dendrophthoe)	((Bakerella	(Agelanthus	(Moquiniella	Tapinanthus)))	Englerina))	(Scurrula	Taxillus)))	((Ileostylus	Muellerina)	(Loranthus	Cecarria)))	((((Nuytsia	Atkinsonia)	((Ligaria	(Tripodanthus	Struthanthus))	Notanthera))	Tristerix)	Gaiadendron))))	Decaisnina);
(Macrosolen	(Tupeia	(((((((Amyema	(Scurrula	Taxillus))	((((Helixanthera	(Dendrophthoe	Englerina))	((Bakerella	Tapinanthus)	Agelanthus))	Moquiniella)	Benthamina))	((Loranthus	Cecarria)	(Muellerina	Ileostylus)))	Peraxilla)	((Nuytsia	Atkinsonia)	(Ligaria	((Tripodanthus	Struthanthus)	Notanthera))))	(Tristerix	Desmaria))	Gaiadendron))	Decaisnina);
((Macrosolen	((((Peraxilla	Desmaria)	(Tupeia	((Englerina	((Tapinanthus	Moquiniella)	((Bakerella	((Scurrula	Taxillus)	(Helixanthera	Dendrophthoe)))	((Amyema	Benthamina)	Agelanthus))))	((Loranthus	Cecarria)	(Muellerina	Ileostylus)))))	((((Ligaria	Atkinsonia)	Nuytsia)	(Tripodanthus	Struthanthus))	Gaiadendron))	Tristerix))	Notanthera	Decaisnina);
(Macrosolen	((((Atkinsonia	Nuytsia)	(Notanthera	(Ligaria	(Tripodanthus	Struthanthus))))	((Gaiadendron	(Peraxilla	Desmaria))	(Tupeia	(((((Agelanthus	Moquiniella)	((Tapinanthus	Bakerella)	((Dendrophthoe	Helixanthera)	Englerina)))	(Amyema	Benthamina))	(Scurrula	Taxillus))	((Loranthus	Cecarria)	(Muellerina	Ileostylus))))))	Tristerix)	Decaisnina);
((Macrosolen	((((((Tapinanthus	Bakerella)	(Agelanthus	(((Englerina	((Scurrula	Taxillus)	Moquiniella))	Dendrophthoe)	(Helixanthera	(Amyema	Benthamina)))))	((Loranthus	Cecarria)	(Muellerina	Ileostylus)))	(Peraxilla	Desmaria))	(((Tristerix	(Ligaria	Nuytsia))	(Tripodanthus	Struthanthus))	(Atkinsonia	Gaiadendron)))	Tupeia))	Notanthera	Decaisnina);
((Macrosolen	((((Gaiadendron	(Nuytsia	(Peraxilla	(Tripodanthus	Struthanthus))))	(Tupeia	(((Amyema	Benthamina)	((Englerina	(((Tapinanthus	Bakerella)	(Helixanthera	Agelanthus))	((Scurrula	Taxillus)	Moquiniella)))	Dendrophthoe))	((Loranthus	Cecarria)	(Muellerina	Ileostylus)))))	(Ligaria	(Tristerix	Desmaria)))	Atkinsonia))	Notanthera	Decaisnina);
(Macrosolen	((((((Tristerix	Nuytsia)	(Desmaria	((Ligaria	(Tripodanthus	Struthanthus))	Notanthera)))	Atkinsonia)	Gaiadendron)	(Tupeia	((Loranthus	Cecarria)	((Muellerina	Ileostylus)	(((Amyema	(Dendrophthoe	(Englerina	((Agelanthus	Benthamina)	Bakerella))))	(Helixanthera	(Scurrula	Taxillus)))	(Tapinanthus	Moquiniella))))))	Peraxilla)	Decaisnina);
((Macrosolen	(((Peraxilla	Tupeia)	(((Loranthus	Cecarria)	((Muellerina	Ileostylus)	((((Agelanthus	Benthamina)	(Tapinanthus	Bakerella))	(((Dendrophthoe	((Scurrula	Taxillus)	Helixanthera))	Englerina)	Amyema))	Moquiniella)))	(Gaiadendron	(Atkinsonia	(Nuytsia	(Ligaria	((Tripodanthus	Struthanthus)	Notanthera)))))))	Desmaria))	Tristerix	Decaisnina);
((Tupeia	((Loranthus	Cecarria)	((Muellerina	Ileostylus)	((Tapinanthus	Bakerella)	(Moquiniella	((((Dendrophthoe	((Scurrula	Taxillus)	Helixanthera))	Agelanthus)	(Amyema	Benthamina))	Englerina))))))	(((Nuytsia	((Ligaria	((Tripodanthus	Struthanthus)	Tristerix))	Notanthera))	(Gaiadendron	(Atkinsonia	Macrosolen)))	(Peraxilla	Desmaria))	Decaisnina);
(((Gaiadendron	((Atkinsonia	(Nuytsia	(Ligaria	((Tripodanthus	Struthanthus)	Notanthera))))	((Peraxilla	Desmaria)	(((Loranthus	Cecarria)	((Muellerina	Ileostylus)	((Amyema	Benthamina)	(((Dendrophthoe	(Englerina	(Bakerella	((Moquiniella	Tapinanthus)	Agelanthus))))	Helixanthera)	(Scurrula	Taxillus)))))	Tupeia))))	Tristerix)	Macrosolen	Decaisnina);
((((Ligaria	(Tupeia	(Tripodanthus	Struthanthus)))	((Notanthera	Nuytsia)	Atkinsonia))	(((Peraxilla	(Tristerix	Desmaria))	Gaiadendron)	((Loranthus	Cecarria)	((Muellerina	Ileostylus)	(((Moquiniella	Tapinanthus)	(Helixanthera	(Dendrophthoe	(Taxillus	Scurrula))))	(((Englerina	Agelanthus)	(Amyema	Benthamina))	Bakerella))))))	Macrosolen	Decaisnina);
(Macrosolen	((((((Tristerix	Nuytsia)	((Tupeia	(Desmaria	Ligaria))	Gaiadendron))	(((Amyema	Benthamina)	((((Tapinanthus	Moquiniella)	(Englerina	(Dendrophthoe	Helixanthera)))	(Agelanthus	Bakerella))	(Scurrula	Taxillus)))	((Ileostylus	Muellerina)	(Cecarria	Loranthus))))	(Notanthera	(Tripodanthus	Struthanthus)))	Atkinsonia)	Peraxilla)	Decaisnina);
(Macrosolen	(((Tupeia	(((Amyema	Benthamina)	(((((Englerina	(Moquiniella	(Scurrula	Taxillus)))	(Agelanthus	Bakerella))	Tapinanthus)	Dendrophthoe)	Helixanthera))	((Ileostylus	Muellerina)	(Cecarria	Loranthus))))	((((Ligaria	Notanthera)	(Tripodanthus	Struthanthus))	(Atkinsonia	Nuytsia))	((Tristerix	Desmaria)	Gaiadendron)))	Peraxilla)	Decaisnina);
(Macrosolen	(((((Amyema	Benthamina)	(((Moquiniella	(Helixanthera	Dendrophthoe))	(Englerina	((Bakerella	Tapinanthus)	Agelanthus)))	(Scurrula	Taxillus)))	((Ileostylus	Muellerina)	(Cecarria	Loranthus)))	(((Notanthera	((Tripodanthus	Struthanthus)	Ligaria))	(Atkinsonia	Nuytsia))	(Peraxilla	((Tristerix	Desmaria)	Gaiadendron))))	Tupeia)	Decaisnina);
(Macrosolen	((((((Amyema	Benthamina)	((((Moquiniella	Tapinanthus)	(Agelanthus	Englerina))	(Bakerella	(Helixanthera	Dendrophthoe)))	(Scurrula	Taxillus)))	(Ileostylus	(Muellerina	(Cecarria	Loranthus))))	((Atkinsonia	(Nuytsia	(Notanthera	((Tripodanthus	Struthanthus)	Ligaria))))	Gaiadendron))	(Desmaria	(Tristerix	Peraxilla)))	Tupeia)	Decaisnina);
(Macrosolen	(((((Desmaria	Peraxilla)	(Tupeia	(((Amyema	Benthamina)	((Helixanthera	(Dendrophthoe	(((Bakerella	Agelanthus)	(Moquiniella	Tapinanthus))	Englerina)))	(Scurrula	Taxillus)))	((Cecarria	Loranthus)	(Ileostylus	Muellerina)))))	((Nuytsia	(Tristerix	((Tripodanthus	Struthanthus)	Ligaria)))	Gaiadendron))	Atkinsonia)	Notanthera)	Decaisnina);
(Notanthera	(Macrosolen	(((Gaiadendron	((((Desmaria	Peraxilla)	Nuytsia)	(Tupeia	((Tripodanthus	Struthanthus)	Ligaria)))	((((Amyema	Benthamina)	((Helixanthera	(((Tapinanthus	Bakerella)	Dendrophthoe)	(Agelanthus	(Moquiniella	Englerina))))	Taxillus))	Scurrula)	((Cecarria	Loranthus)	(Ileostylus	Muellerina)))))	Atkinsonia)	Tristerix))	Decaisnina);
(Tupeia	((((Amyema	Benthamina)	((Helixanthera	(((Tapinanthus	Bakerella)	Agelanthus)	(Dendrophthoe	Englerina)))	(Moquiniella	(Scurrula	Taxillus))))	((Cecarria	Loranthus)	(Ileostylus	Muellerina)))	((Desmaria	Peraxilla)	((Notanthera	(Tripodanthus	Struthanthus))	(((Ligaria	Tristerix)	Macrosolen)	((Nuytsia	Gaiadendron)	Atkinsonia)))))	Decaisnina);
(Macrosolen	(((((Gaiadendron	((((Amyema	Benthamina)	(Agelanthus	((Helixanthera	(((Tapinanthus	Moquiniella)	Englerina)	Dendrophthoe))	Bakerella)))	(Scurrula	Taxillus))	((Cecarria	Loranthus)	(Ileostylus	Muellerina))))	((Nuytsia	Atkinsonia)	(Ligaria	(Notanthera	(Tripodanthus	Struthanthus)))))	Tristerix)	(Desmaria	Peraxilla))	Tupeia)	Decaisnina);
(Macrosolen	((Atkinsonia	(((Desmaria	Peraxilla)	Gaiadendron)	(Tupeia	(((Bakerella	Tapinanthus)	(((Scurrula	Taxillus)	Moquiniella)	(Englerina	(Agelanthus	((Helixanthera	Dendrophthoe)	(Amyema	Benthamina))))))	((Cecarria	Loranthus)	(Ileostylus	Muellerina))))))	(((Notanthera	(Tripodanthus	Struthanthus))	(Ligaria	Tristerix))	Nuytsia))	Decaisnina);
((Macrosolen	(Gaiadendron	(Tristerix	((((((Agelanthus	(Dendrophthoe	(Helixanthera	((Scurrula	Taxillus)	(Benthamina	Amyema)))))	Englerina)	Bakerella)	(Tapinanthus	Moquiniella))	((Cecarria	Loranthus)	(Ileostylus	Muellerina)))	((Atkinsonia	(Nuytsia	((Notanthera	(Tripodanthus	Struthanthus))	Ligaria)))	(Desmaria	Peraxilla))))))	Tupeia	Decaisnina);
(((((Gaiadendron	(((Bakerella	Tapinanthus)	(((((((Scurrula	Taxillus)	(Benthamina	Amyema))	Helixanthera)	Dendrophthoe)	Agelanthus)	Englerina)	Moquiniella))	(Ileostylus	(Muellerina	(Loranthus	Cecarria)))))	(Atkinsonia	((Ligaria	((Tripodanthus	Struthanthus)	Notanthera))	Nuytsia)))	(Tupeia	(Peraxilla	Desmaria)))	Tristerix)	Macrosolen	Decaisnina);
((Tupeia	(((((Scurrula	Taxillus)	(Dendrophthoe	(((Bakerella	Tapinanthus)	Agelanthus)	(Moquiniella	Englerina))))	Helixanthera)	(Benthamina	Amyema))	((Loranthus	Cecarria)	(Ileostylus	Muellerina))))	((Nuytsia	(Peraxilla	(Ligaria	(Tripodanthus	Struthanthus))))	((Desmaria	Atkinsonia)	(Gaiadendron	((Tristerix	Macrosolen)	Notanthera))))	Decaisnina);
((Tupeia	((Amyema	((Scurrula	((Helixanthera	((((Bakerella	Tapinanthus)	Agelanthus)	(Moquiniella	Englerina))	Dendrophthoe))	Taxillus))	Benthamina))	((Loranthus	Cecarria)	(Ileostylus	Muellerina))))	((Peraxilla	(Ligaria	(Tripodanthus	Struthanthus)))	(((Tristerix	Macrosolen)	Notanthera)	((Nuytsia	(Gaiadendron	Desmaria))	Atkinsonia)))	Decaisnina);
(Macrosolen	((Atkinsonia	((Tristerix	Nuytsia)	(Gaiadendron	Tupeia)))	(((Notanthera	(Ligaria	(Tripodanthus	Struthanthus)))	((((Taxillus	Scurrula)	((Agelanthus	(Moquiniella	Tapinanthus))	(Englerina	(Helixanthera	(Bakerella	Dendrophthoe)))))	(Benthamina	Amyema))	((Loranthus	Cecarria)	(Ileostylus	Muellerina))))	(Peraxilla	Desmaria)))	Decaisnina);
(Macrosolen	(((((Atkinsonia	Gaiadendron)	(Peraxilla	Desmaria))	((Nuytsia	(Ligaria	(Tristerix	(Tripodanthus	Struthanthus))))	((((Taxillus	Scurrula)	((Agelanthus	(Moquiniella	Tapinanthus))	((Englerina	(Helixanthera	Dendrophthoe))	Bakerella)))	(Benthamina	Amyema))	((Loranthus	Cecarria)	(Ileostylus	Muellerina)))))	Notanthera)	Tupeia)	Decaisnina);
(Macrosolen	((((((Taxillus	Scurrula)	((Agelanthus	(Moquiniella	Tapinanthus))	((Englerina	(Helixanthera	Dendrophthoe))	Bakerella)))	(Benthamina	Amyema))	((Loranthus	Cecarria)	(Ileostylus	Muellerina)))	((Gaiadendron	Tupeia)	((Atkinsonia	(Nuytsia	(Ligaria	(Notanthera	(Tripodanthus	Struthanthus)))))	(Peraxilla	Desmaria))))	Tristerix)	Decaisnina);
(((((Tapinanthus	Bakerella)	(((Benthamina	Amyema)	Moquiniella)	(Agelanthus	(Englerina	(Dendrophthoe	((Taxillus	Scurrula)	Helixanthera))))))	((Loranthus	Cecarria)	(Ileostylus	Muellerina)))	(((Peraxilla	Desmaria)	Macrosolen)	((Atkinsonia	(Nuytsia	(Ligaria	(Notanthera	(Tristerix	(Tripodanthus	Struthanthus))))))	Gaiadendron)))	Tupeia	Decaisnina);
((Ileostylus	Muellerina)	(Macrosolen	(Peraxilla	(((Gaiadendron	((Ligaria	(Tripodanthus	Struthanthus))	(Atkinsonia	(Nuytsia	Notanthera))))	((Tristerix	((Benthamina	Amyema)	(((Moquiniella	Englerina)	((Dendrophthoe	Helixanthera)	((Tapinanthus	Bakerella)	Agelanthus)))	(Taxillus	Scurrula))))	((Loranthus	Cecarria)	Desmaria)))	Tupeia)))	Decaisnina);
((Macrosolen	((Ileostylus	Muellerina)	(((((Tupeia	(Tripodanthus	Struthanthus))	Atkinsonia)	Gaiadendron)	((((Benthamina	Amyema)	(Helixanthera	(((Bakerella	(Englerina	Agelanthus))	((Moquiniella	Tapinanthus)	(Taxillus	Scurrula)))	Dendrophthoe)))	((Tristerix	Ligaria)	Nuytsia))	((Loranthus	Cecarria)	Desmaria)))	Peraxilla)))	Notanthera	Decaisnina);
(Macrosolen	(((Peraxilla	Desmaria)	((Gaiadendron	((Nuytsia	(Ligaria	(Notanthera	(Tripodanthus	Struthanthus))))	Atkinsonia))	(Tupeia	((Ileostylus	Muellerina)	((Loranthus	Cecarria)	((Benthamina	Amyema)	((Taxillus	Scurrula)	((Dendrophthoe	Helixanthera)	(((Tapinanthus	Bakerella)	Agelanthus)	(Englerina	Moquiniella))))))))))	Tristerix)	Decaisnina);
(((((Tristerix	(Ligaria	Desmaria))	(Nuytsia	Gaiadendron))	((((Notanthera	(Tripodanthus	Struthanthus))	((Cecarria	Loranthus)	((Ileostylus	Muellerina)	((((Benthamina	(Bakerella	Agelanthus))	((Amyema	((Taxillus	Scurrula)	Moquiniella))	Tapinanthus))	Helixanthera)	(Englerina	Dendrophthoe)))))	Peraxilla)	Atkinsonia))	Macrosolen)	Tupeia	Decaisnina);
((((Peraxilla	(Gaiadendron	(Atkinsonia	(((Tristerix	Desmaria)	Nuytsia)	(Notanthera	(Ligaria	(Tripodanthus	Struthanthus)))))))	Macrosolen)	((Cecarria	Loranthus)	((Ileostylus	Muellerina)	(((Helixanthera	Benthamina)	((Englerina	Dendrophthoe)	((Moquiniella	Tapinanthus)	(Bakerella	Agelanthus))))	(Amyema	(Taxillus	Scurrula))))))	Tupeia	Decaisnina);
((Macrosolen	(((((Cecarria	Loranthus)	((Ileostylus	Muellerina)	(((Englerina	Moquiniella)	((Tapinanthus	Bakerella)	Agelanthus))	((Amyema	((Helixanthera	(Taxillus	Scurrula))	Dendrophthoe))	Benthamina))))	(((Peraxilla	(Tripodanthus	Struthanthus))	Nuytsia)	(Gaiadendron	Atkinsonia)))	((Ligaria	Desmaria)	Tupeia))	Tristerix))	Notanthera	Decaisnina);
((Macrosolen	(((((Ligaria	(Notanthera	(Tripodanthus	Struthanthus)))	(Nuytsia	Atkinsonia))	(Tristerix	((Cecarria	Loranthus)	((Ileostylus	Muellerina)	(((((Dendrophthoe	Bakerella)	Helixanthera)	(Agelanthus	(Tapinanthus	Moquiniella)))	Englerina)	((Benthamina	Amyema)	(Taxillus	Scurrula)))))))	(Peraxilla	Desmaria))	Gaiadendron))	Tupeia	Decaisnina);
((Macrosolen	((((Peraxilla	((Cecarria	Loranthus)	((Ileostylus	Muellerina)	(((Dendrophthoe	Helixanthera)	(((Agelanthus	Bakerella)	(Tapinanthus	Moquiniella))	Englerina))	((Benthamina	Amyema)	(Taxillus	Scurrula))))))	((Notanthera	(Tripodanthus	Struthanthus))	(Nuytsia	Atkinsonia)))	(Ligaria	Desmaria))	(Gaiadendron	Tupeia)))	Tristerix	Decaisnina);
((Macrosolen	((((((Cecarria	Loranthus)	((Ileostylus	Muellerina)	(Scurrula	((Helixanthera	(Taxillus	(((Dendrophthoe	Bakerella)	(Englerina	(Tapinanthus	Moquiniella)))	Agelanthus)))	(Benthamina	Amyema)))))	(Atkinsonia	((Notanthera	(Ligaria	(Tripodanthus	Struthanthus)))	Nuytsia)))	Gaiadendron)	(Peraxilla	Desmaria))	Tristerix))	Tupeia	Decaisnina);
(Macrosolen	((Gaiadendron	(((((Cecarria	Loranthus)	((Ileostylus	Muellerina)	((((Bakerella	Agelanthus)	(((Tapinanthus	Moquiniella)	Englerina)	Dendrophthoe))	((Scurrula	Taxillus)	(Helixanthera	Amyema)))	Benthamina)))	(Atkinsonia	((Notanthera	(Ligaria	(Tripodanthus	Struthanthus)))	Nuytsia)))	(Peraxilla	Desmaria))	Tristerix))	Tupeia)	Decaisnina);
(Macrosolen	(Tristerix	(((((Tupeia	((Cecarria	Loranthus)	((Ileostylus	Muellerina)	((Scurrula	Taxillus)	((Amyema	Benthamina)	(((Englerina	Dendrophthoe)	(Bakerella	(Agelanthus	(Tapinanthus	Moquiniella))))	Helixanthera))))))	(Atkinsonia	((Notanthera	(Ligaria	(Tripodanthus	Struthanthus)))	Nuytsia)))	Gaiadendron)	Desmaria)	Peraxilla))	Decaisnina);
((Tupeia	((Cecarria	Loranthus)	((Ileostylus	Muellerina)	((Scurrula	Taxillus)	((Amyema	Benthamina)	(Moquiniella	(((Englerina	(Helixanthera	Dendrophthoe))	(Tapinanthus	Bakerella))	Agelanthus)))))))	((Atkinsonia	((Notanthera	(Tripodanthus	Struthanthus))	(Ligaria	Nuytsia)))	(Gaiadendron	((Macrosolen	Tristerix)	(Peraxilla	Desmaria))))	Decaisnina);
(((Gaiadendron	((((Atkinsonia	((Notanthera	((Tripodanthus	Struthanthus)	Ligaria))	(Tristerix	Nuytsia)))	((Cecarria	Loranthus)	((Ileostylus	Muellerina)	((Amyema	Benthamina)	((Dendrophthoe	(((Tapinanthus	Bakerella)	((Englerina	Moquiniella)	Agelanthus))	Helixanthera))	(Scurrula	Taxillus))))))	Peraxilla)	Desmaria))	Tupeia)	Macrosolen	Decaisnina);
(Tupeia	(Macrosolen	(Gaiadendron	(((Tristerix	(Nuytsia	((Ligaria	((Struthanthus	Tripodanthus)	Notanthera))	Atkinsonia)))	((Ileostylus	Muellerina)	((Cecarria	Loranthus)	((Amyema	Benthamina)	((((Englerina	Helixanthera)	(Dendrophthoe	(Bakerella	Agelanthus)))	(Tapinanthus	Moquiniella))	(Taxillus	Scurrula))))))	(Peraxilla	Desmaria))))	Decaisnina);
(Tupeia	(Macrosolen	(((Peraxilla	Desmaria)	((Gaiadendron	(Atkinsonia	(Nuytsia	(Ligaria	((Struthanthus	Tripodanthus)	Notanthera)))))	((Ileostylus	Muellerina)	((Cecarria	Loranthus)	((Amyema	Benthamina)	(((Dendrophthoe	Helixanthera)	((Bakerella	Agelanthus)	(Englerina	(Tapinanthus	Moquiniella))))	(Taxillus	Scurrula)))))))	Tristerix))	Decaisnina);
(Tupeia	(((Ileostylus	Muellerina)	((Cecarria	Loranthus)	((Tapinanthus	Moquiniella)	(((Agelanthus	(Amyema	Benthamina))	((Dendrophthoe	((Taxillus	Scurrula)	Helixanthera))	Englerina))	Bakerella))))	(Notanthera	(((Atkinsonia	(((Ligaria	Desmaria)	Macrosolen)	Nuytsia))	Gaiadendron)	(((Struthanthus	Tripodanthus)	Tristerix)	Peraxilla))))	Decaisnina);
(((Desmaria	Peraxilla)	((Gaiadendron	Macrosolen)	(Atkinsonia	((Notanthera	Nuytsia)	(((Struthanthus	Tripodanthus)	Tristerix)	Ligaria)))))	(Tupeia	((Ileostylus	(Tapinanthus	((((Englerina	Benthamina)	(Helixanthera	Dendrophthoe))	((Taxillus	Scurrula)	(Amyema	Moquiniella)))	(Agelanthus	Bakerella))))	(Muellerina	(Cecarria	Loranthus))))	Decaisnina);
(Tupeia	(((Cecarria	Loranthus)	((((Moquiniella	((Tapinanthus	(Agelanthus	((Taxillus	Scurrula)	(Helixanthera	Dendrophthoe))))	Englerina))	Bakerella)	(Amyema	Benthamina))	(Ileostylus	Muellerina)))	((Atkinsonia	((Notanthera	Nuytsia)	((Struthanthus	Tripodanthus)	Ligaria)))	((Macrosolen	(Desmaria	Peraxilla))	(Tristerix	Gaiadendron))))	Decaisnina);
((Tupeia	(Gaiadendron	((((((Notanthera	(Struthanthus	Tripodanthus))	(Nuytsia	Ligaria))	Atkinsonia)	Peraxilla)	(Desmaria	Tristerix))	((Cecarria	Loranthus)	(((((Tapinanthus	Moquiniella)	((Bakerella	(Agelanthus	(Helixanthera	Dendrophthoe)))	Englerina))	(Amyema	Benthamina))	(Taxillus	Scurrula))	(Ileostylus	Muellerina))))))	Macrosolen	Decaisnina);
(((((((Notanthera	(Struthanthus	Tripodanthus))	Ligaria)	Atkinsonia)	Nuytsia)	((Peraxilla	Desmaria)	((Tupeia	(((((Bakerella	(Englerina	Agelanthus))	(Tapinanthus	Moquiniella))	Amyema)	((((Taxillus	Scurrula)	Dendrophthoe)	Helixanthera)	Benthamina))	((Ileostylus	Muellerina)	(Cecarria	Loranthus))))	Gaiadendron)))	Tristerix)	Macrosolen	Decaisnina);
((((Amyema	Benthamina)	(((Helixanthera	Scurrula)	(Dendrophthoe	((Englerina	(Tapinanthus	Moquiniella))	(Bakerella	Agelanthus))))	Taxillus))	(((Gaiadendron	((Peraxilla	((Struthanthus	Tripodanthus)	(Ligaria	Tristerix)))	Atkinsonia))	(((Notanthera	Macrosolen)	Desmaria)	Nuytsia))	((Cecarria	Loranthus)	(Ileostylus	Muellerina))))	Tupeia	Decaisnina);
((((Macrosolen	Peraxilla)	(((((((Struthanthus	Tripodanthus)	Ligaria)	Notanthera)	Atkinsonia)	Nuytsia)	(Tristerix	Desmaria))	Gaiadendron))	((Cecarria	Loranthus)	((Ileostylus	Muellerina)	((Amyema	Benthamina)	(Helixanthera	((((Tapinanthus	Moquiniella)	(Scurrula	Taxillus))	(Bakerella	Agelanthus))	(Englerina	Dendrophthoe)))))))	Tupeia	Decaisnina);
((((((Notanthera	(Struthanthus	Tripodanthus))	(Nuytsia	(Ligaria	Tristerix)))	((Desmaria	Gaiadendron)	Atkinsonia))	(Tupeia	(((Muellerina	(Cecarria	Loranthus))	Ileostylus)	((((((Dendrophthoe	Englerina)	(Agelanthus	(Moquiniella	(Scurrula	Taxillus))))	Helixanthera)	(Amyema	Benthamina))	Bakerella)	Tapinanthus))))	Peraxilla)	Macrosolen	Decaisnina);
(((Macrosolen	Tristerix)	(((Peraxilla	Desmaria)	Nuytsia)	((((((Amyema	Benthamina)	(Taxillus	Scurrula))	((Tapinanthus	Moquiniella)	(((Bakerella	Dendrophthoe)	Helixanthera)	(Englerina	Agelanthus))))	(Ileostylus	Muellerina))	(Cecarria	Loranthus))	(Atkinsonia	(Gaiadendron	((Ligaria	(Struthanthus	Tripodanthus))	Tupeia))))))	Notanthera	Decaisnina);
(Macrosolen	((((Nuytsia	Atkinsonia)	(Notanthera	((Tristerix	(Struthanthus	Tripodanthus))	Ligaria)))	(((Peraxilla	Desmaria)	Gaiadendron)	(((((Amyema	Benthamina)	(Taxillus	Scurrula))	((Dendrophthoe	Helixanthera)	(Englerina	(Moquiniella	((Bakerella	Tapinanthus)	Agelanthus)))))	(Ileostylus	Muellerina))	(Cecarria	Loranthus))))	Tupeia)	Decaisnina);
(((((((((Tapinanthus	Moquiniella)	(Taxillus	Scurrula))	(Englerina	(Agelanthus	(Amyema	Benthamina))))	(Dendrophthoe	Helixanthera))	Bakerella)	(Ileostylus	Muellerina))	(Cecarria	Loranthus))	(((Atkinsonia	Notanthera)	((Struthanthus	Tripodanthus)	((Tristerix	Nuytsia)	Ligaria)))	(((Peraxilla	Macrosolen)	Desmaria)	Gaiadendron)))	Tupeia	Decaisnina);
(((((Atkinsonia	((Notanthera	(Ligaria	(Struthanthus	Tripodanthus)))	Nuytsia))	((Desmaria	Peraxilla)	((((Amyema	Benthamina)	(((((Tapinanthus	Moquiniella)	(Agelanthus	Bakerella))	Englerina)	(Helixanthera	Dendrophthoe))	(Taxillus	Scurrula)))	(Ileostylus	Muellerina))	(Cecarria	Loranthus))))	(Tristerix	Gaiadendron))	Macrosolen)	Tupeia	Decaisnina);
(((Gaiadendron	(Atkinsonia	((Desmaria	Peraxilla)	(((((Amyema	Benthamina)	(((Agelanthus	(Bakerella	Tapinanthus))	(Dendrophthoe	(Helixanthera	(Englerina	Moquiniella))))	(Taxillus	Scurrula)))	(Ileostylus	Muellerina))	(Cecarria	Loranthus))	((Tristerix	(Notanthera	(Ligaria	(Struthanthus	Tripodanthus))))	Nuytsia)))))	Tupeia)	Macrosolen	Decaisnina);
((((((Struthanthus	Tripodanthus)	(Ligaria	Peraxilla))	((((Taxillus	Scurrula)	((Amyema	Benthamina)	(Moquiniella	((((Helixanthera	Dendrophthoe)	Bakerella)	Englerina)	(Tapinanthus	Agelanthus)))))	((Ileostylus	Muellerina)	(Cecarria	Loranthus)))	((((Tristerix	Desmaria)	Gaiadendron)	Atkinsonia)	Nuytsia)))	Tupeia)	Macrosolen)	Notanthera	Decaisnina);
((((Atkinsonia	((Notanthera	(Struthanthus	Tripodanthus))	(Ligaria	Nuytsia)))	((((((Amyema	Benthamina)	((Dendrophthoe	(((((Taxillus	Scurrula)	Helixanthera)	Englerina)	Agelanthus)	Bakerella))	(Moquiniella	Tapinanthus)))	((Ileostylus	Muellerina)	(Cecarria	Loranthus)))	(Peraxilla	Desmaria))	Gaiadendron)	Tristerix))	Tupeia)	Macrosolen	Decaisnina);
((((((Tristerix	Nuytsia)	Notanthera)	Atkinsonia)	(Tupeia	(Ligaria	(Struthanthus	Tripodanthus))))	((((Amyema	Benthamina)	((Dendrophthoe	((Agelanthus	(Moquiniella	(Taxillus	Scurrula)))	(Englerina	(Tapinanthus	Bakerella))))	Helixanthera))	((Ileostylus	Muellerina)	(Cecarria	Loranthus)))	(Gaiadendron	(Peraxilla	Desmaria))))	Macrosolen	Decaisnina);
(((Gaiadendron	((Desmaria	Tristerix)	(((Nuytsia	Atkinsonia)	(Ligaria	(Notanthera	(Struthanthus	Tripodanthus))))	(Peraxilla	(((Amyema	Benthamina)	(((Moquiniella	((Dendrophthoe	((Tapinanthus	Bakerella)	Englerina))	Agelanthus))	Helixanthera)	(Taxillus	Scurrula)))	((Ileostylus	Muellerina)	(Cecarria	Loranthus)))))))	Tupeia)	Macrosolen	Decaisnina);
((((Benthamina	((((Englerina	Dendrophthoe)	Helixanthera)	(Tapinanthus	(Bakerella	Agelanthus)))	((Moquiniella	Amyema)	(Taxillus	Scurrula))))	(Ileostylus	(Muellerina	(Cecarria	Loranthus))))	((((Nuytsia	Atkinsonia)	(Ligaria	(Notanthera	(Struthanthus	Tripodanthus))))	(Gaiadendron	(Desmaria	Tristerix)))	(Macrosolen	Peraxilla)))	Tupeia	Decaisnina);
(Macrosolen	(Tristerix	(Nuytsia	((Tupeia	Gaiadendron)	(Atkinsonia	(Desmaria	((((Cecarria	Loranthus)	(Muellerina	Ileostylus))	((((Tapinanthus	Bakerella)	((Dendrophthoe	(Englerina	Moquiniella))	Helixanthera))	Agelanthus)	((Benthamina	Amyema)	(Scurrula	Taxillus))))	(((Ligaria	(Tripodanthus	Struthanthus))	Notanthera)	Peraxilla)))))))	Decaisnina);
(Macrosolen	((Gaiadendron	((Tristerix	(Ligaria	Desmaria))	(Atkinsonia	(((((Tripodanthus	Struthanthus)	Notanthera)	Peraxilla)	(((Cecarria	Loranthus)	(Muellerina	Ileostylus))	(((((Tapinanthus	Bakerella)	(Dendrophthoe	Helixanthera))	Englerina)	(Moquiniella	Agelanthus))	((Benthamina	Amyema)	(Scurrula	Taxillus)))))	Nuytsia))))	Tupeia)	Decaisnina);
(Macrosolen	((((Tristerix	Desmaria)	((((Atkinsonia	Nuytsia)	(Ligaria	((Tripodanthus	Struthanthus)	Notanthera)))	Peraxilla)	(((Cecarria	Loranthus)	(Muellerina	Ileostylus))	((((Englerina	(Dendrophthoe	Bakerella))	(Agelanthus	(Moquiniella	Tapinanthus)))	Helixanthera)	((Benthamina	Amyema)	(Scurrula	Taxillus))))))	Gaiadendron)	Tupeia)	Decaisnina);
(Macrosolen	(Peraxilla	(((((Cecarria	Loranthus)	(Muellerina	Ileostylus))	(((Agelanthus	((Scurrula	Taxillus)	Moquiniella))	((Bakerella	Tapinanthus)	(Englerina	(Dendrophthoe	Helixanthera))))	(Benthamina	Amyema)))	((Gaiadendron	Tupeia)	(Tristerix	Desmaria)))	((Atkinsonia	Nuytsia)	(Notanthera	(Ligaria	(Tripodanthus	Struthanthus))))))	Decaisnina);
((Macrosolen	(Peraxilla	((Tristerix	Desmaria)	(((Nuytsia	((Ligaria	(Notanthera	(Tripodanthus	Struthanthus)))	Atkinsonia))	(((Cecarria	Loranthus)	(Muellerina	Ileostylus))	((((Englerina	(Bakerella	(Dendrophthoe	Helixanthera)))	(Agelanthus	(Moquiniella	Tapinanthus)))	(Taxillus	Scurrula))	(Benthamina	Amyema))))	Gaiadendron))))	Tupeia	Decaisnina);
(Macrosolen	(((Tristerix	Gaiadendron)	(((Peraxilla	Desmaria)	((Ligaria	(Tripodanthus	Struthanthus))	((Nuytsia	Notanthera)	Atkinsonia)))	(((Cecarria	Loranthus)	(Muellerina	Ileostylus))	((((Moquiniella	Tapinanthus)	Agelanthus)	(Englerina	((Helixanthera	(Dendrophthoe	(Taxillus	Scurrula)))	Bakerella)))	(Benthamina	Amyema)))))	Tupeia)	Decaisnina);
(((((Cecarria	Loranthus)	(Muellerina	Ileostylus))	((((((Bakerella	(Agelanthus	Englerina))	Dendrophthoe)	(Moquiniella	Tapinanthus))	Helixanthera)	(Taxillus	Scurrula))	(Benthamina	Amyema)))	(((Tristerix	Gaiadendron)	((Peraxilla	Desmaria)	Macrosolen))	((Ligaria	(Notanthera	(Tripodanthus	Struthanthus)))	(Nuytsia	Atkinsonia))))	Tupeia	Decaisnina);
((Muellerina	Ileostylus)	((Helixanthera	((Benthamina	(Dendrophthoe	((Moquiniella	Tapinanthus)	(Bakerella	(Agelanthus	Englerina)))))	(Amyema	(Taxillus	Scurrula))))	(((Gaiadendron	(Nuytsia	((Notanthera	(Tripodanthus	Struthanthus))	Atkinsonia)))	((Tristerix	(Ligaria	Desmaria))	(Macrosolen	Peraxilla)))	((Cecarria	Loranthus)	Tupeia)))	Decaisnina);
(Tupeia	((((Atkinsonia	Nuytsia)	((Notanthera	Macrosolen)	(Desmaria	Gaiadendron)))	(Ligaria	(Tristerix	(Peraxilla	(Tripodanthus	Struthanthus)))))	(((Cecarria	Loranthus)	(Muellerina	Ileostylus))	((Tapinanthus	Bakerella)	(((Taxillus	(Moquiniella	(Helixanthera	Scurrula)))	Dendrophthoe)	(((Amyema	Benthamina)	Agelanthus)	Englerina)))))	Decaisnina);
(Macrosolen	((((Notanthera	(Nuytsia	(Atkinsonia	Ligaria)))	Desmaria)	((Gaiadendron	(Tristerix	(Peraxilla	(Tripodanthus	Struthanthus))))	(((Cecarria	Loranthus)	(Muellerina	Ileostylus))	(((((((Tapinanthus	Moquiniella)	(Taxillus	Scurrula))	Agelanthus)	(Bakerella	Englerina))	Helixanthera)	Dendrophthoe)	(Amyema	Benthamina)))))	Tupeia)	Decaisnina);
(((Gaiadendron	((Atkinsonia	((Tristerix	(Ligaria	Nuytsia))	(((Struthanthus	Tripodanthus)	Tupeia)	(Desmaria	Peraxilla))))	(((((Amyema	Benthamina)	(Scurrula	Taxillus))	((((Helixanthera	(Englerina	Dendrophthoe))	Bakerella)	Agelanthus)	(Tapinanthus	Moquiniella)))	(Cecarria	Loranthus))	(Ileostylus	Muellerina))))	Macrosolen)	Notanthera	Decaisnina);
(Tupeia	((((((Amyema	Benthamina)	(Scurrula	Taxillus))	((Helixanthera	Dendrophthoe)	(Bakerella	(Agelanthus	(Englerina	(Tapinanthus	Moquiniella))))))	(Cecarria	Loranthus))	(Ileostylus	Muellerina))	((Peraxilla	Macrosolen)	((((Atkinsonia	((Notanthera	((Struthanthus	Tripodanthus)	Ligaria))	Nuytsia))	Tristerix)	Desmaria)	Gaiadendron)))	Decaisnina);
(Macrosolen	(((Peraxilla	Desmaria)	(((Atkinsonia	((Notanthera	((Struthanthus	Tripodanthus)	Ligaria))	Nuytsia))	Gaiadendron)	((((((((Englerina	Agelanthus)	((Tristerix	Amyema)	((Scurrula	Taxillus)	Moquiniella)))	Benthamina)	Helixanthera)	Dendrophthoe)	(Tapinanthus	Bakerella))	(Cecarria	Loranthus))	(Ileostylus	Muellerina))))	Tupeia)	Decaisnina);
(Macrosolen	(((Peraxilla	Desmaria)	((((Atkinsonia	(Ligaria	(Notanthera	(Struthanthus	Tripodanthus))))	Nuytsia)	Gaiadendron)	(((Ileostylus	Muellerina)	(((Englerina	(Agelanthus	((Helixanthera	Dendrophthoe)	Benthamina)))	((Amyema	(Tristerix	(Scurrula	Taxillus)))	Moquiniella))	(Tapinanthus	Bakerella)))	(Cecarria	Loranthus))))	Tupeia)	Decaisnina);
(Macrosolen	((((Atkinsonia	(Ligaria	(Notanthera	(Struthanthus	Tripodanthus))))	Nuytsia)	((Desmaria	Gaiadendron)	((Tupeia	(((Ileostylus	Muellerina)	(((Tapinanthus	Moquiniella)	((Helixanthera	(Taxillus	(Dendrophthoe	Bakerella)))	(Englerina	Agelanthus)))	((Benthamina	Amyema)	Scurrula)))	(Cecarria	Loranthus)))	Peraxilla)))	Tristerix)	Decaisnina);
(Tupeia	((((Ileostylus	Muellerina)	(((Tapinanthus	(Amyema	Moquiniella))	((Benthamina	((Dendrophthoe	(Scurrula	Taxillus))	Helixanthera))	(Englerina	Agelanthus)))	Bakerella))	(Cecarria	Loranthus))	((((Atkinsonia	(Notanthera	((Struthanthus	Tripodanthus)	Ligaria)))	Nuytsia)	(Peraxilla	Desmaria))	(Gaiadendron	(Tristerix	Macrosolen))))	Decaisnina);
(Tupeia	((((Ileostylus	Muellerina)	((Amyema	Benthamina)	((Scurrula	Taxillus)	(((Moquiniella	Tapinanthus)	(Agelanthus	Bakerella))	((Dendrophthoe	Helixanthera)	Englerina)))))	(Cecarria	Loranthus))	((Gaiadendron	(Atkinsonia	(Nuytsia	(Tristerix	(Ligaria	Desmaria)))))	((Peraxilla	(Macrosolen	Notanthera))	(Struthanthus	Tripodanthus))))	Decaisnina);
(Tupeia	((((Ileostylus	Muellerina)	((Amyema	Benthamina)	(((Moquiniella	Tapinanthus)	Englerina)	((((Helixanthera	(Taxillus	Scurrula))	Dendrophthoe)	Bakerella)	Agelanthus))))	(Cecarria	Loranthus))	(((Nuytsia	(((Struthanthus	Tripodanthus)	Notanthera)	Ligaria))	Atkinsonia)	(Gaiadendron	(Macrosolen	((Tristerix	Desmaria)	Peraxilla)))))	Decaisnina);
(Macrosolen	((((((Tripodanthus	Struthanthus)	Ligaria)	Notanthera)	(Tristerix	Nuytsia))	((Tupeia	(((Ileostylus	Muellerina)	((Amyema	Benthamina)	((Moquiniella	Tapinanthus)	(Englerina	((((Helixanthera	(Taxillus	Scurrula))	Dendrophthoe)	Bakerella)	Agelanthus)))))	(Cecarria	Loranthus)))	(Atkinsonia	(Desmaria	Peraxilla))))	Gaiadendron)	Decaisnina);
(Macrosolen	((((((Tripodanthus	Struthanthus)	Notanthera)	(((Ileostylus	Muellerina)	((Moquiniella	((Englerina	(((Helixanthera	(Taxillus	Scurrula))	Dendrophthoe)	Agelanthus))	(Amyema	Benthamina)))	(Tapinanthus	Bakerella)))	(Cecarria	Loranthus)))	((Atkinsonia	(Tristerix	Gaiadendron))	(Tupeia	(Ligaria	Desmaria))))	Nuytsia)	Peraxilla)	Decaisnina);
(Macrosolen	((Nuytsia	((Tristerix	(Desmaria	Ligaria))	(Atkinsonia	(Gaiadendron	Tupeia))))	((((Dendrophthoe	((Tapinanthus	((Bakerella	(Englerina	Agelanthus))	((Amyema	Moquiniella)	(Scurrula	Taxillus))))	Helixanthera))	Benthamina)	((Muellerina	Ileostylus)	(Loranthus	Cecarria)))	(Peraxilla	(Notanthera	(Tripodanthus	Struthanthus)))))	Decaisnina);
((Macrosolen	((((Atkinsonia	(Tripodanthus	Struthanthus))	Nuytsia)	((Gaiadendron	(Tupeia	((((Scurrula	Taxillus)	(((Dendrophthoe	Bakerella)	Englerina)	(((Tapinanthus	Moquiniella)	Helixanthera)	Agelanthus)))	(Amyema	Benthamina))	((Muellerina	Ileostylus)	(Loranthus	Cecarria)))))	Peraxilla))	(Tristerix	(Desmaria	Ligaria))))	Notanthera	Decaisnina);
((Macrosolen	((Gaiadendron	((Tupeia	(((((Helixanthera	(Dendrophthoe	(Scurrula	Taxillus)))	(Tapinanthus	Moquiniella))	(Englerina	(Agelanthus	(Amyema	Benthamina))))	Bakerella)	((Muellerina	Ileostylus)	(Loranthus	Cecarria))))	((Nuytsia	Peraxilla)	(Desmaria	(Ligaria	(Tristerix	(Tripodanthus	Struthanthus)))))))	Atkinsonia))	Notanthera	Decaisnina);
(Macrosolen	((Tupeia	((Atkinsonia	(Nuytsia	(Ligaria	(Notanthera	(Tripodanthus	Struthanthus)))))	(((Helixanthera	(Dendrophthoe	(Englerina	((Moquiniella	(Amyema	(Scurrula	Taxillus)))	((Benthamina	Agelanthus)	(Tapinanthus	Bakerella))))))	((Muellerina	Ileostylus)	(Loranthus	Cecarria)))	((Desmaria	Tristerix)	Gaiadendron))))	Peraxilla)	Decaisnina);
(((Peraxilla	(Ligaria	(Notanthera	(Tripodanthus	Struthanthus))))	((((((Benthamina	Agelanthus)	(Tapinanthus	Bakerella))	(Moquiniella	(Dendrophthoe	Englerina)))	Helixanthera)	(Amyema	(Scurrula	Taxillus)))	((Muellerina	Ileostylus)	(Loranthus	Cecarria))))	(Nuytsia	(Macrosolen	(Atkinsonia	((Desmaria	Tristerix)	(Gaiadendron	Tupeia)))))	Decaisnina);
((Macrosolen	(Peraxilla	((Atkinsonia	(Nuytsia	(Notanthera	((Tripodanthus	Struthanthus)	Ligaria))))	((((Benthamina	(Amyema	(Scurrula	Taxillus)))	(((Moquiniella	Tapinanthus)	Agelanthus)	(Englerina	(Helixanthera	(Dendrophthoe	Bakerella)))))	((Muellerina	Ileostylus)	(Loranthus	Cecarria)))	((Desmaria	Tristerix)	Gaiadendron)))))	Tupeia	Decaisnina);
(Macrosolen	(Peraxilla	(((Tupeia	(((Benthamina	(Amyema	(Scurrula	Taxillus)))	(((Moquiniella	Tapinanthus)	Agelanthus)	(Englerina	(Bakerella	(Helixanthera	Dendrophthoe)))))	((Muellerina	Ileostylus)	(Loranthus	Cecarria))))	((Desmaria	Tristerix)	Gaiadendron))	(Atkinsonia	(Nuytsia	(Notanthera	((Tripodanthus	Struthanthus)	Ligaria))))))	Decaisnina);
(Macrosolen	((((Desmaria	Tristerix)	Peraxilla)	(((((Benthamina	(Amyema	(Scurrula	Taxillus)))	(((Moquiniella	Tapinanthus)	Agelanthus)	(Englerina	(Bakerella	(Helixanthera	Dendrophthoe)))))	((Muellerina	Ileostylus)	(Loranthus	Cecarria)))	Gaiadendron)	((Atkinsonia	((Notanthera	(Tripodanthus	Struthanthus))	Ligaria))	Nuytsia)))	Tupeia)	Decaisnina);
(Macrosolen	(((Nuytsia	Tristerix)	((((Desmaria	Peraxilla)	Ligaria)	(Tupeia	(Tripodanthus	Struthanthus)))	(Atkinsonia	Notanthera)))	(Gaiadendron	((((Dendrophthoe	(((Scurrula	Taxillus)	Moquiniella)	(Englerina	((Amyema	Benthamina)	Agelanthus))))	Helixanthera)	(Tapinanthus	Bakerella))	((Muellerina	Ileostylus)	(Loranthus	Cecarria)))))	Decaisnina);
(Macrosolen	((((Nuytsia	(Atkinsonia	((Ligaria	Notanthera)	(Tripodanthus	Struthanthus))))	Gaiadendron)	((((((Amyema	Benthamina)	(((Bakerella	Agelanthus)	((Moquiniella	Tapinanthus)	(Dendrophthoe	Englerina)))	Helixanthera))	(Scurrula	Taxillus))	((Muellerina	Ileostylus)	(Loranthus	Cecarria)))	Tupeia)	(Desmaria	Peraxilla)))	Tristerix)	Decaisnina);
(Macrosolen	(Tupeia	((Desmaria	Peraxilla)	((Gaiadendron	(Atkinsonia	(((Struthanthus	Tripodanthus)	Notanthera)	(Nuytsia	(Tristerix	Ligaria)))))	((((Taxillus	Scurrula)	((Dendrophthoe	Helixanthera)	((((Tapinanthus	Moquiniella)	Agelanthus)	Bakerella)	Englerina)))	(Amyema	Benthamina))	((Ileostylus	Muellerina)	(Loranthus	Cecarria))))))	Decaisnina);
(Macrosolen	(Tupeia	((((Desmaria	Peraxilla)	(((Atkinsonia	((Ligaria	(Struthanthus	Tripodanthus))	Notanthera))	Nuytsia)	(((Helixanthera	(Dendrophthoe	Englerina))	((Moquiniella	(Amyema	(Taxillus	Scurrula)))	((Tapinanthus	Benthamina)	(Agelanthus	Bakerella))))	((Ileostylus	Muellerina)	(Loranthus	Cecarria)))))	Tristerix)	Gaiadendron))	Decaisnina);
(Tupeia	(((((((Taxillus	Scurrula)	(Moquiniella	Amyema))	((Agelanthus	((Helixanthera	Dendrophthoe)	Benthamina))	Englerina))	Tapinanthus)	Bakerella)	((Ileostylus	Muellerina)	(Loranthus	Cecarria)))	((((Tristerix	Desmaria)	Gaiadendron)	(Peraxilla	Macrosolen))	((Atkinsonia	((Ligaria	(Struthanthus	Tripodanthus))	Notanthera))	Nuytsia)))	Decaisnina);
(Tupeia	((((((Agelanthus	(Amyema	Benthamina))	(Englerina	(Dendrophthoe	((Taxillus	Scurrula)	(Helixanthera	Moquiniella)))))	Tapinanthus)	Bakerella)	((Ileostylus	Muellerina)	(Loranthus	Cecarria)))	(((Atkinsonia	((Tristerix	Desmaria)	Gaiadendron))	(Peraxilla	Macrosolen))	(((Ligaria	(Struthanthus	Tripodanthus))	Notanthera)	Nuytsia)))	Decaisnina);
(Macrosolen	((Gaiadendron	((((((Ligaria	(Struthanthus	Tripodanthus))	Notanthera)	(Atkinsonia	Nuytsia))	Tristerix)	((Loranthus	Cecarria)	((Tapinanthus	(Bakerella	((((Taxillus	Scurrula)	(Dendrophthoe	Helixanthera))	(((Amyema	Benthamina)	Englerina)	Agelanthus))	Moquiniella)))	(Ileostylus	Muellerina))))	(Peraxilla	Desmaria)))	Tupeia)	Decaisnina);
(Macrosolen	((((((Gaiadendron	Tupeia)	(((Loranthus	Cecarria)	((Tapinanthus	(Bakerella	((Agelanthus	(Englerina	(((Amyema	Benthamina)	(Taxillus	Scurrula))	(Dendrophthoe	Helixanthera))))	Moquiniella)))	(Ileostylus	Muellerina)))	(Peraxilla	Desmaria)))	(Ligaria	((Struthanthus	Notanthera)	Tripodanthus)))	Atkinsonia)	Nuytsia)	Tristerix)	Decaisnina);
((Macrosolen	(((Nuytsia	(Atkinsonia	(Gaiadendron	(Desmaria	Tupeia))))	((Ligaria	Tristerix)	(Struthanthus	Tripodanthus)))	(Peraxilla	((Loranthus	Cecarria)	(((Benthamina	(Dendrophthoe	(Helixanthera	(Taxillus	Scurrula))))	(Amyema	((Bakerella	(Moquiniella	Tapinanthus))	(Agelanthus	Englerina))))	(Ileostylus	Muellerina))))))	Notanthera	Decaisnina);
(Macrosolen	(Peraxilla	((((((Nuytsia	Atkinsonia)	(Notanthera	((Struthanthus	Tripodanthus)	Ligaria)))	(Tupeia	((Loranthus	Cecarria)	(((Amyema	Benthamina)	((Agelanthus	(Englerina	((((Taxillus	Scurrula)	Helixanthera)	Dendrophthoe)	Bakerella)))	(Moquiniella	Tapinanthus)))	(Ileostylus	Muellerina)))))	Gaiadendron)	Desmaria)	Tristerix))	Decaisnina);
(Macrosolen	(((((Nuytsia	Atkinsonia)	(Ligaria	(Notanthera	(Struthanthus	Tripodanthus))))	((Peraxilla	Desmaria)	(Tupeia	((Loranthus	Cecarria)	(((Amyema	Benthamina)	((Taxillus	Scurrula)	(Helixanthera	((Dendrophthoe	Bakerella)	(Englerina	((Moquiniella	Tapinanthus)	Agelanthus))))))	(Ileostylus	Muellerina))))))	Gaiadendron)	Tristerix)	Decaisnina);
(Macrosolen	(((((Nuytsia	Atkinsonia)	(Notanthera	((Struthanthus	Tripodanthus)	Ligaria)))	(Peraxilla	(Tupeia	((Loranthus	Cecarria)	((((((((Taxillus	Scurrula)	Dendrophthoe)	Helixanthera)	Englerina)	Moquiniella)	(Agelanthus	(Amyema	Benthamina)))	(Tapinanthus	Bakerella))	(Ileostylus	Muellerina))))))	(Desmaria	Gaiadendron))	Tristerix)	Decaisnina);
(Macrosolen	((Peraxilla	((Desmaria	Tristerix)	((((Ligaria	(Notanthera	(Struthanthus	Tripodanthus)))	(Atkinsonia	Nuytsia))	Gaiadendron)	(((Loranthus	Cecarria)	(Ileostylus	Muellerina))	((Amyema	Benthamina)	((Helixanthera	(Englerina	(((Tapinanthus	Moquiniella)	(Scurrula	Taxillus))	(Agelanthus	Bakerella))))	Dendrophthoe))))))	Tupeia)	Decaisnina);
(Tupeia	((((Loranthus	Cecarria)	(Ileostylus	Muellerina))	((((Dendrophthoe	Helixanthera)	((Scurrula	Taxillus)	Amyema))	Benthamina)	((Bakerella	Agelanthus)	((Tapinanthus	Moquiniella)	Englerina))))	((Gaiadendron	(Peraxilla	Desmaria))	(((Ligaria	(Notanthera	(Struthanthus	Tripodanthus)))	(Atkinsonia	Nuytsia))	(Tristerix	Macrosolen))))	Decaisnina);
(Tupeia	((((Loranthus	Cecarria)	(Ileostylus	Muellerina))	(((((Scurrula	Helixanthera)	Taxillus)	Dendrophthoe)	(Amyema	Benthamina))	(Englerina	((Bakerella	Agelanthus)	(Tapinanthus	Moquiniella)))))	(((Atkinsonia	(Tristerix	Macrosolen))	(Peraxilla	Desmaria))	(((Ligaria	(Notanthera	(Struthanthus	Tripodanthus)))	Nuytsia)	Gaiadendron)))	Decaisnina);
(Tupeia	((((Loranthus	Cecarria)	(Ileostylus	Muellerina))	(((Amyema	Benthamina)	(((Tapinanthus	Bakerella)	Agelanthus)	(Dendrophthoe	(Englerina	Moquiniella))))	((Scurrula	Taxillus)	Helixanthera)))	(((Peraxilla	Tristerix)	(Macrosolen	(Ligaria	Desmaria)))	(((Atkinsonia	(Nuytsia	Notanthera))	(Struthanthus	Tripodanthus))	Gaiadendron)))	Decaisnina);
(Tupeia	((((Loranthus	Cecarria)	(Ileostylus	Muellerina))	(((Amyema	Benthamina)	(Agelanthus	((Englerina	((Tapinanthus	Moquiniella)	Dendrophthoe))	Bakerella)))	((Scurrula	Taxillus)	Helixanthera)))	((Peraxilla	Desmaria)	(((((Atkinsonia	Nuytsia)	(Tristerix	(Ligaria	(Struthanthus	Tripodanthus))))	Notanthera)	Macrosolen)	Gaiadendron)))	Decaisnina);
(Tupeia	((((Loranthus	Cecarria)	(Ileostylus	Muellerina))	((Bakerella	Dendrophthoe)	(((Helixanthera	((Moquiniella	(Amyema	(Scurrula	Taxillus)))	(Agelanthus	Benthamina)))	Englerina)	Tapinanthus)))	((Atkinsonia	(Macrosolen	((Nuytsia	(Tristerix	Ligaria))	(Peraxilla	Desmaria))))	((Notanthera	(Struthanthus	Tripodanthus))	Gaiadendron)))	Decaisnina);
(Tupeia	((((Loranthus	Cecarria)	(Ileostylus	Muellerina))	((Scurrula	Taxillus)	(((((Englerina	(Helixanthera	Dendrophthoe))	Agelanthus)	Bakerella)	(Moquiniella	Tapinanthus))	(Amyema	Benthamina))))	(((Atkinsonia	(Nuytsia	Tristerix))	((Macrosolen	Peraxilla)	(Desmaria	Ligaria)))	((Notanthera	(Struthanthus	Tripodanthus))	Gaiadendron)))	Decaisnina);
(Macrosolen	(Peraxilla	(Gaiadendron	(((Atkinsonia	(Nuytsia	(Ligaria	(Notanthera	(Struthanthus	Tripodanthus)))))	(Tupeia	(Tristerix	Desmaria)))	(((Loranthus	Cecarria)	(Ileostylus	Muellerina))	(((((Englerina	(Bakerella	Tapinanthus))	Dendrophthoe)	(Agelanthus	((Scurrula	Taxillus)	Moquiniella)))	Helixanthera)	(Amyema	Benthamina))))))	Decaisnina);
(Macrosolen	((Gaiadendron	(Tristerix	((((Loranthus	Cecarria)	(Ileostylus	Muellerina))	((Bakerella	Tapinanthus)	((Agelanthus	(Amyema	Benthamina))	(Moquiniella	((Helixanthera	(Dendrophthoe	(Scurrula	Taxillus)))	Englerina)))))	((Desmaria	Peraxilla)	((Ligaria	(Notanthera	(Struthanthus	Tripodanthus)))	(Atkinsonia	Nuytsia))))))	Tupeia)	Decaisnina);
((Macrosolen	((Tristerix	((Gaiadendron	Nuytsia)	Atkinsonia))	((Desmaria	Peraxilla)	(Ligaria	(Notanthera	(Struthanthus	Tripodanthus))))))	(Tupeia	(((Ileostylus	Muellerina)	(Loranthus	Cecarria))	(((Amyema	Benthamina)	(Moquiniella	(((Bakerella	Tapinanthus)	(Englerina	(Dendrophthoe	Helixanthera)))	Agelanthus)))	(Scurrula	Taxillus))))	Decaisnina);
(Macrosolen	(Tupeia	(Gaiadendron	(((Desmaria	Peraxilla)	((Tristerix	Nuytsia)	((((Loranthus	Cecarria)	(Ileostylus	Muellerina))	((Benthamina	Amyema)	((((Moquiniella	Tapinanthus)	(Taxillus	Scurrula))	(Dendrophthoe	(Englerina	(Bakerella	Agelanthus))))	Helixanthera)))	((Notanthera	(Struthanthus	Tripodanthus))	Ligaria))))	Atkinsonia)))	Decaisnina);
(Macrosolen	((((Gaiadendron	Atkinsonia)	Nuytsia)	(((Desmaria	Peraxilla)	(Tupeia	(((Loranthus	Cecarria)	(Ileostylus	Muellerina))	((Benthamina	Amyema)	((Taxillus	Scurrula)	((Helixanthera	((Bakerella	Agelanthus)	(Englerina	(Moquiniella	Tapinanthus))))	Dendrophthoe))))))	((Notanthera	(Struthanthus	Tripodanthus))	Ligaria)))	Tristerix)	Decaisnina);
(Macrosolen	((((Gaiadendron	(Tristerix	Desmaria))	(Tupeia	(((Loranthus	Cecarria)	(Ileostylus	Muellerina))	(Tapinanthus	(Bakerella	((Helixanthera	Dendrophthoe)	(((Benthamina	Amyema)	((Moquiniella	(Taxillus	Scurrula))	Agelanthus))	Englerina)))))))	((Nuytsia	Atkinsonia)	((Notanthera	(Struthanthus	Tripodanthus))	Ligaria)))	Peraxilla)	Decaisnina);
(Macrosolen	(((Gaiadendron	Tupeia)	((((Ligaria	(Struthanthus	Tripodanthus))	(Atkinsonia	(Nuytsia	Notanthera)))	(((Loranthus	Cecarria)	(Ileostylus	Muellerina))	((Scurrula	((Dendrophthoe	(((Tapinanthus	Bakerella)	Taxillus)	Helixanthera))	(Moquiniella	(Englerina	Agelanthus))))	(Benthamina	Amyema))))	(Peraxilla	Desmaria)))	Tristerix)	Decaisnina);
((Macrosolen	(Gaiadendron	(((Peraxilla	Desmaria)	(((Tristerix	Ligaria)	(Struthanthus	Tripodanthus))	(Nuytsia	Atkinsonia)))	(Tupeia	(((Loranthus	Cecarria)	(Ileostylus	Muellerina))	(((Taxillus	Scurrula)	((Tapinanthus	Moquiniella)	(Englerina	(((Helixanthera	Agelanthus)	Dendrophthoe)	Bakerella))))	(Benthamina	Amyema)))))))	Notanthera	Decaisnina);
(Macrosolen	((Gaiadendron	(((((Loranthus	Cecarria)	(Ileostylus	Muellerina))	(((Taxillus	Scurrula)	((Dendrophthoe	Helixanthera)	(Bakerella	(Englerina	((Tapinanthus	Moquiniella)	Agelanthus)))))	(Benthamina	Amyema)))	(((Ligaria	(Notanthera	(Struthanthus	Tripodanthus)))	Atkinsonia)	Nuytsia))	((Peraxilla	Desmaria)	Tristerix)))	Tupeia)	Decaisnina);
((Macrosolen	(((((((Struthanthus	Tripodanthus)	Ligaria)	Atkinsonia)	Nuytsia)	((Tristerix	Desmaria)	(Peraxilla	Tupeia)))	(((Loranthus	Cecarria)	(Ileostylus	Muellerina))	(((Taxillus	Scurrula)	(Helixanthera	(Dendrophthoe	(Englerina	(Bakerella	((Tapinanthus	Moquiniella)	Agelanthus))))))	(Benthamina	Amyema))))	Gaiadendron))	Notanthera	Decaisnina);
((Macrosolen	(((Nuytsia	Notanthera)	(((Struthanthus	Tripodanthus)	Ligaria)	Atkinsonia))	(((Peraxilla	Desmaria)	Gaiadendron)	((((Loranthus	Cecarria)	(Ileostylus	Muellerina))	((Taxillus	Scurrula)	((Englerina	(((Tapinanthus	Bakerella)	(Dendrophthoe	Helixanthera))	(Moquiniella	Agelanthus)))	(Benthamina	Amyema))))	Tristerix))))	Tupeia	Decaisnina);
(Notanthera	((((Tupeia	(((Loranthus	Cecarria)	(Ileostylus	Muellerina))	((Amyema	(Taxillus	Scurrula))	((((Englerina	((Tapinanthus	Bakerella)	(Moquiniella	Agelanthus)))	Helixanthera)	Dendrophthoe)	Benthamina))))	(Gaiadendron	(((Tristerix	(Ligaria	Desmaria))	Nuytsia)	(Peraxilla	(Struthanthus	Tripodanthus)))))	Atkinsonia)	Macrosolen)	Decaisnina);
(((((((Notanthera	(Ligaria	(Struthanthus	Tripodanthus)))	(((Loranthus	Cecarria)	(Ileostylus	Muellerina))	((Bakerella	(((Amyema	Benthamina)	(Dendrophthoe	((Englerina	(Tristerix	((Taxillus	Scurrula)	Moquiniella)))	Agelanthus)))	Helixanthera))	Tapinanthus)))	(Atkinsonia	(Gaiadendron	Desmaria)))	Tupeia)	Nuytsia)	Peraxilla)	Macrosolen	Decaisnina);
(((Gaiadendron	(((Atkinsonia	((Ligaria	Nuytsia)	(Notanthera	(Tripodanthus	Struthanthus))))	(((Muellerina	Ileostylus)	((((Scurrula	Taxillus)	(Benthamina	Amyema))	((Tapinanthus	Moquiniella)	(Bakerella	((Englerina	(Dendrophthoe	Helixanthera))	Agelanthus))))	(Cecarria	Loranthus)))	(Peraxilla	Desmaria)))	Tristerix))	Macrosolen)	Tupeia	Decaisnina);
((((Muellerina	Ileostylus)	((((((Englerina	(Amyema	((Scurrula	Taxillus)	Moquiniella)))	Dendrophthoe)	Helixanthera)	(Benthamina	Agelanthus))	(Tapinanthus	Bakerella))	(Cecarria	Loranthus)))	((Gaiadendron	((Tristerix	Desmaria)	Macrosolen))	(((Atkinsonia	Nuytsia)	(Ligaria	(Notanthera	(Tripodanthus	Struthanthus))))	Peraxilla)))	Tupeia	Decaisnina);
((Macrosolen	((Desmaria	Gaiadendron)	((Notanthera	((Ligaria	(Tristerix	(Peraxilla	(Tripodanthus	Struthanthus))))	(Atkinsonia	Nuytsia)))	((Cecarria	Loranthus)	((Muellerina	Ileostylus)	(((Amyema	((Scurrula	Taxillus)	Moquiniella))	(Helixanthera	(Dendrophthoe	Englerina)))	(Agelanthus	((Tapinanthus	Bakerella)	Benthamina))))))))	Tupeia	Decaisnina);
(Macrosolen	((Gaiadendron	(((Peraxilla	Desmaria)	((((Notanthera	(Tripodanthus	Struthanthus))	Ligaria)	(Atkinsonia	Nuytsia))	((Cecarria	Loranthus)	((Muellerina	Ileostylus)	((((Englerina	((Agelanthus	(Tapinanthus	Bakerella))	((Scurrula	Taxillus)	Moquiniella)))	(Dendrophthoe	Benthamina))	Amyema)	Helixanthera)))))	Tristerix))	Tupeia)	Decaisnina);
((((Cecarria	Loranthus)	((Muellerina	Ileostylus)	(((Amyema	Benthamina)	((Englerina	Agelanthus)	(((Dendrophthoe	Helixanthera)	Bakerella)	(Moquiniella	Tapinanthus))))	(Scurrula	Taxillus))))	((Peraxilla	((Macrosolen	(Tristerix	Desmaria))	Gaiadendron))	((Notanthera	((Tripodanthus	Struthanthus)	Ligaria))	(Atkinsonia	Nuytsia))))	Tupeia	Decaisnina);
((((Cecarria	Loranthus)	((Muellerina	Ileostylus)	(((Amyema	Benthamina)	(((Englerina	Dendrophthoe)	((Moquiniella	Tapinanthus)	(Agelanthus	Bakerella)))	Helixanthera))	(Scurrula	Taxillus))))	((((Ligaria	(Notanthera	(Tripodanthus	Struthanthus)))	(Atkinsonia	Nuytsia))	(Gaiadendron	Tupeia))	(Tristerix	Desmaria)))	(Macrosolen	Peraxilla)	Decaisnina);
((((Notanthera	(Tripodanthus	Struthanthus))	(((Tupeia	((Cecarria	Loranthus)	((Muellerina	Ileostylus)	(Benthamina	(((Dendrophthoe	((Englerina	(Agelanthus	(Bakerella	Tapinanthus)))	Moquiniella))	Helixanthera)	(Amyema	(Scurrula	Taxillus)))))))	(Peraxilla	(Ligaria	Desmaria)))	((Atkinsonia	Nuytsia)	Gaiadendron)))	Macrosolen)	Tristerix	Decaisnina);
(((Gaiadendron	((((Tristerix	Desmaria)	(((Notanthera	(Ligaria	(Tripodanthus	Struthanthus)))	((Cecarria	Loranthus)	((Muellerina	Ileostylus)	((Amyema	Benthamina)	((Helixanthera	((Moquiniella	(Englerina	(Agelanthus	(Bakerella	Tapinanthus))))	Dendrophthoe))	(Scurrula	Taxillus))))))	Peraxilla))	Atkinsonia)	Nuytsia))	Tupeia)	Macrosolen	Decaisnina);
(Tupeia	(((Cecarria	Loranthus)	((Muellerina	Ileostylus)	((Amyema	Benthamina)	(((Agelanthus	(Moquiniella	Tapinanthus))	(Englerina	(Bakerella	Dendrophthoe)))	((Helixanthera	Scurrula)	Taxillus)))))	(((((Tristerix	Ligaria)	Nuytsia)	((Peraxilla	Desmaria)	Atkinsonia))	((Notanthera	(Tripodanthus	Struthanthus))	Gaiadendron))	Macrosolen))	Decaisnina);
(Macrosolen	(((Desmaria	(((Cecarria	Loranthus)	((Muellerina	Ileostylus)	(((Scurrula	Taxillus)	(((Agelanthus	(Moquiniella	Tapinanthus))	(Englerina	Bakerella))	(Helixanthera	Dendrophthoe)))	(Amyema	Benthamina))))	((Nuytsia	(Atkinsonia	(Ligaria	(Notanthera	(Tripodanthus	Struthanthus)))))	(Tristerix	Gaiadendron))))	Peraxilla)	Tupeia)	Decaisnina);
(Macrosolen	((Gaiadendron	((Peraxilla	Desmaria)	((((Benthamina	Amyema)	((Scurrula	Taxillus)	(Dendrophthoe	(((Bakerella	Agelanthus)	((Tapinanthus	Moquiniella)	Englerina))	Helixanthera))))	((Cecarria	Loranthus)	(Ileostylus	Muellerina)))	(Atkinsonia	((Ligaria	(Notanthera	(Tripodanthus	Struthanthus)))	(Tristerix	Nuytsia))))))	Tupeia)	Decaisnina);
((Macrosolen	(Tristerix	(((Nuytsia	(Peraxilla	Desmaria))	(Tupeia	(Ligaria	(Tripodanthus	Struthanthus))))	(((Benthamina	(Amyema	((Scurrula	Taxillus)	(Dendrophthoe	(((Bakerella	Agelanthus)	((Tapinanthus	Moquiniella)	Englerina))	Helixanthera)))))	((Cecarria	Loranthus)	(Ileostylus	Muellerina)))	(Atkinsonia	Gaiadendron)))))	Notanthera	Decaisnina);
((Macrosolen	((Tristerix	((Gaiadendron	(((Peraxilla	Desmaria)	(Ligaria	(Tripodanthus	Struthanthus)))	(Tupeia	((((Scurrula	Taxillus)	((Agelanthus	Moquiniella)	(((Bakerella	Tapinanthus)	(Dendrophthoe	Helixanthera))	Englerina)))	(Benthamina	Amyema))	((Cecarria	Loranthus)	(Ileostylus	Muellerina))))))	Nuytsia))	Atkinsonia))	Notanthera	Decaisnina);
(Macrosolen	(Tristerix	(((Atkinsonia	Nuytsia)	(Ligaria	(Notanthera	(Tripodanthus	Struthanthus))))	(((Tupeia	((Cecarria	Loranthus)	((Ileostylus	Muellerina)	(((Scurrula	Taxillus)	((Englerina	((Agelanthus	(Tapinanthus	Moquiniella))	Bakerella))	(Dendrophthoe	Helixanthera)))	(Benthamina	Amyema)))))	Gaiadendron)	(Peraxilla	Desmaria))))	Decaisnina);
(Macrosolen	((Gaiadendron	(Tristerix	((((Atkinsonia	Nuytsia)	(Notanthera	(Ligaria	(Tripodanthus	Struthanthus))))	((Cecarria	Loranthus)	((Ileostylus	Muellerina)	(((Scurrula	Taxillus)	((Englerina	(Agelanthus	(Tapinanthus	Moquiniella)))	(Bakerella	(Dendrophthoe	Helixanthera))))	(Benthamina	Amyema)))))	(Peraxilla	Desmaria))))	Tupeia)	Decaisnina);
(Macrosolen	(Peraxilla	(((Notanthera	(Tripodanthus	Struthanthus))	((Cecarria	Loranthus)	((Ileostylus	Muellerina)	((Amyema	(Scurrula	Taxillus))	((Moquiniella	(Agelanthus	(Englerina	(Dendrophthoe	(Helixanthera	(Bakerella	Tapinanthus))))))	Benthamina)))))	(Nuytsia	(Atkinsonia	(Tristerix	(((Ligaria	Desmaria)	Tupeia)	Gaiadendron))))))	Decaisnina);
((Macrosolen	((Peraxilla	Desmaria)	(((Cecarria	Loranthus)	((Ileostylus	Muellerina)	(((((Tapinanthus	Moquiniella)	(Agelanthus	Bakerella))	(Englerina	Tristerix))	(((Scurrula	Taxillus)	Dendrophthoe)	Helixanthera))	(Amyema	Benthamina))))	((Gaiadendron	Tupeia)	((Nuytsia	(Ligaria	(Tripodanthus	Struthanthus)))	Atkinsonia)))))	Notanthera	Decaisnina);
(Tupeia	(Macrosolen	(((Peraxilla	Desmaria)	(Nuytsia	Tristerix))	((((Cecarria	Loranthus)	((Ileostylus	Muellerina)	(((Dendrophthoe	(Helixanthera	(((Tapinanthus	Moquiniella)	Agelanthus)	(Englerina	Bakerella))))	(Scurrula	Taxillus))	(Amyema	Benthamina))))	(((Ligaria	Notanthera)	(Tripodanthus	Struthanthus))	Gaiadendron))	Atkinsonia)))	Decaisnina);
(Macrosolen	(((Tupeia	Desmaria)	(((((Notanthera	Nuytsia)	Atkinsonia)	(Ligaria	(Tripodanthus	Struthanthus)))	(Gaiadendron	Tristerix))	((Cecarria	Loranthus)	((Ileostylus	Muellerina)	((Scurrula	Taxillus)	((Amyema	Benthamina)	((Tapinanthus	Moquiniella)	((Englerina	(Dendrophthoe	(Helixanthera	Agelanthus)))	Bakerella))))))))	Peraxilla)	Decaisnina);
(Macrosolen	((Peraxilla	Desmaria)	(((Nuytsia	Atkinsonia)	(Notanthera	((Tripodanthus	Struthanthus)	(Ligaria	Tristerix))))	(Gaiadendron	(Tupeia	((Cecarria	Loranthus)	((Ileostylus	Muellerina)	((Agelanthus	((Helixanthera	Benthamina)	(((Amyema	((Scurrula	Taxillus)	Moquiniella))	Englerina)	Dendrophthoe)))	(Tapinanthus	Bakerella))))))))	Decaisnina);
(Macrosolen	(((((Atkinsonia	Notanthera)	Nuytsia)	(Tupeia	(Ligaria	(Struthanthus	Tripodanthus))))	((((Cecarria	Loranthus)	(Ileostylus	Muellerina))	((Amyema	Benthamina)	(Dendrophthoe	((((Tapinanthus	Moquiniella)	(Scurrula	Taxillus))	Agelanthus)	((Englerina	Helixanthera)	Bakerella)))))	(Gaiadendron	(Peraxilla	Desmaria))))	Tristerix)	Decaisnina);
((Macrosolen	((((((Cecarria	Loranthus)	(Ileostylus	Muellerina))	((Amyema	Benthamina)	((((Agelanthus	(Bakerella	((Tapinanthus	Moquiniella)	Englerina)))	Dendrophthoe)	Helixanthera)	(Scurrula	Taxillus))))	(Gaiadendron	((Atkinsonia	Nuytsia)	(Notanthera	(Struthanthus	Tripodanthus)))))	(Desmaria	Tristerix))	(Ligaria	Peraxilla)))	Tupeia	Decaisnina);
(Macrosolen	((((((Cecarria	Loranthus)	(Ileostylus	Muellerina))	((Amyema	Benthamina)	(((((Agelanthus	(Moquiniella	(Bakerella	Tapinanthus)))	Englerina)	Dendrophthoe)	Helixanthera)	(Scurrula	Taxillus))))	(Gaiadendron	(Tristerix	((Atkinsonia	Nuytsia)	(Ligaria	(Notanthera	(Struthanthus	Tripodanthus)))))))	(Peraxilla	Desmaria))	Tupeia)	Decaisnina);
(Macrosolen	(((((((Cecarria	Loranthus)	(Ileostylus	Muellerina))	((Amyema	Benthamina)	((Helixanthera	((((Tapinanthus	Moquiniella)	Agelanthus)	(Englerina	Bakerella))	Dendrophthoe))	(Scurrula	Taxillus))))	(Gaiadendron	(Atkinsonia	((Nuytsia	Ligaria)	(Notanthera	(Struthanthus	Tripodanthus))))))	Tristerix)	(Peraxilla	Desmaria))	Tupeia)	Decaisnina);
((Tupeia	(((Cecarria	Loranthus)	(Ileostylus	Muellerina))	((Amyema	Benthamina)	(((Helixanthera	((Tapinanthus	Moquiniella)	Agelanthus))	(Englerina	(Dendrophthoe	Bakerella)))	(Scurrula	Taxillus)))))	(((Atkinsonia	(Ligaria	(Notanthera	(Struthanthus	Tripodanthus))))	Nuytsia)	((Gaiadendron	(Macrosolen	Tristerix))	(Peraxilla	Desmaria)))	Decaisnina);
(Macrosolen	(Tupeia	(((((Cecarria	Loranthus)	(Ileostylus	Muellerina))	((Amyema	Benthamina)	(((Agelanthus	Englerina)	(Dendrophthoe	(Bakerella	(Helixanthera	(Tapinanthus	Moquiniella)))))	(Scurrula	Taxillus))))	(((Atkinsonia	(Ligaria	(Notanthera	(Struthanthus	Tripodanthus))))	(Tristerix	Nuytsia))	(Peraxilla	Desmaria)))	Gaiadendron))	Decaisnina);
(Macrosolen	((Gaiadendron	((Amyema	Benthamina)	(((Helixanthera	((Tapinanthus	Moquiniella)	(Scurrula	Taxillus)))	Dendrophthoe)	(Agelanthus	(Bakerella	Englerina)))))	(((Notanthera	(Struthanthus	Tripodanthus))	((Cecarria	Loranthus)	(Ileostylus	Muellerina)))	(((Tupeia	(Tristerix	Desmaria))	Atkinsonia)	((Peraxilla	Ligaria)	Nuytsia))))	Decaisnina);
(((((Cecarria	Loranthus)	(Ileostylus	Muellerina))	(((Scurrula	((((Tapinanthus	Moquiniella)	Bakerella)	Agelanthus)	(Englerina	Taxillus)))	(Helixanthera	Dendrophthoe))	(Amyema	Benthamina)))	((((Nuytsia	(Notanthera	(Macrosolen	Tristerix)))	Atkinsonia)	((Peraxilla	(Ligaria	(Struthanthus	Tripodanthus)))	Gaiadendron))	Desmaria))	Tupeia	Decaisnina);
(((((Cecarria	Loranthus)	(Ileostylus	Muellerina))	(((Amyema	Benthamina)	((Helixanthera	Dendrophthoe)	((Englerina	Bakerella)	(Agelanthus	(Moquiniella	(Scurrula	Taxillus))))))	Tapinanthus))	((((Nuytsia	Atkinsonia)	(Notanthera	(Struthanthus	Tripodanthus)))	((Macrosolen	(Tristerix	(Ligaria	Desmaria)))	Gaiadendron))	Peraxilla))	Tupeia	Decaisnina);
(Macrosolen	(Atkinsonia	(((Tupeia	(Ligaria	Desmaria))	(Peraxilla	Tristerix))	((((((Cecarria	Loranthus)	(Ileostylus	Muellerina))	((Benthamina	(((Englerina	Agelanthus)	(Moquiniella	((Tapinanthus	Bakerella)	Dendrophthoe)))	Helixanthera))	(Amyema	(Scurrula	Taxillus))))	(Notanthera	(Struthanthus	Tripodanthus)))	Gaiadendron)	Nuytsia)))	Decaisnina);
((Peraxilla	((((Loranthus	Cecarria)	(((Benthamina	Amyema)	((((Moquiniella	(Scurrula	Taxillus))	(Dendrophthoe	Englerina))	((Tapinanthus	Bakerella)	Agelanthus))	Helixanthera))	(Muellerina	Ileostylus)))	(Atkinsonia	(Nuytsia	Notanthera)))	((Gaiadendron	((Struthanthus	Tripodanthus)	Tupeia))	(Ligaria	(Tristerix	Desmaria)))))	Macrosolen	Decaisnina);
(Tupeia	((((Benthamina	Amyema)	((Scurrula	Taxillus)	((Bakerella	(Helixanthera	((Dendrophthoe	Englerina)	Agelanthus)))	(Moquiniella	Tapinanthus))))	((Muellerina	Ileostylus)	(Loranthus	Cecarria)))	(((((Struthanthus	Tripodanthus)	Notanthera)	(Atkinsonia	Nuytsia))	Ligaria)	((Gaiadendron	Macrosolen)	(Peraxilla	(Tristerix	Desmaria)))))	Decaisnina);
(Tupeia	((((Benthamina	Amyema)	((Scurrula	Taxillus)	(((Moquiniella	(Bakerella	Tapinanthus))	(Agelanthus	Englerina))	(Dendrophthoe	Helixanthera))))	((Muellerina	Ileostylus)	(Loranthus	Cecarria)))	(((Ligaria	((Struthanthus	Tripodanthus)	Notanthera))	(Atkinsonia	Nuytsia))	((Macrosolen	Peraxilla)	((Tristerix	Desmaria)	Gaiadendron))))	Decaisnina);
(Tupeia	((((((Bakerella	Tapinanthus)	((Moquiniella	((Helixanthera	((Scurrula	Dendrophthoe)	Taxillus))	Englerina))	((Benthamina	Amyema)	Agelanthus)))	((Muellerina	Ileostylus)	(Loranthus	Cecarria)))	((((Tristerix	(Struthanthus	Tripodanthus))	(Notanthera	Ligaria))	(Atkinsonia	Nuytsia))	(Peraxilla	Desmaria)))	Gaiadendron)	Macrosolen)	Decaisnina);
(Tupeia	((((Benthamina	Amyema)	((((Helixanthera	(Scurrula	Taxillus))	Dendrophthoe)	Agelanthus)	(((Tapinanthus	Moquiniella)	Englerina)	Bakerella)))	((Muellerina	Ileostylus)	(Loranthus	Cecarria)))	((Nuytsia	(Gaiadendron	Atkinsonia))	((((Macrosolen	Peraxilla)	(Struthanthus	Tripodanthus))	Ligaria)	((Desmaria	Tristerix)	Notanthera))))	Decaisnina);
(Tupeia	((((Benthamina	Amyema)	((Tapinanthus	Moquiniella)	((((Helixanthera	(Scurrula	Taxillus))	Dendrophthoe)	Bakerella)	(Englerina	Agelanthus))))	((Muellerina	Ileostylus)	(Loranthus	Cecarria)))	(((((Notanthera	(Struthanthus	Tripodanthus))	Atkinsonia)	(Nuytsia	Ligaria))	Gaiadendron)	((Desmaria	Tristerix)	(Macrosolen	Peraxilla))))	Decaisnina);
(Tupeia	((((Benthamina	Amyema)	((Scurrula	Taxillus)	(Helixanthera	((Englerina	Agelanthus)	((Bakerella	Tapinanthus)	(Dendrophthoe	Moquiniella))))))	((Muellerina	Ileostylus)	(Loranthus	Cecarria)))	(((Desmaria	Peraxilla)	((Macrosolen	Tristerix)	Gaiadendron))	((Nuytsia	Atkinsonia)	(Ligaria	(Notanthera	(Struthanthus	Tripodanthus))))))	Decaisnina);
(Tupeia	((((Benthamina	Amyema)	((Scurrula	Taxillus)	((Bakerella	(Dendrophthoe	Englerina))	((Helixanthera	(Moquiniella	Tapinanthus))	Agelanthus))))	((Muellerina	Ileostylus)	(Loranthus	Cecarria)))	(((Desmaria	Peraxilla)	((Macrosolen	Tristerix)	Gaiadendron))	((Atkinsonia	Nuytsia)	((Ligaria	(Struthanthus	Tripodanthus))	Notanthera))))	Decaisnina);
(Tupeia	((Gaiadendron	(Tristerix	(((((Benthamina	Amyema)	((Scurrula	Taxillus)	(Helixanthera	(((Agelanthus	Moquiniella)	(Englerina	(Bakerella	Tapinanthus)))	Dendrophthoe))))	((Muellerina	Ileostylus)	(Loranthus	Cecarria)))	(Desmaria	Peraxilla))	((Atkinsonia	Nuytsia)	(Ligaria	((Tripodanthus	Struthanthus)	Notanthera))))))	Macrosolen)	Decaisnina);
((Tupeia	(((((((Amyema	(Scurrula	Taxillus))	((Helixanthera	((Bakerella	((Agelanthus	(Tapinanthus	Moquiniella))	Englerina))	Dendrophthoe))	Benthamina))	((Muellerina	Ileostylus)	(Loranthus	Cecarria)))	(Desmaria	Peraxilla))	((Atkinsonia	Nuytsia)	(Notanthera	(Ligaria	(Tripodanthus	Struthanthus)))))	Tristerix)	Gaiadendron))	Macrosolen	Decaisnina);
(Tupeia	((((Moquiniella	Tapinanthus)	(Bakerella	((Englerina	((((Taxillus	Scurrula)	Amyema)	Benthamina)	(Helixanthera	Agelanthus)))	Dendrophthoe)))	((Muellerina	Ileostylus)	(Loranthus	Cecarria)))	((Peraxilla	Desmaria)	((((Nuytsia	((Tristerix	Ligaria)	Macrosolen))	Atkinsonia)	(Notanthera	(Tripodanthus	Struthanthus)))	Gaiadendron)))	Decaisnina);
(((((Atkinsonia	(Ligaria	(Notanthera	(Tripodanthus	Struthanthus))))	Nuytsia)	(((Tupeia	(((Bakerella	(Moquiniella	((((Taxillus	Scurrula)	(Amyema	Benthamina))	(Dendrophthoe	(Agelanthus	Englerina)))	Helixanthera)))	Tapinanthus)	((Muellerina	Ileostylus)	(Loranthus	Cecarria))))	Gaiadendron)	(Peraxilla	Desmaria)))	Tristerix)	Macrosolen	Decaisnina);
(((((Peraxilla	(Tristerix	(Ligaria	(Tripodanthus	Struthanthus))))	((((Amyema	Benthamina)	(((Agelanthus	Englerina)	(((Tapinanthus	Moquiniella)	(Taxillus	Scurrula))	Bakerella))	(Dendrophthoe	Helixanthera)))	((Muellerina	Ileostylus)	(Loranthus	Cecarria)))	(((Nuytsia	Gaiadendron)	Atkinsonia)	Desmaria)))	Tupeia)	Macrosolen)	Notanthera	Decaisnina);
(((Atkinsonia	(Nuytsia	((Notanthera	(Tripodanthus	Struthanthus))	Ligaria)))	(((Tupeia	(((Amyema	Benthamina)	(((Moquiniella	Taxillus)	(((Tapinanthus	Agelanthus)	Bakerella)	((Dendrophthoe	Englerina)	Helixanthera)))	Scurrula))	((Muellerina	Ileostylus)	(Loranthus	Cecarria))))	(Tristerix	(Peraxilla	Desmaria)))	Gaiadendron))	Macrosolen	Decaisnina);
(((Tristerix	(Gaiadendron	Tupeia))	((((Amyema	Benthamina)	((Bakerella	(((Englerina	(Dendrophthoe	((Moquiniella	Tapinanthus)	Helixanthera)))	Taxillus)	Agelanthus))	Scurrula))	((Muellerina	Ileostylus)	(Loranthus	Cecarria)))	((Peraxilla	Desmaria)	(Atkinsonia	(Nuytsia	((Notanthera	(Tripodanthus	Struthanthus))	Ligaria))))))	Macrosolen	Decaisnina);
(Tupeia	(((Tristerix	(((Peraxilla	Desmaria)	((((((Amyema	Benthamina)	Agelanthus)	(Englerina	((Dendrophthoe	(Scurrula	Taxillus))	Helixanthera)))	Moquiniella)	(Bakerella	Tapinanthus))	((Muellerina	Ileostylus)	(Loranthus	Cecarria))))	(Atkinsonia	((Notanthera	Nuytsia)	((Tripodanthus	Struthanthus)	Ligaria)))))	Gaiadendron)	Macrosolen)	Decaisnina);
((((((Amyema	Benthamina)	((Bakerella	(Agelanthus	(Moquiniella	Tapinanthus)))	((((Helixanthera	Scurrula)	Taxillus)	Dendrophthoe)	Englerina)))	((Muellerina	Ileostylus)	(Loranthus	Cecarria)))	((((((Tristerix	((Tripodanthus	Struthanthus)	Ligaria))	Tupeia)	Gaiadendron)	Atkinsonia)	Nuytsia)	(Peraxilla	Desmaria)))	Notanthera)	Macrosolen	Decaisnina);
((((Peraxilla	Desmaria)	((Gaiadendron	((Nuytsia	Atkinsonia)	(Notanthera	((Tripodanthus	Struthanthus)	Ligaria))))	(Tupeia	(((Amyema	Benthamina)	(((((Tapinanthus	Bakerella)	((Helixanthera	(Scurrula	Taxillus))	Dendrophthoe))	Englerina)	Agelanthus)	Moquiniella))	((Muellerina	Ileostylus)	(Loranthus	Cecarria))))))	Tristerix)	Macrosolen	Decaisnina);
((((((Gaiadendron	Atkinsonia)	(Ligaria	Desmaria))	((Peraxilla	(Tripodanthus	Struthanthus))	(Tupeia	((((((Englerina	Dendrophthoe)	((Tapinanthus	Bakerella)	Moquiniella))	Agelanthus)	(Amyema	Benthamina))	((Scurrula	Taxillus)	Helixanthera))	((Muellerina	Ileostylus)	(Loranthus	Cecarria))))))	(Nuytsia	Tristerix))	Macrosolen)	Notanthera	Decaisnina);
(((Gaiadendron	(((Nuytsia	Tristerix)	Atkinsonia)	(Desmaria	(((Peraxilla	Ligaria)	(Notanthera	(Tripodanthus	Struthanthus)))	((((Englerina	((Tapinanthus	Moquiniella)	(Bakerella	Agelanthus)))	(Amyema	Benthamina))	(Dendrophthoe	((Scurrula	Taxillus)	Helixanthera)))	((Muellerina	Ileostylus)	(Loranthus	Cecarria)))))))	Tupeia)	Macrosolen	Decaisnina);
(Tupeia	(Macrosolen	((Peraxilla	Desmaria)	(((((Ileostylus	Muellerina)	(Cecarria	Loranthus))	((Bakerella	(Agelanthus	(Englerina	((Dendrophthoe	((Scurrula	Taxillus)	Helixanthera))	(Tapinanthus	Moquiniella)))))	(Benthamina	Amyema)))	(Atkinsonia	((Tristerix	(Nuytsia	Ligaria))	((Tripodanthus	Struthanthus)	Notanthera))))	Gaiadendron)))	Decaisnina);
(Tupeia	(Macrosolen	(((Peraxilla	Desmaria)	(((((Ileostylus	Muellerina)	(Cecarria	Loranthus))	(((Moquiniella	((((Helixanthera	(Tapinanthus	Agelanthus))	Dendrophthoe)	Bakerella)	Englerina))	(Benthamina	Amyema))	(Scurrula	Taxillus)))	(Nuytsia	(Atkinsonia	(Ligaria	((Tripodanthus	Struthanthus)	Notanthera)))))	Gaiadendron))	Tristerix))	Decaisnina);
(Tupeia	(Macrosolen	((Peraxilla	Desmaria)	((((Ileostylus	Muellerina)	(Cecarria	Loranthus))	(((Helixanthera	(((Moquiniella	Tapinanthus)	Agelanthus)	((Bakerella	Dendrophthoe)	Englerina)))	(Benthamina	Amyema))	(Scurrula	Taxillus)))	((Nuytsia	(Atkinsonia	Gaiadendron))	(Notanthera	((Tristerix	(Tripodanthus	Struthanthus))	Ligaria))))))	Decaisnina);
(Macrosolen	(Tupeia	((((Nuytsia	(Ligaria	(Notanthera	(Tripodanthus	Struthanthus))))	Atkinsonia)	(Peraxilla	Desmaria))	((((Ileostylus	Muellerina)	(Cecarria	Loranthus))	(((Agelanthus	Tapinanthus)	((((Scurrula	Taxillus)	((Dendrophthoe	Helixanthera)	Benthamina))	(Moquiniella	Amyema))	Bakerella))	Englerina))	(Gaiadendron	Tristerix))))	Decaisnina);
(Macrosolen	(Tupeia	(((Atkinsonia	(Nuytsia	(((((Ileostylus	Muellerina)	(Cecarria	Loranthus))	(((Moquiniella	(Englerina	(Helixanthera	((Scurrula	Taxillus)	Dendrophthoe))))	(Amyema	Benthamina))	(Tapinanthus	(Agelanthus	Bakerella))))	(Peraxilla	Tristerix))	(Ligaria	(Notanthera	(Tripodanthus	Struthanthus))))))	Desmaria)	Gaiadendron))	Decaisnina);
(Macrosolen	(Tupeia	((Peraxilla	Desmaria)	(Atkinsonia	((((((Ileostylus	Muellerina)	(Cecarria	Loranthus))	((((Helixanthera	Scurrula)	Taxillus)	(Amyema	Benthamina))	(((Englerina	Bakerella)	((Moquiniella	Tapinanthus)	Agelanthus))	Dendrophthoe)))	Gaiadendron)	(Ligaria	(Notanthera	(Tripodanthus	Struthanthus))))	(Nuytsia	Tristerix)))))	Decaisnina);
(Macrosolen	(Tupeia	(Gaiadendron	(((Peraxilla	Desmaria)	((((Ileostylus	Muellerina)	(Cecarria	Loranthus))	((((Dendrophthoe	((Moquiniella	(Amyema	(Scurrula	Taxillus)))	(Agelanthus	Benthamina)))	Englerina)	Helixanthera)	(Tapinanthus	Bakerella)))	(Nuytsia	((Notanthera	((Tripodanthus	Struthanthus)	Ligaria))	Atkinsonia))))	Tristerix)))	Decaisnina);
((Macrosolen	((Nuytsia	(Tupeia	((Tripodanthus	Struthanthus)	Ligaria)))	(((Atkinsonia	(Tristerix	Gaiadendron))	(Peraxilla	Desmaria))	(((Ileostylus	Muellerina)	(Cecarria	Loranthus))	((Agelanthus	(Benthamina	(Tapinanthus	Bakerella)))	((Moquiniella	(Amyema	(Scurrula	Taxillus)))	(Helixanthera	(Dendrophthoe	Englerina))))))))	Notanthera	Decaisnina);
(((Cecarria	Loranthus)	((((Benthamina	Amyema)	(Scurrula	Taxillus))	((((Moquiniella	Tapinanthus)	(Bakerella	Agelanthus))	Englerina)	(Helixanthera	Dendrophthoe)))	(Ileostylus	Muellerina)))	((((Peraxilla	Desmaria)	((((Tripodanthus	Struthanthus)	Ligaria)	Notanthera)	(Atkinsonia	Nuytsia)))	((Tristerix	Macrosolen)	Gaiadendron))	Tupeia)	Decaisnina);
((Macrosolen	((((Cecarria	Loranthus)	((((Agelanthus	(Tapinanthus	((Helixanthera	Dendrophthoe)	Bakerella)))	(Englerina	((Scurrula	Taxillus)	Moquiniella)))	(Benthamina	Amyema))	(Ileostylus	Muellerina)))	((Peraxilla	(Tripodanthus	Struthanthus))	(Atkinsonia	Gaiadendron)))	((Nuytsia	Tristerix)	((Ligaria	Desmaria)	Tupeia))))	Notanthera	Decaisnina);
(Macrosolen	(Tupeia	(((Cecarria	Loranthus)	((Muellerina	Ileostylus)	((Amyema	Benthamina)	(Scurrula	(Taxillus	(((Helixanthera	(Dendrophthoe	Agelanthus))	Englerina)	((Bakerella	Tapinanthus)	Moquiniella)))))))	(((Nuytsia	(((Peraxilla	(Tripodanthus	Struthanthus))	Ligaria)	Notanthera))	Atkinsonia)	(Tristerix	(Gaiadendron	Desmaria)))))	Decaisnina);
(Macrosolen	(((Tristerix	Gaiadendron)	(((Desmaria	Tupeia)	((Nuytsia	Atkinsonia)	(Ligaria	(Notanthera	(Tripodanthus	Struthanthus)))))	((Cecarria	Loranthus)	((Muellerina	Ileostylus)	((Amyema	(Scurrula	Taxillus))	((Helixanthera	((((Bakerella	Agelanthus)	Englerina)	(Tapinanthus	Moquiniella))	Dendrophthoe))	Benthamina))))))	Peraxilla)	Decaisnina);
(Macrosolen	((((Cecarria	Loranthus)	((Muellerina	Ileostylus)	((Bakerella	Tapinanthus)	(Benthamina	((Amyema	Moquiniella)	(((Helixanthera	(Dendrophthoe	(Scurrula	Taxillus)))	Agelanthus)	Englerina))))))	((Nuytsia	(Atkinsonia	(Notanthera	(Tripodanthus	Struthanthus))))	(((Ligaria	Desmaria)	Tristerix)	(Gaiadendron	Tupeia))))	Peraxilla)	Decaisnina);
(Macrosolen	((Gaiadendron	(Atkinsonia	((((Peraxilla	(Notanthera	(Tripodanthus	Struthanthus)))	(((Cecarria	Loranthus)	((Tapinanthus	Benthamina)	((Amyema	((Agelanthus	(Scurrula	Taxillus))	Moquiniella))	(((Helixanthera	Dendrophthoe)	Bakerella)	Englerina))))	(Muellerina	Ileostylus)))	Nuytsia)	((Ligaria	Desmaria)	Tristerix))))	Tupeia)	Decaisnina);
(Macrosolen	((Gaiadendron	((Atkinsonia	((Notanthera	(Tripodanthus	Struthanthus))	((Peraxilla	Desmaria)	(((Cecarria	Loranthus)	((Amyema	Benthamina)	((Tapinanthus	Moquiniella)	(Agelanthus	(Bakerella	(((Dendrophthoe	(Helixanthera	Scurrula))	Taxillus)	Englerina))))))	(Muellerina	Ileostylus)))))	(Ligaria	(Nuytsia	Tristerix))))	Tupeia)	Decaisnina);
(Macrosolen	(Peraxilla	((Gaiadendron	(Tristerix	Desmaria))	((((Cecarria	Loranthus)	((Amyema	Benthamina)	((Tapinanthus	Moquiniella)	(Agelanthus	(Bakerella	(((Dendrophthoe	(Scurrula	Taxillus))	Helixanthera)	Englerina))))))	(Muellerina	Ileostylus))	(Notanthera	((Tupeia	(Ligaria	(Tripodanthus	Struthanthus)))	(Nuytsia	Atkinsonia))))))	Decaisnina);
((Macrosolen	(((Ligaria	(Notanthera	(Tripodanthus	Struthanthus)))	(Nuytsia	Atkinsonia))	((Gaiadendron	((Desmaria	Peraxilla)	Tristerix))	(((Tapinanthus	Moquiniella)	(((Benthamina	Bakerella)	Agelanthus)	(((Dendrophthoe	Helixanthera)	Englerina)	(Amyema	(Scurrula	Taxillus)))))	((Muellerina	Ileostylus)	(Cecarria	Loranthus))))))	Tupeia	Decaisnina);
(((Macrosolen	(((((Notanthera	((Tripodanthus	Struthanthus)	Ligaria))	(Nuytsia	Atkinsonia))	(Peraxilla	(((Amyema	(Scurrula	Taxillus))	(Moquiniella	((Benthamina	((Tapinanthus	Bakerella)	Agelanthus))	(Englerina	(Helixanthera	Dendrophthoe)))))	((Muellerina	Ileostylus)	(Cecarria	Loranthus)))))	Desmaria)	Gaiadendron))	Tristerix)	Tupeia	Decaisnina);
(Tupeia	(((Cecarria	Loranthus)	(((Benthamina	Amyema)	(((Englerina	((Agelanthus	(Scurrula	Taxillus))	(Dendrophthoe	Helixanthera)))	Bakerella)	(Moquiniella	Tapinanthus)))	(Muellerina	Ileostylus)))	((Peraxilla	Desmaria)	(Gaiadendron	((((Tripodanthus	Struthanthus)	Ligaria)	((Notanthera	Nuytsia)	Atkinsonia))	(Tristerix	Macrosolen)))))	Decaisnina);
(Notanthera	((((Cecarria	Loranthus)	((((Benthamina	Agelanthus)	(Englerina	(((Dendrophthoe	(Helixanthera	(Scurrula	Taxillus)))	Moquiniella)	Amyema)))	(Tapinanthus	Bakerella))	(Muellerina	Ileostylus)))	((Tristerix	(Peraxilla	(Tripodanthus	Struthanthus)))	((Atkinsonia	((Tupeia	(Ligaria	Desmaria))	Gaiadendron))	Nuytsia)))	Macrosolen)	Decaisnina);
(Macrosolen	(Gaiadendron	(((Peraxilla	Desmaria)	(Tupeia	((Muellerina	Ileostylus)	((((Englerina	(Bakerella	((Tapinanthus	Moquiniella)	Agelanthus)))	(Helixanthera	Dendrophthoe))	((Scurrula	Taxillus)	(Amyema	Benthamina)))	(Cecarria	Loranthus)))))	((Notanthera	(Tripodanthus	Struthanthus))	(((Tristerix	Ligaria)	Nuytsia)	Atkinsonia))))	Decaisnina);
(Macrosolen	(((Gaiadendron	Atkinsonia)	((((Muellerina	Ileostylus)	(((Amyema	Benthamina)	((((Moquiniella	(Scurrula	Taxillus))	(Agelanthus	(Englerina	(Tapinanthus	Bakerella))))	Helixanthera)	Dendrophthoe))	(Cecarria	Loranthus)))	((Notanthera	(Ligaria	(Tristerix	(Tripodanthus	Struthanthus))))	(Peraxilla	Desmaria)))	Nuytsia))	Tupeia)	Decaisnina);
(Tupeia	(((Muellerina	Ileostylus)	(((Amyema	Benthamina)	((Moquiniella	(Scurrula	Taxillus))	((Agelanthus	((Dendrophthoe	Helixanthera)	Englerina))	(Tapinanthus	Bakerella))))	(Cecarria	Loranthus)))	((((Tripodanthus	Struthanthus)	Peraxilla)	Macrosolen)	(((Nuytsia	(Atkinsonia	Gaiadendron))	(Tristerix	(Ligaria	Desmaria)))	Notanthera)))	Decaisnina);
(Tupeia	(((Muellerina	Ileostylus)	((((((Agelanthus	(Amyema	Benthamina))	(Englerina	((Scurrula	Taxillus)	(Dendrophthoe	Helixanthera))))	Moquiniella)	Tapinanthus)	Bakerella)	(Cecarria	Loranthus)))	(((Tristerix	(Ligaria	(Tripodanthus	Struthanthus)))	((Peraxilla	Macrosolen)	(Atkinsonia	Nuytsia)))	(Gaiadendron	(Notanthera	Desmaria))))	Decaisnina);
((((((Tupeia	(Ligaria	(Tripodanthus	Struthanthus)))	(Nuytsia	(Atkinsonia	Notanthera)))	Peraxilla)	(((Muellerina	Ileostylus)	((((Amyema	Benthamina)	(Scurrula	Taxillus))	((Englerina	((Tapinanthus	Bakerella)	(Dendrophthoe	Helixanthera)))	(Moquiniella	Agelanthus)))	(Cecarria	Loranthus)))	(Tristerix	Desmaria)))	Gaiadendron)	Macrosolen	Decaisnina);
(((((Muellerina	Ileostylus)	((Benthamina	((Amyema	(Scurrula	Taxillus))	((Moquiniella	Tapinanthus)	(Agelanthus	((Englerina	(Dendrophthoe	Helixanthera))	Bakerella)))))	(Cecarria	Loranthus)))	(((Notanthera	(Tripodanthus	Struthanthus))	(Nuytsia	Atkinsonia))	(Tristerix	(Gaiadendron	((Ligaria	Desmaria)	Tupeia)))))	Peraxilla)	Macrosolen	Decaisnina);
(((((Muellerina	Ileostylus)	(((Scurrula	Taxillus)	((Helixanthera	((Agelanthus	(Moquiniella	Tapinanthus))	(Englerina	(Dendrophthoe	Bakerella))))	(Amyema	Benthamina)))	(Cecarria	Loranthus)))	(((((Ligaria	Desmaria)	Tupeia)	(Tristerix	(Peraxilla	(Tripodanthus	Struthanthus))))	(Nuytsia	Atkinsonia))	Gaiadendron))	Macrosolen)	Notanthera	Decaisnina);
(((((Muellerina	Ileostylus)	((((Agelanthus	(Tapinanthus	Bakerella))	Moquiniella)	(((Scurrula	Taxillus)	(Helixanthera	Dendrophthoe))	Englerina))	(Amyema	Benthamina)))	(Cecarria	Loranthus))	(((Macrosolen	Peraxilla)	((((Tristerix	Desmaria)	Gaiadendron)	Nuytsia)	Atkinsonia))	(Notanthera	(Ligaria	(Tripodanthus	Struthanthus)))))	Tupeia	Decaisnina);
((Macrosolen	(Peraxilla	(((((Muellerina	Ileostylus)	(((Scurrula	Taxillus)	((Moquiniella	(Tapinanthus	Bakerella))	(((Helixanthera	Dendrophthoe)	Agelanthus)	Englerina)))	(Amyema	Benthamina)))	(Cecarria	Loranthus))	(Gaiadendron	(((Notanthera	(Tripodanthus	Struthanthus))	Atkinsonia)	(Ligaria	Nuytsia))))	(Tristerix	Desmaria))))	Tupeia	Decaisnina);
(Notanthera	(Macrosolen	((((Muellerina	Ileostylus)	(((Scurrula	Taxillus)	((Agelanthus	(Tapinanthus	Moquiniella))	(Bakerella	((Dendrophthoe	Helixanthera)	Englerina))))	(Amyema	Benthamina)))	(Cecarria	Loranthus))	((Peraxilla	(Tristerix	(Tripodanthus	Struthanthus)))	(Nuytsia	(((Tupeia	(Ligaria	Desmaria))	Gaiadendron)	Atkinsonia)))))	Decaisnina);
((Tristerix	(((Nuytsia	(Ligaria	(Notanthera	(Tripodanthus	Struthanthus))))	(((Tupeia	((((Amyema	Benthamina)	(((Helixanthera	Taxillus)	Scurrula)	(((Moquiniella	Tapinanthus)	((Agelanthus	Englerina)	Bakerella))	Dendrophthoe)))	(Ileostylus	Muellerina))	(Cecarria	Loranthus)))	(Desmaria	Peraxilla))	Gaiadendron))	Atkinsonia))	Macrosolen	Decaisnina);
(((Gaiadendron	((((((Desmaria	Peraxilla)	(Notanthera	(Tripodanthus	Struthanthus)))	(((((Moquiniella	Tapinanthus)	((((Dendrophthoe	Helixanthera)	(Taxillus	Scurrula))	Bakerella)	(Englerina	Agelanthus)))	(Amyema	Benthamina))	(Ileostylus	Muellerina))	(Cecarria	Loranthus)))	(Nuytsia	Tristerix))	Ligaria)	Atkinsonia))	Tupeia)	Macrosolen	Decaisnina);
((Tristerix	((Atkinsonia	(Nuytsia	(Notanthera	(Ligaria	(Tripodanthus	Struthanthus)))))	(((Desmaria	Peraxilla)	(Tupeia	(((((Taxillus	Scurrula)	((Dendrophthoe	Helixanthera)	(((Bakerella	Agelanthus)	(Moquiniella	Tapinanthus))	Englerina)))	(Amyema	Benthamina))	(Ileostylus	Muellerina))	(Cecarria	Loranthus))))	Gaiadendron)))	Macrosolen	Decaisnina);
(((((Notanthera	(Ligaria	(Tripodanthus	Struthanthus)))	(((((Taxillus	Scurrula)	(Helixanthera	((Bakerella	Agelanthus)	((Moquiniella	Tapinanthus)	(Dendrophthoe	Englerina)))))	(Amyema	Benthamina))	(Ileostylus	Muellerina))	(Cecarria	Loranthus)))	(Atkinsonia	((Nuytsia	Tristerix)	(Gaiadendron	(Desmaria	Tupeia)))))	Peraxilla)	Macrosolen	Decaisnina);
((((Gaiadendron	((((Atkinsonia	Nuytsia)	Ligaria)	((Tripodanthus	Struthanthus)	Notanthera))	(Tupeia	(((((Amyema	(Taxillus	Scurrula))	((Helixanthera	(((Bakerella	Agelanthus)	(Moquiniella	Tapinanthus))	Dendrophthoe))	Englerina))	Benthamina)	(Ileostylus	Muellerina))	(Cecarria	Loranthus)))))	(Desmaria	Peraxilla))	Tristerix)	Macrosolen	Decaisnina);
(Tupeia	((((((Taxillus	Scurrula)	(((((Englerina	Dendrophthoe)	Bakerella)	Agelanthus)	(Moquiniella	Tapinanthus))	Helixanthera))	(Amyema	Benthamina))	(Ileostylus	Muellerina))	(Cecarria	Loranthus))	(((Desmaria	Peraxilla)	(Atkinsonia	((Ligaria	(Tripodanthus	Struthanthus))	(Nuytsia	Notanthera))))	((Tristerix	Macrosolen)	Gaiadendron)))	Decaisnina);
(Macrosolen	((Tristerix	(Gaiadendron	Tupeia))	((Desmaria	Peraxilla)	((((((Taxillus	Scurrula)	(((Moquiniella	(Bakerella	Tapinanthus))	(Englerina	Agelanthus))	(Dendrophthoe	Helixanthera)))	(Amyema	Benthamina))	(Ileostylus	Muellerina))	(Cecarria	Loranthus))	((Atkinsonia	(Ligaria	(Notanthera	(Tripodanthus	Struthanthus))))	Nuytsia))))	Decaisnina);
(Macrosolen	(Tupeia	(((Tristerix	((Atkinsonia	(Ligaria	(Notanthera	(Tripodanthus	Struthanthus))))	Nuytsia))	((((((((Englerina	Dendrophthoe)	(Bakerella	Tapinanthus))	(((Taxillus	Scurrula)	Moquiniella)	Agelanthus))	Helixanthera)	(Amyema	Benthamina))	(Ileostylus	Muellerina))	(Cecarria	Loranthus))	Gaiadendron))	(Desmaria	Peraxilla)))	Decaisnina);
(Macrosolen	(((((Atkinsonia	(Ligaria	(Notanthera	(Tripodanthus	Struthanthus))))	Nuytsia)	((Tristerix	Desmaria)	Gaiadendron))	(Tupeia	((((((Helixanthera	(Tapinanthus	Moquiniella))	Bakerella)	((Dendrophthoe	Agelanthus)	Englerina))	(((Scurrula	Taxillus)	Amyema)	Benthamina))	(Ileostylus	Muellerina))	(Cecarria	Loranthus))))	Peraxilla)	Decaisnina);
(Tupeia	((((((((Tapinanthus	Moquiniella)	Agelanthus)	Bakerella)	(Helixanthera	(Englerina	Dendrophthoe)))	(((Scurrula	Taxillus)	Amyema)	Benthamina))	(Ileostylus	Muellerina))	(Cecarria	Loranthus))	((Gaiadendron	(Peraxilla	Macrosolen))	(Desmaria	(((Atkinsonia	(Ligaria	(Notanthera	(Tripodanthus	Struthanthus))))	Nuytsia)	Tristerix))))	Decaisnina);
(((Gaiadendron	((Tristerix	Desmaria)	(((((Struthanthus	Tripodanthus)	Notanthera)	Ligaria)	(Atkinsonia	Nuytsia))	(Peraxilla	((((Amyema	((Scurrula	Taxillus)	(Agelanthus	Moquiniella)))	(((Dendrophthoe	Helixanthera)	Benthamina)	Englerina))	(Bakerella	Tapinanthus))	((Loranthus	Cecarria)	(Muellerina	Ileostylus)))))))	Tupeia)	Macrosolen	Decaisnina);
((((Peraxilla	Desmaria)	(((Benthamina	((Scurrula	Taxillus)	((Helixanthera	((Bakerella	Agelanthus)	((Englerina	(Moquiniella	Tapinanthus))	Dendrophthoe)))	Amyema)))	((Loranthus	Cecarria)	(Muellerina	Ileostylus)))	((Tristerix	Gaiadendron)	((((Struthanthus	Tripodanthus)	Notanthera)	Ligaria)	(Atkinsonia	Nuytsia)))))	Tupeia)	Macrosolen	Decaisnina);
((((Peraxilla	Desmaria)	((Tupeia	(((Amyema	Benthamina)	((Scurrula	Taxillus)	(((((Bakerella	Tapinanthus)	Agelanthus)	(Englerina	Moquiniella))	Helixanthera)	Dendrophthoe)))	((Loranthus	Cecarria)	(Muellerina	Ileostylus))))	(Gaiadendron	((Notanthera	(Ligaria	(Struthanthus	Tripodanthus)))	(Atkinsonia	Nuytsia)))))	Tristerix)	Macrosolen	Decaisnina);
(Tupeia	((((Scurrula	Taxillus)	((((Tapinanthus	Moquiniella)	Agelanthus)	(((Helixanthera	Dendrophthoe)	Englerina)	Bakerella))	(Amyema	Benthamina)))	((Loranthus	Cecarria)	(Muellerina	Ileostylus)))	(((Ligaria	((Struthanthus	Tripodanthus)	Notanthera))	(Atkinsonia	Nuytsia))	((Gaiadendron	(Desmaria	Tristerix))	(Peraxilla	Macrosolen))))	Decaisnina);
(Notanthera	((Tupeia	(((((((((Amyema	Moquiniella)	Englerina)	(Benthamina	((Helixanthera	Dendrophthoe)	(Scurrula	Taxillus))))	Agelanthus)	Bakerella)	Tapinanthus)	((Loranthus	Cecarria)	(Muellerina	Ileostylus)))	(((Ligaria	Desmaria)	Tristerix)	((Struthanthus	Tripodanthus)	Peraxilla)))	((Gaiadendron	Nuytsia)	Atkinsonia)))	Macrosolen)	Decaisnina);
((Tupeia	(((Tristerix	Desmaria)	(((((Struthanthus	Tripodanthus)	Notanthera)	((Ligaria	Peraxilla)	(((Moquiniella	Tapinanthus)	(((Englerina	((Amyema	Benthamina)	Agelanthus))	(((Scurrula	Taxillus)	Dendrophthoe)	Helixanthera))	Bakerella))	((Loranthus	Cecarria)	(Muellerina	Ileostylus)))))	Nuytsia)	Atkinsonia))	Gaiadendron))	Macrosolen	Decaisnina);
((((Gaiadendron	((Tupeia	(((Amyema	Benthamina)	((Scurrula	Taxillus)	((Dendrophthoe	Helixanthera)	(Englerina	((Bakerella	(Moquiniella	Tapinanthus))	Agelanthus)))))	((Loranthus	Cecarria)	(Muellerina	Ileostylus))))	((Atkinsonia	((Ligaria	(Struthanthus	Tripodanthus))	Nuytsia))	(Peraxilla	Desmaria))))	Tristerix)	Macrosolen)	Notanthera	Decaisnina);
((Tupeia	((Muellerina	Ileostylus)	(((Amyema	Benthamina)	((Scurrula	Taxillus)	((((Moquiniella	Englerina)	((Bakerella	Tapinanthus)	Agelanthus))	Dendrophthoe)	Helixanthera)))	(Loranthus	Cecarria))))	(((Tristerix	(Ligaria	(Notanthera	(Struthanthus	Tripodanthus))))	((Peraxilla	Desmaria)	(Nuytsia	(Atkinsonia	Macrosolen))))	Gaiadendron)	Decaisnina);
(Macrosolen	((Tristerix	((((Atkinsonia	(Ligaria	Nuytsia))	(Notanthera	(Struthanthus	Tripodanthus)))	((Desmaria	Tupeia)	Gaiadendron))	((Muellerina	Ileostylus)	(((Taxillus	(Amyema	Benthamina))	(Scurrula	(((Agelanthus	((Moquiniella	Englerina)	(Bakerella	Tapinanthus)))	Dendrophthoe)	Helixanthera)))	(Loranthus	Cecarria)))))	Peraxilla)	Decaisnina);
((Macrosolen	((Nuytsia	((((Ligaria	Tristerix)	(Struthanthus	Tripodanthus))	(Peraxilla	Desmaria))	((((Muellerina	Ileostylus)	(((((Bakerella	((Agelanthus	Benthamina)	Tapinanthus))	Englerina)	((Moquiniella	Amyema)	(Scurrula	Taxillus)))	Helixanthera)	Dendrophthoe))	(Loranthus	Cecarria))	(Atkinsonia	Gaiadendron))))	Tupeia))	Notanthera	Decaisnina);
((((Cecarria	Loranthus)	(((Benthamina	(Agelanthus	(Bakerella	Tapinanthus)))	(((Englerina	Dendrophthoe)	((Moquiniella	Amyema)	(Taxillus	Scurrula)))	Helixanthera))	(Ileostylus	Muellerina)))	((Nuytsia	(Gaiadendron	((Desmaria	Tristerix)	Atkinsonia)))	((Macrosolen	(Ligaria	Peraxilla))	((Tripodanthus	Struthanthus)	Notanthera))))	Tupeia	Decaisnina);
(((((((Cecarria	Loranthus)	((((Englerina	(((Helixanthera	Dendrophthoe)	((Taxillus	Scurrula)	(Amyema	Benthamina)))	Agelanthus))	Moquiniella)	(Tapinanthus	Bakerella))	(Ileostylus	Muellerina)))	(Gaiadendron	(Atkinsonia	(Nuytsia	(Ligaria	((Tripodanthus	Struthanthus)	Notanthera))))))	(Peraxilla	Desmaria))	Tristerix)	Tupeia)	Macrosolen	Decaisnina);
(Tupeia	(Macrosolen	(((((Cecarria	Loranthus)	((((Englerina	(((Taxillus	(Helixanthera	Dendrophthoe))	(Scurrula	(Amyema	Benthamina)))	Agelanthus))	Moquiniella)	(Tapinanthus	Bakerella))	(Ileostylus	Muellerina)))	(Gaiadendron	(Atkinsonia	(Nuytsia	(Notanthera	(Ligaria	(Tripodanthus	Struthanthus)))))))	(Desmaria	Tristerix))	Peraxilla))	Decaisnina);
(Macrosolen	(((((Notanthera	(Tripodanthus	Struthanthus))	Ligaria)	Atkinsonia)	Nuytsia)	((Gaiadendron	(Tupeia	((Peraxilla	Desmaria)	Tristerix)))	((Cecarria	Loranthus)	((((Dendrophthoe	(((Bakerella	Agelanthus)	Englerina)	(Tapinanthus	Moquiniella)))	Helixanthera)	((Amyema	Benthamina)	(Scurrula	Taxillus)))	(Ileostylus	Muellerina)))))	Decaisnina);
((Tupeia	((Cecarria	Loranthus)	((((((Bakerella	Tapinanthus)	Agelanthus)	(Moquiniella	Englerina))	(Helixanthera	Dendrophthoe))	((Amyema	Benthamina)	(Scurrula	Taxillus)))	(Ileostylus	Muellerina))))	((Atkinsonia	(Nuytsia	(Notanthera	((Tripodanthus	Struthanthus)	Ligaria))))	((Peraxilla	Desmaria)	((Macrosolen	Gaiadendron)	Tristerix)))	Decaisnina);
(((((Peraxilla	Desmaria)	(Tupeia	Gaiadendron))	((Cecarria	Loranthus)	(((Benthamina	((Tapinanthus	Bakerella)	Agelanthus))	((Helixanthera	(Englerina	((Amyema	Moquiniella)	(Scurrula	Taxillus))))	Dendrophthoe))	(Ileostylus	Muellerina))))	(Atkinsonia	(Nuytsia	(Ligaria	(Notanthera	(Tripodanthus	Struthanthus))))))	(Macrosolen	Tristerix)	Decaisnina);
(Macrosolen	((Tristerix	Tupeia)	(Atkinsonia	((((((Cecarria	Loranthus)	((((Benthamina	Amyema)	(Scurrula	Taxillus))	(((Englerina	(Dendrophthoe	Bakerella))	(Tapinanthus	Moquiniella))	(Agelanthus	Helixanthera)))	(Ileostylus	Muellerina)))	Gaiadendron)	(Peraxilla	Desmaria))	(Ligaria	(Notanthera	(Tripodanthus	Struthanthus))))	Nuytsia)))	Decaisnina);
(Tupeia	(((Peraxilla	Desmaria)	((((((Ligaria	Notanthera)	(Tripodanthus	Struthanthus))	Atkinsonia)	Nuytsia)	(((Cecarria	Loranthus)	(((((Dendrophthoe	(((Moquiniella	(Scurrula	Taxillus))	Agelanthus)	(Benthamina	Amyema)))	Englerina)	Helixanthera)	(Tapinanthus	Bakerella))	(Ileostylus	Muellerina)))	Gaiadendron))	Tristerix))	Macrosolen)	Decaisnina);
((Tupeia	((Peraxilla	Desmaria)	(((Cecarria	Loranthus)	(((Benthamina	Amyema)	(((Tapinanthus	Moquiniella)	((Bakerella	(Englerina	(Dendrophthoe	Helixanthera)))	Agelanthus))	(Scurrula	Taxillus)))	(Ileostylus	Muellerina)))	(Gaiadendron	(Tristerix	(((Ligaria	(Notanthera	(Tripodanthus	Struthanthus)))	Atkinsonia)	Nuytsia))))))	Macrosolen	Decaisnina);
((((Peraxilla	Desmaria)	((Tupeia	((Cecarria	Loranthus)	(((Benthamina	Amyema)	(((Moquiniella	Agelanthus)	(((Helixanthera	Dendrophthoe)	(Bakerella	Tapinanthus))	Englerina))	(Scurrula	Taxillus)))	(Ileostylus	Muellerina))))	((((Ligaria	(Notanthera	(Tripodanthus	Struthanthus)))	Atkinsonia)	Nuytsia)	Gaiadendron)))	Tristerix)	Macrosolen	Decaisnina);
(Tupeia	(((Cecarria	Loranthus)	(((((Agelanthus	Bakerella)	((Helixanthera	(((Taxillus	Scurrula)	Moquiniella)	Dendrophthoe))	Englerina))	Benthamina)	(Tapinanthus	Amyema))	(Ileostylus	Muellerina)))	(((Nuytsia	Atkinsonia)	(Notanthera	(Ligaria	(Struthanthus	Tripodanthus))))	(((Desmaria	(Tristerix	Peraxilla))	Macrosolen)	Gaiadendron)))	Decaisnina);
(Tupeia	((((((Amyema	Benthamina)	((Helixanthera	(Dendrophthoe	((Englerina	Agelanthus)	Bakerella)))	(Scurrula	Taxillus)))	(Moquiniella	Tapinanthus))	(Ileostylus	Muellerina))	(Cecarria	Loranthus))	(((Ligaria	Peraxilla)	(Struthanthus	Tripodanthus))	((Notanthera	(Macrosolen	Tristerix))	(Gaiadendron	(Atkinsonia	(Desmaria	Nuytsia))))))	Decaisnina);
(Tupeia	(((((((Helixanthera	((Englerina	Moquiniella)	((Tapinanthus	Bakerella)	Agelanthus)))	Dendrophthoe)	(Scurrula	Taxillus))	(Amyema	Benthamina))	(Ileostylus	Muellerina))	(Cecarria	Loranthus))	((Atkinsonia	(Nuytsia	(((Struthanthus	Tripodanthus)	Ligaria)	Notanthera)))	(Gaiadendron	((Macrosolen	Peraxilla)	(Desmaria	Tristerix)))))	Decaisnina);
(Macrosolen	(Peraxilla	(((Ligaria	Desmaria)	Tristerix)	((((((Struthanthus	Tripodanthus)	Notanthera)	Nuytsia)	Atkinsonia)	(Tupeia	((((((Englerina	(((Tapinanthus	Bakerella)	Dendrophthoe)	Helixanthera))	Agelanthus)	(Moquiniella	(Amyema	(Scurrula	Taxillus))))	Benthamina)	(Ileostylus	Muellerina))	(Cecarria	Loranthus))))	Gaiadendron)))	Decaisnina);
(Macrosolen	(Peraxilla	(((Nuytsia	(Atkinsonia	((Struthanthus	Tripodanthus)	Notanthera)))	(Tupeia	(((((((Tapinanthus	Agelanthus)	Bakerella)	(Helixanthera	(Englerina	Dendrophthoe)))	(Moquiniella	(Amyema	(Scurrula	Taxillus))))	Benthamina)	(Ileostylus	Muellerina))	(Cecarria	Loranthus))))	(Gaiadendron	((Ligaria	Desmaria)	Tristerix))))	Decaisnina);
(Macrosolen	(Peraxilla	(((Ligaria	(Desmaria	Tristerix))	((((Struthanthus	Tripodanthus)	Notanthera)	(Tupeia	((((Moquiniella	(((Bakerella	Tapinanthus)	(Dendrophthoe	((Scurrula	Taxillus)	Helixanthera)))	(Englerina	Agelanthus)))	(Amyema	Benthamina))	(Ileostylus	Muellerina))	(Cecarria	Loranthus))))	(Atkinsonia	Gaiadendron)))	Nuytsia))	Decaisnina);
(Macrosolen	(Peraxilla	((Tupeia	(Ligaria	Desmaria))	(Tristerix	((Atkinsonia	(Nuytsia	((Struthanthus	Tripodanthus)	Notanthera)))	(Gaiadendron	((((Bakerella	Tapinanthus)	(((Amyema	Benthamina)	Agelanthus)	(Dendrophthoe	(Helixanthera	(Englerina	(Moquiniella	(Scurrula	Taxillus)))))))	(Ileostylus	Muellerina))	(Cecarria	Loranthus)))))))	Decaisnina);
(Macrosolen	(((((((Amyema	Benthamina)	((Moquiniella	Agelanthus)	(((Helixanthera	Dendrophthoe)	Englerina)	(Bakerella	Tapinanthus))))	(Scurrula	Taxillus))	((Ileostylus	Muellerina)	(Cecarria	Loranthus)))	(((Ligaria	(Tristerix	Desmaria))	((Atkinsonia	(Nuytsia	Notanthera))	(Struthanthus	Tripodanthus)))	Gaiadendron))	Peraxilla)	Tupeia)	Decaisnina);
((Macrosolen	(Desmaria	(Gaiadendron	((Tupeia	((((Amyema	Benthamina)	(Helixanthera	(((Bakerella	(Englerina	Agelanthus))	(Moquiniella	Tapinanthus))	Dendrophthoe)))	(Scurrula	Taxillus))	((Ileostylus	Muellerina)	(Cecarria	Loranthus))))	(Peraxilla	(Atkinsonia	(Nuytsia	(Ligaria	(Notanthera	(Struthanthus	Tripodanthus))))))))))	Tristerix	Decaisnina);
(Macrosolen	((((Gaiadendron	((((Amyema	Benthamina)	(((((Bakerella	Tapinanthus)	Dendrophthoe)	Helixanthera)	Englerina)	(Agelanthus	Moquiniella)))	(Scurrula	Taxillus))	((Ileostylus	Muellerina)	(Cecarria	Loranthus))))	(Peraxilla	(Tupeia	(Desmaria	Ligaria))))	(Atkinsonia	(Nuytsia	(Notanthera	(Struthanthus	Tripodanthus)))))	Tristerix)	Decaisnina);
(Macrosolen	((((Atkinsonia	Nuytsia)	(Ligaria	(Notanthera	(Tripodanthus	Struthanthus))))	(((Peraxilla	(Tristerix	Desmaria))	Gaiadendron)	(((Ileostylus	Muellerina)	(Loranthus	Cecarria))	((Benthamina	Amyema)	((Agelanthus	((Bakerella	Tapinanthus)	(Helixanthera	((Englerina	(Moquiniella	Taxillus))	Dendrophthoe))))	Scurrula)))))	Tupeia)	Decaisnina);
(Macrosolen	(((((Atkinsonia	Nuytsia)	(Ligaria	(Notanthera	(Tripodanthus	Struthanthus))))	(Gaiadendron	(((Ileostylus	Muellerina)	(Loranthus	Cecarria))	((Benthamina	Amyema)	(((Dendrophthoe	(Helixanthera	(Taxillus	(Englerina	(Moquiniella	Tapinanthus)))))	(Agelanthus	Bakerella))	Scurrula)))))	(Tristerix	(Desmaria	Tupeia)))	Peraxilla)	Decaisnina);
(Macrosolen	(((((Ileostylus	Muellerina)	(Loranthus	Cecarria))	((Benthamina	Amyema)	((((Bakerella	Dendrophthoe)	((Englerina	(Tapinanthus	Moquiniella))	Agelanthus))	Helixanthera)	(Taxillus	Scurrula))))	(((Nuytsia	(Ligaria	(Notanthera	(Tripodanthus	Struthanthus))))	Atkinsonia)	((Tristerix	Desmaria)	(Tupeia	Gaiadendron))))	Peraxilla)	Decaisnina);
(Tupeia	((((Ileostylus	Muellerina)	(Loranthus	Cecarria))	((Taxillus	Scurrula)	((Benthamina	Amyema)	(((Tapinanthus	Bakerella)	(Helixanthera	Dendrophthoe))	((Englerina	Moquiniella)	Agelanthus)))))	((((Macrosolen	Tristerix)	(Desmaria	Peraxilla))	Gaiadendron)	(Nuytsia	((Notanthera	((Tripodanthus	Struthanthus)	Ligaria))	Atkinsonia))))	Decaisnina);
(Tupeia	((((Ileostylus	Muellerina)	(Loranthus	Cecarria))	((Bakerella	((((Agelanthus	(Benthamina	Amyema))	(Helixanthera	((Taxillus	Scurrula)	Dendrophthoe)))	Tapinanthus)	Englerina))	Moquiniella))	((((Macrosolen	Tristerix)	(Desmaria	Peraxilla))	Gaiadendron)	(Atkinsonia	(Nuytsia	(Notanthera	((Tripodanthus	Struthanthus)	Ligaria))))))	Decaisnina);
(Tupeia	((((Ileostylus	Muellerina)	(Loranthus	Cecarria))	((Taxillus	Scurrula)	((Benthamina	Amyema)	(Helixanthera	(((Englerina	Dendrophthoe)	Bakerella)	((Moquiniella	Tapinanthus)	Agelanthus))))))	((((Macrosolen	Tristerix)	(Desmaria	Peraxilla))	Gaiadendron)	(Atkinsonia	(Nuytsia	(Notanthera	((Tripodanthus	Struthanthus)	Ligaria))))))	Decaisnina);
((((((Ileostylus	Muellerina)	(Loranthus	Cecarria))	((((Bakerella	Agelanthus)	((Moquiniella	Tapinanthus)	Englerina))	((Dendrophthoe	Scurrula)	(Helixanthera	Taxillus)))	(Benthamina	Amyema)))	((Desmaria	Peraxilla)	((Tristerix	((((Atkinsonia	(Ligaria	Notanthera))	Nuytsia)	Tripodanthus)	Struthanthus))	Gaiadendron)))	Tupeia)	Macrosolen	Decaisnina);
((((Ileostylus	Muellerina)	(Loranthus	Cecarria))	(((Agelanthus	((Benthamina	Amyema)	((Moquiniella	(Helixanthera	(Dendrophthoe	(Scurrula	Taxillus))))	Englerina)))	Tapinanthus)	Bakerella))	((((Tristerix	Macrosolen)	Gaiadendron)	((Desmaria	Peraxilla)	((Atkinsonia	Nuytsia)	(Ligaria	(Notanthera	(Struthanthus	Tripodanthus))))))	Tupeia)	Decaisnina);
(((((Atkinsonia	Nuytsia)	(Ligaria	(Notanthera	(Struthanthus	Tripodanthus))))	(Peraxilla	Tristerix))	(Gaiadendron	((Tupeia	Macrosolen)	Desmaria)))	(((Ileostylus	Muellerina)	(Loranthus	Cecarria))	((Scurrula	(Benthamina	Amyema))	(((Moquiniella	Tapinanthus)	((((Englerina	Bakerella)	Taxillus)	Dendrophthoe)	Agelanthus))	Helixanthera)))	Decaisnina);
(Macrosolen	(((((Desmaria	Peraxilla)	(((Ileostylus	Muellerina)	(Loranthus	Cecarria))	(((((Englerina	Moquiniella)	((Helixanthera	(Scurrula	Taxillus))	Dendrophthoe))	(Benthamina	Amyema))	Agelanthus)	(Tapinanthus	Bakerella))))	((Nuytsia	((Ligaria	(Notanthera	(Struthanthus	Tripodanthus)))	Atkinsonia))	Tristerix))	Gaiadendron)	Tupeia)	Decaisnina);
(Macrosolen	((Notanthera	(((Tupeia	(Struthanthus	Tripodanthus))	(Nuytsia	((Atkinsonia	Gaiadendron)	(Ligaria	(Tristerix	Desmaria)))))	(((Benthamina	(Tapinanthus	((Amyema	(Scurrula	Taxillus))	(Dendrophthoe	Helixanthera))))	((Englerina	Agelanthus)	(Moquiniella	Bakerella)))	((Ileostylus	Muellerina)	(Loranthus	Cecarria)))))	Peraxilla)	Decaisnina);
(Macrosolen	((((((Struthanthus	Tripodanthus)	(Notanthera	Ligaria))	(Atkinsonia	Nuytsia))	((Tupeia	(((Amyema	Benthamina)	(((Bakerella	((Dendrophthoe	Helixanthera)	(Scurrula	Taxillus)))	Englerina)	((Tapinanthus	Moquiniella)	Agelanthus)))	((Ileostylus	Muellerina)	(Loranthus	Cecarria))))	(Gaiadendron	Peraxilla)))	Desmaria)	Tristerix)	Decaisnina);
((Macrosolen	(Peraxilla	((Tupeia	((Loranthus	Cecarria)	((Amyema	Benthamina)	((((Helixanthera	(Scurrula	Taxillus))	(Dendrophthoe	(Tristerix	Englerina)))	(Bakerella	Agelanthus))	(Tapinanthus	Moquiniella)))))	((Gaiadendron	Desmaria)	((Nuytsia	Ligaria)	(((Struthanthus	Tripodanthus)	Notanthera)	Atkinsonia))))))	(Ileostylus	Muellerina)	Decaisnina);
(((((Tristerix	Macrosolen)	Gaiadendron)	(((Ligaria	((Struthanthus	Tripodanthus)	Notanthera))	(Atkinsonia	Nuytsia))	(Peraxilla	Desmaria)))	Tupeia)	(((Loranthus	Cecarria)	(((Tapinanthus	Moquiniella)	((((Amyema	Benthamina)	Agelanthus)	((Helixanthera	(Scurrula	Taxillus))	Dendrophthoe))	Englerina))	Bakerella))	(Ileostylus	Muellerina))	Decaisnina);
(Macrosolen	(Peraxilla	(((((Ligaria	((Struthanthus	Tripodanthus)	Notanthera))	(Atkinsonia	Nuytsia))	(Tristerix	Desmaria))	Gaiadendron)	(Tupeia	(((Loranthus	Cecarria)	((Amyema	Benthamina)	((Scurrula	Taxillus)	(((Dendrophthoe	Helixanthera)	((Bakerella	Agelanthus)	Englerina))	(Tapinanthus	Moquiniella)))))	(Ileostylus	Muellerina)))))	Decaisnina);
(Macrosolen	(((Peraxilla	Desmaria)	((((((Loranthus	Cecarria)	((Tapinanthus	Bakerella)	(((Amyema	Benthamina)	Agelanthus)	((Englerina	Moquiniella)	(Dendrophthoe	(Helixanthera	(Scurrula	Taxillus)))))))	(Ileostylus	Muellerina))	(Gaiadendron	(Ligaria	((Struthanthus	Tripodanthus)	Notanthera))))	(Tristerix	Nuytsia))	Atkinsonia))	Tupeia)	Decaisnina);
(Macrosolen	(Tupeia	(((((Tristerix	(Ligaria	Desmaria))	Peraxilla)	(((Loranthus	Cecarria)	(((Amyema	Benthamina)	((Agelanthus	(Helixanthera	(Moquiniella	Tapinanthus)))	(Dendrophthoe	(Bakerella	Englerina))))	(Scurrula	Taxillus)))	(Ileostylus	Muellerina)))	(Nuytsia	(Atkinsonia	((Struthanthus	Tripodanthus)	Notanthera))))	Gaiadendron))	Decaisnina);
(Tupeia	((((Loranthus	Cecarria)	((Amyema	Benthamina)	((((Helixanthera	(Moquiniella	Tapinanthus))	(Dendrophthoe	(Agelanthus	Bakerella)))	Englerina)	(Scurrula	Taxillus))))	(Ileostylus	Muellerina))	(((Ligaria	((Struthanthus	Tripodanthus)	Notanthera))	(Desmaria	Peraxilla))	(Gaiadendron	((Nuytsia	(Macrosolen	Tristerix))	Atkinsonia))))	Decaisnina);
((Peraxilla	((((Muellerina	(Loranthus	Cecarria))	((Amyema	Benthamina)	((((Scurrula	Taxillus)	Moquiniella)	Tapinanthus)	(Agelanthus	(Englerina	((Dendrophthoe	Helixanthera)	Bakerella))))))	Ileostylus)	(Notanthera	(((Tristerix	Desmaria)	Gaiadendron)	((Nuytsia	Atkinsonia)	((Ligaria	(Struthanthus	Tripodanthus))	Tupeia))))))	Macrosolen	Decaisnina);
((Peraxilla	((((Ileostylus	Muellerina)	(Loranthus	Cecarria))	((Bakerella	(((Amyema	(Scurrula	Taxillus))	Moquiniella)	(Benthamina	(((Englerina	Agelanthus)	Dendrophthoe)	Helixanthera))))	Tapinanthus))	(((Atkinsonia	((Tristerix	Desmaria)	Gaiadendron))	Nuytsia)	((((Struthanthus	Tripodanthus)	Ligaria)	Notanthera)	Tupeia))))	Macrosolen	Decaisnina);
(((((Ileostylus	Muellerina)	(Loranthus	Cecarria))	(((Taxillus	Scurrula)	(Amyema	Benthamina))	((Englerina	Agelanthus)	((Dendrophthoe	Bakerella)	(Helixanthera	(Moquiniella	Tapinanthus))))))	Tupeia)	((Macrosolen	(Peraxilla	Desmaria))	(((Atkinsonia	((Ligaria	Tristerix)	Nuytsia))	(Notanthera	(Struthanthus	Tripodanthus)))	Gaiadendron))	Decaisnina);
(Macrosolen	((((Atkinsonia	(Notanthera	Nuytsia))	(Ligaria	(Struthanthus	Tripodanthus)))	((((Ileostylus	Muellerina)	(Loranthus	Cecarria))	(((Taxillus	Scurrula)	(Amyema	Benthamina))	((Agelanthus	((Tapinanthus	Bakerella)	((Dendrophthoe	Helixanthera)	Englerina)))	Moquiniella)))	(((Peraxilla	Desmaria)	Tupeia)	Gaiadendron)))	Tristerix)	Decaisnina);
(Macrosolen	((((Peraxilla	Desmaria)	(Gaiadendron	((((Notanthera	(Ligaria	(Struthanthus	Tripodanthus)))	Nuytsia)	Atkinsonia)	(((Ileostylus	Muellerina)	(Loranthus	Cecarria))	(Benthamina	(((Amyema	Moquiniella)	(Taxillus	Scurrula))	(((Tapinanthus	(Helixanthera	(Bakerella	Dendrophthoe)))	Englerina)	Agelanthus)))))))	Tristerix)	Tupeia)	Decaisnina);
(Macrosolen	((((Gaiadendron	((((Struthanthus	Tripodanthus)	Notanthera)	Tristerix)	Ligaria))	(((Ileostylus	Muellerina)	(Loranthus	Cecarria))	((Tapinanthus	Bakerella)	(((((Amyema	Moquiniella)	(Taxillus	Scurrula))	(Helixanthera	(Englerina	Dendrophthoe)))	Benthamina)	Agelanthus))))	((Nuytsia	Atkinsonia)	(Peraxilla	Desmaria)))	Tupeia)	Decaisnina);
(Macrosolen	(((Peraxilla	Desmaria)	((Gaiadendron	(Tristerix	((Nuytsia	Atkinsonia)	((Ligaria	(Struthanthus	Tripodanthus))	Notanthera))))	(((Ileostylus	Muellerina)	(Loranthus	Cecarria))	(((Amyema	(Scurrula	Taxillus))	Benthamina)	((Moquiniella	(Englerina	((Dendrophthoe	Helixanthera)	(Tapinanthus	Agelanthus))))	Bakerella)))))	Tupeia)	Decaisnina);
(Macrosolen	(((Peraxilla	Desmaria)	((Gaiadendron	(((Ileostylus	Muellerina)	(Loranthus	Cecarria))	((Benthamina	Amyema)	(((Agelanthus	Bakerella)	((Englerina	Dendrophthoe)	(Tapinanthus	((Scurrula	Taxillus)	Moquiniella))))	Helixanthera))))	((((Ligaria	Tristerix)	Nuytsia)	Atkinsonia)	((Struthanthus	Tripodanthus)	Notanthera))))	Tupeia)	Decaisnina);
(Macrosolen	((Gaiadendron	((((Struthanthus	Tripodanthus)	((Tristerix	Nuytsia)	Ligaria))	(Notanthera	((Peraxilla	Desmaria)	(((Ileostylus	Muellerina)	(Loranthus	Cecarria))	((Benthamina	Amyema)	((Scurrula	Taxillus)	((Bakerella	((Englerina	Agelanthus)	(Dendrophthoe	Helixanthera)))	(Moquiniella	Tapinanthus))))))))	Atkinsonia))	Tupeia)	Decaisnina);
(Tupeia	((((Ligaria	(Notanthera	(Struthanthus	Tripodanthus)))	(Atkinsonia	Nuytsia))	((Macrosolen	((Peraxilla	Desmaria)	Tristerix))	Gaiadendron))	(((Ileostylus	Muellerina)	(Loranthus	Cecarria))	((Benthamina	Amyema)	((Scurrula	Taxillus)	((((Tapinanthus	Bakerella)	(Dendrophthoe	Helixanthera))	Agelanthus)	(Englerina	Moquiniella))))))	Decaisnina);
(Macrosolen	((((((Tristerix	Ligaria)	(Struthanthus	Tripodanthus))	(Atkinsonia	(Notanthera	Nuytsia)))	(((Ileostylus	Muellerina)	(Loranthus	Cecarria))	((Tapinanthus	Bakerella)	(Agelanthus	(((Moquiniella	(Scurrula	Taxillus))	((Helixanthera	Dendrophthoe)	Englerina))	(Benthamina	Amyema))))))	((Peraxilla	Desmaria)	Gaiadendron))	Tupeia)	Decaisnina);
((Macrosolen	((Nuytsia	Tristerix)	((((Tupeia	((Struthanthus	Tripodanthus)	Ligaria))	(Peraxilla	Desmaria))	(((Ileostylus	Muellerina)	(Loranthus	Cecarria))	(((Benthamina	Amyema)	(Scurrula	Taxillus))	(Agelanthus	((Bakerella	(Tapinanthus	Moquiniella))	(Englerina	(Dendrophthoe	Helixanthera)))))))	(Atkinsonia	Gaiadendron))))	Notanthera	Decaisnina);
((((Cecarria	Loranthus)	((Ileostylus	Muellerina)	(((Amyema	Benthamina)	(((Dendrophthoe	(Moquiniella	Tapinanthus))	(Agelanthus	Englerina))	(Helixanthera	(Taxillus	Scurrula))))	Bakerella)))	((((Nuytsia	Tristerix)	Desmaria)	(Gaiadendron	Macrosolen))	(Atkinsonia	((Ligaria	((Struthanthus	Tripodanthus)	Notanthera))	Peraxilla))))	Tupeia	Decaisnina);
(Macrosolen	((((Tupeia	((Cecarria	Loranthus)	((Ileostylus	Muellerina)	((((Tapinanthus	Bakerella)	(Agelanthus	Englerina))	((Taxillus	Scurrula)	Moquiniella))	(((Dendrophthoe	Helixanthera)	Amyema)	Benthamina)))))	(Peraxilla	Desmaria))	Gaiadendron)	((Atkinsonia	(Nuytsia	Tristerix))	(Ligaria	((Struthanthus	Tripodanthus)	Notanthera))))	Decaisnina);
((((Peraxilla	((Atkinsonia	Ligaria)	(Nuytsia	((Struthanthus	Tripodanthus)	Notanthera))))	((Cecarria	Loranthus)	((Ileostylus	Muellerina)	((Tapinanthus	Bakerella)	((((((Benthamina	Amyema)	(Taxillus	Scurrula))	Agelanthus)	Englerina)	(Dendrophthoe	Helixanthera))	Moquiniella)))))	(Macrosolen	(Desmaria	Gaiadendron)))	(Tristerix	Tupeia)	Decaisnina);
(Macrosolen	(((((Tristerix	(Ligaria	Desmaria))	(Nuytsia	((Peraxilla	((Struthanthus	Tripodanthus)	Notanthera))	((Cecarria	Loranthus)	((Ileostylus	Muellerina)	(((Benthamina	Amyema)	(Taxillus	Scurrula))	(((Moquiniella	Tapinanthus)	(Bakerella	(Englerina	Agelanthus)))	(Helixanthera	Dendrophthoe))))))))	Atkinsonia)	Gaiadendron)	Tupeia)	Decaisnina);
(Macrosolen	(Tristerix	(((Nuytsia	(((Struthanthus	Tripodanthus)	Notanthera)	Ligaria))	Atkinsonia)	((Tupeia	((Cecarria	Loranthus)	((Ileostylus	Muellerina)	(((Benthamina	Amyema)	(Taxillus	Scurrula))	((Agelanthus	(Moquiniella	Tapinanthus))	(((Helixanthera	Dendrophthoe)	Bakerella)	Englerina))))))	(Gaiadendron	(Peraxilla	Desmaria)))))	Decaisnina);
(Tupeia	(((Cecarria	Loranthus)	((Ileostylus	Muellerina)	((Benthamina	(Amyema	(Taxillus	Scurrula)))	((((Dendrophthoe	(Bakerella	Tapinanthus))	Helixanthera)	Englerina)	(Agelanthus	Moquiniella)))))	((Gaiadendron	((Tristerix	Macrosolen)	(Peraxilla	Desmaria)))	((Nuytsia	(((Struthanthus	Tripodanthus)	Notanthera)	Ligaria))	Atkinsonia)))	Decaisnina);
(Macrosolen	(((Gaiadendron	(((Cecarria	Loranthus)	((Ileostylus	Muellerina)	(((Taxillus	Scurrula)	(Helixanthera	(Dendrophthoe	((Agelanthus	(Englerina	Moquiniella))	(Bakerella	Tapinanthus)))))	(Benthamina	Amyema))))	(Atkinsonia	(Notanthera	(Ligaria	(Struthanthus	Tripodanthus))))))	((Peraxilla	Desmaria)	(Nuytsia	Tristerix)))	Tupeia)	Decaisnina);
(Macrosolen	(((((Cecarria	Loranthus)	((Ileostylus	Muellerina)	((((Amyema	Moquiniella)	(Taxillus	Scurrula))	(Helixanthera	((Dendrophthoe	Englerina)	(Bakerella	(Agelanthus	Tapinanthus)))))	Benthamina)))	(((Tristerix	Ligaria)	(Struthanthus	Tripodanthus))	(Atkinsonia	(Nuytsia	Notanthera))))	(Peraxilla	Desmaria))	(Gaiadendron	Tupeia))	Decaisnina);
(Macrosolen	(((((Tristerix	Ligaria)	(Struthanthus	Tripodanthus))	(Atkinsonia	(Nuytsia	Notanthera)))	((Peraxilla	Desmaria)	(Tupeia	((Cecarria	Loranthus)	((Ileostylus	Muellerina)	((((Agelanthus	(Dendrophthoe	Bakerella))	(Taxillus	(Helixanthera	(Englerina	(Moquiniella	Tapinanthus)))))	Scurrula)	(Amyema	Benthamina)))))))	Gaiadendron)	Decaisnina);
((Macrosolen	(((Peraxilla	Desmaria)	(Tupeia	((Cecarria	Loranthus)	((Ileostylus	Muellerina)	(Bakerella	((((Amyema	Benthamina)	(Agelanthus	((Taxillus	(Scurrula	Helixanthera))	Dendrophthoe)))	(Moquiniella	Englerina))	Tapinanthus))))))	(Atkinsonia	((Gaiadendron	((Tristerix	Ligaria)	(Struthanthus	Tripodanthus)))	Nuytsia))))	Notanthera	Decaisnina);
(Macrosolen	(((((Notanthera	(Ligaria	(Struthanthus	Tripodanthus)))	(Atkinsonia	Nuytsia))	((Tupeia	((Cecarria	Loranthus)	((Muellerina	Ileostylus)	((Agelanthus	((Benthamina	Amyema)	(Englerina	((Tapinanthus	Bakerella)	(Dendrophthoe	(Taxillus	(Scurrula	Helixanthera)))))))	Moquiniella))))	(Peraxilla	Desmaria)))	Gaiadendron)	Tristerix)	Decaisnina);
((Macrosolen	(((((Ligaria	Peraxilla)	(Struthanthus	Tripodanthus))	((Tupeia	((Cecarria	Loranthus)	((Muellerina	Ileostylus)	((Benthamina	Amyema)	((Agelanthus	Moquiniella)	((Englerina	(Dendrophthoe	((Taxillus	Scurrula)	Helixanthera)))	(Bakerella	Tapinanthus)))))))	(Gaiadendron	(Nuytsia	Tristerix))))	Atkinsonia)	Desmaria))	Notanthera	Decaisnina);
((Macrosolen	(((Gaiadendron	(Tupeia	((Cecarria	Loranthus)	((Muellerina	Ileostylus)	(Tapinanthus	((Agelanthus	((Englerina	(Helixanthera	((Moquiniella	(Taxillus	Scurrula))	Dendrophthoe)))	(Benthamina	Amyema)))	Bakerella))))))	(Peraxilla	Desmaria))	((((Tristerix	Ligaria)	(Struthanthus	Tripodanthus))	Nuytsia)	Atkinsonia)))	Notanthera	Decaisnina);
((Macrosolen	(((((Cecarria	Loranthus)	((Muellerina	Ileostylus)	((Amyema	Moquiniella)	(((Dendrophthoe	(Helixanthera	(Taxillus	Scurrula)))	(Tapinanthus	(Agelanthus	Benthamina)))	(Englerina	Bakerella)))))	(Atkinsonia	(Nuytsia	(((Tristerix	Ligaria)	(Struthanthus	Tripodanthus))	Gaiadendron))))	(Peraxilla	Desmaria))	Tupeia))	Notanthera	Decaisnina);
(Macrosolen	((Tristerix	Gaiadendron)	(((Tupeia	((Cecarria	Loranthus)	((Muellerina	Ileostylus)	(((Helixanthera	(Dendrophthoe	(Moquiniella	(Taxillus	Scurrula))))	((Englerina	Agelanthus)	(Amyema	Benthamina)))	(Tapinanthus	Bakerella)))))	(Peraxilla	Desmaria))	(Nuytsia	((Ligaria	(Notanthera	(Struthanthus	Tripodanthus)))	Atkinsonia))))	Decaisnina);
((Tupeia	((Cecarria	Loranthus)	((Muellerina	Ileostylus)	(Tapinanthus	(Bakerella	(((Moquiniella	(Taxillus	Scurrula))	Amyema)	((Englerina	((Helixanthera	Dendrophthoe)	Agelanthus))	Benthamina)))))))	((Macrosolen	(Peraxilla	Desmaria))	((((Nuytsia	Notanthera)	((Ligaria	Tristerix)	(Struthanthus	Tripodanthus)))	Atkinsonia)	Gaiadendron))	Decaisnina);
(Macrosolen	(Peraxilla	(((Desmaria	Gaiadendron)	(((Ligaria	(Nuytsia	Tristerix))	((Struthanthus	Tripodanthus)	Notanthera))	Atkinsonia))	(Tupeia	((Cecarria	Loranthus)	((Muellerina	Ileostylus)	(((Scurrula	((Taxillus	(Agelanthus	((Englerina	(Tapinanthus	Moquiniella))	Dendrophthoe)))	Bakerella))	Helixanthera)	(Amyema	Benthamina)))))))	Decaisnina);
(Macrosolen	(Tupeia	((Peraxilla	(((Tristerix	Desmaria)	(Atkinsonia	((((Struthanthus	Tripodanthus)	Notanthera)	Ligaria)	Nuytsia)))	(((Cecarria	Loranthus)	(((((((Bakerella	Tapinanthus)	(Helixanthera	(Scurrula	Taxillus)))	Dendrophthoe)	Englerina)	Agelanthus)	Moquiniella)	(Amyema	Benthamina)))	(Muellerina	Ileostylus))))	Gaiadendron))	Decaisnina);
((Macrosolen	(((((((Cecarria	Loranthus)	((((((Agelanthus	Bakerella)	(Englerina	(Moquiniella	Tapinanthus)))	Helixanthera)	Dendrophthoe)	(Scurrula	Taxillus))	(Amyema	Benthamina)))	(Muellerina	Ileostylus))	Tupeia)	Gaiadendron)	((Atkinsonia	(((Struthanthus	Tripodanthus)	Notanthera)	Nuytsia))	Ligaria))	(Peraxilla	Desmaria)))	Tristerix	Decaisnina);
(Macrosolen	(((Desmaria	Gaiadendron)	((Atkinsonia	(Nuytsia	(((Peraxilla	Ligaria)	(Struthanthus	Tripodanthus))	Notanthera)))	((((Cecarria	Loranthus)	((((((Englerina	(Moquiniella	Tapinanthus))	(Agelanthus	Bakerella))	Dendrophthoe)	Helixanthera)	(Scurrula	Taxillus))	(Amyema	Benthamina)))	(Muellerina	Ileostylus))	Tupeia)))	Tristerix)	Decaisnina);
((Macrosolen	(((((((((Englerina	Moquiniella)	(((Bakerella	Tapinanthus)	(Dendrophthoe	Helixanthera))	Agelanthus))	(Benthamina	Amyema))	(Scurrula	Taxillus))	((Loranthus	Cecarria)	(Ileostylus	Muellerina)))	((Peraxilla	Desmaria)	(Ligaria	(Notanthera	(Struthanthus	Tripodanthus)))))	(Nuytsia	Tristerix))	Atkinsonia)	Gaiadendron))	Tupeia	Decaisnina);
(((((Atkinsonia	(((Struthanthus	Tripodanthus)	(Ligaria	Tupeia))	Nuytsia))	(Gaiadendron	((Peraxilla	Desmaria)	((((Amyema	(Scurrula	Taxillus))	Benthamina)	((Agelanthus	Englerina)	(Moquiniella	(Helixanthera	(Tapinanthus	(Dendrophthoe	Bakerella))))))	((Loranthus	Cecarria)	(Ileostylus	Muellerina))))))	Tristerix)	Macrosolen)	Notanthera	Decaisnina);
(Tupeia	(((((Scurrula	Taxillus)	(Benthamina	Amyema))	((Englerina	((Helixanthera	Moquiniella)	Dendrophthoe))	(Agelanthus	(Tapinanthus	Bakerella))))	((Loranthus	Cecarria)	(Ileostylus	Muellerina)))	(((Peraxilla	Tristerix)	((Desmaria	Macrosolen)	Gaiadendron))	((Notanthera	((Struthanthus	Tripodanthus)	Ligaria))	(Nuytsia	Atkinsonia))))	Decaisnina);
((Tupeia	((Tristerix	Gaiadendron)	((Peraxilla	Desmaria)	((((((Scurrula	Taxillus)	Benthamina)	((Englerina	(Helixanthera	Dendrophthoe))	((Tapinanthus	Moquiniella)	(Agelanthus	Bakerella))))	Amyema)	((Loranthus	Cecarria)	(Ileostylus	Muellerina)))	((Notanthera	((Struthanthus	Tripodanthus)	Ligaria))	(Nuytsia	Atkinsonia))))))	Macrosolen	Decaisnina);
(Tupeia	((Gaiadendron	(((((Peraxilla	Desmaria)	(((((Scurrula	Taxillus)	(Amyema	Benthamina))	((Bakerella	(Agelanthus	Englerina))	((Helixanthera	(Tapinanthus	Moquiniella))	Dendrophthoe)))	((Loranthus	Cecarria)	(Ileostylus	Muellerina)))	(Tristerix	(Notanthera	(Struthanthus	Tripodanthus)))))	Nuytsia)	Ligaria)	Atkinsonia))	Macrosolen)	Decaisnina);
(Tupeia	(((((Scurrula	Taxillus)	(Amyema	Benthamina))	(((Helixanthera	Dendrophthoe)	Agelanthus)	(Englerina	(Bakerella	(Tapinanthus	Moquiniella)))))	((Loranthus	Cecarria)	(Ileostylus	Muellerina)))	(((Desmaria	Gaiadendron)	(Atkinsonia	(Nuytsia	(Ligaria	(Notanthera	(Struthanthus	Tripodanthus))))))	((Macrosolen	Peraxilla)	Tristerix)))	Decaisnina);
(Tupeia	((((((Helixanthera	Dendrophthoe)	((Agelanthus	(Moquiniella	(Amyema	(Scurrula	Taxillus))))	(Englerina	Benthamina)))	(Tapinanthus	Bakerella))	(Ileostylus	Muellerina))	(Loranthus	Cecarria))	(((Nuytsia	((Tristerix	Ligaria)	Desmaria))	(Atkinsonia	(Macrosolen	Gaiadendron)))	((Notanthera	(Struthanthus	Tripodanthus))	Peraxilla)))	Decaisnina);
(Macrosolen	((((Notanthera	Nuytsia)	(Atkinsonia	(Tupeia	(Ligaria	(Struthanthus	Tripodanthus)))))	(((Desmaria	Peraxilla)	Gaiadendron)	(((((Benthamina	Amyema)	(Scurrula	Taxillus))	(Moquiniella	(Agelanthus	((Tapinanthus	Bakerella)	((Dendrophthoe	Englerina)	Helixanthera)))))	(Ileostylus	Muellerina))	(Loranthus	Cecarria))))	Tristerix)	Decaisnina);
(Macrosolen	((((Nuytsia	(Tristerix	(Ligaria	(Struthanthus	Tripodanthus))))	(((Desmaria	Peraxilla)	Gaiadendron)	(Tupeia	(((Bakerella	((((Tapinanthus	Moquiniella)	Englerina)	(((Dendrophthoe	(Scurrula	Taxillus))	Helixanthera)	Agelanthus))	(Benthamina	Amyema)))	(Ileostylus	Muellerina))	(Loranthus	Cecarria)))))	Atkinsonia)	Notanthera)	Decaisnina);
(Macrosolen	(((((Desmaria	Gaiadendron)	((Tupeia	(Ligaria	(Struthanthus	Tripodanthus)))	Peraxilla))	(((Bakerella	(((Dendrophthoe	(Helixanthera	(Scurrula	Taxillus)))	(Agelanthus	((Tapinanthus	Moquiniella)	Englerina)))	(Benthamina	Amyema)))	(Ileostylus	Muellerina))	(Loranthus	Cecarria)))	(Atkinsonia	(Tristerix	Nuytsia)))	Notanthera)	Decaisnina);
(Macrosolen	(Tupeia	(((((((((Tripodanthus	Struthanthus)	Notanthera)	Ligaria)	Atkinsonia)	Nuytsia)	Peraxilla)	((((Englerina	(Helixanthera	Dendrophthoe))	((Tapinanthus	Moquiniella)	(Agelanthus	Bakerella)))	((Benthamina	Amyema)	(Taxillus	Scurrula)))	((Loranthus	Cecarria)	(Muellerina	Ileostylus))))	(Tristerix	Desmaria))	Gaiadendron))	Decaisnina);
(Macrosolen	(Tupeia	((((Desmaria	(Atkinsonia	(Nuytsia	(((Tripodanthus	Struthanthus)	Notanthera)	Ligaria))))	(((Helixanthera	((Dendrophthoe	(Englerina	(Tapinanthus	Moquiniella)))	(Agelanthus	Bakerella)))	((Benthamina	Amyema)	(Taxillus	Scurrula)))	((Loranthus	Cecarria)	(Muellerina	Ileostylus))))	(Peraxilla	Tristerix))	Gaiadendron))	Decaisnina);
(Macrosolen	(((((Peraxilla	Desmaria)	((Ligaria	(Nuytsia	Tristerix))	((Tripodanthus	Struthanthus)	Notanthera)))	(Tupeia	((((((Benthamina	Amyema)	Englerina)	(((Taxillus	Scurrula)	(Dendrophthoe	Helixanthera))	Bakerella))	(Agelanthus	Tapinanthus))	Moquiniella)	((Loranthus	Cecarria)	(Muellerina	Ileostylus)))))	Gaiadendron)	Atkinsonia)	Decaisnina);
((Macrosolen	(Tristerix	((Gaiadendron	(Atkinsonia	(((Tripodanthus	Struthanthus)	Ligaria)	Nuytsia)))	((Peraxilla	(Desmaria	Tupeia))	(((Benthamina	Amyema)	((((Helixanthera	((Taxillus	Scurrula)	Dendrophthoe))	Englerina)	((Bakerella	Tapinanthus)	Moquiniella))	Agelanthus))	((Loranthus	Cecarria)	(Muellerina	Ileostylus)))))))	Notanthera	Decaisnina);
(Macrosolen	(Tristerix	((((Notanthera	(Tripodanthus	Struthanthus))	Ligaria)	(Nuytsia	Atkinsonia))	(((Desmaria	Gaiadendron)	(Tupeia	((((Benthamina	Amyema)	((Dendrophthoe	(Bakerella	(Agelanthus	(Englerina	(Tapinanthus	Moquiniella)))))	Helixanthera))	(Taxillus	Scurrula))	((Loranthus	Cecarria)	(Muellerina	Ileostylus)))))	Peraxilla)))	Decaisnina);
(Macrosolen	((Gaiadendron	(((Tristerix	((Notanthera	((Tripodanthus	Struthanthus)	Ligaria))	(Nuytsia	Atkinsonia)))	(((Tapinanthus	Moquiniella)	(((Benthamina	Amyema)	(((Helixanthera	((Taxillus	Scurrula)	Dendrophthoe))	Bakerella)	Agelanthus))	Englerina))	((Loranthus	Cecarria)	(Muellerina	Ileostylus))))	(Peraxilla	Desmaria)))	Tupeia)	Decaisnina);
((Tupeia	((Muellerina	Ileostylus)	((((Benthamina	Amyema)	(Taxillus	Scurrula))	((((Moquiniella	Englerina)	Agelanthus)	((Tapinanthus	Bakerella)	Dendrophthoe))	Helixanthera))	(Loranthus	Cecarria))))	((Peraxilla	Desmaria)	(((Tristerix	Macrosolen)	Gaiadendron)	((Ligaria	(Notanthera	(Tripodanthus	Struthanthus)))	(Nuytsia	Atkinsonia))))	Decaisnina);
(Tupeia	(((Muellerina	Ileostylus)	(((Benthamina	Amyema)	(Dendrophthoe	(((Moquiniella	Tapinanthus)	(Englerina	((Taxillus	Scurrula)	(Bakerella	Agelanthus))))	Helixanthera)))	(Loranthus	Cecarria)))	((Peraxilla	Desmaria)	(((Tristerix	Macrosolen)	Gaiadendron)	((Ligaria	(Notanthera	(Tripodanthus	Struthanthus)))	(Nuytsia	Atkinsonia)))))	Decaisnina);
(Macrosolen	(((((Peraxilla	Desmaria)	Tristerix)	((((Nuytsia	Ligaria)	(Notanthera	(Tripodanthus	Struthanthus)))	Atkinsonia)	Gaiadendron))	((((Benthamina	Amyema)	(Agelanthus	((Moquiniella	Tapinanthus)	(Helixanthera	((Englerina	Bakerella)	Dendrophthoe)))))	(Taxillus	Scurrula))	((Loranthus	Cecarria)	(Muellerina	Ileostylus))))	Tupeia)	Decaisnina);
(((((((((Tripodanthus	Struthanthus)	Notanthera)	Ligaria)	Atkinsonia)	Nuytsia)	(Desmaria	Gaiadendron))	((Peraxilla	Macrosolen)	Tristerix))	((((Benthamina	Amyema)	(Dendrophthoe	(((Moquiniella	(Agelanthus	(Tapinanthus	Bakerella)))	Englerina)	Helixanthera)))	(Taxillus	Scurrula))	((Loranthus	Cecarria)	(Muellerina	Ileostylus))))	Tupeia	Decaisnina);
((((((Benthamina	Amyema)	(Scurrula	Taxillus))	((((Bakerella	((Tapinanthus	Moquiniella)	Agelanthus))	Englerina)	Dendrophthoe)	Helixanthera))	((Ileostylus	Muellerina)	(Loranthus	Cecarria)))	(((Peraxilla	Macrosolen)	(Notanthera	(Ligaria	(Tristerix	(Tripodanthus	Struthanthus)))))	(Nuytsia	(Atkinsonia	(Gaiadendron	Desmaria)))))	Tupeia	Decaisnina);
((Macrosolen	((Peraxilla	Desmaria)	(((Atkinsonia	Nuytsia)	(Gaiadendron	(Tristerix	(Tupeia	(Ligaria	(Tripodanthus	Struthanthus))))))	((((Scurrula	Taxillus)	Amyema)	(((((Helixanthera	(Tapinanthus	Moquiniella))	Agelanthus)	(Bakerella	Englerina))	Dendrophthoe)	Benthamina))	((Ileostylus	Muellerina)	(Loranthus	Cecarria))))))	Notanthera	Decaisnina);
(Macrosolen	(Peraxilla	((Tupeia	((((Amyema	Benthamina)	(((Englerina	(Tapinanthus	Moquiniella))	(Bakerella	Agelanthus))	(Dendrophthoe	(Scurrula	Taxillus))))	Helixanthera)	((Ileostylus	Muellerina)	(Loranthus	Cecarria))))	((Atkinsonia	((Ligaria	(Notanthera	(Tripodanthus	Struthanthus)))	Nuytsia))	(Gaiadendron	(Tristerix	Desmaria)))))	Decaisnina);
(Macrosolen	(((Desmaria	Peraxilla)	((Tupeia	((((Scurrula	Benthamina)	Amyema)	((Taxillus	(Dendrophthoe	(((Englerina	Moquiniella)	(Tapinanthus	Bakerella))	Agelanthus)))	Helixanthera))	((Ileostylus	Muellerina)	(Loranthus	Cecarria))))	(((Ligaria	(Notanthera	(Tripodanthus	Struthanthus)))	(Nuytsia	Atkinsonia))	Gaiadendron)))	Tristerix)	Decaisnina);
(Macrosolen	(((Gaiadendron	Desmaria)	((((Scurrula	((Amyema	Benthamina)	((((Bakerella	(((Tapinanthus	Moquiniella)	Agelanthus)	Englerina))	Dendrophthoe)	Helixanthera)	Taxillus)))	((Ileostylus	Muellerina)	(Loranthus	Cecarria)))	Peraxilla)	((Atkinsonia	Nuytsia)	((Ligaria	(Tristerix	(Tripodanthus	Struthanthus)))	Notanthera))))	Tupeia)	Decaisnina);
(Macrosolen	((Peraxilla	Desmaria)	(((Tupeia	((((Amyema	Benthamina)	((((Helixanthera	(Tapinanthus	Moquiniella))	(Dendrophthoe	Englerina))	(Bakerella	Agelanthus))	(Scurrula	Taxillus)))	(Loranthus	Cecarria))	(Muellerina	Ileostylus)))	((Atkinsonia	(Notanthera	Nuytsia))	((Tripodanthus	Struthanthus)	(Ligaria	Tristerix))))	Gaiadendron))	Decaisnina);
((Macrosolen	(((((Benthamina	((((Agelanthus	(Bakerella	Tapinanthus))	(Englerina	Dendrophthoe))	Helixanthera)	(Moquiniella	(Amyema	(Scurrula	Taxillus)))))	(Loranthus	Cecarria))	(Muellerina	Ileostylus))	((Peraxilla	Desmaria)	(((((Tripodanthus	Struthanthus)	(Ligaria	Tristerix))	Nuytsia)	Atkinsonia)	Gaiadendron)))	Tupeia))	Notanthera	Decaisnina);
(Macrosolen	((Gaiadendron	(((((Notanthera	(Ligaria	(Tripodanthus	Struthanthus)))	(Nuytsia	Atkinsonia))	(((Muellerina	Ileostylus)	((((Agelanthus	Englerina)	Moquiniella)	(Amyema	(((Helixanthera	Dendrophthoe)	(Scurrula	Taxillus))	Benthamina)))	(Bakerella	Tapinanthus)))	(Loranthus	Cecarria)))	(Peraxilla	Desmaria))	Tristerix))	Tupeia)	Decaisnina);
(Macrosolen	(Tristerix	(((((Muellerina	Ileostylus)	(((Taxillus	(Helixanthera	((Englerina	(Bakerella	Agelanthus))	(Tapinanthus	Moquiniella))))	Dendrophthoe)	((Benthamina	Amyema)	Scurrula)))	(Loranthus	Cecarria))	((Peraxilla	Desmaria)	(((Nuytsia	Notanthera)	(Ligaria	(Tripodanthus	Struthanthus)))	Atkinsonia)))	(Tupeia	Gaiadendron)))	Decaisnina);
((((((Peraxilla	Desmaria)	((Gaiadendron	((Tupeia	(Tripodanthus	Struthanthus))	Ligaria))	(((Muellerina	Ileostylus)	(((Benthamina	Amyema)	(Dendrophthoe	((Agelanthus	(Englerina	Bakerella))	((Tapinanthus	Moquiniella)	Helixanthera))))	(Scurrula	Taxillus)))	(Loranthus	Cecarria))))	Nuytsia)	Atkinsonia)	(Macrosolen	Tristerix))	Notanthera	Decaisnina);
(Macrosolen	(Notanthera	(Tristerix	(Gaiadendron	((Atkinsonia	(Nuytsia	((Tupeia	((Tripodanthus	Struthanthus)	Ligaria))	(Peraxilla	Desmaria))))	(((Cecarria	Loranthus)	(Muellerina	Ileostylus))	(((Amyema	Benthamina)	(Scurrula	Taxillus))	((Englerina	(Helixanthera	(Dendrophthoe	Moquiniella)))	((Bakerella	Tapinanthus)	Agelanthus))))))))	Decaisnina);
(Macrosolen	((((Ligaria	(Atkinsonia	Nuytsia))	Notanthera)	((Gaiadendron	(Tristerix	(Peraxilla	(Tripodanthus	Struthanthus))))	(Tupeia	(((Cecarria	Loranthus)	(Muellerina	Ileostylus))	(((Amyema	Benthamina)	(((Taxillus	((Helixanthera	Moquiniella)	Dendrophthoe))	Englerina)	((Bakerella	Tapinanthus)	Agelanthus)))	Scurrula)))))	Desmaria)	Decaisnina);
(Macrosolen	(((Atkinsonia	Nuytsia)	(Notanthera	((Tripodanthus	Struthanthus)	(Tristerix	Ligaria))))	((Tupeia	(((Muellerina	Ileostylus)	(Cecarria	Loranthus))	((Amyema	Benthamina)	((Agelanthus	(Englerina	(Bakerella	(Helixanthera	((Taxillus	Scurrula)	Dendrophthoe)))))	(Moquiniella	Tapinanthus)))))	(Gaiadendron	(Peraxilla	Desmaria))))	Decaisnina);
(Macrosolen	(((((Atkinsonia	Nuytsia)	((Notanthera	(Tripodanthus	Struthanthus))	Ligaria))	((Tupeia	(((Muellerina	Ileostylus)	(Cecarria	Loranthus))	(((Amyema	Benthamina)	((Helixanthera	Dendrophthoe)	((Englerina	Moquiniella)	((Bakerella	Tapinanthus)	Agelanthus))))	(Taxillus	Scurrula))))	(Peraxilla	Desmaria)))	Gaiadendron)	Tristerix)	Decaisnina);
(Macrosolen	((Tupeia	((Peraxilla	Desmaria)	(((Atkinsonia	((((Tripodanthus	Struthanthus)	Ligaria)	Notanthera)	Nuytsia))	Gaiadendron)	(((Muellerina	Ileostylus)	(Cecarria	Loranthus))	((Amyema	Benthamina)	((((Englerina	(Helixanthera	(Tapinanthus	Moquiniella)))	(Bakerella	Agelanthus))	Dendrophthoe)	(Taxillus	Scurrula)))))))	Tristerix)	Decaisnina);
(Tupeia	(((((((Tripodanthus	Struthanthus)	Notanthera)	(Ligaria	Nuytsia))	Atkinsonia)	(Tristerix	Peraxilla))	((Macrosolen	Desmaria)	Gaiadendron))	(((Muellerina	Ileostylus)	(Cecarria	Loranthus))	((Amyema	Benthamina)	(((((Helixanthera	Dendrophthoe)	Englerina)	(Tapinanthus	Moquiniella))	(Bakerella	Agelanthus))	(Taxillus	Scurrula)))))	Decaisnina);
(Tupeia	(((Macrosolen	Peraxilla)	(((Nuytsia	Atkinsonia)	((Desmaria	Ligaria)	Gaiadendron))	((Tristerix	(Tripodanthus	Struthanthus))	Notanthera)))	(((Muellerina	Ileostylus)	(Cecarria	Loranthus))	(((((Tapinanthus	Moquiniella)	(Englerina	Agelanthus))	Bakerella)	(Helixanthera	(Dendrophthoe	(Taxillus	Scurrula))))	(Amyema	Benthamina))))	Decaisnina);
(Tupeia	((((((((Muellerina	Ileostylus)	(Cecarria	Loranthus))	(Bakerella	(Tapinanthus	((Amyema	Benthamina)	(((Moquiniella	Englerina)	Agelanthus)	(Dendrophthoe	((Helixanthera	Scurrula)	Taxillus)))))))	((Nuytsia	Tristerix)	(((Tripodanthus	Struthanthus)	Ligaria)	Notanthera)))	(Peraxilla	Desmaria))	Atkinsonia)	Gaiadendron)	Macrosolen)	Decaisnina);
(((((Nuytsia	Atkinsonia)	(Ligaria	(Notanthera	(Tripodanthus	Struthanthus))))	(Gaiadendron	((Peraxilla	Desmaria)	(Tupeia	(((Muellerina	Ileostylus)	(Cecarria	Loranthus))	((Amyema	Benthamina)	((Moquiniella	Bakerella)	(((Tapinanthus	(((Scurrula	Taxillus)	Helixanthera)	Dendrophthoe))	Englerina)	Agelanthus))))))))	Tristerix)	Macrosolen	Decaisnina);
((Tupeia	(((Muellerina	Ileostylus)	(Cecarria	Loranthus))	(((Amyema	Benthamina)	(((Tapinanthus	Bakerella)	Moquiniella)	((Dendrophthoe	(Agelanthus	Helixanthera))	Englerina)))	(Scurrula	Taxillus))))	((((Nuytsia	Atkinsonia)	(Ligaria	(Notanthera	(Tripodanthus	Struthanthus))))	Gaiadendron)	(Macrosolen	(Tristerix	(Peraxilla	Desmaria))))	Decaisnina);
((Macrosolen	(((Tupeia	(Struthanthus	Tripodanthus))	(Atkinsonia	Nuytsia))	((((Desmaria	(Ligaria	Tristerix))	Peraxilla)	Gaiadendron)	(((Muellerina	((((Helixanthera	((Tapinanthus	Bakerella)	Dendrophthoe))	Englerina)	Agelanthus)	((((Scurrula	Taxillus)	Moquiniella)	Amyema)	Benthamina)))	Ileostylus)	(Cecarria	Loranthus)))))	Notanthera	Decaisnina);
((Macrosolen	((((Struthanthus	Tripodanthus)	(Ligaria	(Nuytsia	Tristerix)))	(((Tupeia	(((((Scurrula	Taxillus)	Helixanthera)	Dendrophthoe)	(((Bakerella	Agelanthus)	Benthamina)	((Englerina	(Tapinanthus	Moquiniella))	Amyema)))	((Cecarria	Loranthus)	(Ileostylus	Muellerina))))	(Peraxilla	Desmaria))	Gaiadendron))	Atkinsonia))	Notanthera	Decaisnina);
((Macrosolen	((Gaiadendron	Tupeia)	((((((((Englerina	Bakerella)	Tapinanthus)	(Dendrophthoe	Helixanthera))	(Moquiniella	Agelanthus))	Benthamina)	(Amyema	(Scurrula	Taxillus)))	((Cecarria	Loranthus)	(Ileostylus	Muellerina)))	((Peraxilla	Desmaria)	((((Struthanthus	Tripodanthus)	Notanthera)	Ligaria)	(Nuytsia	Atkinsonia))))))	Tristerix	Decaisnina);
(Macrosolen	((Gaiadendron	(Tristerix	((Peraxilla	Desmaria)	((((Amyema	Benthamina)	((Dendrophthoe	(Helixanthera	((Englerina	((Scurrula	Taxillus)	Moquiniella))	(Bakerella	Agelanthus))))	Tapinanthus))	((Cecarria	Loranthus)	(Ileostylus	Muellerina)))	((((Struthanthus	Tripodanthus)	Notanthera)	Ligaria)	(Nuytsia	Atkinsonia))))))	Tupeia)	Decaisnina);
((Macrosolen	(((((((((Scurrula	Taxillus)	Moquiniella)	Amyema)	Benthamina)	(Helixanthera	(Agelanthus	((Englerina	Dendrophthoe)	(Bakerella	Tapinanthus)))))	((Cecarria	Loranthus)	(Ileostylus	Muellerina)))	(Atkinsonia	((Ligaria	(Tristerix	Desmaria))	Gaiadendron)))	(Nuytsia	(Tupeia	(Struthanthus	Tripodanthus))))	Peraxilla))	Notanthera	Decaisnina);
(((((Notanthera	(Ligaria	(Struthanthus	Tripodanthus)))	Atkinsonia)	Nuytsia)	((Peraxilla	Macrosolen)	(Tristerix	(Desmaria	Gaiadendron))))	(Tupeia	((Cecarria	Loranthus)	((Ileostylus	Muellerina)	(((((((Scurrula	Taxillus)	(Dendrophthoe	Helixanthera))	Agelanthus)	Englerina)	Bakerella)	(Tapinanthus	Moquiniella))	(Benthamina	Amyema)))))	Decaisnina);
(Notanthera	((Tupeia	(((((Cecarria	Loranthus)	((Ileostylus	Muellerina)	((((Tapinanthus	Moquiniella)	(Englerina	(Bakerella	(Dendrophthoe	Helixanthera))))	Agelanthus)	(Benthamina	((Scurrula	Taxillus)	Amyema)))))	Desmaria)	(Peraxilla	(Tristerix	((Struthanthus	Tripodanthus)	Ligaria))))	(Gaiadendron	(Atkinsonia	Nuytsia))))	Macrosolen)	Decaisnina);
((Tupeia	((Tristerix	(Peraxilla	Desmaria))	(((Nuytsia	(Atkinsonia	(Notanthera	((Struthanthus	Tripodanthus)	Ligaria))))	((Cecarria	Loranthus)	((Ileostylus	Muellerina)	(((Helixanthera	((Englerina	Moquiniella)	(Agelanthus	(Tapinanthus	Bakerella))))	Dendrophthoe)	((Scurrula	Taxillus)	(Amyema	Benthamina))))))	Gaiadendron)))	Macrosolen	Decaisnina);
(((((((Cecarria	Loranthus)	((((Agelanthus	((Dendrophthoe	Helixanthera)	Benthamina))	(Moquiniella	(Amyema	(Scurrula	Taxillus))))	Englerina)	(Tapinanthus	Bakerella)))	(Ileostylus	Muellerina))	(Atkinsonia	(Nuytsia	(Gaiadendron	(Tupeia	(Ligaria	Desmaria))))))	(Tristerix	(Peraxilla	(Struthanthus	Tripodanthus))))	Notanthera)	Macrosolen	Decaisnina);
((((((Peraxilla	Desmaria)	((((Amyema	(Scurrula	Taxillus))	Benthamina)	((Helixanthera	Dendrophthoe)	((Agelanthus	Englerina)	((Tapinanthus	Bakerella)	Moquiniella))))	((Ileostylus	Muellerina)	(Cecarria	Loranthus))))	((Nuytsia	((((Struthanthus	Tripodanthus)	Tristerix)	Ligaria)	Atkinsonia))	Gaiadendron))	Tupeia)	Macrosolen)	Notanthera	Decaisnina);
((((Nuytsia	Atkinsonia)	(Ligaria	(Notanthera	(Struthanthus	Tripodanthus))))	(((Tupeia	((((Benthamina	Amyema)	Scurrula)	((((Helixanthera	Dendrophthoe)	((Bakerella	Tapinanthus)	Agelanthus))	(Taxillus	Englerina))	Moquiniella))	((Cecarria	Loranthus)	(Ileostylus	Muellerina))))	(Desmaria	Peraxilla))	(Tristerix	Gaiadendron)))	Macrosolen	Decaisnina);
((Tristerix	(((Ligaria	Desmaria)	Tupeia)	((((((Benthamina	Amyema)	Scurrula)	((Helixanthera	((Englerina	Dendrophthoe)	Taxillus))	(Bakerella	(Agelanthus	(Moquiniella	Tapinanthus)))))	((Cecarria	Loranthus)	(Ileostylus	Muellerina)))	(Peraxilla	(Atkinsonia	((Notanthera	(Struthanthus	Tripodanthus))	Nuytsia))))	Gaiadendron)))	Macrosolen	Decaisnina);
((((Peraxilla	Desmaria)	(((Scurrula	((Helixanthera	((Taxillus	(Englerina	(Moquiniella	Tapinanthus)))	((Bakerella	Dendrophthoe)	Agelanthus)))	(Benthamina	Amyema)))	((Cecarria	Loranthus)	(Ileostylus	Muellerina)))	((Gaiadendron	Tristerix)	(Atkinsonia	((Ligaria	(Notanthera	(Struthanthus	Tripodanthus)))	Nuytsia)))))	Tupeia)	Macrosolen	Decaisnina);
(((((Peraxilla	Desmaria)	((((Benthamina	Amyema)	(Scurrula	(((Bakerella	Tapinanthus)	((Englerina	Agelanthus)	Moquiniella))	(Helixanthera	(Dendrophthoe	Taxillus)))))	((Cecarria	Loranthus)	(Ileostylus	Muellerina)))	((Atkinsonia	(Nuytsia	(Notanthera	Ligaria)))	(Struthanthus	Tripodanthus))))	(Gaiadendron	Tupeia))	Tristerix)	Macrosolen	Decaisnina);
((Tupeia	(((Tristerix	Desmaria)	((((Bakerella	Tapinanthus)	((Englerina	(Dendrophthoe	Helixanthera))	((Moquiniella	(Scurrula	Taxillus))	((Benthamina	Amyema)	Agelanthus))))	((Cecarria	Loranthus)	(Ileostylus	Muellerina)))	(Gaiadendron	(Atkinsonia	((Ligaria	(Notanthera	(Struthanthus	Tripodanthus)))	Nuytsia)))))	Peraxilla))	Macrosolen	Decaisnina);
((((Tupeia	(Peraxilla	Desmaria))	(((((Bakerella	((Dendrophthoe	Helixanthera)	Tapinanthus))	((Benthamina	((Moquiniella	(Amyema	(Scurrula	Taxillus)))	Agelanthus))	Englerina))	((Cecarria	Loranthus)	(Ileostylus	Muellerina)))	((Atkinsonia	((Notanthera	(Struthanthus	Tripodanthus))	Nuytsia))	Ligaria))	Gaiadendron))	Tristerix)	Macrosolen	Decaisnina);
(((((Gaiadendron	Tupeia)	Desmaria)	(Peraxilla	(((((Benthamina	Amyema)	Scurrula)	((Bakerella	(((Taxillus	Helixanthera)	(Moquiniella	Tapinanthus))	(Englerina	Agelanthus)))	Dendrophthoe))	((Cecarria	Loranthus)	(Ileostylus	Muellerina)))	(Atkinsonia	((Ligaria	(Notanthera	(Struthanthus	Tripodanthus)))	Nuytsia)))))	Tristerix)	Macrosolen	Decaisnina);
(((((Atkinsonia	Nuytsia)	((Peraxilla	Ligaria)	(Tupeia	(Struthanthus	Tripodanthus))))	((((Tapinanthus	Bakerella)	((Dendrophthoe	Helixanthera)	(((Benthamina	Amyema)	Agelanthus)	(Englerina	((Taxillus	Scurrula)	Moquiniella)))))	((Cecarria	Loranthus)	(Ileostylus	Muellerina)))	((Desmaria	Tristerix)	Gaiadendron)))	Macrosolen)	Notanthera	Decaisnina);
(((((Tupeia	(((((Moquiniella	Tapinanthus)	Bakerella)	((Dendrophthoe	Helixanthera)	(Englerina	Agelanthus)))	((Taxillus	Scurrula)	(Benthamina	Amyema)))	((Cecarria	Loranthus)	(Ileostylus	Muellerina))))	(Atkinsonia	(Nuytsia	((Ligaria	Notanthera)	(Struthanthus	Tripodanthus)))))	((Desmaria	Tristerix)	Gaiadendron))	Peraxilla)	Macrosolen	Decaisnina);
((((Ligaria	(Nuytsia	Tristerix))	((Peraxilla	Desmaria)	((Tupeia	((((Agelanthus	((Benthamina	(Dendrophthoe	((Taxillus	Scurrula)	Helixanthera)))	((Amyema	Tapinanthus)	Englerina)))	Bakerella)	Moquiniella)	((Cecarria	Loranthus)	(Ileostylus	Muellerina))))	((Notanthera	(Struthanthus	Tripodanthus))	Gaiadendron))))	Atkinsonia)	Macrosolen	Decaisnina);
(Macrosolen	(Notanthera	((Atkinsonia	((Nuytsia	(Desmaria	Peraxilla))	((Gaiadendron	((Ligaria	(Tripodanthus	Struthanthus))	Tupeia))	(((Cecarria	Loranthus)	(Ileostylus	Muellerina))	(((Moquiniella	Tapinanthus)	(Bakerella	(Englerina	(((Taxillus	Scurrula)	Dendrophthoe)	Helixanthera))))	((Benthamina	Amyema)	Agelanthus))))))	Tristerix))	Decaisnina);
(Macrosolen	((Gaiadendron	(((((((Moquiniella	((Tapinanthus	Agelanthus)	(((Dendrophthoe	Englerina)	Helixanthera)	Bakerella)))	((Taxillus	Scurrula)	(Benthamina	Amyema)))	(Ileostylus	Muellerina))	(Cecarria	Loranthus))	(((Notanthera	(Tripodanthus	Struthanthus))	(Ligaria	Tristerix))	(Desmaria	Peraxilla)))	Atkinsonia)	Nuytsia))	Tupeia)	Decaisnina);
((Macrosolen	(((Ligaria	Desmaria)	(Atkinsonia	Gaiadendron))	((((Tupeia	(Tripodanthus	Struthanthus))	(Tristerix	Peraxilla))	Nuytsia)	((((((Helixanthera	(Moquiniella	Tapinanthus))	Bakerella)	((Englerina	Agelanthus)	Dendrophthoe))	((Taxillus	Scurrula)	(Benthamina	Amyema)))	(Ileostylus	Muellerina))	(Cecarria	Loranthus)))))	Notanthera	Decaisnina);
(Macrosolen	(((((Tristerix	Desmaria)	(Gaiadendron	Tupeia))	((((Tripodanthus	Struthanthus)	Notanthera)	(Atkinsonia	Nuytsia))	Ligaria))	(((((Helixanthera	((Moquiniella	(Taxillus	Scurrula))	((Dendrophthoe	Englerina)	(Agelanthus	(Benthamina	Amyema)))))	Tapinanthus)	Bakerella)	(Ileostylus	Muellerina))	(Cecarria	Loranthus)))	Peraxilla)	Decaisnina);
(Tupeia	((((((Moquiniella	(Taxillus	Scurrula))	((Agelanthus	(Benthamina	Amyema))	(Englerina	(Dendrophthoe	Helixanthera))))	(Tapinanthus	Bakerella))	(Ileostylus	Muellerina))	(Cecarria	Loranthus))	((((Tristerix	(Ligaria	Desmaria))	Nuytsia)	((Atkinsonia	Macrosolen)	Gaiadendron))	(((Tripodanthus	Struthanthus)	Notanthera)	Peraxilla)))	Decaisnina);
(Macrosolen	((((((Ligaria	(Tristerix	(Tripodanthus	Struthanthus)))	(Atkinsonia	(Nuytsia	Notanthera)))	((((Benthamina	Amyema)	((((Englerina	Moquiniella)	((Tapinanthus	Bakerella)	(Dendrophthoe	Agelanthus)))	Helixanthera)	(Taxillus	Scurrula)))	(Ileostylus	Muellerina))	(Cecarria	Loranthus)))	(Peraxilla	Desmaria))	Gaiadendron)	Tupeia)	Decaisnina);
(Macrosolen	((Tristerix	Desmaria)	(((Gaiadendron	((Notanthera	((Tripodanthus	Struthanthus)	Ligaria))	(Atkinsonia	Nuytsia)))	(Tupeia	(((Amyema	((((Bakerella	(Englerina	(Moquiniella	Tapinanthus)))	(Agelanthus	(Helixanthera	Dendrophthoe)))	(Taxillus	Scurrula))	Benthamina))	(Ileostylus	Muellerina))	(Cecarria	Loranthus))))	Peraxilla))	Decaisnina);
((Macrosolen	((((Desmaria	(Tristerix	Gaiadendron))	(((Amyema	(((((Englerina	Dendrophthoe)	(Bakerella	(Agelanthus	(Moquiniella	Tapinanthus))))	Helixanthera)	Taxillus)	(Benthamina	Scurrula)))	(Ileostylus	Muellerina))	(Cecarria	Loranthus)))	((Ligaria	(Notanthera	(Tripodanthus	Struthanthus)))	(Atkinsonia	Nuytsia)))	Peraxilla))	Tupeia	Decaisnina);
((((((Amyema	Benthamina)	((((Tapinanthus	Bakerella)	(Helixanthera	(Englerina	Dendrophthoe)))	(Agelanthus	Moquiniella))	(Scurrula	Taxillus)))	(Ileostylus	Muellerina))	(Cecarria	Loranthus))	(((Atkinsonia	(Nuytsia	(Ligaria	(Notanthera	(Tripodanthus	Struthanthus)))))	(Gaiadendron	(Tristerix	Macrosolen)))	(Peraxilla	Desmaria)))	Tupeia	Decaisnina);
((Tupeia	((((Nuytsia	((Peraxilla	Desmaria)	(((((Amyema	Benthamina)	(((Helixanthera	Dendrophthoe)	((Englerina	Moquiniella)	(Agelanthus	(Tapinanthus	Bakerella))))	(Scurrula	Taxillus)))	(Ileostylus	Muellerina))	(Cecarria	Loranthus))	(Notanthera	(Tripodanthus	Struthanthus)))))	Atkinsonia)	Macrosolen)	Gaiadendron))	(Ligaria	Tristerix)	Decaisnina);
((((((Peraxilla	Desmaria)	(Atkinsonia	Gaiadendron))	(Tupeia	(((Bakerella	((Moquiniella	((Amyema	Benthamina)	(((Helixanthera	Dendrophthoe)	(Agelanthus	(Taxillus	Scurrula)))	Englerina)))	Tapinanthus))	(Ileostylus	Muellerina))	(Loranthus	Cecarria))))	(Struthanthus	Tripodanthus))	((Ligaria	(Nuytsia	Tristerix))	Notanthera))	Macrosolen	Decaisnina);
(((Gaiadendron	((((((Agelanthus	Tapinanthus)	Bakerella)	(Benthamina	((Helixanthera	Dendrophthoe)	(Englerina	((Amyema	Moquiniella)	(Taxillus	Scurrula))))))	(Ileostylus	Muellerina))	(Loranthus	Cecarria))	((Tristerix	(Peraxilla	(Struthanthus	Tripodanthus)))	((Ligaria	Desmaria)	(Atkinsonia	(Nuytsia	Notanthera))))))	Tupeia)	Macrosolen	Decaisnina);
((((((Atkinsonia	Gaiadendron)	Desmaria)	((Tupeia	(((Loranthus	Cecarria)	((Tapinanthus	Bakerella)	((Benthamina	(Moquiniella	((Taxillus	Scurrula)	Amyema)))	(((Englerina	Agelanthus)	Dendrophthoe)	Helixanthera))))	(Ileostylus	Muellerina)))	(Peraxilla	(Struthanthus	Tripodanthus))))	((Ligaria	Tristerix)	Nuytsia))	Notanthera)	Macrosolen	Decaisnina);
((((((Tapinanthus	Bakerella)	(((Amyema	Benthamina)	(Englerina	(Agelanthus	(Helixanthera	(Taxillus	(Scurrula	Dendrophthoe))))))	Moquiniella))	((Tristerix	(Tupeia	Gaiadendron))	(((Loranthus	Cecarria)	Desmaria)	(Atkinsonia	((Ligaria	(Notanthera	(Struthanthus	Tripodanthus)))	Nuytsia)))))	Peraxilla)	(Ileostylus	Muellerina))	Macrosolen	Decaisnina);
((((Tupeia	(Tristerix	Nuytsia))	((Gaiadendron	(Peraxilla	Desmaria))	(((Loranthus	Cecarria)	((Tapinanthus	Bakerella)	(((Agelanthus	(Amyema	Benthamina))	(Helixanthera	(Englerina	(Moquiniella	(Taxillus	Scurrula)))))	Dendrophthoe)))	(Ileostylus	Muellerina))))	((Notanthera	((Struthanthus	Tripodanthus)	Ligaria))	Atkinsonia))	Macrosolen	Decaisnina);
(Tupeia	((((Moquiniella	Tapinanthus)	((Scurrula	((((Bakerella	Dendrophthoe)	Englerina)	Agelanthus)	(Helixanthera	Taxillus)))	(Amyema	Benthamina)))	((Ileostylus	Muellerina)	(Loranthus	Cecarria)))	((((Tristerix	Nuytsia)	(Atkinsonia	Gaiadendron))	(Peraxilla	Desmaria))	((Ligaria	(Notanthera	(Struthanthus	Tripodanthus)))	Macrosolen)))	Decaisnina);
(Macrosolen	(Peraxilla	((Gaiadendron	(Tristerix	Desmaria))	(((Ligaria	(Struthanthus	Tripodanthus))	(Atkinsonia	(Notanthera	Nuytsia)))	(Tupeia	((((Benthamina	((Amyema	(Scurrula	Taxillus))	(Helixanthera	Dendrophthoe)))	(((Bakerella	Englerina)	Agelanthus)	(Tapinanthus	Moquiniella)))	(Ileostylus	Muellerina))	(Loranthus	Cecarria))))))	Decaisnina);
(Macrosolen	(Peraxilla	(((((Scurrula	Taxillus)	((((Bakerella	(Agelanthus	Englerina))	(Helixanthera	(Tapinanthus	Moquiniella)))	Dendrophthoe)	(Amyema	Benthamina)))	(Ileostylus	Muellerina))	(Loranthus	Cecarria))	((Tristerix	(Gaiadendron	((Ligaria	Desmaria)	Tupeia)))	((Struthanthus	Tripodanthus)	(Atkinsonia	(Notanthera	Nuytsia))))))	Decaisnina);
(Tupeia	((((Bakerella	(Helixanthera	(Tapinanthus	(((Englerina	(Agelanthus	(Amyema	Benthamina)))	Dendrophthoe)	((Scurrula	Taxillus)	Moquiniella)))))	(Ileostylus	Muellerina))	(Loranthus	Cecarria))	((((Desmaria	Gaiadendron)	Atkinsonia)	(Macrosolen	Peraxilla))	((Notanthera	(Tripodanthus	Struthanthus))	(Nuytsia	(Ligaria	Tristerix)))))	Decaisnina);
(Macrosolen	((((Atkinsonia	(Tristerix	((((Bakerella	((((Amyema	Benthamina)	(Dendrophthoe	Helixanthera))	Agelanthus)	(Englerina	((Scurrula	Taxillus)	Moquiniella))))	Tapinanthus)	(Ileostylus	Muellerina))	(Loranthus	Cecarria))))	(Notanthera	(Tripodanthus	Struthanthus)))	((Nuytsia	Gaiadendron)	((Ligaria	Desmaria)	Tupeia)))	Peraxilla)	Decaisnina);
(Macrosolen	(Tupeia	((Peraxilla	Desmaria)	(Gaiadendron	((((Ileostylus	Muellerina)	(Loranthus	Cecarria))	((Tapinanthus	Bakerella)	((Agelanthus	((Dendrophthoe	(((Taxillus	Scurrula)	(Benthamina	Amyema))	Helixanthera))	Englerina))	Moquiniella)))	(Nuytsia	(Atkinsonia	((Ligaria	Tristerix)	(Notanthera	(Struthanthus	Tripodanthus)))))))))	Decaisnina);
(Macrosolen	(Tristerix	((((Peraxilla	Desmaria)	Gaiadendron)	(Tupeia	(((Ileostylus	Muellerina)	(Loranthus	Cecarria))	(Benthamina	((((Englerina	(Tapinanthus	(Bakerella	Agelanthus)))	Dendrophthoe)	Helixanthera)	(Moquiniella	((Taxillus	Scurrula)	Amyema)))))))	(Nuytsia	(Atkinsonia	(Ligaria	(Notanthera	(Struthanthus	Tripodanthus)))))))	Decaisnina);
((Macrosolen	(Tristerix	(((((Ileostylus	Muellerina)	(Loranthus	Cecarria))	(Benthamina	((((Tapinanthus	Bakerella)	Agelanthus)	(Helixanthera	((Englerina	(Taxillus	Moquiniella))	Dendrophthoe)))	(Scurrula	Amyema))))	((Peraxilla	Desmaria)	Gaiadendron))	(Nuytsia	(Atkinsonia	(Ligaria	(Notanthera	(Struthanthus	Tripodanthus))))))))	Tupeia	Decaisnina);
(Macrosolen	(Tristerix	(((Atkinsonia	((Ligaria	(Notanthera	(Struthanthus	Tripodanthus)))	Nuytsia))	(Gaiadendron	Tupeia))	((Peraxilla	Desmaria)	(((Ileostylus	Muellerina)	(Loranthus	Cecarria))	((Amyema	Benthamina)	(((((Bakerella	(Scurrula	Agelanthus))	(Englerina	(Tapinanthus	Moquiniella)))	Taxillus)	Dendrophthoe)	Helixanthera))))))	Decaisnina);
(Macrosolen	(Tristerix	(Gaiadendron	(((Peraxilla	Desmaria)	(Tupeia	(((Ileostylus	Muellerina)	(Loranthus	Cecarria))	(((Amyema	Benthamina)	((Agelanthus	(Englerina	((Bakerella	Tapinanthus)	(Helixanthera	(Dendrophthoe	Taxillus)))))	Moquiniella))	Scurrula))))	(Atkinsonia	((Ligaria	(Notanthera	(Struthanthus	Tripodanthus)))	Nuytsia)))))	Decaisnina);
(Macrosolen	((((((Ileostylus	Muellerina)	(Loranthus	Cecarria))	(((Amyema	Benthamina)	(Helixanthera	(((Englerina	Moquiniella)	Agelanthus)	((Dendrophthoe	Taxillus)	(Bakerella	Tapinanthus)))))	Scurrula))	(Tristerix	(Gaiadendron	(Desmaria	Tupeia))))	(Atkinsonia	((Ligaria	(Notanthera	(Struthanthus	Tripodanthus)))	Nuytsia)))	Peraxilla)	Decaisnina);
(Macrosolen	(Atkinsonia	((Tristerix	Desmaria)	(Nuytsia	(((Tupeia	((Loranthus	Cecarria)	(((Bakerella	Tapinanthus)	(((Amyema	Benthamina)	(Englerina	((Dendrophthoe	Helixanthera)	Agelanthus)))	(Moquiniella	(Scurrula	Taxillus))))	(Ileostylus	Muellerina))))	(Peraxilla	(Ligaria	(Notanthera	(Struthanthus	Tripodanthus)))))	Gaiadendron))))	Decaisnina);
(Macrosolen	(((((Loranthus	Cecarria)	(((Benthamina	Tapinanthus)	((((Helixanthera	Taxillus)	Agelanthus)	((Dendrophthoe	(Bakerella	Scurrula))	(Englerina	Moquiniella)))	Amyema))	(Ileostylus	Muellerina)))	((Gaiadendron	Atkinsonia)	((Nuytsia	Tristerix)	(Notanthera	(Ligaria	(Tripodanthus	Struthanthus))))))	(Peraxilla	Desmaria))	Tupeia)	Decaisnina);
(Macrosolen	((Peraxilla	((Nuytsia	(Desmaria	(Tristerix	Ligaria)))	(((Notanthera	(Tripodanthus	Struthanthus))	(Gaiadendron	Atkinsonia))	((Loranthus	Cecarria)	(((Amyema	Benthamina)	(((Dendrophthoe	((Tapinanthus	Moquiniella)	(Bakerella	(Agelanthus	Englerina))))	Helixanthera)	(Scurrula	Taxillus)))	(Ileostylus	Muellerina))))))	Tupeia)	Decaisnina);
(Macrosolen	((Peraxilla	(((Notanthera	(Tripodanthus	Struthanthus))	Atkinsonia)	(((Loranthus	Cecarria)	((Benthamina	((Dendrophthoe	((Englerina	Bakerella)	(Agelanthus	(Helixanthera	(Tapinanthus	Moquiniella)))))	(Amyema	(Scurrula	Taxillus))))	(Ileostylus	Muellerina)))	((Gaiadendron	Nuytsia)	(Tristerix	(Ligaria	Desmaria))))))	Tupeia)	Decaisnina);
(((Tristerix	Tupeia)	(((((Muellerina	Ileostylus)	(((Benthamina	Amyema)	((Scurrula	Taxillus)	(((((Tapinanthus	Moquiniella)	Englerina)	(Bakerella	Agelanthus))	Dendrophthoe)	Helixanthera)))	(Cecarria	Loranthus)))	(Nuytsia	((Notanthera	(Ligaria	(Struthanthus	Tripodanthus)))	Atkinsonia)))	(Peraxilla	Desmaria))	Gaiadendron))	Macrosolen	Decaisnina);
((((Nuytsia	(((((Cecarria	Loranthus)	((Muellerina	Ileostylus)	((Benthamina	Amyema)	((Helixanthera	(Scurrula	Taxillus))	(((Tapinanthus	Moquiniella)	(Bakerella	Agelanthus))	(Englerina	Dendrophthoe))))))	Ligaria)	Notanthera)	(Peraxilla	Desmaria)))	(Atkinsonia	(Gaiadendron	((Struthanthus	Tripodanthus)	Tupeia))))	Tristerix)	Macrosolen	Decaisnina);
((((Gaiadendron	(Desmaria	Tupeia))	(((Atkinsonia	((Peraxilla	(Struthanthus	Tripodanthus))	Ligaria))	(Notanthera	Nuytsia))	(((Benthamina	Amyema)	((Dendrophthoe	(Helixanthera	(Scurrula	Taxillus)))	((Englerina	(Tapinanthus	Moquiniella))	(Bakerella	Agelanthus))))	((Cecarria	Loranthus)	(Muellerina	Ileostylus)))))	Macrosolen)	Tristerix	Decaisnina);
((Peraxilla	((Tupeia	((Muellerina	Ileostylus)	((((Benthamina	((Moquiniella	(Scurrula	Taxillus))	Amyema))	(Agelanthus	((Helixanthera	Englerina)	Dendrophthoe)))	(Tapinanthus	Bakerella))	(Cecarria	Loranthus))))	((Gaiadendron	(Tristerix	Desmaria))	(Nuytsia	(Atkinsonia	(Notanthera	((Struthanthus	Tripodanthus)	Ligaria)))))))	Macrosolen	Decaisnina);
(Macrosolen	(Tupeia	((((Cecarria	Loranthus)	((Muellerina	Ileostylus)	((((Englerina	(Bakerella	Dendrophthoe))	(Agelanthus	(Helixanthera	(Moquiniella	Tapinanthus))))	(Benthamina	Amyema))	(Scurrula	Taxillus))))	(Nuytsia	(Atkinsonia	(Ligaria	(Notanthera	(Struthanthus	Tripodanthus))))))	((Gaiadendron	Tristerix)	(Desmaria	Peraxilla))))	Decaisnina);
((Tristerix	Macrosolen)	((Gaiadendron	(((Cecarria	Loranthus)	((Muellerina	Ileostylus)	((Benthamina	Amyema)	((Scurrula	Taxillus)	(Moquiniella	(Agelanthus	((Bakerella	Tapinanthus)	(Helixanthera	(Englerina	Dendrophthoe)))))))))	(Nuytsia	(Atkinsonia	(Notanthera	((Struthanthus	Tripodanthus)	Ligaria))))))	((Desmaria	Peraxilla)	Tupeia))	Decaisnina);
((Macrosolen	(((Nuytsia	(((Desmaria	Peraxilla)	(((Struthanthus	Tripodanthus)	(Cecarria	Loranthus))	((Ligaria	(Muellerina	Ileostylus))	(((Benthamina	Amyema)	((Englerina	((Bakerella	Tapinanthus)	Agelanthus))	((Helixanthera	(Scurrula	Taxillus))	Dendrophthoe)))	Moquiniella))))	(Gaiadendron	Tupeia)))	Atkinsonia)	Tristerix))	Notanthera	Decaisnina);
(Macrosolen	(Tristerix	(((Gaiadendron	((Nuytsia	Atkinsonia)	(Ligaria	(Notanthera	(Struthanthus	Tripodanthus)))))	(Tupeia	((Cecarria	Loranthus)	((Muellerina	Ileostylus)	(((Helixanthera	(Scurrula	Taxillus))	(Benthamina	Amyema))	((((Tapinanthus	Bakerella)	Englerina)	Agelanthus)	(Dendrophthoe	Moquiniella)))))))	(Desmaria	Peraxilla)))	Decaisnina);
(Tupeia	(((Cecarria	Loranthus)	((Muellerina	Ileostylus)	(((Helixanthera	(Scurrula	Taxillus))	(Benthamina	Amyema))	((Agelanthus	(Moquiniella	Tapinanthus))	(Bakerella	(Englerina	Dendrophthoe))))))	((Atkinsonia	(Nuytsia	(Notanthera	Macrosolen)))	(Gaiadendron	(((Ligaria	(Struthanthus	Tripodanthus))	Tristerix)	(Desmaria	Peraxilla)))))	Decaisnina);
(Macrosolen	((Tupeia	(Desmaria	Peraxilla))	((((Cecarria	Loranthus)	((Muellerina	Ileostylus)	((Benthamina	Amyema)	((Helixanthera	(((Scurrula	Taxillus)	(Moquiniella	Tapinanthus))	((Bakerella	Englerina)	Agelanthus)))	Dendrophthoe))))	(Gaiadendron	Tristerix))	((Ligaria	(Notanthera	(Struthanthus	Tripodanthus)))	(Nuytsia	Atkinsonia))))	Decaisnina);
(Macrosolen	(Peraxilla	((((Ligaria	Desmaria)	Tristerix)	Tupeia)	((((Tapinanthus	Bakerella)	(((Helixanthera	(((Benthamina	Amyema)	Agelanthus)	Dendrophthoe))	((Scurrula	Taxillus)	Moquiniella))	Englerina))	((Cecarria	Loranthus)	(Muellerina	Ileostylus)))	(((Struthanthus	Tripodanthus)	Notanthera)	((Nuytsia	Gaiadendron)	Atkinsonia)))))	Decaisnina);
((Macrosolen	(Tupeia	((Atkinsonia	((Muellerina	Ileostylus)	((Benthamina	(((Scurrula	Taxillus)	(Tristerix	(Ligaria	Amyema)))	((Dendrophthoe	(Helixanthera	(Englerina	((Bakerella	Tapinanthus)	Nuytsia))))	(Agelanthus	Moquiniella))))	(Cecarria	Loranthus))))	(((Desmaria	Peraxilla)	(Struthanthus	Tripodanthus))	Gaiadendron))))	Notanthera	Decaisnina);
((Macrosolen	((Tupeia	(((Muellerina	Ileostylus)	((Benthamina	(((Scurrula	Taxillus)	((Tristerix	Ligaria)	Amyema))	((Agelanthus	(Helixanthera	(Moquiniella	Tapinanthus)))	(((Nuytsia	Englerina)	Bakerella)	Dendrophthoe))))	(Cecarria	Loranthus)))	((Atkinsonia	(Desmaria	(Struthanthus	Tripodanthus)))	Gaiadendron)))	Peraxilla))	Notanthera	Decaisnina);
(Macrosolen	(((Atkinsonia	(Nuytsia	(Ligaria	(Notanthera	(Struthanthus	Tripodanthus)))))	(((Tupeia	((Muellerina	Ileostylus)	(((((Agelanthus	(Helixanthera	(Moquiniella	Tapinanthus)))	(Englerina	(Taxillus	(Dendrophthoe	Bakerella))))	Scurrula)	(Amyema	Benthamina))	(Cecarria	Loranthus))))	Gaiadendron)	(Peraxilla	Desmaria)))	Tristerix)	Decaisnina);
((Macrosolen	(Gaiadendron	((((((((Struthanthus	Tripodanthus)	Peraxilla)	Tristerix)	((Muellerina	Ileostylus)	(((((Agelanthus	((Moquiniella	Tapinanthus)	Helixanthera))	(Englerina	(Taxillus	(Dendrophthoe	Bakerella))))	Scurrula)	(Amyema	Benthamina))	(Cecarria	Loranthus))))	(Ligaria	Notanthera))	Desmaria)	Nuytsia)	Atkinsonia)))	Tupeia	Decaisnina);
(Notanthera	(((((Tristerix	Desmaria)	Tupeia)	Gaiadendron)	((((Benthamina	((Tapinanthus	Bakerella)	Agelanthus))	(((Englerina	Dendrophthoe)	Helixanthera)	((Moquiniella	(Scurrula	Taxillus))	Amyema)))	((Cecarria	Loranthus)	(Muellerina	Ileostylus)))	((Atkinsonia	Nuytsia)	(Ligaria	((Struthanthus	Tripodanthus)	Peraxilla)))))	Macrosolen)	Decaisnina);
((Macrosolen	(((((((Notanthera	(Struthanthus	Tripodanthus))	Ligaria)	((((Amyema	Benthamina)	((Englerina	((Bakerella	Dendrophthoe)	Helixanthera))	((Tapinanthus	Moquiniella)	Agelanthus)))	(Scurrula	Taxillus))	((Cecarria	Loranthus)	(Muellerina	Ileostylus))))	Gaiadendron)	(Peraxilla	Desmaria))	Atkinsonia)	(Nuytsia	Tristerix)))	Tupeia	Decaisnina);
((Macrosolen	(((((Amyema	Benthamina)	((Englerina	(Helixanthera	((Bakerella	Tapinanthus)	Dendrophthoe)))	(Agelanthus	Moquiniella)))	(Scurrula	Taxillus))	((Cecarria	Loranthus)	(Muellerina	Ileostylus)))	((Nuytsia	(((Gaiadendron	((Struthanthus	Tripodanthus)	Tupeia))	((Desmaria	Ligaria)	Tristerix))	Atkinsonia))	Peraxilla)))	Notanthera	Decaisnina);
((Macrosolen	((((((Ligaria	(Struthanthus	Tripodanthus))	Tupeia)	Atkinsonia)	(Peraxilla	Desmaria))	(Gaiadendron	(((Amyema	Benthamina)	((Dendrophthoe	Helixanthera)	((Agelanthus	(Englerina	Bakerella))	((Scurrula	Taxillus)	(Moquiniella	Tapinanthus)))))	((Cecarria	Loranthus)	(Muellerina	Ileostylus)))))	(Nuytsia	Tristerix)))	Notanthera	Decaisnina);
(Macrosolen	(Tristerix	(((Peraxilla	Desmaria)	(Gaiadendron	(Tupeia	((Muellerina	Ileostylus)	((Amyema	(Benthamina	((((Taxillus	(Englerina	(Bakerella	Dendrophthoe)))	Helixanthera)	((Moquiniella	Tapinanthus)	Agelanthus))	Scurrula)))	(Cecarria	Loranthus))))))	(Nuytsia	(((Notanthera	(Struthanthus	Tripodanthus))	Ligaria)	Atkinsonia))))	Decaisnina);
(Tupeia	(((Macrosolen	Peraxilla)	((Atkinsonia	(Nuytsia	((Tristerix	Desmaria)	Gaiadendron)))	(Notanthera	(Ligaria	(Struthanthus	Tripodanthus)))))	(((Benthamina	Amyema)	(Moquiniella	(((Tapinanthus	Bakerella)	(Englerina	((Helixanthera	(Taxillus	Scurrula))	Dendrophthoe)))	Agelanthus)))	((Cecarria	Loranthus)	(Muellerina	Ileostylus))))	Decaisnina);
(Tupeia	((((Atkinsonia	(Tristerix	Gaiadendron))	(Macrosolen	(Peraxilla	Desmaria)))	((Notanthera	(Ligaria	(Struthanthus	Tripodanthus)))	Nuytsia))	((((Taxillus	Scurrula)	Amyema)	((Agelanthus	((Helixanthera	(Moquiniella	Tapinanthus))	(Englerina	(Bakerella	Dendrophthoe))))	Benthamina))	((Cecarria	Loranthus)	(Muellerina	Ileostylus))))	Decaisnina);
(Macrosolen	((((((Muellerina	Ileostylus)	(((((Bakerella	Agelanthus)	(Dendrophthoe	(Helixanthera	(Englerina	(Moquiniella	Tapinanthus)))))	(Amyema	Benthamina))	(Taxillus	Scurrula))	(Cecarria	Loranthus)))	Tupeia)	(Peraxilla	Desmaria))	(((Atkinsonia	Nuytsia)	((Notanthera	(Struthanthus	Tripodanthus))	Ligaria))	Tristerix))	Gaiadendron)	Decaisnina);
(Tupeia	((((Notanthera	(Struthanthus	Tripodanthus))	Ligaria)	(((Nuytsia	((Tristerix	Macrosolen)	Gaiadendron))	Atkinsonia)	(Peraxilla	Desmaria)))	((Muellerina	Ileostylus)	((((((Dendrophthoe	Bakerella)	Agelanthus)	(Englerina	(Moquiniella	Tapinanthus)))	(Amyema	Benthamina))	(Scurrula	(Taxillus	Helixanthera)))	(Cecarria	Loranthus))))	Decaisnina);
(Tristerix	(Macrosolen	(Desmaria	(Gaiadendron	(((Peraxilla	Ligaria)	(((Muellerina	Ileostylus)	((((Scurrula	Taxillus)	Amyema)	((Helixanthera	Benthamina)	((((Tapinanthus	Bakerella)	Agelanthus)	(Englerina	Moquiniella))	Dendrophthoe)))	(Cecarria	Loranthus)))	Tupeia))	((Nuytsia	Atkinsonia)	(Notanthera	(Struthanthus	Tripodanthus)))))))	Decaisnina);
(Macrosolen	((Gaiadendron	((((Muellerina	Ileostylus)	(((Amyema	Benthamina)	(((Helixanthera	Dendrophthoe)	(Agelanthus	(((Tapinanthus	Moquiniella)	Englerina)	Bakerella)))	(Scurrula	Taxillus)))	(Cecarria	Loranthus)))	(((Nuytsia	Atkinsonia)	(Ligaria	(Notanthera	(Struthanthus	Tripodanthus))))	(Peraxilla	Desmaria)))	Tristerix))	Tupeia)	Decaisnina);
(Macrosolen	(Atkinsonia	(((Nuytsia	(Tristerix	Desmaria))	((Ileostylus	(((Cecarria	Loranthus)	Muellerina)	((Tapinanthus	Moquiniella)	((Bakerella	(((Amyema	Benthamina)	((Scurrula	Taxillus)	(Helixanthera	Dendrophthoe)))	Agelanthus))	Englerina))))	(Peraxilla	(Notanthera	((Struthanthus	Tripodanthus)	Ligaria)))))	(Tupeia	Gaiadendron)))	Decaisnina);
((Macrosolen	(((Nuytsia	(Desmaria	Peraxilla))	(((Gaiadendron	Atkinsonia)	(((Cecarria	Loranthus)	(Ileostylus	Muellerina))	((Benthamina	Amyema)	((Scurrula	Taxillus)	(Moquiniella	(Agelanthus	((Englerina	((Bakerella	Tapinanthus)	Dendrophthoe))	Helixanthera)))))))	((Ligaria	Tristerix)	(Struthanthus	Tripodanthus))))	Tupeia))	Notanthera	Decaisnina);
((Peraxilla	((((Notanthera	(Ligaria	(Struthanthus	Tripodanthus)))	Nuytsia)	(Tupeia	(((Cecarria	Loranthus)	(Ileostylus	Muellerina))	((Benthamina	Amyema)	((Scurrula	Taxillus)	((Englerina	((Bakerella	Tapinanthus)	(Dendrophthoe	Helixanthera)))	(Moquiniella	Agelanthus)))))))	(Atkinsonia	(Gaiadendron	(Tristerix	Desmaria)))))	Macrosolen	Decaisnina);
(((((Peraxilla	Desmaria)	(Gaiadendron	(((Atkinsonia	Nuytsia)	(((Cecarria	Loranthus)	(Ileostylus	Muellerina))	(((Benthamina	Amyema)	((((Dendrophthoe	Helixanthera)	Bakerella)	(Agelanthus	Tapinanthus))	((Scurrula	Taxillus)	Moquiniella)))	Englerina)))	(Tristerix	(Ligaria	(Struthanthus	Tripodanthus))))))	Tupeia)	Macrosolen)	Notanthera	Decaisnina);
((((((((Agelanthus	(Helixanthera	Dendrophthoe))	Englerina)	(Tapinanthus	Bakerella))	Benthamina)	(Moquiniella	(Amyema	(Taxillus	Scurrula))))	((Ileostylus	Muellerina)	(Cecarria	Loranthus)))	(((Macrosolen	(Ligaria	(Desmaria	Tristerix)))	(((Atkinsonia	Nuytsia)	(Peraxilla	(Tripodanthus	Struthanthus)))	Notanthera))	Gaiadendron))	Tupeia	Decaisnina);
((((((((Bakerella	((Dendrophthoe	Helixanthera)	Englerina))	(Moquiniella	Tapinanthus))	Agelanthus)	(Amyema	Benthamina))	(Taxillus	Scurrula))	((Ileostylus	Muellerina)	(Cecarria	Loranthus)))	((((Peraxilla	Macrosolen)	(Desmaria	Tristerix))	((Notanthera	(Ligaria	(Tripodanthus	Struthanthus)))	(Nuytsia	Atkinsonia)))	Gaiadendron))	Tupeia	Decaisnina);
(((Desmaria	Tristerix)	(((Notanthera	(Ligaria	(Tripodanthus	Struthanthus)))	(Nuytsia	Atkinsonia))	(Gaiadendron	((Tupeia	((Benthamina	(Amyema	((Tapinanthus	(Dendrophthoe	Helixanthera))	((Englerina	Bakerella)	(Agelanthus	((Taxillus	Scurrula)	Moquiniella))))))	((Ileostylus	Muellerina)	(Cecarria	Loranthus))))	Peraxilla))))	Macrosolen	Decaisnina);
((((Tristerix	((((((Taxillus	Scurrula)	Benthamina)	(Amyema	((((Moquiniella	Tapinanthus)	Helixanthera)	((Agelanthus	Englerina)	Bakerella))	Dendrophthoe)))	((Ileostylus	Muellerina)	(Cecarria	Loranthus)))	Gaiadendron)	(Peraxilla	Desmaria)))	(Nuytsia	(((Notanthera	(Tripodanthus	Struthanthus))	Ligaria)	Atkinsonia)))	Tupeia)	Macrosolen	Decaisnina);
(Tupeia	(Macrosolen	((((Nuytsia	Tristerix)	((((((Amyema	(Taxillus	Scurrula))	Benthamina)	((Dendrophthoe	Helixanthera)	(((Agelanthus	Englerina)	Moquiniella)	(Bakerella	Tapinanthus))))	((Ileostylus	Muellerina)	(Cecarria	Loranthus)))	(Peraxilla	Desmaria))	((Notanthera	(Tripodanthus	Struthanthus))	Ligaria)))	Gaiadendron)	Atkinsonia))	Decaisnina);
(Macrosolen	(((Nuytsia	((Tupeia	Gaiadendron)	Atkinsonia))	(((((Bakerella	Tapinanthus)	((Benthamina	Amyema)	(((Agelanthus	Englerina)	((Taxillus	Scurrula)	Moquiniella))	(Dendrophthoe	Helixanthera))))	((Ileostylus	Muellerina)	(Cecarria	Loranthus)))	(Peraxilla	Desmaria))	((Notanthera	(Tripodanthus	Struthanthus))	Ligaria)))	Tristerix)	Decaisnina);
((Tupeia	(((Bakerella	Tapinanthus)	((Benthamina	((Moquiniella	Helixanthera)	(Dendrophthoe	((Englerina	Amyema)	(Taxillus	Scurrula)))))	Agelanthus))	((Ileostylus	Muellerina)	(Cecarria	Loranthus))))	(((Nuytsia	Tristerix)	(Notanthera	((Struthanthus	Tripodanthus)	Ligaria)))	(((Desmaria	Gaiadendron)	Atkinsonia)	(Peraxilla	Macrosolen)))	Decaisnina);
(Macrosolen	(((Peraxilla	Desmaria)	(Gaiadendron	((Atkinsonia	(Nuytsia	(((Struthanthus	Tripodanthus)	Ligaria)	Notanthera)))	((Bakerella	(Tapinanthus	((Moquiniella	(Tristerix	(Taxillus	Scurrula)))	((((Englerina	Agelanthus)	(Amyema	Benthamina))	Dendrophthoe)	Helixanthera))))	((Ileostylus	Muellerina)	(Cecarria	Loranthus))))))	Tupeia)	Decaisnina);
((Macrosolen	((Nuytsia	((Ligaria	Desmaria)	(Gaiadendron	((Peraxilla	(Struthanthus	Tripodanthus))	(Tupeia	(((Bakerella	(Agelanthus	((Helixanthera	((Tristerix	(Amyema	(Taxillus	Scurrula)))	Benthamina))	(Dendrophthoe	Englerina))))	(Tapinanthus	Moquiniella))	((Ileostylus	Muellerina)	(Cecarria	Loranthus))))))))	Atkinsonia))	Notanthera	Decaisnina);
(Macrosolen	((((Cecarria	Loranthus)	(((((Taxillus	Scurrula)	Helixanthera)	(Amyema	Benthamina))	((Agelanthus	(Bakerella	Tapinanthus))	(Englerina	(Dendrophthoe	Moquiniella))))	(Ileostylus	Muellerina)))	((((Tristerix	Desmaria)	(Ligaria	Tupeia))	Gaiadendron)	Peraxilla))	((Nuytsia	Atkinsonia)	(Notanthera	(Struthanthus	Tripodanthus))))	Decaisnina);
((((((((Benthamina	((Amyema	(Taxillus	Scurrula))	(Agelanthus	(((Englerina	(Bakerella	Tapinanthus))	Dendrophthoe)	Helixanthera))))	Moquiniella)	((Ileostylus	Muellerina)	(Loranthus	Cecarria)))	((Atkinsonia	Gaiadendron)	(Tupeia	((Tripodanthus	Struthanthus)	Ligaria))))	(Nuytsia	(Peraxilla	Desmaria)))	Tristerix)	Notanthera)	Macrosolen	Decaisnina);
(((Gaiadendron	(((Peraxilla	(((Tripodanthus	Struthanthus)	Ligaria)	(Notanthera	(Atkinsonia	Nuytsia))))	((Loranthus	Cecarria)	((((((Moquiniella	(Taxillus	Scurrula))	Amyema)	(Helixanthera	(Englerina	Dendrophthoe)))	(Agelanthus	Benthamina))	(Bakerella	Tapinanthus))	(Ileostylus	Muellerina))))	(Tristerix	Desmaria)))	Tupeia)	Macrosolen	Decaisnina);
((Tristerix	(Tupeia	(((Atkinsonia	(Peraxilla	Desmaria))	Nuytsia)	(((Ligaria	((Tripodanthus	Struthanthus)	Notanthera))	Gaiadendron)	((Loranthus	Cecarria)	(((Amyema	Benthamina)	(((Englerina	(Dendrophthoe	Bakerella))	((Helixanthera	(Tapinanthus	Moquiniella))	Agelanthus))	(Taxillus	Scurrula)))	(Ileostylus	Muellerina)))))))	Macrosolen	Decaisnina);
((Tristerix	((Gaiadendron	Tupeia)	((Nuytsia	(((Peraxilla	Desmaria)	(Notanthera	(Ligaria	(Tripodanthus	Struthanthus))))	((Loranthus	Cecarria)	(((Amyema	Benthamina)	(((Agelanthus	(Tapinanthus	Bakerella))	(Helixanthera	((Englerina	Moquiniella)	Dendrophthoe)))	(Taxillus	Scurrula)))	(Ileostylus	Muellerina)))))	Atkinsonia)))	Macrosolen	Decaisnina);
(((((((Gaiadendron	Atkinsonia)	(Ligaria	Desmaria))	(Notanthera	(Tripodanthus	Struthanthus)))	(Tupeia	((Loranthus	Cecarria)	(((Amyema	Benthamina)	(((Dendrophthoe	(Englerina	((Agelanthus	(Moquiniella	Tapinanthus))	Bakerella)))	Helixanthera)	(Taxillus	Scurrula)))	(Ileostylus	Muellerina)))))	(Nuytsia	Tristerix))	Peraxilla)	Macrosolen	Decaisnina);
((((Tristerix	Desmaria)	((((((Peraxilla	(Tripodanthus	Struthanthus))	Ligaria)	Nuytsia)	(Notanthera	Atkinsonia))	Gaiadendron)	((Loranthus	Cecarria)	(((Tapinanthus	Bakerella)	((Amyema	Benthamina)	((Agelanthus	(Moquiniella	Englerina))	((Taxillus	Scurrula)	(Dendrophthoe	Helixanthera)))))	(Ileostylus	Muellerina)))))	Tupeia)	Macrosolen	Decaisnina);
(((Gaiadendron	(Nuytsia	(Atkinsonia	((((Loranthus	Cecarria)	(((((Moquiniella	(Englerina	(Agelanthus	(Tapinanthus	Bakerella))))	Dendrophthoe)	Helixanthera)	((Taxillus	Scurrula)	(Amyema	Benthamina)))	(Ileostylus	Muellerina)))	(Peraxilla	(Ligaria	(Notanthera	(Tripodanthus	Struthanthus)))))	(Tristerix	Desmaria)))))	Tupeia)	Macrosolen	Decaisnina);
((((((Notanthera	(Tripodanthus	Struthanthus))	Ligaria)	(Desmaria	Peraxilla))	(((Nuytsia	(Tristerix	Gaiadendron))	Atkinsonia)	((Loranthus	Cecarria)	((((Amyema	Benthamina)	(((Tapinanthus	Bakerella)	Moquiniella)	(Englerina	Agelanthus)))	(Dendrophthoe	(Helixanthera	(Taxillus	Scurrula))))	(Ileostylus	Muellerina)))))	Tupeia)	Macrosolen	Decaisnina);
(((((Gaiadendron	((Desmaria	Peraxilla)	(Atkinsonia	(Nuytsia	((Tristerix	Ligaria)	(Tripodanthus	Struthanthus))))))	((Loranthus	Cecarria)	((((Amyema	Benthamina)	(((Tapinanthus	Moquiniella)	Agelanthus)	(Englerina	(Bakerella	Dendrophthoe))))	(Helixanthera	(Taxillus	Scurrula)))	(Ileostylus	Muellerina))))	Tupeia)	Macrosolen)	Notanthera	Decaisnina);
((Peraxilla	(((((Bakerella	((Agelanthus	((Helixanthera	(Taxillus	Scurrula))	Dendrophthoe))	(Englerina	(Moquiniella	Tapinanthus))))	(Amyema	Benthamina))	Gaiadendron)	(((Tristerix	Desmaria)	Tupeia)	((Ligaria	(Notanthera	(Tripodanthus	Struthanthus)))	(Atkinsonia	Nuytsia))))	((Loranthus	Cecarria)	(Ileostylus	Muellerina))))	Macrosolen	Decaisnina);
(((Atkinsonia	((Gaiadendron	((((Tristerix	Peraxilla)	(Struthanthus	Tripodanthus))	(Tupeia	(Ligaria	Desmaria)))	(((Loranthus	Cecarria)	(Muellerina	Ileostylus))	((Amyema	(Taxillus	Scurrula))	(Benthamina	(((Dendrophthoe	Helixanthera)	Bakerella)	(Englerina	((Tapinanthus	Moquiniella)	Agelanthus))))))))	Nuytsia))	Notanthera)	Macrosolen	Decaisnina);
(((((((Desmaria	Peraxilla)	(Tristerix	(Ligaria	(Struthanthus	Tripodanthus))))	(Tupeia	(((Loranthus	Cecarria)	(Muellerina	Ileostylus))	((Taxillus	Scurrula)	((Amyema	Benthamina)	(((Bakerella	Dendrophthoe)	Englerina)	((Agelanthus	(Tapinanthus	Moquiniella))	Helixanthera)))))))	(Gaiadendron	Atkinsonia))	Nuytsia)	Notanthera)	Macrosolen	Decaisnina);
((((((((Loranthus	Cecarria)	(Muellerina	Ileostylus))	((Taxillus	Scurrula)	((Amyema	Benthamina)	((Agelanthus	((Bakerella	Tapinanthus)	(Helixanthera	(Englerina	Moquiniella))))	Dendrophthoe))))	((Desmaria	Atkinsonia)	Gaiadendron))	(Nuytsia	((Tristerix	(Ligaria	(Struthanthus	Tripodanthus)))	Peraxilla)))	Tupeia)	Notanthera)	Macrosolen	Decaisnina);
((Tupeia	(((((Loranthus	Cecarria)	(Muellerina	Ileostylus))	(((Agelanthus	Bakerella)	Tapinanthus)	((Helixanthera	(((Taxillus	Scurrula)	Moquiniella)	(Dendrophthoe	Englerina)))	(Amyema	Benthamina))))	(((Notanthera	Nuytsia)	Atkinsonia)	((Struthanthus	Tripodanthus)	Peraxilla)))	((Tristerix	(Ligaria	Desmaria))	Gaiadendron)))	Macrosolen	Decaisnina);
((Peraxilla	(((((Loranthus	Cecarria)	(Muellerina	Ileostylus))	((Amyema	(Taxillus	Scurrula))	((((Tapinanthus	Moquiniella)	(Agelanthus	Englerina))	((Bakerella	Helixanthera)	Dendrophthoe))	Benthamina)))	Gaiadendron)	((Tristerix	(Ligaria	(Tupeia	Desmaria)))	((Notanthera	(Tripodanthus	Struthanthus))	(Nuytsia	Atkinsonia)))))	Macrosolen	Decaisnina);
(((Gaiadendron	(((((Ligaria	(Notanthera	(Tripodanthus	Struthanthus)))	(Nuytsia	Atkinsonia))	(((Loranthus	Cecarria)	(Muellerina	Ileostylus))	(((Amyema	Benthamina)	((Taxillus	Scurrula)	(((Moquiniella	Agelanthus)	(Dendrophthoe	Englerina))	Helixanthera)))	(Bakerella	Tapinanthus))))	(Peraxilla	Desmaria))	Tristerix))	Tupeia)	Macrosolen	Decaisnina);
(((Gaiadendron	(((((Ligaria	(Notanthera	(Tripodanthus	Struthanthus)))	(((Loranthus	Cecarria)	(Muellerina	Ileostylus))	((Amyema	Benthamina)	(Helixanthera	((Taxillus	Scurrula)	(((Englerina	(Moquiniella	Dendrophthoe))	(Bakerella	Tapinanthus))	Agelanthus))))))	(Peraxilla	Desmaria))	Atkinsonia)	(Nuytsia	Tristerix)))	Tupeia)	Macrosolen	Decaisnina);
(((Peraxilla	((Tupeia	(((Loranthus	Cecarria)	(Muellerina	Ileostylus))	(((Helixanthera	((Moquiniella	(Taxillus	Scurrula))	(Dendrophthoe	(Agelanthus	(Amyema	Benthamina)))))	Englerina)	(Bakerella	Tapinanthus))))	((Notanthera	(Tripodanthus	Struthanthus))	((Tristerix	(Ligaria	Desmaria))	(Atkinsonia	Gaiadendron)))))	Nuytsia)	Macrosolen	Decaisnina);
((((((((Loranthus	Cecarria)	(Muellerina	Ileostylus))	(((Moquiniella	(Taxillus	Scurrula))	((Englerina	Agelanthus)	((Dendrophthoe	Helixanthera)	(Amyema	Benthamina))))	(Bakerella	Tapinanthus)))	(Desmaria	Peraxilla))	((((Nuytsia	Tristerix)	Ligaria)	(Notanthera	(Tripodanthus	Struthanthus)))	Atkinsonia))	Gaiadendron)	Tupeia)	Macrosolen	Decaisnina);
((((((Desmaria	Peraxilla)	(Tupeia	((Loranthus	Cecarria)	((Muellerina	Ileostylus)	(Scurrula	((Amyema	Benthamina)	(((Englerina	(Dendrophthoe	((Bakerella	(Moquiniella	Tapinanthus))	Agelanthus)))	Helixanthera)	Taxillus)))))))	Gaiadendron)	(((Notanthera	(Ligaria	(Tripodanthus	Struthanthus)))	Nuytsia)	Atkinsonia))	Macrosolen)	Tristerix	Decaisnina);
((Tristerix	(((Desmaria	Peraxilla)	((Atkinsonia	((Ligaria	(Notanthera	(Tripodanthus	Struthanthus)))	Nuytsia))	(((Amyema	Benthamina)	((Taxillus	Scurrula)	((((Bakerella	(Englerina	Agelanthus))	(Moquiniella	Tapinanthus))	Dendrophthoe)	Helixanthera)))	((Cecarria	Loranthus)	(Ileostylus	Muellerina)))))	(Gaiadendron	Tupeia)))	Macrosolen	Decaisnina);
(((((Ligaria	(Nuytsia	Tristerix))	(Gaiadendron	((Notanthera	(Tripodanthus	Struthanthus))	(Tupeia	((Amyema	(Benthamina	((Taxillus	Scurrula)	((Agelanthus	((Helixanthera	Bakerella)	((Moquiniella	Tapinanthus)	Englerina)))	Dendrophthoe))))	((Cecarria	Loranthus)	(Ileostylus	Muellerina)))))))	(Desmaria	Peraxilla))	Atkinsonia)	Macrosolen	Decaisnina);
((((Gaiadendron	Nuytsia)	((Ligaria	(Notanthera	(Tripodanthus	Struthanthus)))	((Desmaria	Peraxilla)	(Tupeia	(((((Moquiniella	(Taxillus	Scurrula))	Agelanthus)	(Englerina	((Dendrophthoe	Helixanthera)	(Bakerella	Tapinanthus))))	(Amyema	Benthamina))	((Cecarria	Loranthus)	(Ileostylus	Muellerina)))))))	Atkinsonia)	(Macrosolen	Tristerix)	Decaisnina);
(((Tristerix	((Desmaria	(Gaiadendron	Tupeia))	(((((Taxillus	Scurrula)	(Moquiniella	(Agelanthus	((Englerina	(Helixanthera	Dendrophthoe))	(Bakerella	Tapinanthus)))))	(Amyema	Benthamina))	((Cecarria	Loranthus)	(Ileostylus	Muellerina)))	(Atkinsonia	(Nuytsia	(Ligaria	(Notanthera	(Tripodanthus	Struthanthus))))))))	Peraxilla)	Macrosolen	Decaisnina);
((Atkinsonia	((((Tupeia	(Ligaria	(Tripodanthus	Struthanthus)))	((Peraxilla	(Gaiadendron	Nuytsia))	((((Amyema	(Taxillus	Scurrula))	(Moquiniella	(Agelanthus	(Englerina	(((Bakerella	Tapinanthus)	Helixanthera)	Dendrophthoe)))))	Benthamina)	((Cecarria	Loranthus)	(Ileostylus	Muellerina)))))	(Tristerix	Desmaria))	Macrosolen))	Notanthera	Decaisnina);
(Macrosolen	((((Peraxilla	Desmaria)	(Tristerix	Gaiadendron))	((((Scurrula	(((Moquiniella	Tapinanthus)	Bakerella)	(Agelanthus	(((Dendrophthoe	Englerina)	Taxillus)	Helixanthera))))	(Amyema	Benthamina))	((Cecarria	Loranthus)	(Ileostylus	Muellerina)))	(((Tripodanthus	Struthanthus)	(Notanthera	Ligaria))	(Nuytsia	Atkinsonia))))	Tupeia)	Decaisnina);
(Tupeia	(((((Taxillus	Scurrula)	((Englerina	Agelanthus)	((((Dendrophthoe	Helixanthera)	Bakerella)	Tapinanthus)	Moquiniella)))	(Amyema	Benthamina))	((Cecarria	Loranthus)	(Ileostylus	Muellerina)))	(((Peraxilla	Desmaria)	(Tristerix	Macrosolen))	(((((Struthanthus	Tripodanthus)	Notanthera)	Ligaria)	(Atkinsonia	Nuytsia))	Gaiadendron)))	Decaisnina);
(Macrosolen	((((Tristerix	((((Struthanthus	Tripodanthus)	Notanthera)	Ligaria)	(Atkinsonia	Nuytsia)))	((((Taxillus	Scurrula)	(Dendrophthoe	((Bakerella	Englerina)	(Agelanthus	((Moquiniella	Tapinanthus)	Helixanthera)))))	(Amyema	Benthamina))	((Cecarria	Loranthus)	(Ileostylus	Muellerina))))	(Peraxilla	Desmaria))	(Tupeia	Gaiadendron))	Decaisnina);
(Macrosolen	(Peraxilla	((Tristerix	((Desmaria	Tupeia)	Gaiadendron))	(((((Struthanthus	Tripodanthus)	Notanthera)	Ligaria)	(Atkinsonia	Nuytsia))	((((Taxillus	Scurrula)	((Bakerella	((Helixanthera	Dendrophthoe)	Englerina))	(Agelanthus	(Moquiniella	Tapinanthus))))	(Amyema	Benthamina))	((Cecarria	Loranthus)	(Ileostylus	Muellerina))))))	Decaisnina);
(Tupeia	((Gaiadendron	((Tristerix	Desmaria)	((Macrosolen	Peraxilla)	((((Struthanthus	Tripodanthus)	Notanthera)	Ligaria)	(Atkinsonia	Nuytsia)))))	(((Taxillus	Scurrula)	(((Agelanthus	(Helixanthera	Dendrophthoe))	((Englerina	Moquiniella)	(Bakerella	Tapinanthus)))	(Amyema	Benthamina)))	((Cecarria	Loranthus)	(Ileostylus	Muellerina))))	Decaisnina);
(Macrosolen	(Tupeia	(((Desmaria	Tristerix)	((((Atkinsonia	Nuytsia)	((Ligaria	(Tripodanthus	Struthanthus))	Notanthera))	((Ileostylus	Muellerina)	((Cecarria	Loranthus)	((Tapinanthus	(Benthamina	(Helixanthera	Dendrophthoe)))	(((Scurrula	Taxillus)	(Amyema	Moquiniella))	((Englerina	Agelanthus)	Bakerella))))))	Peraxilla))	Gaiadendron))	Decaisnina);
(Macrosolen	(((((((Amyema	Benthamina)	Agelanthus)	(Helixanthera	(((Scurrula	Taxillus)	Bakerella)	(Dendrophthoe	Englerina))))	(Tapinanthus	Moquiniella))	((Ileostylus	Muellerina)	(Cecarria	Loranthus)))	((Peraxilla	Desmaria)	((((Tripodanthus	Struthanthus)	Notanthera)	Atkinsonia)	(Ligaria	(Nuytsia	Tristerix)))))	(Gaiadendron	Tupeia))	Decaisnina);
(Macrosolen	(((((((Tripodanthus	Struthanthus)	Notanthera)	(Ligaria	Atkinsonia))	Nuytsia)	(Peraxilla	(((Amyema	Benthamina)	((Englerina	(Agelanthus	((Tapinanthus	Moquiniella)	(Helixanthera	(Dendrophthoe	(Scurrula	Taxillus))))))	Bakerella))	((Ileostylus	Muellerina)	(Cecarria	Loranthus)))))	((Desmaria	Tristerix)	Gaiadendron))	Tupeia)	Decaisnina);
(Macrosolen	((((Peraxilla	Desmaria)	(Tristerix	Gaiadendron))	(Tupeia	((((Amyema	Benthamina)	(((Bakerella	Tapinanthus)	(Helixanthera	(Englerina	Dendrophthoe)))	(Agelanthus	Moquiniella)))	(Scurrula	Taxillus))	((Ileostylus	Muellerina)	(Cecarria	Loranthus)))))	(((((Tripodanthus	Struthanthus)	Notanthera)	Ligaria)	Atkinsonia)	Nuytsia))	Decaisnina);
((Macrosolen	(Gaiadendron	((((Bakerella	Tapinanthus)	(((Englerina	(Dendrophthoe	Helixanthera))	(((Scurrula	Taxillus)	Amyema)	((Agelanthus	Tristerix)	Moquiniella)))	Benthamina))	((Ileostylus	Muellerina)	(Cecarria	Loranthus)))	((Atkinsonia	((Peraxilla	Desmaria)	(Tupeia	((Tripodanthus	Struthanthus)	Ligaria))))	Nuytsia))))	Notanthera	Decaisnina);
(Macrosolen	(Gaiadendron	(((Tristerix	(Ligaria	Desmaria))	(Nuytsia	(Atkinsonia	(Notanthera	(Tripodanthus	Struthanthus)))))	(Peraxilla	(Tupeia	((((Agelanthus	(Tapinanthus	Moquiniella))	(Bakerella	Englerina))	(((Scurrula	Taxillus)	(Dendrophthoe	Helixanthera))	(Amyema	Benthamina)))	((Ileostylus	Muellerina)	(Cecarria	Loranthus)))))))	Decaisnina);
((Macrosolen	((Nuytsia	(((Gaiadendron	Atkinsonia)	(Peraxilla	((Tripodanthus	Struthanthus)	Ligaria)))	(Tupeia	(((Amyema	Benthamina)	((Tapinanthus	Moquiniella)	(Bakerella	((((Scurrula	(Dendrophthoe	Taxillus))	Helixanthera)	Agelanthus)	Englerina))))	((Ileostylus	Muellerina)	(Cecarria	Loranthus))))))	(Tristerix	Desmaria)))	Notanthera	Decaisnina);
((Macrosolen	(((((Peraxilla	Desmaria)	Tristerix)	(((Amyema	Benthamina)	(((Scurrula	Taxillus)	(Englerina	((Helixanthera	(Agelanthus	(Tapinanthus	Moquiniella)))	Bakerella)))	Dendrophthoe))	((Ileostylus	Muellerina)	(Cecarria	Loranthus))))	((Atkinsonia	((Ligaria	(Tripodanthus	Struthanthus))	Nuytsia))	Gaiadendron))	Tupeia))	Notanthera	Decaisnina);
((Macrosolen	((((Peraxilla	Desmaria)	((Gaiadendron	Tupeia)	((Bakerella	(((((Benthamina	Helixanthera)	Dendrophthoe)	((Tapinanthus	Moquiniella)	(Amyema	(Scurrula	Taxillus))))	Englerina)	Agelanthus))	((Ileostylus	Muellerina)	(Cecarria	Loranthus)))))	((Ligaria	(Tripodanthus	Struthanthus))	(Nuytsia	Atkinsonia)))	Tristerix))	Notanthera	Decaisnina);
(Macrosolen	(((Gaiadendron	(((Notanthera	(Tripodanthus	Struthanthus))	((Ligaria	(Tristerix	Nuytsia))	Atkinsonia))	((((Helixanthera	Englerina)	(Dendrophthoe	((Scurrula	Taxillus)	Moquiniella)))	(Amyema	(Benthamina	(Tapinanthus	(Agelanthus	Bakerella)))))	((Ileostylus	Muellerina)	(Cecarria	Loranthus)))))	(Peraxilla	Desmaria))	Tupeia)	Decaisnina);
(Macrosolen	(((Tupeia	Gaiadendron)	(((Nuytsia	(Atkinsonia	(Ligaria	((Tripodanthus	Struthanthus)	Notanthera))))	(((((Taxillus	Scurrula)	Benthamina)	((Moquiniella	Tapinanthus)	(Englerina	((Bakerella	Agelanthus)	(Dendrophthoe	Helixanthera)))))	Amyema)	((Cecarria	Loranthus)	(Muellerina	Ileostylus))))	(Peraxilla	Desmaria)))	Tristerix)	Decaisnina);
(Tupeia	(((((Nuytsia	(Atkinsonia	(Ligaria	((Tripodanthus	Struthanthus)	Notanthera))))	Gaiadendron)	(Peraxilla	Macrosolen))	(Tristerix	Desmaria))	((((Taxillus	Scurrula)	(Amyema	Benthamina))	((Agelanthus	(Moquiniella	Tapinanthus))	(Englerina	(Bakerella	(Dendrophthoe	Helixanthera)))))	((Cecarria	Loranthus)	(Muellerina	Ileostylus))))	Decaisnina);
(Tupeia	(((Atkinsonia	((Tristerix	(Ligaria	Desmaria))	(Nuytsia	(Peraxilla	Macrosolen))))	((Notanthera	(Tripodanthus	Struthanthus))	Gaiadendron))	(((((Benthamina	Agelanthus)	((Moquiniella	((Taxillus	Amyema)	Scurrula))	(Helixanthera	Englerina)))	Dendrophthoe)	(Tapinanthus	Bakerella))	((Cecarria	Loranthus)	(Muellerina	Ileostylus))))	Decaisnina);
(Tupeia	(((Tristerix	(((Ligaria	(Notanthera	(Tripodanthus	Struthanthus)))	Atkinsonia)	Nuytsia))	(((Cecarria	Loranthus)	((Muellerina	Ileostylus)	((Benthamina	((Taxillus	Scurrula)	Amyema))	(((Helixanthera	Dendrophthoe)	Agelanthus)	((Moquiniella	Tapinanthus)	(Englerina	Bakerella))))))	((Desmaria	Peraxilla)	Gaiadendron)))	Macrosolen)	Decaisnina);
(Tupeia	(((Atkinsonia	(Nuytsia	(Notanthera	((Tripodanthus	Struthanthus)	Ligaria))))	((Gaiadendron	(Macrosolen	Tristerix))	(Desmaria	Peraxilla)))	((Cecarria	Loranthus)	((Muellerina	Ileostylus)	((Benthamina	(Tapinanthus	(Bakerella	Agelanthus)))	((Helixanthera	(Englerina	Dendrophthoe))	(((Taxillus	Scurrula)	Amyema)	Moquiniella))))))	Decaisnina);
(Tupeia	((((Macrosolen	Notanthera)	Desmaria)	((Nuytsia	Gaiadendron)	((Peraxilla	(Tristerix	((Struthanthus	Tripodanthus)	Ligaria)))	Atkinsonia)))	((Cecarria	Loranthus)	((Muellerina	Ileostylus)	(((Englerina	((((Taxillus	Scurrula)	Amyema)	Moquiniella)	(Benthamina	(Tapinanthus	(Bakerella	Agelanthus)))))	Dendrophthoe)	Helixanthera))))	Decaisnina);
(Tupeia	((((Nuytsia	Atkinsonia)	((Notanthera	(Struthanthus	Tripodanthus))	Ligaria))	((Desmaria	(Tristerix	(Macrosolen	Peraxilla)))	Gaiadendron))	((Cecarria	Loranthus)	((Muellerina	Ileostylus)	((((((Taxillus	Scurrula)	Dendrophthoe)	(Bakerella	Agelanthus))	(Amyema	Benthamina))	(Helixanthera	(Tapinanthus	Moquiniella)))	Englerina))))	Decaisnina);
(Tupeia	((((Nuytsia	Atkinsonia)	((Notanthera	(Struthanthus	Tripodanthus))	Ligaria))	((Desmaria	Peraxilla)	((Tristerix	Gaiadendron)	Macrosolen)))	((Cecarria	Loranthus)	((Muellerina	Ileostylus)	((Amyema	Benthamina)	((Helixanthera	Agelanthus)	((Tapinanthus	(Moquiniella	(Taxillus	Scurrula)))	(Englerina	(Bakerella	Dendrophthoe))))))))	Decaisnina);
((Macrosolen	((Gaiadendron	((((Tupeia	(Struthanthus	Tripodanthus))	Ligaria)	(Atkinsonia	Nuytsia))	((Desmaria	Tristerix)	((Cecarria	Loranthus)	((Muellerina	Ileostylus)	(((Taxillus	Scurrula)	(Amyema	Benthamina))	((((Bakerella	Agelanthus)	(Englerina	(Tapinanthus	Moquiniella)))	Helixanthera)	Dendrophthoe)))))))	Peraxilla))	Notanthera	Decaisnina);
(Macrosolen	((Peraxilla	(Desmaria	Tristerix))	((((Cecarria	Loranthus)	((Muellerina	Ileostylus)	(Benthamina	((Bakerella	Agelanthus)	(Englerina	(Amyema	(Helixanthera	((Taxillus	(Dendrophthoe	Scurrula))	(Tapinanthus	Moquiniella)))))))))	(Notanthera	(((Tupeia	(Struthanthus	Tripodanthus))	Ligaria)	(Atkinsonia	Nuytsia))))	Gaiadendron))	Decaisnina);
(Macrosolen	((((Gaiadendron	(Peraxilla	(Tristerix	Desmaria)))	((Nuytsia	(Ligaria	(Notanthera	(Tripodanthus	Struthanthus))))	Atkinsonia))	(((Benthamina	((Amyema	(Scurrula	Taxillus))	((Dendrophthoe	Helixanthera)	(((Englerina	Agelanthus)	(Tapinanthus	Bakerella))	Moquiniella))))	(Muellerina	Ileostylus))	(Cecarria	Loranthus)))	Tupeia)	Decaisnina);
(Macrosolen	(((Tristerix	(Ligaria	Desmaria))	(Gaiadendron	((Nuytsia	((Notanthera	(Tripodanthus	Struthanthus))	Atkinsonia))	(Tupeia	(((((Englerina	(Moquiniella	Agelanthus))	(Tapinanthus	Bakerella))	(((Amyema	(Scurrula	Taxillus))	(Dendrophthoe	Helixanthera))	Benthamina))	(Muellerina	Ileostylus))	(Cecarria	Loranthus))))))	Peraxilla)	Decaisnina);
(Macrosolen	(((Nuytsia	((Ligaria	(Notanthera	(Tripodanthus	Struthanthus)))	Atkinsonia))	((Tupeia	((((Amyema	Benthamina)	((Englerina	((Tapinanthus	Agelanthus)	Bakerella))	(((Scurrula	Taxillus)	(Dendrophthoe	Helixanthera))	Moquiniella)))	(Muellerina	Ileostylus))	(Cecarria	Loranthus)))	((Tristerix	Desmaria)	Gaiadendron)))	Peraxilla)	Decaisnina);
(Macrosolen	(((Nuytsia	((Ligaria	(Notanthera	(Tripodanthus	Struthanthus)))	Atkinsonia))	((Tupeia	((((((Amyema	Moquiniella)	(Scurrula	Taxillus))	((Dendrophthoe	Helixanthera)	((Agelanthus	(Tapinanthus	Benthamina))	Bakerella)))	Englerina)	(Muellerina	Ileostylus))	(Cecarria	Loranthus)))	((Tristerix	Desmaria)	Gaiadendron)))	Peraxilla)	Decaisnina);
(Macrosolen	((Tupeia	((Nuytsia	(Peraxilla	Desmaria))	((Atkinsonia	Gaiadendron)	((Ligaria	(Notanthera	(Tripodanthus	Struthanthus)))	((((Scurrula	Taxillus)	(((Agelanthus	(Dendrophthoe	Helixanthera))	(Bakerella	(Englerina	(Moquiniella	Tapinanthus))))	(Amyema	Benthamina)))	(Muellerina	Ileostylus))	(Cecarria	Loranthus))))))	Tristerix)	Decaisnina);
((Peraxilla	Macrosolen)	((((Tupeia	Desmaria)	(Tristerix	((Nuytsia	Atkinsonia)	(Ligaria	(Notanthera	(Tripodanthus	Struthanthus))))))	((((Scurrula	Taxillus)	(((Englerina	(Dendrophthoe	Helixanthera))	(Bakerella	(Agelanthus	(Moquiniella	Tapinanthus))))	(Amyema	Benthamina)))	(Muellerina	Ileostylus))	(Cecarria	Loranthus)))	Gaiadendron)	Decaisnina);
(Macrosolen	((Gaiadendron	((Peraxilla	Desmaria)	((((Nuytsia	Atkinsonia)	(Ligaria	(Notanthera	(Tripodanthus	Struthanthus))))	Tupeia)	(((((Agelanthus	(Amyema	Benthamina))	((Englerina	((Dendrophthoe	Helixanthera)	(Scurrula	Taxillus)))	Bakerella))	(Moquiniella	Tapinanthus))	(Muellerina	Ileostylus))	(Cecarria	Loranthus)))))	Tristerix)	Decaisnina);
(Tupeia	((((((Moquiniella	Tapinanthus)	(Agelanthus	(((Englerina	Dendrophthoe)	Helixanthera)	((Amyema	Benthamina)	(Scurrula	Taxillus)))))	Bakerella)	(Muellerina	Ileostylus))	(Cecarria	Loranthus))	((((Nuytsia	Atkinsonia)	(Ligaria	(Notanthera	(Tripodanthus	Struthanthus))))	((Desmaria	Tristerix)	(Peraxilla	Macrosolen)))	Gaiadendron))	Decaisnina);
(Tupeia	(((((Benthamina	((Scurrula	Taxillus)	Amyema))	((((Dendrophthoe	Helixanthera)	Bakerella)	Englerina)	(Moquiniella	(Agelanthus	Tapinanthus))))	(Muellerina	Ileostylus))	(Cecarria	Loranthus))	(((((Ligaria	Desmaria)	Tristerix)	Gaiadendron)	((Nuytsia	Atkinsonia)	(Notanthera	(Tripodanthus	Struthanthus))))	(Peraxilla	Macrosolen)))	Decaisnina);
(Macrosolen	(((((((((Scurrula	Taxillus)	(Amyema	Benthamina))	((Bakerella	(Moquiniella	Tapinanthus))	((Agelanthus	(Dendrophthoe	Helixanthera))	Englerina)))	(Muellerina	Ileostylus))	(Cecarria	Loranthus))	(Atkinsonia	((Notanthera	(Ligaria	(Tripodanthus	Struthanthus)))	Nuytsia)))	((Desmaria	Tristerix)	Peraxilla))	Gaiadendron)	Tupeia)	Decaisnina);
(Macrosolen	(((Atkinsonia	((((Peraxilla	Desmaria)	((Notanthera	(Struthanthus	Tripodanthus))	Ligaria))	((Cecarria	Loranthus)	((((Benthamina	Amyema)	(Scurrula	Taxillus))	(((Dendrophthoe	Agelanthus)	(Englerina	((Tapinanthus	Moquiniella)	Bakerella)))	Helixanthera))	(Muellerina	Ileostylus))))	(Tristerix	Nuytsia)))	Gaiadendron)	Tupeia)	Decaisnina);
(Macrosolen	((((((Peraxilla	(Struthanthus	Tripodanthus))	Ligaria)	((Notanthera	Nuytsia)	Atkinsonia))	((Cecarria	Loranthus)	((((Benthamina	Amyema)	(Scurrula	Taxillus))	(Helixanthera	(((Dendrophthoe	(Tapinanthus	Moquiniella))	Englerina)	(Agelanthus	Bakerella))))	(Muellerina	Ileostylus))))	((Tristerix	Desmaria)	Gaiadendron))	Tupeia)	Decaisnina);
(Tupeia	(((Cecarria	Loranthus)	(((Agelanthus	(((Helixanthera	((Moquiniella	((Scurrula	Taxillus)	Amyema))	Dendrophthoe))	Englerina)	Benthamina))	(Bakerella	Tapinanthus))	(Muellerina	Ileostylus)))	(((Nuytsia	(((Notanthera	(Struthanthus	Tripodanthus))	Ligaria)	Atkinsonia))	Gaiadendron)	((Tristerix	Desmaria)	(Peraxilla	Macrosolen))))	Decaisnina);
(Tupeia	((Ileostylus	((Muellerina	(Cecarria	Loranthus))	((((Moquiniella	((Scurrula	Taxillus)	Amyema))	(Dendrophthoe	Englerina))	((Bakerella	Tapinanthus)	(Benthamina	Agelanthus)))	Helixanthera)))	(((Peraxilla	((Struthanthus	Tripodanthus)	Ligaria))	(Macrosolen	Notanthera))	((((Tristerix	Desmaria)	Gaiadendron)	Atkinsonia)	Nuytsia)))	Decaisnina);
(Macrosolen	(Peraxilla	((((Tristerix	Desmaria)	(Nuytsia	(((Struthanthus	Tripodanthus)	Ligaria)	(Notanthera	Atkinsonia))))	Gaiadendron)	(Tupeia	(((Cecarria	Loranthus)	(((Moquiniella	Amyema)	(((Helixanthera	(((Scurrula	Taxillus)	Agelanthus)	Dendrophthoe))	Benthamina)	Englerina))	(Tapinanthus	Bakerella)))	(Ileostylus	Muellerina)))))	Decaisnina);
(Macrosolen	(Peraxilla	((Nuytsia	(((Notanthera	(Struthanthus	Tripodanthus))	Ligaria)	Atkinsonia))	((((Tristerix	Desmaria)	Gaiadendron)	Tupeia)	(((Amyema	Benthamina)	(Dendrophthoe	(((Agelanthus	(Helixanthera	Englerina))	Bakerella)	((Scurrula	Taxillus)	(Moquiniella	Tapinanthus)))))	((Ileostylus	Muellerina)	(Cecarria	Loranthus))))))	Decaisnina);
(Macrosolen	(Peraxilla	((Nuytsia	(((Notanthera	(Struthanthus	Tripodanthus))	Ligaria)	Atkinsonia))	(((Tristerix	Desmaria)	Gaiadendron)	(Tupeia	((((((((Tapinanthus	Bakerella)	Agelanthus)	(Englerina	Moquiniella))	(Dendrophthoe	Helixanthera))	(Scurrula	Taxillus))	(Amyema	Benthamina))	(Ileostylus	Muellerina))	(Cecarria	Loranthus))))))	Decaisnina);
(Macrosolen	(Peraxilla	((Nuytsia	(((Notanthera	(Struthanthus	Tripodanthus))	Ligaria)	Atkinsonia))	(((Tristerix	Desmaria)	Gaiadendron)	(Tupeia	(((((((Moquiniella	Tapinanthus)	((Bakerella	Dendrophthoe)	(Agelanthus	Englerina)))	Helixanthera)	(Scurrula	Taxillus))	(Amyema	Benthamina))	(Ileostylus	Muellerina))	(Cecarria	Loranthus))))))	Decaisnina);
(Tupeia	(Macrosolen	(((Peraxilla	Desmaria)	Atkinsonia)	((Nuytsia	(Notanthera	((Struthanthus	Tripodanthus)	(Tristerix	Ligaria))))	(Gaiadendron	(((((((Amyema	Benthamina)	Agelanthus)	(Englerina	((Dendrophthoe	(Helixanthera	(Scurrula	Taxillus)))	Moquiniella)))	Tapinanthus)	Bakerella)	(Ileostylus	Muellerina))	(Cecarria	Loranthus))))))	Decaisnina);
((((Gaiadendron	Desmaria)	((Tupeia	(((((Moquiniella	(((Amyema	Benthamina)	((Dendrophthoe	(Helixanthera	(Scurrula	Taxillus)))	Agelanthus))	Englerina))	Tapinanthus)	Bakerella)	(Ileostylus	Muellerina))	(Cecarria	Loranthus)))	((Notanthera	(Ligaria	((Struthanthus	Tripodanthus)	Tristerix)))	(Atkinsonia	Nuytsia))))	Peraxilla)	Macrosolen	Decaisnina);
(Tupeia	((((Loranthus	Cecarria)	(Muellerina	Ileostylus))	(((Taxillus	Scurrula)	(Amyema	Benthamina))	(((Moquiniella	Agelanthus)	(((Bakerella	Tapinanthus)	Englerina)	Dendrophthoe))	Helixanthera)))	(((Desmaria	Tristerix)	Gaiadendron)	(((Atkinsonia	Nuytsia)	(Ligaria	((Struthanthus	Tripodanthus)	Notanthera)))	(Macrosolen	Peraxilla))))	Decaisnina);
(Macrosolen	(Peraxilla	(((Tupeia	(((Loranthus	Cecarria)	(Muellerina	Ileostylus))	((Agelanthus	(((Englerina	Dendrophthoe)	((Scurrula	(Taxillus	Amyema))	Moquiniella))	(Benthamina	Helixanthera)))	(Bakerella	Tapinanthus))))	(Gaiadendron	((Ligaria	Desmaria)	Tristerix)))	(Nuytsia	(((Struthanthus	Tripodanthus)	Notanthera)	Atkinsonia))))	Decaisnina);
(Macrosolen	(((Peraxilla	((Atkinsonia	(Nuytsia	(Ligaria	((Struthanthus	Tripodanthus)	Notanthera))))	(Tupeia	(((Loranthus	Cecarria)	(Muellerina	Ileostylus))	((Scurrula	Taxillus)	(((Bakerella	Agelanthus)	((Helixanthera	(Tapinanthus	Moquiniella))	(Englerina	Dendrophthoe)))	(Amyema	Benthamina)))))))	(Gaiadendron	Desmaria))	Tristerix)	Decaisnina);
(Macrosolen	(Peraxilla	((((Loranthus	Cecarria)	(Muellerina	Ileostylus))	((Amyema	Benthamina)	(Tapinanthus	(((Scurrula	Taxillus)	Moquiniella)	(Englerina	(Bakerella	((Helixanthera	Dendrophthoe)	Agelanthus)))))))	((Gaiadendron	(Tupeia	(Ligaria	(Tristerix	Desmaria))))	(Atkinsonia	(Nuytsia	((Struthanthus	Tripodanthus)	Notanthera))))))	Decaisnina);
(Notanthera	((((Tristerix	(Ligaria	(Struthanthus	Tripodanthus)))	((Atkinsonia	Gaiadendron)	Nuytsia))	((Desmaria	Peraxilla)	(Tupeia	(((Loranthus	Cecarria)	(Muellerina	Ileostylus))	((((Scurrula	Taxillus)	Helixanthera)	(Amyema	Benthamina))	((Agelanthus	(Moquiniella	Tapinanthus))	(Englerina	(Dendrophthoe	Bakerella))))))))	Macrosolen)	Decaisnina);
(Notanthera	(((((Loranthus	Cecarria)	(Muellerina	Ileostylus))	((((Englerina	(Agelanthus	Moquiniella))	(Helixanthera	(Dendrophthoe	(Bakerella	Tapinanthus))))	(Scurrula	Taxillus))	(Amyema	Benthamina)))	((Tristerix	(Desmaria	Peraxilla))	(Gaiadendron	((Nuytsia	Atkinsonia)	(Tupeia	(Ligaria	(Struthanthus	Tripodanthus)))))))	Macrosolen)	Decaisnina);
(((Peraxilla	(((Nuytsia	Atkinsonia)	(((Struthanthus	Tripodanthus)	Ligaria)	Notanthera))	(((((Loranthus	Cecarria)	(Muellerina	Ileostylus))	(((Helixanthera	(((Moquiniella	Tapinanthus)	(Bakerella	Agelanthus))	(Englerina	Dendrophthoe)))	(Scurrula	Taxillus))	(Amyema	Benthamina)))	Tupeia)	(Desmaria	Gaiadendron))))	Tristerix)	Macrosolen	Decaisnina);
(Tupeia	((((Peraxilla	Desmaria)	(((Notanthera	Nuytsia)	Atkinsonia)	((Tristerix	(Struthanthus	Tripodanthus))	Ligaria)))	(Macrosolen	Gaiadendron))	((Muellerina	Ileostylus)	(((Amyema	Benthamina)	((Moquiniella	(Englerina	((Scurrula	Taxillus)	(Dendrophthoe	Helixanthera))))	((Tapinanthus	Bakerella)	Agelanthus)))	(Loranthus	Cecarria))))	Decaisnina);
(((Peraxilla	((((Tapinanthus	Bakerella)	(((Dendrophthoe	Englerina)	Helixanthera)	((Moquiniella	(Amyema	(Scurrula	Taxillus)))	(Benthamina	Agelanthus))))	((Loranthus	Cecarria)	(Muellerina	Ileostylus)))	((Tristerix	(Desmaria	Ligaria))	(Nuytsia	(Atkinsonia	((Tupeia	(Struthanthus	Tripodanthus))	Gaiadendron))))))	Macrosolen)	Notanthera	Decaisnina);
(((Gaiadendron	(((((Bakerella	(Dendrophthoe	(((Moquiniella	Tapinanthus)	(Taxillus	((Scurrula	((Amyema	Benthamina)	Agelanthus))	Englerina)))	Helixanthera)))	((Loranthus	Cecarria)	(Muellerina	Ileostylus)))	Peraxilla)	(Desmaria	Tristerix))	((Nuytsia	(Notanthera	(Ligaria	(Struthanthus	Tripodanthus))))	Atkinsonia)))	Tupeia)	Macrosolen	Decaisnina);
(Macrosolen	(Tupeia	(((((Peraxilla	(Notanthera	(Tripodanthus	Struthanthus)))	(((((Amyema	Benthamina)	(Helixanthera	(((((Scurrula	Taxillus)	(Moquiniella	Tapinanthus))	Agelanthus)	(Bakerella	Englerina))	Dendrophthoe)))	(Muellerina	Ileostylus))	(Loranthus	Cecarria))	Gaiadendron))	(Nuytsia	(Ligaria	Tristerix)))	Atkinsonia)	Desmaria))	Decaisnina);
(Macrosolen	(Peraxilla	(((Ligaria	(Notanthera	(Tripodanthus	Struthanthus)))	(((((Amyema	Benthamina)	((Agelanthus	(Moquiniella	Tapinanthus))	((Helixanthera	(Englerina	Dendrophthoe))	Bakerella)))	(Scurrula	Taxillus))	(Muellerina	Ileostylus))	(Loranthus	Cecarria)))	(((Desmaria	Tristerix)	((Gaiadendron	Tupeia)	Nuytsia))	Atkinsonia)))	Decaisnina);
(Macrosolen	((((Gaiadendron	(Desmaria	Tristerix))	Atkinsonia)	(((Peraxilla	Ligaria)	(Notanthera	(Tripodanthus	Struthanthus)))	(Tupeia	(((Bakerella	(((Benthamina	Agelanthus)	(Amyema	((Scurrula	Taxillus)	(Moquiniella	Tapinanthus))))	(Helixanthera	(Dendrophthoe	Englerina))))	(Muellerina	Ileostylus))	(Loranthus	Cecarria)))))	Nuytsia)	Decaisnina);
((Macrosolen	(Gaiadendron	(Tristerix	((Desmaria	Peraxilla)	((Atkinsonia	(Nuytsia	(Notanthera	(Ligaria	(Tripodanthus	Struthanthus)))))	((((Tapinanthus	Bakerella)	((Benthamina	((Amyema	(Taxillus	Scurrula))	Moquiniella))	(Helixanthera	(Dendrophthoe	(Englerina	Agelanthus)))))	(Muellerina	Ileostylus))	(Loranthus	Cecarria)))))))	Tupeia	Decaisnina);
(Macrosolen	(((Gaiadendron	(Tristerix	Desmaria))	((Atkinsonia	(Nuytsia	(Notanthera	(Ligaria	(Tripodanthus	Struthanthus)))))	(Tupeia	(((((Amyema	Benthamina)	(((Englerina	(Helixanthera	Dendrophthoe))	Moquiniella)	(Agelanthus	(Tapinanthus	Bakerella))))	(Taxillus	Scurrula))	(Muellerina	Ileostylus))	(Loranthus	Cecarria)))))	Peraxilla)	Decaisnina);
(Macrosolen	(Tristerix	(Gaiadendron	(Peraxilla	((((Amyema	(Benthamina	((Dendrophthoe	(Helixanthera	((Agelanthus	Bakerella)	((Tapinanthus	Moquiniella)	Englerina))))	(Taxillus	Scurrula))))	(Muellerina	Ileostylus))	(Loranthus	Cecarria))	((Nuytsia	((Notanthera	(Tripodanthus	Struthanthus))	Atkinsonia))	((Ligaria	Tupeia)	Desmaria))))))	Decaisnina);
(Macrosolen	(((Tristerix	Gaiadendron)	(((((Tapinanthus	Bakerella)	((Englerina	Agelanthus)	(((Taxillus	Scurrula)	Moquiniella)	((Amyema	Benthamina)	(Helixanthera	Dendrophthoe)))))	Ileostylus)	(Muellerina	(Loranthus	Cecarria)))	((Nuytsia	((Ligaria	(Notanthera	(Tripodanthus	Struthanthus)))	Atkinsonia))	(Desmaria	Peraxilla))))	Tupeia)	Decaisnina);
(((Macrosolen	((((((Peraxilla	Ligaria)	(Tripodanthus	Struthanthus))	(Gaiadendron	(Tupeia	(((((Helixanthera	Dendrophthoe)	(Taxillus	Scurrula))	(Amyema	Benthamina))	((Englerina	Bakerella)	(Tapinanthus	(Agelanthus	Moquiniella))))	((Ileostylus	Muellerina)	(Loranthus	Cecarria))))))	Nuytsia)	Atkinsonia)	Desmaria))	Tristerix)	Notanthera	Decaisnina);
(Macrosolen	((Peraxilla	((Desmaria	Tristerix)	(((((Amyema	Benthamina)	((Tapinanthus	Moquiniella)	(((Englerina	Dendrophthoe)	((Taxillus	Scurrula)	Helixanthera))	(Agelanthus	Bakerella))))	((Ileostylus	Muellerina)	(Loranthus	Cecarria)))	Gaiadendron)	((Nuytsia	Atkinsonia)	(Ligaria	(Notanthera	(Tripodanthus	Struthanthus)))))))	Tupeia)	Decaisnina);
(Macrosolen	(Tristerix	(Gaiadendron	(((Peraxilla	Desmaria)	((Nuytsia	Atkinsonia)	(Notanthera	((Tripodanthus	Struthanthus)	Ligaria))))	(Tupeia	(((Tapinanthus	Bakerella)	((((Dendrophthoe	Helixanthera)	Englerina)	(((Taxillus	Scurrula)	Moquiniella)	Agelanthus))	(Amyema	Benthamina)))	((Ileostylus	Muellerina)	(Loranthus	Cecarria)))))))	Decaisnina);
(Tupeia	(Macrosolen	((((Tristerix	(Ligaria	((Struthanthus	Tripodanthus)	Notanthera)))	((Ileostylus	Muellerina)	((Cecarria	Loranthus)	(((Amyema	Benthamina)	((Tapinanthus	Moquiniella)	((((Scurrula	Taxillus)	Dendrophthoe)	Helixanthera)	Englerina)))	(Agelanthus	Bakerella)))))	(Peraxilla	Desmaria))	((Nuytsia	Gaiadendron)	Atkinsonia)))	Decaisnina);
(((Peraxilla	Desmaria)	(Gaiadendron	((Tristerix	Macrosolen)	((Nuytsia	Atkinsonia)	(((Struthanthus	Tripodanthus)	Notanthera)	Ligaria)))))	(Tupeia	((Ileostylus	Muellerina)	((Cecarria	Loranthus)	((Englerina	(Bakerella	(Tapinanthus	(Agelanthus	Benthamina))))	(((Moquiniella	(Amyema	(Scurrula	Taxillus)))	Dendrophthoe)	Helixanthera)))))	Decaisnina);
((((((((Helixanthera	(Scurrula	Taxillus))	((Benthamina	Amyema)	((Dendrophthoe	Agelanthus)	((Tapinanthus	Moquiniella)	(Englerina	Bakerella)))))	((Ileostylus	Muellerina)	(Cecarria	Loranthus)))	((Peraxilla	Desmaria)	(Notanthera	(Ligaria	(Struthanthus	Tripodanthus)))))	(Tristerix	Nuytsia))	(Atkinsonia	Gaiadendron))	Tupeia)	Macrosolen	Decaisnina);
((((((((Helixanthera	(Scurrula	Taxillus))	((Benthamina	Amyema)	((Moquiniella	Agelanthus)	((Bakerella	Tapinanthus)	(Englerina	Dendrophthoe)))))	((Ileostylus	Muellerina)	(Cecarria	Loranthus)))	((Peraxilla	Desmaria)	(Atkinsonia	(Nuytsia	Notanthera))))	Tristerix)	Gaiadendron)	(((Struthanthus	Tripodanthus)	Ligaria)	Tupeia))	Macrosolen	Decaisnina);
((((Tristerix	Desmaria)	((((Scurrula	Taxillus)	((Benthamina	Amyema)	(((Moquiniella	Tapinanthus)	Agelanthus)	((Helixanthera	(Dendrophthoe	Bakerella))	Englerina))))	((Ileostylus	Muellerina)	(Cecarria	Loranthus)))	(Gaiadendron	((Tupeia	(Ligaria	(Struthanthus	Tripodanthus)))	(Atkinsonia	(Nuytsia	Notanthera))))))	Peraxilla)	Macrosolen	Decaisnina);
((((Desmaria	((((Notanthera	(Ligaria	(Struthanthus	Tripodanthus)))	(Atkinsonia	Nuytsia))	(((Scurrula	Taxillus)	((Benthamina	Amyema)	(((Moquiniella	Tapinanthus)	Helixanthera)	(Bakerella	(Dendrophthoe	(Agelanthus	Englerina))))))	((Ileostylus	Muellerina)	(Cecarria	Loranthus))))	Gaiadendron))	(Peraxilla	Tristerix))	Macrosolen)	Tupeia	Decaisnina);
(Macrosolen	(Notanthera	(((Atkinsonia	((Tupeia	(Ligaria	(Struthanthus	Tripodanthus)))	Gaiadendron))	Nuytsia)	((Peraxilla	Desmaria)	(((Benthamina	(Helixanthera	((Agelanthus	(Englerina	((Tapinanthus	Bakerella)	Moquiniella)))	Dendrophthoe)))	(Tristerix	(Amyema	(Scurrula	Taxillus))))	((Ileostylus	Muellerina)	(Cecarria	Loranthus))))))	Decaisnina);
((Macrosolen	(((Peraxilla	Desmaria)	(Gaiadendron	((Atkinsonia	(Nuytsia	(Ligaria	(Notanthera	(Struthanthus	Tripodanthus)))))	(((Amyema	Benthamina)	((((Helixanthera	(Moquiniella	Dendrophthoe))	Englerina)	(Tapinanthus	(Bakerella	Agelanthus)))	(Scurrula	Taxillus)))	((Ileostylus	Muellerina)	(Cecarria	Loranthus))))))	Tristerix))	Tupeia	Decaisnina);
(Macrosolen	(Tupeia	(Gaiadendron	((((Nuytsia	(Notanthera	((Struthanthus	Tripodanthus)	(Tristerix	Ligaria))))	((((Englerina	Dendrophthoe)	Helixanthera)	(((Agelanthus	Benthamina)	(Tapinanthus	Bakerella))	((Amyema	Moquiniella)	(Scurrula	Taxillus))))	((Ileostylus	Muellerina)	(Cecarria	Loranthus))))	(Peraxilla	Desmaria))	Atkinsonia)))	Decaisnina);
(Macrosolen	((Tupeia	(Gaiadendron	(((Ligaria	(Nuytsia	(Atkinsonia	(Notanthera	(Struthanthus	Tripodanthus)))))	(((Englerina	((Helixanthera	(Bakerella	Dendrophthoe))	Tapinanthus))	(((Amyema	Benthamina)	(Moquiniella	Agelanthus))	(Scurrula	Taxillus)))	((Ileostylus	Muellerina)	(Cecarria	Loranthus))))	(Peraxilla	Desmaria))))	Tristerix)	Decaisnina);
((Tupeia	((((Ligaria	((Tripodanthus	Struthanthus)	Notanthera))	((Peraxilla	Desmaria)	Atkinsonia))	(Gaiadendron	(Nuytsia	Tristerix)))	(((Scurrula	Taxillus)	((Benthamina	Amyema)	(((Helixanthera	Dendrophthoe)	Bakerella)	((Englerina	Agelanthus)	(Tapinanthus	Moquiniella)))))	((Muellerina	Ileostylus)	(Loranthus	Cecarria)))))	Macrosolen	Decaisnina);
(Tupeia	(((((Nuytsia	(Tristerix	(Desmaria	Ligaria)))	Gaiadendron)	Atkinsonia)	(Notanthera	((Peraxilla	Macrosolen)	(Tripodanthus	Struthanthus))))	((((Amyema	(Scurrula	Taxillus))	Benthamina)	(Dendrophthoe	(((Englerina	Agelanthus)	((Bakerella	Tapinanthus)	Moquiniella))	Helixanthera)))	((Muellerina	Ileostylus)	(Loranthus	Cecarria))))	Decaisnina);
((Tupeia	((Peraxilla	Desmaria)	((((((((Tripodanthus	Struthanthus)	Tristerix)	Ligaria)	Atkinsonia)	Notanthera)	Nuytsia)	Gaiadendron)	(((Benthamina	Amyema)	(((Dendrophthoe	(Englerina	(Agelanthus	(Bakerella	(Tapinanthus	Moquiniella)))))	Helixanthera)	(Scurrula	Taxillus)))	((Muellerina	Ileostylus)	(Loranthus	Cecarria))))))	Macrosolen	Decaisnina);
((((((Ligaria	Desmaria)	(Nuytsia	(Atkinsonia	(Notanthera	(Tripodanthus	Struthanthus)))))	(Tupeia	(((Amyema	((Scurrula	Taxillus)	Tristerix))	(Benthamina	((Dendrophthoe	(((Tapinanthus	Moquiniella)	Englerina)	(Agelanthus	Bakerella)))	Helixanthera)))	((Muellerina	Ileostylus)	(Loranthus	Cecarria)))))	Gaiadendron)	Peraxilla)	Macrosolen	Decaisnina);
((Gaiadendron	((Peraxilla	Desmaria)	(((Nuytsia	(Atkinsonia	((Tripodanthus	Struthanthus)	(Ligaria	Tristerix))))	Notanthera)	(Tupeia	(((Amyema	Benthamina)	(((Dendrophthoe	(((Tapinanthus	Moquiniella)	Englerina)	(Agelanthus	Bakerella)))	Helixanthera)	(Scurrula	Taxillus)))	((Muellerina	Ileostylus)	(Loranthus	Cecarria)))))))	Macrosolen	Decaisnina);
((Gaiadendron	((((((Notanthera	(Ligaria	(Tripodanthus	Struthanthus)))	Nuytsia)	Atkinsonia)	Peraxilla)	(((Amyema	Benthamina)	((((Tapinanthus	Moquiniella)	Agelanthus)	(Englerina	(Helixanthera	(Bakerella	Dendrophthoe))))	(Scurrula	Taxillus)))	((Muellerina	Ileostylus)	(Loranthus	Cecarria))))	(Tristerix	Desmaria)))	(Tupeia	Macrosolen)	Decaisnina);
((Tupeia	(Gaiadendron	(((((Peraxilla	Desmaria)	((Notanthera	(Ligaria	(Tripodanthus	Struthanthus)))	(((Amyema	Benthamina)	((((Moquiniella	Englerina)	((Bakerella	Tapinanthus)	Agelanthus))	(Dendrophthoe	Helixanthera))	(Scurrula	Taxillus)))	((Muellerina	Ileostylus)	(Loranthus	Cecarria)))))	Atkinsonia)	Nuytsia)	Tristerix)))	Macrosolen	Decaisnina);
(Tupeia	((Gaiadendron	(Tristerix	(((((Amyema	Benthamina)	(((Dendrophthoe	((Agelanthus	Englerina)	(Bakerella	(Moquiniella	Tapinanthus))))	Helixanthera)	(Scurrula	Taxillus)))	(Ileostylus	((Loranthus	Cecarria)	Muellerina)))	(Peraxilla	Desmaria))	((Nuytsia	Atkinsonia)	((Notanthera	(Tripodanthus	Struthanthus))	Ligaria)))))	Macrosolen)	Decaisnina);
(Macrosolen	(Tupeia	((((Benthamina	(((Bakerella	(Englerina	Dendrophthoe))	(Agelanthus	(Helixanthera	(Moquiniella	Tapinanthus))))	(Amyema	(Scurrula	Taxillus))))	((Loranthus	Cecarria)	(Muellerina	Ileostylus)))	((((Nuytsia	Atkinsonia)	(Notanthera	((Tripodanthus	Struthanthus)	Ligaria)))	Tristerix)	Gaiadendron))	(Peraxilla	Desmaria)))	Decaisnina);
(Macrosolen	(Peraxilla	(Tristerix	(((Desmaria	((Nuytsia	Atkinsonia)	(Notanthera	((Tripodanthus	Struthanthus)	Ligaria))))	(Tupeia	(((Agelanthus	((((Helixanthera	((Scurrula	Taxillus)	Moquiniella))	Dendrophthoe)	Englerina)	(Amyema	Benthamina)))	(Tapinanthus	Bakerella))	((Loranthus	Cecarria)	(Muellerina	Ileostylus)))))	Gaiadendron)))	Decaisnina);
(((Tristerix	((((Tupeia	(((Ileostylus	Muellerina)	(Loranthus	Cecarria))	(((Amyema	Benthamina)	(Taxillus	Scurrula))	(Helixanthera	(Dendrophthoe	((Moquiniella	Tapinanthus)	((Agelanthus	Englerina)	Bakerella)))))))	(Peraxilla	(Tripodanthus	Struthanthus)))	((Desmaria	Ligaria)	(Atkinsonia	Gaiadendron)))	Nuytsia))	Macrosolen)	Notanthera	Decaisnina);
(((((((Ileostylus	Muellerina)	(Loranthus	Cecarria))	((Amyema	Benthamina)	(((Dendrophthoe	(Moquiniella	(Taxillus	Scurrula)))	(Agelanthus	((Bakerella	Tapinanthus)	Englerina)))	Helixanthera)))	Gaiadendron)	(Atkinsonia	(((Peraxilla	(Tupeia	(Tripodanthus	Struthanthus)))	Nuytsia)	((Tristerix	Desmaria)	Ligaria))))	Macrosolen)	Notanthera	Decaisnina);
(((((Ileostylus	Muellerina)	(Loranthus	Cecarria))	(((Amyema	(Taxillus	Scurrula))	Benthamina)	(((Tapinanthus	Moquiniella)	(Bakerella	(Dendrophthoe	Agelanthus)))	(Helixanthera	Englerina))))	((((Notanthera	(Tripodanthus	Struthanthus))	Ligaria)	(Atkinsonia	Nuytsia))	(((Macrosolen	(Tristerix	Desmaria))	Gaiadendron)	Peraxilla)))	Tupeia	Decaisnina);
(((((Ileostylus	Muellerina)	(Loranthus	Cecarria))	((Benthamina	Amyema)	((((Englerina	Agelanthus)	(Bakerella	Tapinanthus))	((Taxillus	Scurrula)	Moquiniella))	(Helixanthera	Dendrophthoe))))	((((Notanthera	(Tripodanthus	Struthanthus))	Ligaria)	(Atkinsonia	Nuytsia))	((Macrosolen	(Peraxilla	(Tristerix	Desmaria)))	Gaiadendron)))	Tupeia	Decaisnina);
((Macrosolen	((((Peraxilla	Desmaria)	((((Tripodanthus	Struthanthus)	(Ligaria	Notanthera))	(Atkinsonia	Nuytsia))	(((Ileostylus	Muellerina)	(Loranthus	Cecarria))	((Benthamina	Amyema)	(((Helixanthera	Dendrophthoe)	(Englerina	((Tapinanthus	(Bakerella	Moquiniella))	Agelanthus)))	(Taxillus	Scurrula))))))	Gaiadendron)	Tristerix))	Tupeia	Decaisnina);
(((((Ileostylus	Muellerina)	(Loranthus	Cecarria))	((Tapinanthus	Moquiniella)	(((Agelanthus	Bakerella)	((((Taxillus	Scurrula)	Helixanthera)	Dendrophthoe)	Englerina))	(Benthamina	Amyema))))	((((Tristerix	Desmaria)	Gaiadendron)	(Peraxilla	Macrosolen))	(((Ligaria	(Tripodanthus	Struthanthus))	Notanthera)	(Atkinsonia	Nuytsia))))	Tupeia	Decaisnina);
(((((Ileostylus	Muellerina)	(Loranthus	Cecarria))	((Benthamina	Amyema)	((((Moquiniella	(Taxillus	Scurrula))	Helixanthera)	((Bakerella	Tapinanthus)	Englerina))	(Dendrophthoe	Agelanthus))))	(((Atkinsonia	(Notanthera	Nuytsia))	(Desmaria	(Ligaria	Tristerix)))	(Gaiadendron	((Peraxilla	Macrosolen)	(Tripodanthus	Struthanthus)))))	Tupeia	Decaisnina);
(((((Ileostylus	Muellerina)	(Loranthus	Cecarria))	((((Benthamina	Amyema)	Agelanthus)	((((Taxillus	Scurrula)	Dendrophthoe)	Helixanthera)	(Englerina	Moquiniella)))	(Bakerella	Tapinanthus)))	(Gaiadendron	((Desmaria	(Peraxilla	(Tristerix	Macrosolen)))	(Atkinsonia	((Ligaria	((Tripodanthus	Struthanthus)	Notanthera))	Nuytsia)))))	Tupeia	Decaisnina);
(((((Ileostylus	Muellerina)	(Loranthus	Cecarria))	((Benthamina	Amyema)	(Agelanthus	(Moquiniella	((((Dendrophthoe	Helixanthera)	Englerina)	(Taxillus	Scurrula))	(Tapinanthus	Bakerella))))))	((Desmaria	(Tristerix	Gaiadendron))	((Peraxilla	Macrosolen)	(Atkinsonia	((Ligaria	((Tripodanthus	Struthanthus)	Notanthera))	Nuytsia)))))	Tupeia	Decaisnina);
(((((Ileostylus	Muellerina)	(Loranthus	Cecarria))	(((Benthamina	Amyema)	((Taxillus	Scurrula)	Helixanthera))	(Dendrophthoe	((((Tapinanthus	Bakerella)	Agelanthus)	Moquiniella)	Englerina))))	(((((Desmaria	Tristerix)	Gaiadendron)	Atkinsonia)	Nuytsia)	((Peraxilla	Macrosolen)	((Ligaria	(Tripodanthus	Struthanthus))	Notanthera))))	Tupeia	Decaisnina);
((((Gaiadendron	((Peraxilla	Desmaria)	((((((Agelanthus	Bakerella)	((Englerina	(Tapinanthus	Moquiniella))	(Helixanthera	Dendrophthoe)))	(Scurrula	Taxillus))	(Benthamina	Amyema))	((Ileostylus	Muellerina)	(Cecarria	Loranthus)))	Tupeia)))	(((Notanthera	(Ligaria	(Tripodanthus	Struthanthus)))	Nuytsia)	Atkinsonia))	Tristerix)	Macrosolen	Decaisnina);
((Tristerix	((Gaiadendron	((Peraxilla	Desmaria)	((((Benthamina	Amyema)	(Scurrula	((Taxillus	(Dendrophthoe	((Tapinanthus	Moquiniella)	((Agelanthus	Bakerella)	Englerina))))	Helixanthera)))	((Ileostylus	Muellerina)	(Cecarria	Loranthus)))	Tupeia)))	(((Nuytsia	Atkinsonia)	Ligaria)	(Notanthera	(Tripodanthus	Struthanthus)))))	Macrosolen	Decaisnina);
((((Gaiadendron	((Atkinsonia	(Ligaria	(Peraxilla	Desmaria)))	((((Benthamina	Amyema)	(Scurrula	((Helixanthera	(Taxillus	Dendrophthoe))	((Moquiniella	(Agelanthus	(Tapinanthus	Bakerella)))	Englerina))))	((Ileostylus	Muellerina)	(Cecarria	Loranthus)))	Tupeia)))	(Notanthera	(Tripodanthus	Struthanthus)))	(Nuytsia	Tristerix))	Macrosolen	Decaisnina);
(((((((Benthamina	(Amyema	(Scurrula	(Taxillus	(Helixanthera	(((Moquiniella	(Agelanthus	(Tapinanthus	Bakerella)))	Englerina)	Dendrophthoe))))))	((Ileostylus	Muellerina)	(Cecarria	Loranthus)))	Tupeia)	((Atkinsonia	Nuytsia)	((Notanthera	Ligaria)	(Struthanthus	Tripodanthus))))	((Desmaria	Tristerix)	Gaiadendron))	Peraxilla)	Macrosolen	Decaisnina);
(((((((((Helixanthera	(((Dendrophthoe	(Tapinanthus	Bakerella))	Moquiniella)	(Agelanthus	Englerina)))	(Scurrula	Taxillus))	(Benthamina	Amyema))	((Ileostylus	Muellerina)	(Cecarria	Loranthus)))	(Peraxilla	((Notanthera	Ligaria)	(Struthanthus	Tripodanthus))))	Nuytsia)	(Atkinsonia	((Desmaria	Tristerix)	Gaiadendron)))	Macrosolen)	Tupeia	Decaisnina);
((((((Dendrophthoe	((((Benthamina	Amyema)	Agelanthus)	(Moquiniella	(Scurrula	Taxillus)))	Helixanthera))	Englerina)	(Tapinanthus	Bakerella))	((Ileostylus	Muellerina)	(Cecarria	Loranthus)))	((Desmaria	Peraxilla)	((Macrosolen	Notanthera)	(Atkinsonia	((((Struthanthus	Tripodanthus)	(Ligaria	Tristerix))	Gaiadendron)	Nuytsia)))))	Tupeia	Decaisnina);
(((((Amyema	((Dendrophthoe	(Helixanthera	((Scurrula	Taxillus)	Moquiniella)))	Englerina))	(((Bakerella	Agelanthus)	Benthamina)	Tapinanthus))	((Ileostylus	Muellerina)	(Cecarria	Loranthus)))	((Desmaria	Peraxilla)	(((Macrosolen	Atkinsonia)	(Tristerix	Nuytsia))	(Gaiadendron	(Notanthera	((Struthanthus	Tripodanthus)	Ligaria))))))	Tupeia	Decaisnina);
(((((Ileostylus	Muellerina)	(Cecarria	Loranthus))	(Bakerella	(Tapinanthus	(Helixanthera	(Dendrophthoe	(((((Scurrula	Taxillus)	Moquiniella)	Agelanthus)	Englerina)	(Amyema	Benthamina)))))))	((Atkinsonia	(((Struthanthus	Tripodanthus)	Notanthera)	(Nuytsia	Ligaria)))	(Gaiadendron	((Macrosolen	(Tristerix	Desmaria))	Peraxilla))))	Tupeia	Decaisnina);
(Macrosolen	((((((((Struthanthus	Tripodanthus)	Notanthera)	Ligaria)	(((Ileostylus	Muellerina)	(Cecarria	Loranthus))	((Amyema	Benthamina)	((((Helixanthera	(Scurrula	Taxillus))	Dendrophthoe)	Agelanthus)	((Englerina	Bakerella)	(Tapinanthus	Moquiniella))))))	(Atkinsonia	(Peraxilla	Desmaria)))	(Nuytsia	Tristerix))	Gaiadendron)	Tupeia)	Decaisnina);
(Tupeia	((((Ileostylus	Muellerina)	(Cecarria	Loranthus))	(((Amyema	Benthamina)	(Moquiniella	((Englerina	Agelanthus)	(Dendrophthoe	(Bakerella	Tapinanthus)))))	(Helixanthera	(Scurrula	Taxillus))))	((Nuytsia	((Ligaria	Tristerix)	((Struthanthus	Tripodanthus)	Notanthera)))	(Gaiadendron	(Atkinsonia	((Peraxilla	Desmaria)	Macrosolen)))))	Decaisnina);
(Macrosolen	(((((((Notanthera	(Struthanthus	Tripodanthus))	(Nuytsia	Atkinsonia))	(Ligaria	(Desmaria	Tristerix)))	(((Loranthus	Cecarria)	(Ileostylus	Muellerina))	(((Englerina	(Dendrophthoe	Helixanthera))	(Agelanthus	(Bakerella	Tapinanthus)))	(((Moquiniella	(Scurrula	Taxillus))	Amyema)	Benthamina))))	Gaiadendron)	Peraxilla)	Tupeia)	Decaisnina);
((((((Loranthus	Cecarria)	(Ileostylus	Muellerina))	(Gaiadendron	(((Amyema	Benthamina)	((Englerina	((Agelanthus	(Bakerella	Tapinanthus))	Moquiniella))	(Dendrophthoe	Helixanthera)))	(Scurrula	Taxillus))))	(Desmaria	((Tristerix	(Ligaria	(Notanthera	(Struthanthus	Tripodanthus))))	(Nuytsia	Atkinsonia))))	Peraxilla)	(Tupeia	Macrosolen)	Decaisnina);
((((Gaiadendron	((Tristerix	(Ligaria	Desmaria))	((Notanthera	(Struthanthus	Tripodanthus))	(Nuytsia	Atkinsonia))))	(Tupeia	(((Loranthus	Cecarria)	(Benthamina	((((Amyema	(Scurrula	Taxillus))	Moquiniella)	(Agelanthus	((Dendrophthoe	(Bakerella	Tapinanthus))	Englerina)))	Helixanthera)))	(Muellerina	Ileostylus))))	Peraxilla)	Macrosolen	Decaisnina);
(Tupeia	((((Loranthus	Cecarria)	((Amyema	Benthamina)	((((Englerina	((Scurrula	Taxillus)	Moquiniella))	(Agelanthus	(Bakerella	Tapinanthus)))	Helixanthera)	Dendrophthoe)))	(Muellerina	Ileostylus))	(Macrosolen	((Peraxilla	Desmaria)	(((Atkinsonia	(Ligaria	(Notanthera	(Struthanthus	Tripodanthus))))	(Nuytsia	Tristerix))	Gaiadendron))))	Decaisnina);
((Macrosolen	((((Atkinsonia	(Peraxilla	Desmaria))	((Struthanthus	((Tristerix	Ligaria)	Tripodanthus))	(Nuytsia	Gaiadendron)))	(((Loranthus	Cecarria)	((Amyema	Benthamina)	((Scurrula	Taxillus)	((Agelanthus	(Bakerella	Tapinanthus))	(((Helixanthera	Dendrophthoe)	Englerina)	Moquiniella)))))	(Muellerina	Ileostylus)))	Tupeia))	Notanthera	Decaisnina);
(Macrosolen	((Gaiadendron	(((Peraxilla	Desmaria)	((Nuytsia	Atkinsonia)	(Ligaria	(Notanthera	(Struthanthus	Tripodanthus)))))	(Tupeia	(((Loranthus	Cecarria)	((Amyema	Benthamina)	((Scurrula	Taxillus)	((Helixanthera	Dendrophthoe)	((Agelanthus	Englerina)	(Moquiniella	(Bakerella	Tapinanthus)))))))	(Muellerina	Ileostylus)))))	Tristerix)	Decaisnina);
((Tupeia	((((((Benthamina	((Bakerella	Tapinanthus)	Agelanthus))	(((Scurrula	Taxillus)	Moquiniella)	Amyema))	Englerina)	Helixanthera)	Dendrophthoe)	((Muellerina	Ileostylus)	(Loranthus	Cecarria))))	(((Nuytsia	(Atkinsonia	(Tristerix	Macrosolen)))	Gaiadendron)	((Peraxilla	Desmaria)	(Ligaria	(Notanthera	(Struthanthus	Tripodanthus)))))	Decaisnina);
((((((Loranthus	Cecarria)	(((Benthamina	(Bakerella	Agelanthus))	(((Englerina	Dendrophthoe)	Helixanthera)	(((Scurrula	Taxillus)	(Tapinanthus	Moquiniella))	Amyema)))	(Muellerina	Ileostylus)))	(((Ligaria	(Peraxilla	(Struthanthus	Tripodanthus)))	Nuytsia)	(Atkinsonia	(Gaiadendron	(Tristerix	Desmaria)))))	Tupeia)	Macrosolen)	Notanthera	Decaisnina);
(((((Loranthus	Cecarria)	((((Amyema	Benthamina)	((Agelanthus	Bakerella)	((Helixanthera	(Englerina	Dendrophthoe))	(Tapinanthus	Moquiniella))))	(Scurrula	Taxillus))	(Muellerina	Ileostylus)))	(((Peraxilla	((Struthanthus	Tripodanthus)	Ligaria))	Nuytsia)	(Gaiadendron	((Tristerix	Desmaria)	Atkinsonia))))	(Tupeia	Macrosolen))	Notanthera	Decaisnina);
(Macrosolen	(((((Loranthus	Cecarria)	((Moquiniella	(((((Bakerella	Tapinanthus)	Agelanthus)	Englerina)	(Helixanthera	Dendrophthoe))	((Scurrula	Taxillus)	(Amyema	Benthamina))))	(Muellerina	Ileostylus)))	(Nuytsia	((Atkinsonia	(Tristerix	Desmaria))	Gaiadendron)))	(Tupeia	((Notanthera	(Struthanthus	Tripodanthus))	Ligaria)))	Peraxilla)	Decaisnina);
(((((Peraxilla	Desmaria)	((Atkinsonia	(((Struthanthus	Tripodanthus)	Notanthera)	Gaiadendron))	(Ligaria	(Nuytsia	Tristerix))))	Macrosolen)	(((((((Agelanthus	(Englerina	(Taxillus	Dendrophthoe)))	Bakerella)	(Tapinanthus	Moquiniella))	(Scurrula	Helixanthera))	(Benthamina	Amyema))	(Muellerina	Ileostylus))	(Cecarria	Loranthus)))	Tupeia	Decaisnina);
((Macrosolen	(((((Atkinsonia	Nuytsia)	(Ligaria	(Tristerix	(Struthanthus	Tripodanthus))))	(Gaiadendron	Tupeia))	((((((((Helixanthera	(Tapinanthus	Moquiniella))	Dendrophthoe)	Bakerella)	(Englerina	Agelanthus))	(Amyema	(Taxillus	Scurrula)))	Benthamina)	(Muellerina	Ileostylus))	(Cecarria	Loranthus)))	(Peraxilla	Desmaria)))	Notanthera	Decaisnina);
(Macrosolen	((((Atkinsonia	Nuytsia)	(Ligaria	(Notanthera	(Struthanthus	Tripodanthus))))	((Tupeia	(((((Helixanthera	((Bakerella	Dendrophthoe)	Englerina))	(Agelanthus	((Tapinanthus	Moquiniella)	(Taxillus	Scurrula))))	(Amyema	Benthamina))	(Muellerina	Ileostylus))	(Cecarria	Loranthus)))	(Peraxilla	Desmaria)))	(Gaiadendron	Tristerix))	Decaisnina);
(Macrosolen	((((((Atkinsonia	Nuytsia)	(Notanthera	(Struthanthus	Tripodanthus)))	(Tupeia	((((((Englerina	((Helixanthera	Dendrophthoe)	(Tapinanthus	Bakerella)))	(Agelanthus	Moquiniella))	(Taxillus	Scurrula))	(Amyema	Benthamina))	(Muellerina	Ileostylus))	(Cecarria	Loranthus))))	Gaiadendron)	(Tristerix	(Ligaria	Desmaria)))	Peraxilla)	Decaisnina);
((Macrosolen	(((Gaiadendron	(Peraxilla	Desmaria))	(((((Tapinanthus	Moquiniella)	(((Agelanthus	Englerina)	((Dendrophthoe	Helixanthera)	(Taxillus	Scurrula)))	(Amyema	Benthamina)))	Bakerella)	(Muellerina	Ileostylus))	(Cecarria	Loranthus)))	(Tristerix	((Atkinsonia	Nuytsia)	(Ligaria	(Notanthera	(Struthanthus	Tripodanthus)))))))	Tupeia	Decaisnina);
((Tristerix	(((Atkinsonia	(Nuytsia	((Gaiadendron	(Tupeia	((Peraxilla	Ligaria)	(Struthanthus	Tripodanthus))))	(((Amyema	(Benthamina	(((Englerina	(Tapinanthus	Bakerella))	(Agelanthus	Moquiniella))	((Dendrophthoe	Helixanthera)	(Taxillus	Scurrula)))))	(Muellerina	Ileostylus))	(Cecarria	Loranthus)))))	Desmaria)	Macrosolen))	Notanthera	Decaisnina);
(Tupeia	(Macrosolen	((((((Struthanthus	Tripodanthus)	Notanthera)	Tristerix)	(((Desmaria	Peraxilla)	Ligaria)	((((((Agelanthus	(Moquiniella	Tapinanthus))	(Bakerella	(Dendrophthoe	Englerina)))	(Amyema	Benthamina))	((Scurrula	Taxillus)	Helixanthera))	(Muellerina	Ileostylus))	(Cecarria	Loranthus))))	(Atkinsonia	Nuytsia))	Gaiadendron))	Decaisnina);
(Macrosolen	((Tupeia	((Atkinsonia	(Nuytsia	(Ligaria	((Struthanthus	Tripodanthus)	Notanthera))))	((Gaiadendron	(Tristerix	Desmaria))	((((Scurrula	Taxillus)	(Helixanthera	(((Englerina	Agelanthus)	(Bakerella	((Tapinanthus	Moquiniella)	Dendrophthoe)))	(Amyema	Benthamina))))	(Muellerina	Ileostylus))	(Cecarria	Loranthus)))))	Peraxilla)	Decaisnina);
((Macrosolen	(Nuytsia	((((((Benthamina	((Helixanthera	(Moquiniella	((Agelanthus	(Bakerella	Tapinanthus))	Englerina)))	Dendrophthoe))	(Amyema	(Scurrula	Taxillus)))	(Muellerina	Ileostylus))	(Cecarria	Loranthus))	Gaiadendron)	(Atkinsonia	((Tristerix	(Ligaria	(Tripodanthus	Struthanthus)))	(Tupeia	(Peraxilla	Desmaria)))))))	Notanthera	Decaisnina);
((Macrosolen	(((((Ligaria	((Tripodanthus	Struthanthus)	Tristerix))	Nuytsia)	(Atkinsonia	Gaiadendron))	(((((((Amyema	Benthamina)	(Taxillus	(((((Bakerella	Tapinanthus)	Englerina)	Moquiniella)	Agelanthus)	Dendrophthoe)))	Helixanthera)	Scurrula)	(Muellerina	Ileostylus))	(Cecarria	Loranthus))	(Peraxilla	Desmaria)))	Tupeia))	Notanthera	Decaisnina);
(Macrosolen	((((((Notanthera	(Tripodanthus	Struthanthus))	(Nuytsia	Atkinsonia))	Tristerix)	(Gaiadendron	((Ligaria	Desmaria)	Tupeia)))	((Muellerina	Ileostylus)	(((Amyema	Benthamina)	((Dendrophthoe	(Englerina	(((Moquiniella	Tapinanthus)	Helixanthera)	(Bakerella	Agelanthus))))	(Scurrula	Taxillus)))	(Loranthus	Cecarria))))	Peraxilla)	Decaisnina);
((Macrosolen	(Tristerix	((Peraxilla	Desmaria)	((((Muellerina	Ileostylus)	((Benthamina	(((Bakerella	((Englerina	Dendrophthoe)	Helixanthera))	(Agelanthus	(Moquiniella	Tapinanthus)))	(Amyema	(Scurrula	Taxillus))))	(Loranthus	Cecarria)))	((Notanthera	(Ligaria	(Tripodanthus	Struthanthus)))	(Nuytsia	Atkinsonia)))	Gaiadendron))))	Tupeia	Decaisnina);
(Notanthera	((((((Tupeia	(Ligaria	(Tripodanthus	Struthanthus)))	(Gaiadendron	Atkinsonia))	Nuytsia)	(((Muellerina	Ileostylus)	((Benthamina	((((Bakerella	(Dendrophthoe	Helixanthera))	Englerina)	(Agelanthus	(Moquiniella	Tapinanthus)))	(Amyema	(Scurrula	Taxillus))))	(Loranthus	Cecarria)))	(Peraxilla	Desmaria)))	Tristerix)	Macrosolen)	Decaisnina);
(((((Tristerix	Desmaria)	((((Muellerina	Ileostylus)	(((Scurrula	Taxillus)	((Amyema	Benthamina)	(((Tapinanthus	(Agelanthus	(Dendrophthoe	Helixanthera)))	Englerina)	(Moquiniella	Bakerella))))	(Loranthus	Cecarria)))	Gaiadendron)	((Atkinsonia	((Notanthera	(Tripodanthus	Struthanthus))	Ligaria))	Nuytsia)))	Peraxilla)	Macrosolen)	Tupeia	Decaisnina);
((Tupeia	(Gaiadendron	(((((Atkinsonia	((Notanthera	(Tripodanthus	Struthanthus))	Ligaria))	Nuytsia)	((Muellerina	Ileostylus)	((((Bakerella	((Agelanthus	Benthamina)	Tapinanthus))	((Englerina	Dendrophthoe)	Helixanthera))	(Amyema	((Scurrula	Taxillus)	Moquiniella)))	(Loranthus	Cecarria))))	Peraxilla)	(Tristerix	Desmaria))))	Macrosolen	Decaisnina);
((Tupeia	(((Benthamina	Amyema)	((((Scurrula	Taxillus)	Moquiniella)	((Dendrophthoe	Englerina)	((Bakerella	Agelanthus)	Tapinanthus)))	Helixanthera))	((Loranthus	Cecarria)	(Muellerina	Ileostylus))))	((((Tristerix	Desmaria)	Gaiadendron)	(Peraxilla	Macrosolen))	((Atkinsonia	((Notanthera	(Tripodanthus	Struthanthus))	Ligaria))	Nuytsia))	Decaisnina);
(Macrosolen	((((Gaiadendron	((Atkinsonia	((Notanthera	(Tripodanthus	Struthanthus))	Ligaria))	(Nuytsia	Tristerix)))	(Desmaria	Peraxilla))	((((Benthamina	Amyema)	(((Bakerella	Tapinanthus)	((Helixanthera	(Moquiniella	Dendrophthoe))	Englerina))	Agelanthus))	(Scurrula	Taxillus))	((Loranthus	Cecarria)	(Muellerina	Ileostylus))))	Tupeia)	Decaisnina);
((((Nuytsia	(Atkinsonia	((Macrosolen	Tristerix)	Gaiadendron)))	((Notanthera	(Tripodanthus	Struthanthus))	((Ligaria	Desmaria)	Peraxilla)))	((Muellerina	Ileostylus)	(((Benthamina	(((Bakerella	Tapinanthus)	((Helixanthera	Englerina)	Dendrophthoe))	Agelanthus))	((Moquiniella	(Scurrula	Taxillus))	Amyema))	(Loranthus	Cecarria))))	Tupeia	Decaisnina);
((((((Desmaria	Peraxilla)	((Muellerina	Ileostylus)	(((Benthamina	(((Bakerella	Tapinanthus)	Agelanthus)	(Englerina	(Helixanthera	Dendrophthoe))))	((Moquiniella	(Scurrula	Taxillus))	Amyema))	(Loranthus	Cecarria))))	(Atkinsonia	((Ligaria	(Notanthera	(Tripodanthus	Struthanthus)))	Nuytsia)))	(Gaiadendron	Tupeia))	Tristerix)	Macrosolen	Decaisnina);
(((Nuytsia	((Atkinsonia	(Gaiadendron	(Tristerix	Desmaria)))	((((Muellerina	Ileostylus)	((Amyema	Benthamina)	((Scurrula	Taxillus)	((Bakerella	(Dendrophthoe	((Moquiniella	Tapinanthus)	Helixanthera)))	(Englerina	Agelanthus)))))	(Loranthus	Cecarria))	((Peraxilla	Ligaria)	(Tupeia	(Tripodanthus	Struthanthus))))))	Notanthera)	Macrosolen	Decaisnina);
((Macrosolen	((Peraxilla	Desmaria)	((((Atkinsonia	Gaiadendron)	Nuytsia)	(((Bakerella	(Dendrophthoe	(Helixanthera	(Englerina	(Benthamina	(Agelanthus	(((Taxillus	Scurrula)	(Tapinanthus	Moquiniella))	Amyema)))))))	(Muellerina	Ileostylus))	(Cecarria	Loranthus)))	(Notanthera	((Tristerix	Ligaria)	(Struthanthus	Tripodanthus))))))	Tupeia	Decaisnina);
(Notanthera	(((Tupeia	((((Amyema	Benthamina)	((Agelanthus	(((Englerina	(Helixanthera	Dendrophthoe))	Bakerella)	(Taxillus	Scurrula)))	(Tapinanthus	Moquiniella)))	(Muellerina	Ileostylus))	(Cecarria	Loranthus)))	(Atkinsonia	(Desmaria	(Nuytsia	(Gaiadendron	(Tristerix	(Ligaria	(Struthanthus	Tripodanthus))))))))	(Macrosolen	Peraxilla))	Decaisnina);
(Macrosolen	(((((Ligaria	Desmaria)	Tupeia)	Gaiadendron)	Atkinsonia)	(((Notanthera	(Struthanthus	Tripodanthus))	((Peraxilla	Tristerix)	((((Amyema	Benthamina)	((Taxillus	Scurrula)	(((Englerina	(Helixanthera	Dendrophthoe))	Bakerella)	(Agelanthus	(Tapinanthus	Moquiniella)))))	(Muellerina	Ileostylus))	(Cecarria	Loranthus))))	Nuytsia))	Decaisnina);
((((((Taxillus	Scurrula)	((((Agelanthus	(Tapinanthus	Moquiniella))	((Englerina	Dendrophthoe)	Bakerella))	Helixanthera)	(Amyema	Benthamina)))	(Muellerina	Ileostylus))	(Cecarria	Loranthus))	((Gaiadendron	(Atkinsonia	(Nuytsia	(Notanthera	(Ligaria	(Struthanthus	Tripodanthus))))))	((Peraxilla	Macrosolen)	(Tristerix	Desmaria))))	Tupeia	Decaisnina);
(Macrosolen	(((((Tristerix	Desmaria)	Gaiadendron)	(Tupeia	((((Amyema	Benthamina)	((Englerina	((Agelanthus	Bakerella)	(Tapinanthus	Moquiniella)))	(Dendrophthoe	((Taxillus	Scurrula)	Helixanthera))))	(Muellerina	Ileostylus))	(Cecarria	Loranthus))))	(Atkinsonia	(Nuytsia	(Notanthera	(Ligaria	(Struthanthus	Tripodanthus))))))	Peraxilla)	Decaisnina);
(Macrosolen	((((((Tristerix	(((Amyema	Benthamina)	((((Taxillus	Helixanthera)	Dendrophthoe)	Moquiniella)	((Englerina	(Bakerella	Tapinanthus))	Agelanthus)))	Scurrula))	(Muellerina	Ileostylus))	(Cecarria	Loranthus))	(Desmaria	(Gaiadendron	Tupeia)))	(Atkinsonia	(Nuytsia	(Ligaria	((Struthanthus	Tripodanthus)	Notanthera)))))	Peraxilla)	Decaisnina);
(((((Tupeia	((((Amyema	Benthamina)	((Taxillus	(((Dendrophthoe	Englerina)	(Agelanthus	(Bakerella	(Moquiniella	Tapinanthus))))	Helixanthera))	Scurrula))	(Muellerina	Ileostylus))	(Cecarria	Loranthus)))	((Struthanthus	Tripodanthus)	((Peraxilla	Nuytsia)	Atkinsonia)))	((Ligaria	Desmaria)	Gaiadendron))	Tristerix)	(Notanthera	Macrosolen)	Decaisnina);
((Tupeia	((((Amyema	(Moquiniella	(Agelanthus	(Tapinanthus	(((Helixanthera	Dendrophthoe)	Bakerella)	Englerina)))))	((Taxillus	Scurrula)	Benthamina))	(Muellerina	Ileostylus))	(Cecarria	Loranthus)))	((((Tristerix	Macrosolen)	Gaiadendron)	((Ligaria	(Notanthera	(Struthanthus	Tripodanthus)))	(Nuytsia	Atkinsonia)))	(Peraxilla	Desmaria))	Decaisnina);
((Tupeia	((((((Benthamina	(Agelanthus	(Tapinanthus	Bakerella)))	(Englerina	(Moquiniella	(Amyema	(Taxillus	Scurrula)))))	(Helixanthera	Dendrophthoe))	(Muellerina	Ileostylus))	(Cecarria	Loranthus))	(((Tristerix	Gaiadendron)	(((Ligaria	(Notanthera	(Struthanthus	Tripodanthus)))	Atkinsonia)	Nuytsia))	(Peraxilla	Desmaria))))	Macrosolen	Decaisnina);
((Tupeia	((((Peraxilla	Tristerix)	((((((Agelanthus	(Tapinanthus	Bakerella))	((Helixanthera	Dendrophthoe)	Englerina))	((Benthamina	Amyema)	(Taxillus	Scurrula)))	Moquiniella)	(Muellerina	Ileostylus))	(Cecarria	Loranthus)))	(((((Struthanthus	Tripodanthus)	(Ligaria	Notanthera))	Atkinsonia)	Nuytsia)	Desmaria))	Gaiadendron))	Macrosolen	Decaisnina);
(Macrosolen	((Gaiadendron	(((Peraxilla	Desmaria)	(Atkinsonia	(Nuytsia	(Ligaria	(Notanthera	(Tripodanthus	Struthanthus))))))	(Tupeia	((Muellerina	Ileostylus)	((Loranthus	Cecarria)	(Bakerella	((Moquiniella	((Agelanthus	((Benthamina	Amyema)	(Dendrophthoe	(Helixanthera	(Taxillus	Scurrula)))))	Englerina))	Tapinanthus)))))))	Tristerix)	Decaisnina);
((Macrosolen	((Ligaria	Desmaria)	((((Muellerina	Ileostylus)	((Loranthus	Cecarria)	(Bakerella	(((Helixanthera	(((Agelanthus	(Benthamina	Amyema))	(Moquiniella	(Taxillus	Scurrula)))	Englerina))	Dendrophthoe)	Tapinanthus))))	(Atkinsonia	(Nuytsia	Notanthera)))	(Gaiadendron	(Peraxilla	((Tripodanthus	Struthanthus)	Tristerix))))))	Tupeia	Decaisnina);
((Macrosolen	(((Atkinsonia	((Ligaria	(Notanthera	(Tripodanthus	Struthanthus)))	(((Loranthus	Cecarria)	((((Amyema	(Taxillus	Scurrula))	(((Tapinanthus	Moquiniella)	Helixanthera)	(Agelanthus	((Englerina	Bakerella)	Dendrophthoe))))	Benthamina)	(Muellerina	Ileostylus)))	Peraxilla)))	((Tristerix	Desmaria)	Nuytsia))	Gaiadendron))	Tupeia	Decaisnina);
(Macrosolen	(((((Tristerix	Desmaria)	Gaiadendron)	(Tupeia	((Loranthus	Cecarria)	((((Taxillus	Scurrula)	((Helixanthera	Dendrophthoe)	(((Tapinanthus	Moquiniella)	(Englerina	Bakerella))	Agelanthus)))	(Amyema	Benthamina))	(Muellerina	Ileostylus)))))	(((Ligaria	(Notanthera	(Tripodanthus	Struthanthus)))	Atkinsonia)	Nuytsia))	Peraxilla)	Decaisnina);
(Macrosolen	(Tupeia	((((Gaiadendron	((Loranthus	Cecarria)	((((Amyema	(Taxillus	Scurrula))	(Helixanthera	(((Englerina	(Bakerella	Tapinanthus))	Dendrophthoe)	(Moquiniella	Agelanthus))))	Benthamina)	(Muellerina	Ileostylus))))	(((Notanthera	(Tripodanthus	Struthanthus))	Atkinsonia)	Nuytsia))	(Desmaria	(Tristerix	Ligaria)))	Peraxilla))	Decaisnina);
(Macrosolen	(((Tristerix	Nuytsia)	(Atkinsonia	Gaiadendron))	((Tupeia	((Loranthus	Cecarria)	(((((Agelanthus	(Bakerella	Tapinanthus))	(Englerina	((Helixanthera	Taxillus)	(Dendrophthoe	Moquiniella))))	(Amyema	Benthamina))	Scurrula)	(Muellerina	Ileostylus))))	((Ligaria	(Notanthera	(Tripodanthus	Struthanthus)))	(Peraxilla	Desmaria))))	Decaisnina);
(Tupeia	(((Muellerina	(Loranthus	Cecarria))	(((Amyema	Benthamina)	((Taxillus	Scurrula)	(Helixanthera	((Englerina	Dendrophthoe)	(((Bakerella	Tapinanthus)	Agelanthus)	Moquiniella)))))	Ileostylus))	(((Atkinsonia	(Peraxilla	(Ligaria	Desmaria)))	(((Tristerix	Nuytsia)	(Notanthera	(Tripodanthus	Struthanthus)))	Gaiadendron))	Macrosolen))	Decaisnina);
(Tupeia	((((Ileostylus	Muellerina)	(Loranthus	Cecarria))	((Amyema	Benthamina)	((Taxillus	Scurrula)	(Helixanthera	(Dendrophthoe	((Bakerella	(Englerina	(Moquiniella	Tapinanthus)))	Agelanthus))))))	((Nuytsia	(((Tripodanthus	Struthanthus)	Notanthera)	Ligaria))	(Gaiadendron	((Atkinsonia	(Macrosolen	Tristerix))	(Peraxilla	Desmaria)))))	Decaisnina);
(Macrosolen	(((((((Tripodanthus	Struthanthus)	Notanthera)	((Tristerix	Desmaria)	Ligaria))	Tupeia)	(((Ileostylus	Muellerina)	(Loranthus	Cecarria))	((Dendrophthoe	((((Taxillus	Scurrula)	(Moquiniella	Tapinanthus))	((Agelanthus	(Amyema	Benthamina))	Englerina))	Helixanthera))	Bakerella)))	(Nuytsia	(Gaiadendron	Atkinsonia)))	Peraxilla)	Decaisnina);
((Macrosolen	(((Peraxilla	(Tristerix	(Tripodanthus	Struthanthus)))	((Atkinsonia	Nuytsia)	((Tupeia	(Ligaria	Desmaria))	Gaiadendron)))	(((Ileostylus	Muellerina)	(Loranthus	Cecarria))	((((Benthamina	Helixanthera)	((((Scurrula	Taxillus)	Amyema)	Moquiniella)	Agelanthus))	(Englerina	Dendrophthoe))	(Tapinanthus	Bakerella)))))	Notanthera	Decaisnina);
(Macrosolen	(Gaiadendron	((((Tristerix	Nuytsia)	(Atkinsonia	(Ligaria	(Notanthera	(Struthanthus	Tripodanthus)))))	(Tupeia	(((Benthamina	Amyema)	((Englerina	((Agelanthus	Bakerella)	(Helixanthera	(Tapinanthus	(Moquiniella	(Scurrula	Taxillus))))))	Dendrophthoe))	((Loranthus	Cecarria)	(Ileostylus	Muellerina)))))	(Peraxilla	Desmaria)))	Decaisnina);
(Macrosolen	((Gaiadendron	((((((Struthanthus	Tripodanthus)	Ligaria)	(Notanthera	Nuytsia))	Atkinsonia)	(Tupeia	(((Benthamina	Amyema)	((Scurrula	Taxillus)	(((((Tapinanthus	Moquiniella)	Agelanthus)	Bakerella)	Englerina)	(Dendrophthoe	Helixanthera))))	((Loranthus	Cecarria)	(Ileostylus	Muellerina)))))	(Tristerix	Desmaria)))	Peraxilla)	Decaisnina);
(Tupeia	((((Benthamina	Amyema)	((Scurrula	Taxillus)	((((((Tapinanthus	Moquiniella)	Agelanthus)	Bakerella)	Englerina)	Helixanthera)	Dendrophthoe)))	((Loranthus	Cecarria)	(Ileostylus	Muellerina)))	((Gaiadendron	(Tristerix	(Peraxilla	(Struthanthus	Tripodanthus))))	(Nuytsia	(((Notanthera	Macrosolen)	(Ligaria	Desmaria))	Atkinsonia))))	Decaisnina);
((Macrosolen	((((Peraxilla	(((Benthamina	Amyema)	((Scurrula	Taxillus)	((((Tapinanthus	Moquiniella)	Agelanthus)	((Bakerella	Dendrophthoe)	Englerina))	Helixanthera)))	((Loranthus	Cecarria)	(Ileostylus	Muellerina))))	(Atkinsonia	((Ligaria	((Struthanthus	Tripodanthus)	Notanthera))	Nuytsia)))	Desmaria)	(Gaiadendron	Tupeia)))	Tristerix	Decaisnina);
(Macrosolen	((Tristerix	(Gaiadendron	((((Benthamina	Amyema)	((Scurrula	Taxillus)	((((Tapinanthus	Moquiniella)	(Bakerella	(Agelanthus	Englerina)))	Dendrophthoe)	Helixanthera)))	((Loranthus	Cecarria)	(Ileostylus	Muellerina)))	((Atkinsonia	((Ligaria	((Struthanthus	Tripodanthus)	Notanthera))	Nuytsia))	(Peraxilla	Desmaria)))))	Tupeia)	Decaisnina);
(Macrosolen	((((Peraxilla	Desmaria)	(((Bakerella	(Tapinanthus	((Benthamina	Amyema)	((Moquiniella	(Scurrula	Taxillus))	((Agelanthus	(Dendrophthoe	Helixanthera))	Englerina)))))	((Loranthus	Cecarria)	(Ileostylus	Muellerina)))	(Gaiadendron	((Ligaria	(Struthanthus	Tripodanthus))	((Notanthera	Nuytsia)	Atkinsonia)))))	Tupeia)	Tristerix)	Decaisnina);
(Macrosolen	(Tupeia	((Nuytsia	((((Peraxilla	Desmaria)	(((Benthamina	((Scurrula	Taxillus)	Amyema))	(((Agelanthus	(Bakerella	Tapinanthus))	((Dendrophthoe	Englerina)	Moquiniella))	Helixanthera))	((Loranthus	Cecarria)	(Ileostylus	Muellerina))))	(Tristerix	(Ligaria	((Struthanthus	Tripodanthus)	Notanthera))))	Atkinsonia))	Gaiadendron))	Decaisnina);
(Macrosolen	(Peraxilla	((Tupeia	(((((Dendrophthoe	(Scurrula	Taxillus))	Helixanthera)	((Englerina	((Benthamina	Amyema)	Agelanthus))	(Tapinanthus	Moquiniella)))	Bakerella)	((Loranthus	Cecarria)	(Ileostylus	Muellerina))))	(((Nuytsia	Atkinsonia)	(Struthanthus	((Ligaria	Notanthera)	Tripodanthus)))	(Gaiadendron	(Tristerix	Desmaria)))))	Decaisnina);
((Macrosolen	(Nuytsia	(Atkinsonia	(Gaiadendron	((((((Benthamina	Amyema)	((Englerina	(Helixanthera	Bakerella))	(Dendrophthoe	((Tapinanthus	Moquiniella)	Agelanthus))))	(Taxillus	Scurrula))	((Loranthus	Cecarria)	(Ileostylus	Muellerina)))	Tupeia)	((Ligaria	((Struthanthus	Tripodanthus)	Notanthera))	(Desmaria	Peraxilla)))))))	Tristerix	Decaisnina);
((Macrosolen	((((Atkinsonia	Nuytsia)	((Gaiadendron	Tristerix)	(Struthanthus	Tripodanthus)))	(((Ligaria	Desmaria)	Peraxilla)	((Ileostylus	Muellerina)	(((Benthamina	Amyema)	((Helixanthera	(Dendrophthoe	(((Tapinanthus	Moquiniella)	(Bakerella	Agelanthus))	Englerina)))	(Taxillus	Scurrula)))	(Loranthus	Cecarria)))))	Tupeia))	Notanthera	Decaisnina);
(Macrosolen	(((Peraxilla	Desmaria)	((Tupeia	((((Dendrophthoe	Englerina)	Helixanthera)	(((Amyema	Moquiniella)	(Taxillus	Scurrula))	(Benthamina	((Tapinanthus	Bakerella)	Agelanthus))))	((Cecarria	Loranthus)	(Muellerina	Ileostylus))))	((Atkinsonia	(Nuytsia	(Ligaria	((Struthanthus	Tripodanthus)	Notanthera))))	Gaiadendron)))	Tristerix)	Decaisnina);
(Notanthera	(Macrosolen	(Atkinsonia	((((Nuytsia	Gaiadendron)	(((((Benthamina	(Tapinanthus	Agelanthus))	Bakerella)	(((Dendrophthoe	Helixanthera)	Englerina)	((Amyema	Moquiniella)	(Taxillus	Scurrula))))	((Cecarria	Loranthus)	(Muellerina	Ileostylus)))	(Ligaria	((Struthanthus	Tripodanthus)	Peraxilla))))	Tupeia)	(Tristerix	Desmaria))))	Decaisnina);
((Macrosolen	(Peraxilla	(((Nuytsia	((Notanthera	(Struthanthus	Tripodanthus))	Atkinsonia))	((Tapinanthus	((Agelanthus	(((Benthamina	(Dendrophthoe	Helixanthera))	Englerina)	((Amyema	Moquiniella)	(Taxillus	Scurrula))))	Bakerella))	((Cecarria	Loranthus)	(Muellerina	Ileostylus))))	((Tristerix	(Ligaria	Desmaria))	Gaiadendron))))	Tupeia	Decaisnina);
((((Tristerix	(Tupeia	(Ligaria	(Struthanthus	Tripodanthus))))	((((Benthamina	(Amyema	(Scurrula	Taxillus)))	(((Bakerella	(Helixanthera	(Dendrophthoe	Englerina)))	Agelanthus)	(Tapinanthus	Moquiniella)))	((Cecarria	Loranthus)	(Muellerina	Ileostylus)))	(Atkinsonia	((Nuytsia	Gaiadendron)	Desmaria))))	(Macrosolen	Peraxilla))	Notanthera	Decaisnina);
(Macrosolen	(Peraxilla	(((Tristerix	Desmaria)	(Gaiadendron	Tupeia))	((((Ligaria	(Struthanthus	Tripodanthus))	Notanthera)	(Nuytsia	Atkinsonia))	((((Scurrula	Taxillus)	(Benthamina	Amyema))	(Dendrophthoe	((Englerina	Bakerella)	(Agelanthus	(Helixanthera	(Tapinanthus	Moquiniella))))))	((Cecarria	Loranthus)	(Muellerina	Ileostylus))))))	Decaisnina);
(Macrosolen	((Tristerix	Gaiadendron)	(((((Ligaria	(Struthanthus	Tripodanthus))	Notanthera)	(Nuytsia	Atkinsonia))	(Tupeia	(((Tapinanthus	Moquiniella)	((((Helixanthera	(Taxillus	(Dendrophthoe	Scurrula)))	Bakerella)	(Englerina	(Benthamina	Amyema)))	Agelanthus))	((Cecarria	Loranthus)	(Muellerina	Ileostylus)))))	(Peraxilla	Desmaria)))	Decaisnina);
(Macrosolen	(((Tristerix	Gaiadendron)	(((((((Helixanthera	(Dendrophthoe	(Scurrula	Taxillus)))	(Moquiniella	Englerina))	(Agelanthus	(Benthamina	Amyema)))	(Bakerella	Tapinanthus))	((Cecarria	Loranthus)	(Muellerina	Ileostylus)))	(((Ligaria	(Struthanthus	Tripodanthus))	Notanthera)	(Nuytsia	Atkinsonia)))	(Peraxilla	Desmaria)))	Tupeia)	Decaisnina);
(Macrosolen	((Gaiadendron	(Atkinsonia	((Nuytsia	Tristerix)	((((((Dendrophthoe	((Helixanthera	Scurrula)	Taxillus))	(Benthamina	Amyema))	((Moquiniella	Englerina)	((Bakerella	Tapinanthus)	Agelanthus)))	((Cecarria	Loranthus)	(Muellerina	Ileostylus)))	((Ligaria	(Struthanthus	Tripodanthus))	Notanthera))	(Peraxilla	Desmaria)))))	Tupeia)	Decaisnina);
(Macrosolen	((Atkinsonia	(Nuytsia	(Peraxilla	(Tupeia	(Ligaria	Desmaria)))))	((Gaiadendron	((((Tristerix	(Amyema	(Taxillus	Scurrula)))	((Agelanthus	(Englerina	((Bakerella	Tapinanthus)	Moquiniella)))	(Dendrophthoe	Helixanthera)))	Benthamina)	((Cecarria	Loranthus)	(Muellerina	Ileostylus))))	((Struthanthus	Tripodanthus)	Notanthera)))	Decaisnina);
(Macrosolen	((Gaiadendron	(((Nuytsia	(((Ligaria	((Struthanthus	Tripodanthus)	Notanthera))	(Desmaria	Peraxilla))	(((((Tapinanthus	Moquiniella)	(Amyema	(Taxillus	Scurrula)))	((Dendrophthoe	(Agelanthus	(Englerina	Bakerella)))	Helixanthera))	Benthamina)	((Cecarria	Loranthus)	(Muellerina	Ileostylus)))))	Atkinsonia)	Tristerix))	Tupeia)	Decaisnina);
((Tupeia	(((((Ileostylus	Muellerina)	(Loranthus	Cecarria))	((Tapinanthus	Bakerella)	((Amyema	Benthamina)	(Agelanthus	(((Helixanthera	Dendrophthoe)	(Moquiniella	(Taxillus	Scurrula)))	Englerina)))))	((((Notanthera	(Ligaria	(Tristerix	(Struthanthus	Tripodanthus))))	Nuytsia)	Atkinsonia)	Gaiadendron))	(Peraxilla	Desmaria)))	Macrosolen	Decaisnina);
(((Tupeia	(((Peraxilla	Desmaria)	((Ileostylus	(Muellerina	(Loranthus	Cecarria)))	(Amyema	(Benthamina	(Agelanthus	((Moquiniella	Tapinanthus)	(Englerina	(((Helixanthera	Dendrophthoe)	(Taxillus	Scurrula))	Bakerella))))))))	(((Notanthera	(Ligaria	(Struthanthus	Tripodanthus)))	(Nuytsia	Atkinsonia))	Gaiadendron)))	Tristerix)	Macrosolen	Decaisnina);
((((((Tristerix	Nuytsia)	(Atkinsonia	(Gaiadendron	Desmaria)))	(Tupeia	(((Loranthus	Cecarria)	(Ileostylus	Muellerina))	((((Agelanthus	(Moquiniella	(Bakerella	Tapinanthus)))	((Helixanthera	(Englerina	Dendrophthoe))	Taxillus))	Scurrula)	(Amyema	Benthamina)))))	(Notanthera	(Ligaria	(Struthanthus	Tripodanthus))))	Peraxilla)	Macrosolen	Decaisnina);
(Tupeia	((((Loranthus	Cecarria)	(Ileostylus	Muellerina))	(((Bakerella	(Tapinanthus	Moquiniella))	(((Helixanthera	(Taxillus	Scurrula))	Dendrophthoe)	(Englerina	Agelanthus)))	(Amyema	Benthamina)))	(((Nuytsia	(Atkinsonia	(Notanthera	(Struthanthus	Tripodanthus))))	(Tristerix	Peraxilla))	((Macrosolen	Gaiadendron)	(Ligaria	Desmaria))))	Decaisnina);
((Tristerix	((((((Loranthus	Cecarria)	(Ileostylus	Muellerina))	(((Englerina	((Agelanthus	(Bakerella	Tapinanthus))	(Moquiniella	Dendrophthoe)))	Helixanthera)	(((Taxillus	Scurrula)	Amyema)	Benthamina)))	(Nuytsia	(Atkinsonia	(Ligaria	(Notanthera	(Struthanthus	Tripodanthus))))))	(Peraxilla	Desmaria))	(Gaiadendron	Tupeia)))	Macrosolen	Decaisnina);
((((Gaiadendron	((Tristerix	(Tupeia	(Ligaria	(Tripodanthus	Struthanthus))))	(Nuytsia	Atkinsonia)))	((Peraxilla	Desmaria)	(((Loranthus	Cecarria)	(Ileostylus	Muellerina))	(((((Bakerella	Agelanthus)	(Dendrophthoe	(Englerina	(Moquiniella	Tapinanthus))))	Helixanthera)	(Amyema	Benthamina))	(Taxillus	Scurrula)))))	Macrosolen)	Notanthera	Decaisnina);
(((((Loranthus	Cecarria)	(Ileostylus	Muellerina))	((((Amyema	Benthamina)	((Helixanthera	Dendrophthoe)	((Bakerella	Agelanthus)	Tapinanthus)))	Englerina)	(Moquiniella	(Taxillus	Scurrula))))	((Atkinsonia	((Gaiadendron	(Tupeia	(Ligaria	(Tripodanthus	Struthanthus))))	Nuytsia))	(Peraxilla	Desmaria)))	((Macrosolen	Tristerix)	Notanthera)	Decaisnina);
(Tristerix	((((Peraxilla	Desmaria)	((Gaiadendron	((Loranthus	Cecarria)	((Ileostylus	Muellerina)	(((Amyema	Benthamina)	((Englerina	Agelanthus)	((Helixanthera	(Tapinanthus	Moquiniella))	(Dendrophthoe	Bakerella))))	(Taxillus	Scurrula)))))	(Atkinsonia	((Ligaria	(Notanthera	(Tripodanthus	Struthanthus)))	Nuytsia))))	Tupeia)	Macrosolen)	Decaisnina);
((Tristerix	(Gaiadendron	((Peraxilla	Desmaria)	((Tupeia	((Loranthus	Cecarria)	((Ileostylus	Muellerina)	((Tapinanthus	Moquiniella)	(((Amyema	(Taxillus	Scurrula))	(Helixanthera	Dendrophthoe))	(Benthamina	(Englerina	(Agelanthus	Bakerella))))))))	(Atkinsonia	((Ligaria	(Notanthera	(Tripodanthus	Struthanthus)))	Nuytsia))))))	Macrosolen	Decaisnina);
((Tupeia	((Loranthus	Cecarria)	((Ileostylus	Muellerina)	(((Amyema	(Taxillus	Scurrula))	(Helixanthera	((((Tapinanthus	Moquiniella)	Agelanthus)	(Bakerella	Englerina))	Dendrophthoe)))	Benthamina))))	(((Atkinsonia	((Ligaria	(Notanthera	(Tripodanthus	Struthanthus)))	Nuytsia))	((Desmaria	Tristerix)	Gaiadendron))	(Peraxilla	Macrosolen))	Decaisnina);
(Tupeia	((((Cecarria	Loranthus)	(Muellerina	Ileostylus))	(((Englerina	(Agelanthus	((Benthamina	Amyema)	((((Taxillus	Scurrula)	Helixanthera)	Dendrophthoe)	Tapinanthus))))	Bakerella)	Moquiniella))	((((Nuytsia	Atkinsonia)	(Notanthera	(Ligaria	(Struthanthus	Tripodanthus))))	((Desmaria	Gaiadendron)	Macrosolen))	(Tristerix	Peraxilla)))	Decaisnina);
(Tupeia	(((((Atkinsonia	Nuytsia)	((((Cecarria	Loranthus)	(Muellerina	Ileostylus))	(((Benthamina	Amyema)	(((Bakerella	Agelanthus)	(((Moquiniella	Tapinanthus)	Helixanthera)	Dendrophthoe))	Englerina))	(Taxillus	Scurrula)))	((Notanthera	(Ligaria	(Struthanthus	Tripodanthus)))	Peraxilla)))	(Desmaria	Tristerix))	Gaiadendron)	Macrosolen)	Decaisnina);
(Tupeia	(((((Ligaria	(Nuytsia	Tristerix))	(((((Cecarria	Loranthus)	(Muellerina	Ileostylus))	(((Benthamina	Amyema)	((Agelanthus	((Moquiniella	Tapinanthus)	Helixanthera))	((Bakerella	Dendrophthoe)	Englerina)))	(Taxillus	Scurrula)))	(Notanthera	(Struthanthus	Tripodanthus)))	(Peraxilla	Desmaria)))	Atkinsonia)	Gaiadendron)	Macrosolen)	Decaisnina);
((((((((Cecarria	Loranthus)	(Muellerina	Ileostylus))	((Benthamina	((Agelanthus	((Moquiniella	Tapinanthus)	Helixanthera))	((Bakerella	Dendrophthoe)	Englerina)))	(Amyema	(Taxillus	Scurrula))))	(Nuytsia	(((Notanthera	(Struthanthus	Tripodanthus))	Ligaria)	Atkinsonia)))	(Peraxilla	Desmaria))	(Gaiadendron	Tupeia))	Macrosolen)	Tristerix	Decaisnina);
((((((Tupeia	(((Cecarria	Loranthus)	(Muellerina	Ileostylus))	((Benthamina	((Agelanthus	(Moquiniella	Tapinanthus))	((Helixanthera	(Bakerella	Dendrophthoe))	Englerina)))	(Amyema	(Taxillus	Scurrula)))))	(Nuytsia	(((Notanthera	(Struthanthus	Tripodanthus))	Ligaria)	Atkinsonia)))	(Tristerix	Desmaria))	Gaiadendron)	Peraxilla)	Macrosolen	Decaisnina);
((Tupeia	((Peraxilla	(Notanthera	(Struthanthus	Tripodanthus)))	((((Cecarria	Loranthus)	(Muellerina	Ileostylus))	(Benthamina	(((Agelanthus	(Bakerella	Tapinanthus))	(Englerina	(Dendrophthoe	Helixanthera)))	((Amyema	(Taxillus	Scurrula))	Moquiniella))))	(((Ligaria	Desmaria)	Gaiadendron)	(Atkinsonia	(Tristerix	Nuytsia))))))	Macrosolen	Decaisnina);
((((((((Ligaria	Desmaria)	Tupeia)	Gaiadendron)	(Nuytsia	Atkinsonia))	(((Cecarria	Loranthus)	(Muellerina	Ileostylus))	((Amyema	Benthamina)	((Taxillus	Scurrula)	(((Agelanthus	(Bakerella	Dendrophthoe))	(Englerina	(Moquiniella	Tapinanthus)))	Helixanthera)))))	(((Struthanthus	Tripodanthus)	Tristerix)	Peraxilla))	Macrosolen)	Notanthera	Decaisnina);
(Tupeia	((((Cecarria	Loranthus)	(Muellerina	Ileostylus))	((Benthamina	(((Moquiniella	(Scurrula	Taxillus))	Amyema)	((Englerina	(Helixanthera	Agelanthus))	Dendrophthoe)))	(Bakerella	Tapinanthus)))	(((Nuytsia	Atkinsonia)	(Notanthera	(Struthanthus	Tripodanthus)))	((((Macrosolen	Ligaria)	Tristerix)	(Desmaria	Peraxilla))	Gaiadendron)))	Decaisnina);
(Macrosolen	(Atkinsonia	((((Notanthera	(Struthanthus	Tripodanthus))	((Desmaria	Peraxilla)	((((Dendrophthoe	Helixanthera)	(Englerina	((Agelanthus	Bakerella)	(Tapinanthus	Moquiniella))))	((Scurrula	Taxillus)	(Amyema	Benthamina)))	(Nuytsia	(Ligaria	Tristerix)))))	(((Muellerina	Ileostylus)	Tupeia)	(Cecarria	Loranthus)))	Gaiadendron))	Decaisnina);
(Macrosolen	(((Gaiadendron	Tupeia)	(((Desmaria	Peraxilla)	((((Englerina	(Dendrophthoe	(Helixanthera	((Scurrula	Taxillus)	Moquiniella))))	((Tapinanthus	(Agelanthus	Bakerella))	(Amyema	Benthamina)))	(Muellerina	Ileostylus))	(Cecarria	Loranthus)))	((Nuytsia	Atkinsonia)	((Struthanthus	Tripodanthus)	(Notanthera	Ligaria)))))	Tristerix)	Decaisnina);
((Desmaria	(((((Atkinsonia	(Ligaria	((Tripodanthus	Struthanthus)	Notanthera)))	Nuytsia)	(Tupeia	(((((Benthamina	Amyema)	(Helixanthera	((((Englerina	Bakerella)	Dendrophthoe)	Agelanthus)	(Tapinanthus	Moquiniella))))	(Taxillus	Scurrula))	(Cecarria	Loranthus))	(Ileostylus	Muellerina))))	Gaiadendron)	Peraxilla))	(Tristerix	Macrosolen)	Decaisnina);
(((Peraxilla	((Gaiadendron	(((((Benthamina	Amyema)	((Bakerella	Agelanthus)	(Englerina	(Dendrophthoe	(Helixanthera	(Tapinanthus	Moquiniella))))))	(Taxillus	Scurrula))	(Cecarria	Loranthus))	(Ileostylus	Muellerina)))	(Desmaria	((Atkinsonia	(Ligaria	((Tripodanthus	Struthanthus)	Notanthera)))	(Tristerix	Nuytsia)))))	Tupeia)	Macrosolen	Decaisnina);
(((Peraxilla	Desmaria)	((Tupeia	(((Benthamina	Amyema)	(((Agelanthus	(Taxillus	Scurrula))	Moquiniella)	(Englerina	((Helixanthera	Dendrophthoe)	(Bakerella	Tapinanthus)))))	((Cecarria	Loranthus)	(Ileostylus	Muellerina))))	((Atkinsonia	((Ligaria	(Tristerix	(Tripodanthus	Struthanthus)))	(Nuytsia	Notanthera)))	Gaiadendron)))	Macrosolen	Decaisnina);
((Peraxilla	(((Ligaria	((Tripodanthus	Struthanthus)	Notanthera))	(Nuytsia	Tristerix))	(Tupeia	((((Benthamina	Amyema)	((((Agelanthus	(Helixanthera	Dendrophthoe))	Bakerella)	(Englerina	(Moquiniella	Tapinanthus)))	(Taxillus	Scurrula)))	((Cecarria	Loranthus)	(Ileostylus	Muellerina)))	((Desmaria	Gaiadendron)	Atkinsonia)))))	Macrosolen	Decaisnina);
((Tupeia	((Tristerix	((((Ligaria	((Tripodanthus	Struthanthus)	Notanthera))	Nuytsia)	Atkinsonia)	((Peraxilla	Desmaria)	(((Amyema	(Taxillus	Scurrula))	(Benthamina	(((Englerina	(Helixanthera	Dendrophthoe))	Bakerella)	(Agelanthus	(Moquiniella	Tapinanthus)))))	((Cecarria	Loranthus)	(Ileostylus	Muellerina))))))	Gaiadendron))	Macrosolen	Decaisnina);
((((((Taxillus	Scurrula)	((Amyema	Benthamina)	(((Dendrophthoe	(Bakerella	Helixanthera))	Agelanthus)	((Moquiniella	Tapinanthus)	Englerina))))	((Cecarria	Loranthus)	(Ileostylus	Muellerina)))	((Tupeia	(((Ligaria	(Tristerix	(Tripodanthus	Struthanthus)))	Atkinsonia)	Nuytsia))	(Gaiadendron	(Peraxilla	Desmaria))))	Macrosolen)	Notanthera	Decaisnina);
(((((Tupeia	((Amyema	((Tapinanthus	Benthamina)	((((Bakerella	Agelanthus)	(((Taxillus	Scurrula)	Moquiniella)	Englerina))	Helixanthera)	Dendrophthoe)))	((Cecarria	Loranthus)	(Ileostylus	Muellerina))))	(Gaiadendron	((((Tristerix	Ligaria)	(Tripodanthus	Struthanthus))	Nuytsia)	Atkinsonia)))	(Peraxilla	Desmaria))	Macrosolen)	Notanthera	Decaisnina);
(((Gaiadendron	((((Ligaria	(Notanthera	(Tripodanthus	Struthanthus)))	Nuytsia)	Atkinsonia)	((Tristerix	(Peraxilla	Desmaria))	(((Cecarria	Loranthus)	(Ileostylus	Muellerina))	((Amyema	(Taxillus	Scurrula))	(((Agelanthus	(Helixanthera	(Tapinanthus	Moquiniella)))	(Englerina	(Bakerella	Dendrophthoe)))	Benthamina))))))	Macrosolen)	Tupeia	Decaisnina);
(((Atkinsonia	((Nuytsia	(Peraxilla	Desmaria))	((Tupeia	(((Cecarria	Loranthus)	(Ileostylus	Muellerina))	(((Taxillus	Scurrula)	((Helixanthera	Dendrophthoe)	((Tapinanthus	Moquiniella)	(Englerina	(Agelanthus	Bakerella)))))	(Amyema	Benthamina))))	(Gaiadendron	(Notanthera	((Tripodanthus	Struthanthus)	Ligaria))))))	Tristerix)	Macrosolen	Decaisnina);
(((((Gaiadendron	(Tristerix	Desmaria))	(Atkinsonia	(Nuytsia	((Ligaria	Peraxilla)	(Tripodanthus	Struthanthus)))))	(Tupeia	(((Cecarria	Loranthus)	(Ileostylus	Muellerina))	(((Taxillus	Scurrula)	((Moquiniella	Agelanthus)	((((Bakerella	Tapinanthus)	Dendrophthoe)	Helixanthera)	Englerina)))	(Amyema	Benthamina)))))	Macrosolen)	Notanthera	Decaisnina);
(Macrosolen	((((Atkinsonia	((Ligaria	((Struthanthus	Tripodanthus)	Notanthera))	Nuytsia))	((Tupeia	((Muellerina	Ileostylus)	((((Benthamina	Amyema)	Scurrula)	(Moquiniella	((Bakerella	Tapinanthus)	((Helixanthera	(Taxillus	(Dendrophthoe	Agelanthus)))	Englerina))))	(Cecarria	Loranthus))))	(Desmaria	Peraxilla)))	Gaiadendron)	Tristerix)	Decaisnina);
(((Gaiadendron	(Nuytsia	(((Tristerix	Macrosolen)	((Desmaria	(Cecarria	Loranthus))	(((Moquiniella	(Taxillus	Scurrula))	(Englerina	(Tapinanthus	((Agelanthus	(Benthamina	Amyema))	(Helixanthera	Dendrophthoe)))))	Bakerella)))	Atkinsonia)))	((Struthanthus	Tripodanthus)	((Muellerina	Ileostylus)	((Ligaria	Peraxilla)	Tupeia))))	Notanthera	Decaisnina);
(Macrosolen	((Ligaria	(((Muellerina	Ileostylus)	Tupeia)	Desmaria))	((Tristerix	(Peraxilla	(Struthanthus	Tripodanthus)))	(((Cecarria	Loranthus)	(((((Moquiniella	Tapinanthus)	(Englerina	(Agelanthus	(Dendrophthoe	Bakerella))))	Benthamina)	((Taxillus	Scurrula)	Amyema))	Helixanthera))	((Notanthera	(Nuytsia	Atkinsonia))	Gaiadendron))))	Decaisnina);
((((Gaiadendron	(Tupeia	(((Muellerina	Ileostylus)	(Cecarria	Loranthus))	((((Englerina	(((Moquiniella	Tapinanthus)	Agelanthus)	Bakerella))	Dendrophthoe)	(Amyema	Benthamina))	(Helixanthera	(Scurrula	Taxillus))))))	((Desmaria	Atkinsonia)	(Nuytsia	(((Struthanthus	Tripodanthus)	Ligaria)	Tristerix))))	(Peraxilla	Macrosolen))	Notanthera	Decaisnina);
(Macrosolen	((Peraxilla	(((Gaiadendron	(Desmaria	Tupeia))	(((Muellerina	Ileostylus)	(Cecarria	Loranthus))	((((Englerina	Moquiniella)	((Tapinanthus	Bakerella)	Agelanthus))	Benthamina)	(Dendrophthoe	(Helixanthera	(Amyema	(Scurrula	Taxillus)))))))	((Nuytsia	Atkinsonia)	((Notanthera	(Struthanthus	Tripodanthus))	Ligaria))))	Tristerix)	Decaisnina);
(Macrosolen	(((((Tristerix	((Cecarria	Loranthus)	(((Amyema	Benthamina)	(((((Agelanthus	Bakerella)	(Englerina	(Tapinanthus	Moquiniella)))	Dendrophthoe)	Helixanthera)	(Scurrula	Taxillus)))	(Muellerina	Ileostylus))))	((Nuytsia	Atkinsonia)	((Notanthera	(Struthanthus	Tripodanthus))	Ligaria)))	(Peraxilla	Desmaria))	Tupeia)	Gaiadendron)	Decaisnina);
(Macrosolen	((((Peraxilla	((Cecarria	Loranthus)	(((Amyema	Benthamina)	(((Scurrula	(((Agelanthus	Bakerella)	(Englerina	(Tapinanthus	Moquiniella)))	Taxillus))	Dendrophthoe)	Helixanthera))	(Muellerina	Ileostylus))))	((Nuytsia	Atkinsonia)	(Notanthera	(Struthanthus	Tripodanthus))))	(Gaiadendron	(Tupeia	(Ligaria	Desmaria))))	Tristerix)	Decaisnina);
((Macrosolen	(Tristerix	((Desmaria	Peraxilla)	(((Cecarria	Loranthus)	((Benthamina	((Amyema	(Scurrula	Taxillus))	((Agelanthus	(Bakerella	Tapinanthus))	((Dendrophthoe	Englerina)	(Helixanthera	Moquiniella)))))	(Muellerina	Ileostylus)))	(((Nuytsia	Atkinsonia)	(Ligaria	(Notanthera	(Struthanthus	Tripodanthus))))	Gaiadendron)))))	Tupeia	Decaisnina);
(Macrosolen	(((Atkinsonia	((((Cecarria	Loranthus)	(((Amyema	Benthamina)	(Scurrula	((Helixanthera	(Taxillus	((Bakerella	Agelanthus)	Dendrophthoe)))	(Englerina	(Moquiniella	Tapinanthus)))))	(Muellerina	Ileostylus)))	(Nuytsia	(Ligaria	(Notanthera	(Struthanthus	Tripodanthus)))))	(Gaiadendron	(Peraxilla	Tristerix))))	Desmaria)	Tupeia)	Decaisnina);
((Desmaria	((Tupeia	(Peraxilla	(Struthanthus	Tripodanthus)))	(((Gaiadendron	Atkinsonia)	((Ligaria	Tristerix)	Nuytsia))	((Cecarria	Loranthus)	((Scurrula	(((Bakerella	Agelanthus)	(Englerina	(Taxillus	(Helixanthera	(Dendrophthoe	(Moquiniella	Tapinanthus))))))	(Amyema	Benthamina)))	(Muellerina	Ileostylus))))))	(Notanthera	Macrosolen)	Decaisnina);
((Tupeia	((((Tristerix	Desmaria)	Peraxilla)	((Atkinsonia	(Nuytsia	(Ligaria	(Notanthera	(Struthanthus	Tripodanthus)))))	(((Ileostylus	Muellerina)	(Loranthus	Cecarria))	((Scurrula	(((((Helixanthera	(Taxillus	Dendrophthoe))	Bakerella)	Englerina)	Agelanthus)	(Tapinanthus	Moquiniella)))	(Amyema	Benthamina)))))	Gaiadendron))	Macrosolen	Decaisnina);
(Tupeia	((((Ileostylus	Muellerina)	(Loranthus	Cecarria))	(((((Agelanthus	(Moquiniella	(Taxillus	Scurrula)))	((Englerina	Dendrophthoe)	Bakerella))	Helixanthera)	Tapinanthus)	(Amyema	Benthamina)))	(((Peraxilla	(Struthanthus	Tripodanthus))	((Tristerix	(Ligaria	Desmaria))	((Nuytsia	(Notanthera	Macrosolen))	Atkinsonia)))	Gaiadendron))	Decaisnina);
(Macrosolen	(((Peraxilla	Tristerix)	((((Ileostylus	Muellerina)	(Loranthus	Cecarria))	(((Taxillus	Scurrula)	(Helixanthera	(Englerina	((Dendrophthoe	Bakerella)	(Agelanthus	(Moquiniella	Tapinanthus))))))	(Amyema	Benthamina)))	((Nuytsia	Ligaria)	(((Struthanthus	Tripodanthus)	Notanthera)	Atkinsonia))))	((Desmaria	Tupeia)	Gaiadendron))	Decaisnina);
(Macrosolen	(((Tupeia	(((Ileostylus	Muellerina)	(Loranthus	Cecarria))	(((Agelanthus	(Tapinanthus	Bakerella))	((Englerina	((Taxillus	Scurrula)	(Dendrophthoe	Helixanthera)))	Moquiniella))	(Amyema	Benthamina))))	((Tristerix	(((Ligaria	(Struthanthus	Tripodanthus))	Notanthera)	(Nuytsia	Atkinsonia)))	(Desmaria	Gaiadendron)))	Peraxilla)	Decaisnina);
(Notanthera	((((Ileostylus	Muellerina)	(Loranthus	Cecarria))	(((Amyema	(Taxillus	Scurrula))	(Dendrophthoe	((((Tapinanthus	Moquiniella)	(Bakerella	Agelanthus))	Englerina)	Helixanthera)))	Benthamina))	((Peraxilla	(Tristerix	(Struthanthus	Tripodanthus)))	((Nuytsia	(Gaiadendron	((Ligaria	Desmaria)	(Macrosolen	Tupeia))))	Atkinsonia)))	Decaisnina);
(Macrosolen	(Tupeia	(Peraxilla	((Gaiadendron	((((Ileostylus	Muellerina)	(Loranthus	Cecarria))	(((Amyema	(Taxillus	Scurrula))	((((Tapinanthus	Moquiniella)	(Bakerella	(Englerina	Agelanthus)))	Dendrophthoe)	Helixanthera))	Benthamina))	(((Notanthera	(Ligaria	(Struthanthus	Tripodanthus)))	Nuytsia)	Atkinsonia)))	(Tristerix	Desmaria))))	Decaisnina);
(Tupeia	(((Gaiadendron	(((((Loranthus	Cecarria)	Muellerina)	(((Taxillus	Scurrula)	((Dendrophthoe	((Agelanthus	(Tapinanthus	Moquiniella))	(Bakerella	Englerina)))	Helixanthera))	(Amyema	Benthamina)))	Ileostylus)	((Peraxilla	Desmaria)	(Nuytsia	(((Notanthera	(Struthanthus	Tripodanthus))	Ligaria)	Atkinsonia)))))	Tristerix)	Macrosolen)	Decaisnina);
(((((Loranthus	Cecarria)	(Ileostylus	Muellerina))	(((Taxillus	Scurrula)	(Dendrophthoe	((Helixanthera	(Tapinanthus	Moquiniella))	(Bakerella	(Agelanthus	Englerina)))))	(Amyema	Benthamina)))	(((Macrosolen	Peraxilla)	(Desmaria	Tristerix))	(((Atkinsonia	((Notanthera	(Struthanthus	Tripodanthus))	Ligaria))	Nuytsia)	Gaiadendron)))	Tupeia	Decaisnina);
(((((Peraxilla	Desmaria)	Gaiadendron)	(Tupeia	((Ileostylus	Muellerina)	((((Taxillus	Scurrula)	(((Bakerella	(Dendrophthoe	Helixanthera))	(Agelanthus	Englerina))	(Tapinanthus	Moquiniella)))	(Amyema	Benthamina))	(Loranthus	Cecarria)))))	(Tristerix	((Atkinsonia	(Notanthera	((Struthanthus	Tripodanthus)	Ligaria)))	Nuytsia)))	Macrosolen	Decaisnina);
(Tupeia	(((((((Englerina	(Moquiniella	(Taxillus	Scurrula)))	((Tapinanthus	Bakerella)	Agelanthus))	Helixanthera)	Dendrophthoe)	(Amyema	Benthamina))	((Loranthus	Cecarria)	(Ileostylus	Muellerina)))	(((Struthanthus	Tripodanthus)	(Macrosolen	Peraxilla))	(Gaiadendron	(((Notanthera	Nuytsia)	(Tristerix	(Ligaria	Desmaria)))	Atkinsonia))))	Decaisnina);
(Tupeia	(((Muellerina	Ileostylus)	((Cecarria	Loranthus)	((Benthamina	((Agelanthus	(((Tapinanthus	Moquiniella)	Englerina)	Bakerella))	(Dendrophthoe	Helixanthera)))	(Amyema	(Taxillus	Scurrula)))))	(((Peraxilla	Desmaria)	((Atkinsonia	(Nuytsia	Ligaria))	(Notanthera	(Tripodanthus	Struthanthus))))	(Gaiadendron	(Tristerix	Macrosolen))))	Decaisnina);
(Macrosolen	(Tupeia	((((((Atkinsonia	Nuytsia)	(Ligaria	(Notanthera	(Tripodanthus	Struthanthus))))	((Muellerina	Ileostylus)	((Cecarria	Loranthus)	((Amyema	Benthamina)	((Agelanthus	(Bakerella	Tapinanthus))	(Englerina	(Helixanthera	(((Taxillus	Scurrula)	Moquiniella)	Dendrophthoe))))))))	(Peraxilla	Desmaria))	Tristerix)	Gaiadendron))	Decaisnina);
(Macrosolen	(Tupeia	((((Notanthera	((Tristerix	(Tripodanthus	Struthanthus))	Ligaria))	(((Muellerina	Ileostylus)	((Cecarria	Loranthus)	(((Taxillus	Scurrula)	Amyema)	(Benthamina	((((Agelanthus	Englerina)	(Dendrophthoe	Helixanthera))	Bakerella)	(Moquiniella	Tapinanthus))))))	(Peraxilla	Desmaria)))	(Atkinsonia	Nuytsia))	Gaiadendron))	Decaisnina);
(Macrosolen	(Tupeia	(((((Taxillus	Scurrula)	((Amyema	Benthamina)	((((Englerina	Bakerella)	(Agelanthus	(Moquiniella	Tapinanthus)))	Helixanthera)	Dendrophthoe)))	((Muellerina	Ileostylus)	(Cecarria	Loranthus)))	((((Atkinsonia	Nuytsia)	(Ligaria	(Notanthera	(Tripodanthus	Struthanthus))))	Tristerix)	(Peraxilla	Desmaria)))	Gaiadendron))	Decaisnina);
((Macrosolen	((((((Ligaria	Desmaria)	Tupeia)	(Tristerix	Nuytsia))	(((Amyema	Benthamina)	(Dendrophthoe	(Helixanthera	((((Taxillus	Scurrula)	Moquiniella)	((Tapinanthus	Bakerella)	Agelanthus))	Englerina))))	((Muellerina	Ileostylus)	(Cecarria	Loranthus))))	(Peraxilla	(Tripodanthus	Struthanthus)))	(Atkinsonia	Gaiadendron)))	Notanthera	Decaisnina);
(Macrosolen	((((Gaiadendron	(Atkinsonia	(((Nuytsia	Tristerix)	Ligaria)	(Notanthera	(Tripodanthus	Struthanthus)))))	(Peraxilla	Desmaria))	(((Amyema	Benthamina)	((Taxillus	(Helixanthera	((Dendrophthoe	Englerina)	((Moquiniella	Tapinanthus)	(Agelanthus	Bakerella)))))	Scurrula))	((Muellerina	Ileostylus)	(Cecarria	Loranthus))))	Tupeia)	Decaisnina);
(Macrosolen	((((((Atkinsonia	Nuytsia)	(((Tripodanthus	Struthanthus)	Notanthera)	Ligaria))	(Peraxilla	Desmaria))	(((Amyema	Benthamina)	((Dendrophthoe	(Helixanthera	((Agelanthus	Bakerella)	(Englerina	(Moquiniella	Tapinanthus)))))	(Taxillus	Scurrula)))	((Muellerina	Ileostylus)	(Cecarria	Loranthus))))	(Gaiadendron	Tupeia))	Tristerix)	Decaisnina);
(Macrosolen	((Gaiadendron	((((Atkinsonia	Nuytsia)	(((Tripodanthus	Struthanthus)	Notanthera)	Ligaria))	Peraxilla)	(Tupeia	((Cecarria	Loranthus)	(((Bakerella	Tapinanthus)	((((Dendrophthoe	Tristerix)	Helixanthera)	((Taxillus	Scurrula)	Moquiniella))	((Englerina	Agelanthus)	(Amyema	Benthamina))))	(Muellerina	Ileostylus))))))	Desmaria)	Decaisnina);
(Macrosolen	(((((Cecarria	Loranthus)	(((Taxillus	Scurrula)	(((((Bakerella	(Dendrophthoe	Helixanthera))	Agelanthus)	Englerina)	(Moquiniella	Tapinanthus))	(Amyema	Benthamina)))	(Muellerina	Ileostylus)))	(Gaiadendron	((Atkinsonia	Nuytsia)	((Tripodanthus	Struthanthus)	Notanthera))))	(Tristerix	(Tupeia	(Ligaria	Desmaria))))	Peraxilla)	Decaisnina);
((Macrosolen	((Nuytsia	(Gaiadendron	(((Cecarria	Loranthus)	(((Taxillus	Scurrula)	(((((Englerina	Moquiniella)	Dendrophthoe)	Helixanthera)	((Tapinanthus	Bakerella)	Agelanthus))	(Amyema	Benthamina)))	(Muellerina	Ileostylus)))	(((Ligaria	Desmaria)	Tupeia)	(Peraxilla	(Tristerix	(Tripodanthus	Struthanthus)))))))	Atkinsonia))	Notanthera	Decaisnina);
(Tupeia	(((Peraxilla	Ligaria)	((((Tristerix	Desmaria)	Gaiadendron)	Macrosolen)	((Nuytsia	Atkinsonia)	(Notanthera	(Tripodanthus	Struthanthus)))))	((Muellerina	Ileostylus)	((Loranthus	Cecarria)	(((Bakerella	(Agelanthus	(Englerina	(Helixanthera	(Tapinanthus	Moquiniella)))))	Dendrophthoe)	((Taxillus	Scurrula)	(Benthamina	Amyema))))))	Decaisnina);
(Tupeia	((((Nuytsia	Atkinsonia)	(Notanthera	(Ligaria	(Tripodanthus	Struthanthus))))	(Gaiadendron	((Tristerix	Macrosolen)	(Peraxilla	Desmaria))))	((Muellerina	Ileostylus)	((Loranthus	Cecarria)	(((((Tapinanthus	Moquiniella)	Helixanthera)	Dendrophthoe)	((Englerina	Agelanthus)	Bakerella))	((Taxillus	Scurrula)	(Benthamina	Amyema))))))	Decaisnina);
(Notanthera	(((((Peraxilla	Desmaria)	((Muellerina	Ileostylus)	((Loranthus	Cecarria)	((Bakerella	Tapinanthus)	(Englerina	((Helixanthera	Dendrophthoe)	((Moquiniella	(Taxillus	Scurrula))	(Agelanthus	(Benthamina	Amyema)))))))))	(Nuytsia	((Gaiadendron	((Ligaria	Tupeia)	(Tripodanthus	Struthanthus)))	Atkinsonia)))	Tristerix)	Macrosolen)	Decaisnina);
((((((Bakerella	Tapinanthus)	(((Agelanthus	((((Scurrula	Taxillus)	Dendrophthoe)	Helixanthera)	Englerina))	(Benthamina	Amyema))	Moquiniella))	((Muellerina	Ileostylus)	(Loranthus	Cecarria)))	(((Nuytsia	((Tripodanthus	Struthanthus)	Notanthera))	Atkinsonia)	Ligaria))	((Gaiadendron	Tristerix)	(Peraxilla	Desmaria)))	(Tupeia	Macrosolen)	Decaisnina);
(Macrosolen	(Tristerix	((((Peraxilla	Desmaria)	Gaiadendron)	((((Benthamina	Amyema)	(((((Agelanthus	Dendrophthoe)	Helixanthera)	Bakerella)	((Scurrula	Taxillus)	Moquiniella))	(Tapinanthus	Englerina)))	((Muellerina	Ileostylus)	(Loranthus	Cecarria)))	Tupeia))	((((Tripodanthus	Struthanthus)	Notanthera)	Atkinsonia)	(Nuytsia	Ligaria))))	Decaisnina);
(Macrosolen	(((Peraxilla	Desmaria)	(((Nuytsia	Atkinsonia)	(Ligaria	((Tripodanthus	Struthanthus)	Notanthera)))	((((Dendrophthoe	(Helixanthera	(((Scurrula	Taxillus)	Moquiniella)	(Englerina	(Agelanthus	(Benthamina	Amyema))))))	(Tapinanthus	Bakerella))	((Muellerina	Ileostylus)	(Loranthus	Cecarria)))	(Tristerix	Gaiadendron))))	Tupeia)	Decaisnina);
((Macrosolen	((((Loranthus	Cecarria)	((((Benthamina	Amyema)	((Bakerella	((Englerina	Agelanthus)	((Dendrophthoe	Helixanthera)	(Moquiniella	Tapinanthus))))	Taxillus))	Scurrula)	(Muellerina	Ileostylus)))	(Atkinsonia	(Nuytsia	Gaiadendron)))	(((Ligaria	Tupeia)	Desmaria)	(Peraxilla	(Tristerix	(Tripodanthus	Struthanthus))))))	Notanthera	Decaisnina);
((Macrosolen	(Tupeia	((((Loranthus	Cecarria)	((((Benthamina	Amyema)	((Englerina	(Moquiniella	Tapinanthus))	(Agelanthus	((Helixanthera	Dendrophthoe)	Bakerella))))	(Taxillus	Scurrula))	(Muellerina	Ileostylus)))	((Nuytsia	(Atkinsonia	(Ligaria	(Tripodanthus	Struthanthus))))	(Tristerix	Gaiadendron)))	(Peraxilla	Desmaria))))	Notanthera	Decaisnina);
((Macrosolen	(((Gaiadendron	Tupeia)	(Atkinsonia	((Ligaria	(Tripodanthus	Struthanthus))	Nuytsia)))	(((Peraxilla	Desmaria)	Tristerix)	((Loranthus	Cecarria)	(((Benthamina	((Bakerella	(Englerina	Moquiniella))	((Tapinanthus	(Dendrophthoe	Helixanthera))	Agelanthus)))	(Amyema	(Taxillus	Scurrula)))	(Muellerina	Ileostylus))))))	Notanthera	Decaisnina);
((Macrosolen	((Atkinsonia	((Ligaria	(Tripodanthus	Struthanthus))	Nuytsia))	(((Peraxilla	Desmaria)	(Tupeia	((Loranthus	Cecarria)	(((((Amyema	Benthamina)	((((((Taxillus	Scurrula)	Moquiniella)	Dendrophthoe)	Helixanthera)	Englerina)	Agelanthus))	Tapinanthus)	Bakerella)	(Muellerina	Ileostylus)))))	(Tristerix	Gaiadendron))))	Notanthera	Decaisnina);
((((Tristerix	Gaiadendron)	((Peraxilla	Desmaria)	((((Ileostylus	Muellerina)	(Loranthus	Cecarria))	((Amyema	(Taxillus	Scurrula))	(Benthamina	((Moquiniella	Agelanthus)	(Englerina	(Helixanthera	(Dendrophthoe	(Tapinanthus	Bakerella))))))))	Tupeia)))	((Nuytsia	Atkinsonia)	((Notanthera	(Struthanthus	Tripodanthus))	Ligaria)))	Macrosolen	Decaisnina);
(((Gaiadendron	(((((Atkinsonia	((Struthanthus	Tripodanthus)	(Tristerix	Ligaria)))	(Notanthera	Nuytsia))	(((Ileostylus	Muellerina)	(Loranthus	Cecarria))	(Scurrula	((Amyema	Benthamina)	((((Englerina	(Taxillus	(Bakerella	Dendrophthoe)))	(Tapinanthus	Moquiniella))	Agelanthus)	Helixanthera)))))	Peraxilla)	Desmaria))	Macrosolen)	Tupeia	Decaisnina);
((((((Nuytsia	Tristerix)	Ligaria)	(Notanthera	(Struthanthus	Tripodanthus)))	(((Peraxilla	Desmaria)	Gaiadendron)	(Tupeia	((Loranthus	Cecarria)	(((Amyema	((Tapinanthus	Moquiniella)	((Englerina	Agelanthus)	((Helixanthera	((Scurrula	Taxillus)	Dendrophthoe))	Bakerella))))	Benthamina)	(Ileostylus	Muellerina))))))	Atkinsonia)	Macrosolen	Decaisnina);
((((((Notanthera	(Struthanthus	Tripodanthus))	((Loranthus	Cecarria)	((((Scurrula	Taxillus)	((Dendrophthoe	Helixanthera)	(((Bakerella	Agelanthus)	Englerina)	(Tapinanthus	Moquiniella))))	(Benthamina	Amyema))	(Ileostylus	Muellerina))))	(Peraxilla	Desmaria))	(Atkinsonia	(Nuytsia	(Ligaria	(Tupeia	Gaiadendron)))))	Macrosolen)	Tristerix	Decaisnina);
(Macrosolen	((((Atkinsonia	((Ligaria	(Notanthera	(Struthanthus	Tripodanthus)))	Nuytsia))	(Tupeia	((Loranthus	Cecarria)	(((Benthamina	Amyema)	((Agelanthus	(Englerina	((((Scurrula	Taxillus)	Helixanthera)	Dendrophthoe)	Bakerella)))	(Tapinanthus	Moquiniella)))	(Ileostylus	Muellerina)))))	(Gaiadendron	(Tristerix	Desmaria)))	Peraxilla)	Decaisnina);
(Macrosolen	(Tristerix	(Gaiadendron	((Atkinsonia	((Ligaria	(Notanthera	(Struthanthus	Tripodanthus)))	Nuytsia))	((Tupeia	((Loranthus	Cecarria)	(((Benthamina	Amyema)	((((Englerina	(Agelanthus	Bakerella))	((Scurrula	Taxillus)	(Tapinanthus	Moquiniella)))	Helixanthera)	Dendrophthoe))	(Ileostylus	Muellerina))))	(Peraxilla	Desmaria)))))	Decaisnina);
(Macrosolen	(((((Atkinsonia	Ligaria)	(Notanthera	(Struthanthus	Tripodanthus)))	Nuytsia)	((Tupeia	((Loranthus	Cecarria)	(((Dendrophthoe	(((Benthamina	Englerina)	(Agelanthus	(Amyema	((Scurrula	Taxillus)	Moquiniella))))	Helixanthera))	(Tapinanthus	Bakerella))	(Ileostylus	Muellerina))))	(Gaiadendron	(Tristerix	Desmaria))))	Peraxilla)	Decaisnina);
(Macrosolen	(Tupeia	((((Loranthus	Cecarria)	(((((Amyema	Benthamina)	(Agelanthus	(Englerina	(Helixanthera	Dendrophthoe))))	(Moquiniella	(Scurrula	Taxillus)))	(Tapinanthus	Bakerella))	(Ileostylus	Muellerina)))	((Peraxilla	Desmaria)	(Atkinsonia	((Nuytsia	Notanthera)	(Ligaria	(Struthanthus	Tripodanthus))))))	(Tristerix	Gaiadendron)))	Decaisnina);
(Macrosolen	(Tupeia	((((Peraxilla	Desmaria)	((Ligaria	Tristerix)	(Notanthera	(Struthanthus	Tripodanthus))))	(Atkinsonia	(Nuytsia	((Loranthus	Cecarria)	(((Amyema	Benthamina)	(((Bakerella	((Helixanthera	Dendrophthoe)	Agelanthus))	((Tapinanthus	Moquiniella)	Englerina))	(Scurrula	Taxillus)))	(Ileostylus	Muellerina))))))	Gaiadendron))	Decaisnina);
(Macrosolen	(Tupeia	((((Loranthus	Cecarria)	((((((Amyema	Benthamina)	(Bakerella	Agelanthus))	(Englerina	Helixanthera))	(Dendrophthoe	(Scurrula	Taxillus)))	(Tapinanthus	Moquiniella))	(Ileostylus	Muellerina)))	(Ligaria	(Notanthera	(Struthanthus	Tripodanthus))))	(((Tristerix	Nuytsia)	(Atkinsonia	Gaiadendron))	(Peraxilla	Desmaria))))	Decaisnina);
(((Peraxilla	Desmaria)	((Gaiadendron	Tristerix)	((Nuytsia	((Ligaria	((Struthanthus	Tripodanthus)	Notanthera))	Atkinsonia))	(Tupeia	((Bakerella	(Tapinanthus	(((((Englerina	Agelanthus)	(Amyema	((Scurrula	Taxillus)	Moquiniella)))	Benthamina)	Helixanthera)	Dendrophthoe)))	((Loranthus	Cecarria)	(Ileostylus	Muellerina)))))))	Macrosolen	Decaisnina);
((Peraxilla	(Notanthera	(((((Amyema	Benthamina)	(Dendrophthoe	(((Tapinanthus	Moquiniella)	Bakerella)	(Englerina	Agelanthus))))	((Scurrula	Taxillus)	Helixanthera))	((Loranthus	Cecarria)	(Ileostylus	Muellerina)))	(((Struthanthus	Tripodanthus)	(Ligaria	Tristerix))	(Nuytsia	(Atkinsonia	((Tupeia	Gaiadendron)	Desmaria)))))))	Macrosolen	Decaisnina);
((Peraxilla	(((((Nuytsia	Atkinsonia)	Notanthera)	(Tupeia	((Struthanthus	Tripodanthus)	Ligaria)))	(Gaiadendron	(Tristerix	Desmaria)))	(((Moquiniella	((Englerina	(Amyema	Benthamina))	((Helixanthera	(Dendrophthoe	(Scurrula	Taxillus)))	Agelanthus)))	(Tapinanthus	Bakerella))	((Loranthus	Cecarria)	(Ileostylus	Muellerina)))))	Macrosolen	Decaisnina);
(((((Tupeia	((((Amyema	Benthamina)	(((Helixanthera	((Moquiniella	Tapinanthus)	Englerina))	(Taxillus	Bakerella))	(Dendrophthoe	Agelanthus)))	Scurrula)	((Loranthus	Cecarria)	(Ileostylus	Muellerina))))	((Nuytsia	Atkinsonia)	((Notanthera	(Struthanthus	Tripodanthus))	Ligaria)))	(Gaiadendron	(Peraxilla	Desmaria)))	Tristerix)	Macrosolen	Decaisnina);
((((((Desmaria	Tristerix)	(Gaiadendron	Tupeia))	((Amyema	(Benthamina	(((Helixanthera	(Dendrophthoe	Taxillus))	((Bakerella	(Agelanthus	Englerina))	(Moquiniella	Tapinanthus)))	Scurrula)))	((Loranthus	Cecarria)	(Ileostylus	Muellerina))))	((Nuytsia	Atkinsonia)	(Notanthera	(Struthanthus	(Ligaria	Tripodanthus)))))	Peraxilla)	Macrosolen	Decaisnina);
(((((Tupeia	(((Benthamina	Amyema)	((Scurrula	Taxillus)	((Bakerella	(Englerina	((Agelanthus	Tapinanthus)	Moquiniella)))	(Helixanthera	Dendrophthoe))))	((Loranthus	Cecarria)	(Ileostylus	Muellerina))))	(Gaiadendron	((Nuytsia	Atkinsonia)	(Notanthera	(Struthanthus	Tripodanthus)))))	((Ligaria	Desmaria)	Tristerix))	Peraxilla)	Macrosolen	Decaisnina);
((((((Benthamina	Amyema)	((Scurrula	Taxillus)	(Moquiniella	(((Helixanthera	Dendrophthoe)	(Bakerella	Tapinanthus))	(Englerina	Agelanthus)))))	((Loranthus	Cecarria)	(Ileostylus	Muellerina)))	((Peraxilla	(Struthanthus	Tripodanthus))	((((Tupeia	Gaiadendron)	Atkinsonia)	((Ligaria	Desmaria)	Tristerix))	Nuytsia)))	Notanthera)	Macrosolen	Decaisnina);
((Tupeia	(((Bakerella	Tapinanthus)	((Agelanthus	(Benthamina	Amyema))	((Moquiniella	(Scurrula	Taxillus))	(Englerina	(Helixanthera	Dendrophthoe)))))	((Loranthus	Cecarria)	(Ileostylus	Muellerina))))	((Gaiadendron	((Nuytsia	Atkinsonia)	(Notanthera	(Struthanthus	Tripodanthus))))	(((Ligaria	Desmaria)	Tristerix)	(Peraxilla	Macrosolen)))	Decaisnina);
(((((((Tristerix	Peraxilla)	(((Bakerella	Tapinanthus)	((((Scurrula	Taxillus)	(Dendrophthoe	Helixanthera))	(Englerina	(Agelanthus	(Benthamina	Amyema))))	Moquiniella))	((Loranthus	Cecarria)	(Ileostylus	Muellerina))))	((Nuytsia	Atkinsonia)	((Struthanthus	Tripodanthus)	(Ligaria	Notanthera))))	Desmaria)	Gaiadendron)	Tupeia)	Macrosolen	Decaisnina);
((Tupeia	((Ileostylus	Muellerina)	(((Benthamina	Amyema)	((Dendrophthoe	(((Moquiniella	(Scurrula	Taxillus))	Englerina)	((Bakerella	Tapinanthus)	Agelanthus)))	Helixanthera))	(Loranthus	Cecarria))))	((Gaiadendron	((Nuytsia	Atkinsonia)	((Ligaria	(Tripodanthus	Struthanthus))	Notanthera)))	(((Tristerix	Desmaria)	Macrosolen)	Peraxilla))	Decaisnina);
((Tupeia	(Gaiadendron	(((((Loranthus	Cecarria)	(Ileostylus	Muellerina))	((Amyema	Benthamina)	((Taxillus	Scurrula)	((Englerina	((Moquiniella	Helixanthera)	Dendrophthoe))	(Agelanthus	(Tapinanthus	Bakerella))))))	((Atkinsonia	(Ligaria	((Struthanthus	Tripodanthus)	Notanthera)))	Nuytsia))	(Tristerix	(Desmaria	Peraxilla)))))	Macrosolen	Decaisnina);
((Tupeia	(((Loranthus	Cecarria)	(Ileostylus	Muellerina))	((Englerina	((Agelanthus	(Moquiniella	Tapinanthus))	(((Helixanthera	(Taxillus	Scurrula))	Dendrophthoe)	Bakerella)))	(Amyema	Benthamina))))	(((Nuytsia	Ligaria)	(((Struthanthus	Tripodanthus)	Notanthera)	Atkinsonia))	((Desmaria	Peraxilla)	((Tristerix	Macrosolen)	Gaiadendron)))	Decaisnina);
(Tupeia	((((Loranthus	Cecarria)	(Ileostylus	Muellerina))	(((Taxillus	Scurrula)	((Dendrophthoe	Helixanthera)	(((Bakerella	Agelanthus)	Englerina)	(Moquiniella	Tapinanthus))))	(Amyema	Benthamina)))	(((Macrosolen	Notanthera)	((Ligaria	(Tristerix	(Struthanthus	Tripodanthus)))	(Nuytsia	Gaiadendron)))	((Desmaria	Peraxilla)	Atkinsonia)))	Decaisnina);
(Macrosolen	(((Desmaria	(((Tristerix	Peraxilla)	(((Notanthera	(Ligaria	(Struthanthus	Tripodanthus)))	Nuytsia)	Atkinsonia))	(((Loranthus	Cecarria)	(Ileostylus	Muellerina))	((Taxillus	Scurrula)	(((Moquiniella	Agelanthus)	(Dendrophthoe	((Helixanthera	Englerina)	(Bakerella	Tapinanthus))))	(Amyema	Benthamina))))))	Gaiadendron)	Tupeia)	Decaisnina);
(((((Loranthus	Cecarria)	(Ileostylus	Muellerina))	((Amyema	Benthamina)	((((Taxillus	Scurrula)	Moquiniella)	(Agelanthus	(Bakerella	(Tapinanthus	(Dendrophthoe	Helixanthera)))))	Englerina)))	((Macrosolen	(Atkinsonia	((Tristerix	Desmaria)	Peraxilla)))	(((Notanthera	(Ligaria	(Struthanthus	Tripodanthus)))	Nuytsia)	Gaiadendron)))	Tupeia	Decaisnina);
(Macrosolen	(Tupeia	(Gaiadendron	(((Notanthera	(Ligaria	(Struthanthus	Tripodanthus)))	(Nuytsia	Atkinsonia))	((((Loranthus	Cecarria)	(Ileostylus	Muellerina))	((Amyema	Benthamina)	((Taxillus	Scurrula)	(((Moquiniella	Tapinanthus)	((Bakerella	Agelanthus)	(Dendrophthoe	Englerina)))	Helixanthera))))	(Tristerix	(Desmaria	Peraxilla))))))	Decaisnina);
(Macrosolen	((Gaiadendron	((Desmaria	Peraxilla)	(((Atkinsonia	(((Notanthera	(Struthanthus	Tripodanthus))	Ligaria)	Nuytsia))	Tupeia)	(((Loranthus	Cecarria)	(Ileostylus	Muellerina))	((Amyema	(Benthamina	(Helixanthera	((Bakerella	((Moquiniella	Tapinanthus)	Agelanthus))	(Englerina	Dendrophthoe)))))	(Taxillus	Scurrula))))))	Tristerix)	Decaisnina);
(Macrosolen	((Ligaria	(Tristerix	Desmaria))	(Gaiadendron	(((Tupeia	(((Loranthus	Cecarria)	(Ileostylus	Muellerina))	(((Amyema	Benthamina)	((Moquiniella	Agelanthus)	(Bakerella	(Tapinanthus	(Englerina	(Helixanthera	Dendrophthoe))))))	(Taxillus	Scurrula))))	Peraxilla)	((Notanthera	(Struthanthus	Tripodanthus))	(Nuytsia	Atkinsonia)))))	Decaisnina);
((Macrosolen	(((((Struthanthus	Tripodanthus)	((Desmaria	Ligaria)	Tupeia))	((Nuytsia	Tristerix)	(Atkinsonia	Gaiadendron)))	(((Loranthus	Cecarria)	(Ileostylus	Muellerina))	((Benthamina	((((Agelanthus	Bakerella)	((Moquiniella	Tapinanthus)	Englerina))	Dendrophthoe)	Helixanthera))	(Amyema	(Taxillus	Scurrula)))))	Peraxilla))	Notanthera	Decaisnina);
(Macrosolen	(Gaiadendron	(Tristerix	((Desmaria	Tupeia)	((((Loranthus	Cecarria)	(Ileostylus	Muellerina))	(((Amyema	Benthamina)	((((Moquiniella	Englerina)	Dendrophthoe)	(Agelanthus	(Tapinanthus	Bakerella)))	(Helixanthera	Taxillus)))	Scurrula))	(Peraxilla	((Atkinsonia	Nuytsia)	((Notanthera	Ligaria)	(Struthanthus	Tripodanthus))))))))	Decaisnina);
(Macrosolen	((Gaiadendron	(((Peraxilla	Desmaria)	(Atkinsonia	(((Ligaria	Notanthera)	(Struthanthus	Tripodanthus))	Nuytsia)))	((((Amyema	Benthamina)	((Moquiniella	((Agelanthus	(Bakerella	Tapinanthus))	(Englerina	(Helixanthera	(Taxillus	Dendrophthoe)))))	Scurrula))	((Loranthus	Cecarria)	(Ileostylus	Muellerina)))	Tupeia)))	Tristerix)	Decaisnina);
(Macrosolen	(Peraxilla	((((Nuytsia	Notanthera)	(Tupeia	(Struthanthus	Tripodanthus)))	Atkinsonia)	((Gaiadendron	(Ligaria	(Tristerix	Desmaria)))	(((Englerina	((Bakerella	Tapinanthus)	Dendrophthoe))	((Amyema	((Agelanthus	Moquiniella)	(Scurrula	Taxillus)))	(Helixanthera	Benthamina)))	((Loranthus	Cecarria)	(Ileostylus	Muellerina))))))	Decaisnina);
(((((Atkinsonia	(Nuytsia	Notanthera))	((Struthanthus	Tripodanthus)	(Tristerix	Ligaria)))	(Gaiadendron	Macrosolen))	(Peraxilla	Desmaria))	(Tupeia	((Benthamina	((((Helixanthera	Dendrophthoe)	Englerina)	((Agelanthus	(Moquiniella	Tapinanthus))	Bakerella))	(Amyema	(Scurrula	Taxillus))))	((Loranthus	Cecarria)	(Ileostylus	Muellerina))))	Decaisnina);
(Macrosolen	((((Peraxilla	(Tristerix	(Ligaria	Desmaria)))	(((Loranthus	Cecarria)	(Ileostylus	Muellerina))	(Nuytsia	(Atkinsonia	(Notanthera	(Struthanthus	Tripodanthus))))))	(Gaiadendron	((Amyema	Benthamina)	((((Agelanthus	Tapinanthus)	Bakerella)	(Moquiniella	(Helixanthera	(Dendrophthoe	Englerina))))	(Scurrula	Taxillus)))))	Tupeia)	Decaisnina);
(Macrosolen	(Peraxilla	((((Tristerix	(Ligaria	Desmaria))	(Nuytsia	(Atkinsonia	(Notanthera	(Struthanthus	Tripodanthus)))))	(Tupeia	Gaiadendron))	(((((Agelanthus	(Moquiniella	Tapinanthus))	(((Englerina	Dendrophthoe)	Helixanthera)	Bakerella))	(Scurrula	Taxillus))	(Amyema	Benthamina))	((Loranthus	Cecarria)	(Ileostylus	Muellerina)))))	Decaisnina);
(Macrosolen	(Peraxilla	(Gaiadendron	(((Tristerix	Desmaria)	(Atkinsonia	((Ligaria	(Notanthera	(Struthanthus	Tripodanthus)))	Nuytsia)))	(Tupeia	(((((((Agelanthus	Bakerella)	(Englerina	(Moquiniella	Tapinanthus)))	Dendrophthoe)	Helixanthera)	(Scurrula	Taxillus))	(Amyema	Benthamina))	((Loranthus	Cecarria)	(Ileostylus	Muellerina)))))))	Decaisnina);
(Macrosolen	(Peraxilla	(((Tristerix	Desmaria)	((Tupeia	((((Agelanthus	Bakerella)	Tapinanthus)	(((Moquiniella	Amyema)	(Scurrula	Taxillus))	(((Helixanthera	Dendrophthoe)	Benthamina)	Englerina)))	((Loranthus	Cecarria)	(Ileostylus	Muellerina))))	Gaiadendron))	(Atkinsonia	((Notanthera	((Struthanthus	Tripodanthus)	Ligaria))	Nuytsia))))	Decaisnina);
(Macrosolen	(Peraxilla	((((Helixanthera	(((Scurrula	Taxillus)	Moquiniella)	((Amyema	Benthamina)	((Agelanthus	Bakerella)	Tapinanthus))))	(Dendrophthoe	Englerina))	((Loranthus	Cecarria)	(Ileostylus	Muellerina)))	((Atkinsonia	((Notanthera	((Tristerix	(Struthanthus	Tripodanthus))	Ligaria))	Nuytsia))	(Desmaria	(Tupeia	Gaiadendron)))))	Decaisnina);
(Macrosolen	(((Nuytsia	(((Notanthera	((Struthanthus	Tripodanthus)	Ligaria))	Peraxilla)	((((((Amyema	Benthamina)	(Agelanthus	(((Dendrophthoe	Helixanthera)	(Scurrula	Taxillus))	Englerina)))	(Tapinanthus	Bakerella))	Moquiniella)	((Loranthus	Cecarria)	(Ileostylus	Muellerina)))	(Gaiadendron	(Tristerix	Desmaria)))))	Atkinsonia)	Tupeia)	Decaisnina);
(Macrosolen	(((Tupeia	(((((Agelanthus	((Tapinanthus	Moquiniella)	(Amyema	(Taxillus	Scurrula))))	(Dendrophthoe	(Helixanthera	Benthamina)))	Englerina)	Bakerella)	((Loranthus	Cecarria)	(Ileostylus	Muellerina))))	((Peraxilla	(Struthanthus	Tripodanthus))	(Atkinsonia	((Tristerix	(Ligaria	Desmaria))	(Nuytsia	Gaiadendron)))))	Notanthera)	Decaisnina);
((Peraxilla	(Gaiadendron	(((Tristerix	Desmaria)	(Atkinsonia	(Nuytsia	(Ligaria	((Tripodanthus	Struthanthus)	Notanthera)))))	(Tupeia	(((Benthamina	Amyema)	(((Tapinanthus	Moquiniella)	(Englerina	(Helixanthera	(Dendrophthoe	(Taxillus	Scurrula)))))	(Bakerella	Agelanthus)))	((Loranthus	Cecarria)	(Ileostylus	Muellerina)))))))	Macrosolen	Decaisnina);
((Tupeia	(((Benthamina	((Agelanthus	((Taxillus	Scurrula)	(Amyema	Moquiniella)))	((Helixanthera	Dendrophthoe)	Englerina)))	(Tapinanthus	Bakerella))	((Loranthus	Cecarria)	(Ileostylus	Muellerina))))	((((Tristerix	Desmaria)	Gaiadendron)	Macrosolen)	(Peraxilla	((Notanthera	(Ligaria	(Tripodanthus	Struthanthus)))	(Atkinsonia	Nuytsia))))	Decaisnina);
(Macrosolen	((((Tristerix	Desmaria)	(Peraxilla	((((Amyema	Benthamina)	(((((Tapinanthus	Bakerella)	Moquiniella)	(Agelanthus	Dendrophthoe))	(Helixanthera	Englerina))	(Taxillus	Scurrula)))	((Loranthus	Cecarria)	(Ileostylus	Muellerina)))	((Atkinsonia	Nuytsia)	((Notanthera	(Tripodanthus	Struthanthus))	Ligaria)))))	Gaiadendron)	Tupeia)	Decaisnina);
(Macrosolen	(((((Peraxilla	Tristerix)	Desmaria)	(((((Amyema	Benthamina)	((((Tapinanthus	Bakerella)	Moquiniella)	(Englerina	Agelanthus))	(Helixanthera	(Taxillus	Dendrophthoe))))	Scurrula)	((Loranthus	Cecarria)	(Ileostylus	Muellerina)))	((Atkinsonia	Nuytsia)	((Notanthera	(Tripodanthus	Struthanthus))	Ligaria))))	Gaiadendron)	Tupeia)	Decaisnina);
(((((Amyema	Benthamina)	((Agelanthus	(((Englerina	(Dendrophthoe	Helixanthera))	Bakerella)	(Tapinanthus	Moquiniella)))	(Taxillus	Scurrula)))	((Loranthus	Cecarria)	(Ileostylus	Muellerina)))	((Desmaria	Peraxilla)	(Gaiadendron	((Tristerix	((Atkinsonia	Nuytsia)	(Notanthera	((Tripodanthus	Struthanthus)	Ligaria))))	Macrosolen))))	Tupeia	Decaisnina);
((Gaiadendron	Tupeia)	(((((Amyema	Benthamina)	((Agelanthus	((Englerina	(Bakerella	(Dendrophthoe	Helixanthera)))	(Tapinanthus	Moquiniella)))	(Taxillus	Scurrula)))	((Loranthus	Cecarria)	(Ileostylus	Muellerina)))	((Macrosolen	Peraxilla)	(Nuytsia	((Notanthera	(Tripodanthus	Struthanthus))	Atkinsonia))))	(Tristerix	(Ligaria	Desmaria)))	Decaisnina);
((Macrosolen	((((((((Amyema	Benthamina)	(((Moquiniella	(Taxillus	Scurrula))	Dendrophthoe)	Helixanthera))	Englerina)	((Agelanthus	Bakerella)	Tapinanthus))	((Loranthus	Cecarria)	(Ileostylus	Muellerina)))	(Desmaria	Peraxilla))	Gaiadendron)	(Tristerix	(Nuytsia	((Ligaria	(Notanthera	(Tripodanthus	Struthanthus)))	Atkinsonia)))))	Tupeia	Decaisnina);
((((Atkinsonia	(((Peraxilla	(Tupeia	(Tripodanthus	Struthanthus)))	Gaiadendron)	((((Amyema	Benthamina)	((((Taxillus	Scurrula)	((Helixanthera	Dendrophthoe)	Agelanthus))	Moquiniella)	((Tapinanthus	Bakerella)	Englerina)))	((Loranthus	Cecarria)	(Ileostylus	Muellerina)))	(Nuytsia	(Tristerix	Ligaria)))))	Desmaria)	Macrosolen)	Notanthera	Decaisnina);
(((((Peraxilla	Desmaria)	Gaiadendron)	(((Ligaria	(Notanthera	(Tripodanthus	Struthanthus)))	(Nuytsia	Atkinsonia))	((((Amyema	Benthamina)	(Helixanthera	((((Taxillus	Moquiniella)	Scurrula)	Agelanthus)	((Dendrophthoe	(Tapinanthus	Bakerella))	Englerina))))	((Loranthus	Cecarria)	(Ileostylus	Muellerina)))	Tristerix)))	Tupeia)	Macrosolen	Decaisnina);
((Peraxilla	(((((((((Taxillus	Scurrula)	(Tapinanthus	Moquiniella))	Amyema)	Helixanthera)	(Benthamina	(Agelanthus	(Englerina	(Dendrophthoe	Bakerella)))))	((Loranthus	Cecarria)	(Ileostylus	Muellerina)))	Tupeia)	((Tristerix	(Ligaria	Desmaria))	((Notanthera	(Tripodanthus	Struthanthus))	(Nuytsia	Atkinsonia))))	Gaiadendron))	Macrosolen	Decaisnina);
