# Supplementary material for: Evolution of pollen morphology in Loranthaceae
Source: Grana. 2017 Feb 20;57(1-2):16–116. doi: 10.1080/00173134.2016.1261939 (PMC5771552; doi:10.1080/00173134.2016.1261939)
Supplement: Grimsson et al. Online supplementary material [file SGRA_A_1261939_SM9964.zip › ML/RAxML_bootstrap.conc.red.trnLF]

(((Peraxilla	((((((Helixanthera	(((Agelanthus	Moquiniella)	(Dendrophthoe	(((Tapinanthus	Englerina)	Taxillus)	((Benthamina	Scurrula)	Bakerella))))	(Amyema	((Ileostylus	Muellerina)	(Loranthus	Cecarria)))))	Nuytsia)	(Notanthera	Desmaria))	(Struthanthus	Tripodanthus))	(Tupeia	Atkinsonia))	(Tristerix	Gaiadendron)))	Macrosolen)	Ligaria	Decaisnina);
(((Gaiadendron	(((Tupeia	(Notanthera	Desmaria))	(Struthanthus	Tripodanthus))	((((((Loranthus	Cecarria)	Agelanthus)	((Amyema	Helixanthera)	((Tapinanthus	Englerina)	(((Muellerina	Ileostylus)	((Benthamina	(Bakerella	Moquiniella))	(Dendrophthoe	Scurrula)))	Taxillus))))	Nuytsia)	(Peraxilla	Atkinsonia))	Tristerix)))	Macrosolen)	Ligaria	Decaisnina);
((((((Atkinsonia	Peraxilla)	((((Englerina	(Taxillus	(Agelanthus	((Tapinanthus	(((Dendrophthoe	Scurrula)	Bakerella)	Moquiniella))	Benthamina))))	(Amyema	Helixanthera))	(Loranthus	Cecarria))	(Muellerina	Ileostylus)))	((Desmaria	(Gaiadendron	Tristerix))	((Tupeia	Notanthera)	(Struthanthus	Tripodanthus))))	Macrosolen)	Nuytsia)	Ligaria	Decaisnina);
(Macrosolen	((Tristerix	Peraxilla)	(((Ligaria	Gaiadendron)	Agelanthus)	(((Struthanthus	((Nuytsia	(((((Bakerella	Moquiniella)	(Dendrophthoe	Scurrula))	((Benthamina	((Amyema	Helixanthera)	(Tapinanthus	Englerina)))	Taxillus))	(Loranthus	Cecarria))	(Muellerina	Ileostylus)))	Tripodanthus))	(Desmaria	Notanthera))	(Tupeia	Atkinsonia))))	Decaisnina);
(((Gaiadendron	(((Peraxilla	Atkinsonia)	(Nuytsia	((Loranthus	Cecarria)	((Muellerina	Ileostylus)	(((((Tapinanthus	Englerina)	Taxillus)	(Amyema	(Helixanthera	(Dendrophthoe	Scurrula))))	(Moquiniella	Bakerella))	Benthamina)))))	((Tupeia	(Desmaria	Notanthera))	(Tristerix	(Struthanthus	Tripodanthus)))))	(Agelanthus	Macrosolen))	Ligaria	Decaisnina);
(Macrosolen	(Agelanthus	((((Struthanthus	Tripodanthus)	(Notanthera	Desmaria))	(Tristerix	((Peraxilla	(Tupeia	Atkinsonia))	(Nuytsia	((Muellerina	Ileostylus)	(((Helixanthera	(Benthamina	((Tapinanthus	Englerina)	(Taxillus	((Dendrophthoe	Scurrula)	(Moquiniella	Bakerella))))))	Amyema)	(Loranthus	Cecarria)))))))	(Ligaria	Gaiadendron)))	Decaisnina);
(Ligaria	((Macrosolen	((((Tupeia	Atkinsonia)	((Nuytsia	((Muellerina	Ileostylus)	(((((((Englerina	(Taxillus	Benthamina))	(Dendrophthoe	Scurrula))	Bakerella)	Moquiniella)	(Tapinanthus	Helixanthera))	Amyema)	(Loranthus	Cecarria))))	((Struthanthus	Tripodanthus)	(Notanthera	Desmaria))))	Agelanthus)	Gaiadendron))	(Tristerix	Peraxilla))	Decaisnina);
(Ligaria	(Macrosolen	((((Peraxilla	(((Muellerina	Ileostylus)	((((((Tapinanthus	Englerina)	Taxillus)	((((Bakerella	Benthamina)	Dendrophthoe)	Moquiniella)	Scurrula))	Helixanthera)	Amyema)	(Loranthus	Cecarria)))	Atkinsonia))	Gaiadendron)	((Struthanthus	Tripodanthus)	(Tupeia	(Agelanthus	(Notanthera	Desmaria)))))	(Nuytsia	Tristerix)))	Decaisnina);
(Ligaria	(Macrosolen	((Tristerix	Gaiadendron)	(((Atkinsonia	((Struthanthus	Tripodanthus)	((((Tapinanthus	(((((Bakerella	((Muellerina	Ileostylus)	(Loranthus	Cecarria)))	(Moquiniella	(Benthamina	Amyema)))	Englerina)	Taxillus)	((Dendrophthoe	Scurrula)	Helixanthera)))	Nuytsia)	Desmaria)	(Tupeia	Notanthera))))	Agelanthus)	Peraxilla)))	Decaisnina);
(Macrosolen	(((Gaiadendron	(Tristerix	Desmaria))	(Notanthera	(Struthanthus	Tripodanthus)))	((((((Agelanthus	(((Taxillus	(Bakerella	((Tapinanthus	Moquiniella)	(Dendrophthoe	Scurrula))))	(Englerina	Benthamina))	((Muellerina	Ileostylus)	Amyema)))	Helixanthera)	(Loranthus	Cecarria))	Nuytsia)	(Peraxilla	(Tupeia	Atkinsonia)))	Ligaria))	Decaisnina);
(((((((Cecarria	Loranthus)	(Ileostylus	Muellerina))	((Agelanthus	(Benthamina	(((Moquiniella	Bakerella)	(Tapinanthus	(Taxillus	Scurrula)))	Englerina)))	((Dendrophthoe	Helixanthera)	Amyema)))	Tristerix)	((Ligaria	Atkinsonia)	((Desmaria	(Nuytsia	(Notanthera	Tupeia)))	(Tripodanthus	Struthanthus))))	(Gaiadendron	Peraxilla))	Macrosolen	Decaisnina);
((((((Desmaria	(Nuytsia	Notanthera))	(Tristerix	(((Tupeia	Atkinsonia)	Peraxilla)	((Ileostylus	Muellerina)	(((Agelanthus	((Tapinanthus	((Scurrula	Dendrophthoe)	((Benthamina	Bakerella)	Moquiniella)))	(Taxillus	Englerina)))	(Helixanthera	Amyema))	(Cecarria	Loranthus))))))	Gaiadendron)	(Tripodanthus	Struthanthus))	Macrosolen)	Ligaria	Decaisnina);
((((((Tripodanthus	Struthanthus)	(Desmaria	Notanthera))	Gaiadendron)	(Tristerix	(((Tupeia	Atkinsonia)	Peraxilla)	(Nuytsia	(Cecarria	((Tapinanthus	Helixanthera)	(Amyema	(Benthamina	((Taxillus	Englerina)	((Bakerella	Agelanthus)	(Moquiniella	((Scurrula	Dendrophthoe)	(Loranthus	(Ileostylus	Muellerina))))))))))))))	Macrosolen)	Ligaria	Decaisnina);
((((Nuytsia	(((Ileostylus	Muellerina)	(Amyema	(Helixanthera	(((Dendrophthoe	Scurrula)	(((Tapinanthus	Bakerella)	(Taxillus	(Benthamina	Englerina)))	Moquiniella))	Agelanthus))))	(Cecarria	Loranthus)))	((Tristerix	Peraxilla)	((Atkinsonia	((Tripodanthus	Struthanthus)	(Desmaria	(Tupeia	Notanthera))))	Gaiadendron)))	Macrosolen)	Ligaria	Decaisnina);
((((((Desmaria	Notanthera)	(((((Loranthus	(Muellerina	Ileostylus))	((Bakerella	(Taxillus	(Moquiniella	(Tapinanthus	Scurrula))))	((Benthamina	Amyema)	(Englerina	(Dendrophthoe	Helixanthera)))))	Cecarria)	Peraxilla)	((Tupeia	Ligaria)	Atkinsonia)))	((Tristerix	Gaiadendron)	Nuytsia))	(Tripodanthus	Struthanthus))	Macrosolen)	Agelanthus	Decaisnina);
(((((((Tristerix	(((((Amyema	(Muellerina	Ileostylus))	Nuytsia)	Helixanthera)	((Englerina	((Scurrula	(((Moquiniella	Bakerella)	Benthamina)	Dendrophthoe))	Taxillus))	(Cecarria	Loranthus)))	Tapinanthus))	Peraxilla)	Atkinsonia)	((Tupeia	(Agelanthus	(Desmaria	Notanthera)))	(Tripodanthus	Struthanthus)))	Gaiadendron)	Macrosolen)	Ligaria	Decaisnina);
((((((((((Amyema	((Cecarria	Loranthus)	(Muellerina	Ileostylus)))	Benthamina)	Englerina)	Tapinanthus)	(Helixanthera	((Bakerella	(Dendrophthoe	Moquiniella))	Taxillus)))	Scurrula)	Peraxilla)	(Tupeia	Atkinsonia))	((Macrosolen	((Nuytsia	(Tripodanthus	Struthanthus))	Notanthera))	(((Agelanthus	Desmaria)	Tristerix)	Gaiadendron)))	Ligaria	Decaisnina);
(((((Ligaria	(Tupeia	Atkinsonia))	(Nuytsia	(((Cecarria	Loranthus)	(Muellerina	Ileostylus))	((Benthamina	Amyema)	(Englerina	((Bakerella	Moquiniella)	(((Tapinanthus	Helixanthera)	Taxillus)	(Scurrula	Dendrophthoe))))))))	Peraxilla)	(((Tripodanthus	Struthanthus)	Notanthera)	(Agelanthus	((Desmaria	Tristerix)	Gaiadendron))))	Macrosolen	Decaisnina);
(((((Atkinsonia	((Tapinanthus	(Helixanthera	(((Cecarria	Loranthus)	Amyema)	(((Bakerella	Muellerina)	Ileostylus)	(Benthamina	((Scurrula	Dendrophthoe)	(Moquiniella	(Englerina	Taxillus))))))))	Tupeia))	Peraxilla)	(((Nuytsia	(Tripodanthus	Struthanthus))	(Ligaria	Notanthera))	Agelanthus))	((Desmaria	Tristerix)	Gaiadendron))	Macrosolen	Decaisnina);
(((((Tristerix	Gaiadendron)	(((Tripodanthus	Struthanthus)	(Desmaria	(Tupeia	Notanthera)))	((((Cecarria	Loranthus)	(Muellerina	(Ileostylus	Agelanthus)))	((Bakerella	(Scurrula	Dendrophthoe))	(((((Benthamina	(Englerina	Taxillus))	Helixanthera)	Tapinanthus)	Amyema)	Moquiniella)))	(Peraxilla	Atkinsonia))))	Macrosolen)	Nuytsia)	Ligaria	Decaisnina);
(((((((Ileostylus	Muellerina)	Amyema)	((Loranthus	Cecarria)	(Tapinanthus	((((Taxillus	(Englerina	Benthamina))	(Scurrula	Dendrophthoe))	Moquiniella)	Bakerella))))	Helixanthera)	((Atkinsonia	(Agelanthus	Tupeia))	Peraxilla))	(((Tristerix	Desmaria)	Gaiadendron)	(Macrosolen	((Nuytsia	(Tripodanthus	Struthanthus))	Notanthera))))	Ligaria	Decaisnina);
(Macrosolen	((Tripodanthus	Struthanthus)	((((Desmaria	Notanthera)	Tristerix)	(Ligaria	Gaiadendron))	((Nuytsia	(((((((Agelanthus	Englerina)	Taxillus)	((Scurrula	Dendrophthoe)	((Bakerella	Moquiniella)	Benthamina)))	((Ileostylus	Muellerina)	Amyema))	(Loranthus	Cecarria))	Tapinanthus)	Helixanthera))	((Atkinsonia	Tupeia)	Peraxilla))))	Decaisnina);
(Macrosolen	((Tristerix	Gaiadendron)	((((Nuytsia	(((Loranthus	Cecarria)	(Ileostylus	Muellerina))	(((Scurrula	Dendrophthoe)	(Bakerella	Tapinanthus))	(Moquiniella	(((Englerina	(Helixanthera	Amyema))	Benthamina)	Taxillus)))))	(Ligaria	(Atkinsonia	Tupeia)))	Peraxilla)	(((Agelanthus	Desmaria)	Notanthera)	(Tripodanthus	Struthanthus))))	Decaisnina);
(Macrosolen	((Peraxilla	Gaiadendron)	((Tristerix	Agelanthus)	(((Tripodanthus	Struthanthus)	((Ligaria	Desmaria)	((Tapinanthus	((((Englerina	Taxillus)	Benthamina)	((((((Loranthus	Cecarria)	Nuytsia)	(Ileostylus	Muellerina))	Amyema)	((Scurrula	Dendrophthoe)	Moquiniella))	Bakerella))	Helixanthera))	(Notanthera	Tupeia))))	Atkinsonia)))	Decaisnina);
((((Desmaria	(Tristerix	Gaiadendron))	(((Tripodanthus	Struthanthus)	Notanthera)	(((Tupeia	Peraxilla)	Atkinsonia)	((((Loranthus	Cecarria)	(Ileostylus	Muellerina))	(((Helixanthera	Agelanthus)	((Scurrula	Dendrophthoe)	(Moquiniella	((Bakerella	Benthamina)	((Tapinanthus	Englerina)	Taxillus)))))	Amyema))	Nuytsia))))	Macrosolen)	Ligaria	Decaisnina);
(((Macrosolen	(((Tripodanthus	Struthanthus)	Atkinsonia)	((Notanthera	((((Taxillus	((Dendrophthoe	(((((Englerina	Benthamina)	(Amyema	((Loranthus	Cecarria)	(Nuytsia	(Ileostylus	Muellerina)))))	Bakerella)	Scurrula)	Moquiniella))	Agelanthus))	Tapinanthus)	Helixanthera)	Tupeia))	Desmaria)))	(Tristerix	(Ligaria	Gaiadendron)))	Peraxilla	Decaisnina);
(Macrosolen	(((Ligaria	((Tapinanthus	(Helixanthera	(((((Taxillus	(Bakerella	Moquiniella))	((Dendrophthoe	Agelanthus)	Scurrula))	(Englerina	Benthamina))	(Nuytsia	(Amyema	(Ileostylus	Muellerina))))	(Loranthus	Cecarria))))	Tupeia))	(Desmaria	Notanthera))	(((Tristerix	(Tripodanthus	Struthanthus))	(Gaiadendron	Peraxilla))	Atkinsonia))	Decaisnina);
((Macrosolen	((((Tripodanthus	Struthanthus)	(Gaiadendron	(Peraxilla	Tristerix)))	Atkinsonia)	((((((Ileostylus	Muellerina)	(Loranthus	Cecarria))	(((((Amyema	Scurrula)	((Agelanthus	Helixanthera)	Dendrophthoe))	((Englerina	Tapinanthus)	Taxillus))	Moquiniella)	(Bakerella	Benthamina)))	Tupeia)	Notanthera)	(Nuytsia	Desmaria))))	Ligaria	Decaisnina);
(Macrosolen	((Peraxilla	Tristerix)	((Ligaria	Gaiadendron)	((((Agelanthus	Desmaria)	((Tupeia	Notanthera)	(Nuytsia	((Scurrula	(Dendrophthoe	(Bakerella	(Moquiniella	(((Taxillus	(Ileostylus	Muellerina))	((Englerina	(Benthamina	Amyema))	Helixanthera))	(Loranthus	Cecarria))))))	Tapinanthus))))	Atkinsonia)	(Tripodanthus	Struthanthus))))	Decaisnina);
((Macrosolen	((Peraxilla	((((Ileostylus	Muellerina)	(Amyema	Helixanthera))	((Tapinanthus	((Dendrophthoe	Scurrula)	(((Taxillus	Englerina)	Benthamina)	Bakerella)))	((Loranthus	Cecarria)	Moquiniella)))	Atkinsonia))	(((((Tripodanthus	Struthanthus)	(Nuytsia	Tristerix))	Agelanthus)	((Desmaria	Notanthera)	Tupeia))	Gaiadendron)))	Ligaria	Decaisnina);
((Macrosolen	(Tristerix	(((Tripodanthus	Struthanthus)	((Agelanthus	(Notanthera	Tupeia))	(Nuytsia	Desmaria)))	(Gaiadendron	(((Muellerina	Ileostylus)	((Loranthus	Cecarria)	(((Taxillus	(((Benthamina	Amyema)	(Helixanthera	(Tapinanthus	Englerina)))	Moquiniella))	Bakerella)	(Scurrula	Dendrophthoe))))	(Atkinsonia	Peraxilla))))))	Ligaria	Decaisnina);
(Macrosolen	(((Tristerix	(((((Muellerina	Ileostylus)	(Loranthus	Cecarria))	Amyema)	Helixanthera)	((Moquiniella	(((Scurrula	Dendrophthoe)	(((Englerina	Taxillus)	Bakerella)	Benthamina))	Agelanthus))	Tapinanthus)))	((((Notanthera	Desmaria)	((Tupeia	Ligaria)	Atkinsonia))	(Tripodanthus	Struthanthus))	(Peraxilla	Gaiadendron)))	Nuytsia)	Decaisnina);
((Macrosolen	(((Peraxilla	Atkinsonia)	(Gaiadendron	Tristerix))	((Tripodanthus	Struthanthus)	(((Nuytsia	((((Scurrula	Taxillus)	((Englerina	(Tapinanthus	Helixanthera))	((Dendrophthoe	(Bakerella	Moquiniella))	(Agelanthus	(Amyema	Benthamina)))))	(Muellerina	Ileostylus))	(Loranthus	Cecarria)))	(Tupeia	Notanthera))	Desmaria))))	Ligaria	Decaisnina);
(Macrosolen	((((Tripodanthus	Struthanthus)	((Nuytsia	(Ligaria	(Notanthera	(Tupeia	(((((((((Amyema	Benthamina)	(Englerina	Tapinanthus))	Agelanthus)	(Dendrophthoe	Helixanthera))	Taxillus)	(Bakerella	Moquiniella))	Scurrula)	(Muellerina	Ileostylus))	(Loranthus	Cecarria))))))	Desmaria))	(Tristerix	(Peraxilla	Atkinsonia)))	Gaiadendron)	Decaisnina);
(Macrosolen	((((Tripodanthus	Struthanthus)	((Nuytsia	(Notanthera	(Tupeia	((((Helixanthera	(Amyema	Agelanthus))	((Benthamina	((((Scurrula	Taxillus)	Moquiniella)	Bakerella)	Dendrophthoe))	(Englerina	Tapinanthus)))	(Muellerina	Ileostylus))	(Loranthus	Cecarria)))))	Desmaria))	(Tristerix	(Peraxilla	Atkinsonia)))	(Ligaria	Gaiadendron))	Decaisnina);
((Macrosolen	(((Atkinsonia	(Tripodanthus	Struthanthus))	(((Desmaria	Notanthera)	Tupeia)	(Nuytsia	(((Agelanthus	(Amyema	((((Scurrula	(Dendrophthoe	(Benthamina	(Moquiniella	Bakerella))))	Taxillus)	(Englerina	Tapinanthus))	Helixanthera)))	(Muellerina	Ileostylus))	(Loranthus	Cecarria)))))	((Gaiadendron	Tristerix)	Peraxilla)))	Ligaria	Decaisnina);
(Macrosolen	((((Ligaria	Atkinsonia)	(Tripodanthus	Struthanthus))	(((Notanthera	Tupeia)	(Nuytsia	((((Loranthus	Cecarria)	Scurrula)	(((Agelanthus	Amyema)	(Muellerina	Ileostylus))	Dendrophthoe))	(Helixanthera	(Benthamina	((Tapinanthus	((Bakerella	Taxillus)	Moquiniella))	Englerina))))))	Desmaria))	((Gaiadendron	Peraxilla)	Tristerix))	Decaisnina);
(Macrosolen	((Tristerix	(Gaiadendron	Desmaria))	(((((Muellerina	Ileostylus)	(Loranthus	Cecarria))	(Agelanthus	(((Dendrophthoe	Helixanthera)	((Scurrula	((Bakerella	Taxillus)	(Tapinanthus	Moquiniella)))	(Englerina	Benthamina)))	Amyema)))	(Peraxilla	(Atkinsonia	(Tupeia	Ligaria))))	((Nuytsia	(Tripodanthus	Struthanthus))	Notanthera)))	Decaisnina);
((Macrosolen	Agelanthus)	((Nuytsia	(Helixanthera	(((Loranthus	Cecarria)	(Englerina	(Benthamina	(Dendrophthoe	(((Tapinanthus	Moquiniella)	(Taxillus	Bakerella))	Scurrula)))))	(Amyema	(Muellerina	Ileostylus)))))	((Tristerix	(Gaiadendron	Desmaria))	(((Atkinsonia	(Tupeia	Ligaria))	((Tripodanthus	Struthanthus)	Notanthera))	Peraxilla)))	Decaisnina);
(Macrosolen	((Nuytsia	(((Tripodanthus	Struthanthus)	Tristerix)	(Ligaria	Agelanthus)))	(Gaiadendron	((Desmaria	Notanthera)	(((((Muellerina	Ileostylus)	(((Scurrula	Dendrophthoe)	(Taxillus	(Bakerella	Moquiniella)))	((Englerina	(Helixanthera	Tapinanthus))	(Amyema	Benthamina))))	(Loranthus	Cecarria))	Peraxilla)	(Tupeia	Atkinsonia)))))	Decaisnina);
((Peraxilla	(((Agelanthus	Atkinsonia)	Tupeia)	(((Cecarria	Loranthus)	(Muellerina	Ileostylus))	((Amyema	(Dendrophthoe	Helixanthera))	((((Tapinanthus	Englerina)	Taxillus)	(Scurrula	Benthamina))	(Bakerella	Moquiniella))))))	(((Tristerix	((Ligaria	Gaiadendron)	Desmaria))	Macrosolen)	(Nuytsia	(Notanthera	(Struthanthus	Tripodanthus))))	Decaisnina);
((Macrosolen	(Tristerix	(((Struthanthus	Tripodanthus)	Gaiadendron)	((Desmaria	Notanthera)	((Peraxilla	Atkinsonia)	(Tupeia	(Nuytsia	((((Amyema	(Dendrophthoe	Helixanthera))	((Agelanthus	((Moquiniella	(Bakerella	((Tapinanthus	Englerina)	Taxillus)))	Scurrula))	Benthamina))	Cecarria)	(Loranthus	(Muellerina	Ileostylus))))))))))	Ligaria	Decaisnina);
((Macrosolen	(((Peraxilla	Gaiadendron)	(((Struthanthus	Tripodanthus)	((Nuytsia	(((Cecarria	Loranthus)	((((Moquiniella	Amyema)	Helixanthera)	((Bakerella	(((Tapinanthus	Englerina)	Taxillus)	(Benthamina	Scurrula)))	Dendrophthoe))	(Muellerina	Ileostylus)))	(Notanthera	Tupeia)))	Desmaria))	Atkinsonia))	(Tristerix	Agelanthus)))	Ligaria	Decaisnina);
(((Tristerix	((Atkinsonia	(Struthanthus	Tripodanthus))	((Notanthera	Desmaria)	(Tupeia	((Helixanthera	(Amyema	((Cecarria	Loranthus)	((Muellerina	Ileostylus)	(((Scurrula	Dendrophthoe)	(Benthamina	(Moquiniella	Bakerella)))	((Agelanthus	Taxillus)	(Tapinanthus	Englerina)))))))	Nuytsia)))))	((Peraxilla	Gaiadendron)	Macrosolen))	Ligaria	Decaisnina);
((Macrosolen	(((Gaiadendron	Peraxilla)	((((Notanthera	(Tupeia	((Helixanthera	((((Tapinanthus	((Moquiniella	((Scurrula	Dendrophthoe)	Bakerella))	Taxillus))	(Englerina	Benthamina))	((Cecarria	Loranthus)	(Muellerina	Ileostylus)))	Amyema))	Nuytsia)))	Desmaria)	(Tristerix	(Struthanthus	Tripodanthus)))	Atkinsonia))	Agelanthus))	Ligaria	Decaisnina);
((Macrosolen	(((((Amyema	((Helixanthera	(Taxillus	(Moquiniella	((Tapinanthus	(Scurrula	Dendrophthoe))	Bakerella))))	(Englerina	Benthamina)))	((Cecarria	Loranthus)	(Muellerina	Ileostylus)))	Nuytsia)	(Peraxilla	Atkinsonia))	((((Tristerix	Desmaria)	((Notanthera	(Struthanthus	Tripodanthus))	Agelanthus))	Tupeia)	Gaiadendron)))	Ligaria	Decaisnina);
(Macrosolen	(((Peraxilla	((Tupeia	Ligaria)	Atkinsonia))	(((((Bakerella	(Dendrophthoe	((Taxillus	Scurrula)	Moquiniella)))	(Englerina	Tapinanthus))	Benthamina)	((Cecarria	Loranthus)	(Amyema	(Muellerina	Ileostylus))))	Helixanthera))	((Gaiadendron	Desmaria)	((Notanthera	Agelanthus)	(Tristerix	(Nuytsia	(Struthanthus	Tripodanthus))))))	Decaisnina);
((Macrosolen	((((Agelanthus	((Tupeia	(Notanthera	Desmaria))	Nuytsia))	((Peraxilla	Atkinsonia)	(Tristerix	(((Cecarria	Loranthus)	((Bakerella	((Benthamina	Amyema)	((Englerina	Tapinanthus)	(Taxillus	(Scurrula	(Helixanthera	Dendrophthoe))))))	Moquiniella))	(Muellerina	Ileostylus)))))	Gaiadendron)	(Tripodanthus	Struthanthus)))	Ligaria	Decaisnina);
((Macrosolen	((((Tristerix	Desmaria)	Gaiadendron)	Peraxilla)	(((Nuytsia	(Helixanthera	((((Agelanthus	(Cecarria	Loranthus))	(Muellerina	Ileostylus))	Amyema)	((((Bakerella	Taxillus)	((Scurrula	Dendrophthoe)	(Tapinanthus	Moquiniella)))	Englerina)	Benthamina))))	((Tripodanthus	Struthanthus)	Notanthera))	(Tupeia	Atkinsonia))))	Ligaria	Decaisnina);
((Macrosolen	(Gaiadendron	((Tristerix	((Tripodanthus	Struthanthus)	((Desmaria	Notanthera)	(Tupeia	(Nuytsia	(((Cecarria	Loranthus)	(Muellerina	Ileostylus))	((((((Helixanthera	Tapinanthus)	(Scurrula	Dendrophthoe))	Agelanthus)	Taxillus)	(Bakerella	Moquiniella))	(Englerina	(Amyema	Benthamina)))))))))	(Peraxilla	Atkinsonia))))	Ligaria	Decaisnina);
(((Macrosolen	(((Notanthera	Desmaria)	(Struthanthus	Tripodanthus))	(((Peraxilla	(Atkinsonia	Tupeia))	(((Bakerella	Moquiniella)	(((Benthamina	Amyema)	(Muellerina	(Agelanthus	Ileostylus)))	((Cecarria	Loranthus)	(Scurrula	Dendrophthoe))))	(Helixanthera	((Tapinanthus	Englerina)	Taxillus))))	Gaiadendron)))	(Tristerix	Nuytsia))	Ligaria	Decaisnina);
(Macrosolen	(((Tupeia	((Peraxilla	((((Ileostylus	Muellerina)	Agelanthus)	(Cecarria	Loranthus))	((Taxillus	(Englerina	((Helixanthera	Scurrula)	Tapinanthus)))	(((Benthamina	Amyema)	(Dendrophthoe	Bakerella))	Moquiniella))))	Atkinsonia))	(Desmaria	((Tristerix	Nuytsia)	(Ligaria	Gaiadendron))))	(Notanthera	(Struthanthus	Tripodanthus)))	Decaisnina);
((Macrosolen	((Gaiadendron	((Desmaria	Notanthera)	(((Struthanthus	Tripodanthus)	Tristerix)	((Agelanthus	Peraxilla)	((Atkinsonia	Tupeia)	(((Ileostylus	Muellerina)	(Cecarria	Loranthus))	(((Taxillus	(Englerina	Tapinanthus))	Helixanthera)	((Benthamina	Amyema)	((Scurrula	Dendrophthoe)	(Moquiniella	Bakerella))))))))))	Nuytsia))	Ligaria	Decaisnina);
(Macrosolen	(((Desmaria	Gaiadendron)	Tristerix)	((((Nuytsia	((((Agelanthus	Ileostylus)	Muellerina)	(Cecarria	Loranthus))	((((Dendrophthoe	((Taxillus	(Helixanthera	(Englerina	Tapinanthus)))	Bakerella))	Moquiniella)	Scurrula)	(Benthamina	Amyema))))	(Ligaria	(Atkinsonia	Tupeia)))	Peraxilla)	(Notanthera	(Struthanthus	Tripodanthus))))	Decaisnina);
((Macrosolen	(((Tupeia	(Desmaria	Notanthera))	Nuytsia)	(((Gaiadendron	Tristerix)	((((Cecarria	Loranthus)	(((((((Agelanthus	((Tapinanthus	Helixanthera)	Englerina))	(Benthamina	Amyema))	Dendrophthoe)	(Bakerella	Moquiniella))	Taxillus)	Scurrula)	(Ileostylus	Muellerina)))	Peraxilla)	Atkinsonia))	(Struthanthus	Tripodanthus))))	Ligaria	Decaisnina);
((Macrosolen	(((Atkinsonia	(((Taxillus	((Helixanthera	Tapinanthus)	Englerina))	((((Agelanthus	Moquiniella)	(Dendrophthoe	Scurrula))	Bakerella)	(Benthamina	Amyema)))	((Ileostylus	Muellerina)	(Cecarria	Loranthus))))	Peraxilla)	(Gaiadendron	((Tupeia	(Desmaria	Notanthera))	((Struthanthus	Tripodanthus)	(Tristerix	Nuytsia))))))	Ligaria	Decaisnina);
(Macrosolen	(Gaiadendron	(((((Agelanthus	Atkinsonia)	(Nuytsia	(((Ileostylus	Muellerina)	(Cecarria	Loranthus))	(((Tapinanthus	(Bakerella	(((Dendrophthoe	Scurrula)	Moquiniella)	Benthamina)))	(Taxillus	Englerina))	(Helixanthera	Amyema)))))	Peraxilla)	Tristerix)	(((Tupeia	(Desmaria	Notanthera))	Ligaria)	(Struthanthus	Tripodanthus))))	Decaisnina);
(Macrosolen	((((Struthanthus	Tripodanthus)	Nuytsia)	(((Ligaria	Gaiadendron)	(Tristerix	Desmaria))	Notanthera))	((((Helixanthera	((Amyema	((Englerina	(Taxillus	(((Moquiniella	(Bakerella	(Benthamina	Scurrula)))	(Ileostylus	Muellerina))	Dendrophthoe)))	Tapinanthus))	Loranthus))	Agelanthus)	Cecarria)	((Tupeia	Atkinsonia)	Peraxilla)))	Decaisnina);
((Macrosolen	((((Atkinsonia	(((Helixanthera	((Englerina	(Taxillus	(((Moquiniella	((Amyema	(Ileostylus	Muellerina))	Bakerella))	Dendrophthoe)	(Benthamina	Scurrula))))	Agelanthus))	Tapinanthus)	(Loranthus	Cecarria)))	Peraxilla)	(((Struthanthus	Tripodanthus)	(Tupeia	((Tristerix	Desmaria)	Notanthera)))	Gaiadendron))	Nuytsia))	Ligaria	Decaisnina);
((((Struthanthus	Tripodanthus)	(Desmaria	Notanthera))	(((((Tupeia	Atkinsonia)	(Nuytsia	((Ileostylus	Muellerina)	((Agelanthus	((((Englerina	Benthamina)	(((Scurrula	(Moquiniella	Tapinanthus))	Taxillus)	Bakerella))	(Dendrophthoe	Helixanthera))	Amyema))	(Loranthus	Cecarria)))))	Peraxilla)	(Tristerix	Gaiadendron))	Macrosolen))	Ligaria	Decaisnina);
(Macrosolen	(((((Tristerix	((Moquiniella	(Loranthus	Cecarria))	(Bakerella	(((Muellerina	Ileostylus)	Amyema)	(((Taxillus	Scurrula)	(Benthamina	(Tapinanthus	Englerina)))	(Dendrophthoe	Helixanthera))))))	(Tupeia	Atkinsonia))	Peraxilla)	(Agelanthus	((((Notanthera	Ligaria)	Desmaria)	(Struthanthus	Tripodanthus))	Nuytsia)))	Gaiadendron)	Decaisnina);
((((((((Loranthus	Cecarria)	((((Muellerina	Ileostylus)	Amyema)	((Dendrophthoe	Scurrula)	(((Benthamina	((Helixanthera	Tapinanthus)	Englerina))	Taxillus)	Bakerella)))	Moquiniella))	Agelanthus)	(Tupeia	Atkinsonia))	Peraxilla)	Tristerix)	(Macrosolen	(Gaiadendron	(Nuytsia	((Notanthera	Desmaria)	(Struthanthus	Tripodanthus))))))	Ligaria	Decaisnina);
(Macrosolen	(((Notanthera	Desmaria)	((Gaiadendron	Ligaria)	((Nuytsia	Tristerix)	(Struthanthus	Tripodanthus))))	(((Loranthus	Cecarria)	((Muellerina	Ileostylus)	(((Englerina	Benthamina)	(Taxillus	(Bakerella	(Moquiniella	((Dendrophthoe	Scurrula)	Tapinanthus)))))	(Amyema	(Helixanthera	Agelanthus)))))	((Tupeia	Atkinsonia)	Peraxilla)))	Decaisnina);
((Macrosolen	((((((Englerina	Benthamina)	((Tapinanthus	Moquiniella)	((Bakerella	Scurrula)	Taxillus)))	((Agelanthus	Amyema)	(Dendrophthoe	Helixanthera)))	((Loranthus	Cecarria)	(Muellerina	Ileostylus)))	Nuytsia)	(((Tristerix	Desmaria)	Gaiadendron)	(((Tupeia	Atkinsonia)	((Struthanthus	Tripodanthus)	Notanthera))	Peraxilla))))	Ligaria	Decaisnina);
(Macrosolen	(((Cecarria	(((Muellerina	Ileostylus)	(((Englerina	(Helixanthera	Tapinanthus))	Taxillus)	((Amyema	Benthamina)	(((Bakerella	Moquiniella)	Agelanthus)	(Scurrula	Dendrophthoe)))))	Loranthus))	Nuytsia)	((((Ligaria	Peraxilla)	Tristerix)	(((Struthanthus	Tripodanthus)	(Desmaria	Notanthera))	(Tupeia	Atkinsonia)))	Gaiadendron))	Decaisnina);
((Macrosolen	((Tupeia	((Tristerix	Desmaria)	Notanthera))	((Atkinsonia	(((((Muellerina	Ileostylus)	((Benthamina	(Taxillus	(Bakerella	(Moquiniella	(Amyema	(Scurrula	Dendrophthoe))))))	(Englerina	(Helixanthera	(Tapinanthus	Agelanthus)))))	(Loranthus	Cecarria))	Nuytsia)	Peraxilla))	(Gaiadendron	(Struthanthus	Tripodanthus)))))	Ligaria	Decaisnina);
(Macrosolen	((Atkinsonia	Tupeia)	(((Ligaria	Peraxilla)	(Gaiadendron	(Desmaria	Tristerix)))	(((((Muellerina	Ileostylus)	((Tapinanthus	((Scurrula	Dendrophthoe)	(Agelanthus	(Bakerella	(Moquiniella	(Benthamina	(Englerina	Taxillus)))))))	(Helixanthera	Amyema)))	(Loranthus	Cecarria))	Nuytsia)	(Notanthera	(Struthanthus	Tripodanthus)))))	Decaisnina);
(Ligaria	((Notanthera	Tupeia)	((((Struthanthus	Tripodanthus)	Macrosolen)	((Agelanthus	((((Tapinanthus	((Scurrula	Dendrophthoe)	(Moquiniella	((Benthamina	(Englerina	Taxillus))	Bakerella))))	(Helixanthera	Amyema))	((Loranthus	Cecarria)	(Muellerina	Ileostylus)))	Nuytsia))	(Peraxilla	Atkinsonia)))	(Gaiadendron	(Desmaria	Tristerix))))	Decaisnina);
(Ligaria	((((Struthanthus	Tripodanthus)	(Tristerix	(Agelanthus	(Helixanthera	((((Nuytsia	Amyema)	(Muellerina	Ileostylus))	((((Scurrula	Benthamina)	Moquiniella)	(((Tapinanthus	Englerina)	Taxillus)	Bakerella))	Dendrophthoe))	(Loranthus	Cecarria))))))	((Atkinsonia	((Desmaria	Notanthera)	Tupeia))	(Gaiadendron	Peraxilla)))	Macrosolen)	Decaisnina);
(Ligaria	(((((Struthanthus	Tripodanthus)	Notanthera)	((((Helixanthera	((Englerina	(Taxillus	(((Dendrophthoe	Scurrula)	(((Muellerina	Ileostylus)	Bakerella)	(Moquiniella	Benthamina)))	(Tapinanthus	Agelanthus))))	Amyema))	(Loranthus	Cecarria))	Nuytsia)	(Peraxilla	(Tupeia	Atkinsonia))))	(Desmaria	(Tristerix	Gaiadendron)))	Macrosolen)	Decaisnina);
(Macrosolen	(((Agelanthus	(Tristerix	(Struthanthus	Tripodanthus)))	((Tupeia	(Notanthera	(((Tapinanthus	Helixanthera)	((((Moquiniella	(Bakerella	(Scurrula	Dendrophthoe)))	Taxillus)	(Englerina	Benthamina))	(((Cecarria	Loranthus)	(Muellerina	Ileostylus))	Amyema)))	Nuytsia)))	(Desmaria	Ligaria)))	((Atkinsonia	Peraxilla)	Gaiadendron))	Decaisnina);
((Macrosolen	((Notanthera	(Agelanthus	(Struthanthus	Tripodanthus)))	(((Nuytsia	(Helixanthera	((((Tapinanthus	(Moquiniella	(Bakerella	(Scurrula	Dendrophthoe))))	Taxillus)	(Englerina	Benthamina))	(((Cecarria	Loranthus)	(Muellerina	Ileostylus))	Amyema))))	((Tupeia	Atkinsonia)	Peraxilla))	(Gaiadendron	(Tristerix	Desmaria)))))	Ligaria	Decaisnina);
(Macrosolen	((((Struthanthus	Tripodanthus)	(Tupeia	((Nuytsia	((((Scurrula	((Englerina	Tapinanthus)	(Taxillus	(Agelanthus	Moquiniella))))	(Benthamina	(Dendrophthoe	Helixanthera)))	Amyema)	((Cecarria	Loranthus)	((Bakerella	Muellerina)	Ileostylus))))	(Notanthera	Desmaria))))	Atkinsonia)	(Gaiadendron	((Ligaria	Peraxilla)	Tristerix)))	Decaisnina);
((Macrosolen	((((Tristerix	(Nuytsia	(Struthanthus	Tripodanthus)))	Notanthera)	((((Benthamina	((Dendrophthoe	Scurrula)	(((Bakerella	Agelanthus)	((Helixanthera	(Englerina	Tapinanthus))	Taxillus))	Moquiniella)))	Amyema)	((Cecarria	Loranthus)	(Muellerina	Ileostylus)))	(Peraxilla	(Tupeia	Atkinsonia))))	(Gaiadendron	Desmaria)))	Ligaria	Decaisnina);
(Macrosolen	(((((((((Amyema	(Cecarria	Loranthus))	Agelanthus)	((Muellerina	Ileostylus)	(((Moquiniella	Scurrula)	(Benthamina	(Dendrophthoe	Bakerella)))	(Englerina	Taxillus))))	Helixanthera)	Tapinanthus)	(Tupeia	Atkinsonia))	Peraxilla)	(((Struthanthus	Tripodanthus)	(Tristerix	Nuytsia))	(Desmaria	Notanthera)))	(Gaiadendron	Ligaria))	Decaisnina);
(Macrosolen	((((Ligaria	(Tupeia	Atkinsonia))	(Desmaria	Notanthera))	((Peraxilla	Gaiadendron)	((Struthanthus	Tripodanthus)	(Tristerix	Nuytsia))))	((Cecarria	Loranthus)	(((((((Tapinanthus	Englerina)	Taxillus)	Bakerella)	((Dendrophthoe	Helixanthera)	(Amyema	Benthamina)))	Scurrula)	Moquiniella)	(Muellerina	(Agelanthus	Ileostylus)))))	Decaisnina);
((Macrosolen	(((((Struthanthus	Tripodanthus)	(Desmaria	Notanthera))	((Peraxilla	(Tristerix	((Amyema	((Muellerina	Ileostylus)	(Cecarria	Loranthus)))	(Moquiniella	(Bakerella	((Benthamina	((Tapinanthus	Englerina)	Taxillus))	(Helixanthera	(Agelanthus	(Scurrula	Dendrophthoe)))))))))	(Atkinsonia	Tupeia)))	Gaiadendron)	Nuytsia))	Ligaria	Decaisnina);
((Macrosolen	((((Struthanthus	Tripodanthus)	((((((((Dendrophthoe	Helixanthera)	Amyema)	(((Bakerella	Moquiniella)	(Scurrula	((Tapinanthus	Englerina)	Taxillus)))	Benthamina))	(Muellerina	Ileostylus))	(Cecarria	Loranthus))	Nuytsia)	(Tupeia	(Notanthera	Desmaria)))	Agelanthus))	((Peraxilla	Atkinsonia)	Tristerix))	Gaiadendron))	Ligaria	Decaisnina);
((((Gaiadendron	(Tristerix	Peraxilla))	Macrosolen)	(Atkinsonia	((Struthanthus	Tripodanthus)	((Tupeia	((((((Helixanthera	Amyema)	((((Tapinanthus	Englerina)	Taxillus)	((Bakerella	(Benthamina	Moquiniella))	(Dendrophthoe	Scurrula)))	Agelanthus))	(Muellerina	Ileostylus))	(Cecarria	Loranthus))	Nuytsia)	Notanthera))	Desmaria))))	Ligaria	Decaisnina);
((Macrosolen	((Peraxilla	((Tupeia	Atkinsonia)	(((Muellerina	Ileostylus)	(Cecarria	Loranthus))	((((Tapinanthus	Englerina)	Taxillus)	(Bakerella	Moquiniella))	((Benthamina	(((Dendrophthoe	Scurrula)	Helixanthera)	Amyema))	Agelanthus)))))	(Gaiadendron	(Tristerix	((Nuytsia	(Struthanthus	Tripodanthus))	(Desmaria	Notanthera))))))	Ligaria	Decaisnina);
(Macrosolen	(((Nuytsia	(((Muellerina	Ileostylus)	(((((Scurrula	Dendrophthoe)	((Benthamina	(Taxillus	Englerina))	Agelanthus))	(Bakerella	Moquiniella))	(Tapinanthus	Helixanthera))	Amyema))	(Cecarria	Loranthus)))	(Atkinsonia	Peraxilla))	((((Struthanthus	Tripodanthus)	((Tristerix	Desmaria)	(Tupeia	Notanthera)))	Ligaria)	Gaiadendron))	Decaisnina);
(Macrosolen	((Atkinsonia	((Struthanthus	Tripodanthus)	(Desmaria	((Nuytsia	(((Muellerina	Ileostylus)	(((Tapinanthus	Helixanthera)	(Taxillus	Englerina))	(((Amyema	(Benthamina	Agelanthus))	(Bakerella	Dendrophthoe))	Moquiniella)))	(Scurrula	(Cecarria	Loranthus))))	(Tupeia	Notanthera)))))	((Ligaria	Gaiadendron)	(Peraxilla	Tristerix)))	Decaisnina);
((Peraxilla	(((((Moquiniella	((Englerina	Taxillus)	Bakerella))	((Agelanthus	Helixanthera)	(Amyema	Benthamina)))	(Tapinanthus	Dendrophthoe))	((Scurrula	(Cecarria	Loranthus))	(Muellerina	Ileostylus)))	(Tupeia	Atkinsonia)))	(((Macrosolen	((Notanthera	Desmaria)	((Ligaria	Gaiadendron)	Nuytsia)))	(Struthanthus	Tripodanthus))	Tristerix)	Decaisnina);
(Macrosolen	((Nuytsia	((Moquiniella	((Taxillus	(((Cecarria	Loranthus)	((Englerina	Helixanthera)	(Amyema	Benthamina)))	Agelanthus))	(Dendrophthoe	(Bakerella	(Muellerina	Ileostylus)))))	(Tapinanthus	Scurrula)))	(((Ligaria	(Tupeia	Atkinsonia))	(Notanthera	(Struthanthus	Tripodanthus)))	((Tristerix	(Desmaria	Gaiadendron))	Peraxilla)))	Decaisnina);
((Macrosolen	(Gaiadendron	(((Atkinsonia	(Nuytsia	(((Cecarria	Loranthus)	(Muellerina	Ileostylus))	(Bakerella	((((Englerina	(Tapinanthus	Helixanthera))	(Amyema	Benthamina))	((Dendrophthoe	Scurrula)	Taxillus))	Moquiniella)))))	Peraxilla)	(((Agelanthus	Desmaria)	(Tripodanthus	Struthanthus))	(Tristerix	(Tupeia	Notanthera))))))	Ligaria	Decaisnina);
((Macrosolen	(Gaiadendron	((Tristerix	(((Tupeia	Atkinsonia)	(Nuytsia	(((Cecarria	Loranthus)	(Muellerina	(Agelanthus	Ileostylus)))	(Amyema	((((Tapinanthus	Helixanthera)	(((Dendrophthoe	Scurrula)	Taxillus)	(Moquiniella	Bakerella)))	Benthamina)	Englerina)))))	Peraxilla))	((Desmaria	(Tripodanthus	Struthanthus))	Notanthera))))	Ligaria	Decaisnina);
(((Nuytsia	Macrosolen)	((Gaiadendron	(Tristerix	Desmaria))	(((Tripodanthus	Struthanthus)	Notanthera)	(((Tupeia	Atkinsonia)	((Muellerina	Ileostylus)	(((((((Bakerella	((Dendrophthoe	Scurrula)	Agelanthus))	Moquiniella)	Taxillus)	(Benthamina	(Tapinanthus	Englerina)))	Helixanthera)	Amyema)	(Cecarria	Loranthus))))	Peraxilla))))	Ligaria	Decaisnina);
(Macrosolen	(((Tripodanthus	Struthanthus)	((Nuytsia	Tupeia)	(Desmaria	Notanthera)))	((((Atkinsonia	Agelanthus)	(Tristerix	((Muellerina	Ileostylus)	((Cecarria	Loranthus)	(((Benthamina	Amyema)	((((Tapinanthus	(Helixanthera	(Dendrophthoe	Scurrula)))	Moquiniella)	Bakerella)	Taxillus))	Englerina)))))	Peraxilla)	(Gaiadendron	Ligaria)))	Decaisnina);
(((((Tristerix	(Tripodanthus	Struthanthus))	((Notanthera	((Nuytsia	(((Cecarria	Loranthus)	(Muellerina	Ileostylus))	(Amyema	(Benthamina	(((Helixanthera	Dendrophthoe)	(Agelanthus	(Taxillus	((Bakerella	Moquiniella)	Scurrula))))	(Tapinanthus	Englerina))))))	Tupeia))	Desmaria))	Atkinsonia)	(Macrosolen	(Gaiadendron	Peraxilla)))	Ligaria	Decaisnina);
(Macrosolen	(((Ligaria	Desmaria)	(Gaiadendron	Tristerix))	(((Nuytsia	((Amyema	((Benthamina	(((Moquiniella	(Bakerella	(Dendrophthoe	Scurrula)))	Taxillus)	(Tapinanthus	Englerina)))	Helixanthera))	((Cecarria	Loranthus)	(Muellerina	Ileostylus))))	(Peraxilla	Atkinsonia))	((Tripodanthus	Struthanthus)	(Agelanthus	(Notanthera	Tupeia)))))	Decaisnina);
((Macrosolen	((((Atkinsonia	Peraxilla)	(Desmaria	(Notanthera	((((Helixanthera	(((((Bakerella	Moquiniella)	((((Ileostylus	Muellerina)	Amyema)	Benthamina)	Englerina))	(Scurrula	Dendrophthoe))	(Taxillus	Agelanthus))	Tapinanthus))	(Cecarria	Loranthus))	Nuytsia)	Tupeia))))	Gaiadendron)	(Tristerix	(Struthanthus	Tripodanthus))))	Ligaria	Decaisnina);
((Macrosolen	(((Struthanthus	Tripodanthus)	((((((Ileostylus	Muellerina)	(Amyema	((Benthamina	(Agelanthus	((Helixanthera	Englerina)	Tapinanthus)))	((((Scurrula	Bakerella)	Moquiniella)	Taxillus)	Dendrophthoe))))	(Cecarria	Loranthus))	Nuytsia)	((Tupeia	Atkinsonia)	Peraxilla))	Notanthera))	(Gaiadendron	(Tristerix	Desmaria))))	Ligaria	Decaisnina);
((Macrosolen	(((Gaiadendron	(Tristerix	Desmaria))	Peraxilla)	(((Notanthera	Tupeia)	((((((((Ileostylus	Muellerina)	((Taxillus	Moquiniella)	(Bakerella	(Scurrula	Dendrophthoe))))	Benthamina)	Englerina)	Agelanthus)	((Cecarria	Loranthus)	Amyema))	(Helixanthera	Tapinanthus))	Nuytsia))	(Atkinsonia	(Struthanthus	Tripodanthus)))))	Ligaria	Decaisnina);
((Macrosolen	((Gaiadendron	((Tristerix	(((Tupeia	Peraxilla)	(((((Englerina	(Taxillus	((Benthamina	(Moquiniella	(Agelanthus	Bakerella)))	Dendrophthoe)))	(((Ileostylus	Muellerina)	(Cecarria	Loranthus))	Amyema))	(Helixanthera	Scurrula))	Tapinanthus)	Nuytsia))	Atkinsonia))	(Desmaria	Notanthera)))	(Struthanthus	Tripodanthus)))	Ligaria	Decaisnina);
(Macrosolen	((((Atkinsonia	Tupeia)	Peraxilla)	(Nuytsia	((Cecarria	Loranthus)	(((Bakerella	(((((Benthamina	Amyema)	Englerina)	Helixanthera)	Taxillus)	Agelanthus))	((Moquiniella	Tapinanthus)	(Dendrophthoe	Scurrula)))	(Ileostylus	Muellerina)))))	(((Struthanthus	Tripodanthus)	((Tristerix	Desmaria)	(Ligaria	Gaiadendron)))	Notanthera))	Decaisnina);
((Macrosolen	((Struthanthus	Tripodanthus)	(((Atkinsonia	Tupeia)	((Tapinanthus	(Helixanthera	(((((Ileostylus	(Bakerella	Muellerina))	(Cecarria	Loranthus))	(Moquiniella	((Dendrophthoe	Scurrula)	Taxillus)))	(Benthamina	Amyema))	Englerina)))	((Nuytsia	Tristerix)	((Notanthera	Desmaria)	(Gaiadendron	Agelanthus)))))	Peraxilla)))	Ligaria	Decaisnina);
(Macrosolen	(((Ligaria	Gaiadendron)	((Nuytsia	Tristerix)	((Struthanthus	Tripodanthus)	(Notanthera	Desmaria))))	((Peraxilla	(Atkinsonia	Tupeia))	(((Dendrophthoe	Scurrula)	((Bakerella	(Moquiniella	Taxillus))	((Amyema	Benthamina)	((Englerina	Tapinanthus)	Helixanthera))))	((Loranthus	(Cecarria	Agelanthus))	(Muellerina	Ileostylus)))))	Decaisnina);
((Macrosolen	(((((Nuytsia	(Notanthera	Desmaria))	Tupeia)	((Peraxilla	(Helixanthera	((((Moquiniella	(((Muellerina	Ileostylus)	(Agelanthus	Amyema))	Benthamina))	Bakerella)	(Dendrophthoe	Scurrula))	((Loranthus	Cecarria)	(Taxillus	(Englerina	Tapinanthus))))))	Atkinsonia))	Gaiadendron)	(Tristerix	(Struthanthus	Tripodanthus))))	Ligaria	Decaisnina);
((Macrosolen	(((((Tupeia	Atkinsonia)	(Notanthera	Desmaria))	(((Agelanthus	Peraxilla)	Tristerix)	(Struthanthus	Tripodanthus)))	Gaiadendron)	(((Muellerina	Ileostylus)	((Amyema	(Benthamina	((((Dendrophthoe	Bakerella)	((Taxillus	(Tapinanthus	Helixanthera))	Scurrula))	Moquiniella)	Englerina)))	(Loranthus	Cecarria)))	Nuytsia)))	Ligaria	Decaisnina);
(Macrosolen	(((((Ligaria	Notanthera)	Tupeia)	Desmaria)	(Struthanthus	Tripodanthus))	((((Peraxilla	Atkinsonia)	(((((Agelanthus	((Scurrula	Taxillus)	((Bakerella	Moquiniella)	Dendrophthoe)))	Amyema)	(Benthamina	(Helixanthera	(Englerina	Tapinanthus))))	((Loranthus	Cecarria)	(Muellerina	Ileostylus)))	Nuytsia))	Tristerix)	Gaiadendron))	Decaisnina);
(Tristerix	((((Struthanthus	Tripodanthus)	(Desmaria	Notanthera))	((((((Muellerina	Ileostylus)	(Amyema	(Helixanthera	((Taxillus	Englerina)	((Dendrophthoe	(Bakerella	Benthamina))	((Tapinanthus	(Agelanthus	((Loranthus	Cecarria)	Scurrula)))	Moquiniella))))))	Nuytsia)	(Tupeia	Atkinsonia))	Peraxilla)	Gaiadendron))	(Ligaria	Macrosolen))	Decaisnina);
(Macrosolen	(((Atkinsonia	(Struthanthus	Tripodanthus))	(Tupeia	(Notanthera	((((Muellerina	Ileostylus)	(Loranthus	Cecarria))	((((Agelanthus	(Dendrophthoe	Scurrula))	(Taxillus	Bakerella))	Moquiniella)	(((Amyema	Helixanthera)	(Tapinanthus	Englerina))	Benthamina)))	Nuytsia))))	(((Gaiadendron	Desmaria)	Tristerix)	(Peraxilla	Ligaria)))	Decaisnina);
(Macrosolen	((((Ligaria	Gaiadendron)	Tristerix)	((Desmaria	Notanthera)	Tupeia))	((Struthanthus	Tripodanthus)	(Peraxilla	((((Amyema	(((((Muellerina	Ileostylus)	Agelanthus)	Bakerella)	(((Benthamina	(Taxillus	(Tapinanthus	Englerina)))	Moquiniella)	(Dendrophthoe	Scurrula)))	(Loranthus	Cecarria)))	Helixanthera)	Nuytsia)	Atkinsonia))))	Decaisnina);
(Ligaria	(((Gaiadendron	((Tristerix	Peraxilla)	(((((Amyema	((((((Dendrophthoe	Scurrula)	((Bakerella	Moquiniella)	(Muellerina	Ileostylus)))	Tapinanthus)	Taxillus)	(Benthamina	Englerina))	(Loranthus	Cecarria)))	Agelanthus)	Helixanthera)	Nuytsia)	(Tupeia	Atkinsonia))))	((Desmaria	Notanthera)	(Struthanthus	Tripodanthus)))	Macrosolen)	Decaisnina);
(Ligaria	((Macrosolen	(((Struthanthus	Tripodanthus)	Notanthera)	(Tristerix	(Desmaria	Gaiadendron))))	(((((Loranthus	Cecarria)	(Amyema	(Helixanthera	((((Muellerina	Ileostylus)	Bakerella)	((Benthamina	Taxillus)	((Dendrophthoe	Scurrula)	Moquiniella)))	(Englerina	Tapinanthus)))))	Nuytsia)	Agelanthus)	(Peraxilla	(Tupeia	Atkinsonia))))	Decaisnina);
(Macrosolen	(((Peraxilla	(Tristerix	(Desmaria	Gaiadendron)))	((Ligaria	Tupeia)	Atkinsonia))	((Struthanthus	Tripodanthus)	(Notanthera	((((Loranthus	Cecarria)	(Amyema	((Helixanthera	Dendrophthoe)	(Agelanthus	(Englerina	((((Tapinanthus	Bakerella)	Moquiniella)	(Taxillus	Scurrula))	Benthamina))))))	(Muellerina	Ileostylus))	Nuytsia))))	Decaisnina);
(Macrosolen	((Tristerix	(Desmaria	Gaiadendron))	(((Peraxilla	(((Helixanthera	Tapinanthus)	(Englerina	((((((Amyema	(Loranthus	Cecarria))	Moquiniella)	(Bakerella	(Muellerina	Ileostylus)))	(Dendrophthoe	Scurrula))	(Agelanthus	Benthamina))	Taxillus)))	Nuytsia))	(Atkinsonia	(Ligaria	Tupeia)))	((Struthanthus	Tripodanthus)	Notanthera)))	Decaisnina);
(Macrosolen	(Tristerix	(((((Desmaria	Notanthera)	(((Helixanthera	(((Amyema	(Muellerina	Ileostylus))	((Benthamina	(Englerina	Taxillus))	(((Tapinanthus	(Dendrophthoe	Scurrula))	Moquiniella)	Bakerella)))	Agelanthus))	(Loranthus	Cecarria))	Nuytsia))	(Struthanthus	Tripodanthus))	((Ligaria	Tupeia)	Atkinsonia))	(Peraxilla	Gaiadendron)))	Decaisnina);
(((((Tupeia	Atkinsonia)	((Tristerix	Desmaria)	(((((Muellerina	Ileostylus)	((Helixanthera	((Benthamina	(Tapinanthus	((Taxillus	(Dendrophthoe	Scurrula))	(Bakerella	Moquiniella))))	Englerina))	(Agelanthus	Amyema)))	(Loranthus	Cecarria))	Nuytsia)	(Notanthera	(Struthanthus	Tripodanthus)))))	(Peraxilla	Gaiadendron))	Macrosolen)	Ligaria	Decaisnina);
((((Tristerix	(Struthanthus	Tripodanthus))	(Notanthera	(Desmaria	(((((Englerina	Tapinanthus)	Helixanthera)	((Taxillus	(Benthamina	((Bakerella	Dendrophthoe)	Moquiniella)))	Amyema))	(Scurrula	((Loranthus	Agelanthus)	(Muellerina	Ileostylus))))	Nuytsia))))	(((Ligaria	Gaiadendron)	Peraxilla)	((Cecarria	Tupeia)	Atkinsonia)))	Macrosolen	Decaisnina);
(Macrosolen	(Notanthera	((((Tapinanthus	(Helixanthera	((((Cecarria	Loranthus)	(Muellerina	Ileostylus))	Amyema)	(Benthamina	(Englerina	(Taxillus	(Moquiniella	((Dendrophthoe	Scurrula)	Bakerella))))))))	Nuytsia)	(((Ligaria	Agelanthus)	(Tupeia	Atkinsonia))	Peraxilla))	((Tripodanthus	Struthanthus)	(Desmaria	(Gaiadendron	Tristerix)))))	Decaisnina);
((Macrosolen	((Desmaria	(Gaiadendron	Tristerix))	(((((((((Amyema	Benthamina)	Agelanthus)	((((Moquiniella	((Muellerina	Ileostylus)	Bakerella))	Tapinanthus)	(Taxillus	Scurrula))	Dendrophthoe))	Helixanthera)	(Cecarria	Loranthus))	Englerina)	Nuytsia)	((Tupeia	Atkinsonia)	Peraxilla))	(Notanthera	(Tripodanthus	Struthanthus)))))	Ligaria	Decaisnina);
(Macrosolen	(((Tripodanthus	Struthanthus)	(((Tristerix	Gaiadendron)	Agelanthus)	(Desmaria	(Ligaria	Notanthera))))	((Nuytsia	((((((Benthamina	Amyema)	Bakerella)	Moquiniella)	((Scurrula	(Helixanthera	Dendrophthoe))	((Englerina	Tapinanthus)	Taxillus)))	(Muellerina	Ileostylus))	(Cecarria	Loranthus)))	((Tupeia	Atkinsonia)	Peraxilla)))	Decaisnina);
((Macrosolen	((Gaiadendron	((Desmaria	Notanthera)	Tristerix))	(((Nuytsia	(((Cecarria	Loranthus)	(((Bakerella	(Scurrula	((Englerina	Tapinanthus)	Taxillus)))	Moquiniella)	(((Benthamina	Agelanthus)	Amyema)	(Helixanthera	Dendrophthoe))))	(Muellerina	Ileostylus)))	((Tupeia	Atkinsonia)	Peraxilla))	(Tripodanthus	Struthanthus))))	Ligaria	Decaisnina);
(Macrosolen	((((Tripodanthus	Struthanthus)	Notanthera)	(((Cecarria	Loranthus)	(((((Bakerella	(Scurrula	((Englerina	Tapinanthus)	Taxillus)))	Moquiniella)	((Benthamina	Amyema)	(Helixanthera	Dendrophthoe)))	(Muellerina	Ileostylus))	Agelanthus))	((Tupeia	Atkinsonia)	Peraxilla)))	(Nuytsia	(Tristerix	(Gaiadendron	(Ligaria	Desmaria)))))	Decaisnina);
((((Tristerix	Gaiadendron)	(Ligaria	Peraxilla))	(((Nuytsia	(((Muellerina	Ileostylus)	((Cecarria	Loranthus)	((((((Taxillus	Dendrophthoe)	Benthamina)	Scurrula)	(Englerina	(Tapinanthus	Helixanthera)))	Bakerella)	(Moquiniella	Amyema))))	Agelanthus))	(Notanthera	Tupeia))	(Atkinsonia	(Desmaria	(Tripodanthus	Struthanthus)))))	Macrosolen	Decaisnina);
(((Gaiadendron	((((Notanthera	Desmaria)	(Tripodanthus	Struthanthus))	Nuytsia)	((Tristerix	(Helixanthera	((Amyema	((Cecarria	Loranthus)	(Muellerina	Ileostylus)))	(((Dendrophthoe	((((Englerina	(Tapinanthus	Agelanthus))	Taxillus)	Benthamina)	Scurrula))	Bakerella)	Moquiniella))))	(Peraxilla	(Tupeia	Atkinsonia)))))	Macrosolen)	Ligaria	Decaisnina);
((((Tristerix	(Nuytsia	(Tripodanthus	Struthanthus)))	((Gaiadendron	(Notanthera	Desmaria))	((Tupeia	Atkinsonia)	(((Helixanthera	(Scurrula	((Taxillus	((Englerina	(((Benthamina	Amyema)	Agelanthus)	((Cecarria	Loranthus)	(Muellerina	Ileostylus))))	Moquiniella))	(Dendrophthoe	Bakerella))))	Tapinanthus)	Peraxilla))))	Macrosolen)	Ligaria	Decaisnina);
(((((((Tupeia	Atkinsonia)	(Nuytsia	(((Dendrophthoe	Scurrula)	(((((Benthamina	Amyema)	((Cecarria	Loranthus)	(Muellerina	Ileostylus)))	(Taxillus	Englerina))	Moquiniella)	Bakerella))	((Agelanthus	Helixanthera)	Tapinanthus))))	Peraxilla)	((Tripodanthus	Struthanthus)	(Notanthera	Desmaria)))	(Gaiadendron	Tristerix))	Macrosolen)	Ligaria	Decaisnina);
(((Gaiadendron	((Tripodanthus	Struthanthus)	(Nuytsia	(Ligaria	(((((Moquiniella	(Bakerella	(((Cecarria	Loranthus)	(Muellerina	Ileostylus))	Amyema)))	((Englerina	(Benthamina	Taxillus))	Agelanthus))	(Tapinanthus	(Helixanthera	(Dendrophthoe	Scurrula))))	(Tupeia	Notanthera))	Desmaria)))))	((Tristerix	Atkinsonia)	Peraxilla))	Macrosolen	Decaisnina);
((Gaiadendron	(Notanthera	((Struthanthus	Tripodanthus)	(Tristerix	Desmaria))))	((((Nuytsia	(((Amyema	(Helixanthera	((Englerina	Benthamina)	(((((Tapinanthus	Scurrula)	Dendrophthoe)	Moquiniella)	Bakerella)	Taxillus))))	(Ileostylus	Muellerina))	(Cecarria	(Loranthus	Agelanthus))))	((Ligaria	Tupeia)	Atkinsonia))	Peraxilla)	Macrosolen)	Decaisnina);
(Macrosolen	(((Struthanthus	Tripodanthus)	(Nuytsia	(Desmaria	(Ligaria	Notanthera))))	((((Tristerix	((Ileostylus	Muellerina)	((Cecarria	Loranthus)	(Amyema	((Dendrophthoe	Helixanthera)	(Englerina	(Benthamina	(Taxillus	((Scurrula	Tapinanthus)	(Agelanthus	(Bakerella	Moquiniella)))))))))))	(Tupeia	Atkinsonia))	Peraxilla)	Gaiadendron))	Decaisnina);
(Agelanthus	(Macrosolen	((((Tristerix	Nuytsia)	(((Struthanthus	Tripodanthus)	(Desmaria	Notanthera))	Ligaria))	(((((((Scurrula	Dendrophthoe)	(Benthamina	(Bakerella	Moquiniella)))	(Taxillus	(Englerina	Tapinanthus)))	(Amyema	Helixanthera))	((Ileostylus	Muellerina)	(Cecarria	Loranthus)))	(Tupeia	Atkinsonia))	Peraxilla))	Gaiadendron))	Decaisnina);
((Macrosolen	(((Notanthera	(((Helixanthera	(Amyema	(Loranthus	((Benthamina	((Ileostylus	Muellerina)	(Englerina	Taxillus)))	(Bakerella	(Scurrula	((Dendrophthoe	Moquiniella)	Tapinanthus)))))))	(Nuytsia	Agelanthus))	Tupeia))	((Tripodanthus	Struthanthus)	((Tristerix	Desmaria)	Gaiadendron)))	(Atkinsonia	(Peraxilla	Cecarria))))	Ligaria	Decaisnina);
(Macrosolen	((((Agelanthus	(Tripodanthus	Struthanthus))	((Ligaria	Desmaria)	(Notanthera	Nuytsia)))	(Tristerix	((((Amyema	((((Englerina	Tapinanthus)	Taxillus)	(Benthamina	Scurrula))	((Loranthus	Cecarria)	(Ileostylus	(Bakerella	Muellerina)))))	Moquiniella)	(Dendrophthoe	Helixanthera))	((Tupeia	Atkinsonia)	Peraxilla))))	Gaiadendron)	Decaisnina);
((Macrosolen	(((Nuytsia	(((((((Loranthus	Cecarria)	(Muellerina	Ileostylus))	Amyema)	(Moquiniella	((Bakerella	(Benthamina	(Englerina	Taxillus)))	(Scurrula	Dendrophthoe))))	Helixanthera)	Tapinanthus)	Agelanthus))	(Atkinsonia	Peraxilla))	(((Tripodanthus	Struthanthus)	(Tupeia	(Desmaria	Notanthera)))	(Gaiadendron	Tristerix))))	Ligaria	Decaisnina);
(Macrosolen	(((Tristerix	(((((((Scurrula	Dendrophthoe)	Taxillus)	(Bakerella	Moquiniella))	(Benthamina	(Amyema	((Nuytsia	((Loranthus	Cecarria)	(Muellerina	Ileostylus)))	Agelanthus))))	Englerina)	Helixanthera)	Tapinanthus))	((Tupeia	Atkinsonia)	Peraxilla))	(((Tripodanthus	Struthanthus)	(Desmaria	Notanthera))	(Ligaria	Gaiadendron)))	Decaisnina);
(Macrosolen	(Agelanthus	((Nuytsia	((Loranthus	Cecarria)	(((Moquiniella	((Bakerella	(Amyema	Benthamina))	Dendrophthoe))	(Scurrula	(((Englerina	Tapinanthus)	Helixanthera)	Taxillus)))	(Muellerina	Ileostylus))))	((((Notanthera	(Tripodanthus	Struthanthus))	Peraxilla)	((Ligaria	Gaiadendron)	(Desmaria	Tristerix)))	(Tupeia	Atkinsonia))))	Decaisnina);
(Macrosolen	((((Tupeia	(Desmaria	(Notanthera	Ligaria)))	Gaiadendron)	(Peraxilla	((((Amyema	(((Tapinanthus	Englerina)	(((Benthamina	(Bakerella	Moquiniella))	Dendrophthoe)	Taxillus))	Helixanthera))	Scurrula)	((Muellerina	Ileostylus)	(Loranthus	(Cecarria	Agelanthus))))	Atkinsonia)))	((Nuytsia	Tristerix)	(Tripodanthus	Struthanthus)))	Decaisnina);
((Macrosolen	((Gaiadendron	((Tristerix	Peraxilla)	((Nuytsia	((((Moquiniella	(Agelanthus	((Scurrula	Taxillus)	((Englerina	Tapinanthus)	Benthamina))))	(Dendrophthoe	Helixanthera))	(((Muellerina	Ileostylus)	Amyema)	Bakerella))	(Loranthus	Cecarria)))	(Tupeia	Atkinsonia))))	(Notanthera	(Desmaria	(Tripodanthus	Struthanthus)))))	Ligaria	Decaisnina);
(((Gaiadendron	(Peraxilla	Tristerix))	((Ligaria	Atkinsonia)	((Tripodanthus	Struthanthus)	(Desmaria	((((((((Loranthus	Cecarria)	((Amyema	Benthamina)	Englerina))	(Dendrophthoe	Helixanthera))	((((Moquiniella	(Ileostylus	(Muellerina	Bakerella)))	Agelanthus)	Taxillus)	Scurrula))	Tapinanthus)	Nuytsia)	Tupeia)	Notanthera)))))	Macrosolen	Decaisnina);
(((((Nuytsia	Tristerix)	(Tripodanthus	Struthanthus))	(Atkinsonia	((Desmaria	((Tupeia	(((((Moquiniella	((Amyema	((Ileostylus	Muellerina)	(Loranthus	Cecarria)))	(Agelanthus	Benthamina)))	Bakerella)	(Scurrula	(Dendrophthoe	Helixanthera)))	(Taxillus	Englerina))	Tapinanthus))	Notanthera))	(Gaiadendron	Peraxilla))))	Macrosolen)	Ligaria	Decaisnina);
(((((Tristerix	Gaiadendron)	(((Tripodanthus	Struthanthus)	Peraxilla)	Atkinsonia))	(((Desmaria	Notanthera)	(Nuytsia	(((((Ileostylus	Muellerina)	(Agelanthus	Amyema))	(((((Dendrophthoe	(Bakerella	Moquiniella))	(Scurrula	Taxillus))	Tapinanthus)	Englerina)	Benthamina))	Helixanthera)	(Loranthus	Cecarria))))	Tupeia))	Macrosolen)	Ligaria	Decaisnina);
(((((Nuytsia	((Ileostylus	Muellerina)	(((((Taxillus	((Tapinanthus	Bakerella)	Moquiniella))	(Englerina	Benthamina))	Agelanthus)	(Amyema	((Scurrula	Dendrophthoe)	Helixanthera)))	(Loranthus	Cecarria))))	(Peraxilla	Atkinsonia))	((Ligaria	Gaiadendron)	(Tristerix	((Notanthera	Tupeia)	Desmaria))))	(Tripodanthus	Struthanthus))	Macrosolen	Decaisnina);
((((((Tripodanthus	Struthanthus)	((Notanthera	Tupeia)	Desmaria))	(((Tristerix	(((Ileostylus	Muellerina)	((((Moquiniella	((Taxillus	(Englerina	(Tapinanthus	(Agelanthus	Helixanthera))))	(Scurrula	Benthamina)))	Bakerella)	Dendrophthoe)	Amyema))	(Loranthus	Cecarria)))	(Peraxilla	Atkinsonia))	Gaiadendron))	Macrosolen)	Nuytsia)	Ligaria	Decaisnina);
(((((Tripodanthus	Struthanthus)	(Nuytsia	((Notanthera	Tupeia)	Desmaria)))	(Peraxilla	((Tristerix	((Ileostylus	Muellerina)	(((Benthamina	((Englerina	Tapinanthus)	Taxillus))	(((Helixanthera	Dendrophthoe)	Scurrula)	(Amyema	(Bakerella	Moquiniella))))	(Loranthus	Cecarria))))	(Agelanthus	Atkinsonia))))	(Ligaria	Gaiadendron))	Macrosolen	Decaisnina);
((((((Tristerix	((Helixanthera	(((((((((Taxillus	Moquiniella)	Dendrophthoe)	(Scurrula	Bakerella))	(Ileostylus	Muellerina))	Benthamina)	Englerina)	Agelanthus)	Amyema)	(Loranthus	Cecarria)))	Tapinanthus))	Peraxilla)	(Tupeia	Atkinsonia))	((Nuytsia	(Notanthera	(Ligaria	Desmaria)))	Gaiadendron))	(Tripodanthus	Struthanthus))	Macrosolen	Decaisnina);
(((((Tripodanthus	Struthanthus)	((Desmaria	Notanthera)	Nuytsia))	(((Tupeia	((((Moquiniella	(((Amyema	Benthamina)	(Scurrula	Bakerella))	(Dendrophthoe	(Taxillus	((Tapinanthus	Englerina)	Helixanthera)))))	Agelanthus)	(Loranthus	Cecarria))	(Ileostylus	Muellerina)))	(Peraxilla	Atkinsonia))	(Tristerix	Gaiadendron)))	Macrosolen)	Ligaria	Decaisnina);
((((Tupeia	(((((Ileostylus	Muellerina)	((((Bakerella	Dendrophthoe)	(((Taxillus	(Englerina	(Helixanthera	Tapinanthus)))	Agelanthus)	Moquiniella))	(Scurrula	Benthamina))	Amyema))	(Loranthus	Cecarria))	Peraxilla)	Atkinsonia))	(Notanthera	((Tripodanthus	Struthanthus)	(Tristerix	Nuytsia))))	(Macrosolen	(Desmaria	Gaiadendron)))	Ligaria	Decaisnina);
(Macrosolen	((Tristerix	(Desmaria	Gaiadendron))	(Peraxilla	(((Ligaria	Tupeia)	Atkinsonia)	(((Nuytsia	(((Ileostylus	Muellerina)	(((((Scurrula	Dendrophthoe)	(Taxillus	(Englerina	(Helixanthera	Tapinanthus))))	(Moquiniella	Bakerella))	Benthamina)	Amyema))	(Loranthus	Cecarria)))	Agelanthus)	(Notanthera	(Tripodanthus	Struthanthus))))))	Decaisnina);
((Macrosolen	((Tripodanthus	(Desmaria	Notanthera))	((Tristerix	(Peraxilla	((Tupeia	Atkinsonia)	(Nuytsia	(((Cecarria	Loranthus)	(Muellerina	Ileostylus))	((((Taxillus	((Amyema	Benthamina)	(Agelanthus	((Tapinanthus	Englerina)	Helixanthera))))	Bakerella)	Moquiniella)	(Dendrophthoe	Scurrula)))))))	(Gaiadendron	Struthanthus))))	Ligaria	Decaisnina);
(((Macrosolen	((Peraxilla	((Tupeia	Atkinsonia)	(Tristerix	(((Cecarria	Loranthus)	(Muellerina	Ileostylus))	((Benthamina	((Tapinanthus	Englerina)	(((Taxillus	Moquiniella)	Bakerella)	(Dendrophthoe	Scurrula))))	((Helixanthera	Agelanthus)	Amyema))))))	(((Struthanthus	Tripodanthus)	(Desmaria	Notanthera))	Gaiadendron)))	Nuytsia)	Ligaria	Decaisnina);
(Macrosolen	((((((((((((Scurrula	Taxillus)	(Moquiniella	Bakerella))	Tapinanthus)	(Englerina	Benthamina))	((Dendrophthoe	Helixanthera)	Agelanthus))	Amyema)	((Cecarria	Loranthus)	(Muellerina	Ileostylus)))	Nuytsia)	(Desmaria	(Tupeia	Notanthera)))	(Struthanthus	Tripodanthus))	(Ligaria	Atkinsonia))	(Peraxilla	(Tristerix	Gaiadendron)))	Decaisnina);
((Macrosolen	((Tristerix	(Desmaria	Gaiadendron))	((Notanthera	(Struthanthus	Tripodanthus))	((((Helixanthera	((Amyema	(Cecarria	Loranthus))	((Taxillus	((Muellerina	Ileostylus)	((Moquiniella	Dendrophthoe)	((Benthamina	Bakerella)	Scurrula))))	(Englerina	Tapinanthus))))	Nuytsia)	Peraxilla)	(Atkinsonia	(Tupeia	Ligaria))))))	Agelanthus	Decaisnina);
(Ligaria	(((((Struthanthus	Tripodanthus)	((Tupeia	Notanthera)	(Nuytsia	Desmaria)))	Gaiadendron)	Macrosolen)	(Tristerix	((Peraxilla	Atkinsonia)	((Cecarria	Loranthus)	(((((Bakerella	((Dendrophthoe	Scurrula)	(Moquiniella	(Benthamina	(Taxillus	(Tapinanthus	Englerina))))))	Amyema)	Helixanthera)	Agelanthus)	(Muellerina	Ileostylus))))))	Decaisnina);
(Ligaria	((Nuytsia	(Tristerix	((Cecarria	Loranthus)	((Agelanthus	Bakerella)	((Muellerina	Ileostylus)	((Moquiniella	(Scurrula	(Tapinanthus	Taxillus)))	(((Amyema	Benthamina)	Englerina)	(Dendrophthoe	Helixanthera))))))))	((Atkinsonia	((Struthanthus	Tripodanthus)	((Tupeia	Notanthera)	Desmaria)))	(Macrosolen	(Peraxilla	Gaiadendron))))	Decaisnina);
(Macrosolen	(Agelanthus	(((Desmaria	(Tristerix	Gaiadendron))	(Peraxilla	((Ligaria	(Tupeia	Atkinsonia))	((Struthanthus	Tripodanthus)	Notanthera))))	(Nuytsia	((Dendrophthoe	Helixanthera)	((((Englerina	Tapinanthus)	(Taxillus	((((Muellerina	Ileostylus)	Bakerella)	(Scurrula	(Cecarria	Loranthus)))	Moquiniella)))	Benthamina)	Amyema)))))	Decaisnina);
((Macrosolen	(((Nuytsia	(((Muellerina	Ileostylus)	(Cecarria	Loranthus))	(((Bakerella	(Dendrophthoe	((Benthamina	Taxillus)	(Tapinanthus	Englerina))))	Moquiniella)	((Scurrula	(Amyema	Agelanthus))	Helixanthera))))	((Atkinsonia	((Notanthera	(Desmaria	Tupeia))	(Struthanthus	Tripodanthus)))	(Peraxilla	Gaiadendron)))	Tristerix))	Ligaria	Decaisnina);
((Macrosolen	((((Notanthera	Tupeia)	(Struthanthus	Tripodanthus))	(Agelanthus	(Gaiadendron	(Desmaria	Tristerix))))	(Peraxilla	((Nuytsia	(((Muellerina	Ileostylus)	(Cecarria	Loranthus))	(((Benthamina	((Taxillus	(Tapinanthus	Englerina))	Bakerella))	((Dendrophthoe	Scurrula)	Moquiniella))	(Amyema	Helixanthera))))	Atkinsonia))))	Ligaria	Decaisnina);
((((Gaiadendron	(Desmaria	Tristerix))	(((Nuytsia	(Struthanthus	Tripodanthus))	Notanthera)	Macrosolen))	(Peraxilla	(((Cecarria	Loranthus)	((((Dendrophthoe	(((Scurrula	Tapinanthus)	Moquiniella)	Taxillus))	(Benthamina	((Amyema	Helixanthera)	(Englerina	Agelanthus))))	Bakerella)	(Muellerina	Ileostylus)))	(Tupeia	Atkinsonia))))	Ligaria	Decaisnina);
((((Atkinsonia	(Tristerix	(Agelanthus	(((Moquiniella	(Loranthus	Cecarria))	Scurrula)	((((Taxillus	(Benthamina	(Tapinanthus	Englerina)))	((Helixanthera	Amyema)	(Ileostylus	Muellerina)))	Dendrophthoe)	Bakerella)))))	Peraxilla)	(Gaiadendron	(((Nuytsia	((Ligaria	Notanthera)	Desmaria))	Tupeia)	(Struthanthus	Tripodanthus))))	Macrosolen	Decaisnina);
(((Gaiadendron	((Tristerix	((Moquiniella	((Dendrophthoe	Scurrula)	((((Taxillus	(Tapinanthus	Englerina))	Benthamina)	Bakerella)	Agelanthus)))	((Helixanthera	(Amyema	(Ileostylus	Muellerina)))	(Loranthus	Cecarria))))	(Ligaria	Peraxilla)))	(Atkinsonia	((((Nuytsia	Desmaria)	Tupeia)	Notanthera)	(Struthanthus	Tripodanthus))))	Macrosolen	Decaisnina);
(Ligaria	((((Nuytsia	((((Benthamina	(Taxillus	(Moquiniella	(Bakerella	(Tapinanthus	(Dendrophthoe	Scurrula))))))	Englerina)	(Agelanthus	(Amyema	(Ileostylus	Muellerina))))	(Helixanthera	(Loranthus	Cecarria))))	(Tupeia	Atkinsonia))	Peraxilla)	((Macrosolen	Gaiadendron)	(Tristerix	((Desmaria	Notanthera)	(Struthanthus	Tripodanthus)))))	Decaisnina);
((((Gaiadendron	((Tupeia	(Nuytsia	(Desmaria	Notanthera)))	(Struthanthus	Tripodanthus)))	((Tristerix	((((Amyema	Helixanthera)	((Agelanthus	((Bakerella	Moquiniella)	((Dendrophthoe	Scurrula)	Taxillus)))	((Tapinanthus	Englerina)	Benthamina)))	(Ileostylus	Muellerina))	(Loranthus	Cecarria)))	(Peraxilla	Atkinsonia)))	Macrosolen)	Ligaria	Decaisnina);
((((Nuytsia	((((Taxillus	Englerina)	((((Loranthus	Cecarria)	(((Ileostylus	Muellerina)	Bakerella)	Moquiniella))	(Amyema	Benthamina))	(Dendrophthoe	Scurrula)))	(Agelanthus	Helixanthera))	Tapinanthus))	(Peraxilla	Atkinsonia))	(((Tupeia	Notanthera)	((Ligaria	Gaiadendron)	(Desmaria	Tristerix)))	(Struthanthus	Tripodanthus)))	Macrosolen	Decaisnina);
((((Nuytsia	(((((Englerina	((Moquiniella	((Bakerella	Benthamina)	(Dendrophthoe	Scurrula)))	Taxillus))	Agelanthus)	(((Loranthus	Cecarria)	(Ileostylus	Muellerina))	Amyema))	Helixanthera)	Tapinanthus))	(Peraxilla	((Atkinsonia	(Struthanthus	Tripodanthus))	(Tupeia	((Tristerix	Gaiadendron)	(Notanthera	Desmaria))))))	Macrosolen)	Ligaria	Decaisnina);
(((Ligaria	Gaiadendron)	(((Nuytsia	((((Scurrula	Amyema)	(((Englerina	Agelanthus)	((Moquiniella	((Bakerella	Benthamina)	Dendrophthoe))	Taxillus))	((Ileostylus	Muellerina)	(Loranthus	Cecarria))))	Helixanthera)	Tapinanthus))	(Peraxilla	(Tupeia	Atkinsonia)))	((Notanthera	(Tristerix	Desmaria))	(Struthanthus	Tripodanthus))))	Macrosolen	Decaisnina);
((Gaiadendron	((((Tupeia	Notanthera)	Desmaria)	(Struthanthus	Tripodanthus))	(((Nuytsia	(Helixanthera	(Agelanthus	(Amyema	(((Moquiniella	(Loranthus	Cecarria))	(((Benthamina	((Scurrula	Taxillus)	(Tapinanthus	Englerina)))	Dendrophthoe)	Bakerella))	(Ileostylus	Muellerina))))))	(Peraxilla	Atkinsonia))	Tristerix)))	(Ligaria	Macrosolen)	Decaisnina);
((((Ligaria	Gaiadendron)	((Notanthera	Desmaria)	(Tristerix	((Nuytsia	(((Helixanthera	(Amyema	((Tapinanthus	Englerina)	(Taxillus	((Benthamina	Agelanthus)	(((Dendrophthoe	Scurrula)	Moquiniella)	Bakerella))))))	(Ileostylus	Muellerina))	(Loranthus	Cecarria)))	(Peraxilla	(Tupeia	Atkinsonia))))))	(Struthanthus	Tripodanthus))	Macrosolen	Decaisnina);
(Ligaria	((Macrosolen	((Nuytsia	((((Bakerella	Moquiniella)	((Dendrophthoe	Scurrula)	(Tapinanthus	((Englerina	(Benthamina	(Helixanthera	Amyema)))	Taxillus))))	(Agelanthus	(Ileostylus	Muellerina)))	(Loranthus	Cecarria)))	(((Struthanthus	Tripodanthus)	(Notanthera	Desmaria))	(Tupeia	Atkinsonia))))	(Gaiadendron	(Peraxilla	Tristerix)))	Decaisnina);
(Macrosolen	(((Peraxilla	Tristerix)	Gaiadendron)	((((Desmaria	(Ligaria	Notanthera))	((Nuytsia	(((Amyema	((Agelanthus	Englerina)	(((Tapinanthus	Helixanthera)	((Moquiniella	((Scurrula	Dendrophthoe)	Taxillus))	Bakerella))	Benthamina)))	(Cecarria	Loranthus))	(Ileostylus	Muellerina)))	Tupeia))	(Tripodanthus	Struthanthus))	Atkinsonia))	Decaisnina);
(Macrosolen	((Atkinsonia	(Peraxilla	(Tripodanthus	Struthanthus)))	((Gaiadendron	Tristerix)	(Nuytsia	((Desmaria	Notanthera)	((((Ileostylus	Muellerina)	((Tapinanthus	(Bakerella	((Scurrula	Dendrophthoe)	(Agelanthus	Moquiniella))))	(Taxillus	(Benthamina	((Helixanthera	Amyema)	Englerina)))))	(Cecarria	Loranthus))	(Ligaria	Tupeia))))))	Decaisnina);
((Macrosolen	((Gaiadendron	(((Tripodanthus	Struthanthus)	(Desmaria	Notanthera))	(((Nuytsia	(((Dendrophthoe	(Tapinanthus	(Bakerella	(Moquiniella	((Taxillus	(Benthamina	Englerina))	(Helixanthera	Amyema))))))	(Scurrula	(Cecarria	Loranthus)))	(Ileostylus	Muellerina)))	((Tupeia	Atkinsonia)	Peraxilla))	Tristerix)))	Agelanthus))	Ligaria	Decaisnina);
(Macrosolen	((((Tripodanthus	Struthanthus)	(Desmaria	Notanthera))	(Nuytsia	((((Englerina	((((Taxillus	Bakerella)	Moquiniella)	((Helixanthera	(Scurrula	Dendrophthoe))	Tapinanthus))	(Amyema	Benthamina)))	(Ileostylus	Muellerina))	(Cecarria	Loranthus))	Agelanthus)))	((Ligaria	(Tupeia	Atkinsonia))	(Gaiadendron	(Peraxilla	Tristerix))))	Decaisnina);
((Macrosolen	(((((Nuytsia	((((Cecarria	Loranthus)	(Ileostylus	Muellerina))	((((Bakerella	(((Scurrula	Dendrophthoe)	Tapinanthus)	Moquiniella))	Taxillus)	(Englerina	Benthamina))	(Helixanthera	Amyema)))	Agelanthus))	Tupeia)	(Desmaria	Notanthera))	(Atkinsonia	(Tripodanthus	Struthanthus)))	(Gaiadendron	(Peraxilla	Tristerix))))	Ligaria	Decaisnina);
(Macrosolen	((Ligaria	Gaiadendron)	((((Tripodanthus	Struthanthus)	(Desmaria	Notanthera))	Tristerix)	((Nuytsia	(((Cecarria	Loranthus)	Agelanthus)	((Ileostylus	Muellerina)	(Amyema	((((((Scurrula	Dendrophthoe)	(Helixanthera	Tapinanthus))	Moquiniella)	Taxillus)	Bakerella)	(Englerina	Benthamina))))))	(Peraxilla	(Tupeia	Atkinsonia)))))	Decaisnina);
(Macrosolen	((((Tristerix	(Gaiadendron	Desmaria))	(Tupeia	(Ligaria	Notanthera)))	((Nuytsia	((Cecarria	Loranthus)	(((Agelanthus	Ileostylus)	Muellerina)	(Scurrula	(((Tapinanthus	Moquiniella)	Taxillus)	(Bakerella	((Englerina	(Amyema	Benthamina))	(Dendrophthoe	Helixanthera))))))))	(Peraxilla	Atkinsonia)))	(Tripodanthus	Struthanthus))	Decaisnina);
(Macrosolen	((Gaiadendron	Peraxilla)	((((((((Englerina	((Amyema	Benthamina)	((Moquiniella	(Bakerella	(Dendrophthoe	(Scurrula	(Tapinanthus	Helixanthera)))))	Taxillus)))	((Cecarria	Loranthus)	(Ileostylus	Muellerina)))	Tristerix)	Desmaria)	Notanthera)	Nuytsia)	((Tripodanthus	Struthanthus)	Agelanthus))	(Ligaria	(Tupeia	Atkinsonia))))	Decaisnina);
((Macrosolen	(Tristerix	((((((Notanthera	(Tripodanthus	Struthanthus))	Desmaria)	(Nuytsia	((Cecarria	Loranthus)	((Ileostylus	Muellerina)	((Benthamina	((((Dendrophthoe	(Agelanthus	(Taxillus	(Tapinanthus	(Helixanthera	Scurrula)))))	Bakerella)	Moquiniella)	Englerina))	Amyema)))))	(Tupeia	Atkinsonia))	Gaiadendron)	Peraxilla)))	Ligaria	Decaisnina);
(Macrosolen	((((Nuytsia	(Desmaria	(((Cecarria	Loranthus)	((Ileostylus	Muellerina)	(((Dendrophthoe	Helixanthera)	Amyema)	(Bakerella	(Moquiniella	(((Englerina	Tapinanthus)	Taxillus)	(Scurrula	Benthamina)))))))	Notanthera)))	(Agelanthus	(Tripodanthus	Struthanthus)))	(Ligaria	(Tupeia	Atkinsonia)))	(Gaiadendron	(Peraxilla	Tristerix)))	Decaisnina);
(Macrosolen	(Gaiadendron	(((Peraxilla	Atkinsonia)	Tristerix)	((Struthanthus	Tripodanthus)	((Ligaria	Desmaria)	((Tupeia	Notanthera)	((((Muellerina	(Ileostylus	Agelanthus))	((Moquiniella	((Taxillus	(Englerina	Benthamina))	Bakerella))	(Tapinanthus	((Helixanthera	Amyema)	(Dendrophthoe	Scurrula)))))	(Cecarria	Loranthus))	Nuytsia))))))	Decaisnina);
((Macrosolen	(Gaiadendron	((Peraxilla	((((((Helixanthera	(Dendrophthoe	Scurrula))	((Taxillus	(Englerina	Tapinanthus))	Benthamina))	((Amyema	Moquiniella)	Bakerella))	((Muellerina	Ileostylus)	(Cecarria	Loranthus)))	(Nuytsia	Agelanthus))	(Tupeia	Atkinsonia)))	((Notanthera	(Struthanthus	Tripodanthus))	(Tristerix	Desmaria)))))	Ligaria	Decaisnina);
((Macrosolen	(((((Struthanthus	Tripodanthus)	(Desmaria	Notanthera))	((((Dendrophthoe	((Muellerina	Ileostylus)	Bakerella))	(((Cecarria	Loranthus)	((Taxillus	(((Englerina	Tapinanthus)	Scurrula)	Benthamina))	(Helixanthera	Agelanthus)))	(Amyema	Moquiniella)))	Nuytsia)	((Tupeia	Atkinsonia)	Peraxilla)))	Gaiadendron)	Tristerix))	Ligaria	Decaisnina);
(Macrosolen	((((Struthanthus	Tripodanthus)	((Tristerix	Desmaria)	(Tupeia	Notanthera)))	(Peraxilla	((Nuytsia	((((Benthamina	((Helixanthera	((Tapinanthus	Englerina)	Agelanthus))	(Bakerella	((Taxillus	(Scurrula	Dendrophthoe))	Moquiniella))))	Amyema)	(Cecarria	Loranthus))	(Muellerina	Ileostylus)))	Atkinsonia)))	(Ligaria	Gaiadendron))	Decaisnina);
((Macrosolen	((((Struthanthus	Tripodanthus)	(Desmaria	(Notanthera	((Agelanthus	(Muellerina	Ileostylus))	((Amyema	(((Englerina	Benthamina)	(((Scurrula	Bakerella)	Taxillus)	(Tapinanthus	Moquiniella)))	(Dendrophthoe	Helixanthera)))	(Cecarria	Loranthus))))))	((Tupeia	Atkinsonia)	Ligaria))	(Gaiadendron	(Tristerix	Peraxilla))))	Nuytsia	Decaisnina);
((((Gaiadendron	Tristerix)	((Nuytsia	(Struthanthus	Tripodanthus))	(Desmaria	Notanthera)))	(Peraxilla	((((Amyema	(((Englerina	(Scurrula	Benthamina))	((Moquiniella	(Taxillus	Tapinanthus))	Bakerella))	(Dendrophthoe	Helixanthera)))	(Cecarria	Loranthus))	(Agelanthus	(Muellerina	Ileostylus)))	(Atkinsonia	(Ligaria	Tupeia)))))	Macrosolen	Decaisnina);
(Peraxilla	(((Gaiadendron	(Tristerix	Desmaria))	(((Atkinsonia	(Ligaria	Tupeia))	(Nuytsia	((Cecarria	Loranthus)	(Agelanthus	((((Muellerina	Ileostylus)	Amyema)	((Englerina	Benthamina)	(Taxillus	((Dendrophthoe	Scurrula)	((Bakerella	Moquiniella)	Tapinanthus)))))	Helixanthera)))))	((Struthanthus	Tripodanthus)	Notanthera)))	Macrosolen)	Decaisnina);
((((Peraxilla	((Tupeia	Atkinsonia)	(Nuytsia	(Tapinanthus	(Helixanthera	((Loranthus	Cecarria)	(Amyema	(((Taxillus	(Agelanthus	Englerina))	((Dendrophthoe	((Moquiniella	Bakerella)	Benthamina))	Scurrula))	(Muellerina	Ileostylus)))))))))	Tristerix)	((Ligaria	Gaiadendron)	(Desmaria	((Struthanthus	Tripodanthus)	Notanthera))))	Macrosolen	Decaisnina);
(((((((Notanthera	(Tupeia	Desmaria))	Nuytsia)	(Struthanthus	Tripodanthus))	((Tristerix	Peraxilla)	(Atkinsonia	(((Amyema	((((((Scurrula	Dendrophthoe)	Taxillus)	((Bakerella	(Muellerina	Ileostylus))	Moquiniella))	Benthamina)	Englerina)	(Loranthus	Cecarria)))	(Helixanthera	Agelanthus))	Tapinanthus))))	Gaiadendron)	Macrosolen)	Ligaria	Decaisnina);
((((Peraxilla	(Nuytsia	((((Tapinanthus	Englerina)	(Taxillus	((((Agelanthus	Benthamina)	Bakerella)	((Scurrula	Dendrophthoe)	Moquiniella))	(Muellerina	Ileostylus))))	(Loranthus	Cecarria))	(Helixanthera	Amyema))))	(Gaiadendron	(Tristerix	Desmaria)))	(Macrosolen	((Notanthera	(Struthanthus	Tripodanthus))	(Atkinsonia	Tupeia))))	Ligaria	Decaisnina);
(((((Struthanthus	Tripodanthus)	((Notanthera	Desmaria)	Nuytsia))	(((((Ileostylus	Muellerina)	(((Tapinanthus	(Dendrophthoe	(Scurrula	Helixanthera)))	((Benthamina	(Englerina	(Taxillus	(Moquiniella	Bakerella))))	Agelanthus))	Amyema))	(Cecarria	Loranthus))	((Tupeia	Atkinsonia)	Peraxilla))	(Tristerix	Gaiadendron)))	Macrosolen)	Ligaria	Decaisnina);
(((Tristerix	(Atkinsonia	((Struthanthus	Tripodanthus)	((Tupeia	((Desmaria	Notanthera)	(Nuytsia	(((Ileostylus	Muellerina)	(((((Dendrophthoe	Helixanthera)	((Englerina	Benthamina)	((Scurrula	Tapinanthus)	Taxillus)))	Bakerella)	Moquiniella)	Amyema))	(Cecarria	Loranthus)))))	Agelanthus))))	((Ligaria	Gaiadendron)	Peraxilla))	Macrosolen	Decaisnina);
(((Struthanthus	Tripodanthus)	(((((Nuytsia	(((Scurrula	(Cecarria	Loranthus))	(((Amyema	(Dendrophthoe	Helixanthera))	(Benthamina	((Tapinanthus	Englerina)	Taxillus)))	(Moquiniella	(Agelanthus	Bakerella))))	(Ileostylus	Muellerina)))	(Tupeia	Notanthera))	Desmaria)	(Tristerix	(Peraxilla	(Ligaria	Atkinsonia))))	Gaiadendron))	Macrosolen	Decaisnina);
(((((((Tristerix	(((Helixanthera	Tapinanthus)	((Scurrula	Dendrophthoe)	((Moquiniella	(Englerina	((Bakerella	Agelanthus)	Taxillus)))	(Amyema	Benthamina))))	((Ileostylus	Muellerina)	(Cecarria	Loranthus))))	Peraxilla)	Atkinsonia)	((Tupeia	(Notanthera	Desmaria))	Nuytsia))	((Struthanthus	Tripodanthus)	Gaiadendron))	Macrosolen)	Ligaria	Decaisnina);
(((((Struthanthus	Tripodanthus)	((Tupeia	Ligaria)	Atkinsonia))	(Notanthera	(Nuytsia	((Ileostylus	Muellerina)	((Scurrula	(Cecarria	Loranthus))	(Bakerella	(((Dendrophthoe	Tapinanthus)	(((Helixanthera	Amyema)	(Englerina	(Benthamina	Taxillus)))	Agelanthus))	Moquiniella)))))))	(Peraxilla	((Tristerix	Desmaria)	Gaiadendron)))	Macrosolen	Decaisnina);
((((Gaiadendron	((Tupeia	(Notanthera	Desmaria))	(Struthanthus	Tripodanthus)))	Macrosolen)	(Tristerix	(((Nuytsia	((Cecarria	Loranthus)	(((Amyema	(Agelanthus	Helixanthera))	((Tapinanthus	(Englerina	Taxillus))	(((Moquiniella	(Benthamina	Bakerella))	Dendrophthoe)	Scurrula)))	(Ileostylus	Muellerina))))	Peraxilla)	Atkinsonia)))	Ligaria	Decaisnina);
(Macrosolen	(((Struthanthus	Tripodanthus)	(Tristerix	Peraxilla))	(((Ligaria	(Atkinsonia	Tupeia))	((Nuytsia	(((((Agelanthus	(Scurrula	Dendrophthoe))	Helixanthera)	(Moquiniella	((Amyema	Benthamina)	((Tapinanthus	Englerina)	Taxillus))))	Bakerella)	((Ileostylus	Muellerina)	(Cecarria	Loranthus))))	(Notanthera	Desmaria)))	Gaiadendron))	Decaisnina);
(Macrosolen	((((Struthanthus	Tripodanthus)	((((Cecarria	Loranthus)	(Helixanthera	(Agelanthus	(((Englerina	Tapinanthus)	Taxillus)	((Scurrula	Dendrophthoe)	((Moquiniella	(Bakerella	(Ileostylus	Muellerina)))	(Amyema	Benthamina)))))))	(Tupeia	Notanthera))	((Ligaria	Nuytsia)	Desmaria)))	(Peraxilla	Atkinsonia))	(Tristerix	Gaiadendron))	Decaisnina);
(Macrosolen	((((Struthanthus	Tripodanthus)	((Ligaria	Tupeia)	((Desmaria	Notanthera)	(Nuytsia	(((Cecarria	Loranthus)	((Ileostylus	Muellerina)	(Helixanthera	(Amyema	((Bakerella	((Scurrula	Dendrophthoe)	(((Englerina	Tapinanthus)	Taxillus)	Benthamina)))	Moquiniella)))))	Agelanthus)))))	(Peraxilla	Atkinsonia))	(Tristerix	Gaiadendron))	Decaisnina);
((Gaiadendron	Peraxilla)	(((Atkinsonia	((Struthanthus	Tripodanthus)	(((Notanthera	(Nuytsia	(Helixanthera	(Amyema	((Cecarria	Loranthus)	((Ileostylus	Muellerina)	(((Englerina	Tapinanthus)	Taxillus)	(((Moquiniella	Bakerella)	Benthamina)	(Scurrula	Dendrophthoe)))))))))	(Ligaria	Tupeia))	(Desmaria	Agelanthus))))	Tristerix)	Macrosolen)	Decaisnina);
((Macrosolen	(((Gaiadendron	(Notanthera	Desmaria))	((((Nuytsia	(((Cecarria	Loranthus)	((((((((Scurrula	Dendrophthoe)	Helixanthera)	(Taxillus	(Englerina	Tapinanthus)))	Bakerella)	Moquiniella)	Benthamina)	Amyema)	Agelanthus))	(Ileostylus	Muellerina)))	(Tupeia	Atkinsonia))	Peraxilla)	Tristerix))	(Tripodanthus	Struthanthus)))	Ligaria	Decaisnina);
((Macrosolen	(Gaiadendron	(((Atkinsonia	(Tripodanthus	Struthanthus))	((Nuytsia	((Agelanthus	(Helixanthera	(((((Scurrula	(Bakerella	Moquiniella))	(Dendrophthoe	(Taxillus	Tapinanthus)))	Englerina)	Benthamina)	Amyema)))	((Ileostylus	Muellerina)	(Cecarria	Loranthus))))	(Tupeia	(Notanthera	Desmaria))))	(Tristerix	Peraxilla))))	Ligaria	Decaisnina);
(Macrosolen	(((Nuytsia	((Agelanthus	((Benthamina	((((Scurrula	Dendrophthoe)	((Moquiniella	Bakerella)	Taxillus))	Tapinanthus)	Englerina))	(Helixanthera	(Amyema	(Ileostylus	Muellerina)))))	(Cecarria	Loranthus)))	((Tupeia	Ligaria)	Atkinsonia))	(((Notanthera	(Tripodanthus	Struthanthus))	((Desmaria	Tristerix)	Gaiadendron))	Peraxilla))	Decaisnina);
(Macrosolen	(((Desmaria	Tristerix)	Gaiadendron)	((((Nuytsia	(((Ileostylus	Muellerina)	((Benthamina	((((Scurrula	Dendrophthoe)	(Taxillus	Bakerella))	Moquiniella)	((Englerina	Tapinanthus)	Helixanthera)))	(Amyema	Agelanthus)))	(Cecarria	Loranthus)))	Peraxilla)	Atkinsonia)	((Tupeia	(Ligaria	Notanthera))	(Tripodanthus	Struthanthus))))	Decaisnina);
((Macrosolen	(((Peraxilla	((Atkinsonia	(((Ileostylus	Muellerina)	((Amyema	(((Scurrula	Dendrophthoe)	Helixanthera)	((Bakerella	Moquiniella)	(((Englerina	Tapinanthus)	Taxillus)	Benthamina))))	(Cecarria	Loranthus)))	Nuytsia))	Agelanthus))	((Tripodanthus	Struthanthus)	((Desmaria	Notanthera)	Tupeia)))	(Tristerix	Gaiadendron)))	Ligaria	Decaisnina);
(Macrosolen	(((Peraxilla	Tristerix)	Gaiadendron)	((((Nuytsia	Desmaria)	(Notanthera	(((Amyema	(Agelanthus	((Cecarria	Loranthus)	(Ileostylus	Muellerina))))	(Bakerella	((Dendrophthoe	(Scurrula	(Helixanthera	(((Englerina	Tapinanthus)	Taxillus)	Benthamina))))	Moquiniella)))	Tupeia)))	(Tripodanthus	Struthanthus))	(Ligaria	Atkinsonia)))	Decaisnina);
(Macrosolen	((Peraxilla	((Tristerix	Desmaria)	(Ligaria	Gaiadendron)))	(((Tripodanthus	Struthanthus)	Atkinsonia)	(Tupeia	((Nuytsia	((Cecarria	Loranthus)	((Ileostylus	Muellerina)	(Agelanthus	(((Helixanthera	(Scurrula	Dendrophthoe))	Amyema)	(((Englerina	Tapinanthus)	(Moquiniella	(Bakerella	Taxillus)))	Benthamina))))))	Notanthera))))	Decaisnina);
((((Nuytsia	((Cecarria	Loranthus)	((((Helixanthera	Agelanthus)	(Scurrula	Dendrophthoe))	Amyema)	((Englerina	Tapinanthus)	((((Moquiniella	Bakerella)	Benthamina)	(Ileostylus	Muellerina))	Taxillus)))))	(Desmaria	Notanthera))	(((Macrosolen	(Tripodanthus	Struthanthus))	(Atkinsonia	Tupeia))	(Gaiadendron	(Peraxilla	Tristerix))))	Ligaria	Decaisnina);
(Macrosolen	(((Notanthera	((((Cecarria	Loranthus)	(((Englerina	(((Moquiniella	Dendrophthoe)	Bakerella)	(Taxillus	((Ileostylus	Muellerina)	(Scurrula	Tapinanthus)))))	(Agelanthus	Benthamina))	Amyema))	Helixanthera)	Tupeia))	((Ligaria	Atkinsonia)	((Struthanthus	Tripodanthus)	Nuytsia)))	((Tristerix	(Desmaria	Gaiadendron))	Peraxilla))	Decaisnina);
((Macrosolen	(((((Tupeia	Atkinsonia)	Agelanthus)	((Cecarria	Loranthus)	((((((Tapinanthus	Helixanthera)	(Englerina	Taxillus))	(Dendrophthoe	Scurrula))	((Amyema	Benthamina)	Moquiniella))	Bakerella)	(Ileostylus	Muellerina))))	Peraxilla)	((Notanthera	((Struthanthus	Tripodanthus)	Nuytsia))	(Tristerix	(Desmaria	Gaiadendron)))))	Ligaria	Decaisnina);
((((((Nuytsia	(((Ileostylus	Muellerina)	((Amyema	Helixanthera)	((Benthamina	((Moquiniella	((Scurrula	Dendrophthoe)	(Bakerella	Taxillus)))	(Englerina	Tapinanthus)))	Agelanthus)))	(Loranthus	Cecarria)))	Peraxilla)	((Tupeia	Ligaria)	Atkinsonia))	(((Struthanthus	Tripodanthus)	Notanthera)	Desmaria))	(Gaiadendron	Tristerix))	Macrosolen	Decaisnina);
((((Gaiadendron	Tristerix)	(Peraxilla	(Atkinsonia	((Struthanthus	Tripodanthus)	(Tupeia	((Notanthera	Desmaria)	((Nuytsia	(((Ileostylus	Muellerina)	(Bakerella	(((Englerina	Tapinanthus)	((Dendrophthoe	Helixanthera)	(Amyema	Benthamina)))	(Moquiniella	(Taxillus	Scurrula)))))	(Loranthus	Cecarria)))	Agelanthus)))))))	Macrosolen)	Ligaria	Decaisnina);
(((((Ligaria	(Tupeia	Atkinsonia))	((Struthanthus	Tripodanthus)	((Notanthera	Desmaria)	(Nuytsia	((((Scurrula	Dendrophthoe)	(((Agelanthus	Amyema)	Benthamina)	(Moquiniella	(Bakerella	((Taxillus	(Tapinanthus	Englerina))	Helixanthera)))))	(Ileostylus	Muellerina))	(Loranthus	Cecarria))))))	Gaiadendron)	(Peraxilla	Tristerix))	Macrosolen	Decaisnina);
(((((Tristerix	((Peraxilla	(Tupeia	Atkinsonia))	(Agelanthus	(Nuytsia	(((Taxillus	Bakerella)	((Benthamina	((Tapinanthus	Englerina)	(Amyema	Helixanthera)))	(Moquiniella	(Scurrula	Dendrophthoe))))	((Ileostylus	Muellerina)	(Loranthus	Cecarria)))))))	((Struthanthus	Tripodanthus)	(Notanthera	Desmaria)))	Gaiadendron)	Macrosolen)	Ligaria	Decaisnina);
((((Notanthera	Desmaria)	((Peraxilla	(Ligaria	(Tupeia	Atkinsonia)))	(((((Loranthus	Cecarria)	(Ileostylus	Muellerina))	(Scurrula	((((Moquiniella	Bakerella)	Benthamina)	Dendrophthoe)	(Taxillus	(((Englerina	Tapinanthus)	Helixanthera)	Amyema)))))	Tristerix)	Agelanthus)))	(Gaiadendron	((Struthanthus	Tripodanthus)	Nuytsia)))	Macrosolen	Decaisnina);
((((Gaiadendron	(((Struthanthus	Tripodanthus)	Nuytsia)	(Notanthera	Desmaria)))	((Peraxilla	(((((Loranthus	Cecarria)	(Ileostylus	Muellerina))	(Amyema	(((((Bakerella	Moquiniella)	(Taxillus	(Scurrula	Dendrophthoe)))	Benthamina)	(Englerina	Tapinanthus))	Helixanthera)))	Tristerix)	(Tupeia	Atkinsonia)))	Agelanthus))	Macrosolen)	Ligaria	Decaisnina);
(((((((((Englerina	(((Scurrula	(Bakerella	Moquiniella))	(Tapinanthus	Taxillus))	Benthamina))	(Dendrophthoe	Helixanthera))	((Ileostylus	Muellerina)	Amyema))	(Loranthus	Cecarria))	((Tupeia	Atkinsonia)	Peraxilla))	Agelanthus)	(((Notanthera	Nuytsia)	(Struthanthus	Tripodanthus))	(Gaiadendron	(Tristerix	Desmaria))))	Macrosolen)	Ligaria	Decaisnina);
(((((((Agelanthus	Peraxilla)	(((Loranthus	Cecarria)	(((Benthamina	(Englerina	((Bakerella	(Moquiniella	(Taxillus	(Dendrophthoe	Scurrula))))	Tapinanthus)))	((Ileostylus	Muellerina)	Amyema))	Helixanthera))	Atkinsonia))	Tupeia)	Notanthera)	Macrosolen)	(((Struthanthus	Tripodanthus)	(Nuytsia	Tristerix))	(Desmaria	Gaiadendron)))	Ligaria	Decaisnina);
(((Macrosolen	((Atkinsonia	(((Tripodanthus	Struthanthus)	(Agelanthus	Nuytsia))	(Desmaria	(((Helixanthera	((Tapinanthus	(Dendrophthoe	Scurrula))	((Bakerella	((Taxillus	Englerina)	Benthamina))	Moquiniella)))	(((Ileostylus	Muellerina)	Amyema)	(Loranthus	Cecarria)))	(Notanthera	Tupeia)))))	(Peraxilla	Gaiadendron)))	Tristerix)	Ligaria	Decaisnina);
(Macrosolen	((((Peraxilla	((Tristerix	((Loranthus	Cecarria)	(((Dendrophthoe	Scurrula)	(Tapinanthus	(Moquiniella	(Bakerella	(((Amyema	Benthamina)	(Englerina	Helixanthera))	Taxillus)))))	(Ileostylus	Muellerina))))	(Ligaria	(Tupeia	Atkinsonia))))	Agelanthus)	((Desmaria	Notanthera)	((Tripodanthus	Struthanthus)	Nuytsia)))	Gaiadendron)	Decaisnina);
((((Gaiadendron	((Desmaria	((Notanthera	Tupeia)	(Nuytsia	(Tapinanthus	(((Bakerella	(((((Cecarria	Loranthus)	(Ileostylus	(Agelanthus	Muellerina)))	(Englerina	Taxillus))	(Amyema	Benthamina))	Moquiniella))	(Scurrula	Dendrophthoe))	Helixanthera)))))	((Atkinsonia	Peraxilla)	(Struthanthus	Tripodanthus))))	Tristerix)	Macrosolen)	Ligaria	Decaisnina);
((((((Ligaria	Desmaria)	Notanthera)	Tupeia)	(Nuytsia	(((Amyema	Benthamina)	((Moquiniella	((Bakerella	((Tapinanthus	Englerina)	Taxillus))	Dendrophthoe))	((Scurrula	((Agelanthus	Cecarria)	Loranthus))	(Ileostylus	Muellerina))))	Helixanthera)))	((Atkinsonia	Peraxilla)	(Gaiadendron	(Tristerix	(Struthanthus	Tripodanthus)))))	Macrosolen	Decaisnina);
((((Agelanthus	((((Tupeia	Atkinsonia)	((Notanthera	Desmaria)	(Tristerix	(Struthanthus	Tripodanthus))))	Gaiadendron)	Peraxilla))	(Nuytsia	(((Amyema	Benthamina)	(((((Ileostylus	Muellerina)	Bakerella)	((Tapinanthus	Englerina)	Taxillus))	(Moquiniella	(Scurrula	(Cecarria	Loranthus))))	Dendrophthoe))	Helixanthera)))	Macrosolen)	Ligaria	Decaisnina);
((((((((Tristerix	Desmaria)	Gaiadendron)	Peraxilla)	((Struthanthus	Tripodanthus)	Notanthera))	(Tupeia	Atkinsonia))	(Nuytsia	(((Helixanthera	Agelanthus)	((Cecarria	Loranthus)	Amyema))	((Tapinanthus	Englerina)	(((((((Ileostylus	Muellerina)	Bakerella)	Moquiniella)	Benthamina)	Dendrophthoe)	Taxillus)	Scurrula)))))	Macrosolen)	Ligaria	Decaisnina);
((((((Tristerix	Desmaria)	Gaiadendron)	(Peraxilla	(((Tupeia	Atkinsonia)	(Struthanthus	Tripodanthus))	Notanthera)))	(Nuytsia	(Helixanthera	((Cecarria	Loranthus)	(((((Moquiniella	Taxillus)	((Tapinanthus	(Dendrophthoe	Scurrula))	Bakerella))	(Ileostylus	Muellerina))	(Benthamina	(Agelanthus	Englerina)))	Amyema)))))	Macrosolen)	Ligaria	Decaisnina);
((((((Desmaria	Notanthera)	(Struthanthus	Tripodanthus))	(Peraxilla	((Tristerix	(Nuytsia	((Cecarria	Loranthus)	((Bakerella	((Benthamina	Amyema)	((Dendrophthoe	Scurrula)	(Moquiniella	(Taxillus	(Agelanthus	((Tapinanthus	Helixanthera)	Englerina)))))))	(Ileostylus	Muellerina)))))	(Tupeia	Atkinsonia))))	Gaiadendron)	Macrosolen)	Ligaria	Decaisnina);
((((Nuytsia	(Struthanthus	Tripodanthus))	(((Peraxilla	(((Ileostylus	Muellerina)	((Cecarria	Loranthus)	((((Dendrophthoe	(((Taxillus	(Tapinanthus	Englerina))	Helixanthera)	Scurrula))	Bakerella)	Moquiniella)	((Agelanthus	Benthamina)	Amyema))))	(Notanthera	Tupeia)))	((Tristerix	Gaiadendron)	Desmaria))	Atkinsonia))	Macrosolen)	Ligaria	Decaisnina);
(((Agelanthus	(Tristerix	(Gaiadendron	(((Tupeia	Atkinsonia)	((Struthanthus	Tripodanthus)	((Desmaria	(Nuytsia	((Ileostylus	Muellerina)	((Cecarria	Loranthus)	(Dendrophthoe	(Moquiniella	((Bakerella	(((Scurrula	Tapinanthus)	(Benthamina	(Taxillus	Englerina)))	Helixanthera))	Amyema)))))))	Notanthera)))	Peraxilla))))	Macrosolen)	Ligaria	Decaisnina);
((((Gaiadendron	(Peraxilla	((((Ileostylus	Muellerina)	((Taxillus	(((Moquiniella	Tapinanthus)	(Helixanthera	(Scurrula	Dendrophthoe)))	Bakerella))	(Englerina	(Amyema	Benthamina))))	(Cecarria	Loranthus))	Atkinsonia)))	((Nuytsia	Tristerix)	(((Desmaria	(Tupeia	Notanthera))	(Struthanthus	Tripodanthus))	Agelanthus)))	Macrosolen)	Ligaria	Decaisnina);
(((Gaiadendron	(((Nuytsia	Agelanthus)	Desmaria)	(Ligaria	(Tupeia	Notanthera))))	((Struthanthus	Tripodanthus)	(Tristerix	(Peraxilla	(((((((Tapinanthus	Englerina)	Taxillus)	(Bakerella	(((Helixanthera	(Amyema	Benthamina))	Dendrophthoe)	Moquiniella)))	Scurrula)	(Ileostylus	Muellerina))	(Cecarria	Loranthus))	Atkinsonia)))))	Macrosolen	Decaisnina);
(Macrosolen	(((Gaiadendron	((Ligaria	(Struthanthus	Tripodanthus))	Tristerix))	(Notanthera	Desmaria))	(((((((Agelanthus	(((Tapinanthus	Englerina)	Taxillus)	(Benthamina	Bakerella)))	Moquiniella)	((Scurrula	Amyema)	(Dendrophthoe	Helixanthera)))	(Muellerina	Ileostylus))	(Loranthus	Cecarria))	Nuytsia)	(Peraxilla	(Tupeia	Atkinsonia))))	Decaisnina);
(Macrosolen	(((((Ligaria	(Tupeia	Atkinsonia))	Peraxilla)	((((Agelanthus	((((Tapinanthus	Helixanthera)	(Englerina	Taxillus))	Benthamina)	(((Dendrophthoe	(Amyema	Scurrula))	Moquiniella)	Bakerella)))	(Muellerina	Ileostylus))	(Loranthus	Cecarria))	Nuytsia))	(Notanthera	(Struthanthus	Tripodanthus)))	(Tristerix	(Gaiadendron	Desmaria)))	Decaisnina);
(Ligaria	(((Peraxilla	((Agelanthus	Atkinsonia)	((((Muellerina	Ileostylus)	((Bakerella	(Moquiniella	(Scurrula	Dendrophthoe)))	((Amyema	Helixanthera)	((Benthamina	Taxillus)	(Tapinanthus	Englerina)))))	(Loranthus	Cecarria))	Nuytsia)))	((Gaiadendron	(Desmaria	Tristerix))	((Struthanthus	Tripodanthus)	(Tupeia	Notanthera))))	Macrosolen)	Decaisnina);
(Agelanthus	(((Peraxilla	((Tupeia	Atkinsonia)	((((((Muellerina	Ileostylus)	Amyema)	Helixanthera)	((Scurrula	Dendrophthoe)	(Moquiniella	(((Bakerella	Benthamina)	Taxillus)	(Tapinanthus	Englerina)))))	(Loranthus	Cecarria))	Nuytsia)))	((Notanthera	(Struthanthus	Tripodanthus))	((Ligaria	Gaiadendron)	(Desmaria	Tristerix))))	Macrosolen)	Decaisnina);
(((((((Helixanthera	((Dendrophthoe	Bakerella)	((Taxillus	((((Muellerina	Ileostylus)	Amyema)	Benthamina)	(Tapinanthus	Englerina)))	(Scurrula	Moquiniella))))	(Loranthus	Cecarria))	Nuytsia)	(Peraxilla	(Tupeia	Atkinsonia)))	(((Desmaria	Notanthera)	(Struthanthus	Tripodanthus))	Gaiadendron))	Tristerix)	((Ligaria	Macrosolen)	Agelanthus)	Decaisnina);
(Macrosolen	((((((Muellerina	Ileostylus)	((Helixanthera	Amyema)	((((Taxillus	(Tapinanthus	Englerina))	Bakerella)	Benthamina)	((Dendrophthoe	Scurrula)	Moquiniella))))	(Loranthus	Cecarria))	(Peraxilla	(Tupeia	Atkinsonia)))	(Agelanthus	((Desmaria	Tristerix)	Gaiadendron)))	(((Ligaria	Notanthera)	(Struthanthus	Tripodanthus))	Nuytsia))	Decaisnina);
((Macrosolen	(((Tupeia	Atkinsonia)	((Notanthera	(Struthanthus	Tripodanthus))	((Nuytsia	((Muellerina	Ileostylus)	(((((Benthamina	(((Taxillus	(Moquiniella	Tapinanthus))	Bakerella)	Scurrula))	Englerina)	Amyema)	(Dendrophthoe	Helixanthera))	(Loranthus	Cecarria))))	Agelanthus)))	(Peraxilla	((Desmaria	Tristerix)	Gaiadendron))))	Ligaria	Decaisnina);
((Macrosolen	(((Desmaria	(Tupeia	Notanthera))	(Struthanthus	Tripodanthus))	(((((Nuytsia	((Amyema	((Dendrophthoe	Scurrula)	Helixanthera))	((((Bakerella	(Moquiniella	((Tapinanthus	Englerina)	Taxillus)))	((Ileostylus	Muellerina)	Agelanthus))	Benthamina)	(Loranthus	Cecarria))))	Peraxilla)	Atkinsonia)	Gaiadendron)	Tristerix)))	Ligaria	Decaisnina);
(Macrosolen	((((Tristerix	((Dendrophthoe	Helixanthera)	((((((Tapinanthus	Englerina)	Taxillus)	Bakerella)	(Moquiniella	((Loranthus	Cecarria)	(Scurrula	Agelanthus))))	(Ileostylus	Muellerina))	(Amyema	Benthamina))))	Peraxilla)	((Tupeia	Ligaria)	Atkinsonia))	(Gaiadendron	((Nuytsia	(Desmaria	Notanthera))	(Struthanthus	Tripodanthus))))	Decaisnina);
(Macrosolen	(((((Tapinanthus	((Taxillus	(((Agelanthus	Bakerella)	((Nuytsia	(Ileostylus	Muellerina))	(Loranthus	Cecarria)))	(Moquiniella	((Scurrula	Dendrophthoe)	(Amyema	Benthamina)))))	(Englerina	Helixanthera)))	((Desmaria	Notanthera)	(Struthanthus	Tripodanthus)))	Gaiadendron)	(Tristerix	Peraxilla))	((Ligaria	Tupeia)	Atkinsonia))	Decaisnina);
((Macrosolen	((((Nuytsia	(Tupeia	(Desmaria	Notanthera)))	(Struthanthus	Tripodanthus))	((((((Helixanthera	Tapinanthus)	(((Muellerina	Ileostylus)	((Cecarria	Loranthus)	Amyema))	((Englerina	(Scurrula	((Dendrophthoe	Taxillus)	(Moquiniella	Bakerella))))	Benthamina)))	Tristerix)	Atkinsonia)	Peraxilla)	Agelanthus))	Gaiadendron))	Ligaria	Decaisnina);
(Macrosolen	((Struthanthus	Tripodanthus)	(((((Nuytsia	(((Muellerina	Ileostylus)	(Cecarria	Loranthus))	(((Moquiniella	(Bakerella	(((Tapinanthus	Englerina)	Benthamina)	Taxillus)))	(Agelanthus	(Dendrophthoe	Scurrula)))	(Amyema	Helixanthera))))	((Tupeia	Ligaria)	Atkinsonia))	Peraxilla)	Notanthera)	(Desmaria	(Tristerix	Gaiadendron))))	Decaisnina);
(((Gaiadendron	(((Struthanthus	Tripodanthus)	Macrosolen)	(((Cecarria	Loranthus)	(((((((Tapinanthus	Englerina)	(Taxillus	((Moquiniella	(Bakerella	Benthamina))	Dendrophthoe)))	Helixanthera)	Agelanthus)	Scurrula)	Amyema)	(Muellerina	Ileostylus)))	(Peraxilla	Atkinsonia))))	(Tristerix	(Tupeia	(Nuytsia	(Desmaria	Notanthera)))))	Ligaria	Decaisnina);
(Macrosolen	((((Tristerix	Peraxilla)	Atkinsonia)	(((Nuytsia	((Loranthus	(Muellerina	Ileostylus))	(Cecarria	(((Englerina	(Tapinanthus	(Agelanthus	Helixanthera)))	Taxillus)	(Scurrula	(((Bakerella	Moquiniella)	(Amyema	Benthamina))	Dendrophthoe))))))	Tupeia)	(Desmaria	Notanthera)))	((Ligaria	Gaiadendron)	(Struthanthus	Tripodanthus)))	Decaisnina);
((Macrosolen	(Agelanthus	(((((((Tapinanthus	((((Cecarria	Loranthus)	(Muellerina	Ileostylus))	(Bakerella	(Moquiniella	(Taxillus	((Amyema	Benthamina)	Englerina)))))	(Scurrula	(Helixanthera	Dendrophthoe))))	(Tupeia	Notanthera))	Desmaria)	(Nuytsia	(Struthanthus	Tripodanthus)))	Atkinsonia)	Peraxilla)	(Gaiadendron	Tristerix))))	Ligaria	Decaisnina);
(Macrosolen	(((Ligaria	Gaiadendron)	((Notanthera	Desmaria)	(Struthanthus	Tripodanthus)))	(((Tristerix	(Nuytsia	((Cecarria	Loranthus)	((Muellerina	Ileostylus)	(((((Taxillus	(Helixanthera	(Englerina	Tapinanthus)))	(Scurrula	Dendrophthoe))	Moquiniella)	Bakerella)	(Amyema	Benthamina))))))	((Tupeia	Atkinsonia)	Peraxilla))	Agelanthus))	Decaisnina);
(Macrosolen	((Peraxilla	(Desmaria	Gaiadendron))	((Ligaria	(Tupeia	Atkinsonia))	((Tristerix	((Scurrula	((((((Englerina	Taxillus)	Agelanthus)	Bakerella)	Moquiniella)	((Helixanthera	Dendrophthoe)	(Amyema	Benthamina)))	Tapinanthus))	((Cecarria	Loranthus)	(Muellerina	Ileostylus))))	((Notanthera	(Struthanthus	Tripodanthus))	Nuytsia))))	Decaisnina);
((Macrosolen	((((Desmaria	Notanthera)	(Struthanthus	Tripodanthus))	((Peraxilla	((Tupeia	Atkinsonia)	(Tristerix	(((((Scurrula	Dendrophthoe)	((Moquiniella	((Tapinanthus	Englerina)	Taxillus))	Bakerella))	Benthamina)	(Helixanthera	(Agelanthus	Amyema)))	((Cecarria	Loranthus)	(Muellerina	Ileostylus))))))	Gaiadendron))	Nuytsia))	Ligaria	Decaisnina);
(Macrosolen	((Peraxilla	Gaiadendron)	(((Desmaria	(((Nuytsia	(((((Englerina	Benthamina)	((((Bakerella	Agelanthus)	Taxillus)	Moquiniella)	((Scurrula	Dendrophthoe)	Tapinanthus)))	(Helixanthera	Amyema))	(Muellerina	Ileostylus))	(Cecarria	Loranthus)))	Tupeia)	Notanthera))	(Tristerix	(Struthanthus	Tripodanthus)))	(Ligaria	Atkinsonia)))	Decaisnina);
(Macrosolen	(((Gaiadendron	Tristerix)	(Atkinsonia	((Desmaria	(((Nuytsia	(((((Tapinanthus	Helixanthera)	(Taxillus	Englerina))	((Scurrula	Dendrophthoe)	((Moquiniella	Bakerella)	(Agelanthus	(Amyema	Benthamina)))))	(Loranthus	(Muellerina	Ileostylus)))	Cecarria))	Tupeia)	(Ligaria	Notanthera)))	(Struthanthus	Tripodanthus))))	Peraxilla)	Decaisnina);
(((Gaiadendron	((((Tupeia	Atkinsonia)	Peraxilla)	(Tristerix	((Cecarria	Loranthus)	(Tapinanthus	((Agelanthus	Helixanthera)	(Scurrula	(Taxillus	(Dendrophthoe	((Bakerella	Moquiniella)	(((Ileostylus	Muellerina)	Amyema)	(Benthamina	Englerina)))))))))))	(((Tripodanthus	Struthanthus)	Nuytsia)	(Notanthera	Desmaria))))	Macrosolen)	Ligaria	Decaisnina);
((((((Tupeia	Atkinsonia)	(Peraxilla	((((Moquiniella	((Bakerella	(Taxillus	((Helixanthera	(Amyema	(Benthamina	Agelanthus)))	Englerina)))	((Cecarria	Loranthus)	(Ileostylus	Muellerina))))	Dendrophthoe)	Scurrula)	Tapinanthus)))	(((Tripodanthus	Struthanthus)	(Nuytsia	Tristerix))	(Notanthera	Desmaria)))	Gaiadendron)	Macrosolen)	Ligaria	Decaisnina);
(((((Tripodanthus	Struthanthus)	(Nuytsia	Tristerix))	(((Notanthera	Desmaria)	(((((Cecarria	Loranthus)	(Ileostylus	Muellerina))	((Benthamina	((Tapinanthus	(Dendrophthoe	Scurrula))	((Moquiniella	Bakerella)	((Taxillus	Englerina)	Agelanthus))))	(Helixanthera	Amyema)))	Peraxilla)	(Tupeia	Atkinsonia)))	Gaiadendron))	Macrosolen)	Ligaria	Decaisnina);
((Gaiadendron	(((Macrosolen	((Notanthera	(Desmaria	(Tripodanthus	Struthanthus)))	(Tupeia	Atkinsonia)))	((Helixanthera	((Amyema	Scurrula)	(((Moquiniella	((Benthamina	(Taxillus	(Tapinanthus	Englerina)))	Bakerella))	((Cecarria	Loranthus)	(Agelanthus	(Ileostylus	Muellerina))))	Dendrophthoe)))	Nuytsia))	(Peraxilla	Tristerix)))	Ligaria	Decaisnina);
(((((((Desmaria	Tristerix)	Gaiadendron)	(Notanthera	Tupeia))	(((((((((Bakerella	Dendrophthoe)	(Benthamina	Amyema))	(((Englerina	(Helixanthera	Tapinanthus))	Taxillus)	Moquiniella))	Agelanthus)	Scurrula)	(Ileostylus	Muellerina))	(Cecarria	Loranthus))	Nuytsia)	(Peraxilla	Atkinsonia)))	(Tripodanthus	Struthanthus))	Macrosolen)	Ligaria	Decaisnina);
(((((Desmaria	Tristerix)	(Ligaria	Gaiadendron))	(((Ileostylus	Muellerina)	((Cecarria	Loranthus)	((Dendrophthoe	((Scurrula	((Englerina	Tapinanthus)	Taxillus))	Helixanthera))	((((Amyema	Benthamina)	Agelanthus)	Bakerella)	Moquiniella))))	(Peraxilla	(Tupeia	Atkinsonia))))	(Notanthera	(Nuytsia	(Struthanthus	Tripodanthus))))	Macrosolen	Decaisnina);
(Ligaria	((((((Nuytsia	((Ileostylus	Muellerina)	((Cecarria	Loranthus)	(Bakerella	((Moquiniella	(((Helixanthera	Dendrophthoe)	(Englerina	Tapinanthus))	((Amyema	Benthamina)	Agelanthus)))	(Scurrula	Taxillus))))))	(Tupeia	(Desmaria	Notanthera)))	Atkinsonia)	Gaiadendron)	Macrosolen)	((Peraxilla	Tristerix)	(Struthanthus	Tripodanthus)))	Decaisnina);
(Macrosolen	((Gaiadendron	Ligaria)	(((Struthanthus	Tripodanthus)	((Tupeia	Notanthera)	Desmaria))	(Tristerix	((((Agelanthus	Nuytsia)	((Ileostylus	Muellerina)	((Cecarria	Loranthus)	(Bakerella	(Moquiniella	((Amyema	Benthamina)	(((Taxillus	Englerina)	(Helixanthera	Tapinanthus))	(Scurrula	Dendrophthoe))))))))	Peraxilla)	Atkinsonia))))	Decaisnina);
((Macrosolen	(Gaiadendron	((((Struthanthus	Tripodanthus)	(Desmaria	Notanthera))	Nuytsia)	(((Tristerix	((((Agelanthus	(((Helixanthera	Tapinanthus)	Englerina)	(Amyema	Benthamina)))	((Bakerella	Moquiniella)	(Scurrula	Dendrophthoe)))	Taxillus)	((Ileostylus	Muellerina)	(Cecarria	Loranthus))))	Peraxilla)	(Tupeia	Atkinsonia)))))	Ligaria	Decaisnina);
((((Gaiadendron	((Tripodanthus	Struthanthus)	(Desmaria	Notanthera)))	Macrosolen)	(((Agelanthus	(Tristerix	(Nuytsia	((Amyema	(Benthamina	((Bakerella	((Taxillus	Moquiniella)	(Scurrula	Dendrophthoe)))	((Helixanthera	Tapinanthus)	Englerina))))	((Ileostylus	Muellerina)	(Cecarria	Loranthus))))))	Peraxilla)	(Tupeia	Atkinsonia)))	Ligaria	Decaisnina);
(((((Ligaria	Peraxilla)	Gaiadendron)	(Tristerix	(Tripodanthus	Struthanthus)))	(Atkinsonia	(Desmaria	(Notanthera	(Tupeia	(Nuytsia	((Helixanthera	(Loranthus	Cecarria))	((Scurrula	Tapinanthus)	((((Englerina	((Muellerina	Ileostylus)	(Amyema	Benthamina)))	Moquiniella)	(Taxillus	Dendrophthoe))	(Agelanthus	Bakerella))))))))))	Macrosolen	Decaisnina);
((((Tristerix	Peraxilla)	Gaiadendron)	((((Tripodanthus	Struthanthus)	(Desmaria	Notanthera))	(Ligaria	(Tupeia	Atkinsonia)))	(Nuytsia	(((Muellerina	Ileostylus)	(Loranthus	Cecarria))	((Amyema	(Englerina	(Agelanthus	(Taxillus	(Tapinanthus	(Dendrophthoe	(Moquiniella	((Scurrula	Benthamina)	Bakerella))))))))	Helixanthera)))))	Macrosolen	Decaisnina);
((((Gaiadendron	((Desmaria	Notanthera)	(Tristerix	(Tripodanthus	Struthanthus))))	((Peraxilla	(Tupeia	Atkinsonia))	((((Muellerina	Ileostylus)	(Loranthus	Cecarria))	((Helixanthera	Amyema)	((((Bakerella	Moquiniella)	(Scurrula	(Taxillus	Dendrophthoe)))	Tapinanthus)	(Benthamina	Englerina))))	(Agelanthus	Nuytsia))))	Macrosolen)	Ligaria	Decaisnina);
(((((Struthanthus	Tripodanthus)	Nuytsia)	(Desmaria	Notanthera))	(((((Muellerina	Ileostylus)	((Loranthus	Cecarria)	((((((Benthamina	Bakerella)	((Tapinanthus	Englerina)	Taxillus))	Moquiniella)	(Dendrophthoe	Scurrula))	Agelanthus)	(Helixanthera	Amyema))))	(Ligaria	(Tupeia	Atkinsonia)))	(Tristerix	Peraxilla))	Gaiadendron))	Macrosolen	Decaisnina);
((((Tripodanthus	((Desmaria	Notanthera)	Struthanthus))	((((Nuytsia	(Helixanthera	((Amyema	((Agelanthus	(Tapinanthus	Englerina))	((Muellerina	Ileostylus)	(((Dendrophthoe	Scurrula)	(Moquiniella	(Bakerella	Taxillus)))	Benthamina))))	(Loranthus	Cecarria))))	(Tupeia	Atkinsonia))	Peraxilla)	(Tristerix	Gaiadendron)))	Macrosolen)	Ligaria	Decaisnina);
((((Ligaria	Gaiadendron)	((Tristerix	(Tapinanthus	(Helixanthera	((((Loranthus	Cecarria)	(Muellerina	Ileostylus))	(Agelanthus	((Englerina	(((Moquiniella	Bakerella)	(Dendrophthoe	Scurrula))	Taxillus))	Benthamina)))	Amyema))))	((Tupeia	Atkinsonia)	Peraxilla)))	((Nuytsia	(Struthanthus	Tripodanthus))	(Desmaria	Notanthera)))	Macrosolen	Decaisnina);
((((((Ileostylus	(Loranthus	Cecarria))	Muellerina)	(Agelanthus	((Taxillus	((Englerina	(Amyema	Benthamina))	Helixanthera))	(Moquiniella	(Bakerella	(Tapinanthus	(Dendrophthoe	Scurrula)))))))	((Tupeia	Atkinsonia)	Peraxilla))	((Struthanthus	Tripodanthus)	(Notanthera	(((Tristerix	Nuytsia)	(Ligaria	Gaiadendron))	Desmaria))))	Macrosolen	Decaisnina);
(Macrosolen	((Tapinanthus	(Nuytsia	(((Englerina	((Tristerix	(Moquiniella	((Dendrophthoe	(Taxillus	Scurrula))	Bakerella)))	Benthamina))	(Loranthus	(Amyema	(Muellerina	(Agelanthus	Ileostylus)))))	Helixanthera)))	((((((Tupeia	Ligaria)	Cecarria)	Atkinsonia)	((Notanthera	Desmaria)	(Struthanthus	Tripodanthus)))	Peraxilla)	Gaiadendron))	Decaisnina);
((Macrosolen	((Nuytsia	((((Bakerella	((((Benthamina	(Englerina	Taxillus))	(Amyema	(Muellerina	Ileostylus)))	Helixanthera)	Moquiniella))	Tapinanthus)	(Scurrula	Dendrophthoe))	(Cecarria	(Loranthus	Agelanthus))))	(((Desmaria	Tristerix)	Gaiadendron)	(((Struthanthus	Tripodanthus)	(Notanthera	(Atkinsonia	Tupeia)))	Peraxilla))))	Ligaria	Decaisnina);
((Macrosolen	((Tristerix	Gaiadendron)	((((Struthanthus	Tripodanthus)	Notanthera)	Desmaria)	(((Atkinsonia	Tupeia)	(Nuytsia	((Tapinanthus	((Scurrula	Dendrophthoe)	(Helixanthera	((((Englerina	((Amyema	(Muellerina	Ileostylus))	Benthamina))	Taxillus)	Moquiniella)	Bakerella))))	(Agelanthus	(Cecarria	Loranthus)))))	Peraxilla))))	Ligaria	Decaisnina);
((Macrosolen	(((Desmaria	(Gaiadendron	Tristerix))	((Peraxilla	Atkinsonia)	(Nuytsia	((Helixanthera	((Englerina	(Taxillus	(((Benthamina	(Moquiniella	Bakerella))	(Dendrophthoe	Scurrula))	Tapinanthus)))	(Amyema	(Ileostylus	Muellerina))))	(Loranthus	Cecarria)))))	((Tupeia	Notanthera)	(Tripodanthus	Struthanthus))))	(Agelanthus	Ligaria)	Decaisnina);
(((Nuytsia	Macrosolen)	(((Desmaria	(Gaiadendron	Tristerix))	((((((Amyema	Helixanthera)	(Bakerella	(Moquiniella	(Agelanthus	(((Dendrophthoe	Taxillus)	(Tapinanthus	Englerina))	(Scurrula	Benthamina))))))	(Ileostylus	Muellerina))	(Loranthus	Cecarria))	Peraxilla)	(Tupeia	Atkinsonia)))	((Tripodanthus	Struthanthus)	Notanthera)))	Ligaria	Decaisnina);
(Macrosolen	((((Peraxilla	(((((Amyema	Helixanthera)	(Scurrula	((Moquiniella	((Benthamina	(Bakerella	(Taxillus	(Englerina	Agelanthus))))	Tapinanthus))	Dendrophthoe)))	(Ileostylus	Muellerina))	(Loranthus	Cecarria))	Atkinsonia))	((Tripodanthus	Struthanthus)	(Tupeia	(Desmaria	Notanthera))))	(Ligaria	Gaiadendron))	(Nuytsia	Tristerix))	Decaisnina);
(Macrosolen	(((Tristerix	((Nuytsia	(((Dendrophthoe	Helixanthera)	((Moquiniella	Amyema)	(((Taxillus	(Tapinanthus	Englerina))	Scurrula)	(Bakerella	Benthamina))))	((Loranthus	(Ileostylus	Muellerina))	Cecarria)))	((Tupeia	Atkinsonia)	Peraxilla)))	((Tripodanthus	Struthanthus)	(Agelanthus	(Notanthera	Desmaria))))	(Ligaria	Gaiadendron))	Decaisnina);
(Macrosolen	(Tristerix	(((Atkinsonia	((Tripodanthus	Struthanthus)	((Nuytsia	(((Moquiniella	Bakerella)	((Scurrula	Dendrophthoe)	(Tapinanthus	((((Benthamina	Amyema)	Englerina)	Helixanthera)	Taxillus))))	((Ileostylus	Muellerina)	(Cecarria	Loranthus))))	((Ligaria	Desmaria)	(Tupeia	Notanthera)))))	Agelanthus)	(Gaiadendron	Peraxilla)))	Decaisnina);
((Macrosolen	((Desmaria	((Tupeia	Notanthera)	Agelanthus))	(((Tristerix	(Tripodanthus	Struthanthus))	((Nuytsia	((((Benthamina	Taxillus)	(Tapinanthus	Englerina))	(((Amyema	(Helixanthera	(Scurrula	Dendrophthoe)))	Moquiniella)	Bakerella))	((Ileostylus	Muellerina)	(Cecarria	Loranthus))))	(Peraxilla	Atkinsonia)))	Gaiadendron)))	Ligaria	Decaisnina);
((Macrosolen	((Atkinsonia	((Desmaria	(Tupeia	((((Helixanthera	(Agelanthus	(((Ileostylus	Muellerina)	Amyema)	(((Moquiniella	((Tapinanthus	Bakerella)	((Dendrophthoe	Scurrula)	Taxillus)))	Englerina)	Benthamina))))	(Cecarria	Loranthus))	Nuytsia)	Notanthera)))	(Tripodanthus	Struthanthus)))	(Peraxilla	(Gaiadendron	Tristerix))))	Ligaria	Decaisnina);
((Macrosolen	((((Helixanthera	(((Cecarria	Loranthus)	((Ileostylus	Muellerina)	(((Englerina	Tapinanthus)	Taxillus)	(((Moquiniella	Benthamina)	Bakerella)	(Dendrophthoe	Scurrula)))))	Amyema))	Nuytsia)	(Notanthera	(Agelanthus	Desmaria)))	(((Tupeia	Atkinsonia)	((Tripodanthus	Struthanthus)	Tristerix))	(Peraxilla	Gaiadendron))))	Ligaria	Decaisnina);
(Macrosolen	(((Agelanthus	(((Nuytsia	Ligaria)	(Notanthera	Desmaria))	(Tripodanthus	Struthanthus)))	(Gaiadendron	Tristerix))	((((Cecarria	Loranthus)	(((Amyema	(Ileostylus	Muellerina))	(Moquiniella	(((((Taxillus	Benthamina)	(Englerina	Tapinanthus))	Dendrophthoe)	Scurrula)	Bakerella)))	Helixanthera))	Peraxilla)	(Tupeia	Atkinsonia)))	Decaisnina);
((Macrosolen	((((Tupeia	(Notanthera	Desmaria))	Nuytsia)	(Tripodanthus	Struthanthus))	(Gaiadendron	((Atkinsonia	((Cecarria	Loranthus)	((Ileostylus	Muellerina)	(((Tapinanthus	(Scurrula	Dendrophthoe))	((Moquiniella	Agelanthus)	((((Benthamina	Amyema)	Englerina)	Helixanthera)	Taxillus)))	Bakerella))))	(Tristerix	Peraxilla)))))	Ligaria	Decaisnina);
(Ligaria	(Macrosolen	(Gaiadendron	(((Tripodanthus	Struthanthus)	((Nuytsia	Desmaria)	(Notanthera	Tupeia)))	((Atkinsonia	Peraxilla)	((((Muellerina	Ileostylus)	((Cecarria	Loranthus)	(((Helixanthera	Dendrophthoe)	Scurrula)	(Bakerella	(((Moquiniella	(Englerina	(Amyema	Benthamina)))	Taxillus)	Tapinanthus)))))	Tristerix)	Agelanthus)))))	Decaisnina);
(Ligaria	(Macrosolen	(((Tripodanthus	Struthanthus)	(Tristerix	Peraxilla))	((((Desmaria	(Notanthera	Tupeia))	(Nuytsia	((((Muellerina	Ileostylus)	(Loranthus	Cecarria))	(Helixanthera	((Amyema	Benthamina)	((((Bakerella	(Dendrophthoe	Scurrula))	Taxillus)	Moquiniella)	(Englerina	Tapinanthus)))))	Agelanthus)))	Atkinsonia)	Gaiadendron)))	Decaisnina);
(Ligaria	(Macrosolen	(((Tripodanthus	Struthanthus)	(Desmaria	Notanthera))	(((Tristerix	Peraxilla)	((Nuytsia	(((Loranthus	(Ileostylus	Muellerina))	((Agelanthus	(Moquiniella	(Bakerella	((Dendrophthoe	Scurrula)	(Taxillus	(Englerina	Tapinanthus))))))	(Helixanthera	(Amyema	Benthamina))))	Cecarria))	(Tupeia	Atkinsonia)))	Gaiadendron)))	Decaisnina);
(Macrosolen	((Peraxilla	((Nuytsia	((((Amyema	(Ileostylus	Muellerina))	(Englerina	(((Dendrophthoe	((Scurrula	Tapinanthus)	Taxillus))	((Moquiniella	Agelanthus)	Bakerella))	Benthamina)))	Helixanthera)	(Cecarria	Loranthus)))	Atkinsonia))	((Ligaria	(Tristerix	Gaiadendron))	((Tripodanthus	Struthanthus)	(Tupeia	(Desmaria	Notanthera)))))	Decaisnina);
(Macrosolen	((((Tripodanthus	Struthanthus)	(Desmaria	Notanthera))	(((((((((Agelanthus	Amyema)	Benthamina)	Moquiniella)	(Bakerella	(Helixanthera	(Englerina	Tapinanthus))))	((Dendrophthoe	Scurrula)	Taxillus))	((Ileostylus	Muellerina)	(Cecarria	Loranthus)))	Tupeia)	Atkinsonia)	Peraxilla))	((Ligaria	Gaiadendron)	(Nuytsia	Tristerix)))	Decaisnina);
((Macrosolen	(Nuytsia	Ligaria))	((((Tristerix	(Amyema	(Helixanthera	((Scurrula	(Cecarria	Loranthus))	(((((Taxillus	(Englerina	Tapinanthus))	Agelanthus)	Benthamina)	(Ileostylus	Muellerina))	((Bakerella	Moquiniella)	Dendrophthoe))))))	(Tupeia	Atkinsonia))	Peraxilla)	((Desmaria	Gaiadendron)	((Tripodanthus	Struthanthus)	Notanthera)))	Decaisnina);
(Ligaria	(Macrosolen	((((Atkinsonia	Agelanthus)	Peraxilla)	((Tripodanthus	Struthanthus)	(Desmaria	(Notanthera	(Tupeia	((((Ileostylus	Muellerina)	(Nuytsia	Amyema))	(((((Bakerella	Moquiniella)	Scurrula)	(Dendrophthoe	Taxillus))	((Englerina	Benthamina)	Tapinanthus))	(Cecarria	Loranthus)))	Helixanthera))))))	(Tristerix	Gaiadendron)))	Decaisnina);
(Macrosolen	((((((Cecarria	Loranthus)	(Ileostylus	Muellerina))	((Helixanthera	(((Bakerella	(Benthamina	(Taxillus	(Englerina	Tapinanthus))))	Moquiniella)	(Dendrophthoe	Scurrula)))	Amyema))	Nuytsia)	(Atkinsonia	Peraxilla))	((Desmaria	(Notanthera	Tupeia))	((Tripodanthus	Struthanthus)	((Ligaria	Gaiadendron)	(Agelanthus	Tristerix)))))	Decaisnina);
((Macrosolen	((((Notanthera	Desmaria)	Nuytsia)	(Tripodanthus	Struthanthus))	(Gaiadendron	((Tristerix	(((Cecarria	Loranthus)	(Ileostylus	Muellerina))	(Agelanthus	(((Dendrophthoe	Scurrula)	(Moquiniella	((Bakerella	(Taxillus	(Englerina	Tapinanthus)))	Benthamina)))	(Amyema	Helixanthera)))))	((Tupeia	Atkinsonia)	Peraxilla)))))	Ligaria	Decaisnina);
(((((Desmaria	(Gaiadendron	Tristerix))	((Nuytsia	(((Cecarria	Loranthus)	(Ileostylus	Muellerina))	((Helixanthera	(Agelanthus	Amyema))	((Bakerella	(Moquiniella	((Taxillus	(Englerina	Tapinanthus))	Benthamina)))	(Dendrophthoe	Scurrula)))))	Notanthera))	((Ligaria	Tupeia)	Atkinsonia))	((Tripodanthus	Struthanthus)	Peraxilla))	Macrosolen	Decaisnina);
(((((Tupeia	Atkinsonia)	((Struthanthus	Tripodanthus)	(Desmaria	Notanthera)))	((Ligaria	Gaiadendron)	(Tristerix	(Nuytsia	((Helixanthera	((((Agelanthus	Loranthus)	(Ileostylus	Muellerina))	(((Scurrula	Dendrophthoe)	(Moquiniella	(Taxillus	((Amyema	Benthamina)	Englerina))))	Bakerella))	Tapinanthus))	Cecarria)))))	Peraxilla)	Macrosolen	Decaisnina);
((((Gaiadendron	Tristerix)	(Peraxilla	(Atkinsonia	((Struthanthus	Tripodanthus)	((Notanthera	(Desmaria	Tupeia))	(Nuytsia	((((Scurrula	Dendrophthoe)	(((((Amyema	Benthamina)	((Agelanthus	Helixanthera)	Englerina))	Taxillus)	Bakerella)	(Moquiniella	Tapinanthus)))	Cecarria)	(Loranthus	(Ileostylus	Muellerina)))))))))	Macrosolen)	Ligaria	Decaisnina);
((((Gaiadendron	(Tristerix	Desmaria))	Ligaria)	((Notanthera	(Struthanthus	Tripodanthus))	((Tupeia	Atkinsonia)	((Nuytsia	(Agelanthus	((Cecarria	Loranthus)	(((Moquiniella	((Benthamina	Bakerella)	((Englerina	Tapinanthus)	((Scurrula	Dendrophthoe)	Taxillus))))	(Amyema	Helixanthera))	(Ileostylus	Muellerina)))))	Peraxilla))))	Macrosolen	Decaisnina);
((((Nuytsia	(((Cecarria	Loranthus)	(Ileostylus	Muellerina))	((((Moquiniella	(Taxillus	(Helixanthera	(Tapinanthus	Agelanthus))))	((Scurrula	Dendrophthoe)	Bakerella))	(Englerina	Benthamina))	Amyema)))	((Gaiadendron	(Tristerix	Desmaria))	(Peraxilla	(((Struthanthus	Tripodanthus)	Notanthera)	(Tupeia	Atkinsonia)))))	Macrosolen)	Ligaria	Decaisnina);
((((Gaiadendron	(Tristerix	Desmaria))	Macrosolen)	(((Nuytsia	(((Cecarria	Loranthus)	(Ileostylus	Muellerina))	(((Tapinanthus	Englerina)	(Benthamina	Taxillus))	(((Scurrula	Dendrophthoe)	(Agelanthus	(Moquiniella	Amyema)))	(Bakerella	Helixanthera)))))	((Struthanthus	Tripodanthus)	Notanthera))	(Ligaria	(Tupeia	Atkinsonia))))	Peraxilla	Decaisnina);
((Macrosolen	(((Tristerix	(((Cecarria	Loranthus)	((Agelanthus	(Amyema	Helixanthera))	(Englerina	(Taxillus	((Scurrula	((Benthamina	Dendrophthoe)	Moquiniella))	(Tapinanthus	Bakerella))))))	(Ileostylus	Muellerina)))	(Atkinsonia	Peraxilla))	(((Struthanthus	Tripodanthus)	(Nuytsia	(Desmaria	(Notanthera	Tupeia))))	Gaiadendron)))	Ligaria	Decaisnina);
(((((((Tristerix	(((Cecarria	Loranthus)	(((Taxillus	((Bakerella	Moquiniella)	(Scurrula	Dendrophthoe)))	(Benthamina	(Tapinanthus	Englerina)))	(Helixanthera	Amyema)))	(Ileostylus	Muellerina)))	Peraxilla)	(Tupeia	Atkinsonia))	(Nuytsia	(Notanthera	((Desmaria	Agelanthus)	(Struthanthus	Tripodanthus)))))	Macrosolen)	Gaiadendron)	Ligaria	Decaisnina);
(((Agelanthus	Macrosolen)	(((Tristerix	(Nuytsia	(Struthanthus	Tripodanthus)))	(Atkinsonia	((Desmaria	Notanthera)	(Tupeia	(Tapinanthus	((((Ileostylus	Muellerina)	(Cecarria	Loranthus))	(Amyema	(((Moquiniella	Bakerella)	(Taxillus	Helixanthera))	(Scurrula	Dendrophthoe))))	(Englerina	Benthamina)))))))	(Peraxilla	Gaiadendron)))	Ligaria	Decaisnina);
(Macrosolen	(((Desmaria	(Notanthera	(Struthanthus	Tripodanthus)))	((Gaiadendron	Ligaria)	(((Atkinsonia	(Nuytsia	(((((Bakerella	(Scurrula	Dendrophthoe))	Tapinanthus)	((Taxillus	((Englerina	(Benthamina	Amyema))	Helixanthera))	Moquiniella))	(Ileostylus	Muellerina))	(Loranthus	(Cecarria	Agelanthus)))))	Peraxilla)	Tristerix)))	Tupeia)	Decaisnina);
(Ligaria	((((Notanthera	Tupeia)	(Nuytsia	Desmaria))	(Struthanthus	Tripodanthus))	(((Gaiadendron	Tristerix)	((Atkinsonia	(((((((Taxillus	(Tapinanthus	(Englerina	Benthamina)))	Agelanthus)	(Scurrula	Dendrophthoe))	Moquiniella)	(Bakerella	(Ileostylus	Muellerina)))	(Amyema	Helixanthera))	(Loranthus	Cecarria)))	Peraxilla))	Macrosolen))	Decaisnina);
(Macrosolen	((Tristerix	((Gaiadendron	Ligaria)	Peraxilla))	(((((Loranthus	Cecarria)	(Muellerina	Ileostylus))	(Amyema	(Helixanthera	(((Dendrophthoe	((Benthamina	(Taxillus	(Tapinanthus	Englerina)))	Scurrula))	Bakerella)	Moquiniella))))	Nuytsia)	((Tupeia	Atkinsonia)	(Agelanthus	(Notanthera	(Desmaria	(Tripodanthus	Struthanthus)))))))	Decaisnina);
((Macrosolen	((Tristerix	(Agelanthus	((((Loranthus	Cecarria)	((Muellerina	Ileostylus)	(((Tapinanthus	(Scurrula	Dendrophthoe))	(Bakerella	Moquiniella))	(Taxillus	(((Amyema	Englerina)	Benthamina)	Helixanthera)))))	Nuytsia)	(Peraxilla	Atkinsonia))))	(((Tupeia	Notanthera)	(Desmaria	(Tripodanthus	Struthanthus)))	Gaiadendron)))	Ligaria	Decaisnina);
(((Macrosolen	((((Desmaria	Notanthera)	(Tripodanthus	Struthanthus))	Gaiadendron)	((Peraxilla	(Tupeia	Atkinsonia))	(Tristerix	(((Amyema	(Helixanthera	((((((Scurrula	Dendrophthoe)	Moquiniella)	(Bakerella	Benthamina))	Agelanthus)	Taxillus)	(Tapinanthus	Englerina))))	(Muellerina	Ileostylus))	(Loranthus	Cecarria))))))	Nuytsia)	Ligaria	Decaisnina);
(Macrosolen	(((Peraxilla	(Atkinsonia	(((Amyema	(Loranthus	Cecarria))	Helixanthera)	(((Muellerina	Ileostylus)	((Moquiniella	Bakerella)	(Benthamina	(Taxillus	(Tapinanthus	Englerina)))))	((Scurrula	Dendrophthoe)	Agelanthus)))))	(((Ligaria	Notanthera)	(Desmaria	Tupeia))	(Nuytsia	(Tripodanthus	Struthanthus))))	(Gaiadendron	Tristerix))	Decaisnina);
((((Tripodanthus	Struthanthus)	(((Peraxilla	((Tupeia	Atkinsonia)	((Agelanthus	Helixanthera)	(((Muellerina	Ileostylus)	(((Scurrula	Dendrophthoe)	(Moquiniella	(Bakerella	Benthamina)))	(Taxillus	(Tapinanthus	Englerina))))	(Amyema	(Loranthus	Cecarria))))))	Notanthera)	(Gaiadendron	(Tristerix	Desmaria))))	(Macrosolen	Nuytsia))	Ligaria	Decaisnina);
((((Tripodanthus	Struthanthus)	(((Peraxilla	((Tupeia	Atkinsonia)	((Agelanthus	Helixanthera)	(((Muellerina	Ileostylus)	(((Scurrula	Dendrophthoe)	(Moquiniella	(Bakerella	Benthamina)))	(Taxillus	(Tapinanthus	Englerina))))	(Amyema	(Loranthus	Cecarria))))))	Notanthera)	(Gaiadendron	(Tristerix	Desmaria))))	(Macrosolen	Nuytsia))	Ligaria	Decaisnina);
((Macrosolen	((((Peraxilla	(Tupeia	Atkinsonia))	(Tristerix	((Loranthus	Cecarria)	(((Dendrophthoe	(((Moquiniella	Taxillus)	(Bakerella	Englerina))	(((Agelanthus	Benthamina)	Amyema)	Helixanthera)))	(Scurrula	Tapinanthus))	(Muellerina	Ileostylus)))))	((Desmaria	(Nuytsia	Notanthera))	(Tripodanthus	Struthanthus)))	Gaiadendron))	Ligaria	Decaisnina);
(((((Atkinsonia	(Tripodanthus	Struthanthus))	((Notanthera	Tupeia)	(((Helixanthera	Tapinanthus)	(((((Englerina	((Scurrula	Benthamina)	((Muellerina	Ileostylus)	Amyema)))	Moquiniella)	Bakerella)	(Dendrophthoe	Taxillus))	(Loranthus	Cecarria)))	Agelanthus)))	((Tristerix	(Desmaria	Gaiadendron))	(Macrosolen	Peraxilla)))	Nuytsia)	Ligaria	Decaisnina);
((Macrosolen	(Peraxilla	(Gaiadendron	((Tristerix	(((Muellerina	Ileostylus)	((Moquiniella	(((Englerina	Tapinanthus)	Taxillus)	Scurrula))	(((Amyema	Benthamina)	(Agelanthus	(Dendrophthoe	Helixanthera)))	Bakerella)))	(Loranthus	Cecarria)))	((Nuytsia	(Notanthera	(Atkinsonia	Tupeia)))	(Desmaria	(Tripodanthus	Struthanthus)))))))	Ligaria	Decaisnina);
(Macrosolen	(((Peraxilla	((Nuytsia	((Amyema	(Benthamina	(((Dendrophthoe	Helixanthera)	(Agelanthus	(Tapinanthus	((Scurrula	Taxillus)	(Moquiniella	Bakerella)))))	Englerina)))	((Muellerina	Ileostylus)	(Loranthus	Cecarria))))	(Atkinsonia	Tupeia)))	((Desmaria	Notanthera)	(Tripodanthus	Struthanthus)))	(Tristerix	(Ligaria	Gaiadendron)))	Decaisnina);
(Ligaria	(((Tripodanthus	Struthanthus)	(Macrosolen	(Tupeia	Atkinsonia)))	(((Tristerix	Peraxilla)	((Desmaria	Notanthera)	(Nuytsia	((Muellerina	Ileostylus)	((Cecarria	Loranthus)	((Moquiniella	(Bakerella	(((Dendrophthoe	(Scurrula	Helixanthera))	Agelanthus)	((Englerina	Tapinanthus)	(Benthamina	Taxillus)))))	Amyema))))))	Gaiadendron))	Decaisnina);
(Macrosolen	(Agelanthus	(((Tupeia	Notanthera)	(Nuytsia	((((Englerina	Tapinanthus)	(((Bakerella	Moquiniella)	((Dendrophthoe	Scurrula)	Benthamina))	Taxillus))	((Amyema	(Muellerina	Ileostylus))	(Cecarria	Loranthus)))	Helixanthera)))	((((Tripodanthus	Struthanthus)	(Peraxilla	Ligaria))	(Gaiadendron	(Tristerix	Desmaria)))	Atkinsonia)))	Decaisnina);
(Macrosolen	((((Nuytsia	(((Cecarria	Loranthus)	(Muellerina	Ileostylus))	(((Englerina	Benthamina)	((Helixanthera	Tapinanthus)	(((Taxillus	(Dendrophthoe	Scurrula))	Bakerella)	Moquiniella)))	Amyema)))	Peraxilla)	((Tupeia	Ligaria)	Atkinsonia))	((Notanthera	(Tripodanthus	Struthanthus))	(Gaiadendron	(Tristerix	(Desmaria	Agelanthus)))))	Decaisnina);
((Macrosolen	((((Gaiadendron	Tristerix)	Agelanthus)	((Atkinsonia	((Tapinanthus	((Englerina	((((Cecarria	Loranthus)	(Muellerina	Ileostylus))	((Benthamina	Amyema)	((Scurrula	Dendrophthoe)	(Bakerella	Moquiniella))))	Taxillus))	Helixanthera))	Peraxilla))	((Tupeia	(Desmaria	Notanthera))	(Tripodanthus	Struthanthus))))	Nuytsia))	Ligaria	Decaisnina);
(Nuytsia	(Agelanthus	(((Macrosolen	((Desmaria	Notanthera)	(Tripodanthus	Struthanthus)))	((Tupeia	Atkinsonia)	((Tristerix	(Tapinanthus	((((Scurrula	Dendrophthoe)	Moquiniella)	(Bakerella	(Muellerina	Ileostylus)))	(Taxillus	(((Benthamina	Amyema)	Englerina)	((Cecarria	Loranthus)	Helixanthera))))))	Peraxilla)))	(Ligaria	Gaiadendron)))	Decaisnina);
(Ligaria	((Tristerix	((((Atkinsonia	(((Tupeia	Notanthera)	(((Cecarria	Loranthus)	Helixanthera)	((Bakerella	(Muellerina	Ileostylus))	((Scurrula	Dendrophthoe)	((Taxillus	((Benthamina	Amyema)	(Tapinanthus	Englerina)))	Moquiniella)))))	(Desmaria	(Tripodanthus	Struthanthus))))	Peraxilla)	Gaiadendron)	Agelanthus))	(Macrosolen	Nuytsia))	Decaisnina);
(Ligaria	(Nuytsia	((Gaiadendron	((Peraxilla	Tristerix)	(((((((Helixanthera	(Amyema	(Muellerina	Ileostylus)))	(((((Bakerella	(Benthamina	Scurrula))	Taxillus)	(Moquiniella	Englerina))	Tapinanthus)	Dendrophthoe))	(Loranthus	Cecarria))	(Tupeia	Notanthera))	(Agelanthus	Desmaria))	(Tripodanthus	Struthanthus))	Atkinsonia)))	Macrosolen))	Decaisnina);
(Macrosolen	((Gaiadendron	((Tristerix	Peraxilla)	Agelanthus))	(((Desmaria	((Tripodanthus	Struthanthus)	Notanthera))	(((Helixanthera	((Amyema	(Muellerina	Ileostylus))	((((Bakerella	(Benthamina	Scurrula))	(Taxillus	Dendrophthoe))	Moquiniella)	(Tapinanthus	Englerina))))	(Loranthus	Cecarria))	Nuytsia))	(Ligaria	(Atkinsonia	Tupeia))))	Decaisnina);
((((Macrosolen	(((Gaiadendron	(((Desmaria	(Tripodanthus	Struthanthus))	(Atkinsonia	Tupeia))	Notanthera))	Peraxilla)	(Tristerix	(((((((Scurrula	Dendrophthoe)	(Tapinanthus	((Taxillus	Englerina)	Benthamina)))	Bakerella)	Moquiniella)	(Helixanthera	Amyema))	(Muellerina	Ileostylus))	(Loranthus	Cecarria)))))	Agelanthus)	Nuytsia)	Ligaria	Decaisnina);
(((((Ligaria	Gaiadendron)	(Agelanthus	Peraxilla))	(Atkinsonia	(((Nuytsia	(((Englerina	(((Tapinanthus	(Bakerella	(Scurrula	Dendrophthoe)))	Moquiniella)	Taxillus))	Benthamina)	(Helixanthera	(((Muellerina	Ileostylus)	Amyema)	(Loranthus	Cecarria)))))	(Tupeia	(Desmaria	Notanthera)))	(Tripodanthus	Struthanthus))))	Tristerix)	Macrosolen	Decaisnina);
(Ligaria	((((Atkinsonia	((Struthanthus	Tripodanthus)	(((Nuytsia	(((Cecarria	Loranthus)	((Muellerina	Ileostylus)	((((Scurrula	Dendrophthoe)	(Benthamina	(Bakerella	Moquiniella)))	(Taxillus	(Englerina	Tapinanthus)))	(Helixanthera	Amyema))))	Agelanthus))	(Notanthera	Tupeia))	Desmaria)))	Gaiadendron)	Macrosolen)	(Tristerix	Peraxilla))	Decaisnina);
(Ligaria	((Peraxilla	((Atkinsonia	((Struthanthus	Tripodanthus)	(((Nuytsia	((((Helixanthera	(Agelanthus	(((Tapinanthus	Englerina)	Taxillus)	Benthamina)))	((Amyema	Moquiniella)	(Scurrula	Dendrophthoe)))	Bakerella)	((Cecarria	Loranthus)	(Muellerina	Ileostylus))))	(Notanthera	Tupeia))	Desmaria)))	(Tristerix	Gaiadendron)))	Macrosolen)	Decaisnina);
((((Ligaria	Gaiadendron)	(Peraxilla	Tristerix))	(Macrosolen	((Struthanthus	Tripodanthus)	Atkinsonia)))	(((Nuytsia	((((Muellerina	Ileostylus)	Amyema)	((Taxillus	((((((Scurrula	Dendrophthoe)	Helixanthera)	Tapinanthus)	Agelanthus)	Bakerella)	Moquiniella))	(Englerina	Benthamina)))	(Cecarria	Loranthus)))	Tupeia)	(Desmaria	Notanthera))	Decaisnina);
((Macrosolen	(((((Nuytsia	((Cecarria	Loranthus)	((Muellerina	Ileostylus)	(Amyema	((Bakerella	Moquiniella)	(Agelanthus	(((Scurrula	Benthamina)	((Englerina	Tapinanthus)	Taxillus))	(Dendrophthoe	Helixanthera))))))))	(Notanthera	Tupeia))	Desmaria)	((Struthanthus	Tripodanthus)	Atkinsonia))	((Peraxilla	Tristerix)	Gaiadendron)))	Ligaria	Decaisnina);
(Macrosolen	((((Nuytsia	(((Cecarria	Loranthus)	((Scurrula	Dendrophthoe)	((Amyema	Helixanthera)	(((Benthamina	((Englerina	Tapinanthus)	Taxillus))	Moquiniella)	Bakerella))))	(Muellerina	Ileostylus)))	(Peraxilla	Atkinsonia))	Gaiadendron)	((((Desmaria	(Notanthera	(Ligaria	Tupeia)))	(Struthanthus	Tripodanthus))	Agelanthus)	Tristerix))	Decaisnina);
(Macrosolen	((Tristerix	(((Cecarria	Loranthus)	((((Englerina	Tapinanthus)	(Scurrula	(Amyema	Helixanthera)))	Taxillus)	((Bakerella	Benthamina)	(Dendrophthoe	Moquiniella))))	(Muellerina	Ileostylus)))	(((((Tupeia	Ligaria)	Atkinsonia)	(((Notanthera	Desmaria)	Agelanthus)	Nuytsia))	Gaiadendron)	((Struthanthus	Tripodanthus)	Peraxilla)))	Decaisnina);
((((Peraxilla	(((Struthanthus	Tripodanthus)	(Notanthera	(Tupeia	((Helixanthera	((((Muellerina	Ileostylus)	(Bakerella	((((Taxillus	(Tapinanthus	Englerina))	Benthamina)	Moquiniella)	(Dendrophthoe	Scurrula))))	Amyema)	(Cecarria	Loranthus)))	Agelanthus))))	Atkinsonia))	((Desmaria	Tristerix)	Gaiadendron))	(Macrosolen	Nuytsia))	Ligaria	Decaisnina);
(((((Nuytsia	(Struthanthus	Tripodanthus))	((Desmaria	Gaiadendron)	Tristerix))	((Notanthera	(Tupeia	(Helixanthera	(((Taxillus	(Tapinanthus	Englerina))	(Benthamina	Agelanthus))	((((Loranthus	Cecarria)	Moquiniella)	((Amyema	(Muellerina	Ileostylus))	Bakerella))	(Dendrophthoe	Scurrula))))))	(Atkinsonia	Peraxilla)))	Macrosolen)	Ligaria	Decaisnina);
((((((((((Muellerina	Ileostylus)	(Bakerella	((((Helixanthera	(Dendrophthoe	Scurrula))	((Taxillus	(Tapinanthus	Englerina))	Benthamina))	Moquiniella)	Amyema)))	(Loranthus	Cecarria))	Atkinsonia)	Peraxilla)	Tristerix)	((Nuytsia	(Desmaria	((Ligaria	Notanthera)	Tupeia)))	(Struthanthus	Tripodanthus)))	Gaiadendron)	Agelanthus)	Macrosolen	Decaisnina);
(((Atkinsonia	((Desmaria	(((Ligaria	Notanthera)	Tupeia)	(Nuytsia	(((((Moquiniella	(Bakerella	(Taxillus	(Englerina	Benthamina))))	((Dendrophthoe	Scurrula)	Tapinanthus))	Agelanthus)	(Amyema	Helixanthera))	((Loranthus	Cecarria)	(Muellerina	Ileostylus))))))	(Struthanthus	Tripodanthus)))	(Tristerix	(Gaiadendron	Peraxilla)))	Macrosolen	Decaisnina);
((Macrosolen	((Peraxilla	Gaiadendron)	((((Nuytsia	((((Taxillus	((Helixanthera	Tapinanthus)	Englerina))	(((Moquiniella	Agelanthus)	(Scurrula	Dendrophthoe))	Bakerella))	(Amyema	Benthamina))	((Cecarria	Loranthus)	(Muellerina	Ileostylus))))	((Tristerix	Desmaria)	Notanthera))	(Tripodanthus	Struthanthus))	(Tupeia	Atkinsonia))))	Ligaria	Decaisnina);
((Macrosolen	(((Gaiadendron	Agelanthus)	((Peraxilla	((((Scurrula	Dendrophthoe)	(Moquiniella	(Bakerella	((Amyema	Benthamina)	((Taxillus	(Tapinanthus	Englerina))	Helixanthera)))))	((Cecarria	Loranthus)	(Muellerina	Ileostylus)))	Atkinsonia))	((((Notanthera	Tupeia)	Nuytsia)	Desmaria)	(Tripodanthus	Struthanthus))))	Tristerix))	Ligaria	Decaisnina);
((Macrosolen	((((Nuytsia	((Cecarria	Loranthus)	((Muellerina	Ileostylus)	(Amyema	(((Scurrula	((Bakerella	Dendrophthoe)	(Tapinanthus	(Taxillus	(Englerina	Benthamina)))))	Moquiniella)	(Agelanthus	Helixanthera))))))	((Tupeia	Atkinsonia)	Peraxilla))	(Tripodanthus	Struthanthus))	((Desmaria	Notanthera)	(Gaiadendron	Tristerix))))	Ligaria	Decaisnina);
(Macrosolen	((Gaiadendron	((Ligaria	Peraxilla)	((Tristerix	(((Amyema	(((Moquiniella	((Bakerella	Scurrula)	Benthamina))	((Englerina	Taxillus)	Tapinanthus))	(Dendrophthoe	Helixanthera)))	(Cecarria	Loranthus))	(Muellerina	Ileostylus)))	Agelanthus)))	(((Tripodanthus	Struthanthus)	((Desmaria	Notanthera)	Nuytsia))	(Tupeia	Atkinsonia)))	Decaisnina);
(Macrosolen	((((Ligaria	(Tupeia	Atkinsonia))	Gaiadendron)	((Tripodanthus	Struthanthus)	Tristerix))	(((Desmaria	Notanthera)	((((((Englerina	Taxillus)	(Bakerella	(((Moquiniella	Dendrophthoe)	Tapinanthus)	(Scurrula	Benthamina))))	(Cecarria	Loranthus))	(Amyema	(Ileostylus	(Muellerina	Agelanthus))))	Helixanthera)	Nuytsia))	Peraxilla))	Decaisnina);
((Macrosolen	(((Tupeia	Atkinsonia)	((((Cecarria	Loranthus)	((Tapinanthus	((((Amyema	(Ileostylus	Muellerina))	Englerina)	Benthamina)	(Agelanthus	(((Taxillus	(Scurrula	Bakerella))	Moquiniella)	Dendrophthoe))))	Helixanthera))	Nuytsia)	(Desmaria	Notanthera)))	((Tripodanthus	Struthanthus)	(Gaiadendron	(Peraxilla	Tristerix)))))	Ligaria	Decaisnina);
((Macrosolen	(((((Tupeia	(Desmaria	Notanthera))	(Tripodanthus	Struthanthus))	((Peraxilla	Agelanthus)	((Nuytsia	(((Amyema	(((((Tapinanthus	(Scurrula	(Moquiniella	Bakerella)))	Taxillus)	Englerina)	Benthamina)	(Dendrophthoe	Helixanthera)))	(Ileostylus	Muellerina))	(Cecarria	Loranthus)))	Atkinsonia)))	Gaiadendron)	Tristerix))	Ligaria	Decaisnina);
(Macrosolen	((Nuytsia	((Ileostylus	Muellerina)	((Cecarria	Loranthus)	((((Moquiniella	(Benthamina	Bakerella))	(Dendrophthoe	Scurrula))	(Englerina	Taxillus))	((Tapinanthus	Helixanthera)	Amyema)))))	((Notanthera	(((Tupeia	Ligaria)	Atkinsonia)	(Peraxilla	(Tripodanthus	Struthanthus))))	((Gaiadendron	Agelanthus)	(Tristerix	Desmaria))))	Decaisnina);
(Ligaria	((Peraxilla	(((Atkinsonia	(Tripodanthus	Struthanthus))	(Agelanthus	(((Ileostylus	Muellerina)	((Cecarria	Loranthus)	((Amyema	Benthamina)	((Dendrophthoe	(Scurrula	Bakerella))	(Moquiniella	((Tapinanthus	(Englerina	Helixanthera))	Taxillus))))))	Tupeia)))	(Gaiadendron	((Nuytsia	Tristerix)	(Notanthera	Desmaria)))))	Macrosolen)	Decaisnina);
(((((Ligaria	(Tupeia	Atkinsonia))	((Tripodanthus	Struthanthus)	(((Nuytsia	(((Ileostylus	Muellerina)	((Helixanthera	(Dendrophthoe	Agelanthus))	(((((Tapinanthus	Englerina)	Bakerella)	((Amyema	Benthamina)	Moquiniella))	Scurrula)	Taxillus)))	(Cecarria	Loranthus)))	Notanthera)	Desmaria)))	Tristerix)	(Gaiadendron	Peraxilla))	Macrosolen	Decaisnina);
(Macrosolen	((Gaiadendron	Desmaria)	(((Tristerix	Ligaria)	Peraxilla)	(Atkinsonia	((Tupeia	((Nuytsia	((Loranthus	Cecarria)	((Muellerina	Ileostylus)	(Amyema	((Englerina	(Taxillus	((Bakerella	(Moquiniella	(Helixanthera	((Scurrula	Agelanthus)	Tapinanthus))))	Dendrophthoe)))	Benthamina)))))	Notanthera))	(Struthanthus	Tripodanthus)))))	Decaisnina);
((((Nuytsia	(((((Dendrophthoe	Helixanthera)	((Scurrula	((Bakerella	Moquiniella)	Benthamina))	((Englerina	Tapinanthus)	Taxillus)))	Amyema)	(Muellerina	Ileostylus))	(Loranthus	Cecarria)))	(((Desmaria	Notanthera)	Tupeia)	Agelanthus))	(((Peraxilla	Gaiadendron)	(Macrosolen	((Struthanthus	Tripodanthus)	Tristerix)))	Atkinsonia))	Ligaria	Decaisnina);
(((Atkinsonia	(Agelanthus	((Notanthera	Tupeia)	(((((Dendrophthoe	Helixanthera)	((Scurrula	((Bakerella	Moquiniella)	Benthamina))	((Englerina	Tapinanthus)	Taxillus)))	Amyema)	(Muellerina	Ileostylus))	(Loranthus	Cecarria)))))	(Peraxilla	(Macrosolen	((Gaiadendron	(Tristerix	Desmaria))	(Nuytsia	(Struthanthus	Tripodanthus))))))	Ligaria	Decaisnina);
(Macrosolen	((((Ligaria	Gaiadendron)	(Tristerix	Desmaria))	(Peraxilla	((Tupeia	(Atkinsonia	(Struthanthus	Tripodanthus)))	Notanthera)))	(Nuytsia	(((Dendrophthoe	Scurrula)	((((Amyema	Moquiniella)	Bakerella)	Benthamina)	(Taxillus	(Tapinanthus	((Englerina	Agelanthus)	Helixanthera)))))	((Muellerina	Ileostylus)	(Loranthus	Cecarria)))))	Decaisnina);
((Macrosolen	((Tristerix	(Gaiadendron	Agelanthus))	((Peraxilla	((Nuytsia	((((Dendrophthoe	Scurrula)	((Amyema	Benthamina)	(Moquiniella	(Taxillus	(Tapinanthus	(Englerina	Helixanthera))))))	Bakerella)	((Muellerina	Ileostylus)	(Loranthus	Cecarria))))	Atkinsonia))	((Desmaria	(Tupeia	Notanthera))	(Struthanthus	Tripodanthus)))))	Ligaria	Decaisnina);
((Macrosolen	((Nuytsia	((Muellerina	Ileostylus)	((Loranthus	Cecarria)	((Amyema	((Bakerella	((Taxillus	((Agelanthus	Tapinanthus)	(Helixanthera	(Dendrophthoe	Scurrula))))	Moquiniella))	Benthamina))	Englerina))))	(((Tupeia	Atkinsonia)	(((Struthanthus	Tripodanthus)	Notanthera)	(Tristerix	(Desmaria	Gaiadendron))))	Peraxilla)))	Ligaria	Decaisnina);
((Tristerix	((((((Nuytsia	(Struthanthus	Tripodanthus))	Desmaria)	Notanthera)	Gaiadendron)	Macrosolen)	(((((Loranthus	(Cecarria	Agelanthus))	(Muellerina	Ileostylus))	(Amyema	(((((Scurrula	Tapinanthus)	((Bakerella	Moquiniella)	Taxillus))	Benthamina)	Englerina)	(Helixanthera	Dendrophthoe))))	(Tupeia	Atkinsonia))	Peraxilla)))	Ligaria	Decaisnina);
(Macrosolen	((((Struthanthus	Tripodanthus)	(Tupeia	Notanthera))	((Nuytsia	(((Loranthus	Cecarria)	(Muellerina	Ileostylus))	((((Moquiniella	(Bakerella	Taxillus))	Benthamina)	(Tapinanthus	Englerina))	((Scurrula	(Helixanthera	Dendrophthoe))	(Agelanthus	Amyema)))))	(Peraxilla	Atkinsonia)))	((Ligaria	Gaiadendron)	(Tristerix	Desmaria)))	Decaisnina);
(Ligaria	(((Gaiadendron	Peraxilla)	((((Nuytsia	(((((Moquiniella	((Taxillus	(Tapinanthus	Englerina))	Benthamina))	(Dendrophthoe	Scurrula))	Bakerella)	Helixanthera)	((Loranthus	Cecarria)	((Muellerina	Ileostylus)	(Agelanthus	Amyema)))))	((Struthanthus	Tripodanthus)	(Desmaria	Notanthera)))	(Atkinsonia	Tupeia))	Macrosolen))	Tristerix)	Decaisnina);
(Macrosolen	((((Peraxilla	(Atkinsonia	Tupeia))	((Tristerix	((Muellerina	Ileostylus)	((((((Moquiniella	(Taxillus	(Dendrophthoe	Scurrula)))	Bakerella)	Tapinanthus)	(Englerina	(Amyema	Benthamina)))	Helixanthera)	(Loranthus	Cecarria))))	Agelanthus))	((Struthanthus	Tripodanthus)	(Ligaria	Gaiadendron)))	((Desmaria	Notanthera)	Nuytsia))	Decaisnina);
(Ligaria	(((((Tripodanthus	Struthanthus)	((Tupeia	(Desmaria	Notanthera))	Nuytsia))	Atkinsonia)	Gaiadendron)	((Peraxilla	(((Cecarria	Loranthus)	((Agelanthus	(Ileostylus	Muellerina))	((Englerina	(Benthamina	Taxillus))	(Tapinanthus	((Bakerella	Moquiniella)	((Scurrula	Dendrophthoe)	(Amyema	Helixanthera)))))))	Tristerix))	Macrosolen))	Decaisnina);
(Macrosolen	(((Tripodanthus	Struthanthus)	((((Ligaria	Atkinsonia)	(((((Bakerella	(Moquiniella	(((Tapinanthus	Englerina)	Taxillus)	(Benthamina	(Scurrula	Dendrophthoe)))))	(Ileostylus	Muellerina))	((Amyema	Helixanthera)	(Cecarria	Loranthus)))	Tristerix)	Peraxilla))	Agelanthus)	(((Tupeia	Notanthera)	Nuytsia)	Desmaria)))	Gaiadendron)	Decaisnina);
(((Tristerix	((Nuytsia	((Helixanthera	(((((Scurrula	Benthamina)	Taxillus)	Agelanthus)	((Dendrophthoe	((Amyema	(Ileostylus	Muellerina))	(Moquiniella	Bakerella)))	(Cecarria	Loranthus)))	Englerina))	Tapinanthus))	(Notanthera	((Desmaria	(Tripodanthus	Struthanthus))	(Tupeia	Atkinsonia)))))	((Peraxilla	Macrosolen)	Gaiadendron))	Ligaria	Decaisnina);
(((Tristerix	((((Tupeia	Notanthera)	(Nuytsia	Desmaria))	(Tripodanthus	Struthanthus))	(Gaiadendron	(Peraxilla	(Atkinsonia	((Helixanthera	(Agelanthus	Amyema))	((((Taxillus	(Bakerella	((Dendrophthoe	Scurrula)	Moquiniella)))	((Ileostylus	Muellerina)	(Cecarria	Loranthus)))	Benthamina)	(Tapinanthus	Englerina))))))))	Macrosolen)	Ligaria	Decaisnina);
(((((Peraxilla	Notanthera)	(Tupeia	Atkinsonia))	Macrosolen)	(((Desmaria	Tristerix)	Gaiadendron)	(((Agelanthus	Nuytsia)	(Helixanthera	((((Ileostylus	Muellerina)	Amyema)	((Benthamina	(((Taxillus	Dendrophthoe)	Scurrula)	((Tapinanthus	Moquiniella)	Bakerella)))	Englerina))	(Cecarria	Loranthus))))	(Tripodanthus	Struthanthus))))	Ligaria	Decaisnina);
(Macrosolen	((((Desmaria	Tristerix)	Gaiadendron)	(Nuytsia	(Notanthera	(Tripodanthus	Struthanthus))))	((Ligaria	(Tupeia	Atkinsonia))	(((((Ileostylus	Muellerina)	(((Englerina	(((((Helixanthera	Tapinanthus)	(Scurrula	Dendrophthoe))	Moquiniella)	Bakerella)	Taxillus))	Benthamina)	Amyema))	(Cecarria	Loranthus))	Agelanthus)	Peraxilla)))	Decaisnina);
((Macrosolen	((((((((((Englerina	((((Scurrula	Dendrophthoe)	(Bakerella	Moquiniella))	(Taxillus	Tapinanthus))	Benthamina))	(Amyema	(Ileostylus	Muellerina)))	Helixanthera)	(Cecarria	Loranthus))	Nuytsia)	Agelanthus)	(Notanthera	(Tripodanthus	Struthanthus)))	(Tupeia	Atkinsonia))	((Desmaria	Tristerix)	Gaiadendron))	Peraxilla))	Ligaria	Decaisnina);
((Macrosolen	((((((Ileostylus	Muellerina)	((Amyema	Helixanthera)	((Englerina	Benthamina)	(((Bakerella	(Tapinanthus	(Scurrula	Dendrophthoe)))	Moquiniella)	Taxillus))))	(Cecarria	Loranthus))	Nuytsia)	Agelanthus)	(((Peraxilla	(Notanthera	(Tripodanthus	Struthanthus)))	(Tupeia	Atkinsonia))	((Desmaria	Tristerix)	Gaiadendron))))	Ligaria	Decaisnina);
((Macrosolen	((((Atkinsonia	(Tripodanthus	Struthanthus))	((Tupeia	Notanthera)	(((Helixanthera	(((Benthamina	((Moquiniella	Bakerella)	(Scurrula	Dendrophthoe)))	((Englerina	Taxillus)	Tapinanthus))	Amyema))	((Agelanthus	(Cecarria	Loranthus))	(Ileostylus	Muellerina)))	Nuytsia)))	(Tristerix	(Gaiadendron	Desmaria)))	Peraxilla))	Ligaria	Decaisnina);
(Macrosolen	(((Peraxilla	Atkinsonia)	((Tristerix	(Tripodanthus	Struthanthus))	(Desmaria	((Tupeia	(Ligaria	Notanthera))	((((Cecarria	Loranthus)	(((Moquiniella	Bakerella)	(Ileostylus	Muellerina))	((Taxillus	(Tapinanthus	Englerina))	Benthamina)))	((Scurrula	Dendrophthoe)	(Agelanthus	(Amyema	Helixanthera))))	Nuytsia)))))	Gaiadendron)	Decaisnina);
((Macrosolen	((Gaiadendron	(Notanthera	(Struthanthus	Tripodanthus)))	(((Tupeia	Atkinsonia)	(Peraxilla	(Nuytsia	(((Helixanthera	Amyema)	((Englerina	Tapinanthus)	(Scurrula	((Dendrophthoe	(Bakerella	((Benthamina	Taxillus)	Moquiniella)))	(Muellerina	Ileostylus)))))	(Loranthus	Cecarria)))))	(Agelanthus	(Tristerix	Desmaria)))))	Ligaria	Decaisnina);
((Macrosolen	(((Struthanthus	Tripodanthus)	(Gaiadendron	Desmaria))	((Nuytsia	(((Tristerix	(((Loranthus	Cecarria)	(Muellerina	Ileostylus))	(Moquiniella	((Tapinanthus	(Bakerella	Scurrula))	(((Dendrophthoe	Helixanthera)	(Englerina	(Benthamina	(Agelanthus	Amyema))))	Taxillus)))))	(Tupeia	Atkinsonia))	Peraxilla))	Notanthera)))	Ligaria	Decaisnina);
((((Desmaria	Notanthera)	((Nuytsia	((Loranthus	Cecarria)	((Muellerina	Ileostylus)	(Helixanthera	((Englerina	((Benthamina	Agelanthus)	((Tapinanthus	Taxillus)	((Scurrula	Dendrophthoe)	(Moquiniella	Bakerella)))))	Amyema)))))	Tupeia))	(((Macrosolen	(Peraxilla	(Tristerix	Gaiadendron)))	Atkinsonia)	(Struthanthus	Tripodanthus)))	Ligaria	Decaisnina);
(Macrosolen	(Agelanthus	(((Ligaria	Desmaria)	((Nuytsia	(((Loranthus	(Muellerina	Ileostylus))	(((Amyema	Benthamina)	((Moquiniella	Bakerella)	(Scurrula	Dendrophthoe)))	((Englerina	(Helixanthera	Tapinanthus))	Taxillus)))	Cecarria))	(Tupeia	Notanthera)))	(((Struthanthus	Tripodanthus)	(Peraxilla	(Tristerix	Gaiadendron)))	Atkinsonia)))	Decaisnina);
((Macrosolen	((((Nuytsia	(Agelanthus	(Helixanthera	(((Muellerina	Ileostylus)	(Benthamina	((Scurrula	Dendrophthoe)	(((Englerina	Tapinanthus)	Taxillus)	(Bakerella	Moquiniella)))))	(Amyema	(Cecarria	Loranthus))))))	(Peraxilla	(Tupeia	Atkinsonia)))	((Desmaria	Notanthera)	((Struthanthus	Tripodanthus)	Tristerix)))	Gaiadendron))	Ligaria	Decaisnina);
((Macrosolen	(((Tristerix	(Struthanthus	Tripodanthus))	((Peraxilla	Gaiadendron)	(((Helixanthera	(Amyema	((Nuytsia	((Muellerina	Ileostylus)	(Cecarria	Loranthus)))	((((Taxillus	Moquiniella)	Bakerella)	(Scurrula	Dendrophthoe))	(Benthamina	(Englerina	Tapinanthus))))))	(Desmaria	Notanthera))	(Tupeia	Atkinsonia))))	Agelanthus))	Ligaria	Decaisnina);
(((((Tristerix	((Nuytsia	(Struthanthus	Tripodanthus))	(Desmaria	Notanthera)))	Macrosolen)	Gaiadendron)	((Muellerina	(Agelanthus	Ileostylus))	((Englerina	((((((Helixanthera	(Scurrula	Tapinanthus))	Taxillus)	Dendrophthoe)	Bakerella)	Moquiniella)	(Amyema	Benthamina)))	(Cecarria	Loranthus))))	(Peraxilla	(Ligaria	(Tupeia	Atkinsonia)))	Decaisnina);
(Ligaria	(((Atkinsonia	((Desmaria	((Nuytsia	(Scurrula	((Cecarria	Loranthus)	((Muellerina	Ileostylus)	(Agelanthus	(((Tapinanthus	Englerina)	Taxillus)	(((Dendrophthoe	Helixanthera)	(Amyema	Benthamina))	(Moquiniella	Bakerella))))))))	(Tupeia	Notanthera)))	(Struthanthus	Tripodanthus)))	((Peraxilla	Tristerix)	Gaiadendron))	Macrosolen)	Decaisnina);
((Gaiadendron	(((Desmaria	Notanthera)	(Struthanthus	Tripodanthus))	((Tristerix	Peraxilla)	((Nuytsia	(Helixanthera	(Amyema	((((Tapinanthus	Scurrula)	(Benthamina	(Agelanthus	(Englerina	Taxillus))))	((Bakerella	(Dendrophthoe	Moquiniella))	(Muellerina	Ileostylus)))	(Cecarria	Loranthus)))))	((Tupeia	Ligaria)	Atkinsonia)))))	Macrosolen	Decaisnina);
((((Peraxilla	Atkinsonia)	(Struthanthus	Tripodanthus))	(((((Agelanthus	Nuytsia)	(((Dendrophthoe	Helixanthera)	((((Bakerella	(Muellerina	Ileostylus))	(Taxillus	(Moquiniella	(Tapinanthus	Scurrula))))	Englerina)	Benthamina))	((Cecarria	Loranthus)	Amyema)))	Tupeia)	((Ligaria	Desmaria)	Notanthera))	(Tristerix	Gaiadendron)))	Macrosolen	Decaisnina);
((Macrosolen	((((Tristerix	(((Amyema	Benthamina)	(Taxillus	((Agelanthus	(Moquiniella	(Scurrula	(Cecarria	Loranthus))))	(((Bakerella	Muellerina)	Ileostylus)	Dendrophthoe))))	(Helixanthera	(Englerina	Tapinanthus))))	Peraxilla)	(Tupeia	Atkinsonia))	(Gaiadendron	((Desmaria	(Notanthera	Nuytsia))	(Struthanthus	Tripodanthus)))))	Ligaria	Decaisnina);
((Macrosolen	((((Nuytsia	((Helixanthera	((((Dendrophthoe	Scurrula)	(Benthamina	(Bakerella	(Taxillus	(Englerina	Tapinanthus)))))	(Agelanthus	Moquiniella))	Amyema))	((Cecarria	Loranthus)	(Muellerina	Ileostylus))))	Peraxilla)	(Tupeia	Atkinsonia))	(((Struthanthus	Tripodanthus)	Notanthera)	((Tristerix	Desmaria)	Gaiadendron))))	Ligaria	Decaisnina);
((Macrosolen	((((((((((Scurrula	Dendrophthoe)	(Moquiniella	(Bakerella	(Benthamina	Amyema))))	((Tapinanthus	Helixanthera)	(Taxillus	Englerina)))	((Cecarria	Loranthus)	(Muellerina	Ileostylus)))	(Agelanthus	Tristerix))	Peraxilla)	(Tupeia	Atkinsonia))	((Struthanthus	Tripodanthus)	(Desmaria	Notanthera)))	Gaiadendron)	Nuytsia))	Ligaria	Decaisnina);
(((Macrosolen	(Peraxilla	Gaiadendron))	((((Struthanthus	Tripodanthus)	((Nuytsia	(Helixanthera	((Taxillus	((Agelanthus	Englerina)	(((Tapinanthus	(Scurrula	Dendrophthoe))	Moquiniella)	(((Muellerina	Ileostylus)	Bakerella)	Benthamina))))	((Cecarria	Loranthus)	Amyema))))	(Desmaria	Notanthera)))	(Tupeia	Atkinsonia))	Tristerix))	Ligaria	Decaisnina);
(((Macrosolen	(((((Cecarria	Loranthus)	((((((Taxillus	((Englerina	Tapinanthus)	Benthamina))	Scurrula)	(Moquiniella	Bakerella))	(Dendrophthoe	Helixanthera))	Amyema)	(Muellerina	Ileostylus)))	Peraxilla)	(Tupeia	Atkinsonia))	((((Gaiadendron	Agelanthus)	Tristerix)	Desmaria)	((Struthanthus	Tripodanthus)	Notanthera))))	Nuytsia)	Ligaria	Decaisnina);
(Macrosolen	((((Agelanthus	Atkinsonia)	Peraxilla)	(Nuytsia	(((Cecarria	Loranthus)	((Muellerina	Ileostylus)	((Moquiniella	((Dendrophthoe	Scurrula)	(Benthamina	(Taxillus	(Englerina	Tapinanthus)))))	Bakerella)))	(Helixanthera	Amyema))))	((Tristerix	(((Tupeia	Notanthera)	Desmaria)	(Struthanthus	Tripodanthus)))	(Ligaria	Gaiadendron)))	Decaisnina);
((Macrosolen	(((((Tristerix	((Cecarria	Loranthus)	((Muellerina	Ileostylus)	((Amyema	Benthamina)	(Moquiniella	(Bakerella	((Taxillus	(Scurrula	(Helixanthera	(Englerina	Tapinanthus))))	Dendrophthoe)))))))	(Tupeia	Atkinsonia))	Peraxilla)	Agelanthus)	((Notanthera	(Nuytsia	(Struthanthus	Tripodanthus)))	(Desmaria	Gaiadendron))))	Ligaria	Decaisnina);
((Macrosolen	(((Peraxilla	(((Amyema	(Helixanthera	((Taxillus	Englerina)	(Tapinanthus	((Dendrophthoe	(Scurrula	(Bakerella	Benthamina)))	Moquiniella)))))	(Loranthus	(Agelanthus	(Muellerina	Ileostylus))))	Cecarria))	(Tupeia	Atkinsonia))	((Notanthera	(Nuytsia	(Struthanthus	Tripodanthus)))	(Gaiadendron	(Tristerix	Desmaria)))))	Ligaria	Decaisnina);
((Macrosolen	((Desmaria	(Tupeia	Notanthera))	(((Peraxilla	(((Benthamina	(((Muellerina	Ileostylus)	((Moquiniella	((((Scurrula	Tapinanthus)	Dendrophthoe)	Agelanthus)	Bakerella))	Taxillus))	Englerina))	(Amyema	Helixanthera))	(Cecarria	Loranthus)))	Atkinsonia)	(Gaiadendron	((Nuytsia	Tristerix)	(Struthanthus	Tripodanthus))))))	Ligaria	Decaisnina);
(((Macrosolen	((((((((Agelanthus	Scurrula)	(((((Muellerina	Ileostylus)	(Moquiniella	Bakerella))	Benthamina)	Dendrophthoe)	Taxillus))	(Tapinanthus	Englerina))	Amyema)	Helixanthera)	(Cecarria	Loranthus))	(Atkinsonia	Peraxilla))	((Gaiadendron	(Tristerix	(Struthanthus	Tripodanthus)))	(Desmaria	(Tupeia	Notanthera)))))	Nuytsia)	Ligaria	Decaisnina);
((((Gaiadendron	((Tripodanthus	Struthanthus)	((Nuytsia	Desmaria)	(Tupeia	Notanthera))))	((((Benthamina	((Englerina	Tapinanthus)	(((((Dendrophthoe	(Scurrula	Helixanthera))	Moquiniella)	Bakerella)	Taxillus)	Amyema)))	(((Cecarria	Loranthus)	(Muellerina	Ileostylus))	Agelanthus))	Tristerix)	(Peraxilla	Atkinsonia)))	Macrosolen)	Ligaria	Decaisnina);
((((Tripodanthus	Struthanthus)	Nuytsia)	((((Ligaria	Gaiadendron)	(Tristerix	Desmaria))	Notanthera)	(((Tapinanthus	(Dendrophthoe	Scurrula))	(Helixanthera	(((Benthamina	Englerina)	Taxillus)	(((Amyema	(Ileostylus	(Cecarria	Loranthus)))	(Muellerina	Bakerella))	(Moquiniella	Agelanthus)))))	(Peraxilla	(Tupeia	Atkinsonia)))))	Macrosolen	Decaisnina);
((((Tripodanthus	Struthanthus)	(Atkinsonia	(Gaiadendron	((Peraxilla	Tristerix)	(((Ligaria	Notanthera)	(Tupeia	Desmaria))	((((Scurrula	Tapinanthus)	(((Englerina	(Taxillus	Benthamina))	(((Bakerella	Moquiniella)	Dendrophthoe)	(Amyema	(Ileostylus	Muellerina))))	Helixanthera))	Agelanthus)	(Cecarria	Loranthus)))))))	Macrosolen)	Nuytsia	Decaisnina);
((((Desmaria	(Tristerix	Gaiadendron))	(((Tupeia	Ligaria)	Atkinsonia)	(((Tripodanthus	Struthanthus)	Notanthera)	Peraxilla)))	(Nuytsia	(((Cecarria	Loranthus)	(Ileostylus	Muellerina))	((Taxillus	(Englerina	Tapinanthus))	(Benthamina	((((Amyema	Agelanthus)	Moquiniella)	((Scurrula	Dendrophthoe)	Helixanthera))	Bakerella))))))	Macrosolen	Decaisnina);
(((((Tripodanthus	Struthanthus)	Notanthera)	(Desmaria	(Tristerix	(Ligaria	Gaiadendron))))	(Peraxilla	(((((Cecarria	Loranthus)	(Ileostylus	Muellerina))	((Amyema	Helixanthera)	(((Dendrophthoe	(Bakerella	Moquiniella))	((Taxillus	(Benthamina	Englerina))	Tapinanthus))	Scurrula)))	(Agelanthus	Nuytsia))	(Tupeia	Atkinsonia))))	Macrosolen	Decaisnina);
((((Ligaria	(Tupeia	Atkinsonia))	(Gaiadendron	Peraxilla))	((Tristerix	(Tripodanthus	Struthanthus))	((Desmaria	Notanthera)	(((Ileostylus	Muellerina)	(((Scurrula	(Helixanthera	Amyema))	(((Dendrophthoe	((Moquiniella	Bakerella)	Benthamina))	Agelanthus)	(Taxillus	(Englerina	Tapinanthus))))	(Cecarria	Loranthus)))	Nuytsia))))	Macrosolen	Decaisnina);
(((((Peraxilla	Atkinsonia)	((((Benthamina	(Taxillus	(Englerina	Tapinanthus)))	((Moquiniella	(((Dendrophthoe	Amyema)	Scurrula)	Bakerella))	Helixanthera))	((Cecarria	Loranthus)	Agelanthus))	(Ileostylus	Muellerina)))	((Tripodanthus	Struthanthus)	(Nuytsia	((Tupeia	Desmaria)	(Ligaria	Notanthera)))))	(Gaiadendron	Tristerix))	Macrosolen	Decaisnina);
(((((Peraxilla	(Tupeia	Atkinsonia))	(((((Moquiniella	Bakerella)	(((Englerina	(Tapinanthus	Taxillus))	Benthamina)	Agelanthus))	(((Dendrophthoe	Helixanthera)	Amyema)	Scurrula))	(Cecarria	Loranthus))	(Ileostylus	Muellerina)))	((Gaiadendron	(Tristerix	Desmaria))	((Nuytsia	(Tripodanthus	Struthanthus))	Notanthera)))	Macrosolen)	Ligaria	Decaisnina);
((((((Tristerix	Peraxilla)	(Atkinsonia	(Scurrula	(Tapinanthus	(Taxillus	(((Ileostylus	Muellerina)	((Englerina	Benthamina)	((Dendrophthoe	Helixanthera)	(((Cecarria	Loranthus)	Agelanthus)	Amyema))))	(Moquiniella	Bakerella)))))))	((Notanthera	Desmaria)	((Nuytsia	(Tripodanthus	Struthanthus))	Tupeia)))	Gaiadendron)	Macrosolen)	Ligaria	Decaisnina);
(((((Tristerix	Gaiadendron)	((Tripodanthus	Struthanthus)	((Nuytsia	Tupeia)	(Notanthera	Desmaria))))	((((Cecarria	Loranthus)	Ileostylus)	((((Helixanthera	Tapinanthus)	((Agelanthus	Amyema)	Benthamina))	Dendrophthoe)	((Scurrula	(Taxillus	Englerina))	((Muellerina	Bakerella)	Moquiniella))))	(Peraxilla	Atkinsonia)))	Macrosolen)	Ligaria	Decaisnina);
(((Gaiadendron	(Desmaria	(Tupeia	(((Tapinanthus	(((Scurrula	((Benthamina	Englerina)	(Dendrophthoe	Taxillus)))	Moquiniella)	Bakerella))	(((Agelanthus	(Amyema	(Nuytsia	(Ileostylus	Muellerina))))	(Cecarria	Loranthus))	Helixanthera))	Notanthera))))	(((Peraxilla	Atkinsonia)	Tristerix)	((Struthanthus	Tripodanthus)	Macrosolen)))	Ligaria	Decaisnina);
((((Notanthera	Desmaria)	((Struthanthus	Tripodanthus)	((Nuytsia	Macrosolen)	Gaiadendron)))	((Tristerix	Agelanthus)	(((Ileostylus	Muellerina)	((Cecarria	Loranthus)	(Bakerella	((((Dendrophthoe	Scurrula)	Tapinanthus)	Moquiniella)	((Benthamina	(Englerina	(Amyema	Helixanthera)))	Taxillus)))))	(Peraxilla	(Tupeia	Atkinsonia)))))	Ligaria	Decaisnina);
(Macrosolen	(((Ligaria	Notanthera)	(Desmaria	(Struthanthus	Tripodanthus)))	((Tristerix	(((Nuytsia	((((Cecarria	Loranthus)	Amyema)	Helixanthera)	((((((Dendrophthoe	Scurrula)	(Moquiniella	(Bakerella	Benthamina)))	Taxillus)	(Tapinanthus	Englerina))	Agelanthus)	(Ileostylus	Muellerina))))	(Tupeia	Atkinsonia))	Peraxilla))	Gaiadendron))	Decaisnina);
(Macrosolen	((Desmaria	(Tristerix	Gaiadendron))	((((Struthanthus	Tripodanthus)	(Notanthera	(Nuytsia	((((Cecarria	Loranthus)	Amyema)	Helixanthera)	((Tapinanthus	Englerina)	((Agelanthus	((Dendrophthoe	Scurrula)	(Moquiniella	(((Ileostylus	Muellerina)	Bakerella)	Benthamina))))	Taxillus))))))	(Ligaria	(Tupeia	Atkinsonia)))	Peraxilla))	Decaisnina);
(Macrosolen	((Nuytsia	(((Ileostylus	Muellerina)	(Bakerella	(((Englerina	((Agelanthus	Taxillus)	Tapinanthus))	(Helixanthera	(Dendrophthoe	Scurrula)))	(Moquiniella	(Amyema	Benthamina)))))	(Cecarria	Loranthus)))	(((Ligaria	(Tupeia	Atkinsonia))	((Struthanthus	Tripodanthus)	(Desmaria	Notanthera)))	(Peraxilla	(Tristerix	Gaiadendron))))	Decaisnina);
(Macrosolen	((Struthanthus	Tripodanthus)	((Gaiadendron	(Tristerix	(Desmaria	(Ligaria	Notanthera))))	((Peraxilla	(Tupeia	Atkinsonia))	(Nuytsia	(((Ileostylus	Muellerina)	((Benthamina	((Taxillus	Tapinanthus)	Englerina))	((((Agelanthus	(Helixanthera	Dendrophthoe))	Amyema)	Scurrula)	(Bakerella	Moquiniella))))	(Cecarria	Loranthus))))))	Decaisnina);
((Macrosolen	((Nuytsia	(((Cecarria	Loranthus)	((Amyema	((((Bakerella	((Dendrophthoe	Scurrula)	(Tapinanthus	Moquiniella)))	Taxillus)	(Englerina	Benthamina))	Helixanthera))	Agelanthus))	(Ileostylus	Muellerina)))	(((Peraxilla	Tristerix)	(Notanthera	((Tupeia	Atkinsonia)	((Struthanthus	Tripodanthus)	Desmaria))))	Gaiadendron)))	Ligaria	Decaisnina);
((Macrosolen	(Nuytsia	((Tristerix	((((Dendrophthoe	Scurrula)	Helixanthera)	(((Bakerella	((Tapinanthus	Englerina)	Taxillus))	(Amyema	Benthamina))	Moquiniella))	((Ileostylus	(Muellerina	Agelanthus))	(Cecarria	Loranthus))))	((Desmaria	Notanthera)	((Struthanthus	Tripodanthus)	((Tupeia	Atkinsonia)	(Peraxilla	Gaiadendron)))))))	Ligaria	Decaisnina);
(Macrosolen	((Peraxilla	(((Notanthera	(Struthanthus	Tripodanthus))	(Ligaria	(Tupeia	Atkinsonia)))	((Desmaria	Tristerix)	Gaiadendron)))	(Nuytsia	(Tapinanthus	(Helixanthera	(((((Scurrula	(Cecarria	Loranthus))	(((Agelanthus	(Ileostylus	Muellerina))	(Moquiniella	Bakerella))	Dendrophthoe))	Taxillus)	(Amyema	Benthamina))	Englerina)))))	Decaisnina);
((Macrosolen	(((Desmaria	Tristerix)	Gaiadendron)	((Nuytsia	((Struthanthus	Tripodanthus)	Notanthera))	(Peraxilla	(Atkinsonia	(Tupeia	((Ileostylus	Muellerina)	((Cecarria	Loranthus)	((Amyema	(Agelanthus	Helixanthera))	(Benthamina	(Englerina	((Scurrula	Bakerella)	(Tapinanthus	((Taxillus	Moquiniella)	Dendrophthoe))))))))))))))	Ligaria	Decaisnina);
(((((Nuytsia	(Notanthera	Desmaria))	(Tripodanthus	Struthanthus))	(Ligaria	Gaiadendron))	((((Atkinsonia	Tupeia)	Peraxilla)	(((Agelanthus	Amyema)	(Helixanthera	((((Moquiniella	(Bakerella	(Benthamina	Scurrula)))	Dendrophthoe)	Tapinanthus)	(Taxillus	Englerina))))	((Ileostylus	Muellerina)	(Loranthus	Cecarria))))	Tristerix))	Macrosolen	Decaisnina);
((((Nuytsia	(Tupeia	(Notanthera	Desmaria)))	(Tripodanthus	Struthanthus))	((Ligaria	Gaiadendron)	(Peraxilla	((Atkinsonia	Agelanthus)	(Tristerix	(Tapinanthus	(Helixanthera	((((Taxillus	((((Ileostylus	Muellerina)	(Loranthus	Cecarria))	(Moquiniella	Bakerella))	(Dendrophthoe	Scurrula)))	Benthamina)	Englerina)	Amyema))))))))	Macrosolen	Decaisnina);
((((Tristerix	(Nuytsia	(((Ileostylus	Muellerina)	(Loranthus	Cecarria))	((Dendrophthoe	Helixanthera)	((((Bakerella	(Benthamina	Scurrula))	(Taxillus	(Tapinanthus	Englerina)))	(Moquiniella	Agelanthus))	Amyema)))))	(Gaiadendron	(Peraxilla	((Tupeia	Atkinsonia)	((Notanthera	Desmaria)	(Tripodanthus	Struthanthus))))))	Macrosolen)	Ligaria	Decaisnina);
((Gaiadendron	((((Tupeia	Atkinsonia)	Peraxilla)	(Nuytsia	(Helixanthera	(((Loranthus	Cecarria)	Amyema)	((((Bakerella	Muellerina)	(Ileostylus	Agelanthus))	(Taxillus	(Moquiniella	(Tapinanthus	(Scurrula	Dendrophthoe)))))	(Englerina	Benthamina))))))	(Tristerix	((Desmaria	Ligaria)	((Tripodanthus	Struthanthus)	Notanthera)))))	Macrosolen	Decaisnina);
((Gaiadendron	(((((Ligaria	Tupeia)	Atkinsonia)	(Tristerix	Peraxilla))	(Nuytsia	((Helixanthera	(((((Scurrula	(Loranthus	Cecarria))	((Taxillus	(Englerina	(Amyema	Benthamina)))	((Ileostylus	Muellerina)	Agelanthus)))	Bakerella)	Moquiniella)	Dendrophthoe))	Tapinanthus)))	(Desmaria	((Tripodanthus	Struthanthus)	Notanthera))))	Macrosolen	Decaisnina);
((((Gaiadendron	(((Peraxilla	(Tupeia	Atkinsonia))	(Nuytsia	(((Ileostylus	Muellerina)	(((Moquiniella	((Scurrula	(Helixanthera	(((Tapinanthus	Englerina)	Taxillus)	Benthamina)))	Dendrophthoe))	Bakerella)	(Agelanthus	Amyema)))	(Loranthus	Cecarria))))	((Tripodanthus	Struthanthus)	(Notanthera	Desmaria))))	Tristerix)	Macrosolen)	Ligaria	Decaisnina);
(((Peraxilla	((Tripodanthus	Struthanthus)	(Ligaria	(Tupeia	Atkinsonia))))	(((Nuytsia	((((Loranthus	Cecarria)	(Ileostylus	Muellerina))	Agelanthus)	((((Amyema	Benthamina)	Englerina)	(Taxillus	((Tapinanthus	Moquiniella)	((Bakerella	Dendrophthoe)	Scurrula))))	Helixanthera)))	Notanthera)	((Desmaria	Gaiadendron)	Tristerix)))	Macrosolen	Decaisnina);
((((((((Tristerix	(((Loranthus	Cecarria)	Agelanthus)	((Bakerella	(Ileostylus	Muellerina))	((Moquiniella	(Taxillus	((Tapinanthus	Helixanthera)	(Englerina	(Amyema	Benthamina)))))	(Dendrophthoe	Scurrula)))))	(Atkinsonia	(Peraxilla	Tupeia)))	(Desmaria	(Tripodanthus	Struthanthus)))	Gaiadendron)	Notanthera)	Nuytsia)	Macrosolen)	Ligaria	Decaisnina);
((Atkinsonia	(Peraxilla	(Tristerix	(((((Bakerella	(Taxillus	((Englerina	Tapinanthus)	Benthamina)))	(((Dendrophthoe	Scurrula)	Helixanthera)	(Amyema	Moquiniella)))	(Loranthus	(Ileostylus	Muellerina)))	Cecarria)	Agelanthus))))	((((Nuytsia	((Ligaria	(Tupeia	Notanthera))	Desmaria))	(Tripodanthus	Struthanthus))	Gaiadendron)	Macrosolen)	Decaisnina);
(Ligaria	((((Atkinsonia	(Peraxilla	((Bakerella	(Moquiniella	(((Helixanthera	((Dendrophthoe	Scurrula)	Agelanthus))	Amyema)	(Benthamina	(Taxillus	(Englerina	Tapinanthus))))))	((Cecarria	Loranthus)	(Ileostylus	Muellerina)))))	((Gaiadendron	(Desmaria	Tristerix))	Nuytsia))	((Tripodanthus	Struthanthus)	(Tupeia	Notanthera)))	Macrosolen)	Decaisnina);
((((Atkinsonia	(Tripodanthus	Struthanthus))	((Notanthera	Tupeia)	((((Ileostylus	Muellerina)	(((Amyema	Benthamina)	((Scurrula	Dendrophthoe)	Moquiniella))	(Bakerella	(Agelanthus	(Taxillus	((Helixanthera	Tapinanthus)	Englerina))))))	(Loranthus	Cecarria))	Nuytsia)))	(Peraxilla	(Desmaria	((Ligaria	Gaiadendron)	Tristerix))))	Macrosolen	Decaisnina);
(((((Tripodanthus	Struthanthus)	((Nuytsia	Desmaria)	(Notanthera	(Tupeia	(Taxillus	(((((Ileostylus	Muellerina)	(Amyema	Benthamina))	(Moquiniella	Bakerella))	(Scurrula	(Loranthus	Cecarria)))	((Tapinanthus	(Agelanthus	Englerina))	(Dendrophthoe	Helixanthera))))))))	(Gaiadendron	Macrosolen))	((Peraxilla	Atkinsonia)	Tristerix))	Ligaria	Decaisnina);
((((Peraxilla	Tristerix)	Gaiadendron)	(Macrosolen	(Atkinsonia	((Tripodanthus	Struthanthus)	(Desmaria	(Notanthera	(Tupeia	(Nuytsia	((((Amyema	(Ileostylus	Muellerina))	(Dendrophthoe	(Englerina	(((Taxillus	Tapinanthus)	(Moquiniella	(Bakerella	Scurrula)))	Benthamina))))	(Agelanthus	Helixanthera))	(Loranthus	Cecarria))))))))))	Ligaria	Decaisnina);
(Macrosolen	(Gaiadendron	((((((Ileostylus	Muellerina)	(((Helixanthera	((Taxillus	Englerina)	((Tapinanthus	(Scurrula	((Bakerella	Moquiniella)	Benthamina)))	Dendrophthoe)))	Agelanthus)	Amyema))	(Loranthus	Cecarria))	(Tristerix	Peraxilla))	(Tupeia	Atkinsonia))	((Tripodanthus	Struthanthus)	((Notanthera	Desmaria)	(Ligaria	Nuytsia)))))	Decaisnina);
((Macrosolen	((((((Helixanthera	Amyema)	((Agelanthus	(((((Dendrophthoe	Scurrula)	(Moquiniella	Tapinanthus))	(Benthamina	(Taxillus	Englerina)))	Bakerella)	(Ileostylus	Muellerina)))	(Loranthus	Cecarria)))	Peraxilla)	(Tupeia	Atkinsonia))	Notanthera)	((Nuytsia	(Tripodanthus	Struthanthus))	(Desmaria	(Tristerix	Gaiadendron)))))	Ligaria	Decaisnina);
((Macrosolen	(((Nuytsia	(Tripodanthus	Struthanthus))	Gaiadendron)	((((((Ileostylus	Muellerina)	((((Agelanthus	Benthamina)	Englerina)	(((Dendrophthoe	Scurrula)	(Taxillus	(Tapinanthus	Helixanthera)))	(Moquiniella	Bakerella)))	Amyema))	(Loranthus	Cecarria))	(Tristerix	Peraxilla))	(Tupeia	Atkinsonia))	(Desmaria	Notanthera))))	Ligaria	Decaisnina);
(Macrosolen	((Ligaria	Gaiadendron)	((((((Nuytsia	(((Ileostylus	Muellerina)	(((Helixanthera	(Dendrophthoe	Scurrula))	((Englerina	Tapinanthus)	Taxillus))	(((Amyema	Benthamina)	Moquiniella)	Bakerella)))	(Loranthus	Cecarria)))	Peraxilla)	Atkinsonia)	Agelanthus)	Tristerix)	((Tupeia	(Desmaria	Notanthera))	(Tripodanthus	Struthanthus))))	Decaisnina);
(Ligaria	(((Gaiadendron	Macrosolen)	(((Atkinsonia	Tupeia)	Agelanthus)	((Nuytsia	((Ileostylus	Muellerina)	((((Moquiniella	(Amyema	(Englerina	Benthamina)))	(Dendrophthoe	Bakerella))	(Helixanthera	(Tapinanthus	Taxillus)))	(Scurrula	(Loranthus	Cecarria)))))	((Desmaria	Notanthera)	(Tripodanthus	Struthanthus)))))	(Tristerix	Peraxilla))	Decaisnina);
(((Tripodanthus	Struthanthus)	(Tupeia	((Ligaria	Notanthera)	Desmaria)))	((Gaiadendron	Macrosolen)	((((Nuytsia	((((((((Benthamina	(Englerina	Tapinanthus))	Taxillus)	Moquiniella)	((Dendrophthoe	Scurrula)	Helixanthera))	Agelanthus)	Bakerella)	Amyema)	((Loranthus	Cecarria)	(Ileostylus	Muellerina))))	Peraxilla)	Atkinsonia)	Tristerix))	Decaisnina);
((Macrosolen	((((Tripodanthus	Struthanthus)	((Nuytsia	((((((Bakerella	(Scurrula	Benthamina))	((Helixanthera	(Englerina	Tapinanthus))	Taxillus))	Moquiniella)	Dendrophthoe)	Amyema)	((Loranthus	Cecarria)	(Ileostylus	Muellerina))))	((Agelanthus	Notanthera)	Desmaria)))	Gaiadendron)	((Tupeia	Atkinsonia)	(Tristerix	Peraxilla))))	Ligaria	Decaisnina);
((Macrosolen	(((Desmaria	Notanthera)	Gaiadendron)	((Struthanthus	Tripodanthus)	(((Nuytsia	(Agelanthus	((Helixanthera	(Amyema	(((Taxillus	((Dendrophthoe	(Moquiniella	Bakerella))	(Scurrula	Tapinanthus)))	Benthamina)	Englerina)))	((Loranthus	Cecarria)	(Ileostylus	Muellerina)))))	(Peraxilla	(Tupeia	Atkinsonia)))	Tristerix))))	Ligaria	Decaisnina);
((((Gaiadendron	(Notanthera	((Struthanthus	Tripodanthus)	Desmaria)))	Macrosolen)	(Tristerix	((Nuytsia	(((((Agelanthus	(Tapinanthus	(Englerina	Taxillus)))	(((Moquiniella	Bakerella)	(Dendrophthoe	Scurrula))	Benthamina))	(Helixanthera	Amyema))	(Ileostylus	Muellerina))	(Loranthus	Cecarria)))	(Peraxilla	(Tupeia	Atkinsonia)))))	Ligaria	Decaisnina);
((Nuytsia	Macrosolen)	(((Struthanthus	Gaiadendron)	(Notanthera	(Tripodanthus	Desmaria)))	((Ligaria	(Tupeia	Atkinsonia))	(Peraxilla	(Tristerix	(((Ileostylus	Muellerina)	((Taxillus	((Scurrula	(Amyema	(Helixanthera	Agelanthus)))	(Tapinanthus	Englerina)))	(((Moquiniella	Bakerella)	Dendrophthoe)	Benthamina)))	(Loranthus	Cecarria))))))	Decaisnina);
(Macrosolen	((Tristerix	(Peraxilla	((Atkinsonia	Tupeia)	Ligaria)))	(Gaiadendron	(((((Amyema	(Helixanthera	(((Dendrophthoe	(Moquiniella	(Scurrula	(Bakerella	(Benthamina	((Tapinanthus	Englerina)	Taxillus))))))	(Ileostylus	Muellerina))	Agelanthus)))	(Loranthus	Cecarria))	Nuytsia)	(Tripodanthus	Struthanthus))	(Notanthera	Desmaria))))	Decaisnina);
(Macrosolen	(((Gaiadendron	Ligaria)	Peraxilla)	(((Tripodanthus	Struthanthus)	(Tristerix	(Nuytsia	(((((Helixanthera	((((((Englerina	Taxillus)	Benthamina)	Agelanthus)	(((Loranthus	Cecarria)	(Ileostylus	Muellerina))	(Bakerella	Moquiniella)))	(Dendrophthoe	Scurrula))	Amyema))	Tapinanthus)	Tupeia)	Notanthera)	Desmaria))))	Atkinsonia))	Decaisnina);
((Macrosolen	(((Gaiadendron	Peraxilla)	(((((Loranthus	Cecarria)	(Ileostylus	Muellerina))	((Helixanthera	((Tapinanthus	Englerina)	(Taxillus	((Benthamina	(Moquiniella	Bakerella))	(Dendrophthoe	Scurrula)))))	(Agelanthus	Amyema)))	(Desmaria	Notanthera))	(Tupeia	Atkinsonia)))	((Tristerix	Nuytsia)	(Tripodanthus	Struthanthus))))	Ligaria	Decaisnina);
((Macrosolen	((((Nuytsia	(Tripodanthus	Struthanthus))	(Notanthera	Tupeia))	(Gaiadendron	(Desmaria	Tristerix)))	(Peraxilla	(Atkinsonia	(((Loranthus	Cecarria)	(Ileostylus	Muellerina))	((Amyema	((Tapinanthus	Englerina)	(Taxillus	((Benthamina	(Moquiniella	Bakerella))	(Dendrophthoe	Scurrula)))))	(Helixanthera	Agelanthus)))))))	Ligaria	Decaisnina);
((Macrosolen	(((Atkinsonia	((((((Loranthus	Cecarria)	(Muellerina	Ileostylus))	(Amyema	((Tapinanthus	Helixanthera)	((Englerina	(((Moquiniella	Bakerella)	(Benthamina	Scurrula))	Dendrophthoe))	Taxillus))))	(Tupeia	Notanthera))	Desmaria)	(Nuytsia	(Struthanthus	Tripodanthus))))	Agelanthus)	(Gaiadendron	(Peraxilla	Tristerix))))	Ligaria	Decaisnina);
(Macrosolen	((Struthanthus	Tripodanthus)	((((Peraxilla	((Nuytsia	((Muellerina	Ileostylus)	(((Amyema	Benthamina)	((Moquiniella	(Agelanthus	Bakerella))	((Taxillus	(Englerina	(Tapinanthus	Helixanthera)))	(Dendrophthoe	Scurrula))))	(Loranthus	Cecarria))))	Atkinsonia))	Tristerix)	((Tupeia	Notanthera)	Desmaria))	(Ligaria	Gaiadendron)))	Decaisnina);
((Macrosolen	((Tristerix	((Struthanthus	Tripodanthus)	Agelanthus))	((Tupeia	Atkinsonia)	((Peraxilla	Gaiadendron)	(((((Muellerina	Ileostylus)	(((Moquiniella	(Taxillus	((Amyema	Benthamina)	(Helixanthera	(Englerina	Tapinanthus)))))	Bakerella)	(Dendrophthoe	Scurrula)))	(Loranthus	Cecarria))	Nuytsia)	(Desmaria	Notanthera))))))	Ligaria	Decaisnina);
(((((Desmaria	(Nuytsia	((Ligaria	Tupeia)	Notanthera)))	(Tripodanthus	Struthanthus))	((Agelanthus	(Peraxilla	((((((Ileostylus	Muellerina)	((Taxillus	Bakerella)	((((Tapinanthus	Englerina)	Benthamina)	Dendrophthoe)	Moquiniella)))	(Scurrula	(Cecarria	Loranthus)))	Amyema)	Helixanthera)	Atkinsonia)))	Tristerix))	Gaiadendron)	Macrosolen	Decaisnina);
(((((((((Nuytsia	(((Ileostylus	Muellerina)	(((((Moquiniella	((Benthamina	(Tapinanthus	Englerina))	((Scurrula	Dendrophthoe)	Taxillus)))	Bakerella)	Helixanthera)	Agelanthus)	Amyema))	(Cecarria	Loranthus)))	Tupeia)	Notanthera)	((Tripodanthus	Struthanthus)	Desmaria))	Atkinsonia)	(Tristerix	Peraxilla))	Gaiadendron)	Macrosolen)	Ligaria	Decaisnina);
((((Gaiadendron	Tristerix)	((((((Desmaria	Notanthera)	Tupeia)	(Nuytsia	(Tapinanthus	((((Taxillus	((Scurrula	Dendrophthoe)	Moquiniella))	Bakerella)	(Englerina	(((Cecarria	Loranthus)	(Amyema	((Agelanthus	Ileostylus)	Muellerina)))	Benthamina)))	Helixanthera))))	(Tripodanthus	Struthanthus))	Atkinsonia)	Macrosolen))	Peraxilla)	Ligaria	Decaisnina);
(Macrosolen	((Gaiadendron	(((Desmaria	Notanthera)	Ligaria)	(Tripodanthus	Struthanthus)))	(((Nuytsia	(((Helixanthera	(Amyema	Benthamina))	((Moquiniella	(Bakerella	(Agelanthus	(Taxillus	(Tapinanthus	Englerina)))))	(Scurrula	Dendrophthoe)))	((Cecarria	Loranthus)	(Ileostylus	Muellerina))))	(Peraxilla	(Tupeia	Atkinsonia)))	Tristerix))	Decaisnina);
(Ligaria	(((Atkinsonia	((Nuytsia	((Ileostylus	Muellerina)	((((Dendrophthoe	Helixanthera)	(Amyema	Benthamina))	(((Tapinanthus	(Taxillus	(Agelanthus	Englerina)))	Bakerella)	(Scurrula	Moquiniella)))	(Cecarria	Loranthus))))	Peraxilla))	Tristerix)	(((Desmaria	(Tupeia	Notanthera))	(Tripodanthus	Struthanthus))	(Macrosolen	Gaiadendron)))	Decaisnina);
(Macrosolen	(((Tristerix	(Peraxilla	(Atkinsonia	((Ileostylus	Muellerina)	((((Bakerella	Moquiniella)	(((Agelanthus	Helixanthera)	(Scurrula	Tapinanthus))	(Dendrophthoe	Taxillus)))	(Englerina	(Amyema	Benthamina)))	(Cecarria	Loranthus))))))	((Nuytsia	(Tripodanthus	Struthanthus))	(Desmaria	(Tupeia	Notanthera))))	(Gaiadendron	Ligaria))	Decaisnina);
(Macrosolen	((((Cecarria	Loranthus)	((Tupeia	Ligaria)	Atkinsonia))	(((Desmaria	Notanthera)	((((Nuytsia	(Ileostylus	Muellerina))	(((Moquiniella	(Bakerella	Benthamina))	(Dendrophthoe	Scurrula))	((Taxillus	(Tapinanthus	Englerina))	(Amyema	Helixanthera))))	Tristerix)	Agelanthus))	(Tripodanthus	Struthanthus)))	(Peraxilla	Gaiadendron))	Decaisnina);
(Ligaria	(((Peraxilla	Atkinsonia)	((Cecarria	Loranthus)	((Ileostylus	Muellerina)	((Benthamina	(((Scurrula	(Tapinanthus	Moquiniella))	(Bakerella	Taxillus))	Englerina))	(Agelanthus	(Amyema	(Dendrophthoe	Helixanthera)))))))	(((Tupeia	(Desmaria	Notanthera))	((Tristerix	Nuytsia)	(Tripodanthus	Struthanthus)))	(Macrosolen	Gaiadendron)))	Decaisnina);
((((Gaiadendron	(Tristerix	Desmaria))	((((Nuytsia	(Helixanthera	(Agelanthus	(((Ileostylus	Muellerina)	(Benthamina	(((Taxillus	(Englerina	Tapinanthus))	((Dendrophthoe	Scurrula)	Moquiniella))	Bakerella)))	(Amyema	(Cecarria	Loranthus))))))	(Notanthera	Tupeia))	(Atkinsonia	(Tripodanthus	Struthanthus)))	Peraxilla))	Macrosolen)	Ligaria	Decaisnina);
((((((Tristerix	Peraxilla)	Atkinsonia)	Gaiadendron)	((Tripodanthus	Struthanthus)	((Nuytsia	Desmaria)	((Notanthera	Tupeia)	(Cecarria	(Loranthus	((Ileostylus	Muellerina)	((Tapinanthus	((Bakerella	Moquiniella)	((Taxillus	((Benthamina	(Helixanthera	Amyema))	Englerina))	Agelanthus)))	(Dendrophthoe	Scurrula)))))))))	Macrosolen)	Ligaria	Decaisnina);
((Macrosolen	(((((Tupeia	Atkinsonia)	((Tristerix	(((((Moquiniella	(Bakerella	((Englerina	Taxillus)	Dendrophthoe)))	(Amyema	Benthamina))	(Helixanthera	(Scurrula	Tapinanthus)))	(Loranthus	Cecarria))	(Muellerina	Ileostylus)))	Peraxilla))	Agelanthus)	Gaiadendron)	(((Tripodanthus	Struthanthus)	Nuytsia)	(Notanthera	Desmaria))))	Ligaria	Decaisnina);
((Macrosolen	((((Tripodanthus	Struthanthus)	((Peraxilla	(Atkinsonia	(Cecarria	(((Muellerina	Ileostylus)	(((Dendrophthoe	Scurrula)	(Bakerella	(((Tapinanthus	Englerina)	Taxillus)	Moquiniella)))	(Helixanthera	(Agelanthus	(Amyema	Benthamina)))))	Loranthus))))	Tristerix))	((Nuytsia	Desmaria)	(Tupeia	Notanthera)))	Gaiadendron))	Ligaria	Decaisnina);
(Macrosolen	(((((Nuytsia	(((Loranthus	Cecarria)	((((Amyema	Benthamina)	Moquiniella)	Bakerella)	((Taxillus	(((Englerina	Tapinanthus)	Agelanthus)	Helixanthera))	(Dendrophthoe	Scurrula))))	(Muellerina	Ileostylus)))	((Tupeia	Ligaria)	Atkinsonia))	Peraxilla)	(Tristerix	((Desmaria	Notanthera)	(Tripodanthus	Struthanthus))))	Gaiadendron)	Decaisnina);
((((Tupeia	(Desmaria	Notanthera))	(Nuytsia	(((Loranthus	Cecarria)	(Amyema	((Benthamina	(Englerina	(Bakerella	(Tapinanthus	((Moquiniella	Taxillus)	Scurrula)))))	(Dendrophthoe	Helixanthera))))	(Muellerina	Ileostylus))))	Agelanthus)	((Atkinsonia	((Tristerix	(Tripodanthus	Struthanthus))	Macrosolen))	(Gaiadendron	(Ligaria	Peraxilla)))	Decaisnina);
(Macrosolen	(((Peraxilla	(Gaiadendron	Tristerix))	((Nuytsia	((((Loranthus	Cecarria)	(((Muellerina	Ileostylus)	((Benthamina	Scurrula)	Englerina))	((((Dendrophthoe	Bakerella)	Moquiniella)	Taxillus)	Tapinanthus)))	Amyema)	Helixanthera))	(((Tupeia	Atkinsonia)	Ligaria)	((Desmaria	Notanthera)	(Tripodanthus	Struthanthus)))))	Agelanthus)	Decaisnina);
(Ligaria	(Atkinsonia	((Macrosolen	(Gaiadendron	(Tristerix	Desmaria)))	(((Tripodanthus	Struthanthus)	Peraxilla)	((((Agelanthus	Nuytsia)	((Loranthus	Cecarria)	((Helixanthera	(Amyema	((((Bakerella	(Scurrula	Dendrophthoe))	Moquiniella)	Taxillus)	(Benthamina	(Tapinanthus	Englerina)))))	(Muellerina	Ileostylus))))	Notanthera)	Tupeia))))	Decaisnina);
(Macrosolen	((Tupeia	(Atkinsonia	((Nuytsia	((Loranthus	Cecarria)	(Helixanthera	((Amyema	Benthamina)	((Moquiniella	(Scurrula	Dendrophthoe))	(((Muellerina	Ileostylus)	Bakerella)	(Tapinanthus	((Taxillus	Agelanthus)	Englerina))))))))	Peraxilla)))	((Tristerix	(Desmaria	Gaiadendron))	((Tripodanthus	Struthanthus)	(Ligaria	Notanthera))))	Decaisnina);
(((Macrosolen	(Gaiadendron	(Tristerix	Desmaria)))	((Atkinsonia	((Nuytsia	(Helixanthera	((((((Loranthus	Cecarria)	(Ileostylus	Muellerina))	Bakerella)	(Taxillus	Moquiniella))	(Scurrula	Dendrophthoe))	(Agelanthus	((Tapinanthus	Englerina)	(Amyema	Benthamina))))))	Peraxilla))	((Tripodanthus	Struthanthus)	(Notanthera	Tupeia))))	Ligaria	Decaisnina);
((Macrosolen	((Peraxilla	(Atkinsonia	(((Scurrula	(Loranthus	Cecarria))	(Helixanthera	((((Bakerella	(Moquiniella	Agelanthus))	((Englerina	Benthamina)	((Ileostylus	Muellerina)	Amyema)))	Dendrophthoe)	Taxillus)))	Tapinanthus)))	(((Gaiadendron	(Tristerix	Desmaria))	(Nuytsia	(Struthanthus	Tripodanthus)))	(Notanthera	Tupeia))))	Ligaria	Decaisnina);
(Macrosolen	((((((Taxillus	(((Scurrula	Dendrophthoe)	((Bakerella	Benthamina)	Moquiniella))	Englerina))	((((Ileostylus	Muellerina)	(Nuytsia	Amyema))	(Loranthus	Cecarria))	Helixanthera))	Tapinanthus)	Peraxilla)	(Ligaria	(Tupeia	Atkinsonia)))	((Gaiadendron	(Agelanthus	(Tristerix	Desmaria)))	(Notanthera	(Struthanthus	Tripodanthus))))	Decaisnina);
((Macrosolen	(Gaiadendron	(((Tripodanthus	Struthanthus)	(Agelanthus	(Desmaria	(Notanthera	Tupeia))))	(Tristerix	((Atkinsonia	Peraxilla)	(Nuytsia	(((((Moquiniella	(Scurrula	Dendrophthoe))	Bakerella)	(Benthamina	((Ileostylus	Muellerina)	((Cecarria	Loranthus)	Amyema))))	Taxillus)	(Helixanthera	(Englerina	Tapinanthus)))))))))	Ligaria	Decaisnina);
((Macrosolen	(((Atkinsonia	((Tripodanthus	Struthanthus)	(Desmaria	(Notanthera	((Nuytsia	(((Cecarria	Loranthus)	(Ileostylus	Muellerina))	((((Moquiniella	((Scurrula	Dendrophthoe)	(Bakerella	Benthamina)))	(Taxillus	(Englerina	Tapinanthus)))	Helixanthera)	Amyema)))	Tupeia)))))	((Peraxilla	Tristerix)	Gaiadendron))	Agelanthus))	Ligaria	Decaisnina);
(Macrosolen	((((Desmaria	(Notanthera	((Nuytsia	(Agelanthus	((Cecarria	Loranthus)	((Dendrophthoe	Helixanthera)	(((Ileostylus	Muellerina)	Amyema)	(((Moquiniella	(Bakerella	Benthamina))	(Taxillus	(Englerina	Tapinanthus)))	Scurrula))))))	Tupeia)))	(Tristerix	Gaiadendron))	(Ligaria	Atkinsonia))	(Peraxilla	(Tripodanthus	Struthanthus)))	Decaisnina);
((Macrosolen	((((Tristerix	(Desmaria	Gaiadendron))	(Notanthera	(Tupeia	Atkinsonia)))	Peraxilla)	((Nuytsia	(((Cecarria	Loranthus)	Helixanthera)	(((((Taxillus	Tapinanthus)	((Scurrula	(Moquiniella	Bakerella))	Agelanthus))	Dendrophthoe)	(Englerina	Benthamina))	((Ileostylus	Muellerina)	Amyema))))	(Tripodanthus	Struthanthus))))	Ligaria	Decaisnina);
((Macrosolen	((Nuytsia	((Cecarria	Loranthus)	((Amyema	((((Moquiniella	Bakerella)	(Dendrophthoe	(Helixanthera	(Scurrula	Taxillus))))	Benthamina)	(Agelanthus	(Tapinanthus	Englerina))))	(Ileostylus	Muellerina))))	(((((Tripodanthus	Struthanthus)	Notanthera)	(Tupeia	Atkinsonia))	Peraxilla)	(Tristerix	(Desmaria	Gaiadendron)))))	Ligaria	Decaisnina);
((Macrosolen	((Gaiadendron	((Desmaria	(Tripodanthus	Struthanthus))	Notanthera))	(Peraxilla	(((Nuytsia	((Ileostylus	Muellerina)	((Cecarria	Loranthus)	((Agelanthus	(((((Bakerella	Taxillus)	Moquiniella)	Dendrophthoe)	Benthamina)	(Tapinanthus	Englerina)))	((Scurrula	Helixanthera)	Amyema)))))	Tristerix)	(Tupeia	Atkinsonia)))))	Ligaria	Decaisnina);
(Macrosolen	(((Desmaria	(Tristerix	(Ligaria	Gaiadendron)))	Agelanthus)	(((Tupeia	Notanthera)	(Nuytsia	(Tripodanthus	Struthanthus)))	(((Ileostylus	Muellerina)	((Cecarria	Loranthus)	((Benthamina	(Taxillus	(Tapinanthus	Englerina)))	((Bakerella	(Amyema	(Helixanthera	(Scurrula	Dendrophthoe))))	Moquiniella))))	(Atkinsonia	Peraxilla))))	Decaisnina);
(Macrosolen	((Ligaria	Gaiadendron)	((Tristerix	((Nuytsia	(Agelanthus	(Tripodanthus	Struthanthus)))	(Desmaria	Notanthera)))	(((Cecarria	Loranthus)	((((Dendrophthoe	(Bakerella	(Scurrula	(Helixanthera	(Benthamina	(Taxillus	(Tapinanthus	Englerina)))))))	Moquiniella)	Amyema)	(Ileostylus	Muellerina)))	((Tupeia	Atkinsonia)	Peraxilla))))	Decaisnina);
(Macrosolen	(Gaiadendron	((((Ligaria	Nuytsia)	(Tripodanthus	Struthanthus))	(Desmaria	Notanthera))	((Tristerix	(((Cecarria	Loranthus)	(Moquiniella	((Bakerella	((Dendrophthoe	Scurrula)	(Taxillus	((Tapinanthus	Englerina)	Helixanthera))))	((Benthamina	Amyema)	Agelanthus))))	(Ileostylus	Muellerina)))	((Tupeia	Atkinsonia)	Peraxilla))))	Decaisnina);
((Macrosolen	(Gaiadendron	(((Tristerix	(Nuytsia	(((Ileostylus	Muellerina)	((Dendrophthoe	Scurrula)	((Tapinanthus	(Englerina	Taxillus))	(((Helixanthera	(Agelanthus	(Benthamina	Amyema)))	Moquiniella)	Bakerella))))	(Cecarria	Loranthus))))	(Atkinsonia	Peraxilla))	(((Tupeia	Desmaria)	Notanthera)	(Tripodanthus	Struthanthus)))))	Ligaria	Decaisnina);
(((Struthanthus	Tripodanthus)	(((Ligaria	Gaiadendron)	(Desmaria	((Nuytsia	Tupeia)	Notanthera)))	(Tristerix	(((((Muellerina	Ileostylus)	(((Scurrula	(Benthamina	Dendrophthoe))	(Moquiniella	Bakerella))	(Taxillus	(Englerina	Tapinanthus))))	(((Cecarria	Loranthus)	Helixanthera)	Amyema))	Agelanthus)	(Peraxilla	Atkinsonia)))))	Macrosolen	Decaisnina);
(((((Tristerix	Gaiadendron)	(((Struthanthus	Tripodanthus)	(Desmaria	Notanthera))	((((Cecarria	Loranthus)	(Bakerella	((Dendrophthoe	((Muellerina	Ileostylus)	((Benthamina	(Taxillus	(Englerina	Tapinanthus)))	Agelanthus)))	Moquiniella)))	(Helixanthera	(Scurrula	Amyema)))	(Peraxilla	(Tupeia	Atkinsonia)))))	Macrosolen)	Nuytsia)	Ligaria	Decaisnina);
(Macrosolen	((((Tristerix	Gaiadendron)	(((Struthanthus	Tripodanthus)	(Desmaria	Notanthera))	(Nuytsia	(Tapinanthus	((((((Benthamina	((Amyema	(Dendrophthoe	Scurrula))	Moquiniella))	Bakerella)	((Cecarria	Loranthus)	(Ileostylus	Muellerina)))	Helixanthera)	Agelanthus)	(Taxillus	Englerina))))))	(Atkinsonia	(Ligaria	Tupeia)))	Peraxilla)	Decaisnina);
((((((((Cecarria	Loranthus)	(Ileostylus	Muellerina))	(((Englerina	(Amyema	Helixanthera))	Benthamina)	(Moquiniella	((((Scurrula	Dendrophthoe)	Taxillus)	Tapinanthus)	Bakerella))))	((Agelanthus	Peraxilla)	(Tupeia	Atkinsonia)))	(Desmaria	(Tristerix	Gaiadendron)))	(((Struthanthus	Tripodanthus)	Notanthera)	Nuytsia))	Macrosolen)	Ligaria	Decaisnina);
((((Agelanthus	((Struthanthus	Tripodanthus)	(Desmaria	(Tupeia	Notanthera))))	(Gaiadendron	(Tristerix	(((((Cecarria	Loranthus)	(Ileostylus	Muellerina))	(((Taxillus	Englerina)	(Helixanthera	Tapinanthus))	(((Moquiniella	(Amyema	Benthamina))	Bakerella)	(Scurrula	Dendrophthoe))))	Atkinsonia)	Peraxilla))))	(Nuytsia	Macrosolen))	Ligaria	Decaisnina);
(Macrosolen	((Gaiadendron	(((Struthanthus	Tripodanthus)	((Nuytsia	Desmaria)	(Tupeia	(Ligaria	Notanthera))))	(Tristerix	((((Cecarria	Loranthus)	(Ileostylus	Muellerina))	(((Taxillus	Englerina)	(Tapinanthus	((Moquiniella	(Benthamina	Bakerella))	(Dendrophthoe	Scurrula))))	(Helixanthera	Amyema)))	(Atkinsonia	Peraxilla)))))	Agelanthus)	Decaisnina);
(Macrosolen	((((((Nuytsia	(((Cecarria	Loranthus)	(Ileostylus	Muellerina))	((Benthamina	((((Dendrophthoe	Scurrula)	Moquiniella)	Bakerella)	((Helixanthera	(Englerina	Tapinanthus))	Taxillus)))	Amyema)))	(Atkinsonia	Peraxilla))	Tristerix)	(Struthanthus	Tripodanthus))	(Agelanthus	(Desmaria	(Notanthera	(Tupeia	Ligaria)))))	Gaiadendron)	Decaisnina);
(Macrosolen	(((((Tristerix	((Cecarria	Loranthus)	((Ileostylus	Muellerina)	((((((Moquiniella	(Benthamina	Bakerella))	Dendrophthoe)	Scurrula)	Tapinanthus)	(Agelanthus	(Englerina	Taxillus)))	(Helixanthera	Amyema)))))	Peraxilla)	(Tupeia	Atkinsonia))	(((Ligaria	(Nuytsia	Desmaria))	Notanthera)	(Struthanthus	Tripodanthus)))	Gaiadendron)	Decaisnina);
(Macrosolen	(Gaiadendron	(((Struthanthus	Tripodanthus)	((Ligaria	(Tupeia	Atkinsonia))	(Desmaria	Notanthera)))	((Tristerix	Peraxilla)	(Nuytsia	((Cecarria	Loranthus)	((Ileostylus	Muellerina)	((((Agelanthus	(Dendrophthoe	Scurrula))	((Bakerella	Moquiniella)	(Englerina	Benthamina)))	(Tapinanthus	Taxillus))	(Helixanthera	Amyema))))))))	Decaisnina);
(((Tristerix	Peraxilla)	((Macrosolen	((Tupeia	Atkinsonia)	(((Struthanthus	Tripodanthus)	(Nuytsia	(((Amyema	((Cecarria	Loranthus)	(Ileostylus	Muellerina)))	((Taxillus	(Moquiniella	(((Tapinanthus	Agelanthus)	(Dendrophthoe	Scurrula))	Bakerella)))	(Englerina	Benthamina)))	Helixanthera)))	(Desmaria	Notanthera))))	Gaiadendron))	Ligaria	Decaisnina);
(Macrosolen	((Tristerix	Gaiadendron)	((((Ligaria	Desmaria)	(Notanthera	Nuytsia))	(Struthanthus	Tripodanthus))	(Peraxilla	(Atkinsonia	((((Loranthus	Cecarria)	(Muellerina	Ileostylus))	(((Amyema	Benthamina)	((Helixanthera	(Englerina	Tapinanthus))	((Taxillus	Dendrophthoe)	Agelanthus)))	(Scurrula	(Moquiniella	Bakerella))))	Tupeia)))))	Decaisnina);
((Macrosolen	(Gaiadendron	(((Desmaria	Notanthera)	(Struthanthus	Tripodanthus))	(Tristerix	(Peraxilla	((Nuytsia	((Loranthus	Cecarria)	(Agelanthus	((((Englerina	Tapinanthus)	(((Muellerina	Ileostylus)	(((Dendrophthoe	Scurrula)	Taxillus)	(Bakerella	Moquiniella)))	Benthamina))	Helixanthera)	Amyema))))	(Tupeia	Atkinsonia)))))))	Ligaria	Decaisnina);
(((Peraxilla	(((Loranthus	Cecarria)	((Muellerina	Ileostylus)	((((((Taxillus	Bakerella)	((Dendrophthoe	Scurrula)	Tapinanthus))	Moquiniella)	Helixanthera)	(Benthamina	(Agelanthus	Amyema)))	Englerina)))	Atkinsonia))	((Macrosolen	Gaiadendron)	((Tupeia	(Desmaria	Notanthera))	(Tristerix	(Nuytsia	(Struthanthus	Tripodanthus))))))	Ligaria	Decaisnina);
(((((((Struthanthus	Tripodanthus)	Notanthera)	(Nuytsia	(((Amyema	(((Bakerella	Moquiniella)	((Dendrophthoe	Scurrula)	((Englerina	(Tapinanthus	Helixanthera))	Taxillus)))	Benthamina))	Agelanthus)	((Muellerina	Ileostylus)	(Loranthus	Cecarria)))))	(Atkinsonia	Tupeia))	(Peraxilla	((Desmaria	Tristerix)	Gaiadendron)))	Macrosolen)	Ligaria	Decaisnina);
((((Tristerix	Gaiadendron)	Peraxilla)	((Ligaria	(Atkinsonia	Tupeia))	(((Nuytsia	((Amyema	(((Moquiniella	(Bakerella	(Taxillus	(Helixanthera	(Englerina	Tapinanthus)))))	(Agelanthus	(Dendrophthoe	Scurrula)))	Benthamina))	((Muellerina	Ileostylus)	(Loranthus	Cecarria))))	(Notanthera	Desmaria))	(Struthanthus	Tripodanthus))))	Macrosolen	Decaisnina);
((((Tristerix	((((Moquiniella	((Taxillus	(Englerina	Tapinanthus))	((Agelanthus	Benthamina)	Amyema)))	(Helixanthera	(Dendrophthoe	Scurrula)))	(Bakerella	(Muellerina	Ileostylus)))	(Loranthus	Cecarria)))	(Peraxilla	(Atkinsonia	Tupeia)))	((Nuytsia	Gaiadendron)	((Struthanthus	Tripodanthus)	((Ligaria	Notanthera)	Desmaria))))	Macrosolen	Decaisnina);
(((((Atkinsonia	Tupeia)	((Nuytsia	(Struthanthus	Tripodanthus))	((Tristerix	(((Muellerina	Ileostylus)	(((Dendrophthoe	Scurrula)	((Moquiniella	Bakerella)	((Helixanthera	(Tapinanthus	Agelanthus))	(Taxillus	Englerina))))	(Benthamina	Amyema)))	(Loranthus	Cecarria)))	(Notanthera	Desmaria))))	(Peraxilla	Gaiadendron))	Macrosolen)	Ligaria	Decaisnina);
(((Gaiadendron	((((Nuytsia	((((Taxillus	(((Englerina	Tapinanthus)	Helixanthera)	Agelanthus))	(((Scurrula	(Moquiniella	Bakerella))	Dendrophthoe)	(Benthamina	Amyema)))	(Muellerina	Ileostylus))	(Loranthus	Cecarria)))	(Peraxilla	Atkinsonia))	Ligaria)	((Notanthera	Tupeia)	Desmaria)))	((Struthanthus	Tripodanthus)	Tristerix))	Macrosolen	Decaisnina);
((((Tristerix	(((((((Loranthus	Cecarria)	(Muellerina	Ileostylus))	(((((Tapinanthus	Bakerella)	(Scurrula	(Agelanthus	Dendrophthoe)))	Moquiniella)	(Benthamina	(Taxillus	Englerina)))	(Helixanthera	Amyema)))	Nuytsia)	(Notanthera	Desmaria))	Tupeia)	((Struthanthus	Tripodanthus)	Atkinsonia)))	(Peraxilla	Gaiadendron))	Macrosolen)	Ligaria	Decaisnina);
(((((Nuytsia	((Tupeia	Desmaria)	Notanthera))	(Struthanthus	Tripodanthus))	(Macrosolen	Gaiadendron))	((Tristerix	((Dendrophthoe	Helixanthera)	((Taxillus	((Tapinanthus	Englerina)	((Agelanthus	Scurrula)	Benthamina)))	(((Bakerella	Amyema)	((Loranthus	Cecarria)	(Muellerina	Ileostylus)))	Moquiniella))))	(Atkinsonia	Peraxilla)))	Ligaria	Decaisnina);
((((Atkinsonia	Peraxilla)	(((Tripodanthus	Struthanthus)	(((Nuytsia	(((Muellerina	Ileostylus)	((Moquiniella	Amyema)	(((Taxillus	((Bakerella	(Agelanthus	((Englerina	Tapinanthus)	Helixanthera)))	Benthamina))	Dendrophthoe)	Scurrula)))	(Loranthus	Cecarria)))	(Notanthera	Desmaria))	Tupeia))	(Tristerix	Gaiadendron)))	Macrosolen)	Ligaria	Decaisnina);
(((Gaiadendron	((Tristerix	((Tupeia	Atkinsonia)	((Nuytsia	((Loranthus	Cecarria)	((Muellerina	Ileostylus)	(Amyema	((Helixanthera	Dendrophthoe)	(Benthamina	((Moquiniella	(Scurrula	((Taxillus	Englerina)	Tapinanthus)))	Bakerella)))))))	Peraxilla)))	((Notanthera	(Desmaria	Agelanthus))	(Tripodanthus	Struthanthus))))	Macrosolen)	Ligaria	Decaisnina);
(((Gaiadendron	(((Tupeia	Atkinsonia)	((Agelanthus	Peraxilla)	(Tristerix	((((Helixanthera	Dendrophthoe)	((Taxillus	(Englerina	Tapinanthus))	(Benthamina	(Scurrula	Bakerella))))	Moquiniella)	((Muellerina	Ileostylus)	((Loranthus	Cecarria)	Amyema))))))	((Notanthera	Desmaria)	(Nuytsia	(Tripodanthus	Struthanthus)))))	Macrosolen)	Ligaria	Decaisnina);
((((Tristerix	(Tripodanthus	Struthanthus))	((((Tupeia	Atkinsonia)	(Peraxilla	(Nuytsia	(Agelanthus	(((Amyema	(Muellerina	Ileostylus))	((Benthamina	(Taxillus	(Englerina	(Tapinanthus	Helixanthera))))	(Scurrula	Dendrophthoe)))	(Bakerella	(Moquiniella	(Loranthus	Cecarria))))))))	(Notanthera	Desmaria))	Gaiadendron))	Macrosolen)	Ligaria	Decaisnina);
((((Tristerix	Gaiadendron)	(Nuytsia	(((Loranthus	Cecarria)	(Muellerina	(Agelanthus	Ileostylus)))	(((((Taxillus	Englerina)	Benthamina)	Moquiniella)	(Bakerella	(Tapinanthus	(Scurrula	Dendrophthoe))))	(Amyema	Helixanthera)))))	((((Notanthera	Desmaria)	(Ligaria	(Tupeia	Atkinsonia)))	Peraxilla)	(Tripodanthus	Struthanthus)))	Macrosolen	Decaisnina);
((Macrosolen	((Notanthera	Desmaria)	(((Nuytsia	Tristerix)	(Tripodanthus	Struthanthus))	(Gaiadendron	(((((Loranthus	Cecarria)	((Bakerella	(Muellerina	Ileostylus))	(((Benthamina	(Taxillus	Englerina))	Moquiniella)	Dendrophthoe)))	(Tapinanthus	Agelanthus))	(Scurrula	(Amyema	Helixanthera)))	(Peraxilla	(Tupeia	Atkinsonia)))))))	Ligaria	Decaisnina);
((Macrosolen	((((Tupeia	Notanthera)	((((((Moquiniella	(((Tapinanthus	(Scurrula	Dendrophthoe))	Benthamina)	(Taxillus	Englerina)))	Bakerella)	(Agelanthus	(Muellerina	Ileostylus)))	(Amyema	Helixanthera))	(Loranthus	Cecarria))	(Peraxilla	Atkinsonia)))	((Tristerix	Desmaria)	Gaiadendron))	(Nuytsia	(Tripodanthus	Struthanthus))))	Ligaria	Decaisnina);
((((Desmaria	Notanthera)	(Tristerix	(Tripodanthus	Struthanthus)))	((Macrosolen	Gaiadendron)	((Nuytsia	(((Muellerina	Ileostylus)	(((Agelanthus	Scurrula)	(Moquiniella	(Amyema	Helixanthera)))	(Dendrophthoe	((Taxillus	(Bakerella	Benthamina))	(Englerina	Tapinanthus)))))	(Loranthus	Cecarria)))	(Peraxilla	(Tupeia	Atkinsonia)))))	Ligaria	Decaisnina);
(Macrosolen	(((((Tripodanthus	Struthanthus)	Nuytsia)	(Desmaria	Notanthera))	(Gaiadendron	Ligaria))	((Tristerix	((Amyema	(Agelanthus	(Muellerina	Ileostylus)))	(Helixanthera	((Loranthus	Cecarria)	((Englerina	(((Bakerella	Moquiniella)	((Dendrophthoe	Taxillus)	Scurrula))	Tapinanthus))	Benthamina)))))	(Peraxilla	(Tupeia	Atkinsonia))))	Decaisnina);
((Macrosolen	((Nuytsia	((Loranthus	Cecarria)	((((Englerina	Benthamina)	(((Muellerina	Ileostylus)	(((Scurrula	(Bakerella	Moquiniella))	Tapinanthus)	Taxillus))	Agelanthus))	(Dendrophthoe	Helixanthera))	Amyema)))	(((Peraxilla	Gaiadendron)	(((Tripodanthus	Struthanthus)	(Desmaria	Notanthera))	(Tupeia	Atkinsonia)))	Tristerix)))	Ligaria	Decaisnina);
(Macrosolen	(((Desmaria	Notanthera)	Tupeia)	(((Tristerix	(Tripodanthus	Struthanthus))	(Ligaria	Gaiadendron))	(((((Muellerina	Ileostylus)	((Bakerella	(((Amyema	Benthamina)	((((Helixanthera	Tapinanthus)	Scurrula)	Agelanthus)	Moquiniella))	(Taxillus	Englerina)))	Dendrophthoe))	(Cecarria	Loranthus))	Nuytsia)	(Peraxilla	Atkinsonia))))	Decaisnina);
(Macrosolen	(((Notanthera	(Desmaria	(Nuytsia	(Tripodanthus	Struthanthus))))	(Ligaria	Gaiadendron))	((Tristerix	((Moquiniella	(Bakerella	(((Tapinanthus	Helixanthera)	(Englerina	(Taxillus	Benthamina)))	(Dendrophthoe	Scurrula))))	((Cecarria	Loranthus)	(Amyema	((Ileostylus	Muellerina)	Agelanthus)))))	(Peraxilla	(Atkinsonia	Tupeia))))	Decaisnina);
(Ligaria	((((Atkinsonia	Tupeia)	((Notanthera	(Nuytsia	Desmaria))	(Tripodanthus	Struthanthus)))	(Agelanthus	(Peraxilla	Gaiadendron)))	((Tristerix	(((Amyema	((Moquiniella	(Dendrophthoe	(((Tapinanthus	Helixanthera)	Englerina)	((Benthamina	Scurrula)	Taxillus))))	Bakerella))	(Cecarria	Loranthus))	(Ileostylus	Muellerina)))	Macrosolen))	Decaisnina);
((Macrosolen	(Atkinsonia	(((Notanthera	(Desmaria	((Nuytsia	(((Ileostylus	Muellerina)	(Agelanthus	(Cecarria	Loranthus)))	((Dendrophthoe	Helixanthera)	(((Taxillus	Scurrula)	(Tapinanthus	Englerina))	((Amyema	Benthamina)	(Bakerella	Moquiniella))))))	Tupeia)))	((Tripodanthus	Struthanthus)	Peraxilla))	(Gaiadendron	Tristerix))))	Ligaria	Decaisnina);
(Macrosolen	(((Nuytsia	(((Ileostylus	Muellerina)	(Cecarria	Loranthus))	(((Taxillus	(Dendrophthoe	Scurrula))	(Moquiniella	Bakerella))	((Amyema	Benthamina)	((Helixanthera	(Agelanthus	Englerina))	Tapinanthus)))))	((Ligaria	Notanthera)	Tupeia))	(((Tripodanthus	Struthanthus)	Peraxilla)	((Desmaria	(Gaiadendron	Tristerix))	Atkinsonia)))	Decaisnina);
(Macrosolen	(((Desmaria	((Ligaria	Gaiadendron)	Tristerix))	((((Nuytsia	(((Ileostylus	Muellerina)	(Cecarria	Loranthus))	((Amyema	Agelanthus)	((Benthamina	(Englerina	((((Taxillus	Tapinanthus)	Bakerella)	Scurrula)	Moquiniella)))	(Dendrophthoe	Helixanthera)))))	Peraxilla)	Atkinsonia)	(Notanthera	Tupeia)))	(Tripodanthus	Struthanthus))	Decaisnina);
((Macrosolen	((Nuytsia	(((Ileostylus	Muellerina)	(Cecarria	Loranthus))	(Amyema	(((Tapinanthus	Helixanthera)	Englerina)	((Taxillus	((Moquiniella	(Agelanthus	(Dendrophthoe	Scurrula)))	Bakerella))	Benthamina)))))	((Desmaria	(Gaiadendron	Tristerix))	((Notanthera	Tupeia)	(((Tripodanthus	Struthanthus)	Peraxilla)	Atkinsonia)))))	Ligaria	Decaisnina);
((Macrosolen	((Atkinsonia	Tupeia)	((((Nuytsia	((Cecarria	Loranthus)	((Ileostylus	Muellerina)	(Agelanthus	(((Bakerella	((Dendrophthoe	Scurrula)	(Amyema	Benthamina)))	Moquiniella)	(Taxillus	((Tapinanthus	Helixanthera)	Englerina)))))))	(Notanthera	Desmaria))	(Tripodanthus	Struthanthus))	(Gaiadendron	(Peraxilla	Tristerix)))))	Ligaria	Decaisnina);
(Macrosolen	((Agelanthus	(Tristerix	Gaiadendron))	((Peraxilla	(((((Dendrophthoe	Scurrula)	Tapinanthus)	(Moquiniella	((Taxillus	(Helixanthera	((Amyema	Benthamina)	Englerina)))	Bakerella)))	((Cecarria	Loranthus)	(Ileostylus	Muellerina)))	Atkinsonia))	((Notanthera	((Nuytsia	Tupeia)	(Ligaria	Desmaria)))	(Tripodanthus	Struthanthus))))	Decaisnina);
(Macrosolen	(((Ligaria	Gaiadendron)	(((Notanthera	Desmaria)	Agelanthus)	(Nuytsia	(Tripodanthus	Struthanthus))))	((Tristerix	(Helixanthera	(((Englerina	((((Moquiniella	(Scurrula	((Ileostylus	Muellerina)	(Benthamina	Bakerella))))	Dendrophthoe)	Tapinanthus)	Taxillus))	(Cecarria	Loranthus))	Amyema)))	((Tupeia	Atkinsonia)	Peraxilla)))	Decaisnina);
(Ligaria	(Desmaria	((((((Tupeia	Atkinsonia)	Peraxilla)	(((Loranthus	Cecarria)	(Agelanthus	((Amyema	Helixanthera)	(((Taxillus	Bakerella)	(Moquiniella	((Scurrula	Dendrophthoe)	Tapinanthus)))	(Englerina	Benthamina)))))	(Muellerina	Ileostylus)))	(Notanthera	(Nuytsia	(Tristerix	(Struthanthus	Tripodanthus)))))	Macrosolen)	Gaiadendron))	Decaisnina);
(Macrosolen	((Peraxilla	(Tristerix	(Agelanthus	Gaiadendron)))	(Atkinsonia	((Struthanthus	Tripodanthus)	((Notanthera	((Nuytsia	(((Loranthus	Cecarria)	((Amyema	Helixanthera)	((Taxillus	(Moquiniella	(Bakerella	((Scurrula	Dendrophthoe)	Tapinanthus))))	(Englerina	Benthamina))))	(Muellerina	Ileostylus)))	Tupeia))	(Desmaria	Ligaria)))))	Decaisnina);
((Macrosolen	((((Struthanthus	Tripodanthus)	(Desmaria	Notanthera))	(Tristerix	(Agelanthus	(Peraxilla	((Nuytsia	((Helixanthera	((((Moquiniella	(((Tapinanthus	Englerina)	Taxillus)	Benthamina))	(Scurrula	Dendrophthoe))	Bakerella)	Amyema))	((Loranthus	Cecarria)	(Muellerina	Ileostylus))))	(Tupeia	Atkinsonia))))))	Gaiadendron))	Ligaria	Decaisnina);
(Macrosolen	(Peraxilla	((Desmaria	Gaiadendron)	(((Nuytsia	(Tristerix	((((Helixanthera	(Tapinanthus	Englerina))	Taxillus)	(((Moquiniella	Bakerella)	(Scurrula	Dendrophthoe))	(Amyema	Benthamina)))	((Loranthus	Cecarria)	(Muellerina	Ileostylus)))))	((Agelanthus	Notanthera)	(Struthanthus	Tripodanthus)))	(Ligaria	(Tupeia	Atkinsonia)))))	Decaisnina);
(Macrosolen	((((Desmaria	Notanthera)	(Ligaria	Gaiadendron))	(Tristerix	((Peraxilla	(Tupeia	Atkinsonia))	(Nuytsia	(((((Tapinanthus	(Englerina	Taxillus))	(Agelanthus	(Helixanthera	(Scurrula	Dendrophthoe))))	((Amyema	Benthamina)	(Bakerella	Moquiniella)))	(Muellerina	Ileostylus))	(Loranthus	Cecarria))))))	(Struthanthus	Tripodanthus))	Decaisnina);
(Macrosolen	(((Desmaria	Notanthera)	(Ligaria	Gaiadendron))	((Tristerix	(Struthanthus	Tripodanthus))	(((Nuytsia	(((((Helixanthera	Agelanthus)	Amyema)	(((Moquiniella	Taxillus)	(Benthamina	Englerina))	((Tapinanthus	Bakerella)	(Dendrophthoe	Scurrula))))	(Muellerina	Ileostylus))	(Loranthus	Cecarria)))	Peraxilla)	(Tupeia	Atkinsonia))))	Decaisnina);
(Macrosolen	(((Nuytsia	(((((Benthamina	Amyema)	(((Agelanthus	(Tapinanthus	Taxillus))	((Dendrophthoe	Scurrula)	(Moquiniella	Bakerella)))	Helixanthera))	Englerina)	(Muellerina	Ileostylus))	(Loranthus	Cecarria)))	((Struthanthus	Tripodanthus)	(Tupeia	(Ligaria	Atkinsonia))))	((Notanthera	(Gaiadendron	(Desmaria	Tristerix)))	Peraxilla))	Decaisnina);
(Macrosolen	((((((Notanthera	Desmaria)	(Struthanthus	Tripodanthus))	((Tupeia	Atkinsonia)	Ligaria))	(Nuytsia	((Muellerina	Ileostylus)	((Loranthus	Cecarria)	((Bakerella	Scurrula)	((((Agelanthus	Benthamina)	Amyema)	(Dendrophthoe	(Englerina	((Helixanthera	Tapinanthus)	Taxillus))))	Moquiniella))))))	(Gaiadendron	Tristerix))	Peraxilla)	Decaisnina);
(Macrosolen	((((Tristerix	(Gaiadendron	Desmaria))	((Notanthera	(Nuytsia	((Agelanthus	(Muellerina	Ileostylus))	((Loranthus	Cecarria)	((Helixanthera	Amyema)	((Englerina	(((Bakerella	(Dendrophthoe	Scurrula))	(Tapinanthus	Moquiniella))	Taxillus))	Benthamina))))))	(Struthanthus	Tripodanthus)))	((Tupeia	Atkinsonia)	Ligaria))	Peraxilla)	Decaisnina);
(Macrosolen	(((((Tupeia	Atkinsonia)	((Loranthus	Cecarria)	(Amyema	(((Tapinanthus	Englerina)	(((Bakerella	(Muellerina	Ileostylus))	(((Dendrophthoe	Scurrula)	Moquiniella)	Taxillus))	Benthamina))	Helixanthera))))	Peraxilla)	Tristerix)	((Agelanthus	(Ligaria	Gaiadendron))	(((Desmaria	Notanthera)	(Struthanthus	Tripodanthus))	Nuytsia)))	Decaisnina);
((((((((Helixanthera	(((((Taxillus	(((Benthamina	Bakerella)	Moquiniella)	(Scurrula	Dendrophthoe)))	Englerina)	Tapinanthus)	(((Muellerina	Ileostylus)	(Loranthus	Cecarria))	Amyema))	Agelanthus))	Tristerix)	Peraxilla)	(Tupeia	Atkinsonia))	Gaiadendron)	(Nuytsia	((Notanthera	Desmaria)	(Struthanthus	Tripodanthus))))	Macrosolen)	Ligaria	Decaisnina);
(((((((((Muellerina	Ileostylus)	(Loranthus	Cecarria))	((Agelanthus	(((Tapinanthus	Englerina)	Helixanthera)	Taxillus))	((((Scurrula	Dendrophthoe)	Bakerella)	Moquiniella)	(Amyema	Benthamina))))	Tristerix)	Peraxilla)	Atkinsonia)	(Gaiadendron	(((Tupeia	Notanthera)	(Nuytsia	Desmaria))	(Struthanthus	Tripodanthus))))	Macrosolen)	Ligaria	Decaisnina);
((((((Muellerina	(Agelanthus	Ileostylus))	((Loranthus	Cecarria)	((((Moquiniella	(Amyema	Benthamina))	((((Englerina	Tapinanthus)	Helixanthera)	Taxillus)	Bakerella))	Dendrophthoe)	Scurrula)))	Tristerix)	Peraxilla)	Atkinsonia)	(((Ligaria	Nuytsia)	Macrosolen)	(Gaiadendron	(((Tupeia	Notanthera)	Desmaria)	(Struthanthus	Tripodanthus))))	Decaisnina);
(Nuytsia	(Macrosolen	(((((Helixanthera	(((Moquiniella	((Scurrula	(Taxillus	(Agelanthus	Dendrophthoe)))	Bakerella))	((Englerina	(((Muellerina	Ileostylus)	(Loranthus	Cecarria))	Amyema))	Benthamina))	Tapinanthus))	Peraxilla)	(Tupeia	Atkinsonia))	((Ligaria	Gaiadendron)	(Tristerix	Desmaria)))	((Struthanthus	Tripodanthus)	Notanthera)))	Decaisnina);
(Macrosolen	(((Ligaria	Gaiadendron)	(Tristerix	Peraxilla))	(Atkinsonia	((Struthanthus	Tripodanthus)	(((Tupeia	Desmaria)	Notanthera)	(Nuytsia	(Helixanthera	((((Agelanthus	(Scurrula	Dendrophthoe))	Taxillus)	(((Benthamina	Amyema)	Moquiniella)	(((Bakerella	Muellerina)	Ileostylus)	(Loranthus	Cecarria))))	(Englerina	Tapinanthus))))))))	Decaisnina);
(Macrosolen	(Gaiadendron	((Peraxilla	Atkinsonia)	(Tristerix	(Agelanthus	(((Nuytsia	((((Tapinanthus	(Englerina	Taxillus))	(Scurrula	Benthamina))	((Dendrophthoe	(Moquiniella	Bakerella))	((Ileostylus	Muellerina)	(Amyema	(Loranthus	Cecarria)))))	Helixanthera))	((Struthanthus	Tripodanthus)	((Ligaria	Desmaria)	Notanthera)))	Tupeia)))))	Decaisnina);
(Macrosolen	((((Struthanthus	Tripodanthus)	(Tupeia	((Ligaria	Nuytsia)	(Desmaria	Notanthera))))	((Peraxilla	Atkinsonia)	(((((((Muellerina	Bakerella)	(Ileostylus	(Loranthus	Cecarria)))	(Moquiniella	(((Agelanthus	Benthamina)	(Englerina	Taxillus))	Dendrophthoe)))	Amyema)	Helixanthera)	Scurrula)	Tapinanthus)))	(Gaiadendron	Tristerix))	Decaisnina);
(Macrosolen	(Agelanthus	((Nuytsia	(((Tristerix	Peraxilla)	(Ligaria	(Tupeia	Atkinsonia)))	(((Ileostylus	Muellerina)	(Loranthus	Cecarria))	((Moquiniella	((Scurrula	((Bakerella	(Englerina	Taxillus))	Benthamina))	Tapinanthus))	(Amyema	(Dendrophthoe	Helixanthera))))))	(((Desmaria	Notanthera)	(Struthanthus	Tripodanthus))	Gaiadendron)))	Decaisnina);
(Macrosolen	((((((Ileostylus	Muellerina)	(Loranthus	Cecarria))	((((Benthamina	(Bakerella	Moquiniella))	(Dendrophthoe	Scurrula))	((Englerina	Tapinanthus)	Taxillus))	(Amyema	Helixanthera)))	(Tupeia	Notanthera))	(Peraxilla	((Agelanthus	(Nuytsia	(Struthanthus	Tripodanthus)))	(Ligaria	Atkinsonia))))	(Gaiadendron	(Tristerix	Desmaria)))	Decaisnina);
((Macrosolen	(Agelanthus	(Gaiadendron	(((Desmaria	(Struthanthus	Tripodanthus))	Notanthera)	(Peraxilla	((Tristerix	(Nuytsia	(((Ileostylus	Muellerina)	(Loranthus	Cecarria))	((((Benthamina	(Bakerella	Moquiniella))	(Dendrophthoe	Scurrula))	((Englerina	Taxillus)	Tapinanthus))	(Amyema	Helixanthera)))))	(Tupeia	Atkinsonia)))))))	Ligaria	Decaisnina);
((Tristerix	((Macrosolen	(Gaiadendron	Peraxilla))	(((Tupeia	((((Agelanthus	((((Muellerina	Ileostylus)	Amyema)	(((((Dendrophthoe	Taxillus)	(Scurrula	Benthamina))	(Tapinanthus	Englerina))	Moquiniella)	Bakerella))	Helixanthera))	(Cecarria	Loranthus))	Nuytsia)	(Desmaria	Notanthera)))	(Tripodanthus	Struthanthus))	Atkinsonia)))	Ligaria	Decaisnina);
(((Gaiadendron	((((((Tapinanthus	Englerina)	((((Dendrophthoe	Benthamina)	Bakerella)	(((Muellerina	Ileostylus)	Amyema)	((Scurrula	(Loranthus	(Cecarria	Agelanthus)))	Taxillus)))	Moquiniella))	Helixanthera)	Nuytsia)	(((Tripodanthus	Struthanthus)	(Desmaria	Notanthera))	(Atkinsonia	Tupeia)))	(Peraxilla	Tristerix)))	Macrosolen)	Ligaria	Decaisnina);
(((Agelanthus	((Peraxilla	((Helixanthera	((((Loranthus	Cecarria)	(Muellerina	Ileostylus))	(Moquiniella	((Scurrula	Dendrophthoe)	((Bakerella	Benthamina)	(Englerina	Taxillus)))))	Amyema))	Tapinanthus))	(Ligaria	(Atkinsonia	Tupeia))))	(((Tripodanthus	Struthanthus)	(Nuytsia	Notanthera))	(Tristerix	(Desmaria	Gaiadendron))))	Macrosolen	Decaisnina);
(((((Peraxilla	((((Scurrula	(Loranthus	Cecarria))	((Muellerina	Ileostylus)	(Dendrophthoe	(Bakerella	((((Tapinanthus	Englerina)	Taxillus)	Benthamina)	Moquiniella)))))	(Amyema	Helixanthera))	(Agelanthus	Tristerix)))	(Ligaria	(Atkinsonia	Tupeia)))	((Nuytsia	(Tripodanthus	Struthanthus))	(Notanthera	Desmaria)))	Gaiadendron)	Macrosolen	Decaisnina);
(((((Nuytsia	Tristerix)	Gaiadendron)	(((Helixanthera	((((((Taxillus	(Moquiniella	Bakerella))	(Dendrophthoe	Scurrula))	Benthamina)	(Tapinanthus	Englerina))	(Amyema	(Muellerina	(Agelanthus	Ileostylus))))	(Loranthus	Cecarria)))	(Peraxilla	(Atkinsonia	Tupeia)))	((Tripodanthus	Struthanthus)	(Notanthera	Desmaria))))	Macrosolen)	Ligaria	Decaisnina);
((((Nuytsia	(((Loranthus	Cecarria)	(Muellerina	Ileostylus))	(((((Tapinanthus	Englerina)	Taxillus)	Agelanthus)	((Benthamina	(Dendrophthoe	(Scurrula	Moquiniella)))	Bakerella))	(Helixanthera	Amyema))))	(Peraxilla	(Atkinsonia	Tupeia)))	((Macrosolen	((Tristerix	Gaiadendron)	Desmaria))	(Notanthera	(Tripodanthus	Struthanthus))))	Ligaria	Decaisnina);
(Ligaria	((((Nuytsia	(((Loranthus	Cecarria)	(Muellerina	Ileostylus))	((((Tapinanthus	Bakerella)	((((Benthamina	(Helixanthera	Amyema))	Englerina)	Taxillus)	Moquiniella))	Dendrophthoe)	Scurrula)))	Tristerix)	((((Notanthera	Desmaria)	(Agelanthus	(Struthanthus	Tripodanthus)))	(Atkinsonia	Tupeia))	(Peraxilla	Gaiadendron)))	Macrosolen)	Decaisnina);
(((Ligaria	Gaiadendron)	((Tristerix	Peraxilla)	((((Notanthera	Desmaria)	(Struthanthus	Tripodanthus))	(Atkinsonia	Tupeia))	(Nuytsia	((Loranthus	Cecarria)	((Muellerina	Ileostylus)	(Amyema	(((((Tapinanthus	Englerina)	Taxillus)	Benthamina)	((Bakerella	(Moquiniella	Agelanthus))	(Dendrophthoe	Scurrula)))	Helixanthera))))))))	Macrosolen	Decaisnina);
(Ligaria	((((Tristerix	(Desmaria	Gaiadendron))	(((Atkinsonia	Tupeia)	((Agelanthus	((Loranthus	Cecarria)	((Muellerina	Ileostylus)	((Benthamina	Amyema)	(((Scurrula	(Dendrophthoe	Helixanthera))	((Tapinanthus	Englerina)	Taxillus))	(Moquiniella	Bakerella))))))	Peraxilla))	(Struthanthus	(Tripodanthus	Notanthera))))	Macrosolen)	Nuytsia)	Decaisnina);
(Macrosolen	(((Struthanthus	Tripodanthus)	(Tupeia	(Nuytsia	(Notanthera	Desmaria))))	(((Tapinanthus	((Englerina	(Taxillus	Bakerella))	((((Loranthus	Cecarria)	(Muellerina	Ileostylus))	((Moquiniella	(Benthamina	Amyema))	(Scurrula	(Dendrophthoe	Helixanthera))))	Agelanthus)))	(Atkinsonia	(Tristerix	Peraxilla)))	(Ligaria	Gaiadendron)))	Decaisnina);
((((((Tristerix	(Struthanthus	Tripodanthus))	(((Nuytsia	((((Loranthus	Cecarria)	(Ileostylus	Muellerina))	(((((Benthamina	(Helixanthera	Amyema))	Englerina)	Taxillus)	(Bakerella	(Tapinanthus	(Dendrophthoe	Scurrula))))	Moquiniella))	Agelanthus))	Tupeia)	(Notanthera	Desmaria)))	Atkinsonia)	(Macrosolen	Gaiadendron))	Peraxilla)	Ligaria	Decaisnina);
((((Nuytsia	(((Loranthus	Cecarria)	(Ileostylus	Muellerina))	((((((Scurrula	(Taxillus	Tapinanthus))	Bakerella)	(Moquiniella	Dendrophthoe))	(Englerina	(Agelanthus	Benthamina)))	Helixanthera)	Amyema)))	(((Atkinsonia	Tupeia)	((Notanthera	Desmaria)	((Struthanthus	Tripodanthus)	Peraxilla)))	(Gaiadendron	Tristerix)))	Macrosolen)	Ligaria	Decaisnina);
(((((Ligaria	Gaiadendron)	(Desmaria	Tristerix))	((Agelanthus	(Struthanthus	Tripodanthus))	(Notanthera	Tupeia)))	(Peraxilla	((Nuytsia	((Ileostylus	Muellerina)	((((Benthamina	((Bakerella	Moquiniella)	(Dendrophthoe	Scurrula)))	(Taxillus	(Englerina	Tapinanthus)))	(Helixanthera	Amyema))	(Loranthus	Cecarria))))	Atkinsonia)))	Macrosolen	Decaisnina);
(((((Struthanthus	Tripodanthus)	(Gaiadendron	Tristerix))	(((Desmaria	(Ligaria	Notanthera))	Tupeia)	(Nuytsia	((Ileostylus	Muellerina)	(((Agelanthus	((((Bakerella	(Scurrula	Benthamina))	(Moquiniella	Dendrophthoe))	Taxillus)	(Englerina	Tapinanthus)))	(Helixanthera	Amyema))	(Loranthus	Cecarria))))))	(Atkinsonia	Peraxilla))	Macrosolen	Decaisnina);
((((Peraxilla	Ligaria)	((Atkinsonia	(Desmaria	(Struthanthus	Tripodanthus)))	((Notanthera	Tupeia)	(Nuytsia	((Ileostylus	Muellerina)	(((((Taxillus	(Englerina	Tapinanthus))	(Helixanthera	Amyema))	((Dendrophthoe	Scurrula)	(Moquiniella	(Bakerella	Benthamina))))	Agelanthus)	(Loranthus	Cecarria)))))))	(Tristerix	Gaiadendron))	Macrosolen	Decaisnina);
(((Tripodanthus	(Struthanthus	Gaiadendron))	(((Tristerix	Peraxilla)	Atkinsonia)	(Desmaria	(((Tupeia	Notanthera)	Ligaria)	(Nuytsia	((Loranthus	Cecarria)	((Ileostylus	Muellerina)	((Helixanthera	Amyema)	(((Moquiniella	Bakerella)	(Agelanthus	(Scurrula	(Benthamina	(Taxillus	(Englerina	Tapinanthus))))))	Dendrophthoe)))))))))	Macrosolen	Decaisnina);
((((((Tupeia	Notanthera)	Desmaria)	((Struthanthus	Tripodanthus)	Agelanthus))	((Tristerix	(Peraxilla	(Atkinsonia	(Nuytsia	((Ileostylus	Muellerina)	(((Dendrophthoe	Scurrula)	((Benthamina	Amyema)	(Moquiniella	(Bakerella	(Taxillus	(Englerina	(Tapinanthus	Helixanthera)))))))	(Loranthus	Cecarria)))))))	Gaiadendron))	Macrosolen)	Ligaria	Decaisnina);
((((Desmaria	(Struthanthus	Tripodanthus))	(Ligaria	(Tupeia	Notanthera)))	((Tristerix	(Peraxilla	(Atkinsonia	((Agelanthus	Nuytsia)	((((Loranthus	Cecarria)	((Ileostylus	Muellerina)	Amyema))	((Englerina	Benthamina)	(((Moquiniella	Bakerella)	((Dendrophthoe	Scurrula)	Tapinanthus))	Taxillus)))	Helixanthera)))))	Gaiadendron))	Macrosolen	Decaisnina);
(((Atkinsonia	((Struthanthus	Tripodanthus)	(Nuytsia	(((((Muellerina	((Loranthus	Cecarria)	Ileostylus))	((Taxillus	(Bakerella	Moquiniella))	((Dendrophthoe	Scurrula)	((Tapinanthus	(Englerina	Helixanthera))	(Amyema	Benthamina)))))	Agelanthus)	(Tupeia	Notanthera))	(Ligaria	Desmaria)))))	(Peraxilla	(Tristerix	Gaiadendron)))	Macrosolen	Decaisnina);
((((((((Nuytsia	Tripodanthus)	Struthanthus)	((Tupeia	Notanthera)	Desmaria))	(Tristerix	(Peraxilla	((((Loranthus	Cecarria)	(Ileostylus	Muellerina))	(((Dendrophthoe	Scurrula)	(Helixanthera	(Tapinanthus	Englerina)))	(Bakerella	((Amyema	Benthamina)	(Moquiniella	Taxillus)))))	Atkinsonia))))	Gaiadendron)	Agelanthus)	Macrosolen)	Ligaria	Decaisnina);
((Macrosolen	(((Tripodanthus	Struthanthus)	(Desmaria	(Notanthera	Tupeia)))	(Gaiadendron	(Tristerix	((Atkinsonia	Peraxilla)	(Nuytsia	((((Moquiniella	((Tapinanthus	Englerina)	(Taxillus	(Ileostylus	Muellerina))))	Bakerella)	((Scurrula	Dendrophthoe)	Helixanthera))	((Cecarria	Loranthus)	((Agelanthus	Amyema)	Benthamina)))))))))	Ligaria	Decaisnina);
((Macrosolen	((Gaiadendron	(Peraxilla	Tristerix))	(Atkinsonia	((Notanthera	((Tripodanthus	Struthanthus)	Desmaria))	(Tupeia	(Nuytsia	(((((Englerina	Tapinanthus)	(((Dendrophthoe	(Bakerella	Moquiniella))	(Scurrula	Benthamina))	Taxillus))	(Amyema	((Cecarria	Loranthus)	(Ileostylus	Muellerina))))	Agelanthus)	Helixanthera)))))))	Ligaria	Decaisnina);
((Macrosolen	(Gaiadendron	(((Peraxilla	Atkinsonia)	((Tripodanthus	Struthanthus)	(Notanthera	((Nuytsia	((((Cecarria	Loranthus)	Agelanthus)	(Ileostylus	Muellerina))	((Amyema	Helixanthera)	(((Tapinanthus	Dendrophthoe)	Scurrula)	(Benthamina	(Bakerella	((Taxillus	Englerina)	Moquiniella)))))))	(Tupeia	Desmaria)))))	Tristerix)))	Ligaria	Decaisnina);
(((Tristerix	(Atkinsonia	((Tripodanthus	Struthanthus)	((((((Cecarria	Loranthus)	(Ileostylus	Muellerina))	((Amyema	(Dendrophthoe	Helixanthera))	(Benthamina	(((Scurrula	Taxillus)	(Agelanthus	(Moquiniella	Bakerella)))	(Englerina	Tapinanthus)))))	Tupeia)	Notanthera)	Desmaria))))	((Ligaria	Nuytsia)	Macrosolen))	(Peraxilla	Gaiadendron)	Decaisnina);
(((Gaiadendron	((Peraxilla	((Tristerix	(((Cecarria	Loranthus)	(Ileostylus	Muellerina))	(((Taxillus	Benthamina)	(Englerina	Tapinanthus))	(Bakerella	((Scurrula	(Amyema	(Dendrophthoe	Helixanthera)))	Moquiniella)))))	(Tupeia	Atkinsonia)))	((Tripodanthus	Struthanthus)	(Desmaria	(Notanthera	Agelanthus)))))	(Nuytsia	Macrosolen))	Ligaria	Decaisnina);
((((Nuytsia	(((Amyema	(Agelanthus	(Moquiniella	(((Scurrula	Dendrophthoe)	(Taxillus	(Helixanthera	(Englerina	Tapinanthus))))	(Bakerella	Benthamina)))))	(Loranthus	(Ileostylus	Muellerina)))	Cecarria))	((((Atkinsonia	((Tripodanthus	Struthanthus)	(Desmaria	Notanthera)))	Tupeia)	(Peraxilla	Tristerix))	Gaiadendron))	Macrosolen)	Ligaria	Decaisnina);
((((Gaiadendron	(((Peraxilla	(Tripodanthus	Struthanthus))	(Atkinsonia	Tupeia))	((Nuytsia	((Amyema	(((Englerina	Tapinanthus)	((Moquiniella	((Scurrula	Dendrophthoe)	(Taxillus	Helixanthera)))	Bakerella))	Benthamina))	((Cecarria	Loranthus)	(Ileostylus	Muellerina))))	(Desmaria	(Agelanthus	Notanthera)))))	Tristerix)	Macrosolen)	Ligaria	Decaisnina);
((((Atkinsonia	Tupeia)	((Tristerix	((Nuytsia	((Ileostylus	Muellerina)	((((Tapinanthus	Englerina)	((Bakerella	Benthamina)	(((Scurrula	Dendrophthoe)	Moquiniella)	Taxillus)))	(Helixanthera	Amyema))	(Cecarria	Loranthus))))	Agelanthus))	Peraxilla))	(Gaiadendron	(Macrosolen	((Tripodanthus	Struthanthus)	(Desmaria	Notanthera)))))	Ligaria	Decaisnina);
(((((Desmaria	Notanthera)	(Nuytsia	(Tripodanthus	Struthanthus)))	((((Atkinsonia	Tupeia)	(Tristerix	((Helixanthera	(((Benthamina	(Taxillus	((Bakerella	((Tapinanthus	Scurrula)	(Agelanthus	Moquiniella)))	Dendrophthoe)))	Englerina)	((Ileostylus	Muellerina)	Amyema)))	(Cecarria	Loranthus))))	Peraxilla)	Gaiadendron))	Macrosolen)	Ligaria	Decaisnina);
((((((Nuytsia	(((Ileostylus	Muellerina)	(Amyema	(((Benthamina	((Taxillus	Tapinanthus)	(Scurrula	(Moquiniella	Bakerella))))	Englerina)	(Agelanthus	(Dendrophthoe	Helixanthera)))))	(Cecarria	Loranthus)))	((Tripodanthus	Struthanthus)	Notanthera))	((Desmaria	Tristerix)	(Ligaria	Gaiadendron)))	(Atkinsonia	Tupeia))	Peraxilla)	Macrosolen	Decaisnina);
(((((Helixanthera	Amyema)	((Taxillus	(Agelanthus	(Benthamina	((Scurrula	Dendrophthoe)	(Moquiniella	(Bakerella	(Muellerina	Ileostylus)))))))	(Tapinanthus	Englerina)))	(Loranthus	Cecarria))	((Tupeia	Atkinsonia)	Peraxilla))	(Tristerix	((((Notanthera	Desmaria)	Nuytsia)	(Tripodanthus	Struthanthus))	((Ligaria	Gaiadendron)	Macrosolen)))	Decaisnina);
(Macrosolen	((((Desmaria	(Gaiadendron	Tristerix))	Peraxilla)	Notanthera)	(((Tripodanthus	Struthanthus)	(Ligaria	(Tupeia	Atkinsonia)))	(Nuytsia	(((Muellerina	Ileostylus)	((Helixanthera	Amyema)	((Scurrula	Dendrophthoe)	(Agelanthus	(((Bakerella	((Tapinanthus	Englerina)	Taxillus))	Benthamina)	Moquiniella)))))	(Loranthus	Cecarria)))))	Decaisnina);
(((Macrosolen	(Atkinsonia	((Desmaria	(((((((Scurrula	Dendrophthoe)	((Helixanthera	(Bakerella	((Moquiniella	(Taxillus	Englerina))	(Amyema	Benthamina))))	Tapinanthus))	(Muellerina	Ileostylus))	(Loranthus	Cecarria))	(Agelanthus	Nuytsia))	Tupeia)	Notanthera))	(Tripodanthus	Struthanthus))))	((Tristerix	Gaiadendron)	Peraxilla))	Ligaria	Decaisnina);
(((Agelanthus	Nuytsia)	Macrosolen)	((((Desmaria	Notanthera)	(Tripodanthus	Struthanthus))	(Tristerix	(Ligaria	Gaiadendron)))	(((((Muellerina	Ileostylus)	(((Amyema	Benthamina)	(Bakerella	(Dendrophthoe	(((Taxillus	(Tapinanthus	Englerina))	Helixanthera)	Scurrula))))	Moquiniella))	(Loranthus	Cecarria))	Peraxilla)	(Tupeia	Atkinsonia)))	Decaisnina);
((((((Muellerina	Ileostylus)	((((Benthamina	(Tapinanthus	(Moquiniella	(Bakerella	Taxillus))))	Englerina)	((Scurrula	(Dendrophthoe	Helixanthera))	(Amyema	Agelanthus)))	(Loranthus	Cecarria)))	Nuytsia)	Macrosolen)	(((Tristerix	Desmaria)	Gaiadendron)	(((Tripodanthus	Struthanthus)	Notanthera)	(Peraxilla	(Tupeia	Atkinsonia)))))	Ligaria	Decaisnina);
(Macrosolen	(((((((Loranthus	Cecarria)	((Muellerina	Ileostylus)	((((Benthamina	(Moquiniella	((Dendrophthoe	Bakerella)	(Scurrula	Taxillus))))	(Tapinanthus	Englerina))	Helixanthera)	Amyema)))	Agelanthus)	Nuytsia)	(((Tripodanthus	Struthanthus)	(Desmaria	Notanthera))	(Ligaria	(Tupeia	Atkinsonia))))	(Tristerix	Peraxilla))	Gaiadendron)	Decaisnina);
((Macrosolen	((Gaiadendron	(((Tripodanthus	Struthanthus)	(Tristerix	Nuytsia))	((Atkinsonia	Tupeia)	(Peraxilla	((((Amyema	Benthamina)	(Tapinanthus	Englerina))	((Moquiniella	Bakerella)	(Scurrula	(Dendrophthoe	(Helixanthera	Taxillus)))))	((Loranthus	Cecarria)	(Muellerina	Ileostylus)))))))	(Desmaria	(Notanthera	Agelanthus))))	Ligaria	Decaisnina);
(((Agelanthus	Macrosolen)	((Nuytsia	((((Bakerella	((Amyema	Benthamina)	(Englerina	(Helixanthera	Tapinanthus))))	Taxillus)	(Moquiniella	(Dendrophthoe	Scurrula)))	((Loranthus	Cecarria)	(Muellerina	Ileostylus))))	(((Gaiadendron	(Tristerix	Desmaria))	Peraxilla)	((Notanthera	(Tripodanthus	Struthanthus))	(Atkinsonia	Tupeia)))))	Ligaria	Decaisnina);
(Macrosolen	((Gaiadendron	((Tristerix	((Agelanthus	((Scurrula	(Loranthus	Cecarria))	(Muellerina	Ileostylus)))	((((Taxillus	((Amyema	Benthamina)	(Englerina	(Helixanthera	Tapinanthus))))	Moquiniella)	Bakerella)	Dendrophthoe)))	Peraxilla))	(((Desmaria	Notanthera)	(Nuytsia	(Struthanthus	Tripodanthus)))	(Atkinsonia	(Ligaria	Tupeia))))	Decaisnina);
(Macrosolen	((Gaiadendron	Peraxilla)	(Tristerix	(((Desmaria	Notanthera)	((((Dendrophthoe	(Moquiniella	(((Bakerella	(Muellerina	Ileostylus))	(Taxillus	(((Englerina	Tapinanthus)	Agelanthus)	Helixanthera)))	(Amyema	Benthamina))))	(Scurrula	(Loranthus	Cecarria)))	Nuytsia)	(Struthanthus	Tripodanthus)))	(Atkinsonia	(Ligaria	Tupeia)))))	Decaisnina);
((Macrosolen	((Nuytsia	((Tupeia	Notanthera)	(Tristerix	Desmaria)))	((Gaiadendron	(Tripodanthus	Struthanthus))	((((Muellerina	(Ileostylus	Agelanthus))	(Amyema	(((((Tapinanthus	((Bakerella	(Dendrophthoe	Scurrula))	Moquiniella))	Helixanthera)	Taxillus)	Englerina)	Benthamina)))	(Loranthus	Cecarria))	(Peraxilla	Atkinsonia)))))	Ligaria	Decaisnina);
(Macrosolen	((((Tristerix	(Nuytsia	((Loranthus	Cecarria)	(((Taxillus	Englerina)	((Scurrula	Bakerella)	((((Agelanthus	Amyema)	Benthamina)	(Tapinanthus	Helixanthera))	(Moquiniella	Dendrophthoe))))	(Muellerina	Ileostylus)))))	(Peraxilla	Atkinsonia))	(((Tupeia	(Notanthera	Ligaria))	Desmaria)	(Tripodanthus	Struthanthus)))	Gaiadendron)	Decaisnina);
(Macrosolen	(((((Tupeia	Ligaria)	Atkinsonia)	((Tristerix	(((Loranthus	Cecarria)	((Bakerella	(Moquiniella	((Amyema	Benthamina)	Dendrophthoe)))	(Scurrula	(Taxillus	((Agelanthus	Helixanthera)	(Englerina	Tapinanthus))))))	(Muellerina	Ileostylus)))	Peraxilla))	((Notanthera	((Tripodanthus	Struthanthus)	Desmaria))	Nuytsia))	Gaiadendron)	Decaisnina);
(Macrosolen	(((Atkinsonia	((Tristerix	(((Loranthus	Cecarria)	((Agelanthus	(Englerina	((((Moquiniella	Bakerella)	Benthamina)	Dendrophthoe)	Taxillus)))	(Amyema	((Tapinanthus	Helixanthera)	Scurrula))))	(Muellerina	Ileostylus)))	Peraxilla))	(((Desmaria	(Tupeia	(Notanthera	Ligaria)))	Nuytsia)	(Tripodanthus	Struthanthus)))	Gaiadendron)	Decaisnina);
((Gaiadendron	((((Nuytsia	(((Loranthus	Cecarria)	((Amyema	Helixanthera)	(((((Moquiniella	Bakerella)	(Benthamina	(Englerina	(Agelanthus	Taxillus))))	Dendrophthoe)	Tapinanthus)	Scurrula)))	(Muellerina	Ileostylus)))	Tristerix)	(Atkinsonia	(Tupeia	((Tripodanthus	Struthanthus)	(Desmaria	Notanthera)))))	Macrosolen))	(Ligaria	Peraxilla)	Decaisnina);
((Macrosolen	(((((Nuytsia	(((Loranthus	Cecarria)	((Amyema	(Dendrophthoe	Helixanthera))	(((Scurrula	(Moquiniella	(Benthamina	Bakerella)))	Taxillus)	(Englerina	Tapinanthus))))	(Muellerina	Ileostylus)))	Tristerix)	Atkinsonia)	Peraxilla)	(Gaiadendron	((Agelanthus	(Tupeia	(Desmaria	Notanthera)))	(Tripodanthus	Struthanthus)))))	Ligaria	Decaisnina);
((Macrosolen	((Nuytsia	(((Loranthus	Cecarria)	(((Tapinanthus	Helixanthera)	(Dendrophthoe	(((Englerina	Taxillus)	Agelanthus)	Benthamina)))	((Moquiniella	Bakerella)	(Scurrula	Amyema))))	(Muellerina	Ileostylus)))	((Gaiadendron	(((Atkinsonia	Tupeia)	(Desmaria	Notanthera))	Peraxilla))	(Tristerix	(Tripodanthus	Struthanthus)))))	Ligaria	Decaisnina);
((Macrosolen	(((Gaiadendron	Nuytsia)	(Desmaria	(Notanthera	(Tripodanthus	Struthanthus))))	(Peraxilla	((Tristerix	(Cecarria	(Agelanthus	((((((Dendrophthoe	Scurrula)	(Moquiniella	(Bakerella	Benthamina)))	(Loranthus	(Muellerina	Ileostylus)))	((Englerina	Taxillus)	Tapinanthus))	Amyema)	Helixanthera))))	(Tupeia	Atkinsonia)))))	Ligaria	Decaisnina);
(Macrosolen	(((Desmaria	Notanthera)	(Tripodanthus	Struthanthus))	((Tristerix	Gaiadendron)	((Peraxilla	(Nuytsia	((((((Englerina	Taxillus)	Tapinanthus)	(((Bakerella	Benthamina)	Moquiniella)	(Dendrophthoe	Scurrula)))	Amyema)	Helixanthera)	((Loranthus	(Muellerina	(Agelanthus	Ileostylus)))	Cecarria))))	(Atkinsonia	(Ligaria	Tupeia)))))	Decaisnina);
((Macrosolen	(((Peraxilla	(Agelanthus	Gaiadendron))	(Atkinsonia	(((Nuytsia	((Amyema	(Helixanthera	(Benthamina	(Moquiniella	(((Dendrophthoe	Scurrula)	((Englerina	Tapinanthus)	Taxillus))	Bakerella)))))	((Muellerina	Ileostylus)	(Cecarria	Loranthus))))	Tupeia)	(Desmaria	Notanthera))))	(Tristerix	(Tripodanthus	Struthanthus))))	Ligaria	Decaisnina);
(((Macrosolen	((Gaiadendron	Tristerix)	((Struthanthus	Tripodanthus)	(Nuytsia	(Desmaria	((Notanthera	Tupeia)	(((Helixanthera	(Amyema	(Muellerina	Ileostylus)))	(Agelanthus	(Tapinanthus	((Moquiniella	(Bakerella	(Englerina	(Benthamina	Taxillus))))	(Scurrula	Dendrophthoe)))))	(Loranthus	Cecarria))))))))	(Peraxilla	Atkinsonia))	Ligaria	Decaisnina);
(Macrosolen	(Gaiadendron	((Tristerix	((Nuytsia	(((Loranthus	Cecarria)	(Bakerella	(((Scurrula	Dendrophthoe)	(Tapinanthus	Moquiniella))	(Taxillus	(((Amyema	Helixanthera)	Englerina)	Benthamina)))))	(Muellerina	Ileostylus)))	(Peraxilla	Atkinsonia)))	((Struthanthus	Tripodanthus)	(Desmaria	((Agelanthus	(Ligaria	Notanthera))	Tupeia)))))	Decaisnina);
(((((Loranthus	Cecarria)	(Scurrula	(((Helixanthera	(Englerina	(Amyema	Benthamina)))	(Taxillus	Bakerella))	((Tapinanthus	Moquiniella)	Dendrophthoe))))	(Muellerina	Ileostylus))	(Peraxilla	(Tupeia	Atkinsonia)))	(((Tristerix	((Agelanthus	Gaiadendron)	Desmaria))	((Ligaria	Notanthera)	(Nuytsia	(Struthanthus	Tripodanthus))))	Macrosolen)	Decaisnina);
(Ligaria	((((Notanthera	(Struthanthus	Tripodanthus))	((Agelanthus	Desmaria)	(Tristerix	Gaiadendron)))	((Nuytsia	(Tapinanthus	((Moquiniella	(((Englerina	((((Muellerina	Ileostylus)	(Loranthus	Cecarria))	Amyema)	Benthamina))	Taxillus)	Bakerella))	((Dendrophthoe	Helixanthera)	Scurrula))))	(Peraxilla	(Tupeia	Atkinsonia))))	Macrosolen)	Decaisnina);
(Ligaria	((Agelanthus	(((Tupeia	Atkinsonia)	((Struthanthus	Tripodanthus)	((Nuytsia	(((Muellerina	Ileostylus)	(Loranthus	Cecarria))	(((Benthamina	(Englerina	(Taxillus	(Moquiniella	(Bakerella	((Scurrula	Dendrophthoe)	Tapinanthus))))))	Helixanthera)	Amyema)))	(Desmaria	Notanthera))))	(Gaiadendron	(Peraxilla	Tristerix))))	Macrosolen)	Decaisnina);
(Ligaria	((((Tupeia	Atkinsonia)	(((Notanthera	((Struthanthus	Tripodanthus)	Agelanthus))	(Nuytsia	(((Muellerina	Ileostylus)	(Loranthus	Cecarria))	(((Englerina	Tapinanthus)	((Helixanthera	Dendrophthoe)	(Taxillus	Scurrula)))	((Bakerella	Moquiniella)	(Amyema	Benthamina))))))	(Gaiadendron	(Tristerix	Desmaria))))	Macrosolen)	Peraxilla)	Decaisnina);
(Ligaria	(Gaiadendron	(((Atkinsonia	(Peraxilla	(Nuytsia	((Loranthus	Cecarria)	(((Moquiniella	(((Scurrula	Bakerella)	(Tapinanthus	((Taxillus	(Agelanthus	Englerina))	Benthamina)))	Dendrophthoe))	(Helixanthera	Amyema))	(Muellerina	Ileostylus))))))	Tristerix)	(Macrosolen	((Tupeia	(Desmaria	Notanthera))	(Struthanthus	Tripodanthus)))))	Decaisnina);
(Ligaria	((((((((Bakerella	(Taxillus	(Tapinanthus	Englerina)))	(Moquiniella	(Dendrophthoe	Scurrula)))	(Helixanthera	((Benthamina	Amyema)	Agelanthus)))	((Muellerina	Ileostylus)	(Loranthus	Cecarria)))	Peraxilla)	(Tupeia	Atkinsonia))	((Notanthera	(Struthanthus	Tripodanthus))	(Tristerix	(Desmaria	Gaiadendron))))	(Nuytsia	Macrosolen))	Decaisnina);
(Macrosolen	((Tristerix	Gaiadendron)	(((((Loranthus	(Muellerina	Ileostylus))	((((Tapinanthus	(Taxillus	Englerina))	Scurrula)	(((Dendrophthoe	Helixanthera)	(Benthamina	Amyema))	(Bakerella	Moquiniella)))	(Agelanthus	Cecarria)))	Peraxilla)	(Ligaria	(Tupeia	Atkinsonia)))	((Notanthera	(Nuytsia	Desmaria))	(Struthanthus	Tripodanthus))))	Decaisnina);
(Macrosolen	(Gaiadendron	((Atkinsonia	((Tristerix	(((Cecarria	Loranthus)	(Muellerina	Ileostylus))	((Moquiniella	((Bakerella	((Tapinanthus	Englerina)	Taxillus))	((Dendrophthoe	(Helixanthera	Agelanthus))	(Benthamina	Amyema))))	Scurrula)))	Peraxilla))	((Tupeia	((Ligaria	Nuytsia)	(Notanthera	Desmaria)))	(Struthanthus	Tripodanthus))))	Decaisnina);
(((((Ligaria	(Tupeia	Atkinsonia))	(Nuytsia	(Notanthera	((Struthanthus	Tripodanthus)	Desmaria))))	(Tapinanthus	(Helixanthera	(((Englerina	Taxillus)	(Dendrophthoe	(Bakerella	(Moquiniella	(((Loranthus	Cecarria)	(Muellerina	Ileostylus))	(Amyema	Benthamina))))))	Scurrula))))	(Peraxilla	(Agelanthus	(Tristerix	Gaiadendron))))	Macrosolen	Decaisnina);
(((Tristerix	((Peraxilla	(Ligaria	Gaiadendron))	((Atkinsonia	Tupeia)	((Struthanthus	Tripodanthus)	(Desmaria	Notanthera)))))	((((Loranthus	Cecarria)	(Muellerina	Ileostylus))	(((Bakerella	(Moquiniella	(Benthamina	((Scurrula	Tapinanthus)	(Englerina	Taxillus)))))	((Agelanthus	Helixanthera)	Amyema))	Dendrophthoe))	Nuytsia))	Macrosolen	Decaisnina);
((((Gaiadendron	((((Muellerina	Ileostylus)	(((((Dendrophthoe	(Taxillus	(Moquiniella	(Bakerella	Scurrula))))	(Tapinanthus	Englerina))	Benthamina)	(Amyema	Helixanthera))	(Loranthus	Cecarria)))	Peraxilla)	(Atkinsonia	Tupeia)))	(((Nuytsia	Tristerix)	(Struthanthus	Tripodanthus))	(Desmaria	Notanthera)))	(Agelanthus	Macrosolen))	Ligaria	Decaisnina);
((((((Nuytsia	((Muellerina	Ileostylus)	(((Agelanthus	Amyema)	(Helixanthera	(Benthamina	(Englerina	((Bakerella	((Moquiniella	Tapinanthus)	(Dendrophthoe	Scurrula)))	Taxillus)))))	(Loranthus	Cecarria))))	(Atkinsonia	Peraxilla))	Tupeia)	(Notanthera	(Gaiadendron	(Desmaria	Tristerix))))	(Macrosolen	(Struthanthus	Tripodanthus)))	Ligaria	Decaisnina);
(((Macrosolen	((Gaiadendron	(Agelanthus	(Desmaria	Tristerix)))	(((Tupeia	Notanthera)	(Struthanthus	Tripodanthus))	(Peraxilla	(((((Scurrula	(Dendrophthoe	(Moquiniella	Bakerella)))	Tapinanthus)	(Taxillus	((Benthamina	Englerina)	(Amyema	Helixanthera))))	((Muellerina	Ileostylus)	(Loranthus	Cecarria)))	Atkinsonia)))))	Nuytsia)	Ligaria	Decaisnina);
((Macrosolen	((Gaiadendron	(((Tupeia	(Notanthera	Desmaria))	(Struthanthus	Tripodanthus))	(Agelanthus	((Nuytsia	(((Bakerella	(Taxillus	(Moquiniella	(Scurrula	Tapinanthus))))	((Benthamina	((Amyema	Helixanthera)	Dendrophthoe))	Englerina))	((Muellerina	Ileostylus)	(Loranthus	Cecarria))))	(Atkinsonia	Peraxilla)))))	Tristerix))	Ligaria	Decaisnina);
(Macrosolen	((((Tupeia	Atkinsonia)	((((Nuytsia	(((Muellerina	Ileostylus)	Amyema)	(Helixanthera	((Englerina	(Taxillus	(((Moquiniella	(((Loranthus	Cecarria)	Scurrula)	Tapinanthus))	Bakerella)	Dendrophthoe)))	Benthamina))))	Notanthera)	Desmaria)	(Struthanthus	Tripodanthus)))	Gaiadendron)	(Agelanthus	((Tristerix	Peraxilla)	Ligaria)))	Decaisnina);
((((Desmaria	Notanthera)	(Tupeia	(Nuytsia	((Muellerina	Ileostylus)	(((Loranthus	Cecarria)	Scurrula)	((Bakerella	Moquiniella)	((Tapinanthus	(((Helixanthera	((Amyema	Benthamina)	Englerina))	Agelanthus)	Taxillus))	Dendrophthoe)))))))	(((Gaiadendron	Peraxilla)	(Tristerix	(Struthanthus	Tripodanthus)))	(Atkinsonia	Macrosolen)))	Ligaria	Decaisnina);
(((Gaiadendron	((Peraxilla	Tristerix)	(Atkinsonia	(((Desmaria	(Notanthera	(Tupeia	Agelanthus)))	(Nuytsia	((Loranthus	Cecarria)	(((Amyema	(Dendrophthoe	Helixanthera))	(Benthamina	((Bakerella	((Moquiniella	(Tapinanthus	Scurrula))	Taxillus))	Englerina)))	(Muellerina	Ileostylus)))))	(Struthanthus	Tripodanthus)))))	Macrosolen)	Ligaria	Decaisnina);
((Gaiadendron	((Ligaria	(Peraxilla	Tristerix))	((Tupeia	Atkinsonia)	((Nuytsia	((Notanthera	(((Benthamina	((Scurrula	((Agelanthus	Amyema)	Moquiniella))	((((Englerina	(Tapinanthus	Helixanthera))	Taxillus)	Bakerella)	Dendrophthoe)))	(Muellerina	Ileostylus))	(Loranthus	Cecarria)))	Desmaria))	(Struthanthus	Tripodanthus)))))	Macrosolen	Decaisnina);
((((((((Muellerina	Ileostylus)	((Helixanthera	Dendrophthoe)	(Agelanthus	(Scurrula	(((Moquiniella	(Bakerella	Taxillus))	((Amyema	Benthamina)	Englerina))	Tapinanthus)))))	(Loranthus	Cecarria))	Nuytsia)	Tupeia)	(Desmaria	Notanthera))	((Ligaria	Atkinsonia)	((Tristerix	Gaiadendron)	((Struthanthus	Tripodanthus)	Peraxilla))))	Macrosolen	Decaisnina);
((((((Tristerix	Desmaria)	Gaiadendron)	(((((Helixanthera	Dendrophthoe)	((Amyema	Benthamina)	(Agelanthus	(((Scurrula	(Loranthus	Cecarria))	(Bakerella	Moquiniella))	(((Taxillus	Englerina)	Tapinanthus)	(Muellerina	Ileostylus))))))	Peraxilla)	(Atkinsonia	Ligaria))	(Tupeia	Notanthera)))	(Struthanthus	Tripodanthus))	Macrosolen)	Nuytsia	Decaisnina);
(((((((Tupeia	Atkinsonia)	((Struthanthus	Tripodanthus)	Notanthera))	(Nuytsia	(Cecarria	((Agelanthus	Helixanthera)	(((Loranthus	(Muellerina	Ileostylus))	Amyema)	(Benthamina	(((Dendrophthoe	Scurrula)	(Moquiniella	(Taxillus	(Englerina	Tapinanthus))))	Bakerella)))))))	((Tristerix	Desmaria)	Gaiadendron))	Macrosolen)	Peraxilla)	Ligaria	Decaisnina);
((((((Tristerix	Desmaria)	Gaiadendron)	((Tupeia	Notanthera)	(Struthanthus	Tripodanthus)))	((Nuytsia	(((Muellerina	Ileostylus)	Agelanthus)	((((Dendrophthoe	Helixanthera)	(Bakerella	(Moquiniella	(Amyema	Scurrula))))	(((Englerina	Tapinanthus)	Taxillus)	Benthamina))	(Cecarria	Loranthus))))	(Peraxilla	Atkinsonia)))	Macrosolen)	Ligaria	Decaisnina);
((((Tupeia	Atkinsonia)	((((Agelanthus	((Dendrophthoe	((Bakerella	(Benthamina	(Scurrula	(Cecarria	Loranthus))))	(Moquiniella	((Muellerina	Ileostylus)	Amyema))))	((Helixanthera	(Englerina	Tapinanthus))	Taxillus)))	Notanthera)	(Struthanthus	Tripodanthus))	Nuytsia))	(Macrosolen	Peraxilla))	((Tristerix	Desmaria)	(Ligaria	Gaiadendron))	Decaisnina);
(Macrosolen	((((Notanthera	Tupeia)	Desmaria)	(((Agelanthus	Nuytsia)	(Tapinanthus	(Helixanthera	((Englerina	(Taxillus	((Dendrophthoe	Scurrula)	((Bakerella	Moquiniella)	Benthamina))))	(((Cecarria	Loranthus)	(Muellerina	Ileostylus))	Amyema)))))	(Peraxilla	Atkinsonia)))	((Tristerix	(Struthanthus	Tripodanthus))	(Ligaria	Gaiadendron)))	Decaisnina);
(Macrosolen	((((Tristerix	(Nuytsia	(Struthanthus	Tripodanthus)))	(Desmaria	Notanthera))	(Peraxilla	((Ligaria	(Tupeia	Atkinsonia))	(Helixanthera	(((Tapinanthus	Englerina)	((Agelanthus	(((Taxillus	(Dendrophthoe	Scurrula))	Moquiniella)	Bakerella))	Benthamina))	((Cecarria	Loranthus)	((Muellerina	Ileostylus)	Amyema)))))))	Gaiadendron)	Decaisnina);
(Macrosolen	(((Tupeia	Notanthera)	((Peraxilla	((Nuytsia	(((Helixanthera	(((Benthamina	(Taxillus	Englerina))	(Loranthus	(Muellerina	Ileostylus)))	(((Bakerella	Moquiniella)	((Amyema	Agelanthus)	Scurrula))	Dendrophthoe)))	Tapinanthus)	Cecarria))	Atkinsonia))	(Struthanthus	Tripodanthus)))	((Ligaria	Desmaria)	(Gaiadendron	Tristerix)))	Decaisnina);
((Macrosolen	((((Tristerix	Peraxilla)	(Agelanthus	Atkinsonia))	((Struthanthus	Tripodanthus)	((Tupeia	(Nuytsia	(((Amyema	Helixanthera)	((((Benthamina	(Taxillus	Englerina))	Bakerella)	((Scurrula	Tapinanthus)	Dendrophthoe))	Moquiniella))	((Muellerina	Ileostylus)	(Loranthus	Cecarria)))))	(Desmaria	Notanthera))))	Gaiadendron))	Ligaria	Decaisnina);
(Macrosolen	(Agelanthus	((((Ligaria	(Atkinsonia	Tupeia))	Notanthera)	(((Tristerix	Gaiadendron)	Desmaria)	(Peraxilla	(Struthanthus	Tripodanthus))))	(Nuytsia	((Helixanthera	((Taxillus	Englerina)	(Scurrula	((Amyema	Benthamina)	((((Muellerina	Ileostylus)	(Loranthus	Cecarria))	Bakerella)	(Moquiniella	Dendrophthoe))))))	Tapinanthus))))	Decaisnina);
((Macrosolen	((((Tupeia	Atkinsonia)	(((Helixanthera	((((Tapinanthus	Englerina)	Taxillus)	(Dendrophthoe	((((Scurrula	Benthamina)	Bakerella)	Moquiniella)	((Cecarria	Loranthus)	(Ileostylus	Muellerina)))))	Amyema))	Tristerix)	Peraxilla))	(((Notanthera	Agelanthus)	(Desmaria	Nuytsia))	(Struthanthus	Tripodanthus)))	Gaiadendron))	Ligaria	Decaisnina);
((Macrosolen	((Tristerix	(Gaiadendron	(Atkinsonia	((Struthanthus	Tripodanthus)	((Tupeia	(Notanthera	(Agelanthus	Desmaria)))	(Nuytsia	(((Cecarria	Loranthus)	(Ileostylus	Muellerina))	(((Scurrula	Benthamina)	Bakerella)	(Dendrophthoe	(Moquiniella	((Amyema	Helixanthera)	((Tapinanthus	Englerina)	Taxillus))))))))))))	Peraxilla))	Ligaria	Decaisnina);
((Macrosolen	(Gaiadendron	((((Struthanthus	Tripodanthus)	Tristerix)	(((Tupeia	Notanthera)	(Nuytsia	(((Cecarria	Loranthus)	(Bakerella	(Ileostylus	Muellerina)))	((((Tapinanthus	Englerina)	Taxillus)	Benthamina)	(Moquiniella	(Agelanthus	(((Amyema	Helixanthera)	Scurrula)	Dendrophthoe)))))))	Desmaria))	(Peraxilla	Atkinsonia))))	Ligaria	Decaisnina);
(Macrosolen	((Ligaria	Gaiadendron)	((Tristerix	((Peraxilla	(Tupeia	Atkinsonia))	(Nuytsia	((Cecarria	Loranthus)	(((Dendrophthoe	(Scurrula	Tapinanthus))	Bakerella)	((Moquiniella	(Taxillus	(((Benthamina	((Ileostylus	Muellerina)	Amyema))	Englerina)	Helixanthera)))	Agelanthus))))))	((Struthanthus	Tripodanthus)	(Desmaria	Notanthera))))	Decaisnina);
(Ligaria	((Nuytsia	((Desmaria	(Gaiadendron	Tristerix))	((Peraxilla	((Tupeia	Atkinsonia)	(((Agelanthus	Ileostylus)	Muellerina)	((((Moquiniella	(Taxillus	(((Amyema	Benthamina)	Englerina)	Helixanthera)))	(Dendrophthoe	(Scurrula	Tapinanthus)))	Bakerella)	(Cecarria	Loranthus)))))	(Notanthera	(Struthanthus	Tripodanthus)))))	Macrosolen)	Decaisnina);
(Ligaria	(Peraxilla	(((Gaiadendron	(Tristerix	(Agelanthus	Desmaria)))	Macrosolen)	(((Notanthera	(Struthanthus	Tripodanthus))	(Tupeia	Atkinsonia))	(Nuytsia	((Ileostylus	Muellerina)	((((Bakerella	Dendrophthoe)	(Moquiniella	(Amyema	Benthamina)))	((Helixanthera	(Tapinanthus	Englerina))	Taxillus))	(Scurrula	(Cecarria	Loranthus))))))))	Decaisnina);
(((((Ligaria	(Struthanthus	Tripodanthus))	Notanthera)	(Gaiadendron	(Tristerix	Desmaria)))	((Peraxilla	(((Cecarria	Loranthus)	(Amyema	(Helixanthera	((Ileostylus	Muellerina)	((Benthamina	((Scurrula	Dendrophthoe)	(Moquiniella	Bakerella)))	(((Agelanthus	Tapinanthus)	Englerina)	Taxillus))))))	Nuytsia))	(Tupeia	Atkinsonia)))	Macrosolen	Decaisnina);
((((((Struthanthus	Tripodanthus)	Notanthera)	(Gaiadendron	(Tristerix	Desmaria)))	((Peraxilla	(((Cecarria	Loranthus)	(Amyema	(Helixanthera	(((Agelanthus	Englerina)	Tapinanthus)	((((((Ileostylus	Muellerina)	Taxillus)	Benthamina)	Moquiniella)	Bakerella)	(Scurrula	Dendrophthoe))))))	Nuytsia))	(Tupeia	Atkinsonia)))	Macrosolen)	Ligaria	Decaisnina);
((((((Peraxilla	Atkinsonia)	(Gaiadendron	Tristerix))	(Struthanthus	Tripodanthus))	(Desmaria	(Tupeia	((((Cecarria	Loranthus)	((Ileostylus	Muellerina)	(((Agelanthus	(Taxillus	((Englerina	Tapinanthus)	Helixanthera)))	(Moquiniella	((Scurrula	Dendrophthoe)	Bakerella)))	(Amyema	Benthamina))))	Nuytsia)	Notanthera))))	Macrosolen)	Ligaria	Decaisnina);
(((Peraxilla	((Tristerix	Desmaria)	Gaiadendron))	(((((((Cecarria	Loranthus)	((Ileostylus	Muellerina)	(((((Scurrula	Dendrophthoe)	Moquiniella)	(Amyema	Benthamina))	((Tapinanthus	((Taxillus	Englerina)	Helixanthera))	Bakerella))	Agelanthus)))	Nuytsia)	Tupeia)	Notanthera)	(Struthanthus	Tripodanthus))	(Ligaria	Atkinsonia)))	Macrosolen	Decaisnina);
(Macrosolen	(((Tripodanthus	Struthanthus)	(((Ligaria	(Atkinsonia	Tupeia))	((Tristerix	(Gaiadendron	Desmaria))	(Nuytsia	((Agelanthus	((Helixanthera	Tapinanthus)	((Amyema	(Muellerina	Ileostylus))	((Englerina	((Taxillus	Bakerella)	((Scurrula	Dendrophthoe)	Moquiniella)))	Benthamina))))	(Cecarria	Loranthus)))))	Notanthera))	Peraxilla)	Decaisnina);
(Macrosolen	(((Tristerix	(Tripodanthus	Struthanthus))	(((Peraxilla	(Tapinanthus	(((Amyema	(((Cecarria	Loranthus)	Nuytsia)	(Muellerina	Ileostylus)))	((Englerina	Agelanthus)	((((Scurrula	Dendrophthoe)	Bakerella)	(Taxillus	Moquiniella))	Benthamina)))	Helixanthera)))	(Atkinsonia	(Tupeia	Ligaria)))	(Desmaria	Notanthera)))	Gaiadendron)	Decaisnina);
(Ligaria	(((Macrosolen	(Tripodanthus	Struthanthus))	(Gaiadendron	((Tupeia	((Atkinsonia	Peraxilla)	(Agelanthus	(((Muellerina	Ileostylus)	((((Benthamina	Amyema)	Bakerella)	Moquiniella)	((Scurrula	Dendrophthoe)	(Taxillus	(Helixanthera	(Englerina	Tapinanthus))))))	(Cecarria	Loranthus)))))	(Desmaria	Notanthera))))	(Tristerix	Nuytsia))	Decaisnina);
(Ligaria	(((((((Muellerina	Ileostylus)	((Benthamina	Amyema)	(Moquiniella	((Bakerella	Dendrophthoe)	(Taxillus	((Helixanthera	Tapinanthus)	(Englerina	Agelanthus)))))))	(Cecarria	(Scurrula	Loranthus)))	((Atkinsonia	Tupeia)	(Tristerix	Peraxilla)))	(Gaiadendron	((Tripodanthus	Struthanthus)	(Desmaria	Notanthera))))	Nuytsia)	Macrosolen)	Decaisnina);
((((Tristerix	Peraxilla)	Gaiadendron)	((Ligaria	(Atkinsonia	Tupeia))	((Nuytsia	((Cecarria	Loranthus)	((Muellerina	Ileostylus)	((Agelanthus	Amyema)	((Benthamina	(((Taxillus	Bakerella)	((Scurrula	Tapinanthus)	Moquiniella))	Englerina))	(Dendrophthoe	Helixanthera))))))	((Tripodanthus	Struthanthus)	(Desmaria	Notanthera)))))	Macrosolen	Decaisnina);
(((((Agelanthus	Peraxilla)	((((Cecarria	Loranthus)	(Muellerina	Ileostylus))	(((Taxillus	(Tapinanthus	Englerina))	(Helixanthera	(Scurrula	Dendrophthoe)))	(Bakerella	((Amyema	Benthamina)	Moquiniella))))	(Atkinsonia	Tupeia)))	((((Tristerix	Desmaria)	Notanthera)	(Nuytsia	(Tripodanthus	Struthanthus)))	Gaiadendron))	Macrosolen)	Ligaria	Decaisnina);
((((Peraxilla	(Atkinsonia	Tupeia))	(Nuytsia	(((Cecarria	Loranthus)	(Muellerina	Ileostylus))	((((Tapinanthus	Englerina)	Taxillus)	Scurrula)	(Bakerella	(((Helixanthera	Dendrophthoe)	(Amyema	Benthamina))	Moquiniella))))))	(((Tristerix	((Desmaria	Agelanthus)	Gaiadendron))	Macrosolen)	(Notanthera	(Tripodanthus	Struthanthus))))	Ligaria	Decaisnina);
((((Peraxilla	(Atkinsonia	Tupeia))	(Nuytsia	((Cecarria	(Loranthus	(Muellerina	Ileostylus)))	((((Amyema	Benthamina)	(Bakerella	(Englerina	Taxillus)))	(Tapinanthus	(Agelanthus	(Helixanthera	(Scurrula	Dendrophthoe)))))	Moquiniella))))	((Tristerix	(Ligaria	Gaiadendron))	((Desmaria	(Tripodanthus	Struthanthus))	Notanthera)))	Macrosolen	Decaisnina);
(((((Peraxilla	Ligaria)	Tristerix)	Gaiadendron)	((((Tupeia	(Notanthera	((Nuytsia	((((Amyema	Helixanthera)	((((((Benthamina	Taxillus)	Englerina)	Bakerella)	Moquiniella)	(Tapinanthus	Scurrula))	Dendrophthoe))	((Muellerina	Ileostylus)	Agelanthus))	(Cecarria	Loranthus)))	Desmaria)))	Tripodanthus)	Struthanthus)	Atkinsonia))	Macrosolen	Decaisnina);
((((Ligaria	Gaiadendron)	Tristerix)	(((((((Nuytsia	((((Amyema	Helixanthera)	(((Englerina	Tapinanthus)	((Dendrophthoe	Scurrula)	((Moquiniella	Bakerella)	Taxillus)))	Benthamina))	(Muellerina	Ileostylus))	(Cecarria	Loranthus)))	Tupeia)	Agelanthus)	Notanthera)	Desmaria)	Atkinsonia)	((Tripodanthus	Struthanthus)	Peraxilla)))	Macrosolen	Decaisnina);
((((Gaiadendron	(Tristerix	Desmaria))	((Notanthera	Ligaria)	(Tripodanthus	Struthanthus)))	((Peraxilla	Atkinsonia)	(Tupeia	((Nuytsia	(((((((Amyema	(Ileostylus	Muellerina))	(Bakerella	Moquiniella))	(Scurrula	Dendrophthoe))	(Benthamina	(Taxillus	Englerina)))	Helixanthera)	Tapinanthus)	(Loranthus	Cecarria)))	Agelanthus))))	Macrosolen	Decaisnina);
(Ligaria	((((Nuytsia	Macrosolen)	Gaiadendron)	((Tripodanthus	Struthanthus)	(Desmaria	Notanthera)))	(Peraxilla	((Atkinsonia	Tupeia)	(Tristerix	(Tapinanthus	(((((Moquiniella	Bakerella)	(Ileostylus	Muellerina))	((Agelanthus	(Scurrula	Dendrophthoe))	((Englerina	Taxillus)	Benthamina)))	((Loranthus	Cecarria)	Amyema))	Helixanthera))))))	Decaisnina);
(Ligaria	(((Tristerix	(Peraxilla	(Atkinsonia	((Ileostylus	Muellerina)	((Loranthus	Cecarria)	((((Englerina	Tapinanthus)	(((Taxillus	Scurrula)	Dendrophthoe)	(Moquiniella	Bakerella)))	Benthamina)	(Helixanthera	(Agelanthus	Amyema))))))))	(((Tripodanthus	Struthanthus)	((Nuytsia	Desmaria)	(Tupeia	Notanthera)))	Gaiadendron))	Macrosolen)	Decaisnina);
(Ligaria	((Peraxilla	(Atkinsonia	(Tristerix	(((Ileostylus	Muellerina)	(Loranthus	Cecarria))	((Agelanthus	(((Scurrula	Dendrophthoe)	Helixanthera)	Amyema))	(Englerina	(Taxillus	(Tapinanthus	(Bakerella	(Benthamina	Moquiniella))))))))))	((Gaiadendron	((Tripodanthus	Struthanthus)	((Nuytsia	Desmaria)	(Tupeia	Notanthera))))	Macrosolen))	Decaisnina);
(Macrosolen	(((((Nuytsia	Desmaria)	(Tupeia	Notanthera))	(Gaiadendron	Ligaria))	((Peraxilla	(Tristerix	(((Agelanthus	Ileostylus)	Muellerina)	((Loranthus	Cecarria)	(((Taxillus	Bakerella)	((Scurrula	Tapinanthus)	Moquiniella))	(((Amyema	Benthamina)	Englerina)	(Dendrophthoe	Helixanthera)))))))	Atkinsonia))	(Tripodanthus	Struthanthus))	Decaisnina);
(Macrosolen	((((Scurrula	(Loranthus	Cecarria))	(Dendrophthoe	((((Taxillus	((Amyema	Benthamina)	(Englerina	Helixanthera)))	(Ileostylus	Muellerina))	Bakerella)	Moquiniella)))	Tapinanthus)	(Notanthera	(((Ligaria	(Tupeia	Atkinsonia))	((Tristerix	Nuytsia)	(Tripodanthus	Struthanthus)))	(Desmaria	(Gaiadendron	(Agelanthus	Peraxilla))))))	Decaisnina);
(Macrosolen	(((Ligaria	Gaiadendron)	Peraxilla)	((((Tristerix	(Tripodanthus	Struthanthus))	(Desmaria	Notanthera))	(Tupeia	Atkinsonia))	(Nuytsia	((Agelanthus	(Helixanthera	(((Moquiniella	(((Ileostylus	Muellerina)	Loranthus)	Cecarria))	(Scurrula	Dendrophthoe))	((((Amyema	Benthamina)	Englerina)	Taxillus)	Bakerella))))	Tapinanthus))))	Decaisnina);
((Macrosolen	((Atkinsonia	(((Nuytsia	(((Ileostylus	Muellerina)	(Loranthus	Cecarria))	((((Dendrophthoe	Scurrula)	(Amyema	Helixanthera))	(((Tapinanthus	Englerina)	Taxillus)	((Benthamina	Bakerella)	Moquiniella)))	Agelanthus)))	(Tupeia	(Notanthera	Desmaria)))	(Tripodanthus	Struthanthus)))	(Gaiadendron	(Peraxilla	Tristerix))))	Ligaria	Decaisnina);
(Macrosolen	((((Nuytsia	(((Ileostylus	Muellerina)	((Amyema	((Dendrophthoe	Scurrula)	(((Taxillus	(Bakerella	(Tapinanthus	Englerina)))	Benthamina)	Moquiniella)))	(Agelanthus	Helixanthera)))	(Loranthus	Cecarria)))	(Tupeia	Notanthera))	(Tristerix	Desmaria))	(Atkinsonia	((Tripodanthus	Struthanthus)	((Ligaria	Gaiadendron)	Peraxilla))))	Decaisnina);
(Ligaria	((((Tristerix	(((Loranthus	Cecarria)	(Ileostylus	Muellerina))	((Amyema	Helixanthera)	((Dendrophthoe	Scurrula)	(Agelanthus	(((Bakerella	((Tapinanthus	Englerina)	Taxillus))	Benthamina)	Moquiniella))))))	(Peraxilla	Atkinsonia))	((Nuytsia	Desmaria)	(Tupeia	Notanthera)))	(((Tripodanthus	Struthanthus)	Gaiadendron)	Macrosolen))	Decaisnina);
((Macrosolen	(((Gaiadendron	Tristerix)	(Atkinsonia	((Tripodanthus	Struthanthus)	(Desmaria	(Agelanthus	((Notanthera	(Nuytsia	(Helixanthera	(Amyema	((Loranthus	Cecarria)	(((((Taxillus	(Scurrula	Tapinanthus))	((Moquiniella	Bakerella)	Dendrophthoe))	Benthamina)	Englerina)	(Ileostylus	Muellerina)))))))	Tupeia))))))	Peraxilla))	Ligaria	Decaisnina);
((Macrosolen	(((Tristerix	Nuytsia)	((Tripodanthus	Struthanthus)	((Desmaria	Notanthera)	Tupeia)))	((Peraxilla	(((Loranthus	Cecarria)	(Agelanthus	(Helixanthera	((((Amyema	(Ileostylus	Muellerina))	Benthamina)	Englerina)	(((Bakerella	Moquiniella)	((Scurrula	Dendrophthoe)	Tapinanthus))	Taxillus)))))	Atkinsonia))	Gaiadendron)))	Ligaria	Decaisnina);
(Macrosolen	(((((Agelanthus	Atkinsonia)	Peraxilla)	Tristerix)	Gaiadendron)	((Tripodanthus	Struthanthus)	((Ligaria	Desmaria)	(Notanthera	(Tupeia	(Nuytsia	(((((Benthamina	(Bakerella	Moquiniella))	(Scurrula	Dendrophthoe))	(Taxillus	(Englerina	Tapinanthus)))	(Amyema	((Ileostylus	Muellerina)	(Loranthus	Cecarria))))	Helixanthera)))))))	Decaisnina);
(Macrosolen	((((Tripodanthus	Struthanthus)	(Desmaria	(Notanthera	Tupeia)))	(Tristerix	(((Nuytsia	((((Agelanthus	((Scurrula	Dendrophthoe)	(Moquiniella	(Bakerella	(Taxillus	(Englerina	Tapinanthus))))))	((Benthamina	Amyema)	Helixanthera))	(Ileostylus	Muellerina))	(Loranthus	Cecarria)))	Atkinsonia)	Peraxilla)))	(Ligaria	Gaiadendron))	Decaisnina);
((Macrosolen	((Gaiadendron	Tristerix)	((((Tupeia	Atkinsonia)	(Nuytsia	((Ileostylus	Muellerina)	((Loranthus	Cecarria)	(((Benthamina	(Agelanthus	Amyema))	(Moquiniella	(Scurrula	(Bakerella	(Taxillus	(Helixanthera	(Englerina	Tapinanthus)))))))	Dendrophthoe)))))	Peraxilla)	((Notanthera	Desmaria)	(Tripodanthus	Struthanthus)))))	Ligaria	Decaisnina);
((((Tupeia	((Nuytsia	(Amyema	((((Ileostylus	Muellerina)	(((Englerina	Agelanthus)	Benthamina)	((Scurrula	Tapinanthus)	(Taxillus	(Moquiniella	Bakerella)))))	(Dendrophthoe	Helixanthera))	(Loranthus	Cecarria))))	(Notanthera	Desmaria)))	(Tripodanthus	Struthanthus))	((Macrosolen	(Gaiadendron	Tristerix))	(Atkinsonia	Peraxilla)))	Ligaria	Decaisnina);
((((((Notanthera	Tupeia)	Desmaria)	Nuytsia)	((Gaiadendron	Tristerix)	((Tripodanthus	Struthanthus)	Macrosolen)))	((((Ileostylus	Muellerina)	(Loranthus	Cecarria))	((Helixanthera	(Agelanthus	(Benthamina	(((((Scurrula	Dendrophthoe)	(Moquiniella	Taxillus))	Bakerella)	Tapinanthus)	Englerina))))	Amyema))	(Atkinsonia	Peraxilla)))	Ligaria	Decaisnina);
(Macrosolen	(((((((Tapinanthus	((Taxillus	(((((Amyema	(Ileostylus	Muellerina))	Benthamina)	Moquiniella)	Bakerella)	(Scurrula	Dendrophthoe)))	Englerina))	Agelanthus)	Helixanthera)	(Loranthus	Cecarria))	(Atkinsonia	Peraxilla))	(Ligaria	(Gaiadendron	Tristerix)))	((((Notanthera	Tupeia)	Desmaria)	Nuytsia)	(Tripodanthus	Struthanthus)))	Decaisnina);
(Macrosolen	(((Atkinsonia	(Peraxilla	(Tristerix	(((Loranthus	Cecarria)	((Ileostylus	Muellerina)	((Helixanthera	(Tapinanthus	Englerina))	((((Taxillus	Moquiniella)	(Benthamina	Amyema))	Bakerella)	(Scurrula	Dendrophthoe)))))	Agelanthus))))	(((Desmaria	((Notanthera	Tupeia)	Ligaria))	Nuytsia)	(Tripodanthus	Struthanthus)))	Gaiadendron)	Decaisnina);
(((((Tripodanthus	Struthanthus)	Macrosolen)	(Ligaria	Gaiadendron))	((Desmaria	(Tupeia	Notanthera))	Nuytsia))	((Peraxilla	(Tristerix	((Englerina	(Scurrula	(Taxillus	(((Bakerella	Moquiniella)	(((((Ileostylus	Muellerina)	Agelanthus)	Amyema)	(Loranthus	Cecarria))	Benthamina))	(Dendrophthoe	Helixanthera)))))	Tapinanthus)))	Atkinsonia)	Decaisnina);
((Peraxilla	((Gaiadendron	((Tupeia	Atkinsonia)	(((Tripodanthus	Struthanthus)	Tristerix)	((Nuytsia	(((Agelanthus	(Ileostylus	Muellerina))	(((Dendrophthoe	Helixanthera)	(Amyema	Benthamina))	(((Tapinanthus	(Taxillus	Englerina))	Bakerella)	Moquiniella)))	(Scurrula	(Cecarria	Loranthus))))	(Desmaria	Notanthera)))))	Macrosolen))	Ligaria	Decaisnina);
(Macrosolen	(((Nuytsia	(Desmaria	(Tupeia	Notanthera)))	(Tripodanthus	Struthanthus))	((Tristerix	(((Cecarria	Loranthus)	(((Agelanthus	Amyema)	(((Bakerella	Moquiniella)	((Taxillus	Dendrophthoe)	(((Tapinanthus	Scurrula)	Helixanthera)	Englerina)))	Benthamina))	(Ileostylus	Muellerina)))	(Peraxilla	Atkinsonia)))	(Ligaria	Gaiadendron)))	Decaisnina);
(Macrosolen	(((Nuytsia	(Desmaria	(Tupeia	Notanthera)))	(Tripodanthus	Struthanthus))	((Tristerix	(((Scurrula	((((Helixanthera	((Agelanthus	Benthamina)	Amyema))	(Moquiniella	((Tapinanthus	Englerina)	Taxillus)))	Bakerella)	Dendrophthoe))	((Ileostylus	Muellerina)	(Cecarria	Loranthus)))	(Peraxilla	Atkinsonia)))	(Ligaria	Gaiadendron)))	Decaisnina);
((Macrosolen	((Gaiadendron	((Tupeia	(Notanthera	Desmaria))	((Nuytsia	(((Helixanthera	(((Tapinanthus	Englerina)	(Taxillus	(Moquiniella	((Bakerella	(Benthamina	Scurrula))	Agelanthus))))	Dendrophthoe))	Amyema)	((Ileostylus	Muellerina)	(Cecarria	Loranthus))))	(Peraxilla	Atkinsonia))))	((Tripodanthus	Struthanthus)	Tristerix)))	Ligaria	Decaisnina);
(Macrosolen	((((Tripodanthus	Struthanthus)	(Nuytsia	Tristerix))	((Ligaria	(Atkinsonia	Tupeia))	((Peraxilla	Gaiadendron)	(Notanthera	Desmaria))))	(((Agelanthus	((Ileostylus	Muellerina)	Amyema))	(Helixanthera	((Benthamina	((Taxillus	Bakerella)	((Tapinanthus	(Dendrophthoe	Scurrula))	Moquiniella)))	Englerina)))	(Cecarria	Loranthus)))	Decaisnina);
(((((Tripodanthus	Struthanthus)	Notanthera)	((Peraxilla	(Desmaria	(Gaiadendron	Tristerix)))	(Ligaria	(Atkinsonia	Tupeia))))	((((Muellerina	(Agelanthus	Ileostylus))	(Cecarria	Loranthus))	((Moquiniella	Bakerella)	((Dendrophthoe	Scurrula)	(Taxillus	(Benthamina	((Tapinanthus	Englerina)	(Helixanthera	Amyema)))))))	Nuytsia))	Macrosolen	Decaisnina);
((((Gaiadendron	((((((Muellerina	Ileostylus)	((Scurrula	(Cecarria	Loranthus))	(Dendrophthoe	((Benthamina	((Tapinanthus	(Agelanthus	Englerina))	((Helixanthera	Amyema)	Taxillus)))	(Bakerella	Moquiniella)))))	Nuytsia)	(Atkinsonia	Tupeia))	Peraxilla)	Tristerix))	((Tripodanthus	Struthanthus)	(Desmaria	Notanthera)))	Macrosolen)	Ligaria	Decaisnina);
((((Ligaria	Gaiadendron)	(((Tripodanthus	Struthanthus)	(Desmaria	(Tupeia	Notanthera)))	Tristerix))	(((((Muellerina	Ileostylus)	(Cecarria	Loranthus))	(Amyema	(Agelanthus	(Bakerella	((Benthamina	((Dendrophthoe	Scurrula)	(Taxillus	((Tapinanthus	Englerina)	Helixanthera))))	Moquiniella)))))	Nuytsia)	(Atkinsonia	Peraxilla)))	Macrosolen	Decaisnina);
(Ligaria	((Agelanthus	((((Muellerina	Ileostylus)	(Cecarria	Loranthus))	(((Moquiniella	((Dendrophthoe	Scurrula)	Taxillus))	Bakerella)	(((Helixanthera	Amyema)	Benthamina)	(Tapinanthus	Englerina))))	((Tupeia	Atkinsonia)	Peraxilla)))	(((Notanthera	((Tripodanthus	Struthanthus)	Nuytsia))	Macrosolen)	(Gaiadendron	(Tristerix	Desmaria))))	Decaisnina);
(Macrosolen	((Gaiadendron	Ligaria)	((Tristerix	(((Nuytsia	((Muellerina	Ileostylus)	((Cecarria	Loranthus)	(Helixanthera	(Amyema	((Tapinanthus	(Moquiniella	(Benthamina	(Bakerella	(Dendrophthoe	Scurrula)))))	(Taxillus	Englerina)))))))	Agelanthus)	((Tupeia	Atkinsonia)	Peraxilla)))	((Notanthera	Desmaria)	(Tripodanthus	Struthanthus))))	Decaisnina);
(((Tristerix	Gaiadendron)	(((Tripodanthus	Struthanthus)	((Desmaria	(Notanthera	(Ligaria	Tupeia)))	Nuytsia))	(((((((Moquiniella	(((Amyema	Benthamina)	(Englerina	(Ileostylus	Muellerina)))	Taxillus))	Bakerella)	(Dendrophthoe	Agelanthus))	Helixanthera)	Tapinanthus)	(Scurrula	(Loranthus	Cecarria)))	(Atkinsonia	Peraxilla))))	Macrosolen	Decaisnina);
(((Peraxilla	Gaiadendron)	((((Tripodanthus	Struthanthus)	(Tristerix	Agelanthus))	((Nuytsia	(((Ileostylus	Muellerina)	(((Benthamina	Englerina)	((Moquiniella	Bakerella)	(Dendrophthoe	(Taxillus	((Helixanthera	Tapinanthus)	Scurrula)))))	Amyema))	(Loranthus	Cecarria)))	(Notanthera	Desmaria)))	((Tupeia	Ligaria)	Atkinsonia)))	Macrosolen	Decaisnina);
((((((Desmaria	Notanthera)	(Peraxilla	(Tupeia	Atkinsonia)))	((Agelanthus	Gaiadendron)	((Nuytsia	(Tripodanthus	Struthanthus))	Tristerix)))	(((Loranthus	Cecarria)	((Amyema	(Benthamina	(((Dendrophthoe	Scurrula)	(Englerina	Tapinanthus))	((Taxillus	Bakerella)	Moquiniella))))	Helixanthera))	(Ileostylus	Muellerina)))	Macrosolen)	Ligaria	Decaisnina);
((((Tristerix	((Loranthus	Cecarria)	(((Ileostylus	Muellerina)	((((Dendrophthoe	Scurrula)	Moquiniella)	Tapinanthus)	((Taxillus	(Benthamina	(Englerina	(Amyema	Helixanthera))))	Bakerella)))	Agelanthus)))	(Peraxilla	(Tupeia	Atkinsonia)))	((((Ligaria	(Desmaria	Notanthera))	Nuytsia)	(Tripodanthus	Struthanthus))	Gaiadendron))	Macrosolen	Decaisnina);
((((Tristerix	(Tapinanthus	((((Agelanthus	Moquiniella)	Bakerella)	(Dendrophthoe	Scurrula))	(Taxillus	(((Loranthus	Cecarria)	(((Ileostylus	Muellerina)	(Nuytsia	Amyema))	Helixanthera))	(Benthamina	Englerina))))))	(Gaiadendron	((((Tupeia	(Desmaria	Notanthera))	(Tripodanthus	Struthanthus))	Atkinsonia)	Peraxilla)))	Macrosolen)	Ligaria	Decaisnina);
((((Gaiadendron	(Tristerix	Desmaria))	((Notanthera	(Tripodanthus	Struthanthus))	((Nuytsia	(((Loranthus	Cecarria)	((Helixanthera	((Benthamina	Englerina)	(((Moquiniella	Bakerella)	(Dendrophthoe	Scurrula))	(Tapinanthus	Taxillus))))	Amyema))	(Ileostylus	Muellerina)))	(Peraxilla	(Atkinsonia	(Agelanthus	Tupeia))))))	Macrosolen)	Ligaria	Decaisnina);
(((((((Agelanthus	((Tristerix	Nuytsia)	(Tripodanthus	Struthanthus)))	((Tupeia	((((Loranthus	Cecarria)	((Helixanthera	((((Bakerella	(Tapinanthus	(Dendrophthoe	Scurrula)))	Moquiniella)	Benthamina)	(Englerina	Taxillus)))	Amyema))	(Ileostylus	Muellerina))	Notanthera))	Desmaria))	Atkinsonia)	Peraxilla)	Gaiadendron)	Macrosolen)	Ligaria	Decaisnina);
((((Gaiadendron	Tristerix)	(((Nuytsia	((Ileostylus	Muellerina)	((Loranthus	Cecarria)	(Amyema	(Agelanthus	(Helixanthera	(Moquiniella	(Bakerella	((Dendrophthoe	Scurrula)	(((Englerina	Tapinanthus)	Benthamina)	Taxillus))))))))))	(Atkinsonia	Peraxilla))	((Tripodanthus	Struthanthus)	(Desmaria	(Tupeia	Notanthera)))))	Macrosolen)	Ligaria	Decaisnina);
(((Gaiadendron	(((Nuytsia	(((Ileostylus	Muellerina)	(Loranthus	Cecarria))	(((Dendrophthoe	Helixanthera)	Amyema)	(((Scurrula	(Benthamina	Bakerella))	Moquiniella)	((Englerina	Tapinanthus)	Taxillus)))))	((Tupeia	Atkinsonia)	(Tristerix	Peraxilla)))	((Tripodanthus	Struthanthus)	(Agelanthus	(Desmaria	Notanthera)))))	Macrosolen)	Ligaria	Decaisnina);
((((((Nuytsia	((Ileostylus	Muellerina)	((Loranthus	Cecarria)	(Amyema	(((Englerina	Tapinanthus)	(Taxillus	(((Dendrophthoe	Scurrula)	(Benthamina	Bakerella))	Moquiniella)))	(Agelanthus	Helixanthera))))))	(Tristerix	Peraxilla))	(Tupeia	Atkinsonia))	(Tripodanthus	((Gaiadendron	Struthanthus)	(Desmaria	Notanthera))))	Macrosolen)	Ligaria	Decaisnina);
(((Gaiadendron	((Tristerix	Desmaria)	(Nuytsia	((Loranthus	Cecarria)	((((Dendrophthoe	(Moquiniella	((Bakerella	(Scurrula	Benthamina))	(Taxillus	(Englerina	Tapinanthus)))))	Agelanthus)	(Helixanthera	Amyema))	(Ileostylus	Muellerina))))))	((Peraxilla	(Notanthera	(Tripodanthus	Struthanthus)))	(Ligaria	(Atkinsonia	Tupeia))))	Macrosolen	Decaisnina);
((((((Tristerix	Gaiadendron)	(Desmaria	Agelanthus))	Notanthera)	(((Tripodanthus	Struthanthus)	Nuytsia)	(((Loranthus	Cecarria)	(((((((Scurrula	Benthamina)	Dendrophthoe)	(Moquiniella	Taxillus))	Bakerella)	(Englerina	Tapinanthus))	(Helixanthera	Amyema))	(Ileostylus	Muellerina)))	(Peraxilla	(Atkinsonia	Tupeia)))))	Macrosolen)	Ligaria	Decaisnina);
((((Peraxilla	((Atkinsonia	Tupeia)	((Loranthus	Cecarria)	((((Moquiniella	(Scurrula	Dendrophthoe))	(((Benthamina	(Englerina	Bakerella))	Taxillus)	Tapinanthus))	(Helixanthera	Amyema))	(Ileostylus	Muellerina)))))	(((Agelanthus	Gaiadendron)	(Tristerix	Desmaria))	((Tripodanthus	Struthanthus)	Notanthera)))	(Nuytsia	Macrosolen))	Ligaria	Decaisnina);
(((Tristerix	(Agelanthus	(Gaiadendron	(((Tripodanthus	Struthanthus)	(Notanthera	Desmaria))	((Nuytsia	((Loranthus	Cecarria)	((((Moquiniella	(Dendrophthoe	(Benthamina	(Taxillus	(Englerina	Tapinanthus)))))	Bakerella)	(Scurrula	(Helixanthera	Amyema)))	(Ileostylus	Muellerina))))	(Peraxilla	(Atkinsonia	Tupeia)))))))	Macrosolen)	Ligaria	Decaisnina);
(((Peraxilla	((((Tripodanthus	Struthanthus)	Notanthera)	(Nuytsia	((Loranthus	Cecarria)	((((Moquiniella	((Scurrula	Dendrophthoe)	(Taxillus	(Englerina	(Helixanthera	Tapinanthus)))))	(Amyema	Benthamina))	Bakerella)	(Ileostylus	Muellerina)))))	((Gaiadendron	(Desmaria	Tristerix))	(Atkinsonia	(Ligaria	Tupeia)))))	Agelanthus)	Macrosolen	Decaisnina);
(((Peraxilla	(((Ligaria	Gaiadendron)	(Desmaria	Tristerix))	((Nuytsia	Agelanthus)	((Loranthus	Cecarria)	(((((Tapinanthus	(Moquiniella	(((Dendrophthoe	Scurrula)	Bakerella)	Taxillus)))	Benthamina)	Englerina)	(Helixanthera	Amyema))	(Ileostylus	Muellerina))))))	(((Tripodanthus	Struthanthus)	Atkinsonia)	(Notanthera	Tupeia)))	Macrosolen	Decaisnina);
((((((Tripodanthus	Struthanthus)	(Desmaria	Notanthera))	(Peraxilla	((Tristerix	(Nuytsia	((((((Dendrophthoe	((Bakerella	(Benthamina	Scurrula))	Moquiniella))	Taxillus)	(Englerina	Tapinanthus))	Agelanthus)	(Helixanthera	Amyema))	((Loranthus	Cecarria)	(Ileostylus	Muellerina)))))	(Tupeia	Atkinsonia))))	Gaiadendron)	Macrosolen)	Ligaria	Decaisnina);
((((Gaiadendron	(Desmaria	Tristerix))	((Ligaria	(Tupeia	Atkinsonia))	(((Tripodanthus	Struthanthus)	Notanthera)	(Nuytsia	((Ileostylus	Muellerina)	((Bakerella	(Moquiniella	((Dendrophthoe	Scurrula)	((Tapinanthus	(Benthamina	((Amyema	Helixanthera)	Englerina)))	Taxillus))))	((Agelanthus	Cecarria)	Loranthus)))))))	Peraxilla)	Macrosolen	Decaisnina);
(((Desmaria	(((((Cecarria	Loranthus)	(Ileostylus	Muellerina))	(((Agelanthus	Dendrophthoe)	((Taxillus	(Amyema	Helixanthera))	(Englerina	Tapinanthus)))	((Bakerella	(Scurrula	Benthamina))	Moquiniella)))	Tupeia)	Notanthera))	(((((Tripodanthus	Struthanthus)	(Nuytsia	Tristerix))	(Ligaria	Atkinsonia))	Gaiadendron)	Peraxilla))	Macrosolen	Decaisnina);
((((Gaiadendron	(Peraxilla	((Tristerix	((Helixanthera	(((Taxillus	((Dendrophthoe	Scurrula)	((((Ileostylus	Muellerina)	Bakerella)	(Amyema	Benthamina))	(Moquiniella	(Cecarria	Loranthus)))))	Agelanthus)	Englerina))	Tapinanthus))	Atkinsonia)))	(((Nuytsia	(Notanthera	Desmaria))	Tupeia)	(Tripodanthus	Struthanthus)))	Macrosolen)	Ligaria	Decaisnina);
(((((Tripodanthus	Struthanthus)	(((((Agelanthus	(Amyema	(((((Tapinanthus	(Helixanthera	(Taxillus	Englerina)))	Moquiniella)	Bakerella)	(Dendrophthoe	Scurrula))	Benthamina)))	(Muellerina	Ileostylus))	(Cecarria	Loranthus))	Nuytsia)	(Desmaria	(Notanthera	Tupeia))))	Atkinsonia)	((Ligaria	Gaiadendron)	(Peraxilla	Tristerix)))	Macrosolen	Decaisnina);
(Ligaria	((((Tripodanthus	Struthanthus)	(Tupeia	(Notanthera	Desmaria)))	((Tristerix	Gaiadendron)	Macrosolen))	((((Cecarria	Loranthus)	((((((Agelanthus	((Tapinanthus	((Amyema	Helixanthera)	Englerina))	Taxillus))	Moquiniella)	Scurrula)	Dendrophthoe)	(Benthamina	Bakerella))	(Muellerina	Ileostylus)))	Nuytsia)	(Peraxilla	Atkinsonia)))	Decaisnina);
(((Tripodanthus	Struthanthus)	((((Tupeia	Notanthera)	(Desmaria	Nuytsia))	(Agelanthus	((Peraxilla	Atkinsonia)	(Tristerix	(((Cecarria	Loranthus)	((Amyema	Helixanthera)	(((Tapinanthus	Englerina)	Taxillus)	((Moquiniella	(Benthamina	Bakerella))	(Dendrophthoe	Scurrula)))))	(Muellerina	Ileostylus))))))	(Ligaria	Gaiadendron)))	Macrosolen	Decaisnina);
((((((Desmaria	Tristerix)	Gaiadendron)	((Atkinsonia	(Tripodanthus	Struthanthus))	((Nuytsia	((Amyema	(Benthamina	((((Dendrophthoe	(Scurrula	(((Helixanthera	Tapinanthus)	Englerina)	Taxillus)))	Bakerella)	Moquiniella)	Agelanthus)))	((Cecarria	Loranthus)	(Muellerina	Ileostylus))))	(Tupeia	Notanthera))))	Peraxilla)	Macrosolen)	Ligaria	Decaisnina);
(((((Peraxilla	Tristerix)	Gaiadendron)	(Tupeia	Atkinsonia))	(Agelanthus	((Tripodanthus	Struthanthus)	(Desmaria	((Ligaria	Notanthera)	(Nuytsia	(((Cecarria	Loranthus)	((Englerina	(((((Scurrula	Dendrophthoe)	Moquiniella)	Bakerella)	Taxillus)	Benthamina))	(Amyema	(Helixanthera	Tapinanthus))))	(Muellerina	Ileostylus))))))))	Macrosolen	Decaisnina);
((Peraxilla	((Gaiadendron	(Desmaria	Tristerix))	((((Notanthera	Tripodanthus)	Struthanthus)	(Nuytsia	(((Cecarria	Loranthus)	(((Moquiniella	(Bakerella	Benthamina))	((Scurrula	Dendrophthoe)	((Englerina	Taxillus)	Tapinanthus)))	(Amyema	Helixanthera)))	(Agelanthus	(Muellerina	Ileostylus)))))	((Tupeia	Atkinsonia)	Macrosolen))))	Ligaria	Decaisnina);
(Macrosolen	((Ligaria	Gaiadendron)	((Tristerix	((Nuytsia	((Amyema	((Dendrophthoe	Helixanthera)	((((Benthamina	((Bakerella	(Englerina	Tapinanthus))	Taxillus))	Moquiniella)	Scurrula)	Agelanthus)))	((Muellerina	Ileostylus)	(Cecarria	Loranthus))))	(Peraxilla	(Tupeia	Atkinsonia))))	((Tripodanthus	Struthanthus)	(Desmaria	Notanthera))))	Decaisnina);
(Macrosolen	(((Ligaria	(Tupeia	Atkinsonia))	(Tristerix	((Nuytsia	(Helixanthera	((Amyema	Scurrula)	(Agelanthus	((Loranthus	Cecarria)	((Muellerina	Ileostylus)	((Benthamina	(Englerina	Tapinanthus))	(Taxillus	(Dendrophthoe	(Bakerella	Moquiniella))))))))))	(Desmaria	Notanthera))))	((Peraxilla	Gaiadendron)	(Tripodanthus	Struthanthus)))	Decaisnina);
(Macrosolen	(((Peraxilla	Gaiadendron)	(Tristerix	(Tripodanthus	Struthanthus)))	((Ligaria	(Tupeia	Atkinsonia))	((Desmaria	Notanthera)	(Nuytsia	(((Muellerina	Ileostylus)	(Loranthus	Cecarria))	((Helixanthera	((Englerina	Tapinanthus)	(Scurrula	((((Benthamina	Moquiniella)	Bakerella)	Dendrophthoe)	Taxillus))))	(Agelanthus	Amyema)))))))	Decaisnina);
(Macrosolen	((Ligaria	Gaiadendron)	(((Tristerix	(Tripodanthus	Struthanthus))	((Desmaria	Notanthera)	(Agelanthus	Tupeia)))	(((Nuytsia	((Amyema	(Helixanthera	(((Dendrophthoe	Scurrula)	((((Englerina	Taxillus)	Benthamina)	(Bakerella	(Muellerina	Ileostylus)))	Moquiniella))	Tapinanthus)))	(Loranthus	Cecarria)))	Atkinsonia)	Peraxilla)))	Decaisnina);
(((Desmaria	Notanthera)	((((Struthanthus	Tripodanthus)	Macrosolen)	Gaiadendron)	(Tristerix	(((((Cecarria	Loranthus)	(Ileostylus	Muellerina))	((((Moquiniella	Taxillus)	((((Scurrula	Dendrophthoe)	Helixanthera)	Amyema)	((Tapinanthus	Englerina)	Benthamina)))	Bakerella)	Agelanthus))	Nuytsia)	(Peraxilla	(Tupeia	Atkinsonia))))))	Ligaria	Decaisnina);
(((Gaiadendron	((Tristerix	(((((Ileostylus	(Muellerina	Agelanthus))	(Cecarria	Loranthus))	(((Dendrophthoe	Helixanthera)	Amyema)	((Scurrula	(((Tapinanthus	Englerina)	Taxillus)	(Benthamina	Bakerella)))	Moquiniella)))	Peraxilla)	Atkinsonia))	(((Nuytsia	(Notanthera	Tupeia))	Desmaria)	(Struthanthus	Tripodanthus))))	Macrosolen)	Ligaria	Decaisnina);
(((Nuytsia	((Desmaria	(Gaiadendron	Tristerix))	((Struthanthus	Tripodanthus)	(Notanthera	(((Helixanthera	(Amyema	((Cecarria	Loranthus)	((Tapinanthus	Englerina)	(Taxillus	((Benthamina	((((Agelanthus	Ileostylus)	Muellerina)	Bakerella)	Moquiniella))	(Dendrophthoe	Scurrula)))))))	Peraxilla)	(Tupeia	Atkinsonia))))))	Macrosolen)	Ligaria	Decaisnina);
(((((Struthanthus	Tripodanthus)	((Loranthus	(((Helixanthera	(Amyema	((Tapinanthus	Englerina)	(Taxillus	((Benthamina	((Dendrophthoe	Scurrula)	(Agelanthus	Bakerella)))	Moquiniella)))))	(Ileostylus	Muellerina))	Cecarria))	((Tupeia	Nuytsia)	(Desmaria	Notanthera))))	Atkinsonia)	((Ligaria	Gaiadendron)	(Peraxilla	Tristerix)))	Macrosolen	Decaisnina);
(((((Nuytsia	(((((Scurrula	((Dendrophthoe	(Amyema	Benthamina))	((Taxillus	Agelanthus)	((Tapinanthus	Helixanthera)	Englerina))))	Moquiniella)	Bakerella)	(Ileostylus	Muellerina))	(Cecarria	Loranthus)))	(Peraxilla	(Tupeia	Atkinsonia)))	((Struthanthus	Tripodanthus)	(Ligaria	Notanthera)))	(Gaiadendron	(Desmaria	Tristerix)))	Macrosolen	Decaisnina);
(Ligaria	((((Agelanthus	Macrosolen)	(Struthanthus	Tripodanthus))	(((Tupeia	(Desmaria	Notanthera))	Nuytsia)	((((((Bakerella	(Dendrophthoe	(Scurrula	(Taxillus	(Helixanthera	(Englerina	Tapinanthus))))))	Moquiniella)	(Amyema	Benthamina))	(Ileostylus	Muellerina))	(Cecarria	Loranthus))	(Peraxilla	Atkinsonia))))	(Gaiadendron	Tristerix))	Decaisnina);
(Macrosolen	((Tristerix	(Struthanthus	Tripodanthus))	(((Ligaria	Gaiadendron)	(Desmaria	Notanthera))	((Nuytsia	(((((Moquiniella	Bakerella)	((Tapinanthus	(Englerina	Taxillus))	Scurrula))	(Agelanthus	((Dendrophthoe	Helixanthera)	(Amyema	Benthamina))))	(Ileostylus	Muellerina))	(Cecarria	Loranthus)))	(Peraxilla	(Tupeia	Atkinsonia)))))	Decaisnina);
((Macrosolen	((Desmaria	((Tupeia	Notanthera)	((Nuytsia	Agelanthus)	((((Tapinanthus	Englerina)	(((Moquiniella	(Bakerella	(Scurrula	Benthamina)))	Dendrophthoe)	Taxillus))	(Helixanthera	((Ileostylus	Muellerina)	Amyema)))	(Cecarria	Loranthus)))))	(Atkinsonia	((Peraxilla	Gaiadendron)	((Struthanthus	Tripodanthus)	Tristerix)))))	Ligaria	Decaisnina);
((Agelanthus	Macrosolen)	((Struthanthus	Tripodanthus)	(((Tupeia	Notanthera)	((Nuytsia	(((((((Bakerella	Moquiniella)	(Taxillus	(((Ileostylus	Muellerina)	Scurrula)	Tapinanthus)))	Benthamina)	Englerina)	(Dendrophthoe	Helixanthera))	Amyema)	(Cecarria	Loranthus)))	(Peraxilla	Atkinsonia)))	((Ligaria	Gaiadendron)	(Tristerix	Desmaria))))	Decaisnina);
((Peraxilla	(Macrosolen	(Struthanthus	Tripodanthus)))	(((Notanthera	(Nuytsia	(((((Benthamina	Englerina)	(Taxillus	((((Scurrula	Dendrophthoe)	Tapinanthus)	Moquiniella)	Bakerella)))	(Helixanthera	Amyema))	(Cecarria	Loranthus))	(Ileostylus	Muellerina))))	(Gaiadendron	(Tristerix	Desmaria)))	(Atkinsonia	(Tupeia	(Agelanthus	Ligaria))))	Decaisnina);
((((((((Ileostylus	Muellerina)	(Cecarria	Loranthus))	((Moquiniella	Bakerella)	((Taxillus	(((Amyema	Englerina)	Benthamina)	(Helixanthera	Tapinanthus)))	(Scurrula	Dendrophthoe))))	Agelanthus)	Tristerix)	(((Atkinsonia	(Desmaria	(Struthanthus	Tripodanthus)))	Tupeia)	Notanthera))	((Macrosolen	Nuytsia)	(Gaiadendron	Peraxilla)))	Ligaria	Decaisnina);
(Macrosolen	(((Tupeia	Atkinsonia)	(((Nuytsia	(Cecarria	((((((Taxillus	((Englerina	(Amyema	Benthamina))	Moquiniella))	Dendrophthoe)	Bakerella)	(Helixanthera	Tapinanthus))	Scurrula)	((Ileostylus	Muellerina)	Loranthus))))	((Agelanthus	Desmaria)	Notanthera))	(Struthanthus	Tripodanthus)))	((Peraxilla	(Ligaria	Gaiadendron))	Tristerix))	Decaisnina);
((((Struthanthus	Tripodanthus)	(Macrosolen	(((Peraxilla	(((((Ileostylus	Muellerina)	(Cecarria	Loranthus))	(Amyema	(Bakerella	(Moquiniella	((((Tapinanthus	(Dendrophthoe	Scurrula))	Benthamina)	(Taxillus	Englerina))	Helixanthera)))))	Notanthera)	(Tupeia	Agelanthus)))	(Desmaria	Gaiadendron))	Atkinsonia)))	(Tristerix	Nuytsia))	Ligaria	Decaisnina);
(Macrosolen	(((Nuytsia	(Helixanthera	(((Amyema	(Ileostylus	Muellerina))	(Cecarria	Loranthus))	(Benthamina	(((Bakerella	Taxillus)	((Dendrophthoe	Scurrula)	Moquiniella))	(Tapinanthus	Englerina))))))	Tristerix)	((((Desmaria	Notanthera)	(Agelanthus	(Struthanthus	Tripodanthus)))	(Ligaria	(Atkinsonia	Tupeia)))	(Peraxilla	Gaiadendron)))	Decaisnina);
(Macrosolen	((((Desmaria	Notanthera)	(Struthanthus	Tripodanthus))	(((((Cecarria	Loranthus)	Agelanthus)	(((((Benthamina	Englerina)	(Taxillus	((Dendrophthoe	Scurrula)	(Moquiniella	Bakerella))))	Amyema)	(Tapinanthus	Helixanthera))	(Ileostylus	Muellerina)))	(Peraxilla	(Atkinsonia	Tupeia)))	(Tristerix	Nuytsia)))	(Ligaria	Gaiadendron))	Decaisnina);
((Macrosolen	((((Desmaria	Notanthera)	(Struthanthus	Tripodanthus))	((Tristerix	(Nuytsia	(((Cecarria	Loranthus)	(Ileostylus	Muellerina))	((((Moquiniella	(Taxillus	((Agelanthus	(Amyema	Benthamina))	Englerina)))	(Bakerella	Tapinanthus))	(Dendrophthoe	Scurrula))	Helixanthera))))	(Peraxilla	(Atkinsonia	Tupeia))))	Gaiadendron))	Ligaria	Decaisnina);
(Macrosolen	((Nuytsia	(((Cecarria	Loranthus)	(Ileostylus	Muellerina))	((Tapinanthus	(((Moquiniella	((Englerina	(Agelanthus	(Helixanthera	Amyema)))	Benthamina))	Taxillus)	(Scurrula	Dendrophthoe)))	Bakerella)))	((((Atkinsonia	(Ligaria	Tupeia))	((Desmaria	Notanthera)	(Struthanthus	Tripodanthus)))	Gaiadendron)	(Peraxilla	Tristerix)))	Decaisnina);
((Macrosolen	(((Peraxilla	Tristerix)	Gaiadendron)	(((Atkinsonia	Tupeia)	((Desmaria	Notanthera)	(Struthanthus	Tripodanthus)))	(Nuytsia	(((Cecarria	Loranthus)	(Ileostylus	Muellerina))	((Helixanthera	Amyema)	((Benthamina	(Taxillus	((Bakerella	Agelanthus)	((Scurrula	Dendrophthoe)	(Tapinanthus	Moquiniella)))))	Englerina)))))))	Ligaria	Decaisnina);
(Macrosolen	((Agelanthus	(Tristerix	Peraxilla))	((Ligaria	Gaiadendron)	(Atkinsonia	((((Tupeia	Notanthera)	((((Englerina	Benthamina)	(((Taxillus	Moquiniella)	Bakerella)	((Scurrula	Dendrophthoe)	Tapinanthus)))	((Cecarria	Loranthus)	((Ileostylus	Muellerina)	(Nuytsia	Amyema))))	Helixanthera))	Desmaria)	(Struthanthus	Tripodanthus)))))	Decaisnina);
(Macrosolen	((((((((Nuytsia	(((Cecarria	Loranthus)	(Helixanthera	(Amyema	(((Englerina	Tapinanthus)	Benthamina)	(Taxillus	((Scurrula	Dendrophthoe)	(Bakerella	Moquiniella)))))))	(Ileostylus	Muellerina)))	Agelanthus)	Desmaria)	Notanthera)	(Struthanthus	Tripodanthus))	(Tristerix	Peraxilla))	Gaiadendron)	((Tupeia	Ligaria)	Atkinsonia))	Decaisnina);
(((Macrosolen	((((((Ileostylus	Muellerina)	(((Benthamina	Amyema)	Englerina)	((Taxillus	((Helixanthera	(Scurrula	Dendrophthoe))	(Tapinanthus	Agelanthus)))	(Bakerella	Moquiniella))))	(Cecarria	Loranthus))	((Tristerix	Peraxilla)	Atkinsonia))	(((Tupeia	Notanthera)	Desmaria)	(Struthanthus	Tripodanthus)))	Gaiadendron))	Nuytsia)	Ligaria	Decaisnina);
(Macrosolen	(((Atkinsonia	(Struthanthus	Tripodanthus))	((Notanthera	Desmaria)	((Ligaria	Tupeia)	(Nuytsia	((Cecarria	Loranthus)	((Amyema	(Ileostylus	Muellerina))	((Bakerella	(Moquiniella	((Helixanthera	(Scurrula	Dendrophthoe))	(Tapinanthus	Taxillus))))	(Englerina	(Agelanthus	Benthamina)))))))))	((Peraxilla	Gaiadendron)	Tristerix))	Decaisnina);
((Macrosolen	(((((Nuytsia	(((Cecarria	Loranthus)	(((Bakerella	(((Benthamina	Amyema)	((Agelanthus	Helixanthera)	Englerina))	Taxillus))	Moquiniella)	(Tapinanthus	(Scurrula	Dendrophthoe))))	(Ileostylus	Muellerina)))	(Notanthera	Desmaria))	Tupeia)	(Tristerix	(Struthanthus	Tripodanthus)))	((Peraxilla	Atkinsonia)	Gaiadendron)))	Ligaria	Decaisnina);
(((((((Nuytsia	Tristerix)	(Struthanthus	Tripodanthus))	Macrosolen)	(Peraxilla	Gaiadendron))	Atkinsonia)	(((((((Cecarria	Loranthus)	Agelanthus)	(Ileostylus	Muellerina))	(((((Benthamina	Amyema)	Englerina)	(Taxillus	Moquiniella))	(Scurrula	Dendrophthoe))	(Bakerella	(Helixanthera	Tapinanthus))))	Notanthera)	Tupeia)	Desmaria))	Ligaria	Decaisnina);
((((((Peraxilla	((Tupeia	Atkinsonia)	(Tristerix	((Ileostylus	(Bakerella	Muellerina))	(((Benthamina	(Agelanthus	((Tapinanthus	Englerina)	Taxillus)))	(((Amyema	Helixanthera)	Moquiniella)	(Scurrula	Dendrophthoe)))	(Cecarria	Loranthus))))))	((Struthanthus	Tripodanthus)	(Desmaria	Notanthera)))	Gaiadendron)	Nuytsia)	Macrosolen)	Ligaria	Decaisnina);
((Agelanthus	(((((Ligaria	Peraxilla)	Tristerix)	(Atkinsonia	((Nuytsia	(Helixanthera	((Englerina	(Benthamina	Amyema))	(((Bakerella	((Scurrula	Dendrophthoe)	Moquiniella))	Taxillus)	((Muellerina	Ileostylus)	(Loranthus	Cecarria))))))	Tapinanthus)))	((Desmaria	(Notanthera	Tupeia))	(Struthanthus	Tripodanthus)))	Gaiadendron))	Macrosolen	Decaisnina);
((((((Atkinsonia	((Agelanthus	((((Bakerella	(Muellerina	Ileostylus))	(Tapinanthus	(Moquiniella	(Loranthus	Cecarria))))	Benthamina)	(Scurrula	Dendrophthoe)))	((Amyema	Helixanthera)	(Taxillus	Englerina))))	Peraxilla)	(((Nuytsia	Desmaria)	(Notanthera	Tupeia))	(Struthanthus	Tripodanthus)))	(Tristerix	Gaiadendron))	Macrosolen)	Ligaria	Decaisnina);
((((Struthanthus	Tripodanthus)	(Atkinsonia	Peraxilla))	(((Ligaria	Nuytsia)	(((((Muellerina	Ileostylus)	((Moquiniella	((Scurrula	Dendrophthoe)	(((Benthamina	Amyema)	(Englerina	((Tapinanthus	Helixanthera)	Agelanthus)))	Taxillus)))	Bakerella))	(Loranthus	Cecarria))	Tupeia)	Notanthera))	(Gaiadendron	(Tristerix	Desmaria))))	Macrosolen	Decaisnina);
(((((Struthanthus	Tripodanthus)	Desmaria)	((((Tupeia	Atkinsonia)	Peraxilla)	(Nuytsia	(((Muellerina	Ileostylus)	(Amyema	(Agelanthus	((((Moquiniella	(Scurrula	(Taxillus	Dendrophthoe)))	(Benthamina	Bakerella))	(Englerina	Tapinanthus))	Helixanthera))))	(Loranthus	Cecarria))))	((Gaiadendron	Tristerix)	Notanthera)))	Macrosolen)	Ligaria	Decaisnina);
(((Nuytsia	(Struthanthus	Tripodanthus))	(((((Ligaria	Tupeia)	Atkinsonia)	(Peraxilla	(Tristerix	(Scurrula	((((Moquiniella	((Cecarria	(Loranthus	(Muellerina	Ileostylus)))	Amyema))	(((Taxillus	Benthamina)	Agelanthus)	Bakerella))	(Helixanthera	(Englerina	Tapinanthus)))	Dendrophthoe)))))	(Desmaria	Notanthera))	Gaiadendron))	Macrosolen	Decaisnina);
((Macrosolen	((((Struthanthus	Tripodanthus)	Gaiadendron)	Atkinsonia)	((Tristerix	Peraxilla)	((Tupeia	(Notanthera	(((Tapinanthus	(Helixanthera	((Moquiniella	(((((Benthamina	Englerina)	((Ileostylus	Muellerina)	Amyema))	Agelanthus)	Bakerella)	(Scurrula	Dendrophthoe)))	Taxillus)))	(Loranthus	Cecarria))	Nuytsia)))	Desmaria))))	Ligaria	Decaisnina);
((Macrosolen	(Tristerix	((Peraxilla	Gaiadendron)	((Ligaria	(Tupeia	Atkinsonia))	((Notanthera	Desmaria)	(Struthanthus	Tripodanthus))))))	((((Ileostylus	Muellerina)	(Bakerella	((Amyema	Benthamina)	(((Englerina	(Tapinanthus	(Scurrula	(Dendrophthoe	Helixanthera))))	Taxillus)	Moquiniella))))	((Agelanthus	Loranthus)	Cecarria))	Nuytsia)	Decaisnina);
(Macrosolen	(((Struthanthus	Tripodanthus)	Nuytsia)	((((Tristerix	((((((Amyema	Benthamina)	(Dendrophthoe	Helixanthera))	(((Taxillus	Englerina)	Tapinanthus)	Moquiniella))	(Bakerella	Agelanthus))	Scurrula)	((Loranthus	Cecarria)	(Ileostylus	Muellerina))))	Peraxilla)	(Tupeia	Atkinsonia))	(((Ligaria	Notanthera)	Desmaria)	Gaiadendron)))	Decaisnina);
((Macrosolen	(Peraxilla	(Gaiadendron	((((Nuytsia	((Agelanthus	(Struthanthus	Tripodanthus))	(Notanthera	Desmaria)))	Tupeia)	Atkinsonia)	(Tristerix	((((Moquiniella	(Scurrula	Tapinanthus))	(Taxillus	((Benthamina	(Amyema	Englerina))	(Dendrophthoe	Helixanthera))))	Bakerella)	((Loranthus	Cecarria)	(Ileostylus	Muellerina))))))))	Ligaria	Decaisnina);
(Macrosolen	(Tristerix	((Peraxilla	Gaiadendron)	(((Struthanthus	Tripodanthus)	((Desmaria	Notanthera)	(Tupeia	(Nuytsia	((((((Englerina	Benthamina)	(((Moquiniella	((Scurrula	Dendrophthoe)	Tapinanthus))	Bakerella)	Taxillus))	Helixanthera)	Amyema)	((Loranthus	Cecarria)	(Ileostylus	Muellerina)))	Agelanthus)))))	(Ligaria	Atkinsonia))))	Decaisnina);
((Macrosolen	(((Tristerix	(Struthanthus	Tripodanthus))	((Desmaria	Notanthera)	(Tupeia	(Nuytsia	((Bakerella	(Tapinanthus	((Moquiniella	(Taxillus	((Helixanthera	Amyema)	(Englerina	Benthamina))))	(Scurrula	Dendrophthoe))))	((Loranthus	Cecarria)	(Ileostylus	Muellerina)))))))	((Gaiadendron	Agelanthus)	(Peraxilla	Atkinsonia))))	Ligaria	Decaisnina);
((Macrosolen	(Peraxilla	(Struthanthus	Tripodanthus)))	((Atkinsonia	Ligaria)	(((Desmaria	Gaiadendron)	Tristerix)	((Tupeia	(Nuytsia	((Loranthus	Cecarria)	(Helixanthera	(((Ileostylus	Muellerina)	Amyema)	(((Moquiniella	((((Scurrula	Dendrophthoe)	Taxillus)	Bakerella)	Tapinanthus))	(Benthamina	Agelanthus))	Englerina))))))	Notanthera)))	Decaisnina);
(Ligaria	(((Tristerix	(Struthanthus	Tripodanthus))	((Peraxilla	Gaiadendron)	(Atkinsonia	((Nuytsia	Desmaria)	((Tupeia	(((Loranthus	Cecarria)	((Moquiniella	(Dendrophthoe	((Bakerella	Scurrula)	(Benthamina	(Agelanthus	Amyema)))))	((Taxillus	Englerina)	(Helixanthera	Tapinanthus))))	(Ileostylus	Muellerina)))	Notanthera)))))	Macrosolen)	Decaisnina);
(Ligaria	(((Peraxilla	(((Tupeia	(Agelanthus	Notanthera))	(((Moquiniella	(Bakerella	(((Englerina	Benthamina)	(Helixanthera	Amyema))	Taxillus)))	(Tapinanthus	(Scurrula	Dendrophthoe)))	((Ileostylus	Muellerina)	(Loranthus	Cecarria))))	((Atkinsonia	Nuytsia)	(Struthanthus	Tripodanthus))))	((Tristerix	Desmaria)	Gaiadendron))	Macrosolen)	Decaisnina);
(Ligaria	((((((Peraxilla	Atkinsonia)	((((Scurrula	Dendrophthoe)	((Benthamina	((Helixanthera	Amyema)	(Tapinanthus	Englerina)))	Taxillus))	(Moquiniella	Bakerella))	((Ileostylus	Muellerina)	(Loranthus	Cecarria))))	(Notanthera	((Agelanthus	Tupeia)	(Nuytsia	(Tristerix	Desmaria)))))	(Struthanthus	Tripodanthus))	Gaiadendron)	Macrosolen)	Decaisnina);
(((((Peraxilla	Atkinsonia)	((Tristerix	Gaiadendron)	(Desmaria	(((Tupeia	(((Englerina	Tapinanthus)	(((((Benthamina	Amyema)	((Loranthus	Cecarria)	(Ileostylus	Muellerina)))	(Moquiniella	Bakerella))	(Scurrula	Dendrophthoe))	Taxillus))	Helixanthera))	Notanthera)	Nuytsia))))	(Agelanthus	(Tripodanthus	Struthanthus)))	Macrosolen)	Ligaria	Decaisnina);
((Peraxilla	((Desmaria	(Tristerix	Gaiadendron))	((Ligaria	(Tupeia	Atkinsonia))	((Notanthera	(Nuytsia	(((Bakerella	(Taxillus	(((Benthamina	((Agelanthus	Amyema)	((Loranthus	Cecarria)	(Ileostylus	Muellerina))))	Englerina)	Moquiniella)))	(Tapinanthus	(Scurrula	Dendrophthoe)))	Helixanthera)))	(Tripodanthus	Struthanthus)))))	Macrosolen	Decaisnina);
((((((((Nuytsia	((((Amyema	(Ileostylus	Muellerina))	(Englerina	((((Moquiniella	(Tapinanthus	Scurrula))	Taxillus)	Bakerella)	Benthamina)))	(Agelanthus	(Dendrophthoe	Helixanthera)))	(Loranthus	Cecarria)))	Tupeia)	(Notanthera	Desmaria))	(Tripodanthus	Struthanthus))	Atkinsonia)	((Peraxilla	Tristerix)	Gaiadendron))	Macrosolen)	Ligaria	Decaisnina);
(((((Desmaria	((Tupeia	((Nuytsia	(((Bakerella	(Moquiniella	((Amyema	Benthamina)	(Dendrophthoe	Helixanthera))))	(((Englerina	Taxillus)	Tapinanthus)	Scurrula))	((Ileostylus	Muellerina)	(Loranthus	Cecarria))))	Notanthera))	Agelanthus))	(Tripodanthus	Struthanthus))	(Ligaria	Atkinsonia))	((Peraxilla	Tristerix)	Gaiadendron))	Macrosolen	Decaisnina);
(((((Tripodanthus	Struthanthus)	((Notanthera	((Gaiadendron	Desmaria)	Tristerix))	((Peraxilla	(Tupeia	Atkinsonia))	(((Amyema	(Englerina	Benthamina))	Agelanthus)	(((Tapinanthus	Taxillus)	((Bakerella	(Ileostylus	Muellerina))	(Dendrophthoe	((Scurrula	(Loranthus	Cecarria))	Moquiniella))))	Helixanthera)))))	Macrosolen)	Nuytsia)	Ligaria	Decaisnina);
(Macrosolen	(((Tripodanthus	Struthanthus)	(Tupeia	(Notanthera	(Desmaria	Ligaria))))	((((Peraxilla	Atkinsonia)	(((((((Tapinanthus	(((Moquiniella	((Amyema	(Ileostylus	Muellerina))	Bakerella))	Dendrophthoe)	(Benthamina	Taxillus)))	Englerina)	Scurrula)	Helixanthera)	(Loranthus	Cecarria))	Agelanthus)	Nuytsia))	Tristerix)	Gaiadendron))	Decaisnina);
(Macrosolen	((((Ligaria	Gaiadendron)	Tristerix)	Peraxilla)	((Tupeia	Atkinsonia)	((Tripodanthus	Struthanthus)	((((Amyema	(Ileostylus	Muellerina))	(((((Taxillus	((((Dendrophthoe	Scurrula)	Tapinanthus)	Moquiniella)	Bakerella))	(Englerina	Benthamina))	Agelanthus)	(Loranthus	Cecarria))	Helixanthera))	Nuytsia)	(Notanthera	Desmaria)))))	Decaisnina);
((Peraxilla	Ligaria)	((((Desmaria	Gaiadendron)	((((Agelanthus	(Helixanthera	Amyema))	((((Dendrophthoe	Scurrula)	(Bakerella	Moquiniella))	(Tapinanthus	Taxillus))	(Englerina	Benthamina)))	((Ileostylus	Muellerina)	(Loranthus	Cecarria)))	(Tupeia	Notanthera)))	(Atkinsonia	(Nuytsia	((Struthanthus	Tripodanthus)	Tristerix))))	Macrosolen)	Decaisnina);
((Macrosolen	(((Struthanthus	Tripodanthus)	(Tristerix	Nuytsia))	((Gaiadendron	(Desmaria	Notanthera))	(((Taxillus	((Bakerella	Moquiniella)	((((Helixanthera	(Englerina	Tapinanthus))	(Benthamina	Amyema))	Agelanthus)	(Scurrula	Dendrophthoe))))	((Muellerina	Ileostylus)	(Loranthus	Cecarria)))	((Tupeia	Atkinsonia)	Peraxilla)))))	Ligaria	Decaisnina);
((Macrosolen	((Nuytsia	((((Moquiniella	(Benthamina	Bakerella))	((Tapinanthus	Englerina)	Taxillus))	((Dendrophthoe	Scurrula)	(Amyema	Helixanthera)))	((Muellerina	Ileostylus)	(Loranthus	Cecarria))))	(((Gaiadendron	(Tristerix	Desmaria))	Agelanthus)	((Notanthera	Peraxilla)	((Tupeia	Atkinsonia)	(Struthanthus	Tripodanthus))))))	Ligaria	Decaisnina);
(((((((Agelanthus	Nuytsia)	(Helixanthera	(((Loranthus	Cecarria)	((Englerina	Tapinanthus)	((((Taxillus	Moquiniella)	Bakerella)	(Scurrula	Dendrophthoe))	Benthamina)))	(Amyema	(Muellerina	Ileostylus)))))	(Atkinsonia	Peraxilla))	(Tristerix	((Tripodanthus	Struthanthus)	((Notanthera	Tupeia)	Desmaria))))	Gaiadendron)	Macrosolen)	Ligaria	Decaisnina);
(((((Peraxilla	((Nuytsia	(((Moquiniella	(((Bakerella	(Benthamina	Scurrula))	Dendrophthoe)	Agelanthus))	(Taxillus	(Helixanthera	(Englerina	Tapinanthus))))	((Amyema	(Muellerina	Ileostylus))	(Loranthus	Cecarria))))	Atkinsonia))	((Tripodanthus	Struthanthus)	((Notanthera	Tupeia)	(Ligaria	Desmaria))))	Gaiadendron)	Tristerix)	Macrosolen	Decaisnina);
(((Tripodanthus	Struthanthus)	((Gaiadendron	(Nuytsia	(((Ligaria	Notanthera)	Tupeia)	Desmaria)))	((Atkinsonia	Peraxilla)	(Tristerix	((((Taxillus	Englerina)	(((Loranthus	Cecarria)	(Muellerina	Ileostylus))	Benthamina))	((Helixanthera	((Agelanthus	Dendrophthoe)	Scurrula))	((Bakerella	Moquiniella)	Amyema)))	Tapinanthus)))))	Macrosolen	Decaisnina);
(((((Nuytsia	(((Loranthus	Cecarria)	(Muellerina	Ileostylus))	((Amyema	Helixanthera)	(((Benthamina	((Bakerella	Moquiniella)	((Tapinanthus	Englerina)	Taxillus)))	(Dendrophthoe	Scurrula))	Agelanthus))))	((Ligaria	(Tupeia	Atkinsonia))	(Tripodanthus	Struthanthus)))	(Peraxilla	Notanthera))	((Tristerix	Gaiadendron)	Desmaria))	Macrosolen	Decaisnina);
(((((Nuytsia	(((Loranthus	Cecarria)	(Muellerina	Ileostylus))	((Bakerella	((((Helixanthera	Tapinanthus)	Englerina)	Taxillus)	(Dendrophthoe	Scurrula)))	((Benthamina	Amyema)	Moquiniella))))	(Peraxilla	Atkinsonia))	((Agelanthus	(Tupeia	Notanthera))	(Tripodanthus	Struthanthus)))	((Ligaria	Gaiadendron)	(Tristerix	Desmaria)))	Macrosolen	Decaisnina);
((((((Atkinsonia	Tupeia)	(Peraxilla	Tristerix))	(((Nuytsia	((Muellerina	Ileostylus)	((((Benthamina	Amyema)	(Moquiniella	(Bakerella	(((Helixanthera	(Tapinanthus	Englerina))	Taxillus)	(Dendrophthoe	Scurrula)))))	Agelanthus)	(Loranthus	Cecarria))))	(Desmaria	Notanthera))	(Tripodanthus	Struthanthus)))	Gaiadendron)	Macrosolen)	Ligaria	Decaisnina);
((((Tripodanthus	Struthanthus)	((((Atkinsonia	Tupeia)	Peraxilla)	(Tristerix	((((Dendrophthoe	Scurrula)	((Englerina	(Helixanthera	Tapinanthus))	Taxillus))	((Bakerella	Moquiniella)	(Benthamina	Amyema)))	((Loranthus	Cecarria)	(Muellerina	Ileostylus)))))	((Ligaria	Gaiadendron)	((Desmaria	Notanthera)	Nuytsia))))	Agelanthus)	Macrosolen	Decaisnina);
(((Gaiadendron	((Tristerix	Peraxilla)	(Atkinsonia	((Agelanthus	(Tripodanthus	Struthanthus))	(Desmaria	((Tupeia	Notanthera)	(Nuytsia	((((Helixanthera	(Dendrophthoe	Scurrula))	((Moquiniella	Bakerella)	(Benthamina	Amyema)))	((Englerina	Tapinanthus)	Taxillus))	((Loranthus	Cecarria)	(Muellerina	Ileostylus))))))))))	Macrosolen)	Ligaria	Decaisnina);
((((Desmaria	Tristerix)	(Agelanthus	Gaiadendron))	(((((Nuytsia	((Tapinanthus	(Helixanthera	(Taxillus	(((Benthamina	(((Muellerina	Ileostylus)	Amyema)	(Loranthus	Cecarria)))	(((Scurrula	Dendrophthoe)	Moquiniella)	Bakerella))	Englerina))))	Notanthera))	(Tripodanthus	Struthanthus))	(Tupeia	Atkinsonia))	Peraxilla)	Macrosolen))	Ligaria	Decaisnina);
(Macrosolen	((Gaiadendron	(Tristerix	Peraxilla))	(((((Nuytsia	(((Muellerina	Ileostylus)	(Loranthus	Cecarria))	((((Taxillus	Englerina)	Tapinanthus)	(((Amyema	Benthamina)	(Dendrophthoe	Helixanthera))	(Bakerella	Moquiniella)))	Scurrula)))	(Desmaria	Notanthera))	(Tripodanthus	Struthanthus))	(Ligaria	(Tupeia	Atkinsonia)))	Agelanthus))	Decaisnina);
(((Ligaria	Gaiadendron)	(((((Nuytsia	(((Ileostylus	Muellerina)	(Cecarria	Loranthus))	((Tapinanthus	Helixanthera)	((Dendrophthoe	Scurrula)	(((Moquiniella	Taxillus)	((Amyema	Benthamina)	Englerina))	Bakerella)))))	Peraxilla)	Atkinsonia)	Tristerix)	((Struthanthus	Tripodanthus)	(Desmaria	(Agelanthus	(Notanthera	Tupeia))))))	Macrosolen	Decaisnina);
(Ligaria	(((((Helixanthera	((((((Taxillus	Dendrophthoe)	(Bakerella	Moquiniella))	(Ileostylus	Muellerina))	Benthamina)	((Cecarria	Loranthus)	(Amyema	Scurrula)))	(Englerina	Tapinanthus)))	Peraxilla)	(Tupeia	Atkinsonia))	(((Nuytsia	(Struthanthus	Tripodanthus))	Notanthera)	((Agelanthus	Gaiadendron)	(Desmaria	Tristerix))))	Macrosolen)	Decaisnina);
(Ligaria	(((((((Benthamina	Amyema)	(Dendrophthoe	Helixanthera))	(((((Cecarria	Loranthus)	Scurrula)	Moquiniella)	((Ileostylus	Muellerina)	Bakerella))	(Taxillus	(Englerina	Tapinanthus))))	Peraxilla)	(Tupeia	Atkinsonia))	((Notanthera	(Agelanthus	(Nuytsia	(Struthanthus	Tripodanthus))))	(Gaiadendron	(Desmaria	Tristerix))))	Macrosolen)	Decaisnina);
((((Atkinsonia	(Tupeia	((Cecarria	Loranthus)	(((((Dendrophthoe	(Moquiniella	Scurrula))	((Taxillus	(Helixanthera	(Englerina	Tapinanthus)))	Bakerella))	Benthamina)	Amyema)	(Ileostylus	Muellerina)))))	Peraxilla)	((((Ligaria	(Nuytsia	(Struthanthus	Tripodanthus)))	Agelanthus)	Notanthera)	((Desmaria	Gaiadendron)	Tristerix)))	Macrosolen	Decaisnina);
((((Cecarria	(Agelanthus	(Loranthus	(((Moquiniella	Bakerella)	(Benthamina	((Taxillus	(Englerina	Tapinanthus))	(Amyema	(Helixanthera	(Dendrophthoe	Scurrula))))))	(Ileostylus	Muellerina)))))	(((Tupeia	Atkinsonia)	((Desmaria	Notanthera)	(Gaiadendron	Peraxilla)))	((Tristerix	Nuytsia)	(Struthanthus	Tripodanthus))))	Macrosolen)	Ligaria	Decaisnina);
((((Gaiadendron	(Peraxilla	((((Helixanthera	Amyema)	(Dendrophthoe	((((Ileostylus	Muellerina)	(Bakerella	Agelanthus))	(((Taxillus	Scurrula)	(Englerina	Tapinanthus))	Benthamina))	Moquiniella)))	(Cecarria	Loranthus))	Atkinsonia)))	((Desmaria	(Notanthera	Tupeia))	((Tristerix	Nuytsia)	(Struthanthus	Tripodanthus))))	Macrosolen)	Ligaria	Decaisnina);
(((Tristerix	(Struthanthus	Tripodanthus))	(Gaiadendron	(Macrosolen	((Peraxilla	((Nuytsia	(((Muellerina	Ileostylus)	((Taxillus	(Agelanthus	(Helixanthera	(Englerina	Tapinanthus))))	((((Benthamina	Amyema)	Moquiniella)	(Scurrula	Dendrophthoe))	Bakerella)))	(Cecarria	Loranthus)))	(Tupeia	Atkinsonia)))	(Desmaria	Notanthera)))))	Ligaria	Decaisnina);
((((((Desmaria	(Notanthera	Tupeia))	(Nuytsia	(((Cecarria	Loranthus)	((Amyema	(((Taxillus	((Scurrula	Dendrophthoe)	(Bakerella	Moquiniella)))	(Englerina	Tapinanthus))	Benthamina))	Helixanthera))	(Agelanthus	(Muellerina	Ileostylus)))))	((Peraxilla	Gaiadendron)	(Tristerix	(Struthanthus	Tripodanthus))))	Atkinsonia)	Macrosolen)	Ligaria	Decaisnina);
(((Struthanthus	Tripodanthus)	(((Peraxilla	(Ligaria	Gaiadendron))	((Tristerix	Desmaria)	(Nuytsia	((((Agelanthus	(((Scurrula	Dendrophthoe)	Tapinanthus)	(Moquiniella	(((Muellerina	Ileostylus)	Bakerella)	(Taxillus	Englerina)))))	(Helixanthera	(Benthamina	Amyema)))	(Loranthus	Cecarria))	(Notanthera	Tupeia)))))	Atkinsonia))	Macrosolen	Decaisnina);
((((Struthanthus	Tripodanthus)	(Agelanthus	Notanthera))	((Peraxilla	((((((Englerina	Tapinanthus)	((((Scurrula	Dendrophthoe)	Benthamina)	Taxillus)	(Moquiniella	Bakerella)))	(Amyema	Helixanthera))	(Muellerina	Ileostylus))	(Loranthus	Cecarria))	((Tupeia	Ligaria)	Atkinsonia)))	((Desmaria	Nuytsia)	(Tristerix	Gaiadendron))))	Macrosolen	Decaisnina);
(Macrosolen	((Nuytsia	((Loranthus	Cecarria)	((Muellerina	Ileostylus)	((Dendrophthoe	(((Helixanthera	Tapinanthus)	(Englerina	(Agelanthus	Amyema)))	Benthamina))	((Scurrula	Taxillus)	(Moquiniella	Bakerella))))))	((Gaiadendron	(Peraxilla	((Ligaria	(Atkinsonia	Tupeia))	((Struthanthus	Tripodanthus)	(Notanthera	Desmaria)))))	Tristerix))	Decaisnina);
((Macrosolen	((Peraxilla	((Tristerix	(Nuytsia	((Loranthus	Cecarria)	((Amyema	(((Englerina	Taxillus)	(((((Scurrula	Dendrophthoe)	Benthamina)	(Moquiniella	Agelanthus))	Bakerella)	Tapinanthus))	Helixanthera))	(Muellerina	Ileostylus)))))	(Atkinsonia	Tupeia)))	(((Struthanthus	Tripodanthus)	(Notanthera	Desmaria))	Gaiadendron)))	Ligaria	Decaisnina);
((((Peraxilla	(Atkinsonia	((((((((Scurrula	Dendrophthoe)	Moquiniella)	(Bakerella	Taxillus))	(Englerina	Benthamina))	(Tapinanthus	Helixanthera))	Amyema)	Agelanthus)	((Muellerina	Ileostylus)	(Loranthus	Cecarria)))))	((Gaiadendron	Macrosolen)	((Struthanthus	Tripodanthus)	((Nuytsia	Tupeia)	(Notanthera	Desmaria)))))	Tristerix)	Ligaria	Decaisnina);
(Tristerix	((((Struthanthus	Tripodanthus)	(Tupeia	(Notanthera	(Ligaria	Desmaria))))	(Gaiadendron	Macrosolen))	(Peraxilla	((Nuytsia	((((((((Benthamina	(Moquiniella	Bakerella))	Dendrophthoe)	Englerina)	Taxillus)	Scurrula)	(Tapinanthus	Helixanthera))	Amyema)	((Muellerina	Ileostylus)	(Loranthus	Cecarria))))	(Agelanthus	Atkinsonia))))	Decaisnina);
(Macrosolen	(((Tristerix	(Tupeia	((Nuytsia	((Tapinanthus	(((Dendrophthoe	Scurrula)	Moquiniella)	(Bakerella	((Helixanthera	(Taxillus	Englerina))	(Agelanthus	(Amyema	Benthamina))))))	((Muellerina	Ileostylus)	(Loranthus	Cecarria))))	(Peraxilla	Atkinsonia))))	((Struthanthus	Tripodanthus)	(Notanthera	Desmaria)))	(Ligaria	Gaiadendron))	Decaisnina);
(Macrosolen	(((Tristerix	(Struthanthus	Tripodanthus))	(Ligaria	Gaiadendron))	((Notanthera	Desmaria)	((Atkinsonia	(Tupeia	Agelanthus))	(Peraxilla	(Nuytsia	(((Moquiniella	((Dendrophthoe	Helixanthera)	(Amyema	Benthamina)))	(Scurrula	(Taxillus	(Tapinanthus	Englerina))))	(((Bakerella	Muellerina)	Ileostylus)	(Loranthus	Cecarria))))))))	Decaisnina);
((Macrosolen	((Struthanthus	Tripodanthus)	((Atkinsonia	Tupeia)	(Peraxilla	((Nuytsia	(((Scurrula	Helixanthera)	((Loranthus	Cecarria)	Tapinanthus))	(((((Englerina	Benthamina)	((Ileostylus	Muellerina)	Amyema))	Taxillus)	Moquiniella)	((Agelanthus	Dendrophthoe)	Bakerella))))	(Notanthera	((Tristerix	Desmaria)	Gaiadendron)))))))	Ligaria	Decaisnina);
(Macrosolen	(((Tristerix	Desmaria)	Gaiadendron)	((Ligaria	(Atkinsonia	Tupeia))	(((Struthanthus	Tripodanthus)	((((Helixanthera	((Loranthus	Cecarria)	(((Ileostylus	Muellerina)	Amyema)	((Dendrophthoe	((Moquiniella	Benthamina)	Bakerella))	(((Tapinanthus	Englerina)	Scurrula)	Taxillus)))))	Nuytsia)	Agelanthus)	Notanthera))	Peraxilla)))	Decaisnina);
(Macrosolen	(((Tapinanthus	(Helixanthera	((((Dendrophthoe	Scurrula)	(Moquiniella	((((Ileostylus	Muellerina)	Amyema)	Benthamina)	(Bakerella	Agelanthus))))	(Taxillus	Englerina))	(Loranthus	Cecarria))))	Nuytsia)	(((Peraxilla	(Ligaria	Gaiadendron))	(((Struthanthus	Tripodanthus)	(Desmaria	Notanthera))	(Atkinsonia	Tupeia)))	Tristerix))	Decaisnina);
((Macrosolen	(Agelanthus	((((Struthanthus	Tripodanthus)	((Desmaria	Notanthera)	Tupeia))	(Tristerix	((((Loranthus	Cecarria)	((Ileostylus	(Bakerella	Muellerina))	((Amyema	Benthamina)	(((Taxillus	(Helixanthera	(Englerina	Tapinanthus)))	(Dendrophthoe	Scurrula))	Moquiniella))))	Nuytsia)	(Peraxilla	Atkinsonia))))	Gaiadendron)))	Ligaria	Decaisnina);
((((((((Cecarria	Loranthus)	(Ileostylus	Muellerina))	(((Moquiniella	Bakerella)	((Taxillus	(Tapinanthus	Englerina))	(Amyema	Benthamina)))	((Scurrula	Dendrophthoe)	Helixanthera)))	Agelanthus)	((Atkinsonia	Tupeia)	Peraxilla))	((Notanthera	(Tristerix	(Desmaria	Gaiadendron)))	((Struthanthus	Tripodanthus)	Nuytsia)))	Macrosolen)	Ligaria	Decaisnina);
((((Struthanthus	Tripodanthus)	((Tupeia	Desmaria)	(Ligaria	Notanthera)))	((Tristerix	Gaiadendron)	(Agelanthus	(((Nuytsia	(((Tapinanthus	Englerina)	(((Dendrophthoe	(Bakerella	(((Ileostylus	Muellerina)	((Cecarria	Loranthus)	Moquiniella))	(Benthamina	Amyema))))	Scurrula)	Taxillus))	Helixanthera))	Atkinsonia)	Peraxilla))))	Macrosolen	Decaisnina);
((((((Agelanthus	(Desmaria	Notanthera))	Ligaria)	(Nuytsia	(((Bakerella	(Ileostylus	Muellerina))	((((Benthamina	Amyema)	Moquiniella)	(Dendrophthoe	Scurrula))	((Taxillus	(Tapinanthus	Englerina))	Helixanthera)))	(Cecarria	Loranthus))))	(Struthanthus	Tripodanthus))	((Peraxilla	(Tristerix	Gaiadendron))	(Tupeia	Atkinsonia)))	Macrosolen	Decaisnina);
(((Agelanthus	(((Gaiadendron	(Desmaria	Tristerix))	Peraxilla)	((Tupeia	Atkinsonia)	((Nuytsia	(((Dendrophthoe	Scurrula)	((Benthamina	Amyema)	(Moquiniella	(Bakerella	(Taxillus	(Helixanthera	(Tapinanthus	Englerina)))))))	((Cecarria	Loranthus)	(Ileostylus	Muellerina))))	(Notanthera	(Struthanthus	Tripodanthus))))))	Macrosolen)	Ligaria	Decaisnina);
(((((Agelanthus	(Nuytsia	(((Benthamina	(((Dendrophthoe	Scurrula)	(Bakerella	(Taxillus	(Helixanthera	(Tapinanthus	Englerina)))))	Moquiniella))	Amyema)	((Cecarria	Loranthus)	(Ileostylus	Muellerina)))))	(Peraxilla	(Tupeia	Atkinsonia)))	((((Notanthera	Desmaria)	(Struthanthus	Tripodanthus))	Tristerix)	Gaiadendron))	Macrosolen)	Ligaria	Decaisnina);
(((((Gaiadendron	(Atkinsonia	(((((Tupeia	Agelanthus)	Notanthera)	((((Benthamina	Englerina)	(Taxillus	Bakerella))	(Tapinanthus	((Moquiniella	(Helixanthera	Amyema))	(Scurrula	Dendrophthoe))))	((Cecarria	Loranthus)	(Ileostylus	Muellerina))))	Desmaria)	(Struthanthus	Tripodanthus))))	(Peraxilla	Tristerix))	Macrosolen)	Nuytsia)	Ligaria	Decaisnina);
(Macrosolen	((((((((Helixanthera	(Benthamina	(Englerina	Taxillus)))	(Tapinanthus	(Scurrula	Dendrophthoe)))	Moquiniella)	Amyema)	((Cecarria	Loranthus)	((Agelanthus	Ileostylus)	(Bakerella	Muellerina))))	(Peraxilla	Atkinsonia))	((Desmaria	(Tupeia	Notanthera))	((Tristerix	Nuytsia)	(Tripodanthus	Struthanthus))))	(Ligaria	Gaiadendron))	Decaisnina);
(Macrosolen	(((Ligaria	Gaiadendron)	(((Tripodanthus	Struthanthus)	(Nuytsia	(Desmaria	(((((Cecarria	(Agelanthus	Loranthus))	(Amyema	(Englerina	(((Muellerina	Ileostylus)	(Tapinanthus	(Taxillus	((Moquiniella	Bakerella)	(Scurrula	Dendrophthoe)))))	Benthamina))))	Helixanthera)	Tupeia)	Notanthera))))	Atkinsonia))	(Tristerix	Peraxilla))	Decaisnina);
(Macrosolen	((((Atkinsonia	(((Cecarria	Loranthus)	((Muellerina	Ileostylus)	((Englerina	(Bakerella	Benthamina))	(Taxillus	((Tapinanthus	Helixanthera)	(((Scurrula	Dendrophthoe)	Moquiniella)	Amyema))))))	Agelanthus))	Peraxilla)	(((Tripodanthus	Struthanthus)	(Nuytsia	Tristerix))	(Desmaria	(Tupeia	Notanthera))))	(Ligaria	Gaiadendron))	Decaisnina);
(Macrosolen	((Gaiadendron	((Tripodanthus	Struthanthus)	((Ligaria	Nuytsia)	(Desmaria	Notanthera))))	((Tupeia	Atkinsonia)	((Tristerix	((Cecarria	Loranthus)	((Muellerina	Ileostylus)	((Amyema	Helixanthera)	((Englerina	Taxillus)	(((Moquiniella	(Benthamina	(Bakerella	Dendrophthoe)))	(Tapinanthus	Scurrula))	Agelanthus))))))	Peraxilla)))	Decaisnina);
((Agelanthus	Macrosolen)	((Tristerix	(Atkinsonia	(((Ligaria	Desmaria)	((Nuytsia	(((((Scurrula	Benthamina)	(Taxillus	(Tapinanthus	Englerina)))	(Bakerella	(Helixanthera	Dendrophthoe)))	Moquiniella)	(Amyema	((Cecarria	Loranthus)	(Ileostylus	Muellerina)))))	(Notanthera	Tupeia)))	(Struthanthus	Tripodanthus))))	(Peraxilla	Gaiadendron))	Decaisnina);
(Macrosolen	(((Ligaria	Atkinsonia)	((Desmaria	((Nuytsia	(((Cecarria	Loranthus)	((Agelanthus	Ileostylus)	Muellerina))	((Benthamina	Amyema)	((Bakerella	Moquiniella)	((Taxillus	(Helixanthera	(Tapinanthus	Englerina)))	(Dendrophthoe	Scurrula))))))	(Notanthera	Tupeia)))	(Struthanthus	Tripodanthus)))	(Gaiadendron	(Peraxilla	Tristerix)))	Decaisnina);
(Macrosolen	(((((Tupeia	Ligaria)	Atkinsonia)	(((Ileostylus	Muellerina)	(((Benthamina	(((Bakerella	Moquiniella)	(Taxillus	(Helixanthera	(Tapinanthus	Englerina))))	(Dendrophthoe	Scurrula)))	Amyema)	(Loranthus	Cecarria)))	Agelanthus))	(((Struthanthus	Tripodanthus)	(Nuytsia	Tristerix))	(Notanthera	Desmaria)))	(Gaiadendron	Peraxilla))	Decaisnina);
(((((((Struthanthus	Tripodanthus)	(Notanthera	Desmaria))	(Tupeia	Atkinsonia))	(Nuytsia	(((Ileostylus	Muellerina)	(((Tapinanthus	(Bakerella	Moquiniella))	(Taxillus	(Helixanthera	(Dendrophthoe	Scurrula))))	(Englerina	(Amyema	Benthamina))))	(Loranthus	Cecarria))))	(Agelanthus	(Tristerix	Peraxilla)))	(Gaiadendron	Macrosolen))	Ligaria	Decaisnina);
((Macrosolen	((Agelanthus	((Gaiadendron	Peraxilla)	((Tupeia	Atkinsonia)	((Struthanthus	Tripodanthus)	(Notanthera	Desmaria)))))	(Tristerix	(Nuytsia	(((Ileostylus	Muellerina)	(((Helixanthera	Dendrophthoe)	Amyema)	((Benthamina	Englerina)	(Taxillus	(((Scurrula	Tapinanthus)	Bakerella)	Moquiniella)))))	(Loranthus	Cecarria))))))	Ligaria	Decaisnina);
(Macrosolen	(((Peraxilla	(((((Nuytsia	(Amyema	(Ileostylus	Muellerina)))	((Taxillus	(Agelanthus	Englerina))	(((Scurrula	Dendrophthoe)	(Benthamina	(Bakerella	Moquiniella)))	Tapinanthus)))	(Loranthus	Cecarria))	Helixanthera)	Atkinsonia))	((Tristerix	(Struthanthus	Tripodanthus))	(Tupeia	(Notanthera	Desmaria))))	(Ligaria	Gaiadendron))	Decaisnina);
((Macrosolen	(((Gaiadendron	(Tristerix	Peraxilla))	((((((Agelanthus	Englerina)	(Taxillus	((Benthamina	Scurrula)	((Amyema	(((Loranthus	Cecarria)	(Ileostylus	Muellerina))	Nuytsia))	((Bakerella	Moquiniella)	Dendrophthoe)))))	Helixanthera)	Tapinanthus)	(Notanthera	Desmaria))	Atkinsonia))	((Struthanthus	Tripodanthus)	Tupeia)))	Ligaria	Decaisnina);
(Macrosolen	(((Ligaria	Gaiadendron)	((((((Amyema	((Ileostylus	Muellerina)	(Loranthus	(Cecarria	Agelanthus))))	(((Moquiniella	Bakerella)	(Taxillus	(Dendrophthoe	Scurrula)))	(Englerina	Benthamina)))	Helixanthera)	Tapinanthus)	(Tristerix	Peraxilla))	(Tupeia	Atkinsonia)))	((Notanthera	Desmaria)	(Nuytsia	(Struthanthus	Tripodanthus))))	Decaisnina);
((Macrosolen	((Tristerix	Gaiadendron)	(((((Agelanthus	((((Taxillus	Englerina)	((Benthamina	(((Dendrophthoe	(Scurrula	Amyema))	Moquiniella)	Bakerella))	((Ileostylus	Muellerina)	Loranthus)))	Helixanthera)	Tapinanthus))	Cecarria)	Peraxilla)	Atkinsonia)	((Struthanthus	Tripodanthus)	((Tupeia	(Notanthera	Desmaria))	Nuytsia)))))	Ligaria	Decaisnina);
((Macrosolen	((((Agelanthus	Peraxilla)	(Tupeia	Atkinsonia))	(Tristerix	(((Ileostylus	Muellerina)	(Cecarria	Loranthus))	((Amyema	Helixanthera)	(((Bakerella	Moquiniella)	((Taxillus	(Tapinanthus	Englerina))	Benthamina))	(Scurrula	Dendrophthoe))))))	(Gaiadendron	((Struthanthus	Tripodanthus)	((Desmaria	Notanthera)	Nuytsia)))))	Ligaria	Decaisnina);
(((((Tupeia	Atkinsonia)	(Tristerix	Peraxilla))	((Tapinanthus	((Englerina	(((Dendrophthoe	((Benthamina	Amyema)	((Bakerella	(Muellerina	Ileostylus))	Moquiniella)))	Taxillus)	(Scurrula	(Cecarria	Loranthus))))	Helixanthera))	Nuytsia))	(Gaiadendron	(Macrosolen	(Agelanthus	((Tripodanthus	Struthanthus)	(Desmaria	Notanthera))))))	Ligaria	Decaisnina);
((((((Tripodanthus	Struthanthus)	Notanthera)	(((((((Amyema	(((Helixanthera	(((Scurrula	Tapinanthus)	Taxillus)	(Englerina	Benthamina)))	(Bakerella	Moquiniella))	Dendrophthoe))	(Cecarria	Loranthus))	(Muellerina	Ileostylus))	Nuytsia)	(Tupeia	Atkinsonia))	Peraxilla)	Agelanthus))	(Desmaria	(Tristerix	Gaiadendron)))	Macrosolen)	Ligaria	Decaisnina);
(((((Peraxilla	(Tripodanthus	Struthanthus))	Atkinsonia)	((Gaiadendron	(Desmaria	Tristerix))	(((((Cecarria	Loranthus)	(Amyema	((Bakerella	(Moquiniella	(((Scurrula	Benthamina)	((Englerina	(Helixanthera	Tapinanthus))	Taxillus))	Dendrophthoe)))	Agelanthus)))	(Muellerina	Ileostylus))	Nuytsia)	(Notanthera	Tupeia))))	Macrosolen)	Ligaria	Decaisnina);
(((Ligaria	Peraxilla)	((((Tristerix	Desmaria)	Gaiadendron)	(((((Cecarria	Loranthus)	(Amyema	(Helixanthera	(((Taxillus	(Englerina	Tapinanthus))	((Agelanthus	Dendrophthoe)	((Benthamina	Bakerella)	Moquiniella)))	Scurrula))))	(Muellerina	Ileostylus))	Nuytsia)	((Tripodanthus	Struthanthus)	Notanthera)))	(Atkinsonia	Tupeia)))	Macrosolen	Decaisnina);
((((Tristerix	((((Benthamina	((Agelanthus	Amyema)	((Cecarria	Loranthus)	(Muellerina	Ileostylus))))	(Englerina	Tapinanthus))	(((Dendrophthoe	Scurrula)	Helixanthera)	Taxillus))	(Bakerella	Moquiniella)))	Notanthera)	(((Peraxilla	Atkinsonia)	((Tripodanthus	Struthanthus)	Tupeia))	((Desmaria	(Ligaria	Gaiadendron))	Nuytsia)))	Macrosolen	Decaisnina);
(((Nuytsia	((Tristerix	(((((Englerina	(Bakerella	(Taxillus	(Benthamina	Moquiniella))))	((((Dendrophthoe	Helixanthera)	Amyema)	(Cecarria	Loranthus))	(Muellerina	Ileostylus)))	Scurrula)	Tapinanthus)	Agelanthus))	((Atkinsonia	(((Notanthera	Tupeia)	Desmaria)	(Tripodanthus	Struthanthus)))	(Gaiadendron	Peraxilla))))	Macrosolen)	Ligaria	Decaisnina);
((Ligaria	Nuytsia)	((Macrosolen	((Atkinsonia	(((Notanthera	((((Loranthus	Cecarria)	(Muellerina	Ileostylus))	((Moquiniella	((Scurrula	Dendrophthoe)	Tapinanthus))	((Agelanthus	Bakerella)	((Englerina	Taxillus)	((Benthamina	Amyema)	Helixanthera)))))	Tupeia))	Desmaria)	(Tripodanthus	Struthanthus)))	Gaiadendron))	(Peraxilla	Tristerix))	Decaisnina);
((Macrosolen	(((Peraxilla	Atkinsonia)	(Gaiadendron	((Notanthera	((Nuytsia	((Loranthus	Cecarria)	((Muellerina	Ileostylus)	((((Englerina	(Benthamina	Amyema))	Agelanthus)	(Dendrophthoe	Helixanthera))	(Taxillus	((Tapinanthus	(Scurrula	Moquiniella))	Bakerella))))))	Tupeia))	Desmaria)))	(Tristerix	(Tripodanthus	Struthanthus))))	Ligaria	Decaisnina);
(Macrosolen	((Atkinsonia	((((((Loranthus	Cecarria)	((Muellerina	Ileostylus)	((Tapinanthus	((Dendrophthoe	Scurrula)	(Moquiniella	(Taxillus	((Englerina	(Benthamina	Amyema))	Helixanthera)))))	(Agelanthus	Bakerella))))	Notanthera)	Tupeia)	(Nuytsia	Desmaria))	(Tripodanthus	Struthanthus)))	((Tristerix	(Peraxilla	Ligaria))	Gaiadendron))	Decaisnina);
((Macrosolen	((((Tupeia	Agelanthus)	((Desmaria	Notanthera)	Nuytsia))	(Tripodanthus	Struthanthus))	((Peraxilla	((((((Dendrophthoe	Scurrula)	(((Taxillus	Englerina)	(Helixanthera	Tapinanthus))	Bakerella))	Moquiniella)	(Benthamina	Amyema))	((Loranthus	Cecarria)	(Ileostylus	Muellerina)))	Atkinsonia))	(Tristerix	Gaiadendron))))	Ligaria	Decaisnina);
(Macrosolen	((Desmaria	((Ligaria	Gaiadendron)	Tristerix))	(((Nuytsia	((Loranthus	Cecarria)	(((Taxillus	Englerina)	((((((Agelanthus	Benthamina)	Moquiniella)	Bakerella)	Dendrophthoe)	Scurrula)	Tapinanthus))	(Helixanthera	((Ileostylus	Muellerina)	Amyema)))))	(Atkinsonia	Peraxilla))	((Tupeia	Notanthera)	(Struthanthus	Tripodanthus))))	Decaisnina);
((Macrosolen	(((Nuytsia	((Loranthus	Cecarria)	((Ileostylus	Muellerina)	((Scurrula	(Agelanthus	(Helixanthera	Amyema)))	((Taxillus	(Dendrophthoe	(Benthamina	(Bakerella	Moquiniella))))	(Englerina	Tapinanthus))))))	((Tupeia	Atkinsonia)	Peraxilla))	(((Struthanthus	Tripodanthus)	Notanthera)	(Gaiadendron	(Tristerix	Desmaria)))))	Ligaria	Decaisnina);
(Macrosolen	((((Gaiadendron	(Tristerix	Ligaria))	(Desmaria	Notanthera))	Nuytsia)	((Peraxilla	(((Tupeia	((Loranthus	Cecarria)	(((Ileostylus	Muellerina)	(Helixanthera	Amyema))	((Englerina	Taxillus)	((Moquiniella	((Scurrula	Dendrophthoe)	(Benthamina	Bakerella)))	Tapinanthus)))))	Atkinsonia)	Agelanthus))	(Struthanthus	Tripodanthus)))	Decaisnina);
((Ligaria	Macrosolen)	((Nuytsia	(((Struthanthus	Tripodanthus)	Desmaria)	(Tupeia	Notanthera)))	((Peraxilla	(((Ileostylus	Muellerina)	(((Agelanthus	(Moquiniella	(Bakerella	(((Englerina	Benthamina)	(Amyema	Helixanthera))	Taxillus))))	((Scurrula	Dendrophthoe)	Tapinanthus))	(Loranthus	Cecarria)))	Atkinsonia))	(Tristerix	Gaiadendron)))	Decaisnina);
(Macrosolen	(((((Struthanthus	Tripodanthus)	(Desmaria	Notanthera))	Nuytsia)	(Peraxilla	((Tristerix	(((((Helixanthera	Scurrula)	(Amyema	Agelanthus))	((Bakerella	(Dendrophthoe	(Benthamina	((Englerina	Tapinanthus)	Taxillus))))	Moquiniella))	(Loranthus	Cecarria))	(Ileostylus	Muellerina)))	(Tupeia	Atkinsonia))))	(Ligaria	Gaiadendron))	Decaisnina);
((Macrosolen	((Agelanthus	(Desmaria	(Tristerix	Gaiadendron)))	(((((((Dendrophthoe	Scurrula)	(Bakerella	(Moquiniella	((Benthamina	(Amyema	(Englerina	(Tapinanthus	Helixanthera))))	Taxillus))))	(Loranthus	Cecarria))	(Ileostylus	Muellerina))	(Tupeia	Atkinsonia))	Peraxilla)	(Notanthera	((Struthanthus	Tripodanthus)	Nuytsia)))))	Ligaria	Decaisnina);
((Macrosolen	((((Desmaria	(((Nuytsia	((Loranthus	Cecarria)	((Ileostylus	Muellerina)	(Amyema	(Helixanthera	(Englerina	(((((Dendrophthoe	Scurrula)	Moquiniella)	((Taxillus	Tapinanthus)	Bakerella))	Agelanthus)	Benthamina)))))))	Notanthera)	Tupeia))	(Struthanthus	Tripodanthus))	Atkinsonia)	(Peraxilla	(Tristerix	Gaiadendron))))	Ligaria	Decaisnina);
(Macrosolen	(((((Ligaria	(Notanthera	Tupeia))	Desmaria)	(Struthanthus	Tripodanthus))	((Nuytsia	(((Loranthus	Cecarria)	(Amyema	(Agelanthus	((((((Taxillus	Englerina)	Benthamina)	Tapinanthus)	(Scurrula	(Dendrophthoe	Helixanthera)))	Bakerella)	Moquiniella))))	(Ileostylus	Muellerina)))	(Peraxilla	Atkinsonia)))	(Tristerix	Gaiadendron))	Decaisnina);
((Macrosolen	(((((Nuytsia	(((Loranthus	Cecarria)	((Helixanthera	Amyema)	(((Englerina	Tapinanthus)	(Taxillus	(Agelanthus	((Benthamina	(Moquiniella	Bakerella))	Dendrophthoe))))	Scurrula)))	(Muellerina	Ileostylus)))	(Tupeia	(Desmaria	Notanthera)))	Peraxilla)	Gaiadendron)	(Atkinsonia	(Tristerix	(Struthanthus	Tripodanthus)))))	Ligaria	Decaisnina);
(Macrosolen	((((Desmaria	(Tristerix	Gaiadendron))	Peraxilla)	((Struthanthus	Tripodanthus)	(((((((Moquiniella	((Benthamina	Taxillus)	Englerina))	Bakerella)	((Nuytsia	(Amyema	(Ileostylus	Muellerina)))	(Agelanthus	(Scurrula	(Loranthus	Cecarria)))))	Dendrophthoe)	Helixanthera)	Tapinanthus)	(Tupeia	Notanthera))))	(Ligaria	Atkinsonia))	Decaisnina);
((((Gaiadendron	((Atkinsonia	Peraxilla)	((Nuytsia	(((Muellerina	Ileostylus)	(Cecarria	Loranthus))	(Agelanthus	((Dendrophthoe	(((Scurrula	Benthamina)	(Bakerella	Moquiniella))	(Taxillus	(Tapinanthus	Englerina))))	(Helixanthera	Amyema)))))	(Desmaria	(Notanthera	Tupeia)))))	(Tristerix	(Struthanthus	Tripodanthus)))	Macrosolen)	Ligaria	Decaisnina);
(((Agelanthus	((((Struthanthus	Tripodanthus)	(Desmaria	(Notanthera	Tupeia)))	Gaiadendron)	(Tristerix	((((((((Scurrula	(Taxillus	(Tapinanthus	Englerina)))	Moquiniella)	Bakerella)	((Dendrophthoe	Helixanthera)	(Benthamina	Amyema)))	(Muellerina	Ileostylus))	(Cecarria	Loranthus))	Atkinsonia)	Peraxilla))))	Macrosolen)	(Nuytsia	Ligaria)	Decaisnina);
(((Atkinsonia	(Struthanthus	Tripodanthus))	((Ligaria	Peraxilla)	(((Desmaria	(Notanthera	Tupeia))	(Nuytsia	(((Cecarria	Loranthus)	((Moquiniella	Dendrophthoe)	(((Agelanthus	Amyema)	(Taxillus	(Englerina	(Helixanthera	Tapinanthus))))	(Bakerella	(Scurrula	Benthamina)))))	(Muellerina	Ileostylus))))	(Gaiadendron	Tristerix))))	Macrosolen	Decaisnina);
(((((Peraxilla	Atkinsonia)	((Desmaria	(Ligaria	Notanthera))	(Tupeia	(Nuytsia	(((Cecarria	Loranthus)	(((Dendrophthoe	((((Moquiniella	(Taxillus	Englerina))	Bakerella)	Agelanthus)	((Scurrula	Benthamina)	Tapinanthus)))	Helixanthera)	Amyema))	(Ileostylus	Muellerina))))))	(Gaiadendron	Tristerix))	(Struthanthus	Tripodanthus))	Macrosolen	Decaisnina);
((((Tristerix	((Atkinsonia	Agelanthus)	((Struthanthus	Tripodanthus)	((Nuytsia	((Cecarria	Loranthus)	((((Dendrophthoe	(Taxillus	(Benthamina	((Scurrula	Helixanthera)	(Tapinanthus	Englerina)))))	Bakerella)	(Moquiniella	Amyema))	(Ileostylus	Muellerina))))	(Desmaria	(Notanthera	Tupeia))))))	(Gaiadendron	Peraxilla))	Macrosolen)	Ligaria	Decaisnina);
((((((Ileostylus	Muellerina)	((Cecarria	Loranthus)	(((Scurrula	(Helixanthera	Amyema))	((((Agelanthus	(Englerina	(Taxillus	Tapinanthus)))	Benthamina)	Bakerella)	Moquiniella))	Dendrophthoe)))	Nuytsia)	Notanthera)	(((Tupeia	Ligaria)	Atkinsonia)	(Struthanthus	Tripodanthus)))	((Peraxilla	(Gaiadendron	(Tristerix	Desmaria)))	Macrosolen)	Decaisnina);
(((Gaiadendron	(((Desmaria	((Ligaria	Notanthera)	Tupeia))	Nuytsia)	(Struthanthus	Tripodanthus)))	((Peraxilla	(Tristerix	((Englerina	Tapinanthus)	((Benthamina	((((Agelanthus	Moquiniella)	(Cecarria	Loranthus))	((Scurrula	(Helixanthera	Dendrophthoe))	Amyema))	(Bakerella	(Ileostylus	Muellerina))))	Taxillus))))	Atkinsonia))	Macrosolen	Decaisnina);
((Gaiadendron	((((Peraxilla	(Tristerix	((Cecarria	Loranthus)	((Ileostylus	Muellerina)	(((Amyema	Benthamina)	(Helixanthera	Dendrophthoe))	((((Bakerella	Moquiniella)	Scurrula)	(Agelanthus	Tapinanthus))	(Taxillus	Englerina)))))))	Atkinsonia)	((Nuytsia	Desmaria)	(Notanthera	(Tupeia	Ligaria))))	(Struthanthus	Tripodanthus)))	Macrosolen	Decaisnina);
((((Desmaria	Notanthera)	(((Peraxilla	(Tristerix	(Nuytsia	(((Amyema	Helixanthera)	(((((Englerina	Tapinanthus)	(Taxillus	((Benthamina	Scurrula)	Moquiniella)))	Agelanthus)	Dendrophthoe)	Bakerella))	((Ileostylus	Muellerina)	(Cecarria	Loranthus))))))	(Tupeia	Atkinsonia))	(Ligaria	Gaiadendron)))	(Struthanthus	Tripodanthus))	Macrosolen	Decaisnina);
(Ligaria	((((((Tupeia	Notanthera)	Desmaria)	(Nuytsia	((Helixanthera	((Englerina	(Benthamina	((Tapinanthus	(Moquiniella	(Bakerella	(Dendrophthoe	Scurrula))))	Taxillus)))	((Ileostylus	Muellerina)	Amyema)))	(Cecarria	Loranthus))))	(Struthanthus	Tripodanthus))	Atkinsonia)	(Macrosolen	((Agelanthus	(Peraxilla	Tristerix))	Gaiadendron)))	Decaisnina);
(Macrosolen	(((Peraxilla	(((Agelanthus	((Cecarria	Loranthus)	(((Benthamina	(Taxillus	(Tapinanthus	Englerina)))	((((Dendrophthoe	Scurrula)	Moquiniella)	Bakerella)	(Helixanthera	Amyema)))	(Ileostylus	Muellerina))))	Nuytsia)	(Ligaria	(Tupeia	Atkinsonia))))	Gaiadendron)	(((Struthanthus	Tripodanthus)	(Desmaria	Notanthera))	Tristerix))	Decaisnina);
((Macrosolen	((((Agelanthus	(((Struthanthus	Tripodanthus)	Desmaria)	Notanthera))	Tupeia)	(Tristerix	(Peraxilla	(((((Benthamina	(Taxillus	(Tapinanthus	Englerina)))	((((Dendrophthoe	Scurrula)	Moquiniella)	(Helixanthera	Amyema))	Bakerella))	((Ileostylus	Muellerina)	(Cecarria	Loranthus)))	Nuytsia)	Atkinsonia))))	Gaiadendron))	Ligaria	Decaisnina);
(Macrosolen	((((Desmaria	Notanthera)	(Ligaria	Gaiadendron))	((Struthanthus	Tripodanthus)	Tristerix))	(Peraxilla	((((Agelanthus	Helixanthera)	(Amyema	((Englerina	((Bakerella	(Moquiniella	(((Dendrophthoe	Scurrula)	Tapinanthus)	((Ileostylus	Muellerina)	Benthamina))))	Taxillus))	(Cecarria	Loranthus))))	Nuytsia)	(Tupeia	Atkinsonia))))	Decaisnina);
(((Macrosolen	((((Struthanthus	Tripodanthus)	(Desmaria	(Tupeia	Notanthera)))	((Tristerix	Peraxilla)	(((Cecarria	Loranthus)	((Helixanthera	(((Englerina	Tapinanthus)	(((Dendrophthoe	Scurrula)	(Moquiniella	(Agelanthus	(Benthamina	Bakerella))))	Taxillus))	Amyema))	(Ileostylus	Muellerina)))	Atkinsonia)))	Gaiadendron))	Nuytsia)	Ligaria	Decaisnina);
((Macrosolen	((((Struthanthus	Tripodanthus)	(Desmaria	((Nuytsia	(((Ileostylus	Muellerina)	((Amyema	(Dendrophthoe	Helixanthera))	((((Tapinanthus	Moquiniella)	(Scurrula	Taxillus))	Bakerella)	(Englerina	Benthamina))))	(Cecarria	Loranthus)))	(Tupeia	Notanthera))))	(Peraxilla	(Atkinsonia	Agelanthus)))	(Tristerix	Gaiadendron)))	Ligaria	Decaisnina);
(Macrosolen	((Desmaria	((Nuytsia	((Agelanthus	(Helixanthera	(((((Tapinanthus	((Ileostylus	Muellerina)	(Bakerella	((Dendrophthoe	Scurrula)	Moquiniella))))	Taxillus)	Benthamina)	Englerina)	Amyema)))	(Cecarria	Loranthus)))	(Tupeia	Notanthera)))	((Gaiadendron	(Tristerix	Peraxilla))	((Struthanthus	Tripodanthus)	(Ligaria	Atkinsonia))))	Decaisnina);
((Macrosolen	((Gaiadendron	Peraxilla)	(((((Tristerix	Desmaria)	((Nuytsia	(((Helixanthera	((Ileostylus	Muellerina)	(Moquiniella	(Bakerella	(Benthamina	((Dendrophthoe	Scurrula)	(Taxillus	(Tapinanthus	Englerina))))))))	Amyema)	(Cecarria	Loranthus)))	(Tupeia	Notanthera)))	Agelanthus)	(Struthanthus	Tripodanthus))	Atkinsonia)))	Ligaria	Decaisnina);
(Macrosolen	(((Tristerix	(Desmaria	Gaiadendron))	Ligaria)	((Agelanthus	((Peraxilla	(Tupeia	Atkinsonia))	(Nuytsia	((Ileostylus	Muellerina)	((((Bakerella	Scurrula)	((Taxillus	(Tapinanthus	Englerina))	Moquiniella))	((Helixanthera	Dendrophthoe)	(Amyema	Benthamina)))	(Cecarria	Loranthus))))))	((Struthanthus	Tripodanthus)	Notanthera)))	Decaisnina);
(Macrosolen	(Agelanthus	((Peraxilla	(Gaiadendron	Ligaria))	((Atkinsonia	(((Notanthera	((Nuytsia	((((Dendrophthoe	Scurrula)	(Helixanthera	((Taxillus	((Amyema	Benthamina)	(Tapinanthus	Englerina)))	Moquiniella)))	Bakerella)	((Cecarria	Loranthus)	(Ileostylus	Muellerina))))	Tupeia))	Desmaria)	(Struthanthus	Tripodanthus)))	Tristerix)))	Decaisnina);
((Macrosolen	(((Peraxilla	Gaiadendron)	((Tupeia	Atkinsonia)	((((Struthanthus	Tripodanthus)	Notanthera)	Desmaria)	((((Cecarria	Loranthus)	Amyema)	((Bakerella	(Muellerina	(Ileostylus	Agelanthus)))	((((Dendrophthoe	Scurrula)	Moquiniella)	Benthamina)	((Helixanthera	(Tapinanthus	Englerina))	Taxillus))))	Nuytsia))))	Tristerix))	Ligaria	Decaisnina);
((((Nuytsia	((Loranthus	Cecarria)	((((Muellerina	Ileostylus)	Agelanthus)	Amyema)	((((Moquiniella	(Scurrula	(Tapinanthus	(Taxillus	Englerina))))	Bakerella)	Benthamina)	(Dendrophthoe	Helixanthera)))))	(((((Notanthera	Desmaria)	(Struthanthus	Tripodanthus))	(Tupeia	Atkinsonia))	(Gaiadendron	Peraxilla))	Tristerix))	Macrosolen)	Ligaria	Decaisnina);
((((((Struthanthus	Tripodanthus)	Atkinsonia)	((Notanthera	(((Loranthus	Cecarria)	(((Muellerina	Ileostylus)	Amyema)	((((Taxillus	(((Tapinanthus	(Dendrophthoe	Scurrula))	Bakerella)	Moquiniella))	Benthamina)	Englerina)	Helixanthera)))	Tupeia))	((Ligaria	Nuytsia)	(Agelanthus	Desmaria))))	Tristerix)	(Gaiadendron	Peraxilla))	Macrosolen	Decaisnina);
(((Peraxilla	((((Struthanthus	Tripodanthus)	Atkinsonia)	((Nuytsia	(((Agelanthus	Helixanthera)	(Loranthus	Cecarria))	(((Muellerina	Ileostylus)	Amyema)	((((Tapinanthus	(Dendrophthoe	Scurrula))	(Bakerella	(Moquiniella	Taxillus)))	Benthamina)	Englerina))))	(Tupeia	Notanthera)))	(Gaiadendron	(Tristerix	Desmaria))))	Macrosolen)	Ligaria	Decaisnina);
(((Nuytsia	(((Loranthus	Cecarria)	((((Agelanthus	Bakerella)	((((Scurrula	(Dendrophthoe	Helixanthera))	Taxillus)	(Englerina	Tapinanthus))	Moquiniella))	Benthamina)	Amyema))	(Muellerina	Ileostylus)))	((((Notanthera	Desmaria)	(Struthanthus	Tripodanthus))	(Atkinsonia	Tupeia))	(Macrosolen	((Peraxilla	Tristerix)	Gaiadendron))))	Ligaria	Decaisnina);
((((Tristerix	Gaiadendron)	(Macrosolen	((Nuytsia	(Tupeia	(Notanthera	Desmaria)))	(Struthanthus	Tripodanthus))))	((((Muellerina	Ileostylus)	(((Taxillus	Englerina)	(Agelanthus	((Moquiniella	Bakerella)	(Benthamina	Amyema))))	(Tapinanthus	(Helixanthera	(Scurrula	Dendrophthoe)))))	(Loranthus	Cecarria))	(Peraxilla	Atkinsonia)))	Ligaria	Decaisnina);
((((((Peraxilla	Tristerix)	Gaiadendron)	(Atkinsonia	(((Nuytsia	(((Muellerina	Ileostylus)	((Taxillus	(Tapinanthus	Englerina))	(((Helixanthera	(Scurrula	Dendrophthoe))	(Bakerella	Moquiniella))	(Benthamina	Amyema))))	(Loranthus	Cecarria)))	((Notanthera	Desmaria)	Tupeia))	(Struthanthus	Tripodanthus))))	Macrosolen)	Ligaria)	Agelanthus	Decaisnina);
(((((Nuytsia	((Amyema	((Moquiniella	(Bakerella	(Benthamina	(Taxillus	(Tapinanthus	Englerina)))))	((Helixanthera	Dendrophthoe)	Scurrula)))	((Loranthus	Cecarria)	(Muellerina	Ileostylus))))	(Peraxilla	(Tupeia	Atkinsonia)))	(Gaiadendron	(((Tristerix	(Struthanthus	Tripodanthus))	(Notanthera	Desmaria))	Agelanthus)))	Macrosolen)	Ligaria	Decaisnina);
((((Gaiadendron	(((((((Englerina	(Taxillus	(Tapinanthus	(((Moquiniella	Bakerella)	Dendrophthoe)	Scurrula))))	Benthamina)	(Amyema	(Muellerina	Ileostylus)))	(Loranthus	Cecarria))	Helixanthera)	(Peraxilla	Atkinsonia))	(Agelanthus	(Tupeia	(Notanthera	Desmaria)))))	Macrosolen)	((Nuytsia	Tristerix)	(Struthanthus	Tripodanthus)))	Ligaria	Decaisnina);
((Macrosolen	(((Peraxilla	Atkinsonia)	(Tristerix	(((Nuytsia	(((Amyema	Benthamina)	((Taxillus	(Tapinanthus	((Dendrophthoe	Scurrula)	((Bakerella	Agelanthus)	Moquiniella))))	Helixanthera))	(Englerina	((Loranthus	Cecarria)	(Muellerina	Ileostylus)))))	(Tupeia	(Notanthera	Desmaria)))	(Struthanthus	Tripodanthus))))	Gaiadendron))	Ligaria	Decaisnina);
((((((Loranthus	Cecarria)	(Muellerina	Ileostylus))	((Amyema	(Benthamina	(Englerina	(Taxillus	((Tapinanthus	(Dendrophthoe	(Bakerella	Moquiniella)))	Scurrula)))))	Helixanthera))	Peraxilla)	Atkinsonia)	((((Nuytsia	((Notanthera	Tupeia)	(Agelanthus	Desmaria)))	(Struthanthus	Tripodanthus))	(Macrosolen	(Ligaria	Gaiadendron)))	Tristerix)	Decaisnina);
((Macrosolen	(((Atkinsonia	Peraxilla)	(((((Nuytsia	(((Amyema	((((Tapinanthus	Englerina)	Taxillus)	((Moquiniella	Bakerella)	((Scurrula	Dendrophthoe)	Benthamina)))	Helixanthera))	(Muellerina	Ileostylus))	(Cecarria	Loranthus)))	Tupeia)	(Notanthera	Desmaria))	Agelanthus)	(Tristerix	(Tripodanthus	Struthanthus))))	Gaiadendron))	Ligaria	Decaisnina);
(Macrosolen	(((Ligaria	Peraxilla)	(((((Nuytsia	(((((Agelanthus	(Amyema	Benthamina))	Helixanthera)	(((((Tapinanthus	Englerina)	Taxillus)	(Scurrula	Dendrophthoe))	Moquiniella)	Bakerella))	(Muellerina	Ileostylus))	(Cecarria	Loranthus)))	Tupeia)	(Notanthera	Desmaria))	(Tristerix	(Tripodanthus	Struthanthus)))	Atkinsonia))	Gaiadendron)	Decaisnina);
((Macrosolen	((Gaiadendron	((Desmaria	((Notanthera	Tupeia)	Nuytsia))	(Tripodanthus	Struthanthus)))	((Tristerix	Peraxilla)	((Tapinanthus	(Helixanthera	((Agelanthus	((Englerina	Taxillus)	((Moquiniella	(Scurrula	(Bakerella	Benthamina)))	Dendrophthoe)))	(((Ileostylus	Muellerina)	Amyema)	(Cecarria	Loranthus)))))	Atkinsonia))))	Ligaria	Decaisnina);
((Macrosolen	(((Atkinsonia	(Tripodanthus	Struthanthus))	((Nuytsia	(((Cecarria	Loranthus)	((((Dendrophthoe	Helixanthera)	Amyema)	Agelanthus)	(((Tapinanthus	Englerina)	Taxillus)	(Moquiniella	(Scurrula	(Bakerella	Benthamina))))))	(Ileostylus	Muellerina)))	(Notanthera	Tupeia)))	(Peraxilla	((Tristerix	Desmaria)	Gaiadendron))))	Ligaria	Decaisnina);
(((((Desmaria	Gaiadendron)	((Tripodanthus	Struthanthus)	Nuytsia))	((Notanthera	Tupeia)	Macrosolen))	((Tristerix	(((Ileostylus	Muellerina)	((Cecarria	Loranthus)	((((Benthamina	Taxillus)	Englerina)	(Tapinanthus	Bakerella))	(((Helixanthera	Amyema)	(Dendrophthoe	Scurrula))	Moquiniella))))	Agelanthus))	(Peraxilla	Atkinsonia)))	Ligaria	Decaisnina);
(Ligaria	(Agelanthus	((((Struthanthus	Tripodanthus)	(Nuytsia	(Desmaria	(Tupeia	Notanthera))))	(Gaiadendron	(Peraxilla	(Atkinsonia	(Tristerix	((Ileostylus	Muellerina)	((Cecarria	Loranthus)	((((Taxillus	(Tapinanthus	Englerina))	(Moquiniella	Bakerella))	(Benthamina	((Dendrophthoe	Helixanthera)	Amyema)))	Scurrula))))))))	Macrosolen))	Decaisnina);
(Ligaria	((((Struthanthus	Tripodanthus)	(Nuytsia	(Desmaria	(Tupeia	Notanthera))))	(((Agelanthus	Gaiadendron)	Tristerix)	(Peraxilla	(Atkinsonia	((Ileostylus	Muellerina)	((Cecarria	Loranthus)	(((Benthamina	(Moquiniella	(Taxillus	(Tapinanthus	Englerina))))	Bakerella)	((Helixanthera	Amyema)	(Dendrophthoe	Scurrula)))))))))	Macrosolen)	Decaisnina);
(Ligaria	((((Struthanthus	Tripodanthus)	(Nuytsia	(Desmaria	(Tupeia	Notanthera))))	(Gaiadendron	Macrosolen))	(Tristerix	(Peraxilla	((Atkinsonia	Agelanthus)	(((Ileostylus	Muellerina)	(Cecarria	Loranthus))	((Bakerella	(((Taxillus	(Helixanthera	(Tapinanthus	Englerina)))	(Scurrula	Moquiniella))	Dendrophthoe))	(Benthamina	Amyema)))))))	Decaisnina);
((Ligaria	((((Tristerix	Peraxilla)	Gaiadendron)	(Atkinsonia	((Struthanthus	Tripodanthus)	((Nuytsia	(((Ileostylus	Muellerina)	(Cecarria	Loranthus))	((((((Helixanthera	Dendrophthoe)	(Benthamina	Amyema))	Moquiniella)	Bakerella)	(Taxillus	(Tapinanthus	Englerina)))	Scurrula)))	(Desmaria	(Tupeia	Notanthera))))))	Macrosolen))	Agelanthus	Decaisnina);
(((((Desmaria	Notanthera)	(Struthanthus	Tripodanthus))	((Nuytsia	((Ileostylus	Muellerina)	((Cecarria	Loranthus)	((Benthamina	Amyema)	((Moquiniella	Bakerella)	((Agelanthus	Dendrophthoe)	(Scurrula	((Helixanthera	(Tapinanthus	Englerina))	Taxillus))))))))	((Tristerix	Peraxilla)	(Tupeia	Atkinsonia))))	(Ligaria	Gaiadendron))	Macrosolen	Decaisnina);
(((Macrosolen	(Gaiadendron	((Struthanthus	Tripodanthus)	(Nuytsia	(Desmaria	(Notanthera	Tupeia))))))	((((Loranthus	Cecarria)	(Helixanthera	(((Ileostylus	Muellerina)	Amyema)	(((Taxillus	(Englerina	Tapinanthus))	(((Scurrula	(Benthamina	Bakerella))	Moquiniella)	Dendrophthoe))	Agelanthus))))	Tristerix)	(Atkinsonia	Peraxilla)))	Ligaria	Decaisnina);
((Macrosolen	((((Tupeia	Atkinsonia)	((Struthanthus	Tripodanthus)	((((Ileostylus	Muellerina)	(((Dendrophthoe	Helixanthera)	(Bakerella	((Agelanthus	(Englerina	Tapinanthus))	(((Amyema	Benthamina)	Moquiniella)	Taxillus))))	(Scurrula	(Loranthus	Cecarria))))	Nuytsia)	(Desmaria	Notanthera))))	Gaiadendron)	(Peraxilla	Tristerix)))	Ligaria	Decaisnina);
(Macrosolen	((Ligaria	Gaiadendron)	(((Tupeia	Atkinsonia)	(Peraxilla	(Tristerix	(((Ileostylus	Muellerina)	((((Scurrula	((Englerina	(Benthamina	Taxillus))	Moquiniella))	Tapinanthus)	(Bakerella	Dendrophthoe))	(Helixanthera	(Amyema	((Loranthus	Cecarria)	Agelanthus)))))	Nuytsia))))	((Desmaria	Notanthera)	(Struthanthus	Tripodanthus))))	Decaisnina);
(Ligaria	((Gaiadendron	(((Atkinsonia	Peraxilla)	Tristerix)	(((((Helixanthera	((Agelanthus	(Loranthus	Cecarria))	(Amyema	(((((Dendrophthoe	Scurrula)	(((Tapinanthus	Englerina)	Taxillus)	Benthamina))	Moquiniella)	Bakerella)	(Ileostylus	Muellerina)))))	Nuytsia)	Tupeia)	(Desmaria	Notanthera))	(Struthanthus	Tripodanthus))))	Macrosolen)	Decaisnina);
(((Ligaria	Gaiadendron)	(((Tupeia	Atkinsonia)	((Tristerix	(Helixanthera	((Englerina	(Taxillus	(((Tapinanthus	(Dendrophthoe	(Scurrula	Benthamina)))	Bakerella)	Moquiniella)))	(((Nuytsia	(Loranthus	Cecarria))	((Ileostylus	Muellerina)	Agelanthus))	Amyema))))	Peraxilla))	((Desmaria	Notanthera)	(Struthanthus	Tripodanthus))))	Macrosolen	Decaisnina);
((Gaiadendron	((Peraxilla	(Tristerix	Ligaria))	(((Helixanthera	((((Agelanthus	((Moquiniella	(Bakerella	Benthamina))	(Scurrula	Dendrophthoe)))	((Tapinanthus	Englerina)	Taxillus))	(Amyema	(Ileostylus	Muellerina)))	(Loranthus	Cecarria)))	Nuytsia)	(((Desmaria	Notanthera)	(Struthanthus	Tripodanthus))	(Tupeia	Atkinsonia)))))	Macrosolen	Decaisnina);
(((Nuytsia	(Struthanthus	Tripodanthus))	(((Desmaria	(Ligaria	Gaiadendron))	(Agelanthus	((Peraxilla	(Tristerix	((((Helixanthera	Amyema)	(((Tapinanthus	Englerina)	Taxillus)	((Moquiniella	(Bakerella	Benthamina))	(Scurrula	Dendrophthoe))))	(Ileostylus	Muellerina))	(Loranthus	Cecarria))))	(Tupeia	Atkinsonia))))	Notanthera))	Macrosolen	Decaisnina);
((((Struthanthus	Tripodanthus)	(Tristerix	((((Tupeia	(Cecarria	(((((Taxillus	((Bakerella	((Scurrula	Dendrophthoe)	Tapinanthus))	Moquiniella))	Englerina)	Benthamina)	(Amyema	(Loranthus	(Ileostylus	Muellerina))))	Helixanthera)))	(Agelanthus	Notanthera))	Desmaria)	(Ligaria	Gaiadendron))))	(Nuytsia	Macrosolen))	(Peraxilla	Atkinsonia)	Decaisnina);
((((Nuytsia	Agelanthus)	((Macrosolen	(((Struthanthus	Tripodanthus)	(Notanthera	Desmaria))	Gaiadendron))	((((Ileostylus	Muellerina)	(Cecarria	Loranthus))	((Amyema	Helixanthera)	((((Moquiniella	(Taxillus	Bakerella))	(Scurrula	Dendrophthoe))	(Tapinanthus	Englerina))	Benthamina)))	(Peraxilla	(Tupeia	Atkinsonia)))))	Tristerix)	Ligaria	Decaisnina);
(Macrosolen	(Gaiadendron	((((((Cecarria	Agelanthus)	Tristerix)	(((Helixanthera	((Amyema	((((Dendrophthoe	Moquiniella)	Bakerella)	(Loranthus	(Ileostylus	Muellerina)))	Benthamina))	(Englerina	Taxillus)))	Scurrula)	Tapinanthus))	Atkinsonia)	Peraxilla)	((Struthanthus	Tripodanthus)	(((Ligaria	Nuytsia)	(Notanthera	Tupeia))	Desmaria))))	Decaisnina);
(((((Peraxilla	(Tupeia	Atkinsonia))	((((Amyema	Helixanthera)	(((Tapinanthus	Englerina)	Taxillus)	((Benthamina	((Scurrula	Dendrophthoe)	Bakerella))	Moquiniella)))	((Agelanthus	Ileostylus)	Muellerina))	(Cecarria	Loranthus)))	(((Desmaria	Notanthera)	((Tripodanthus	Struthanthus)	Nuytsia))	(Gaiadendron	Tristerix)))	Macrosolen)	Ligaria	Decaisnina);
((((Tripodanthus	Struthanthus)	((Gaiadendron	((Peraxilla	(Tupeia	Atkinsonia))	(Tristerix	((Helixanthera	((((Cecarria	Loranthus)	(Ileostylus	Muellerina))	Amyema)	(Agelanthus	(Benthamina	((Taxillus	((Scurrula	Dendrophthoe)	(Moquiniella	Bakerella)))	Englerina)))))	Tapinanthus))))	(Desmaria	Notanthera)))	Macrosolen)	(Nuytsia	Ligaria)	Decaisnina);
(((Gaiadendron	((Ligaria	(Tupeia	Atkinsonia))	(Peraxilla	(((Cecarria	Loranthus)	(Ileostylus	Muellerina))	((((Benthamina	(Agelanthus	Amyema))	(Bakerella	(((Englerina	Tapinanthus)	Helixanthera)	Taxillus)))	Moquiniella)	(Scurrula	Dendrophthoe))))))	((Desmaria	Notanthera)	(Tristerix	(Nuytsia	(Tripodanthus	Struthanthus)))))	Macrosolen	Decaisnina);
(((((Agelanthus	(Tristerix	Nuytsia))	((Tupeia	Atkinsonia)	((Desmaria	(Tripodanthus	Struthanthus))	((((Cecarria	Loranthus)	(Ileostylus	Muellerina))	((Helixanthera	Amyema)	(Tapinanthus	((Dendrophthoe	Scurrula)	(((Benthamina	Taxillus)	Englerina)	(Bakerella	Moquiniella))))))	Notanthera))))	(Peraxilla	Gaiadendron))	Macrosolen)	Ligaria	Decaisnina);
((((((Nuytsia	(((Cecarria	Loranthus)	(Ileostylus	Muellerina))	(((Helixanthera	Amyema)	((((Tapinanthus	Dendrophthoe)	(Benthamina	Scurrula))	(Bakerella	Moquiniella))	(Taxillus	Englerina)))	Agelanthus)))	((Desmaria	Notanthera)	(Tripodanthus	Struthanthus)))	(Ligaria	(Tupeia	Atkinsonia)))	(Tristerix	Gaiadendron))	Peraxilla)	Macrosolen	Decaisnina);
(((((Tripodanthus	Struthanthus)	(Tupeia	(((Nuytsia	((Ileostylus	Muellerina)	(((Dendrophthoe	Helixanthera)	(Amyema	(Englerina	(Benthamina	(Moquiniella	(((Taxillus	Scurrula)	Tapinanthus)	Bakerella))))))	((Agelanthus	Cecarria)	Loranthus))))	Desmaria)	Notanthera)))	Atkinsonia)	((Gaiadendron	(Peraxilla	Tristerix))	Macrosolen))	Ligaria	Decaisnina);
((Macrosolen	(((((Tupeia	(Desmaria	Notanthera))	Nuytsia)	(Tripodanthus	Struthanthus))	(Peraxilla	(((Ileostylus	Muellerina)	((Amyema	((Englerina	(Benthamina	(((Taxillus	Scurrula)	Tapinanthus)	(Bakerella	Moquiniella))))	(Dendrophthoe	Helixanthera)))	(Cecarria	Loranthus)))	Atkinsonia)))	(Agelanthus	(Gaiadendron	Tristerix))))	Ligaria	Decaisnina);
((Macrosolen	((((Desmaria	Notanthera)	(Nuytsia	(Tripodanthus	Struthanthus)))	((Tristerix	Peraxilla)	(((((((Helixanthera	Taxillus)	((Amyema	(Ileostylus	Muellerina))	(Englerina	(Benthamina	Agelanthus))))	Moquiniella)	(Dendrophthoe	Bakerella))	(Scurrula	(Cecarria	Loranthus)))	Tapinanthus)	(Tupeia	Atkinsonia))))	Gaiadendron))	Ligaria	Decaisnina);
(Macrosolen	((Agelanthus	((Peraxilla	(Ligaria	(Tupeia	Atkinsonia)))	(Tristerix	(Nuytsia	((Amyema	(Helixanthera	((Tapinanthus	Englerina)	((Dendrophthoe	(Moquiniella	(Bakerella	(Scurrula	Benthamina))))	Taxillus))))	((Ileostylus	Muellerina)	(Cecarria	Loranthus)))))))	(((Desmaria	Notanthera)	(Tripodanthus	Struthanthus))	Gaiadendron))	Decaisnina);
(Macrosolen	((Desmaria	(Tristerix	(Ligaria	Gaiadendron)))	(((Tripodanthus	Struthanthus)	Notanthera)	((Peraxilla	(Tupeia	Atkinsonia))	(Nuytsia	((Ileostylus	Muellerina)	((Cecarria	Loranthus)	(Amyema	(((((Moquiniella	Bakerella)	Taxillus)	Agelanthus)	Englerina)	(((Dendrophthoe	Helixanthera)	Tapinanthus)	(Scurrula	Benthamina))))))))))	Decaisnina);
(((Peraxilla	Tristerix)	(((Tupeia	Atkinsonia)	((Desmaria	Agelanthus)	(((Tripodanthus	Struthanthus)	Notanthera)	(Nuytsia	((Loranthus	Cecarria)	((Muellerina	Ileostylus)	((Amyema	Helixanthera)	(((Dendrophthoe	Moquiniella)	Bakerella)	(Scurrula	(Benthamina	((Tapinanthus	Englerina)	Taxillus)))))))))))	(Ligaria	Gaiadendron)))	Macrosolen	Decaisnina);
(((Agelanthus	(((Peraxilla	(Tupeia	Atkinsonia))	(((Loranthus	Cecarria)	((Muellerina	Ileostylus)	(Amyema	(Helixanthera	((Englerina	Benthamina)	(Taxillus	((Bakerella	Moquiniella)	((Dendrophthoe	Scurrula)	Tapinanthus))))))))	Nuytsia))	(((Tripodanthus	Struthanthus)	Notanthera)	(Gaiadendron	(Desmaria	Tristerix)))))	Macrosolen)	Ligaria	Decaisnina);
((((Gaiadendron	(Desmaria	Tristerix))	Peraxilla)	(((Tripodanthus	Struthanthus)	(Ligaria	(Tupeia	Atkinsonia)))	((((Loranthus	Cecarria)	((Muellerina	Ileostylus)	(Amyema	(Helixanthera	((Englerina	Benthamina)	(Taxillus	((Bakerella	(Agelanthus	((Dendrophthoe	Scurrula)	Tapinanthus)))	Moquiniella)))))))	Nuytsia)	Notanthera)))	Macrosolen	Decaisnina);
(((((Tristerix	(((Loranthus	Cecarria)	(Agelanthus	(((Tapinanthus	Englerina)	((((Benthamina	Bakerella)	Moquiniella)	(Dendrophthoe	Scurrula))	Taxillus))	(Amyema	Helixanthera))))	(Muellerina	Ileostylus)))	Peraxilla)	(Ligaria	(Tupeia	Atkinsonia)))	(((Nuytsia	(Tripodanthus	Struthanthus))	(Desmaria	Notanthera))	Gaiadendron))	Macrosolen	Decaisnina);
((((Tripodanthus	Struthanthus)	Notanthera)	((((((Loranthus	Cecarria)	((((Taxillus	(Tapinanthus	Englerina))	Benthamina)	(Bakerella	(Moquiniella	((Dendrophthoe	Scurrula)	Agelanthus))))	(Amyema	Helixanthera)))	(Muellerina	Ileostylus))	Peraxilla)	(Tupeia	Atkinsonia))	(Desmaria	(Tristerix	(Ligaria	Gaiadendron)))))	(Nuytsia	Macrosolen)	Decaisnina);
(((((Nuytsia	(Tripodanthus	Struthanthus))	(Desmaria	(Tupeia	Notanthera)))	(Ligaria	Gaiadendron))	(((Tristerix	((Muellerina	Ileostylus)	((Loranthus	Cecarria)	(((Agelanthus	(((Bakerella	Benthamina)	(Englerina	Taxillus))	Tapinanthus))	Moquiniella)	((Scurrula	Dendrophthoe)	(Amyema	Helixanthera))))))	Peraxilla)	Atkinsonia))	Macrosolen	Decaisnina);
(((((Tristerix	((Taxillus	(((Bakerella	(Moquiniella	((Scurrula	Dendrophthoe)	((Nuytsia	Amyema)	Helixanthera))))	(Agelanthus	((Loranthus	Cecarria)	(Muellerina	Ileostylus))))	Benthamina))	(Englerina	Tapinanthus)))	Peraxilla)	(Tupeia	Atkinsonia))	(Gaiadendron	((Desmaria	(Tripodanthus	Struthanthus))	(Ligaria	Notanthera))))	Macrosolen	Decaisnina);
(((Gaiadendron	(((Tripodanthus	Struthanthus)	(Notanthera	Desmaria))	(Tristerix	((((((Loranthus	Cecarria)	Agelanthus)	((Muellerina	Ileostylus)	((((Moquiniella	(Englerina	Tapinanthus))	Taxillus)	(Bakerella	Benthamina))	((Scurrula	Dendrophthoe)	(Amyema	Helixanthera)))))	Nuytsia)	Peraxilla)	(Tupeia	Atkinsonia)))))	Macrosolen)	Ligaria	Decaisnina);
(((Gaiadendron	((Peraxilla	Tristerix)	(((Tripodanthus	Struthanthus)	((Notanthera	Desmaria)	((((Loranthus	Cecarria)	((Muellerina	Ileostylus)	(((Englerina	Tapinanthus)	(Taxillus	((Scurrula	Dendrophthoe)	(Benthamina	(Moquiniella	Bakerella)))))	(Amyema	Helixanthera))))	Nuytsia)	Agelanthus)))	(Tupeia	Atkinsonia))))	Macrosolen)	Ligaria	Decaisnina);
((((Tristerix	((((Helixanthera	(((Scurrula	Dendrophthoe)	Amyema)	(((Loranthus	Cecarria)	(Muellerina	Ileostylus))	(((Englerina	Taxillus)	(Moquiniella	(Bakerella	Benthamina)))	Agelanthus))))	Tapinanthus)	((Nuytsia	(Struthanthus	Tripodanthus))	(Notanthera	Desmaria)))	(Tupeia	Atkinsonia)))	Peraxilla)	(Ligaria	Gaiadendron))	Macrosolen	Decaisnina);
(Macrosolen	((((Tupeia	Ligaria)	Atkinsonia)	((((Nuytsia	Tristerix)	(Tripodanthus	Struthanthus))	(Desmaria	Notanthera))	(Gaiadendron	Peraxilla)))	(((Ileostylus	Muellerina)	(((((Englerina	Tapinanthus)	Taxillus)	Agelanthus)	Bakerella)	(((Dendrophthoe	Scurrula)	Moquiniella)	((Amyema	Helixanthera)	Benthamina))))	(Cecarria	Loranthus)))	Decaisnina);
((Macrosolen	((((Nuytsia	(((Cecarria	Loranthus)	(Ileostylus	Muellerina))	((((Bakerella	((Englerina	Tapinanthus)	Taxillus))	(Agelanthus	Benthamina))	(Dendrophthoe	Scurrula))	(Moquiniella	(Amyema	Helixanthera)))))	Peraxilla)	Atkinsonia)	((Tristerix	Gaiadendron)	((Tripodanthus	Struthanthus)	(Tupeia	(Desmaria	Notanthera))))))	Ligaria	Decaisnina);
(((((Tripodanthus	Struthanthus)	((Agelanthus	(Tristerix	Gaiadendron))	(Nuytsia	(Desmaria	Notanthera))))	((((Ileostylus	Muellerina)	((Cecarria	Loranthus)	((((Moquiniella	((Scurrula	Benthamina)	((Englerina	Tapinanthus)	Taxillus)))	Dendrophthoe)	Bakerella)	(Amyema	Helixanthera))))	Peraxilla)	(Tupeia	Atkinsonia)))	Macrosolen)	Ligaria	Decaisnina);
(((((Tripodanthus	Struthanthus)	(Desmaria	(Tupeia	Notanthera)))	(((Atkinsonia	(Nuytsia	((((Englerina	(Benthamina	(Agelanthus	Amyema)))	Helixanthera)	(((Dendrophthoe	Scurrula)	Tapinanthus)	(Moquiniella	(Bakerella	Taxillus))))	(Muellerina	((Cecarria	Loranthus)	Ileostylus)))))	(Tristerix	Peraxilla))	Gaiadendron))	Macrosolen)	Ligaria	Decaisnina);
((((Tripodanthus	Struthanthus)	((Nuytsia	(Ligaria	Desmaria))	Notanthera))	(((Tupeia	Atkinsonia)	(Peraxilla	(Tristerix	((Agelanthus	((Bakerella	Moquiniella)	(((Tapinanthus	Englerina)	(((Scurrula	(Amyema	Helixanthera))	Dendrophthoe)	Benthamina))	Taxillus)))	(Muellerina	((Cecarria	Loranthus)	Ileostylus))))))	Gaiadendron))	Macrosolen	Decaisnina);
(((Peraxilla	((((((Amyema	((Benthamina	Englerina)	(((((Helixanthera	(Dendrophthoe	Scurrula))	Tapinanthus)	Bakerella)	Moquiniella)	Taxillus)))	((Ileostylus	Muellerina)	(Agelanthus	Loranthus)))	Cecarria)	Tristerix)	(((Notanthera	(Struthanthus	Tripodanthus))	Desmaria)	(Tupeia	Atkinsonia)))	(Ligaria	Gaiadendron)))	Macrosolen)	Nuytsia	Decaisnina);
(Ligaria	((Peraxilla	(((((Benthamina	(Amyema	Englerina))	(Taxillus	((((Helixanthera	(Dendrophthoe	Scurrula))	Tapinanthus)	Bakerella)	(Agelanthus	Moquiniella))))	((Ileostylus	Muellerina)	(Cecarria	Loranthus)))	Tristerix)	(Tupeia	Atkinsonia)))	(((Nuytsia	(Struthanthus	Tripodanthus))	(Desmaria	Notanthera))	(Macrosolen	Gaiadendron)))	Decaisnina);
(Macrosolen	(((Gaiadendron	Ligaria)	(Tristerix	(Peraxilla	((((Helixanthera	(((Benthamina	Englerina)	(Taxillus	((Bakerella	((Dendrophthoe	Scurrula)	Tapinanthus))	Moquiniella)))	(Amyema	(Ileostylus	Muellerina))))	Agelanthus)	(Cecarria	Loranthus))	Atkinsonia))))	((Struthanthus	Tripodanthus)	(Desmaria	(Nuytsia	(Tupeia	Notanthera)))))	Decaisnina);
((Macrosolen	(((Gaiadendron	(Tristerix	Peraxilla))	((Tupeia	Atkinsonia)	((Struthanthus	Tripodanthus)	(Desmaria	Notanthera))))	(Nuytsia	((((Ileostylus	Muellerina)	Bakerella)	(Moquiniella	(((Dendrophthoe	Scurrula)	(Agelanthus	Benthamina))	(Taxillus	(Helixanthera	(Tapinanthus	Englerina))))))	((Loranthus	Cecarria)	Amyema)))))	Ligaria	Decaisnina);
((Macrosolen	((((Tupeia	Atkinsonia)	((Nuytsia	(((((((Benthamina	Scurrula)	Bakerella)	Dendrophthoe)	Moquiniella)	((Taxillus	(Tapinanthus	Englerina))	Agelanthus))	(Helixanthera	Amyema))	((Ileostylus	Muellerina)	(Loranthus	Cecarria))))	((Struthanthus	Tripodanthus)	(Desmaria	Notanthera))))	(Peraxilla	Gaiadendron))	Tristerix))	Ligaria	Decaisnina);
((Macrosolen	((Tripodanthus	Struthanthus)	(((Peraxilla	Gaiadendron)	(((Desmaria	Notanthera)	((Nuytsia	((((Ileostylus	Muellerina)	(Amyema	((Dendrophthoe	Helixanthera)	(((Englerina	Tapinanthus)	Taxillus)	(Moquiniella	((Scurrula	Benthamina)	Bakerella))))))	(Cecarria	Loranthus))	Agelanthus))	Tupeia))	Tristerix))	Atkinsonia)))	Ligaria	Decaisnina);
(Macrosolen	((Atkinsonia	(Gaiadendron	(Ligaria	Peraxilla)))	((Tripodanthus	Struthanthus)	((Tristerix	Desmaria)	((Nuytsia	((Amyema	(Helixanthera	(((Moquiniella	Bakerella)	((Benthamina	(Englerina	Taxillus))	((Dendrophthoe	Scurrula)	Tapinanthus)))	Agelanthus)))	((Cecarria	Loranthus)	(Ileostylus	Muellerina))))	(Notanthera	Tupeia)))))	Decaisnina);
(Ligaria	((((Tripodanthus	Struthanthus)	((Desmaria	Notanthera)	Nuytsia))	((Tristerix	Gaiadendron)	Macrosolen))	((Tapinanthus	(((Agelanthus	((Englerina	(Amyema	(Ileostylus	Muellerina)))	Benthamina))	((Taxillus	(Dendrophthoe	Helixanthera))	(Moquiniella	Bakerella)))	(Scurrula	(Cecarria	Loranthus))))	(Peraxilla	(Tupeia	Atkinsonia))))	Decaisnina);
(Ligaria	((((Notanthera	((Tripodanthus	Struthanthus)	Nuytsia))	(Gaiadendron	(Tristerix	Desmaria)))	Macrosolen)	(((((Helixanthera	((Agelanthus	Englerina)	Tapinanthus))	Taxillus)	((((Amyema	Benthamina)	Moquiniella)	Bakerella)	Dendrophthoe))	((Ileostylus	Muellerina)	(Scurrula	(Cecarria	Loranthus))))	(Peraxilla	(Tupeia	Atkinsonia))))	Decaisnina);
(Macrosolen	((((Tripodanthus	Struthanthus)	Desmaria)	(Ligaria	(Tupeia	Notanthera)))	((Tristerix	(Peraxilla	(Atkinsonia	(Nuytsia	(Agelanthus	((Cecarria	Loranthus)	((Ileostylus	Muellerina)	(((Helixanthera	((Englerina	Tapinanthus)	Taxillus))	((Moquiniella	(Amyema	Benthamina))	(Dendrophthoe	Scurrula)))	Bakerella))))))))	Gaiadendron))	Decaisnina);
((Peraxilla	((Nuytsia	((Cecarria	Loranthus)	((Ileostylus	Muellerina)	((Agelanthus	(Helixanthera	Amyema))	(((Bakerella	Benthamina)	(((Englerina	Tapinanthus)	Taxillus)	Moquiniella))	(Dendrophthoe	Scurrula))))))	((Tristerix	((Ligaria	Gaiadendron)	Desmaria))	Macrosolen)))	((Tupeia	Atkinsonia)	((Tripodanthus	Struthanthus)	Notanthera))	Decaisnina);
((Macrosolen	(((Tristerix	(Gaiadendron	(Nuytsia	Desmaria)))	((Notanthera	Tupeia)	(Tripodanthus	Struthanthus)))	(Atkinsonia	((Agelanthus	(((((Englerina	Tapinanthus)	Taxillus)	((Moquiniella	(Bakerella	Benthamina))	(Dendrophthoe	Scurrula)))	((Cecarria	Loranthus)	(Amyema	(Ileostylus	Muellerina))))	Helixanthera))	Peraxilla))))	Ligaria	Decaisnina);
(Macrosolen	((Notanthera	((Gaiadendron	Desmaria)	((Tupeia	Atkinsonia)	((Tristerix	((Helixanthera	(Amyema	((Englerina	Tapinanthus)	(Taxillus	((Moquiniella	(Bakerella	Benthamina))	(Dendrophthoe	Scurrula))))))	((Loranthus	Cecarria)	(Ileostylus	Muellerina))))	(Agelanthus	Peraxilla)))))	((Ligaria	Nuytsia)	(Tripodanthus	Struthanthus)))	Decaisnina);
((Macrosolen	(((Tristerix	Gaiadendron)	(Peraxilla	((Helixanthera	((Amyema	((Loranthus	(Ileostylus	(Muellerina	Agelanthus)))	(((Taxillus	(((Tapinanthus	(Dendrophthoe	Scurrula))	Moquiniella)	Bakerella))	Englerina)	Benthamina)))	Cecarria))	(Tupeia	Atkinsonia))))	(Notanthera	(Desmaria	((Tripodanthus	Struthanthus)	Nuytsia)))))	Ligaria	Decaisnina);
(Macrosolen	(((Peraxilla	Tristerix)	Gaiadendron)	(((Desmaria	(Notanthera	(Tripodanthus	Struthanthus)))	(Nuytsia	(Helixanthera	(((Cecarria	Loranthus)	(Amyema	(Ileostylus	Muellerina)))	((((Taxillus	(Scurrula	Tapinanthus))	Moquiniella)	((Agelanthus	Dendrophthoe)	Bakerella))	(Englerina	Benthamina))))))	(Ligaria	(Tupeia	Atkinsonia))))	Decaisnina);
((Macrosolen	((Tristerix	Gaiadendron)	(((Tripodanthus	Struthanthus)	(Notanthera	Desmaria))	(((Nuytsia	(Helixanthera	(((Cecarria	Loranthus)	(Amyema	(Ileostylus	Muellerina)))	(Benthamina	((Dendrophthoe	(Scurrula	Agelanthus))	(((Taxillus	Moquiniella)	Bakerella)	(Tapinanthus	Englerina)))))))	Peraxilla)	(Tupeia	Atkinsonia)))))	Ligaria	Decaisnina);
(Macrosolen	((Ligaria	Gaiadendron)	(((Tristerix	(Tripodanthus	Struthanthus))	(Tupeia	(Notanthera	Desmaria)))	((Atkinsonia	(Nuytsia	(Helixanthera	((Cecarria	Loranthus)	((Amyema	(Ileostylus	Muellerina))	(Benthamina	(Englerina	((Tapinanthus	((Dendrophthoe	Scurrula)	((Bakerella	Agelanthus)	Moquiniella)))	Taxillus))))))))	Peraxilla)))	Decaisnina);
(Macrosolen	(((Tupeia	Notanthera)	(((Desmaria	Tristerix)	(Ligaria	Gaiadendron))	(Tripodanthus	Struthanthus)))	((Atkinsonia	(Nuytsia	((((((Englerina	(Taxillus	(((Benthamina	Dendrophthoe)	Moquiniella)	Bakerella)))	Scurrula)	(Tapinanthus	Helixanthera))	Amyema)	((Cecarria	Loranthus)	(Ileostylus	Muellerina)))	Agelanthus)))	Peraxilla))	Decaisnina);
(((Macrosolen	(Peraxilla	((Tripodanthus	Struthanthus)	(Notanthera	(Atkinsonia	Tupeia)))))	((Agelanthus	(Gaiadendron	(Desmaria	Tristerix)))	(Nuytsia	(((Tapinanthus	Englerina)	(Taxillus	((Scurrula	Dendrophthoe)	((Moquiniella	Bakerella)	Benthamina))))	(Helixanthera	((Cecarria	Loranthus)	(Amyema	(Ileostylus	Muellerina))))))))	Ligaria	Decaisnina);
((Macrosolen	((((Cecarria	(Atkinsonia	Tupeia))	((Tripodanthus	Struthanthus)	(Desmaria	Notanthera)))	(Tristerix	(Nuytsia	(((((Taxillus	((((Scurrula	Dendrophthoe)	Tapinanthus)	Moquiniella)	Bakerella))	Englerina)	Benthamina)	((Helixanthera	Amyema)	Agelanthus))	(Loranthus	(Ileostylus	Muellerina))))))	(Peraxilla	Gaiadendron)))	Ligaria	Decaisnina);
((Macrosolen	((Gaiadendron	((Tristerix	(Tripodanthus	Struthanthus))	(Desmaria	Notanthera)))	(Tupeia	((Atkinsonia	Peraxilla)	(Nuytsia	(Helixanthera	((Cecarria	Loranthus)	(Agelanthus	(((Ileostylus	Muellerina)	((((Scurrula	Dendrophthoe)	Tapinanthus)	(Benthamina	(Taxillus	Englerina)))	(Bakerella	Moquiniella)))	Amyema)))))))))	Ligaria	Decaisnina);
((Macrosolen	(((Tripodanthus	Struthanthus)	((Tupeia	Agelanthus)	(Desmaria	Notanthera)))	(((Atkinsonia	Peraxilla)	(Tristerix	(Nuytsia	((Ileostylus	Muellerina)	(((Helixanthera	(Benthamina	((Tapinanthus	Englerina)	(Taxillus	((Moquiniella	Bakerella)	(Scurrula	Dendrophthoe))))))	Amyema)	(Cecarria	Loranthus))))))	Gaiadendron)))	Ligaria	Decaisnina);
((Macrosolen	((((Nuytsia	(((Ileostylus	Muellerina)	(((((Taxillus	Englerina)	Scurrula)	Tapinanthus)	((Agelanthus	(Benthamina	Amyema))	(Dendrophthoe	Helixanthera)))	(Moquiniella	Bakerella)))	(Cecarria	Loranthus)))	Tupeia)	(Desmaria	Notanthera))	(((Tristerix	(Tripodanthus	Struthanthus))	(Peraxilla	Gaiadendron))	Atkinsonia)))	Ligaria	Decaisnina);
(Macrosolen	((((Tripodanthus	Struthanthus)	Notanthera)	(((((Cecarria	Loranthus)	(Helixanthera	Amyema))	((((Ileostylus	Muellerina)	(Bakerella	(Benthamina	(Englerina	Taxillus))))	Moquiniella)	(Tapinanthus	(Dendrophthoe	Scurrula))))	Peraxilla)	(Atkinsonia	Tupeia)))	(((Tristerix	Nuytsia)	((Agelanthus	Gaiadendron)	Desmaria))	Ligaria))	Decaisnina);
((Macrosolen	(((Desmaria	Notanthera)	(Tristerix	(((Nuytsia	((Ileostylus	Muellerina)	((((((Agelanthus	Moquiniella)	((Benthamina	(Englerina	Taxillus))	((Scurrula	Tapinanthus)	Helixanthera)))	Bakerella)	Dendrophthoe)	Amyema)	(Cecarria	Loranthus))))	(Atkinsonia	Peraxilla))	Tupeia)))	(Gaiadendron	(Tripodanthus	Struthanthus))))	Ligaria	Decaisnina);
((((((((Desmaria	Notanthera)	Tupeia)	((Nuytsia	(((Ileostylus	Muellerina)	(Cecarria	Loranthus))	((((Scurrula	(Helixanthera	Tapinanthus))	(Moquiniella	(((Benthamina	Amyema)	Englerina)	Taxillus)))	Dendrophthoe)	Bakerella)))	(Peraxilla	Atkinsonia)))	Gaiadendron)	((Struthanthus	Tripodanthus)	Tristerix))	Macrosolen)	Agelanthus)	Ligaria	Decaisnina);
(Macrosolen	(((((((Struthanthus	Tripodanthus)	Desmaria)	Notanthera)	(Ligaria	(Tupeia	Atkinsonia)))	(Tristerix	Peraxilla))	Gaiadendron)	(Nuytsia	(((Ileostylus	Muellerina)	(Cecarria	Loranthus))	((Bakerella	(Moquiniella	((Benthamina	Amyema)	((Tapinanthus	Englerina)	Taxillus))))	((Scurrula	(Dendrophthoe	Helixanthera))	Agelanthus)))))	Decaisnina);
((Macrosolen	(((Tristerix	Gaiadendron)	(Peraxilla	((((Cecarria	Loranthus)	(Helixanthera	(((Ileostylus	Muellerina)	Amyema)	((((Taxillus	((Scurrula	Dendrophthoe)	Benthamina))	Moquiniella)	Bakerella)	(Tapinanthus	Englerina)))))	Atkinsonia)	Agelanthus)))	((Struthanthus	Tripodanthus)	((Nuytsia	Desmaria)	(Tupeia	Notanthera)))))	Ligaria	Decaisnina);
(Macrosolen	(((Struthanthus	Tripodanthus)	((Notanthera	Desmaria)	Tupeia))	((Ligaria	Gaiadendron)	(Peraxilla	((Tristerix	(Nuytsia	((Agelanthus	Helixanthera)	(((Ileostylus	(Bakerella	Muellerina))	(((Scurrula	Dendrophthoe)	(Benthamina	Moquiniella))	(Taxillus	(Tapinanthus	Englerina))))	(Amyema	(Cecarria	Loranthus))))))	Atkinsonia))))	Decaisnina);
((Macrosolen	((Tristerix	Gaiadendron)	((Peraxilla	((Nuytsia	(((Cecarria	Loranthus)	(Helixanthera	(Amyema	Scurrula)))	((((Benthamina	((Bakerella	(Ileostylus	(Agelanthus	Muellerina)))	Dendrophthoe))	Moquiniella)	Taxillus)	(Tapinanthus	Englerina))))	(Tupeia	Atkinsonia)))	((Struthanthus	Tripodanthus)	(Notanthera	Desmaria)))))	Ligaria	Decaisnina);
((Macrosolen	(Gaiadendron	((Peraxilla	((Helixanthera	((Amyema	Agelanthus)	(((((((Benthamina	(Ileostylus	Muellerina))	Moquiniella)	(Scurrula	Dendrophthoe))	Bakerella)	Taxillus)	(Tapinanthus	Englerina))	(Cecarria	Loranthus))))	Atkinsonia))	((Tristerix	(Nuytsia	(Struthanthus	Tripodanthus)))	(Desmaria	(Tupeia	Notanthera))))))	Ligaria	Decaisnina);
((Macrosolen	(((Tristerix	Gaiadendron)	Peraxilla)	(Atkinsonia	((Struthanthus	Tripodanthus)	((Agelanthus	((Helixanthera	(((Englerina	((Dendrophthoe	(Taxillus	((Bakerella	(Ileostylus	Muellerina))	((Tapinanthus	Moquiniella)	Scurrula))))	Benthamina))	(Cecarria	Loranthus))	Amyema))	Nuytsia))	(Desmaria	(Tupeia	Notanthera)))))))	Ligaria	Decaisnina);
(Macrosolen	(((Tristerix	Gaiadendron)	Peraxilla)	(Atkinsonia	((Tripodanthus	Struthanthus)	((((Notanthera	Desmaria)	Ligaria)	(((Amyema	Helixanthera)	(((Englerina	Tapinanthus)	Taxillus)	((((Dendrophthoe	Scurrula)	Bakerella)	Moquiniella)	Benthamina)))	((Ileostylus	Muellerina)	((Cecarria	Loranthus)	(Nuytsia	Agelanthus)))))	Tupeia))))	Decaisnina);
((Macrosolen	(((Tristerix	(Tripodanthus	Struthanthus))	Gaiadendron)	((Notanthera	Desmaria)	((((((((Amyema	Benthamina)	(Moquiniella	Bakerella))	((Dendrophthoe	Scurrula)	((Englerina	(Helixanthera	Tapinanthus))	Taxillus)))	((Ileostylus	Muellerina)	(Cecarria	Loranthus)))	Nuytsia)	Agelanthus)	Peraxilla)	(Tupeia	Atkinsonia)))))	Ligaria	Decaisnina);
(Macrosolen	((Ligaria	(((((((((Helixanthera	Dendrophthoe)	((Agelanthus	Benthamina)	Amyema))	((Moquiniella	Bakerella)	((Englerina	Tapinanthus)	Taxillus)))	Scurrula)	((Ileostylus	Muellerina)	(Cecarria	Loranthus)))	Nuytsia)	Peraxilla)	(Tupeia	Atkinsonia))	(Notanthera	(Tripodanthus	Struthanthus))))	(Tristerix	(Desmaria	Gaiadendron)))	Decaisnina);
((((Ligaria	Gaiadendron)	(((Tripodanthus	Struthanthus)	(Nuytsia	Agelanthus))	(Desmaria	Notanthera)))	(Tristerix	(((Tapinanthus	((((((Benthamina	Amyema)	(Bakerella	((Loranthus	Cecarria)	(Ileostylus	Muellerina))))	Moquiniella)	Dendrophthoe)	(Taxillus	Scurrula))	(Englerina	Helixanthera)))	Peraxilla)	(Tupeia	Atkinsonia))))	Macrosolen	Decaisnina);
((((((Nuytsia	(Helixanthera	(Amyema	(Englerina	((Taxillus	(((Dendrophthoe	Scurrula)	(Bakerella	(Ileostylus	Muellerina)))	(((Loranthus	Cecarria)	(Agelanthus	Moquiniella))	Tapinanthus)))	Benthamina)))))	(Desmaria	(Notanthera	(Tripodanthus	Struthanthus))))	((Tupeia	Atkinsonia)	Tristerix))	(Gaiadendron	Peraxilla))	Macrosolen)	Ligaria	Decaisnina);
((((Tristerix	Gaiadendron)	(((Tupeia	(Desmaria	Notanthera))	(Tripodanthus	Struthanthus))	(Peraxilla	((Nuytsia	((Helixanthera	(Amyema	((Tapinanthus	Englerina)	(Taxillus	(Agelanthus	((((Dendrophthoe	Scurrula)	Moquiniella)	(Ileostylus	(Muellerina	Bakerella)))	Benthamina))))))	(Loranthus	Cecarria)))	Atkinsonia))))	Macrosolen)	Ligaria	Decaisnina);
((((Gaiadendron	((Nuytsia	(((Loranthus	Cecarria)	(((((Moquiniella	Bakerella)	Benthamina)	Dendrophthoe)	(Taxillus	(Englerina	Tapinanthus)))	((Amyema	Scurrula)	Helixanthera)))	(Ileostylus	Muellerina)))	Tristerix))	((Agelanthus	Peraxilla)	(Atkinsonia	((Desmaria	(Notanthera	Tupeia))	(Tripodanthus	Struthanthus)))))	Macrosolen)	Ligaria	Decaisnina);
((((Tristerix	(Desmaria	Gaiadendron))	Peraxilla)	(((Ligaria	Atkinsonia)	Tupeia)	((Nuytsia	(Helixanthera	((((Ileostylus	Muellerina)	Amyema)	((Englerina	Benthamina)	((Moquiniella	(Bakerella	(Tapinanthus	(Agelanthus	(Scurrula	Dendrophthoe)))))	Taxillus)))	(Loranthus	Cecarria))))	((Tripodanthus	Struthanthus)	Notanthera))))	Macrosolen	Decaisnina);
((Gaiadendron	(((Desmaria	Notanthera)	((Atkinsonia	(Tupeia	Ligaria))	(Peraxilla	(((Englerina	Tapinanthus)	Helixanthera)	((((((Benthamina	Taxillus)	(Ileostylus	Muellerina))	Moquiniella)	(Bakerella	Dendrophthoe))	(Scurrula	(Cecarria	(Loranthus	Agelanthus))))	Amyema)))))	((Tripodanthus	Struthanthus)	(Nuytsia	Tristerix))))	Macrosolen	Decaisnina);
((((((Helixanthera	(((Englerina	(Benthamina	(Cecarria	Loranthus)))	(Amyema	(Ileostylus	Muellerina)))	((((Scurrula	Dendrophthoe)	Moquiniella)	(Taxillus	Bakerella))	Agelanthus)))	Tapinanthus)	(Peraxilla	(Atkinsonia	Tupeia)))	((Gaiadendron	(Desmaria	Notanthera))	((Tripodanthus	Struthanthus)	(Nuytsia	Tristerix))))	Macrosolen)	Ligaria	Decaisnina);
((((Tristerix	((Ileostylus	Muellerina)	((Cecarria	Loranthus)	((Tapinanthus	Englerina)	(Benthamina	((((((Scurrula	Dendrophthoe)	(Agelanthus	Helixanthera))	Amyema)	Taxillus)	Moquiniella)	Bakerella))))))	(((Tripodanthus	Struthanthus)	Nuytsia)	(Desmaria	Notanthera)))	((Macrosolen	(Atkinsonia	Tupeia))	(Peraxilla	Gaiadendron)))	Ligaria	Decaisnina);
(((((((Ileostylus	Muellerina)	((Cecarria	Loranthus)	((Moquiniella	((Scurrula	Dendrophthoe)	(Bakerella	(Benthamina	(Taxillus	(Tapinanthus	Englerina))))))	(Amyema	Helixanthera))))	(Peraxilla	(Atkinsonia	Tupeia)))	((((Tripodanthus	Struthanthus)	Nuytsia)	Agelanthus)	Notanthera))	Macrosolen)	((Tristerix	Desmaria)	Gaiadendron))	Ligaria	Decaisnina);
((Macrosolen	((Peraxilla	Gaiadendron)	(Agelanthus	((Atkinsonia	Tupeia)	((Tripodanthus	Struthanthus)	((((Tristerix	(((Cecarria	Loranthus)	(((Dendrophthoe	(((Scurrula	(Amyema	Helixanthera))	Moquiniella)	Taxillus))	((Benthamina	Bakerella)	Tapinanthus))	Englerina))	(Ileostylus	Muellerina)))	Desmaria)	Notanthera)	Nuytsia))))))	Ligaria	Decaisnina);
((((((Tupeia	Notanthera)	(Nuytsia	Desmaria))	(Struthanthus	Tripodanthus))	Gaiadendron)	(Agelanthus	(((Tapinanthus	(Helixanthera	(((Moquiniella	(Scurrula	(Cecarria	Loranthus)))	(((Bakerella	Benthamina)	(Taxillus	Englerina))	Dendrophthoe))	((Ileostylus	Muellerina)	Amyema))))	(Ligaria	Atkinsonia))	(Tristerix	Peraxilla))))	Macrosolen	Decaisnina);
(((((Struthanthus	Tripodanthus)	Notanthera)	((Nuytsia	((Helixanthera	((Bakerella	(((Scurrula	Dendrophthoe)	(Moquiniella	(((Amyema	Benthamina)	Englerina)	Taxillus)))	(Ileostylus	Muellerina)))	(Agelanthus	Tapinanthus)))	(Cecarria	Loranthus)))	Desmaria))	(((Tupeia	Ligaria)	Atkinsonia)	((Gaiadendron	Tristerix)	Peraxilla)))	Macrosolen	Decaisnina);
(((Desmaria	Notanthera)	((((Peraxilla	((Atkinsonia	Tupeia)	((((((Moquiniella	((Dendrophthoe	Tapinanthus)	Scurrula))	Taxillus)	Bakerella)	Englerina)	(Agelanthus	Benthamina))	((((Cecarria	Loranthus)	(Ileostylus	Muellerina))	Amyema)	Helixanthera))))	Macrosolen)	((Struthanthus	Tripodanthus)	(Tristerix	Nuytsia)))	Gaiadendron))	Ligaria	Decaisnina);
(((Gaiadendron	((Tristerix	((Atkinsonia	Peraxilla)	(Nuytsia	(((Cecarria	Loranthus)	((Englerina	Tapinanthus)	(Scurrula	((((Dendrophthoe	Moquiniella)	(Bakerella	Benthamina))	(Ileostylus	Muellerina))	Taxillus))))	(Amyema	(Agelanthus	Helixanthera))))))	((Tupeia	(Desmaria	Notanthera))	(Struthanthus	Tripodanthus))))	Macrosolen)	Ligaria	Decaisnina);
((((Atkinsonia	((Peraxilla	Gaiadendron)	((Struthanthus	Tripodanthus)	(Nuytsia	Tristerix))))	(((Tupeia	((Cecarria	Loranthus)	((Helixanthera	(((Bakerella	Agelanthus)	(((Benthamina	Taxillus)	(Tapinanthus	Englerina))	Moquiniella))	(Dendrophthoe	Scurrula)))	((Ileostylus	Muellerina)	Amyema))))	Notanthera)	Desmaria))	Macrosolen)	Ligaria	Decaisnina);
(((((Notanthera	Desmaria)	(Struthanthus	Tripodanthus))	(Gaiadendron	(Tristerix	(Peraxilla	(Atkinsonia	(Tupeia	(Nuytsia	((Cecarria	Loranthus)	((Ileostylus	Muellerina)	((Dendrophthoe	Scurrula)	(((Moquiniella	Agelanthus)	(Bakerella	(((Englerina	Helixanthera)	(Amyema	Benthamina))	Taxillus)))	Tapinanthus)))))))))))	Macrosolen)	Ligaria	Decaisnina);
(((((((Cecarria	Loranthus)	((Ileostylus	Muellerina)	((Amyema	Helixanthera)	(Benthamina	(((Taxillus	(Dendrophthoe	Scurrula))	(Moquiniella	Bakerella))	(Tapinanthus	Englerina))))))	(Peraxilla	(Tupeia	Atkinsonia)))	(((Notanthera	(Nuytsia	Desmaria))	Agelanthus)	(Gaiadendron	Tristerix)))	(Struthanthus	Tripodanthus))	Macrosolen)	Ligaria	Decaisnina);
((((Tristerix	((Ileostylus	Muellerina)	((Amyema	((((Tapinanthus	((Scurrula	Dendrophthoe)	Helixanthera))	Taxillus)	(Moquiniella	Bakerella))	(Englerina	Benthamina)))	(Cecarria	Loranthus))))	(Peraxilla	Atkinsonia))	(Gaiadendron	((((Ligaria	Tupeia)	(Notanthera	Desmaria))	(Nuytsia	Agelanthus))	(Struthanthus	Tripodanthus))))	Macrosolen	Decaisnina);
(((Atkinsonia	((Tristerix	((Cecarria	Loranthus)	((Ileostylus	Muellerina)	((((Bakerella	(Taxillus	(Englerina	Benthamina)))	Moquiniella)	((Scurrula	Dendrophthoe)	Tapinanthus))	(Amyema	Helixanthera)))))	((Peraxilla	Agelanthus)	Tupeia)))	((Desmaria	(Ligaria	Gaiadendron))	((Nuytsia	(Struthanthus	Tripodanthus))	Notanthera)))	Macrosolen	Decaisnina);
(Ligaria	(((((Desmaria	Notanthera)	(Struthanthus	Tripodanthus))	Macrosolen)	Gaiadendron)	(Tristerix	(((Agelanthus	Peraxilla)	(Nuytsia	(((((Tapinanthus	(Taxillus	Englerina))	(((Scurrula	Dendrophthoe)	(Moquiniella	Benthamina))	Bakerella))	(Amyema	(Ileostylus	Muellerina)))	(Cecarria	Loranthus))	Helixanthera)))	(Atkinsonia	Tupeia))))	Decaisnina);
((((Gaiadendron	((Notanthera	Desmaria)	(Tristerix	(Struthanthus	Tripodanthus))))	((Tupeia	Atkinsonia)	(Peraxilla	(((((((((Scurrula	Agelanthus)	(Moquiniella	Bakerella))	((Muellerina	Ileostylus)	Taxillus))	(Dendrophthoe	Benthamina))	Amyema)	(Englerina	Tapinanthus))	Helixanthera)	(Loranthus	Cecarria))	Nuytsia))))	Macrosolen)	Ligaria	Decaisnina);
((((Ligaria	Gaiadendron)	((Notanthera	Desmaria)	(Nuytsia	(Tristerix	(Struthanthus	Tripodanthus)))))	(Peraxilla	(Atkinsonia	(Tupeia	(((Agelanthus	(((Taxillus	(((Amyema	Benthamina)	(Englerina	(Dendrophthoe	Helixanthera)))	(Moquiniella	Bakerella)))	Scurrula)	Tapinanthus))	(Muellerina	Ileostylus))	(Loranthus	Cecarria))))))	Macrosolen	Decaisnina);
((((((Gaiadendron	Desmaria)	(Ligaria	Notanthera))	((Atkinsonia	(Peraxilla	(Tristerix	((Muellerina	Ileostylus)	((Loranthus	Cecarria)	((((((Agelanthus	Helixanthera)	Amyema)	((Taxillus	Englerina)	Benthamina))	Moquiniella)	((Dendrophthoe	Scurrula)	Bakerella))	Tapinanthus))))))	Tupeia))	(Struthanthus	Tripodanthus))	Nuytsia)	Macrosolen	Decaisnina);
((((Gaiadendron	((Atkinsonia	((((Notanthera	(Nuytsia	(((Tapinanthus	(Taxillus	(Englerina	Benthamina)))	(Agelanthus	(Bakerella	(Moquiniella	((Dendrophthoe	Scurrula)	(Helixanthera	Amyema))))))	((Loranthus	Cecarria)	(Muellerina	Ileostylus)))))	Tupeia)	Desmaria)	(Struthanthus	Tripodanthus)))	Tristerix))	Peraxilla)	Macrosolen)	Ligaria	Decaisnina);
(((Peraxilla	((Nuytsia	(((((Scurrula	Dendrophthoe)	Helixanthera)	Amyema)	((Moquiniella	(Bakerella	(Taxillus	(Agelanthus	(Englerina	Tapinanthus)))))	Benthamina))	((Loranthus	Cecarria)	(Ileostylus	Muellerina))))	(Ligaria	(Atkinsonia	Tupeia))))	((((Desmaria	Tristerix)	Gaiadendron)	(Struthanthus	Tripodanthus))	Notanthera))	Macrosolen	Decaisnina);
((((((Nuytsia	((((Bakerella	(Amyema	Benthamina))	Moquiniella)	(((Agelanthus	Helixanthera)	((Taxillus	Englerina)	Tapinanthus))	(Scurrula	Dendrophthoe)))	((Loranthus	Cecarria)	(Ileostylus	Muellerina))))	Peraxilla)	(Tupeia	Atkinsonia))	((((Desmaria	Tristerix)	Gaiadendron)	(Struthanthus	Tripodanthus))	Notanthera))	Macrosolen)	Ligaria	Decaisnina);
(((((Atkinsonia	Peraxilla)	(Tupeia	((Loranthus	Cecarria)	((Ileostylus	Muellerina)	((((Amyema	Benthamina)	((((Tapinanthus	Englerina)	Helixanthera)	Agelanthus)	Taxillus))	(Bakerella	Moquiniella))	(Scurrula	Dendrophthoe))))))	(((Nuytsia	((Desmaria	Tristerix)	Gaiadendron))	(Struthanthus	Tripodanthus))	Notanthera))	Macrosolen)	Ligaria	Decaisnina);
(((((((Notanthera	Tupeia)	(((((((Englerina	Benthamina)	(Amyema	(Ileostylus	Muellerina)))	((Dendrophthoe	(Scurrula	Taxillus))	(Bakerella	Moquiniella)))	(Loranthus	Cecarria))	Agelanthus)	Helixanthera)	Tapinanthus))	(Nuytsia	Desmaria))	(Struthanthus	Tripodanthus))	((Atkinsonia	Peraxilla)	(Tristerix	Gaiadendron)))	Macrosolen)	Ligaria	Decaisnina);
((((((Notanthera	Tupeia)	(Tristerix	Desmaria))	(Struthanthus	Tripodanthus))	(((Nuytsia	((((Taxillus	(Bakerella	((Englerina	(Benthamina	(Amyema	(Ileostylus	Muellerina))))	(Agelanthus	Moquiniella))))	(Dendrophthoe	Helixanthera))	(Scurrula	Tapinanthus))	(Loranthus	Cecarria)))	Atkinsonia)	Peraxilla))	(Ligaria	Gaiadendron))	Macrosolen	Decaisnina);
((Tristerix	((((Dendrophthoe	Scurrula)	(Taxillus	(Helixanthera	(Englerina	Tapinanthus))))	(((Amyema	(Benthamina	Agelanthus))	Moquiniella)	Bakerella))	((Loranthus	Cecarria)	(Ileostylus	Muellerina))))	(((((Nuytsia	((Struthanthus	Tripodanthus)	(Desmaria	Notanthera)))	Ligaria)	(Gaiadendron	Macrosolen))	(Tupeia	Atkinsonia))	Peraxilla)	Decaisnina);
(((((Tristerix	((Ileostylus	Muellerina)	(((Scurrula	Dendrophthoe)	(Moquiniella	((Bakerella	((Helixanthera	(Tapinanthus	Englerina))	Taxillus))	(Benthamina	Amyema))))	(Cecarria	Loranthus))))	(Peraxilla	(Agelanthus	Atkinsonia)))	((Tripodanthus	Struthanthus)	Gaiadendron))	((Nuytsia	(Desmaria	(Ligaria	Notanthera)))	Tupeia))	Macrosolen	Decaisnina);
((((Tristerix	(((Tupeia	Atkinsonia)	Peraxilla)	(Nuytsia	((((Ileostylus	Muellerina)	Agelanthus)	(Bakerella	((Moquiniella	(Benthamina	Amyema))	((Scurrula	Dendrophthoe)	((Helixanthera	(Tapinanthus	Englerina))	Taxillus)))))	(Cecarria	Loranthus)))))	(Ligaria	Gaiadendron))	((Tripodanthus	Struthanthus)	(Desmaria	Notanthera)))	Macrosolen	Decaisnina);
(Ligaria	((((Gaiadendron	Tristerix)	((((Desmaria	Agelanthus)	(Notanthera	(Tripodanthus	Struthanthus)))	(Tupeia	Atkinsonia))	Peraxilla))	(Nuytsia	(((Ileostylus	Muellerina)	((Dendrophthoe	((Bakerella	(Tapinanthus	(Englerina	Taxillus)))	(Benthamina	Scurrula)))	(Helixanthera	(Moquiniella	Amyema))))	(Cecarria	Loranthus))))	Macrosolen)	Decaisnina);
((((Tristerix	(Ligaria	Peraxilla))	(Atkinsonia	((Tripodanthus	Struthanthus)	(Desmaria	(Tupeia	(Notanthera	(Nuytsia	(Helixanthera	((Cecarria	Loranthus)	((Amyema	(Ileostylus	Muellerina))	(((Dendrophthoe	Scurrula)	(Benthamina	(Bakerella	(((Englerina	Taxillus)	Tapinanthus)	Agelanthus))))	Moquiniella)))))))))))	Gaiadendron)	Macrosolen	Decaisnina);
(((Gaiadendron	((((Tripodanthus	Struthanthus)	Tristerix)	(((Agelanthus	(Helixanthera	(((((((Benthamina	((Englerina	Tapinanthus)	Taxillus))	Bakerella)	((Cecarria	Loranthus)	(Ileostylus	Muellerina)))	Moquiniella)	Dendrophthoe)	Scurrula)	Amyema)))	Peraxilla)	Atkinsonia))	(Nuytsia	(Desmaria	(Tupeia	Notanthera)))))	Macrosolen)	Ligaria	Decaisnina);
(((Desmaria	Notanthera)	(((Ligaria	Gaiadendron)	((Tripodanthus	Struthanthus)	(Nuytsia	Tristerix)))	(((Tapinanthus	((((Agelanthus	Amyema)	Benthamina)	(((Moquiniella	(Cecarria	Loranthus))	(Bakerella	(Ileostylus	Muellerina)))	(Taxillus	(Scurrula	Dendrophthoe))))	(Helixanthera	Englerina)))	Peraxilla)	(Tupeia	Atkinsonia))))	Macrosolen	Decaisnina);
((((Gaiadendron	Tristerix)	(Macrosolen	(((Tripodanthus	Struthanthus)	(Desmaria	(((Nuytsia	((Ileostylus	Muellerina)	(((((Englerina	(Amyema	Benthamina))	(Dendrophthoe	Helixanthera))	(Tapinanthus	Moquiniella))	(Agelanthus	(Taxillus	Bakerella)))	(Scurrula	(Cecarria	Loranthus)))))	Tupeia)	Notanthera)))	Atkinsonia)))	Peraxilla)	Ligaria	Decaisnina);
((((Desmaria	(Gaiadendron	Tristerix))	(((((Nuytsia	(((Agelanthus	Benthamina)	((Dendrophthoe	(Bakerella	(Moquiniella	(Scurrula	Taxillus))))	(Englerina	Tapinanthus)))	((((Ileostylus	Muellerina)	Amyema)	(Cecarria	Loranthus))	Helixanthera)))	Tupeia)	Notanthera)	((Tripodanthus	Struthanthus)	Atkinsonia))	Peraxilla))	Macrosolen)	Ligaria	Decaisnina);
(((Peraxilla	(((Cecarria	Loranthus)	((((Englerina	(Taxillus	((Tapinanthus	Scurrula)	(Bakerella	Moquiniella))))	Benthamina)	(Amyema	(Dendrophthoe	Helixanthera)))	(Ileostylus	Muellerina)))	Atkinsonia))	((Gaiadendron	((Tristerix	(Nuytsia	(Tripodanthus	Struthanthus)))	(Desmaria	(Agelanthus	(Tupeia	Notanthera)))))	Macrosolen))	Ligaria	Decaisnina);
((Macrosolen	((Peraxilla	Gaiadendron)	((((Nuytsia	(Tripodanthus	Struthanthus))	(Desmaria	Notanthera))	(Tristerix	(((Ileostylus	Muellerina)	(Bakerella	((Amyema	Benthamina)	(((Scurrula	Dendrophthoe)	(Taxillus	((Englerina	(Helixanthera	Tapinanthus))	Agelanthus)))	Moquiniella))))	(Cecarria	Loranthus))))	(Tupeia	Atkinsonia))))	Ligaria	Decaisnina);
(((((Struthanthus	Tripodanthus)	(Desmaria	(Notanthera	Tupeia)))	(((Tristerix	(((((Helixanthera	Amyema)	(Scurrula	(Tapinanthus	((Moquiniella	(((Bakerella	Taxillus)	Englerina)	Benthamina))	Dendrophthoe))))	(Ileostylus	Muellerina))	(Cecarria	Loranthus))	(Agelanthus	Nuytsia)))	Atkinsonia)	Peraxilla))	(Ligaria	Gaiadendron))	Macrosolen	Decaisnina);
(((Peraxilla	((Ligaria	Gaiadendron)	(Tristerix	(((Agelanthus	(Loranthus	(Ileostylus	Muellerina)))	(((Helixanthera	Amyema)	(Scurrula	(((Tapinanthus	Moquiniella)	((Taxillus	(Englerina	Benthamina))	Bakerella))	Dendrophthoe)))	Cecarria))	Nuytsia))))	(Atkinsonia	((Struthanthus	Tripodanthus)	(Desmaria	(Notanthera	Tupeia)))))	Macrosolen	Decaisnina);
((((((Struthanthus	Tripodanthus)	(Desmaria	Notanthera))	(Tristerix	(Agelanthus	(Peraxilla	(((((Amyema	(Benthamina	(((Dendrophthoe	Scurrula)	((Taxillus	Moquiniella)	Bakerella))	(Englerina	(Helixanthera	Tapinanthus)))))	(Ileostylus	Muellerina))	(Cecarria	Loranthus))	Nuytsia)	(Tupeia	Atkinsonia))))))	Gaiadendron)	Macrosolen)	Ligaria	Decaisnina);
(((Tristerix	(Struthanthus	Tripodanthus))	(((Agelanthus	Peraxilla)	Gaiadendron)	(((Desmaria	Notanthera)	((((Amyema	(Benthamina	(((Bakerella	Moquiniella)	((Dendrophthoe	Scurrula)	Taxillus))	(Englerina	(Helixanthera	Tapinanthus)))))	(Ileostylus	Muellerina))	(Cecarria	Loranthus))	Nuytsia))	(Ligaria	(Tupeia	Atkinsonia)))))	Macrosolen	Decaisnina);
(Ligaria	(((Macrosolen	Tupeia)	(Atkinsonia	(((Notanthera	(Struthanthus	Tripodanthus))	((((((Tapinanthus	(Scurrula	((Englerina	((Benthamina	Amyema)	Helixanthera))	Dendrophthoe)))	Taxillus)	(Bakerella	Moquiniella))	(Ileostylus	Muellerina))	(Cecarria	Loranthus))	Nuytsia))	((Agelanthus	(Desmaria	Gaiadendron))	Tristerix))))	Peraxilla)	Decaisnina);
(Ligaria	(Macrosolen	(((Struthanthus	Tripodanthus)	(Desmaria	Notanthera))	(Gaiadendron	((((Benthamina	((((((Helixanthera	Tapinanthus)	((Scurrula	(Cecarria	Loranthus))	(Bakerella	(Moquiniella	((Ileostylus	Muellerina)	Amyema)))))	Dendrophthoe)	Englerina)	Taxillus)	Agelanthus))	Nuytsia)	Tristerix)	(Peraxilla	(Tupeia	Atkinsonia))))))	Decaisnina);
(Ligaria	(Macrosolen	(((Notanthera	(Nuytsia	(Struthanthus	Tripodanthus)))	(Desmaria	Gaiadendron))	(((Agelanthus	Tristerix)	(((((Taxillus	(Tapinanthus	Englerina))	Benthamina)	(((Helixanthera	Amyema)	((Bakerella	Moquiniella)	Dendrophthoe))	Scurrula))	(Ileostylus	Muellerina))	(Cecarria	Loranthus)))	(Peraxilla	(Tupeia	Atkinsonia)))))	Decaisnina);
(Ligaria	(Macrosolen	(((Tristerix	Gaiadendron)	((Peraxilla	Atkinsonia)	(Desmaria	((Tupeia	Notanthera)	((((((Helixanthera	Amyema)	Agelanthus)	(((Taxillus	(Tapinanthus	Englerina))	Benthamina)	(((Scurrula	Dendrophthoe)	Moquiniella)	Bakerella)))	(Ileostylus	Muellerina))	(Cecarria	Loranthus))	Nuytsia)))))	(Struthanthus	Tripodanthus)))	Decaisnina);
(Macrosolen	((((Peraxilla	(Tupeia	Atkinsonia))	(Tristerix	(((Cecarria	Loranthus)	(Helixanthera	(((Bakerella	((Amyema	Benthamina)	(Taxillus	Moquiniella)))	(Scurrula	Dendrophthoe))	((Agelanthus	Tapinanthus)	Englerina))))	(Ileostylus	Muellerina))))	(Nuytsia	((Struthanthus	Tripodanthus)	(Desmaria	Notanthera))))	(Ligaria	Gaiadendron))	Decaisnina);
(Macrosolen	((((Tristerix	(((((Ileostylus	Muellerina)	Bakerella)	Moquiniella)	(Tapinanthus	(Taxillus	Scurrula)))	((Amyema	Benthamina)	((Dendrophthoe	Helixanthera)	(Englerina	(Cecarria	Loranthus))))))	(Atkinsonia	Peraxilla))	(((Struthanthus	Tripodanthus)	(Tupeia	((Ligaria	(Desmaria	Notanthera))	Nuytsia)))	Gaiadendron))	Agelanthus)	Decaisnina);
(Ligaria	((Agelanthus	(Nuytsia	Macrosolen))	((((Desmaria	(Tupeia	Notanthera))	((Peraxilla	Gaiadendron)	Atkinsonia))	(Tripodanthus	Struthanthus))	(Tristerix	(((Loranthus	Cecarria)	(Muellerina	Ileostylus))	((Dendrophthoe	((Scurrula	Tapinanthus)	(Moquiniella	(Bakerella	(Taxillus	((Amyema	Benthamina)	Englerina))))))	Helixanthera)))))	Decaisnina);
(Macrosolen	((Gaiadendron	((Atkinsonia	(Tupeia	Ligaria))	((Tripodanthus	Struthanthus)	(((Nuytsia	(((Loranthus	Cecarria)	(Muellerina	Ileostylus))	(((Tapinanthus	Englerina)	(Helixanthera	Taxillus))	(Bakerella	((Dendrophthoe	Scurrula)	((Amyema	Benthamina)	Moquiniella))))))	((Tristerix	Desmaria)	Agelanthus))	Notanthera))))	Peraxilla)	Decaisnina);
(Macrosolen	(((Peraxilla	(Atkinsonia	(Tapinanthus	(((Taxillus	Scurrula)	Englerina)	((Dendrophthoe	Helixanthera)	((Bakerella	((Muellerina	Ileostylus)	(Loranthus	Cecarria)))	(Moquiniella	((Agelanthus	Amyema)	Benthamina))))))))	((Tripodanthus	((Nuytsia	Ligaria)	(Desmaria	(Notanthera	Tupeia))))	Struthanthus))	(Tristerix	Gaiadendron))	Decaisnina);
(Macrosolen	((Peraxilla	Agelanthus)	(((Atkinsonia	((Nuytsia	(Struthanthus	Tripodanthus))	(Desmaria	((Ligaria	Notanthera)	Tupeia))))	(Tristerix	(((Muellerina	Ileostylus)	(Loranthus	Cecarria))	(((Helixanthera	(Englerina	Taxillus))	Tapinanthus)	(Dendrophthoe	((Moquiniella	(Amyema	Benthamina))	(Scurrula	Bakerella)))))))	Gaiadendron))	Decaisnina);
((Macrosolen	((((Struthanthus	Tripodanthus)	(Agelanthus	(Tupeia	Atkinsonia)))	(Peraxilla	Gaiadendron))	(Tristerix	((Desmaria	Notanthera)	(Nuytsia	(((((Scurrula	Dendrophthoe)	((Bakerella	(Benthamina	(Taxillus	(Tapinanthus	Englerina))))	Moquiniella))	(Helixanthera	Amyema))	(Muellerina	Ileostylus))	(Loranthus	Cecarria)))))))	Ligaria	Decaisnina);
(((Tupeia	((Struthanthus	Tripodanthus)	Notanthera))	((Nuytsia	Macrosolen)	((Ligaria	Gaiadendron)	(Desmaria	Tristerix))))	((Peraxilla	Atkinsonia)	((Helixanthera	(Amyema	(((((Scurrula	Dendrophthoe)	(Tapinanthus	((Benthamina	Englerina)	Taxillus)))	Moquiniella)	Bakerella)	Agelanthus)))	((Muellerina	Ileostylus)	(Loranthus	Cecarria))))	Decaisnina);
(((((Tristerix	Peraxilla)	Gaiadendron)	((Ligaria	Atkinsonia)	((Struthanthus	Tripodanthus)	(Tupeia	((Desmaria	Notanthera)	(Tapinanthus	(Helixanthera	((Loranthus	Cecarria)	((Englerina	((Benthamina	(Moquiniella	((Agelanthus	(Scurrula	Dendrophthoe))	((Muellerina	Ileostylus)	Bakerella))))	Taxillus))	Amyema)))))))))	Macrosolen)	Nuytsia	Decaisnina);
((((Atkinsonia	((Tristerix	((Taxillus	((Helixanthera	(Englerina	Tapinanthus))	Scurrula))	(Moquiniella	((Bakerella	(Agelanthus	((Amyema	((Loranthus	Cecarria)	(Muellerina	Ileostylus)))	Benthamina)))	Dendrophthoe))))	Peraxilla))	((Struthanthus	Tripodanthus)	((Tupeia	((Ligaria	Nuytsia)	Desmaria))	Notanthera)))	Gaiadendron)	Macrosolen	Decaisnina);
(((((Agelanthus	Atkinsonia)	((Tristerix	(((Taxillus	(Helixanthera	(Englerina	Tapinanthus)))	(Scurrula	(Dendrophthoe	(Moquiniella	(Bakerella	(Amyema	Benthamina))))))	((Loranthus	Cecarria)	(Muellerina	Ileostylus))))	Peraxilla))	((Struthanthus	Tripodanthus)	((Nuytsia	Desmaria)	((Tupeia	Ligaria)	Notanthera))))	Gaiadendron)	Macrosolen	Decaisnina);
((((Tristerix	((Muellerina	Ileostylus)	(((Amyema	Benthamina)	((Bakerella	(Moquiniella	(Taxillus	(Englerina	Tapinanthus))))	(Helixanthera	((Scurrula	Dendrophthoe)	Agelanthus))))	(Loranthus	Cecarria))))	(Atkinsonia	((Struthanthus	Tripodanthus)	((Tupeia	(Nuytsia	Ligaria))	(Notanthera	Desmaria)))))	(Peraxilla	Gaiadendron))	Macrosolen	Decaisnina);
(Macrosolen	((Nuytsia	Tristerix)	((Ligaria	Gaiadendron)	(((Struthanthus	Tripodanthus)	(Notanthera	Desmaria))	(((Ileostylus	Muellerina)	((Cecarria	Loranthus)	(((Taxillus	(Moquiniella	(Englerina	((Amyema	(Agelanthus	Helixanthera))	Benthamina))))	Bakerella)	((Dendrophthoe	Scurrula)	Tapinanthus))))	((Atkinsonia	Tupeia)	Peraxilla)))))	Decaisnina);
(((((Peraxilla	Gaiadendron)	(((Struthanthus	Tripodanthus)	(Tupeia	((((Ileostylus	Muellerina)	((Cecarria	Loranthus)	((Amyema	((Tapinanthus	Helixanthera)	Agelanthus))	(((Taxillus	(Dendrophthoe	Scurrula))	(Moquiniella	Bakerella))	(Englerina	Benthamina)))))	Notanthera)	Desmaria)))	Atkinsonia))	(Nuytsia	Tristerix))	Macrosolen)	Ligaria	Decaisnina);
((((Struthanthus	Tripodanthus)	Peraxilla)	(((Ligaria	Gaiadendron)	((Tristerix	Desmaria)	((Notanthera	Tupeia)	(Nuytsia	((Ileostylus	Muellerina)	((Cecarria	Loranthus)	(Amyema	((Taxillus	(Agelanthus	(Moquiniella	(((Helixanthera	Tapinanthus)	(Dendrophthoe	Scurrula))	Bakerella))))	(Englerina	Benthamina)))))))))	Atkinsonia))	Macrosolen	Decaisnina);
((((Struthanthus	Tripodanthus)	(Desmaria	(Notanthera	Tupeia)))	((((Nuytsia	((((Agelanthus	Amyema)	(Ileostylus	Muellerina))	((Dendrophthoe	Helixanthera)	((Englerina	Tapinanthus)	((Moquiniella	((Benthamina	Scurrula)	Bakerella))	Taxillus))))	(Cecarria	Loranthus)))	(Peraxilla	Atkinsonia))	Tristerix)	(Ligaria	Gaiadendron)))	Macrosolen	Decaisnina);
(((((((((((Taxillus	Benthamina)	(Tapinanthus	Englerina))	(((Bakerella	((Dendrophthoe	Helixanthera)	Scurrula))	Moquiniella)	Amyema))	(Ileostylus	Muellerina))	(Cecarria	Loranthus))	Tristerix)	Agelanthus)	Peraxilla)	Gaiadendron)	(((Tupeia	Atkinsonia)	Ligaria)	(((Nuytsia	(Struthanthus	Tripodanthus))	Desmaria)	Notanthera)))	Macrosolen	Decaisnina);
(((Desmaria	(Notanthera	((((((((Bakerella	(Benthamina	(Taxillus	(Moquiniella	Englerina))))	(Dendrophthoe	(Scurrula	Tapinanthus)))	(Amyema	Helixanthera))	Agelanthus)	(Ileostylus	Muellerina))	(Cecarria	Loranthus))	Nuytsia)	Tupeia)))	(Atkinsonia	(((Tristerix	(Peraxilla	Ligaria))	(Struthanthus	Tripodanthus))	Gaiadendron)))	Macrosolen	Decaisnina);
(((((((((((((Moquiniella	Bakerella)	(Amyema	Benthamina))	(Scurrula	Dendrophthoe))	((Taxillus	(Englerina	(Tapinanthus	Helixanthera)))	Agelanthus))	(Ileostylus	Muellerina))	(Cecarria	Loranthus))	Nuytsia)	Peraxilla)	Atkinsonia)	(Desmaria	(Notanthera	Tupeia)))	((Struthanthus	Tripodanthus)	(Gaiadendron	Tristerix)))	Macrosolen)	Ligaria	Decaisnina);
(((((Gaiadendron	(Tristerix	Peraxilla))	((((Desmaria	Notanthera)	(Struthanthus	Tripodanthus))	(Tupeia	Atkinsonia))	Agelanthus))	(((Ileostylus	Muellerina)	((Cecarria	Loranthus)	(((((Scurrula	((Englerina	Tapinanthus)	Taxillus))	(Helixanthera	Dendrophthoe))	Moquiniella)	Bakerella)	(Benthamina	Amyema))))	Nuytsia))	Macrosolen)	Ligaria	Decaisnina);
(((((Gaiadendron	Peraxilla)	((Agelanthus	(((Notanthera	Desmaria)	Tupeia)	(((((Scurrula	Dendrophthoe)	(Tapinanthus	Helixanthera))	((Benthamina	Amyema)	(Moquiniella	(Bakerella	(Englerina	Taxillus)))))	((Ileostylus	Muellerina)	(Cecarria	Loranthus)))	Nuytsia)))	Atkinsonia))	(Tristerix	(Struthanthus	Tripodanthus)))	Macrosolen)	Ligaria	Decaisnina);
((((Tripodanthus	((Nuytsia	((Notanthera	Desmaria)	Tupeia))	(Gaiadendron	Struthanthus)))	((Peraxilla	Atkinsonia)	(Tristerix	((Cecarria	Loranthus)	(((Englerina	(Benthamina	Amyema))	((Moquiniella	((Dendrophthoe	(Taxillus	(Tapinanthus	(Agelanthus	Helixanthera))))	Scurrula))	Bakerella))	(Ileostylus	Muellerina))))))	Macrosolen)	Ligaria	Decaisnina);
(Macrosolen	((Peraxilla	((Tristerix	((Cecarria	Loranthus)	((Ileostylus	Muellerina)	(((Tapinanthus	Dendrophthoe)	((Scurrula	Benthamina)	Bakerella))	((((Taxillus	Englerina)	(Helixanthera	Amyema))	Moquiniella)	Agelanthus)))))	Atkinsonia))	((((Tupeia	Nuytsia)	(Notanthera	Desmaria))	(Struthanthus	Tripodanthus))	(Ligaria	Gaiadendron)))	Decaisnina);
(Macrosolen	((((Tristerix	((((Ileostylus	Muellerina)	Agelanthus)	(((Dendrophthoe	Helixanthera)	((Scurrula	Benthamina)	(Taxillus	(Tapinanthus	Englerina))))	(Bakerella	(Moquiniella	Amyema))))	(Cecarria	Loranthus)))	(((Tupeia	Ligaria)	Atkinsonia)	Peraxilla))	Gaiadendron)	(((Struthanthus	Tripodanthus)	Nuytsia)	(Notanthera	Desmaria)))	Decaisnina);
((Macrosolen	((Tristerix	(Desmaria	Gaiadendron))	((Notanthera	(Struthanthus	Tripodanthus))	(Peraxilla	((Nuytsia	((Helixanthera	(Agelanthus	((((Amyema	(Muellerina	Ileostylus))	(Moquiniella	(Dendrophthoe	Bakerella)))	(Cecarria	Loranthus))	(Benthamina	(Englerina	(Taxillus	Scurrula))))))	Tapinanthus))	(Tupeia	Atkinsonia))))))	Ligaria	Decaisnina);
((Macrosolen	((Struthanthus	Tripodanthus)	((Gaiadendron	(Desmaria	Notanthera))	(Peraxilla	((Tristerix	(Nuytsia	(((Ileostylus	Muellerina)	((Bakerella	(Dendrophthoe	(((Taxillus	(Tapinanthus	Englerina))	(Scurrula	Benthamina))	Helixanthera)))	(Amyema	(Agelanthus	Moquiniella))))	(Cecarria	Loranthus))))	(Tupeia	Atkinsonia))))))	Ligaria	Decaisnina);
((Macrosolen	((Nuytsia	((Struthanthus	Tripodanthus)	(Desmaria	Notanthera)))	(((Peraxilla	(Atkinsonia	(Tupeia	((Amyema	(((Cecarria	Loranthus)	Agelanthus)	((Scurrula	Dendrophthoe)	(((Bakerella	((Taxillus	(Tapinanthus	Englerina))	Benthamina))	Moquiniella)	(Ileostylus	Muellerina)))))	Helixanthera))))	Tristerix)	Gaiadendron)))	Ligaria	Decaisnina);
(Macrosolen	((((Tupeia	(((((Cecarria	Loranthus)	((((((Scurrula	Dendrophthoe)	Tapinanthus)	(Agelanthus	(Taxillus	Bakerella)))	Moquiniella)	(Benthamina	Englerina))	(Amyema	Helixanthera)))	(Ileostylus	Muellerina))	Peraxilla)	Atkinsonia))	Notanthera)	(Nuytsia	((Ligaria	Tripodanthus)	Struthanthus)))	(Tristerix	(Gaiadendron	Desmaria)))	Decaisnina);
((Macrosolen	((((Nuytsia	Tripodanthus)	Struthanthus)	Notanthera)	((((Atkinsonia	Tupeia)	((Cecarria	Agelanthus)	((((Helixanthera	(Scurrula	Dendrophthoe))	(Moquiniella	((Taxillus	(Tapinanthus	Englerina))	(Amyema	Benthamina))))	Bakerella)	(Loranthus	(Ileostylus	Muellerina)))))	Peraxilla)	(Gaiadendron	(Desmaria	Tristerix)))))	Ligaria	Decaisnina);
(Macrosolen	((Tupeia	((Atkinsonia	((((Amyema	Helixanthera)	(((Moquiniella	(Benthamina	(Englerina	Taxillus)))	(Tapinanthus	(Dendrophthoe	Scurrula)))	Bakerella))	((Cecarria	Loranthus)	(Ileostylus	Muellerina)))	Agelanthus))	Peraxilla))	((((Ligaria	Desmaria)	((Nuytsia	Tristerix)	(Tripodanthus	Struthanthus)))	Notanthera)	Gaiadendron))	Decaisnina);
(Macrosolen	(((((Atkinsonia	Tupeia)	(Tristerix	Peraxilla))	((Nuytsia	((Amyema	((Englerina	Benthamina)	((Dendrophthoe	Helixanthera)	((Tapinanthus	Scurrula)	((Moquiniella	Bakerella)	Taxillus)))))	((Cecarria	Loranthus)	(Ileostylus	Muellerina))))	Agelanthus))	((Desmaria	Notanthera)	(Tripodanthus	Struthanthus)))	(Gaiadendron	Ligaria))	Decaisnina);
(Macrosolen	(Agelanthus	((((Tripodanthus	Struthanthus)	Notanthera)	((Desmaria	Tristerix)	Gaiadendron))	(((Ligaria	(Atkinsonia	Tupeia))	Peraxilla)	(Nuytsia	(((Taxillus	((Englerina	Tapinanthus)	Helixanthera))	((Moquiniella	(((Ileostylus	Muellerina)	Bakerella)	(Amyema	Benthamina)))	(Dendrophthoe	Scurrula)))	(Cecarria	Loranthus))))))	Decaisnina);
(Macrosolen	((Gaiadendron	((Nuytsia	(Struthanthus	Tripodanthus))	((Agelanthus	(Desmaria	Notanthera))	Ligaria)))	((Tristerix	Peraxilla)	((Tupeia	Atkinsonia)	(Helixanthera	(((Benthamina	(Bakerella	(Dendrophthoe	((Scurrula	((Cecarria	Loranthus)	(Ileostylus	Muellerina)))	Moquiniella))))	(Tapinanthus	(Taxillus	Englerina)))	Amyema)))))	Decaisnina);
(((((Nuytsia	(((Helixanthera	((Taxillus	((Scurrula	Dendrophthoe)	((Amyema	(Ileostylus	(Muellerina	Agelanthus)))	(Moquiniella	(Bakerella	Benthamina)))))	Englerina))	Tapinanthus)	(Cecarria	Loranthus)))	(Gaiadendron	(Tristerix	Desmaria)))	(((Tupeia	Atkinsonia)	((Struthanthus	Tripodanthus)	Notanthera))	Macrosolen))	Peraxilla)	Ligaria	Decaisnina);
((((Notanthera	(Tupeia	(Nuytsia	(((Ileostylus	Muellerina)	((((Taxillus	(Bakerella	(((Helixanthera	(Scurrula	Dendrophthoe))	(Tapinanthus	Agelanthus))	Moquiniella)))	Englerina)	Benthamina)	Amyema))	(Cecarria	Loranthus)))))	(((Gaiadendron	(Tristerix	Desmaria))	Peraxilla)	(Atkinsonia	(Struthanthus	Tripodanthus))))	Macrosolen)	Ligaria	Decaisnina);
((((((Notanthera	Desmaria)	((Tupeia	Atkinsonia)	(Tristerix	(Nuytsia	(Struthanthus	Tripodanthus)))))	(Gaiadendron	Peraxilla))	(Agelanthus	(((Cecarria	Loranthus)	(Ileostylus	Muellerina))	((((((Scurrula	Dendrophthoe)	(Benthamina	(Taxillus	(Englerina	Tapinanthus))))	Bakerella)	Moquiniella)	Helixanthera)	Amyema))))	Macrosolen)	Ligaria	Decaisnina);
(((((Tristerix	Gaiadendron)	Desmaria)	((Peraxilla	((Nuytsia	((((Englerina	(Taxillus	((((Scurrula	(Tapinanthus	Moquiniella))	Dendrophthoe)	Bakerella)	(Agelanthus	Helixanthera))))	Benthamina)	Amyema)	((Cecarria	Loranthus)	(Ileostylus	Muellerina))))	(Atkinsonia	Tupeia)))	(Notanthera	(Struthanthus	Tripodanthus))))	Macrosolen)	Ligaria	Decaisnina);
((((Peraxilla	((Nuytsia	((Cecarria	Loranthus)	((Ileostylus	Muellerina)	(((Englerina	(((Taxillus	Bakerella)	((Dendrophthoe	((Helixanthera	Tapinanthus)	Scurrula))	Moquiniella))	Agelanthus))	Benthamina)	Amyema))))	(Atkinsonia	Tupeia)))	Tristerix)	(Gaiadendron	(((Notanthera	Desmaria)	(Struthanthus	Tripodanthus))	Macrosolen)))	Ligaria	Decaisnina);
(((Atkinsonia	(Peraxilla	((Notanthera	Tupeia)	(Struthanthus	Tripodanthus))))	(((Tristerix	Desmaria)	(Ligaria	Gaiadendron))	(Nuytsia	((Ileostylus	Muellerina)	(((((Helixanthera	Dendrophthoe)	Taxillus)	(Tapinanthus	(Agelanthus	Englerina)))	((Bakerella	Moquiniella)	(Benthamina	Amyema)))	((Cecarria	Loranthus)	Scurrula))))))	Macrosolen	Decaisnina);
((((((Struthanthus	Tripodanthus)	(((Nuytsia	(((Ileostylus	Muellerina)	(((((Scurrula	(Dendrophthoe	Agelanthus))	Moquiniella)	(Bakerella	Benthamina))	((Englerina	Tapinanthus)	Taxillus))	(Helixanthera	Amyema)))	(Loranthus	Cecarria)))	(Tristerix	Desmaria))	Notanthera))	(Tupeia	Atkinsonia))	(Peraxilla	Gaiadendron))	Macrosolen)	Ligaria	Decaisnina);
(((((Nuytsia	(((Scurrula	(Loranthus	(Agelanthus	Cecarria)))	((Moquiniella	(Dendrophthoe	((Bakerella	Benthamina)	Tapinanthus)))	(Taxillus	(Englerina	(Helixanthera	Amyema)))))	(Ileostylus	Muellerina)))	(Peraxilla	(Tupeia	Atkinsonia)))	((Struthanthus	Tripodanthus)	Notanthera))	(Gaiadendron	(Tristerix	(Ligaria	Desmaria))))	Macrosolen	Decaisnina);
((((Agelanthus	(((Nuytsia	(((((Englerina	Tapinanthus)	(((Moquiniella	(Dendrophthoe	(Helixanthera	(Benthamina	Amyema))))	Bakerella)	Scurrula))	Taxillus)	(Loranthus	Cecarria))	(Ileostylus	Muellerina)))	Peraxilla)	(Tupeia	Atkinsonia)))	((Struthanthus	Tripodanthus)	(Ligaria	Notanthera)))	(Gaiadendron	(Tristerix	Desmaria)))	Macrosolen	Decaisnina);
((((((((Tupeia	Atkinsonia)	(Struthanthus	Tripodanthus))	(Nuytsia	((Muellerina	Ileostylus)	((Cecarria	Loranthus)	(Agelanthus	((Amyema	Helixanthera)	(((Bakerella	((Moquiniella	(Dendrophthoe	Scurrula))	Tapinanthus))	Benthamina)	(Englerina	Taxillus))))))))	Notanthera)	(Gaiadendron	(Desmaria	Tristerix)))	Peraxilla)	Macrosolen)	Ligaria	Decaisnina);
((((Gaiadendron	Tristerix)	(((Nuytsia	((Muellerina	Ileostylus)	((Cecarria	Loranthus)	((Amyema	Helixanthera)	(((Tapinanthus	Englerina)	Benthamina)	((Dendrophthoe	Scurrula)	((Moquiniella	Taxillus)	Bakerella)))))))	(Peraxilla	(Tupeia	Atkinsonia)))	(((Agelanthus	Tripodanthus)	Struthanthus)	(Desmaria	Notanthera))))	Macrosolen)	Ligaria	Decaisnina);
(((Gaiadendron	(((Tristerix	(((Amyema	((Tapinanthus	Helixanthera)	((((Benthamina	Scurrula)	(Bakerella	(Moquiniella	Dendrophthoe)))	Taxillus)	Englerina)))	(Cecarria	Loranthus))	(Muellerina	Ileostylus)))	(Peraxilla	((Tupeia	Atkinsonia)	Agelanthus)))	(Nuytsia	((Tripodanthus	Struthanthus)	(Desmaria	Notanthera)))))	Macrosolen)	Ligaria	Decaisnina);
(((Gaiadendron	((Peraxilla	((Tristerix	(((Cecarria	Loranthus)	((((Dendrophthoe	Scurrula)	(Bakerella	Moquiniella))	Benthamina)	((Englerina	Tapinanthus)	(Taxillus	(Amyema	Helixanthera)))))	(Muellerina	Ileostylus)))	(Atkinsonia	Agelanthus)))	((Tripodanthus	Struthanthus)	((Nuytsia	Desmaria)	(Tupeia	Notanthera)))))	Macrosolen)	Ligaria	Decaisnina);
((((Tupeia	Notanthera)	((Nuytsia	((Cecarria	Loranthus)	((((Scurrula	((Moquiniella	(Bakerella	(Taxillus	(Englerina	(Benthamina	Amyema)))))	Dendrophthoe))	(Tapinanthus	Agelanthus))	Helixanthera)	(Muellerina	Ileostylus))))	(Atkinsonia	Peraxilla)))	((Tripodanthus	Struthanthus)	((Ligaria	Gaiadendron)	(Tristerix	Desmaria))))	Macrosolen	Decaisnina);
(((((Tristerix	(((Agelanthus	(Benthamina	(Taxillus	(Tapinanthus	Englerina))))	(Helixanthera	((Dendrophthoe	((Amyema	Moquiniella)	Scurrula))	Bakerella)))	((Muellerina	Ileostylus)	(Cecarria	Loranthus))))	(Atkinsonia	Peraxilla))	((Tripodanthus	Struthanthus)	(((Nuytsia	Ligaria)	Desmaria)	(Tupeia	Notanthera))))	Gaiadendron)	Macrosolen	Decaisnina);
(((((Tristerix	((((Amyema	(Muellerina	Ileostylus))	Helixanthera)	(((Tapinanthus	Englerina)	((Moquiniella	(Benthamina	((Scurrula	Dendrophthoe)	Bakerella)))	Taxillus))	Agelanthus))	(Cecarria	Loranthus)))	((Atkinsonia	(Ligaria	Tupeia))	Peraxilla))	((Tripodanthus	Struthanthus)	(Nuytsia	(Desmaria	Notanthera))))	Gaiadendron)	Macrosolen	Decaisnina);
((((Gaiadendron	((Desmaria	Notanthera)	(Tristerix	(((Muellerina	Ileostylus)	((((Helixanthera	((Tapinanthus	Englerina)	Taxillus))	Agelanthus)	((Moquiniella	(Benthamina	Bakerella))	(Scurrula	Dendrophthoe)))	Amyema))	(Cecarria	Loranthus)))))	((Atkinsonia	(Ligaria	Tupeia))	((Tripodanthus	Struthanthus)	Nuytsia)))	Peraxilla)	Macrosolen	Decaisnina);
((((Tristerix	(Desmaria	Gaiadendron))	((Notanthera	(Tripodanthus	Struthanthus))	((Atkinsonia	Tupeia)	((Nuytsia	((Cecarria	Loranthus)	(((Muellerina	Ileostylus)	Amyema)	(((Dendrophthoe	((Scurrula	Benthamina)	(Moquiniella	Bakerella)))	(((Tapinanthus	Englerina)	Taxillus)	Agelanthus))	Helixanthera))))	Peraxilla))))	Macrosolen)	Ligaria	Decaisnina);
(((((Atkinsonia	Agelanthus)	Peraxilla)	(Notanthera	(((Cecarria	Loranthus)	((Muellerina	Ileostylus)	(Amyema	((((Dendrophthoe	(Benthamina	(Moquiniella	Bakerella)))	Scurrula)	((Tapinanthus	Englerina)	Taxillus))	Helixanthera))))	Tupeia)))	(((Tristerix	(Desmaria	Gaiadendron))	(Struthanthus	(Nuytsia	Tripodanthus)))	Macrosolen))	Ligaria	Decaisnina);
