# Supplementary material for: Evolution of pollen morphology in Loranthaceae
Source: Grana. 2017 Feb 20;57(1-2):16–116. doi: 10.1080/00173134.2016.1261939 (PMC5771552; doi:10.1080/00173134.2016.1261939)
Supplement: Grimsson et al. Online supplementary material [file SGRA_A_1261939_SM9964.zip › ML/RAxML_bootstrap.conc.red.trnLi]

((Macrosolen	(((((Desmaria	Tristerix)	(Peraxilla	Notanthera))	Gaiadendron)	((((Tripodanthus	(Muellerina	Ileostylus))	((Struthanthus	(Bakerella	(((Helixanthera	Taxillus)	(Benthamina	Amyema))	(Dendrophthoe	((Englerina	(Agelanthus	Tapinanthus))	Scurrula)))))	Moquiniella))	(Nuytsia	(Cecarria	Loranthus)))	Atkinsonia))	Tupeia))	Ligaria	Decaisnina);
((Macrosolen	(Helixanthera	((((Atkinsonia	Moquiniella)	((Tapinanthus	Dendrophthoe)	(Englerina	(Agelanthus	Scurrula))))	((Amyema	(((Nuytsia	(Cecarria	Loranthus))	(Struthanthus	Tripodanthus))	(Gaiadendron	Tupeia)))	((((Peraxilla	Notanthera)	(Desmaria	Tristerix))	Bakerella)	Taxillus)))	((Muellerina	Ileostylus)	Benthamina))))	Ligaria	Decaisnina);
((Struthanthus	Tripodanthus)	((Nuytsia	Ligaria)	((((Peraxilla	Notanthera)	Atkinsonia)	Tupeia)	(((Desmaria	Tristerix)	Macrosolen)	(Gaiadendron	((((((Tapinanthus	Dendrophthoe)	((Helixanthera	((Englerina	Agelanthus)	Scurrula))	((Taxillus	Bakerella)	Amyema)))	Benthamina)	Moquiniella)	(Cecarria	Loranthus))	(Muellerina	Ileostylus))))))	Decaisnina);
(Macrosolen	((Atkinsonia	(((Nuytsia	((((Cecarria	Loranthus)	Bakerella)	((((Moquiniella	Taxillus)	Amyema)	(Benthamina	(Helixanthera	((((Englerina	Agelanthus)	Scurrula)	Tapinanthus)	Dendrophthoe))))	(Muellerina	Ileostylus)))	(Struthanthus	Tripodanthus)))	Tupeia)	(Gaiadendron	((Peraxilla	Notanthera)	(Ligaria	Desmaria)))))	Tristerix)	Decaisnina);
(Macrosolen	(((Tristerix	Nuytsia)	(((Atkinsonia	((((Muellerina	(Cecarria	Loranthus))	Ileostylus)	((Bakerella	((Taxillus	Amyema)	((Benthamina	Helixanthera)	(((Englerina	Scurrula)	(Agelanthus	Tapinanthus))	Dendrophthoe))))	Moquiniella))	(Struthanthus	Tripodanthus)))	(Gaiadendron	(Notanthera	Desmaria)))	(Peraxilla	Tupeia)))	Ligaria)	Decaisnina);
((((Scurrula	((Englerina	Agelanthus)	Tapinanthus))	Ligaria)	(Notanthera	(Nuytsia	(Desmaria	Tristerix))))	((Tripodanthus	Ileostylus)	(((Amyema	((Peraxilla	Tupeia)	(Cecarria	(Loranthus	Muellerina))))	((Helixanthera	(Dendrophthoe	(Macrosolen	Bakerella)))	(Benthamina	(Struthanthus	(Taxillus	(Atkinsonia	Moquiniella))))))	Gaiadendron))	Decaisnina);
(Atkinsonia	(((Notanthera	((Ligaria	Desmaria)	Tristerix))	(Nuytsia	(Cecarria	Gaiadendron)))	((Peraxilla	Tupeia)	(Englerina	(((((Macrosolen	Bakerella)	(Moquiniella	(Struthanthus	Tripodanthus)))	((Helixanthera	Amyema)	Taxillus))	((Benthamina	(Muellerina	Ileostylus))	(Dendrophthoe	(Scurrula	(Agelanthus	Tapinanthus)))))	Loranthus))))	Decaisnina);
(Macrosolen	((Tristerix	Ligaria)	((((Struthanthus	Tripodanthus)	(Peraxilla	Notanthera))	(((((Taxillus	Bakerella)	(Amyema	((Benthamina	(Muellerina	Ileostylus))	(Cecarria	Loranthus))))	((Helixanthera	(Tapinanthus	Dendrophthoe))	((Scurrula	Agelanthus)	Englerina)))	Moquiniella)	(Tupeia	(Gaiadendron	(Desmaria	Atkinsonia)))))	Nuytsia))	Decaisnina);
((Ligaria	Desmaria)	((Gaiadendron	((Nuytsia	Tristerix)	((Macrosolen	Notanthera)	Atkinsonia)))	((Tupeia	Peraxilla)	((Struthanthus	Tripodanthus)	((((Taxillus	(Amyema	((Helixanthera	(Tapinanthus	Dendrophthoe))	Bakerella)))	(Moquiniella	(Agelanthus	Englerina)))	((Benthamina	(Muellerina	Ileostylus))	Scurrula))	(Cecarria	Loranthus)))))	Decaisnina);
((Macrosolen	((Tripodanthus	((((Notanthera	Atkinsonia)	(Amyema	((((Benthamina	(Muellerina	Ileostylus))	(Cecarria	Loranthus))	(((((Tapinanthus	Agelanthus)	Englerina)	Scurrula)	Dendrophthoe)	Helixanthera))	((Moquiniella	Bakerella)	Taxillus))))	Gaiadendron)	(Struthanthus	(Tupeia	Peraxilla))))	(Desmaria	(Nuytsia	Tristerix))))	Ligaria	Decaisnina);
(Nuytsia	((Gaiadendron	(((Macrosolen	Atkinsonia)	(Peraxilla	Notanthera))	((((((Ligaria	((Moquiniella	(Helixanthera	(Taxillus	(((((Dendrophthoe	(Agelanthus	Tapinanthus))	Scurrula)	Benthamina)	Bakerella)	Amyema))))	Englerina))	(Cecarria	Loranthus))	Muellerina)	Ileostylus)	(Struthanthus	Tripodanthus))	(Tristerix	Desmaria))))	Tupeia)	Decaisnina);
(((Desmaria	(((Nuytsia	Tristerix)	Peraxilla)	((((Struthanthus	Tripodanthus)	(((((Muellerina	Ileostylus)	Benthamina)	((Taxillus	Amyema)	((Helixanthera	(Dendrophthoe	(((Englerina	Scurrula)	Agelanthus)	Tapinanthus)))	Bakerella)))	Moquiniella)	(Cecarria	Loranthus)))	(Tupeia	(Notanthera	Atkinsonia)))	Gaiadendron)))	Ligaria)	Macrosolen	Decaisnina);
((((Nuytsia	((Atkinsonia	(Notanthera	((Struthanthus	Tripodanthus)	(((((((Helixanthera	Dendrophthoe)	((Englerina	Scurrula)	Tapinanthus))	((Amyema	Taxillus)	Bakerella))	((Muellerina	Ileostylus)	Benthamina))	Moquiniella)	Agelanthus)	(Cecarria	Loranthus)))))	(Gaiadendron	(Desmaria	(Peraxilla	Tupeia)))))	Ligaria)	Tristerix)	Macrosolen	Decaisnina);
((((((Cecarria	Loranthus)	(Tristerix	Nuytsia))	((Taxillus	((((Gaiadendron	Desmaria)	Muellerina)	((Notanthera	(Dendrophthoe	Tapinanthus))	(Benthamina	((Struthanthus	Tripodanthus)	Ileostylus))))	(Bakerella	(((Peraxilla	Tupeia)	((Scurrula	(Agelanthus	Englerina))	Atkinsonia))	Amyema))))	Moquiniella))	Helixanthera)	Ligaria)	Macrosolen	Decaisnina);
((Ligaria	Desmaria)	((Notanthera	(Cecarria	Loranthus))	((Struthanthus	Tripodanthus)	((((Macrosolen	Bakerella)	((((Benthamina	(Amyema	(Helixanthera	Taxillus)))	(Englerina	(((Dendrophthoe	Tapinanthus)	Scurrula)	Agelanthus)))	Atkinsonia)	Moquiniella))	(Gaiadendron	(Ileostylus	Muellerina)))	(Tupeia	((Tristerix	Nuytsia)	Peraxilla)))))	Decaisnina);
(Macrosolen	(Ligaria	(Tristerix	(((((Struthanthus	Tripodanthus)	((Moquiniella	((((Scurrula	(Agelanthus	(Dendrophthoe	Tapinanthus)))	Benthamina)	((Bakerella	Amyema)	(Taxillus	Helixanthera)))	Englerina))	(Ileostylus	((Cecarria	Loranthus)	Muellerina))))	Desmaria)	(Gaiadendron	(Atkinsonia	((Tupeia	Peraxilla)	Notanthera))))	Nuytsia)))	Decaisnina);
(Desmaria	(((Macrosolen	Tupeia)	(((Gaiadendron	Atkinsonia)	((Cecarria	Loranthus)	(((Struthanthus	Tripodanthus)	(Ileostylus	Muellerina))	(((Scurrula	((Tapinanthus	Agelanthus)	Englerina))	(Benthamina	((Bakerella	(Amyema	Taxillus))	(Dendrophthoe	(Moquiniella	Helixanthera)))))	Ligaria))))	(Peraxilla	(Nuytsia	Tristerix))))	Notanthera)	Decaisnina);
(Nuytsia	((((Tristerix	(Peraxilla	Tupeia))	(Atkinsonia	(((Notanthera	(Cecarria	Loranthus))	((((Struthanthus	Tripodanthus)	Ligaria)	((Scurrula	Agelanthus)	(Dendrophthoe	Tapinanthus)))	((((Muellerina	(Benthamina	Ileostylus))	Bakerella)	Amyema)	(Taxillus	(Helixanthera	Moquiniella)))))	Englerina)))	Macrosolen)	(Desmaria	Gaiadendron))	Decaisnina);
(Macrosolen	((Atkinsonia	(Helixanthera	(((Taxillus	(Moquiniella	Englerina))	(Amyema	(Benthamina	((((Struthanthus	Tripodanthus)	(Ileostylus	Gaiadendron))	((Scurrula	Agelanthus)	(Dendrophthoe	Tapinanthus)))	((Desmaria	(Notanthera	(Cecarria	Loranthus)))	(Muellerina	Bakerella))))))	((Nuytsia	Tristerix)	(Peraxilla	Tupeia)))))	Ligaria)	Decaisnina);
(Macrosolen	((Nuytsia	((((Gaiadendron	Tupeia)	(Atkinsonia	((Struthanthus	(((Cecarria	Loranthus)	((Muellerina	Benthamina)	Ileostylus))	((((Helixanthera	Taxillus)	(Amyema	Bakerella))	(Dendrophthoe	((Englerina	(Tapinanthus	Agelanthus))	Scurrula)))	Moquiniella)))	Tripodanthus)))	(Peraxilla	Notanthera))	(Tristerix	Desmaria)))	Ligaria)	Decaisnina);
((Macrosolen	((Gaiadendron	((Atkinsonia	(Peraxilla	Tupeia))	(((Struthanthus	Tripodanthus)	((Cecarria	Loranthus)	((Bakerella	(((Tapinanthus	Agelanthus)	(Scurrula	Englerina))	Dendrophthoe))	((Taxillus	(Helixanthera	(Moquiniella	((Muellerina	Ileostylus)	Benthamina))))	Amyema))))	((Desmaria	Tristerix)	Nuytsia))))	Notanthera))	Ligaria	Decaisnina);
(Nuytsia	(Desmaria	((((Peraxilla	Tupeia)	Tristerix)	(Notanthera	((Ligaria	(Struthanthus	Tripodanthus))	((((Muellerina	Ileostylus)	Benthamina)	(Cecarria	Loranthus))	(((((Taxillus	Helixanthera)	Amyema)	Bakerella)	(((Tapinanthus	Agelanthus)	(Scurrula	Englerina))	Dendrophthoe))	Moquiniella)))))	(Macrosolen	(Atkinsonia	Gaiadendron))))	Decaisnina);
((Ligaria	Desmaria)	((Notanthera	Atkinsonia)	((((Struthanthus	Tripodanthus)	(((Muellerina	Ileostylus)	(Cecarria	Loranthus))	(Moquiniella	(((Benthamina	Bakerella)	((Helixanthera	Taxillus)	Amyema))	(((Tapinanthus	Agelanthus)	(Scurrula	Englerina))	Dendrophthoe)))))	Macrosolen)	((Tupeia	((Tristerix	Nuytsia)	Peraxilla))	Gaiadendron)))	Decaisnina);
((Ligaria	Desmaria)	(Notanthera	((Atkinsonia	(Nuytsia	(Struthanthus	(Tripodanthus	(((Benthamina	(Muellerina	Ileostylus))	(Cecarria	Loranthus))	(Bakerella	((Moquiniella	Helixanthera)	((((((Tapinanthus	Agelanthus)	Dendrophthoe)	Scurrula)	Englerina)	Taxillus)	Amyema))))))))	(Peraxilla	(Gaiadendron	((Tupeia	Macrosolen)	Tristerix)))))	Decaisnina);
(((Ligaria	Desmaria)	((Nuytsia	Tristerix)	(((Peraxilla	Tupeia)	Gaiadendron)	(Notanthera	((((Moquiniella	((((Helixanthera	Taxillus)	Amyema)	(Bakerella	Dendrophthoe))	((Tapinanthus	(Englerina	Agelanthus))	Scurrula)))	(Benthamina	(Muellerina	Ileostylus)))	((Struthanthus	Tripodanthus)	(Cecarria	Loranthus)))	Atkinsonia)))))	Macrosolen	Decaisnina);
(((((Tristerix	Desmaria)	Nuytsia)	((((Peraxilla	Notanthera)	((Struthanthus	Tripodanthus)	(((Dendrophthoe	(Tapinanthus	(Agelanthus	(Englerina	Scurrula))))	((Benthamina	(Taxillus	(Bakerella	Amyema)))	(Moquiniella	Helixanthera)))	(Ileostylus	((Cecarria	Loranthus)	Muellerina)))))	(Tupeia	Atkinsonia))	Gaiadendron))	Macrosolen)	Ligaria	Decaisnina);
(((Tristerix	Desmaria)	Nuytsia)	(Gaiadendron	(Atkinsonia	(((Macrosolen	Peraxilla)	Notanthera)	((((((Moquiniella	Taxillus)	Amyema)	(Benthamina	(Helixanthera	(Englerina	(Scurrula	((Dendrophthoe	Tapinanthus)	Agelanthus))))))	Bakerella)	(((Ligaria	(Struthanthus	Tripodanthus))	Ileostylus)	((Cecarria	Loranthus)	Muellerina)))	Tupeia))))	Decaisnina);
((Macrosolen	(Nuytsia	(((((((Bakerella	(Taxillus	Amyema))	(Benthamina	((Scurrula	(Tapinanthus	(Englerina	Agelanthus)))	Dendrophthoe)))	(Helixanthera	Moquiniella))	(((Cecarria	Loranthus)	Muellerina)	Ileostylus))	(Gaiadendron	((Struthanthus	Tripodanthus)	Atkinsonia)))	(Peraxilla	Tupeia))	(Notanthera	(Tristerix	Desmaria)))))	Ligaria	Decaisnina);
(Macrosolen	(((Nuytsia	Tristerix)	((((Peraxilla	Notanthera)	Desmaria)	(Gaiadendron	Tupeia))	(Atkinsonia	(((((((Struthanthus	Tripodanthus)	Moquiniella)	Bakerella)	(Helixanthera	Taxillus))	Amyema)	(((Muellerina	Ileostylus)	Benthamina)	((Tapinanthus	((Scurrula	Englerina)	Agelanthus))	Dendrophthoe)))	(Cecarria	Loranthus)))))	Ligaria)	Decaisnina);
(Nuytsia	(((Macrosolen	(Tristerix	(Ligaria	Desmaria)))	(Peraxilla	Tupeia))	((Atkinsonia	Gaiadendron)	(Notanthera	((Struthanthus	Tripodanthus)	((((Amyema	Benthamina)	((Moquiniella	Taxillus)	((Muellerina	Ileostylus)	(Dendrophthoe	Helixanthera))))	(Bakerella	((Tapinanthus	(Englerina	Agelanthus))	Scurrula)))	(Cecarria	Loranthus))))))	Decaisnina);
((((Tristerix	Nuytsia)	(Tupeia	Peraxilla))	(((Atkinsonia	(((((Scurrula	(Tapinanthus	Agelanthus))	Dendrophthoe)	(((Amyema	(Benthamina	Bakerella))	Taxillus)	(Moquiniella	Helixanthera)))	((Loranthus	Cecarria)	((Ileostylus	(Ligaria	(Struthanthus	Tripodanthus)))	Muellerina)))	Englerina))	(Desmaria	Gaiadendron))	Macrosolen))	Notanthera	Decaisnina);
(Desmaria	((((Gaiadendron	Notanthera)	((Tristerix	Nuytsia)	Peraxilla))	(Macrosolen	(Atkinsonia	((Ligaria	(Struthanthus	Tripodanthus))	(((Loranthus	Cecarria)	(((((Amyema	(Helixanthera	((Englerina	Scurrula)	(Tapinanthus	Dendrophthoe))))	Taxillus)	Benthamina)	(Moquiniella	Agelanthus))	Bakerella))	(Muellerina	Ileostylus))))))	Tupeia)	Decaisnina);
(Macrosolen	(((Notanthera	(((Struthanthus	Tripodanthus)	((Amyema	(Taxillus	((Helixanthera	((Scurrula	((Englerina	Agelanthus)	Tapinanthus))	Dendrophthoe))	Moquiniella)))	((Bakerella	(Loranthus	Cecarria))	(Benthamina	(Muellerina	Ileostylus)))))	Ligaria))	((Atkinsonia	(Desmaria	(Tristerix	Nuytsia)))	Gaiadendron))	(Peraxilla	Tupeia))	Decaisnina);
(Macrosolen	(((Tristerix	Nuytsia)	(((Desmaria	Atkinsonia)	(Gaiadendron	((Struthanthus	Tripodanthus)	(Ileostylus	((Bakerella	(((Amyema	(Taxillus	(Benthamina	(Helixanthera	(Dendrophthoe	Tapinanthus)))))	(Agelanthus	(Englerina	Scurrula)))	Moquiniella))	((Loranthus	Cecarria)	Muellerina))))))	((Notanthera	Peraxilla)	Tupeia)))	Ligaria)	Decaisnina);
(Desmaria	((((Gaiadendron	(Tupeia	Peraxilla))	(Notanthera	(Tristerix	Nuytsia)))	Macrosolen)	(((((Amyema	((Benthamina	Taxillus)	((Moquiniella	Helixanthera)	((((Tapinanthus	Englerina)	Agelanthus)	Scurrula)	Dendrophthoe))))	Bakerella)	((Loranthus	Cecarria)	((Ligaria	(Struthanthus	Tripodanthus))	Ileostylus)))	Muellerina)	Atkinsonia))	Decaisnina);
(Macrosolen	((((((Tristerix	Nuytsia)	((Struthanthus	Tripodanthus)	Atkinsonia))	(Notanthera	((Bakerella	(((Amyema	Taxillus)	Helixanthera)	(((((Tapinanthus	Englerina)	Agelanthus)	Scurrula)	Dendrophthoe)	Benthamina)))	Moquiniella)))	((Muellerina	(Loranthus	Cecarria))	(Gaiadendron	Ileostylus)))	(Tupeia	Peraxilla))	(Ligaria	Desmaria))	Decaisnina);
((Ligaria	Macrosolen)	((((Benthamina	(Muellerina	Ileostylus))	((((Bakerella	(Loranthus	Cecarria))	Moquiniella)	Amyema)	(Taxillus	Helixanthera)))	((((Dendrophthoe	Tapinanthus)	Agelanthus)	Scurrula)	Englerina))	((((Tristerix	Nuytsia)	Atkinsonia)	((Tupeia	Peraxilla)	(Gaiadendron	(Struthanthus	Tripodanthus))))	(Notanthera	Desmaria)))	Decaisnina);
(((Tupeia	Peraxilla)	(Macrosolen	Atkinsonia))	((((Ligaria	(Struthanthus	Tripodanthus))	Gaiadendron)	((Tristerix	Nuytsia)	Desmaria))	((Moquiniella	((((Dendrophthoe	(Tapinanthus	((Englerina	Agelanthus)	Scurrula)))	Bakerella)	(Benthamina	(Muellerina	Ileostylus)))	((Helixanthera	Taxillus)	Amyema)))	(Notanthera	(Loranthus	Cecarria))))	Decaisnina);
(Macrosolen	((Tupeia	(Tristerix	Peraxilla))	(((Ligaria	Desmaria)	Gaiadendron)	((Nuytsia	Atkinsonia)	((Muellerina	(Ileostylus	((Bakerella	(((Taxillus	Amyema)	(Benthamina	(Englerina	((Agelanthus	Scurrula)	(Dendrophthoe	Tapinanthus)))))	(Helixanthera	Moquiniella)))	(Struthanthus	Tripodanthus))))	(Notanthera	(Loranthus	Cecarria))))))	Decaisnina);
((Macrosolen	(Nuytsia	(Ligaria	(((Loranthus	(Cecarria	Notanthera))	((Taxillus	(Amyema	(Benthamina	(Helixanthera	(Ileostylus	((Tapinanthus	(Englerina	Agelanthus))	Moquiniella))))))	(Struthanthus	Tripodanthus)))	(Dendrophthoe	(Muellerina	Bakerella))))))	(Gaiadendron	(((Tupeia	Peraxilla)	(Tristerix	Desmaria))	(Scurrula	Atkinsonia)))	Decaisnina);
((((Tupeia	(((Notanthera	Peraxilla)	(Desmaria	(Tristerix	Nuytsia)))	(((Tripodanthus	Struthanthus)	((((Moquiniella	Helixanthera)	(Amyema	((Benthamina	((Dendrophthoe	Tapinanthus)	(Agelanthus	(Englerina	Scurrula))))	Taxillus)))	Bakerella)	((Cecarria	Loranthus)	(Muellerina	Ileostylus))))	Atkinsonia)))	Gaiadendron)	Ligaria)	Macrosolen	Decaisnina);
(Nuytsia	(Atkinsonia	(((Macrosolen	Bakerella)	Desmaria)	((((Notanthera	(Cecarria	Loranthus))	(((Benthamina	(Muellerina	Ileostylus))	((((Struthanthus	(Helixanthera	Dendrophthoe))	Taxillus)	Amyema)	((Ligaria	Tripodanthus)	Moquiniella)))	(Agelanthus	((Scurrula	Englerina)	Tapinanthus))))	((Tristerix	Peraxilla)	Tupeia))	Gaiadendron)))	Decaisnina);
(((Atkinsonia	Gaiadendron)	(Notanthera	(((Desmaria	Tristerix)	Macrosolen)	(Nuytsia	((Ligaria	(Struthanthus	Tripodanthus))	((((Bakerella	(((Moquiniella	Helixanthera)	((((Agelanthus	(Dendrophthoe	Tapinanthus))	Scurrula)	Englerina)	Benthamina))	(Taxillus	Amyema)))	Muellerina)	(Cecarria	Loranthus))	Ileostylus))))))	(Peraxilla	Tupeia)	Decaisnina);
((Macrosolen	((Desmaria	(Nuytsia	Tristerix))	((Gaiadendron	(((Struthanthus	Tripodanthus)	(Moquiniella	((((((Ileostylus	Muellerina)	Benthamina)	(Dendrophthoe	(Scurrula	((Agelanthus	Englerina)	Tapinanthus))))	(Bakerella	(Cecarria	Loranthus)))	(Helixanthera	Taxillus))	Amyema)))	Atkinsonia))	((Peraxilla	Tupeia)	Notanthera))))	Ligaria	Decaisnina);
((Ligaria	Desmaria)	(Macrosolen	(((Nuytsia	Tristerix)	((Struthanthus	Tripodanthus)	(((Ileostylus	Muellerina)	((Moquiniella	((((Benthamina	Bakerella)	(Taxillus	Amyema))	Helixanthera)	(Dendrophthoe	(Scurrula	(Tapinanthus	Agelanthus)))))	Englerina))	(Cecarria	Loranthus))))	(((Peraxilla	Tupeia)	Notanthera)	(Atkinsonia	Gaiadendron))))	Decaisnina);
(((Peraxilla	Tupeia)	Atkinsonia)	(((Nuytsia	Gaiadendron)	(Tristerix	Desmaria))	(Macrosolen	(((Cecarria	Loranthus)	Notanthera)	(((Benthamina	(Ileostylus	Muellerina))	(Moquiniella	(Bakerella	(((Helixanthera	Taxillus)	Amyema)	(Dendrophthoe	((Englerina	Scurrula)	(Tapinanthus	Agelanthus)))))))	(Ligaria	(Struthanthus	Tripodanthus))))))	Decaisnina);
((Macrosolen	((((Benthamina	(Ileostylus	Muellerina))	((Dendrophthoe	((Cecarria	Loranthus)	(Scurrula	(Tapinanthus	(Englerina	Agelanthus)))))	(Amyema	((Bakerella	Helixanthera)	(Moquiniella	Taxillus)))))	((((Struthanthus	Tripodanthus)	(Peraxilla	Notanthera))	(Nuytsia	Atkinsonia))	(Gaiadendron	Tupeia)))	(Tristerix	Desmaria)))	Ligaria	Decaisnina);
((((((Nuytsia	Tristerix)	Macrosolen)	(Peraxilla	Tupeia))	(Atkinsonia	Gaiadendron))	(Notanthera	((((Struthanthus	Tripodanthus)	(Ileostylus	Muellerina))	((Englerina	((((Taxillus	Helixanthera)	Amyema)	(Bakerella	Benthamina))	(Scurrula	(Dendrophthoe	(Agelanthus	Tapinanthus)))))	Moquiniella))	(Cecarria	Loranthus))))	(Ligaria	Desmaria)	Decaisnina);
(Macrosolen	((((Peraxilla	Atkinsonia)	(((Notanthera	((Struthanthus	Tripodanthus)	((Ileostylus	Muellerina)	(((((Amyema	Benthamina)	(Taxillus	Moquiniella))	((Dendrophthoe	Bakerella)	(Englerina	(Scurrula	(Agelanthus	Tapinanthus)))))	Helixanthera)	(Cecarria	Loranthus)))))	(Desmaria	Tupeia))	Gaiadendron))	(Nuytsia	Tristerix))	Ligaria)	Decaisnina);
(Macrosolen	(((((Atkinsonia	(Nuytsia	((Struthanthus	Tripodanthus)	((Ileostylus	Muellerina)	((((Bakerella	((Benthamina	Dendrophthoe)	((Amyema	Helixanthera)	Taxillus)))	Moquiniella)	((Englerina	(Agelanthus	Tapinanthus))	Scurrula))	(Cecarria	Loranthus))))))	(Tupeia	Gaiadendron))	Notanthera)	(Desmaria	(Peraxilla	Tristerix)))	Ligaria)	Decaisnina);
((((((Loranthus	((Tripodanthus	Struthanthus)	Cecarria))	((Muellerina	Ileostylus)	((((Moquiniella	Ligaria)	Helixanthera)	(((Bakerella	(Englerina	((Agelanthus	Scurrula)	(Tapinanthus	Dendrophthoe))))	Amyema)	Taxillus))	Benthamina)))	Atkinsonia)	Gaiadendron)	(Peraxilla	Notanthera))	(Tupeia	(Macrosolen	(Desmaria	(Tristerix	Nuytsia))))	Decaisnina);
((Macrosolen	(Notanthera	(((Peraxilla	Tupeia)	(((((Helixanthera	((((Taxillus	Englerina)	((Muellerina	(Cecarria	Loranthus))	((Agelanthus	Scurrula)	(Tapinanthus	Dendrophthoe))))	(Bakerella	Moquiniella))	Amyema))	Ileostylus)	Benthamina)	(Nuytsia	Atkinsonia))	Gaiadendron))	((Tripodanthus	Struthanthus)	(Desmaria	Tristerix)))))	Ligaria	Decaisnina);
((Macrosolen	((Desmaria	Tristerix)	((((((Muellerina	Ileostylus)	Benthamina)	((Bakerella	((Taxillus	(Helixanthera	((Scurrula	(Cecarria	Loranthus))	((Tapinanthus	Dendrophthoe)	(Agelanthus	Englerina)))))	Moquiniella))	Amyema))	(Gaiadendron	Nuytsia))	(Notanthera	((Tripodanthus	Struthanthus)	Atkinsonia)))	(Peraxilla	Tupeia))))	Ligaria	Decaisnina);
((Macrosolen	(((Tripodanthus	Struthanthus)	((((Scurrula	Englerina)	Agelanthus)	Tapinanthus)	((((Muellerina	(Cecarria	Loranthus))	(Dendrophthoe	Bakerella))	(((Taxillus	Benthamina)	(Ileostylus	Helixanthera))	Amyema))	Moquiniella)))	(Notanthera	((Tupeia	Gaiadendron)	(Atkinsonia	((Peraxilla	(Nuytsia	Tristerix))	Desmaria))))))	Ligaria	Decaisnina);
(Macrosolen	(((Atkinsonia	(Ligaria	((Tripodanthus	Struthanthus)	((((Scurrula	Englerina)	Agelanthus)	Tapinanthus)	(((Benthamina	Amyema)	(((Moquiniella	(Muellerina	(Cecarria	Loranthus)))	(Dendrophthoe	Bakerella))	(Ileostylus	Helixanthera)))	Taxillus)))))	(((Peraxilla	Tupeia)	((Nuytsia	Tristerix)	Desmaria))	Gaiadendron))	Notanthera)	Decaisnina);
(Macrosolen	((((Atkinsonia	(Ligaria	((Tripodanthus	Struthanthus)	(Ileostylus	((Muellerina	(Cecarria	Loranthus))	((((Helixanthera	Taxillus)	(Amyema	Bakerella))	(Benthamina	((((Scurrula	Englerina)	Agelanthus)	Tapinanthus)	Dendrophthoe)))	Moquiniella))))))	((Notanthera	Peraxilla)	Tupeia))	((Tristerix	Desmaria)	Gaiadendron))	Nuytsia)	Decaisnina);
(Macrosolen	((Nuytsia	Tristerix)	((((Tupeia	Peraxilla)	Gaiadendron)	(((Cecarria	Loranthus)	((Benthamina	(Muellerina	Ileostylus))	((((((Ligaria	(Tripodanthus	Struthanthus))	Bakerella)	Moquiniella)	(((Englerina	Agelanthus)	Tapinanthus)	(Dendrophthoe	Helixanthera)))	Taxillus)	Amyema)))	Notanthera))	((Atkinsonia	Scurrula)	Desmaria)))	Decaisnina);
(Macrosolen	(((((((Cecarria	Loranthus)	((Benthamina	(Muellerina	Ileostylus))	(Moquiniella	(((Taxillus	Amyema)	((Dendrophthoe	Helixanthera)	Bakerella))	(((Scurrula	Englerina)	Agelanthus)	Tapinanthus)))))	(Ligaria	(Tripodanthus	Struthanthus)))	Nuytsia)	((Tupeia	Peraxilla)	Atkinsonia))	(Notanthera	Gaiadendron))	(Tristerix	Desmaria))	Decaisnina);
((Ligaria	Desmaria)	(((((Notanthera	Struthanthus)	(Tupeia	Peraxilla))	((Nuytsia	Tristerix)	Atkinsonia))	((Macrosolen	((Cecarria	Loranthus)	((Muellerina	Ileostylus)	((Amyema	(((Bakerella	(((Englerina	Agelanthus)	Tapinanthus)	Scurrula))	(Moquiniella	Helixanthera))	Taxillus))	(Benthamina	Dendrophthoe)))))	Gaiadendron))	Tripodanthus)	Decaisnina);
((Macrosolen	((Nuytsia	(Desmaria	Tristerix))	((((Notanthera	(Cecarria	Loranthus))	(((Struthanthus	Tripodanthus)	(Benthamina	(Muellerina	Ileostylus)))	(Moquiniella	(Bakerella	((Taxillus	Helixanthera)	(Amyema	(Dendrophthoe	(Englerina	(Scurrula	(Tapinanthus	Agelanthus))))))))))	Atkinsonia)	(Gaiadendron	(Tupeia	Peraxilla)))))	Ligaria	Decaisnina);
(Macrosolen	(Ligaria	((Desmaria	(((Atkinsonia	((Tapinanthus	((Englerina	Scurrula)	Agelanthus))	((((Struthanthus	Tripodanthus)	(Loranthus	Cecarria))	((((Helixanthera	Dendrophthoe)	Bakerella)	Amyema)	(Moquiniella	Taxillus)))	(Benthamina	(Muellerina	Ileostylus)))))	(Nuytsia	Tristerix))	((Tupeia	Peraxilla)	Notanthera)))	Gaiadendron))	Decaisnina);
(Macrosolen	(Ligaria	((Tristerix	Desmaria)	(((Tupeia	Peraxilla)	Notanthera)	(Gaiadendron	(Atkinsonia	(Nuytsia	((Struthanthus	Tripodanthus)	((Loranthus	Cecarria)	((Moquiniella	((((Dendrophthoe	(Tapinanthus	((Englerina	Scurrula)	Agelanthus)))	(Amyema	(Helixanthera	Taxillus)))	Bakerella)	Benthamina))	(Muellerina	Ileostylus))))))))))	Decaisnina);
(Macrosolen	(Ligaria	((((Gaiadendron	Notanthera)	((Desmaria	(Nuytsia	((Struthanthus	Tripodanthus)	((Tapinanthus	((Englerina	Scurrula)	Agelanthus))	(((Amyema	(Benthamina	((Muellerina	(Loranthus	Cecarria))	(Dendrophthoe	Bakerella))))	(Ileostylus	Helixanthera))	(Moquiniella	Taxillus))))))	(Tupeia	Peraxilla)))	Atkinsonia)	Tristerix))	Decaisnina);
(Macrosolen	(Ligaria	((Tristerix	Desmaria)	(((Nuytsia	((Struthanthus	Tripodanthus)	((Ileostylus	(Muellerina	(Loranthus	Cecarria)))	(((Amyema	(((Dendrophthoe	Bakerella)	Helixanthera)	Taxillus))	(Benthamina	Moquiniella))	((Tapinanthus	(Englerina	Agelanthus))	Scurrula)))))	(Tupeia	(Notanthera	Peraxilla)))	(Atkinsonia	Gaiadendron))))	Decaisnina);
(Desmaria	(((Macrosolen	(Englerina	Tupeia))	(Atkinsonia	(Nuytsia	Tristerix)))	((Notanthera	Peraxilla)	((Ligaria	((((Bakerella	(Loranthus	Cecarria))	(Amyema	(((Dendrophthoe	((Agelanthus	Scurrula)	Tapinanthus))	Helixanthera)	(Moquiniella	Taxillus))))	(Benthamina	(Muellerina	Ileostylus)))	(Struthanthus	Tripodanthus)))	Gaiadendron)))	Decaisnina);
((Macrosolen	(Atkinsonia	(((Tupeia	(Notanthera	Peraxilla))	(Gaiadendron	(Tristerix	Desmaria)))	(Nuytsia	((Loranthus	Cecarria)	((Amyema	(((Dendrophthoe	(Benthamina	(Muellerina	Ileostylus)))	Helixanthera)	((Englerina	((Agelanthus	Scurrula)	Tapinanthus))	(Moquiniella	Taxillus))))	((Struthanthus	Tripodanthus)	Bakerella)))))))	Ligaria	Decaisnina);
((Macrosolen	(Gaiadendron	(((Notanthera	(Moquiniella	((Bakerella	(Dendrophthoe	((Agelanthus	(Englerina	Scurrula))	Tapinanthus)))	((Helixanthera	Taxillus)	(((Muellerina	(Ileostylus	Benthamina))	((Nuytsia	(Loranthus	Cecarria))	(Struthanthus	Tripodanthus)))	Amyema)))))	(Tupeia	Peraxilla))	(Atkinsonia	(Tristerix	Desmaria)))))	Ligaria	Decaisnina);
((Macrosolen	((((Gaiadendron	Notanthera)	(Atkinsonia	(Desmaria	((Ileostylus	(((Moquiniella	((((Englerina	Bakerella)	Helixanthera)	(Taxillus	(Benthamina	Amyema)))	(Dendrophthoe	((Agelanthus	Tapinanthus)	Scurrula))))	(Loranthus	Cecarria))	Muellerina))	(Struthanthus	Tripodanthus)))))	(Tupeia	Peraxilla))	(Tristerix	Nuytsia)))	Ligaria	Decaisnina);
((Macrosolen	(((((((Moquiniella	Helixanthera)	Bakerella)	(Taxillus	(Benthamina	Amyema)))	(Englerina	((Agelanthus	(Dendrophthoe	Tapinanthus))	Scurrula)))	(((Loranthus	Cecarria)	Muellerina)	Ileostylus))	(((Atkinsonia	Notanthera)	(Nuytsia	(Tristerix	Desmaria)))	(Gaiadendron	(Struthanthus	Tripodanthus))))	(Tupeia	Peraxilla)))	Ligaria	Decaisnina);
((((Tupeia	Peraxilla)	((Macrosolen	(Tristerix	Desmaria))	((Struthanthus	Tripodanthus)	Atkinsonia)))	(Gaiadendron	(Notanthera	(Benthamina	((Bakerella	((Loranthus	Cecarria)	Muellerina))	((Amyema	(Moquiniella	Taxillus))	(Ileostylus	((Scurrula	(Agelanthus	Englerina))	((Dendrophthoe	Tapinanthus)	Helixanthera)))))))))	(Nuytsia	Ligaria)	Decaisnina);
((Ligaria	Desmaria)	(((Gaiadendron	(Macrosolen	(Notanthera	(((Peraxilla	Tupeia)	Struthanthus)	(Atkinsonia	(Tristerix	Nuytsia))))))	Tripodanthus)	(Bakerella	((Amyema	((Benthamina	(Muellerina	(Cecarria	Loranthus)))	(Moquiniella	Taxillus)))	(Ileostylus	((Dendrophthoe	(Scurrula	(Englerina	(Agelanthus	Tapinanthus))))	Helixanthera)))))	Decaisnina);
((Macrosolen	(((Desmaria	(Peraxilla	Tristerix))	Nuytsia)	((((Tripodanthus	Struthanthus)	Atkinsonia)	Tupeia)	((Notanthera	Gaiadendron)	(((Cecarria	Loranthus)	(Scurrula	((Dendrophthoe	Tapinanthus)	Agelanthus)))	((Bakerella	Englerina)	((Helixanthera	Moquiniella)	((((Benthamina	Ileostylus)	Muellerina)	Amyema)	Taxillus))))))))	Ligaria	Decaisnina);
(Macrosolen	((((Gaiadendron	Atkinsonia)	Desmaria)	((Peraxilla	Tupeia)	(Notanthera	((Ligaria	((Cecarria	Loranthus)	(((((Taxillus	Amyema)	Helixanthera)	(((Agelanthus	Tapinanthus)	(Scurrula	Englerina))	(Dendrophthoe	Bakerella)))	(Benthamina	(Ileostylus	Muellerina)))	Moquiniella)))	(Tripodanthus	Struthanthus)))))	(Nuytsia	Tristerix))	Decaisnina);
((Macrosolen	(Atkinsonia	((Notanthera	((Ileostylus	Muellerina)	((Tripodanthus	Struthanthus)	((Cecarria	Loranthus)	((Helixanthera	((Bakerella	(Scurrula	(Agelanthus	(Dendrophthoe	Tapinanthus))))	(Amyema	(Taxillus	(Moquiniella	Englerina)))))	Benthamina)))))	(((Peraxilla	Tupeia)	((Nuytsia	Tristerix)	Desmaria))	Gaiadendron))))	Ligaria	Decaisnina);
(Desmaria	(Tupeia	((Atkinsonia	(Peraxilla	Notanthera))	((Gaiadendron	(Nuytsia	Tristerix))	(Macrosolen	((Ligaria	(Tripodanthus	Struthanthus))	(((Cecarria	Loranthus)	((Amyema	(((Benthamina	((Scurrula	(Agelanthus	Englerina))	Bakerella))	(Helixanthera	(Dendrophthoe	Tapinanthus)))	Taxillus))	Moquiniella))	(Ileostylus	Muellerina)))))))	Decaisnina);
(((Notanthera	Gaiadendron)	(Atkinsonia	((((((Tripodanthus	Struthanthus)	Ileostylus)	((Moquiniella	Taxillus)	Englerina))	(Ligaria	(((Dendrophthoe	Tapinanthus)	Scurrula)	Agelanthus)))	((((Muellerina	(Cecarria	Loranthus))	Benthamina)	Amyema)	Helixanthera))	(Macrosolen	Bakerella))))	((Peraxilla	Tupeia)	(Desmaria	(Nuytsia	Tristerix)))	Decaisnina);
((Macrosolen	(Desmaria	(Nuytsia	Tristerix)))	(((Peraxilla	Tupeia)	Gaiadendron)	(Atkinsonia	(Notanthera	((Muellerina	(Cecarria	Loranthus))	((Moquiniella	((Amyema	(((Dendrophthoe	Tapinanthus)	Helixanthera)	(((Agelanthus	(Scurrula	Englerina))	Bakerella)	Benthamina)))	Taxillus))	(Ileostylus	(Ligaria	(Tripodanthus	Struthanthus))))))))	Decaisnina);
((Nuytsia	(((Notanthera	(Peraxilla	Tupeia))	(Atkinsonia	((Tripodanthus	Struthanthus)	Gaiadendron)))	((Desmaria	Tristerix)	((Moquiniella	(Taxillus	(Benthamina	((((Tapinanthus	((Agelanthus	Englerina)	Scurrula))	Bakerella)	(Helixanthera	Dendrophthoe))	Amyema))))	((Muellerina	(Cecarria	Loranthus))	Ileostylus)))))	(Ligaria	Macrosolen)	Decaisnina);
((Gaiadendron	((Tupeia	(Atkinsonia	(Desmaria	Tristerix)))	((Notanthera	Peraxilla)	(Nuytsia	((Tripodanthus	Struthanthus)	(((Agelanthus	Tapinanthus)	(Englerina	Scurrula))	((((Moquiniella	Taxillus)	Amyema)	((Bakerella	(Muellerina	(Cecarria	Loranthus)))	Ileostylus))	((Helixanthera	Dendrophthoe)	Benthamina))))))))	(Ligaria	Macrosolen)	Decaisnina);
(Nuytsia	(((Atkinsonia	(Ligaria	((Tripodanthus	Struthanthus)	((Dendrophthoe	(Tapinanthus	((Englerina	Scurrula)	Agelanthus)))	(Benthamina	(Amyema	((Bakerella	(Ileostylus	(Moquiniella	(Muellerina	(Cecarria	Loranthus)))))	(Taxillus	Helixanthera))))))))	((Tupeia	(Notanthera	Peraxilla))	Gaiadendron))	(Macrosolen	(Desmaria	Tristerix)))	Decaisnina);
(Macrosolen	((Nuytsia	Tristerix)	(((Gaiadendron	Notanthera)	(Desmaria	(Atkinsonia	((Ligaria	(Struthanthus	Tripodanthus))	((((Bakerella	Dendrophthoe)	(Amyema	(Taxillus	Helixanthera)))	(Moquiniella	(((Englerina	(Tapinanthus	Agelanthus))	Scurrula)	(Cecarria	Loranthus))))	(Benthamina	(Muellerina	Ileostylus)))))))	(Tupeia	Peraxilla)))	Decaisnina);
((Ligaria	Macrosolen)	((((Atkinsonia	(Nuytsia	(Gaiadendron	(Struthanthus	Tripodanthus))))	(((Cecarria	Loranthus)	(Moquiniella	((((Bakerella	Amyema)	Taxillus)	(Dendrophthoe	Helixanthera))	((Benthamina	(Muellerina	Ileostylus))	((Englerina	(Tapinanthus	Agelanthus))	Scurrula)))))	Notanthera))	Tupeia)	(Peraxilla	(Tristerix	Desmaria)))	Decaisnina);
(Nuytsia	((Ligaria	((Struthanthus	Tripodanthus)	((Cecarria	Loranthus)	((Muellerina	Ileostylus)	(Benthamina	(((Taxillus	Bakerella)	((((((Dendrophthoe	Tapinanthus)	Agelanthus)	Scurrula)	Englerina)	Moquiniella)	Helixanthera))	Amyema))))))	((Tupeia	(((Macrosolen	Peraxilla)	(Tristerix	Desmaria))	Notanthera))	(Atkinsonia	Gaiadendron)))	Decaisnina);
(Macrosolen	((Tristerix	Desmaria)	(((Atkinsonia	(Nuytsia	((Tapinanthus	(Agelanthus	(Scurrula	Englerina)))	(((Taxillus	(Amyema	((Benthamina	(Cecarria	Loranthus))	((Ileostylus	(Ligaria	(Struthanthus	Tripodanthus)))	Moquiniella))))	Helixanthera)	(Muellerina	(Dendrophthoe	Bakerella))))))	(Gaiadendron	Notanthera))	(Peraxilla	Tupeia)))	Decaisnina);
((((((Struthanthus	Tripodanthus)	Ligaria)	Gaiadendron)	((Cecarria	Loranthus)	Notanthera))	((Peraxilla	Tupeia)	(Macrosolen	(Tristerix	Desmaria))))	((Nuytsia	Atkinsonia)	((Moquiniella	(((Bakerella	(Agelanthus	(Scurrula	(Dendrophthoe	Tapinanthus))))	((Amyema	Helixanthera)	Taxillus))	Englerina))	((Benthamina	Ileostylus)	Muellerina)))	Decaisnina);
(Macrosolen	((Tristerix	Desmaria)	(((((Ileostylus	((Agelanthus	(Scurrula	(Dendrophthoe	Tapinanthus)))	(((((Helixanthera	Taxillus)	Amyema)	Benthamina)	(Bakerella	Moquiniella))	(Muellerina	(Cecarria	Loranthus)))))	((Struthanthus	Tripodanthus)	Ligaria))	Atkinsonia)	Notanthera)	(((Nuytsia	Englerina)	Gaiadendron)	(Peraxilla	Tupeia))))	Decaisnina);
(Desmaria	(((((Peraxilla	Tupeia)	Atkinsonia)	Macrosolen)	(((Benthamina	(Ileostylus	Muellerina))	(((Cecarria	Bakerella)	Moquiniella)	(Amyema	((Taxillus	((((Tapinanthus	Agelanthus)	(Scurrula	Englerina))	Dendrophthoe)	Helixanthera))	Loranthus))))	(Gaiadendron	((Struthanthus	Tripodanthus)	Ligaria))))	((Nuytsia	Tristerix)	Notanthera))	Decaisnina);
((Macrosolen	(((Gaiadendron	Atkinsonia)	((((((Cecarria	Loranthus)	(Benthamina	((Moquiniella	Helixanthera)	(((Bakerella	(Dendrophthoe	(((Tapinanthus	Agelanthus)	Englerina)	Scurrula)))	Amyema)	Taxillus))))	(Ileostylus	Muellerina))	(Struthanthus	Tripodanthus))	Nuytsia)	(Notanthera	((Tristerix	Peraxilla)	Tupeia))))	Desmaria))	Ligaria	Decaisnina);
((Macrosolen	((((Dendrophthoe	(Muellerina	(Benthamina	Ileostylus)))	(Amyema	((Helixanthera	Taxillus)	((Moquiniella	(((Tapinanthus	Agelanthus)	Englerina)	Scurrula))	(Bakerella	(Cecarria	Loranthus))))))	(((Tristerix	Desmaria)	Nuytsia)	((Peraxilla	Tupeia)	((Gaiadendron	(Struthanthus	Tripodanthus))	Atkinsonia))))	Notanthera))	Ligaria	Decaisnina);
(Macrosolen	((((Atkinsonia	(Ligaria	(Struthanthus	(((((Amyema	((Taxillus	Helixanthera)	(Dendrophthoe	(Scurrula	((Tapinanthus	Agelanthus)	Englerina)))))	Bakerella)	(Moquiniella	(Ileostylus	(Benthamina	Muellerina))))	(Cecarria	Loranthus))	Tripodanthus))))	Gaiadendron)	(((Tristerix	Desmaria)	Nuytsia)	(Peraxilla	Notanthera)))	Tupeia)	Decaisnina);
((Desmaria	(Tristerix	Nuytsia))	((((Peraxilla	Tupeia)	Macrosolen)	((Notanthera	(((Cecarria	Loranthus)	(Moquiniella	((Benthamina	(Ileostylus	Muellerina))	(((((Scurrula	(Dendrophthoe	Tapinanthus))	Agelanthus)	Englerina)	((Helixanthera	Taxillus)	Amyema))	Bakerella))))	(Ligaria	(Struthanthus	Tripodanthus))))	Atkinsonia))	Gaiadendron)	Decaisnina);
(Nuytsia	(((Atkinsonia	Gaiadendron)	(((Notanthera	Peraxilla)	Tupeia)	(Tristerix	Desmaria)))	(((((Bakerella	(((Moquiniella	Helixanthera)	Benthamina)	(Amyema	Taxillus)))	(((Tapinanthus	Agelanthus)	(Scurrula	Englerina))	Dendrophthoe))	((Cecarria	Loranthus)	Muellerina))	(Ileostylus	(Ligaria	(Struthanthus	Tripodanthus))))	Macrosolen))	Decaisnina);
((Macrosolen	((Nuytsia	(Tristerix	Desmaria))	((((((Struthanthus	Tripodanthus)	((((Moquiniella	Taxillus)	((Ileostylus	Helixanthera)	Benthamina))	Amyema)	(((Cecarria	Loranthus)	Muellerina)	Bakerella)))	(((Dendrophthoe	Tapinanthus)	Agelanthus)	Scurrula))	Englerina)	Tupeia)	(Gaiadendron	(Atkinsonia	(Notanthera	Peraxilla))))))	Ligaria	Decaisnina);
((Macrosolen	((Tristerix	Desmaria)	((Atkinsonia	((((Benthamina	(((Cecarria	Loranthus)	Muellerina)	Ileostylus))	((Helixanthera	Moquiniella)	(((((Dendrophthoe	Tapinanthus)	Agelanthus)	Scurrula)	Bakerella)	(Taxillus	Amyema))))	Englerina)	(Struthanthus	Tripodanthus)))	(((Nuytsia	Gaiadendron)	(Peraxilla	Tupeia))	Notanthera))))	Ligaria	Decaisnina);
((Ligaria	Desmaria)	(((((Nuytsia	Tristerix)	Macrosolen)	(Peraxilla	Tupeia))	Gaiadendron)	((Atkinsonia	((Struthanthus	Tripodanthus)	((Moquiniella	(((Amyema	((((Benthamina	(Muellerina	Ileostylus))	Dendrophthoe)	Helixanthera)	Taxillus))	Bakerella)	(((Englerina	Tapinanthus)	Agelanthus)	Scurrula)))	(Cecarria	Loranthus))))	Notanthera))	Decaisnina);
(Desmaria	(((Nuytsia	Tristerix)	Macrosolen)	((Tupeia	(Atkinsonia	((Ligaria	(Struthanthus	Tripodanthus))	(Ileostylus	(((Amyema	((Moquiniella	Taxillus)	(Helixanthera	(Dendrophthoe	(((Englerina	Tapinanthus)	Agelanthus)	Scurrula)))))	(Benthamina	(Cecarria	Loranthus)))	(Muellerina	Bakerella))))))	(Gaiadendron	(Peraxilla	Notanthera))))	Decaisnina);
(Nuytsia	(((Macrosolen	Tupeia)	(((Peraxilla	Tristerix)	Atkinsonia)	(Notanthera	((Ligaria	(Struthanthus	Tripodanthus))	((((Cecarria	Loranthus)	Muellerina)	Ileostylus)	(Moquiniella	((((Benthamina	Amyema)	Taxillus)	(Helixanthera	((Dendrophthoe	((Tapinanthus	Agelanthus)	Scurrula))	Englerina)))	Bakerella)))))))	(Gaiadendron	Desmaria))	Decaisnina);
((Notanthera	Tupeia)	(((Atkinsonia	((Ligaria	(Struthanthus	Tripodanthus))	Gaiadendron))	(((Benthamina	(Muellerina	Ileostylus))	Dendrophthoe)	(Amyema	((Taxillus	((Scurrula	(Englerina	(Tapinanthus	Agelanthus)))	Moquiniella))	((Bakerella	(Cecarria	Loranthus))	Helixanthera)))))	((Macrosolen	Nuytsia)	(Peraxilla	(Tristerix	Desmaria))))	Decaisnina);
((Atkinsonia	(Nuytsia	((((Cecarria	Loranthus)	Muellerina)	(Ileostylus	((Struthanthus	Tripodanthus)	Ligaria)))	((((Dendrophthoe	Bakerella)	(Englerina	(Tapinanthus	Agelanthus)))	(Benthamina	((Amyema	(Helixanthera	Moquiniella))	Taxillus)))	Scurrula))))	(((Macrosolen	(Tristerix	Desmaria))	(Peraxilla	Notanthera))	(Tupeia	Gaiadendron))	Decaisnina);
(((Nuytsia	(((Peraxilla	Tupeia)	((Cecarria	Loranthus)	((((((Muellerina	Ileostylus)	Benthamina)	(Dendrophthoe	Bakerella))	(Taxillus	(Moquiniella	(Scurrula	(Englerina	(Tapinanthus	Agelanthus))))))	Amyema)	Helixanthera)))	(((Tristerix	Desmaria)	Notanthera)	(Atkinsonia	((Struthanthus	Tripodanthus)	Gaiadendron)))))	Ligaria)	Macrosolen	Decaisnina);
((Macrosolen	((Tristerix	Nuytsia)	((Tupeia	(Peraxilla	Notanthera))	(Gaiadendron	(Desmaria	(((Tripodanthus	Struthanthus)	((Benthamina	(Muellerina	Ileostylus))	(Amyema	((((Dendrophthoe	(Tapinanthus	((Scurrula	Agelanthus)	Englerina)))	Helixanthera)	(Moquiniella	(Bakerella	(Cecarria	Loranthus))))	Taxillus))))	Atkinsonia))))))	Ligaria	Decaisnina);
((Macrosolen	((Desmaria	(Tristerix	Nuytsia))	(Gaiadendron	((((Tripodanthus	Struthanthus)	(((((Scurrula	Agelanthus)	(Dendrophthoe	Tapinanthus))	Englerina)	((((Ileostylus	Helixanthera)	Taxillus)	(Bakerella	Amyema))	(Benthamina	(Muellerina	(Cecarria	Loranthus)))))	Moquiniella))	Atkinsonia)	(Notanthera	(Tupeia	Peraxilla))))))	Ligaria	Decaisnina);
((Macrosolen	((Desmaria	Tristerix)	(((Notanthera	Gaiadendron)	Atkinsonia)	((Tupeia	Peraxilla)	(Nuytsia	((Cecarria	Loranthus)	(((Taxillus	Amyema)	((((Agelanthus	Tapinanthus)	(Scurrula	Englerina))	Moquiniella)	((Benthamina	(Muellerina	Ileostylus))	(Bakerella	(Tripodanthus	Struthanthus)))))	(Helixanthera	Dendrophthoe))))))))	Ligaria	Decaisnina);
(Macrosolen	((Nuytsia	Tristerix)	(((Notanthera	(Atkinsonia	(Struthanthus	(((((Ileostylus	(Muellerina	Bakerella))	(((Moquiniella	Taxillus)	(Benthamina	(Cecarria	Loranthus)))	Amyema))	(Helixanthera	Dendrophthoe))	((Agelanthus	(Englerina	Tapinanthus))	Scurrula))	Tripodanthus))))	Gaiadendron)	((Tupeia	Peraxilla)	(Ligaria	Desmaria))))	Decaisnina);
((Ligaria	Macrosolen)	((((Nuytsia	(((Cecarria	Loranthus)	(((Benthamina	(Muellerina	Ileostylus))	(((((Agelanthus	(Dendrophthoe	Tapinanthus))	Scurrula)	Bakerella)	(Amyema	(Helixanthera	Taxillus)))	Englerina))	Moquiniella))	(Tripodanthus	Struthanthus)))	Atkinsonia)	((Tupeia	Peraxilla)	(Gaiadendron	(Tristerix	Desmaria))))	Notanthera)	Decaisnina);
((((Atkinsonia	(Tristerix	Desmaria))	(Gaiadendron	Notanthera))	((Tupeia	Peraxilla)	(((Bakerella	Dendrophthoe)	((((Taxillus	Amyema)	Moquiniella)	Helixanthera)	(((Ligaria	(Tripodanthus	Struthanthus))	(Cecarria	Loranthus))	(Benthamina	(Muellerina	Ileostylus)))))	(Englerina	((Tapinanthus	Agelanthus)	Scurrula)))))	(Nuytsia	Macrosolen)	Decaisnina);
(((Atkinsonia	(Gaiadendron	((Tupeia	Peraxilla)	(Notanthera	(Ligaria	((Tripodanthus	Struthanthus)	(Moquiniella	(Ileostylus	(Muellerina	(((((Bakerella	Amyema)	(Taxillus	Helixanthera))	(Dendrophthoe	Benthamina))	(Englerina	((Tapinanthus	Agelanthus)	Scurrula)))	(Cecarria	Loranthus)))))))))))	((Nuytsia	Tristerix)	Desmaria))	Macrosolen	Decaisnina);
(Desmaria	((Macrosolen	(((Notanthera	((((((Tapinanthus	Dendrophthoe)	Helixanthera)	(Bakerella	(Amyema	Taxillus)))	((Englerina	Agelanthus)	Benthamina))	Moquiniella)	(((Ligaria	(Tripodanthus	Struthanthus))	Ileostylus)	(Muellerina	(Cecarria	Loranthus)))))	(Scurrula	Atkinsonia))	(Tupeia	Gaiadendron)))	(Peraxilla	(Nuytsia	Tristerix)))	Decaisnina);
(Macrosolen	(Tristerix	((Ligaria	Desmaria)	((Peraxilla	Atkinsonia)	(((Nuytsia	Notanthera)	(Tupeia	(((((Helixanthera	Dendrophthoe)	((Ileostylus	Muellerina)	Benthamina))	((((Englerina	(Scurrula	(Agelanthus	Tapinanthus)))	Moquiniella)	Amyema)	Taxillus))	Bakerella)	(Cecarria	Loranthus))))	(Gaiadendron	(Tripodanthus	Struthanthus))))))	Decaisnina);
((Atkinsonia	((Notanthera	(Tristerix	Desmaria))	((((Peraxilla	Tupeia)	Macrosolen)	(((((((Benthamina	((Helixanthera	(Tapinanthus	Dendrophthoe))	Ligaria))	((Agelanthus	Moquiniella)	Taxillus))	(Amyema	(Muellerina	(Cecarria	Loranthus))))	(Bakerella	Ileostylus))	(Tripodanthus	Struthanthus))	Englerina)	Scurrula))	Gaiadendron)))	Nuytsia	Decaisnina);
(Macrosolen	(Ligaria	(Desmaria	(Notanthera	((Peraxilla	Tupeia)	(Gaiadendron	(Atkinsonia	((Tristerix	Nuytsia)	((Struthanthus	Tripodanthus)	(Moquiniella	((Muellerina	(Benthamina	Ileostylus))	((Helixanthera	(Amyema	((Dendrophthoe	(Agelanthus	(Tapinanthus	(Englerina	Scurrula))))	(Bakerella	Taxillus))))	(Loranthus	Cecarria))))))))))))	Decaisnina);
(Macrosolen	(Ligaria	((Nuytsia	(Tristerix	Desmaria))	(((((Struthanthus	Tripodanthus)	((Ileostylus	Muellerina)	(Benthamina	(((Bakerella	(Dendrophthoe	(Agelanthus	(Tapinanthus	(Englerina	Scurrula)))))	(Amyema	(Taxillus	Helixanthera)))	Moquiniella))))	(Notanthera	(Loranthus	Cecarria)))	(Peraxilla	Tupeia))	(Atkinsonia	Gaiadendron))))	Decaisnina);
(Macrosolen	(Atkinsonia	((Tupeia	((Nuytsia	(Tristerix	(Ligaria	Desmaria)))	(((((Ileostylus	Moquiniella)	((Loranthus	Cecarria)	Muellerina))	((Benthamina	((Amyema	Taxillus)	((Helixanthera	Dendrophthoe)	(Agelanthus	(Tapinanthus	(Englerina	Scurrula))))))	Bakerella))	(Struthanthus	Tripodanthus))	(Peraxilla	Notanthera))))	Gaiadendron))	Decaisnina);
((Macrosolen	(((((Nuytsia	((Struthanthus	Tripodanthus)	Gaiadendron))	(Ileostylus	(((Loranthus	Cecarria)	Muellerina)	(((((Benthamina	((Taxillus	Helixanthera)	Bakerella))	Amyema)	(((Agelanthus	Tapinanthus)	Dendrophthoe)	Scurrula))	Englerina)	Moquiniella))))	(Notanthera	Atkinsonia))	(Tupeia	Peraxilla))	(Tristerix	Desmaria)))	Ligaria	Decaisnina);
((Macrosolen	((Bakerella	(Amyema	(((Helixanthera	((Englerina	(Scurrula	(Agelanthus	Tapinanthus)))	Dendrophthoe))	Benthamina)	Taxillus)))	(((Notanthera	(Nuytsia	(Loranthus	Cecarria)))	((Gaiadendron	((Atkinsonia	(Struthanthus	Tripodanthus))	(Ileostylus	Muellerina)))	((Tupeia	Peraxilla)	(Tristerix	Desmaria))))	Moquiniella)))	Ligaria	Decaisnina);
(Macrosolen	((((Peraxilla	Notanthera)	Atkinsonia)	((Tupeia	((Englerina	Nuytsia)	((Loranthus	Cecarria)	(((Ileostylus	Muellerina)	Benthamina)	((((((Scurrula	(Agelanthus	Tapinanthus))	Dendrophthoe)	Helixanthera)	(Bakerella	(Struthanthus	Tripodanthus)))	(Moquiniella	Taxillus))	Amyema)))))	Gaiadendron))	(Tristerix	(Ligaria	Desmaria)))	Decaisnina);
((Ligaria	Desmaria)	(((Tupeia	Macrosolen)	((Notanthera	Atkinsonia)	(((Struthanthus	Tripodanthus)	Gaiadendron)	Peraxilla)))	((Tristerix	Nuytsia)	((Tapinanthus	((Englerina	Scurrula)	Agelanthus))	(((((Ileostylus	Muellerina)	Benthamina)	(Helixanthera	((Loranthus	Cecarria)	Dendrophthoe)))	(Amyema	(Moquiniella	Taxillus)))	Bakerella))))	Decaisnina);
(Ligaria	(Desmaria	(Tupeia	((((((Loranthus	Cecarria)	((((Helixanthera	(Taxillus	Moquiniella))	(Bakerella	(((Dendrophthoe	Tapinanthus)	(Scurrula	Agelanthus))	Englerina)))	Amyema)	(Muellerina	(Benthamina	Ileostylus))))	(Struthanthus	Tripodanthus))	Gaiadendron)	((Peraxilla	Notanthera)	Atkinsonia))	(Macrosolen	(Tristerix	Nuytsia)))))	Decaisnina);
((Ligaria	(Nuytsia	((Atkinsonia	(((Loranthus	Cecarria)	((Bakerella	(((Tapinanthus	(Agelanthus	(Englerina	Scurrula)))	Dendrophthoe)	(Amyema	(Taxillus	(Helixanthera	Moquiniella)))))	(Muellerina	(Benthamina	Ileostylus))))	(Struthanthus	Tripodanthus)))	((Gaiadendron	Tupeia)	((Desmaria	Tristerix)	(Peraxilla	Notanthera))))))	Macrosolen	Decaisnina);
((Gaiadendron	(((((((Muellerina	(Benthamina	Ileostylus))	(Helixanthera	Dendrophthoe))	(((Moquiniella	(Bakerella	(Tapinanthus	(Agelanthus	(Englerina	Scurrula)))))	Taxillus)	Amyema))	(Loranthus	Cecarria))	(Ligaria	(Struthanthus	Tripodanthus)))	Nuytsia)	(Tupeia	(Peraxilla	Notanthera))))	(Atkinsonia	(Macrosolen	(Desmaria	Tristerix)))	Decaisnina);
(Macrosolen	(((Nuytsia	((((((Tripodanthus	Struthanthus)	((Moquiniella	(((Ileostylus	Muellerina)	Benthamina)	(Amyema	(Bakerella	(((Dendrophthoe	(Tapinanthus	(Agelanthus	(Englerina	Scurrula))))	Helixanthera)	Taxillus)))))	(Loranthus	Cecarria)))	((Tupeia	Peraxilla)	Notanthera))	Atkinsonia)	Gaiadendron)	Desmaria))	Ligaria)	Tristerix)	Decaisnina);
((Ligaria	Macrosolen)	(Nuytsia	(Tristerix	((((Tripodanthus	Struthanthus)	((Moquiniella	(((Ileostylus	Muellerina)	Benthamina)	((Bakerella	(Dendrophthoe	((Englerina	Scurrula)	(Tapinanthus	Agelanthus))))	(Helixanthera	(Amyema	Taxillus)))))	(Loranthus	Cecarria)))	((Notanthera	Peraxilla)	Tupeia))	(Desmaria	(Atkinsonia	Gaiadendron)))))	Decaisnina);
(Notanthera	(((Atkinsonia	Gaiadendron)	(Tupeia	Peraxilla))	((Desmaria	(Nuytsia	Tristerix))	(((Tripodanthus	Struthanthus)	((((Ileostylus	Muellerina)	Benthamina)	(Ligaria	(((Amyema	Taxillus)	((Bakerella	Dendrophthoe)	((Englerina	Scurrula)	(Tapinanthus	Agelanthus))))	(Moquiniella	Helixanthera))))	(Loranthus	Cecarria)))	Macrosolen)))	Decaisnina);
(Macrosolen	(((((Atkinsonia	(Peraxilla	(Desmaria	(Nuytsia	Tristerix))))	((Gaiadendron	(Tripodanthus	Struthanthus))	((Bakerella	(((Amyema	((Benthamina	(Dendrophthoe	((Tapinanthus	(Englerina	Agelanthus))	Scurrula)))	Taxillus))	Helixanthera)	Moquiniella))	((Muellerina	(Loranthus	Cecarria))	Ileostylus))))	Tupeia)	Notanthera)	Ligaria)	Decaisnina);
((Ligaria	Desmaria)	(((Nuytsia	Tristerix)	Atkinsonia)	(Peraxilla	((Macrosolen	Gaiadendron)	(((Tripodanthus	Struthanthus)	(((Taxillus	((Helixanthera	(Moquiniella	Bakerella))	Amyema))	(((Benthamina	Ileostylus)	Muellerina)	(Dendrophthoe	((Tapinanthus	(Englerina	Agelanthus))	Scurrula))))	(Notanthera	(Loranthus	Cecarria))))	Tupeia))))	Decaisnina);
((Macrosolen	(((((Tripodanthus	Struthanthus)	((Loranthus	Cecarria)	((Tapinanthus	((Scurrula	Englerina)	Agelanthus))	((Dendrophthoe	((Taxillus	Helixanthera)	Amyema))	Bakerella))))	Moquiniella)	((Muellerina	Ileostylus)	Benthamina))	((Gaiadendron	Tupeia)	((Desmaria	(Nuytsia	Tristerix))	((Notanthera	Peraxilla)	Atkinsonia)))))	Ligaria	Decaisnina);
((Macrosolen	((Nuytsia	(Tristerix	Desmaria))	((Atkinsonia	Gaiadendron)	((Notanthera	((Tripodanthus	Struthanthus)	(((Loranthus	Cecarria)	(Moquiniella	(Helixanthera	(((((Dendrophthoe	Tapinanthus)	(Scurrula	Agelanthus))	Englerina)	Bakerella)	(Taxillus	Amyema)))))	((Muellerina	Ileostylus)	Benthamina))))	(Peraxilla	Tupeia)))))	Ligaria	Decaisnina);
((Macrosolen	(Desmaria	(((((Tripodanthus	Struthanthus)	(((Loranthus	Cecarria)	(Benthamina	(Moquiniella	(Helixanthera	((((Tapinanthus	Agelanthus)	(Scurrula	Englerina))	(Dendrophthoe	Bakerella))	(Taxillus	Amyema))))))	(Muellerina	Ileostylus)))	Atkinsonia)	(Tupeia	Gaiadendron))	((Peraxilla	Notanthera)	(Tristerix	Nuytsia)))))	Ligaria	Decaisnina);
(((Gaiadendron	(Ligaria	((Tripodanthus	Struthanthus)	((Ileostylus	(((Taxillus	((Moquiniella	Helixanthera)	Amyema))	(Benthamina	(((Agelanthus	Dendrophthoe)	Tapinanthus)	Scurrula)))	((Muellerina	(Loranthus	Cecarria))	Bakerella)))	Englerina))))	(Notanthera	(Tupeia	Peraxilla)))	(Atkinsonia	(Macrosolen	(Desmaria	(Tristerix	Nuytsia))))	Decaisnina);
(Macrosolen	(((Tristerix	Nuytsia)	((Gaiadendron	(Atkinsonia	(Desmaria	((Tripodanthus	Struthanthus)	((Loranthus	Cecarria)	((Bakerella	(((Benthamina	(((Agelanthus	(Tapinanthus	Englerina))	Scurrula)	Dendrophthoe))	(Amyema	Taxillus))	(Moquiniella	Helixanthera)))	(Muellerina	Ileostylus)))))))	(Notanthera	(Tupeia	Peraxilla))))	Ligaria)	Decaisnina);
((Macrosolen	((((Atkinsonia	Gaiadendron)	((Tristerix	Desmaria)	(Peraxilla	Notanthera)))	Tupeia)	(Nuytsia	((Struthanthus	Tripodanthus)	(((Moquiniella	(Benthamina	((Bakerella	((Helixanthera	Taxillus)	Amyema))	(Englerina	(Scurrula	((Tapinanthus	Dendrophthoe)	Agelanthus))))))	(Muellerina	Ileostylus))	(Loranthus	Cecarria))))))	Ligaria	Decaisnina);
(((((Nuytsia	(Tristerix	Desmaria))	Macrosolen)	(Atkinsonia	(Peraxilla	Tupeia)))	(Notanthera	Gaiadendron))	((Ligaria	(Struthanthus	Tripodanthus))	((Muellerina	Ileostylus)	((Loranthus	Cecarria)	((Moquiniella	(((Englerina	(Scurrula	((Tapinanthus	Dendrophthoe)	Agelanthus)))	Helixanthera)	(Amyema	(Benthamina	Taxillus))))	Bakerella))))	Decaisnina);
((((Macrosolen	Atkinsonia)	(((Gaiadendron	(Struthanthus	Tripodanthus))	(Muellerina	Ileostylus))	((Loranthus	Cecarria)	Notanthera)))	(((Tristerix	Peraxilla)	Tupeia)	(((((Englerina	Scurrula)	(Agelanthus	Tapinanthus))	((Amyema	(Bakerella	(Taxillus	Helixanthera)))	(Benthamina	Dendrophthoe)))	Moquiniella)	Nuytsia)))	(Ligaria	Desmaria)	Decaisnina);
(((((Struthanthus	Tripodanthus)	(Bakerella	Macrosolen))	((Gaiadendron	Tupeia)	((((((Muellerina	Ileostylus)	Benthamina)	((((Agelanthus	Englerina)	Scurrula)	Tapinanthus)	(Dendrophthoe	((Taxillus	Helixanthera)	Amyema))))	Moquiniella)	Atkinsonia)	((Tristerix	Nuytsia)	Peraxilla))))	((Loranthus	Cecarria)	Notanthera))	(Ligaria	Desmaria)	Decaisnina);
((Macrosolen	((((Gaiadendron	Atkinsonia)	((Notanthera	Peraxilla)	Tupeia))	(((Struthanthus	Tripodanthus)	(((((Muellerina	Ileostylus)	Benthamina)	((Bakerella	(Dendrophthoe	((Agelanthus	(Englerina	Tapinanthus))	Scurrula)))	(Amyema	(Helixanthera	Taxillus))))	Moquiniella)	(Loranthus	Cecarria)))	Nuytsia))	(Tristerix	Desmaria)))	Ligaria	Decaisnina);
(Macrosolen	(((Gaiadendron	((Notanthera	Tupeia)	((Struthanthus	Tripodanthus)	((((Muellerina	Ileostylus)	Benthamina)	((Taxillus	(((Moquiniella	Helixanthera)	(Bakerella	Dendrophthoe))	Amyema))	((Agelanthus	(Englerina	Tapinanthus))	Scurrula)))	(Loranthus	Cecarria)))))	(Atkinsonia	((Peraxilla	Tristerix)	(Ligaria	Desmaria))))	Nuytsia)	Decaisnina);
(Desmaria	(((Macrosolen	Tupeia)	((Notanthera	((Ligaria	(Struthanthus	Tripodanthus))	Gaiadendron))	(((((((Dendrophthoe	Bakerella)	(Benthamina	Helixanthera))	Amyema)	(Taxillus	Moquiniella))	((Agelanthus	(Englerina	Tapinanthus))	Scurrula))	((Muellerina	Ileostylus)	(Loranthus	Cecarria)))	Atkinsonia)))	((Tristerix	Nuytsia)	Peraxilla))	Decaisnina);
(Macrosolen	((Ligaria	Desmaria)	((Gaiadendron	(Tristerix	Nuytsia))	((Atkinsonia	(Peraxilla	Tupeia))	(Notanthera	((Struthanthus	Tripodanthus)	((Muellerina	Ileostylus)	((Loranthus	Cecarria)	((((Amyema	(Taxillus	Helixanthera))	((Dendrophthoe	((Agelanthus	Tapinanthus)	(Englerina	Scurrula)))	Bakerella))	Benthamina)	Moquiniella))))))))	Decaisnina);
((Macrosolen	(((Gaiadendron	(Peraxilla	Notanthera))	((Atkinsonia	((Struthanthus	Tripodanthus)	((Tapinanthus	((Englerina	Scurrula)	Agelanthus))	(((Taxillus	Helixanthera)	(Amyema	(Moquiniella	(Benthamina	(Dendrophthoe	(Muellerina	Ileostylus))))))	(Bakerella	(Loranthus	Cecarria))))))	((Tristerix	Desmaria)	Nuytsia)))	Tupeia))	Ligaria	Decaisnina);
((((Nuytsia	(((Struthanthus	Tripodanthus)	((Muellerina	(Moquiniella	(Englerina	(Taxillus	(((Bakerella	((Dendrophthoe	Tapinanthus)	(Scurrula	Agelanthus)))	Helixanthera)	(Amyema	Benthamina))))))	(Loranthus	(Ileostylus	Cecarria))))	Ligaria))	((Macrosolen	(Tristerix	Desmaria))	Atkinsonia))	(Notanthera	(Tupeia	Peraxilla)))	Gaiadendron	Decaisnina);
(Desmaria	(((Gaiadendron	Notanthera)	(Macrosolen	Atkinsonia))	((Tupeia	(Tristerix	Peraxilla))	(Nuytsia	((((Cecarria	Loranthus)	((Ileostylus	Benthamina)	Muellerina))	((Helixanthera	Dendrophthoe)	((Bakerella	(Taxillus	(Moquiniella	((Englerina	(Tapinanthus	Agelanthus))	Scurrula))))	Amyema)))	(Ligaria	(Struthanthus	Tripodanthus))))))	Decaisnina);
(Macrosolen	((Nuytsia	((((Cecarria	Loranthus)	((Muellerina	Ileostylus)	Benthamina))	((((Amyema	(Taxillus	Helixanthera))	Bakerella)	((((Dendrophthoe	Tapinanthus)	Agelanthus)	Scurrula)	Englerina))	Moquiniella))	(Ligaria	(Struthanthus	Tripodanthus))))	((Gaiadendron	((Tupeia	Peraxilla)	Atkinsonia))	(Notanthera	(Desmaria	Tristerix))))	Decaisnina);
(Atkinsonia	((Gaiadendron	Notanthera)	((Desmaria	(Nuytsia	Tristerix))	(((((Ileostylus	((Cecarria	Loranthus)	Muellerina))	((((Moquiniella	Helixanthera)	(Amyema	Taxillus))	((((Dendrophthoe	Tapinanthus)	Agelanthus)	(Scurrula	Englerina))	Benthamina))	Bakerella))	(Ligaria	(Struthanthus	Tripodanthus)))	Macrosolen)	(Tupeia	Peraxilla))))	Decaisnina);
((((Nuytsia	(((((Benthamina	(Muellerina	Ileostylus))	(((Helixanthera	(((Tapinanthus	Agelanthus)	(Scurrula	Englerina))	Amyema))	(Bakerella	Dendrophthoe))	Taxillus))	Moquiniella)	(Cecarria	Loranthus))	(Ligaria	(Struthanthus	Tripodanthus))))	((Desmaria	Tristerix)	Macrosolen))	((Gaiadendron	(Peraxilla	Notanthera))	Tupeia))	Atkinsonia	Decaisnina);
((Ligaria	(((Gaiadendron	(((Struthanthus	Tripodanthus)	Desmaria)	((Peraxilla	Notanthera)	Tupeia)))	(((((((Benthamina	(Muellerina	Ileostylus))	(Dendrophthoe	(((Englerina	Tapinanthus)	Agelanthus)	Scurrula)))	(Amyema	(Helixanthera	Taxillus)))	Bakerella)	Moquiniella)	(Cecarria	Loranthus))	Atkinsonia))	(Nuytsia	Tristerix)))	Macrosolen	Decaisnina);
(Atkinsonia	((Notanthera	(Macrosolen	(Tristerix	Desmaria)))	(((((Struthanthus	Tripodanthus)	(Ligaria	((((Amyema	((Moquiniella	Helixanthera)	Taxillus))	((Dendrophthoe	Bakerella)	(Benthamina	(Muellerina	Ileostylus))))	((Tapinanthus	Agelanthus)	(Englerina	Scurrula)))	(Cecarria	Loranthus))))	Nuytsia)	(Peraxilla	Tupeia))	Gaiadendron))	Decaisnina);
((Atkinsonia	(((Peraxilla	Notanthera)	(Tristerix	Desmaria))	((((((((Agelanthus	(Dendrophthoe	Tapinanthus))	Scurrula)	Englerina)	((((Muellerina	(Cecarria	Loranthus))	Bakerella)	((Amyema	(Ileostylus	Helixanthera))	(Moquiniella	Taxillus)))	Benthamina))	(Struthanthus	Tripodanthus))	Nuytsia)	Tupeia)	Gaiadendron)))	(Ligaria	Macrosolen)	Decaisnina);
((((Nuytsia	Tristerix)	Desmaria)	((Notanthera	((((((Englerina	Agelanthus)	Tapinanthus)	Scurrula)	Dendrophthoe)	((((Struthanthus	Tripodanthus)	Bakerella)	(Benthamina	Ileostylus))	(((Moquiniella	Taxillus)	Helixanthera)	Amyema)))	(Muellerina	(Cecarria	Loranthus))))	((Peraxilla	Tupeia)	(Atkinsonia	Gaiadendron))))	(Ligaria	Macrosolen)	Decaisnina);
(Desmaria	((Macrosolen	Atkinsonia)	((((Nuytsia	(Ligaria	((Ileostylus	((Struthanthus	Tripodanthus)	Muellerina))	(((((Bakerella	((((Scurrula	Englerina)	Agelanthus)	Tapinanthus)	Dendrophthoe))	((Taxillus	Helixanthera)	Amyema))	Benthamina)	Moquiniella)	((Notanthera	Cecarria)	Loranthus)))))	(Peraxilla	Tupeia))	Tristerix)	Gaiadendron))	Decaisnina);
((Macrosolen	((((((((Muellerina	Ileostylus)	((Loranthus	Cecarria)	((((Helixanthera	Taxillus)	(((((Scurrula	Englerina)	Agelanthus)	Tapinanthus)	(Benthamina	Dendrophthoe))	Amyema))	Bakerella)	Moquiniella)))	(Struthanthus	Tripodanthus))	Nuytsia)	(Peraxilla	Tupeia))	Gaiadendron)	(Atkinsonia	(Tristerix	Desmaria)))	Notanthera))	Ligaria	Decaisnina);
(Desmaria	(((Ligaria	(Nuytsia	Tristerix))	(Loranthus	Cecarria))	(((((((Muellerina	Ileostylus)	Benthamina)	((Dendrophthoe	Helixanthera)	((Taxillus	(Bakerella	((Englerina	(Tapinanthus	Agelanthus))	Scurrula)))	Amyema)))	(Atkinsonia	Moquiniella))	(Notanthera	(Peraxilla	Tupeia)))	(Macrosolen	(Struthanthus	Tripodanthus)))	Gaiadendron))	Decaisnina);
(Desmaria	(((((Peraxilla	Tupeia)	Notanthera)	(((((Struthanthus	Tripodanthus)	((Loranthus	Cecarria)	Muellerina))	Ileostylus)	(Ligaria	((Moquiniella	((Amyema	(Taxillus	Helixanthera))	(Benthamina	(Dendrophthoe	(((Tapinanthus	Agelanthus)	Englerina)	Scurrula)))))	Bakerella)))	(Nuytsia	Tristerix)))	(Macrosolen	Gaiadendron))	Atkinsonia)	Decaisnina);
((Atkinsonia	((Gaiadendron	(Desmaria	Tristerix))	(((Nuytsia	((Ligaria	(Struthanthus	Tripodanthus))	(((Loranthus	Cecarria)	Muellerina)	((Benthamina	Ileostylus)	(Moquiniella	((Dendrophthoe	(((Tapinanthus	Agelanthus)	Englerina)	Scurrula))	((Helixanthera	Taxillus)	(Bakerella	Amyema))))))))	(Notanthera	Peraxilla))	Tupeia)))	Macrosolen	Decaisnina);
(Nuytsia	(Tupeia	((Gaiadendron	((Notanthera	Peraxilla)	Macrosolen))	((((Loranthus	Cecarria)	((Benthamina	(Muellerina	Ileostylus))	((Struthanthus	Tripodanthus)	(Ligaria	(Moquiniella	((((Dendrophthoe	Tapinanthus)	(Scurrula	Agelanthus))	Bakerella)	(Amyema	(Helixanthera	Taxillus))))))))	Englerina)	((Desmaria	Tristerix)	Atkinsonia))))	Decaisnina);
((Macrosolen	((((((Struthanthus	Tripodanthus)	(Ileostylus	Gaiadendron))	(Tupeia	Peraxilla))	((Benthamina	(Amyema	(Moquiniella	Bakerella)))	((Taxillus	((Dendrophthoe	(Englerina	(Scurrula	(Tapinanthus	Agelanthus))))	Atkinsonia))	((Notanthera	Nuytsia)	((Loranthus	Cecarria)	Muellerina)))))	(Desmaria	Tristerix))	Helixanthera))	Ligaria	Decaisnina);
(((((Desmaria	Tristerix)	Atkinsonia)	(((Moquiniella	((Struthanthus	Tripodanthus)	((((((Dendrophthoe	((Tapinanthus	Agelanthus)	Englerina))	Scurrula)	Bakerella)	((Taxillus	Helixanthera)	Amyema))	((Muellerina	Ileostylus)	Benthamina))	(Loranthus	Cecarria))))	Nuytsia)	(Gaiadendron	((Tupeia	Peraxilla)	Notanthera))))	Macrosolen)	Ligaria	Decaisnina);
(((Atkinsonia	((((Tupeia	Peraxilla)	(Notanthera	((((Agelanthus	Tapinanthus)	(Englerina	Scurrula))	(((Amyema	(Taxillus	Helixanthera))	((Bakerella	Dendrophthoe)	(Moquiniella	(Struthanthus	Tripodanthus))))	((Muellerina	Ileostylus)	Benthamina)))	(Loranthus	Cecarria))))	((Desmaria	Tristerix)	Nuytsia))	Gaiadendron))	Macrosolen)	Ligaria	Decaisnina);
(((((Peraxilla	Notanthera)	(Desmaria	Tristerix))	((Atkinsonia	Gaiadendron)	Tupeia))	(Nuytsia	(((Loranthus	Cecarria)	(Ligaria	(Struthanthus	Tripodanthus)))	(((((Muellerina	Ileostylus)	Benthamina)	(Taxillus	(Amyema	Helixanthera)))	((Bakerella	Dendrophthoe)	((Agelanthus	Tapinanthus)	(Englerina	Scurrula))))	Moquiniella))))	Macrosolen	Decaisnina);
((((((Tupeia	Peraxilla)	Tristerix)	((Gaiadendron	(Struthanthus	Tripodanthus))	(((Muellerina	(Loranthus	Cecarria))	(Moquiniella	(((Benthamina	((Dendrophthoe	(Tapinanthus	((Englerina	Agelanthus)	Scurrula)))	Helixanthera))	(Taxillus	Amyema))	Bakerella)))	Ileostylus)))	(Notanthera	Macrosolen))	(Nuytsia	Atkinsonia))	(Ligaria	Desmaria)	Decaisnina);
((Macrosolen	Ligaria)	((Gaiadendron	((Notanthera	((Loranthus	Cecarria)	((Muellerina	Ileostylus)	((Struthanthus	Tripodanthus)	(Moquiniella	(((Amyema	((Helixanthera	Dendrophthoe)	Taxillus))	(Benthamina	Bakerella))	(Tapinanthus	((Englerina	Agelanthus)	Scurrula))))))))	(Tupeia	Atkinsonia)))	((Desmaria	(Tristerix	Nuytsia))	Peraxilla))	Decaisnina);
((((((Tripodanthus	Struthanthus)	Ligaria)	((Loranthus	Cecarria)	((Moquiniella	(((((Amyema	((Benthamina	(Muellerina	Ileostylus))	(Englerina	Scurrula)))	Taxillus)	Bakerella)	Helixanthera)	(Tapinanthus	Dendrophthoe)))	Agelanthus)))	Nuytsia)	Tupeia)	((Atkinsonia	Gaiadendron)	((Macrosolen	(Tristerix	Desmaria))	(Peraxilla	Notanthera)))	Decaisnina);
((Ligaria	Desmaria)	((((Nuytsia	Tristerix)	(Peraxilla	Notanthera))	(((Tripodanthus	Struthanthus)	(Bakerella	(((Loranthus	Cecarria)	(Benthamina	(Muellerina	Ileostylus)))	((Amyema	(Moquiniella	Taxillus))	((((Agelanthus	(Englerina	Scurrula))	Tapinanthus)	Dendrophthoe)	Helixanthera)))))	Atkinsonia))	((Gaiadendron	Macrosolen)	Tupeia))	Decaisnina);
((Tupeia	(Desmaria	(Ligaria	((Bakerella	(((Muellerina	(Loranthus	Cecarria))	(Benthamina	Ileostylus))	((Amyema	Moquiniella)	((((((Agelanthus	Englerina)	Tapinanthus)	Scurrula)	Dendrophthoe)	Helixanthera)	Taxillus))))	(Tripodanthus	Struthanthus)))))	(((Macrosolen	(Nuytsia	Tristerix))	(Atkinsonia	(Peraxilla	Notanthera)))	Gaiadendron)	Decaisnina);
(Desmaria	((Macrosolen	(((Peraxilla	Tupeia)	(Nuytsia	Tristerix))	(Notanthera	((Ligaria	(((((Benthamina	Ileostylus)	Muellerina)	(((Bakerella	Englerina)	(Amyema	(Taxillus	Helixanthera)))	((Agelanthus	(Tapinanthus	Scurrula))	Dendrophthoe)))	Moquiniella)	(Loranthus	Cecarria)))	(Tripodanthus	Struthanthus)))))	(Atkinsonia	Gaiadendron))	Decaisnina);
(Macrosolen	((((Gaiadendron	((Notanthera	((Ligaria	((((Benthamina	Ileostylus)	Muellerina)	((Englerina	(Agelanthus	((Dendrophthoe	Tapinanthus)	Scurrula)))	(((Taxillus	Amyema)	(Moquiniella	Helixanthera))	Bakerella)))	(Loranthus	Cecarria)))	(Tripodanthus	Struthanthus)))	Desmaria))	(Peraxilla	Tupeia))	Atkinsonia)	(Nuytsia	Tristerix))	Decaisnina);
(Ligaria	((Macrosolen	Bakerella)	(((Moquiniella	((Amyema	(((Desmaria	Benthamina)	Gaiadendron)	((((Muellerina	(Loranthus	Cecarria))	((Agelanthus	((Dendrophthoe	Tapinanthus)	Scurrula))	Tripodanthus))	Ileostylus)	(((Nuytsia	Tristerix)	Taxillus)	Atkinsonia))))	((Peraxilla	Tupeia)	(Notanthera	Struthanthus))))	Englerina)	Helixanthera))	Decaisnina);
((Nuytsia	Atkinsonia)	(Macrosolen	((Tristerix	Gaiadendron)	(Desmaria	((Peraxilla	Tupeia)	(Notanthera	((Tripodanthus	Struthanthus)	(Ligaria	((Benthamina	(Muellerina	Ileostylus))	((Bakerella	(((Agelanthus	Tapinanthus)	Englerina)	Scurrula))	((Taxillus	(((Helixanthera	Dendrophthoe)	(Loranthus	Cecarria))	Moquiniella))	Amyema))))))))))	Decaisnina);
((Ligaria	((((Atkinsonia	((Loranthus	Cecarria)	Gaiadendron))	((((Benthamina	(Muellerina	Ileostylus))	(((Amyema	(Bakerella	(Dendrophthoe	(((Agelanthus	Tapinanthus)	Englerina)	Scurrula))))	Taxillus)	Helixanthera))	Moquiniella)	(Peraxilla	Notanthera)))	((Desmaria	(Nuytsia	Tristerix))	(Tripodanthus	Struthanthus)))	Tupeia))	Macrosolen	Decaisnina);
((Nuytsia	(Ligaria	((Tripodanthus	Struthanthus)	(((((Helixanthera	Moquiniella)	(((Loranthus	Cecarria)	Benthamina)	((Dendrophthoe	((Agelanthus	Tapinanthus)	(Englerina	Scurrula)))	Ileostylus)))	Taxillus)	Amyema)	(Muellerina	Bakerella)))))	((Tupeia	(Atkinsonia	Gaiadendron))	((Peraxilla	Notanthera)	(Macrosolen	(Desmaria	Tristerix))))	Decaisnina);
(Gaiadendron	((Atkinsonia	((((Ligaria	(Struthanthus	Tripodanthus))	((((Amyema	Taxillus)	((Moquiniella	(Benthamina	(Muellerina	Ileostylus)))	Dendrophthoe))	((Tapinanthus	Helixanthera)	Agelanthus))	((Loranthus	Cecarria)	Bakerella)))	(Englerina	Scurrula))	((Nuytsia	Macrosolen)	((Peraxilla	Tupeia)	(Desmaria	Tristerix)))))	Notanthera)	Decaisnina);
(Macrosolen	(Nuytsia	((((Ileostylus	(((Moquiniella	((Benthamina	((Taxillus	(Bakerella	Dendrophthoe))	Amyema))	Helixanthera))	((Scurrula	Englerina)	(Agelanthus	Tapinanthus)))	(Muellerina	(Cecarria	Loranthus))))	(Ligaria	(Tripodanthus	Struthanthus)))	(Desmaria	Tristerix))	((Atkinsonia	Gaiadendron)	((Peraxilla	Tupeia)	Notanthera))))	Decaisnina);
(Macrosolen	(Nuytsia	(((Notanthera	Gaiadendron)	((Peraxilla	Tupeia)	(Desmaria	Tristerix)))	(Atkinsonia	((Dendrophthoe	((Scurrula	Englerina)	(Agelanthus	Tapinanthus)))	((((Benthamina	Amyema)	(Taxillus	Moquiniella))	(((Cecarria	Loranthus)	(Ligaria	(Ileostylus	(Tripodanthus	Struthanthus))))	(Muellerina	Bakerella)))	Helixanthera)))))	Decaisnina);
((Ligaria	Macrosolen)	((((Notanthera	Gaiadendron)	(Peraxilla	Tupeia))	(Atkinsonia	(Nuytsia	((Tripodanthus	Struthanthus)	((((Dendrophthoe	(Scurrula	(Englerina	(Agelanthus	Tapinanthus))))	(Benthamina	(Muellerina	Ileostylus)))	((Helixanthera	Taxillus)	(Amyema	(Bakerella	Moquiniella))))	(Cecarria	Loranthus))))))	(Desmaria	Tristerix))	Decaisnina);
((Ligaria	Macrosolen)	(((((Amyema	(Taxillus	(Helixanthera	((Dendrophthoe	(Scurrula	(Englerina	(Agelanthus	Tapinanthus))))	(Benthamina	(Muellerina	Ileostylus))))))	Bakerella)	(Nuytsia	(Cecarria	Loranthus)))	Moquiniella)	(((Peraxilla	Tupeia)	(Notanthera	Gaiadendron))	(((Tripodanthus	Struthanthus)	(Desmaria	Tristerix))	Atkinsonia)))	Decaisnina);
(((Tupeia	((((((Tripodanthus	Struthanthus)	Ligaria)	(Moquiniella	((((Bakerella	Dendrophthoe)	((Helixanthera	Taxillus)	Amyema))	(Scurrula	(Englerina	(Agelanthus	Tapinanthus))))	Benthamina)))	(Cecarria	Loranthus))	(Muellerina	Ileostylus))	Atkinsonia))	((Peraxilla	Notanthera)	(Macrosolen	(Desmaria	Tristerix))))	(Nuytsia	Gaiadendron)	Decaisnina);
(Ligaria	(Macrosolen	((((((((Scurrula	(Nuytsia	(Cecarria	Loranthus)))	(Peraxilla	Notanthera))	((Taxillus	Englerina)	((Moquiniella	(Agelanthus	Atkinsonia))	(Tapinanthus	Dendrophthoe))))	Amyema)	((((Tripodanthus	Struthanthus)	Gaiadendron)	Desmaria)	(Bakerella	Tupeia)))	(Benthamina	(Muellerina	Ileostylus)))	Helixanthera)	Tristerix))	Decaisnina);
(Macrosolen	(((((Tristerix	Nuytsia)	((Englerina	((((Muellerina	Ileostylus)	(Moquiniella	(((Benthamina	((Scurrula	(Agelanthus	Tapinanthus))	Dendrophthoe))	(Amyema	(Helixanthera	Taxillus)))	Bakerella)))	(Cecarria	Loranthus))	(Tripodanthus	Struthanthus)))	(Ligaria	Desmaria)))	Atkinsonia)	Gaiadendron)	((Peraxilla	Notanthera)	Tupeia))	Decaisnina);
((Ligaria	Desmaria)	((Benthamina	(Muellerina	Ileostylus))	(Tupeia	(((Tristerix	((Cecarria	Loranthus)	(Peraxilla	Notanthera)))	((Atkinsonia	(Moquiniella	((((Amyema	Taxillus)	(Englerina	((Scurrula	(Dendrophthoe	Tapinanthus))	Agelanthus)))	Helixanthera)	Bakerella)))	((Tripodanthus	Struthanthus)	(Gaiadendron	Nuytsia))))	Macrosolen)))	Decaisnina);
(Nuytsia	(((((Cecarria	Loranthus)	((Muellerina	(Ileostylus	Benthamina))	(Helixanthera	(Amyema	((Moquiniella	Taxillus)	((Scurrula	((Agelanthus	Tapinanthus)	Englerina))	(Bakerella	Dendrophthoe)))))))	((Gaiadendron	Ligaria)	(Tripodanthus	Struthanthus)))	(Atkinsonia	(Macrosolen	(Desmaria	Tristerix))))	((Peraxilla	Notanthera)	Tupeia))	Decaisnina);
(Nuytsia	((((Macrosolen	(Cecarria	Notanthera))	((Tristerix	Desmaria)	((((Ileostylus	(Benthamina	Muellerina))	(Ligaria	(((((Tapinanthus	Dendrophthoe)	(Scurrula	Agelanthus))	Helixanthera)	(Amyema	(Taxillus	(Englerina	Moquiniella))))	Bakerella)))	Loranthus)	Gaiadendron)))	((Tripodanthus	Struthanthus)	Atkinsonia))	(Tupeia	Peraxilla))	Decaisnina);
(((((((((((Taxillus	(((Dendrophthoe	((Agelanthus	(Englerina	Scurrula))	Tapinanthus))	Helixanthera)	((Ileostylus	Muellerina)	Benthamina)))	Amyema)	Bakerella)	Moquiniella)	Atkinsonia)	((Peraxilla	Tupeia)	Notanthera))	(Gaiadendron	Desmaria))	((Cecarria	Loranthus)	(Tristerix	Nuytsia)))	(Struthanthus	Tripodanthus))	Ligaria)	Macrosolen	Decaisnina);
((((Tristerix	Nuytsia)	(Tupeia	((((Gaiadendron	Desmaria)	(Struthanthus	Tripodanthus))	(Peraxilla	Notanthera))	(Atkinsonia	(((((Dendrophthoe	(((Agelanthus	Tapinanthus)	Englerina)	Scurrula))	((Ileostylus	Muellerina)	Benthamina))	((Moquiniella	Taxillus)	Amyema))	Helixanthera)	((Cecarria	Loranthus)	Bakerella))))))	Ligaria)	Macrosolen	Decaisnina);
(((Macrosolen	((Tupeia	(Gaiadendron	Atkinsonia))	((Peraxilla	Notanthera)	(((((Amyema	((Helixanthera	Taxillus)	(Englerina	(((Tapinanthus	Dendrophthoe)	Agelanthus)	Scurrula))))	Benthamina)	Bakerella)	Moquiniella)	(Ileostylus	((Cecarria	Loranthus)	Muellerina))))))	((Tristerix	Nuytsia)	(Struthanthus	Tripodanthus)))	(Desmaria	Ligaria)	Decaisnina);
((Macrosolen	((Notanthera	((Gaiadendron	((Tupeia	Peraxilla)	Atkinsonia))	((Englerina	((((Cecarria	Loranthus)	((Scurrula	Agelanthus)	(Tapinanthus	Dendrophthoe)))	(((Struthanthus	Tripodanthus)	(Muellerina	(Ileostylus	Benthamina)))	(((Helixanthera	Bakerella)	Taxillus)	Amyema)))	Moquiniella))	Nuytsia)))	(Tristerix	Desmaria)))	Ligaria	Decaisnina);
(Tupeia	(((Nuytsia	Notanthera)	(Atkinsonia	(((Struthanthus	Tripodanthus)	Ligaria)	Gaiadendron)))	(((Tristerix	Desmaria)	(Peraxilla	Macrosolen))	(((((Cecarria	Loranthus)	Muellerina)	Bakerella)	((((Dendrophthoe	Moquiniella)	Helixanthera)	Amyema)	((Ileostylus	Benthamina)	Taxillus)))	((Englerina	(Tapinanthus	Agelanthus))	Scurrula))))	Decaisnina);
(Macrosolen	(((((Peraxilla	Tupeia)	(Atkinsonia	((((((Dendrophthoe	((Englerina	(Tapinanthus	Agelanthus))	Scurrula))	Bakerella)	((Taxillus	Helixanthera)	Amyema))	((Muellerina	Ileostylus)	Benthamina))	Moquiniella)	(Cecarria	Loranthus))))	((Desmaria	(Struthanthus	Tripodanthus))	(Gaiadendron	Notanthera)))	(Nuytsia	Tristerix))	Ligaria)	Decaisnina);
((Ligaria	Desmaria)	((((Notanthera	(Peraxilla	Tupeia))	(((((Taxillus	((Helixanthera	(Dendrophthoe	((Englerina	(Tapinanthus	Agelanthus))	Scurrula)))	Benthamina))	Amyema)	Bakerella)	(Muellerina	(Cecarria	Loranthus)))	(Moquiniella	Atkinsonia)))	((Nuytsia	Tristerix)	Macrosolen))	((Ileostylus	Gaiadendron)	(Struthanthus	Tripodanthus)))	Decaisnina);
((Ligaria	Desmaria)	((((Atkinsonia	(Nuytsia	Tristerix))	((Peraxilla	Tupeia)	(((Amyema	((Ileostylus	Benthamina)	(Muellerina	(Cecarria	Loranthus))))	(((Englerina	Moquiniella)	Taxillus)	Helixanthera))	(((Dendrophthoe	(Agelanthus	Scurrula))	Tapinanthus)	Bakerella))))	((Macrosolen	Notanthera)	Gaiadendron))	(Struthanthus	Tripodanthus))	Decaisnina);
(Macrosolen	((Notanthera	((Gaiadendron	((Atkinsonia	(Struthanthus	Tripodanthus))	(((Tristerix	Peraxilla)	Tupeia)	(((((Helixanthera	Dendrophthoe)	(Taxillus	(Bakerella	(Cecarria	Loranthus))))	Amyema)	(((Muellerina	Ileostylus)	Benthamina)	(Scurrula	(Englerina	(Tapinanthus	Agelanthus)))))	Moquiniella))))	(Nuytsia	Desmaria)))	Ligaria)	Decaisnina);
(Macrosolen	(((((Gaiadendron	(((Cecarria	Loranthus)	(((((Dendrophthoe	(Tapinanthus	(Agelanthus	(Scurrula	Englerina))))	(Amyema	(Helixanthera	Taxillus)))	Bakerella)	((Muellerina	Ileostylus)	Benthamina))	Moquiniella))	(Struthanthus	Tripodanthus)))	((Tristerix	Desmaria)	Notanthera))	(Atkinsonia	Nuytsia))	(Peraxilla	Tupeia))	Ligaria)	Decaisnina);
((Macrosolen	((((Tripodanthus	Struthanthus)	((((Dendrophthoe	Bakerella)	(Tapinanthus	(Agelanthus	(Scurrula	Englerina))))	(((Taxillus	Helixanthera)	Amyema)	((Benthamina	(Ileostylus	Muellerina))	Moquiniella)))	(Cecarria	Loranthus)))	Nuytsia)	(Tupeia	((Gaiadendron	Atkinsonia)	((Tristerix	Desmaria)	(Peraxilla	Notanthera))))))	Ligaria	Decaisnina);
((Macrosolen	(((((((Tripodanthus	Struthanthus)	((Ileostylus	((Cecarria	Loranthus)	Muellerina))	((Moquiniella	((((Scurrula	((Tapinanthus	Englerina)	Agelanthus))	Dendrophthoe)	Benthamina)	((Taxillus	Helixanthera)	Amyema)))	Bakerella)))	Nuytsia)	Notanthera)	((Gaiadendron	Atkinsonia)	(Tupeia	Peraxilla)))	Desmaria)	Tristerix))	Ligaria	Decaisnina);
((Ligaria	Desmaria)	((Nuytsia	Tristerix)	(((((Ileostylus	((Cecarria	Loranthus)	Muellerina))	(((Bakerella	(Taxillus	Amyema))	((Helixanthera	Moquiniella)	((Scurrula	(Englerina	(Agelanthus	Tapinanthus)))	Dendrophthoe)))	Benthamina))	(Peraxilla	Notanthera))	(Gaiadendron	((Tripodanthus	Struthanthus)	Atkinsonia)))	(Macrosolen	Tupeia)))	Decaisnina);
((Macrosolen	(((Gaiadendron	((Desmaria	Tristerix)	(Peraxilla	Tupeia)))	(Atkinsonia	Nuytsia))	(((((Cecarria	Loranthus)	(Scurrula	(Englerina	(Agelanthus	Tapinanthus))))	((Amyema	Helixanthera)	((Moquiniella	Taxillus)	((Dendrophthoe	(Benthamina	(Muellerina	Ileostylus)))	Bakerella))))	(Tripodanthus	Struthanthus))	Notanthera)))	Ligaria	Decaisnina);
(Macrosolen	(((Tupeia	(Atkinsonia	Gaiadendron))	((Desmaria	Tristerix)	(Peraxilla	Notanthera)))	(Nuytsia	(Ligaria	(((Cecarria	Loranthus)	(((Benthamina	(Muellerina	Ileostylus))	((Bakerella	((Helixanthera	Taxillus)	Amyema))	(((Scurrula	Englerina)	(Agelanthus	Tapinanthus))	Dendrophthoe)))	Moquiniella))	(Tripodanthus	Struthanthus)))))	Decaisnina);
(Macrosolen	(Atkinsonia	(((Peraxilla	Tupeia)	(((Ligaria	(((((((Dendrophthoe	Bakerella)	(Moquiniella	Benthamina))	(Amyema	Taxillus))	Helixanthera)	((Scurrula	Englerina)	(Agelanthus	Tapinanthus)))	(((Cecarria	Loranthus)	Muellerina)	Ileostylus))	(Tripodanthus	Struthanthus)))	Gaiadendron)	Notanthera))	((Nuytsia	Tristerix)	Desmaria)))	Decaisnina);
(Nuytsia	((Gaiadendron	((Ligaria	((Ileostylus	((Bakerella	(Dendrophthoe	(Scurrula	(Agelanthus	(Englerina	Tapinanthus)))))	(((Taxillus	Helixanthera)	(((Cecarria	(Loranthus	Muellerina))	Moquiniella)	Amyema))	Benthamina)))	(Tripodanthus	Struthanthus)))	Atkinsonia))	(Notanthera	(((Tristerix	Peraxilla)	Tupeia)	(Macrosolen	Desmaria))))	Decaisnina);
(((Notanthera	(Cecarria	Loranthus))	(Peraxilla	Tupeia))	(((Muellerina	Ileostylus)	(Moquiniella	Atkinsonia))	(Gaiadendron	(((Amyema	(((Tripodanthus	Struthanthus)	Benthamina)	((Ligaria	Desmaria)	((Scurrula	(Agelanthus	(Dendrophthoe	Tapinanthus)))	Englerina))))	(((Bakerella	(Tristerix	Nuytsia))	Taxillus)	Helixanthera))	Macrosolen)))	Decaisnina);
((Bakerella	Macrosolen)	(((((Notanthera	(Tripodanthus	Struthanthus))	(Gaiadendron	((Atkinsonia	(Peraxilla	Tupeia))	((Agelanthus	((Moquiniella	((((Cecarria	Loranthus)	Muellerina)	Scurrula)	Ileostylus))	(Taxillus	(Amyema	(Benthamina	(Englerina	(Helixanthera	(Dendrophthoe	Tapinanthus))))))))	Desmaria))))	Nuytsia)	Tristerix)	Ligaria)	Decaisnina);
(Notanthera	((Macrosolen	Gaiadendron)	((Desmaria	(Nuytsia	Tristerix))	((Peraxilla	Tupeia)	(((Tripodanthus	Struthanthus)	((((Ligaria	((((((Tapinanthus	(Englerina	Agelanthus))	Scurrula)	Dendrophthoe)	Bakerella)	(Amyema	(Helixanthera	Taxillus)))	Benthamina))	Moquiniella)	(Cecarria	Loranthus))	(Ileostylus	Muellerina)))	Atkinsonia))))	Decaisnina);
((((Atkinsonia	(Ligaria	((Tripodanthus	Struthanthus)	(((Tapinanthus	(Englerina	Agelanthus))	Scurrula)	((((Cecarria	Loranthus)	(Benthamina	(Ileostylus	Muellerina)))	(Amyema	(Taxillus	Helixanthera)))	((Dendrophthoe	Bakerella)	Moquiniella))))))	Desmaria)	(Macrosolen	(Notanthera	(Peraxilla	Tupeia))))	((Nuytsia	Tristerix)	Gaiadendron)	Decaisnina);
((Macrosolen	(((((Tripodanthus	Struthanthus)	((((((Amyema	(Bakerella	(Helixanthera	Dendrophthoe)))	Taxillus)	((Tapinanthus	(Englerina	Agelanthus))	Scurrula))	(Benthamina	(Ileostylus	Muellerina)))	Moquiniella)	(Cecarria	Loranthus)))	Nuytsia)	(((Peraxilla	Tupeia)	(Tristerix	Desmaria))	(Gaiadendron	Atkinsonia)))	Notanthera))	Ligaria	Decaisnina);
((Macrosolen	(((Atkinsonia	(Tristerix	Desmaria))	(Gaiadendron	((((Tripodanthus	Struthanthus)	((((Helixanthera	((((Dendrophthoe	((Tapinanthus	Agelanthus)	Scurrula))	Bakerella)	((Englerina	Moquiniella)	Taxillus))	Amyema))	Benthamina)	Ileostylus)	((Cecarria	Loranthus)	Muellerina)))	Nuytsia)	(Peraxilla	Tupeia))))	Notanthera))	Ligaria	Decaisnina);
((((Gaiadendron	Nuytsia)	(Macrosolen	(Ileostylus	Muellerina)))	(((Atkinsonia	(Ligaria	(Tripodanthus	Struthanthus)))	(Notanthera	(Cecarria	Loranthus)))	((Peraxilla	Tupeia)	(Tristerix	Desmaria))))	((((Dendrophthoe	((Tapinanthus	(Englerina	Agelanthus))	Scurrula))	Helixanthera)	((Amyema	Bakerella)	(Moquiniella	Taxillus)))	Benthamina)	Decaisnina);
(Nuytsia	((((Peraxilla	Tupeia)	Macrosolen)	(Tristerix	Desmaria))	((Gaiadendron	Atkinsonia)	(Notanthera	(Ligaria	((Tripodanthus	Struthanthus)	((((Moquiniella	Taxillus)	((Cecarria	Loranthus)	Benthamina))	((Amyema	Bakerella)	((Helixanthera	Dendrophthoe)	(Muellerina	((Tapinanthus	(Englerina	Agelanthus))	Scurrula)))))	Ileostylus))))))	Decaisnina);
((Macrosolen	(((Gaiadendron	(Tripodanthus	Struthanthus))	(((((Helixanthera	(((Benthamina	Muellerina)	(Dendrophthoe	(((Tapinanthus	Agelanthus)	Scurrula)	Englerina)))	(Amyema	Taxillus)))	Bakerella)	Moquiniella)	((Cecarria	Loranthus)	Ileostylus))	(((Tristerix	Desmaria)	(Peraxilla	Tupeia))	(Atkinsonia	Nuytsia))))	Notanthera))	Ligaria	Decaisnina);
((Macrosolen	(((Nuytsia	Tristerix)	Desmaria)	((Peraxilla	(Notanthera	(Cecarria	Loranthus)))	((Tupeia	(Atkinsonia	(((Bakerella	((Benthamina	(Helixanthera	Dendrophthoe))	(Amyema	Taxillus)))	(((Tapinanthus	Agelanthus)	Scurrula)	Englerina))	Moquiniella)))	((Gaiadendron	(Tripodanthus	Struthanthus))	(Muellerina	Ileostylus))))))	Ligaria	Decaisnina);
(Macrosolen	((Nuytsia	Tristerix)	(((Atkinsonia	(Ligaria	(Tripodanthus	(Struthanthus	((Amyema	(((Helixanthera	Dendrophthoe)	((Cecarria	Loranthus)	Bakerella))	((Moquiniella	(((Tapinanthus	Agelanthus)	Scurrula)	Englerina))	Taxillus)))	((Muellerina	Ileostylus)	Benthamina))))))	(Peraxilla	Tupeia))	(Gaiadendron	(Desmaria	Notanthera))))	Decaisnina);
((Macrosolen	((Tripodanthus	Struthanthus)	((Gaiadendron	((((Muellerina	(Cecarria	Loranthus))	(((((Bakerella	Dendrophthoe)	((Moquiniella	Helixanthera)	Benthamina))	Taxillus)	Amyema)	(Scurrula	((Englerina	Tapinanthus)	Agelanthus))))	Ileostylus)	(Notanthera	Atkinsonia)))	((Peraxilla	Tupeia)	(Desmaria	(Nuytsia	Tristerix))))))	Ligaria	Decaisnina);
((Macrosolen	(Nuytsia	((((Atkinsonia	Gaiadendron)	(((Tripodanthus	Struthanthus)	((Ileostylus	Scurrula)	((((Benthamina	(Cecarria	Loranthus))	(Muellerina	(Bakerella	Dendrophthoe)))	(Helixanthera	Amyema))	(Taxillus	(Moquiniella	((Englerina	Tapinanthus)	Agelanthus))))))	Notanthera))	Tupeia)	(Peraxilla	(Tristerix	Desmaria)))))	Ligaria	Decaisnina);
((Ligaria	Macrosolen)	((((((Dendrophthoe	(Agelanthus	(Tapinanthus	(Englerina	Scurrula))))	(Helixanthera	(Taxillus	((Benthamina	Amyema)	Bakerella))))	((Ileostylus	((Cecarria	Loranthus)	Muellerina))	Moquiniella))	(Tripodanthus	Struthanthus))	Nuytsia)	(Atkinsonia	((Tupeia	Gaiadendron)	((Tristerix	Desmaria)	(Notanthera	Peraxilla)))))	Decaisnina);
(Macrosolen	((Nuytsia	Tristerix)	((Desmaria	(Englerina	((Agelanthus	((Amyema	(Taxillus	((((Cecarria	Loranthus)	Scurrula)	(Helixanthera	(Dendrophthoe	Tapinanthus)))	(((Muellerina	Ileostylus)	Benthamina)	Bakerella))))	Moquiniella))	(Ligaria	(Tripodanthus	Struthanthus)))))	(Gaiadendron	(Atkinsonia	(Notanthera	(Tupeia	Peraxilla))))))	Decaisnina);
(Desmaria	((((((Cecarria	Loranthus)	(((Tapinanthus	Agelanthus)	Englerina)	(Moquiniella	((((Amyema	Taxillus)	(((Muellerina	Ileostylus)	Benthamina)	(Dendrophthoe	Bakerella)))	Helixanthera)	Scurrula))))	(Ligaria	(Tripodanthus	Struthanthus)))	Notanthera)	((Tristerix	(Tupeia	Peraxilla))	(Macrosolen	(Atkinsonia	Nuytsia))))	Gaiadendron)	Decaisnina);
((Ligaria	Desmaria)	(Atkinsonia	(((Tristerix	((Scurrula	((Tapinanthus	Agelanthus)	Englerina))	(Moquiniella	(Taxillus	((((Muellerina	Ileostylus)	Benthamina)	(Helixanthera	Dendrophthoe))	Amyema)))))	(Nuytsia	Cecarria))	(((Tupeia	Loranthus)	((Bakerella	Macrosolen)	((Tripodanthus	Struthanthus)	(Peraxilla	Notanthera))))	Gaiadendron)))	Decaisnina);
(((((Englerina	(((Helixanthera	Taxillus)	(Scurrula	(Tapinanthus	(Agelanthus	Dendrophthoe))))	Amyema))	(Bakerella	Macrosolen))	((Muellerina	Ileostylus)	Benthamina))	((Tupeia	(Loranthus	Cecarria))	(Atkinsonia	(((Peraxilla	Notanthera)	Nuytsia)	((Tristerix	Desmaria)	((Tripodanthus	Struthanthus)	(Gaiadendron	Ligaria)))))))	Moquiniella	Decaisnina);
(Macrosolen	(((((((Helixanthera	(((Muellerina	Ileostylus)	Benthamina)	((Nuytsia	Tristerix)	Taxillus)))	(Amyema	(Desmaria	(Agelanthus	((Tripodanthus	Struthanthus)	Gaiadendron)))))	((Bakerella	Tapinanthus)	Moquiniella))	(Dendrophthoe	(Tupeia	Peraxilla)))	((Atkinsonia	Englerina)	(Notanthera	(Loranthus	Cecarria))))	Scurrula)	Ligaria)	Decaisnina);
((Tupeia	((((Peraxilla	Notanthera)	Macrosolen)	Gaiadendron)	(((Englerina	Scurrula)	Atkinsonia)	(((Tripodanthus	Struthanthus)	(Ligaria	((Agelanthus	Tapinanthus)	((Moquiniella	Taxillus)	((Helixanthera	(Bakerella	Dendrophthoe))	(((Muellerina	Ileostylus)	((Loranthus	Cecarria)	Benthamina))	Amyema))))))	(Nuytsia	Tristerix)))))	Desmaria	Decaisnina);
((Macrosolen	((((Tripodanthus	Struthanthus)	(Ligaria	Gaiadendron))	Tupeia)	((Amyema	(((Moquiniella	Helixanthera)	((Bakerella	(Muellerina	(Ileostylus	Benthamina)))	((Loranthus	Cecarria)	(Dendrophthoe	(Scurrula	((Agelanthus	Tapinanthus)	Englerina))))))	Taxillus))	((Nuytsia	Tristerix)	Atkinsonia))))	(Desmaria	(Peraxilla	Notanthera))	Decaisnina);
((Macrosolen	Ligaria)	(((((((Benthamina	Ileostylus)	(((Muellerina	(Loranthus	Cecarria))	(Dendrophthoe	(Scurrula	((Agelanthus	Tapinanthus)	Englerina))))	(Amyema	(Taxillus	(Moquiniella	Helixanthera)))))	Bakerella)	((Tristerix	Desmaria)	Peraxilla))	(Tupeia	Atkinsonia))	(Nuytsia	(Gaiadendron	(Tripodanthus	Struthanthus))))	Notanthera)	Decaisnina);
(Macrosolen	(Ligaria	((((Tristerix	Peraxilla)	Tupeia)	((Atkinsonia	(Nuytsia	Desmaria))	Gaiadendron))	((((Scurrula	(Agelanthus	Englerina))	(((Benthamina	(Muellerina	Ileostylus))	(Tapinanthus	Dendrophthoe))	(((((Loranthus	Cecarria)	Bakerella)	Helixanthera)	Amyema)	(Taxillus	Moquiniella))))	(Tripodanthus	Struthanthus))	Notanthera)))	Decaisnina);
(Macrosolen	(((Tristerix	Nuytsia)	((Gaiadendron	((((Tripodanthus	Struthanthus)	((((Moquiniella	Helixanthera)	(((Bakerella	Dendrophthoe)	Amyema)	Taxillus))	((Scurrula	Englerina)	(Tapinanthus	Agelanthus)))	((Cecarria	Loranthus)	(Benthamina	(Muellerina	Ileostylus)))))	Atkinsonia)	(Desmaria	(Peraxilla	Notanthera))))	Tupeia))	Ligaria)	Decaisnina);
(Atkinsonia	(((Gaiadendron	(Ligaria	(Tripodanthus	Struthanthus)))	((((Benthamina	(Moquiniella	Helixanthera))	(Bakerella	(Taxillus	Amyema)))	((Scurrula	((Dendrophthoe	Tapinanthus)	Agelanthus))	Englerina))	((Cecarria	Loranthus)	(Muellerina	Ileostylus))))	((Nuytsia	(Desmaria	Tristerix))	((Peraxilla	Tupeia)	(Macrosolen	Notanthera))))	Decaisnina);
(Macrosolen	(((((Tristerix	Nuytsia)	(((Benthamina	(Muellerina	Ileostylus))	(((Taxillus	Amyema)	(((Scurrula	(Tapinanthus	Englerina))	Agelanthus)	Dendrophthoe))	(Bakerella	(Moquiniella	Helixanthera))))	((Cecarria	Loranthus)	(Tripodanthus	Struthanthus))))	((Gaiadendron	Desmaria)	(Notanthera	(Peraxilla	Tupeia))))	Atkinsonia)	Ligaria)	Decaisnina);
((Tristerix	Nuytsia)	(((Desmaria	(Notanthera	(((((Amyema	(Benthamina	(Moquiniella	Helixanthera)))	Taxillus)	(((Scurrula	(Tapinanthus	Englerina))	Agelanthus)	Dendrophthoe))	Bakerella)	((Muellerina	(Cecarria	Loranthus))	(Ileostylus	(Ligaria	(Tripodanthus	Struthanthus)))))))	(Macrosolen	Peraxilla))	((Atkinsonia	Gaiadendron)	Tupeia))	Decaisnina);
(Macrosolen	(((((Notanthera	Peraxilla)	Desmaria)	((Gaiadendron	Atkinsonia)	(Tupeia	((((Helixanthera	(Dendrophthoe	Tapinanthus))	(((Benthamina	Bakerella)	Amyema)	(Taxillus	(Moquiniella	(Agelanthus	Englerina)))))	Scurrula)	((Tripodanthus	Struthanthus)	((Muellerina	(Cecarria	Loranthus))	Ileostylus))))))	(Tristerix	Nuytsia))	Ligaria)	Decaisnina);
((Gaiadendron	(Atkinsonia	(((((Ileostylus	Muellerina)	Benthamina)	(((Cecarria	Loranthus)	Ligaria)	((((Dendrophthoe	Bakerella)	Helixanthera)	(Taxillus	Amyema))	((Agelanthus	(Scurrula	Englerina))	Tapinanthus))))	Moquiniella)	(Tripodanthus	Struthanthus))))	((Tupeia	(Notanthera	Peraxilla))	((Desmaria	(Tristerix	Nuytsia))	Macrosolen))	Decaisnina);
(Macrosolen	((((((Notanthera	Peraxilla)	Atkinsonia)	(Nuytsia	((((Ileostylus	Muellerina)	Benthamina)	((Cecarria	Loranthus)	(((((Dendrophthoe	Bakerella)	(Taxillus	Helixanthera))	Amyema)	((Englerina	(Tapinanthus	Agelanthus))	Scurrula))	Moquiniella)))	(Tripodanthus	Struthanthus))))	(Tupeia	Gaiadendron))	(Tristerix	Desmaria))	Ligaria)	Decaisnina);
(Nuytsia	(((((Atkinsonia	Ligaria)	((Macrosolen	(Tristerix	Desmaria))	((((Taxillus	(Helixanthera	Moquiniella))	Amyema)	(((Ileostylus	Muellerina)	Benthamina)	((Cecarria	Loranthus)	Bakerella)))	(Englerina	((Scurrula	(Tapinanthus	Dendrophthoe))	Agelanthus)))))	(Notanthera	(Tupeia	Peraxilla)))	Gaiadendron)	(Tripodanthus	Struthanthus))	Decaisnina);
(Atkinsonia	((Gaiadendron	(Nuytsia	((Ligaria	((Moquiniella	(Benthamina	((Amyema	(Bakerella	(Helixanthera	(Dendrophthoe	((Agelanthus	(Scurrula	Englerina))	Tapinanthus)))))	Taxillus)))	((Cecarria	Loranthus)	(Ileostylus	Muellerina))))	(Tripodanthus	Struthanthus))))	(Tupeia	((Macrosolen	(Tristerix	Desmaria))	(Peraxilla	Notanthera))))	Decaisnina);
((Macrosolen	(((((Amyema	(((Muellerina	Bakerella)	(Notanthera	(Cecarria	Loranthus)))	((Desmaria	(((Agelanthus	Tapinanthus)	Scurrula)	Dendrophthoe))	(Benthamina	((Ileostylus	Gaiadendron)	(Tripodanthus	Struthanthus))))))	((Taxillus	(Tristerix	Nuytsia))	(Peraxilla	Tupeia)))	(Atkinsonia	Moquiniella))	Englerina)	Helixanthera))	Ligaria	Decaisnina);
((((Scurrula	(Tapinanthus	Agelanthus))	Englerina)	((Ligaria	Desmaria)	Tristerix))	((((Gaiadendron	Benthamina)	(Taxillus	(((Atkinsonia	Moquiniella)	(Dendrophthoe	(Macrosolen	Bakerella)))	((Struthanthus	Tripodanthus)	(Tupeia	Peraxilla)))))	(Helixanthera	Ileostylus))	((Notanthera	(Muellerina	(Cecarria	Loranthus)))	(Amyema	Nuytsia)))	Decaisnina);
((Macrosolen	(Atkinsonia	(((Tupeia	Gaiadendron)	((Struthanthus	Tripodanthus)	((Peraxilla	Notanthera)	(Desmaria	(Nuytsia	Tristerix)))))	(Moquiniella	((Ileostylus	((((Tapinanthus	Agelanthus)	(Scurrula	Englerina))	Dendrophthoe)	(Muellerina	Bakerella)))	(((Helixanthera	Taxillus)	((Cecarria	Loranthus)	Benthamina))	Amyema))))))	Ligaria	Decaisnina);
((Macrosolen	(((Tupeia	((Peraxilla	Desmaria)	(Nuytsia	Tristerix)))	((Atkinsonia	((Muellerina	Ileostylus)	(Struthanthus	Tripodanthus)))	(Gaiadendron	((Cecarria	Loranthus)	Notanthera))))	(((Tapinanthus	Agelanthus)	(Scurrula	Englerina))	(Benthamina	(Moquiniella	((Amyema	Taxillus)	((Dendrophthoe	Bakerella)	Helixanthera)))))))	Ligaria	Decaisnina);
(Macrosolen	(((Ligaria	Desmaria)	(Nuytsia	Tristerix))	((Englerina	Gaiadendron)	((Peraxilla	Tupeia)	(Atkinsonia	((((((Cecarria	Loranthus)	Notanthera)	Muellerina)	Benthamina)	((Amyema	(((Dendrophthoe	(Tapinanthus	(Agelanthus	Scurrula)))	Helixanthera)	Taxillus))	((Ileostylus	(Struthanthus	Tripodanthus))	Moquiniella)))	Bakerella)))))	Decaisnina);
(Nuytsia	(((Tristerix	Peraxilla)	Tupeia)	(((((Moquiniella	Bakerella)	(Amyema	((((Dendrophthoe	(Tapinanthus	(Agelanthus	(Englerina	Scurrula))))	Benthamina)	Helixanthera)	Taxillus)))	(Muellerina	((Ileostylus	((Struthanthus	Tripodanthus)	Ligaria))	(Cecarria	Loranthus))))	Desmaria)	(Macrosolen	((Notanthera	Gaiadendron)	Atkinsonia))))	Decaisnina);
((Ligaria	Desmaria)	((((Peraxilla	Tupeia)	Gaiadendron)	(Atkinsonia	(Notanthera	((Struthanthus	Tripodanthus)	(Ileostylus	((Benthamina	(Amyema	(((Bakerella	(Dendrophthoe	(Tapinanthus	(Agelanthus	(Englerina	Scurrula)))))	(Moquiniella	Helixanthera))	Taxillus)))	((Cecarria	Loranthus)	Muellerina)))))))	((Tristerix	Nuytsia)	Macrosolen))	Decaisnina);
(Macrosolen	(((Atkinsonia	(Gaiadendron	((Desmaria	Notanthera)	((Peraxilla	Tupeia)	(((Struthanthus	Tripodanthus)	((((Muellerina	(Benthamina	Ileostylus))	(Dendrophthoe	(Tapinanthus	(Agelanthus	(Englerina	Scurrula)))))	(((Moquiniella	Helixanthera)	Taxillus)	Amyema))	(Bakerella	(Cecarria	Loranthus))))	Nuytsia)))))	Tristerix)	Ligaria)	Decaisnina);
(Macrosolen	((((((Struthanthus	Tripodanthus)	((Moquiniella	(Bakerella	((Amyema	(((Englerina	((Agelanthus	Scurrula)	(Dendrophthoe	Tapinanthus)))	(Benthamina	(Ileostylus	Muellerina)))	Helixanthera))	Taxillus)))	(Cecarria	Loranthus)))	Nuytsia)	((Gaiadendron	Tupeia)	((Tristerix	Desmaria)	(Peraxilla	Notanthera))))	Atkinsonia)	Ligaria)	Decaisnina);
(Nuytsia	((Macrosolen	(Tristerix	Desmaria))	((Gaiadendron	Notanthera)	(((Englerina	Peraxilla)	Tupeia)	(Atkinsonia	(Ligaria	((((((Tapinanthus	Agelanthus)	Dendrophthoe)	Scurrula)	(Bakerella	(Benthamina	((Taxillus	Helixanthera)	Amyema))))	Moquiniella)	((Ileostylus	(Struthanthus	Tripodanthus))	((Cecarria	Loranthus)	Muellerina))))))))	Decaisnina);
(Macrosolen	((((Nuytsia	(Notanthera	(Cecarria	Loranthus)))	(((Struthanthus	Tripodanthus)	Atkinsonia)	(((Tupeia	Peraxilla)	((Ileostylus	Muellerina)	(Moquiniella	(Englerina	((Taxillus	(Amyema	(Helixanthera	(Benthamina	Bakerella))))	((Agelanthus	(Dendrophthoe	Tapinanthus))	Scurrula))))))	(Gaiadendron	Desmaria))))	Tristerix)	Ligaria)	Decaisnina);
((Ligaria	((Tristerix	Desmaria)	((((((Struthanthus	Tripodanthus)	Atkinsonia)	Gaiadendron)	((Peraxilla	Notanthera)	Nuytsia))	Tupeia)	(((Benthamina	(Muellerina	(Cecarria	Loranthus)))	((Amyema	(Moquiniella	Taxillus))	(Ileostylus	Helixanthera)))	((Scurrula	((Englerina	Tapinanthus)	Agelanthus))	(Dendrophthoe	Bakerella))))))	Macrosolen	Decaisnina);
((Ligaria	((Nuytsia	Tristerix)	(Tupeia	((Atkinsonia	((Struthanthus	Tripodanthus)	(Ileostylus	(((Helixanthera	(((Scurrula	((Englerina	Tapinanthus)	Agelanthus))	Dendrophthoe)	Benthamina))	(Amyema	(Moquiniella	Taxillus)))	(Bakerella	(Muellerina	(Cecarria	Loranthus)))))))	((Desmaria	Gaiadendron)	(Peraxilla	Notanthera))))))	Macrosolen	Decaisnina);
((Ligaria	((Nuytsia	Tristerix)	((Desmaria	(Peraxilla	Tupeia))	((Atkinsonia	Gaiadendron)	(Notanthera	((Struthanthus	Tripodanthus)	((Muellerina	(Cecarria	Loranthus))	((Moquiniella	(Bakerella	(((((Scurrula	(Dendrophthoe	(Agelanthus	Tapinanthus)))	(Benthamina	Ileostylus))	Helixanthera)	Amyema)	Taxillus)))	Englerina))))))))	Macrosolen	Decaisnina);
((((Tristerix	Peraxilla)	Tupeia)	(((((Gaiadendron	(Struthanthus	Tripodanthus))	Nuytsia)	((Cecarria	Loranthus)	((Moquiniella	((Taxillus	(((Bakerella	(Dendrophthoe	(((Agelanthus	Englerina)	Tapinanthus)	Scurrula)))	Helixanthera)	Amyema))	Benthamina))	(Ileostylus	Muellerina))))	Notanthera)	(Atkinsonia	Macrosolen)))	(Ligaria	Desmaria)	Decaisnina);
((((((Desmaria	Atkinsonia)	Gaiadendron)	((Peraxilla	Tupeia)	((Muellerina	(((((Agelanthus	Englerina)	Tapinanthus)	Scurrula)	((((Benthamina	(Dendrophthoe	Bakerella))	Amyema)	Taxillus)	(Moquiniella	Helixanthera)))	((Struthanthus	Tripodanthus)	Ileostylus)))	((Cecarria	Loranthus)	Notanthera))))	(Tristerix	Nuytsia))	Ligaria)	Macrosolen	Decaisnina);
((Tupeia	(((Nuytsia	((Struthanthus	Tripodanthus)	((Ileostylus	((((Taxillus	(((Bakerella	((Agelanthus	Tapinanthus)	(Englerina	Scurrula)))	(Helixanthera	Dendrophthoe))	Amyema))	Moquiniella)	Benthamina)	Muellerina))	(Cecarria	Loranthus))))	(Atkinsonia	Gaiadendron))	((Peraxilla	Notanthera)	(Tristerix	(Ligaria	Desmaria)))))	Macrosolen	Decaisnina);
(((((Nuytsia	((Ligaria	(Struthanthus	Tripodanthus))	(((((Taxillus	(((Benthamina	((Agelanthus	Tapinanthus)	(Englerina	Scurrula)))	(Helixanthera	Dendrophthoe))	Amyema))	Bakerella)	Moquiniella)	(Muellerina	Ileostylus))	(Cecarria	Loranthus))))	(Atkinsonia	Gaiadendron))	((Tristerix	Desmaria)	(Peraxilla	Tupeia)))	Notanthera)	Macrosolen	Decaisnina);
((((((Nuytsia	(((Agelanthus	(Bakerella	(Amyema	((Helixanthera	Dendrophthoe)	Taxillus))))	(Moquiniella	Tapinanthus))	((Benthamina	(Muellerina	Ileostylus))	((Cecarria	Loranthus)	(Ligaria	(Struthanthus	Tripodanthus))))))	(Englerina	Scurrula))	Atkinsonia)	((Notanthera	(Tristerix	Desmaria))	(Peraxilla	Tupeia)))	Gaiadendron)	Macrosolen	Decaisnina);
(((((Notanthera	(Atkinsonia	Gaiadendron))	((Nuytsia	(Tristerix	Desmaria))	((Struthanthus	Tripodanthus)	(((Cecarria	Loranthus)	(Muellerina	Ileostylus))	((Moquiniella	(((Helixanthera	(Dendrophthoe	(((Englerina	Scurrula)	Agelanthus)	Tapinanthus)))	Benthamina)	(Taxillus	Amyema)))	Bakerella)))))	(Peraxilla	Tupeia))	Ligaria)	Macrosolen	Decaisnina);
((((((Atkinsonia	(Struthanthus	Tripodanthus))	(((Cecarria	Loranthus)	(Muellerina	Ileostylus))	((Englerina	(((Tapinanthus	Dendrophthoe)	Agelanthus)	Scurrula))	((Taxillus	(Amyema	((Helixanthera	Moquiniella)	Bakerella)))	Benthamina))))	((Notanthera	Gaiadendron)	(Nuytsia	(Tristerix	Desmaria))))	(Peraxilla	Tupeia))	Ligaria)	Macrosolen	Decaisnina);
((((Ligaria	(Tripodanthus	Struthanthus))	((((Cecarria	Loranthus)	Muellerina)	Ileostylus)	(((Taxillus	(Englerina	(((Tapinanthus	Agelanthus)	Scurrula)	Dendrophthoe)))	((Benthamina	Amyema)	Bakerella))	(Moquiniella	Helixanthera))))	(Tristerix	Nuytsia))	((Macrosolen	Tupeia)	(((Peraxilla	Notanthera)	Atkinsonia)	(Gaiadendron	Desmaria)))	Decaisnina);
((Ligaria	Macrosolen)	(((Atkinsonia	((Benthamina	(Muellerina	Ileostylus))	(((Taxillus	Helixanthera)	Amyema)	(((((Tapinanthus	(Englerina	Agelanthus))	Scurrula)	Dendrophthoe)	Moquiniella)	(Bakerella	(Cecarria	Loranthus))))))	(((Gaiadendron	(Tripodanthus	Struthanthus))	(Tupeia	Peraxilla))	Notanthera))	(Nuytsia	(Desmaria	Tristerix)))	Decaisnina);
(Nuytsia	(Notanthera	((Atkinsonia	(Macrosolen	((Ligaria	(Tripodanthus	Struthanthus))	((Cecarria	Loranthus)	(((((Amyema	(Taxillus	Helixanthera))	((((Dendrophthoe	Tapinanthus)	Agelanthus)	Scurrula)	Englerina))	(Benthamina	(Muellerina	Ileostylus)))	Bakerella)	Moquiniella)))))	(((Desmaria	Tristerix)	Gaiadendron)	(Tupeia	Peraxilla))))	Decaisnina);
(((Notanthera	Gaiadendron)	(Nuytsia	((Ligaria	(Tripodanthus	Struthanthus))	((Cecarria	Loranthus)	(((((((Englerina	Tapinanthus)	Agelanthus)	Scurrula)	Dendrophthoe)	(Taxillus	(Amyema	(Helixanthera	Bakerella))))	Moquiniella)	(Benthamina	(Muellerina	Ileostylus)))))))	(Atkinsonia	((Macrosolen	(Desmaria	Tristerix))	(Tupeia	Peraxilla)))	Decaisnina);
((Desmaria	Tristerix)	(((((Gaiadendron	(Tripodanthus	Struthanthus))	Scurrula)	((Benthamina	(Muellerina	Ileostylus))	(Macrosolen	Bakerella)))	Amyema)	(((Taxillus	Englerina)	Moquiniella)	(((Tupeia	((Ligaria	Agelanthus)	Nuytsia))	((Cecarria	Loranthus)	(Peraxilla	Notanthera)))	((Helixanthera	(Dendrophthoe	Tapinanthus))	Atkinsonia))))	Decaisnina);
(((((((Tripodanthus	Struthanthus)	(((Ileostylus	Moquiniella)	((((((Bakerella	Amyema)	((Dendrophthoe	Tapinanthus)	(Agelanthus	Scurrula)))	(Benthamina	Helixanthera))	Taxillus)	Englerina)	Muellerina))	(Cecarria	Loranthus)))	Nuytsia)	(Atkinsonia	((Tupeia	Peraxilla)	Ligaria)))	(Notanthera	Gaiadendron))	(Desmaria	Tristerix))	Macrosolen	Decaisnina);
((((Peraxilla	Notanthera)	((Tripodanthus	Struthanthus)	(((Moquiniella	((Englerina	(Tapinanthus	Agelanthus))	(((Helixanthera	Taxillus)	Amyema)	(Scurrula	(Dendrophthoe	Bakerella)))))	(Benthamina	(Muellerina	Ileostylus)))	(Cecarria	Loranthus))))	((Tupeia	Atkinsonia)	((Desmaria	(Nuytsia	Tristerix))	Gaiadendron)))	(Ligaria	Macrosolen)	Decaisnina);
((Ligaria	Desmaria)	(((Amyema	((((Tripodanthus	Struthanthus)	(Muellerina	(Ileostylus	Benthamina)))	Gaiadendron)	((Notanthera	(Dendrophthoe	((Englerina	(Agelanthus	Scurrula))	Tapinanthus)))	(Atkinsonia	Moquiniella))))	(Helixanthera	(((Peraxilla	Tupeia)	(Nuytsia	Tristerix))	Taxillus)))	((Bakerella	Macrosolen)	(Cecarria	Loranthus)))	Decaisnina);
(Macrosolen	(((((Peraxilla	Tupeia)	(Ligaria	Desmaria))	(((((Muellerina	(Ileostylus	Benthamina))	((Moquiniella	(Bakerella	(((Dendrophthoe	(Scurrula	((Englerina	Agelanthus)	Tapinanthus)))	Helixanthera)	(Taxillus	Amyema))))	(Cecarria	Loranthus)))	(Tripodanthus	Struthanthus))	Atkinsonia)	(Gaiadendron	Notanthera)))	Tristerix)	Nuytsia)	Decaisnina);
(Nuytsia	((Atkinsonia	Gaiadendron)	(((((Muellerina	(Ileostylus	Benthamina))	((((Amyema	(Helixanthera	(Bakerella	(Scurrula	(Agelanthus	(Dendrophthoe	Tapinanthus))))))	(Englerina	Taxillus))	Moquiniella)	(Cecarria	Loranthus)))	(Ligaria	(Tripodanthus	Struthanthus)))	Notanthera)	((Peraxilla	Tupeia)	((Tristerix	Desmaria)	Macrosolen))))	Decaisnina);
(Macrosolen	(((Nuytsia	Atkinsonia)	(((Peraxilla	Tupeia)	(Notanthera	((((Struthanthus	(((Bakerella	((Amyema	(Helixanthera	(Benthamina	Dendrophthoe)))	Taxillus))	((Englerina	Scurrula)	(Tapinanthus	Agelanthus)))	Moquiniella))	((Ileostylus	Muellerina)	(Cecarria	Loranthus)))	Tripodanthus)	Ligaria)))	Gaiadendron))	(Tristerix	Desmaria))	Decaisnina);
((Moquiniella	(((Nuytsia	Tristerix)	Desmaria)	(Peraxilla	Tupeia)))	(((Muellerina	(Cecarria	Loranthus))	Atkinsonia)	(((((Benthamina	(Dendrophthoe	Bakerella))	(Amyema	(Taxillus	Helixanthera)))	(Scurrula	(Tapinanthus	(Englerina	Agelanthus))))	Notanthera)	((Macrosolen	((Ileostylus	Gaiadendron)	Ligaria))	(Tripodanthus	Struthanthus))))	Decaisnina);
(((Gaiadendron	(((Tupeia	(Peraxilla	Tristerix))	((Cecarria	Loranthus)	Notanthera))	((((Nuytsia	Ligaria)	((Helixanthera	(Bakerella	((Taxillus	Benthamina)	Amyema)))	(Dendrophthoe	(Scurrula	(Tapinanthus	(Englerina	Agelanthus))))))	(Atkinsonia	Moquiniella))	(Desmaria	(Tripodanthus	Struthanthus)))))	Macrosolen)	(Ileostylus	Muellerina)	Decaisnina);
((Ligaria	Desmaria)	((((Peraxilla	Notanthera)	Tristerix)	(((Moquiniella	(Englerina	(Taxillus	(Amyema	((Bakerella	(Dendrophthoe	(Scurrula	(Tapinanthus	Agelanthus))))	Helixanthera)))))	(Cecarria	Loranthus))	(Benthamina	(Ileostylus	Muellerina))))	(((Tupeia	Atkinsonia)	(((Tripodanthus	Struthanthus)	Nuytsia)	Gaiadendron))	Macrosolen))	Decaisnina);
(Macrosolen	(Ligaria	(((((Nuytsia	(Tristerix	Desmaria))	(Peraxilla	Tupeia))	((Notanthera	Gaiadendron)	(Tripodanthus	Struthanthus)))	(((Englerina	((Agelanthus	Moquiniella)	((Scurrula	(Helixanthera	(Dendrophthoe	Tapinanthus)))	((Taxillus	Amyema)	(Bakerella	Benthamina)))))	(Cecarria	Loranthus))	(Ileostylus	Muellerina)))	Atkinsonia))	Decaisnina);
((((Macrosolen	(Peraxilla	Tupeia))	((Desmaria	(Nuytsia	Tristerix))	Atkinsonia))	Gaiadendron)	(Notanthera	((Ligaria	(Tripodanthus	Struthanthus))	(Bakerella	(((Taxillus	Ileostylus)	(Amyema	((((Cecarria	Loranthus)	Muellerina)	(Scurrula	(Agelanthus	Englerina)))	Benthamina)))	((Helixanthera	(Dendrophthoe	Tapinanthus))	Moquiniella)))))	Decaisnina);
(Macrosolen	(((Gaiadendron	(Atkinsonia	((Ligaria	(Tripodanthus	Struthanthus))	((Ileostylus	(((((Moquiniella	Helixanthera)	Bakerella)	(Amyema	Taxillus))	((Cecarria	Loranthus)	(Dendrophthoe	(Scurrula	((Agelanthus	Tapinanthus)	Englerina)))))	Benthamina))	Muellerina))))	(((Peraxilla	Notanthera)	(Desmaria	Tristerix))	Tupeia))	Nuytsia)	Decaisnina);
((Macrosolen	Ligaria)	(Atkinsonia	((Gaiadendron	((Peraxilla	Tupeia)	(Notanthera	((Tripodanthus	Struthanthus)	((Cecarria	Loranthus)	(Moquiniella	((((Dendrophthoe	(Scurrula	((Agelanthus	Tapinanthus)	Englerina)))	(Benthamina	(Muellerina	Ileostylus)))	(Amyema	(Taxillus	Helixanthera)))	Bakerella)))))))	(Nuytsia	(Desmaria	Tristerix))))	Decaisnina);
(((((((Ligaria	(Tripodanthus	Struthanthus))	((Cecarria	Loranthus)	(Moquiniella	((Benthamina	(Muellerina	Ileostylus))	((Amyema	(Taxillus	Helixanthera))	(Bakerella	(Dendrophthoe	(Scurrula	((Agelanthus	Tapinanthus)	Englerina)))))))))	Atkinsonia)	(((Peraxilla	Notanthera)	Tupeia)	(Gaiadendron	Nuytsia)))	Desmaria)	Tristerix)	Macrosolen	Decaisnina);
(((Atkinsonia	((Gaiadendron	(((Desmaria	Tristerix)	Nuytsia)	(((Muellerina	(Cecarria	Loranthus))	Ileostylus)	(Moquiniella	(Helixanthera	(((((Dendrophthoe	(Scurrula	((Agelanthus	Tapinanthus)	Englerina)))	Bakerella)	Benthamina)	Amyema)	Taxillus))))))	((Tripodanthus	Struthanthus)	((Peraxilla	Notanthera)	Tupeia))))	Ligaria)	Macrosolen	Decaisnina);
(((Nuytsia	((Atkinsonia	(Desmaria	Tristerix))	((((Muellerina	(Benthamina	Ileostylus))	(Bakerella	((((Moquiniella	Taxillus)	((Cecarria	Loranthus)	((Dendrophthoe	Tapinanthus)	(Scurrula	(Agelanthus	Englerina)))))	Helixanthera)	Amyema)))	((Struthanthus	Tripodanthus)	Gaiadendron))	((Peraxilla	Tupeia)	Notanthera))))	Macrosolen)	Ligaria	Decaisnina);
((((((Peraxilla	Tupeia)	Gaiadendron)	(Nuytsia	((Ligaria	(Struthanthus	Tripodanthus))	(((((((((Agelanthus	Englerina)	(Tapinanthus	Scurrula))	Dendrophthoe)	Helixanthera)	(Muellerina	(Benthamina	Ileostylus)))	Taxillus)	Amyema)	(Moquiniella	Bakerella))	(Cecarria	Loranthus)))))	(Atkinsonia	(Desmaria	Tristerix)))	Notanthera)	Macrosolen	Decaisnina);
(((((((Muellerina	Ileostylus)	Benthamina)	(Moquiniella	((Cecarria	Loranthus)	(((Englerina	(Tapinanthus	Agelanthus))	(Scurrula	Dendrophthoe))	(Amyema	((Taxillus	Helixanthera)	Bakerella))))))	Tupeia)	(((Peraxilla	Notanthera)	Atkinsonia)	Macrosolen))	((Nuytsia	Tristerix)	(Gaiadendron	(Struthanthus	Tripodanthus))))	(Ligaria	Desmaria)	Decaisnina);
(Macrosolen	((((((Desmaria	(Nuytsia	Tristerix))	Atkinsonia)	Gaiadendron)	(Notanthera	(Struthanthus	((((Bakerella	(Cecarria	Loranthus))	(Moquiniella	((Amyema	(Taxillus	(Tapinanthus	Dendrophthoe)))	(((Muellerina	(Ileostylus	Benthamina))	Agelanthus)	Helixanthera))))	(Englerina	Scurrula))	Tripodanthus))))	(Peraxilla	Tupeia))	Ligaria)	Decaisnina);
(((((((Scurrula	Agelanthus)	(Tapinanthus	Dendrophthoe))	((Bakerella	(Amyema	(Helixanthera	Taxillus)))	(((Muellerina	(Ileostylus	Benthamina))	Moquiniella)	((Struthanthus	Tripodanthus)	(Cecarria	Loranthus)))))	Ligaria)	Englerina)	(Tupeia	((Atkinsonia	Gaiadendron)	((Macrosolen	(Nuytsia	Tristerix))	(Peraxilla	Notanthera)))))	Desmaria	Decaisnina);
(((((Peraxilla	Tupeia)	(Nuytsia	Tristerix))	((Atkinsonia	Gaiadendron)	(Notanthera	(((((Moquiniella	((Muellerina	(Ileostylus	Benthamina))	(((Agelanthus	Tapinanthus)	Dendrophthoe)	Scurrula)))	((Helixanthera	Taxillus)	Amyema))	((Ligaria	(Struthanthus	Tripodanthus))	(Cecarria	Loranthus)))	Bakerella)	Englerina))))	Desmaria)	Macrosolen	Decaisnina);
((((((((((Benthamina	(Englerina	(Scurrula	(Agelanthus	(Tapinanthus	Dendrophthoe)))))	((Helixanthera	Taxillus)	Amyema))	Bakerella)	Moquiniella)	Atkinsonia)	(((Notanthera	(Cecarria	Loranthus))	((Struthanthus	Tripodanthus)	Gaiadendron))	(Muellerina	Ileostylus)))	(Peraxilla	Tupeia))	(Desmaria	(Nuytsia	Tristerix)))	Macrosolen)	Ligaria	Decaisnina);
(((Nuytsia	((((Struthanthus	Tripodanthus)	((((((Ileostylus	Taxillus)	((Scurrula	(Agelanthus	(Englerina	Tapinanthus)))	(Dendrophthoe	(Muellerina	Bakerella))))	(Benthamina	Amyema))	Moquiniella)	Helixanthera)	(Cecarria	Loranthus)))	Notanthera)	((Gaiadendron	(Peraxilla	Tupeia))	(Atkinsonia	(Desmaria	Tristerix)))))	Macrosolen)	Ligaria	Decaisnina);
(((Tupeia	Gaiadendron)	(((Peraxilla	Notanthera)	(Macrosolen	(Desmaria	Tristerix)))	((Struthanthus	Tripodanthus)	(((Cecarria	Loranthus)	(Ileostylus	Muellerina))	(Moquiniella	((((Dendrophthoe	(Scurrula	(Agelanthus	(Tapinanthus	Englerina))))	Helixanthera)	Taxillus)	((Bakerella	Amyema)	Benthamina)))))))	(Atkinsonia	(Ligaria	Nuytsia))	Decaisnina);
(((Ligaria	Desmaria)	(((((((Scurrula	((Tapinanthus	Dendrophthoe)	Agelanthus))	(Helixanthera	(Taxillus	((((Bakerella	((Cecarria	Loranthus)	Muellerina))	((Ileostylus	(Struthanthus	Tripodanthus))	Moquiniella))	Amyema)	Benthamina))))	Englerina)	Atkinsonia)	(Gaiadendron	Notanthera))	Macrosolen)	(Tristerix	(Peraxilla	Tupeia))))	Nuytsia	Decaisnina);
(Macrosolen	(((((Benthamina	(Muellerina	Ileostylus))	(Helixanthera	((Amyema	((Loranthus	Cecarria)	(Dendrophthoe	Bakerella)))	(Taxillus	(Moquiniella	(Tapinanthus	((Scurrula	Englerina)	Agelanthus)))))))	((Tripodanthus	Struthanthus)	Ligaria))	Nuytsia)	((Desmaria	Tristerix)	(((Peraxilla	Notanthera)	Tupeia)	(Atkinsonia	Gaiadendron))))	Decaisnina);
(((((Tupeia	Peraxilla)	(Gaiadendron	((Tripodanthus	Struthanthus)	Ligaria)))	(Desmaria	Tristerix))	(Atkinsonia	((((((((Helixanthera	((((Dendrophthoe	Tapinanthus)	(Scurrula	Agelanthus))	Bakerella)	Amyema))	Benthamina)	Taxillus)	Englerina)	Moquiniella)	(Muellerina	(Loranthus	Cecarria)))	Ileostylus)	Macrosolen)))	(Notanthera	Nuytsia)	Decaisnina);
((Macrosolen	((Nuytsia	(Desmaria	Tristerix))	(((Tupeia	Peraxilla)	(Notanthera	((Tripodanthus	Struthanthus)	((Amyema	((((Dendrophthoe	(Tapinanthus	((Englerina	Scurrula)	Agelanthus)))	Moquiniella)	Taxillus)	Helixanthera))	(((Benthamina	Ileostylus)	Muellerina)	((Loranthus	Cecarria)	Bakerella))))))	(Atkinsonia	Gaiadendron))))	Ligaria	Decaisnina);
((Macrosolen	((Nuytsia	Tristerix)	((((((Benthamina	Ileostylus)	Muellerina)	((Loranthus	Cecarria)	(Moquiniella	(Bakerella	((Englerina	(Agelanthus	(Scurrula	(Tapinanthus	Dendrophthoe))))	((Helixanthera	Taxillus)	Amyema))))))	Atkinsonia)	((Notanthera	(Tripodanthus	Struthanthus))	Desmaria))	((Tupeia	Peraxilla)	Gaiadendron))))	Ligaria	Decaisnina);
(Macrosolen	((((((((Moquiniella	((Bakerella	(Loranthus	Cecarria))	(((Helixanthera	Taxillus)	Amyema)	((((Benthamina	Ileostylus)	Muellerina)	Dendrophthoe)	(Agelanthus	((Englerina	Scurrula)	Tapinanthus))))))	(Tripodanthus	Struthanthus))	((Notanthera	Peraxilla)	(Nuytsia	Desmaria)))	Gaiadendron)	Tupeia)	Atkinsonia)	Tristerix)	Ligaria)	Decaisnina);
(Macrosolen	((((Gaiadendron	(Tristerix	Desmaria))	((Peraxilla	Tupeia)	(Atkinsonia	((((Tripodanthus	Struthanthus)	((Loranthus	Cecarria)	Nuytsia))	(Taxillus	((((Ileostylus	Muellerina)	Bakerella)	Benthamina)	((Moquiniella	Amyema)	(Agelanthus	((Englerina	Scurrula)	Tapinanthus))))))	(Helixanthera	Dendrophthoe)))))	Notanthera)	Ligaria)	Decaisnina);
(Macrosolen	((Tristerix	(((Gaiadendron	Atkinsonia)	(Desmaria	((Peraxilla	Tupeia)	(Notanthera	((((Ileostylus	Muellerina)	(Loranthus	Cecarria))	(((Tapinanthus	(Agelanthus	(Englerina	Scurrula)))	Dendrophthoe)	(((Amyema	(Bakerella	Benthamina))	Taxillus)	(Helixanthera	Moquiniella))))	(Tripodanthus	Struthanthus))))))	Nuytsia))	Ligaria)	Decaisnina);
(Macrosolen	(Atkinsonia	((Desmaria	(Tristerix	Nuytsia))	((((((Loranthus	Cecarria)	(Moquiniella	((((Dendrophthoe	Bakerella)	((Ileostylus	Muellerina)	Benthamina))	((Helixanthera	Taxillus)	Amyema))	((Englerina	Scurrula)	(Tapinanthus	Agelanthus)))))	(Ligaria	(Tripodanthus	Struthanthus)))	Notanthera)	Gaiadendron)	(Peraxilla	Tupeia))))	Decaisnina);
(Macrosolen	((Tristerix	Nuytsia)	((((((Tripodanthus	(Struthanthus	((Ileostylus	((Loranthus	Cecarria)	Muellerina))	(Moquiniella	(Englerina	(Benthamina	(Bakerella	((((Dendrophthoe	(Scurrula	(Tapinanthus	Agelanthus)))	Helixanthera)	Taxillus)	Amyema))))))))	Ligaria)	Notanthera)	(Peraxilla	Tupeia))	Gaiadendron)	(Atkinsonia	Desmaria)))	Decaisnina);
(Macrosolen	(Nuytsia	(((Atkinsonia	Gaiadendron)	(Notanthera	(Peraxilla	Tupeia)))	((Tristerix	Desmaria)	(((Ligaria	(Tripodanthus	Struthanthus))	((((Amyema	(Taxillus	Moquiniella))	((Dendrophthoe	(Tapinanthus	(Agelanthus	Scurrula)))	Helixanthera))	((Loranthus	Cecarria)	Bakerella))	(Benthamina	(Muellerina	Ileostylus))))	Englerina))))	Decaisnina);
((((((((((Ileostylus	Muellerina)	((Benthamina	(Helixanthera	((((Dendrophthoe	Scurrula)	(Tapinanthus	Agelanthus))	Bakerella)	(Amyema	(Englerina	Taxillus)))))	Moquiniella))	(Loranthus	Cecarria))	(Tripodanthus	Struthanthus))	Atkinsonia)	((Peraxilla	Notanthera)	Gaiadendron))	((Tristerix	Desmaria)	Nuytsia))	Tupeia)	Macrosolen)	Ligaria	Decaisnina);
((((Tripodanthus	Struthanthus)	((Atkinsonia	(((Agelanthus	((Dendrophthoe	Tapinanthus)	Englerina))	(Scurrula	(Bakerella	((Helixanthera	Taxillus)	(Benthamina	Amyema)))))	Moquiniella))	((Ileostylus	(((Tristerix	Desmaria)	Nuytsia)	(Peraxilla	Tupeia)))	((Notanthera	(Muellerina	(Loranthus	Cecarria)))	Gaiadendron))))	Macrosolen)	Ligaria	Decaisnina);
((((Tristerix	Desmaria)	(((Muellerina	((Loranthus	Cecarria)	Nuytsia))	((Bakerella	((((Helixanthera	(((Englerina	(Agelanthus	Tapinanthus))	Scurrula)	Dendrophthoe))	Taxillus)	Amyema)	Benthamina))	(Atkinsonia	Moquiniella)))	(((Ileostylus	Gaiadendron)	(Tripodanthus	Struthanthus))	(Tupeia	(Notanthera	Peraxilla)))))	Macrosolen)	Ligaria	Decaisnina);
((((((Gaiadendron	((Tripodanthus	Struthanthus)	Atkinsonia))	((Notanthera	Peraxilla)	(Moquiniella	((Taxillus	Helixanthera)	((Benthamina	(((Muellerina	Bakerella)	Ileostylus)	Amyema))	((Loranthus	Cecarria)	(((Scurrula	Agelanthus)	(Dendrophthoe	Tapinanthus))	Englerina)))))))	(Tupeia	(Nuytsia	Tristerix)))	Desmaria)	Macrosolen)	Ligaria	Decaisnina);
(((Macrosolen	(Desmaria	(Nuytsia	Tristerix)))	((Tupeia	((Gaiadendron	Ligaria)	(Tripodanthus	Struthanthus)))	(Atkinsonia	((Loranthus	Cecarria)	(((Benthamina	(Ileostylus	Muellerina))	((Bakerella	(((Scurrula	Agelanthus)	(Dendrophthoe	Tapinanthus))	Englerina))	(Amyema	(Helixanthera	Taxillus))))	Moquiniella)))))	(Notanthera	Peraxilla)	Decaisnina);
(((Macrosolen	Notanthera)	(Desmaria	(Nuytsia	Tristerix)))	(((Tupeia	Peraxilla)	Gaiadendron)	(Atkinsonia	(Ligaria	((((Scurrula	Agelanthus)	(Dendrophthoe	Tapinanthus))	Englerina)	(((Amyema	(Helixanthera	(Moquiniella	Taxillus)))	((Benthamina	(Ileostylus	Muellerina))	Bakerella))	((Tripodanthus	Struthanthus)	(Loranthus	Cecarria)))))))	Decaisnina);
((((Scurrula	Agelanthus)	(Dendrophthoe	Tapinanthus))	Englerina)	(Moquiniella	((Helixanthera	(((Bakerella	Macrosolen)	((Benthamina	(Ileostylus	Muellerina))	((Tripodanthus	Struthanthus)	(Gaiadendron	Ligaria))))	((Notanthera	(Loranthus	Cecarria))	(Tristerix	Desmaria))))	(Taxillus	(((Tupeia	Peraxilla)	Atkinsonia)	(Amyema	Nuytsia)))))	Decaisnina);
(Ligaria	((Nuytsia	(((((Tupeia	Peraxilla)	(Benthamina	(Ileostylus	Muellerina)))	((Tristerix	Desmaria)	Atkinsonia))	(Gaiadendron	(((Notanthera	(Loranthus	Cecarria))	(Helixanthera	((Bakerella	(((Scurrula	Agelanthus)	(Dendrophthoe	Tapinanthus))	Englerina))	(Amyema	Taxillus))))	Moquiniella)))	(Tripodanthus	Struthanthus)))	Macrosolen)	Decaisnina);
(Ligaria	((Muellerina	((Gaiadendron	((((Notanthera	(Loranthus	Cecarria))	(Tripodanthus	Struthanthus))	((Benthamina	((((Scurrula	Agelanthus)	(Dendrophthoe	Tapinanthus))	Englerina)	(Amyema	(Bakerella	(Taxillus	Helixanthera)))))	(Atkinsonia	Moquiniella)))	((Nuytsia	(Tristerix	Desmaria))	(Tupeia	Peraxilla))))	Ileostylus))	Macrosolen)	Decaisnina);
(Ligaria	(((((((Tristerix	Desmaria)	Nuytsia)	Gaiadendron)	(Tupeia	Peraxilla))	(Atkinsonia	((Tripodanthus	Struthanthus)	((((Loranthus	Cecarria)	Muellerina)	Ileostylus)	((Benthamina	((Helixanthera	(Amyema	Taxillus))	((((Tapinanthus	Agelanthus)	(Scurrula	Englerina))	Dendrophthoe)	Bakerella)))	Moquiniella)))))	Notanthera)	Macrosolen)	Decaisnina);
((Macrosolen	(((Notanthera	(Peraxilla	(Tristerix	Desmaria)))	(((((Loranthus	Cecarria)	(((Amyema	(((Taxillus	Helixanthera)	Bakerella)	Benthamina))	(((Scurrula	(Agelanthus	(Englerina	Tapinanthus)))	Dendrophthoe)	Moquiniella))	(Muellerina	Ileostylus)))	(Tripodanthus	Struthanthus))	Nuytsia)	(Gaiadendron	Atkinsonia)))	Tupeia))	Ligaria	Decaisnina);
((Macrosolen	(((Atkinsonia	(Tripodanthus	Struthanthus))	((((Tristerix	Desmaria)	(Notanthera	Peraxilla))	(((Amyema	((Helixanthera	(Ileostylus	((Scurrula	(Agelanthus	(Dendrophthoe	Tapinanthus)))	Benthamina)))	(((Muellerina	(Loranthus	Cecarria))	Englerina)	(Moquiniella	Taxillus))))	Bakerella)	Tupeia))	Gaiadendron))	Nuytsia))	Ligaria	Decaisnina);
(Macrosolen	(Atkinsonia	(((Nuytsia	Tristerix)	(Notanthera	Peraxilla))	((((Tripodanthus	Struthanthus)	(((((Scurrula	Englerina)	Agelanthus)	Tapinanthus)	Dendrophthoe)	((((((Muellerina	(Loranthus	Cecarria))	Benthamina)	Amyema)	Bakerella)	(Taxillus	(Helixanthera	Ileostylus)))	Moquiniella)))	Tupeia)	((Ligaria	Desmaria)	Gaiadendron))))	Decaisnina);
((((Atkinsonia	Gaiadendron)	Macrosolen)	((Nuytsia	Tristerix)	Notanthera))	((Desmaria	((Ligaria	(Tripodanthus	Struthanthus))	(((Muellerina	(Loranthus	Cecarria))	((((((Scurrula	Englerina)	Agelanthus)	Tapinanthus)	(Dendrophthoe	Bakerella))	(Amyema	(Taxillus	(Helixanthera	Moquiniella))))	Benthamina))	Ileostylus)))	(Tupeia	Peraxilla))	Decaisnina);
((Ligaria	Desmaria)	((Notanthera	((Tripodanthus	Struthanthus)	(((Loranthus	Cecarria)	(((Englerina	(Agelanthus	Tapinanthus))	Scurrula)	((Amyema	((Helixanthera	Moquiniella)	(Dendrophthoe	Bakerella)))	Taxillus)))	(Benthamina	(Ileostylus	Muellerina)))))	(((Nuytsia	Tristerix)	Atkinsonia)	((Macrosolen	(Tupeia	Peraxilla))	Gaiadendron)))	Decaisnina);
(Macrosolen	((Ligaria	((Gaiadendron	(((((Tripodanthus	Struthanthus)	((Loranthus	Cecarria)	(((Benthamina	(Ileostylus	Muellerina))	(Bakerella	((Amyema	(Taxillus	Helixanthera))	((Dendrophthoe	(Tapinanthus	(Agelanthus	Scurrula)))	Englerina))))	Moquiniella)))	Nuytsia)	Desmaria)	((Tupeia	Peraxilla)	Atkinsonia)))	Notanthera))	Tristerix)	Decaisnina);
((Macrosolen	(Desmaria	(Nuytsia	Tristerix)))	(((Notanthera	((Ligaria	(Tripodanthus	Struthanthus))	(Ileostylus	((((Moquiniella	Helixanthera)	(Amyema	(((Dendrophthoe	(Agelanthus	(Tapinanthus	(Scurrula	Englerina))))	Bakerella)	Taxillus)))	Benthamina)	(Muellerina	(Loranthus	Cecarria))))))	(Tupeia	Peraxilla))	(Gaiadendron	Atkinsonia))	Decaisnina);
(Ligaria	(((((Notanthera	(Gaiadendron	(Tripodanthus	Struthanthus)))	((Desmaria	Tristerix)	Nuytsia))	((((((Agelanthus	(Tapinanthus	Englerina))	Scurrula)	Bakerella)	((Moquiniella	(((Ileostylus	Muellerina)	Benthamina)	Dendrophthoe))	((Helixanthera	Taxillus)	Amyema)))	(Loranthus	Cecarria))	(Tupeia	Peraxilla)))	Atkinsonia)	Macrosolen)	Decaisnina);
(Ligaria	(((Desmaria	Tristerix)	((Nuytsia	(((((Loranthus	Cecarria)	Muellerina)	Ileostylus)	Moquiniella)	((Taxillus	((((Dendrophthoe	((Agelanthus	Tapinanthus)	Scurrula))	Englerina)	Benthamina)	(Bakerella	Amyema)))	Helixanthera)))	(((Gaiadendron	(Tripodanthus	Struthanthus))	Tupeia)	(Atkinsonia	(Peraxilla	Notanthera)))))	Macrosolen)	Decaisnina);
(Macrosolen	(Ligaria	((Nuytsia	Tristerix)	(((Gaiadendron	(Tripodanthus	Struthanthus))	Atkinsonia)	((Desmaria	(Notanthera	((Loranthus	Cecarria)	((((Bakerella	Moquiniella)	((Taxillus	Amyema)	((Muellerina	Ileostylus)	Benthamina)))	Helixanthera)	(Dendrophthoe	(((Agelanthus	Tapinanthus)	Englerina)	Scurrula))))))	(Peraxilla	Tupeia)))))	Decaisnina);
((Ligaria	(((Gaiadendron	(Peraxilla	Tupeia))	((Atkinsonia	(Tristerix	Desmaria))	(Nuytsia	((Struthanthus	Tripodanthus)	((Ileostylus	(((Cecarria	Loranthus)	((Scurrula	(Dendrophthoe	(Agelanthus	Tapinanthus)))	(((Amyema	(Englerina	Taxillus))	Benthamina)	(Helixanthera	Bakerella))))	Moquiniella))	Muellerina)))))	Notanthera))	Macrosolen	Decaisnina);
((((Peraxilla	Tupeia)	(Nuytsia	Tristerix))	((Macrosolen	Atkinsonia)	((Gaiadendron	(Notanthera	(Ligaria	(Struthanthus	Tripodanthus))))	Desmaria)))	(Ileostylus	((Muellerina	(Cecarria	Loranthus))	((Benthamina	(((Helixanthera	Taxillus)	Amyema)	((((Tapinanthus	Agelanthus)	Englerina)	Scurrula)	(Dendrophthoe	Bakerella))))	Moquiniella)))	Decaisnina);
((Tristerix	(((Atkinsonia	((((((((Muellerina	(Benthamina	Ileostylus))	(Helixanthera	(Tapinanthus	Dendrophthoe)))	((Moquiniella	Taxillus)	Amyema))	((Cecarria	Loranthus)	(Struthanthus	Tripodanthus)))	Bakerella)	((Agelanthus	Englerina)	Scurrula))	Notanthera)	Nuytsia))	((Desmaria	Gaiadendron)	Peraxilla))	Tupeia))	(Macrosolen	Ligaria)	Decaisnina);
(((((Peraxilla	Tupeia)	(Desmaria	(Nuytsia	Tristerix)))	((((((Ligaria	(Struthanthus	Tripodanthus))	Ileostylus)	(Muellerina	(Cecarria	Loranthus)))	((Moquiniella	(((Benthamina	Amyema)	Taxillus)	(Helixanthera	(Scurrula	((Tapinanthus	Dendrophthoe)	Agelanthus)))))	Bakerella))	Englerina)	Atkinsonia))	(Notanthera	Macrosolen))	Gaiadendron	Decaisnina);
(Macrosolen	(((Tupeia	(Nuytsia	Tristerix))	(((Ligaria	Desmaria)	Atkinsonia)	(Gaiadendron	(((Moquiniella	((Amyema	((((Scurrula	(Tapinanthus	Agelanthus))	Dendrophthoe)	Helixanthera)	(Benthamina	Bakerella)))	(Englerina	Taxillus)))	(Ileostylus	(Muellerina	(Cecarria	Loranthus))))	(Struthanthus	Tripodanthus)))))	(Peraxilla	Notanthera))	Decaisnina);
((Desmaria	Ligaria)	((Atkinsonia	((((Ileostylus	(Struthanthus	Tripodanthus))	Moquiniella)	((Benthamina	(Amyema	(Helixanthera	Taxillus)))	((Muellerina	(Cecarria	Loranthus))	((Scurrula	(Tapinanthus	(Englerina	Agelanthus)))	Dendrophthoe))))	Bakerella))	(Macrosolen	((Gaiadendron	Notanthera)	((Peraxilla	Tupeia)	(Nuytsia	Tristerix)))))	Decaisnina);
((((Gaiadendron	((Struthanthus	Tripodanthus)	Notanthera))	(Atkinsonia	((Moquiniella	((Benthamina	(((((Scurrula	(Tapinanthus	(Englerina	Agelanthus)))	Dendrophthoe)	Helixanthera)	Taxillus)	Bakerella))	Amyema))	((Muellerina	(Cecarria	Loranthus))	Ileostylus))))	((Macrosolen	(Nuytsia	Tristerix))	(Peraxilla	Tupeia)))	(Desmaria	Ligaria)	Decaisnina);
(((Tristerix	Desmaria)	(Gaiadendron	(((Nuytsia	(((((Cecarria	Loranthus)	(Dendrophthoe	Bakerella))	(Amyema	(((Benthamina	(Muellerina	Ileostylus))	Moquiniella)	(Taxillus	Helixanthera))))	(Tapinanthus	((Scurrula	Englerina)	Agelanthus)))	(Ligaria	(Struthanthus	Tripodanthus))))	Notanthera)	((Peraxilla	Tupeia)	Atkinsonia))))	Macrosolen	Decaisnina);
((((((Desmaria	Atkinsonia)	((Notanthera	Peraxilla)	Tupeia))	(((Struthanthus	Tripodanthus)	Gaiadendron)	(((Cecarria	Loranthus)	(Muellerina	Ileostylus))	((((((Dendrophthoe	Tapinanthus)	(Scurrula	Agelanthus))	Englerina)	(((Helixanthera	Taxillus)	Amyema)	Benthamina))	Bakerella)	Moquiniella))))	(Nuytsia	Tristerix))	Macrosolen)	Ligaria	Decaisnina);
(((Atkinsonia	(((Desmaria	(Nuytsia	Tristerix))	(Notanthera	(Peraxilla	Tupeia)))	(((Struthanthus	Tripodanthus)	(((Helixanthera	((Taxillus	Moquiniella)	((((Englerina	Tapinanthus)	Agelanthus)	Scurrula)	(Dendrophthoe	Bakerella))))	Amyema)	(Benthamina	(Ileostylus	((Cecarria	Loranthus)	Muellerina)))))	Gaiadendron)))	Macrosolen)	Ligaria	Decaisnina);
(Macrosolen	((Nuytsia	((((((Muellerina	(Cecarria	Loranthus))	Ileostylus)	((((Amyema	((Helixanthera	Taxillus)	Benthamina))	(Bakerella	(((Agelanthus	Tapinanthus)	Dendrophthoe)	Scurrula)))	Englerina)	Moquiniella))	Atkinsonia)	(((Struthanthus	(Peraxilla	Notanthera))	Tupeia)	(Tripodanthus	Desmaria)))	Gaiadendron))	(Tristerix	Ligaria))	Decaisnina);
(Macrosolen	((Nuytsia	Tristerix)	((((Peraxilla	Tupeia)	Atkinsonia)	(Desmaria	((Notanthera	(Cecarria	Loranthus))	((Tripodanthus	Struthanthus)	(Ligaria	((Benthamina	(Muellerina	Ileostylus))	((((Dendrophthoe	((Tapinanthus	(Englerina	Agelanthus))	Scurrula))	Bakerella)	(Amyema	Taxillus))	(Helixanthera	Moquiniella))))))))	Gaiadendron))	Decaisnina);
((Gaiadendron	Atkinsonia)	((Tupeia	Peraxilla)	(((Nuytsia	((Tripodanthus	Struthanthus)	(Ligaria	((Cecarria	Loranthus)	((Muellerina	Ileostylus)	(Moquiniella	((((Dendrophthoe	Tapinanthus)	(Scurrula	Agelanthus))	Englerina)	((Benthamina	Bakerella)	((Helixanthera	Taxillus)	Amyema)))))))))	((Desmaria	Tristerix)	Macrosolen))	Notanthera))	Decaisnina);
(((((Ileostylus	((((Amyema	((Moquiniella	Helixanthera)	(((((Tapinanthus	Agelanthus)	Englerina)	Scurrula)	Dendrophthoe)	Benthamina)))	Taxillus)	Bakerella)	(Muellerina	(Cecarria	Loranthus))))	((Peraxilla	Notanthera)	(Tristerix	Nuytsia)))	((Gaiadendron	Atkinsonia)	(Desmaria	(Tripodanthus	Struthanthus))))	Tupeia)	(Ligaria	Macrosolen)	Decaisnina);
((((((Atkinsonia	(Ligaria	((((Tapinanthus	Agelanthus)	Englerina)	Scurrula)	((Benthamina	(Ileostylus	Muellerina))	(((Bakerella	(Cecarria	Loranthus))	((Tripodanthus	Struthanthus)	(Helixanthera	Dendrophthoe)))	(Amyema	(Moquiniella	Taxillus)))))))	Tupeia)	(((Peraxilla	Notanthera)	Nuytsia)	Gaiadendron))	Desmaria)	Tristerix)	Macrosolen	Decaisnina);
((((((Ileostylus	Peraxilla)	((((Notanthera	(Moquiniella	((((Benthamina	(Amyema	(Helixanthera	Dendrophthoe)))	Taxillus)	Bakerella)	(((Tapinanthus	Agelanthus)	Englerina)	Scurrula))))	((Tripodanthus	Struthanthus)	Atkinsonia))	Gaiadendron)	((Muellerina	((Cecarria	Loranthus)	Nuytsia))	Tupeia)))	Desmaria)	Tristerix)	Ligaria)	Macrosolen	Decaisnina);
((((Muellerina	(Cecarria	Loranthus))	(((Amyema	((Benthamina	(Dendrophthoe	Bakerella))	(Helixanthera	Taxillus)))	(((Tapinanthus	Agelanthus)	Englerina)	Scurrula))	Ligaria))	((Tripodanthus	Struthanthus)	(Tupeia	Peraxilla)))	((((Macrosolen	Notanthera)	(Nuytsia	(Desmaria	Tristerix)))	(Moquiniella	Atkinsonia))	(Ileostylus	Gaiadendron))	Decaisnina);
(Macrosolen	((Tristerix	Peraxilla)	(((Notanthera	(Nuytsia	((Ligaria	(Tripodanthus	Struthanthus))	((Moquiniella	Ileostylus)	((((Cecarria	Loranthus)	Bakerella)	(Muellerina	(Dendrophthoe	(((Tapinanthus	Agelanthus)	Englerina)	Scurrula))))	(((Helixanthera	Taxillus)	Benthamina)	Amyema))))))	(Atkinsonia	Desmaria))	(Tupeia	Gaiadendron)))	Decaisnina);
((Macrosolen	(((Atkinsonia	(Desmaria	Tristerix))	((Peraxilla	Tupeia)	((((Tripodanthus	Struthanthus)	((Cecarria	Loranthus)	((((Englerina	((Dendrophthoe	(Agelanthus	Scurrula))	Tapinanthus))	((Helixanthera	Taxillus)	(Bakerella	Amyema)))	(Benthamina	(Ileostylus	Muellerina)))	Moquiniella)))	Nuytsia)	Gaiadendron)))	Notanthera))	Ligaria	Decaisnina);
((Macrosolen	((((Notanthera	(Englerina	((Tripodanthus	Struthanthus)	(((((Amyema	(Taxillus	Moquiniella))	Helixanthera)	(Muellerina	Bakerella))	(Ileostylus	(((Agelanthus	Scurrula)	(Tapinanthus	Dendrophthoe))	(Cecarria	Loranthus))))	Benthamina))))	((Peraxilla	Tupeia)	Atkinsonia))	(Gaiadendron	(Desmaria	Tristerix)))	Nuytsia))	Ligaria	Decaisnina);
(Macrosolen	((((Tupeia	((((Dendrophthoe	(Tapinanthus	(Agelanthus	(Scurrula	Englerina))))	(((Cecarria	Loranthus)	(Muellerina	(Benthamina	Ileostylus)))	((Taxillus	Helixanthera)	((Bakerella	Moquiniella)	Amyema))))	(Tripodanthus	Struthanthus))	(Ligaria	Nuytsia)))	(((Peraxilla	Notanthera)	Atkinsonia)	Gaiadendron))	Desmaria)	Tristerix)	Decaisnina);
(Macrosolen	((Nuytsia	Tristerix)	(((Gaiadendron	Atkinsonia)	(((((((Dendrophthoe	(Tapinanthus	(Agelanthus	(Scurrula	Englerina))))	(Muellerina	Bakerella))	(((Benthamina	(Cecarria	Loranthus))	(Helixanthera	(Taxillus	Moquiniella)))	Amyema))	Ileostylus)	(Ligaria	(Tripodanthus	Struthanthus)))	Notanthera)	Tupeia))	(Peraxilla	Desmaria)))	Decaisnina);
(Macrosolen	((Nuytsia	Tristerix)	((Gaiadendron	(((((((Benthamina	Ileostylus)	Muellerina)	(Amyema	((Taxillus	Helixanthera)	(((Dendrophthoe	(Tapinanthus	(Agelanthus	(Scurrula	Englerina))))	Bakerella)	Moquiniella))))	(Cecarria	Loranthus))	(Ligaria	(Tripodanthus	Struthanthus)))	Notanthera)	(Peraxilla	Tupeia)))	(Atkinsonia	Desmaria)))	Decaisnina);
(Macrosolen	((Atkinsonia	((Gaiadendron	(((Peraxilla	Tupeia)	(Notanthera	Struthanthus))	(Tripodanthus	((Nuytsia	Tristerix)	Desmaria))))	(Ileostylus	(((((Dendrophthoe	Helixanthera)	((Tapinanthus	(Agelanthus	(Scurrula	Englerina)))	Bakerella))	(Benthamina	(Amyema	Taxillus)))	Moquiniella)	(Muellerina	(Cecarria	Loranthus))))))	Ligaria)	Decaisnina);
(Macrosolen	((Atkinsonia	(((Gaiadendron	((Struthanthus	Tripodanthus)	Desmaria))	(((Tristerix	Peraxilla)	Tupeia)	((Amyema	(((Benthamina	(Cecarria	Loranthus))	(((Dendrophthoe	((Tapinanthus	Agelanthus)	Scurrula))	Englerina)	Moquiniella))	(Bakerella	(Taxillus	(Helixanthera	Ileostylus)))))	Muellerina)))	(Nuytsia	Notanthera)))	Ligaria)	Decaisnina);
(((Peraxilla	Notanthera)	(Ligaria	(((Ileostylus	((Cecarria	Loranthus)	Muellerina))	((((Helixanthera	Bakerella)	((Benthamina	Amyema)	Taxillus))	(Dendrophthoe	((Tapinanthus	Agelanthus)	(Scurrula	Englerina))))	Moquiniella))	(Struthanthus	Tripodanthus))))	(((((Tristerix	Nuytsia)	Atkinsonia)	(Macrosolen	Desmaria))	Gaiadendron)	Tupeia)	Decaisnina);
((((((Peraxilla	Notanthera)	(Ligaria	(((((((Tapinanthus	Agelanthus)	(Scurrula	Englerina))	Dendrophthoe)	Moquiniella)	(Amyema	(((Cecarria	Loranthus)	(Muellerina	(Benthamina	Ileostylus)))	(Helixanthera	Taxillus))))	Bakerella)	(Struthanthus	Tripodanthus))))	(Gaiadendron	(Tristerix	Nuytsia)))	(Desmaria	Atkinsonia))	Macrosolen)	Tupeia	Decaisnina);
((Gaiadendron	((((Desmaria	Tristerix)	Atkinsonia)	(Nuytsia	(((Muellerina	Ileostylus)	((Cecarria	Loranthus)	(Englerina	((Taxillus	(Amyema	(Bakerella	((((Tapinanthus	Agelanthus)	(Scurrula	Dendrophthoe))	Benthamina)	Helixanthera))))	Moquiniella))))	(Struthanthus	Tripodanthus))))	(Notanthera	(Tupeia	Peraxilla))))	(Ligaria	Macrosolen)	Decaisnina);
((((((Muellerina	Ileostylus)	((Cecarria	Loranthus)	((Englerina	((((Dendrophthoe	Tapinanthus)	Agelanthus)	Scurrula)	((Benthamina	Bakerella)	((Helixanthera	Taxillus)	Amyema))))	Moquiniella)))	Atkinsonia)	(((Ligaria	(Macrosolen	(Desmaria	Tristerix)))	(Struthanthus	Tripodanthus))	Gaiadendron))	(Notanthera	(Tupeia	Peraxilla)))	Nuytsia	Decaisnina);
(Desmaria	(Tupeia	(((Gaiadendron	(Ligaria	(((((Cecarria	Loranthus)	Muellerina)	Ileostylus)	(Moquiniella	((Agelanthus	((Scurrula	Englerina)	Tapinanthus))	(((Helixanthera	Taxillus)	Amyema)	((Dendrophthoe	Bakerella)	Benthamina)))))	(Struthanthus	Tripodanthus))))	((Notanthera	Peraxilla)	Macrosolen))	(Atkinsonia	(Nuytsia	Tristerix))))	Decaisnina);
(((Loranthus	Cecarria)	(((Nuytsia	Tristerix)	(Ileostylus	Muellerina))	(((Atkinsonia	Moquiniella)	((Ligaria	Desmaria)	Tupeia))	(((Struthanthus	Tripodanthus)	(((Amyema	((Bakerella	((Scurrula	(Tapinanthus	(Englerina	Agelanthus)))	Dendrophthoe))	(Helixanthera	Taxillus)))	Benthamina)	(Peraxilla	Notanthera)))	Gaiadendron))))	Macrosolen	Decaisnina);
((((((Atkinsonia	(Muellerina	(Loranthus	Cecarria)))	(((Gaiadendron	Ileostylus)	(Struthanthus	Tripodanthus))	((Tupeia	Peraxilla)	Notanthera)))	(Desmaria	(Moquiniella	(Englerina	(((Benthamina	(Scurrula	((Dendrophthoe	Tapinanthus)	Agelanthus)))	(Taxillus	(Amyema	Bakerella)))	Helixanthera)))))	(Nuytsia	Tristerix))	Ligaria)	Macrosolen	Decaisnina);
(Macrosolen	((Ligaria	(Desmaria	Tristerix))	((((Ileostylus	Muellerina)	(Loranthus	Cecarria))	(Moquiniella	(((Bakerella	(Benthamina	Dendrophthoe))	((Helixanthera	Taxillus)	Amyema))	(Englerina	(Scurrula	(Tapinanthus	Agelanthus))))))	((Tupeia	Peraxilla)	(((Atkinsonia	Nuytsia)	((Struthanthus	Tripodanthus)	Notanthera))	Gaiadendron))))	Decaisnina);
((Macrosolen	(((((Dendrophthoe	((Bakerella	Amyema)	(Taxillus	(Helixanthera	Moquiniella))))	(Benthamina	(Ileostylus	((Loranthus	Cecarria)	Muellerina))))	(Scurrula	(Tapinanthus	(Agelanthus	Englerina))))	((Notanthera	(Tupeia	Peraxilla))	(((Struthanthus	Tripodanthus)	Atkinsonia)	(Gaiadendron	Nuytsia))))	(Desmaria	Tristerix)))	Ligaria	Decaisnina);
((Macrosolen	(((((((Struthanthus	Tripodanthus)	Gaiadendron)	((Helixanthera	Amyema)	((Bakerella	((Benthamina	Muellerina)	Ileostylus))	(Taxillus	(Moquiniella	((Loranthus	Cecarria)	(((Agelanthus	Scurrula)	(Dendrophthoe	Tapinanthus))	Englerina)))))))	((Tupeia	Peraxilla)	Desmaria))	(Notanthera	Atkinsonia))	Tristerix)	Nuytsia))	Ligaria	Decaisnina);
((Macrosolen	(Atkinsonia	((((((Tripodanthus	(Moquiniella	Struthanthus))	((Benthamina	(Muellerina	Ileostylus))	(Scurrula	((Amyema	(Taxillus	Helixanthera))	(((Agelanthus	(Dendrophthoe	Tapinanthus))	Englerina)	Bakerella)))))	((Loranthus	Cecarria)	Notanthera))	(Tupeia	Peraxilla))	Gaiadendron)	(Desmaria	(Tristerix	Nuytsia)))))	Ligaria	Decaisnina);
((((Desmaria	Tristerix)	(((Nuytsia	(Moquiniella	((Bakerella	((Amyema	(((Scurrula	((Englerina	Agelanthus)	Tapinanthus))	Dendrophthoe)	Helixanthera))	Taxillus))	(Benthamina	(Muellerina	Ileostylus)))))	((Atkinsonia	Gaiadendron)	((Tripodanthus	Struthanthus)	((Loranthus	Cecarria)	Notanthera))))	(Tupeia	Peraxilla)))	Ligaria)	Macrosolen	Decaisnina);
(Nuytsia	((Tristerix	(Tupeia	Peraxilla))	(((Macrosolen	Notanthera)	((Atkinsonia	((Tripodanthus	Struthanthus)	((Loranthus	Cecarria)	(Moquiniella	((Benthamina	(Muellerina	Ileostylus))	(((((Englerina	Agelanthus)	Tapinanthus)	Scurrula)	(Amyema	(Taxillus	Helixanthera)))	(Dendrophthoe	Bakerella)))))))	(Ligaria	Desmaria)))	Gaiadendron))	Decaisnina);
(Macrosolen	((Atkinsonia	(((Notanthera	Gaiadendron)	(Nuytsia	(((((Ileostylus	(Ligaria	(Tripodanthus	Struthanthus)))	(Loranthus	Cecarria))	(Helixanthera	(Dendrophthoe	(((Englerina	Agelanthus)	Tapinanthus)	Scurrula))))	(Amyema	(((Moquiniella	Taxillus)	Bakerella)	Benthamina)))	Muellerina)))	((Tupeia	Peraxilla)	Desmaria)))	Tristerix)	Decaisnina);
(Macrosolen	(Atkinsonia	(((Notanthera	Gaiadendron)	((Ligaria	Desmaria)	(Nuytsia	((Tripodanthus	Struthanthus)	(((Loranthus	Cecarria)	((Ileostylus	Benthamina)	Muellerina))	(((Helixanthera	(Moquiniella	Taxillus))	Amyema)	((Dendrophthoe	(((Englerina	Agelanthus)	Tapinanthus)	Scurrula))	Bakerella)))))))	(Tristerix	(Tupeia	Peraxilla))))	Decaisnina);
(Nuytsia	(((((((Loranthus	Cecarria)	Bakerella)	((Tapinanthus	((Englerina	Scurrula)	Agelanthus))	(Struthanthus	Tripodanthus)))	((Amyema	((Moquiniella	((Benthamina	Ileostylus)	Muellerina))	Helixanthera))	Taxillus))	Dendrophthoe)	Ligaria)	(((Atkinsonia	(Peraxilla	(Tristerix	Desmaria)))	(Macrosolen	Notanthera))	(Gaiadendron	Tupeia)))	Decaisnina);
(Macrosolen	((((Atkinsonia	((Tristerix	Peraxilla)	Tupeia))	((((((Amyema	(Taxillus	Helixanthera))	((Loranthus	Cecarria)	((Dendrophthoe	(Scurrula	(Tapinanthus	Agelanthus)))	Englerina)))	(((Benthamina	Ileostylus)	Muellerina)	Bakerella))	Moquiniella)	((Struthanthus	Tripodanthus)	Gaiadendron))	(Desmaria	Notanthera)))	Nuytsia)	Ligaria)	Decaisnina);
(Macrosolen	(((Desmaria	Ligaria)	(Tristerix	Peraxilla))	(((Notanthera	(Nuytsia	(Atkinsonia	((Struthanthus	Tripodanthus)	((((Moquiniella	Taxillus)	(((Dendrophthoe	(Scurrula	((Englerina	Tapinanthus)	Agelanthus)))	((Benthamina	Ileostylus)	Muellerina))	Amyema))	((Loranthus	Cecarria)	Bakerella))	Helixanthera)))))	Gaiadendron)	Tupeia))	Decaisnina);
((((Atkinsonia	(((Ligaria	(Struthanthus	Tripodanthus))	((((((Dendrophthoe	(Scurrula	((Englerina	Tapinanthus)	Agelanthus)))	((Benthamina	Ileostylus)	Muellerina))	Helixanthera)	Amyema)	(Moquiniella	Taxillus))	((Loranthus	Cecarria)	Bakerella)))	Gaiadendron))	(Notanthera	(Peraxilla	Tupeia)))	(Macrosolen	(Desmaria	Tristerix)))	Nuytsia	Decaisnina);
((Ligaria	Macrosolen)	(((((Gaiadendron	(Struthanthus	Tripodanthus))	((((((Helixanthera	((Tapinanthus	Dendrophthoe)	(Scurrula	(Englerina	Agelanthus))))	(Bakerella	(Benthamina	(Ileostylus	Muellerina))))	Amyema)	Taxillus)	Moquiniella)	(Loranthus	Cecarria)))	(((Notanthera	Peraxilla)	(Nuytsia	Atkinsonia))	Tupeia))	Desmaria)	Tristerix)	Decaisnina);
((((Helixanthera	Taxillus)	((Peraxilla	Tupeia)	(Desmaria	Tristerix)))	(((Dendrophthoe	(Tapinanthus	(Agelanthus	Scurrula)))	(Bakerella	Macrosolen))	(((Atkinsonia	Moquiniella)	(((Notanthera	(Loranthus	Cecarria))	(Englerina	(Gaiadendron	(Struthanthus	Tripodanthus))))	(Benthamina	(Ileostylus	Muellerina))))	Amyema)))	(Ligaria	Nuytsia)	Decaisnina);
(((((Notanthera	Atkinsonia)	Gaiadendron)	(((Peraxilla	Tupeia)	Macrosolen)	((Ligaria	Desmaria)	Tristerix)))	((Struthanthus	Tripodanthus)	(((Benthamina	Amyema)	((((Englerina	(Tapinanthus	(Agelanthus	Scurrula)))	(Helixanthera	Dendrophthoe))	Moquiniella)	((Ileostylus	((Loranthus	Cecarria)	Muellerina))	Bakerella)))	Taxillus)))	Nuytsia	Decaisnina);
((Macrosolen	((Nuytsia	(((Tupeia	Atkinsonia)	((Peraxilla	Notanthera)	(((Loranthus	Cecarria)	Muellerina)	((((Agelanthus	(Englerina	Tapinanthus))	Scurrula)	((Moquiniella	(Dendrophthoe	Bakerella))	(((Helixanthera	Taxillus)	Benthamina)	Amyema)))	Ileostylus))))	(Desmaria	(Gaiadendron	(Struthanthus	Tripodanthus)))))	Tristerix))	Ligaria	Decaisnina);
(Macrosolen	((Tristerix	Desmaria)	(((Tupeia	Peraxilla)	Notanthera)	((((Benthamina	(Muellerina	Ileostylus))	((Loranthus	Cecarria)	((Ligaria	(Struthanthus	Tripodanthus))	((Englerina	(Bakerella	(((((Tapinanthus	Dendrophthoe)	(Agelanthus	Scurrula))	Helixanthera)	Taxillus)	Amyema)))	Moquiniella))))	Nuytsia)	(Atkinsonia	Gaiadendron))))	Decaisnina);
((Macrosolen	(Desmaria	(((Atkinsonia	Notanthera)	((Tupeia	Peraxilla)	(((Benthamina	((((Muellerina	(Loranthus	Cecarria))	(Struthanthus	Tripodanthus))	(Moquiniella	(Ligaria	((Scurrula	(Tapinanthus	(Englerina	Agelanthus)))	Dendrophthoe))))	(Amyema	((Ileostylus	Helixanthera)	Taxillus))))	Bakerella)	Nuytsia)))	Gaiadendron)))	Tristerix	Decaisnina);
((((Gaiadendron	Atkinsonia)	((Tupeia	Peraxilla)	(((((Amyema	((Cecarria	Loranthus)	Benthamina))	((Helixanthera	Taxillus)	((Muellerina	Ileostylus)	(((Agelanthus	(Scurrula	(Tapinanthus	Dendrophthoe)))	Englerina)	Moquiniella))))	Bakerella)	(Struthanthus	Tripodanthus))	Notanthera)))	(Nuytsia	(Desmaria	Tristerix)))	(Ligaria	Macrosolen)	Decaisnina);
((((Gaiadendron	((Tupeia	Peraxilla)	((((((Benthamina	(Muellerina	Ileostylus))	(((Scurrula	Englerina)	(Agelanthus	Tapinanthus))	((Dendrophthoe	Bakerella)	(Amyema	(Helixanthera	Taxillus)))))	Moquiniella)	(Cecarria	Loranthus))	(Struthanthus	Tripodanthus))	Notanthera)))	(Nuytsia	(Desmaria	Tristerix)))	Atkinsonia)	(Ligaria	Macrosolen)	Decaisnina);
(((Tristerix	Nuytsia)	(((Tupeia	Peraxilla)	Notanthera)	((((((Cecarria	Loranthus)	((Muellerina	Ileostylus)	((((Amyema	Taxillus)	Benthamina)	((Moquiniella	Helixanthera)	Bakerella))	(Dendrophthoe	((Scurrula	Englerina)	(Agelanthus	Tapinanthus))))))	(Struthanthus	Tripodanthus))	Atkinsonia)	Desmaria)	Gaiadendron)))	(Ligaria	Macrosolen)	Decaisnina);
((Gaiadendron	Atkinsonia)	((((Tristerix	Nuytsia)	(Tupeia	Peraxilla))	((Notanthera	(Ligaria	(((((Englerina	((Agelanthus	(Dendrophthoe	Tapinanthus))	Scurrula))	(Cecarria	Loranthus))	(Amyema	((Moquiniella	Bakerella)	(Taxillus	Helixanthera))))	(Benthamina	(Muellerina	Ileostylus)))	(Struthanthus	Tripodanthus))))	Desmaria))	Macrosolen)	Decaisnina);
(((Macrosolen	(Tristerix	Desmaria))	Notanthera)	((Gaiadendron	Atkinsonia)	((Nuytsia	(Ligaria	(((Cecarria	Loranthus)	((Muellerina	Ileostylus)	(((Amyema	(Taxillus	Bakerella))	((((Agelanthus	Tapinanthus)	(Scurrula	Englerina))	(Dendrophthoe	Helixanthera))	Moquiniella))	Benthamina)))	(Struthanthus	Tripodanthus))))	(Tupeia	Peraxilla)))	Decaisnina);
(((Tristerix	Macrosolen)	((Tupeia	Peraxilla)	((Gaiadendron	Atkinsonia)	((Nuytsia	(((((Bakerella	(Dendrophthoe	(Scurrula	((Tapinanthus	Agelanthus)	Englerina))))	(Amyema	((Helixanthera	Taxillus)	Moquiniella)))	(Benthamina	(Muellerina	Ileostylus)))	(Cecarria	Loranthus))	(Struthanthus	Tripodanthus)))	(Notanthera	Desmaria)))))	Ligaria	Decaisnina);
((Ligaria	((Nuytsia	(Cecarria	Loranthus))	(Helixanthera	(((Dendrophthoe	(Scurrula	((Tapinanthus	Agelanthus)	Englerina)))	(Struthanthus	Tripodanthus))	(Gaiadendron	(((Taxillus	Moquiniella)	((Notanthera	(Tristerix	Desmaria))	(Bakerella	(Benthamina	(Muellerina	Ileostylus)))))	(Amyema	((Tupeia	Peraxilla)	Atkinsonia))))))))	Macrosolen	Decaisnina);
((Notanthera	(((Struthanthus	Tripodanthus)	(Gaiadendron	Ligaria))	Atkinsonia))	(Tupeia	(((Nuytsia	Macrosolen)	(Peraxilla	(Tristerix	Desmaria)))	(((Amyema	Bakerella)	((Helixanthera	(Dendrophthoe	(Tapinanthus	(Englerina	(Agelanthus	Scurrula)))))	((Benthamina	(Muellerina	Ileostylus))	(Cecarria	Loranthus))))	(Taxillus	Moquiniella))))	Decaisnina);
((Ligaria	(((Gaiadendron	((Tupeia	(Peraxilla	Notanthera))	(Desmaria	(Struthanthus	Tripodanthus))))	((((((Helixanthera	(Dendrophthoe	(Tapinanthus	(Agelanthus	Scurrula))))	Ileostylus)	(Amyema	(Bakerella	(Muellerina	(Cecarria	Loranthus)))))	Benthamina)	(Taxillus	(Englerina	Moquiniella)))	Atkinsonia))	(Tristerix	Nuytsia)))	Macrosolen	Decaisnina);
((Ligaria	(Helixanthera	(((((Muellerina	((Cecarria	Loranthus)	Nuytsia))	(Tupeia	Peraxilla))	((((((Tristerix	Desmaria)	Benthamina)	(Notanthera	((Struthanthus	Tripodanthus)	(Ileostylus	Gaiadendron))))	Bakerella)	Taxillus)	Amyema))	(Atkinsonia	(Dendrophthoe	(Scurrula	((Agelanthus	Englerina)	Tapinanthus)))))	Moquiniella)))	Macrosolen	Decaisnina);
(Macrosolen	(((Peraxilla	Notanthera)	(Nuytsia	(Desmaria	Tristerix)))	(Tupeia	(((((Struthanthus	Tripodanthus)	Ligaria)	(((Benthamina	(((Taxillus	Amyema)	(Helixanthera	(Moquiniella	Agelanthus)))	(Bakerella	(Dendrophthoe	Tapinanthus))))	(Englerina	Scurrula))	((Ileostylus	Muellerina)	(Cecarria	Loranthus))))	Gaiadendron)	Atkinsonia)))	Decaisnina);
((((((((Struthanthus	Tripodanthus)	Ligaria)	(((Englerina	(Scurrula	(Tapinanthus	Agelanthus)))	(Moquiniella	((Benthamina	Dendrophthoe)	((Bakerella	(Taxillus	Helixanthera))	Amyema))))	((Ileostylus	Muellerina)	(Cecarria	Loranthus))))	Nuytsia)	Gaiadendron)	(Macrosolen	(Desmaria	Tristerix)))	((Tupeia	Peraxilla)	Notanthera))	Atkinsonia	Decaisnina);
(Nuytsia	((Atkinsonia	((Macrosolen	Peraxilla)	(Desmaria	Tristerix)))	((Tupeia	(Gaiadendron	((Struthanthus	Tripodanthus)	Ligaria)))	(Notanthera	((((((Englerina	(Dendrophthoe	(Scurrula	(Tapinanthus	Agelanthus))))	Benthamina)	(Amyema	Taxillus))	(Moquiniella	Helixanthera))	Bakerella)	((Ileostylus	Muellerina)	(Cecarria	Loranthus))))))	Decaisnina);
(Macrosolen	((Desmaria	Tristerix)	(((Notanthera	Peraxilla)	Tupeia)	((Atkinsonia	Gaiadendron)	((((((Ileostylus	Muellerina)	Benthamina)	(((Dendrophthoe	((Tapinanthus	Agelanthus)	(Englerina	Scurrula)))	Bakerella)	(Amyema	(Taxillus	Helixanthera))))	Moquiniella)	(((Struthanthus	Tripodanthus)	Ligaria)	(Cecarria	Loranthus)))	Nuytsia))))	Decaisnina);
(((Tupeia	((Moquiniella	((((Taxillus	Helixanthera)	Amyema)	(Bakerella	(Dendrophthoe	(Scurrula	((Tapinanthus	Agelanthus)	Englerina)))))	((Ileostylus	Muellerina)	Benthamina)))	Atkinsonia))	((Notanthera	(Cecarria	Loranthus))	((Macrosolen	Peraxilla)	((Nuytsia	Tristerix)	(Ligaria	Desmaria)))))	(Gaiadendron	(Struthanthus	Tripodanthus))	Decaisnina);
(Macrosolen	((((Nuytsia	Tristerix)	Atkinsonia)	(((Tupeia	((((((Moquiniella	Helixanthera)	Taxillus)	Amyema)	(Bakerella	(Dendrophthoe	(Scurrula	((Tapinanthus	Agelanthus)	Englerina)))))	((Ileostylus	Muellerina)	Benthamina))	(Notanthera	(Cecarria	Loranthus))))	(Peraxilla	(Struthanthus	Tripodanthus)))	Gaiadendron))	(Ligaria	Desmaria))	Decaisnina);
((((Peraxilla	Gaiadendron)	(((Ligaria	((Struthanthus	Tripodanthus)	(Moquiniella	((((((Scurrula	((Tapinanthus	Agelanthus)	Englerina))	(Bakerella	Dendrophthoe))	Helixanthera)	Taxillus)	Amyema)	((Ileostylus	Muellerina)	Benthamina)))))	(Notanthera	(Cecarria	Loranthus)))	Atkinsonia))	(Desmaria	Macrosolen))	(Tupeia	(Nuytsia	Tristerix))	Decaisnina);
((Macrosolen	((((Nuytsia	((Struthanthus	Tripodanthus)	((Cecarria	Loranthus)	(Moquiniella	((((Englerina	((Scurrula	(Dendrophthoe	Tapinanthus))	Agelanthus))	((Ileostylus	Muellerina)	Benthamina))	((Taxillus	Helixanthera)	Amyema))	Bakerella)))))	(Atkinsonia	Gaiadendron))	((Desmaria	Tristerix)	Notanthera))	(Tupeia	Peraxilla)))	Ligaria	Decaisnina);
(Macrosolen	((((Gaiadendron	(((Nuytsia	((((Taxillus	Helixanthera)	(((Struthanthus	(((Ileostylus	Muellerina)	Benthamina)	Bakerella))	(Tripodanthus	(Englerina	((Scurrula	(Dendrophthoe	Tapinanthus))	Agelanthus))))	Amyema))	Moquiniella)	(Cecarria	Loranthus)))	Tupeia)	((Notanthera	Peraxilla)	Atkinsonia)))	Desmaria)	Tristerix)	Ligaria)	Decaisnina);
(Macrosolen	((((Notanthera	Peraxilla)	(Desmaria	Tristerix))	(((Nuytsia	Gaiadendron)	Tupeia)	(Atkinsonia	((Struthanthus	Tripodanthus)	((Englerina	((Scurrula	(Dendrophthoe	Tapinanthus))	Agelanthus))	(Moquiniella	(((Cecarria	Loranthus)	((Ileostylus	Muellerina)	Benthamina))	((Amyema	(Taxillus	Helixanthera))	Bakerella))))))))	Ligaria)	Decaisnina);
(Macrosolen	(((((Dendrophthoe	(((Englerina	Tapinanthus)	Scurrula)	Agelanthus))	((Tripodanthus	Struthanthus)	((Bakerella	((Loranthus	Cecarria)	Muellerina))	((Helixanthera	Ileostylus)	((Taxillus	(Moquiniella	Benthamina))	Amyema)))))	Desmaria)	((Gaiadendron	(Atkinsonia	(Tupeia	(Notanthera	Peraxilla))))	(Nuytsia	Tristerix)))	Ligaria)	Decaisnina);
(Macrosolen	(Helixanthera	((((Bakerella	(Tupeia	Peraxilla))	Dendrophthoe)	(((Amyema	(Moquiniella	((Benthamina	Muellerina)	Ileostylus)))	((Taxillus	(Nuytsia	Tristerix))	(Notanthera	(Loranthus	Cecarria))))	((Gaiadendron	(Ligaria	Desmaria))	((Tripodanthus	Struthanthus)	(Scurrula	(Agelanthus	(Englerina	Tapinanthus)))))))	Atkinsonia))	Decaisnina);
(Macrosolen	((Gaiadendron	((Desmaria	Atkinsonia)	(Tupeia	(((Ligaria	(Tripodanthus	Struthanthus))	((Loranthus	Cecarria)	((Helixanthera	(Dendrophthoe	((Scurrula	Englerina)	(Tapinanthus	Agelanthus))))	(Taxillus	(Amyema	((Moquiniella	(Benthamina	(Muellerina	Ileostylus)))	Bakerella))))))	(Peraxilla	Notanthera)))))	(Nuytsia	Tristerix))	Decaisnina);
(Macrosolen	((Gaiadendron	((Desmaria	Atkinsonia)	(Tupeia	(((Ligaria	(Tripodanthus	Struthanthus))	((Loranthus	Cecarria)	((Helixanthera	(Dendrophthoe	((Scurrula	Englerina)	(Tapinanthus	Agelanthus))))	(Taxillus	(Amyema	((Moquiniella	(Benthamina	(Muellerina	Ileostylus)))	Bakerella))))))	(Peraxilla	Notanthera)))))	(Nuytsia	Tristerix))	Decaisnina);
((Macrosolen	(((Loranthus	Cecarria)	Nuytsia)	((((Tristerix	Desmaria)	Atkinsonia)	(Muellerina	(Moquiniella	((((Benthamina	(Taxillus	Helixanthera))	Amyema)	Bakerella)	(Englerina	(Scurrula	((Dendrophthoe	Tapinanthus)	Agelanthus)))))))	((((Tripodanthus	Struthanthus)	(Ileostylus	Gaiadendron))	(Peraxilla	Notanthera))	Tupeia))))	Ligaria	Decaisnina);
(Macrosolen	(((Nuytsia	((Peraxilla	Tupeia)	(((Struthanthus	((Muellerina	Ileostylus)	((Loranthus	Cecarria)	((((Taxillus	Amyema)	((Benthamina	Dendrophthoe)	Bakerella))	(Moquiniella	Helixanthera))	((Englerina	(Agelanthus	Tapinanthus))	Scurrula)))))	((Desmaria	Tripodanthus)	(Atkinsonia	Notanthera)))	Gaiadendron)))	Tristerix)	Ligaria)	Decaisnina);
(Atkinsonia	(((Notanthera	Gaiadendron)	(((Muellerina	Ileostylus)	((Loranthus	Cecarria)	(((Amyema	(Helixanthera	Taxillus))	(((Dendrophthoe	(Englerina	((Tapinanthus	Agelanthus)	Scurrula)))	Bakerella)	Benthamina))	Moquiniella)))	((((Struthanthus	Tripodanthus)	Ligaria)	(Tristerix	Nuytsia))	(Peraxilla	Tupeia))))	(Desmaria	Macrosolen))	Decaisnina);
(Macrosolen	(((Notanthera	(Peraxilla	Tupeia))	((Atkinsonia	((((Taxillus	((((Tapinanthus	Agelanthus)	(Scurrula	Englerina))	(Helixanthera	(Bakerella	Dendrophthoe)))	Amyema))	Benthamina)	Moquiniella)	((((Struthanthus	Tripodanthus)	Ligaria)	(Muellerina	Ileostylus))	(Loranthus	Cecarria))))	(Nuytsia	Gaiadendron)))	(Tristerix	Desmaria))	Decaisnina);
(Nuytsia	((Gaiadendron	((Notanthera	(Peraxilla	Tupeia))	(Atkinsonia	(((Struthanthus	Tripodanthus)	(Ileostylus	((Muellerina	(Loranthus	Cecarria))	((((Benthamina	(Dendrophthoe	((Tapinanthus	Agelanthus)	(Scurrula	Englerina))))	(Amyema	(Helixanthera	Taxillus)))	Bakerella)	Moquiniella))))	Ligaria))))	((Tristerix	Desmaria)	Macrosolen))	Decaisnina);
((Ligaria	Macrosolen)	(((Gaiadendron	(Peraxilla	Tupeia))	(Atkinsonia	(((Scurrula	(Englerina	(Tapinanthus	Agelanthus)))	((((((Struthanthus	Tripodanthus)	Ileostylus)	Dendrophthoe)	(Benthamina	Bakerella))	((Helixanthera	Taxillus)	Amyema))	(Muellerina	Moquiniella)))	(Notanthera	(Loranthus	Cecarria)))))	(Nuytsia	(Tristerix	Desmaria)))	Decaisnina);
(((Helixanthera	((Desmaria	Tristerix)	(((((((Struthanthus	Tripodanthus)	Gaiadendron)	(Peraxilla	Notanthera))	Taxillus)	(Moquiniella	(Dendrophthoe	Atkinsonia)))	Amyema)	((((Benthamina	Ileostylus)	Muellerina)	((Nuytsia	(Loranthus	Cecarria))	(Scurrula	((Englerina	Agelanthus)	Tapinanthus))))	(Bakerella	Tupeia)))))	Ligaria)	Macrosolen	Decaisnina);
(Nuytsia	(((Gaiadendron	((Peraxilla	Tupeia)	Notanthera))	(Macrosolen	(Desmaria	Tristerix)))	(((Englerina	((((Helixanthera	((Moquiniella	Taxillus)	(Amyema	(((Loranthus	Cecarria)	Benthamina)	Ileostylus))))	(Muellerina	Bakerella))	((Scurrula	Agelanthus)	(Dendrophthoe	Tapinanthus)))	(Struthanthus	Tripodanthus)))	Ligaria)	Atkinsonia))	Decaisnina);
(((((Bakerella	(Scurrula	((Amyema	((Benthamina	Agelanthus)	((Englerina	(Dendrophthoe	Tapinanthus))	Helixanthera)))	Taxillus)))	((Muellerina	(Loranthus	Cecarria))	(Moquiniella	Ileostylus)))	((Struthanthus	Tripodanthus)	(Gaiadendron	(Nuytsia	Ligaria))))	((Peraxilla	Tupeia)	((Macrosolen	(Desmaria	Tristerix))	Atkinsonia)))	Notanthera	Decaisnina);
(Desmaria	((((((Muellerina	(Ileostylus	Benthamina))	(Dendrophthoe	Bakerella))	(Amyema	(Taxillus	Helixanthera)))	((Loranthus	Cecarria)	(((Agelanthus	Englerina)	Scurrula)	Tapinanthus)))	Moquiniella)	(((Macrosolen	Notanthera)	((Tristerix	Tupeia)	((Atkinsonia	(Struthanthus	Tripodanthus))	(Gaiadendron	(Nuytsia	Ligaria)))))	Peraxilla))	Decaisnina);
(Macrosolen	((Gaiadendron	((((Peraxilla	Notanthera)	(Desmaria	(Nuytsia	Tristerix)))	Tupeia)	(Atkinsonia	(((((Muellerina	Ileostylus)	Benthamina)	(Moquiniella	((Bakerella	(Amyema	((Englerina	Taxillus)	Helixanthera)))	(Scurrula	(Dendrophthoe	(Agelanthus	Tapinanthus))))))	(Loranthus	Cecarria))	(Struthanthus	Tripodanthus)))))	Ligaria)	Decaisnina);
(Macrosolen	((((Nuytsia	(((Helixanthera	(Dendrophthoe	((Englerina	(Scurrula	Agelanthus))	Tapinanthus)))	((Moquiniella	Taxillus)	((Bakerella	(((Loranthus	Cecarria)	Muellerina)	(Ileostylus	Benthamina)))	Amyema)))	(Ligaria	(Struthanthus	Tripodanthus))))	(Peraxilla	Tupeia))	(Gaiadendron	((Desmaria	Tristerix)	Atkinsonia)))	Notanthera)	Decaisnina);
(Nuytsia	((((Desmaria	Tristerix)	(Peraxilla	Notanthera))	((Loranthus	Cecarria)	((Dendrophthoe	(((Englerina	Agelanthus)	Tapinanthus)	Scurrula))	(Moquiniella	((Amyema	(Helixanthera	Taxillus))	Bakerella)))))	((((Gaiadendron	Ligaria)	(Struthanthus	Tripodanthus))	(Muellerina	(Ileostylus	Benthamina)))	((Macrosolen	Tupeia)	Atkinsonia)))	Decaisnina);
(Ligaria	(((Peraxilla	Tupeia)	((((Desmaria	Tristerix)	Notanthera)	(Atkinsonia	(Nuytsia	((Struthanthus	Tripodanthus)	(((Helixanthera	Dendrophthoe)	(Ileostylus	(((Moquiniella	Benthamina)	(Amyema	((Loranthus	Cecarria)	Muellerina)))	(Taxillus	Bakerella))))	(((Englerina	Agelanthus)	Tapinanthus)	Scurrula))))))	Gaiadendron))	Macrosolen)	Decaisnina);
((Atkinsonia	((Gaiadendron	(Notanthera	((Ligaria	(Struthanthus	Tripodanthus))	((Loranthus	Cecarria)	((((Amyema	(Bakerella	(Helixanthera	Moquiniella)))	Taxillus)	(Dendrophthoe	(((Englerina	Agelanthus)	Tapinanthus)	Scurrula)))	(Benthamina	(Ileostylus	Muellerina)))))))	((Macrosolen	(Desmaria	Tristerix))	(Peraxilla	Tupeia))))	Nuytsia	Decaisnina);
(Macrosolen	(((Tupeia	(Gaiadendron	(Ligaria	Desmaria)))	((Peraxilla	Notanthera)	(((Struthanthus	Tripodanthus)	(Taxillus	(Amyema	(((((Muellerina	(Loranthus	Cecarria))	Bakerella)	Benthamina)	Moquiniella)	((Englerina	((Tapinanthus	Dendrophthoe)	(Agelanthus	Scurrula)))	(Ileostylus	Helixanthera))))))	Atkinsonia)))	(Tristerix	Nuytsia))	Decaisnina);
((Macrosolen	(Notanthera	(((Gaiadendron	((Tripodanthus	Struthanthus)	((Loranthus	Cecarria)	((Muellerina	Ileostylus)	(((Amyema	(Bakerella	(Moquiniella	(Helixanthera	Taxillus))))	(((Scurrula	(Tapinanthus	Dendrophthoe))	Agelanthus)	Englerina))	Benthamina)))))	((Tupeia	Peraxilla)	(Tristerix	Desmaria)))	(Atkinsonia	Nuytsia))))	Ligaria	Decaisnina);
(Macrosolen	((Nuytsia	Tristerix)	(Peraxilla	(((Notanthera	(((Ligaria	(Tripodanthus	Struthanthus))	((((Taxillus	((Helixanthera	Bakerella)	Amyema))	(((Scurrula	(Tapinanthus	Dendrophthoe))	Agelanthus)	Englerina))	Moquiniella)	((Loranthus	Cecarria)	(Benthamina	(Muellerina	Ileostylus)))))	Atkinsonia))	(Gaiadendron	Desmaria))	Tupeia)))	Decaisnina);
(Macrosolen	((Atkinsonia	(((Desmaria	(Nuytsia	Tristerix))	((Peraxilla	Notanthera)	Tupeia))	(Gaiadendron	((Tripodanthus	Struthanthus)	(((((Taxillus	(Moquiniella	Englerina))	((Bakerella	(Loranthus	Cecarria))	(Benthamina	(Muellerina	Ileostylus))))	Helixanthera)	Amyema)	((Scurrula	(Tapinanthus	Dendrophthoe))	Agelanthus))))))	Ligaria)	Decaisnina);
(Macrosolen	(((Desmaria	Tristerix)	((Notanthera	(Tupeia	Peraxilla))	((Gaiadendron	Atkinsonia)	(Nuytsia	((Tripodanthus	Struthanthus)	((Loranthus	Cecarria)	(Moquiniella	((((Amyema	Taxillus)	Bakerella)	(((((Englerina	Scurrula)	Tapinanthus)	Agelanthus)	Dendrophthoe)	Helixanthera))	(Benthamina	(Muellerina	Ileostylus))))))))))	Ligaria)	Decaisnina);
(Macrosolen	(((Desmaria	Tristerix)	((((Tupeia	Peraxilla)	Atkinsonia)	Gaiadendron)	(Notanthera	(Nuytsia	((Tripodanthus	Struthanthus)	(((Taxillus	Moquiniella)	(((Dendrophthoe	Helixanthera)	Benthamina)	(Amyema	(Ileostylus	((((Englerina	Scurrula)	Tapinanthus)	Agelanthus)	(Muellerina	(Loranthus	Cecarria)))))))	Bakerella))))))	Ligaria)	Decaisnina);
(Gaiadendron	((Atkinsonia	((Ligaria	((Cecarria	(Muellerina	Loranthus))	(Tripodanthus	Struthanthus)))	(Ileostylus	(((((Bakerella	(Englerina	Taxillus))	Amyema)	(Helixanthera	(Dendrophthoe	(Tapinanthus	(Agelanthus	Scurrula)))))	Moquiniella)	Benthamina))))	((Macrosolen	((Nuytsia	Tristerix)	Desmaria))	(Tupeia	(Notanthera	Peraxilla))))	Decaisnina);
((Macrosolen	(((Desmaria	Gaiadendron)	((Atkinsonia	((Tripodanthus	Struthanthus)	((Loranthus	Cecarria)	((((Taxillus	Moquiniella)	((Dendrophthoe	((Englerina	Scurrula)	(Tapinanthus	Agelanthus)))	Bakerella))	(Amyema	Helixanthera))	(Benthamina	(Muellerina	Ileostylus))))))	(Notanthera	(Tupeia	Peraxilla))))	(Nuytsia	Tristerix)))	Ligaria	Decaisnina);
(((Notanthera	(Loranthus	Cecarria))	((Tupeia	Peraxilla)	(Tristerix	Desmaria)))	(((Atkinsonia	((Tripodanthus	Struthanthus)	(Ileostylus	Gaiadendron)))	(Macrosolen	Muellerina))	((Nuytsia	Ligaria)	(((Helixanthera	(Amyema	(Taxillus	((Bakerella	(Scurrula	((Tapinanthus	Agelanthus)	Englerina)))	Benthamina))))	Dendrophthoe)	Moquiniella)))	Decaisnina);
((Bakerella	Macrosolen)	(((((((Atkinsonia	((Dendrophthoe	((Tapinanthus	Agelanthus)	Scurrula))	Englerina))	(Benthamina	(Ileostylus	Muellerina)))	(Amyema	((Notanthera	(Loranthus	Cecarria))	Gaiadendron)))	((Moquiniella	((Nuytsia	(Tripodanthus	Struthanthus))	(Ligaria	Desmaria)))	Taxillus))	(Tupeia	Peraxilla))	Helixanthera)	Tristerix)	Decaisnina);
((((((Tupeia	Peraxilla)	((((Tripodanthus	Struthanthus)	((Moquiniella	(((Loranthus	Cecarria)	Muellerina)	Ileostylus))	(Bakerella	(Benthamina	((Amyema	(Helixanthera	(Dendrophthoe	((Englerina	(Agelanthus	Tapinanthus))	Scurrula))))	Taxillus)))))	Atkinsonia)	Macrosolen))	Ligaria)	Gaiadendron)	((Desmaria	Tristerix)	Notanthera))	Nuytsia	Decaisnina);
((Macrosolen	(((Tupeia	((Atkinsonia	Notanthera)	((Gaiadendron	(Struthanthus	Tripodanthus))	(((((Englerina	Scurrula)	(Agelanthus	Tapinanthus))	((((Benthamina	(Dendrophthoe	Bakerella))	Amyema)	Taxillus)	(Helixanthera	Moquiniella)))	Ileostylus)	(Muellerina	(Loranthus	Cecarria))))))	(Peraxilla	(Nuytsia	Tristerix)))	Desmaria))	Ligaria	Decaisnina);
(((((Gaiadendron	((Atkinsonia	(Nuytsia	Ligaria))	Amyema))	((Moquiniella	(Muellerina	(Loranthus	Cecarria)))	Ileostylus))	(((Scurrula	(Agelanthus	Tapinanthus))	Englerina)	Benthamina))	(((((Dendrophthoe	Bakerella)	Macrosolen)	(Tristerix	Desmaria))	Notanthera)	((Helixanthera	Taxillus)	(Struthanthus	Tripodanthus))))	(Tupeia	Peraxilla)	Decaisnina);
(((((Tristerix	Desmaria)	Nuytsia)	(((Notanthera	Gaiadendron)	(Macrosolen	((Struthanthus	Tripodanthus)	(((Benthamina	(Ileostylus	Muellerina))	(Loranthus	Cecarria))	(Moquiniella	(Amyema	((((Dendrophthoe	Bakerella)	((Scurrula	(Agelanthus	Tapinanthus))	Englerina))	Helixanthera)	Taxillus)))))))	Atkinsonia))	(Tupeia	Peraxilla))	Ligaria	Decaisnina);
(((Notanthera	(Macrosolen	Gaiadendron))	((Tupeia	Peraxilla)	(((Ligaria	(Struthanthus	Tripodanthus))	((Ileostylus	((Loranthus	Cecarria)	Muellerina))	(Moquiniella	(((Benthamina	Amyema)	(Bakerella	Taxillus))	((((Tapinanthus	Agelanthus)	(Scurrula	Englerina))	Dendrophthoe)	Helixanthera)))))	Atkinsonia)))	((Tristerix	Desmaria)	Nuytsia)	Decaisnina);
((Macrosolen	(Nuytsia	((Atkinsonia	((((Tapinanthus	(Englerina	Agelanthus))	Scurrula)	((Amyema	(Bakerella	Taxillus))	((Dendrophthoe	Helixanthera)	Benthamina)))	Moquiniella))	(((Gaiadendron	(Struthanthus	Tripodanthus))	Tupeia)	((Ileostylus	Muellerina)	((Notanthera	(Loranthus	Cecarria))	(Peraxilla	(Tristerix	Desmaria))))))))	Ligaria	Decaisnina);
(Macrosolen	((Nuytsia	Tristerix)	((Peraxilla	((((Ligaria	Desmaria)	(((Ileostylus	Muellerina)	((Struthanthus	Tripodanthus)	(((Dendrophthoe	((Tapinanthus	Agelanthus)	(Englerina	Scurrula)))	((Bakerella	Benthamina)	(Amyema	(Helixanthera	Taxillus))))	Moquiniella)))	(Loranthus	Cecarria)))	Atkinsonia)	Tupeia))	(Notanthera	Gaiadendron)))	Decaisnina);
(Gaiadendron	((((Peraxilla	Tupeia)	(Atkinsonia	(((Struthanthus	Tripodanthus)	(((((Benthamina	(Ileostylus	Muellerina))	Bakerella)	(((((Dendrophthoe	Tapinanthus)	Agelanthus)	Englerina)	Scurrula)	(Loranthus	Cecarria)))	(Amyema	(Taxillus	Helixanthera)))	Moquiniella))	Ligaria)))	((Tristerix	Desmaria)	Nuytsia))	(Macrosolen	Notanthera))	Decaisnina);
(Macrosolen	((Peraxilla	Tupeia)	((Atkinsonia	(Nuytsia	(((Struthanthus	Tripodanthus)	((Moquiniella	Taxillus)	(((Amyema	((Bakerella	Dendrophthoe)	Benthamina))	(Ileostylus	Helixanthera))	((Muellerina	(Loranthus	Cecarria))	(((Tapinanthus	Agelanthus)	Englerina)	Scurrula)))))	Ligaria)))	((Notanthera	(Tristerix	Desmaria))	Gaiadendron)))	Decaisnina);
((Englerina	(Ligaria	(((Struthanthus	Tripodanthus)	(((Helixanthera	((((Dendrophthoe	Tapinanthus)	Agelanthus)	Scurrula)	(Muellerina	(Macrosolen	Bakerella))))	((Moquiniella	Taxillus)	(Benthamina	Amyema)))	Ileostylus))	((Loranthus	Cecarria)	Notanthera))))	(Gaiadendron	((Atkinsonia	((Nuytsia	Tristerix)	Desmaria))	(Peraxilla	Tupeia)))	Decaisnina);
((Ligaria	(((Notanthera	Atkinsonia)	(((Peraxilla	(Tristerix	Desmaria))	(((Struthanthus	Tripodanthus)	(Ileostylus	(((Loranthus	Cecarria)	Muellerina)	((Agelanthus	Moquiniella)	((Taxillus	(Benthamina	(((Helixanthera	(Dendrophthoe	Tapinanthus))	Bakerella)	Amyema)))	(Englerina	Scurrula))))))	Nuytsia))	Tupeia))	Gaiadendron))	Macrosolen	Decaisnina);
(((((((Muellerina	Ileostylus)	((Cecarria	Loranthus)	(Moquiniella	((((Helixanthera	Taxillus)	Amyema)	(((Englerina	((Dendrophthoe	Tapinanthus)	Agelanthus))	Scurrula)	Benthamina))	Bakerella))))	(Tripodanthus	Struthanthus))	(Gaiadendron	((((Peraxilla	(Tristerix	Nuytsia))	Desmaria)	Atkinsonia)	Tupeia)))	Notanthera)	Macrosolen)	Ligaria	Decaisnina);
(Macrosolen	(Ligaria	((Muellerina	Ileostylus)	(((((((Helixanthera	Taxillus)	Amyema)	(((((Tapinanthus	Agelanthus)	Englerina)	Scurrula)	Dendrophthoe)	Benthamina))	Bakerella)	(Notanthera	(Cecarria	Loranthus)))	(Moquiniella	Atkinsonia))	(((Tristerix	Nuytsia)	(Peraxilla	Tupeia))	(Desmaria	(Gaiadendron	(Tripodanthus	Struthanthus)))))))	Decaisnina);
(Macrosolen	(Ligaria	((Muellerina	Ileostylus)	(((((((Helixanthera	Taxillus)	Amyema)	(((((Tapinanthus	Agelanthus)	Englerina)	Scurrula)	Dendrophthoe)	Benthamina))	Bakerella)	(Notanthera	(Cecarria	Loranthus)))	(Moquiniella	Atkinsonia))	(((Tristerix	Nuytsia)	(Peraxilla	Tupeia))	(Desmaria	(Gaiadendron	(Tripodanthus	Struthanthus)))))))	Decaisnina);
((((Peraxilla	Tupeia)	Macrosolen)	(Gaiadendron	(((Tristerix	Nuytsia)	Atkinsonia)	(Notanthera	((((Tripodanthus	Struthanthus)	Bakerella)	((((((Tapinanthus	Agelanthus)	Englerina)	Scurrula)	Dendrophthoe)	Ligaria)	((((Benthamina	(Muellerina	Ileostylus))	Amyema)	(Taxillus	Helixanthera))	Moquiniella)))	(Cecarria	Loranthus))))))	Desmaria	Decaisnina);
((Ligaria	Macrosolen)	(((Tripodanthus	Struthanthus)	(Bakerella	((((Cecarria	Loranthus)	(Englerina	((Scurrula	(Tapinanthus	Dendrophthoe))	Agelanthus)))	Helixanthera)	(((Moquiniella	(Benthamina	(Muellerina	Ileostylus)))	Amyema)	Taxillus))))	(((Gaiadendron	(Atkinsonia	(Tristerix	Desmaria)))	(Peraxilla	Tupeia))	(Notanthera	Nuytsia)))	Decaisnina);
(Macrosolen	(((((Peraxilla	(Tristerix	Desmaria))	Atkinsonia)	(Nuytsia	((Ligaria	(Tripodanthus	Struthanthus))	((Ileostylus	Muellerina)	(((Benthamina	(Taxillus	(Amyema	(((Dendrophthoe	((Agelanthus	(Scurrula	Englerina))	Tapinanthus))	Bakerella)	Helixanthera))))	Moquiniella)	(Cecarria	Loranthus))))))	(Notanthera	Gaiadendron))	Tupeia)	Decaisnina);
(((Notanthera	((Peraxilla	Tristerix)	Desmaria))	Tupeia)	((Atkinsonia	((Ligaria	Gaiadendron)	(Tripodanthus	Struthanthus)))	((Nuytsia	Macrosolen)	((Amyema	((Helixanthera	Bakerella)	(((Agelanthus	Scurrula)	(Tapinanthus	Dendrophthoe))	(Taxillus	(Englerina	Moquiniella)))))	((Ileostylus	((Cecarria	Loranthus)	Muellerina))	Benthamina))))	Decaisnina);
(Ligaria	((Atkinsonia	((((Tripodanthus	Struthanthus)	Notanthera)	(Gaiadendron	((((Cecarria	Loranthus)	Muellerina)	((Scurrula	((Tapinanthus	Agelanthus)	Englerina))	((((Benthamina	Bakerella)	Amyema)	Taxillus)	((Helixanthera	Moquiniella)	Dendrophthoe))))	Ileostylus)))	((Peraxilla	Tupeia)	(Nuytsia	(Tristerix	Desmaria)))))	Macrosolen)	Decaisnina);
(((Ligaria	((((Cecarria	Loranthus)	(Ileostylus	Muellerina))	(((Helixanthera	Moquiniella)	(((Bakerella	(Dendrophthoe	(Scurrula	((Tapinanthus	Agelanthus)	Englerina))))	Amyema)	Taxillus))	Benthamina))	(Tripodanthus	Struthanthus)))	((Notanthera	Peraxilla)	Tupeia))	((Macrosolen	((Nuytsia	Tristerix)	Desmaria))	(Gaiadendron	Atkinsonia))	Decaisnina);
(Macrosolen	(((Gaiadendron	Notanthera)	(((Tristerix	Desmaria)	Atkinsonia)	((Tupeia	Peraxilla)	((((Cecarria	Loranthus)	Muellerina)	((Ileostylus	(Tripodanthus	Struthanthus))	(((((Dendrophthoe	((Tapinanthus	Agelanthus)	Scurrula))	(Helixanthera	Moquiniella))	(Taxillus	(Amyema	Bakerella)))	Benthamina)	Ligaria)))	Englerina))))	Nuytsia)	Decaisnina);
(((Tristerix	(Peraxilla	Notanthera))	((Atkinsonia	Macrosolen)	((Tupeia	Desmaria)	(((((Dendrophthoe	(Scurrula	((Agelanthus	Tapinanthus)	Englerina)))	((Moquiniella	Helixanthera)	((Amyema	Taxillus)	(Benthamina	Bakerella))))	(Cecarria	Loranthus))	(Ileostylus	Muellerina))	((Gaiadendron	Ligaria)	(Tripodanthus	Struthanthus))))))	Nuytsia	Decaisnina);
((Macrosolen	((Tristerix	Desmaria)	(((Gaiadendron	Notanthera)	(Atkinsonia	(Englerina	((((Ileostylus	(Tripodanthus	Struthanthus))	(Nuytsia	(Cecarria	Loranthus)))	((Benthamina	(Taxillus	Amyema))	((Helixanthera	(Dendrophthoe	(Tapinanthus	(Scurrula	Agelanthus))))	(Muellerina	Bakerella))))	Moquiniella))))	(Peraxilla	Tupeia))))	Ligaria	Decaisnina);
(Nuytsia	(((((Moquiniella	(((Tripodanthus	Struthanthus)	((Ligaria	Gaiadendron)	Ileostylus))	Benthamina))	(Englerina	(Muellerina	(Cecarria	Loranthus))))	(Bakerella	(((Helixanthera	Taxillus)	Amyema)	Tupeia)))	((Dendrophthoe	(Tapinanthus	(Scurrula	Agelanthus)))	Atkinsonia))	((Macrosolen	(Tristerix	Desmaria))	(Peraxilla	Notanthera)))	Decaisnina);
(Macrosolen	(Ligaria	((((Peraxilla	(Tristerix	Desmaria))	((Muellerina	(((Bakerella	((((Cecarria	Loranthus)	Moquiniella)	(Scurrula	(Englerina	(Agelanthus	Tapinanthus))))	(Helixanthera	(Amyema	Taxillus))))	Dendrophthoe)	Benthamina))	Ileostylus))	(((Atkinsonia	(Tripodanthus	Struthanthus))	(Gaiadendron	Nuytsia))	Tupeia))	Notanthera))	Decaisnina);
(Macrosolen	(Ligaria	((((((Nuytsia	Tristerix)	Desmaria)	(Peraxilla	Notanthera))	Gaiadendron)	Tupeia)	(((Tripodanthus	Struthanthus)	((((Muellerina	(Ileostylus	Benthamina))	Englerina)	(((((Cecarria	Loranthus)	Bakerella)	Moquiniella)	(Helixanthera	Taxillus))	Amyema))	((Scurrula	(Tapinanthus	Dendrophthoe))	Agelanthus)))	Atkinsonia)))	Decaisnina);
((Ligaria	Desmaria)	((((Macrosolen	Atkinsonia)	((Nuytsia	Tristerix)	Notanthera))	((Peraxilla	Tupeia)	(Gaiadendron	(Tripodanthus	Struthanthus))))	((((((Scurrula	(Tapinanthus	Dendrophthoe))	Agelanthus)	Moquiniella)	((Englerina	(Muellerina	(Cecarria	Loranthus)))	(Helixanthera	Ileostylus)))	(Taxillus	(Amyema	Benthamina)))	Bakerella))	Decaisnina);
(Macrosolen	(Notanthera	(((Gaiadendron	Atkinsonia)	(Desmaria	(Nuytsia	Tristerix)))	((Peraxilla	Tupeia)	(((((((Muellerina	(Cecarria	Loranthus))	Benthamina)	Amyema)	((Moquiniella	Taxillus)	Helixanthera))	(((Scurrula	(Tapinanthus	Agelanthus))	Dendrophthoe)	((Ligaria	(Tripodanthus	Struthanthus))	Ileostylus)))	Bakerella)	Englerina))))	Decaisnina);
(Ligaria	(((Desmaria	Tristerix)	((Amyema	(((((Notanthera	Peraxilla)	((Englerina	(Scurrula	(Tapinanthus	Agelanthus)))	Dendrophthoe))	(Atkinsonia	Moquiniella))	Taxillus)	((((Cecarria	Loranthus)	Nuytsia)	(Bakerella	Macrosolen))	((Gaiadendron	(Tripodanthus	Struthanthus))	(Benthamina	(Muellerina	Ileostylus))))))	Tupeia))	Helixanthera)	Decaisnina);
(((((Tripodanthus	Struthanthus)	Tupeia)	(((Notanthera	Peraxilla)	(Macrosolen	((((Helixanthera	(((Benthamina	(Muellerina	Ileostylus))	Bakerella)	((Cecarria	Loranthus)	Moquiniella)))	Taxillus)	Amyema)	(((Tapinanthus	(Englerina	Agelanthus))	Scurrula)	Dendrophthoe))))	(Atkinsonia	Nuytsia)))	Gaiadendron)	(Ligaria	(Desmaria	Tristerix))	Decaisnina);
((Ligaria	(Tristerix	(((((Peraxilla	Tupeia)	((((Tapinanthus	((Scurrula	Englerina)	Agelanthus))	Dendrophthoe)	((((Bakerella	(Cecarria	Loranthus))	((Benthamina	(Muellerina	Ileostylus))	Moquiniella))	Amyema)	(Taxillus	Helixanthera)))	(Tripodanthus	Struthanthus)))	(Atkinsonia	(Notanthera	Gaiadendron)))	Desmaria)	Nuytsia)))	Macrosolen	Decaisnina);
(Gaiadendron	((Atkinsonia	(Notanthera	((((Muellerina	(Cecarria	Loranthus))	Ileostylus)	(((((Agelanthus	((Dendrophthoe	Tapinanthus)	Scurrula))	Englerina)	(((Taxillus	Helixanthera)	Benthamina)	Amyema))	Bakerella)	Moquiniella))	(Ligaria	(Tripodanthus	Struthanthus)))))	(((Peraxilla	Tupeia)	Nuytsia)	(Macrosolen	(Tristerix	Desmaria))))	Decaisnina);
((Macrosolen	(((((Peraxilla	Notanthera)	(Nuytsia	((((Cecarria	Loranthus)	(Benthamina	(Muellerina	Ileostylus)))	((((Agelanthus	Tapinanthus)	(Scurrula	Englerina))	(Taxillus	((Helixanthera	(Bakerella	Dendrophthoe))	Amyema)))	Moquiniella))	(Ligaria	(Tripodanthus	Struthanthus)))))	(Tupeia	Atkinsonia))	Gaiadendron)	Desmaria))	Tristerix	Decaisnina);
(((Tristerix	Macrosolen)	(Desmaria	((Atkinsonia	(Tripodanthus	Struthanthus))	(((Gaiadendron	Nuytsia)	Tupeia)	((Peraxilla	Notanthera)	(((Moquiniella	((Agelanthus	Tapinanthus)	Englerina))	(((Amyema	Benthamina)	(Helixanthera	Taxillus))	(Ileostylus	((((Cecarria	Loranthus)	Muellerina)	Bakerella)	Dendrophthoe))))	Scurrula))))))	Ligaria	Decaisnina);
((((((Tripodanthus	Struthanthus)	(Ligaria	Gaiadendron))	(((((Bakerella	(Englerina	(((Dendrophthoe	Tapinanthus)	Agelanthus)	Scurrula)))	Moquiniella)	(Benthamina	((Ileostylus	Helixanthera)	Taxillus)))	Amyema)	((Cecarria	Loranthus)	Muellerina)))	((Atkinsonia	Notanthera)	((Peraxilla	(Tristerix	Desmaria))	Macrosolen)))	Tupeia)	Nuytsia	Decaisnina);
(Desmaria	((Macrosolen	(Atkinsonia	(((Tripodanthus	Struthanthus)	Ligaria)	((Moquiniella	((Tapinanthus	(Agelanthus	(Scurrula	Englerina)))	(Bakerella	(Taxillus	((((Benthamina	Ileostylus)	Dendrophthoe)	Helixanthera)	Amyema)))))	((Cecarria	Loranthus)	Muellerina)))))	(((Nuytsia	Tristerix)	Gaiadendron)	(Notanthera	(Peraxilla	Tupeia))))	Decaisnina);
((Ligaria	Desmaria)	((Muellerina	Ileostylus)	(((((Peraxilla	Tupeia)	Macrosolen)	(((((((Bakerella	Englerina)	Helixanthera)	(Amyema	Taxillus))	Benthamina)	((Dendrophthoe	Tapinanthus)	(Agelanthus	Scurrula)))	Moquiniella)	(Nuytsia	Tristerix)))	((Notanthera	(Cecarria	Loranthus))	Atkinsonia))	(Gaiadendron	(Tripodanthus	Struthanthus))))	Decaisnina);
(Macrosolen	(Atkinsonia	((Tupeia	(Gaiadendron	Nuytsia))	((((Ligaria	(Tripodanthus	Struthanthus))	((Cecarria	Loranthus)	((((Scurrula	Englerina)	(Tapinanthus	Agelanthus))	(Amyema	(Taxillus	((((Muellerina	Ileostylus)	Benthamina)	Bakerella)	(Helixanthera	Dendrophthoe)))))	Moquiniella)))	Notanthera)	(Peraxilla	(Desmaria	Tristerix)))))	Decaisnina);
(((Tristerix	Macrosolen)	(Atkinsonia	(((Peraxilla	Notanthera)	Desmaria)	((Tupeia	(((Tripodanthus	Struthanthus)	(((Helixanthera	(((Muellerina	Ileostylus)	Benthamina)	(Dendrophthoe	((Scurrula	Englerina)	(Tapinanthus	Agelanthus)))))	(Amyema	(Moquiniella	Taxillus)))	(Bakerella	(Cecarria	Loranthus))))	Nuytsia))	Gaiadendron))))	Ligaria	Decaisnina);
((Ligaria	((Atkinsonia	((Tripodanthus	Struthanthus)	((Muellerina	Ileostylus)	((Notanthera	(Cecarria	Loranthus))	(Moquiniella	((Dendrophthoe	Helixanthera)	((Amyema	Benthamina)	(Taxillus	((Scurrula	(Englerina	(Tapinanthus	Agelanthus)))	Bakerella)))))))))	(Gaiadendron	((Peraxilla	Tupeia)	((Nuytsia	Tristerix)	Desmaria)))))	Macrosolen	Decaisnina);
(((Gaiadendron	(Notanthera	Atkinsonia))	((Peraxilla	Tupeia)	(Macrosolen	(Nuytsia	Tristerix))))	(Desmaria	(Ligaria	(((Benthamina	(Muellerina	Ileostylus))	((Cecarria	Loranthus)	((Moquiniella	(((Taxillus	(((Agelanthus	Scurrula)	(Tapinanthus	Dendrophthoe))	Bakerella))	Amyema)	Helixanthera))	Englerina)))	(Tripodanthus	Struthanthus))))	Decaisnina);
((Tristerix	(((Tupeia	((Atkinsonia	(((Scurrula	((Agelanthus	Tapinanthus)	Englerina))	(((Bakerella	(Helixanthera	Dendrophthoe))	(Amyema	Taxillus))	(Benthamina	(Muellerina	Ileostylus))))	Moquiniella))	(Gaiadendron	(Tripodanthus	Struthanthus))))	((Ligaria	Desmaria)	((Loranthus	Cecarria)	Nuytsia)))	(Peraxilla	Notanthera)))	Macrosolen	Decaisnina);
((Ligaria	(Nuytsia	Agelanthus))	(((Atkinsonia	(((Benthamina	(Muellerina	Ileostylus))	(Bakerella	((Amyema	(Taxillus	Englerina))	(((Tapinanthus	Dendrophthoe)	Scurrula)	Helixanthera))))	Moquiniella))	((Macrosolen	(Tristerix	Desmaria))	(Tupeia	Peraxilla)))	((Gaiadendron	(Tripodanthus	Struthanthus))	(Notanthera	(Loranthus	Cecarria))))	Decaisnina);
((((((Nuytsia	((Loranthus	Cecarria)	(((((Amyema	((Benthamina	(Muellerina	Ileostylus))	Helixanthera))	Taxillus)	(((Agelanthus	(Tapinanthus	Dendrophthoe))	Scurrula)	Bakerella))	Englerina)	Moquiniella)))	((Tupeia	Peraxilla)	(Gaiadendron	(Tripodanthus	Struthanthus))))	((Tristerix	Desmaria)	Atkinsonia))	Notanthera)	Ligaria)	Macrosolen	Decaisnina);
(((((Notanthera	((Atkinsonia	Gaiadendron)	(((Tripodanthus	Struthanthus)	(Ileostylus	(((Benthamina	Amyema)	Taxillus)	((((Loranthus	Cecarria)	Muellerina)	Bakerella)	((Helixanthera	(((Agelanthus	Tapinanthus)	Scurrula)	Dendrophthoe))	Moquiniella)))))	((Tristerix	Desmaria)	(Peraxilla	Englerina)))))	Tupeia)	Nuytsia)	Ligaria)	Macrosolen	Decaisnina);
(((((Gaiadendron	(Desmaria	Notanthera))	((Englerina	Atkinsonia)	((Tristerix	Peraxilla)	Tupeia)))	((((Tripodanthus	Struthanthus)	(((Moquiniella	Taxillus)	(Amyema	(Bakerella	((Benthamina	Ileostylus)	Muellerina))))	(Helixanthera	(((Agelanthus	Tapinanthus)	Scurrula)	Dendrophthoe))))	(Loranthus	Cecarria))	Nuytsia))	Ligaria)	Macrosolen	Decaisnina);
((Tupeia	(Atkinsonia	Gaiadendron))	(((Peraxilla	((Nuytsia	Tristerix)	(Ligaria	Desmaria)))	Macrosolen)	(Notanthera	((Tripodanthus	Struthanthus)	(((((Amyema	((Benthamina	(Ileostylus	Muellerina))	((Loranthus	Cecarria)	Bakerella)))	(Taxillus	Helixanthera))	Moquiniella)	((Englerina	Agelanthus)	(Dendrophthoe	Tapinanthus)))	Scurrula))))	Decaisnina);
((Ligaria	Macrosolen)	(((Desmaria	Notanthera)	(((Atkinsonia	((Tripodanthus	Struthanthus)	(((((((Benthamina	Helixanthera)	Taxillus)	Amyema)	((((Dendrophthoe	Tapinanthus)	Agelanthus)	Scurrula)	Englerina))	(Bakerella	Moquiniella))	Ileostylus)	(Muellerina	(Loranthus	Cecarria)))))	(Peraxilla	Tupeia))	Gaiadendron))	(Nuytsia	Tristerix))	Decaisnina);
(((Tupeia	(Nuytsia	(((Desmaria	Peraxilla)	Tristerix)	Notanthera)))	(Gaiadendron	Macrosolen))	(Atkinsonia	(Ligaria	(((Tripodanthus	Struthanthus)	(((Moquiniella	Helixanthera)	((Taxillus	Amyema)	(Benthamina	((((Dendrophthoe	Tapinanthus)	Agelanthus)	Scurrula)	Englerina))))	Bakerella))	((Ileostylus	Muellerina)	(Loranthus	Cecarria)))))	Decaisnina);
(((Nuytsia	(Desmaria	Tristerix))	(((Tupeia	Peraxilla)	(Atkinsonia	((Moquiniella	(((Ileostylus	Muellerina)	Benthamina)	(((Helixanthera	(Dendrophthoe	(((Agelanthus	Scurrula)	Englerina)	Tapinanthus)))	Taxillus)	Amyema)))	(Macrosolen	Bakerella))))	((Tripodanthus	Struthanthus)	(Gaiadendron	Ligaria))))	((Loranthus	Cecarria)	Notanthera)	Decaisnina);
(Macrosolen	(Ligaria	((Tripodanthus	Struthanthus)	(((Gaiadendron	((Notanthera	Peraxilla)	Desmaria))	(((Loranthus	Cecarria)	((((Helixanthera	((Agelanthus	Scurrula)	(Tapinanthus	Dendrophthoe)))	(Amyema	((Englerina	Taxillus)	Moquiniella)))	Bakerella)	((Ileostylus	Muellerina)	Benthamina)))	Tupeia))	((Tristerix	Nuytsia)	Atkinsonia))))	Decaisnina);
(Macrosolen	((Desmaria	Ligaria)	(((Peraxilla	Tupeia)	(Tristerix	Nuytsia))	((Notanthera	Atkinsonia)	(((((Bakerella	(Helixanthera	Dendrophthoe))	((((Englerina	(Tapinanthus	Agelanthus))	Scurrula)	Moquiniella)	Taxillus))	Amyema)	((Benthamina	Ileostylus)	((Loranthus	Cecarria)	Muellerina)))	((Struthanthus	Tripodanthus)	Gaiadendron)))))	Decaisnina);
(Nuytsia	((Peraxilla	Tupeia)	((Tristerix	Gaiadendron)	((Notanthera	Atkinsonia)	((((Englerina	((Moquiniella	(((((Loranthus	Cecarria)	Muellerina)	Benthamina)	(Bakerella	(Dendrophthoe	((Tapinanthus	Agelanthus)	Scurrula))))	((Helixanthera	Taxillus)	Amyema)))	Ileostylus))	(Struthanthus	Tripodanthus))	(Desmaria	Ligaria))	Macrosolen))))	Decaisnina);
(Macrosolen	((((Atkinsonia	Gaiadendron)	(Notanthera	(Peraxilla	Tupeia)))	(Englerina	(Desmaria	(Nuytsia	Tristerix))))	(Ligaria	((Struthanthus	Tripodanthus)	(((Helixanthera	(Agelanthus	(Scurrula	(Dendrophthoe	Tapinanthus))))	(Amyema	(Taxillus	Moquiniella)))	(Bakerella	(((Loranthus	Cecarria)	Muellerina)	(Benthamina	Ileostylus)))))))	Decaisnina);
(((Desmaria	(Nuytsia	Tristerix))	Macrosolen)	((Gaiadendron	Tupeia)	(((Ligaria	((Struthanthus	Tripodanthus)	((Muellerina	(Dendrophthoe	Bakerella))	(Amyema	((Helixanthera	Ileostylus)	((Moquiniella	Taxillus)	(((Scurrula	(Agelanthus	Tapinanthus))	(Loranthus	Cecarria))	Benthamina)))))))	Atkinsonia)	((Peraxilla	Englerina)	Notanthera)))	Decaisnina);
(Atkinsonia	(((Tupeia	((Peraxilla	(Desmaria	Tristerix))	Macrosolen))	Notanthera)	(((Gaiadendron	Nuytsia)	((Struthanthus	Tripodanthus)	Ligaria))	(((Muellerina	(Loranthus	Cecarria))	Ileostylus)	((Moquiniella	((Amyema	((Helixanthera	(Englerina	(Scurrula	(Agelanthus	(Dendrophthoe	Tapinanthus)))))	Taxillus))	Benthamina))	Bakerella))))	Decaisnina);
((Macrosolen	(((Nuytsia	(Desmaria	Tristerix))	((Tupeia	(((Muellerina	(Ileostylus	((Loranthus	Cecarria)	(((Amyema	((Taxillus	Helixanthera)	Benthamina))	((Englerina	(Scurrula	(Agelanthus	(Dendrophthoe	Tapinanthus))))	Bakerella))	Moquiniella))))	(Struthanthus	Tripodanthus))	Atkinsonia))	Gaiadendron))	(Peraxilla	Notanthera)))	Ligaria	Decaisnina);
(Desmaria	(((Gaiadendron	Atkinsonia)	((Notanthera	(((Loranthus	Cecarria)	(Moquiniella	(((Amyema	(Helixanthera	Taxillus))	(Bakerella	((Muellerina	Ileostylus)	Benthamina)))	(Dendrophthoe	(((Englerina	Scurrula)	Tapinanthus)	Agelanthus)))))	(Ligaria	(Struthanthus	Tripodanthus))))	Macrosolen))	((Peraxilla	Tupeia)	(Tristerix	Nuytsia)))	Decaisnina);
((Macrosolen	((Gaiadendron	((((((Loranthus	Cecarria)	(Moquiniella	(((Taxillus	Englerina)	(((Helixanthera	((Muellerina	Ileostylus)	Benthamina))	Bakerella)	Amyema))	((Scurrula	(Dendrophthoe	Tapinanthus))	Agelanthus))))	(Struthanthus	Tripodanthus))	Atkinsonia)	((Tristerix	Desmaria)	Nuytsia))	(Peraxilla	Tupeia)))	Notanthera))	Ligaria	Decaisnina);
((((((Loranthus	Cecarria)	(Ligaria	((Englerina	(Agelanthus	Tapinanthus))	((((Helixanthera	Scurrula)	Dendrophthoe)	((Taxillus	(((Muellerina	Ileostylus)	Benthamina)	Bakerella))	Amyema))	Moquiniella))))	(Struthanthus	Tripodanthus))	Nuytsia)	((Peraxilla	Tupeia)	((Tristerix	Desmaria)	Macrosolen)))	((Atkinsonia	Notanthera)	Gaiadendron)	Decaisnina);
(Nuytsia	(((Gaiadendron	(Atkinsonia	(((((Bakerella	Amyema)	((Taxillus	(((Muellerina	Ileostylus)	Benthamina)	((Dendrophthoe	Scurrula)	(Agelanthus	(Tapinanthus	Englerina)))))	(Helixanthera	(Loranthus	Cecarria))))	Moquiniella)	(Struthanthus	Tripodanthus))	Ligaria)))	(Notanthera	((Tristerix	Desmaria)	Macrosolen)))	(Peraxilla	Tupeia))	Decaisnina);
(((Macrosolen	(((Atkinsonia	Gaiadendron)	(Notanthera	((Struthanthus	Tripodanthus)	(Englerina	(((Bakerella	(Muellerina	(Loranthus	Cecarria)))	(((Taxillus	Benthamina)	Amyema)	(((Dendrophthoe	(Scurrula	(Agelanthus	Tapinanthus)))	Helixanthera)	Moquiniella)))	Ileostylus)))))	((Tristerix	Peraxilla)	Tupeia)))	(Desmaria	Ligaria))	Nuytsia	Decaisnina);
((Macrosolen	(((Gaiadendron	Nuytsia)	(((Peraxilla	Tupeia)	((Struthanthus	Tripodanthus)	Atkinsonia))	(Notanthera	(((((Dendrophthoe	(Scurrula	(Agelanthus	(Tapinanthus	Englerina))))	Bakerella)	((Helixanthera	Taxillus)	Amyema))	(Moquiniella	((Benthamina	Ileostylus)	Muellerina)))	(Loranthus	Cecarria)))))	(Tristerix	Desmaria)))	Ligaria	Decaisnina);
(Nuytsia	((((Peraxilla	Tupeia)	((Tristerix	Desmaria)	Macrosolen))	(Gaiadendron	Notanthera))	(Atkinsonia	((Ileostylus	(((((Helixanthera	Moquiniella)	Taxillus)	(Benthamina	(Muellerina	(Loranthus	Cecarria))))	Amyema)	(Bakerella	((Agelanthus	((Dendrophthoe	Tapinanthus)	Scurrula))	Englerina))))	(Ligaria	(Struthanthus	Tripodanthus)))))	Decaisnina);
((((((Moquiniella	((Bakerella	Amyema)	((((Loranthus	Cecarria)	((Muellerina	Ileostylus)	Benthamina))	Taxillus)	Helixanthera)))	(((Englerina	Scurrula)	(Agelanthus	Tapinanthus))	Dendrophthoe))	(Ligaria	(Struthanthus	Tripodanthus)))	Gaiadendron)	(((Peraxilla	Notanthera)	Atkinsonia)	((Nuytsia	Tristerix)	(Macrosolen	Desmaria))))	Tupeia	Decaisnina);
((Macrosolen	Ligaria)	(((((Notanthera	(Tupeia	Peraxilla))	((Loranthus	Cecarria)	(((((((Muellerina	Ileostylus)	Benthamina)	Dendrophthoe)	Bakerella)	(Amyema	(Helixanthera	Taxillus)))	(Scurrula	((Agelanthus	Tapinanthus)	Englerina)))	Moquiniella)))	((Atkinsonia	(Struthanthus	Tripodanthus))	(Desmaria	Gaiadendron)))	Nuytsia)	Tristerix)	Decaisnina);
((Macrosolen	Ligaria)	(((Tupeia	(Peraxilla	(Tristerix	Desmaria)))	((Atkinsonia	(Nuytsia	(((Muellerina	Ileostylus)	(((((((Amyema	(Dendrophthoe	(Englerina	(Tapinanthus	(Scurrula	Agelanthus)))))	Taxillus)	Benthamina)	Helixanthera)	Bakerella)	(Loranthus	Cecarria))	Moquiniella))	(Struthanthus	Tripodanthus))))	Gaiadendron))	Notanthera)	Decaisnina);
((Macrosolen	Ligaria)	(((((((Loranthus	Cecarria)	(((((Taxillus	Helixanthera)	Moquiniella)	Bakerella)	Amyema)	((Dendrophthoe	((Englerina	(Tapinanthus	Agelanthus))	Scurrula))	((Muellerina	Ileostylus)	Benthamina))))	(Struthanthus	Tripodanthus))	Notanthera)	Atkinsonia)	((Tupeia	Peraxilla)	((Nuytsia	Tristerix)	Desmaria)))	Gaiadendron)	Decaisnina);
((Ligaria	Desmaria)	((((((((Muellerina	Ileostylus)	Benthamina)	((Amyema	Helixanthera)	((Moquiniella	Taxillus)	((Loranthus	Cecarria)	(Dendrophthoe	((Englerina	(Tapinanthus	Agelanthus))	Scurrula))))))	Bakerella)	(Struthanthus	Tripodanthus))	Atkinsonia)	(((Tupeia	(Notanthera	Peraxilla))	Gaiadendron)	Macrosolen))	(Nuytsia	Tristerix))	Decaisnina);
((((Nuytsia	((((Moquiniella	((Taxillus	(Amyema	(Bakerella	(Benthamina	(Dendrophthoe	Helixanthera)))))	((Englerina	(Tapinanthus	Agelanthus))	Scurrula)))	(Loranthus	Cecarria))	(Muellerina	Ileostylus))	(Ligaria	(Struthanthus	Tripodanthus))))	Notanthera)	Gaiadendron)	((Tupeia	Peraxilla)	((Atkinsonia	Macrosolen)	(Tristerix	Desmaria)))	Decaisnina);
(Macrosolen	((((Gaiadendron	((Nuytsia	(Struthanthus	Tripodanthus))	(Notanthera	(Peraxilla	(Tristerix	Desmaria)))))	(Tupeia	((((Moquiniella	((((Bakerella	Benthamina)	Taxillus)	Amyema)	Helixanthera))	((Scurrula	(Agelanthus	(Tapinanthus	Dendrophthoe)))	Englerina))	(Loranthus	Cecarria))	(Muellerina	Ileostylus))))	Atkinsonia)	Ligaria)	Decaisnina);
(Macrosolen	(((Ileostylus	Muellerina)	(((Benthamina	((Helixanthera	(Dendrophthoe	(Scurrula	((Agelanthus	Tapinanthus)	Englerina))))	(Taxillus	Amyema)))	Bakerella)	Moquiniella))	(((Gaiadendron	(((Tripodanthus	Struthanthus)	Atkinsonia)	Peraxilla))	(Desmaria	Tupeia))	((Tristerix	(Ligaria	Nuytsia))	(Notanthera	(Loranthus	Cecarria)))))	Decaisnina);
((Tupeia	((Notanthera	((Macrosolen	Peraxilla)	(Desmaria	(Tristerix	Nuytsia))))	(Atkinsonia	(Ligaria	((Tripodanthus	Struthanthus)	((Muellerina	(Ileostylus	(Loranthus	Cecarria)))	(((Scurrula	((Agelanthus	Tapinanthus)	Englerina))	(Taxillus	(Benthamina	(Amyema	((Dendrophthoe	Helixanthera)	Bakerella)))))	Moquiniella)))))))	Gaiadendron	Decaisnina);
(Macrosolen	((((Nuytsia	(((Benthamina	(Muellerina	Ileostylus))	((((Moquiniella	(Dendrophthoe	((Englerina	Scurrula)	(Tapinanthus	Agelanthus))))	Amyema)	(Bakerella	Helixanthera))	Taxillus))	(Loranthus	Cecarria)))	((((Peraxilla	Tupeia)	(Tripodanthus	Struthanthus))	Gaiadendron)	(Atkinsonia	Notanthera)))	(Ligaria	Desmaria))	Tristerix)	Decaisnina);
((Macrosolen	(((((((Dendrophthoe	Bakerella)	(Muellerina	(Ileostylus	Benthamina)))	((Moquiniella	((Loranthus	Cecarria)	(Scurrula	(Tapinanthus	(Agelanthus	Englerina)))))	(Amyema	(Helixanthera	Taxillus))))	((Tripodanthus	Struthanthus)	Atkinsonia))	((Peraxilla	Tupeia)	Notanthera))	(Gaiadendron	(Tristerix	Desmaria)))	Nuytsia))	Ligaria	Decaisnina);
((((Nuytsia	Tristerix)	Desmaria)	(Ligaria	Macrosolen))	((Gaiadendron	(((((Helixanthera	(((Scurrula	(Tapinanthus	Agelanthus))	Englerina)	Dendrophthoe))	(Taxillus	(Benthamina	(Amyema	Bakerella))))	((Loranthus	Cecarria)	Muellerina))	(Moquiniella	Ileostylus))	(Tripodanthus	Struthanthus)))	((Peraxilla	Tupeia)	(Notanthera	Atkinsonia)))	Decaisnina);
((Bakerella	Macrosolen)	((Atkinsonia	(Helixanthera	(((((((Tapinanthus	(Scurrula	(Agelanthus	Englerina)))	Dendrophthoe)	(Ligaria	Desmaria))	((Notanthera	(Loranthus	Cecarria))	Gaiadendron))	(((Peraxilla	Tupeia)	(Nuytsia	Amyema))	(((Benthamina	Muellerina)	Ileostylus)	(Tripodanthus	Struthanthus))))	Taxillus)	Moquiniella)))	Tristerix)	Decaisnina);
(Ligaria	(((((Moquiniella	Taxillus)	(Amyema	(((((Englerina	(Tapinanthus	Agelanthus))	(Scurrula	Dendrophthoe))	Atkinsonia)	((Tripodanthus	Struthanthus)	(Ileostylus	Gaiadendron)))	((Nuytsia	(Notanthera	(Loranthus	Cecarria)))	Benthamina))))	((Muellerina	(Bakerella	Macrosolen))	(Tristerix	Desmaria)))	(Peraxilla	Tupeia))	Helixanthera)	Decaisnina);
((Macrosolen	(Gaiadendron	(((((Loranthus	Cecarria)	((((((((Englerina	Scurrula)	Tapinanthus)	Agelanthus)	(Amyema	(Bakerella	(Taxillus	Helixanthera))))	Dendrophthoe)	Moquiniella)	(Tripodanthus	Struthanthus))	((Ileostylus	Benthamina)	Muellerina)))	Atkinsonia)	Notanthera)	(Tupeia	(Nuytsia	((Tristerix	Desmaria)	Peraxilla))))))	Ligaria	Decaisnina);
((Macrosolen	((Tristerix	Desmaria)	(Gaiadendron	(((Nuytsia	((Tripodanthus	Struthanthus)	(((Loranthus	Cecarria)	(Bakerella	((Moquiniella	Helixanthera)	((Amyema	((Dendrophthoe	((Agelanthus	(Tapinanthus	Scurrula))	Englerina))	Benthamina))	Taxillus))))	(Ileostylus	Muellerina))))	Atkinsonia)	(Notanthera	(Peraxilla	Tupeia))))))	Ligaria	Decaisnina);
(((((Notanthera	Peraxilla)	Atkinsonia)	(Tristerix	((Ligaria	(Tripodanthus	Struthanthus))	(((Muellerina	(Loranthus	Cecarria))	((Moquiniella	((((Dendrophthoe	Bakerella)	Helixanthera)	(Amyema	(Taxillus	Benthamina)))	((Agelanthus	Tapinanthus)	Englerina)))	Scurrula))	Ileostylus))))	(Tupeia	Nuytsia))	(Macrosolen	(Gaiadendron	Desmaria))	Decaisnina);
((((((Moquiniella	(((Englerina	(Agelanthus	(Scurrula	(Dendrophthoe	Tapinanthus))))	(Helixanthera	(Amyema	Taxillus)))	Bakerella))	Nuytsia)	((Gaiadendron	(Atkinsonia	((Cecarria	Loranthus)	Notanthera)))	((((Ileostylus	Benthamina)	Muellerina)	((Peraxilla	Tupeia)	Struthanthus))	Tripodanthus)))	(Tristerix	Desmaria))	Macrosolen)	Ligaria	Decaisnina);
(Nuytsia	(((Tupeia	Gaiadendron)	(((Notanthera	(Ligaria	(((Cecarria	Loranthus)	((Ileostylus	(((Amyema	((Bakerella	Benthamina)	Taxillus))	((Dendrophthoe	(Tapinanthus	((Englerina	Agelanthus)	Scurrula)))	Helixanthera))	Muellerina))	Moquiniella))	(Struthanthus	Tripodanthus))))	Desmaria)	(Macrosolen	(Peraxilla	Tristerix))))	Atkinsonia)	Decaisnina);
((Macrosolen	(((((((Cecarria	Loranthus)	((Moquiniella	((Benthamina	(((Helixanthera	Taxillus)	Amyema)	(Bakerella	(Dendrophthoe	((Agelanthus	Tapinanthus)	Scurrula)))))	Englerina))	(Muellerina	Ileostylus)))	(Struthanthus	Tripodanthus))	Atkinsonia)	(Tupeia	Gaiadendron))	(Nuytsia	(Desmaria	Tristerix)))	(Peraxilla	Notanthera)))	Ligaria	Decaisnina);
((Macrosolen	(((((Scurrula	Atkinsonia)	((Nuytsia	(Bakerella	(((Tripodanthus	Ileostylus)	(((Benthamina	(Moquiniella	((Cecarria	Loranthus)	Muellerina)))	Taxillus)	Amyema))	(Struthanthus	((Helixanthera	(Dendrophthoe	Tapinanthus))	Agelanthus)))))	Englerina))	Gaiadendron)	(Notanthera	(Desmaria	Tristerix)))	(Peraxilla	Tupeia)))	Ligaria	Decaisnina);
(Macrosolen	((((Ligaria	Desmaria)	((((Nuytsia	(Tripodanthus	((Ileostylus	Muellerina)	((((Tapinanthus	Agelanthus)	(Englerina	Scurrula))	(Benthamina	((Amyema	(Helixanthera	Taxillus))	((Dendrophthoe	Bakerella)	Moquiniella))))	(Cecarria	Loranthus)))))	Struthanthus)	Gaiadendron)	Atkinsonia))	((Peraxilla	Tupeia)	Notanthera))	Tristerix)	Decaisnina);
(Macrosolen	(((Atkinsonia	(Desmaria	(Tristerix	Nuytsia)))	(Tupeia	(Notanthera	Peraxilla)))	(Gaiadendron	(Ligaria	(((Cecarria	Loranthus)	(((Benthamina	(Ileostylus	Muellerina))	((Tapinanthus	Dendrophthoe)	(Scurrula	Agelanthus)))	(((Amyema	Bakerella)	((Moquiniella	Englerina)	Taxillus))	Helixanthera)))	(Struthanthus	Tripodanthus)))))	Decaisnina);
((Macrosolen	((((((Cecarria	Loranthus)	(Ileostylus	Muellerina))	(((((Englerina	(Scurrula	(Tapinanthus	Agelanthus)))	(Bakerella	Dendrophthoe))	Helixanthera)	(Amyema	Taxillus))	(Benthamina	Moquiniella)))	(Tristerix	Nuytsia))	(Tupeia	(((Struthanthus	Tripodanthus)	Atkinsonia)	((Notanthera	Peraxilla)	Gaiadendron))))	Desmaria))	Ligaria	Decaisnina);
(Macrosolen	((((Peraxilla	(Tristerix	Nuytsia))	((Tupeia	Gaiadendron)	(Notanthera	(((((Bakerella	(((Benthamina	(((Scurrula	Englerina)	(Agelanthus	Tapinanthus))	Dendrophthoe))	(Helixanthera	Taxillus))	Amyema))	Moquiniella)	((Struthanthus	Tripodanthus)	Ileostylus))	((Cecarria	Loranthus)	Muellerina))	Atkinsonia))))	Desmaria)	Ligaria)	Decaisnina);
((((((Tristerix	Desmaria)	Atkinsonia)	(((Nuytsia	((Struthanthus	Tripodanthus)	(Ileostylus	(((Cecarria	Loranthus)	Muellerina)	(((Taxillus	(Amyema	((Bakerella	Benthamina)	(Dendrophthoe	Helixanthera))))	((Scurrula	Englerina)	(Agelanthus	Tapinanthus)))	Moquiniella)))))	(Peraxilla	Tupeia))	Gaiadendron))	Notanthera)	Macrosolen)	Ligaria	Decaisnina);
((Atkinsonia	Gaiadendron)	((Tupeia	(((Struthanthus	Tripodanthus)	(((Cecarria	Loranthus)	(Ileostylus	Muellerina))	(((Taxillus	(Amyema	((Bakerella	Benthamina)	((Tapinanthus	Dendrophthoe)	Helixanthera))))	(Scurrula	Englerina))	(Agelanthus	Moquiniella))))	Notanthera))	((Tristerix	(Nuytsia	Ligaria))	((Macrosolen	Peraxilla)	Desmaria)))	Decaisnina);
((((Peraxilla	Tupeia)	((Desmaria	Tristerix)	Macrosolen))	(Atkinsonia	Gaiadendron))	((Nuytsia	(((Ileostylus	(Struthanthus	Tripodanthus))	(Ligaria	((((Dendrophthoe	(((Agelanthus	Englerina)	Tapinanthus)	Scurrula))	(Amyema	(Taxillus	Benthamina)))	(Helixanthera	Moquiniella))	Bakerella)))	((Loranthus	Cecarria)	Muellerina)))	Notanthera)	Decaisnina);
(Macrosolen	((((Atkinsonia	(Nuytsia	Gaiadendron))	Tupeia)	(((Struthanthus	Tripodanthus)	(Ligaria	((Ileostylus	((Loranthus	Cecarria)	Muellerina))	((Dendrophthoe	(((Agelanthus	Englerina)	Tapinanthus)	Scurrula))	(Bakerella	((Taxillus	((Helixanthera	Moquiniella)	Benthamina))	Amyema))))))	(Peraxilla	Notanthera)))	(Desmaria	Tristerix))	Decaisnina);
(Macrosolen	(((Tupeia	(Peraxilla	Notanthera))	((Nuytsia	Gaiadendron)	(Atkinsonia	((Struthanthus	Tripodanthus)	(Ligaria	((Loranthus	Cecarria)	((((Amyema	Bakerella)	(Moquiniella	Taxillus))	(Helixanthera	(Dendrophthoe	(((Agelanthus	Englerina)	Tapinanthus)	Scurrula))))	(Benthamina	(Muellerina	Ileostylus)))))))))	(Desmaria	Tristerix))	Decaisnina);
((Ligaria	Macrosolen)	(((((Nuytsia	((((Agelanthus	Englerina)	Tapinanthus)	Scurrula)	(((((Bakerella	(Struthanthus	Tripodanthus))	(((Benthamina	(Muellerina	Ileostylus))	Dendrophthoe)	(Loranthus	Cecarria)))	Amyema)	Taxillus)	(Helixanthera	Moquiniella))))	Notanthera)	(Tupeia	Peraxilla))	(Atkinsonia	Gaiadendron))	(Desmaria	Tristerix))	Decaisnina);
((Ligaria	Macrosolen)	(((((Struthanthus	Tripodanthus)	Nuytsia)	((Tupeia	Peraxilla)	Atkinsonia))	((((Ileostylus	(Benthamina	(Loranthus	Cecarria)))	(Amyema	(((Dendrophthoe	((Englerina	(Tapinanthus	Agelanthus))	Scurrula))	Helixanthera)	(Moquiniella	Taxillus))))	(Muellerina	Bakerella))	(Gaiadendron	Notanthera)))	(Desmaria	Tristerix))	Decaisnina);
((Ligaria	Desmaria)	((((Tristerix	Tupeia)	Peraxilla)	(Macrosolen	Nuytsia))	(((Gaiadendron	(Struthanthus	Tripodanthus))	Notanthera)	(Atkinsonia	(((Benthamina	Muellerina)	Ileostylus)	((((((Helixanthera	Dendrophthoe)	Taxillus)	Bakerella)	Amyema)	(((Englerina	(Tapinanthus	Agelanthus))	Scurrula)	Moquiniella))	(Loranthus	Cecarria))))))	Decaisnina);
(Macrosolen	((Tristerix	Nuytsia)	((((Atkinsonia	((Struthanthus	Tripodanthus)	(((Benthamina	(Muellerina	Ileostylus))	(Moquiniella	(((Taxillus	Helixanthera)	Amyema)	(Bakerella	(Dendrophthoe	((Englerina	(Tapinanthus	Agelanthus))	Scurrula))))))	(Loranthus	Cecarria))))	(Ligaria	Desmaria))	Gaiadendron)	(Tupeia	(Notanthera	Peraxilla))))	Decaisnina);
(Desmaria	(((Gaiadendron	Atkinsonia)	(Macrosolen	((Tristerix	Tupeia)	(Notanthera	Peraxilla))))	(Nuytsia	((Ligaria	(Struthanthus	Tripodanthus))	(((Benthamina	(Muellerina	Ileostylus))	(((Helixanthera	((Amyema	(Bakerella	(Dendrophthoe	(Tapinanthus	(Scurrula	Agelanthus)))))	Taxillus))	Englerina)	Moquiniella))	(Loranthus	Cecarria)))))	Decaisnina);
(Macrosolen	((Desmaria	Tristerix)	(Gaiadendron	(((Notanthera	Peraxilla)	Tupeia)	(Atkinsonia	(((Struthanthus	Tripodanthus)	(Ileostylus	(((Ligaria	(((Englerina	Tapinanthus)	(Scurrula	Agelanthus))	((Helixanthera	Dendrophthoe)	((Amyema	(Benthamina	Bakerella))	Taxillus))))	Moquiniella)	(Muellerina	(Loranthus	Cecarria)))))	Nuytsia)))))	Decaisnina);
((((((Nuytsia	Tristerix)	Desmaria)	(Notanthera	Peraxilla))	Gaiadendron)	((Atkinsonia	Macrosolen)	Tupeia))	((Struthanthus	Tripodanthus)	((((Ileostylus	Muellerina)	(Loranthus	Cecarria))	(((((((Dendrophthoe	(Tapinanthus	((Scurrula	Agelanthus)	Englerina)))	Helixanthera)	Taxillus)	Benthamina)	Amyema)	Bakerella)	Moquiniella))	Ligaria))	Decaisnina);
(Nuytsia	(((Loranthus	Cecarria)	(((Bakerella	(((((Tapinanthus	(Agelanthus	(Englerina	Scurrula)))	Dendrophthoe)	Helixanthera)	Taxillus)	Amyema))	((Muellerina	Ileostylus)	Benthamina))	Moquiniella))	((((Tripodanthus	Struthanthus)	Tupeia)	((Atkinsonia	Notanthera)	((Desmaria	Tristerix)	((Ligaria	Macrosolen)	Peraxilla))))	Gaiadendron))	Decaisnina);
(Gaiadendron	((Tupeia	(Atkinsonia	(Notanthera	(((Loranthus	Cecarria)	((((Muellerina	Ileostylus)	Benthamina)	(Bakerella	(((Helixanthera	Taxillus)	Amyema)	(((Agelanthus	Scurrula)	(Dendrophthoe	Tapinanthus))	Englerina))))	Moquiniella))	(Ligaria	(Tripodanthus	Struthanthus))))))	((Peraxilla	(Desmaria	Tristerix))	(Nuytsia	Macrosolen)))	Decaisnina);
(((((Gaiadendron	((Desmaria	Tristerix)	(Peraxilla	Tupeia)))	(Atkinsonia	(Nuytsia	(((Muellerina	Ileostylus)	Benthamina)	((Tripodanthus	Struthanthus)	((Loranthus	Cecarria)	((Bakerella	((Helixanthera	((Agelanthus	(Dendrophthoe	Tapinanthus))	(Scurrula	Englerina)))	(Taxillus	Amyema)))	Moquiniella)))))))	Notanthera)	Macrosolen)	Ligaria	Decaisnina);
((Tupeia	(Atkinsonia	(((Tripodanthus	Struthanthus)	((Scurrula	(Moquiniella	(((Amyema	((Bakerella	Dendrophthoe)	Helixanthera))	Taxillus)	(Agelanthus	(Englerina	Tapinanthus)))))	((Loranthus	Cecarria)	((Muellerina	Ileostylus)	Benthamina))))	Ligaria)))	((Notanthera	Gaiadendron)	(Nuytsia	((Peraxilla	(Desmaria	Tristerix))	Macrosolen)))	Decaisnina);
((Macrosolen	(((((Tripodanthus	Struthanthus)	Gaiadendron)	Nuytsia)	((Atkinsonia	(((Agelanthus	Scurrula)	(Tapinanthus	Englerina))	(((Helixanthera	Taxillus)	Amyema)	((Moquiniella	((Muellerina	Bakerella)	Dendrophthoe))	(((Loranthus	Cecarria)	Benthamina)	Ileostylus)))))	(Tupeia	(Peraxilla	(Desmaria	Tristerix)))))	Notanthera))	Ligaria	Decaisnina);
((Ligaria	Desmaria)	((Nuytsia	Tristerix)	(((Notanthera	(Peraxilla	Tupeia))	Macrosolen)	((Ileostylus	(Gaiadendron	(Tripodanthus	Struthanthus)))	((Atkinsonia	((((((Amyema	((Helixanthera	Scurrula)	Dendrophthoe))	Benthamina)	((Englerina	Moquiniella)	Taxillus))	Bakerella)	((Loranthus	Cecarria)	Muellerina))	Tapinanthus))	Agelanthus))))	Decaisnina);
(Macrosolen	((((Desmaria	((Peraxilla	(Nuytsia	Tristerix))	(Atkinsonia	(((Tripodanthus	Struthanthus)	((((Loranthus	Cecarria)	Muellerina)	Ileostylus)	(((((Amyema	(Bakerella	Helixanthera))	Taxillus)	(((Agelanthus	(Tapinanthus	Dendrophthoe))	Scurrula)	Benthamina))	Englerina)	Moquiniella)))	Notanthera))))	Gaiadendron)	Tupeia)	Ligaria)	Decaisnina);
(((Atkinsonia	Nuytsia)	(Ligaria	Desmaria))	(Gaiadendron	(((Tripodanthus	Struthanthus)	(((Loranthus	Cecarria)	(Muellerina	Ileostylus))	(Bakerella	(Moquiniella	((((Helixanthera	((Scurrula	(Agelanthus	(Tapinanthus	Englerina)))	Dendrophthoe))	Benthamina)	Amyema)	Taxillus)))))	((Tristerix	(Peraxilla	Tupeia))	(Macrosolen	Notanthera))))	Decaisnina);
(Macrosolen	(((((Peraxilla	Notanthera)	(Tristerix	Desmaria))	((((Muellerina	Ileostylus)	Gaiadendron)	Tupeia)	((Tripodanthus	Struthanthus)	(Atkinsonia	(((Helixanthera	(((Taxillus	Benthamina)	Amyema)	(Bakerella	(((Agelanthus	Tapinanthus)	Scurrula)	Dendrophthoe))))	Englerina)	Moquiniella)))))	(Nuytsia	(Loranthus	Cecarria)))	Ligaria)	Decaisnina);
(Nuytsia	(((Atkinsonia	((Ligaria	(Tripodanthus	Struthanthus))	((((Helixanthera	((Tapinanthus	(Scurrula	Agelanthus))	Dendrophthoe))	(Benthamina	(Muellerina	Ileostylus)))	((Bakerella	Englerina)	((Amyema	Taxillus)	Moquiniella)))	(Loranthus	Cecarria))))	Macrosolen)	((((Peraxilla	Notanthera)	Tristerix)	(Gaiadendron	Desmaria))	Tupeia))	Decaisnina);
((Ligaria	Macrosolen)	(Gaiadendron	((((Peraxilla	Notanthera)	((Nuytsia	Tristerix)	Desmaria))	Atkinsonia)	(Tupeia	((Ileostylus	(((Cecarria	Loranthus)	Muellerina)	((Dendrophthoe	(Scurrula	(Tapinanthus	Agelanthus)))	((Helixanthera	Moquiniella)	(((Amyema	Bakerella)	(Benthamina	Englerina))	Taxillus)))))	(Tripodanthus	Struthanthus)))))	Decaisnina);
((Gaiadendron	(((Macrosolen	(Tristerix	Desmaria))	(Tupeia	(Peraxilla	Notanthera)))	(Atkinsonia	((Ileostylus	(((Cecarria	Loranthus)	Muellerina)	(Ligaria	(Bakerella	((Taxillus	(((Dendrophthoe	((Englerina	Scurrula)	(Tapinanthus	Agelanthus)))	Benthamina)	Amyema))	(Helixanthera	Moquiniella))))))	(Tripodanthus	Struthanthus)))))	Nuytsia	Decaisnina);
(Macrosolen	((((((Ileostylus	Muellerina)	Gaiadendron)	(((Ligaria	Desmaria)	((Benthamina	((Amyema	(Helixanthera	Taxillus))	(Bakerella	((Scurrula	Dendrophthoe)	(Englerina	(Tapinanthus	Agelanthus))))))	Moquiniella))	((Tripodanthus	Struthanthus)	((Nuytsia	(Cecarria	Loranthus))	Atkinsonia))))	(Peraxilla	Notanthera))	Tupeia)	Tristerix)	Decaisnina);
(((Tupeia	(Peraxilla	Notanthera))	(Macrosolen	Nuytsia))	(((Desmaria	Tristerix)	((Tripodanthus	Struthanthus)	(((Cecarria	Loranthus)	(((Ileostylus	Muellerina)	Benthamina)	((((Taxillus	Amyema)	Helixanthera)	((Dendrophthoe	Bakerella)	Moquiniella))	(((Tapinanthus	Agelanthus)	Englerina)	Scurrula))))	Ligaria)))	(Gaiadendron	Atkinsonia))	Decaisnina);
(Macrosolen	(((Tupeia	((((((Tripodanthus	Struthanthus)	((Cecarria	Loranthus)	(((Amyema	Helixanthera)	(Bakerella	(Dendrophthoe	(Tapinanthus	(Agelanthus	Scurrula)))))	((Muellerina	(Benthamina	Ileostylus))	(Taxillus	(Englerina	Moquiniella))))))	Nuytsia)	Desmaria)	((Peraxilla	Notanthera)	Atkinsonia))	Gaiadendron))	Tristerix)	Ligaria)	Decaisnina);
(Macrosolen	(((((Tupeia	Gaiadendron)	(((Muellerina	(Benthamina	Ileostylus))	(Tripodanthus	Struthanthus))	((Nuytsia	(Cecarria	Loranthus))	((Moquiniella	((Amyema	((Scurrula	(Dendrophthoe	(Tapinanthus	Agelanthus)))	Helixanthera))	(Taxillus	Englerina)))	Bakerella))))	(Notanthera	Atkinsonia))	(Peraxilla	(Tristerix	Desmaria)))	Ligaria)	Decaisnina);
(Desmaria	(((Nuytsia	Tristerix)	Atkinsonia)	(((Peraxilla	Tupeia)	Gaiadendron)	((Notanthera	(Ligaria	((Tripodanthus	Struthanthus)	(((Cecarria	Loranthus)	(Muellerina	Ileostylus))	(((Taxillus	Benthamina)	((Moquiniella	Helixanthera)	(Amyema	(Dendrophthoe	Bakerella))))	((Agelanthus	(Scurrula	Englerina))	Tapinanthus))))))	Macrosolen)))	Decaisnina);
((Macrosolen	(((Notanthera	((Tripodanthus	Struthanthus)	(((Bakerella	(Cecarria	Loranthus))	(((Dendrophthoe	((Agelanthus	(Englerina	Scurrula))	Tapinanthus))	(Benthamina	(Muellerina	Ileostylus)))	(Amyema	(Helixanthera	Taxillus))))	Moquiniella)))	(Nuytsia	(Tristerix	Desmaria)))	((Peraxilla	Tupeia)	(Atkinsonia	Gaiadendron))))	Ligaria	Decaisnina);
(Notanthera	(((Macrosolen	Desmaria)	((Tristerix	Nuytsia)	(Peraxilla	Tupeia)))	((Scurrula	((((Benthamina	(Muellerina	Ileostylus))	((((Moquiniella	(Helixanthera	(Dendrophthoe	Tapinanthus)))	Taxillus)	Amyema)	(Bakerella	(Cecarria	Loranthus))))	Agelanthus)	Englerina))	(Atkinsonia	((Tripodanthus	Struthanthus)	(Gaiadendron	Ligaria)))))	Decaisnina);
((Macrosolen	Ligaria)	((((Tripodanthus	Struthanthus)	(Ileostylus	((Moquiniella	(((Amyema	(((Helixanthera	Dendrophthoe)	((Agelanthus	(Tapinanthus	Englerina))	Scurrula))	Benthamina))	Taxillus)	Bakerella))	((Cecarria	Loranthus)	Muellerina))))	(((Peraxilla	Tupeia)	(Notanthera	(Desmaria	(Tristerix	Nuytsia))))	Gaiadendron))	Atkinsonia)	Decaisnina);
((Ligaria	Macrosolen)	((Desmaria	(Nuytsia	Tristerix))	(((Peraxilla	Tupeia)	(Notanthera	(Bakerella	(((Ileostylus	(Struthanthus	Tripodanthus))	((Amyema	Benthamina)	((Moquiniella	Helixanthera)	Taxillus)))	((((Scurrula	Englerina)	(Agelanthus	Tapinanthus))	Dendrophthoe)	((Cecarria	Loranthus)	Muellerina))))))	(Gaiadendron	Atkinsonia)))	Decaisnina);
(Macrosolen	((Nuytsia	Tristerix)	(((Notanthera	Gaiadendron)	((Peraxilla	Tupeia)	Atkinsonia))	(Desmaria	((Ligaria	(Struthanthus	Tripodanthus))	((Ileostylus	((((Scurrula	Englerina)	(Agelanthus	Tapinanthus))	((((Taxillus	Amyema)	Benthamina)	(Moquiniella	Helixanthera))	(Dendrophthoe	Bakerella)))	(Cecarria	Loranthus)))	Muellerina)))))	Decaisnina);
(((((Gaiadendron	(Struthanthus	Tripodanthus))	((Dendrophthoe	(Englerina	((Tapinanthus	Scurrula)	Agelanthus)))	((((Moquiniella	Helixanthera)	((Bakerella	(Cecarria	Loranthus))	(Benthamina	(Muellerina	Ileostylus))))	Amyema)	Taxillus)))	Atkinsonia)	(((Peraxilla	Notanthera)	Macrosolen)	((Nuytsia	Tristerix)	(Ligaria	Desmaria))))	Tupeia	Decaisnina);
(Macrosolen	((Ligaria	(((Tupeia	(Peraxilla	Notanthera))	((Desmaria	Atkinsonia)	Gaiadendron))	((Nuytsia	(Cecarria	Loranthus))	((Moquiniella	((((Taxillus	Helixanthera)	Amyema)	(Bakerella	(Dendrophthoe	(Tapinanthus	(Agelanthus	(Scurrula	Englerina))))))	(Benthamina	(Muellerina	Ileostylus))))	(Struthanthus	Tripodanthus)))))	Tristerix)	Decaisnina);
(Macrosolen	(Ligaria	(Notanthera	((Gaiadendron	(Tupeia	Peraxilla))	((((Struthanthus	Tripodanthus)	((((Agelanthus	Scurrula)	(Dendrophthoe	Tapinanthus))	((Bakerella	(Cecarria	Loranthus))	((((Benthamina	(Muellerina	Ileostylus))	Moquiniella)	Amyema)	(Taxillus	Helixanthera))))	Englerina))	Atkinsonia)	(Desmaria	(Tristerix	Nuytsia))))))	Decaisnina);
(Macrosolen	(Ligaria	(Atkinsonia	(((((Struthanthus	Tripodanthus)	Desmaria)	(((Cecarria	Loranthus)	Notanthera)	(((((((((Englerina	(Tapinanthus	Scurrula))	Agelanthus)	Dendrophthoe)	Helixanthera)	(Amyema	Taxillus))	(Bakerella	Moquiniella))	Benthamina)	Muellerina)	Ileostylus)))	Gaiadendron)	((Tupeia	Peraxilla)	(Tristerix	Nuytsia)))))	Decaisnina);
(Macrosolen	(((((((((Cecarria	Loranthus)	Muellerina)	(((((Benthamina	(((Tapinanthus	Agelanthus)	Dendrophthoe)	Scurrula))	(Amyema	(Helixanthera	Taxillus)))	Bakerella)	Englerina)	Moquiniella))	Ileostylus)	(Struthanthus	Tripodanthus))	Ligaria)	Desmaria)	((Atkinsonia	Gaiadendron)	((Tupeia	Peraxilla)	(Tristerix	Nuytsia))))	Notanthera)	Decaisnina);
(Macrosolen	(((Gaiadendron	(Atkinsonia	Tupeia))	((Peraxilla	Notanthera)	(Tristerix	Desmaria)))	(Nuytsia	((((((Cecarria	Loranthus)	(((((Amyema	(Bakerella	Taxillus))	((Helixanthera	Agelanthus)	(Tapinanthus	Dendrophthoe)))	Benthamina)	(Scurrula	Englerina))	Moquiniella))	Ileostylus)	Muellerina)	(Struthanthus	Tripodanthus))	Ligaria)))	Decaisnina);
(((Peraxilla	Tristerix)	(Desmaria	Ligaria))	((((((((Cecarria	Loranthus)	Bakerella)	(((Helixanthera	(Moquiniella	((Englerina	(Agelanthus	(Tapinanthus	Dendrophthoe)))	Scurrula)))	Amyema)	Taxillus))	((Ileostylus	Benthamina)	Muellerina))	(Struthanthus	Tripodanthus))	Nuytsia)	Tupeia)	((Notanthera	Atkinsonia)	(Macrosolen	Gaiadendron)))	Decaisnina);
(Macrosolen	((((((Moquiniella	(((Amyema	Bakerella)	(Helixanthera	(Englerina	Taxillus)))	(Dendrophthoe	(Scurrula	(Agelanthus	Tapinanthus)))))	((Cecarria	Loranthus)	((Ileostylus	Benthamina)	Muellerina)))	((Tristerix	Peraxilla)	Tupeia))	(Gaiadendron	(((Struthanthus	Tripodanthus)	Atkinsonia)	(Nuytsia	Desmaria))))	Notanthera)	Ligaria)	Decaisnina);
(((Nuytsia	(Tristerix	Desmaria))	((Notanthera	Gaiadendron)	((((Struthanthus	Tripodanthus)	(((Cecarria	Loranthus)	((Dendrophthoe	Benthamina)	(Muellerina	Ileostylus)))	(Moquiniella	(((Englerina	(Agelanthus	(Tapinanthus	Scurrula)))	Helixanthera)	(Taxillus	(Amyema	Bakerella))))))	Atkinsonia)	(Peraxilla	Tupeia))))	(Ligaria	Macrosolen)	Decaisnina);
((Ligaria	Desmaria)	((((Cecarria	Loranthus)	(Taxillus	(Nuytsia	Tristerix)))	(((Moquiniella	Helixanthera)	((Atkinsonia	(Gaiadendron	(Struthanthus	Tripodanthus)))	Notanthera))	(((Muellerina	(Benthamina	Ileostylus))	(Peraxilla	Tupeia))	Amyema)))	((Englerina	(Agelanthus	((Dendrophthoe	Tapinanthus)	Scurrula)))	(Bakerella	Macrosolen)))	Decaisnina);
(Macrosolen	(Ligaria	((((((((Amyema	((Bakerella	(Cecarria	Loranthus))	(Taxillus	(Moquiniella	Englerina))))	((Muellerina	(Benthamina	Ileostylus))	Helixanthera))	(Agelanthus	((Dendrophthoe	Tapinanthus)	Scurrula)))	(Gaiadendron	(Struthanthus	Tripodanthus)))	(Notanthera	(Peraxilla	Tupeia)))	(Desmaria	Atkinsonia))	Nuytsia)	Tristerix))	Decaisnina);
((Atkinsonia	(((Cecarria	Loranthus)	(((Benthamina	(Ileostylus	Muellerina))	(((Tapinanthus	(Agelanthus	(Englerina	Scurrula)))	Dendrophthoe)	(((Taxillus	Helixanthera)	Amyema)	Bakerella)))	Moquiniella))	(Ligaria	(Struthanthus	Tripodanthus))))	(((Tupeia	(Notanthera	Peraxilla))	(Macrosolen	(Nuytsia	(Tristerix	Desmaria))))	Gaiadendron)	Decaisnina);
(Macrosolen	(((((Nuytsia	Tristerix)	(Ligaria	Desmaria))	Atkinsonia)	(Gaiadendron	(Peraxilla	Tupeia)))	(Notanthera	(((Cecarria	Loranthus)	(Ileostylus	(Muellerina	((((Helixanthera	((Tapinanthus	(Agelanthus	(Englerina	Scurrula)))	Dendrophthoe))	(Amyema	(Moquiniella	Taxillus)))	Bakerella)	Benthamina))))	(Struthanthus	Tripodanthus))))	Decaisnina);
((Macrosolen	(Atkinsonia	(((Struthanthus	(Tripodanthus	(Ileostylus	((Bakerella	(((Taxillus	Amyema)	Benthamina)	((Helixanthera	Moquiniella)	((((Agelanthus	Scurrula)	Tapinanthus)	Dendrophthoe)	Englerina))))	(Muellerina	(Cecarria	Loranthus))))))	Nuytsia)	((Tupeia	Gaiadendron)	((Notanthera	Peraxilla)	(Tristerix	Desmaria))))))	Ligaria	Decaisnina);
(Macrosolen	((((Atkinsonia	Nuytsia)	((((Ligaria	(Struthanthus	Tripodanthus))	(((((Moquiniella	Taxillus)	Helixanthera)	((Benthamina	Amyema)	(Dendrophthoe	(Muellerina	Bakerella))))	((Agelanthus	(Tapinanthus	(Englerina	Scurrula)))	(Cecarria	Loranthus)))	Ileostylus))	Gaiadendron)	Notanthera))	(Peraxilla	Tupeia))	(Tristerix	Desmaria))	Decaisnina);
(Macrosolen	(((Atkinsonia	Gaiadendron)	(((Nuytsia	((Struthanthus	Tripodanthus)	(Englerina	(((Benthamina	(Muellerina	(Cecarria	Loranthus)))	(Amyema	((Moquiniella	Taxillus)	((Bakerella	(Agelanthus	((Dendrophthoe	Tapinanthus)	Scurrula)))	Helixanthera))))	Ileostylus))))	(Peraxilla	Notanthera))	Tupeia))	(Tristerix	(Ligaria	Desmaria)))	Decaisnina);
((Notanthera	Gaiadendron)	(((Peraxilla	Tupeia)	(Macrosolen	(Tristerix	Desmaria)))	((Nuytsia	(Ligaria	((Struthanthus	Tripodanthus)	((Ileostylus	((((Cecarria	Loranthus)	Bakerella)	(((Englerina	Scurrula)	(Agelanthus	Tapinanthus))	Dendrophthoe))	((Benthamina	Amyema)	((Helixanthera	Moquiniella)	Taxillus))))	Muellerina))))	Atkinsonia))	Decaisnina);
(Desmaria	((Macrosolen	((Ligaria	((Struthanthus	Tripodanthus)	(((Helixanthera	((Benthamina	(Taxillus	Moquiniella))	(Bakerella	Amyema)))	((Scurrula	(Englerina	(Agelanthus	Tapinanthus)))	Dendrophthoe))	((Cecarria	Loranthus)	(Muellerina	Ileostylus)))))	Atkinsonia))	((Gaiadendron	(Nuytsia	Tristerix))	(Tupeia	(Peraxilla	Notanthera))))	Decaisnina);
(((Gaiadendron	(Tripodanthus	Struthanthus))	Atkinsonia)	((((Peraxilla	Tupeia)	(((Nuytsia	Tristerix)	(Ligaria	Desmaria))	Macrosolen))	Notanthera)	((((Dendrophthoe	(((Englerina	Agelanthus)	Tapinanthus)	Scurrula))	(Muellerina	(Benthamina	Ileostylus)))	((Amyema	(Helixanthera	Bakerella))	(Taxillus	Moquiniella)))	(Cecarria	Loranthus)))	Decaisnina);
(Nuytsia	(((((Gaiadendron	(Tripodanthus	Struthanthus))	Atkinsonia)	(Notanthera	(Peraxilla	Tristerix)))	(Tupeia	(((((((Dendrophthoe	(((Englerina	Agelanthus)	Tapinanthus)	Scurrula))	(Muellerina	(Benthamina	Ileostylus)))	Amyema)	Helixanthera)	(Taxillus	Moquiniella))	(Bakerella	(Cecarria	Loranthus)))	Macrosolen)))	(Ligaria	Desmaria))	Decaisnina);
((Macrosolen	((((Atkinsonia	((Tripodanthus	Struthanthus)	(((Cecarria	Loranthus)	((Muellerina	Ileostylus)	Benthamina))	((Amyema	((Helixanthera	Taxillus)	(Bakerella	(((Agelanthus	(Dendrophthoe	Tapinanthus))	Scurrula)	Englerina))))	Moquiniella))))	((Desmaria	Tristerix)	Nuytsia))	Gaiadendron)	((Peraxilla	Tupeia)	Notanthera)))	Ligaria	Decaisnina);
(Macrosolen	((Atkinsonia	(((Tristerix	Nuytsia)	((Tripodanthus	Struthanthus)	(((Muellerina	Ileostylus)	Benthamina)	(Dendrophthoe	(((Bakerella	Helixanthera)	(((Cecarria	Loranthus)	((Agelanthus	Tapinanthus)	(Scurrula	Englerina)))	(Moquiniella	Taxillus)))	Amyema)))))	(Gaiadendron	(((Peraxilla	Tupeia)	Notanthera)	Desmaria))))	Ligaria)	Decaisnina);
((Atkinsonia	((Ligaria	(Tripodanthus	Struthanthus))	(Ileostylus	(((Cecarria	Loranthus)	((Dendrophthoe	((Agelanthus	Tapinanthus)	(Scurrula	Englerina)))	(Moquiniella	((Helixanthera	(Bakerella	Benthamina))	(Taxillus	Amyema)))))	Muellerina))))	(((Macrosolen	(Tristerix	Desmaria))	(Peraxilla	Notanthera))	((Gaiadendron	Nuytsia)	Tupeia))	Decaisnina);
(Macrosolen	((((Nuytsia	Tristerix)	(Peraxilla	Tupeia))	(((((Agelanthus	(Englerina	Tapinanthus))	Scurrula)	(Ileostylus	((Taxillus	(Amyema	(Bakerella	Benthamina)))	((Moquiniella	(Muellerina	(Cecarria	Loranthus)))	(Helixanthera	Dendrophthoe)))))	((Notanthera	(Tripodanthus	Struthanthus))	Gaiadendron))	(Atkinsonia	Desmaria)))	Ligaria)	Decaisnina);
((Ligaria	Desmaria)	((Benthamina	(Cecarria	Loranthus))	(((Taxillus	(Nuytsia	Tristerix))	Moquiniella)	((Amyema	(Helixanthera	(((Agelanthus	(Dendrophthoe	Tapinanthus))	Scurrula)	Englerina)))	((Atkinsonia	(Notanthera	((Ileostylus	Gaiadendron)	(Tripodanthus	Struthanthus))))	((Peraxilla	Tupeia)	((Bakerella	Macrosolen)	Muellerina))))))	Decaisnina);
((Nuytsia	((((((((Taxillus	((Englerina	Agelanthus)	Moquiniella))	(((Muellerina	Ileostylus)	Benthamina)	((Cecarria	Loranthus)	Scurrula)))	Amyema)	(Helixanthera	(Dendrophthoe	Tapinanthus)))	((Tristerix	Desmaria)	Macrosolen))	Notanthera)	((Gaiadendron	Atkinsonia)	((Tripodanthus	Struthanthus)	Bakerella)))	(Peraxilla	Tupeia)))	Ligaria	Decaisnina);
((((((Peraxilla	Tupeia)	(Tristerix	Desmaria))	(Nuytsia	((((((((Agelanthus	Englerina)	Scurrula)	((Benthamina	(Bakerella	(Helixanthera	(Dendrophthoe	Tapinanthus))))	Amyema))	Taxillus)	Moquiniella)	(Muellerina	(Cecarria	Loranthus)))	Ileostylus)	(Tripodanthus	Struthanthus))))	(Notanthera	Gaiadendron))	Atkinsonia)	(Macrosolen	Ligaria)	Decaisnina);
(((((Peraxilla	Tupeia)	(Tristerix	Desmaria))	((Nuytsia	((Cecarria	Loranthus)	(((Tripodanthus	Struthanthus)	(((Agelanthus	Scurrula)	(Dendrophthoe	Tapinanthus))	(Helixanthera	(Amyema	((Taxillus	(Englerina	Moquiniella))	Bakerella)))))	(Benthamina	(Muellerina	Ileostylus)))))	(Notanthera	Gaiadendron)))	Atkinsonia)	(Macrosolen	Ligaria)	Decaisnina);
(Macrosolen	(Ligaria	(Atkinsonia	(((Notanthera	(Gaiadendron	(Tripodanthus	Struthanthus)))	((Desmaria	(Nuytsia	Tristerix))	((Moquiniella	(((Amyema	Taxillus)	((Dendrophthoe	Helixanthera)	(Bakerella	((Ileostylus	Muellerina)	Benthamina))))	(((Englerina	Agelanthus)	Tapinanthus)	Scurrula)))	(Loranthus	Cecarria))))	(Peraxilla	Tupeia))))	Decaisnina);
(((Gaiadendron	(Tripodanthus	Struthanthus))	Tupeia)	((((Dendrophthoe	((Bakerella	Helixanthera)	(Amyema	(Taxillus	(Moquiniella	(((Ileostylus	Muellerina)	Benthamina)	(((Englerina	Agelanthus)	Tapinanthus)	Scurrula)))))))	(Loranthus	Cecarria))	((Macrosolen	Nuytsia)	(Peraxilla	Notanthera)))	(((Ligaria	Desmaria)	Tristerix)	Atkinsonia))	Decaisnina);
((Nuytsia	((((Peraxilla	Atkinsonia)	(Tupeia	Gaiadendron))	(((Tripodanthus	Struthanthus)	(((Ileostylus	((Loranthus	Cecarria)	Muellerina))	((Englerina	((Taxillus	((Bakerella	Helixanthera)	(Amyema	(Benthamina	Scurrula))))	(Dendrophthoe	Tapinanthus)))	Moquiniella))	Agelanthus))	Notanthera))	(Desmaria	Tristerix)))	(Ligaria	Macrosolen)	Decaisnina);
((((((Tripodanthus	Struthanthus)	Notanthera)	((Ileostylus	Peraxilla)	Tristerix))	Tupeia)	((Atkinsonia	((Macrosolen	Gaiadendron)	(((Loranthus	Cecarria)	Muellerina)	((Ligaria	(Englerina	(Benthamina	((Amyema	(Helixanthera	(Bakerella	(((Dendrophthoe	Tapinanthus)	Agelanthus)	Scurrula))))	Taxillus))))	Moquiniella))))	Desmaria))	Nuytsia	Decaisnina);
((Ligaria	Desmaria)	((Tupeia	((Atkinsonia	(Peraxilla	Notanthera))	(Macrosolen	(Nuytsia	Tristerix))))	((Gaiadendron	(Tripodanthus	Struthanthus))	((((Ileostylus	Benthamina)	Muellerina)	(((Tapinanthus	(Englerina	Agelanthus))	Scurrula)	Dendrophthoe))	(((Helixanthera	Moquiniella)	(Amyema	Taxillus))	((Loranthus	Cecarria)	Bakerella)))))	Decaisnina);
((Macrosolen	(((((Peraxilla	Notanthera)	((Tripodanthus	Struthanthus)	(Tristerix	Desmaria)))	Tupeia)	((Atkinsonia	(Moquiniella	(((Tapinanthus	(Englerina	Agelanthus))	Scurrula)	((((Taxillus	(Dendrophthoe	Bakerella))	Benthamina)	Amyema)	Helixanthera))))	((Gaiadendron	Ileostylus)	Muellerina)))	((Loranthus	Cecarria)	Nuytsia)))	Ligaria	Decaisnina);
((Macrosolen	((Tristerix	Nuytsia)	((((Ileostylus	((Tripodanthus	Struthanthus)	(Peraxilla	Tupeia)))	Gaiadendron)	((Notanthera	(Loranthus	Cecarria))	(Atkinsonia	((((Tapinanthus	(Englerina	Agelanthus))	Scurrula)	((Helixanthera	(Amyema	Taxillus))	((Dendrophthoe	Bakerella)	Benthamina)))	Moquiniella))))	(Muellerina	Desmaria))))	Ligaria	Decaisnina);
((((Notanthera	(((Loranthus	Cecarria)	(((Helixanthera	((Taxillus	((Tapinanthus	(Englerina	Agelanthus))	Scurrula))	((Dendrophthoe	Bakerella)	Amyema)))	Moquiniella)	((Muellerina	Ileostylus)	Benthamina)))	((Tripodanthus	Struthanthus)	Ligaria)))	Atkinsonia)	(Nuytsia	Gaiadendron))	((Peraxilla	Tupeia)	(Macrosolen	(Tristerix	Desmaria)))	Decaisnina);
(Macrosolen	(((((((Loranthus	Cecarria)	(Moquiniella	(((Muellerina	Ileostylus)	Benthamina)	((((Dendrophthoe	Tapinanthus)	(Scurrula	Agelanthus))	Englerina)	(Amyema	(Bakerella	(Helixanthera	Taxillus)))))))	(Tripodanthus	Struthanthus))	Nuytsia)	((Desmaria	Atkinsonia)	((Gaiadendron	(Peraxilla	Notanthera))	Tupeia)))	Tristerix)	Ligaria)	Decaisnina);
(Atkinsonia	((((Peraxilla	Tupeia)	(Notanthera	((Ligaria	((Loranthus	Cecarria)	((Muellerina	Ileostylus)	(((Amyema	((Dendrophthoe	Benthamina)	((Moquiniella	Helixanthera)	((Tapinanthus	Agelanthus)	(Scurrula	Englerina)))))	Taxillus)	Bakerella))))	(Tripodanthus	Struthanthus))))	Gaiadendron)	((Nuytsia	Tristerix)	(Desmaria	Macrosolen)))	Decaisnina);
((Tristerix	Macrosolen)	(Ligaria	((((Struthanthus	Tripodanthus)	((Peraxilla	Notanthera)	Desmaria))	(((Moquiniella	Atkinsonia)	Tupeia)	(((Amyema	Gaiadendron)	Bakerella)	(((Helixanthera	(Dendrophthoe	(Englerina	(Tapinanthus	(Scurrula	Agelanthus)))))	(Muellerina	(Ileostylus	Benthamina)))	Taxillus))))	((Loranthus	Cecarria)	Nuytsia)))	Decaisnina);
((Tristerix	((((Nuytsia	Ligaria)	((((((Benthamina	Amyema)	(Helixanthera	(Bakerella	Dendrophthoe)))	Taxillus)	(Scurrula	((Englerina	Agelanthus)	Tapinanthus)))	((Loranthus	Cecarria)	Muellerina))	(Moquiniella	Ileostylus)))	((Struthanthus	Tripodanthus)	Notanthera))	(Gaiadendron	(Tupeia	Peraxilla))))	((Atkinsonia	Macrosolen)	Desmaria)	Decaisnina);
((((Atkinsonia	(Tupeia	Peraxilla))	((Notanthera	Gaiadendron)	(Nuytsia	((((((Dendrophthoe	Bakerella)	(Helixanthera	Taxillus))	Amyema)	(Moquiniella	((Loranthus	Cecarria)	((Ileostylus	Benthamina)	Muellerina))))	(((Scurrula	Englerina)	Agelanthus)	Tapinanthus))	(Struthanthus	Tripodanthus)))))	(Tristerix	Desmaria))	(Macrosolen	Ligaria)	Decaisnina);
(Macrosolen	(Ligaria	((((Notanthera	(Tupeia	Peraxilla))	(Gaiadendron	Desmaria))	(((((Nuytsia	Loranthus)	Cecarria)	((Ileostylus	Benthamina)	Muellerina))	((Moquiniella	(Bakerella	((((Scurrula	(Agelanthus	(Tapinanthus	Englerina)))	Dendrophthoe)	Helixanthera)	(Taxillus	Amyema))))	(Struthanthus	Tripodanthus)))	Atkinsonia))	Tristerix))	Decaisnina);
((Ligaria	Desmaria)	(Gaiadendron	((Atkinsonia	(Nuytsia	((Peraxilla	Tristerix)	Macrosolen)))	((Notanthera	((Struthanthus	Tripodanthus)	(((((Ileostylus	Benthamina)	Muellerina)	(Scurrula	(Tapinanthus	(Englerina	Agelanthus))))	((Cecarria	Loranthus)	Bakerella))	(((Taxillus	Dendrophthoe)	Amyema)	(Helixanthera	Moquiniella)))))	Tupeia)))	Decaisnina);
(((Notanthera	((Ligaria	(Struthanthus	Tripodanthus))	(((Benthamina	(Muellerina	Ileostylus))	((Dendrophthoe	(Tapinanthus	((Scurrula	Englerina)	Agelanthus)))	((((Taxillus	Helixanthera)	Bakerella)	Amyema)	Moquiniella)))	(Cecarria	Loranthus))))	Tupeia)	((Atkinsonia	Gaiadendron)	((Desmaria	(Tristerix	Nuytsia))	(Peraxilla	Macrosolen)))	Decaisnina);
(((Nuytsia	Gaiadendron)	((Desmaria	Tristerix)	Macrosolen))	((Atkinsonia	((Ligaria	(Struthanthus	Tripodanthus))	(((Benthamina	(Muellerina	Ileostylus))	((Helixanthera	Moquiniella)	(((Bakerella	(Dendrophthoe	(Tapinanthus	((Scurrula	Englerina)	Agelanthus))))	Amyema)	Taxillus)))	(Cecarria	Loranthus))))	(Tupeia	(Peraxilla	Notanthera)))	Decaisnina);
((Macrosolen	((((((Notanthera	Atkinsonia)	(Nuytsia	(((((Scurrula	Agelanthus)	(Dendrophthoe	Tapinanthus))	(Benthamina	(Muellerina	Ileostylus)))	(((Moquiniella	(Bakerella	(Cecarria	Loranthus)))	Amyema)	(Helixanthera	Taxillus)))	(Struthanthus	Tripodanthus))))	(Gaiadendron	Peraxilla))	(Englerina	Tupeia))	Desmaria)	Tristerix))	Ligaria	Decaisnina);
((Macrosolen	((((((Muellerina	Ileostylus)	(Gaiadendron	Nuytsia))	((((Cecarria	Loranthus)	Notanthera)	Atkinsonia)	((Struthanthus	Tripodanthus)	(Moquiniella	(Englerina	((Amyema	((Taxillus	Helixanthera)	(((Scurrula	Agelanthus)	(Dendrophthoe	Tapinanthus))	Bakerella)))	Benthamina))))))	(Peraxilla	Tupeia))	Desmaria)	Tristerix))	Ligaria	Decaisnina);
(Macrosolen	((((Tupeia	((Notanthera	(Peraxilla	((Muellerina	Ileostylus)	(((Cecarria	Loranthus)	(Englerina	((Dendrophthoe	(Scurrula	(Agelanthus	Tapinanthus)))	((Amyema	((Bakerella	Benthamina)	Helixanthera))	Taxillus))))	Moquiniella))))	((Struthanthus	Tripodanthus)	Gaiadendron)))	(Desmaria	Atkinsonia))	(Nuytsia	Tristerix))	Ligaria)	Decaisnina);
(Ligaria	(Macrosolen	((Struthanthus	Tripodanthus)	((Gaiadendron	(((Peraxilla	Tupeia)	(Desmaria	(Tristerix	Nuytsia)))	((Notanthera	(Cecarria	Loranthus))	(Ileostylus	Muellerina))))	(Atkinsonia	(Moquiniella	((((Englerina	(((Dendrophthoe	Tapinanthus)	Agelanthus)	Scurrula))	Bakerella)	(Amyema	(Taxillus	Helixanthera)))	Benthamina))))))	Decaisnina);
(Ligaria	(Macrosolen	((Tristerix	Nuytsia)	(((Tupeia	((Atkinsonia	Desmaria)	((((Tapinanthus	(Englerina	Agelanthus))	Scurrula)	Dendrophthoe)	(((Taxillus	Helixanthera)	Amyema)	((Moquiniella	(Cecarria	Loranthus))	(Bakerella	(Muellerina	(Ileostylus	Benthamina))))))))	Gaiadendron)	((Peraxilla	Notanthera)	(Struthanthus	Tripodanthus)))))	Decaisnina);
(Macrosolen	(((Gaiadendron	(((Tristerix	Nuytsia)	(Peraxilla	Tupeia))	(Atkinsonia	((Struthanthus	Tripodanthus)	(((((Amyema	Taxillus)	((Moquiniella	Helixanthera)	(Dendrophthoe	Bakerella)))	((Tapinanthus	(Englerina	Agelanthus))	Scurrula))	(Cecarria	Loranthus))	((Muellerina	Ileostylus)	Benthamina))))))	Notanthera)	(Ligaria	Desmaria))	Decaisnina);
((Macrosolen	((((((Amyema	(((Helixanthera	Moquiniella)	((((Dendrophthoe	Tapinanthus)	Agelanthus)	Scurrula)	(Taxillus	Englerina)))	Ileostylus))	Bakerella)	(Benthamina	(Cecarria	Loranthus)))	Muellerina)	((((Desmaria	(Tristerix	Nuytsia))	(Peraxilla	Tupeia))	(Notanthera	(Struthanthus	Tripodanthus)))	Gaiadendron))	Atkinsonia))	Ligaria	Decaisnina);
((Macrosolen	((((((Muellerina	Ileostylus)	(Struthanthus	Tripodanthus))	(Atkinsonia	(Tristerix	Desmaria)))	Gaiadendron)	((Nuytsia	(Moquiniella	((Bakerella	(((((((Englerina	Tapinanthus)	Agelanthus)	Scurrula)	Dendrophthoe)	Helixanthera)	Taxillus)	Amyema))	Benthamina)))	(Peraxilla	Tupeia)))	(Notanthera	(Cecarria	Loranthus))))	Ligaria	Decaisnina);
((((Moquiniella	((Helixanthera	((Taxillus	Amyema)	(Bakerella	((((Englerina	Tapinanthus)	Agelanthus)	Scurrula)	Dendrophthoe))))	Benthamina))	((Cecarria	Loranthus)	(Muellerina	Ileostylus)))	Notanthera)	((Gaiadendron	((Tristerix	Desmaria)	(Macrosolen	Atkinsonia)))	((Peraxilla	Tupeia)	((Nuytsia	Ligaria)	(Struthanthus	Tripodanthus))))	Decaisnina);
(Gaiadendron	(((Atkinsonia	(Nuytsia	(Ligaria	((Cecarria	Loranthus)	((Amyema	(Struthanthus	(((Tripodanthus	((((Scurrula	Englerina)	Tapinanthus)	Agelanthus)	Dendrophthoe))	Moquiniella)	(Taxillus	Helixanthera))))	((Benthamina	(Muellerina	Ileostylus))	Bakerella))))))	(((Tristerix	Peraxilla)	Tupeia)	Macrosolen))	(Desmaria	Notanthera))	Decaisnina);
(((((Peraxilla	Tupeia)	((Muellerina	((Moquiniella	(Englerina	((((Taxillus	Helixanthera)	Benthamina)	Amyema)	(((Scurrula	(Dendrophthoe	Tapinanthus))	Agelanthus)	Bakerella))))	((Tripodanthus	Struthanthus)	Ileostylus)))	((Cecarria	Loranthus)	Notanthera)))	(Gaiadendron	(Desmaria	(Nuytsia	Tristerix))))	Atkinsonia)	(Ligaria	Macrosolen)	Decaisnina);
(Ligaria	(Macrosolen	((((Tristerix	Desmaria)	(Notanthera	Peraxilla))	((Atkinsonia	(Nuytsia	(((((Muellerina	Ileostylus)	Benthamina)	((Bakerella	((Englerina	((Scurrula	(Dendrophthoe	Tapinanthus))	Agelanthus))	(Amyema	(Helixanthera	Taxillus))))	Moquiniella))	(Tripodanthus	Struthanthus))	(Cecarria	Loranthus))))	Gaiadendron))	Tupeia))	Decaisnina);
(Macrosolen	(Notanthera	((Peraxilla	(Tristerix	Nuytsia))	((Gaiadendron	(Desmaria	Ligaria))	(Tupeia	(((Tripodanthus	Struthanthus)	((Cecarria	Loranthus)	(((Moquiniella	Helixanthera)	((((Muellerina	Ileostylus)	Benthamina)	((Scurrula	Englerina)	((Dendrophthoe	Tapinanthus)	Agelanthus)))	(Taxillus	Amyema)))	Bakerella)))	Atkinsonia)))))	Decaisnina);
((((Tristerix	Desmaria)	((Notanthera	(((Nuytsia	((Benthamina	(((Helixanthera	Taxillus)	Bakerella)	Amyema))	((((Englerina	Tapinanthus)	Agelanthus)	Scurrula)	Dendrophthoe)))	(Muellerina	(Cecarria	Loranthus)))	(Atkinsonia	Moquiniella)))	((Peraxilla	Tupeia)	((Tripodanthus	Struthanthus)	(Ileostylus	Gaiadendron)))))	Macrosolen)	Ligaria	Decaisnina);
((((Tristerix	Desmaria)	(((Muellerina	Ileostylus)	((Moquiniella	((((Englerina	Tapinanthus)	Agelanthus)	Scurrula)	(Benthamina	(Amyema	(((Dendrophthoe	Bakerella)	Helixanthera)	Taxillus)))))	(Cecarria	Loranthus)))	(((Peraxilla	Tupeia)	Notanthera)	((Nuytsia	Gaiadendron)	((Tripodanthus	Struthanthus)	Atkinsonia)))))	Macrosolen)	Ligaria	Decaisnina);
(((Gaiadendron	((((Nuytsia	(((((Moquiniella	Taxillus)	Amyema)	(((Benthamina	(Muellerina	Ileostylus))	Bakerella)	(Helixanthera	(Dendrophthoe	Tapinanthus))))	(Agelanthus	(Tripodanthus	Struthanthus)))	(Cecarria	Loranthus)))	Scurrula)	((Notanthera	Peraxilla)	(Tristerix	Desmaria)))	((Englerina	Tupeia)	Atkinsonia)))	Macrosolen)	Ligaria	Decaisnina);
((((((Tripodanthus	Struthanthus)	Gaiadendron)	((Atkinsonia	((Cecarria	Loranthus)	(((Muellerina	(Ileostylus	Benthamina))	Bakerella)	(((Moquiniella	(Helixanthera	(Dendrophthoe	(((Agelanthus	Englerina)	Scurrula)	Tapinanthus))))	Taxillus)	Amyema))))	(((Nuytsia	Tristerix)	Desmaria)	(Peraxilla	Tupeia))))	Notanthera)	Macrosolen)	Ligaria	Decaisnina);
(((((Notanthera	(Peraxilla	Tupeia))	((Gaiadendron	Atkinsonia)	(Nuytsia	(((Tripodanthus	Struthanthus)	((Muellerina	Ileostylus)	(Cecarria	Loranthus)))	(((((Agelanthus	Englerina)	Scurrula)	Tapinanthus)	(Taxillus	(Amyema	((Bakerella	Benthamina)	(Helixanthera	Dendrophthoe)))))	Moquiniella)))))	(Tristerix	Desmaria))	Macrosolen)	Ligaria	Decaisnina);
(((((((Atkinsonia	(Muellerina	(Ileostylus	((((Dendrophthoe	(Scurrula	(Tapinanthus	(Agelanthus	Englerina))))	((Bakerella	Benthamina)	((Helixanthera	Taxillus)	Amyema)))	Moquiniella)	(Cecarria	Loranthus)))))	(Tupeia	Gaiadendron))	(Notanthera	(Peraxilla	(Tristerix	Desmaria))))	(Tripodanthus	Struthanthus))	Nuytsia)	Macrosolen)	Ligaria	Decaisnina);
((((Tupeia	(Nuytsia	((Ileostylus	((Moquiniella	(Helixanthera	((Benthamina	(Taxillus	Amyema))	(((Dendrophthoe	(Scurrula	(Tapinanthus	Agelanthus)))	Englerina)	Bakerella))))	(Muellerina	(Cecarria	Loranthus))))	(Ligaria	(Tripodanthus	Struthanthus)))))	(((Tristerix	Desmaria)	(Notanthera	Peraxilla))	Atkinsonia))	Gaiadendron)	Macrosolen	Decaisnina);
((((Gaiadendron	Nuytsia)	((((Tristerix	Desmaria)	(Notanthera	Peraxilla))	(((Ileostylus	((Moquiniella	((((Bakerella	Taxillus)	Amyema)	(Benthamina	(Helixanthera	Dendrophthoe)))	((Agelanthus	Tapinanthus)	(Englerina	Scurrula))))	(Muellerina	(Cecarria	Loranthus))))	(Tripodanthus	Struthanthus))	Atkinsonia))	Tupeia))	Macrosolen)	Ligaria	Decaisnina);
(((((Ligaria	Gaiadendron)	(Tripodanthus	Struthanthus))	Macrosolen)	(Atkinsonia	Notanthera))	(((((Benthamina	(Amyema	((Bakerella	(Helixanthera	(Dendrophthoe	Tapinanthus)))	(Taxillus	(Moquiniella	(Agelanthus	Englerina))))))	Scurrula)	((Muellerina	(Cecarria	Loranthus))	Ileostylus))	Desmaria)	((Nuytsia	Tristerix)	(Tupeia	Peraxilla)))	Decaisnina);
((Macrosolen	(Atkinsonia	((((Desmaria	Tristerix)	Gaiadendron)	(Notanthera	(Nuytsia	(Tripodanthus	Struthanthus))))	((((((Helixanthera	((Scurrula	(Englerina	(Agelanthus	Tapinanthus)))	Dendrophthoe))	(Taxillus	Amyema))	Bakerella)	Moquiniella)	((Cecarria	Loranthus)	(Benthamina	(Muellerina	Ileostylus))))	(Tupeia	Peraxilla)))))	Ligaria	Decaisnina);
((Ligaria	(Nuytsia	Tristerix))	((((Macrosolen	Desmaria)	Gaiadendron)	((Peraxilla	Tupeia)	((Tripodanthus	Struthanthus)	Atkinsonia)))	((Moquiniella	(Taxillus	(Amyema	(Bakerella	(((Cecarria	Loranthus)	(Scurrula	(Agelanthus	Englerina)))	((Benthamina	(Muellerina	Ileostylus))	(Helixanthera	(Tapinanthus	Dendrophthoe))))))))	Notanthera))	Decaisnina);
(Atkinsonia	(((Macrosolen	(((Ligaria	((Amyema	(((Benthamina	(Muellerina	Ileostylus))	((Helixanthera	(((Scurrula	(Agelanthus	Englerina))	Tapinanthus)	Dendrophthoe))	(Cecarria	Loranthus)))	(Taxillus	Moquiniella)))	Bakerella))	(Tripodanthus	Struthanthus))	Nuytsia))	(((Tristerix	Desmaria)	(Notanthera	Peraxilla))	Tupeia))	Gaiadendron)	Decaisnina);
((Macrosolen	((((Gaiadendron	(Ileostylus	((((((Scurrula	Agelanthus)	(Tapinanthus	Dendrophthoe))	Englerina)	(((Amyema	Bakerella)	(Benthamina	Taxillus))	Helixanthera))	Moquiniella)	((Cecarria	Loranthus)	Muellerina))))	(Nuytsia	(Tripodanthus	Struthanthus)))	((Atkinsonia	(Ligaria	Desmaria))	(Peraxilla	Tupeia)))	Notanthera))	Tristerix	Decaisnina);
(Macrosolen	((((((Peraxilla	Tupeia)	(Notanthera	(((Cecarria	Loranthus)	((((Bakerella	Helixanthera)	(Moquiniella	Taxillus))	Amyema)	((Benthamina	(Ileostylus	Muellerina))	(((Agelanthus	(Tapinanthus	Dendrophthoe))	Englerina)	Scurrula))))	(Tripodanthus	Struthanthus))))	(Desmaria	Atkinsonia))	Gaiadendron)	(Tristerix	Nuytsia))	Ligaria)	Decaisnina);
((Ligaria	Desmaria)	(((Tupeia	Atkinsonia)	((Tristerix	Nuytsia)	(Notanthera	(Peraxilla	Macrosolen))))	(Gaiadendron	(((Muellerina	(Benthamina	Ileostylus))	((Englerina	(Dendrophthoe	((Scurrula	Agelanthus)	Tapinanthus)))	(((Helixanthera	Moquiniella)	(Amyema	Taxillus))	((Cecarria	Loranthus)	Bakerella))))	(Tripodanthus	Struthanthus))))	Decaisnina);
(((Tristerix	Macrosolen)	(((((Notanthera	(((Muellerina	Ileostylus)	(((Moquiniella	((Helixanthera	(Amyema	Taxillus))	(Benthamina	(Dendrophthoe	(((Englerina	Scurrula)	Agelanthus)	Tapinanthus)))))	Bakerella)	(Cecarria	Loranthus)))	(Tripodanthus	Struthanthus)))	Atkinsonia)	(Gaiadendron	Nuytsia))	Desmaria)	(Peraxilla	Tupeia)))	Ligaria	Decaisnina);
((((Tristerix	Nuytsia)	(((((Cecarria	Loranthus)	Notanthera)	((((Englerina	(Agelanthus	Tapinanthus))	Scurrula)	(((Dendrophthoe	Bakerella)	Benthamina)	((Helixanthera	Taxillus)	Amyema)))	Moquiniella))	((Peraxilla	Tupeia)	(Desmaria	((Muellerina	Ileostylus)	Gaiadendron))))	(Atkinsonia	(Tripodanthus	Struthanthus))))	Ligaria)	Macrosolen	Decaisnina);
(((Gaiadendron	Ligaria)	(((Peraxilla	Notanthera)	((Muellerina	Ileostylus)	((Moquiniella	((((Dendrophthoe	(Scurrula	(Agelanthus	Tapinanthus)))	Helixanthera)	((Taxillus	(Bakerella	Benthamina))	Amyema))	Englerina))	(Cecarria	Loranthus))))	(((Macrosolen	Desmaria)	(Tristerix	Nuytsia))	(Atkinsonia	Tupeia))))	(Tripodanthus	Struthanthus)	Decaisnina);
(((Macrosolen	(Peraxilla	Notanthera))	((Cecarria	Loranthus)	(Tristerix	Desmaria)))	((((Nuytsia	((((Dendrophthoe	(Scurrula	((Englerina	Agelanthus)	Tapinanthus)))	Helixanthera)	(Amyema	Taxillus))	(Bakerella	Benthamina)))	Moquiniella)	Tupeia)	((Atkinsonia	Gaiadendron)	((Muellerina	Ileostylus)	((Tripodanthus	Struthanthus)	Ligaria))))	Decaisnina);
((Ligaria	Desmaria)	(((Ileostylus	Gaiadendron)	(((Muellerina	((Notanthera	Cecarria)	Loranthus))	Macrosolen)	((Peraxilla	(Nuytsia	Tristerix))	(Atkinsonia	((((Benthamina	(Amyema	Taxillus))	(Bakerella	(Helixanthera	Dendrophthoe)))	(Scurrula	((Englerina	Agelanthus)	Tapinanthus)))	Moquiniella)))))	((Tripodanthus	Struthanthus)	Tupeia))	Decaisnina);
((Macrosolen	(((Atkinsonia	Gaiadendron)	(((Peraxilla	Tupeia)	Notanthera)	(Desmaria	((Tripodanthus	Struthanthus)	((Moquiniella	(((Englerina	Taxillus)	(((((Muellerina	Ileostylus)	Benthamina)	(Agelanthus	((Tapinanthus	Dendrophthoe)	Scurrula)))	Helixanthera)	Amyema))	Bakerella))	(Loranthus	Cecarria))))))	(Tristerix	Nuytsia)))	Ligaria	Decaisnina);
((Ligaria	Desmaria)	((Tupeia	Macrosolen)	(Gaiadendron	(((Notanthera	Peraxilla)	Tristerix)	(Atkinsonia	(Nuytsia	(Moquiniella	(((Loranthus	Cecarria)	Muellerina)	(Ileostylus	((Tripodanthus	Struthanthus)	(((Amyema	(Taxillus	Helixanthera))	(Bakerella	((Agelanthus	(Tapinanthus	(Englerina	Scurrula)))	Dendrophthoe)))	Benthamina))))))))))	Decaisnina);
(Macrosolen	(((Atkinsonia	Gaiadendron)	((Nuytsia	(Ligaria	((Tripodanthus	Struthanthus)	(((((Agelanthus	(Tapinanthus	(Englerina	Scurrula)))	Dendrophthoe)	((Loranthus	Cecarria)	Muellerina))	((Bakerella	Moquiniella)	(Benthamina	((Taxillus	Helixanthera)	Amyema))))	Ileostylus))))	(Notanthera	(Peraxilla	Tupeia))))	(Tristerix	Desmaria))	Decaisnina);
(Macrosolen	((((Peraxilla	Tupeia)	(((Atkinsonia	(Englerina	((((Benthamina	Ileostylus)	((Loranthus	Cecarria)	Muellerina))	(((Helixanthera	((Tapinanthus	(Agelanthus	Scurrula))	Dendrophthoe))	Taxillus)	((Bakerella	(Tripodanthus	Struthanthus))	Amyema)))	Moquiniella)))	(Desmaria	Notanthera))	Gaiadendron))	(Nuytsia	Tristerix))	Ligaria)	Decaisnina);
(Nuytsia	((Gaiadendron	(((Tristerix	Desmaria)	Macrosolen)	(Notanthera	(Peraxilla	Tupeia))))	(Atkinsonia	(Ligaria	((Tripodanthus	Struthanthus)	((Moquiniella	(Helixanthera	((Bakerella	((Englerina	((Tapinanthus	Agelanthus)	Scurrula))	Dendrophthoe))	(Amyema	Taxillus))))	((Benthamina	(Muellerina	Ileostylus))	(Loranthus	Cecarria)))))))	Decaisnina);
((Macrosolen	((((Atkinsonia	((Tripodanthus	Struthanthus)	((Moquiniella	((Helixanthera	(Taxillus	((Benthamina	(Bakerella	Dendrophthoe))	Amyema)))	(Englerina	((Tapinanthus	Agelanthus)	Scurrula))))	((Muellerina	(Loranthus	Cecarria))	Ileostylus))))	((Notanthera	Peraxilla)	(Nuytsia	Tristerix)))	(Gaiadendron	Tupeia))	Desmaria))	Ligaria	Decaisnina);
(Macrosolen	(((Notanthera	(Tristerix	Desmaria))	(((Tupeia	Peraxilla)	(Atkinsonia	((Tripodanthus	Struthanthus)	(((Moquiniella	((Amyema	Taxillus)	((Helixanthera	Dendrophthoe)	(Englerina	((Tapinanthus	Agelanthus)	Scurrula)))))	Bakerella)	((Loranthus	Cecarria)	(Benthamina	(Muellerina	Ileostylus)))))))	Gaiadendron))	(Ligaria	Nuytsia))	Decaisnina);
(((Gaiadendron	(((Ligaria	(Tripodanthus	Struthanthus))	(Ileostylus	((Muellerina	((((Amyema	(Helixanthera	Taxillus))	((Englerina	(((Dendrophthoe	Tapinanthus)	Agelanthus)	Scurrula))	Benthamina))	Bakerella)	Moquiniella))	(Loranthus	Cecarria))))	Nuytsia))	((Tupeia	Peraxilla)	(Macrosolen	(Tristerix	Desmaria))))	(Notanthera	Atkinsonia)	Decaisnina);
((Ligaria	Desmaria)	((((Peraxilla	Notanthera)	(Nuytsia	Tristerix))	(((Atkinsonia	((Tripodanthus	Struthanthus)	((((Helixanthera	Moquiniella)	(Taxillus	(Amyema	(((Tapinanthus	((Scurrula	Englerina)	Agelanthus))	Dendrophthoe)	Benthamina))))	Bakerella)	((Muellerina	(Loranthus	Cecarria))	Ileostylus))))	Tupeia)	Gaiadendron))	Macrosolen)	Decaisnina);
((((Desmaria	(Gaiadendron	((Atkinsonia	Notanthera)	((Nuytsia	(Ligaria	((Agelanthus	(Scurrula	(Tapinanthus	Dendrophthoe)))	(((Tripodanthus	Struthanthus)	Benthamina)	((((Muellerina	(Loranthus	Cecarria))	Bakerella)	Amyema)	((Ileostylus	Helixanthera)	(Taxillus	Moquiniella)))))))	(Peraxilla	Tupeia)))))	Englerina)	Tristerix)	Macrosolen	Decaisnina);
(((Notanthera	(((Struthanthus	Tripodanthus)	Ligaria)	((((Muellerina	Ileostylus)	Benthamina)	(((Loranthus	Cecarria)	(Dendrophthoe	Bakerella))	(Amyema	(Taxillus	(Helixanthera	Moquiniella)))))	(Englerina	(Scurrula	(Agelanthus	Tapinanthus))))))	((Macrosolen	Atkinsonia)	((Tupeia	Peraxilla)	(Nuytsia	Tristerix))))	(Gaiadendron	Desmaria)	Decaisnina);
((Macrosolen	(((Gaiadendron	(Struthanthus	Tripodanthus))	Atkinsonia)	((((Muellerina	Ileostylus)	Benthamina)	(Desmaria	((Bakerella	((((Dendrophthoe	((Scurrula	(Agelanthus	Tapinanthus))	Englerina))	Helixanthera)	Amyema)	Taxillus))	Moquiniella)))	((((Loranthus	Cecarria)	Notanthera)	(Nuytsia	Tristerix))	(Tupeia	Peraxilla)))))	Ligaria	Decaisnina);
(Macrosolen	(((((((Ligaria	(Struthanthus	Tripodanthus))	(((Benthamina	(Amyema	(((Dendrophthoe	((Scurrula	(Agelanthus	Tapinanthus))	Englerina))	Helixanthera)	Taxillus)))	(Bakerella	Moquiniella))	(Ileostylus	((Loranthus	Cecarria)	Muellerina))))	Gaiadendron)	Atkinsonia)	(Notanthera	Nuytsia))	Tupeia)	((Tristerix	Desmaria)	Peraxilla))	Decaisnina);
(Macrosolen	((((Nuytsia	Atkinsonia)	(((Peraxilla	Tupeia)	(((Struthanthus	Tripodanthus)	(((Englerina	(Benthamina	((Amyema	(Helixanthera	Taxillus))	((Scurrula	(Agelanthus	(Dendrophthoe	Tapinanthus)))	Bakerella))))	Moquiniella)	(Ileostylus	((Loranthus	Cecarria)	Muellerina))))	Notanthera))	Gaiadendron))	(Tristerix	Desmaria))	Ligaria)	Decaisnina);
(Macrosolen	(((Nuytsia	Tristerix)	(((Tupeia	((Peraxilla	Notanthera)	Atkinsonia))	(Desmaria	((Gaiadendron	(Struthanthus	Tripodanthus))	(Muellerina	Ileostylus))))	(((Loranthus	Cecarria)	(Bakerella	(((Amyema	Taxillus)	(Benthamina	Helixanthera))	((Scurrula	(Agelanthus	(Tapinanthus	Englerina)))	Dendrophthoe))))	Moquiniella)))	Ligaria)	Decaisnina);
(Macrosolen	((((Peraxilla	Notanthera)	(Desmaria	(Nuytsia	Tristerix)))	((((Muellerina	(Loranthus	Cecarria))	(Ileostylus	(((Ligaria	((Amyema	((Benthamina	(Taxillus	Helixanthera))	Bakerella))	(Scurrula	(Agelanthus	(Dendrophthoe	Tapinanthus)))))	Moquiniella)	(Struthanthus	Tripodanthus))))	Englerina)	(Tupeia	Gaiadendron)))	Atkinsonia)	Decaisnina);
(Macrosolen	((Atkinsonia	(((Desmaria	(Nuytsia	Tristerix))	((Struthanthus	Tripodanthus)	((((Bakerella	((Taxillus	Helixanthera)	(Amyema	((((Tapinanthus	Agelanthus)	(Englerina	Scurrula))	Dendrophthoe)	Benthamina))))	Moquiniella)	(Loranthus	Cecarria))	(Ileostylus	Muellerina))))	(Gaiadendron	((Peraxilla	Notanthera)	Tupeia))))	Ligaria)	Decaisnina);
(((((Peraxilla	Tupeia)	(((Atkinsonia	Notanthera)	(Desmaria	(Nuytsia	Tristerix)))	Gaiadendron))	((Struthanthus	Tripodanthus)	((Moquiniella	(Agelanthus	(((Ileostylus	Muellerina)	Benthamina)	((((Englerina	Scurrula)	Bakerella)	(Helixanthera	(Dendrophthoe	Tapinanthus)))	(Amyema	Taxillus)))))	(Loranthus	Cecarria))))	Ligaria)	Macrosolen	Decaisnina);
(((((((Struthanthus	Tripodanthus)	((((((Moquiniella	Taxillus)	Benthamina)	Amyema)	(Helixanthera	(Englerina	(((Dendrophthoe	Tapinanthus)	Agelanthus)	Scurrula))))	Bakerella)	((Loranthus	Cecarria)	(Ileostylus	Muellerina))))	Nuytsia)	(Tristerix	Desmaria))	((Atkinsonia	Gaiadendron)	(Notanthera	(Peraxilla	Tupeia))))	Ligaria)	Macrosolen	Decaisnina);
(((((((Ligaria	(Struthanthus	Tripodanthus))	(((Moquiniella	((Helixanthera	((Amyema	Taxillus)	((Scurrula	(Englerina	(Tapinanthus	Agelanthus)))	(Dendrophthoe	Bakerella))))	Benthamina))	((Loranthus	Cecarria)	Muellerina))	Ileostylus))	Nuytsia)	(Peraxilla	Tristerix))	(Desmaria	((Atkinsonia	Gaiadendron)	Tupeia)))	Notanthera)	Macrosolen	Decaisnina);
(((Helixanthera	((((Peraxilla	Notanthera)	(Tristerix	Desmaria))	(((Bakerella	Gaiadendron)	((((Benthamina	(Muellerina	(Cecarria	Loranthus)))	(Moquiniella	(Atkinsonia	(Tapinanthus	Dendrophthoe))))	(Taxillus	Englerina))	Amyema))	((Tupeia	((Agelanthus	Nuytsia)	(Tripodanthus	Struthanthus)))	Ileostylus)))	Scurrula))	Macrosolen)	Ligaria	Decaisnina);
((((((Nuytsia	Tristerix)	Desmaria)	Atkinsonia)	(Gaiadendron	((((((Tripodanthus	Struthanthus)	Moquiniella)	(((Cecarria	Loranthus)	Ligaria)	(Muellerina	(((Helixanthera	((Benthamina	Taxillus)	Amyema))	Bakerella)	(((Tapinanthus	Dendrophthoe)	Scurrula)	Agelanthus)))))	Ileostylus)	Englerina)	(Tupeia	Peraxilla))))	Notanthera)	Macrosolen	Decaisnina);
(Nuytsia	(((Macrosolen	Notanthera)	(Ligaria	Desmaria))	(((((Cecarria	Loranthus)	(Muellerina	Ileostylus))	(Scurrula	(((((Tapinanthus	Agelanthus)	Englerina)	Dendrophthoe)	((Bakerella	Benthamina)	(Amyema	(Helixanthera	Taxillus))))	Moquiniella)))	((Tripodanthus	Struthanthus)	Gaiadendron))	(Atkinsonia	(Tupeia	(Tristerix	Peraxilla)))))	Decaisnina);
(Macrosolen	(((Desmaria	(Atkinsonia	((Cecarria	Loranthus)	(((Bakerella	(Ligaria	(Tripodanthus	Struthanthus)))	((Muellerina	Ileostylus)	Benthamina))	(((Helixanthera	((Tapinanthus	(Scurrula	(Englerina	Agelanthus)))	Dendrophthoe))	(Moquiniella	Taxillus))	Amyema)))))	((Notanthera	Gaiadendron)	(Tupeia	Peraxilla)))	(Tristerix	Nuytsia))	Decaisnina);
(Macrosolen	((Desmaria	(((Atkinsonia	(Peraxilla	Notanthera))	(Nuytsia	((((((((Agelanthus	Tapinanthus)	(Scurrula	Englerina))	((Helixanthera	Taxillus)	((Amyema	(Dendrophthoe	((Muellerina	Ileostylus)	Benthamina)))	Bakerella)))	Ligaria)	Moquiniella)	Struthanthus)	Tripodanthus)	(Cecarria	Loranthus))))	(Gaiadendron	Tupeia)))	Tristerix)	Decaisnina);
(Macrosolen	((((Desmaria	(Peraxilla	Tupeia))	((Notanthera	Gaiadendron)	((Nuytsia	Tristerix)	((Dendrophthoe	(((Agelanthus	Tapinanthus)	Englerina)	Scurrula))	(((((Tripodanthus	Struthanthus)	(Cecarria	Loranthus))	Moquiniella)	(Amyema	(Taxillus	Helixanthera)))	(Bakerella	((Muellerina	Ileostylus)	Benthamina)))))))	Atkinsonia)	Ligaria)	Decaisnina);
((Atkinsonia	((((((((Moquiniella	Helixanthera)	Amyema)	Taxillus)	(((Dendrophthoe	((Agelanthus	Tapinanthus)	Scurrula))	Englerina)	Benthamina))	Bakerella)	(Ileostylus	((Tripodanthus	Struthanthus)	Ligaria)))	((Cecarria	Loranthus)	Muellerina))	Nuytsia))	((((Desmaria	Tristerix)	Macrosolen)	(Peraxilla	Tupeia))	(Gaiadendron	Notanthera))	Decaisnina);
(((Ligaria	Desmaria)	((Nuytsia	Tristerix)	((Gaiadendron	Notanthera)	(Atkinsonia	((Peraxilla	Tupeia)	((Tripodanthus	Struthanthus)	(((Cecarria	Loranthus)	(Ileostylus	Muellerina))	((Dendrophthoe	((Agelanthus	Tapinanthus)	Scurrula))	((Bakerella	(Taxillus	Englerina))	(((Moquiniella	Benthamina)	Helixanthera)	Amyema))))))))))	Macrosolen	Decaisnina);
((((Desmaria	(Nuytsia	Tristerix))	((Peraxilla	Tupeia)	((Notanthera	(((Ileostylus	((Tripodanthus	Struthanthus)	((Cecarria	Loranthus)	(((Bakerella	(Dendrophthoe	((Agelanthus	Scurrula)	Tapinanthus)))	(Amyema	(Benthamina	(Taxillus	Helixanthera))))	Moquiniella))))	Muellerina)	Englerina))	(Atkinsonia	Gaiadendron))))	Macrosolen)	Ligaria	Decaisnina);
((((Notanthera	((Tripodanthus	Struthanthus)	((((Moquiniella	Taxillus)	(((Bakerella	Dendrophthoe)	Helixanthera)	Amyema))	(((Cecarria	Loranthus)	Muellerina)	(Benthamina	Ileostylus)))	((Tapinanthus	Englerina)	(Agelanthus	Scurrula)))))	((Atkinsonia	Gaiadendron)	((Desmaria	(Nuytsia	Tristerix))	(Peraxilla	Tupeia))))	Macrosolen)	Ligaria	Decaisnina);
(Macrosolen	((((Gaiadendron	((((Struthanthus	Tripodanthus)	((((Dendrophthoe	Tapinanthus)	(Englerina	Agelanthus))	Scurrula)	(((Loranthus	Cecarria)	Benthamina)	(((Helixanthera	Ileostylus)	Amyema)	(Taxillus	((Bakerella	Muellerina)	Moquiniella))))))	Desmaria)	Atkinsonia))	(Notanthera	(Tupeia	Peraxilla)))	(Nuytsia	Tristerix))	Ligaria)	Decaisnina);
(Macrosolen	((((Gaiadendron	((((Struthanthus	Tripodanthus)	((((Dendrophthoe	Tapinanthus)	(Englerina	Agelanthus))	Scurrula)	(((Loranthus	Cecarria)	Benthamina)	(((Helixanthera	Ileostylus)	Amyema)	(Taxillus	((Bakerella	Muellerina)	Moquiniella))))))	Desmaria)	Atkinsonia))	(Notanthera	(Tupeia	Peraxilla)))	(Nuytsia	Tristerix))	Ligaria)	Decaisnina);
(Macrosolen	((((Atkinsonia	Gaiadendron)	(((Tupeia	Peraxilla)	(Bakerella	((((((Tapinanthus	(Englerina	Agelanthus))	Scurrula)	Dendrophthoe)	Benthamina)	(Amyema	(Helixanthera	Taxillus)))	Moquiniella)))	((Nuytsia	(Tristerix	Desmaria))	(Muellerina	Ileostylus))))	((Struthanthus	Tripodanthus)	((Loranthus	Cecarria)	Notanthera)))	Ligaria)	Decaisnina);
((Tristerix	Nuytsia)	(((Atkinsonia	Gaiadendron)	(Desmaria	(((((Bakerella	(Amyema	((Helixanthera	(((Scurrula	Englerina)	(Agelanthus	Tapinanthus))	Dendrophthoe))	Taxillus)))	Moquiniella)	(Benthamina	(((Loranthus	Cecarria)	Muellerina)	Ileostylus)))	(Struthanthus	Tripodanthus))	Ligaria)))	(Tupeia	(Macrosolen	(Peraxilla	Notanthera))))	Decaisnina);
((Macrosolen	((Notanthera	(((Peraxilla	Tupeia)	Gaiadendron)	(Desmaria	(((((((((Englerina	(Agelanthus	Tapinanthus))	Dendrophthoe)	Scurrula)	((Amyema	((Taxillus	Helixanthera)	Benthamina))	Bakerella))	Moquiniella)	(Nuytsia	(Loranthus	Cecarria)))	(Tripodanthus	(Muellerina	Ileostylus)))	Struthanthus)	Atkinsonia))))	Tristerix))	Ligaria	Decaisnina);
((Macrosolen	((Gaiadendron	Nuytsia)	(Tupeia	(((Peraxilla	Notanthera)	(Tristerix	Desmaria))	(((Tripodanthus	Struthanthus)	((((((Helixanthera	Moquiniella)	(Taxillus	Amyema))	((Englerina	(Agelanthus	(Dendrophthoe	Tapinanthus)))	Scurrula))	Bakerella)	(Benthamina	(Muellerina	Ileostylus)))	(Loranthus	Cecarria)))	Atkinsonia)))))	Ligaria	Decaisnina);
(Macrosolen	(((Gaiadendron	(((Tupeia	(Peraxilla	Notanthera))	(Desmaria	Atkinsonia))	(Nuytsia	((Tripodanthus	Struthanthus)	(Ileostylus	((Muellerina	(Loranthus	Cecarria))	((Englerina	((Agelanthus	(Dendrophthoe	Tapinanthus))	Scurrula))	(((Amyema	Taxillus)	(Bakerella	Benthamina))	(Helixanthera	Moquiniella)))))))))	Tristerix)	Ligaria)	Decaisnina);
(((Tripodanthus	Struthanthus)	(Gaiadendron	Ligaria))	(Tupeia	((((Moquiniella	((((Englerina	Agelanthus)	Tapinanthus)	Scurrula)	(((Dendrophthoe	Bakerella)	Benthamina)	(Amyema	(Helixanthera	Taxillus)))))	(Ileostylus	(Muellerina	(Loranthus	Cecarria))))	((Macrosolen	Nuytsia)	((Notanthera	Peraxilla)	(Tristerix	Desmaria))))	Atkinsonia))	Decaisnina);
((((Desmaria	(Tristerix	Nuytsia))	Peraxilla)	Macrosolen)	(((Notanthera	((Dendrophthoe	((Englerina	(Scurrula	Agelanthus))	Tapinanthus))	((Amyema	((Moquiniella	(((Loranthus	Cecarria)	((Tripodanthus	Struthanthus)	Ligaria))	(Benthamina	(Muellerina	Ileostylus))))	(Taxillus	Helixanthera)))	Bakerella)))	(Gaiadendron	Atkinsonia))	Tupeia)	Decaisnina);
((Ligaria	(((((Tripodanthus	Struthanthus)	Gaiadendron)	Tupeia)	((Nuytsia	((Loranthus	Cecarria)	Notanthera))	(Atkinsonia	(((((Taxillus	((Dendrophthoe	(Benthamina	(Muellerina	Ileostylus)))	Helixanthera))	Amyema)	Bakerella)	(((Englerina	Agelanthus)	Tapinanthus)	Scurrula))	Moquiniella))))	(Peraxilla	(Desmaria	Tristerix))))	Macrosolen	Decaisnina);
((Gaiadendron	((Nuytsia	(Ligaria	((Struthanthus	Tripodanthus)	(((Cecarria	Loranthus)	((((Bakerella	(Dendrophthoe	((Scurrula	(Agelanthus	Englerina))	Tapinanthus)))	((Taxillus	Amyema)	Helixanthera))	Benthamina)	Moquiniella))	(Muellerina	Ileostylus)))))	(Notanthera	Atkinsonia)))	((Peraxilla	Tupeia)	(Macrosolen	(Tristerix	Desmaria)))	Decaisnina);
(Macrosolen	(((((Gaiadendron	((Peraxilla	Desmaria)	((Nuytsia	((Struthanthus	Tripodanthus)	((Cecarria	Loranthus)	(((((Bakerella	((Dendrophthoe	(Tapinanthus	Agelanthus))	Scurrula))	((Taxillus	Helixanthera)	Amyema))	((Muellerina	Ileostylus)	Benthamina))	Englerina)	Moquiniella))))	Notanthera)))	Tupeia)	Atkinsonia)	Tristerix)	Ligaria)	Decaisnina);
(Macrosolen	((((Gaiadendron	((Englerina	Scurrula)	(Nuytsia	((Ileostylus	((Moquiniella	(Agelanthus	(((Amyema	Taxillus)	(Benthamina	(Helixanthera	(Tapinanthus	Dendrophthoe))))	Bakerella)))	(Struthanthus	Tripodanthus)))	(Muellerina	(Cecarria	Loranthus))))))	((Atkinsonia	(Tristerix	Desmaria))	(Peraxilla	Tupeia)))	Notanthera)	Ligaria)	Decaisnina);
(Macrosolen	((((Nuytsia	Tristerix)	Desmaria)	((Atkinsonia	(((Amyema	((((Tapinanthus	Agelanthus)	(Scurrula	Dendrophthoe))	((Englerina	Moquiniella)	Taxillus))	((Benthamina	(Muellerina	Ileostylus))	Bakerella)))	Helixanthera)	(Cecarria	Loranthus)))	((Peraxilla	Tupeia)	(Notanthera	(Gaiadendron	(Struthanthus	Tripodanthus))))))	Ligaria)	Decaisnina);
(Nuytsia	((((Peraxilla	(Tristerix	(Ligaria	Desmaria)))	(Macrosolen	Atkinsonia))	(Gaiadendron	Notanthera))	(Tupeia	((Struthanthus	Tripodanthus)	(((((((((Dendrophthoe	Tapinanthus)	Agelanthus)	Scurrula)	(Benthamina	(Muellerina	Ileostylus)))	(Amyema	(Helixanthera	Taxillus)))	Bakerella)	Englerina)	Moquiniella)	(Cecarria	Loranthus)))))	Decaisnina);
(((Tupeia	Peraxilla)	((Desmaria	Macrosolen)	(((Ligaria	(Struthanthus	Tripodanthus))	(Ileostylus	((Bakerella	((Moquiniella	Helixanthera)	((Amyema	(Benthamina	Taxillus))	(((Englerina	(Agelanthus	Tapinanthus))	Scurrula)	Dendrophthoe))))	((Cecarria	Loranthus)	Muellerina))))	Notanthera)))	((Gaiadendron	Atkinsonia)	(Nuytsia	Tristerix))	Decaisnina);
((Ligaria	Desmaria)	((((Gaiadendron	Notanthera)	(Atkinsonia	(Struthanthus	Tripodanthus)))	((Nuytsia	Tristerix)	(Tupeia	Peraxilla)))	(((((Moquiniella	Benthamina)	Amyema)	((Helixanthera	Ileostylus)	Taxillus))	((Cecarria	Loranthus)	(Scurrula	(Englerina	(Agelanthus	Tapinanthus)))))	(((Muellerina	Bakerella)	Dendrophthoe)	Macrosolen)))	Decaisnina);
(Desmaria	(Macrosolen	(Gaiadendron	(((Nuytsia	Tristerix)	(Tupeia	Peraxilla))	(Atkinsonia	(Notanthera	(((((Cecarria	Loranthus)	(Moquiniella	((Englerina	(Dendrophthoe	(Scurrula	(Agelanthus	Tapinanthus))))	((Taxillus	Amyema)	(Helixanthera	Bakerella)))))	(Benthamina	(Muellerina	Ileostylus)))	(Struthanthus	Tripodanthus))	Ligaria))))))	Decaisnina);
(Macrosolen	(((Gaiadendron	Nuytsia)	((((((Cecarria	Loranthus)	(Moquiniella	((Taxillus	(Amyema	((Dendrophthoe	Helixanthera)	Bakerella)))	(Scurrula	((Tapinanthus	Agelanthus)	Englerina)))))	(Benthamina	(Muellerina	Ileostylus)))	(Struthanthus	Tripodanthus))	Notanthera)	(Atkinsonia	(Tupeia	Peraxilla))))	(Tristerix	(Ligaria	Desmaria)))	Decaisnina);
(Macrosolen	((((Cecarria	Loranthus)	((((((Nuytsia	Tristerix)	Taxillus)	(Struthanthus	Tripodanthus))	(Desmaria	(Peraxilla	Notanthera)))	((((Ileostylus	(Benthamina	Muellerina))	(Atkinsonia	Moquiniella))	(Tupeia	Amyema))	Gaiadendron))	((Dendrophthoe	(Scurrula	((Tapinanthus	Agelanthus)	Englerina)))	Bakerella)))	Helixanthera)	Ligaria)	Decaisnina);
((((((Gaiadendron	(((((Dendrophthoe	((Scurrula	Agelanthus)	Tapinanthus))	Englerina)	Atkinsonia)	Benthamina)	(Amyema	((Nuytsia	(Loranthus	Cecarria))	(Notanthera	Peraxilla)))))	((((Ileostylus	Muellerina)	Tupeia)	Bakerella)	(Taxillus	((Struthanthus	Tripodanthus)	(Tristerix	Desmaria)))))	Moquiniella)	Helixanthera)	Macrosolen)	Ligaria	Decaisnina);
(Atkinsonia	((Notanthera	((Nuytsia	((Struthanthus	Tripodanthus)	((Englerina	((Agelanthus	(Tapinanthus	Dendrophthoe))	Scurrula))	(((((Moquiniella	Helixanthera)	Taxillus)	Amyema)	(Bakerella	(Loranthus	Cecarria)))	(Benthamina	(Ileostylus	Muellerina))))))	Ligaria))	(Gaiadendron	(Tupeia	((Peraxilla	Macrosolen)	(Tristerix	Desmaria)))))	Decaisnina);
(Macrosolen	(((Gaiadendron	Nuytsia)	((Notanthera	Atkinsonia)	((Ligaria	Desmaria)	(((Ileostylus	(Struthanthus	Tripodanthus))	((Muellerina	(Loranthus	Cecarria))	(Bakerella	(Benthamina	(((Helixanthera	Taxillus)	Amyema)	(Moquiniella	(((Agelanthus	Tapinanthus)	Scurrula)	Dendrophthoe)))))))	Englerina))))	((Tristerix	Peraxilla)	Tupeia))	Decaisnina);
((Macrosolen	((((Tristerix	Desmaria)	Bakerella)	(((((Atkinsonia	Moquiniella)	(Agelanthus	((Dendrophthoe	Tapinanthus)	(Englerina	Scurrula))))	(Tupeia	(Notanthera	Peraxilla)))	((Gaiadendron	(Taxillus	((Struthanthus	Tripodanthus)	(Nuytsia	(Muellerina	(Loranthus	Cecarria))))))	(Amyema	Benthamina)))	Ileostylus))	Helixanthera))	Ligaria	Decaisnina);
(((((((Macrosolen	(((((Dendrophthoe	(Taxillus	((Tapinanthus	(Englerina	Agelanthus))	Moquiniella)))	(Amyema	(Benthamina	Scurrula)))	(Helixanthera	Ileostylus))	(Muellerina	(Loranthus	Cecarria)))	Bakerella))	Atkinsonia)	Tripodanthus)	(Desmaria	Struthanthus))	Gaiadendron)	(Notanthera	(Ligaria	(Tristerix	Nuytsia))))	(Tupeia	Peraxilla)	Decaisnina);
((Macrosolen	(((Tupeia	(Atkinsonia	(((((Tripodanthus	Struthanthus)	(((Benthamina	Muellerina)	Ileostylus)	(((Amyema	Taxillus)	Bakerella)	(Helixanthera	((Agelanthus	(Tapinanthus	Englerina))	(Dendrophthoe	Scurrula))))))	Moquiniella)	(Loranthus	Cecarria))	Nuytsia)))	(Notanthera	((Tristerix	Desmaria)	Peraxilla)))	Gaiadendron))	Ligaria	Decaisnina);
((Macrosolen	(((Nuytsia	Tristerix)	(Peraxilla	Tupeia))	((Notanthera	Gaiadendron)	(Atkinsonia	(((((((Amyema	(Taxillus	Bakerella))	((Helixanthera	Dendrophthoe)	Benthamina))	(Agelanthus	(Tapinanthus	(Scurrula	Englerina))))	Moquiniella)	(Muellerina	(Loranthus	Cecarria)))	Ileostylus)	(Ligaria	(Tripodanthus	Struthanthus)))))))	Desmaria	Decaisnina);
(Macrosolen	((((Desmaria	(Nuytsia	Tristerix))	(Peraxilla	Tupeia))	(Gaiadendron	Atkinsonia))	(((((((Amyema	(((Helixanthera	Taxillus)	Bakerella)	Benthamina))	(Dendrophthoe	((Scurrula	Englerina)	(Agelanthus	Tapinanthus))))	Moquiniella)	(Muellerina	(Loranthus	Cecarria)))	Ileostylus)	(Ligaria	(Tripodanthus	Struthanthus)))	Notanthera))	Decaisnina);
(Macrosolen	((((((Peraxilla	Tupeia)	((Tripodanthus	Struthanthus)	Nuytsia))	((Moquiniella	((((Amyema	(Helixanthera	Taxillus))	(Bakerella	Benthamina))	(Dendrophthoe	(Scurrula	(Englerina	(Agelanthus	Tapinanthus)))))	(Notanthera	(Loranthus	Cecarria))))	(Gaiadendron	((Ileostylus	Muellerina)	Atkinsonia))))	Desmaria)	Tristerix)	Ligaria)	Decaisnina);
(Macrosolen	((((((Peraxilla	Tupeia)	(Tripodanthus	Struthanthus))	(((Ileostylus	Muellerina)	Atkinsonia)	((Notanthera	(Loranthus	Cecarria))	(((((Helixanthera	Taxillus)	(Amyema	Benthamina))	Bakerella)	(Moquiniella	((Agelanthus	((Tapinanthus	Dendrophthoe)	Scurrula))	Englerina)))	Nuytsia))))	Gaiadendron)	(Ligaria	Desmaria))	Tristerix)	Decaisnina);
(((Nuytsia	(((((((Loranthus	Cecarria)	(((Moquiniella	((Taxillus	(Helixanthera	(Dendrophthoe	Bakerella)))	Amyema))	((Scurrula	Englerina)	(Tapinanthus	Agelanthus)))	(Benthamina	(Muellerina	Ileostylus))))	(Tripodanthus	Struthanthus))	(Peraxilla	Notanthera))	Atkinsonia)	Tupeia)	((Desmaria	Tristerix)	Gaiadendron)))	Macrosolen)	Ligaria	Decaisnina);
((((((((Muellerina	Ileostylus)	Atkinsonia)	Gaiadendron)	((Moquiniella	((((Dendrophthoe	(Scurrula	((Englerina	Tapinanthus)	Agelanthus)))	Benthamina)	(Amyema	(Taxillus	Helixanthera)))	Bakerella))	(Tripodanthus	Struthanthus)))	((Peraxilla	Tupeia)	((Desmaria	Tristerix)	Nuytsia)))	(Notanthera	(Loranthus	Cecarria)))	Macrosolen)	Ligaria	Decaisnina);
(((Nuytsia	Tristerix)	Gaiadendron)	((Macrosolen	((((((Scurrula	Englerina)	Tapinanthus)	Agelanthus)	(((((Loranthus	Cecarria)	Muellerina)	Bakerella)	((((Helixanthera	Ileostylus)	Dendrophthoe)	(Benthamina	Amyema))	Taxillus))	Moquiniella))	(Tripodanthus	Struthanthus))	(Ligaria	Desmaria)))	(((Notanthera	Peraxilla)	Atkinsonia)	Tupeia))	Decaisnina);
(Macrosolen	((Atkinsonia	((Gaiadendron	Tupeia)	(((((Loranthus	Cecarria)	(((((Dendrophthoe	(Scurrula	(Tapinanthus	Agelanthus)))	Englerina)	((Helixanthera	Bakerella)	(Amyema	Taxillus)))	(Benthamina	(Muellerina	Ileostylus)))	Moquiniella))	(Tripodanthus	Struthanthus))	Nuytsia)	((Notanthera	Peraxilla)	(Tristerix	Desmaria)))))	Ligaria)	Decaisnina);
(((Notanthera	(Peraxilla	Macrosolen))	((Nuytsia	Tristerix)	(Ligaria	Desmaria)))	((((Loranthus	Cecarria)	(((((Dendrophthoe	(Scurrula	((Tapinanthus	Agelanthus)	Englerina)))	Helixanthera)	(Taxillus	(Bakerella	Amyema)))	(Benthamina	(Muellerina	Ileostylus)))	Moquiniella))	((Gaiadendron	(Tripodanthus	Struthanthus))	Atkinsonia))	Tupeia)	Decaisnina);
(((Benthamina	(Muellerina	Ileostylus))	(((Bakerella	Helixanthera)	Amyema)	(((Loranthus	Cecarria)	((Dendrophthoe	(Agelanthus	Tapinanthus))	Scurrula))	((Englerina	Moquiniella)	Taxillus))))	((((Ligaria	Gaiadendron)	(Tripodanthus	Struthanthus))	Atkinsonia)	(((Tristerix	Desmaria)	(Nuytsia	Macrosolen))	(Notanthera	(Peraxilla	Tupeia))))	Decaisnina);
(Ligaria	((Atkinsonia	((Gaiadendron	(Peraxilla	Tupeia))	((Nuytsia	(((Loranthus	Cecarria)	((Moquiniella	(((Englerina	((Agelanthus	Tapinanthus)	Scurrula))	(Dendrophthoe	Helixanthera))	(Bakerella	(Amyema	Taxillus))))	(Benthamina	(Muellerina	Ileostylus))))	(Tripodanthus	Struthanthus)))	(Notanthera	(Tristerix	Desmaria)))))	Macrosolen)	Decaisnina);
(Macrosolen	(Ligaria	(((Tupeia	((((Benthamina	(Muellerina	Ileostylus))	(Tripodanthus	Struthanthus))	(((Atkinsonia	(((((Helixanthera	Taxillus)	Amyema)	Bakerella)	(Englerina	((Agelanthus	(Dendrophthoe	Tapinanthus))	Scurrula)))	Moquiniella))	Desmaria)	Gaiadendron))	(Notanthera	Peraxilla)))	(Nuytsia	(Loranthus	Cecarria)))	Tristerix))	Decaisnina);
(Macrosolen	(Ligaria	(((((Notanthera	Peraxilla)	(Tristerix	Desmaria))	(((((Benthamina	(Bakerella	Helixanthera))	(Moquiniella	Taxillus))	Amyema)	(((Loranthus	Cecarria)	Muellerina)	Ileostylus))	(Dendrophthoe	(Tapinanthus	((Scurrula	Englerina)	Agelanthus)))))	(Tupeia	(((Tripodanthus	Struthanthus)	Atkinsonia)	Gaiadendron)))	Nuytsia))	Decaisnina);
(Helixanthera	(((Atkinsonia	(Dendrophthoe	(Scurrula	(Englerina	(Agelanthus	Tapinanthus)))))	((Peraxilla	((Loranthus	Cecarria)	Notanthera))	((((Moquiniella	((Ligaria	(Tripodanthus	Struthanthus))	Gaiadendron))	Tupeia)	((Benthamina	(Muellerina	Ileostylus))	((Nuytsia	Tristerix)	Taxillus)))	Amyema)))	((Bakerella	Macrosolen)	Desmaria))	Decaisnina);
(Macrosolen	(Tristerix	((((Struthanthus	Tripodanthus)	(Ligaria	((Cecarria	Loranthus)	((Benthamina	(Muellerina	Ileostylus))	((((Amyema	(Helixanthera	Taxillus))	(Bakerella	(((Agelanthus	Tapinanthus)	Scurrula)	Dendrophthoe)))	Englerina)	Moquiniella)))))	Nuytsia)	(((Desmaria	Atkinsonia)	((Peraxilla	Tupeia)	Notanthera))	Gaiadendron)))	Decaisnina);
(Macrosolen	(((Nuytsia	Tristerix)	(((((Struthanthus	Tripodanthus)	((((Moquiniella	Helixanthera)	((((((Agelanthus	Tapinanthus)	Scurrula)	Dendrophthoe)	Benthamina)	(Taxillus	Englerina))	Amyema))	Bakerella)	((Muellerina	(Cecarria	Loranthus))	Ileostylus)))	Desmaria)	Notanthera)	(Gaiadendron	(Atkinsonia	(Peraxilla	Tupeia)))))	Ligaria)	Decaisnina);
(Macrosolen	(((Nuytsia	Tristerix)	((Atkinsonia	((Moquiniella	(((Amyema	((Helixanthera	(Dendrophthoe	Tapinanthus))	Taxillus))	(Bakerella	(Scurrula	(Agelanthus	Englerina))))	Benthamina))	((Muellerina	Ileostylus)	(Struthanthus	Tripodanthus))))	((Gaiadendron	((Cecarria	Loranthus)	Notanthera))	(Desmaria	(Peraxilla	Tupeia)))))	Ligaria)	Decaisnina);
(Macrosolen	(((Nuytsia	Tristerix)	(Desmaria	((Atkinsonia	(((Struthanthus	Tripodanthus)	((((Cecarria	Loranthus)	((Scurrula	Englerina)	(Agelanthus	Tapinanthus)))	((Amyema	(Moquiniella	(Benthamina	(Dendrophthoe	(Muellerina	Ileostylus)))))	(Helixanthera	Taxillus)))	Bakerella))	Notanthera))	(Gaiadendron	(Peraxilla	Tupeia)))))	Ligaria)	Decaisnina);
(Macrosolen	((Atkinsonia	((((Struthanthus	Tripodanthus)	((((Cecarria	Loranthus)	((Scurrula	Englerina)	(Agelanthus	Tapinanthus)))	((Helixanthera	Moquiniella)	(Taxillus	((Bakerella	(Muellerina	(Benthamina	Ileostylus)))	Amyema))))	Dendrophthoe))	Notanthera)	(Gaiadendron	(((Nuytsia	Tristerix)	Desmaria)	(Peraxilla	Tupeia)))))	Ligaria)	Decaisnina);
(Macrosolen	(((Atkinsonia	(((Ligaria	(Struthanthus	Tripodanthus))	(Ileostylus	(((Cecarria	Loranthus)	Muellerina)	(((Scurrula	Englerina)	(Agelanthus	Tapinanthus))	((Helixanthera	Dendrophthoe)	(((Benthamina	Amyema)	Taxillus)	(Moquiniella	Bakerella)))))))	Notanthera))	((Peraxilla	Tupeia)	(Nuytsia	Gaiadendron)))	(Tristerix	Desmaria))	Decaisnina);
(((((Tristerix	Desmaria)	Macrosolen)	(Peraxilla	Tupeia))	(Atkinsonia	Gaiadendron))	(((Ligaria	(Struthanthus	Tripodanthus))	(((Notanthera	Cecarria)	Loranthus)	((Helixanthera	(Amyema	(Moquiniella	Taxillus)))	(((Muellerina	(Ileostylus	Benthamina))	Bakerella)	(Englerina	((Scurrula	Agelanthus)	(Tapinanthus	Dendrophthoe)))))))	Nuytsia)	Decaisnina);
((((((Tristerix	Desmaria)	Nuytsia)	(((Cecarria	Loranthus)	((((Muellerina	Ileostylus)	Benthamina)	(((Englerina	(Scurrula	(Agelanthus	(Tapinanthus	Dendrophthoe))))	(Bakerella	(Amyema	(Helixanthera	Taxillus))))	Moquiniella))	(Ligaria	(Struthanthus	Tripodanthus))))	Notanthera))	(Atkinsonia	Gaiadendron))	(Peraxilla	Tupeia))	Macrosolen	Decaisnina);
(((Atkinsonia	((Gaiadendron	((Peraxilla	Tupeia)	(Desmaria	(Nuytsia	Tristerix))))	(Notanthera	((Englerina	((Amyema	(((((Scurrula	(Dendrophthoe	(Agelanthus	Tapinanthus)))	Benthamina)	(Bakerella	(Muellerina	(Cecarria	Loranthus))))	Ileostylus)	(Helixanthera	Moquiniella)))	Taxillus))	(Struthanthus	Tripodanthus)))))	Ligaria)	Macrosolen	Decaisnina);
(((((Atkinsonia	Gaiadendron)	(((Desmaria	Tristerix)	Tupeia)	((Peraxilla	Notanthera)	(((Dendrophthoe	((Agelanthus	(Scurrula	Englerina))	Tapinanthus))	(((Taxillus	Helixanthera)	((Moquiniella	(Benthamina	(Muellerina	Ileostylus)))	Amyema))	(Bakerella	(Cecarria	Loranthus))))	(Struthanthus	Tripodanthus)))))	Nuytsia)	Ligaria)	Macrosolen	Decaisnina);
((((Notanthera	((Cecarria	Loranthus)	(Moquiniella	(((Bakerella	(Dendrophthoe	((Scurrula	(Tapinanthus	Agelanthus))	Englerina)))	(Amyema	(Taxillus	Helixanthera)))	(Benthamina	(Ileostylus	Muellerina))))))	(Tupeia	((Atkinsonia	Gaiadendron)	(((Struthanthus	Tripodanthus)	Nuytsia)	Desmaria))))	(Peraxilla	Tristerix))	(Ligaria	Macrosolen)	Decaisnina);
((Nuytsia	(Tristerix	Desmaria))	((((Tupeia	Peraxilla)	Macrosolen)	(Notanthera	(Atkinsonia	((Struthanthus	Tripodanthus)	((Ileostylus	((Moquiniella	(((Benthamina	Bakerella)	((Helixanthera	Taxillus)	Amyema))	(Dendrophthoe	(Scurrula	((Englerina	Tapinanthus)	Agelanthus)))))	((Cecarria	Loranthus)	Muellerina)))	Ligaria)))))	Gaiadendron)	Decaisnina);
((Macrosolen	((Gaiadendron	((Nuytsia	(Tristerix	Desmaria))	((Tupeia	Peraxilla)	Atkinsonia)))	(((((Moquiniella	(Bakerella	(((Dendrophthoe	((Scurrula	Englerina)	(Tapinanthus	Agelanthus)))	Helixanthera)	(Taxillus	Amyema))))	(Cecarria	Loranthus))	(Benthamina	(Ileostylus	Muellerina)))	(Struthanthus	Tripodanthus))	Notanthera)))	Ligaria	Decaisnina);
((((Tristerix	Nuytsia)	(Ligaria	(((((((Bakerella	(Moquiniella	Helixanthera))	Amyema)	Taxillus)	((Scurrula	((Dendrophthoe	Tapinanthus)	Agelanthus))	Englerina))	(Cecarria	Loranthus))	(Benthamina	(Ileostylus	Muellerina)))	(Struthanthus	Tripodanthus))))	((Atkinsonia	(Peraxilla	Notanthera))	(Gaiadendron	(Tupeia	Macrosolen))))	Desmaria	Decaisnina);
(Macrosolen	(((Gaiadendron	((Nuytsia	(Ligaria	(((((Moquiniella	(((Helixanthera	(Bakerella	Dendrophthoe))	Amyema)	(Taxillus	(Agelanthus	(Englerina	Tapinanthus)))))	Scurrula)	(Cecarria	Loranthus))	(Benthamina	(Ileostylus	Muellerina)))	(Struthanthus	Tripodanthus))))	Atkinsonia))	((Peraxilla	Notanthera)	Tupeia))	(Tristerix	Desmaria))	Decaisnina);
((Ligaria	(Nuytsia	Tristerix))	(((((Helixanthera	((Benthamina	(Ileostylus	Muellerina))	(((Scurrula	(Tapinanthus	Agelanthus))	Englerina)	Dendrophthoe)))	(Bakerella	(Amyema	(Moquiniella	Taxillus))))	(Cecarria	Loranthus))	(Desmaria	Macrosolen))	((Notanthera	(Tupeia	Peraxilla))	(Atkinsonia	((Struthanthus	Tripodanthus)	Gaiadendron))))	Decaisnina);
(Desmaria	(((((Nuytsia	Tristerix)	Atkinsonia)	((Englerina	(Ligaria	(((((((Benthamina	(Ileostylus	Muellerina))	((Tapinanthus	Agelanthus)	(Scurrula	Dendrophthoe)))	Helixanthera)	(Moquiniella	Taxillus))	Amyema)	((Cecarria	Loranthus)	Bakerella))	(Struthanthus	Tripodanthus))))	Gaiadendron))	(Macrosolen	Tupeia))	(Notanthera	Peraxilla))	Decaisnina);
(Macrosolen	((((Desmaria	(Nuytsia	Tristerix))	(Atkinsonia	(Englerina	(Ligaria	((Agelanthus	(Scurrula	(Tapinanthus	Dendrophthoe)))	((((Helixanthera	Taxillus)	(Moquiniella	Amyema))	((Struthanthus	Tripodanthus)	(Benthamina	(Ileostylus	Muellerina))))	((Cecarria	Loranthus)	Bakerella)))))))	Gaiadendron)	(Notanthera	(Tupeia	Peraxilla)))	Decaisnina);
((Macrosolen	((((Tupeia	Peraxilla)	Notanthera)	(((Scurrula	Englerina)	((Struthanthus	Tripodanthus)	(Agelanthus	(((Taxillus	(((Benthamina	(Ileostylus	Muellerina))	((Tapinanthus	Dendrophthoe)	Helixanthera))	Amyema))	Moquiniella)	(Bakerella	(Cecarria	Loranthus))))))	(Atkinsonia	Gaiadendron)))	(Desmaria	(Nuytsia	Tristerix))))	Ligaria	Decaisnina);
(Macrosolen	((((Atkinsonia	Notanthera)	((((Desmaria	Tripodanthus)	(((Cecarria	Loranthus)	Bakerella)	((Amyema	(((Englerina	(Scurrula	Agelanthus))	(Tapinanthus	Dendrophthoe))	(((Moquiniella	Taxillus)	Helixanthera)	Benthamina)))	(Ileostylus	Muellerina))))	Gaiadendron)	(Struthanthus	(Tupeia	Peraxilla))))	(Nuytsia	Tristerix))	Ligaria)	Decaisnina);
((Ligaria	Desmaria)	((((Helixanthera	(Englerina	(((Dendrophthoe	Tapinanthus)	Agelanthus)	Scurrula)))	Taxillus)	(((Moquiniella	Notanthera)	((((Ileostylus	Gaiadendron)	(Tripodanthus	Struthanthus))	Atkinsonia)	((Cecarria	Loranthus)	((Amyema	Nuytsia)	(Tristerix	(Peraxilla	Tupeia))))))	Benthamina))	(Muellerina	(Macrosolen	Bakerella)))	Decaisnina);
(Macrosolen	(((Tristerix	Nuytsia)	(((Atkinsonia	Notanthera)	(((Tripodanthus	Struthanthus)	Gaiadendron)	Desmaria))	((Peraxilla	Tupeia)	((Moquiniella	((((Taxillus	Helixanthera)	(Bakerella	Amyema))	(Englerina	(((Dendrophthoe	Tapinanthus)	Agelanthus)	Scurrula)))	(Benthamina	(Ileostylus	Muellerina))))	(Cecarria	Loranthus)))))	Ligaria)	Decaisnina);
(Nuytsia	(((Macrosolen	((Tristerix	Desmaria)	Peraxilla))	((((Englerina	(((Dendrophthoe	Tapinanthus)	Agelanthus)	Scurrula))	(Ligaria	(((Taxillus	Helixanthera)	(((Tripodanthus	Struthanthus)	Moquiniella)	Amyema))	((Benthamina	(Ileostylus	Muellerina))	Bakerella))))	(Notanthera	(Cecarria	Loranthus)))	Atkinsonia))	(Gaiadendron	Tupeia))	Decaisnina);
(Macrosolen	((Tristerix	Desmaria)	(((Scurrula	Atkinsonia)	((Peraxilla	Tupeia)	Gaiadendron))	(Nuytsia	(Notanthera	((((Benthamina	(Ileostylus	Muellerina))	((Cecarria	Loranthus)	(Ligaria	(Tripodanthus	Struthanthus))))	(Moquiniella	(Agelanthus	(Bakerella	(((Taxillus	Helixanthera)	Amyema)	(Dendrophthoe	Tapinanthus))))))	Englerina)))))	Decaisnina);
(Macrosolen	((Peraxilla	Tupeia)	(((Notanthera	((Nuytsia	Tristerix)	Desmaria))	(Gaiadendron	(((Ileostylus	((Cecarria	Loranthus)	Muellerina))	(Ligaria	(Tripodanthus	Struthanthus)))	(((Tapinanthus	((Englerina	Scurrula)	Agelanthus))	Dendrophthoe)	((Moquiniella	Helixanthera)	(Amyema	(Taxillus	(Bakerella	Benthamina))))))))	Atkinsonia))	Decaisnina);
(((((Helixanthera	Desmaria)	(((Agelanthus	((Englerina	Tapinanthus)	Scurrula))	((Bakerella	Macrosolen)	Dendrophthoe))	(Atkinsonia	Moquiniella)))	((Benthamina	(Ligaria	(Taxillus	(Nuytsia	Tristerix))))	((Tripodanthus	Struthanthus)	((Cecarria	Loranthus)	Muellerina))))	(Gaiadendron	(Ileostylus	(Notanthera	(Peraxilla	Tupeia)))))	Amyema	Decaisnina);
((Atkinsonia	(((Moquiniella	(Helixanthera	(((((Bakerella	Macrosolen)	Dendrophthoe)	((Tapinanthus	Agelanthus)	(Englerina	Scurrula)))	Taxillus)	Amyema)))	(((Tripodanthus	Struthanthus)	Ligaria)	(Cecarria	Loranthus)))	(Benthamina	(Muellerina	Ileostylus))))	(((Nuytsia	(Desmaria	Tristerix))	(Gaiadendron	Notanthera))	(Peraxilla	Tupeia))	Decaisnina);
(Helixanthera	((Macrosolen	Bakerella)	(Amyema	((Tupeia	(Taxillus	(Atkinsonia	Moquiniella)))	(((Peraxilla	(Desmaria	Tristerix))	(Dendrophthoe	(Scurrula	((Tapinanthus	Agelanthus)	Englerina))))	(((Benthamina	(Muellerina	Ileostylus))	(Gaiadendron	((Tripodanthus	Struthanthus)	Ligaria)))	(Nuytsia	((Cecarria	Loranthus)	Notanthera)))))))	Decaisnina);
((((Peraxilla	Tupeia)	(Atkinsonia	(Notanthera	((Desmaria	Tristerix)	Macrosolen))))	(Gaiadendron	Nuytsia))	(((Struthanthus	Tripodanthus)	Ligaria)	((Benthamina	(Muellerina	Ileostylus))	((Cecarria	Loranthus)	(Moquiniella	(((Helixanthera	Dendrophthoe)	((((Agelanthus	Tapinanthus)	(Englerina	Scurrula))	Taxillus)	Amyema))	Bakerella)))))	Decaisnina);
((Macrosolen	(((Peraxilla	Notanthera)	((Nuytsia	Tristerix)	Desmaria))	((Atkinsonia	Tupeia)	(((Struthanthus	Tripodanthus)	((Muellerina	(Cecarria	Loranthus))	((((Dendrophthoe	(Tapinanthus	((Englerina	Scurrula)	Agelanthus)))	Bakerella)	((Taxillus	Helixanthera)	(Amyema	Benthamina)))	(Ileostylus	Moquiniella))))	Gaiadendron))))	Ligaria	Decaisnina);
((Ligaria	((Scurrula	((Agelanthus	Englerina)	Tapinanthus))	(((Taxillus	Helixanthera)	((((Atkinsonia	Dendrophthoe)	Moquiniella)	(Gaiadendron	(Benthamina	(Ileostylus	Muellerina))))	Amyema))	(((Nuytsia	(Tripodanthus	Struthanthus))	(Bakerella	(Tupeia	Peraxilla)))	((Tristerix	Desmaria)	((Cecarria	Loranthus)	Notanthera))))))	Macrosolen	Decaisnina);
(Ligaria	((((Tupeia	Peraxilla)	(((((Tripodanthus	Struthanthus)	(((Dendrophthoe	((Englerina	(Agelanthus	Tapinanthus))	Scurrula))	((Bakerella	(Moquiniella	(Muellerina	(Benthamina	Ileostylus))))	((Taxillus	Helixanthera)	Amyema)))	(Cecarria	Loranthus)))	Atkinsonia)	(Nuytsia	(Tristerix	Desmaria)))	Gaiadendron))	Notanthera)	Macrosolen)	Decaisnina);
((Nuytsia	Macrosolen)	((Tristerix	Desmaria)	((Tupeia	Gaiadendron)	(((Ligaria	((Tripodanthus	Struthanthus)	(((((((Helixanthera	Dendrophthoe)	Bakerella)	((Englerina	(Agelanthus	Tapinanthus))	Scurrula))	Moquiniella)	(Taxillus	Amyema))	(Cecarria	Loranthus))	(Muellerina	(Benthamina	Ileostylus)))))	Atkinsonia)	(Peraxilla	Notanthera))))	Decaisnina);
(Tupeia	((((Atkinsonia	(Nuytsia	Tristerix))	((Peraxilla	Notanthera)	((Ligaria	((Tripodanthus	Struthanthus)	(((((Ileostylus	(Muellerina	Benthamina))	Moquiniella)	((Loranthus	Amyema)	((Helixanthera	Cecarria)	Taxillus)))	(Bakerella	(Dendrophthoe	((Tapinanthus	Agelanthus)	Scurrula))))	Englerina)))	Desmaria)))	Macrosolen)	Gaiadendron)	Decaisnina);
(Macrosolen	((((Atkinsonia	Desmaria)	(((Notanthera	(((Loranthus	Cecarria)	(Tripodanthus	Struthanthus))	(((Benthamina	(Ileostylus	Muellerina))	((Amyema	((Helixanthera	Taxillus)	Bakerella))	(Dendrophthoe	((Tapinanthus	Agelanthus)	(Englerina	Scurrula)))))	Moquiniella)))	(Peraxilla	Tupeia))	Gaiadendron))	(Nuytsia	Tristerix))	Ligaria)	Decaisnina);
(Macrosolen	(Nuytsia	((Notanthera	(Ligaria	((Tripodanthus	Struthanthus)	(((Loranthus	Cecarria)	(((Amyema	(Benthamina	((Helixanthera	(Dendrophthoe	((Tapinanthus	Agelanthus)	(Englerina	Scurrula))))	Taxillus)))	Bakerella)	Moquiniella))	(Muellerina	Ileostylus)))))	((Gaiadendron	(Tristerix	Desmaria))	((Peraxilla	Tupeia)	Atkinsonia))))	Decaisnina);
(Macrosolen	((((Atkinsonia	(Gaiadendron	(Tripodanthus	Struthanthus)))	(((Loranthus	Cecarria)	(Moquiniella	(((Bakerella	(Dendrophthoe	Benthamina))	((Helixanthera	Taxillus)	Amyema))	((Tapinanthus	(Englerina	Agelanthus))	Scurrula))))	(Muellerina	Ileostylus)))	((Peraxilla	Tupeia)	Notanthera))	((Ligaria	Desmaria)	(Tristerix	Nuytsia)))	Decaisnina);
(Desmaria	(((Peraxilla	Tupeia)	(Ligaria	((Tripodanthus	Struthanthus)	((((Muellerina	(Bakerella	((Amyema	Benthamina)	((Helixanthera	Taxillus)	(((Scurrula	Agelanthus)	(Dendrophthoe	Tapinanthus))	Englerina)))))	Moquiniella)	Ileostylus)	(Loranthus	Cecarria)))))	((Macrosolen	((Atkinsonia	(Tristerix	Nuytsia))	Notanthera))	Gaiadendron))	Decaisnina);
((((Peraxilla	Tupeia)	((Tripodanthus	Struthanthus)	(Ileostylus	Gaiadendron)))	(((((Macrosolen	Bakerella)	((((((Scurrula	Agelanthus)	(Dendrophthoe	Tapinanthus))	Englerina)	Benthamina)	Helixanthera)	(Taxillus	Amyema)))	Muellerina)	(Notanthera	(Loranthus	Cecarria)))	((Nuytsia	Ligaria)	(Tristerix	Desmaria))))	(Atkinsonia	Moquiniella)	Decaisnina);
((Ligaria	((((Peraxilla	(Tristerix	Desmaria))	(((Tripodanthus	Struthanthus)	((((((Benthamina	(((Englerina	(Agelanthus	(Scurrula	Tapinanthus)))	Dendrophthoe)	Helixanthera))	Amyema)	Taxillus)	Bakerella)	((Muellerina	(Loranthus	Cecarria))	Ileostylus))	Moquiniella))	Nuytsia))	((Tupeia	Notanthera)	Gaiadendron))	Atkinsonia))	Macrosolen	Decaisnina);
(Macrosolen	(((Gaiadendron	((Peraxilla	Tupeia)	((Atkinsonia	((Loranthus	Cecarria)	(((Ligaria	(((((Amyema	Taxillus)	(Helixanthera	Moquiniella))	Benthamina)	((Scurrula	(Agelanthus	(Dendrophthoe	Tapinanthus)))	Bakerella))	Englerina))	(Tripodanthus	Struthanthus))	(Ileostylus	Muellerina))))	(Nuytsia	Notanthera))))	Desmaria)	Tristerix)	Decaisnina);
(Macrosolen	(((Atkinsonia	((Desmaria	(Peraxilla	Tupeia))	(((Gaiadendron	(Tripodanthus	Struthanthus))	((((Englerina	(((Agelanthus	Tapinanthus)	Scurrula)	Dendrophthoe))	((Benthamina	Amyema)	(Bakerella	(Helixanthera	Taxillus))))	Moquiniella)	(Ileostylus	(Muellerina	(Loranthus	Cecarria)))))	(Nuytsia	Notanthera))))	Tristerix)	Ligaria)	Decaisnina);
(Macrosolen	(((Atkinsonia	((Tupeia	((Englerina	((((Loranthus	Cecarria)	Agelanthus)	((Benthamina	(Ileostylus	Muellerina))	((Bakerella	(Dendrophthoe	Tapinanthus))	(Amyema	(Taxillus	(Moquiniella	Helixanthera))))))	Scurrula))	(Peraxilla	Notanthera)))	((Gaiadendron	Desmaria)	((Tripodanthus	Struthanthus)	Nuytsia))))	Tristerix)	Ligaria)	Decaisnina);
(Desmaria	(Macrosolen	(((Peraxilla	Tupeia)	(Nuytsia	Tristerix))	((Gaiadendron	Atkinsonia)	(Notanthera	(((Englerina	(((Taxillus	Helixanthera)	Amyema)	((Scurrula	(Dendrophthoe	(Agelanthus	Tapinanthus)))	Bakerella)))	Moquiniella)	(((Benthamina	(Ileostylus	Muellerina))	(Ligaria	((Tripodanthus	Struthanthus)	Cecarria)))	Loranthus))))))	Decaisnina);
((Macrosolen	((((Atkinsonia	(Nuytsia	((Tripodanthus	Struthanthus)	(((Cecarria	Loranthus)	(((((Amyema	(Helixanthera	Bakerella))	Taxillus)	(Scurrula	(Dendrophthoe	(Agelanthus	Tapinanthus))))	Englerina)	Moquiniella))	(Benthamina	(Ileostylus	Muellerina))))))	Gaiadendron)	((Peraxilla	Tupeia)	Notanthera))	(Tristerix	Desmaria)))	Ligaria	Decaisnina);
(((Peraxilla	Tupeia)	(((Cecarria	Loranthus)	Notanthera)	((Tripodanthus	Struthanthus)	(((Moquiniella	(((Dendrophthoe	Taxillus)	(Amyema	Bakerella))	Helixanthera))	(Scurrula	(Agelanthus	(Englerina	Tapinanthus))))	(Benthamina	(Ileostylus	Muellerina))))))	((Macrosolen	((Nuytsia	Tristerix)	(Ligaria	Desmaria)))	(Atkinsonia	Gaiadendron))	Decaisnina);
(Nuytsia	((Ligaria	Desmaria)	(((Atkinsonia	Gaiadendron)	(Notanthera	((Tripodanthus	Struthanthus)	((Cecarria	Loranthus)	(Moquiniella	((Benthamina	(Ileostylus	Muellerina))	(((Amyema	Helixanthera)	Taxillus)	(Bakerella	(Dendrophthoe	(Scurrula	(Agelanthus	(Englerina	Tapinanthus))))))))))))	(Macrosolen	(Tristerix	(Peraxilla	Tupeia)))))	Decaisnina);
(((((Nuytsia	(Cecarria	Loranthus))	((Amyema	((Helixanthera	(Desmaria	((Dendrophthoe	(Scurrula	(Agelanthus	Tapinanthus)))	Englerina)))	(Taxillus	((Atkinsonia	Moquiniella)	((Notanthera	Gaiadendron)	((Peraxilla	Tupeia)	Bakerella))))))	((Benthamina	(Ileostylus	Muellerina))	(Tripodanthus	Struthanthus))))	Tristerix)	Macrosolen)	Ligaria	Decaisnina);
((Scurrula	(((((Peraxilla	Tupeia)	(Atkinsonia	((Cecarria	Loranthus)	((((Dendrophthoe	Tapinanthus)	Helixanthera)	(Ileostylus	(Muellerina	Benthamina)))	(((Moquiniella	(Agelanthus	Ligaria))	(Taxillus	Amyema))	((Tripodanthus	Struthanthus)	Bakerella))))))	(Notanthera	(Tristerix	Desmaria)))	Gaiadendron)	(Englerina	Nuytsia)))	Macrosolen	Decaisnina);
((Desmaria	(Atkinsonia	((Notanthera	Gaiadendron)	(((Peraxilla	Tupeia)	(Nuytsia	Tristerix))	((Ligaria	(Tripodanthus	Struthanthus))	((((Muellerina	(Cecarria	Loranthus))	((Englerina	Scurrula)	Agelanthus))	((((Dendrophthoe	Tapinanthus)	Helixanthera)	Bakerella)	(((Benthamina	Taxillus)	Moquiniella)	Amyema)))	Ileostylus))))))	Macrosolen	Decaisnina);
(((Gaiadendron	((((((Ligaria	((Bakerella	(((((Englerina	Tapinanthus)	Agelanthus)	Scurrula)	Dendrophthoe)	((Helixanthera	Taxillus)	Amyema)))	Moquiniella))	(Benthamina	(Muellerina	Ileostylus)))	(Cecarria	Loranthus))	(Tripodanthus	Struthanthus))	Atkinsonia)	Notanthera))	((Tristerix	Nuytsia)	(Macrosolen	(Tupeia	Peraxilla))))	Desmaria	Decaisnina);
(((((Desmaria	(Tristerix	Nuytsia))	Peraxilla)	Macrosolen)	(((((((((Helixanthera	Taxillus)	Amyema)	((((Agelanthus	Scurrula)	(Tapinanthus	Dendrophthoe))	Bakerella)	Benthamina))	Englerina)	Moquiniella)	Ileostylus)	(Muellerina	(Cecarria	Loranthus)))	Gaiadendron)	((Atkinsonia	Notanthera)	Tupeia)))	((Tripodanthus	Struthanthus)	Ligaria)	Decaisnina);
(Macrosolen	(Ligaria	((((Muellerina	(Notanthera	(Cecarria	Loranthus)))	((Peraxilla	Tupeia)	(Nuytsia	((((Taxillus	Amyema)	((Bakerella	(Scurrula	((Englerina	Tapinanthus)	Agelanthus)))	(Dendrophthoe	Helixanthera)))	Benthamina)	Moquiniella))))	(((Tripodanthus	Struthanthus)	(Ileostylus	Gaiadendron))	Atkinsonia))	(Tristerix	Desmaria)))	Decaisnina);
(Macrosolen	(((((Tripodanthus	Struthanthus)	(Ligaria	Desmaria))	((Tupeia	Gaiadendron)	(Ileostylus	(((((Amyema	(Taxillus	((Scurrula	((Dendrophthoe	Tapinanthus)	Agelanthus))	Englerina)))	(Benthamina	Helixanthera))	Bakerella)	Moquiniella)	((Cecarria	Loranthus)	Muellerina)))))	((Peraxilla	Notanthera)	Atkinsonia))	(Nuytsia	Tristerix))	Decaisnina);
(Macrosolen	(((Tupeia	Peraxilla)	(Helixanthera	((((((Desmaria	((Scurrula	((Dendrophthoe	Tapinanthus)	Agelanthus))	Englerina))	((Taxillus	(Nuytsia	Tristerix))	Moquiniella))	((Ileostylus	Muellerina)	(Atkinsonia	Bakerella)))	Gaiadendron)	Amyema)	((((Cecarria	Loranthus)	Notanthera)	Benthamina)	(Tripodanthus	Struthanthus)))))	Ligaria)	Decaisnina);
(Nuytsia	(((Gaiadendron	(Desmaria	Tristerix))	(Macrosolen	Notanthera))	((Atkinsonia	(((Cecarria	Loranthus)	(Moquiniella	(((Amyema	(Bakerella	(Helixanthera	(Dendrophthoe	(Tapinanthus	(Agelanthus	(Englerina	Scurrula)))))))	Taxillus)	(Benthamina	(Ileostylus	Muellerina)))))	(Ligaria	(Tripodanthus	Struthanthus))))	(Tupeia	Peraxilla)))	Decaisnina);
((Macrosolen	(((Gaiadendron	((((Cecarria	Loranthus)	(Englerina	((Scurrula	Agelanthus)	(Tapinanthus	Dendrophthoe))))	((Amyema	((Bakerella	(Muellerina	(Benthamina	Ileostylus)))	Taxillus))	(Helixanthera	Moquiniella)))	(Tripodanthus	Struthanthus)))	((Tupeia	Peraxilla)	(Notanthera	Atkinsonia)))	(Desmaria	(Nuytsia	Tristerix))))	Ligaria	Decaisnina);
((Macrosolen	(((((((Cecarria	Loranthus)	((Muellerina	Ileostylus)	(((((Englerina	((Scurrula	Agelanthus)	(Tapinanthus	Dendrophthoe)))	Benthamina)	((Amyema	Taxillus)	Bakerella))	Helixanthera)	Moquiniella)))	(Tripodanthus	Struthanthus))	Nuytsia)	Tupeia)	(((Desmaria	Tristerix)	(Peraxilla	Notanthera))	Atkinsonia))	Gaiadendron))	Ligaria	Decaisnina);
(Macrosolen	(((((Gaiadendron	Notanthera)	(((((((((Amyema	(Taxillus	((Helixanthera	Dendrophthoe)	((Cecarria	Loranthus)	Benthamina))))	Moquiniella)	(Muellerina	Bakerella))	Ileostylus)	((Scurrula	Englerina)	(Agelanthus	Tapinanthus)))	(Tripodanthus	Struthanthus))	Nuytsia)	Tupeia)	(Desmaria	Peraxilla)))	Atkinsonia)	Tristerix)	Ligaria)	Decaisnina);
(Macrosolen	(((((((Amyema	((Bakerella	(Cecarria	Loranthus))	((Benthamina	(Ileostylus	Muellerina))	Dendrophthoe)))	((Helixanthera	Moquiniella)	Taxillus))	(Scurrula	((Englerina	Agelanthus)	Tapinanthus)))	(Desmaria	(Tristerix	Nuytsia)))	((Notanthera	(Tripodanthus	Struthanthus))	(Atkinsonia	Gaiadendron)))	(Peraxilla	Tupeia))	Ligaria)	Decaisnina);
(((Peraxilla	Notanthera)	(((((Nuytsia	Tristerix)	Atkinsonia)	(Desmaria	(((Cecarria	Loranthus)	(((Tripodanthus	Struthanthus)	Bakerella)	((Amyema	(Taxillus	Moquiniella))	((((Scurrula	(Agelanthus	Tapinanthus))	Dendrophthoe)	(Muellerina	(Benthamina	Ileostylus)))	Helixanthera))))	Englerina)))	Gaiadendron)	Tupeia))	(Ligaria	Macrosolen)	Decaisnina);
((((((Peraxilla	Notanthera)	((Nuytsia	Tristerix)	Desmaria))	(Atkinsonia	Gaiadendron))	Tupeia)	(((Cecarria	Loranthus)	(Tripodanthus	Struthanthus))	(Moquiniella	((Benthamina	(Ileostylus	Muellerina))	(Bakerella	((((Tapinanthus	(Englerina	(Scurrula	Agelanthus)))	Dendrophthoe)	Helixanthera)	(Amyema	Taxillus)))))))	(Ligaria	Macrosolen)	Decaisnina);
(Nuytsia	((Macrosolen	((Gaiadendron	Desmaria)	((((Amyema	((Bakerella	Helixanthera)	((((Notanthera	Cecarria)	Loranthus)	((Muellerina	(Benthamina	Ileostylus))	Dendrophthoe))	(Taxillus	((Scurrula	((Tapinanthus	Englerina)	Agelanthus))	Moquiniella)))))	(Tripodanthus	Struthanthus))	Ligaria)	Atkinsonia)))	((Tristerix	Peraxilla)	Tupeia))	Decaisnina);
(Nuytsia	((Tupeia	(((Peraxilla	Notanthera)	((Desmaria	Tristerix)	Macrosolen))	(((((((Taxillus	(((Cecarria	Loranthus)	(Dendrophthoe	((Agelanthus	Tapinanthus)	Scurrula)))	Helixanthera))	Amyema)	((Muellerina	(Benthamina	Ileostylus))	Bakerella))	Moquiniella)	Englerina)	((Tripodanthus	Struthanthus)	Ligaria))	Atkinsonia)))	Gaiadendron)	Decaisnina);
((Macrosolen	((((((Cecarria	Loranthus)	(Ileostylus	Muellerina))	(Moquiniella	((Helixanthera	(((Taxillus	Englerina)	(Benthamina	Bakerella))	Amyema))	(Dendrophthoe	((Agelanthus	Tapinanthus)	Scurrula)))))	(Tripodanthus	Struthanthus))	Atkinsonia)	(((Gaiadendron	(Peraxilla	Notanthera))	Tupeia)	(Nuytsia	(Desmaria	Tristerix)))))	Ligaria	Decaisnina);
((Macrosolen	(Helixanthera	(((((Muellerina	(Cecarria	Loranthus))	Benthamina)	Ileostylus)	Dendrophthoe)	(Tupeia	(((((Moquiniella	Atkinsonia)	(((Agelanthus	(Englerina	Tapinanthus))	Scurrula)	(Tripodanthus	Struthanthus)))	Taxillus)	((((Peraxilla	Notanthera)	(Desmaria	Tristerix))	(Amyema	Nuytsia))	Gaiadendron))	Bakerella)))))	Ligaria	Decaisnina);
((Macrosolen	((((Atkinsonia	((Peraxilla	Tupeia)	((Tripodanthus	Struthanthus)	(Nuytsia	Gaiadendron))))	(Desmaria	((Cecarria	Loranthus)	((((((Helixanthera	Dendrophthoe)	(Scurrula	(Englerina	(Tapinanthus	Agelanthus))))	(Amyema	Bakerella))	Taxillus)	((Muellerina	Ileostylus)	Benthamina))	Moquiniella))))	Notanthera)	Tristerix))	Ligaria	Decaisnina);
((Macrosolen	((((((Amyema	(((Tristerix	Nuytsia)	Taxillus)	(Atkinsonia	Moquiniella)))	(Bakerella	Tupeia))	(((((Tapinanthus	Agelanthus)	Scurrula)	Dendrophthoe)	Englerina)	((Tripodanthus	Struthanthus)	(Cecarria	Loranthus))))	(((Muellerina	Ileostylus)	Benthamina)	((Peraxilla	Notanthera)	Gaiadendron)))	Desmaria)	Helixanthera))	Ligaria	Decaisnina);
(((Tristerix	Nuytsia)	((((Tupeia	Peraxilla)	(Desmaria	(((((((Helixanthera	Moquiniella)	((Benthamina	(((Tapinanthus	Agelanthus)	(Englerina	Scurrula))	Dendrophthoe))	(Amyema	Taxillus)))	Bakerella)	Ligaria)	(Muellerina	Ileostylus))	(Tripodanthus	Struthanthus))	(Cecarria	Loranthus))))	(Notanthera	Atkinsonia))	Gaiadendron))	Macrosolen	Decaisnina);
((((((((Moquiniella	(Bakerella	((((Helixanthera	Taxillus)	Amyema)	((Scurrula	((Tapinanthus	Agelanthus)	Englerina))	Dendrophthoe))	Benthamina)))	(Ileostylus	(Tripodanthus	Struthanthus)))	(Muellerina	(Cecarria	Loranthus)))	Nuytsia)	(Atkinsonia	Gaiadendron))	((Tristerix	Desmaria)	(Peraxilla	Notanthera)))	Tupeia)	(Ligaria	Macrosolen)	Decaisnina);
((Macrosolen	Ligaria)	((((Notanthera	Peraxilla)	Atkinsonia)	((((Tripodanthus	Struthanthus)	Desmaria)	((Nuytsia	Tristerix)	((Loranthus	Cecarria)	((((Amyema	((Benthamina	((Dendrophthoe	Tapinanthus)	(Scurrula	(Englerina	Agelanthus))))	Taxillus))	Helixanthera)	(Bakerella	Moquiniella))	(Ileostylus	Muellerina)))))	Tupeia))	Gaiadendron)	Decaisnina);
(Macrosolen	(Ligaria	((Nuytsia	Tristerix)	(((Notanthera	Peraxilla)	(Atkinsonia	((((Loranthus	Cecarria)	Benthamina)	(((Ileostylus	Helixanthera)	((Scurrula	(Tapinanthus	(Englerina	Agelanthus)))	Dendrophthoe))	(((Moquiniella	Taxillus)	Amyema)	(Bakerella	Muellerina))))	(Tripodanthus	Struthanthus))))	(Tupeia	(Desmaria	Gaiadendron)))))	Decaisnina);
(((((Ligaria	(Taxillus	(Nuytsia	Tristerix)))	((((Tupeia	Peraxilla)	Atkinsonia)	((Tripodanthus	Struthanthus)	Desmaria))	((Ileostylus	Helixanthera)	((Scurrula	(Tapinanthus	(Englerina	Agelanthus)))	(Notanthera	(Loranthus	Cecarria))))))	((Amyema	Gaiadendron)	Benthamina))	Moquiniella)	((Muellerina	(Bakerella	Macrosolen))	Dendrophthoe)	Decaisnina);
(Ligaria	(((((Notanthera	Peraxilla)	Atkinsonia)	Gaiadendron)	(Tupeia	((Nuytsia	(Loranthus	Cecarria))	((Tripodanthus	Struthanthus)	((Moquiniella	((((Bakerella	Macrosolen)	Dendrophthoe)	(Amyema	(Taxillus	Helixanthera)))	(Tapinanthus	((Scurrula	Englerina)	Agelanthus))))	(Ileostylus	(Benthamina	Muellerina)))))))	(Tristerix	Desmaria))	Decaisnina);
((Ligaria	(Tristerix	(Atkinsonia	(((Notanthera	Gaiadendron)	(Tupeia	Peraxilla))	(Desmaria	((Ileostylus	Muellerina)	(((Tripodanthus	Struthanthus)	(Moquiniella	((Taxillus	(((Helixanthera	(Dendrophthoe	(Tapinanthus	((Scurrula	Englerina)	Agelanthus))))	Bakerella)	Amyema))	Benthamina)))	(Nuytsia	(Loranthus	Cecarria)))))))))	Macrosolen	Decaisnina);
((Ligaria	(Desmaria	((Atkinsonia	Notanthera)	(Gaiadendron	(((((Tripodanthus	Struthanthus)	(((Tapinanthus	((Scurrula	Englerina)	Agelanthus))	((((Ileostylus	Muellerina)	Benthamina)	(Dendrophthoe	Bakerella))	(Amyema	(Helixanthera	Taxillus))))	Moquiniella))	(Loranthus	Cecarria))	Nuytsia)	(Tupeia	(Tristerix	Peraxilla)))))))	Macrosolen	Decaisnina);
((Ligaria	((((Tristerix	Desmaria)	Gaiadendron)	((Tupeia	Peraxilla)	((Notanthera	(Loranthus	Cecarria))	(Atkinsonia	(((Tripodanthus	Struthanthus)	(Muellerina	Ileostylus))	(Agelanthus	(Moquiniella	((((Bakerella	(Scurrula	Englerina))	Benthamina)	(Amyema	(Helixanthera	Taxillus)))	(Dendrophthoe	Tapinanthus)))))))))	Nuytsia))	Macrosolen	Decaisnina);
((Ligaria	((((Atkinsonia	Gaiadendron)	(((Tristerix	Desmaria)	Nuytsia)	(Tupeia	(Notanthera	Peraxilla))))	(((Amyema	((Loranthus	Cecarria)	(Benthamina	(Muellerina	Ileostylus))))	((Bakerella	(Dendrophthoe	(((Agelanthus	Scurrula)	Englerina)	Tapinanthus)))	Helixanthera))	(Taxillus	Moquiniella)))	(Tripodanthus	Struthanthus)))	Macrosolen	Decaisnina);
((Ligaria	(((Peraxilla	(Tristerix	Desmaria))	((Tupeia	(Gaiadendron	Nuytsia))	(((Tripodanthus	Struthanthus)	((Bakerella	(((Benthamina	(Taxillus	Helixanthera))	Amyema)	(Moquiniella	((Dendrophthoe	(Scurrula	(Agelanthus	Tapinanthus)))	Englerina))))	(((Loranthus	Cecarria)	Muellerina)	Ileostylus)))	Notanthera)))	Atkinsonia))	Macrosolen	Decaisnina);
((Atkinsonia	((Gaiadendron	((Tripodanthus	Struthanthus)	(Ileostylus	(((Scurrula	(Englerina	(Tapinanthus	Agelanthus)))	((((Taxillus	Amyema)	(Benthamina	(Moquiniella	Helixanthera)))	Bakerella)	Dendrophthoe))	((Loranthus	Cecarria)	Muellerina)))))	((Notanthera	((Nuytsia	Tristerix)	(Ligaria	Desmaria)))	(Peraxilla	Tupeia))))	Macrosolen	Decaisnina);
(((Tripodanthus	Struthanthus)	(Ligaria	Nuytsia))	((Notanthera	(((((Moquiniella	Helixanthera)	(((Benthamina	(Dendrophthoe	Bakerella))	Taxillus)	Amyema))	(((Tapinanthus	Agelanthus)	Scurrula)	Englerina))	(Ileostylus	(Muellerina	(Loranthus	Cecarria))))	Gaiadendron))	(Atkinsonia	((Tupeia	Peraxilla)	(Macrosolen	(Tristerix	Desmaria)))))	Decaisnina);
(Macrosolen	(((Ligaria	Desmaria)	(((Tupeia	Peraxilla)	((Tripodanthus	Struthanthus)	Notanthera))	(((Helixanthera	((Scurrula	(Muellerina	(Benthamina	Ileostylus)))	(Amyema	((Taxillus	((Moquiniella	Englerina)	Agelanthus))	(Bakerella	(Loranthus	Cecarria))))))	(Tapinanthus	Dendrophthoe))	(Atkinsonia	Gaiadendron))))	(Tristerix	Nuytsia))	Decaisnina);
(Desmaria	(((Atkinsonia	((((Bakerella	(Loranthus	Cecarria))	(Amyema	((Taxillus	Moquiniella)	(((Muellerina	(Benthamina	Ileostylus))	((Scurrula	((Englerina	Tapinanthus)	Agelanthus))	Dendrophthoe))	Helixanthera))))	(Tripodanthus	Struthanthus))	Ligaria))	((Tristerix	Nuytsia)	Gaiadendron))	(Tupeia	((Peraxilla	Notanthera)	Macrosolen)))	Decaisnina);
(Macrosolen	(Ligaria	(((((Tristerix	Nuytsia)	Tupeia)	(Desmaria	((((Scurrula	((Englerina	Tapinanthus)	Agelanthus))	Dendrophthoe)	(((Taxillus	Helixanthera)	(Bakerella	Amyema))	Benthamina))	Moquiniella)))	((Atkinsonia	(Gaiadendron	Ileostylus))	((Tripodanthus	Struthanthus)	(Peraxilla	Notanthera))))	(Muellerina	(Loranthus	Cecarria))))	Decaisnina);
(Macrosolen	(((Notanthera	Gaiadendron)	(((Tristerix	Desmaria)	(Peraxilla	Tupeia))	(Nuytsia	((Ileostylus	(Ligaria	(Tripodanthus	Struthanthus)))	(((((Muellerina	Benthamina)	((((((Scurrula	Agelanthus)	(Dendrophthoe	Tapinanthus))	Bakerella)	Taxillus)	Amyema)	Helixanthera))	Englerina)	Moquiniella)	(Loranthus	Cecarria))))))	Atkinsonia)	Decaisnina);
((Ligaria	Desmaria)	((((((Scurrula	(Agelanthus	(Englerina	Tapinanthus)))	(((Taxillus	Amyema)	(Muellerina	Benthamina))	((Dendrophthoe	Bakerella)	Helixanthera)))	Moquiniella)	(Ileostylus	(Loranthus	Cecarria)))	Macrosolen)	((((Tristerix	(Peraxilla	Notanthera))	(Tupeia	(Tripodanthus	Struthanthus)))	Gaiadendron)	(Atkinsonia	Nuytsia)))	Decaisnina);
((Macrosolen	((Atkinsonia	(((Desmaria	((Tripodanthus	Struthanthus)	((Loranthus	Cecarria)	((((Ileostylus	Muellerina)	Benthamina)	(Dendrophthoe	((Englerina	Scurrula)	(Agelanthus	Tapinanthus))))	((Taxillus	Helixanthera)	(Amyema	(Moquiniella	Bakerella)))))))	(Tupeia	Gaiadendron))	(Peraxilla	Notanthera)))	(Nuytsia	Tristerix)))	Ligaria	Decaisnina);
((Macrosolen	(Nuytsia	((((Notanthera	(Tupeia	Peraxilla))	((Atkinsonia	((((Benthamina	(Dendrophthoe	(Scurrula	((Agelanthus	Tapinanthus)	Englerina))))	((Taxillus	Helixanthera)	Amyema))	Bakerella)	Moquiniella))	(Ileostylus	((Loranthus	Cecarria)	Muellerina))))	((Tripodanthus	Struthanthus)	(Tristerix	Desmaria)))	Gaiadendron)))	Ligaria	Decaisnina);
((Ligaria	Desmaria)	(((Nuytsia	Tristerix)	(Tupeia	Peraxilla))	((Gaiadendron	Macrosolen)	((Notanthera	Atkinsonia)	((Tripodanthus	Struthanthus)	(Ileostylus	(((Loranthus	Cecarria)	Muellerina)	(((Bakerella	((Helixanthera	(Dendrophthoe	(Scurrula	((Agelanthus	Tapinanthus)	Englerina))))	(Taxillus	Amyema)))	Benthamina)	Moquiniella)))))))	Decaisnina);
((Macrosolen	((((Notanthera	(Nuytsia	((Tripodanthus	Struthanthus)	((Loranthus	Cecarria)	(Bakerella	(((Muellerina	(Benthamina	Ileostylus))	(Dendrophthoe	(((Englerina	Scurrula)	Agelanthus)	Tapinanthus)))	(Amyema	((Helixanthera	Taxillus)	Moquiniella))))))))	(Peraxilla	Tristerix))	(Tupeia	(Atkinsonia	Gaiadendron)))	Desmaria))	Ligaria	Decaisnina);
(((Atkinsonia	((Gaiadendron	(((Tristerix	Desmaria)	Nuytsia)	((Muellerina	Ileostylus)	((Loranthus	Cecarria)	((Scurrula	((Tapinanthus	Agelanthus)	Englerina))	((Moquiniella	Helixanthera)	((Taxillus	Amyema)	((Dendrophthoe	Bakerella)	Benthamina))))))))	((Tripodanthus	Struthanthus)	((Tupeia	Peraxilla)	Notanthera))))	Macrosolen)	Ligaria	Decaisnina);
((((Muellerina	Ileostylus)	((Loranthus	Cecarria)	(Moquiniella	((((Helixanthera	Taxillus)	Amyema)	(((Dendrophthoe	(Scurrula	(Tapinanthus	Agelanthus)))	Englerina)	Benthamina))	Bakerella))))	(Macrosolen	((((Notanthera	Peraxilla)	Tupeia)	(Gaiadendron	(Tripodanthus	Struthanthus)))	((Tristerix	(Nuytsia	Ligaria))	Atkinsonia))))	Desmaria	Decaisnina);
(((Gaiadendron	Atkinsonia)	(Notanthera	(Peraxilla	Tupeia)))	((Nuytsia	Macrosolen)	((Desmaria	Tristerix)	((Benthamina	(Muellerina	Ileostylus))	(((Moquiniella	Taxillus)	(Amyema	((Helixanthera	(Dendrophthoe	(Scurrula	(Englerina	(Tapinanthus	Agelanthus)))))	((Loranthus	Cecarria)	(Ligaria	(Tripodanthus	Struthanthus))))))	Bakerella))))	Decaisnina);
((((((Nuytsia	Tristerix)	Desmaria)	Macrosolen)	(Tupeia	(Ligaria	((Tripodanthus	Struthanthus)	((((Helixanthera	Taxillus)	(((Benthamina	(Muellerina	(Loranthus	Cecarria)))	Ileostylus)	Amyema))	(Moquiniella	Bakerella))	(Englerina	(Scurrula	((Dendrophthoe	Tapinanthus)	Agelanthus))))))))	(Atkinsonia	(Notanthera	Peraxilla)))	Gaiadendron	Decaisnina);
(Macrosolen	((Tupeia	Peraxilla)	((((Tristerix	Desmaria)	Nuytsia)	(Notanthera	((Ligaria	(Tripodanthus	Struthanthus))	((Ileostylus	(Muellerina	(Loranthus	Cecarria)))	((Moquiniella	(((Amyema	(Dendrophthoe	Helixanthera))	Taxillus)	(Bakerella	(Tapinanthus	((Englerina	Agelanthus)	Scurrula)))))	Benthamina)))))	(Gaiadendron	Atkinsonia)))	Decaisnina);
(Macrosolen	(((((((Tupeia	(Notanthera	Peraxilla))	(((Tripodanthus	Struthanthus)	(((Loranthus	Cecarria)	(Ileostylus	Muellerina))	(Moquiniella	(Bakerella	((((Dendrophthoe	Tapinanthus)	(Agelanthus	Scurrula))	Englerina)	((Taxillus	Helixanthera)	(Amyema	Benthamina)))))))	Atkinsonia))	Gaiadendron)	Desmaria)	Nuytsia)	Tristerix)	Ligaria)	Decaisnina);
(Macrosolen	(((((Atkinsonia	(Peraxilla	Tupeia))	(Englerina	Gaiadendron))	((((Ligaria	(Tripodanthus	Struthanthus))	(((Amyema	(Taxillus	((Bakerella	(Loranthus	Cecarria))	Helixanthera)))	(((Dendrophthoe	(Agelanthus	Tapinanthus))	Scurrula)	(Benthamina	(Ileostylus	Muellerina))))	Moquiniella))	Notanthera)	Desmaria))	Nuytsia)	Tristerix)	Decaisnina);
((Tristerix	Desmaria)	((((Macrosolen	(Notanthera	Peraxilla))	(Atkinsonia	Englerina))	Gaiadendron)	(Tupeia	(Nuytsia	(((Moquiniella	((Helixanthera	((Taxillus	Struthanthus)	(Tripodanthus	((Dendrophthoe	Tapinanthus)	(Agelanthus	Scurrula)))))	(Amyema	((Loranthus	Cecarria)	Benthamina))))	(Ileostylus	(Bakerella	Muellerina)))	Ligaria))))	Decaisnina);
((((Atkinsonia	(Desmaria	(Nuytsia	Tristerix)))	((Tupeia	Peraxilla)	Notanthera))	(Gaiadendron	((Ileostylus	(((Taxillus	((Benthamina	Amyema)	((Helixanthera	Moquiniella)	Bakerella)))	(((Englerina	Scurrula)	(Tapinanthus	Agelanthus))	Dendrophthoe))	(Muellerina	(Loranthus	Cecarria))))	(Ligaria	(Struthanthus	Tripodanthus)))))	Macrosolen	Decaisnina);
(((((((Tupeia	Peraxilla)	Notanthera)	((Desmaria	Atkinsonia)	((((Loranthus	Cecarria)	Scurrula)	(((((Ileostylus	Benthamina)	Muellerina)	(Helixanthera	(Dendrophthoe	Tapinanthus)))	(Bakerella	Amyema))	(Taxillus	(Moquiniella	(Agelanthus	Englerina)))))	(Gaiadendron	(Struthanthus	Tripodanthus)))))	Nuytsia)	Tristerix)	Macrosolen)	Ligaria	Decaisnina);
(((Scurrula	((Gaiadendron	((Atkinsonia	(Bakerella	(((Tripodanthus	Struthanthus)	(Muellerina	(Cecarria	Loranthus)))	((Taxillus	((Englerina	(Tapinanthus	Agelanthus))	Moquiniella))	((Ileostylus	Benthamina)	(Amyema	(Dendrophthoe	Helixanthera)))))))	(Peraxilla	Tupeia)))	((Desmaria	(Tristerix	Nuytsia))	Notanthera)))	Ligaria)	Macrosolen	Decaisnina);
(((Tupeia	Atkinsonia)	((((((Cecarria	Loranthus)	Notanthera)	(Tripodanthus	Struthanthus))	(((Peraxilla	Tristerix)	(Ileostylus	Muellerina))	(Nuytsia	(((Amyema	Taxillus)	(((Scurrula	(Englerina	(Tapinanthus	Agelanthus)))	(Dendrophthoe	Helixanthera))	(Benthamina	Bakerella)))	Moquiniella))))	Macrosolen)	Gaiadendron))	(Ligaria	Desmaria)	Decaisnina);
((Tristerix	Desmaria)	(Atkinsonia	(((Helixanthera	(Dendrophthoe	((Scurrula	(Englerina	Agelanthus))	Tapinanthus)))	(Amyema	((Moquiniella	Taxillus)	(Bakerella	(((Cecarria	Loranthus)	Muellerina)	(Benthamina	Ileostylus))))))	((((Tupeia	Peraxilla)	Macrosolen)	((Gaiadendron	(Tripodanthus	Struthanthus))	(Nuytsia	Ligaria)))	Notanthera)))	Decaisnina);
(((((((Atkinsonia	Notanthera)	(Moquiniella	((((Amyema	(Benthamina	((Dendrophthoe	(Agelanthus	Tapinanthus))	Scurrula)))	(Englerina	Taxillus))	Helixanthera)	Bakerella)))	(Desmaria	(Tupeia	Peraxilla)))	((Muellerina	Ileostylus)	((Tripodanthus	Struthanthus)	Gaiadendron)))	(Cecarria	Loranthus))	(Nuytsia	Tristerix))	(Ligaria	Macrosolen)	Decaisnina);
(((((Ligaria	(Tripodanthus	Struthanthus))	((Englerina	(Moquiniella	((((Benthamina	Bakerella)	Amyema)	(Taxillus	Helixanthera))	((Dendrophthoe	(Agelanthus	Tapinanthus))	Scurrula))))	((Muellerina	Ileostylus)	(Cecarria	Loranthus))))	Notanthera)	((((Peraxilla	Tristerix)	Desmaria)	(Atkinsonia	Nuytsia))	Gaiadendron))	(Tupeia	Macrosolen)	Decaisnina);
((Nuytsia	((Gaiadendron	((Peraxilla	Tupeia)	(((Cecarria	Loranthus)	(((Ligaria	(Moquiniella	(((Bakerella	Benthamina)	(Amyema	(Helixanthera	Taxillus)))	(Englerina	(Scurrula	((Tapinanthus	Dendrophthoe)	Agelanthus))))))	(Muellerina	Ileostylus))	(Tripodanthus	Struthanthus)))	Notanthera)))	((Tristerix	Desmaria)	Atkinsonia)))	Macrosolen	Decaisnina);
((Ligaria	((Tristerix	Nuytsia)	(((((Tripodanthus	Struthanthus)	Notanthera)	(Atkinsonia	Gaiadendron))	((Moquiniella	(((Bakerella	(Dendrophthoe	((Agelanthus	(Englerina	Scurrula))	Tapinanthus)))	(Amyema	(Helixanthera	Taxillus)))	((Muellerina	Ileostylus)	Benthamina)))	(Cecarria	Loranthus)))	((Peraxilla	Tupeia)	Desmaria))))	Macrosolen	Decaisnina);
((Atkinsonia	(((Nuytsia	Gaiadendron)	(Notanthera	(((((((Cecarria	Loranthus)	Muellerina)	Ileostylus)	Benthamina)	((Amyema	(Helixanthera	Taxillus))	(Bakerella	(Dendrophthoe	((Englerina	Scurrula)	(Tapinanthus	Agelanthus))))))	Moquiniella)	(Ligaria	(Tripodanthus	Struthanthus)))))	((Peraxilla	Tupeia)	(Tristerix	Desmaria))))	Macrosolen	Decaisnina);
(((((Dendrophthoe	((Cecarria	Loranthus)	Nuytsia))	(((Moquiniella	Taxillus)	((Notanthera	(Gaiadendron	(Tripodanthus	Struthanthus)))	((Scurrula	((Englerina	Tapinanthus)	Agelanthus))	Atkinsonia)))	((((Peraxilla	Tupeia)	(Tristerix	Desmaria))	(Bakerella	(Benthamina	(Muellerina	Ileostylus))))	Amyema)))	Helixanthera)	Macrosolen)	Ligaria	Decaisnina);
((Ligaria	Desmaria)	(((Macrosolen	((((Tapinanthus	(Agelanthus	(Englerina	Scurrula)))	((((Bakerella	Dendrophthoe)	(Moquiniella	Helixanthera))	(Benthamina	Amyema))	Taxillus))	(Ileostylus	((Muellerina	(Cecarria	Loranthus))	(Tripodanthus	Struthanthus))))	Notanthera))	(Gaiadendron	Atkinsonia))	((Nuytsia	Tristerix)	(Peraxilla	Tupeia)))	Decaisnina);
((Macrosolen	((((Gaiadendron	(Struthanthus	Tripodanthus))	((Peraxilla	(Desmaria	(Tristerix	Nuytsia)))	(((Muellerina	(Cecarria	Loranthus))	((Dendrophthoe	((Agelanthus	Tapinanthus)	Scurrula))	(Helixanthera	((Bakerella	Benthamina)	(Amyema	((Englerina	Moquiniella)	Taxillus))))))	Ileostylus)))	(Notanthera	Tupeia))	Atkinsonia))	Ligaria	Decaisnina);
(((((Peraxilla	Notanthera)	Atkinsonia)	((Gaiadendron	Nuytsia)	(((Cecarria	Loranthus)	(Agelanthus	(Moquiniella	(((Ileostylus	Muellerina)	Benthamina)	(((((Helixanthera	(Dendrophthoe	Tapinanthus))	Taxillus)	Bakerella)	Amyema)	(Englerina	Scurrula))))))	(Ligaria	(Struthanthus	Tripodanthus)))))	Tupeia)	(Macrosolen	(Desmaria	Tristerix))	Decaisnina);
((((Ligaria	Gaiadendron)	(Struthanthus	Tripodanthus))	((Cecarria	(Notanthera	Loranthus))	Atkinsonia))	((((Desmaria	Tristerix)	Macrosolen)	(Tupeia	Peraxilla))	((Moquiniella	((Scurrula	(Agelanthus	(Tapinanthus	Englerina)))	(((Amyema	(((Ileostylus	Muellerina)	Benthamina)	(Dendrophthoe	Bakerella)))	Taxillus)	Helixanthera)))	Nuytsia))	Decaisnina);
((((Desmaria	Tristerix)	Macrosolen)	((Tupeia	(Notanthera	Peraxilla))	(Atkinsonia	((((((Taxillus	(Helixanthera	(((Ileostylus	Muellerina)	Benthamina)	(Dendrophthoe	(Englerina	(Tapinanthus	(Agelanthus	Scurrula)))))))	Amyema)	((Cecarria	Loranthus)	Bakerella))	Moquiniella)	Ligaria)	(Struthanthus	Tripodanthus)))))	(Gaiadendron	Nuytsia)	Decaisnina);
(((Tristerix	(Atkinsonia	((Gaiadendron	Nuytsia)	((Desmaria	((Cecarria	Loranthus)	((Struthanthus	Tripodanthus)	((Agelanthus	Moquiniella)	(Tapinanthus	((((Amyema	(Helixanthera	Taxillus))	((Ileostylus	Muellerina)	Benthamina))	((Englerina	Scurrula)	Dendrophthoe))	Bakerella))))))	((Peraxilla	Tupeia)	Notanthera)))))	Ligaria)	Macrosolen	Decaisnina);
(((((Gaiadendron	Notanthera)	(((Atkinsonia	Nuytsia)	(Moquiniella	(((Ileostylus	Muellerina)	Benthamina)	((Cecarria	Loranthus)	((Dendrophthoe	Bakerella)	((Scurrula	((Tapinanthus	Agelanthus)	Englerina))	((Helixanthera	Taxillus)	Amyema)))))))	((Peraxilla	Tupeia)	(Struthanthus	Tripodanthus))))	(Tristerix	Desmaria))	Ligaria)	Macrosolen	Decaisnina);
(((((Atkinsonia	(Ligaria	((Struthanthus	Tripodanthus)	(((((Scurrula	((Tapinanthus	Agelanthus)	Englerina))	(Helixanthera	Dendrophthoe))	((Benthamina	(Amyema	Taxillus))	Bakerella))	Moquiniella)	((Muellerina	Ileostylus)	(Cecarria	Loranthus))))))	(Notanthera	Nuytsia))	(Tupeia	(Desmaria	Gaiadendron)))	(Peraxilla	Tristerix))	Macrosolen	Decaisnina);
((((Nuytsia	Tristerix)	(Notanthera	(((((Struthanthus	Tripodanthus)	((Bakerella	(Scurrula	((Tapinanthus	Agelanthus)	Englerina)))	((Helixanthera	Dendrophthoe)	(((Moquiniella	Taxillus)	Amyema)	(Benthamina	((Muellerina	(Cecarria	Loranthus))	Ileostylus))))))	(Peraxilla	Tupeia))	Atkinsonia)	(Desmaria	Gaiadendron))))	Ligaria)	Macrosolen	Decaisnina);
(((Gaiadendron	(((Tupeia	Atkinsonia)	((Peraxilla	Notanthera)	(Nuytsia	(Tristerix	Desmaria))))	((Struthanthus	Tripodanthus)	((Bakerella	(((Helixanthera	Moquiniella)	((Benthamina	(Muellerina	Ileostylus))	(Dendrophthoe	((Englerina	Tapinanthus)	(Agelanthus	Scurrula)))))	(Taxillus	Amyema)))	(Cecarria	Loranthus)))))	Ligaria)	Macrosolen	Decaisnina);
((((((Struthanthus	Tripodanthus)	(Desmaria	(Nuytsia	Tristerix)))	(((Tupeia	((Dendrophthoe	Bakerella)	(Muellerina	(Taxillus	((Ileostylus	Helixanthera)	(Amyema	((Benthamina	(Cecarria	Loranthus))	(Moquiniella	((Englerina	(Agelanthus	Tapinanthus))	Scurrula)))))))))	Gaiadendron)	(Atkinsonia	Notanthera)))	Peraxilla)	Ligaria)	Macrosolen	Decaisnina);
(Macrosolen	(((((Amyema	(Benthamina	(Ileostylus	Muellerina)))	(Moquiniella	Helixanthera))	Taxillus)	(((((Dendrophthoe	Tapinanthus)	Agelanthus)	Scurrula)	Bakerella)	((Cecarria	Loranthus)	Englerina)))	((((Peraxilla	Notanthera)	((Tristerix	(Ligaria	Desmaria))	Nuytsia))	Tupeia)	(((Struthanthus	Tripodanthus)	Gaiadendron)	Atkinsonia)))	Decaisnina);
((((((((Bakerella	Notanthera)	(((Agelanthus	(Englerina	(Scurrula	Tapinanthus)))	Dendrophthoe)	Helixanthera))	Gaiadendron)	(Amyema	(((Peraxilla	Tupeia)	((Tristerix	Nuytsia)	Taxillus))	(Benthamina	(Muellerina	(Cecarria	Loranthus))))))	((Struthanthus	Tripodanthus)	(Atkinsonia	Moquiniella)))	Ileostylus)	Desmaria)	(Macrosolen	Ligaria)	Decaisnina);
((((((Tristerix	Nuytsia)	Desmaria)	Atkinsonia)	((Peraxilla	Tupeia)	(Notanthera	((Struthanthus	Tripodanthus)	(((Cecarria	Loranthus)	(((Amyema	((Moquiniella	Helixanthera)	Bakerella))	Taxillus)	(((Agelanthus	(Englerina	Tapinanthus))	Scurrula)	Dendrophthoe)))	((Muellerina	Ileostylus)	Benthamina))))))	Gaiadendron)	(Macrosolen	Ligaria)	Decaisnina);
((Ligaria	Desmaria)	(((Atkinsonia	Gaiadendron)	((Tristerix	Nuytsia)	Macrosolen))	((Peraxilla	Tupeia)	(Notanthera	((Struthanthus	Tripodanthus)	(((Cecarria	Loranthus)	((Moquiniella	((Taxillus	((((Agelanthus	(Englerina	Tapinanthus))	Scurrula)	Dendrophthoe)	Helixanthera))	Amyema))	Bakerella))	((Muellerina	Ileostylus)	Benthamina))))))	Decaisnina);
((Macrosolen	((Tupeia	(Atkinsonia	((Peraxilla	Notanthera)	(Desmaria	Tristerix))))	(Gaiadendron	(((Struthanthus	Tripodanthus)	(Englerina	((((Amyema	Helixanthera)	(Moquiniella	Taxillus))	(((Agelanthus	(Dendrophthoe	Tapinanthus))	Scurrula)	((Muellerina	Ileostylus)	Benthamina)))	(Bakerella	(Cecarria	Loranthus)))))	Nuytsia))))	Ligaria	Decaisnina);
(((((Struthanthus	Tripodanthus)	(Atkinsonia	Macrosolen))	(((Desmaria	(Nuytsia	Tristerix))	Ligaria)	((Cecarria	Loranthus)	Notanthera)))	(Moquiniella	(((((Bakerella	(Taxillus	Helixanthera))	Amyema)	(Dendrophthoe	((Muellerina	Ileostylus)	Benthamina)))	(Englerina	((Agelanthus	Tapinanthus)	Scurrula)))	(Tupeia	Peraxilla))))	Gaiadendron	Decaisnina);
((Macrosolen	(((((Amyema	((Helixanthera	(Dendrophthoe	((Muellerina	Ileostylus)	Benthamina)))	((Moquiniella	Taxillus)	((Cecarria	Loranthus)	((Agelanthus	(Englerina	Tapinanthus))	Scurrula)))))	Bakerella)	(Tupeia	Peraxilla))	(((Nuytsia	Tristerix)	((Struthanthus	Tripodanthus)	Gaiadendron))	(Notanthera	Atkinsonia)))	Desmaria))	Ligaria	Decaisnina);
((Macrosolen	((Tupeia	Peraxilla)	(((((((Cecarria	Loranthus)	(((Muellerina	Ileostylus)	Benthamina)	(Bakerella	((Taxillus	(Helixanthera	Amyema))	((Tapinanthus	Dendrophthoe)	(Agelanthus	(Scurrula	Englerina)))))))	Moquiniella)	(Struthanthus	Tripodanthus))	Gaiadendron)	Notanthera)	(Atkinsonia	((Tristerix	Desmaria)	Nuytsia)))))	Ligaria	Decaisnina);
((((Peraxilla	Notanthera)	((Tristerix	Desmaria)	Macrosolen))	(((((Benthamina	Moquiniella)	(((Amyema	Bakerella)	((Muellerina	(Cecarria	Loranthus))	Ileostylus))	(Taxillus	Helixanthera)))	(((Tapinanthus	Dendrophthoe)	(Agelanthus	Scurrula))	Englerina))	(Ligaria	(Struthanthus	Tripodanthus)))	Nuytsia))	((Tupeia	Atkinsonia)	Gaiadendron)	Decaisnina);
(Macrosolen	((((Peraxilla	Tupeia)	Desmaria)	((Notanthera	(((Ileostylus	(((Benthamina	((Moquiniella	Taxillus)	Helixanthera))	Amyema)	(Bakerella	(Muellerina	(Cecarria	Loranthus)))))	((Englerina	(Tapinanthus	Agelanthus))	(Scurrula	Dendrophthoe)))	(Ligaria	(Struthanthus	Tripodanthus))))	(Atkinsonia	Gaiadendron)))	(Nuytsia	Tristerix))	Decaisnina);
(((((Muellerina	Ileostylus)	(((Struthanthus	Tripodanthus)	(((Moquiniella	Helixanthera)	(Taxillus	(Amyema	(Bakerella	Benthamina))))	((Dendrophthoe	Tapinanthus)	(Agelanthus	(Scurrula	Englerina)))))	(Loranthus	Cecarria)))	(((Atkinsonia	(Nuytsia	Gaiadendron))	((Tristerix	Desmaria)	(Notanthera	Peraxilla)))	Tupeia))	Ligaria)	Macrosolen	Decaisnina);
((((((Nuytsia	Gaiadendron)	(((Notanthera	Peraxilla)	Tupeia)	(Atkinsonia	((Struthanthus	Tripodanthus)	(((((Muellerina	Ileostylus)	Benthamina)	(((Helixanthera	Taxillus)	Amyema)	(Bakerella	(Dendrophthoe	((Tapinanthus	(Scurrula	Englerina))	Agelanthus)))))	Moquiniella)	(Loranthus	Cecarria))))))	Desmaria)	Tristerix)	Ligaria)	Macrosolen	Decaisnina);
(((Gaiadendron	((Desmaria	(Tristerix	Nuytsia))	((Notanthera	(Peraxilla	Tupeia))	(((Struthanthus	Tripodanthus)	((((Bakerella	Helixanthera)	((Moquiniella	Taxillus)	(((Tapinanthus	(Scurrula	Englerina))	Agelanthus)	(Dendrophthoe	((Muellerina	Ileostylus)	Benthamina)))))	Amyema)	(Loranthus	Cecarria)))	Atkinsonia))))	Ligaria)	Macrosolen	Decaisnina);
((((((Desmaria	Tristerix)	(((Moquiniella	(Struthanthus	Tripodanthus))	((((Loranthus	Cecarria)	Muellerina)	Ileostylus)	((((Benthamina	(Dendrophthoe	Bakerella))	(Helixanthera	Taxillus))	Amyema)	(((Agelanthus	Englerina)	Tapinanthus)	Scurrula))))	Nuytsia))	((Gaiadendron	Atkinsonia)	Tupeia))	(Notanthera	Peraxilla))	Ligaria)	Macrosolen	Decaisnina);
((((((Loranthus	Cecarria)	(Moquiniella	(((Amyema	((((Dendrophthoe	((Tapinanthus	Agelanthus)	Scurrula))	Englerina)	Bakerella)	Taxillus))	Helixanthera)	(Benthamina	(Muellerina	Ileostylus)))))	(((Gaiadendron	Atkinsonia)	((Tupeia	Peraxilla)	Notanthera))	((Desmaria	Tristerix)	Nuytsia)))	(Struthanthus	Tripodanthus))	Ligaria)	Macrosolen	Decaisnina);
(Gaiadendron	((((Macrosolen	(Desmaria	Tristerix))	(Tupeia	Peraxilla))	(Atkinsonia	(Nuytsia	Ligaria)))	((Struthanthus	Tripodanthus)	((Loranthus	(Notanthera	Cecarria))	(Moquiniella	(((Amyema	Taxillus)	(((Dendrophthoe	(((Englerina	Tapinanthus)	Agelanthus)	Scurrula))	Bakerella)	Helixanthera))	(Benthamina	(Muellerina	Ileostylus)))))))	Decaisnina);
(Desmaria	(((((Atkinsonia	((((Amyema	Taxillus)	((Moquiniella	(Englerina	((Tapinanthus	Dendrophthoe)	(Agelanthus	Scurrula))))	Benthamina))	Helixanthera)	Nuytsia))	((Struthanthus	Tripodanthus)	(Peraxilla	Tristerix)))	((Bakerella	Macrosolen)	((Ileostylus	Tupeia)	Gaiadendron)))	((Muellerina	(Cecarria	Loranthus))	Notanthera))	Ligaria)	Decaisnina);
((Macrosolen	((((Nuytsia	Tristerix)	Atkinsonia)	(((Peraxilla	Tupeia)	((Struthanthus	Tripodanthus)	Gaiadendron))	(((Muellerina	Ileostylus)	((Cecarria	Loranthus)	((Moquiniella	(Bakerella	((Amyema	((((Englerina	(Tapinanthus	Agelanthus))	Scurrula)	Dendrophthoe)	Benthamina))	Taxillus)))	Helixanthera)))	Desmaria)))	Notanthera))	Ligaria	Decaisnina);
(Gaiadendron	((((Nuytsia	Tristerix)	Atkinsonia)	(Tupeia	((Ligaria	(Struthanthus	Tripodanthus))	((Muellerina	Ileostylus)	((Cecarria	Loranthus)	(((Helixanthera	((Moquiniella	Taxillus)	Amyema))	(Bakerella	(Dendrophthoe	Benthamina)))	((Englerina	(Tapinanthus	Agelanthus))	Scurrula)))))))	(Desmaria	((Peraxilla	Notanthera)	Macrosolen)))	Decaisnina);
(Macrosolen	(((Gaiadendron	(Tupeia	(Atkinsonia	((Ligaria	(Struthanthus	Tripodanthus))	((Muellerina	Ileostylus)	((Cecarria	Loranthus)	((Moquiniella	(((Dendrophthoe	Bakerella)	Helixanthera)	(Benthamina	(Amyema	Taxillus))))	((Tapinanthus	Agelanthus)	(Scurrula	Englerina)))))))))	(Nuytsia	(Tristerix	Desmaria)))	(Peraxilla	Notanthera))	Decaisnina);
(Nuytsia	(((((Moquiniella	(((Loranthus	Cecarria)	(Tapinanthus	((Scurrula	Englerina)	Agelanthus)))	((((Benthamina	(Muellerina	Ileostylus))	(Helixanthera	Dendrophthoe))	Taxillus)	(Amyema	Bakerella))))	((Tripodanthus	Struthanthus)	Ligaria))	Atkinsonia)	(((Tristerix	Desmaria)	Macrosolen)	(Tupeia	(Peraxilla	Notanthera))))	Gaiadendron)	Decaisnina);
((Nuytsia	Macrosolen)	((Notanthera	(Peraxilla	(Tristerix	Desmaria)))	(Gaiadendron	(Tupeia	((((Benthamina	((Amyema	(Helixanthera	Taxillus))	((Dendrophthoe	Bakerella)	(Tapinanthus	((Scurrula	Englerina)	Agelanthus)))))	Moquiniella)	(((Muellerina	Ileostylus)	((Tripodanthus	Struthanthus)	Ligaria))	(Loranthus	Cecarria)))	Atkinsonia))))	Decaisnina);
(Macrosolen	(((((Notanthera	Atkinsonia)	((Peraxilla	Tupeia)	(Tristerix	Desmaria)))	(((Tripodanthus	Struthanthus)	Gaiadendron)	Nuytsia))	(((Loranthus	Cecarria)	(Muellerina	Ileostylus))	(((Helixanthera	(Amyema	(((((Dendrophthoe	Tapinanthus)	(Scurrula	Agelanthus))	Englerina)	Benthamina)	Taxillus)))	Bakerella)	Moquiniella)))	Ligaria)	Decaisnina);
((((Tripodanthus	Struthanthus)	((((Loranthus	Cecarria)	((Tapinanthus	(Englerina	Agelanthus))	Scurrula))	(Amyema	((Moquiniella	Taxillus)	(Helixanthera	(Bakerella	Dendrophthoe)))))	((Benthamina	Muellerina)	Ileostylus)))	Gaiadendron)	((((Peraxilla	Notanthera)	(Macrosolen	(Tristerix	Desmaria)))	((Nuytsia	Ligaria)	Atkinsonia))	Tupeia)	Decaisnina);
(((Desmaria	(((Benthamina	Muellerina)	Ileostylus)	Notanthera))	(Tristerix	(Tupeia	Peraxilla)))	((Macrosolen	((Loranthus	Cecarria)	((((Tapinanthus	(Englerina	Agelanthus))	Scurrula)	((Amyema	((Bakerella	Dendrophthoe)	Helixanthera))	Taxillus))	Moquiniella)))	((Nuytsia	((Tripodanthus	Struthanthus)	(Gaiadendron	Ligaria)))	Atkinsonia))	Decaisnina);
((Macrosolen	(((Gaiadendron	Atkinsonia)	((Nuytsia	((Tripodanthus	Struthanthus)	((Loranthus	Cecarria)	((Benthamina	(Muellerina	Ileostylus))	(((((Dendrophthoe	(Scurrula	(Agelanthus	Tapinanthus)))	Englerina)	((Helixanthera	Taxillus)	Amyema))	Bakerella)	Moquiniella)))))	(Tupeia	(Notanthera	Peraxilla))))	(Tristerix	Desmaria)))	Ligaria	Decaisnina);
((Macrosolen	((Nuytsia	Tristerix)	(Desmaria	(((Notanthera	((Tripodanthus	Struthanthus)	((Loranthus	Cecarria)	((Muellerina	Ileostylus)	(Benthamina	((Moquiniella	Helixanthera)	((((Dendrophthoe	((Englerina	Scurrula)	(Agelanthus	Tapinanthus)))	Bakerella)	Taxillus)	Amyema)))))))	((Tupeia	Peraxilla)	Atkinsonia))	Gaiadendron))))	Ligaria	Decaisnina);
(((Macrosolen	Atkinsonia)	((Tupeia	Peraxilla)	((Nuytsia	Tristerix)	Desmaria)))	(Gaiadendron	(((Tripodanthus	Struthanthus)	(Ligaria	(((Benthamina	(Muellerina	Ileostylus))	(Moquiniella	((Bakerella	((Scurrula	(Agelanthus	(Dendrophthoe	Tapinanthus)))	Englerina))	(Helixanthera	(Amyema	Taxillus)))))	(Loranthus	Cecarria))))	Notanthera))	Decaisnina);
(Macrosolen	(((((Tupeia	Peraxilla)	(Gaiadendron	(Ligaria	Desmaria)))	(Atkinsonia	(Nuytsia	((Muellerina	(Loranthus	Cecarria))	((Moquiniella	(((Englerina	Bakerella)	(Amyema	(Benthamina	(Taxillus	Helixanthera))))	(Scurrula	(Agelanthus	(Dendrophthoe	Tapinanthus)))))	((Tripodanthus	Struthanthus)	Ileostylus))))))	Notanthera)	Tristerix)	Decaisnina);
(Macrosolen	((Peraxilla	(((((Atkinsonia	((((Bakerella	Helixanthera)	(Benthamina	(Amyema	Taxillus)))	((Scurrula	((Englerina	Agelanthus)	Tapinanthus))	Dendrophthoe))	Moquiniella))	(Desmaria	(Muellerina	(Loranthus	Cecarria))))	Tupeia)	(Notanthera	(Nuytsia	Tristerix)))	((Tripodanthus	Struthanthus)	(Ileostylus	Gaiadendron))))	Ligaria)	Decaisnina);
((Ligaria	Desmaria)	(((((Tristerix	Nuytsia)	Atkinsonia)	(Tupeia	((Loranthus	Cecarria)	((Ileostylus	Muellerina)	(((Agelanthus	(Scurrula	(Dendrophthoe	Tapinanthus)))	Englerina)	((Helixanthera	Moquiniella)	((Amyema	(Bakerella	Benthamina))	Taxillus)))))))	Macrosolen)	((Gaiadendron	(Struthanthus	Tripodanthus))	(Peraxilla	Notanthera)))	Decaisnina);
(Macrosolen	((((Helixanthera	(((Englerina	Tupeia)	Bakerella)	((Taxillus	Amyema)	(Benthamina	(((((Scurrula	(Tapinanthus	Agelanthus))	Dendrophthoe)	(Nuytsia	(Muellerina	(Loranthus	Cecarria))))	((Gaiadendron	(Struthanthus	Tripodanthus))	Ileostylus))	((Peraxilla	Notanthera)	(Moquiniella	Atkinsonia)))))))	Desmaria)	Tristerix)	Ligaria)	Decaisnina);
((Macrosolen	(((((Peraxilla	Tupeia)	(Englerina	(Nuytsia	Tristerix)))	Gaiadendron)	((((Struthanthus	Tripodanthus)	((Muellerina	Ileostylus)	((Loranthus	Cecarria)	(Moquiniella	(((Amyema	(Helixanthera	Taxillus))	(Benthamina	Bakerella))	((Scurrula	(Tapinanthus	Agelanthus))	Dendrophthoe))))))	Notanthera)	Atkinsonia))	Desmaria))	Ligaria	Decaisnina);
((Macrosolen	((Peraxilla	(Desmaria	Tristerix))	(((Tupeia	(((Struthanthus	Tripodanthus)	(Ileostylus	((Muellerina	(Loranthus	Cecarria))	(Benthamina	((((((Agelanthus	((Scurrula	Englerina)	Tapinanthus))	Dendrophthoe)	Bakerella)	(Moquiniella	Helixanthera))	Taxillus)	Amyema)))))	Nuytsia))	Gaiadendron)	(Atkinsonia	Notanthera))))	Ligaria	Decaisnina);
((Ligaria	Desmaria)	((Macrosolen	(Nuytsia	Tristerix))	(Gaiadendron	((Peraxilla	Tupeia)	(Notanthera	(Atkinsonia	(((Ileostylus	Tripodanthus)	((Muellerina	(Loranthus	Cecarria))	(((((Agelanthus	((Scurrula	Englerina)	Tapinanthus))	Dendrophthoe)	(Moquiniella	Helixanthera))	(Taxillus	(Amyema	Benthamina)))	Bakerella)))	Struthanthus))))))	Decaisnina);
(Macrosolen	(Ligaria	((Atkinsonia	(((Desmaria	Gaiadendron)	Tupeia)	((Peraxilla	Notanthera)	(Nuytsia	((((Loranthus	Cecarria)	((Englerina	((((Amyema	Benthamina)	Taxillus)	(Bakerella	(Agelanthus	(Scurrula	(Dendrophthoe	Tapinanthus)))))	(Moquiniella	Helixanthera)))	Ileostylus))	Muellerina)	(Struthanthus	Tripodanthus))))))	Tristerix))	Decaisnina);
(Nuytsia	((((Macrosolen	(Tristerix	Desmaria))	Notanthera)	(Gaiadendron	(((Ligaria	((Agelanthus	(Scurrula	(Dendrophthoe	Tapinanthus)))	(((Taxillus	(Helixanthera	Moquiniella))	(((Struthanthus	Tripodanthus)	(Muellerina	(Benthamina	Ileostylus)))	Amyema))	(Bakerella	(Loranthus	Cecarria)))))	Englerina)	Atkinsonia)))	(Tupeia	Peraxilla))	Decaisnina);
((((Tristerix	Desmaria)	(((Tupeia	Peraxilla)	(Notanthera	Gaiadendron))	((Nuytsia	((((Loranthus	Cecarria)	((((Scurrula	Agelanthus)	(Englerina	Tapinanthus))	(Taxillus	(((Bakerella	Dendrophthoe)	Helixanthera)	Amyema)))	Moquiniella))	(Muellerina	(Benthamina	Ileostylus)))	(Struthanthus	Tripodanthus)))	Atkinsonia)))	Ligaria)	Macrosolen	Decaisnina);
((((Nuytsia	Tristerix)	(((Atkinsonia	(((((Moquiniella	Bakerella)	((Amyema	(Helixanthera	Taxillus))	((Dendrophthoe	(((Englerina	Scurrula)	Agelanthus)	Tapinanthus))	Benthamina)))	(Ileostylus	(Muellerina	(Loranthus	Cecarria))))	(Struthanthus	Tripodanthus))	(Peraxilla	Notanthera)))	(Gaiadendron	Tupeia))	Desmaria))	Ligaria)	Macrosolen	Decaisnina);
((Gaiadendron	Tupeia)	((Atkinsonia	(Ligaria	((((Amyema	(Helixanthera	((Dendrophthoe	Bakerella)	(((Muellerina	Ileostylus)	Benthamina)	(Loranthus	Cecarria)))))	(Moquiniella	Taxillus))	(((Englerina	Agelanthus)	Tapinanthus)	Scurrula))	(Struthanthus	Tripodanthus))))	((Peraxilla	Notanthera)	((Nuytsia	Tristerix)	(Macrosolen	Desmaria))))	Decaisnina);
((Macrosolen	(Atkinsonia	((((Tristerix	Nuytsia)	(Muellerina	(Loranthus	Cecarria)))	(((Ileostylus	Gaiadendron)	(Tripodanthus	Struthanthus))	(Tupeia	Peraxilla)))	(Desmaria	(Notanthera	((((Amyema	(Benthamina	Taxillus))	(Helixanthera	(Dendrophthoe	(Scurrula	(Englerina	(Agelanthus	Tapinanthus))))))	Bakerella)	Moquiniella))))))	Ligaria	Decaisnina);
((Tristerix	Nuytsia)	((((Loranthus	Cecarria)	((Benthamina	(Muellerina	Ileostylus))	((Bakerella	(((Dendrophthoe	(Scurrula	(Agelanthus	Tapinanthus)))	Englerina)	(Amyema	(Helixanthera	Taxillus))))	Moquiniella)))	Atkinsonia)	((Desmaria	Notanthera)	(((Gaiadendron	(Ligaria	(Tripodanthus	Struthanthus)))	(Tupeia	Peraxilla))	Macrosolen)))	Decaisnina);
(Macrosolen	(((((Gaiadendron	((Ileostylus	(((((((Amyema	Benthamina)	Bakerella)	(Taxillus	Helixanthera))	(Dendrophthoe	(Tapinanthus	((Englerina	Scurrula)	Agelanthus))))	Moquiniella)	(Loranthus	Cecarria))	Muellerina))	(Tripodanthus	Struthanthus)))	(Desmaria	Notanthera))	((Tupeia	Peraxilla)	Atkinsonia))	(Tristerix	Nuytsia))	Ligaria)	Decaisnina);
(((Notanthera	(Tupeia	Peraxilla))	(((Tristerix	Nuytsia)	Gaiadendron)	Macrosolen))	((Atkinsonia	(Ligaria	(((Muellerina	((((Bakerella	(Moquiniella	Helixanthera))	(Benthamina	(Amyema	Taxillus)))	(Dendrophthoe	(Tapinanthus	((Englerina	Scurrula)	Agelanthus))))	(Loranthus	Cecarria)))	Ileostylus)	(Tripodanthus	Struthanthus))))	Desmaria)	Decaisnina);
((((Tupeia	Peraxilla)	(((((Tapinanthus	((Englerina	Scurrula)	Agelanthus))	((Dendrophthoe	Bakerella)	(Helixanthera	(Taxillus	Amyema))))	(Loranthus	Cecarria))	Moquiniella)	(Benthamina	(Muellerina	Ileostylus))))	((Notanthera	Macrosolen)	(Gaiadendron	(Nuytsia	(Ligaria	(Tripodanthus	Struthanthus))))))	((Desmaria	Tristerix)	Atkinsonia)	Decaisnina);
((Macrosolen	((((Ileostylus	Gaiadendron)	(Tripodanthus	Struthanthus))	((((Nuytsia	(((Scurrula	(Agelanthus	Tapinanthus))	Englerina)	((Benthamina	Dendrophthoe)	((Amyema	Bakerella)	(Helixanthera	Taxillus)))))	(Atkinsonia	Moquiniella))	((Notanthera	(Loranthus	Cecarria))	Muellerina))	(Tupeia	Peraxilla)))	(Desmaria	Tristerix)))	Ligaria	Decaisnina);
((Macrosolen	(((((Atkinsonia	(Tripodanthus	Struthanthus))	(((Benthamina	(Ileostylus	Muellerina))	((Bakerella	((Loranthus	Cecarria)	((Scurrula	(Agelanthus	(Dendrophthoe	Tapinanthus)))	Englerina)))	((Taxillus	Amyema)	(Moquiniella	Helixanthera))))	(Tupeia	Peraxilla)))	Gaiadendron)	(Nuytsia	(Desmaria	Tristerix)))	Notanthera))	Ligaria	Decaisnina);
(((Macrosolen	Atkinsonia)	((Ligaria	Desmaria)	(Nuytsia	((Tripodanthus	Struthanthus)	(((((Moquiniella	Taxillus)	(Benthamina	(Ileostylus	Muellerina)))	(Amyema	Helixanthera))	((Loranthus	Cecarria)	Bakerella))	((Tapinanthus	((Agelanthus	Scurrula)	Englerina))	Dendrophthoe))))))	(Gaiadendron	(Tupeia	((Peraxilla	Notanthera)	Tristerix)))	Decaisnina);
(Macrosolen	(((Notanthera	Gaiadendron)	((((Ligaria	Desmaria)	((Tripodanthus	Struthanthus)	(((Benthamina	(Ileostylus	Muellerina))	((((Moquiniella	Taxillus)	Helixanthera)	Amyema)	((Loranthus	Cecarria)	Bakerella)))	(((Agelanthus	Scurrula)	(Dendrophthoe	Tapinanthus))	Englerina))))	Atkinsonia)	(Tupeia	Peraxilla)))	(Tristerix	Nuytsia))	Decaisnina);
(Moquiniella	(((Bakerella	((Taxillus	((((Englerina	(Scurrula	Agelanthus))	Tapinanthus)	Dendrophthoe)	Helixanthera))	Amyema))	(Tripodanthus	Struthanthus))	((((Ileostylus	(Muellerina	Benthamina))	Atkinsonia)	((Nuytsia	Ligaria)	((Macrosolen	Peraxilla)	(Desmaria	Tristerix))))	((((Loranthus	Cecarria)	Notanthera)	Tupeia)	Gaiadendron)))	Decaisnina);
((Gaiadendron	(((Macrosolen	(Tristerix	Desmaria))	Atkinsonia)	(Notanthera	((Nuytsia	Ligaria)	((Struthanthus	Tripodanthus)	(Ileostylus	((Muellerina	(Cecarria	Loranthus))	(Benthamina	(((Bakerella	(Englerina	(Agelanthus	((Dendrophthoe	Tapinanthus)	Scurrula))))	((Taxillus	Helixanthera)	Amyema))	Moquiniella)))))))))	(Tupeia	Peraxilla)	Decaisnina);
(Macrosolen	(((Tupeia	Peraxilla)	(Tristerix	Nuytsia))	((Notanthera	(((((Cecarria	(Loranthus	Muellerina))	(Ileostylus	((((Agelanthus	((Englerina	Tapinanthus)	Scurrula))	Dendrophthoe)	Helixanthera)	(((Bakerella	Moquiniella)	(Amyema	Benthamina))	Taxillus))))	(Struthanthus	Tripodanthus))	Ligaria)	Atkinsonia))	(Desmaria	Gaiadendron)))	Decaisnina);
((Macrosolen	(((Cecarria	Loranthus)	Nuytsia)	((((Moquiniella	(((((Agelanthus	Englerina)	Tapinanthus)	Scurrula)	(((Bakerella	(Dendrophthoe	Helixanthera))	Taxillus)	Amyema))	Atkinsonia))	((Muellerina	Benthamina)	Ileostylus))	(Tupeia	Peraxilla))	((Notanthera	Gaiadendron)	((Struthanthus	Tripodanthus)	(Desmaria	Tristerix))))))	Ligaria	Decaisnina);
((Macrosolen	(((((Desmaria	Tristerix)	Atkinsonia)	(Tupeia	Peraxilla))	(Notanthera	(Gaiadendron	Nuytsia)))	((((Amyema	(Helixanthera	(Moquiniella	Taxillus)))	(((Cecarria	Loranthus)	(Dendrophthoe	(((Agelanthus	Englerina)	Tapinanthus)	Scurrula)))	(Benthamina	(Ileostylus	Muellerina))))	Bakerella)	(Struthanthus	Tripodanthus))))	Ligaria	Decaisnina);
((Macrosolen	((Peraxilla	Notanthera)	(((Atkinsonia	((Moquiniella	((Helixanthera	((Bakerella	(((Scurrula	Agelanthus)	(Dendrophthoe	Tapinanthus))	Englerina))	(Amyema	Taxillus)))	(Benthamina	(Ileostylus	Muellerina))))	((Cecarria	Loranthus)	(Struthanthus	Tripodanthus))))	(Nuytsia	(Desmaria	Tristerix)))	(Tupeia	Gaiadendron))))	Ligaria	Decaisnina);
((Tupeia	Gaiadendron)	((Atkinsonia	((Ligaria	((((Benthamina	(Muellerina	(Cecarria	Loranthus)))	Ileostylus)	(((Moquiniella	Taxillus)	((((Scurrula	Agelanthus)	(Dendrophthoe	Tapinanthus))	(Struthanthus	Tripodanthus))	Amyema))	Helixanthera))	Bakerella))	Englerina))	(Nuytsia	((Peraxilla	Notanthera)	(Macrosolen	(Desmaria	Tristerix)))))	Decaisnina);
((Bakerella	Macrosolen)	(((Nuytsia	Tristerix)	((Gaiadendron	(Notanthera	(Cecarria	Loranthus)))	(((((Benthamina	(Ileostylus	Muellerina))	(Struthanthus	Tripodanthus))	(Peraxilla	Tupeia))	((Atkinsonia	Moquiniella)	((Helixanthera	(Dendrophthoe	((Englerina	(Agelanthus	Scurrula))	Tapinanthus)))	(Taxillus	Amyema))))	Desmaria)))	Ligaria)	Decaisnina);
((((((Peraxilla	Desmaria)	(Nuytsia	Tristerix))	Gaiadendron)	Tupeia)	(Atkinsonia	(Ligaria	((((Cecarria	Loranthus)	Notanthera)	((((Muellerina	(Benthamina	Ileostylus))	Dendrophthoe)	((Helixanthera	(Moquiniella	Taxillus))	Amyema))	(Bakerella	(Tapinanthus	((Englerina	Scurrula)	Agelanthus)))))	(Struthanthus	Tripodanthus)))))	Macrosolen	Decaisnina);
((((Gaiadendron	((((((((Dendrophthoe	(Tapinanthus	((Englerina	Scurrula)	Agelanthus)))	(Moquiniella	Helixanthera))	(Bakerella	(Taxillus	Amyema)))	Benthamina)	(Cecarria	Loranthus))	(Muellerina	Ileostylus))	(Ligaria	(Tripodanthus	Struthanthus)))	Nuytsia))	((((Desmaria	Tristerix)	Peraxilla)	Atkinsonia)	Tupeia))	Notanthera)	Macrosolen	Decaisnina);
(((((Gaiadendron	(Ligaria	(Tripodanthus	Struthanthus)))	Atkinsonia)	Nuytsia)	((Notanthera	(Peraxilla	Tupeia))	(Macrosolen	(Desmaria	Tristerix))))	(((((Taxillus	(Amyema	(Bakerella	(Dendrophthoe	(Scurrula	((Agelanthus	Tapinanthus)	Englerina))))))	(Moquiniella	Helixanthera))	Benthamina)	(Cecarria	Loranthus))	(Muellerina	Ileostylus))	Decaisnina);
((((Nuytsia	Tristerix)	(((Notanthera	(Cecarria	Loranthus))	(((Desmaria	(((((Tapinanthus	(Scurrula	Agelanthus))	Englerina)	(Dendrophthoe	Helixanthera))	((Taxillus	Amyema)	Bakerella))	Benthamina))	((Ileostylus	(Struthanthus	Tripodanthus))	(Gaiadendron	Muellerina)))	(Atkinsonia	Moquiniella)))	(Peraxilla	Tupeia)))	Ligaria)	Macrosolen	Decaisnina);
(((((((Cecarria	Loranthus)	((((((((Taxillus	Helixanthera)	Amyema)	(((Tapinanthus	Dendrophthoe)	(Agelanthus	(Scurrula	Englerina)))	Benthamina))	Bakerella)	Moquiniella)	Struthanthus)	Tripodanthus)	(Ileostylus	Muellerina)))	Desmaria)	((Atkinsonia	Gaiadendron)	(Notanthera	(Peraxilla	Tupeia))))	(Nuytsia	Tristerix))	Ligaria)	Macrosolen	Decaisnina);
((Ligaria	Desmaria)	(((Peraxilla	Tupeia)	(Nuytsia	Tristerix))	(((Atkinsonia	(Notanthera	(Cecarria	Loranthus)))	Gaiadendron)	(Macrosolen	((Struthanthus	Tripodanthus)	(Moquiniella	(((Ileostylus	Muellerina)	Benthamina)	(((Taxillus	(Helixanthera	Bakerella))	Amyema)	(Dendrophthoe	(Scurrula	((Tapinanthus	Englerina)	Agelanthus))))))))))	Decaisnina);
(((Atkinsonia	(Peraxilla	Tupeia))	((Macrosolen	((Ligaria	Desmaria)	(Nuytsia	Tristerix)))	(((Struthanthus	Tripodanthus)	Notanthera)	(((Agelanthus	((Tapinanthus	Dendrophthoe)	Scurrula))	Englerina)	((((Amyema	Taxillus)	(Ileostylus	(Bakerella	((Cecarria	Loranthus)	Muellerina))))	(Moquiniella	Helixanthera))	Benthamina)))))	Gaiadendron	Decaisnina);
(Macrosolen	((Gaiadendron	(Tupeia	((Desmaria	Peraxilla)	((Atkinsonia	Notanthera)	((Nuytsia	Tristerix)	((Struthanthus	Tripodanthus)	((((Moquiniella	Helixanthera)	(Amyema	((Bakerella	((Agelanthus	(Tapinanthus	(Englerina	Scurrula)))	Dendrophthoe))	Taxillus)))	(Benthamina	(Muellerina	Ileostylus)))	(Cecarria	Loranthus))))))))	Ligaria)	Decaisnina);
(Macrosolen	((Tupeia	((Gaiadendron	(Peraxilla	Notanthera))	(((Nuytsia	Tristerix)	((Struthanthus	Tripodanthus)	((((((Benthamina	(Muellerina	Ileostylus))	((((Agelanthus	Tapinanthus)	Scurrula)	Dendrophthoe)	Bakerella))	((Taxillus	Helixanthera)	Amyema))	Englerina)	Moquiniella)	(Cecarria	Loranthus))))	(Atkinsonia	Desmaria))))	Ligaria)	Decaisnina);
(Macrosolen	((((Cecarria	Loranthus)	Notanthera)	(((Tupeia	Peraxilla)	((Struthanthus	Tripodanthus)	(Desmaria	(Nuytsia	Tristerix))))	((Bakerella	(((Taxillus	(((((Englerina	Agelanthus)	Tapinanthus)	Scurrula)	Dendrophthoe)	Helixanthera))	Amyema)	Benthamina))	(Moquiniella	(((Atkinsonia	Gaiadendron)	Ileostylus)	Muellerina)))))	Ligaria)	Decaisnina);
(Macrosolen	(((((Bakerella	(Taxillus	(((Benthamina	((((Englerina	Agelanthus)	Tapinanthus)	Scurrula)	Dendrophthoe))	Helixanthera)	Amyema)))	(Cecarria	Loranthus))	(Struthanthus	(((((Desmaria	(Nuytsia	Tristerix))	(Tupeia	Peraxilla))	(Atkinsonia	(Muellerina	Ileostylus)))	(Moquiniella	Tripodanthus))	Gaiadendron)))	Notanthera)	Ligaria)	Decaisnina);
((Ligaria	Desmaria)	((((((Helixanthera	Taxillus)	(Amyema	((Bakerella	Moquiniella)	((((Englerina	Agelanthus)	Tapinanthus)	Scurrula)	(Cecarria	Loranthus)))))	((Benthamina	(Muellerina	Ileostylus))	Dendrophthoe))	(Gaiadendron	(Tripodanthus	Struthanthus)))	(((Peraxilla	Notanthera)	Macrosolen)	((Nuytsia	Tristerix)	Atkinsonia)))	Tupeia)	Decaisnina);
((Macrosolen	((((Nuytsia	(Muellerina	((((Moquiniella	((Benthamina	((Englerina	Taxillus)	Amyema))	((Dendrophthoe	((Agelanthus	Tapinanthus)	Scurrula))	Helixanthera)))	Bakerella)	(Cecarria	Loranthus))	((Tripodanthus	Struthanthus)	Ileostylus))))	(Tupeia	(Peraxilla	Notanthera)))	((Tristerix	Desmaria)	Atkinsonia))	Gaiadendron))	Ligaria	Decaisnina);
(((((Notanthera	((Struthanthus	Tripodanthus)	((Loranthus	Cecarria)	(((((Taxillus	Helixanthera)	Amyema)	(Bakerella	(Dendrophthoe	((Englerina	Scurrula)	(Tapinanthus	Agelanthus)))))	((Muellerina	Ileostylus)	Benthamina))	Moquiniella))))	Atkinsonia)	(Gaiadendron	(Desmaria	(Tristerix	Nuytsia))))	(Peraxilla	Tupeia))	(Ligaria	Macrosolen)	Decaisnina);
(((Tristerix	Nuytsia)	((((Peraxilla	Notanthera)	Atkinsonia)	(Tupeia	Gaiadendron))	(Desmaria	((Struthanthus	Tripodanthus)	(Englerina	(Bakerella	(((Loranthus	Cecarria)	(Scurrula	(Agelanthus	(Tapinanthus	Dendrophthoe))))	((Amyema	(Moquiniella	((Muellerina	Ileostylus)	Benthamina)))	(Taxillus	Helixanthera)))))))))	(Ligaria	Macrosolen)	Decaisnina);
(((Gaiadendron	Atkinsonia)	(Peraxilla	Tupeia))	(((Desmaria	Macrosolen)	Notanthera)	((Tristerix	Nuytsia)	((Ligaria	(((Muellerina	Ileostylus)	(Loranthus	Cecarria))	(Struthanthus	Tripodanthus)))	((Benthamina	(((Tapinanthus	((Scurrula	Englerina)	Agelanthus))	(Bakerella	Dendrophthoe))	(Amyema	(Taxillus	Helixanthera))))	Moquiniella))))	Decaisnina);
(((((Tristerix	Nuytsia)	Desmaria)	Macrosolen)	(Peraxilla	Notanthera))	(Gaiadendron	(Tupeia	(Atkinsonia	(Ligaria	((Struthanthus	Tripodanthus)	(((((Taxillus	Helixanthera)	(((Bakerella	Dendrophthoe)	Muellerina)	Moquiniella))	(Amyema	Ileostylus))	((Loranthus	Cecarria)	Benthamina))	((Tapinanthus	(Englerina	Agelanthus))	Scurrula)))))))	Decaisnina);
((Macrosolen	(((((Struthanthus	Tripodanthus)	((Loranthus	Cecarria)	(Moquiniella	(((Amyema	(Taxillus	((Dendrophthoe	(Tapinanthus	((Englerina	Agelanthus)	Scurrula)))	Helixanthera)))	(Benthamina	(Muellerina	Ileostylus)))	Bakerella))))	(Nuytsia	(Desmaria	Tristerix)))	(Gaiadendron	(Atkinsonia	(Peraxilla	Notanthera))))	Tupeia))	Ligaria	Decaisnina);
(Desmaria	(Ligaria	(((((Peraxilla	Tupeia)	(((Struthanthus	Tripodanthus)	(((Loranthus	Cecarria)	(((Muellerina	Ileostylus)	Benthamina)	((((Tapinanthus	(Englerina	Agelanthus))	Scurrula)	(((Amyema	Helixanthera)	Bakerella)	Taxillus))	Dendrophthoe)))	Moquiniella))	Atkinsonia))	(Gaiadendron	(Tristerix	Nuytsia)))	Macrosolen)	Notanthera))	Decaisnina);
(((Tristerix	Macrosolen)	(((((Peraxilla	Tupeia)	(((Struthanthus	Tripodanthus)	((Loranthus	Cecarria)	(((Muellerina	Ileostylus)	Benthamina)	(((Taxillus	((Bakerella	(Helixanthera	Dendrophthoe))	Amyema))	((Tapinanthus	(Englerina	Agelanthus))	Scurrula))	Moquiniella))))	Atkinsonia))	Gaiadendron)	(Notanthera	Desmaria))	Nuytsia))	Ligaria	Decaisnina);
(((Struthanthus	Tripodanthus)	(Gaiadendron	Ligaria))	((Nuytsia	((Moquiniella	((Taxillus	Helixanthera)	(Amyema	((Muellerina	(Bakerella	Dendrophthoe))	((Benthamina	(Loranthus	Cecarria))	Ileostylus)))))	((Agelanthus	Tapinanthus)	(Englerina	Scurrula))))	((Notanthera	((Tristerix	Desmaria)	Macrosolen))	((Peraxilla	Tupeia)	Atkinsonia)))	Decaisnina);
(Ligaria	((Nuytsia	(((Tupeia	(Gaiadendron	((Peraxilla	Notanthera)	Atkinsonia)))	((Tristerix	Desmaria)	Englerina))	(((Struthanthus	Tripodanthus)	(Moquiniella	(((Muellerina	Ileostylus)	Benthamina)	(((Taxillus	((Dendrophthoe	(Tapinanthus	(Scurrula	Agelanthus)))	Helixanthera))	Amyema)	Bakerella))))	(Loranthus	Cecarria))))	Macrosolen)	Decaisnina);
((Ligaria	Desmaria)	(((Atkinsonia	(Nuytsia	Tristerix))	(((Struthanthus	Tripodanthus)	Gaiadendron)	Notanthera))	(((Tupeia	Peraxilla)	(Englerina	(((Muellerina	Bakerella)	Moquiniella)	(Taxillus	((((Dendrophthoe	Tapinanthus)	(Agelanthus	Scurrula))	(Ileostylus	Helixanthera))	(((Loranthus	Cecarria)	Benthamina)	Amyema))))))	Macrosolen))	Decaisnina);
(Macrosolen	(Nuytsia	(((Notanthera	(Tristerix	Desmaria))	Gaiadendron)	((Atkinsonia	(Ligaria	(Tripodanthus	(Struthanthus	(((Scurrula	(Agelanthus	(Dendrophthoe	Tapinanthus)))	Englerina)	((Ileostylus	Helixanthera)	(((((Muellerina	(Loranthus	Cecarria))	Benthamina)	(Moquiniella	Taxillus))	Amyema)	Bakerella)))))))	(Peraxilla	Tupeia))))	Decaisnina);
(Macrosolen	(Atkinsonia	((((((((((((Agelanthus	(Dendrophthoe	Tapinanthus))	(Scurrula	Englerina))	Bakerella)	(Amyema	(Helixanthera	Taxillus)))	(Benthamina	Ileostylus))	Moquiniella)	(Muellerina	(Loranthus	Cecarria)))	((Tripodanthus	Struthanthus)	Ligaria))	Nuytsia)	(Peraxilla	Notanthera))	Tupeia)	(Gaiadendron	(Tristerix	Desmaria))))	Decaisnina);
((Ligaria	Desmaria)	(((((((Peraxilla	Tupeia)	Tristerix)	(Atkinsonia	Notanthera))	Macrosolen)	Gaiadendron)	((Tripodanthus	Struthanthus)	Nuytsia))	((((Benthamina	(Muellerina	Ileostylus))	(Scurrula	Bakerella))	(((Taxillus	(Agelanthus	Englerina))	((Helixanthera	(Dendrophthoe	Tapinanthus))	Moquiniella))	Amyema))	(Loranthus	Cecarria)))	Decaisnina);
(((Tripodanthus	Struthanthus)	Gaiadendron)	(((Macrosolen	Bakerella)	((Ligaria	Desmaria)	(Nuytsia	Tristerix)))	((((Peraxilla	Tupeia)	(Notanthera	(Loranthus	Cecarria)))	(Atkinsonia	Moquiniella))	((Taxillus	((Benthamina	(Muellerina	Ileostylus))	(Helixanthera	(Englerina	(((Tapinanthus	Dendrophthoe)	Scurrula)	Agelanthus)))))	Amyema)))	Decaisnina);
((Loranthus	Cecarria)	((((Ligaria	Desmaria)	Tristerix)	Macrosolen)	((((((Helixanthera	((Taxillus	(Bakerella	((Scurrula	Agelanthus)	(Englerina	Tapinanthus))))	Amyema))	(Dendrophthoe	(Benthamina	(Muellerina	Ileostylus))))	Notanthera)	Atkinsonia)	(Peraxilla	Tupeia))	(((Tripodanthus	Struthanthus)	(Nuytsia	Gaiadendron))	Moquiniella)))	Decaisnina);
(Nuytsia	(((Desmaria	Tristerix)	Macrosolen)	((Atkinsonia	Gaiadendron)	((Peraxilla	Tupeia)	(Notanthera	((((Moquiniella	((Agelanthus	((Scurrula	Englerina)	Tapinanthus))	((Amyema	(Helixanthera	Taxillus))	((Dendrophthoe	(Benthamina	(Muellerina	Ileostylus)))	Bakerella))))	(Loranthus	Cecarria))	(Tripodanthus	Struthanthus))	Ligaria)))))	Decaisnina);
(Atkinsonia	(Gaiadendron	((((Desmaria	Tristerix)	Macrosolen)	(Peraxilla	Tupeia))	(Notanthera	(((Tripodanthus	Struthanthus)	(Loranthus	Cecarria))	(((((Scurrula	Englerina)	(Amyema	(((Dendrophthoe	(Benthamina	(Muellerina	Ileostylus)))	Helixanthera)	Taxillus)))	(Tapinanthus	Moquiniella))	Bakerella)	((Ligaria	Nuytsia)	Agelanthus))))))	Decaisnina);
((Atkinsonia	(((Englerina	Gaiadendron)	(((Notanthera	(Loranthus	Cecarria))	((((Ligaria	Nuytsia)	Agelanthus)	(Tripodanthus	Struthanthus))	((Moquiniella	Bakerella)	((Taxillus	Amyema)	((Benthamina	(Muellerina	Ileostylus))	((Dendrophthoe	Tapinanthus)	Helixanthera))))))	Scurrula))	((Desmaria	Tristerix)	(Peraxilla	Tupeia))))	Macrosolen	Decaisnina);
(((Atkinsonia	((((Peraxilla	Tupeia)	(((Tripodanthus	Struthanthus)	(((Muellerina	(Loranthus	Cecarria))	(((Bakerella	(((Taxillus	Helixanthera)	Benthamina)	Amyema))	(Dendrophthoe	(((Englerina	Tapinanthus)	Agelanthus)	Scurrula)))	Moquiniella))	Ileostylus))	Nuytsia))	Gaiadendron)	(Notanthera	(Desmaria	Tristerix))))	Ligaria)	Macrosolen	Decaisnina);
(((Atkinsonia	((((Peraxilla	Tupeia)	(((Tripodanthus	Struthanthus)	(((Muellerina	(Loranthus	Cecarria))	(((Bakerella	(((Taxillus	Helixanthera)	Benthamina)	Amyema))	(Dendrophthoe	(((Englerina	Tapinanthus)	Agelanthus)	Scurrula)))	Moquiniella))	Ileostylus))	Nuytsia))	Gaiadendron)	(Notanthera	(Desmaria	Tristerix))))	Ligaria)	Macrosolen	Decaisnina);
((((((Peraxilla	Notanthera)	(((Desmaria	(((Cecarria	Loranthus)	Muellerina)	(Ileostylus	((Moquiniella	(((Tapinanthus	(Scurrula	Englerina))	Agelanthus)	((Helixanthera	Dendrophthoe)	((Benthamina	Bakerella)	(Taxillus	Amyema)))))	(Tripodanthus	Struthanthus)))))	Tupeia)	Gaiadendron))	Atkinsonia)	(Nuytsia	Tristerix))	Ligaria)	Macrosolen	Decaisnina);
(((((((Tripodanthus	Struthanthus)	(Ileostylus	(((Cecarria	Loranthus)	Muellerina)	(Moquiniella	((((Scurrula	Agelanthus)	(Dendrophthoe	Tapinanthus))	Englerina)	((Benthamina	Bakerella)	((Helixanthera	Taxillus)	Amyema)))))))	Atkinsonia)	((Gaiadendron	Desmaria)	((Tupeia	Peraxilla)	Notanthera)))	(Nuytsia	Tristerix))	Ligaria)	Macrosolen	Decaisnina);
((Tupeia	((((((Moquiniella	(((Ileostylus	Muellerina)	Benthamina)	((Tripodanthus	Struthanthus)	(((Helixanthera	Taxillus)	Amyema)	(Bakerella	(((Tapinanthus	Agelanthus)	Scurrula)	Dendrophthoe))))))	(Cecarria	Loranthus))	Ligaria)	Englerina)	Atkinsonia)	(Gaiadendron	Notanthera)))	((Nuytsia	Tristerix)	(Desmaria	(Peraxilla	Macrosolen)))	Decaisnina);
(Macrosolen	(Atkinsonia	((Notanthera	(((Ileostylus	Muellerina)	((Tripodanthus	Struthanthus)	((Agelanthus	Ligaria)	((Englerina	(((Helixanthera	(Dendrophthoe	Tapinanthus))	Benthamina)	((Amyema	Taxillus)	(Scurrula	Bakerella))))	Moquiniella))))	(Cecarria	Loranthus)))	(((Desmaria	(Nuytsia	Tristerix))	(Peraxilla	Tupeia))	Gaiadendron)))	Decaisnina);
(Macrosolen	((Gaiadendron	(((Peraxilla	Tupeia)	(Tristerix	Desmaria))	((Nuytsia	(Ligaria	(((((((Helixanthera	((Taxillus	Amyema)	(((Scurrula	Englerina)	Benthamina)	(Dendrophthoe	Bakerella))))	Moquiniella)	Tapinanthus)	Agelanthus)	((Cecarria	Loranthus)	(Ileostylus	Muellerina)))	Struthanthus)	Tripodanthus)))	Atkinsonia)))	Notanthera)	Decaisnina);
((Ligaria	Macrosolen)	((Desmaria	(Tristerix	Nuytsia))	(((Notanthera	(((((((Englerina	Agelanthus)	Scurrula)	Tapinanthus)	Dendrophthoe)	(Moquiniella	((Helixanthera	Bakerella)	((Taxillus	Benthamina)	Amyema))))	((Cecarria	Loranthus)	(Ileostylus	Muellerina)))	(Struthanthus	Tripodanthus)))	((Peraxilla	Tupeia)	Atkinsonia))	Gaiadendron))	Decaisnina);
(Nuytsia	((((Desmaria	Tristerix)	Macrosolen)	(Gaiadendron	(Tupeia	(((Ligaria	(((((Benthamina	Ileostylus)	((Cecarria	Loranthus)	Muellerina))	((Agelanthus	Tapinanthus)	(Scurrula	Dendrophthoe)))	((Amyema	(Helixanthera	Bakerella))	Taxillus))	(Moquiniella	Englerina)))	(Struthanthus	Tripodanthus))	Notanthera))))	(Atkinsonia	Peraxilla))	Decaisnina);
(Macrosolen	(((Tupeia	(Notanthera	Atkinsonia))	((((Cecarria	Loranthus)	(Ileostylus	(Muellerina	((Englerina	(Bakerella	(((Moquiniella	((Dendrophthoe	(Tapinanthus	(Scurrula	Agelanthus)))	Helixanthera))	Amyema)	Taxillus)))	Benthamina))))	(Ligaria	Desmaria))	((Gaiadendron	Nuytsia)	(Struthanthus	Tripodanthus))))	(Peraxilla	Tristerix))	Decaisnina);
((((Peraxilla	Tupeia)	((Ligaria	Gaiadendron)	(Struthanthus	Tripodanthus)))	(((Moquiniella	(Englerina	((Amyema	(Taxillus	Helixanthera))	(Bakerella	(Dendrophthoe	(Scurrula	(Agelanthus	Tapinanthus)))))))	(Benthamina	(Ileostylus	Muellerina)))	(Notanthera	(Cecarria	Loranthus))))	((Atkinsonia	(Desmaria	Tristerix))	(Nuytsia	Macrosolen))	Decaisnina);
((Macrosolen	(((((Desmaria	Tristerix)	(Englerina	Peraxilla))	(Scurrula	Atkinsonia))	(Tupeia	(Notanthera	(Agelanthus	((((Amyema	Taxillus)	Moquiniella)	((((Dendrophthoe	Tapinanthus)	Helixanthera)	Benthamina)	(((Struthanthus	Tripodanthus)	Ileostylus)	Muellerina)))	(Bakerella	(Nuytsia	(Cecarria	Loranthus))))))))	Gaiadendron))	Ligaria	Decaisnina);
((Macrosolen	Ligaria)	(((((Tupeia	(Peraxilla	Notanthera))	(Nuytsia	(((((((Taxillus	(Amyema	(Helixanthera	(Dendrophthoe	Bakerella))))	Benthamina)	((Scurrula	Englerina)	(Agelanthus	Tapinanthus)))	Moquiniella)	(Muellerina	(Cecarria	Loranthus)))	Ileostylus)	(Struthanthus	Tripodanthus))))	Gaiadendron)	Atkinsonia)	(Tristerix	Desmaria))	Decaisnina);
(Macrosolen	((Atkinsonia	((((Ligaria	Desmaria)	(((Cecarria	Loranthus)	(((((((Scurrula	Englerina)	(Agelanthus	Tapinanthus))	Bakerella)	(Amyema	(Helixanthera	Taxillus)))	Dendrophthoe)	Moquiniella)	(Ileostylus	(Benthamina	Muellerina))))	(Struthanthus	Tripodanthus)))	((Tristerix	Nuytsia)	(Tupeia	Peraxilla)))	Gaiadendron))	Notanthera)	Decaisnina);
((((Peraxilla	Notanthera)	(Desmaria	Macrosolen))	(((Atkinsonia	((Ileostylus	((((Dendrophthoe	(Scurrula	(Agelanthus	Tapinanthus)))	Moquiniella)	(((Muellerina	(Cecarria	Loranthus))	Bakerella)	(Amyema	(Helixanthera	Taxillus))))	Benthamina))	(Ligaria	(Struthanthus	Tripodanthus))))	Gaiadendron)	(Tupeia	Englerina)))	(Tristerix	Nuytsia)	Decaisnina);
(Ligaria	((((Peraxilla	Tupeia)	(((Nuytsia	(Struthanthus	Tripodanthus))	(Atkinsonia	Gaiadendron))	(Notanthera	(Tristerix	Desmaria))))	((Ileostylus	((Moquiniella	((Bakerella	((Amyema	(Benthamina	Taxillus))	(Dendrophthoe	Helixanthera)))	(Scurrula	(Agelanthus	(Tapinanthus	Englerina)))))	Muellerina))	(Cecarria	Loranthus)))	Macrosolen)	Decaisnina);
(Ligaria	((((Notanthera	(Tristerix	Desmaria))	(Gaiadendron	(((Peraxilla	Tupeia)	(Ileostylus	((((Amyema	(Taxillus	((((Tapinanthus	Dendrophthoe)	Helixanthera)	Englerina)	(Bakerella	Agelanthus))))	(Benthamina	Moquiniella))	Scurrula)	(Muellerina	(Cecarria	Loranthus)))))	(Nuytsia	(Struthanthus	Tripodanthus)))))	Atkinsonia)	Macrosolen)	Decaisnina);
(Ligaria	(((((Struthanthus	Tripodanthus)	Atkinsonia)	((((Notanthera	(Cecarria	Loranthus))	(Desmaria	((Helixanthera	(((Taxillus	Bakerella)	Amyema)	((Englerina	(Agelanthus	(Scurrula	(Tapinanthus	Dendrophthoe))))	Benthamina)))	Moquiniella)))	((Peraxilla	Tupeia)	(Ileostylus	Muellerina)))	Gaiadendron))	(Nuytsia	Tristerix))	Macrosolen)	Decaisnina);
((((Desmaria	(Nuytsia	Tristerix))	(Ligaria	Macrosolen))	(((Struthanthus	Tripodanthus)	Atkinsonia)	(((Ileostylus	Muellerina)	((((Helixanthera	(Amyema	(((((Agelanthus	(Tapinanthus	Englerina))	Scurrula)	Dendrophthoe)	Benthamina)	Taxillus)))	Bakerella)	Moquiniella)	(Cecarria	(Loranthus	Notanthera))))	Gaiadendron)))	(Peraxilla	Tupeia)	Decaisnina);
(((((((((Taxillus	(Amyema	((Desmaria	Tristerix)	(Struthanthus	Tripodanthus))))	Benthamina)	Gaiadendron)	Ileostylus)	((((Muellerina	Notanthera)	((Cecarria	Loranthus)	Nuytsia))	((Peraxilla	Tupeia)	Bakerella))	Moquiniella))	((((Agelanthus	(Tapinanthus	Englerina))	Scurrula)	Dendrophthoe)	Atkinsonia))	Helixanthera)	Macrosolen)	Ligaria	Decaisnina);
((Macrosolen	((Atkinsonia	(((Peraxilla	Tupeia)	Notanthera)	(((((((Helixanthera	Taxillus)	(((((Agelanthus	Tapinanthus)	Scurrula)	Dendrophthoe)	Bakerella)	Amyema))	(((Ileostylus	Benthamina)	Muellerina)	(Cecarria	Loranthus)))	(Englerina	Moquiniella))	(Struthanthus	Tripodanthus))	Nuytsia)	Gaiadendron)))	(Desmaria	Tristerix)))	Ligaria	Decaisnina);
((Macrosolen	((((Peraxilla	Tupeia)	Atkinsonia)	((Desmaria	(Notanthera	((Muellerina	(((Cecarria	Loranthus)	((Benthamina	(Bakerella	((Amyema	(Dendrophthoe	((Agelanthus	(Englerina	Tapinanthus))	Scurrula)))	(Helixanthera	Taxillus))))	Moquiniella))	Ileostylus))	(Struthanthus	Tripodanthus))))	Gaiadendron))	(Nuytsia	Tristerix)))	Ligaria	Decaisnina);
((Ligaria	Macrosolen)	((Tristerix	Desmaria)	((Nuytsia	Notanthera)	(Gaiadendron	((Peraxilla	Tupeia)	(Atkinsonia	((Englerina	(Dendrophthoe	(Scurrula	(Tapinanthus	Agelanthus))))	((Struthanthus	Tripodanthus)	(((Benthamina	(Cecarria	Loranthus))	(Muellerina	Bakerella))	((Ileostylus	Helixanthera)	((Moquiniella	Taxillus)	Amyema))))))))))	Decaisnina);
(Macrosolen	((Peraxilla	Notanthera)	(Gaiadendron	((Atkinsonia	(Nuytsia	((Struthanthus	Tripodanthus)	((Englerina	Scurrula)	((Benthamina	(Muellerina	Ileostylus))	((((Helixanthera	(Dendrophthoe	Tapinanthus))	((Cecarria	Loranthus)	Bakerella))	Amyema)	(Taxillus	(Agelanthus	Moquiniella))))))))	(Tupeia	(Tristerix	(Ligaria	Desmaria))))))	Decaisnina);
((((Tupeia	Notanthera)	((Struthanthus	Tripodanthus)	((Cecarria	Loranthus)	((((Agelanthus	(Tapinanthus	Englerina))	Scurrula)	(((((Helixanthera	Dendrophthoe)	Bakerella)	Amyema)	Taxillus)	(Benthamina	(Muellerina	Ileostylus))))	Moquiniella))))	Gaiadendron)	((Ligaria	((Peraxilla	(Nuytsia	Tristerix))	Desmaria))	(Atkinsonia	Macrosolen))	Decaisnina);
((Macrosolen	Ligaria)	((((((Struthanthus	Tripodanthus)	((Cecarria	Loranthus)	((Helixanthera	Dendrophthoe)	((Ileostylus	(Muellerina	Bakerella))	(((Benthamina	((Agelanthus	(Tapinanthus	Englerina))	Scurrula))	(Moquiniella	Taxillus))	Amyema)))))	Nuytsia)	((Desmaria	Notanthera)	((Tupeia	Peraxilla)	Gaiadendron)))	Atkinsonia)	Tristerix)	Decaisnina);
((Macrosolen	Ligaria)	(((Tupeia	(Ileostylus	((Muellerina	(Cecarria	Loranthus))	(((((Scurrula	Bakerella)	(Benthamina	(Amyema	(Taxillus	((Tapinanthus	Dendrophthoe)	Helixanthera)))))	Englerina)	Agelanthus)	Moquiniella))))	((Desmaria	Atkinsonia)	((Gaiadendron	(Struthanthus	Tripodanthus))	(Tristerix	Nuytsia))))	(Peraxilla	Notanthera))	Decaisnina);
(Nuytsia	((((Macrosolen	((Tristerix	Desmaria)	Atkinsonia))	(Gaiadendron	((Ligaria	(Struthanthus	Tripodanthus))	((Taxillus	(Helixanthera	(Amyema	(((Cecarria	Loranthus)	Benthamina)	((Ileostylus	Muellerina)	(((Scurrula	((Englerina	Agelanthus)	Tapinanthus))	Dendrophthoe)	Bakerella))))))	Moquiniella))))	Tupeia)	(Peraxilla	Notanthera))	Decaisnina);
((Macrosolen	Ligaria)	((((((Amyema	(Helixanthera	(Moquiniella	Taxillus)))	(((Scurrula	(Agelanthus	(Tapinanthus	Englerina)))	Dendrophthoe)	(Benthamina	(Ileostylus	((Cecarria	Loranthus)	Muellerina)))))	Bakerella)	((Gaiadendron	Tupeia)	(((Struthanthus	Tripodanthus)	Desmaria)	(Atkinsonia	(Peraxilla	Notanthera)))))	Nuytsia)	Tristerix)	Decaisnina);
(Macrosolen	(Ligaria	(((((((Gaiadendron	(Struthanthus	Tripodanthus))	Notanthera)	(Desmaria	Peraxilla))	(Atkinsonia	((((Moquiniella	((Bakerella	Benthamina)	(((((Scurrula	(Agelanthus	(Tapinanthus	Englerina)))	Dendrophthoe)	Helixanthera)	Taxillus)	Amyema)))	Muellerina)	Ileostylus)	(Cecarria	Loranthus))))	Tupeia)	Nuytsia)	Tristerix))	Decaisnina);
(Macrosolen	(Ligaria	((((Tupeia	(Peraxilla	Notanthera))	(Atkinsonia	((Gaiadendron	(Struthanthus	Tripodanthus))	Desmaria)))	(((((Scurrula	(Agelanthus	Englerina))	Tapinanthus)	Dendrophthoe)	(Benthamina	(Ileostylus	Muellerina)))	((Amyema	(Helixanthera	Taxillus))	(Moquiniella	(Bakerella	(Cecarria	Loranthus))))))	(Nuytsia	Tristerix)))	Decaisnina);
(Macrosolen	(Ligaria	(((((((Moquiniella	(((((Bakerella	Helixanthera)	Amyema)	Taxillus)	((Englerina	((Dendrophthoe	Tapinanthus)	Agelanthus))	Scurrula))	(Benthamina	(Ileostylus	Muellerina))))	(Cecarria	Loranthus))	(Struthanthus	Tripodanthus))	(Nuytsia	Tristerix))	(Gaiadendron	Atkinsonia))	((Tupeia	Peraxilla)	Desmaria))	Notanthera))	Decaisnina);
((Macrosolen	((Nuytsia	Tristerix)	(((Atkinsonia	(((Loranthus	Cecarria)	Notanthera)	((Ileostylus	((Struthanthus	Tripodanthus)	(Moquiniella	((Benthamina	((Helixanthera	(Dendrophthoe	(Englerina	(Scurrula	(Tapinanthus	Agelanthus)))))	(Taxillus	Amyema)))	Bakerella))))	Muellerina)))	((Gaiadendron	Tupeia)	Desmaria))	Peraxilla)))	Ligaria	Decaisnina);
(Macrosolen	(Atkinsonia	(((Notanthera	((Struthanthus	Tripodanthus)	((((Moquiniella	(Benthamina	((Helixanthera	(Bakerella	(Scurrula	((Dendrophthoe	Tapinanthus)	Agelanthus))))	(Amyema	Taxillus))))	Englerina)	((Loranthus	Cecarria)	Ileostylus))	Muellerina)))	(Peraxilla	Tupeia))	(Gaiadendron	((Desmaria	Ligaria)	(Nuytsia	Tristerix)))))	Decaisnina);
(Macrosolen	(Nuytsia	(((Atkinsonia	Gaiadendron)	((Tristerix	Peraxilla)	Tupeia))	((Notanthera	((Struthanthus	Tripodanthus)	((Englerina	(Scurrula	Agelanthus))	(((((Moquiniella	(Benthamina	(Muellerina	Ileostylus)))	Taxillus)	Bakerella)	Amyema)	((Helixanthera	(Dendrophthoe	Tapinanthus))	(Loranthus	Cecarria))))))	(Desmaria	Ligaria))))	Decaisnina);
(Macrosolen	((Tupeia	(((Nuytsia	((Struthanthus	Tripodanthus)	((Loranthus	Cecarria)	((Moquiniella	(((Amyema	Helixanthera)	Taxillus)	((Englerina	((Scurrula	Agelanthus)	(Tapinanthus	Dendrophthoe)))	Bakerella)))	(Benthamina	(Muellerina	Ileostylus))))))	(Gaiadendron	(Tristerix	Desmaria)))	((Notanthera	Peraxilla)	Atkinsonia)))	Ligaria)	Decaisnina);
(Macrosolen	((((((Struthanthus	Tripodanthus)	((Loranthus	Cecarria)	(((Moquiniella	((((((Scurrula	(Agelanthus	Tapinanthus))	Englerina)	Dendrophthoe)	Amyema)	Taxillus)	Helixanthera))	Bakerella)	(Benthamina	(Muellerina	Ileostylus)))))	((Tupeia	((Notanthera	Peraxilla)	Atkinsonia))	(Gaiadendron	Desmaria)))	Nuytsia)	Tristerix)	Ligaria)	Decaisnina);
(Macrosolen	(((((Gaiadendron	((Desmaria	Peraxilla)	(Notanthera	(Nuytsia	((Struthanthus	Tripodanthus)	(Moquiniella	(((Benthamina	(Muellerina	(Loranthus	Cecarria)))	(Bakerella	(((Scurrula	(Agelanthus	Tapinanthus))	Englerina)	Dendrophthoe)))	(Amyema	((Helixanthera	Ileostylus)	Taxillus)))))))))	Tupeia)	Atkinsonia)	Tristerix)	Ligaria)	Decaisnina);
(Macrosolen	((((Nuytsia	Tristerix)	(Ligaria	Desmaria))	Peraxilla)	((Atkinsonia	Gaiadendron)	((((Struthanthus	Tripodanthus)	(((Muellerina	(Loranthus	Cecarria))	(((Moquiniella	Helixanthera)	(((Bakerella	(((Scurrula	(Agelanthus	Tapinanthus))	Englerina)	Dendrophthoe))	Taxillus)	Amyema))	Benthamina))	Ileostylus))	Notanthera)	Tupeia)))	Decaisnina);
((Macrosolen	((Tupeia	((((Struthanthus	Tripodanthus)	((((Bakerella	(Muellerina	(Loranthus	Cecarria)))	(((Benthamina	Amyema)	Taxillus)	((((Scurrula	(Agelanthus	Tapinanthus))	Dendrophthoe)	Helixanthera)	Ileostylus)))	Moquiniella)	Englerina))	Notanthera)	(((Nuytsia	Tristerix)	Desmaria)	Peraxilla)))	(Atkinsonia	Gaiadendron)))	Ligaria	Decaisnina);
(Macrosolen	(Nuytsia	(((((Tristerix	Desmaria)	Notanthera)	Gaiadendron)	(((Loranthus	Cecarria)	((Struthanthus	Tripodanthus)	(Ligaria	(((Moquiniella	Helixanthera)	(Amyema	(Taxillus	((Benthamina	(Muellerina	Ileostylus))	((Agelanthus	((Englerina	Scurrula)	Tapinanthus))	Dendrophthoe)))))	Bakerella))))	Atkinsonia))	(Peraxilla	Tupeia)))	Decaisnina);
((((Gaiadendron	((((Scurrula	(Tapinanthus	Agelanthus))	Dendrophthoe)	((Amyema	(Bakerella	(Taxillus	Helixanthera)))	(((Loranthus	Cecarria)	(Ligaria	(Struthanthus	Tripodanthus)))	((Benthamina	(Muellerina	Ileostylus))	Moquiniella))))	Notanthera))	(Englerina	Atkinsonia))	((Macrosolen	Nuytsia)	(Tristerix	Desmaria)))	(Peraxilla	Tupeia)	Decaisnina);
(((Tupeia	Peraxilla)	(((Notanthera	(((Muellerina	(Cecarria	Loranthus))	((((((Englerina	(Agelanthus	((Tapinanthus	Dendrophthoe)	Scurrula)))	Benthamina)	((Helixanthera	Taxillus)	Amyema))	Bakerella)	Moquiniella)	Ileostylus))	(Tripodanthus	Struthanthus)))	(Macrosolen	Atkinsonia))	((Tristerix	Nuytsia)	Gaiadendron)))	(Ligaria	Desmaria)	Decaisnina);
((((((Tristerix	Nuytsia)	(Peraxilla	Notanthera))	(Tupeia	((((((Amyema	Benthamina)	((((Agelanthus	Tapinanthus)	Dendrophthoe)	Scurrula)	Helixanthera))	(Taxillus	(Moquiniella	Englerina)))	Bakerella)	Ligaria)	((Muellerina	(Cecarria	Loranthus))	(Ileostylus	(Tripodanthus	Struthanthus))))))	(Atkinsonia	Gaiadendron))	Macrosolen)	Desmaria	Decaisnina);
(((Macrosolen	(Tupeia	(Ligaria	((Tripodanthus	Struthanthus)	((((Amyema	((Helixanthera	Dendrophthoe)	(((Englerina	Scurrula)	(Agelanthus	Tapinanthus))	Taxillus)))	(Benthamina	Bakerella))	Moquiniella)	((Ileostylus	Muellerina)	(Cecarria	Loranthus)))))))	((Atkinsonia	Gaiadendron)	((Tristerix	Nuytsia)	(Peraxilla	Notanthera))))	Desmaria	Decaisnina);
((((Tristerix	Nuytsia)	Atkinsonia)	((Tripodanthus	Struthanthus)	((((((((((Dendrophthoe	(Scurrula	(Agelanthus	Tapinanthus)))	Englerina)	Moquiniella)	Taxillus)	(Helixanthera	Ileostylus))	Amyema)	(Benthamina	(Muellerina	(Cecarria	Loranthus))))	Bakerella)	(Notanthera	(Tupeia	Peraxilla)))	(Macrosolen	Gaiadendron))))	(Ligaria	Desmaria)	Decaisnina);
(Macrosolen	((((Struthanthus	((((Bakerella	(Dendrophthoe	(Scurrula	(Agelanthus	Tapinanthus))))	(Taxillus	Moquiniella))	(((Helixanthera	Ileostylus)	Benthamina)	Amyema))	Tripodanthus))	(Muellerina	(Cecarria	Loranthus)))	Englerina)	(Gaiadendron	((Notanthera	(Tupeia	Peraxilla))	((Desmaria	(Tristerix	(Ligaria	Nuytsia)))	Atkinsonia))))	Decaisnina);
((Ligaria	Macrosolen)	((((((Benthamina	((((Dendrophthoe	(Agelanthus	((Tapinanthus	Englerina)	Scurrula)))	Helixanthera)	Amyema)	Taxillus))	Bakerella)	Moquiniella)	((Tristerix	Nuytsia)	Desmaria))	((Atkinsonia	Gaiadendron)	((Tripodanthus	Struthanthus)	(Muellerina	Ileostylus))))	((Notanthera	(Cecarria	Loranthus))	(Tupeia	Peraxilla)))	Decaisnina);
((((((Atkinsonia	Benthamina)	((((Tripodanthus	Struthanthus)	(Ligaria	(Ileostylus	Gaiadendron)))	(Notanthera	(Cecarria	Loranthus)))	(((Agelanthus	((Dendrophthoe	Tapinanthus)	Scurrula))	Englerina)	((Tristerix	Desmaria)	Peraxilla))))	(Amyema	Tupeia))	((Helixanthera	Moquiniella)	Taxillus))	(Muellerina	(Macrosolen	Bakerella)))	Nuytsia	Decaisnina);
(Macrosolen	(((Peraxilla	((Gaiadendron	((Tripodanthus	Struthanthus)	(Atkinsonia	Notanthera)))	(((Ileostylus	(((Cecarria	Loranthus)	Muellerina)	((Bakerella	((((Agelanthus	Scurrula)	((Dendrophthoe	Tapinanthus)	Englerina))	Benthamina)	(Amyema	(Taxillus	Helixanthera))))	Moquiniella)))	(Nuytsia	Tristerix))	Tupeia)))	Desmaria)	Ligaria)	Decaisnina);
(Nuytsia	(((Gaiadendron	(Atkinsonia	((Tripodanthus	Struthanthus)	(Ligaria	((((Agelanthus	(Englerina	Scurrula))	Tapinanthus)	Dendrophthoe)	((Helixanthera	Ileostylus)	((Taxillus	Amyema)	(((Bakerella	((Cecarria	Loranthus)	Muellerina))	Benthamina)	Moquiniella))))))))	(((Tristerix	Desmaria)	Macrosolen)	Notanthera))	(Peraxilla	Tupeia))	Decaisnina);
((Tupeia	((((Tristerix	Desmaria)	(Peraxilla	Notanthera))	(Nuytsia	Gaiadendron))	(((Tripodanthus	Struthanthus)	((Moquiniella	((((Taxillus	Helixanthera)	Amyema)	(Bakerella	((Englerina	(Tapinanthus	Agelanthus))	Scurrula)))	(Dendrophthoe	(Benthamina	(Muellerina	Ileostylus)))))	(Cecarria	Loranthus)))	Atkinsonia)))	(Ligaria	Macrosolen)	Decaisnina);
((((Moquiniella	(Englerina	((Benthamina	(Amyema	(((Scurrula	Agelanthus)	(Dendrophthoe	Tapinanthus))	Bakerella)))	(Helixanthera	Taxillus))))	(Ileostylus	((Loranthus	Cecarria)	Muellerina)))	((Gaiadendron	Ligaria)	(Struthanthus	Tripodanthus)))	(((Tristerix	Nuytsia)	(Atkinsonia	Desmaria))	((Peraxilla	Tupeia)	(Macrosolen	Notanthera)))	Decaisnina);
(Ligaria	((((Atkinsonia	(((Struthanthus	Tripodanthus)	(Moquiniella	(Benthamina	(Helixanthera	(Amyema	(Taxillus	((Englerina	((Agelanthus	Tapinanthus)	(Dendrophthoe	Scurrula)))	Bakerella)))))))	((Loranthus	Cecarria)	(Muellerina	Ileostylus))))	(Gaiadendron	(Notanthera	((Tristerix	Nuytsia)	Desmaria))))	(Peraxilla	Tupeia))	Macrosolen)	Decaisnina);
(Ligaria	(((Gaiadendron	((((Peraxilla	Tupeia)	(((Taxillus	(((Muellerina	(Benthamina	Ileostylus))	Dendrophthoe)	(Amyema	(Helixanthera	(Bakerella	(Loranthus	Cecarria))))))	Moquiniella)	((Agelanthus	(Englerina	Tapinanthus))	Scurrula)))	(Nuytsia	(Desmaria	Tristerix)))	((Struthanthus	Tripodanthus)	Atkinsonia)))	Notanthera)	Macrosolen)	Decaisnina);
(Ligaria	(((Desmaria	Tristerix)	(Tupeia	(((Peraxilla	Notanthera)	Atkinsonia)	(Gaiadendron	(((((Englerina	Scurrula)	((Taxillus	((((((Muellerina	Ileostylus)	Benthamina)	Dendrophthoe)	Bakerella)	(Helixanthera	(Moquiniella	Agelanthus)))	Tapinanthus))	Amyema))	(Loranthus	Cecarria))	(Struthanthus	Tripodanthus))	Nuytsia)))))	Macrosolen)	Decaisnina);
(Ligaria	(((Desmaria	Tristerix)	((((((Englerina	Scurrula)	((Taxillus	Moquiniella)	(((Helixanthera	(Dendrophthoe	Tapinanthus))	Agelanthus)	((Amyema	Benthamina)	(Bakerella	(((Loranthus	Cecarria)	Muellerina)	Ileostylus))))))	(Struthanthus	Tripodanthus))	Nuytsia)	Atkinsonia)	(Gaiadendron	(Tupeia	(Peraxilla	Notanthera)))))	Macrosolen)	Decaisnina);
((Ligaria	Desmaria)	(Atkinsonia	(((Gaiadendron	(Struthanthus	Tripodanthus))	(((Tupeia	(Peraxilla	Notanthera))	(Nuytsia	Tristerix))	((((((Bakerella	Scurrula)	Benthamina)	(Amyema	Taxillus))	Helixanthera)	(Agelanthus	((Dendrophthoe	Tapinanthus)	(Moquiniella	Englerina))))	(((Loranthus	Cecarria)	Muellerina)	Ileostylus))))	Macrosolen))	Decaisnina);
((Ligaria	Desmaria)	((Atkinsonia	(Gaiadendron	((Nuytsia	Tristerix)	(Notanthera	(((Moquiniella	((Bakerella	(Taxillus	(Amyema	(Helixanthera	(Scurrula	(Dendrophthoe	(Agelanthus	Tapinanthus)))))))	Englerina))	((Benthamina	(Muellerina	Ileostylus))	(Loranthus	Cecarria)))	(Struthanthus	Tripodanthus))))))	((Tupeia	Peraxilla)	Macrosolen))	Decaisnina);
(Macrosolen	((((Gaiadendron	(Ligaria	Desmaria))	(Atkinsonia	Tupeia))	(((((Benthamina	(Muellerina	Ileostylus))	((Bakerella	(Loranthus	Cecarria))	(Amyema	((Taxillus	Moquiniella)	((Dendrophthoe	(Scurrula	(Tapinanthus	Agelanthus)))	Helixanthera)))))	(Struthanthus	Tripodanthus))	Englerina)	(Peraxilla	Notanthera)))	(Nuytsia	Tristerix))	Decaisnina);
((Atkinsonia	((Struthanthus	Tripodanthus)	Gaiadendron))	((Macrosolen	(((Ligaria	Nuytsia)	Tristerix)	Desmaria))	((Tupeia	(Peraxilla	Notanthera))	((Loranthus	Cecarria)	(Moquiniella	(Englerina	((((Scurrula	Agelanthus)	(Dendrophthoe	Tapinanthus))	((Bakerella	Amyema)	(Taxillus	Helixanthera)))	(Benthamina	(Muellerina	Ileostylus))))))))	Decaisnina);
((Ligaria	Desmaria)	(((((Struthanthus	Tripodanthus)	Gaiadendron)	(((Loranthus	Cecarria)	((Muellerina	Ileostylus)	((((Taxillus	Helixanthera)	Amyema)	((Dendrophthoe	(Scurrula	(Agelanthus	Tapinanthus)))	(Englerina	Bakerella)))	(Moquiniella	Benthamina))))	Atkinsonia))	((Macrosolen	(Peraxilla	Notanthera))	(Nuytsia	Tristerix)))	Tupeia)	Decaisnina);
((Nuytsia	(Ligaria	((Tripodanthus	Struthanthus)	((Ileostylus	Muellerina)	((Loranthus	Cecarria)	(Moquiniella	((Helixanthera	((Benthamina	(Bakerella	Dendrophthoe))	(Taxillus	Amyema)))	((Englerina	(Agelanthus	Tapinanthus))	Scurrula))))))))	((Gaiadendron	Atkinsonia)	((Macrosolen	(Tristerix	Desmaria))	(Notanthera	(Peraxilla	Tupeia))))	Decaisnina);
(((Tripodanthus	Struthanthus)	(Ligaria	Gaiadendron))	(((Peraxilla	Tupeia)	(((((Agelanthus	(Scurrula	(Tapinanthus	Dendrophthoe)))	Englerina)	(Bakerella	(Amyema	((Taxillus	Helixanthera)	Benthamina))))	Moquiniella)	(Ileostylus	(Muellerina	(Loranthus	Cecarria)))))	((Notanthera	Atkinsonia)	(Macrosolen	((Nuytsia	Tristerix)	Desmaria))))	Decaisnina);
(Macrosolen	((((Loranthus	Cecarria)	(((((Benthamina	(Muellerina	Ileostylus))	Helixanthera)	(Moquiniella	Taxillus))	Amyema)	(Bakerella	((((Tapinanthus	Agelanthus)	Englerina)	Scurrula)	Dendrophthoe))))	(((Peraxilla	Notanthera)	Tupeia)	((Nuytsia	Gaiadendron)	((Tripodanthus	Struthanthus)	Atkinsonia))))	(Tristerix	(Ligaria	Desmaria)))	Decaisnina);
((Peraxilla	Tupeia)	((Nuytsia	Amyema)	((Gaiadendron	(Taxillus	Moquiniella))	(Bakerella	(Macrosolen	((Ileostylus	Helixanthera)	(((((Agelanthus	Scurrula)	(Tapinanthus	Dendrophthoe))	Atkinsonia)	(Notanthera	(Muellerina	(Loranthus	Cecarria))))	(((Benthamina	Tristerix)	(Tripodanthus	Struthanthus))	(Desmaria	(Ligaria	Englerina)))))))))	Decaisnina);
(Ligaria	(Macrosolen	(((Nuytsia	Tristerix)	Desmaria)	(((Atkinsonia	((Ileostylus	Muellerina)	(Tripodanthus	Struthanthus)))	(Gaiadendron	Notanthera))	((Peraxilla	((Loranthus	Cecarria)	((((Benthamina	Bakerella)	((Helixanthera	Taxillus)	Amyema))	((Englerina	((Tapinanthus	Dendrophthoe)	Agelanthus))	Scurrula))	Moquiniella)))	Tupeia))))	Decaisnina);
(Macrosolen	((((((Gaiadendron	(Tripodanthus	Struthanthus))	(Peraxilla	Notanthera))	((((Moquiniella	(Loranthus	Cecarria))	(Benthamina	(Helixanthera	((Taxillus	(Bakerella	(Dendrophthoe	(((Scurrula	Agelanthus)	Englerina)	Tapinanthus))))	Amyema))))	(Ileostylus	Muellerina))	Desmaria))	(Tupeia	Atkinsonia))	(Nuytsia	Tristerix))	Ligaria)	Decaisnina);
(Macrosolen	(((((Atkinsonia	((((Loranthus	Cecarria)	((((Bakerella	((Scurrula	Agelanthus)	(Tapinanthus	Dendrophthoe)))	((Taxillus	Helixanthera)	Amyema))	Englerina)	Moquiniella))	(Benthamina	(Ileostylus	Muellerina)))	(Tripodanthus	Struthanthus)))	((Peraxilla	Tupeia)	Gaiadendron))	(Nuytsia	(Tristerix	Desmaria)))	Notanthera)	Ligaria)	Decaisnina);
(Macrosolen	(((Tupeia	(((Notanthera	Atkinsonia)	(Tristerix	Nuytsia))	(((((Muellerina	(Loranthus	Cecarria))	((((((Scurrula	Dendrophthoe)	(Agelanthus	Tapinanthus))	Bakerella)	(((Helixanthera	Taxillus)	Benthamina)	Amyema))	Englerina)	Moquiniella))	Ileostylus)	(Desmaria	(Tripodanthus	Struthanthus)))	Gaiadendron)))	Peraxilla)	Ligaria)	Decaisnina);
(Macrosolen	(((((((Loranthus	Cecarria)	(((Taxillus	(Englerina	Moquiniella))	((Helixanthera	(Amyema	Benthamina))	(Scurrula	(Agelanthus	(Dendrophthoe	Tapinanthus)))))	Bakerella))	(Muellerina	Ileostylus))	(Gaiadendron	(Tripodanthus	Struthanthus)))	((Tupeia	Peraxilla)	((Desmaria	Tristerix)	Nuytsia)))	(Atkinsonia	Notanthera))	Ligaria)	Decaisnina);
(Macrosolen	(((((Tupeia	Peraxilla)	(((Desmaria	Notanthera)	(Atkinsonia	((((((((Taxillus	(Englerina	Moquiniella))	(Scurrula	((Agelanthus	Tapinanthus)	Dendrophthoe)))	Benthamina)	Amyema)	Bakerella)	Helixanthera)	(Ileostylus	(Muellerina	(Loranthus	Cecarria))))	(Tripodanthus	Struthanthus))))	Gaiadendron))	Nuytsia)	Tristerix)	Ligaria)	Decaisnina);
((((Nuytsia	((((Peraxilla	Tupeia)	Atkinsonia)	(Notanthera	Gaiadendron))	(Desmaria	((((Dendrophthoe	(Tapinanthus	((Scurrula	Englerina)	Agelanthus)))	((Taxillus	(Amyema	Bakerella))	(Moquiniella	Helixanthera)))	((Benthamina	(Ileostylus	Muellerina))	(Cecarria	Loranthus)))	(Tripodanthus	Struthanthus)))))	Tristerix)	Ligaria)	Macrosolen	Decaisnina);
(((Atkinsonia	(((Peraxilla	Tupeia)	Gaiadendron)	((((((((((Scurrula	Englerina)	Agelanthus)	(Helixanthera	(Dendrophthoe	Tapinanthus)))	(Taxillus	Amyema))	Bakerella)	Moquiniella)	((Benthamina	(Ileostylus	Muellerina))	(Cecarria	Loranthus)))	(Tripodanthus	Struthanthus))	Notanthera)	((Nuytsia	Tristerix)	Desmaria))))	Ligaria)	Macrosolen	Decaisnina);
(((((Notanthera	((Tristerix	Desmaria)	(Peraxilla	Macrosolen)))	Atkinsonia)	Gaiadendron)	Tupeia)	(Nuytsia	(((Cecarria	Loranthus)	(Ligaria	(Moquiniella	(((((Englerina	(Agelanthus	Scurrula))	(Dendrophthoe	Tapinanthus))	Helixanthera)	((Amyema	Taxillus)	Bakerella))	((Ileostylus	Muellerina)	Benthamina)))))	(Tripodanthus	Struthanthus)))	Decaisnina);
(Macrosolen	(((((Nuytsia	Gaiadendron)	(((Ligaria	Desmaria)	((Ileostylus	((Muellerina	(Cecarria	Loranthus))	((Taxillus	(Amyema	(Benthamina	(((Englerina	(Agelanthus	Scurrula))	((Dendrophthoe	Tapinanthus)	Helixanthera))	Bakerella))))	Moquiniella)))	(Tripodanthus	Struthanthus)))	Atkinsonia))	(Peraxilla	Tupeia))	Notanthera)	Tristerix)	Decaisnina);
((Nuytsia	Atkinsonia)	(((Peraxilla	Tupeia)	(Macrosolen	(Tristerix	Desmaria)))	(((Cecarria	Loranthus)	(((Taxillus	(((Dendrophthoe	(Englerina	((Agelanthus	Tapinanthus)	Scurrula)))	Amyema)	Bakerella))	(Helixanthera	Moquiniella))	(Benthamina	(Ileostylus	Muellerina))))	(Notanthera	(Gaiadendron	(Ligaria	(Tripodanthus	Struthanthus))))))	Decaisnina);
((Ligaria	(((((Muellerina	Gaiadendron)	(((Nuytsia	(Notanthera	(Cecarria	Loranthus)))	(((((((Tapinanthus	Agelanthus)	Dendrophthoe)	Scurrula)	(Taxillus	(Amyema	(Helixanthera	(Benthamina	Bakerella)))))	Englerina)	Moquiniella)	Desmaria))	Atkinsonia))	(Ileostylus	(Tripodanthus	Struthanthus)))	(Peraxilla	Tupeia))	Tristerix))	Macrosolen	Decaisnina);
((Ligaria	(Atkinsonia	((((Desmaria	Tristerix)	(Notanthera	(Cecarria	Loranthus)))	(Gaiadendron	((Muellerina	Ileostylus)	(Moquiniella	(Nuytsia	(((Benthamina	Bakerella)	((Helixanthera	Taxillus)	Amyema))	(Englerina	(Dendrophthoe	(Scurrula	(Tapinanthus	Agelanthus))))))))))	((Tripodanthus	Struthanthus)	(Peraxilla	Tupeia)))))	Macrosolen	Decaisnina);
(Gaiadendron	(((((Peraxilla	(Desmaria	Tristerix))	Macrosolen)	(Nuytsia	(((Ileostylus	((Muellerina	(Cecarria	Loranthus))	((((Amyema	(Helixanthera	Taxillus))	(Moquiniella	((Englerina	Scurrula)	(Tapinanthus	Agelanthus))))	Bakerella)	(Dendrophthoe	Benthamina))))	Ligaria)	(Tripodanthus	Struthanthus))))	(Notanthera	Atkinsonia))	Tupeia)	Decaisnina);
((Peraxilla	Tupeia)	(Gaiadendron	(((((Moquiniella	((Helixanthera	Taxillus)	(((((Ileostylus	Benthamina)	Muellerina)	(Cecarria	Loranthus))	(Bakerella	(Dendrophthoe	(Englerina	((Scurrula	Tapinanthus)	Agelanthus)))))	Amyema)))	Ligaria)	(Tripodanthus	Struthanthus))	Notanthera)	(Atkinsonia	((Desmaria	(Nuytsia	Tristerix))	Macrosolen))))	Decaisnina);
((Nuytsia	(Atkinsonia	(Desmaria	Tristerix)))	((Tupeia	((Peraxilla	Macrosolen)	((((((((((Bakerella	(Dendrophthoe	Helixanthera))	Taxillus)	Amyema)	Englerina)	(Scurrula	Benthamina))	((Tapinanthus	Muellerina)	Ligaria))	(Moquiniella	Agelanthus))	Ileostylus)	(Tripodanthus	Struthanthus))	((Cecarria	Loranthus)	Notanthera))))	Gaiadendron)	Decaisnina);
(((((((((Loranthus	Cecarria)	Muellerina)	((Ileostylus	(Tripodanthus	Struthanthus))	((Benthamina	(Bakerella	((Helixanthera	(Dendrophthoe	(Tapinanthus	(Agelanthus	(Englerina	Scurrula)))))	(Taxillus	Amyema))))	Moquiniella)))	(Peraxilla	Notanthera))	(Nuytsia	(Desmaria	Tristerix)))	(Gaiadendron	Atkinsonia))	Tupeia)	Macrosolen)	Ligaria	Decaisnina);
(Macrosolen	((Ligaria	Desmaria)	((((Gaiadendron	(Tripodanthus	Struthanthus))	Atkinsonia)	(((Loranthus	Cecarria)	(Benthamina	(Ileostylus	Muellerina)))	((Taxillus	(((Moquiniella	Helixanthera)	Bakerella)	Amyema))	(Dendrophthoe	(Tapinanthus	(Agelanthus	(Englerina	Scurrula)))))))	((Tupeia	(Peraxilla	Notanthera))	(Tristerix	Nuytsia))))	Decaisnina);
(Macrosolen	((((((Notanthera	(Loranthus	Cecarria))	Desmaria)	(Amyema	((((Dendrophthoe	(Scurrula	((Tapinanthus	Agelanthus)	Englerina)))	(Benthamina	(Ileostylus	Muellerina)))	((Tupeia	Peraxilla)	Bakerella))	((Taxillus	(Tristerix	Nuytsia))	(Gaiadendron	(Tripodanthus	Struthanthus))))))	(Atkinsonia	Moquiniella))	Helixanthera)	Ligaria)	Decaisnina);
(((Tupeia	Peraxilla)	((((Notanthera	Macrosolen)	(Tristerix	Desmaria))	(Atkinsonia	((Ligaria	(Tripodanthus	Struthanthus))	(((Benthamina	(Ileostylus	Muellerina))	((Helixanthera	(Moquiniella	((Loranthus	Cecarria)	(Englerina	((Tapinanthus	Dendrophthoe)	(Scurrula	Agelanthus))))))	(Taxillus	Amyema)))	Bakerella))))	Gaiadendron))	Nuytsia	Decaisnina);
(Desmaria	((((Tupeia	((Ileostylus	Gaiadendron)	(Ligaria	(Tripodanthus	Struthanthus))))	(Notanthera	(Loranthus	Cecarria)))	(Amyema	(((Taxillus	(Tristerix	Nuytsia))	(Muellerina	(Macrosolen	Bakerella)))	(Benthamina	((Atkinsonia	Moquiniella)	Helixanthera)))))	((Englerina	((Tapinanthus	Dendrophthoe)	(Scurrula	Agelanthus)))	Peraxilla))	Decaisnina);
(Atkinsonia	((Tristerix	(Peraxilla	Tupeia))	(((Gaiadendron	Notanthera)	((((((((Dendrophthoe	(((Loranthus	Cecarria)	Muellerina)	(Ileostylus	Benthamina)))	(((Taxillus	Helixanthera)	Amyema)	Bakerella))	Moquiniella)	((Agelanthus	Tapinanthus)	(Englerina	Scurrula)))	(Tripodanthus	Struthanthus))	Ligaria)	Nuytsia)	Desmaria))	Macrosolen))	Decaisnina);
(Gaiadendron	(((Desmaria	Macrosolen)	(Peraxilla	Notanthera))	((Tupeia	(((Moquiniella	(((Agelanthus	Tapinanthus)	(Englerina	Scurrula))	(((((((Loranthus	Cecarria)	Muellerina)	Ileostylus)	Benthamina)	Dendrophthoe)	Bakerella)	(Amyema	(Helixanthera	Taxillus)))))	(Tripodanthus	Struthanthus))	Ligaria))	((Nuytsia	Tristerix)	Atkinsonia)))	Decaisnina);
((((Desmaria	((Tristerix	Peraxilla)	Tupeia))	((Macrosolen	(((Loranthus	Cecarria)	(Muellerina	Ileostylus))	(((Benthamina	(((((Agelanthus	Tapinanthus)	Scurrula)	Dendrophthoe)	Bakerella)	(Amyema	(Helixanthera	Taxillus))))	Moquiniella)	Englerina)))	(Gaiadendron	(Tripodanthus	Struthanthus))))	(Notanthera	Atkinsonia))	(Nuytsia	Ligaria)	Decaisnina);
((Desmaria	(Atkinsonia	Gaiadendron))	(Macrosolen	((Tupeia	((((Moquiniella	(((Muellerina	Ileostylus)	Benthamina)	(((Helixanthera	Taxillus)	Amyema)	((Englerina	((Agelanthus	(Dendrophthoe	Tapinanthus))	Scurrula))	Bakerella))))	((Tripodanthus	Struthanthus)	Ligaria))	(Loranthus	Cecarria))	Nuytsia))	(Tristerix	(Peraxilla	Notanthera))))	Decaisnina);
(((Tristerix	Desmaria)	(((Peraxilla	Tupeia)	Notanthera)	((Gaiadendron	Nuytsia)	(Atkinsonia	(((Tripodanthus	Struthanthus)	Ligaria)	(Moquiniella	((((Loranthus	Cecarria)	Muellerina)	Ileostylus)	((Helixanthera	Taxillus)	((Amyema	(Benthamina	(Englerina	((Agelanthus	(Dendrophthoe	Tapinanthus))	Scurrula))))	Bakerella)))))))))	Macrosolen	Decaisnina);
(Macrosolen	((((((Nuytsia	((Tripodanthus	Struthanthus)	(((((Cecarria	Loranthus)	(((Agelanthus	Tapinanthus)	Englerina)	Scurrula))	(Taxillus	Moquiniella))	(((Ileostylus	Muellerina)	(Bakerella	Benthamina))	Amyema))	(Helixanthera	Dendrophthoe))))	(Peraxilla	Notanthera))	((Desmaria	Tupeia)	Gaiadendron))	Atkinsonia)	Tristerix)	Ligaria)	Decaisnina);
(Macrosolen	(((Gaiadendron	((Tristerix	Desmaria)	(Peraxilla	Tupeia)))	(((Ligaria	(((Ileostylus	Muellerina)	(Tripodanthus	Struthanthus))	(((((Amyema	Taxillus)	(Helixanthera	(Bakerella	(Dendrophthoe	((Agelanthus	Tapinanthus)	(Englerina	Scurrula))))))	Benthamina)	Moquiniella)	(Cecarria	Loranthus))))	Notanthera)	Atkinsonia))	Nuytsia)	Decaisnina);
(Nuytsia	(((((Ileostylus	(((Moquiniella	((((Dendrophthoe	(Tapinanthus	((Englerina	Scurrula)	Agelanthus)))	Helixanthera)	Benthamina)	(Amyema	Taxillus)))	Bakerella)	(Muellerina	(Cecarria	Loranthus))))	(Tripodanthus	Struthanthus))	Ligaria)	Notanthera)	(((Macrosolen	Gaiadendron)	((Tristerix	Desmaria)	(Peraxilla	Tupeia)))	Atkinsonia))	Decaisnina);
(Nuytsia	((((((((Amyema	(Taxillus	Helixanthera))	((Bakerella	Dendrophthoe)	((Tapinanthus	((Englerina	Scurrula)	Agelanthus))	Benthamina)))	Moquiniella)	((Ileostylus	Muellerina)	(Cecarria	Loranthus)))	(Tripodanthus	Struthanthus))	Ligaria)	Notanthera)	(Gaiadendron	((Macrosolen	(Tristerix	Desmaria))	(Atkinsonia	(Peraxilla	Tupeia)))))	Decaisnina);
((Macrosolen	((Tupeia	((Gaiadendron	(Peraxilla	Notanthera))	(((((Ileostylus	Muellerina)	((Cecarria	Loranthus)	((((Dendrophthoe	Tapinanthus)	(Scurrula	Agelanthus))	Englerina)	((Amyema	(Taxillus	(Benthamina	Bakerella)))	(Moquiniella	Helixanthera)))))	(Tripodanthus	Struthanthus))	Atkinsonia)	Desmaria)))	(Nuytsia	Tristerix)))	Ligaria	Decaisnina);
((Macrosolen	(((Atkinsonia	(Peraxilla	Notanthera))	((((Ileostylus	Muellerina)	((Cecarria	Loranthus)	((((Amyema	(((Englerina	((Agelanthus	Tapinanthus)	Scurrula))	Dendrophthoe)	Benthamina))	Taxillus)	(Moquiniella	Helixanthera))	Bakerella)))	(Gaiadendron	(Tripodanthus	Struthanthus)))	(Desmaria	Tupeia)))	(Nuytsia	Tristerix)))	Ligaria	Decaisnina);
((Macrosolen	((Peraxilla	(Tristerix	Desmaria))	(((Notanthera	Tupeia)	(Atkinsonia	(Nuytsia	(((Ileostylus	Muellerina)	(((Moquiniella	(((Englerina	((Agelanthus	(Tapinanthus	Dendrophthoe))	Scurrula))	Benthamina)	(Amyema	(Taxillus	Helixanthera))))	Bakerella)	(Cecarria	Loranthus)))	(Tripodanthus	Struthanthus)))))	Gaiadendron)))	Ligaria	Decaisnina);
(Macrosolen	((((((Scurrula	Englerina)	Agelanthus)	(Amyema	(((Helixanthera	(Tapinanthus	Dendrophthoe))	((Ileostylus	Muellerina)	Benthamina))	(((Cecarria	Loranthus)	Bakerella)	(Taxillus	Moquiniella)))))	(Ligaria	(Tripodanthus	Struthanthus)))	Nuytsia)	(Tupeia	(((Peraxilla	Notanthera)	(Tristerix	Desmaria))	(Atkinsonia	Gaiadendron))))	Decaisnina);
(Macrosolen	(((Tristerix	Desmaria)	((Gaiadendron	(Atkinsonia	(Peraxilla	Tupeia)))	((((((Cecarria	Loranthus)	(((Bakerella	(Taxillus	(((Helixanthera	(Tapinanthus	Dendrophthoe))	(Scurrula	Englerina))	Amyema)))	Moquiniella)	((Ileostylus	Muellerina)	Benthamina)))	Agelanthus)	(Tripodanthus	Struthanthus))	Nuytsia)	Notanthera)))	Ligaria)	Decaisnina);
(Macrosolen	((Atkinsonia	(((Desmaria	(Tristerix	Nuytsia))	(Gaiadendron	(Peraxilla	Tupeia)))	(Notanthera	(((Cecarria	Loranthus)	((((Dendrophthoe	((Ileostylus	Muellerina)	Benthamina))	((Bakerella	Amyema)	(Taxillus	Helixanthera)))	(Scurrula	((Englerina	Agelanthus)	Tapinanthus)))	Moquiniella))	(Tripodanthus	Struthanthus)))))	Ligaria)	Decaisnina);
((((Tripodanthus	Struthanthus)	Macrosolen)	(Tupeia	Peraxilla))	((((((Loranthus	Cecarria)	((Moquiniella	((Amyema	Taxillus)	(((Scurrula	(Agelanthus	(Englerina	Tapinanthus)))	Benthamina)	(Helixanthera	Dendrophthoe))))	Bakerella))	Ileostylus)	Muellerina)	(((Tristerix	Desmaria)	Nuytsia)	Atkinsonia))	(Notanthera	(Gaiadendron	Ligaria)))	Decaisnina);
(((Desmaria	Ligaria)	(Nuytsia	Tristerix))	((Atkinsonia	Macrosolen)	(Tupeia	(((Peraxilla	Notanthera)	Gaiadendron)	(((((Agelanthus	(Englerina	Tapinanthus))	Scurrula)	(((Helixanthera	Moquiniella)	(Taxillus	Amyema))	(Dendrophthoe	Bakerella)))	((Tripodanthus	Struthanthus)	((Ileostylus	Benthamina)	Muellerina)))	(Loranthus	Cecarria)))))	Decaisnina);
((((((Macrosolen	(Tristerix	Desmaria))	Atkinsonia)	(((Notanthera	(Loranthus	Cecarria))	((Bakerella	((Moquiniella	(Dendrophthoe	((Agelanthus	Tapinanthus)	Scurrula)))	((Taxillus	Helixanthera)	(Amyema	((Tripodanthus	Struthanthus)	(Ileostylus	(Benthamina	Muellerina)))))))	Ligaria))	Englerina))	(Tupeia	Peraxilla))	Gaiadendron)	Nuytsia	Decaisnina);
(Nuytsia	(Desmaria	((Macrosolen	Gaiadendron)	((Atkinsonia	(Tupeia	(Tristerix	Peraxilla)))	(((((Tripodanthus	Struthanthus)	((Loranthus	Cecarria)	Muellerina))	Ileostylus)	(Ligaria	((Englerina	(Benthamina	((Amyema	((Dendrophthoe	((Agelanthus	Tapinanthus)	Scurrula))	Bakerella))	(Helixanthera	Taxillus))))	Moquiniella)))	Notanthera))))	Decaisnina);
(Macrosolen	(((((Tristerix	Nuytsia)	(Tupeia	Peraxilla))	(((((Loranthus	Cecarria)	Notanthera)	((((Tripodanthus	Struthanthus)	(Englerina	((Agelanthus	Tapinanthus)	Scurrula)))	(((Helixanthera	(Bakerella	Dendrophthoe))	Amyema)	(Moquiniella	Taxillus)))	(Benthamina	(Muellerina	Ileostylus))))	Desmaria)	Gaiadendron))	Atkinsonia)	Ligaria)	Decaisnina);
(Macrosolen	(((Tristerix	Desmaria)	(((((Loranthus	Cecarria)	Notanthera)	Peraxilla)	(Tupeia	(Gaiadendron	((Tripodanthus	Struthanthus)	Nuytsia))))	(Atkinsonia	(((Amyema	((Helixanthera	Taxillus)	(Dendrophthoe	((Benthamina	(Muellerina	Ileostylus))	(((Englerina	Agelanthus)	Tapinanthus)	Scurrula)))))	Bakerella)	Moquiniella))))	Ligaria)	Decaisnina);
(Macrosolen	(((Gaiadendron	(((Atkinsonia	(Moquiniella	(Nuytsia	((Benthamina	(((Helixanthera	Taxillus)	Amyema)	(Bakerella	(Dendrophthoe	(Scurrula	(Agelanthus	Tapinanthus))))))	Englerina))))	(Notanthera	(Tripodanthus	Struthanthus)))	Tupeia))	(((Loranthus	Cecarria)	Muellerina)	Ileostylus))	((Peraxilla	Tristerix)	(Ligaria	Desmaria)))	Decaisnina);
(Macrosolen	(Ligaria	((((((Tripodanthus	Struthanthus)	(((Ileostylus	Muellerina)	(((Benthamina	(((Agelanthus	(Dendrophthoe	Tapinanthus))	Scurrula)	Englerina))	(((Taxillus	Bakerella)	Amyema)	Helixanthera))	Moquiniella))	(Loranthus	Cecarria)))	Gaiadendron)	((Nuytsia	Atkinsonia)	((Peraxilla	Tupeia)	Desmaria)))	Notanthera)	Tristerix))	Decaisnina);
(Macrosolen	(Ligaria	((Helixanthera	((((Taxillus	(Nuytsia	Tristerix))	(Tripodanthus	Struthanthus))	((((((Benthamina	Ileostylus)	Muellerina)	(Dendrophthoe	(Tapinanthus	((Scurrula	Englerina)	Agelanthus))))	Amyema)	((Atkinsonia	(Notanthera	(Loranthus	Cecarria)))	Moquiniella))	Gaiadendron))	((Peraxilla	Tupeia)	Bakerella)))	Desmaria))	Decaisnina);
(Macrosolen	(((Ligaria	Desmaria)	(Nuytsia	Tristerix))	(((((((Tripodanthus	Struthanthus)	(Ileostylus	Muellerina))	((((Tapinanthus	(Englerina	Agelanthus))	Scurrula)	((Taxillus	Amyema)	((Benthamina	Dendrophthoe)	(Helixanthera	Moquiniella))))	Bakerella))	(Loranthus	Cecarria))	Atkinsonia)	(Peraxilla	Tupeia))	(Notanthera	Gaiadendron)))	Decaisnina);
