# Supplementary material for: Evolution of pollen morphology in Loranthaceae
Source: Grana. 2017 Feb 20;57(1-2):16–116. doi: 10.1080/00173134.2016.1261939 (PMC5771552; doi:10.1080/00173134.2016.1261939)
Supplement: Grimsson et al. Online supplementary material [file SGRA_A_1261939_SM9964.zip › ML/RAxML_info.conc.gen.noq]

This is RAxML version 7.2.6 released by Alexandros Stamatakis in February 2010.

With greatly appreciated code contributions by:
Andre Aberer (TUM)
Simon Berger (TUM)
John Cazes (TACC)
Michael Ott (TUM)
Nick Pattengale (UNM)
Wayne Pfeiffer (SDSC)


Alignment has 2972 distinct alignment patterns

Proportion of gaps and completely undetermined characters in this alignment: 28.67%

RAxML rapid bootstrapping and subsequent ML search

Using 1 distinct models/data partitions with joint branch length optimization


Executing 1000 rapid bootstrap inferences and thereafter a thorough ML search 

All free model parameters will be estimated by RAxML
ML estimate of 25 per site rate categories

Likelihood of final tree will be evaluated and optimized under GAMMA

GAMMA Model parameters will be estimated up to an accuracy of 0.1000000000 Log Likelihood units

Partition: 0
Alignment Patterns: 2972
Name: No Name Provided
DataType: DNA
Substitution Matrix: GTR


RAxML was called as follows:

raxmlHPC-PTHREADS -T 3 -s conc.gen.epf.ex -m GTRCAT -n conc.gen.noq -f a -x 65489 -# autoMRE 


Time for BS model parameter optimization 3.000000
Bootstrap[0]: Time 7.000000 seconds, bootstrap likelihood -35151.826580, best rearrangement setting 9
Bootstrap[1]: Time 2.000000 seconds, bootstrap likelihood -35633.355584, best rearrangement setting 6
Bootstrap[2]: Time 3.000000 seconds, bootstrap likelihood -34447.361566, best rearrangement setting 14
Bootstrap[3]: Time 3.000000 seconds, bootstrap likelihood -35090.707707, best rearrangement setting 6
Bootstrap[4]: Time 2.000000 seconds, bootstrap likelihood -35580.860629, best rearrangement setting 7
Bootstrap[5]: Time 3.000000 seconds, bootstrap likelihood -35676.396366, best rearrangement setting 14
Bootstrap[6]: Time 3.000000 seconds, bootstrap likelihood -34641.340800, best rearrangement setting 7
Bootstrap[7]: Time 3.000000 seconds, bootstrap likelihood -34728.925274, best rearrangement setting 15
Bootstrap[8]: Time 2.000000 seconds, bootstrap likelihood -35550.146917, best rearrangement setting 7
Bootstrap[9]: Time 3.000000 seconds, bootstrap likelihood -34774.026165, best rearrangement setting 7
Bootstrap[10]: Time 2.000000 seconds, bootstrap likelihood -35494.392688, best rearrangement setting 5
Bootstrap[11]: Time 3.000000 seconds, bootstrap likelihood -35643.080824, best rearrangement setting 12
Bootstrap[12]: Time 3.000000 seconds, bootstrap likelihood -34897.966245, best rearrangement setting 12
Bootstrap[13]: Time 3.000000 seconds, bootstrap likelihood -35224.531984, best rearrangement setting 11
Bootstrap[14]: Time 2.000000 seconds, bootstrap likelihood -34987.136451, best rearrangement setting 14
Bootstrap[15]: Time 3.000000 seconds, bootstrap likelihood -33924.354327, best rearrangement setting 6
Bootstrap[16]: Time 2.000000 seconds, bootstrap likelihood -35308.042183, best rearrangement setting 15
Bootstrap[17]: Time 3.000000 seconds, bootstrap likelihood -34845.554240, best rearrangement setting 9
Bootstrap[18]: Time 2.000000 seconds, bootstrap likelihood -34333.355314, best rearrangement setting 15
Bootstrap[19]: Time 3.000000 seconds, bootstrap likelihood -34953.906151, best rearrangement setting 9
Bootstrap[20]: Time 2.000000 seconds, bootstrap likelihood -36179.091760, best rearrangement setting 11
Bootstrap[21]: Time 3.000000 seconds, bootstrap likelihood -34492.421008, best rearrangement setting 6
Bootstrap[22]: Time 2.000000 seconds, bootstrap likelihood -36133.027492, best rearrangement setting 14
Bootstrap[23]: Time 3.000000 seconds, bootstrap likelihood -34637.380107, best rearrangement setting 6
Bootstrap[24]: Time 2.000000 seconds, bootstrap likelihood -36066.065732, best rearrangement setting 7
Bootstrap[25]: Time 3.000000 seconds, bootstrap likelihood -35155.477919, best rearrangement setting 13
Bootstrap[26]: Time 2.000000 seconds, bootstrap likelihood -34683.726475, best rearrangement setting 8
Bootstrap[27]: Time 3.000000 seconds, bootstrap likelihood -35774.731520, best rearrangement setting 15
Bootstrap[28]: Time 3.000000 seconds, bootstrap likelihood -36027.870395, best rearrangement setting 10
Bootstrap[29]: Time 3.000000 seconds, bootstrap likelihood -35089.136053, best rearrangement setting 6
Bootstrap[30]: Time 2.000000 seconds, bootstrap likelihood -35113.873211, best rearrangement setting 11
Bootstrap[31]: Time 3.000000 seconds, bootstrap likelihood -34544.648907, best rearrangement setting 13
Bootstrap[32]: Time 3.000000 seconds, bootstrap likelihood -35476.437109, best rearrangement setting 9
Bootstrap[33]: Time 2.000000 seconds, bootstrap likelihood -33676.162375, best rearrangement setting 5
Bootstrap[34]: Time 3.000000 seconds, bootstrap likelihood -34480.633093, best rearrangement setting 11
Bootstrap[35]: Time 2.000000 seconds, bootstrap likelihood -35463.683135, best rearrangement setting 15
Bootstrap[36]: Time 3.000000 seconds, bootstrap likelihood -35783.133233, best rearrangement setting 6
Bootstrap[37]: Time 2.000000 seconds, bootstrap likelihood -34948.744997, best rearrangement setting 5
Bootstrap[38]: Time 3.000000 seconds, bootstrap likelihood -34982.990358, best rearrangement setting 9
Bootstrap[39]: Time 3.000000 seconds, bootstrap likelihood -35048.441533, best rearrangement setting 7
Bootstrap[40]: Time 2.000000 seconds, bootstrap likelihood -35487.012475, best rearrangement setting 13
Bootstrap[41]: Time 3.000000 seconds, bootstrap likelihood -35766.344018, best rearrangement setting 14
Bootstrap[42]: Time 3.000000 seconds, bootstrap likelihood -35550.074109, best rearrangement setting 11
Bootstrap[43]: Time 3.000000 seconds, bootstrap likelihood -35006.905639, best rearrangement setting 6
Bootstrap[44]: Time 2.000000 seconds, bootstrap likelihood -36689.269633, best rearrangement setting 14
Bootstrap[45]: Time 3.000000 seconds, bootstrap likelihood -35217.656182, best rearrangement setting 11
Bootstrap[46]: Time 3.000000 seconds, bootstrap likelihood -35400.898397, best rearrangement setting 9
Bootstrap[47]: Time 3.000000 seconds, bootstrap likelihood -34926.012915, best rearrangement setting 9
Bootstrap[48]: Time 3.000000 seconds, bootstrap likelihood -35699.724223, best rearrangement setting 15
Bootstrap[49]: Time 2.000000 seconds, bootstrap likelihood -34721.402992, best rearrangement setting 14
Bootstrap[50]: Time 3.000000 seconds, bootstrap likelihood -35219.589918, best rearrangement setting 14
Bootstrap[51]: Time 3.000000 seconds, bootstrap likelihood -34868.355334, best rearrangement setting 6
Bootstrap[52]: Time 2.000000 seconds, bootstrap likelihood -35563.856653, best rearrangement setting 7
Bootstrap[53]: Time 3.000000 seconds, bootstrap likelihood -34323.076431, best rearrangement setting 12
Bootstrap[54]: Time 3.000000 seconds, bootstrap likelihood -35661.590076, best rearrangement setting 14
Bootstrap[55]: Time 3.000000 seconds, bootstrap likelihood -35758.230376, best rearrangement setting 10
Bootstrap[56]: Time 3.000000 seconds, bootstrap likelihood -35847.186311, best rearrangement setting 6
Bootstrap[57]: Time 2.000000 seconds, bootstrap likelihood -35907.609594, best rearrangement setting 14
Bootstrap[58]: Time 3.000000 seconds, bootstrap likelihood -34465.369695, best rearrangement setting 8
Bootstrap[59]: Time 3.000000 seconds, bootstrap likelihood -35662.449574, best rearrangement setting 8
Bootstrap[60]: Time 2.000000 seconds, bootstrap likelihood -35937.649174, best rearrangement setting 10
Bootstrap[61]: Time 3.000000 seconds, bootstrap likelihood -35870.888270, best rearrangement setting 8
Bootstrap[62]: Time 2.000000 seconds, bootstrap likelihood -35163.540759, best rearrangement setting 8
Bootstrap[63]: Time 3.000000 seconds, bootstrap likelihood -34317.603067, best rearrangement setting 6
Bootstrap[64]: Time 3.000000 seconds, bootstrap likelihood -36025.747222, best rearrangement setting 14
Bootstrap[65]: Time 2.000000 seconds, bootstrap likelihood -36200.485895, best rearrangement setting 5
Bootstrap[66]: Time 3.000000 seconds, bootstrap likelihood -36165.742772, best rearrangement setting 12
Bootstrap[67]: Time 3.000000 seconds, bootstrap likelihood -35534.334687, best rearrangement setting 6
Bootstrap[68]: Time 2.000000 seconds, bootstrap likelihood -36320.057362, best rearrangement setting 7
Bootstrap[69]: Time 3.000000 seconds, bootstrap likelihood -35706.162379, best rearrangement setting 6
Bootstrap[70]: Time 2.000000 seconds, bootstrap likelihood -35148.113257, best rearrangement setting 8
Bootstrap[71]: Time 3.000000 seconds, bootstrap likelihood -36573.594608, best rearrangement setting 8
Bootstrap[72]: Time 3.000000 seconds, bootstrap likelihood -35236.171414, best rearrangement setting 15
Bootstrap[73]: Time 2.000000 seconds, bootstrap likelihood -34281.780603, best rearrangement setting 9
Bootstrap[74]: Time 3.000000 seconds, bootstrap likelihood -35475.926596, best rearrangement setting 8
Bootstrap[75]: Time 3.000000 seconds, bootstrap likelihood -35710.222021, best rearrangement setting 9
Bootstrap[76]: Time 2.000000 seconds, bootstrap likelihood -34932.170375, best rearrangement setting 9
Bootstrap[77]: Time 3.000000 seconds, bootstrap likelihood -35399.682788, best rearrangement setting 15
Bootstrap[78]: Time 2.000000 seconds, bootstrap likelihood -35113.879827, best rearrangement setting 9
Bootstrap[79]: Time 3.000000 seconds, bootstrap likelihood -35547.926014, best rearrangement setting 13
Bootstrap[80]: Time 3.000000 seconds, bootstrap likelihood -35697.024616, best rearrangement setting 8
Bootstrap[81]: Time 3.000000 seconds, bootstrap likelihood -34931.784440, best rearrangement setting 8
Bootstrap[82]: Time 2.000000 seconds, bootstrap likelihood -34526.255991, best rearrangement setting 6
Bootstrap[83]: Time 3.000000 seconds, bootstrap likelihood -35433.629922, best rearrangement setting 13
Bootstrap[84]: Time 3.000000 seconds, bootstrap likelihood -35201.620317, best rearrangement setting 5
Bootstrap[85]: Time 3.000000 seconds, bootstrap likelihood -35075.990032, best rearrangement setting 7
Bootstrap[86]: Time 2.000000 seconds, bootstrap likelihood -35613.474144, best rearrangement setting 10
Bootstrap[87]: Time 3.000000 seconds, bootstrap likelihood -34359.414494, best rearrangement setting 13
Bootstrap[88]: Time 3.000000 seconds, bootstrap likelihood -34510.960393, best rearrangement setting 14
Bootstrap[89]: Time 3.000000 seconds, bootstrap likelihood -34718.652932, best rearrangement setting 13
Bootstrap[90]: Time 3.000000 seconds, bootstrap likelihood -35331.992530, best rearrangement setting 7
Bootstrap[91]: Time 3.000000 seconds, bootstrap likelihood -35498.208192, best rearrangement setting 8
Bootstrap[92]: Time 2.000000 seconds, bootstrap likelihood -34842.385492, best rearrangement setting 5
Bootstrap[93]: Time 3.000000 seconds, bootstrap likelihood -34456.246600, best rearrangement setting 14
Bootstrap[94]: Time 3.000000 seconds, bootstrap likelihood -36703.932864, best rearrangement setting 11
Bootstrap[95]: Time 2.000000 seconds, bootstrap likelihood -35005.274626, best rearrangement setting 11
Bootstrap[96]: Time 3.000000 seconds, bootstrap likelihood -35487.117686, best rearrangement setting 13
Bootstrap[97]: Time 2.000000 seconds, bootstrap likelihood -35242.820570, best rearrangement setting 5
Bootstrap[98]: Time 3.000000 seconds, bootstrap likelihood -35827.960589, best rearrangement setting 13
Bootstrap[99]: Time 2.000000 seconds, bootstrap likelihood -34984.723372, best rearrangement setting 5
Bootstrap[100]: Time 3.000000 seconds, bootstrap likelihood -34614.381598, best rearrangement setting 8
Bootstrap[101]: Time 3.000000 seconds, bootstrap likelihood -35193.561141, best rearrangement setting 10
Bootstrap[102]: Time 3.000000 seconds, bootstrap likelihood -34547.953328, best rearrangement setting 9
Bootstrap[103]: Time 3.000000 seconds, bootstrap likelihood -35979.514172, best rearrangement setting 7
Bootstrap[104]: Time 2.000000 seconds, bootstrap likelihood -35922.221548, best rearrangement setting 8
Bootstrap[105]: Time 3.000000 seconds, bootstrap likelihood -35549.292149, best rearrangement setting 15
Bootstrap[106]: Time 3.000000 seconds, bootstrap likelihood -34572.467862, best rearrangement setting 12
Bootstrap[107]: Time 3.000000 seconds, bootstrap likelihood -35473.112809, best rearrangement setting 9
Bootstrap[108]: Time 3.000000 seconds, bootstrap likelihood -35890.440603, best rearrangement setting 15
Bootstrap[109]: Time 2.000000 seconds, bootstrap likelihood -35767.670730, best rearrangement setting 8
Bootstrap[110]: Time 3.000000 seconds, bootstrap likelihood -35360.559329, best rearrangement setting 9
Bootstrap[111]: Time 2.000000 seconds, bootstrap likelihood -35087.770672, best rearrangement setting 10
Bootstrap[112]: Time 3.000000 seconds, bootstrap likelihood -35244.081497, best rearrangement setting 11
Bootstrap[113]: Time 3.000000 seconds, bootstrap likelihood -35349.401680, best rearrangement setting 12
Bootstrap[114]: Time 3.000000 seconds, bootstrap likelihood -35550.519654, best rearrangement setting 12
Bootstrap[115]: Time 2.000000 seconds, bootstrap likelihood -34648.962251, best rearrangement setting 10
Bootstrap[116]: Time 3.000000 seconds, bootstrap likelihood -35727.579907, best rearrangement setting 9
Bootstrap[117]: Time 3.000000 seconds, bootstrap likelihood -34505.710024, best rearrangement setting 11
Bootstrap[118]: Time 2.000000 seconds, bootstrap likelihood -34382.156479, best rearrangement setting 11
Bootstrap[119]: Time 3.000000 seconds, bootstrap likelihood -35855.550421, best rearrangement setting 10
Bootstrap[120]: Time 3.000000 seconds, bootstrap likelihood -35260.827944, best rearrangement setting 5
Bootstrap[121]: Time 3.000000 seconds, bootstrap likelihood -35722.324476, best rearrangement setting 8
Bootstrap[122]: Time 2.000000 seconds, bootstrap likelihood -35123.590013, best rearrangement setting 12
Bootstrap[123]: Time 3.000000 seconds, bootstrap likelihood -35939.182689, best rearrangement setting 7
Bootstrap[124]: Time 3.000000 seconds, bootstrap likelihood -35086.418121, best rearrangement setting 9
Bootstrap[125]: Time 2.000000 seconds, bootstrap likelihood -33893.731892, best rearrangement setting 14
Bootstrap[126]: Time 3.000000 seconds, bootstrap likelihood -34077.200123, best rearrangement setting 11
Bootstrap[127]: Time 3.000000 seconds, bootstrap likelihood -34602.150369, best rearrangement setting 12
Bootstrap[128]: Time 3.000000 seconds, bootstrap likelihood -35943.659870, best rearrangement setting 13
Bootstrap[129]: Time 2.000000 seconds, bootstrap likelihood -36921.993199, best rearrangement setting 12
Bootstrap[130]: Time 3.000000 seconds, bootstrap likelihood -35076.522387, best rearrangement setting 5
Bootstrap[131]: Time 2.000000 seconds, bootstrap likelihood -34669.538100, best rearrangement setting 5
Bootstrap[132]: Time 3.000000 seconds, bootstrap likelihood -34803.883103, best rearrangement setting 5
Bootstrap[133]: Time 2.000000 seconds, bootstrap likelihood -34292.662037, best rearrangement setting 9
Bootstrap[134]: Time 3.000000 seconds, bootstrap likelihood -35766.555947, best rearrangement setting 8
Bootstrap[135]: Time 2.000000 seconds, bootstrap likelihood -35369.301843, best rearrangement setting 6
Bootstrap[136]: Time 3.000000 seconds, bootstrap likelihood -36485.538516, best rearrangement setting 8
Bootstrap[137]: Time 2.000000 seconds, bootstrap likelihood -34596.106015, best rearrangement setting 8
Bootstrap[138]: Time 3.000000 seconds, bootstrap likelihood -34613.253625, best rearrangement setting 12
Bootstrap[139]: Time 3.000000 seconds, bootstrap likelihood -34838.795626, best rearrangement setting 8
Bootstrap[140]: Time 3.000000 seconds, bootstrap likelihood -35357.042438, best rearrangement setting 8
Bootstrap[141]: Time 3.000000 seconds, bootstrap likelihood -34105.804341, best rearrangement setting 8
Bootstrap[142]: Time 2.000000 seconds, bootstrap likelihood -35255.647296, best rearrangement setting 6
Bootstrap[143]: Time 3.000000 seconds, bootstrap likelihood -34449.894649, best rearrangement setting 10
Bootstrap[144]: Time 3.000000 seconds, bootstrap likelihood -34178.727128, best rearrangement setting 10
Bootstrap[145]: Time 2.000000 seconds, bootstrap likelihood -36066.675975, best rearrangement setting 8
Bootstrap[146]: Time 3.000000 seconds, bootstrap likelihood -34537.122199, best rearrangement setting 15
Bootstrap[147]: Time 3.000000 seconds, bootstrap likelihood -35770.162284, best rearrangement setting 11
Bootstrap[148]: Time 2.000000 seconds, bootstrap likelihood -35663.029664, best rearrangement setting 8
Bootstrap[149]: Time 3.000000 seconds, bootstrap likelihood -35470.591853, best rearrangement setting 7
Bootstrap[150]: Time 3.000000 seconds, bootstrap likelihood -34967.615403, best rearrangement setting 12
Bootstrap[151]: Time 2.000000 seconds, bootstrap likelihood -35109.983044, best rearrangement setting 8
Bootstrap[152]: Time 3.000000 seconds, bootstrap likelihood -36109.024406, best rearrangement setting 15
Bootstrap[153]: Time 3.000000 seconds, bootstrap likelihood -35822.872556, best rearrangement setting 6
Bootstrap[154]: Time 3.000000 seconds, bootstrap likelihood -36471.651937, best rearrangement setting 14
Bootstrap[155]: Time 2.000000 seconds, bootstrap likelihood -35145.083948, best rearrangement setting 5
Bootstrap[156]: Time 3.000000 seconds, bootstrap likelihood -34912.538077, best rearrangement setting 12
Bootstrap[157]: Time 2.000000 seconds, bootstrap likelihood -35422.899486, best rearrangement setting 7
Bootstrap[158]: Time 2.000000 seconds, bootstrap likelihood -35361.804610, best rearrangement setting 12
Bootstrap[159]: Time 3.000000 seconds, bootstrap likelihood -35327.772472, best rearrangement setting 6
Bootstrap[160]: Time 3.000000 seconds, bootstrap likelihood -35176.165027, best rearrangement setting 8
Bootstrap[161]: Time 2.000000 seconds, bootstrap likelihood -35089.139810, best rearrangement setting 6
Bootstrap[162]: Time 4.000000 seconds, bootstrap likelihood -34492.529973, best rearrangement setting 15
Bootstrap[163]: Time 3.000000 seconds, bootstrap likelihood -35254.737346, best rearrangement setting 8
Bootstrap[164]: Time 2.000000 seconds, bootstrap likelihood -34994.361224, best rearrangement setting 5
Bootstrap[165]: Time 3.000000 seconds, bootstrap likelihood -34448.192300, best rearrangement setting 8
Bootstrap[166]: Time 2.000000 seconds, bootstrap likelihood -34879.542651, best rearrangement setting 6
Bootstrap[167]: Time 2.000000 seconds, bootstrap likelihood -34622.961890, best rearrangement setting 6
Bootstrap[168]: Time 2.000000 seconds, bootstrap likelihood -34055.150970, best rearrangement setting 5
Bootstrap[169]: Time 3.000000 seconds, bootstrap likelihood -34391.771711, best rearrangement setting 12
Bootstrap[170]: Time 3.000000 seconds, bootstrap likelihood -34913.777160, best rearrangement setting 11
Bootstrap[171]: Time 2.000000 seconds, bootstrap likelihood -35334.458837, best rearrangement setting 6
Bootstrap[172]: Time -3597.000000 seconds, bootstrap likelihood -35923.220902, best rearrangement setting 15
Bootstrap[173]: Time 2.000000 seconds, bootstrap likelihood -36185.108307, best rearrangement setting 5
Bootstrap[174]: Time 3.000000 seconds, bootstrap likelihood -35803.717974, best rearrangement setting 12
Bootstrap[175]: Time 3.000000 seconds, bootstrap likelihood -35962.982690, best rearrangement setting 7
Bootstrap[176]: Time 3.000000 seconds, bootstrap likelihood -34880.462592, best rearrangement setting 9
Bootstrap[177]: Time 3.000000 seconds, bootstrap likelihood -34986.319293, best rearrangement setting 5
Bootstrap[178]: Time 3.000000 seconds, bootstrap likelihood -35000.258097, best rearrangement setting 9
Bootstrap[179]: Time 2.000000 seconds, bootstrap likelihood -34614.851756, best rearrangement setting 11
Bootstrap[180]: Time 3.000000 seconds, bootstrap likelihood -35900.889627, best rearrangement setting 14
Bootstrap[181]: Time 3.000000 seconds, bootstrap likelihood -34612.205064, best rearrangement setting 15
Bootstrap[182]: Time 2.000000 seconds, bootstrap likelihood -34838.746089, best rearrangement setting 10
Bootstrap[183]: Time 2.000000 seconds, bootstrap likelihood -36132.691208, best rearrangement setting 6
Bootstrap[184]: Time 3.000000 seconds, bootstrap likelihood -35373.710214, best rearrangement setting 12
Bootstrap[185]: Time 3.000000 seconds, bootstrap likelihood -34727.435288, best rearrangement setting 6
Bootstrap[186]: Time 2.000000 seconds, bootstrap likelihood -34579.699535, best rearrangement setting 7
Bootstrap[187]: Time 3.000000 seconds, bootstrap likelihood -35061.840354, best rearrangement setting 14
Bootstrap[188]: Time 3.000000 seconds, bootstrap likelihood -35665.866120, best rearrangement setting 13
Bootstrap[189]: Time 2.000000 seconds, bootstrap likelihood -34039.894979, best rearrangement setting 7
Bootstrap[190]: Time 3.000000 seconds, bootstrap likelihood -35352.837414, best rearrangement setting 12
Bootstrap[191]: Time 3.000000 seconds, bootstrap likelihood -35678.948010, best rearrangement setting 12
Bootstrap[192]: Time 3.000000 seconds, bootstrap likelihood -34611.471951, best rearrangement setting 12
Bootstrap[193]: Time 3.000000 seconds, bootstrap likelihood -34571.688474, best rearrangement setting 15
Bootstrap[194]: Time 3.000000 seconds, bootstrap likelihood -35331.202918, best rearrangement setting 8
Bootstrap[195]: Time 2.000000 seconds, bootstrap likelihood -34755.074614, best rearrangement setting 10
Bootstrap[196]: Time 3.000000 seconds, bootstrap likelihood -35798.439319, best rearrangement setting 12
Bootstrap[197]: Time 2.000000 seconds, bootstrap likelihood -35686.482350, best rearrangement setting 10
Bootstrap[198]: Time 3.000000 seconds, bootstrap likelihood -36447.474969, best rearrangement setting 7
Bootstrap[199]: Time 3.000000 seconds, bootstrap likelihood -35322.081272, best rearrangement setting 9
Bootstrap[200]: Time 2.000000 seconds, bootstrap likelihood -35750.547783, best rearrangement setting 11
Bootstrap[201]: Time 3.000000 seconds, bootstrap likelihood -34942.149241, best rearrangement setting 14
Bootstrap[202]: Time 2.000000 seconds, bootstrap likelihood -34329.885942, best rearrangement setting 15
Bootstrap[203]: Time 3.000000 seconds, bootstrap likelihood -35107.249940, best rearrangement setting 7
Bootstrap[204]: Time 3.000000 seconds, bootstrap likelihood -35247.656959, best rearrangement setting 5
Bootstrap[205]: Time 2.000000 seconds, bootstrap likelihood -35039.252639, best rearrangement setting 14
Bootstrap[206]: Time 3.000000 seconds, bootstrap likelihood -36125.014766, best rearrangement setting 11
Bootstrap[207]: Time 3.000000 seconds, bootstrap likelihood -34003.728810, best rearrangement setting 12
Bootstrap[208]: Time 3.000000 seconds, bootstrap likelihood -34885.431676, best rearrangement setting 9
Bootstrap[209]: Time 3.000000 seconds, bootstrap likelihood -33702.827149, best rearrangement setting 9
Bootstrap[210]: Time 2.000000 seconds, bootstrap likelihood -34802.348453, best rearrangement setting 15
Bootstrap[211]: Time 3.000000 seconds, bootstrap likelihood -35185.141537, best rearrangement setting 15
Bootstrap[212]: Time 3.000000 seconds, bootstrap likelihood -35377.598976, best rearrangement setting 12
Bootstrap[213]: Time 2.000000 seconds, bootstrap likelihood -34797.072992, best rearrangement setting 7
Bootstrap[214]: Time 3.000000 seconds, bootstrap likelihood -35183.669873, best rearrangement setting 15
Bootstrap[215]: Time 3.000000 seconds, bootstrap likelihood -35632.335661, best rearrangement setting 10
Bootstrap[216]: Time 2.000000 seconds, bootstrap likelihood -35506.393683, best rearrangement setting 6
Bootstrap[217]: Time 3.000000 seconds, bootstrap likelihood -34455.897252, best rearrangement setting 5
Bootstrap[218]: Time 3.000000 seconds, bootstrap likelihood -34735.308565, best rearrangement setting 10
Bootstrap[219]: Time 2.000000 seconds, bootstrap likelihood -35053.282379, best rearrangement setting 5
Bootstrap[220]: Time 3.000000 seconds, bootstrap likelihood -34724.069128, best rearrangement setting 9
Bootstrap[221]: Time 3.000000 seconds, bootstrap likelihood -35979.435675, best rearrangement setting 12
Bootstrap[222]: Time 3.000000 seconds, bootstrap likelihood -34602.909470, best rearrangement setting 12
Bootstrap[223]: Time 2.000000 seconds, bootstrap likelihood -34397.649803, best rearrangement setting 6
Bootstrap[224]: Time 3.000000 seconds, bootstrap likelihood -35332.942458, best rearrangement setting 5
Bootstrap[225]: Time 2.000000 seconds, bootstrap likelihood -35533.403400, best rearrangement setting 11
Bootstrap[226]: Time 3.000000 seconds, bootstrap likelihood -35071.609644, best rearrangement setting 5
Bootstrap[227]: Time 2.000000 seconds, bootstrap likelihood -34813.906094, best rearrangement setting 15
Bootstrap[228]: Time 3.000000 seconds, bootstrap likelihood -35576.163767, best rearrangement setting 15
Bootstrap[229]: Time 2.000000 seconds, bootstrap likelihood -35050.145830, best rearrangement setting 13
Bootstrap[230]: Time 3.000000 seconds, bootstrap likelihood -35547.414197, best rearrangement setting 7
Bootstrap[231]: Time 3.000000 seconds, bootstrap likelihood -34904.329521, best rearrangement setting 10
Bootstrap[232]: Time 2.000000 seconds, bootstrap likelihood -35008.651458, best rearrangement setting 12
Bootstrap[233]: Time 3.000000 seconds, bootstrap likelihood -34457.620792, best rearrangement setting 9
Bootstrap[234]: Time 3.000000 seconds, bootstrap likelihood -34849.113754, best rearrangement setting 13
Bootstrap[235]: Time 2.000000 seconds, bootstrap likelihood -34533.676208, best rearrangement setting 12
Bootstrap[236]: Time 3.000000 seconds, bootstrap likelihood -35766.116659, best rearrangement setting 14
Bootstrap[237]: Time 2.000000 seconds, bootstrap likelihood -34739.576861, best rearrangement setting 6
Bootstrap[238]: Time 3.000000 seconds, bootstrap likelihood -35000.549876, best rearrangement setting 9
Bootstrap[239]: Time 2.000000 seconds, bootstrap likelihood -35699.429034, best rearrangement setting 9
Bootstrap[240]: Time 3.000000 seconds, bootstrap likelihood -35487.675165, best rearrangement setting 13
Bootstrap[241]: Time 3.000000 seconds, bootstrap likelihood -34410.503706, best rearrangement setting 10
Bootstrap[242]: Time 3.000000 seconds, bootstrap likelihood -35829.110426, best rearrangement setting 13
Bootstrap[243]: Time 3.000000 seconds, bootstrap likelihood -34780.412582, best rearrangement setting 5
Bootstrap[244]: Time 3.000000 seconds, bootstrap likelihood -36276.499007, best rearrangement setting 9
Bootstrap[245]: Time 2.000000 seconds, bootstrap likelihood -34887.203980, best rearrangement setting 5
Bootstrap[246]: Time 3.000000 seconds, bootstrap likelihood -34854.073237, best rearrangement setting 8
Bootstrap[247]: Time 2.000000 seconds, bootstrap likelihood -35352.948170, best rearrangement setting 9
Bootstrap[248]: Time 3.000000 seconds, bootstrap likelihood -35398.247873, best rearrangement setting 15
Bootstrap[249]: Time 3.000000 seconds, bootstrap likelihood -35496.319804, best rearrangement setting 15
Bootstrap[250]: Time 3.000000 seconds, bootstrap likelihood -35066.384245, best rearrangement setting 12
Bootstrap[251]: Time 2.000000 seconds, bootstrap likelihood -36185.686145, best rearrangement setting 14
Bootstrap[252]: Time 3.000000 seconds, bootstrap likelihood -34424.564344, best rearrangement setting 5
Bootstrap[253]: Time 2.000000 seconds, bootstrap likelihood -34748.477366, best rearrangement setting 5
Bootstrap[254]: Time 3.000000 seconds, bootstrap likelihood -35938.729681, best rearrangement setting 6
Bootstrap[255]: Time 2.000000 seconds, bootstrap likelihood -35055.627546, best rearrangement setting 8
Bootstrap[256]: Time 3.000000 seconds, bootstrap likelihood -34993.993539, best rearrangement setting 9
Bootstrap[257]: Time 2.000000 seconds, bootstrap likelihood -35181.015367, best rearrangement setting 11
Bootstrap[258]: Time 3.000000 seconds, bootstrap likelihood -34543.069481, best rearrangement setting 10
Bootstrap[259]: Time 2.000000 seconds, bootstrap likelihood -35684.445243, best rearrangement setting 8
Bootstrap[260]: Time 3.000000 seconds, bootstrap likelihood -35847.712502, best rearrangement setting 5
Bootstrap[261]: Time 2.000000 seconds, bootstrap likelihood -35182.026376, best rearrangement setting 8
Bootstrap[262]: Time 3.000000 seconds, bootstrap likelihood -35338.806172, best rearrangement setting 5
Bootstrap[263]: Time 3.000000 seconds, bootstrap likelihood -35270.031934, best rearrangement setting 12
Bootstrap[264]: Time 2.000000 seconds, bootstrap likelihood -36300.834591, best rearrangement setting 5
Bootstrap[265]: Time 3.000000 seconds, bootstrap likelihood -34738.253165, best rearrangement setting 5
Bootstrap[266]: Time 3.000000 seconds, bootstrap likelihood -34630.989500, best rearrangement setting 5
Bootstrap[267]: Time 2.000000 seconds, bootstrap likelihood -34285.066551, best rearrangement setting 15
Bootstrap[268]: Time 3.000000 seconds, bootstrap likelihood -35106.729274, best rearrangement setting 7
Bootstrap[269]: Time 3.000000 seconds, bootstrap likelihood -35936.079501, best rearrangement setting 10
Bootstrap[270]: Time 2.000000 seconds, bootstrap likelihood -35151.743019, best rearrangement setting 9
Bootstrap[271]: Time 3.000000 seconds, bootstrap likelihood -35532.139911, best rearrangement setting 13
Bootstrap[272]: Time 2.000000 seconds, bootstrap likelihood -34957.667627, best rearrangement setting 6
Bootstrap[273]: Time 3.000000 seconds, bootstrap likelihood -35454.166798, best rearrangement setting 13
Bootstrap[274]: Time 2.000000 seconds, bootstrap likelihood -35323.373667, best rearrangement setting 10
Bootstrap[275]: Time 3.000000 seconds, bootstrap likelihood -35977.477326, best rearrangement setting 11
Bootstrap[276]: Time 2.000000 seconds, bootstrap likelihood -35763.495601, best rearrangement setting 8
Bootstrap[277]: Time 3.000000 seconds, bootstrap likelihood -35390.792425, best rearrangement setting 7
Bootstrap[278]: Time 3.000000 seconds, bootstrap likelihood -34796.481642, best rearrangement setting 8
Bootstrap[279]: Time 2.000000 seconds, bootstrap likelihood -34406.786820, best rearrangement setting 13
Bootstrap[280]: Time 3.000000 seconds, bootstrap likelihood -36009.750306, best rearrangement setting 14
Bootstrap[281]: Time 3.000000 seconds, bootstrap likelihood -34532.804049, best rearrangement setting 12
Bootstrap[282]: Time 2.000000 seconds, bootstrap likelihood -35144.880287, best rearrangement setting 7
Bootstrap[283]: Time 3.000000 seconds, bootstrap likelihood -34153.175677, best rearrangement setting 10
Bootstrap[284]: Time 3.000000 seconds, bootstrap likelihood -37032.893382, best rearrangement setting 15
Bootstrap[285]: Time 2.000000 seconds, bootstrap likelihood -36185.336360, best rearrangement setting 8
Bootstrap[286]: Time 3.000000 seconds, bootstrap likelihood -34921.216100, best rearrangement setting 11
Bootstrap[287]: Time 3.000000 seconds, bootstrap likelihood -34981.158211, best rearrangement setting 7
Bootstrap[288]: Time 2.000000 seconds, bootstrap likelihood -35088.445266, best rearrangement setting 8
Bootstrap[289]: Time 3.000000 seconds, bootstrap likelihood -35390.511037, best rearrangement setting 11
Bootstrap[290]: Time 3.000000 seconds, bootstrap likelihood -34610.330719, best rearrangement setting 10
Bootstrap[291]: Time 2.000000 seconds, bootstrap likelihood -35418.240519, best rearrangement setting 5
Bootstrap[292]: Time 3.000000 seconds, bootstrap likelihood -36203.811687, best rearrangement setting 10
Bootstrap[293]: Time 3.000000 seconds, bootstrap likelihood -35296.562775, best rearrangement setting 7
Bootstrap[294]: Time 2.000000 seconds, bootstrap likelihood -36169.266762, best rearrangement setting 5
Bootstrap[295]: Time 3.000000 seconds, bootstrap likelihood -35427.679553, best rearrangement setting 8
Bootstrap[296]: Time 3.000000 seconds, bootstrap likelihood -36385.632134, best rearrangement setting 6
Bootstrap[297]: Time 2.000000 seconds, bootstrap likelihood -35833.797248, best rearrangement setting 10
Bootstrap[298]: Time 3.000000 seconds, bootstrap likelihood -35365.217057, best rearrangement setting 10
Bootstrap[299]: Time 3.000000 seconds, bootstrap likelihood -34395.533387, best rearrangement setting 8
Bootstrap[300]: Time 3.000000 seconds, bootstrap likelihood -36094.867235, best rearrangement setting 15
Bootstrap[301]: Time 2.000000 seconds, bootstrap likelihood -34728.515990, best rearrangement setting 7
Bootstrap[302]: Time 3.000000 seconds, bootstrap likelihood -35515.010109, best rearrangement setting 13
Bootstrap[303]: Time 3.000000 seconds, bootstrap likelihood -34930.926812, best rearrangement setting 5
Bootstrap[304]: Time 3.000000 seconds, bootstrap likelihood -35011.442984, best rearrangement setting 6
Bootstrap[305]: Time 3.000000 seconds, bootstrap likelihood -36090.853724, best rearrangement setting 10
Bootstrap[306]: Time 3.000000 seconds, bootstrap likelihood -35296.620237, best rearrangement setting 15
Bootstrap[307]: Time 3.000000 seconds, bootstrap likelihood -35262.749409, best rearrangement setting 7
Bootstrap[308]: Time 2.000000 seconds, bootstrap likelihood -34582.841982, best rearrangement setting 12
Bootstrap[309]: Time 3.000000 seconds, bootstrap likelihood -36015.498000, best rearrangement setting 13
Bootstrap[310]: Time 3.000000 seconds, bootstrap likelihood -35599.702675, best rearrangement setting 14
Bootstrap[311]: Time 2.000000 seconds, bootstrap likelihood -34547.844885, best rearrangement setting 10
Bootstrap[312]: Time 3.000000 seconds, bootstrap likelihood -34512.373110, best rearrangement setting 5
Bootstrap[313]: Time 3.000000 seconds, bootstrap likelihood -35684.952817, best rearrangement setting 9
Bootstrap[314]: Time 2.000000 seconds, bootstrap likelihood -35280.352201, best rearrangement setting 11
Bootstrap[315]: Time 3.000000 seconds, bootstrap likelihood -35469.737385, best rearrangement setting 11
Bootstrap[316]: Time 3.000000 seconds, bootstrap likelihood -34417.232659, best rearrangement setting 9
Bootstrap[317]: Time 3.000000 seconds, bootstrap likelihood -34584.338703, best rearrangement setting 5
Bootstrap[318]: Time 2.000000 seconds, bootstrap likelihood -36221.637042, best rearrangement setting 6
Bootstrap[319]: Time 3.000000 seconds, bootstrap likelihood -35498.924380, best rearrangement setting 13
Bootstrap[320]: Time 3.000000 seconds, bootstrap likelihood -34825.882849, best rearrangement setting 10
Bootstrap[321]: Time 2.000000 seconds, bootstrap likelihood -34561.973364, best rearrangement setting 9
Bootstrap[322]: Time 2.000000 seconds, bootstrap likelihood -35385.360112, best rearrangement setting 5
Bootstrap[323]: Time 3.000000 seconds, bootstrap likelihood -35136.545694, best rearrangement setting 5
Bootstrap[324]: Time 2.000000 seconds, bootstrap likelihood -33561.097924, best rearrangement setting 6
Bootstrap[325]: Time 3.000000 seconds, bootstrap likelihood -36491.769542, best rearrangement setting 12
Bootstrap[326]: Time 2.000000 seconds, bootstrap likelihood -35973.246032, best rearrangement setting 14
Bootstrap[327]: Time 3.000000 seconds, bootstrap likelihood -34994.991140, best rearrangement setting 15
Bootstrap[328]: Time 3.000000 seconds, bootstrap likelihood -36454.033080, best rearrangement setting 6
Bootstrap[329]: Time 3.000000 seconds, bootstrap likelihood -34856.498448, best rearrangement setting 12
Bootstrap[330]: Time 2.000000 seconds, bootstrap likelihood -35213.194487, best rearrangement setting 13
Bootstrap[331]: Time 3.000000 seconds, bootstrap likelihood -35280.930305, best rearrangement setting 8
Bootstrap[332]: Time 3.000000 seconds, bootstrap likelihood -35940.106337, best rearrangement setting 10
Bootstrap[333]: Time 3.000000 seconds, bootstrap likelihood -35110.183467, best rearrangement setting 6
Bootstrap[334]: Time 2.000000 seconds, bootstrap likelihood -35244.978144, best rearrangement setting 7
Bootstrap[335]: Time 3.000000 seconds, bootstrap likelihood -33505.649481, best rearrangement setting 15
Bootstrap[336]: Time 2.000000 seconds, bootstrap likelihood -36786.972760, best rearrangement setting 8
Bootstrap[337]: Time 3.000000 seconds, bootstrap likelihood -35374.374065, best rearrangement setting 9
Bootstrap[338]: Time 3.000000 seconds, bootstrap likelihood -35336.900382, best rearrangement setting 6
Bootstrap[339]: Time 2.000000 seconds, bootstrap likelihood -35947.997502, best rearrangement setting 11
Bootstrap[340]: Time 3.000000 seconds, bootstrap likelihood -34829.883318, best rearrangement setting 10
Bootstrap[341]: Time 3.000000 seconds, bootstrap likelihood -35831.592564, best rearrangement setting 9
Bootstrap[342]: Time 2.000000 seconds, bootstrap likelihood -36612.667859, best rearrangement setting 7
Bootstrap[343]: Time 3.000000 seconds, bootstrap likelihood -36372.889321, best rearrangement setting 11
Bootstrap[344]: Time 2.000000 seconds, bootstrap likelihood -34492.966324, best rearrangement setting 12
Bootstrap[345]: Time 3.000000 seconds, bootstrap likelihood -35780.545198, best rearrangement setting 6
Bootstrap[346]: Time 3.000000 seconds, bootstrap likelihood -35391.321103, best rearrangement setting 15
Bootstrap[347]: Time 3.000000 seconds, bootstrap likelihood -34618.123509, best rearrangement setting 10
Bootstrap[348]: Time 2.000000 seconds, bootstrap likelihood -35143.399595, best rearrangement setting 7
Bootstrap[349]: Time 3.000000 seconds, bootstrap likelihood -35016.949921, best rearrangement setting 9
Bootstrap[350]: Time 3.000000 seconds, bootstrap likelihood -36688.821743, best rearrangement setting 7
Bootstrap[351]: Time 3.000000 seconds, bootstrap likelihood -34936.094010, best rearrangement setting 15
Bootstrap[352]: Time 2.000000 seconds, bootstrap likelihood -35141.291992, best rearrangement setting 6
Bootstrap[353]: Time 3.000000 seconds, bootstrap likelihood -35671.471747, best rearrangement setting 10
Bootstrap[354]: Time 2.000000 seconds, bootstrap likelihood -35640.891495, best rearrangement setting 7
Bootstrap[355]: Time 3.000000 seconds, bootstrap likelihood -35376.375134, best rearrangement setting 15
Bootstrap[356]: Time 2.000000 seconds, bootstrap likelihood -34654.331890, best rearrangement setting 7
Bootstrap[357]: Time 3.000000 seconds, bootstrap likelihood -35681.299414, best rearrangement setting 15
Bootstrap[358]: Time 3.000000 seconds, bootstrap likelihood -34607.321490, best rearrangement setting 8
Bootstrap[359]: Time 2.000000 seconds, bootstrap likelihood -36256.520291, best rearrangement setting 6
Bootstrap[360]: Time 3.000000 seconds, bootstrap likelihood -35545.729739, best rearrangement setting 6
Bootstrap[361]: Time 2.000000 seconds, bootstrap likelihood -35761.469950, best rearrangement setting 9
Bootstrap[362]: Time 3.000000 seconds, bootstrap likelihood -35119.679488, best rearrangement setting 6
Bootstrap[363]: Time 2.000000 seconds, bootstrap likelihood -35368.225120, best rearrangement setting 9
Bootstrap[364]: Time 3.000000 seconds, bootstrap likelihood -36214.933545, best rearrangement setting 7
Bootstrap[365]: Time 3.000000 seconds, bootstrap likelihood -35258.061130, best rearrangement setting 12
Bootstrap[366]: Time 2.000000 seconds, bootstrap likelihood -35651.927540, best rearrangement setting 14
Bootstrap[367]: Time 3.000000 seconds, bootstrap likelihood -35819.972758, best rearrangement setting 15
Bootstrap[368]: Time 3.000000 seconds, bootstrap likelihood -36283.517985, best rearrangement setting 15
Bootstrap[369]: Time 3.000000 seconds, bootstrap likelihood -35558.126946, best rearrangement setting 12
Bootstrap[370]: Time 2.000000 seconds, bootstrap likelihood -35875.235405, best rearrangement setting 12
Bootstrap[371]: Time 3.000000 seconds, bootstrap likelihood -35746.220968, best rearrangement setting 10
Bootstrap[372]: Time 3.000000 seconds, bootstrap likelihood -34561.967334, best rearrangement setting 11
Bootstrap[373]: Time 2.000000 seconds, bootstrap likelihood -35721.127881, best rearrangement setting 10
Bootstrap[374]: Time 3.000000 seconds, bootstrap likelihood -35256.595068, best rearrangement setting 14
Bootstrap[375]: Time 3.000000 seconds, bootstrap likelihood -34593.293962, best rearrangement setting 7
Bootstrap[376]: Time 3.000000 seconds, bootstrap likelihood -34150.838348, best rearrangement setting 14
Bootstrap[377]: Time 2.000000 seconds, bootstrap likelihood -35501.458156, best rearrangement setting 7
Bootstrap[378]: Time 3.000000 seconds, bootstrap likelihood -35335.804110, best rearrangement setting 10
Bootstrap[379]: Time 3.000000 seconds, bootstrap likelihood -35873.986064, best rearrangement setting 14
Bootstrap[380]: Time 3.000000 seconds, bootstrap likelihood -35090.062675, best rearrangement setting 8
Bootstrap[381]: Time 2.000000 seconds, bootstrap likelihood -35936.132094, best rearrangement setting 15
Bootstrap[382]: Time 3.000000 seconds, bootstrap likelihood -35671.112605, best rearrangement setting 8
Bootstrap[383]: Time 3.000000 seconds, bootstrap likelihood -35104.725046, best rearrangement setting 5
Bootstrap[384]: Time 2.000000 seconds, bootstrap likelihood -35055.110882, best rearrangement setting 12
Bootstrap[385]: Time 3.000000 seconds, bootstrap likelihood -35700.471601, best rearrangement setting 5
Bootstrap[386]: Time 2.000000 seconds, bootstrap likelihood -33784.295493, best rearrangement setting 15
Bootstrap[387]: Time 3.000000 seconds, bootstrap likelihood -34405.591647, best rearrangement setting 10
Bootstrap[388]: Time 2.000000 seconds, bootstrap likelihood -35480.514826, best rearrangement setting 5
Bootstrap[389]: Time 3.000000 seconds, bootstrap likelihood -35912.356588, best rearrangement setting 10
Bootstrap[390]: Time 2.000000 seconds, bootstrap likelihood -35631.547025, best rearrangement setting 11
Bootstrap[391]: Time 3.000000 seconds, bootstrap likelihood -35384.894502, best rearrangement setting 11
Bootstrap[392]: Time 2.000000 seconds, bootstrap likelihood -33523.956410, best rearrangement setting 5
Bootstrap[393]: Time 3.000000 seconds, bootstrap likelihood -36945.869779, best rearrangement setting 13
Bootstrap[394]: Time 2.000000 seconds, bootstrap likelihood -35234.862830, best rearrangement setting 14
Bootstrap[395]: Time 3.000000 seconds, bootstrap likelihood -35210.680973, best rearrangement setting 7
Bootstrap[396]: Time 3.000000 seconds, bootstrap likelihood -35110.271332, best rearrangement setting 8
Bootstrap[397]: Time 2.000000 seconds, bootstrap likelihood -35794.061183, best rearrangement setting 13
Bootstrap[398]: Time 3.000000 seconds, bootstrap likelihood -34712.584553, best rearrangement setting 14
Bootstrap[399]: Time 3.000000 seconds, bootstrap likelihood -35640.439071, best rearrangement setting 12
Bootstrap[400]: Time 2.000000 seconds, bootstrap likelihood -36148.282687, best rearrangement setting 6
Bootstrap[401]: Time 3.000000 seconds, bootstrap likelihood -35286.223199, best rearrangement setting 7
Bootstrap[402]: Time 2.000000 seconds, bootstrap likelihood -35102.039091, best rearrangement setting 8
Bootstrap[403]: Time 3.000000 seconds, bootstrap likelihood -35008.567121, best rearrangement setting 14
Bootstrap[404]: Time 3.000000 seconds, bootstrap likelihood -35399.620262, best rearrangement setting 10
Bootstrap[405]: Time 2.000000 seconds, bootstrap likelihood -35900.561826, best rearrangement setting 14
Bootstrap[406]: Time 3.000000 seconds, bootstrap likelihood -34654.560195, best rearrangement setting 14
Bootstrap[407]: Time 2.000000 seconds, bootstrap likelihood -34390.458015, best rearrangement setting 10
Bootstrap[408]: Time 3.000000 seconds, bootstrap likelihood -35512.439226, best rearrangement setting 8
Bootstrap[409]: Time 3.000000 seconds, bootstrap likelihood -34894.223410, best rearrangement setting 12
Bootstrap[410]: Time 2.000000 seconds, bootstrap likelihood -35504.878462, best rearrangement setting 14
Bootstrap[411]: Time 2.000000 seconds, bootstrap likelihood -35691.801125, best rearrangement setting 5
Bootstrap[412]: Time 3.000000 seconds, bootstrap likelihood -34929.491724, best rearrangement setting 6
Bootstrap[413]: Time 3.000000 seconds, bootstrap likelihood -36451.124217, best rearrangement setting 5
Bootstrap[414]: Time 2.000000 seconds, bootstrap likelihood -35959.701081, best rearrangement setting 9
Bootstrap[415]: Time 3.000000 seconds, bootstrap likelihood -35386.003735, best rearrangement setting 5
Bootstrap[416]: Time 2.000000 seconds, bootstrap likelihood -34500.992098, best rearrangement setting 14
Bootstrap[417]: Time 3.000000 seconds, bootstrap likelihood -35029.592449, best rearrangement setting 11
Bootstrap[418]: Time 3.000000 seconds, bootstrap likelihood -35014.471356, best rearrangement setting 15
Bootstrap[419]: Time 3.000000 seconds, bootstrap likelihood -34502.350071, best rearrangement setting 12
Bootstrap[420]: Time 2.000000 seconds, bootstrap likelihood -35228.077799, best rearrangement setting 10
Bootstrap[421]: Time 2.000000 seconds, bootstrap likelihood -36443.212571, best rearrangement setting 9
Bootstrap[422]: Time 3.000000 seconds, bootstrap likelihood -34806.546853, best rearrangement setting 8
Bootstrap[423]: Time 3.000000 seconds, bootstrap likelihood -35340.092543, best rearrangement setting 14
Bootstrap[424]: Time 2.000000 seconds, bootstrap likelihood -34410.116365, best rearrangement setting 10
Bootstrap[425]: Time 3.000000 seconds, bootstrap likelihood -36228.853184, best rearrangement setting 11
Bootstrap[426]: Time 2.000000 seconds, bootstrap likelihood -35701.229727, best rearrangement setting 15
Bootstrap[427]: Time 3.000000 seconds, bootstrap likelihood -35407.660941, best rearrangement setting 7
Bootstrap[428]: Time 3.000000 seconds, bootstrap likelihood -34036.229169, best rearrangement setting 14
Bootstrap[429]: Time 3.000000 seconds, bootstrap likelihood -34125.486088, best rearrangement setting 15
Bootstrap[430]: Time 2.000000 seconds, bootstrap likelihood -35695.310568, best rearrangement setting 14
Bootstrap[431]: Time 3.000000 seconds, bootstrap likelihood -34749.262061, best rearrangement setting 15
Bootstrap[432]: Time 3.000000 seconds, bootstrap likelihood -35074.580426, best rearrangement setting 12
Bootstrap[433]: Time 3.000000 seconds, bootstrap likelihood -36019.017244, best rearrangement setting 10
Bootstrap[434]: Time 2.000000 seconds, bootstrap likelihood -35776.682063, best rearrangement setting 6
Bootstrap[435]: Time 3.000000 seconds, bootstrap likelihood -35870.098877, best rearrangement setting 10
Bootstrap[436]: Time 2.000000 seconds, bootstrap likelihood -34171.446216, best rearrangement setting 12
Bootstrap[437]: Time 3.000000 seconds, bootstrap likelihood -36007.095238, best rearrangement setting 15
Bootstrap[438]: Time 2.000000 seconds, bootstrap likelihood -34331.427747, best rearrangement setting 6
Bootstrap[439]: Time 3.000000 seconds, bootstrap likelihood -35242.336527, best rearrangement setting 11
Bootstrap[440]: Time 3.000000 seconds, bootstrap likelihood -35242.106304, best rearrangement setting 11
Bootstrap[441]: Time 2.000000 seconds, bootstrap likelihood -35342.562313, best rearrangement setting 5
Bootstrap[442]: Time 3.000000 seconds, bootstrap likelihood -34569.399419, best rearrangement setting 15
Bootstrap[443]: Time 3.000000 seconds, bootstrap likelihood -36158.668093, best rearrangement setting 5
Bootstrap[444]: Time 2.000000 seconds, bootstrap likelihood -35034.235656, best rearrangement setting 6
Bootstrap[445]: Time 3.000000 seconds, bootstrap likelihood -34872.361296, best rearrangement setting 10
Bootstrap[446]: Time 3.000000 seconds, bootstrap likelihood -34419.189590, best rearrangement setting 14
Bootstrap[447]: Time 3.000000 seconds, bootstrap likelihood -35332.940507, best rearrangement setting 8
Bootstrap[448]: Time 3.000000 seconds, bootstrap likelihood -34406.878673, best rearrangement setting 11
Bootstrap[449]: Time 3.000000 seconds, bootstrap likelihood -36616.584311, best rearrangement setting 9
Bootstrap[450]: Time 3.000000 seconds, bootstrap likelihood -35396.842107, best rearrangement setting 10
Bootstrap[451]: Time 2.000000 seconds, bootstrap likelihood -36474.089129, best rearrangement setting 8
Bootstrap[452]: Time 3.000000 seconds, bootstrap likelihood -35462.603907, best rearrangement setting 11
Bootstrap[453]: Time 2.000000 seconds, bootstrap likelihood -35056.920306, best rearrangement setting 10
Bootstrap[454]: Time 3.000000 seconds, bootstrap likelihood -35110.488982, best rearrangement setting 8
Bootstrap[455]: Time 3.000000 seconds, bootstrap likelihood -35428.748308, best rearrangement setting 13
Bootstrap[456]: Time 3.000000 seconds, bootstrap likelihood -35018.639753, best rearrangement setting 5
Bootstrap[457]: Time 2.000000 seconds, bootstrap likelihood -34486.279119, best rearrangement setting 6
Bootstrap[458]: Time 3.000000 seconds, bootstrap likelihood -35380.345009, best rearrangement setting 8
Bootstrap[459]: Time 2.000000 seconds, bootstrap likelihood -36431.249073, best rearrangement setting 8
Bootstrap[460]: Time 3.000000 seconds, bootstrap likelihood -34752.651695, best rearrangement setting 10
Bootstrap[461]: Time 2.000000 seconds, bootstrap likelihood -34749.542625, best rearrangement setting 9
Bootstrap[462]: Time 3.000000 seconds, bootstrap likelihood -34622.379625, best rearrangement setting 13
Bootstrap[463]: Time 3.000000 seconds, bootstrap likelihood -36240.089971, best rearrangement setting 10
Bootstrap[464]: Time 3.000000 seconds, bootstrap likelihood -34562.551637, best rearrangement setting 9
Bootstrap[465]: Time 3.000000 seconds, bootstrap likelihood -34632.372387, best rearrangement setting 9
Bootstrap[466]: Time 2.000000 seconds, bootstrap likelihood -35101.027285, best rearrangement setting 10
Bootstrap[467]: Time 3.000000 seconds, bootstrap likelihood -34571.810505, best rearrangement setting 8
Bootstrap[468]: Time 3.000000 seconds, bootstrap likelihood -36008.070955, best rearrangement setting 9
Bootstrap[469]: Time 2.000000 seconds, bootstrap likelihood -35008.602293, best rearrangement setting 12
Bootstrap[470]: Time 3.000000 seconds, bootstrap likelihood -36908.622359, best rearrangement setting 10
Bootstrap[471]: Time 3.000000 seconds, bootstrap likelihood -35997.076812, best rearrangement setting 15
Bootstrap[472]: Time 2.000000 seconds, bootstrap likelihood -35545.480536, best rearrangement setting 6
Bootstrap[473]: Time 3.000000 seconds, bootstrap likelihood -35302.858373, best rearrangement setting 10
Bootstrap[474]: Time 2.000000 seconds, bootstrap likelihood -35812.335158, best rearrangement setting 5
Bootstrap[475]: Time 3.000000 seconds, bootstrap likelihood -35751.994930, best rearrangement setting 8
Bootstrap[476]: Time 3.000000 seconds, bootstrap likelihood -35391.408816, best rearrangement setting 10
Bootstrap[477]: Time 2.000000 seconds, bootstrap likelihood -35733.728312, best rearrangement setting 12
Bootstrap[478]: Time 3.000000 seconds, bootstrap likelihood -34920.708280, best rearrangement setting 7
Bootstrap[479]: Time 2.000000 seconds, bootstrap likelihood -35582.164743, best rearrangement setting 6
Bootstrap[480]: Time 3.000000 seconds, bootstrap likelihood -34878.478030, best rearrangement setting 10
Bootstrap[481]: Time 2.000000 seconds, bootstrap likelihood -36292.023136, best rearrangement setting 7
Bootstrap[482]: Time 3.000000 seconds, bootstrap likelihood -37107.145425, best rearrangement setting 6
Bootstrap[483]: Time 3.000000 seconds, bootstrap likelihood -34314.279265, best rearrangement setting 10
Bootstrap[484]: Time 3.000000 seconds, bootstrap likelihood -34811.609363, best rearrangement setting 15
Bootstrap[485]: Time 3.000000 seconds, bootstrap likelihood -35185.665748, best rearrangement setting 15
Bootstrap[486]: Time 3.000000 seconds, bootstrap likelihood -35699.612235, best rearrangement setting 12
Bootstrap[487]: Time 2.000000 seconds, bootstrap likelihood -34651.465210, best rearrangement setting 6
Bootstrap[488]: Time 3.000000 seconds, bootstrap likelihood -35089.222453, best rearrangement setting 15
Bootstrap[489]: Time 2.000000 seconds, bootstrap likelihood -34880.643250, best rearrangement setting 9
Bootstrap[490]: Time 3.000000 seconds, bootstrap likelihood -36403.975202, best rearrangement setting 9
Bootstrap[491]: Time 3.000000 seconds, bootstrap likelihood -35776.813565, best rearrangement setting 6
Bootstrap[492]: Time 2.000000 seconds, bootstrap likelihood -36086.227441, best rearrangement setting 15
Bootstrap[493]: Time 2.000000 seconds, bootstrap likelihood -35281.416683, best rearrangement setting 11
Bootstrap[494]: Time 3.000000 seconds, bootstrap likelihood -35338.928115, best rearrangement setting 14
Bootstrap[495]: Time 3.000000 seconds, bootstrap likelihood -35778.268015, best rearrangement setting 5
Bootstrap[496]: Time 3.000000 seconds, bootstrap likelihood -34928.602857, best rearrangement setting 12
Bootstrap[497]: Time 3.000000 seconds, bootstrap likelihood -35788.478118, best rearrangement setting 10
Bootstrap[498]: Time 2.000000 seconds, bootstrap likelihood -36286.506092, best rearrangement setting 6
Bootstrap[499]: Time 3.000000 seconds, bootstrap likelihood -35494.702091, best rearrangement setting 9
Bootstrap[500]: Time 2.000000 seconds, bootstrap likelihood -36129.102242, best rearrangement setting 14
Bootstrap[501]: Time 3.000000 seconds, bootstrap likelihood -35600.556143, best rearrangement setting 12
Bootstrap[502]: Time 3.000000 seconds, bootstrap likelihood -34952.028226, best rearrangement setting 10
Bootstrap[503]: Time 2.000000 seconds, bootstrap likelihood -34611.505201, best rearrangement setting 12
Bootstrap[504]: Time 3.000000 seconds, bootstrap likelihood -35338.429889, best rearrangement setting 6
Bootstrap[505]: Time 3.000000 seconds, bootstrap likelihood -34653.220615, best rearrangement setting 10
Bootstrap[506]: Time 3.000000 seconds, bootstrap likelihood -34589.967441, best rearrangement setting 12
Bootstrap[507]: Time 2.000000 seconds, bootstrap likelihood -35942.481255, best rearrangement setting 13
Bootstrap[508]: Time 3.000000 seconds, bootstrap likelihood -35738.346531, best rearrangement setting 7
Bootstrap[509]: Time 3.000000 seconds, bootstrap likelihood -35128.132292, best rearrangement setting 10
Bootstrap[510]: Time 2.000000 seconds, bootstrap likelihood -34792.254958, best rearrangement setting 8
Bootstrap[511]: Time 3.000000 seconds, bootstrap likelihood -34842.935952, best rearrangement setting 13
Bootstrap[512]: Time 3.000000 seconds, bootstrap likelihood -36672.031419, best rearrangement setting 15
Bootstrap[513]: Time 3.000000 seconds, bootstrap likelihood -34485.967151, best rearrangement setting 8
Bootstrap[514]: Time 2.000000 seconds, bootstrap likelihood -34940.599511, best rearrangement setting 14
Bootstrap[515]: Time 3.000000 seconds, bootstrap likelihood -35483.932428, best rearrangement setting 7
Bootstrap[516]: Time 3.000000 seconds, bootstrap likelihood -35661.978764, best rearrangement setting 15
Bootstrap[517]: Time 3.000000 seconds, bootstrap likelihood -34501.011187, best rearrangement setting 11
Bootstrap[518]: Time 2.000000 seconds, bootstrap likelihood -36004.401962, best rearrangement setting 5
Bootstrap[519]: Time 3.000000 seconds, bootstrap likelihood -34699.168058, best rearrangement setting 14
Bootstrap[520]: Time 3.000000 seconds, bootstrap likelihood -35162.935350, best rearrangement setting 10
Bootstrap[521]: Time 2.000000 seconds, bootstrap likelihood -34630.032989, best rearrangement setting 13
Bootstrap[522]: Time 3.000000 seconds, bootstrap likelihood -35107.032183, best rearrangement setting 14
Bootstrap[523]: Time 3.000000 seconds, bootstrap likelihood -35288.815092, best rearrangement setting 11
Bootstrap[524]: Time 3.000000 seconds, bootstrap likelihood -34155.543924, best rearrangement setting 11
Bootstrap[525]: Time 3.000000 seconds, bootstrap likelihood -36565.479702, best rearrangement setting 15
Bootstrap[526]: Time 2.000000 seconds, bootstrap likelihood -35338.718561, best rearrangement setting 11
Bootstrap[527]: Time 3.000000 seconds, bootstrap likelihood -35712.281322, best rearrangement setting 10
Bootstrap[528]: Time 3.000000 seconds, bootstrap likelihood -35675.699667, best rearrangement setting 5
Bootstrap[529]: Time 3.000000 seconds, bootstrap likelihood -34940.345473, best rearrangement setting 15
Bootstrap[530]: Time 2.000000 seconds, bootstrap likelihood -35247.733813, best rearrangement setting 5
Bootstrap[531]: Time 3.000000 seconds, bootstrap likelihood -34360.252677, best rearrangement setting 15
Bootstrap[532]: Time 2.000000 seconds, bootstrap likelihood -35850.416928, best rearrangement setting 12
Bootstrap[533]: Time 4.000000 seconds, bootstrap likelihood -34651.103009, best rearrangement setting 15
Bootstrap[534]: Time 2.000000 seconds, bootstrap likelihood -35973.363635, best rearrangement setting 9
Bootstrap[535]: Time 3.000000 seconds, bootstrap likelihood -35445.682494, best rearrangement setting 9
Bootstrap[536]: Time 3.000000 seconds, bootstrap likelihood -34970.951083, best rearrangement setting 12
Bootstrap[537]: Time 2.000000 seconds, bootstrap likelihood -34739.180316, best rearrangement setting 11
Bootstrap[538]: Time 3.000000 seconds, bootstrap likelihood -35566.907126, best rearrangement setting 11
Bootstrap[539]: Time 3.000000 seconds, bootstrap likelihood -35419.923930, best rearrangement setting 7
Bootstrap[540]: Time 2.000000 seconds, bootstrap likelihood -35093.269217, best rearrangement setting 6
Bootstrap[541]: Time 3.000000 seconds, bootstrap likelihood -35072.002836, best rearrangement setting 9
Bootstrap[542]: Time 3.000000 seconds, bootstrap likelihood -35340.285377, best rearrangement setting 9
Bootstrap[543]: Time 3.000000 seconds, bootstrap likelihood -35291.620954, best rearrangement setting 13
Bootstrap[544]: Time 2.000000 seconds, bootstrap likelihood -34004.473288, best rearrangement setting 7
Bootstrap[545]: Time 3.000000 seconds, bootstrap likelihood -34135.077638, best rearrangement setting 11
Bootstrap[546]: Time 3.000000 seconds, bootstrap likelihood -34517.765649, best rearrangement setting 13
Bootstrap[547]: Time 3.000000 seconds, bootstrap likelihood -35386.333580, best rearrangement setting 11
Bootstrap[548]: Time 2.000000 seconds, bootstrap likelihood -35720.457391, best rearrangement setting 15
Bootstrap[549]: Time 3.000000 seconds, bootstrap likelihood -35300.347307, best rearrangement setting 14
Bootstrap[550]: Time 3.000000 seconds, bootstrap likelihood -35313.865092, best rearrangement setting 15
Bootstrap[551]: Time 2.000000 seconds, bootstrap likelihood -35101.133766, best rearrangement setting 14
Bootstrap[552]: Time 3.000000 seconds, bootstrap likelihood -35472.989020, best rearrangement setting 9
Bootstrap[553]: Time 3.000000 seconds, bootstrap likelihood -35785.478963, best rearrangement setting 7
Bootstrap[554]: Time 2.000000 seconds, bootstrap likelihood -36098.379151, best rearrangement setting 12
Bootstrap[555]: Time 3.000000 seconds, bootstrap likelihood -34268.177808, best rearrangement setting 9
Bootstrap[556]: Time 3.000000 seconds, bootstrap likelihood -34798.261194, best rearrangement setting 11
Bootstrap[557]: Time 3.000000 seconds, bootstrap likelihood -35018.969830, best rearrangement setting 6
Bootstrap[558]: Time 2.000000 seconds, bootstrap likelihood -34775.493263, best rearrangement setting 15
Bootstrap[559]: Time 3.000000 seconds, bootstrap likelihood -35103.122404, best rearrangement setting 15
Bootstrap[560]: Time 3.000000 seconds, bootstrap likelihood -34766.179758, best rearrangement setting 10
Bootstrap[561]: Time 2.000000 seconds, bootstrap likelihood -34863.964143, best rearrangement setting 8
Bootstrap[562]: Time 3.000000 seconds, bootstrap likelihood -34746.903386, best rearrangement setting 12
Bootstrap[563]: Time 2.000000 seconds, bootstrap likelihood -35837.920049, best rearrangement setting 14
Bootstrap[564]: Time 3.000000 seconds, bootstrap likelihood -35143.387564, best rearrangement setting 12
Bootstrap[565]: Time 3.000000 seconds, bootstrap likelihood -36728.155933, best rearrangement setting 8
Bootstrap[566]: Time 2.000000 seconds, bootstrap likelihood -35524.430086, best rearrangement setting 11
Bootstrap[567]: Time 3.000000 seconds, bootstrap likelihood -35406.614514, best rearrangement setting 10
Bootstrap[568]: Time 3.000000 seconds, bootstrap likelihood -35083.233186, best rearrangement setting 12
Bootstrap[569]: Time 3.000000 seconds, bootstrap likelihood -35955.160678, best rearrangement setting 8
Bootstrap[570]: Time 3.000000 seconds, bootstrap likelihood -35693.569478, best rearrangement setting 5
Bootstrap[571]: Time 2.000000 seconds, bootstrap likelihood -35355.839908, best rearrangement setting 11
Bootstrap[572]: Time 3.000000 seconds, bootstrap likelihood -35355.789092, best rearrangement setting 15
Bootstrap[573]: Time 3.000000 seconds, bootstrap likelihood -34303.433758, best rearrangement setting 10
Bootstrap[574]: Time 2.000000 seconds, bootstrap likelihood -36569.716713, best rearrangement setting 15
Bootstrap[575]: Time 3.000000 seconds, bootstrap likelihood -35982.386168, best rearrangement setting 11
Bootstrap[576]: Time 2.000000 seconds, bootstrap likelihood -35740.460080, best rearrangement setting 9
Bootstrap[577]: Time 3.000000 seconds, bootstrap likelihood -35208.008209, best rearrangement setting 10
Bootstrap[578]: Time 3.000000 seconds, bootstrap likelihood -35888.547169, best rearrangement setting 8
Bootstrap[579]: Time 3.000000 seconds, bootstrap likelihood -34025.396591, best rearrangement setting 14
Bootstrap[580]: Time 3.000000 seconds, bootstrap likelihood -34604.221712, best rearrangement setting 5
Bootstrap[581]: Time 3.000000 seconds, bootstrap likelihood -35675.290753, best rearrangement setting 12
Bootstrap[582]: Time 3.000000 seconds, bootstrap likelihood -35028.227561, best rearrangement setting 13
Bootstrap[583]: Time 2.000000 seconds, bootstrap likelihood -35633.476214, best rearrangement setting 6
Bootstrap[584]: Time 3.000000 seconds, bootstrap likelihood -34662.489767, best rearrangement setting 12
Bootstrap[585]: Time 2.000000 seconds, bootstrap likelihood -35647.653127, best rearrangement setting 10
Bootstrap[586]: Time 3.000000 seconds, bootstrap likelihood -34207.326491, best rearrangement setting 8
Bootstrap[587]: Time 2.000000 seconds, bootstrap likelihood -34932.623513, best rearrangement setting 12
Bootstrap[588]: Time 3.000000 seconds, bootstrap likelihood -34789.587496, best rearrangement setting 6
Bootstrap[589]: Time 3.000000 seconds, bootstrap likelihood -35766.778677, best rearrangement setting 9
Bootstrap[590]: Time 2.000000 seconds, bootstrap likelihood -34723.703852, best rearrangement setting 6
Bootstrap[591]: Time 3.000000 seconds, bootstrap likelihood -34845.373893, best rearrangement setting 8
Bootstrap[592]: Time 3.000000 seconds, bootstrap likelihood -34949.277238, best rearrangement setting 15
Bootstrap[593]: Time 3.000000 seconds, bootstrap likelihood -34811.393365, best rearrangement setting 14
Bootstrap[594]: Time 2.000000 seconds, bootstrap likelihood -35934.367044, best rearrangement setting 11
Bootstrap[595]: Time 3.000000 seconds, bootstrap likelihood -35401.528520, best rearrangement setting 11
Bootstrap[596]: Time 3.000000 seconds, bootstrap likelihood -34735.961832, best rearrangement setting 9
Bootstrap[597]: Time 2.000000 seconds, bootstrap likelihood -35755.000383, best rearrangement setting 13
Bootstrap[598]: Time 3.000000 seconds, bootstrap likelihood -35695.185154, best rearrangement setting 14
Bootstrap[599]: Time 3.000000 seconds, bootstrap likelihood -35036.281795, best rearrangement setting 11
Bootstrap[600]: Time 3.000000 seconds, bootstrap likelihood -35364.594188, best rearrangement setting 11
Bootstrap[601]: Time 2.000000 seconds, bootstrap likelihood -35661.538472, best rearrangement setting 6
Bootstrap[602]: Time 3.000000 seconds, bootstrap likelihood -35392.341052, best rearrangement setting 11
Bootstrap[603]: Time 3.000000 seconds, bootstrap likelihood -35173.883678, best rearrangement setting 14
Bootstrap[604]: Time 2.000000 seconds, bootstrap likelihood -35127.997526, best rearrangement setting 5
Bootstrap[605]: Time 3.000000 seconds, bootstrap likelihood -35491.449087, best rearrangement setting 9
Bootstrap[606]: Time 2.000000 seconds, bootstrap likelihood -35600.606837, best rearrangement setting 14
Bootstrap[607]: Time 3.000000 seconds, bootstrap likelihood -34833.427832, best rearrangement setting 12
Bootstrap[608]: Time 3.000000 seconds, bootstrap likelihood -34697.612297, best rearrangement setting 8
Bootstrap[609]: Time 3.000000 seconds, bootstrap likelihood -34685.327786, best rearrangement setting 15
Bootstrap[610]: Time 3.000000 seconds, bootstrap likelihood -36302.148058, best rearrangement setting 9
Bootstrap[611]: Time 3.000000 seconds, bootstrap likelihood -35150.817385, best rearrangement setting 7
Bootstrap[612]: Time 2.000000 seconds, bootstrap likelihood -34617.604839, best rearrangement setting 5
Bootstrap[613]: Time 3.000000 seconds, bootstrap likelihood -36371.875406, best rearrangement setting 10
Bootstrap[614]: Time 3.000000 seconds, bootstrap likelihood -34695.626827, best rearrangement setting 12
Bootstrap[615]: Time 3.000000 seconds, bootstrap likelihood -35206.158607, best rearrangement setting 12
Bootstrap[616]: Time 3.000000 seconds, bootstrap likelihood -35970.871480, best rearrangement setting 12
Bootstrap[617]: Time 3.000000 seconds, bootstrap likelihood -34855.949866, best rearrangement setting 11
Bootstrap[618]: Time 2.000000 seconds, bootstrap likelihood -34747.971536, best rearrangement setting 7
Bootstrap[619]: Time 3.000000 seconds, bootstrap likelihood -35126.650064, best rearrangement setting 9
Bootstrap[620]: Time 3.000000 seconds, bootstrap likelihood -35601.043505, best rearrangement setting 15
Bootstrap[621]: Time 2.000000 seconds, bootstrap likelihood -34505.267168, best rearrangement setting 14
Bootstrap[622]: Time 3.000000 seconds, bootstrap likelihood -35755.825729, best rearrangement setting 10
Bootstrap[623]: Time 2.000000 seconds, bootstrap likelihood -35852.578917, best rearrangement setting 12
Bootstrap[624]: Time 3.000000 seconds, bootstrap likelihood -35883.240697, best rearrangement setting 8
Bootstrap[625]: Time 2.000000 seconds, bootstrap likelihood -36394.456570, best rearrangement setting 8
Bootstrap[626]: Time 3.000000 seconds, bootstrap likelihood -35117.294297, best rearrangement setting 12
Bootstrap[627]: Time 3.000000 seconds, bootstrap likelihood -34235.305893, best rearrangement setting 8
Bootstrap[628]: Time 3.000000 seconds, bootstrap likelihood -35946.260583, best rearrangement setting 5
Bootstrap[629]: Time 2.000000 seconds, bootstrap likelihood -34274.298986, best rearrangement setting 9
Bootstrap[630]: Time 3.000000 seconds, bootstrap likelihood -35570.284201, best rearrangement setting 8
Bootstrap[631]: Time 3.000000 seconds, bootstrap likelihood -35189.468710, best rearrangement setting 5
Bootstrap[632]: Time 3.000000 seconds, bootstrap likelihood -34386.496825, best rearrangement setting 6
Bootstrap[633]: Time 2.000000 seconds, bootstrap likelihood -35152.051544, best rearrangement setting 5
Bootstrap[634]: Time 3.000000 seconds, bootstrap likelihood -36045.940147, best rearrangement setting 14
Bootstrap[635]: Time 2.000000 seconds, bootstrap likelihood -35854.805394, best rearrangement setting 6
Bootstrap[636]: Time 3.000000 seconds, bootstrap likelihood -34990.743375, best rearrangement setting 12
Bootstrap[637]: Time 3.000000 seconds, bootstrap likelihood -35899.000105, best rearrangement setting 8
Bootstrap[638]: Time 3.000000 seconds, bootstrap likelihood -34697.501091, best rearrangement setting 7
Bootstrap[639]: Time 3.000000 seconds, bootstrap likelihood -35951.808324, best rearrangement setting 12
Bootstrap[640]: Time 2.000000 seconds, bootstrap likelihood -35579.806704, best rearrangement setting 12
Bootstrap[641]: Time 3.000000 seconds, bootstrap likelihood -34355.633630, best rearrangement setting 12
Bootstrap[642]: Time 3.000000 seconds, bootstrap likelihood -35926.351051, best rearrangement setting 5
Bootstrap[643]: Time 2.000000 seconds, bootstrap likelihood -35970.329727, best rearrangement setting 15
Bootstrap[644]: Time 3.000000 seconds, bootstrap likelihood -35641.740787, best rearrangement setting 13
Bootstrap[645]: Time 3.000000 seconds, bootstrap likelihood -35361.763284, best rearrangement setting 10
Bootstrap[646]: Time 3.000000 seconds, bootstrap likelihood -35816.468088, best rearrangement setting 10
Bootstrap[647]: Time 3.000000 seconds, bootstrap likelihood -34712.842148, best rearrangement setting 12
Bootstrap[648]: Time 2.000000 seconds, bootstrap likelihood -35002.108606, best rearrangement setting 14
Bootstrap[649]: Time 3.000000 seconds, bootstrap likelihood -35042.929065, best rearrangement setting 7
Bootstrap[650]: Time 3.000000 seconds, bootstrap likelihood -35314.631367, best rearrangement setting 10
Bootstrap[651]: Time 2.000000 seconds, bootstrap likelihood -34932.924028, best rearrangement setting 11
Bootstrap[652]: Time 3.000000 seconds, bootstrap likelihood -35610.598106, best rearrangement setting 13
Bootstrap[653]: Time 3.000000 seconds, bootstrap likelihood -35379.796758, best rearrangement setting 14
Bootstrap[654]: Time 2.000000 seconds, bootstrap likelihood -36346.116795, best rearrangement setting 14
Bootstrap[655]: Time 2.000000 seconds, bootstrap likelihood -35052.946461, best rearrangement setting 7
Bootstrap[656]: Time 3.000000 seconds, bootstrap likelihood -35633.947270, best rearrangement setting 6
Bootstrap[657]: Time 3.000000 seconds, bootstrap likelihood -34602.001840, best rearrangement setting 6
Bootstrap[658]: Time 2.000000 seconds, bootstrap likelihood -35842.393552, best rearrangement setting 9
Bootstrap[659]: Time 2.000000 seconds, bootstrap likelihood -35743.494927, best rearrangement setting 8
Bootstrap[660]: Time 3.000000 seconds, bootstrap likelihood -36648.372154, best rearrangement setting 14
Bootstrap[661]: Time 3.000000 seconds, bootstrap likelihood -35778.928180, best rearrangement setting 8
Bootstrap[662]: Time 2.000000 seconds, bootstrap likelihood -35405.775921, best rearrangement setting 7
Bootstrap[663]: Time 3.000000 seconds, bootstrap likelihood -35704.144893, best rearrangement setting 13
Bootstrap[664]: Time 3.000000 seconds, bootstrap likelihood -34957.499105, best rearrangement setting 10
Bootstrap[665]: Time 3.000000 seconds, bootstrap likelihood -36256.039665, best rearrangement setting 10
Bootstrap[666]: Time 2.000000 seconds, bootstrap likelihood -35690.460289, best rearrangement setting 5
Bootstrap[667]: Time 3.000000 seconds, bootstrap likelihood -34700.650083, best rearrangement setting 9
Bootstrap[668]: Time 3.000000 seconds, bootstrap likelihood -34655.437608, best rearrangement setting 15
Bootstrap[669]: Time 2.000000 seconds, bootstrap likelihood -35381.222171, best rearrangement setting 5
Bootstrap[670]: Time 3.000000 seconds, bootstrap likelihood -35566.810889, best rearrangement setting 11
Bootstrap[671]: Time 3.000000 seconds, bootstrap likelihood -35427.270076, best rearrangement setting 8
Bootstrap[672]: Time 2.000000 seconds, bootstrap likelihood -35929.698533, best rearrangement setting 15
Bootstrap[673]: Time 3.000000 seconds, bootstrap likelihood -35848.271176, best rearrangement setting 12
Bootstrap[674]: Time 3.000000 seconds, bootstrap likelihood -34340.744064, best rearrangement setting 13
Bootstrap[675]: Time 2.000000 seconds, bootstrap likelihood -34960.701919, best rearrangement setting 10
Bootstrap[676]: Time 3.000000 seconds, bootstrap likelihood -34084.813281, best rearrangement setting 12
Bootstrap[677]: Time 2.000000 seconds, bootstrap likelihood -34633.041158, best rearrangement setting 7
Bootstrap[678]: Time 3.000000 seconds, bootstrap likelihood -36002.912260, best rearrangement setting 8
Bootstrap[679]: Time 2.000000 seconds, bootstrap likelihood -34958.128567, best rearrangement setting 8
Bootstrap[680]: Time 3.000000 seconds, bootstrap likelihood -35347.968318, best rearrangement setting 10
Bootstrap[681]: Time 3.000000 seconds, bootstrap likelihood -34567.091865, best rearrangement setting 13
Bootstrap[682]: Time 3.000000 seconds, bootstrap likelihood -34993.389036, best rearrangement setting 8
Bootstrap[683]: Time 3.000000 seconds, bootstrap likelihood -35506.225320, best rearrangement setting 9
Bootstrap[684]: Time 2.000000 seconds, bootstrap likelihood -34773.388258, best rearrangement setting 5
Bootstrap[685]: Time 3.000000 seconds, bootstrap likelihood -35916.486328, best rearrangement setting 9
Bootstrap[686]: Time 3.000000 seconds, bootstrap likelihood -34084.081167, best rearrangement setting 9
Bootstrap[687]: Time 3.000000 seconds, bootstrap likelihood -34653.160131, best rearrangement setting 5
Bootstrap[688]: Time 3.000000 seconds, bootstrap likelihood -35035.069975, best rearrangement setting 14
Bootstrap[689]: Time 2.000000 seconds, bootstrap likelihood -35955.190188, best rearrangement setting 7
Bootstrap[690]: Time 3.000000 seconds, bootstrap likelihood -36357.285139, best rearrangement setting 7
Bootstrap[691]: Time 3.000000 seconds, bootstrap likelihood -35185.973444, best rearrangement setting 5
Bootstrap[692]: Time 3.000000 seconds, bootstrap likelihood -35357.646993, best rearrangement setting 12
Bootstrap[693]: Time 2.000000 seconds, bootstrap likelihood -35735.914619, best rearrangement setting 10
Bootstrap[694]: Time 3.000000 seconds, bootstrap likelihood -35194.081826, best rearrangement setting 8
Bootstrap[695]: Time 3.000000 seconds, bootstrap likelihood -35287.215682, best rearrangement setting 8
Bootstrap[696]: Time 2.000000 seconds, bootstrap likelihood -34177.860649, best rearrangement setting 12
Bootstrap[697]: Time 3.000000 seconds, bootstrap likelihood -35302.565918, best rearrangement setting 9
Bootstrap[698]: Time 3.000000 seconds, bootstrap likelihood -35410.027700, best rearrangement setting 10
Bootstrap[699]: Time 2.000000 seconds, bootstrap likelihood -35787.008271, best rearrangement setting 14
Bootstrap[700]: Time 2.000000 seconds, bootstrap likelihood -34335.870573, best rearrangement setting 13
Bootstrap[701]: Time 3.000000 seconds, bootstrap likelihood -35381.615772, best rearrangement setting 12
Bootstrap[702]: Time 3.000000 seconds, bootstrap likelihood -35414.351152, best rearrangement setting 11
Bootstrap[703]: Time 2.000000 seconds, bootstrap likelihood -35570.656292, best rearrangement setting 9
Bootstrap[704]: Time 3.000000 seconds, bootstrap likelihood -34969.666566, best rearrangement setting 9
Bootstrap[705]: Time 3.000000 seconds, bootstrap likelihood -34642.354089, best rearrangement setting 13
Bootstrap[706]: Time 3.000000 seconds, bootstrap likelihood -36047.412603, best rearrangement setting 8
Bootstrap[707]: Time 3.000000 seconds, bootstrap likelihood -35997.155437, best rearrangement setting 7
Bootstrap[708]: Time 2.000000 seconds, bootstrap likelihood -35871.368334, best rearrangement setting 7
Bootstrap[709]: Time 3.000000 seconds, bootstrap likelihood -35038.372802, best rearrangement setting 15
Bootstrap[710]: Time 2.000000 seconds, bootstrap likelihood -35294.788313, best rearrangement setting 8
Bootstrap[711]: Time 3.000000 seconds, bootstrap likelihood -34972.979996, best rearrangement setting 14
Bootstrap[712]: Time 3.000000 seconds, bootstrap likelihood -35335.520165, best rearrangement setting 9
Bootstrap[713]: Time 3.000000 seconds, bootstrap likelihood -35415.811075, best rearrangement setting 15
Bootstrap[714]: Time 2.000000 seconds, bootstrap likelihood -34441.717749, best rearrangement setting 8
Bootstrap[715]: Time 3.000000 seconds, bootstrap likelihood -35063.089793, best rearrangement setting 15
Bootstrap[716]: Time 3.000000 seconds, bootstrap likelihood -34933.995823, best rearrangement setting 6
Bootstrap[717]: Time 2.000000 seconds, bootstrap likelihood -35710.273980, best rearrangement setting 6
Bootstrap[718]: Time 3.000000 seconds, bootstrap likelihood -34482.892180, best rearrangement setting 11
Bootstrap[719]: Time 3.000000 seconds, bootstrap likelihood -35303.598392, best rearrangement setting 11
Bootstrap[720]: Time 3.000000 seconds, bootstrap likelihood -35255.615395, best rearrangement setting 10
Bootstrap[721]: Time 2.000000 seconds, bootstrap likelihood -36535.913097, best rearrangement setting 15
Bootstrap[722]: Time 3.000000 seconds, bootstrap likelihood -36215.069950, best rearrangement setting 5
Bootstrap[723]: Time 2.000000 seconds, bootstrap likelihood -34590.721861, best rearrangement setting 15
Bootstrap[724]: Time 3.000000 seconds, bootstrap likelihood -34684.128114, best rearrangement setting 7
Bootstrap[725]: Time 2.000000 seconds, bootstrap likelihood -36501.286676, best rearrangement setting 10
Bootstrap[726]: Time 3.000000 seconds, bootstrap likelihood -35261.350332, best rearrangement setting 11
Bootstrap[727]: Time 3.000000 seconds, bootstrap likelihood -35559.906604, best rearrangement setting 10
Bootstrap[728]: Time 2.000000 seconds, bootstrap likelihood -35364.230638, best rearrangement setting 13
Bootstrap[729]: Time 3.000000 seconds, bootstrap likelihood -35236.764533, best rearrangement setting 11
Bootstrap[730]: Time 3.000000 seconds, bootstrap likelihood -34882.559771, best rearrangement setting 6
Bootstrap[731]: Time 2.000000 seconds, bootstrap likelihood -35486.863477, best rearrangement setting 13
Bootstrap[732]: Time 3.000000 seconds, bootstrap likelihood -35716.000973, best rearrangement setting 13
Bootstrap[733]: Time 2.000000 seconds, bootstrap likelihood -36477.074215, best rearrangement setting 8
Bootstrap[734]: Time 3.000000 seconds, bootstrap likelihood -36105.504037, best rearrangement setting 9
Bootstrap[735]: Time 3.000000 seconds, bootstrap likelihood -33670.765277, best rearrangement setting 10
Bootstrap[736]: Time 2.000000 seconds, bootstrap likelihood -34520.092250, best rearrangement setting 7
Bootstrap[737]: Time 3.000000 seconds, bootstrap likelihood -35197.691331, best rearrangement setting 5
Bootstrap[738]: Time 3.000000 seconds, bootstrap likelihood -34921.784465, best rearrangement setting 11
Bootstrap[739]: Time 2.000000 seconds, bootstrap likelihood -35334.188614, best rearrangement setting 11
Bootstrap[740]: Time 3.000000 seconds, bootstrap likelihood -35899.855409, best rearrangement setting 9
Bootstrap[741]: Time 3.000000 seconds, bootstrap likelihood -34367.074976, best rearrangement setting 8
Bootstrap[742]: Time 2.000000 seconds, bootstrap likelihood -34794.433497, best rearrangement setting 8
Bootstrap[743]: Time 3.000000 seconds, bootstrap likelihood -35472.131114, best rearrangement setting 11
Bootstrap[744]: Time 2.000000 seconds, bootstrap likelihood -35165.166830, best rearrangement setting 11
Bootstrap[745]: Time 3.000000 seconds, bootstrap likelihood -34005.660517, best rearrangement setting 7
Bootstrap[746]: Time 2.000000 seconds, bootstrap likelihood -35236.425512, best rearrangement setting 8
Bootstrap[747]: Time 3.000000 seconds, bootstrap likelihood -34735.064394, best rearrangement setting 12
Bootstrap[748]: Time 3.000000 seconds, bootstrap likelihood -35170.789484, best rearrangement setting 6
Bootstrap[749]: Time 3.000000 seconds, bootstrap likelihood -35723.502292, best rearrangement setting 6


Stopped Rapid BS search after 750 replicates with MRE-based Bootstopping criterion
WRF Average of 100 random splits: 1.426983
Overall Time for 750 Rapid Bootstraps -1592.000000 seconds
Average Time per Rapid Bootstrap -2.122667 seconds

Starting ML Search ...

Fast ML optimization finished

Fast ML search Time: 305.000000 seconds

Slow ML Search 0 Likelihood: -40308.764755
Slow ML Search 1 Likelihood: -40308.764756
Slow ML Search 2 Likelihood: -40308.764755
Slow ML Search 3 Likelihood: -40308.764757
Slow ML Search 4 Likelihood: -40308.764756
Slow ML Search 5 Likelihood: -40308.764755
Slow ML Search 6 Likelihood: -40318.735092
Slow ML Search 7 Likelihood: -40318.735091
Slow ML Search 8 Likelihood: -40318.735089
Slow ML Search 9 Likelihood: -40308.764761
Slow ML optimization finished

Slow ML search Time: 155.000000 seconds
Thorough ML search Time: 31.000000 seconds

Final ML Optimization Likelihood: -40307.646797

Model Information:

Model Parameters of Partition 0, Name: No Name Provided, Type of Data: DNA
alpha: 0.275076
Tree-Length: 1.295523
rate A <-> C: 1.422823
rate A <-> G: 1.908530
rate A <-> T: 0.830422
rate C <-> G: 0.408325
rate C <-> T: 3.507077
rate G <-> T: 1.000000

freq pi(A): 0.267956
freq pi(C): 0.212065
freq pi(G): 0.252484
freq pi(T): 0.267495


ML search took 491.000000 secs or 0.136389 hours

Combined Bootstrap and ML search took -1101.000000 secs or -0.305833 hours

Drawing Bootstrap Support Values on best-scoring ML tree ...

Program execution info written to C:\PhyloProgs\RAxML\RAxML_info.conc.gen.noq
All 1000 bootstrapped trees written to: C:\PhyloProgs\RAxML\RAxML_bootstrap.conc.gen.noq

Best-scoring ML tree written to: C:\PhyloProgs\RAxML\RAxML_bestTree.conc.gen.noq

Best-scoring ML tree with support values written to: C:\PhyloProgs\RAxML\RAxML_bipartitions.conc.gen.noq

Best-scoring ML tree with support values as branch labels written to: C:\PhyloProgs\RAxML\RAxML_bipartitionsBranchLabels.conc.gen.noq

Overall execution time for full ML analysis: -1101.000000 secs or -0.305833 hours or -0.012743 days
