# Supplementary material for: Evolution of pollen morphology in Loranthaceae
Source: Grana. 2017 Feb 20;57(1-2):16–116. doi: 10.1080/00173134.2016.1261939 (PMC5771552; doi:10.1080/00173134.2016.1261939)
Supplement: Grimsson et al. Online supplementary material [file SGRA_A_1261939_SM9964.zip › ML/RAxML_info.conc.gen.q]

This is RAxML version 7.2.6 released by Alexandros Stamatakis in February 2010.

With greatly appreciated code contributions by:
Andre Aberer (TUM)
Simon Berger (TUM)
John Cazes (TACC)
Michael Ott (TUM)
Nick Pattengale (UNM)
Wayne Pfeiffer (SDSC)


Alignment has 3245 distinct alignment patterns

Proportion of gaps and completely undetermined characters in this alignment: 28.67%

RAxML rapid bootstrapping and subsequent ML search

Using 10 distinct models/data partitions with joint branch length optimization


Executing 1000 rapid bootstrap inferences and thereafter a thorough ML search 

All free model parameters will be estimated by RAxML
ML estimate of 25 per site rate categories

Likelihood of final tree will be evaluated and optimized under GAMMA

GAMMA Model parameters will be estimated up to an accuracy of 0.1000000000 Log Likelihood units

Partition: 0
Alignment Patterns: 457
Name: 18S
DataType: DNA
Substitution Matrix: GTR


Partition: 1
Alignment Patterns: 798
Name: 25S
DataType: DNA
Substitution Matrix: GTR


Partition: 2
Alignment Patterns: 381
Name: matK1st
DataType: DNA
Substitution Matrix: GTR


Partition: 3
Alignment Patterns: 354
Name: matK2nd
DataType: DNA
Substitution Matrix: GTR


Partition: 4
Alignment Patterns: 395
Name: matK3rd
DataType: DNA
Substitution Matrix: GTR


Partition: 5
Alignment Patterns: 157
Name: trnLi
DataType: DNA
Substitution Matrix: GTR


Partition: 6
Alignment Patterns: 286
Name: trnLF
DataType: DNA
Substitution Matrix: GTR


Partition: 7
Alignment Patterns: 102
Name: rbcL1st
DataType: DNA
Substitution Matrix: GTR


Partition: 8
Alignment Patterns: 91
Name: rbcL1st
DataType: DNA
Substitution Matrix: GTR


Partition: 9
Alignment Patterns: 224
Name: rbcL1st
DataType: DNA
Substitution Matrix: GTR


RAxML was called as follows:

raxmlHPC-PTHREADS -T 3 -s conc.gen.epf.ex -m GTRCAT -n conc.gen.q -f a -x 65489 -# autoMRE -q part.ex 


Time for BS model parameter optimization 6.000000
Bootstrap[0]: Time 18.000000 seconds, bootstrap likelihood -36906.720089, best rearrangement setting 9
Bootstrap[1]: Time 11.000000 seconds, bootstrap likelihood -35686.498990, best rearrangement setting 6
Bootstrap[2]: Time 10.000000 seconds, bootstrap likelihood -35849.741875, best rearrangement setting 14
Bootstrap[3]: Time 11.000000 seconds, bootstrap likelihood -35555.428935, best rearrangement setting 6
Bootstrap[4]: Time 11.000000 seconds, bootstrap likelihood -35736.809072, best rearrangement setting 7
Bootstrap[5]: Time 11.000000 seconds, bootstrap likelihood -35141.523044, best rearrangement setting 14
Bootstrap[6]: Time 12.000000 seconds, bootstrap likelihood -35158.816479, best rearrangement setting 7
Bootstrap[7]: Time 11.000000 seconds, bootstrap likelihood -36265.087376, best rearrangement setting 15
Bootstrap[8]: Time 10.000000 seconds, bootstrap likelihood -35180.354289, best rearrangement setting 7
Bootstrap[9]: Time 10.000000 seconds, bootstrap likelihood -35446.672695, best rearrangement setting 7
Bootstrap[10]: Time 10.000000 seconds, bootstrap likelihood -35353.576547, best rearrangement setting 5
Bootstrap[11]: Time 11.000000 seconds, bootstrap likelihood -35254.744292, best rearrangement setting 12
Bootstrap[12]: Time 12.000000 seconds, bootstrap likelihood -35830.546192, best rearrangement setting 12
Bootstrap[13]: Time 12.000000 seconds, bootstrap likelihood -36128.525581, best rearrangement setting 11
Bootstrap[14]: Time 11.000000 seconds, bootstrap likelihood -35278.409075, best rearrangement setting 14
Bootstrap[15]: Time 11.000000 seconds, bootstrap likelihood -34995.946809, best rearrangement setting 6
Bootstrap[16]: Time 10.000000 seconds, bootstrap likelihood -35193.120003, best rearrangement setting 15
Bootstrap[17]: Time 11.000000 seconds, bootstrap likelihood -35073.623357, best rearrangement setting 9
Bootstrap[18]: Time 12.000000 seconds, bootstrap likelihood -36060.929066, best rearrangement setting 15
Bootstrap[19]: Time 11.000000 seconds, bootstrap likelihood -35036.699447, best rearrangement setting 9
Bootstrap[20]: Time 12.000000 seconds, bootstrap likelihood -35289.557508, best rearrangement setting 11
Bootstrap[21]: Time 11.000000 seconds, bootstrap likelihood -34402.200876, best rearrangement setting 6
Bootstrap[22]: Time 13.000000 seconds, bootstrap likelihood -35997.108250, best rearrangement setting 14
Bootstrap[23]: Time 10.000000 seconds, bootstrap likelihood -36424.891296, best rearrangement setting 6
Bootstrap[24]: Time 12.000000 seconds, bootstrap likelihood -35969.771901, best rearrangement setting 7
Bootstrap[25]: Time 11.000000 seconds, bootstrap likelihood -36148.027201, best rearrangement setting 13
Bootstrap[26]: Time 12.000000 seconds, bootstrap likelihood -35354.505825, best rearrangement setting 8
Bootstrap[27]: Time 10.000000 seconds, bootstrap likelihood -35354.233831, best rearrangement setting 15
Bootstrap[28]: Time 11.000000 seconds, bootstrap likelihood -35965.467146, best rearrangement setting 10
Bootstrap[29]: Time 11.000000 seconds, bootstrap likelihood -34757.145026, best rearrangement setting 6
Bootstrap[30]: Time 12.000000 seconds, bootstrap likelihood -35305.017964, best rearrangement setting 11
Bootstrap[31]: Time 11.000000 seconds, bootstrap likelihood -35581.893723, best rearrangement setting 13
Bootstrap[32]: Time 12.000000 seconds, bootstrap likelihood -36329.944548, best rearrangement setting 9
Bootstrap[33]: Time 11.000000 seconds, bootstrap likelihood -36230.836579, best rearrangement setting 5
Bootstrap[34]: Time 11.000000 seconds, bootstrap likelihood -35199.605250, best rearrangement setting 11
Bootstrap[35]: Time 12.000000 seconds, bootstrap likelihood -35797.716684, best rearrangement setting 15
Bootstrap[36]: Time 13.000000 seconds, bootstrap likelihood -35302.214222, best rearrangement setting 6
Bootstrap[37]: Time 11.000000 seconds, bootstrap likelihood -35779.477242, best rearrangement setting 5
Bootstrap[38]: Time 11.000000 seconds, bootstrap likelihood -35475.080672, best rearrangement setting 9
Bootstrap[39]: Time 11.000000 seconds, bootstrap likelihood -35023.168619, best rearrangement setting 7
Bootstrap[40]: Time 10.000000 seconds, bootstrap likelihood -35146.160044, best rearrangement setting 13
Bootstrap[41]: Time 12.000000 seconds, bootstrap likelihood -34713.222264, best rearrangement setting 14
Bootstrap[42]: Time 11.000000 seconds, bootstrap likelihood -35144.617518, best rearrangement setting 11
Bootstrap[43]: Time 11.000000 seconds, bootstrap likelihood -36152.740173, best rearrangement setting 6
Bootstrap[44]: Time 11.000000 seconds, bootstrap likelihood -35908.063469, best rearrangement setting 14
Bootstrap[45]: Time 10.000000 seconds, bootstrap likelihood -36431.846667, best rearrangement setting 11
Bootstrap[46]: Time 12.000000 seconds, bootstrap likelihood -35732.760723, best rearrangement setting 9
Bootstrap[47]: Time 11.000000 seconds, bootstrap likelihood -35923.170502, best rearrangement setting 9
Bootstrap[48]: Time 11.000000 seconds, bootstrap likelihood -34959.721702, best rearrangement setting 15
Bootstrap[49]: Time 10.000000 seconds, bootstrap likelihood -36478.697332, best rearrangement setting 14
Bootstrap[50]: Time 12.000000 seconds, bootstrap likelihood -36072.670915, best rearrangement setting 14
Bootstrap[51]: Time 12.000000 seconds, bootstrap likelihood -35250.888555, best rearrangement setting 6
Bootstrap[52]: Time 11.000000 seconds, bootstrap likelihood -35909.450576, best rearrangement setting 7
Bootstrap[53]: Time 13.000000 seconds, bootstrap likelihood -36256.932920, best rearrangement setting 12
Bootstrap[54]: Time 10.000000 seconds, bootstrap likelihood -35584.736629, best rearrangement setting 14
Bootstrap[55]: Time 12.000000 seconds, bootstrap likelihood -34902.720783, best rearrangement setting 10
Bootstrap[56]: Time 11.000000 seconds, bootstrap likelihood -35040.991079, best rearrangement setting 6
Bootstrap[57]: Time 13.000000 seconds, bootstrap likelihood -36114.194907, best rearrangement setting 14
Bootstrap[58]: Time 10.000000 seconds, bootstrap likelihood -35152.170219, best rearrangement setting 8
Bootstrap[59]: Time 10.000000 seconds, bootstrap likelihood -35116.364646, best rearrangement setting 8
Bootstrap[60]: Time 12.000000 seconds, bootstrap likelihood -35010.416581, best rearrangement setting 10
Bootstrap[61]: Time 11.000000 seconds, bootstrap likelihood -34596.034884, best rearrangement setting 8
Bootstrap[62]: Time 12.000000 seconds, bootstrap likelihood -35718.143014, best rearrangement setting 8
Bootstrap[63]: Time 11.000000 seconds, bootstrap likelihood -35917.255929, best rearrangement setting 6
Bootstrap[64]: Time 11.000000 seconds, bootstrap likelihood -35569.650262, best rearrangement setting 14
Bootstrap[65]: Time 10.000000 seconds, bootstrap likelihood -34802.244216, best rearrangement setting 5
Bootstrap[66]: Time 11.000000 seconds, bootstrap likelihood -35759.736055, best rearrangement setting 12
Bootstrap[67]: Time 12.000000 seconds, bootstrap likelihood -36432.917109, best rearrangement setting 6
Bootstrap[68]: Time 12.000000 seconds, bootstrap likelihood -35788.009083, best rearrangement setting 7
Bootstrap[69]: Time 11.000000 seconds, bootstrap likelihood -35897.813140, best rearrangement setting 6
Bootstrap[70]: Time 11.000000 seconds, bootstrap likelihood -35378.658828, best rearrangement setting 8
Bootstrap[71]: Time 11.000000 seconds, bootstrap likelihood -35587.701620, best rearrangement setting 8
Bootstrap[72]: Time 10.000000 seconds, bootstrap likelihood -35936.481262, best rearrangement setting 15
Bootstrap[73]: Time 11.000000 seconds, bootstrap likelihood -36316.277400, best rearrangement setting 9
Bootstrap[74]: Time 13.000000 seconds, bootstrap likelihood -36573.875325, best rearrangement setting 8
Bootstrap[75]: Time 10.000000 seconds, bootstrap likelihood -34834.180327, best rearrangement setting 9
Bootstrap[76]: Time 11.000000 seconds, bootstrap likelihood -36139.914397, best rearrangement setting 9
Bootstrap[77]: Time 11.000000 seconds, bootstrap likelihood -35733.698589, best rearrangement setting 15
Bootstrap[78]: Time 12.000000 seconds, bootstrap likelihood -35304.087757, best rearrangement setting 9
Bootstrap[79]: Time 12.000000 seconds, bootstrap likelihood -36474.247930, best rearrangement setting 13
Bootstrap[80]: Time 10.000000 seconds, bootstrap likelihood -36264.602874, best rearrangement setting 8
Bootstrap[81]: Time 11.000000 seconds, bootstrap likelihood -35739.233148, best rearrangement setting 8
Bootstrap[82]: Time 14.000000 seconds, bootstrap likelihood -36603.199732, best rearrangement setting 6
Bootstrap[83]: Time 11.000000 seconds, bootstrap likelihood -36256.807227, best rearrangement setting 13
Bootstrap[84]: Time 11.000000 seconds, bootstrap likelihood -35744.124817, best rearrangement setting 5
Bootstrap[85]: Time 11.000000 seconds, bootstrap likelihood -35356.665390, best rearrangement setting 7
Bootstrap[86]: Time 12.000000 seconds, bootstrap likelihood -35267.895730, best rearrangement setting 10
Bootstrap[87]: Time 11.000000 seconds, bootstrap likelihood -34989.706087, best rearrangement setting 13
Bootstrap[88]: Time 11.000000 seconds, bootstrap likelihood -35330.735970, best rearrangement setting 14
Bootstrap[89]: Time 11.000000 seconds, bootstrap likelihood -34984.148028, best rearrangement setting 13
Bootstrap[90]: Time 11.000000 seconds, bootstrap likelihood -35717.475020, best rearrangement setting 7
Bootstrap[91]: Time 11.000000 seconds, bootstrap likelihood -36753.990607, best rearrangement setting 8
Bootstrap[92]: Time 14.000000 seconds, bootstrap likelihood -36106.828949, best rearrangement setting 5
Bootstrap[93]: Time 11.000000 seconds, bootstrap likelihood -35909.379386, best rearrangement setting 14
Bootstrap[94]: Time 11.000000 seconds, bootstrap likelihood -35101.581621, best rearrangement setting 11
Bootstrap[95]: Time 11.000000 seconds, bootstrap likelihood -34651.666095, best rearrangement setting 11
Bootstrap[96]: Time 11.000000 seconds, bootstrap likelihood -35028.716082, best rearrangement setting 13
Bootstrap[97]: Time 11.000000 seconds, bootstrap likelihood -35857.441751, best rearrangement setting 5
Bootstrap[98]: Time 10.000000 seconds, bootstrap likelihood -35517.548283, best rearrangement setting 13
Bootstrap[99]: Time 11.000000 seconds, bootstrap likelihood -35850.808070, best rearrangement setting 5
Bootstrap[100]: Time 12.000000 seconds, bootstrap likelihood -35930.822672, best rearrangement setting 8
Bootstrap[101]: Time 13.000000 seconds, bootstrap likelihood -35369.492452, best rearrangement setting 10
Bootstrap[102]: Time 11.000000 seconds, bootstrap likelihood -35363.337653, best rearrangement setting 9
Bootstrap[103]: Time 11.000000 seconds, bootstrap likelihood -34868.863520, best rearrangement setting 7
Bootstrap[104]: Time 12.000000 seconds, bootstrap likelihood -35465.310342, best rearrangement setting 8
Bootstrap[105]: Time 13.000000 seconds, bootstrap likelihood -36277.574702, best rearrangement setting 15
Bootstrap[106]: Time 10.000000 seconds, bootstrap likelihood -36077.903778, best rearrangement setting 12
Bootstrap[107]: Time 11.000000 seconds, bootstrap likelihood -35975.136566, best rearrangement setting 9
Bootstrap[108]: Time 11.000000 seconds, bootstrap likelihood -35123.105355, best rearrangement setting 15
Bootstrap[109]: Time 11.000000 seconds, bootstrap likelihood -35032.617048, best rearrangement setting 8
Bootstrap[110]: Time 12.000000 seconds, bootstrap likelihood -35519.365740, best rearrangement setting 9
Bootstrap[111]: Time 13.000000 seconds, bootstrap likelihood -34949.542725, best rearrangement setting 10
Bootstrap[112]: Time 11.000000 seconds, bootstrap likelihood -35024.927560, best rearrangement setting 11
Bootstrap[113]: Time 12.000000 seconds, bootstrap likelihood -34941.479726, best rearrangement setting 12
Bootstrap[114]: Time 11.000000 seconds, bootstrap likelihood -34566.521360, best rearrangement setting 12
Bootstrap[115]: Time 11.000000 seconds, bootstrap likelihood -35663.889210, best rearrangement setting 10
Bootstrap[116]: Time 13.000000 seconds, bootstrap likelihood -35794.782841, best rearrangement setting 9
Bootstrap[117]: Time 12.000000 seconds, bootstrap likelihood -35847.875925, best rearrangement setting 11
Bootstrap[118]: Time 12.000000 seconds, bootstrap likelihood -35679.554152, best rearrangement setting 11
Bootstrap[119]: Time 12.000000 seconds, bootstrap likelihood -34908.444677, best rearrangement setting 10
Bootstrap[120]: Time 10.000000 seconds, bootstrap likelihood -35156.161803, best rearrangement setting 5
Bootstrap[121]: Time 11.000000 seconds, bootstrap likelihood -36292.172321, best rearrangement setting 8
Bootstrap[122]: Time 11.000000 seconds, bootstrap likelihood -35334.182469, best rearrangement setting 12
Bootstrap[123]: Time 12.000000 seconds, bootstrap likelihood -36485.036440, best rearrangement setting 7
Bootstrap[124]: Time 10.000000 seconds, bootstrap likelihood -35218.166678, best rearrangement setting 9
Bootstrap[125]: Time 13.000000 seconds, bootstrap likelihood -35564.451402, best rearrangement setting 14
Bootstrap[126]: Time 12.000000 seconds, bootstrap likelihood -35356.672266, best rearrangement setting 11
Bootstrap[127]: Time 12.000000 seconds, bootstrap likelihood -35131.698820, best rearrangement setting 12
Bootstrap[128]: Time 11.000000 seconds, bootstrap likelihood -35296.565174, best rearrangement setting 13
Bootstrap[129]: Time 11.000000 seconds, bootstrap likelihood -36118.208864, best rearrangement setting 12
Bootstrap[130]: Time 11.000000 seconds, bootstrap likelihood -35158.688987, best rearrangement setting 5
Bootstrap[131]: Time 10.000000 seconds, bootstrap likelihood -35560.661461, best rearrangement setting 5
Bootstrap[132]: Time 10.000000 seconds, bootstrap likelihood -35776.702687, best rearrangement setting 5
Bootstrap[133]: Time 12.000000 seconds, bootstrap likelihood -35862.304446, best rearrangement setting 9
Bootstrap[134]: Time 11.000000 seconds, bootstrap likelihood -35011.055951, best rearrangement setting 8
Bootstrap[135]: Time 12.000000 seconds, bootstrap likelihood -34873.323217, best rearrangement setting 6
Bootstrap[136]: Time 11.000000 seconds, bootstrap likelihood -35608.644828, best rearrangement setting 8
Bootstrap[137]: Time 12.000000 seconds, bootstrap likelihood -35461.346568, best rearrangement setting 8
Bootstrap[138]: Time 11.000000 seconds, bootstrap likelihood -34960.932421, best rearrangement setting 12
Bootstrap[139]: Time 12.000000 seconds, bootstrap likelihood -34988.645508, best rearrangement setting 8
Bootstrap[140]: Time 10.000000 seconds, bootstrap likelihood -35225.739723, best rearrangement setting 8
Bootstrap[141]: Time 11.000000 seconds, bootstrap likelihood -35836.753808, best rearrangement setting 8
Bootstrap[142]: Time 11.000000 seconds, bootstrap likelihood -36217.241521, best rearrangement setting 6
Bootstrap[143]: Time 12.000000 seconds, bootstrap likelihood -35087.348423, best rearrangement setting 10
Bootstrap[144]: Time 13.000000 seconds, bootstrap likelihood -35574.945831, best rearrangement setting 10
Bootstrap[145]: Time 11.000000 seconds, bootstrap likelihood -36164.740033, best rearrangement setting 8
Bootstrap[146]: Time 11.000000 seconds, bootstrap likelihood -35566.910422, best rearrangement setting 15
Bootstrap[147]: Time 11.000000 seconds, bootstrap likelihood -35037.200056, best rearrangement setting 11
Bootstrap[148]: Time 11.000000 seconds, bootstrap likelihood -36366.952414, best rearrangement setting 8
Bootstrap[149]: Time 12.000000 seconds, bootstrap likelihood -35118.170344, best rearrangement setting 7
Bootstrap[150]: Time 13.000000 seconds, bootstrap likelihood -35391.651471, best rearrangement setting 12
Bootstrap[151]: Time 12.000000 seconds, bootstrap likelihood -35825.939588, best rearrangement setting 8
Bootstrap[152]: Time 12.000000 seconds, bootstrap likelihood -35962.173219, best rearrangement setting 15
Bootstrap[153]: Time 11.000000 seconds, bootstrap likelihood -36054.421536, best rearrangement setting 6
Bootstrap[154]: Time 12.000000 seconds, bootstrap likelihood -35741.785354, best rearrangement setting 14
Bootstrap[155]: Time 11.000000 seconds, bootstrap likelihood -36236.083187, best rearrangement setting 5
Bootstrap[156]: Time 11.000000 seconds, bootstrap likelihood -35819.709790, best rearrangement setting 12
Bootstrap[157]: Time 11.000000 seconds, bootstrap likelihood -35801.699499, best rearrangement setting 7
Bootstrap[158]: Time 11.000000 seconds, bootstrap likelihood -36064.071653, best rearrangement setting 12
Bootstrap[159]: Time 12.000000 seconds, bootstrap likelihood -36003.343553, best rearrangement setting 6
Bootstrap[160]: Time 12.000000 seconds, bootstrap likelihood -36262.490732, best rearrangement setting 8
Bootstrap[161]: Time 9.000000 seconds, bootstrap likelihood -34823.937920, best rearrangement setting 6
Bootstrap[162]: Time 11.000000 seconds, bootstrap likelihood -36387.590474, best rearrangement setting 15
Bootstrap[163]: Time 11.000000 seconds, bootstrap likelihood -35493.852429, best rearrangement setting 8
Bootstrap[164]: Time 10.000000 seconds, bootstrap likelihood -35679.442659, best rearrangement setting 5
Bootstrap[165]: Time 11.000000 seconds, bootstrap likelihood -36103.109665, best rearrangement setting 8
Bootstrap[166]: Time 13.000000 seconds, bootstrap likelihood -35494.535347, best rearrangement setting 6
Bootstrap[167]: Time 11.000000 seconds, bootstrap likelihood -35729.414234, best rearrangement setting 6
Bootstrap[168]: Time 11.000000 seconds, bootstrap likelihood -35328.375522, best rearrangement setting 5
Bootstrap[169]: Time 12.000000 seconds, bootstrap likelihood -36737.180585, best rearrangement setting 12
Bootstrap[170]: Time 11.000000 seconds, bootstrap likelihood -36282.110516, best rearrangement setting 11
Bootstrap[171]: Time 12.000000 seconds, bootstrap likelihood -35331.525045, best rearrangement setting 6
Bootstrap[172]: Time 11.000000 seconds, bootstrap likelihood -36014.966618, best rearrangement setting 15
Bootstrap[173]: Time 12.000000 seconds, bootstrap likelihood -35978.788248, best rearrangement setting 5
Bootstrap[174]: Time 12.000000 seconds, bootstrap likelihood -36138.361168, best rearrangement setting 12
Bootstrap[175]: Time 10.000000 seconds, bootstrap likelihood -35023.862354, best rearrangement setting 7
Bootstrap[176]: Time 12.000000 seconds, bootstrap likelihood -35187.354480, best rearrangement setting 9
Bootstrap[177]: Time 10.000000 seconds, bootstrap likelihood -36808.644926, best rearrangement setting 5
Bootstrap[178]: Time 12.000000 seconds, bootstrap likelihood -36147.500554, best rearrangement setting 9
Bootstrap[179]: Time 12.000000 seconds, bootstrap likelihood -35271.157947, best rearrangement setting 11
Bootstrap[180]: Time 12.000000 seconds, bootstrap likelihood -35213.321564, best rearrangement setting 14
Bootstrap[181]: Time 12.000000 seconds, bootstrap likelihood -37508.833626, best rearrangement setting 15
Bootstrap[182]: Time 11.000000 seconds, bootstrap likelihood -35055.871799, best rearrangement setting 10
Bootstrap[183]: Time 11.000000 seconds, bootstrap likelihood -35916.566689, best rearrangement setting 6
Bootstrap[184]: Time 12.000000 seconds, bootstrap likelihood -35950.841511, best rearrangement setting 12
Bootstrap[185]: Time 10.000000 seconds, bootstrap likelihood -35401.288288, best rearrangement setting 6
Bootstrap[186]: Time 12.000000 seconds, bootstrap likelihood -35369.590383, best rearrangement setting 7
Bootstrap[187]: Time 12.000000 seconds, bootstrap likelihood -35236.750048, best rearrangement setting 14
Bootstrap[188]: Time 10.000000 seconds, bootstrap likelihood -36226.704714, best rearrangement setting 13
Bootstrap[189]: Time 12.000000 seconds, bootstrap likelihood -35750.427002, best rearrangement setting 7
Bootstrap[190]: Time 11.000000 seconds, bootstrap likelihood -35747.820803, best rearrangement setting 12
Bootstrap[191]: Time 10.000000 seconds, bootstrap likelihood -35934.763189, best rearrangement setting 12
Bootstrap[192]: Time 11.000000 seconds, bootstrap likelihood -35189.198335, best rearrangement setting 12
Bootstrap[193]: Time 13.000000 seconds, bootstrap likelihood -36128.392133, best rearrangement setting 15
Bootstrap[194]: Time 11.000000 seconds, bootstrap likelihood -35394.816154, best rearrangement setting 8
Bootstrap[195]: Time 13.000000 seconds, bootstrap likelihood -36028.337569, best rearrangement setting 10
Bootstrap[196]: Time 12.000000 seconds, bootstrap likelihood -35112.043307, best rearrangement setting 12
Bootstrap[197]: Time 11.000000 seconds, bootstrap likelihood -36031.509605, best rearrangement setting 10
Bootstrap[198]: Time 11.000000 seconds, bootstrap likelihood -36166.541817, best rearrangement setting 7
Bootstrap[199]: Time 11.000000 seconds, bootstrap likelihood -35902.831246, best rearrangement setting 9
Bootstrap[200]: Time 11.000000 seconds, bootstrap likelihood -36223.146090, best rearrangement setting 11
Bootstrap[201]: Time 11.000000 seconds, bootstrap likelihood -35653.736507, best rearrangement setting 14
Bootstrap[202]: Time 11.000000 seconds, bootstrap likelihood -35480.050921, best rearrangement setting 15
Bootstrap[203]: Time 9.000000 seconds, bootstrap likelihood -34867.230309, best rearrangement setting 7
Bootstrap[204]: Time 11.000000 seconds, bootstrap likelihood -35797.817527, best rearrangement setting 5
Bootstrap[205]: Time 12.000000 seconds, bootstrap likelihood -35041.697976, best rearrangement setting 14
Bootstrap[206]: Time 11.000000 seconds, bootstrap likelihood -33638.287759, best rearrangement setting 11
Bootstrap[207]: Time 12.000000 seconds, bootstrap likelihood -35673.269931, best rearrangement setting 12
Bootstrap[208]: Time 11.000000 seconds, bootstrap likelihood -36957.331470, best rearrangement setting 9
Bootstrap[209]: Time 12.000000 seconds, bootstrap likelihood -35744.701974, best rearrangement setting 9
Bootstrap[210]: Time 11.000000 seconds, bootstrap likelihood -36121.666493, best rearrangement setting 15
Bootstrap[211]: Time 10.000000 seconds, bootstrap likelihood -36138.388897, best rearrangement setting 15
Bootstrap[212]: Time 11.000000 seconds, bootstrap likelihood -35432.211982, best rearrangement setting 12
Bootstrap[213]: Time 11.000000 seconds, bootstrap likelihood -35770.219649, best rearrangement setting 7
Bootstrap[214]: Time 11.000000 seconds, bootstrap likelihood -35917.720420, best rearrangement setting 15
Bootstrap[215]: Time 11.000000 seconds, bootstrap likelihood -35520.497702, best rearrangement setting 10
Bootstrap[216]: Time 10.000000 seconds, bootstrap likelihood -35295.660668, best rearrangement setting 6
Bootstrap[217]: Time 11.000000 seconds, bootstrap likelihood -35641.087234, best rearrangement setting 5
Bootstrap[218]: Time 10.000000 seconds, bootstrap likelihood -34772.431918, best rearrangement setting 10
Bootstrap[219]: Time 11.000000 seconds, bootstrap likelihood -34735.695083, best rearrangement setting 5
Bootstrap[220]: Time 12.000000 seconds, bootstrap likelihood -36250.897461, best rearrangement setting 9
Bootstrap[221]: Time 11.000000 seconds, bootstrap likelihood -35568.449686, best rearrangement setting 12
Bootstrap[222]: Time 13.000000 seconds, bootstrap likelihood -35588.603844, best rearrangement setting 12
Bootstrap[223]: Time 10.000000 seconds, bootstrap likelihood -36173.986816, best rearrangement setting 6
Bootstrap[224]: Time 12.000000 seconds, bootstrap likelihood -36437.149125, best rearrangement setting 5
Bootstrap[225]: Time 11.000000 seconds, bootstrap likelihood -35180.986474, best rearrangement setting 11
Bootstrap[226]: Time 11.000000 seconds, bootstrap likelihood -35949.124112, best rearrangement setting 5
Bootstrap[227]: Time 12.000000 seconds, bootstrap likelihood -36585.641987, best rearrangement setting 15
Bootstrap[228]: Time 11.000000 seconds, bootstrap likelihood -35271.358874, best rearrangement setting 15
Bootstrap[229]: Time 13.000000 seconds, bootstrap likelihood -35738.856572, best rearrangement setting 13
Bootstrap[230]: Time 11.000000 seconds, bootstrap likelihood -36349.823375, best rearrangement setting 7
Bootstrap[231]: Time 12.000000 seconds, bootstrap likelihood -35748.014726, best rearrangement setting 10
Bootstrap[232]: Time 12.000000 seconds, bootstrap likelihood -36070.833149, best rearrangement setting 12
Bootstrap[233]: Time 11.000000 seconds, bootstrap likelihood -35767.138644, best rearrangement setting 9
Bootstrap[234]: Time 10.000000 seconds, bootstrap likelihood -35471.758541, best rearrangement setting 13
Bootstrap[235]: Time 13.000000 seconds, bootstrap likelihood -34776.102512, best rearrangement setting 12
Bootstrap[236]: Time 12.000000 seconds, bootstrap likelihood -36799.292584, best rearrangement setting 14
Bootstrap[237]: Time 11.000000 seconds, bootstrap likelihood -36104.976558, best rearrangement setting 6
Bootstrap[238]: Time 11.000000 seconds, bootstrap likelihood -35848.915283, best rearrangement setting 9
Bootstrap[239]: Time 11.000000 seconds, bootstrap likelihood -36177.033189, best rearrangement setting 9
Bootstrap[240]: Time 11.000000 seconds, bootstrap likelihood -36673.217098, best rearrangement setting 13
Bootstrap[241]: Time 10.000000 seconds, bootstrap likelihood -36339.366646, best rearrangement setting 10
Bootstrap[242]: Time 11.000000 seconds, bootstrap likelihood -35677.793189, best rearrangement setting 13
Bootstrap[243]: Time 9.000000 seconds, bootstrap likelihood -36210.172782, best rearrangement setting 5
Bootstrap[244]: Time 11.000000 seconds, bootstrap likelihood -35336.780689, best rearrangement setting 9
Bootstrap[245]: Time 12.000000 seconds, bootstrap likelihood -35476.937992, best rearrangement setting 5
Bootstrap[246]: Time 11.000000 seconds, bootstrap likelihood -34755.299032, best rearrangement setting 8
Bootstrap[247]: Time 12.000000 seconds, bootstrap likelihood -36389.985974, best rearrangement setting 9
Bootstrap[248]: Time 11.000000 seconds, bootstrap likelihood -35191.803779, best rearrangement setting 15
Bootstrap[249]: Time 11.000000 seconds, bootstrap likelihood -35240.874682, best rearrangement setting 15
Bootstrap[250]: Time 11.000000 seconds, bootstrap likelihood -35984.126477, best rearrangement setting 12
Bootstrap[251]: Time 12.000000 seconds, bootstrap likelihood -34610.812276, best rearrangement setting 14
Bootstrap[252]: Time 13.000000 seconds, bootstrap likelihood -34694.604584, best rearrangement setting 5
Bootstrap[253]: Time 10.000000 seconds, bootstrap likelihood -35713.582549, best rearrangement setting 5
Bootstrap[254]: Time -3588.000000 seconds, bootstrap likelihood -35544.398044, best rearrangement setting 6
Bootstrap[255]: Time 11.000000 seconds, bootstrap likelihood -35674.874292, best rearrangement setting 8
Bootstrap[256]: Time 12.000000 seconds, bootstrap likelihood -36142.541395, best rearrangement setting 9
Bootstrap[257]: Time 11.000000 seconds, bootstrap likelihood -35121.694598, best rearrangement setting 11
Bootstrap[258]: Time 12.000000 seconds, bootstrap likelihood -36089.967599, best rearrangement setting 10
Bootstrap[259]: Time 11.000000 seconds, bootstrap likelihood -36251.994007, best rearrangement setting 8
Bootstrap[260]: Time 11.000000 seconds, bootstrap likelihood -35537.638365, best rearrangement setting 5
Bootstrap[261]: Time 12.000000 seconds, bootstrap likelihood -37281.691633, best rearrangement setting 8
Bootstrap[262]: Time 12.000000 seconds, bootstrap likelihood -35663.435309, best rearrangement setting 5
Bootstrap[263]: Time 12.000000 seconds, bootstrap likelihood -36084.091297, best rearrangement setting 12
Bootstrap[264]: Time 11.000000 seconds, bootstrap likelihood -35651.757558, best rearrangement setting 5
Bootstrap[265]: Time 12.000000 seconds, bootstrap likelihood -34571.145004, best rearrangement setting 5
Bootstrap[266]: Time 10.000000 seconds, bootstrap likelihood -34157.822209, best rearrangement setting 5
Bootstrap[267]: Time 13.000000 seconds, bootstrap likelihood -35430.650018, best rearrangement setting 15
Bootstrap[268]: Time 11.000000 seconds, bootstrap likelihood -35543.669936, best rearrangement setting 7
Bootstrap[269]: Time 11.000000 seconds, bootstrap likelihood -36696.640115, best rearrangement setting 10
Bootstrap[270]: Time 12.000000 seconds, bootstrap likelihood -34976.905243, best rearrangement setting 9
Bootstrap[271]: Time 11.000000 seconds, bootstrap likelihood -36210.405815, best rearrangement setting 13
Bootstrap[272]: Time 9.000000 seconds, bootstrap likelihood -36273.603438, best rearrangement setting 6
Bootstrap[273]: Time 11.000000 seconds, bootstrap likelihood -36106.306069, best rearrangement setting 13
Bootstrap[274]: Time 10.000000 seconds, bootstrap likelihood -36224.429572, best rearrangement setting 10
Bootstrap[275]: Time 11.000000 seconds, bootstrap likelihood -35351.448595, best rearrangement setting 11
Bootstrap[276]: Time 11.000000 seconds, bootstrap likelihood -34633.885250, best rearrangement setting 8
Bootstrap[277]: Time 11.000000 seconds, bootstrap likelihood -35505.274304, best rearrangement setting 7
Bootstrap[278]: Time 11.000000 seconds, bootstrap likelihood -35409.740264, best rearrangement setting 8
Bootstrap[279]: Time 10.000000 seconds, bootstrap likelihood -33780.684002, best rearrangement setting 13
Bootstrap[280]: Time 11.000000 seconds, bootstrap likelihood -35627.669156, best rearrangement setting 14
Bootstrap[281]: Time 11.000000 seconds, bootstrap likelihood -35233.602658, best rearrangement setting 12
Bootstrap[282]: Time 11.000000 seconds, bootstrap likelihood -35631.240792, best rearrangement setting 7
Bootstrap[283]: Time 13.000000 seconds, bootstrap likelihood -34905.515395, best rearrangement setting 10
Bootstrap[284]: Time 10.000000 seconds, bootstrap likelihood -35325.718235, best rearrangement setting 15
Bootstrap[285]: Time 11.000000 seconds, bootstrap likelihood -35105.051733, best rearrangement setting 8
Bootstrap[286]: Time 11.000000 seconds, bootstrap likelihood -34248.532230, best rearrangement setting 11
Bootstrap[287]: Time 11.000000 seconds, bootstrap likelihood -36022.535183, best rearrangement setting 7
Bootstrap[288]: Time 11.000000 seconds, bootstrap likelihood -34838.938709, best rearrangement setting 8
Bootstrap[289]: Time 11.000000 seconds, bootstrap likelihood -35927.352349, best rearrangement setting 11
Bootstrap[290]: Time 11.000000 seconds, bootstrap likelihood -35914.474845, best rearrangement setting 10
Bootstrap[291]: Time 10.000000 seconds, bootstrap likelihood -35933.968558, best rearrangement setting 5
Bootstrap[292]: Time 12.000000 seconds, bootstrap likelihood -35650.828422, best rearrangement setting 10
Bootstrap[293]: Time 13.000000 seconds, bootstrap likelihood -34839.381763, best rearrangement setting 7
Bootstrap[294]: Time 12.000000 seconds, bootstrap likelihood -36308.372184, best rearrangement setting 5
Bootstrap[295]: Time 12.000000 seconds, bootstrap likelihood -35819.608981, best rearrangement setting 8
Bootstrap[296]: Time 11.000000 seconds, bootstrap likelihood -36063.661313, best rearrangement setting 6
Bootstrap[297]: Time 11.000000 seconds, bootstrap likelihood -36164.407445, best rearrangement setting 10
Bootstrap[298]: Time 12.000000 seconds, bootstrap likelihood -34914.440266, best rearrangement setting 10
Bootstrap[299]: Time 11.000000 seconds, bootstrap likelihood -36188.425688, best rearrangement setting 8
Bootstrap[300]: Time 11.000000 seconds, bootstrap likelihood -35745.742242, best rearrangement setting 15
Bootstrap[301]: Time 11.000000 seconds, bootstrap likelihood -36562.444008, best rearrangement setting 7
Bootstrap[302]: Time 12.000000 seconds, bootstrap likelihood -36367.938965, best rearrangement setting 13
Bootstrap[303]: Time 11.000000 seconds, bootstrap likelihood -35395.334311, best rearrangement setting 5
Bootstrap[304]: Time 10.000000 seconds, bootstrap likelihood -35716.546107, best rearrangement setting 6
Bootstrap[305]: Time 10.000000 seconds, bootstrap likelihood -35201.137378, best rearrangement setting 10
Bootstrap[306]: Time 12.000000 seconds, bootstrap likelihood -36370.817216, best rearrangement setting 15
Bootstrap[307]: Time 12.000000 seconds, bootstrap likelihood -36455.313247, best rearrangement setting 7
Bootstrap[308]: Time 11.000000 seconds, bootstrap likelihood -37006.150797, best rearrangement setting 12
Bootstrap[309]: Time 12.000000 seconds, bootstrap likelihood -34932.405962, best rearrangement setting 13
Bootstrap[310]: Time 13.000000 seconds, bootstrap likelihood -35765.141419, best rearrangement setting 14
Bootstrap[311]: Time 10.000000 seconds, bootstrap likelihood -35649.573721, best rearrangement setting 10
Bootstrap[312]: Time 12.000000 seconds, bootstrap likelihood -35341.037508, best rearrangement setting 5
Bootstrap[313]: Time 11.000000 seconds, bootstrap likelihood -36543.701309, best rearrangement setting 9
Bootstrap[314]: Time 10.000000 seconds, bootstrap likelihood -36080.405841, best rearrangement setting 11
Bootstrap[315]: Time 11.000000 seconds, bootstrap likelihood -37206.885812, best rearrangement setting 11
Bootstrap[316]: Time 11.000000 seconds, bootstrap likelihood -35154.233702, best rearrangement setting 9
Bootstrap[317]: Time 11.000000 seconds, bootstrap likelihood -36089.988683, best rearrangement setting 5
Bootstrap[318]: Time 10.000000 seconds, bootstrap likelihood -35894.423217, best rearrangement setting 6
Bootstrap[319]: Time 10.000000 seconds, bootstrap likelihood -35028.693970, best rearrangement setting 13
Bootstrap[320]: Time 11.000000 seconds, bootstrap likelihood -36119.139746, best rearrangement setting 10
Bootstrap[321]: Time 10.000000 seconds, bootstrap likelihood -35995.404859, best rearrangement setting 9
Bootstrap[322]: Time 10.000000 seconds, bootstrap likelihood -36188.939724, best rearrangement setting 5
Bootstrap[323]: Time 11.000000 seconds, bootstrap likelihood -35471.309966, best rearrangement setting 5
Bootstrap[324]: Time 11.000000 seconds, bootstrap likelihood -36270.345468, best rearrangement setting 6
Bootstrap[325]: Time 10.000000 seconds, bootstrap likelihood -35981.288392, best rearrangement setting 12
Bootstrap[326]: Time 11.000000 seconds, bootstrap likelihood -35672.414028, best rearrangement setting 14
Bootstrap[327]: Time 11.000000 seconds, bootstrap likelihood -35361.821836, best rearrangement setting 15
Bootstrap[328]: Time 12.000000 seconds, bootstrap likelihood -35945.007910, best rearrangement setting 6
Bootstrap[329]: Time 11.000000 seconds, bootstrap likelihood -35750.847847, best rearrangement setting 12
Bootstrap[330]: Time 12.000000 seconds, bootstrap likelihood -36411.565077, best rearrangement setting 13
Bootstrap[331]: Time 11.000000 seconds, bootstrap likelihood -35960.331203, best rearrangement setting 8
Bootstrap[332]: Time 10.000000 seconds, bootstrap likelihood -35800.449226, best rearrangement setting 10
Bootstrap[333]: Time 11.000000 seconds, bootstrap likelihood -35485.519230, best rearrangement setting 6
Bootstrap[334]: Time 11.000000 seconds, bootstrap likelihood -34539.111369, best rearrangement setting 7
Bootstrap[335]: Time 14.000000 seconds, bootstrap likelihood -36040.906354, best rearrangement setting 15
Bootstrap[336]: Time 12.000000 seconds, bootstrap likelihood -36115.829057, best rearrangement setting 8
Bootstrap[337]: Time 11.000000 seconds, bootstrap likelihood -35174.027469, best rearrangement setting 9
Bootstrap[338]: Time 11.000000 seconds, bootstrap likelihood -35146.835310, best rearrangement setting 6
Bootstrap[339]: Time 13.000000 seconds, bootstrap likelihood -35432.517837, best rearrangement setting 11
Bootstrap[340]: Time 10.000000 seconds, bootstrap likelihood -35995.613556, best rearrangement setting 10
Bootstrap[341]: Time 12.000000 seconds, bootstrap likelihood -36523.361318, best rearrangement setting 9
Bootstrap[342]: Time 11.000000 seconds, bootstrap likelihood -35534.083639, best rearrangement setting 7
Bootstrap[343]: Time 12.000000 seconds, bootstrap likelihood -35996.484615, best rearrangement setting 11
Bootstrap[344]: Time 12.000000 seconds, bootstrap likelihood -35879.190826, best rearrangement setting 12
Bootstrap[345]: Time 12.000000 seconds, bootstrap likelihood -36384.517472, best rearrangement setting 6
Bootstrap[346]: Time 10.000000 seconds, bootstrap likelihood -35134.857578, best rearrangement setting 15
Bootstrap[347]: Time 11.000000 seconds, bootstrap likelihood -36706.295509, best rearrangement setting 10
Bootstrap[348]: Time 12.000000 seconds, bootstrap likelihood -35606.545644, best rearrangement setting 7
Bootstrap[349]: Time 12.000000 seconds, bootstrap likelihood -36115.994931, best rearrangement setting 9
Bootstrap[350]: Time 10.000000 seconds, bootstrap likelihood -35369.816162, best rearrangement setting 7
Bootstrap[351]: Time 12.000000 seconds, bootstrap likelihood -36281.645464, best rearrangement setting 15
Bootstrap[352]: Time 11.000000 seconds, bootstrap likelihood -35649.568405, best rearrangement setting 6
Bootstrap[353]: Time 12.000000 seconds, bootstrap likelihood -36209.626692, best rearrangement setting 10
Bootstrap[354]: Time 11.000000 seconds, bootstrap likelihood -35312.418764, best rearrangement setting 7
Bootstrap[355]: Time 11.000000 seconds, bootstrap likelihood -35447.297019, best rearrangement setting 15
Bootstrap[356]: Time 13.000000 seconds, bootstrap likelihood -35879.846834, best rearrangement setting 7
Bootstrap[357]: Time 12.000000 seconds, bootstrap likelihood -35409.288551, best rearrangement setting 15
Bootstrap[358]: Time 12.000000 seconds, bootstrap likelihood -34564.840493, best rearrangement setting 8
Bootstrap[359]: Time 11.000000 seconds, bootstrap likelihood -35076.669441, best rearrangement setting 6
Bootstrap[360]: Time 12.000000 seconds, bootstrap likelihood -35301.929786, best rearrangement setting 6
Bootstrap[361]: Time 12.000000 seconds, bootstrap likelihood -35597.644654, best rearrangement setting 9
Bootstrap[362]: Time 14.000000 seconds, bootstrap likelihood -36251.070023, best rearrangement setting 6
Bootstrap[363]: Time 12.000000 seconds, bootstrap likelihood -35454.366617, best rearrangement setting 9
Bootstrap[364]: Time 11.000000 seconds, bootstrap likelihood -35732.191327, best rearrangement setting 7
Bootstrap[365]: Time 11.000000 seconds, bootstrap likelihood -35488.484683, best rearrangement setting 12
Bootstrap[366]: Time 11.000000 seconds, bootstrap likelihood -34853.756116, best rearrangement setting 14
Bootstrap[367]: Time 12.000000 seconds, bootstrap likelihood -36741.040687, best rearrangement setting 15
Bootstrap[368]: Time 10.000000 seconds, bootstrap likelihood -36078.972937, best rearrangement setting 15
Bootstrap[369]: Time 10.000000 seconds, bootstrap likelihood -36910.328835, best rearrangement setting 12
Bootstrap[370]: Time 13.000000 seconds, bootstrap likelihood -35815.100049, best rearrangement setting 12
Bootstrap[371]: Time 10.000000 seconds, bootstrap likelihood -36234.053462, best rearrangement setting 10
Bootstrap[372]: Time 12.000000 seconds, bootstrap likelihood -36282.130573, best rearrangement setting 11
Bootstrap[373]: Time 11.000000 seconds, bootstrap likelihood -34549.036703, best rearrangement setting 10
Bootstrap[374]: Time 11.000000 seconds, bootstrap likelihood -36137.427402, best rearrangement setting 14
Bootstrap[375]: Time 10.000000 seconds, bootstrap likelihood -35589.161117, best rearrangement setting 7
Bootstrap[376]: Time 12.000000 seconds, bootstrap likelihood -36623.544857, best rearrangement setting 14
Bootstrap[377]: Time 12.000000 seconds, bootstrap likelihood -36156.057949, best rearrangement setting 7
Bootstrap[378]: Time 12.000000 seconds, bootstrap likelihood -36129.463632, best rearrangement setting 10
Bootstrap[379]: Time 11.000000 seconds, bootstrap likelihood -34944.330848, best rearrangement setting 14
Bootstrap[380]: Time 10.000000 seconds, bootstrap likelihood -36195.230868, best rearrangement setting 8
Bootstrap[381]: Time 11.000000 seconds, bootstrap likelihood -35738.176242, best rearrangement setting 15
Bootstrap[382]: Time 11.000000 seconds, bootstrap likelihood -35450.789061, best rearrangement setting 8
Bootstrap[383]: Time 11.000000 seconds, bootstrap likelihood -36116.887545, best rearrangement setting 5
Bootstrap[384]: Time 13.000000 seconds, bootstrap likelihood -34957.420847, best rearrangement setting 12
Bootstrap[385]: Time 11.000000 seconds, bootstrap likelihood -35284.502270, best rearrangement setting 5
Bootstrap[386]: Time 12.000000 seconds, bootstrap likelihood -35746.071458, best rearrangement setting 15
Bootstrap[387]: Time 11.000000 seconds, bootstrap likelihood -35546.162184, best rearrangement setting 10
Bootstrap[388]: Time 10.000000 seconds, bootstrap likelihood -35294.190751, best rearrangement setting 5
Bootstrap[389]: Time 12.000000 seconds, bootstrap likelihood -35059.670459, best rearrangement setting 10
Bootstrap[390]: Time 12.000000 seconds, bootstrap likelihood -35842.231186, best rearrangement setting 11
Bootstrap[391]: Time 11.000000 seconds, bootstrap likelihood -34903.546382, best rearrangement setting 11
Bootstrap[392]: Time 10.000000 seconds, bootstrap likelihood -35664.168377, best rearrangement setting 5
Bootstrap[393]: Time 11.000000 seconds, bootstrap likelihood -35135.489878, best rearrangement setting 13
Bootstrap[394]: Time 11.000000 seconds, bootstrap likelihood -35761.045955, best rearrangement setting 14
Bootstrap[395]: Time 13.000000 seconds, bootstrap likelihood -35970.999080, best rearrangement setting 7
Bootstrap[396]: Time 11.000000 seconds, bootstrap likelihood -36520.507956, best rearrangement setting 8
Bootstrap[397]: Time 11.000000 seconds, bootstrap likelihood -35671.650329, best rearrangement setting 13
Bootstrap[398]: Time 12.000000 seconds, bootstrap likelihood -35302.183808, best rearrangement setting 14
Bootstrap[399]: Time 11.000000 seconds, bootstrap likelihood -35694.869028, best rearrangement setting 12
Bootstrap[400]: Time 11.000000 seconds, bootstrap likelihood -35691.942925, best rearrangement setting 6
Bootstrap[401]: Time 10.000000 seconds, bootstrap likelihood -35566.030352, best rearrangement setting 7
Bootstrap[402]: Time 12.000000 seconds, bootstrap likelihood -35381.713581, best rearrangement setting 8
Bootstrap[403]: Time 12.000000 seconds, bootstrap likelihood -36108.938475, best rearrangement setting 14
Bootstrap[404]: Time 14.000000 seconds, bootstrap likelihood -36451.878349, best rearrangement setting 10
Bootstrap[405]: Time 12.000000 seconds, bootstrap likelihood -34929.386070, best rearrangement setting 14
Bootstrap[406]: Time 11.000000 seconds, bootstrap likelihood -35697.571268, best rearrangement setting 14
Bootstrap[407]: Time 10.000000 seconds, bootstrap likelihood -35129.220483, best rearrangement setting 10
Bootstrap[408]: Time 11.000000 seconds, bootstrap likelihood -36377.044977, best rearrangement setting 8
Bootstrap[409]: Time 10.000000 seconds, bootstrap likelihood -36359.702725, best rearrangement setting 12
Bootstrap[410]: Time 11.000000 seconds, bootstrap likelihood -35547.180684, best rearrangement setting 14
Bootstrap[411]: Time 11.000000 seconds, bootstrap likelihood -35344.185178, best rearrangement setting 5
Bootstrap[412]: Time 12.000000 seconds, bootstrap likelihood -35381.535901, best rearrangement setting 6
Bootstrap[413]: Time 10.000000 seconds, bootstrap likelihood -34718.498197, best rearrangement setting 5
Bootstrap[414]: Time 12.000000 seconds, bootstrap likelihood -35235.155965, best rearrangement setting 9
Bootstrap[415]: Time 12.000000 seconds, bootstrap likelihood -35820.322588, best rearrangement setting 5
Bootstrap[416]: Time 12.000000 seconds, bootstrap likelihood -34756.928329, best rearrangement setting 14
Bootstrap[417]: Time 12.000000 seconds, bootstrap likelihood -34950.892260, best rearrangement setting 11
Bootstrap[418]: Time 11.000000 seconds, bootstrap likelihood -36681.966818, best rearrangement setting 15
Bootstrap[419]: Time 11.000000 seconds, bootstrap likelihood -35501.090832, best rearrangement setting 12
Bootstrap[420]: Time 12.000000 seconds, bootstrap likelihood -35822.788997, best rearrangement setting 10
Bootstrap[421]: Time 11.000000 seconds, bootstrap likelihood -34774.975750, best rearrangement setting 9
Bootstrap[422]: Time 12.000000 seconds, bootstrap likelihood -34454.279347, best rearrangement setting 8
Bootstrap[423]: Time 11.000000 seconds, bootstrap likelihood -36355.331173, best rearrangement setting 14
Bootstrap[424]: Time 10.000000 seconds, bootstrap likelihood -36168.951173, best rearrangement setting 10
Bootstrap[425]: Time 11.000000 seconds, bootstrap likelihood -36421.102067, best rearrangement setting 11
Bootstrap[426]: Time 12.000000 seconds, bootstrap likelihood -34757.183447, best rearrangement setting 15
Bootstrap[427]: Time 10.000000 seconds, bootstrap likelihood -36059.669105, best rearrangement setting 7
Bootstrap[428]: Time 11.000000 seconds, bootstrap likelihood -35309.817087, best rearrangement setting 14
Bootstrap[429]: Time 10.000000 seconds, bootstrap likelihood -35721.468552, best rearrangement setting 15
Bootstrap[430]: Time 11.000000 seconds, bootstrap likelihood -35220.255278, best rearrangement setting 14
Bootstrap[431]: Time 14.000000 seconds, bootstrap likelihood -35757.949318, best rearrangement setting 15
Bootstrap[432]: Time 12.000000 seconds, bootstrap likelihood -35318.178088, best rearrangement setting 12
Bootstrap[433]: Time 11.000000 seconds, bootstrap likelihood -34952.363368, best rearrangement setting 10
Bootstrap[434]: Time 11.000000 seconds, bootstrap likelihood -35353.758593, best rearrangement setting 6
Bootstrap[435]: Time 12.000000 seconds, bootstrap likelihood -35997.906637, best rearrangement setting 10
Bootstrap[436]: Time 11.000000 seconds, bootstrap likelihood -36138.679601, best rearrangement setting 12
Bootstrap[437]: Time 11.000000 seconds, bootstrap likelihood -35489.515811, best rearrangement setting 15
Bootstrap[438]: Time 11.000000 seconds, bootstrap likelihood -35424.922818, best rearrangement setting 6
Bootstrap[439]: Time 11.000000 seconds, bootstrap likelihood -35508.823301, best rearrangement setting 11
Bootstrap[440]: Time 12.000000 seconds, bootstrap likelihood -35860.340833, best rearrangement setting 11
Bootstrap[441]: Time 10.000000 seconds, bootstrap likelihood -35336.500676, best rearrangement setting 5
Bootstrap[442]: Time 11.000000 seconds, bootstrap likelihood -35577.236956, best rearrangement setting 15
Bootstrap[443]: Time 10.000000 seconds, bootstrap likelihood -35300.230325, best rearrangement setting 5
Bootstrap[444]: Time 12.000000 seconds, bootstrap likelihood -35699.148849, best rearrangement setting 6
Bootstrap[445]: Time 11.000000 seconds, bootstrap likelihood -34851.812757, best rearrangement setting 10
Bootstrap[446]: Time 12.000000 seconds, bootstrap likelihood -35378.977780, best rearrangement setting 14
Bootstrap[447]: Time 10.000000 seconds, bootstrap likelihood -35971.842483, best rearrangement setting 8
Bootstrap[448]: Time 11.000000 seconds, bootstrap likelihood -38003.267988, best rearrangement setting 11
Bootstrap[449]: Time 11.000000 seconds, bootstrap likelihood -36238.655899, best rearrangement setting 9
Bootstrap[450]: Time 13.000000 seconds, bootstrap likelihood -35738.941954, best rearrangement setting 10
Bootstrap[451]: Time 10.000000 seconds, bootstrap likelihood -36101.380972, best rearrangement setting 8
Bootstrap[452]: Time 13.000000 seconds, bootstrap likelihood -35056.872161, best rearrangement setting 11
Bootstrap[453]: Time 11.000000 seconds, bootstrap likelihood -35227.614277, best rearrangement setting 10
Bootstrap[454]: Time 12.000000 seconds, bootstrap likelihood -35838.979007, best rearrangement setting 8
Bootstrap[455]: Time 13.000000 seconds, bootstrap likelihood -35433.634665, best rearrangement setting 13
Bootstrap[456]: Time 10.000000 seconds, bootstrap likelihood -35419.836398, best rearrangement setting 5
Bootstrap[457]: Time 13.000000 seconds, bootstrap likelihood -35786.457973, best rearrangement setting 6
Bootstrap[458]: Time 10.000000 seconds, bootstrap likelihood -34807.433725, best rearrangement setting 8
Bootstrap[459]: Time 11.000000 seconds, bootstrap likelihood -35698.298658, best rearrangement setting 8
Bootstrap[460]: Time 11.000000 seconds, bootstrap likelihood -35516.009958, best rearrangement setting 10
Bootstrap[461]: Time 12.000000 seconds, bootstrap likelihood -34484.084559, best rearrangement setting 9
Bootstrap[462]: Time 10.000000 seconds, bootstrap likelihood -35336.702083, best rearrangement setting 13
Bootstrap[463]: Time 10.000000 seconds, bootstrap likelihood -34499.933603, best rearrangement setting 10
Bootstrap[464]: Time 12.000000 seconds, bootstrap likelihood -36137.788791, best rearrangement setting 9
Bootstrap[465]: Time 12.000000 seconds, bootstrap likelihood -35689.493160, best rearrangement setting 9
Bootstrap[466]: Time 13.000000 seconds, bootstrap likelihood -36342.192109, best rearrangement setting 10
Bootstrap[467]: Time 10.000000 seconds, bootstrap likelihood -36390.673713, best rearrangement setting 8
Bootstrap[468]: Time 11.000000 seconds, bootstrap likelihood -35354.570479, best rearrangement setting 9
Bootstrap[469]: Time 11.000000 seconds, bootstrap likelihood -35646.673413, best rearrangement setting 12
Bootstrap[470]: Time 12.000000 seconds, bootstrap likelihood -34948.313267, best rearrangement setting 10
Bootstrap[471]: Time 11.000000 seconds, bootstrap likelihood -35093.466629, best rearrangement setting 15
Bootstrap[472]: Time 12.000000 seconds, bootstrap likelihood -35365.041676, best rearrangement setting 6
Bootstrap[473]: Time 11.000000 seconds, bootstrap likelihood -34959.579348, best rearrangement setting 10
Bootstrap[474]: Time 11.000000 seconds, bootstrap likelihood -35215.617587, best rearrangement setting 5
Bootstrap[475]: Time 12.000000 seconds, bootstrap likelihood -34487.341498, best rearrangement setting 8
Bootstrap[476]: Time 12.000000 seconds, bootstrap likelihood -35270.720280, best rearrangement setting 10
Bootstrap[477]: Time 13.000000 seconds, bootstrap likelihood -35736.155842, best rearrangement setting 12
Bootstrap[478]: Time 12.000000 seconds, bootstrap likelihood -35630.226728, best rearrangement setting 7
Bootstrap[479]: Time 11.000000 seconds, bootstrap likelihood -35588.175274, best rearrangement setting 6
Bootstrap[480]: Time 10.000000 seconds, bootstrap likelihood -34576.096978, best rearrangement setting 10
Bootstrap[481]: Time 10.000000 seconds, bootstrap likelihood -35559.207077, best rearrangement setting 7
Bootstrap[482]: Time 12.000000 seconds, bootstrap likelihood -36090.276622, best rearrangement setting 6
Bootstrap[483]: Time 12.000000 seconds, bootstrap likelihood -35297.738993, best rearrangement setting 10
Bootstrap[484]: Time 11.000000 seconds, bootstrap likelihood -35603.439975, best rearrangement setting 15
Bootstrap[485]: Time 11.000000 seconds, bootstrap likelihood -35021.843203, best rearrangement setting 15
Bootstrap[486]: Time 11.000000 seconds, bootstrap likelihood -35995.768001, best rearrangement setting 12
Bootstrap[487]: Time 11.000000 seconds, bootstrap likelihood -35433.026315, best rearrangement setting 6
Bootstrap[488]: Time 11.000000 seconds, bootstrap likelihood -35565.483643, best rearrangement setting 15
Bootstrap[489]: Time 10.000000 seconds, bootstrap likelihood -36103.046225, best rearrangement setting 9
Bootstrap[490]: Time 12.000000 seconds, bootstrap likelihood -35455.926757, best rearrangement setting 9
Bootstrap[491]: Time 10.000000 seconds, bootstrap likelihood -36087.292658, best rearrangement setting 6
Bootstrap[492]: Time 12.000000 seconds, bootstrap likelihood -36462.551824, best rearrangement setting 15
Bootstrap[493]: Time 11.000000 seconds, bootstrap likelihood -35790.493627, best rearrangement setting 11
Bootstrap[494]: Time 12.000000 seconds, bootstrap likelihood -36167.235360, best rearrangement setting 14
Bootstrap[495]: Time 11.000000 seconds, bootstrap likelihood -35854.011258, best rearrangement setting 5
Bootstrap[496]: Time 11.000000 seconds, bootstrap likelihood -34251.339978, best rearrangement setting 12
Bootstrap[497]: Time 12.000000 seconds, bootstrap likelihood -36363.573676, best rearrangement setting 10
Bootstrap[498]: Time 13.000000 seconds, bootstrap likelihood -35963.309378, best rearrangement setting 6
Bootstrap[499]: Time 12.000000 seconds, bootstrap likelihood -36402.469574, best rearrangement setting 9
Bootstrap[500]: Time 11.000000 seconds, bootstrap likelihood -35473.565415, best rearrangement setting 14
Bootstrap[501]: Time 12.000000 seconds, bootstrap likelihood -35090.501267, best rearrangement setting 12
Bootstrap[502]: Time 13.000000 seconds, bootstrap likelihood -35037.594219, best rearrangement setting 10
Bootstrap[503]: Time 11.000000 seconds, bootstrap likelihood -35100.932958, best rearrangement setting 12
Bootstrap[504]: Time 10.000000 seconds, bootstrap likelihood -35419.343327, best rearrangement setting 6
Bootstrap[505]: Time 12.000000 seconds, bootstrap likelihood -35458.697610, best rearrangement setting 10
Bootstrap[506]: Time 10.000000 seconds, bootstrap likelihood -36202.370285, best rearrangement setting 12
Bootstrap[507]: Time 12.000000 seconds, bootstrap likelihood -35984.081207, best rearrangement setting 13
Bootstrap[508]: Time 11.000000 seconds, bootstrap likelihood -35095.703161, best rearrangement setting 7
Bootstrap[509]: Time 12.000000 seconds, bootstrap likelihood -35563.783096, best rearrangement setting 10
Bootstrap[510]: Time 10.000000 seconds, bootstrap likelihood -35340.661430, best rearrangement setting 8
Bootstrap[511]: Time 11.000000 seconds, bootstrap likelihood -36274.366254, best rearrangement setting 13
Bootstrap[512]: Time 11.000000 seconds, bootstrap likelihood -35787.552477, best rearrangement setting 15
Bootstrap[513]: Time 11.000000 seconds, bootstrap likelihood -36413.540253, best rearrangement setting 8
Bootstrap[514]: Time 10.000000 seconds, bootstrap likelihood -35808.776761, best rearrangement setting 14
Bootstrap[515]: Time 12.000000 seconds, bootstrap likelihood -35570.349015, best rearrangement setting 7
Bootstrap[516]: Time 12.000000 seconds, bootstrap likelihood -35957.708753, best rearrangement setting 15
Bootstrap[517]: Time 11.000000 seconds, bootstrap likelihood -35468.514081, best rearrangement setting 11
Bootstrap[518]: Time 10.000000 seconds, bootstrap likelihood -35731.001650, best rearrangement setting 5
Bootstrap[519]: Time 13.000000 seconds, bootstrap likelihood -35934.624667, best rearrangement setting 14
Bootstrap[520]: Time 12.000000 seconds, bootstrap likelihood -35476.209869, best rearrangement setting 10
Bootstrap[521]: Time 12.000000 seconds, bootstrap likelihood -35362.599504, best rearrangement setting 13
Bootstrap[522]: Time 11.000000 seconds, bootstrap likelihood -36570.842368, best rearrangement setting 14
Bootstrap[523]: Time 10.000000 seconds, bootstrap likelihood -34464.778611, best rearrangement setting 11
Bootstrap[524]: Time 11.000000 seconds, bootstrap likelihood -35800.600448, best rearrangement setting 11
Bootstrap[525]: Time 12.000000 seconds, bootstrap likelihood -35553.946655, best rearrangement setting 15
Bootstrap[526]: Time 13.000000 seconds, bootstrap likelihood -36511.331307, best rearrangement setting 11
Bootstrap[527]: Time 12.000000 seconds, bootstrap likelihood -36190.311867, best rearrangement setting 10
Bootstrap[528]: Time 12.000000 seconds, bootstrap likelihood -35955.809746, best rearrangement setting 5
Bootstrap[529]: Time 13.000000 seconds, bootstrap likelihood -36198.869124, best rearrangement setting 15
Bootstrap[530]: Time 11.000000 seconds, bootstrap likelihood -35739.959546, best rearrangement setting 5
Bootstrap[531]: Time 12.000000 seconds, bootstrap likelihood -36136.645505, best rearrangement setting 15
Bootstrap[532]: Time 11.000000 seconds, bootstrap likelihood -34603.356740, best rearrangement setting 12
Bootstrap[533]: Time 11.000000 seconds, bootstrap likelihood -35474.994345, best rearrangement setting 15
Bootstrap[534]: Time 14.000000 seconds, bootstrap likelihood -35679.530724, best rearrangement setting 9
Bootstrap[535]: Time 12.000000 seconds, bootstrap likelihood -34924.963895, best rearrangement setting 9
Bootstrap[536]: Time 11.000000 seconds, bootstrap likelihood -35176.719418, best rearrangement setting 12
Bootstrap[537]: Time 12.000000 seconds, bootstrap likelihood -35489.047175, best rearrangement setting 11
Bootstrap[538]: Time 11.000000 seconds, bootstrap likelihood -35101.392333, best rearrangement setting 11
Bootstrap[539]: Time 13.000000 seconds, bootstrap likelihood -34459.230472, best rearrangement setting 7
Bootstrap[540]: Time 12.000000 seconds, bootstrap likelihood -35474.030415, best rearrangement setting 6
Bootstrap[541]: Time 11.000000 seconds, bootstrap likelihood -35681.293854, best rearrangement setting 9
Bootstrap[542]: Time 10.000000 seconds, bootstrap likelihood -35323.375476, best rearrangement setting 9
Bootstrap[543]: Time 11.000000 seconds, bootstrap likelihood -36291.886334, best rearrangement setting 13
Bootstrap[544]: Time 11.000000 seconds, bootstrap likelihood -35815.455314, best rearrangement setting 7
Bootstrap[545]: Time 13.000000 seconds, bootstrap likelihood -35308.699761, best rearrangement setting 11
Bootstrap[546]: Time 11.000000 seconds, bootstrap likelihood -35459.957734, best rearrangement setting 13
Bootstrap[547]: Time 11.000000 seconds, bootstrap likelihood -35088.028626, best rearrangement setting 11
Bootstrap[548]: Time 11.000000 seconds, bootstrap likelihood -35245.565677, best rearrangement setting 15
Bootstrap[549]: Time 12.000000 seconds, bootstrap likelihood -35620.608562, best rearrangement setting 14
Bootstrap[550]: Time 11.000000 seconds, bootstrap likelihood -36140.075725, best rearrangement setting 15
Bootstrap[551]: Time 11.000000 seconds, bootstrap likelihood -34712.097354, best rearrangement setting 14
Bootstrap[552]: Time 11.000000 seconds, bootstrap likelihood -36101.910264, best rearrangement setting 9
Bootstrap[553]: Time 10.000000 seconds, bootstrap likelihood -36277.797336, best rearrangement setting 7
Bootstrap[554]: Time 11.000000 seconds, bootstrap likelihood -35733.151372, best rearrangement setting 12
Bootstrap[555]: Time 12.000000 seconds, bootstrap likelihood -35089.513659, best rearrangement setting 9
Bootstrap[556]: Time 10.000000 seconds, bootstrap likelihood -35560.953027, best rearrangement setting 11
Bootstrap[557]: Time 11.000000 seconds, bootstrap likelihood -36595.136401, best rearrangement setting 6
Bootstrap[558]: Time 11.000000 seconds, bootstrap likelihood -35987.267549, best rearrangement setting 15
Bootstrap[559]: Time 11.000000 seconds, bootstrap likelihood -36259.958842, best rearrangement setting 15
Bootstrap[560]: Time 11.000000 seconds, bootstrap likelihood -35916.634016, best rearrangement setting 10
Bootstrap[561]: Time 10.000000 seconds, bootstrap likelihood -35721.140103, best rearrangement setting 8
Bootstrap[562]: Time 11.000000 seconds, bootstrap likelihood -35561.593491, best rearrangement setting 12
Bootstrap[563]: Time 11.000000 seconds, bootstrap likelihood -35499.902448, best rearrangement setting 14
Bootstrap[564]: Time 11.000000 seconds, bootstrap likelihood -35539.935900, best rearrangement setting 12
Bootstrap[565]: Time 10.000000 seconds, bootstrap likelihood -36073.112898, best rearrangement setting 8
Bootstrap[566]: Time 11.000000 seconds, bootstrap likelihood -36546.441886, best rearrangement setting 11
Bootstrap[567]: Time 11.000000 seconds, bootstrap likelihood -35530.488398, best rearrangement setting 10
Bootstrap[568]: Time 10.000000 seconds, bootstrap likelihood -35510.891217, best rearrangement setting 12
Bootstrap[569]: Time 12.000000 seconds, bootstrap likelihood -35535.405719, best rearrangement setting 8
Bootstrap[570]: Time 10.000000 seconds, bootstrap likelihood -35420.759160, best rearrangement setting 5
Bootstrap[571]: Time 12.000000 seconds, bootstrap likelihood -35861.119919, best rearrangement setting 11
Bootstrap[572]: Time 11.000000 seconds, bootstrap likelihood -34818.178313, best rearrangement setting 15
Bootstrap[573]: Time -3589.000000 seconds, bootstrap likelihood -36262.409419, best rearrangement setting 10
Bootstrap[574]: Time 10.000000 seconds, bootstrap likelihood -35795.923493, best rearrangement setting 15
Bootstrap[575]: Time 11.000000 seconds, bootstrap likelihood -35940.772273, best rearrangement setting 11
Bootstrap[576]: Time 12.000000 seconds, bootstrap likelihood -34841.171747, best rearrangement setting 9
Bootstrap[577]: Time 11.000000 seconds, bootstrap likelihood -35148.876222, best rearrangement setting 10
Bootstrap[578]: Time 11.000000 seconds, bootstrap likelihood -36122.470178, best rearrangement setting 8
Bootstrap[579]: Time 11.000000 seconds, bootstrap likelihood -34954.569270, best rearrangement setting 14
Bootstrap[580]: Time 11.000000 seconds, bootstrap likelihood -35803.898776, best rearrangement setting 5
Bootstrap[581]: Time 11.000000 seconds, bootstrap likelihood -35279.239375, best rearrangement setting 12
Bootstrap[582]: Time 11.000000 seconds, bootstrap likelihood -35837.870628, best rearrangement setting 13
Bootstrap[583]: Time 11.000000 seconds, bootstrap likelihood -36149.838222, best rearrangement setting 6
Bootstrap[584]: Time 11.000000 seconds, bootstrap likelihood -35804.591105, best rearrangement setting 12
Bootstrap[585]: Time 10.000000 seconds, bootstrap likelihood -37057.189812, best rearrangement setting 10
Bootstrap[586]: Time 11.000000 seconds, bootstrap likelihood -35341.984025, best rearrangement setting 8
Bootstrap[587]: Time 12.000000 seconds, bootstrap likelihood -34838.657563, best rearrangement setting 12
Bootstrap[588]: Time 10.000000 seconds, bootstrap likelihood -35979.434229, best rearrangement setting 6
Bootstrap[589]: Time 12.000000 seconds, bootstrap likelihood -36047.807493, best rearrangement setting 9
Bootstrap[590]: Time 12.000000 seconds, bootstrap likelihood -35206.995166, best rearrangement setting 6
Bootstrap[591]: Time 12.000000 seconds, bootstrap likelihood -35921.937498, best rearrangement setting 8
Bootstrap[592]: Time 11.000000 seconds, bootstrap likelihood -36142.442289, best rearrangement setting 15
Bootstrap[593]: Time 12.000000 seconds, bootstrap likelihood -36217.973648, best rearrangement setting 14
Bootstrap[594]: Time 12.000000 seconds, bootstrap likelihood -34731.961429, best rearrangement setting 11
Bootstrap[595]: Time 12.000000 seconds, bootstrap likelihood -35417.604701, best rearrangement setting 11
Bootstrap[596]: Time 12.000000 seconds, bootstrap likelihood -35894.606391, best rearrangement setting 9
Bootstrap[597]: Time 11.000000 seconds, bootstrap likelihood -35491.420877, best rearrangement setting 13
Bootstrap[598]: Time 13.000000 seconds, bootstrap likelihood -35141.850978, best rearrangement setting 14
Bootstrap[599]: Time 9.000000 seconds, bootstrap likelihood -36011.935557, best rearrangement setting 11
Bootstrap[600]: Time 12.000000 seconds, bootstrap likelihood -36586.799691, best rearrangement setting 11
Bootstrap[601]: Time 12.000000 seconds, bootstrap likelihood -35641.763813, best rearrangement setting 6
Bootstrap[602]: Time 13.000000 seconds, bootstrap likelihood -35308.818898, best rearrangement setting 11
Bootstrap[603]: Time 11.000000 seconds, bootstrap likelihood -35512.362976, best rearrangement setting 14
Bootstrap[604]: Time 11.000000 seconds, bootstrap likelihood -34620.815895, best rearrangement setting 5
Bootstrap[605]: Time 12.000000 seconds, bootstrap likelihood -35961.495432, best rearrangement setting 9
Bootstrap[606]: Time 11.000000 seconds, bootstrap likelihood -35016.890059, best rearrangement setting 14
Bootstrap[607]: Time 11.000000 seconds, bootstrap likelihood -36254.409144, best rearrangement setting 12
Bootstrap[608]: Time 11.000000 seconds, bootstrap likelihood -34906.270936, best rearrangement setting 8
Bootstrap[609]: Time 11.000000 seconds, bootstrap likelihood -37236.608563, best rearrangement setting 15
Bootstrap[610]: Time 13.000000 seconds, bootstrap likelihood -34563.065495, best rearrangement setting 9
Bootstrap[611]: Time 11.000000 seconds, bootstrap likelihood -36232.144340, best rearrangement setting 7
Bootstrap[612]: Time 11.000000 seconds, bootstrap likelihood -35588.942315, best rearrangement setting 5
Bootstrap[613]: Time 11.000000 seconds, bootstrap likelihood -34759.042305, best rearrangement setting 10
Bootstrap[614]: Time 12.000000 seconds, bootstrap likelihood -35461.515714, best rearrangement setting 12
Bootstrap[615]: Time 10.000000 seconds, bootstrap likelihood -35743.753474, best rearrangement setting 12
Bootstrap[616]: Time 10.000000 seconds, bootstrap likelihood -35717.111601, best rearrangement setting 12
Bootstrap[617]: Time 12.000000 seconds, bootstrap likelihood -35032.927594, best rearrangement setting 11
Bootstrap[618]: Time 11.000000 seconds, bootstrap likelihood -36091.314124, best rearrangement setting 7
Bootstrap[619]: Time 11.000000 seconds, bootstrap likelihood -36291.535421, best rearrangement setting 9
Bootstrap[620]: Time 11.000000 seconds, bootstrap likelihood -36781.613446, best rearrangement setting 15
Bootstrap[621]: Time 11.000000 seconds, bootstrap likelihood -35561.084519, best rearrangement setting 14
Bootstrap[622]: Time 11.000000 seconds, bootstrap likelihood -35320.358254, best rearrangement setting 10
Bootstrap[623]: Time 12.000000 seconds, bootstrap likelihood -36062.110799, best rearrangement setting 12
Bootstrap[624]: Time 12.000000 seconds, bootstrap likelihood -36811.787988, best rearrangement setting 8
Bootstrap[625]: Time 10.000000 seconds, bootstrap likelihood -36089.010802, best rearrangement setting 8
Bootstrap[626]: Time 11.000000 seconds, bootstrap likelihood -35249.924112, best rearrangement setting 12
Bootstrap[627]: Time 10.000000 seconds, bootstrap likelihood -36933.403738, best rearrangement setting 8
Bootstrap[628]: Time 10.000000 seconds, bootstrap likelihood -36177.142398, best rearrangement setting 5
Bootstrap[629]: Time 11.000000 seconds, bootstrap likelihood -35467.650219, best rearrangement setting 9
Bootstrap[630]: Time 11.000000 seconds, bootstrap likelihood -36431.329128, best rearrangement setting 8
Bootstrap[631]: Time 11.000000 seconds, bootstrap likelihood -35307.678150, best rearrangement setting 5
Bootstrap[632]: Time 11.000000 seconds, bootstrap likelihood -35280.375446, best rearrangement setting 6
Bootstrap[633]: Time 12.000000 seconds, bootstrap likelihood -35263.320447, best rearrangement setting 5
Bootstrap[634]: Time 11.000000 seconds, bootstrap likelihood -35660.222755, best rearrangement setting 14
Bootstrap[635]: Time 11.000000 seconds, bootstrap likelihood -34755.700690, best rearrangement setting 6
Bootstrap[636]: Time 11.000000 seconds, bootstrap likelihood -35009.888903, best rearrangement setting 12
Bootstrap[637]: Time 11.000000 seconds, bootstrap likelihood -36194.214074, best rearrangement setting 8
Bootstrap[638]: Time 13.000000 seconds, bootstrap likelihood -35598.003968, best rearrangement setting 7
Bootstrap[639]: Time 12.000000 seconds, bootstrap likelihood -35553.530610, best rearrangement setting 12
Bootstrap[640]: Time 12.000000 seconds, bootstrap likelihood -35062.134178, best rearrangement setting 12
Bootstrap[641]: Time 12.000000 seconds, bootstrap likelihood -35005.204073, best rearrangement setting 12
Bootstrap[642]: Time 11.000000 seconds, bootstrap likelihood -35537.002829, best rearrangement setting 5
Bootstrap[643]: Time 11.000000 seconds, bootstrap likelihood -36476.429753, best rearrangement setting 15
Bootstrap[644]: Time 11.000000 seconds, bootstrap likelihood -36204.824788, best rearrangement setting 13
Bootstrap[645]: Time 12.000000 seconds, bootstrap likelihood -35586.924330, best rearrangement setting 10
Bootstrap[646]: Time 11.000000 seconds, bootstrap likelihood -34714.167859, best rearrangement setting 10
Bootstrap[647]: Time 12.000000 seconds, bootstrap likelihood -35407.539070, best rearrangement setting 12
Bootstrap[648]: Time 11.000000 seconds, bootstrap likelihood -35790.951223, best rearrangement setting 14
Bootstrap[649]: Time 12.000000 seconds, bootstrap likelihood -36306.134667, best rearrangement setting 7
Bootstrap[650]: Time 12.000000 seconds, bootstrap likelihood -35345.132231, best rearrangement setting 10
Bootstrap[651]: Time 12.000000 seconds, bootstrap likelihood -35410.231137, best rearrangement setting 11
Bootstrap[652]: Time 12.000000 seconds, bootstrap likelihood -34549.975427, best rearrangement setting 13
Bootstrap[653]: Time 10.000000 seconds, bootstrap likelihood -35900.120101, best rearrangement setting 14
Bootstrap[654]: Time 11.000000 seconds, bootstrap likelihood -36040.105554, best rearrangement setting 14
Bootstrap[655]: Time 12.000000 seconds, bootstrap likelihood -35909.783969, best rearrangement setting 7
Bootstrap[656]: Time 11.000000 seconds, bootstrap likelihood -36450.794477, best rearrangement setting 6
Bootstrap[657]: Time 12.000000 seconds, bootstrap likelihood -35700.193875, best rearrangement setting 6
Bootstrap[658]: Time 11.000000 seconds, bootstrap likelihood -35411.372539, best rearrangement setting 9
Bootstrap[659]: Time 12.000000 seconds, bootstrap likelihood -35848.639331, best rearrangement setting 8
Bootstrap[660]: Time 10.000000 seconds, bootstrap likelihood -35352.754481, best rearrangement setting 14
Bootstrap[661]: Time 12.000000 seconds, bootstrap likelihood -35472.318333, best rearrangement setting 8
Bootstrap[662]: Time 13.000000 seconds, bootstrap likelihood -37105.983187, best rearrangement setting 7
Bootstrap[663]: Time 11.000000 seconds, bootstrap likelihood -36334.706028, best rearrangement setting 13
Bootstrap[664]: Time 12.000000 seconds, bootstrap likelihood -35929.670061, best rearrangement setting 10
Bootstrap[665]: Time 12.000000 seconds, bootstrap likelihood -35772.676688, best rearrangement setting 10
Bootstrap[666]: Time 13.000000 seconds, bootstrap likelihood -35056.637185, best rearrangement setting 5
Bootstrap[667]: Time 12.000000 seconds, bootstrap likelihood -35154.272077, best rearrangement setting 9
Bootstrap[668]: Time 13.000000 seconds, bootstrap likelihood -36845.354843, best rearrangement setting 15
Bootstrap[669]: Time 11.000000 seconds, bootstrap likelihood -36320.903321, best rearrangement setting 5
Bootstrap[670]: Time 12.000000 seconds, bootstrap likelihood -35907.792292, best rearrangement setting 11
Bootstrap[671]: Time 11.000000 seconds, bootstrap likelihood -35641.778603, best rearrangement setting 8
Bootstrap[672]: Time 12.000000 seconds, bootstrap likelihood -35080.176514, best rearrangement setting 15
Bootstrap[673]: Time 10.000000 seconds, bootstrap likelihood -36518.494057, best rearrangement setting 12
Bootstrap[674]: Time 9.000000 seconds, bootstrap likelihood -36023.774928, best rearrangement setting 13
Bootstrap[675]: Time 12.000000 seconds, bootstrap likelihood -34816.697921, best rearrangement setting 10
Bootstrap[676]: Time 11.000000 seconds, bootstrap likelihood -36291.743155, best rearrangement setting 12
Bootstrap[677]: Time 12.000000 seconds, bootstrap likelihood -34400.239521, best rearrangement setting 7
Bootstrap[678]: Time 12.000000 seconds, bootstrap likelihood -35523.134313, best rearrangement setting 8
Bootstrap[679]: Time 12.000000 seconds, bootstrap likelihood -35613.662143, best rearrangement setting 8
Bootstrap[680]: Time 12.000000 seconds, bootstrap likelihood -36104.436745, best rearrangement setting 10
Bootstrap[681]: Time 11.000000 seconds, bootstrap likelihood -35353.019767, best rearrangement setting 13
Bootstrap[682]: Time 12.000000 seconds, bootstrap likelihood -35743.829388, best rearrangement setting 8
Bootstrap[683]: Time 11.000000 seconds, bootstrap likelihood -34963.220740, best rearrangement setting 9
Bootstrap[684]: Time 11.000000 seconds, bootstrap likelihood -35649.397470, best rearrangement setting 5
Bootstrap[685]: Time 12.000000 seconds, bootstrap likelihood -34971.574300, best rearrangement setting 9
Bootstrap[686]: Time 11.000000 seconds, bootstrap likelihood -35488.700663, best rearrangement setting 9
Bootstrap[687]: Time 11.000000 seconds, bootstrap likelihood -36654.088152, best rearrangement setting 5
Bootstrap[688]: Time 10.000000 seconds, bootstrap likelihood -35124.157310, best rearrangement setting 14
Bootstrap[689]: Time 12.000000 seconds, bootstrap likelihood -36349.956834, best rearrangement setting 7
Bootstrap[690]: Time 11.000000 seconds, bootstrap likelihood -35551.739511, best rearrangement setting 7
Bootstrap[691]: Time 12.000000 seconds, bootstrap likelihood -36124.782501, best rearrangement setting 5
Bootstrap[692]: Time 11.000000 seconds, bootstrap likelihood -35379.337290, best rearrangement setting 12
Bootstrap[693]: Time 11.000000 seconds, bootstrap likelihood -35841.024731, best rearrangement setting 10
Bootstrap[694]: Time 10.000000 seconds, bootstrap likelihood -35587.628966, best rearrangement setting 8
Bootstrap[695]: Time 12.000000 seconds, bootstrap likelihood -36726.750308, best rearrangement setting 8
Bootstrap[696]: Time 11.000000 seconds, bootstrap likelihood -35038.144223, best rearrangement setting 12
Bootstrap[697]: Time 12.000000 seconds, bootstrap likelihood -35133.800272, best rearrangement setting 9
Bootstrap[698]: Time 11.000000 seconds, bootstrap likelihood -36437.058556, best rearrangement setting 10
Bootstrap[699]: Time 11.000000 seconds, bootstrap likelihood -35290.152821, best rearrangement setting 14
Bootstrap[700]: Time 12.000000 seconds, bootstrap likelihood -35273.503567, best rearrangement setting 13
Bootstrap[701]: Time 11.000000 seconds, bootstrap likelihood -35423.865470, best rearrangement setting 12
Bootstrap[702]: Time 13.000000 seconds, bootstrap likelihood -35354.182764, best rearrangement setting 11
Bootstrap[703]: Time 12.000000 seconds, bootstrap likelihood -36947.933742, best rearrangement setting 9
Bootstrap[704]: Time 11.000000 seconds, bootstrap likelihood -35660.240450, best rearrangement setting 9
Bootstrap[705]: Time 11.000000 seconds, bootstrap likelihood -34968.470298, best rearrangement setting 13
Bootstrap[706]: Time 11.000000 seconds, bootstrap likelihood -35667.792011, best rearrangement setting 8
Bootstrap[707]: Time 11.000000 seconds, bootstrap likelihood -36819.726424, best rearrangement setting 7
Bootstrap[708]: Time 11.000000 seconds, bootstrap likelihood -34973.322477, best rearrangement setting 7
Bootstrap[709]: Time 12.000000 seconds, bootstrap likelihood -35452.195296, best rearrangement setting 15
Bootstrap[710]: Time 11.000000 seconds, bootstrap likelihood -34811.924356, best rearrangement setting 8
Bootstrap[711]: Time 11.000000 seconds, bootstrap likelihood -35495.335474, best rearrangement setting 14
Bootstrap[712]: Time 10.000000 seconds, bootstrap likelihood -37190.060556, best rearrangement setting 9
Bootstrap[713]: Time 11.000000 seconds, bootstrap likelihood -35289.951849, best rearrangement setting 15
Bootstrap[714]: Time 11.000000 seconds, bootstrap likelihood -35478.691743, best rearrangement setting 8
Bootstrap[715]: Time 12.000000 seconds, bootstrap likelihood -36524.237374, best rearrangement setting 15
Bootstrap[716]: Time 11.000000 seconds, bootstrap likelihood -35965.492785, best rearrangement setting 6
Bootstrap[717]: Time 11.000000 seconds, bootstrap likelihood -35118.764096, best rearrangement setting 6
Bootstrap[718]: Time 13.000000 seconds, bootstrap likelihood -36215.280445, best rearrangement setting 11
Bootstrap[719]: Time 12.000000 seconds, bootstrap likelihood -35776.726435, best rearrangement setting 11
Bootstrap[720]: Time 12.000000 seconds, bootstrap likelihood -34279.333765, best rearrangement setting 10
Bootstrap[721]: Time 11.000000 seconds, bootstrap likelihood -34843.892908, best rearrangement setting 15
Bootstrap[722]: Time 11.000000 seconds, bootstrap likelihood -36689.007942, best rearrangement setting 5
Bootstrap[723]: Time 11.000000 seconds, bootstrap likelihood -35882.342022, best rearrangement setting 15
Bootstrap[724]: Time 13.000000 seconds, bootstrap likelihood -35185.585272, best rearrangement setting 7
Bootstrap[725]: Time 12.000000 seconds, bootstrap likelihood -35338.980956, best rearrangement setting 10
Bootstrap[726]: Time 10.000000 seconds, bootstrap likelihood -36594.633412, best rearrangement setting 11
Bootstrap[727]: Time 11.000000 seconds, bootstrap likelihood -35676.957988, best rearrangement setting 10
Bootstrap[728]: Time 10.000000 seconds, bootstrap likelihood -36024.784257, best rearrangement setting 13
Bootstrap[729]: Time 10.000000 seconds, bootstrap likelihood -35885.711775, best rearrangement setting 11
Bootstrap[730]: Time 11.000000 seconds, bootstrap likelihood -35629.139705, best rearrangement setting 6
Bootstrap[731]: Time 10.000000 seconds, bootstrap likelihood -35382.493075, best rearrangement setting 13
Bootstrap[732]: Time 11.000000 seconds, bootstrap likelihood -34776.405402, best rearrangement setting 13
Bootstrap[733]: Time 12.000000 seconds, bootstrap likelihood -35107.386782, best rearrangement setting 8
Bootstrap[734]: Time 11.000000 seconds, bootstrap likelihood -35289.900795, best rearrangement setting 9
Bootstrap[735]: Time 11.000000 seconds, bootstrap likelihood -36732.036803, best rearrangement setting 10
Bootstrap[736]: Time 11.000000 seconds, bootstrap likelihood -35040.098751, best rearrangement setting 7
Bootstrap[737]: Time 11.000000 seconds, bootstrap likelihood -36378.274690, best rearrangement setting 5
Bootstrap[738]: Time 10.000000 seconds, bootstrap likelihood -36817.325501, best rearrangement setting 11
Bootstrap[739]: Time 11.000000 seconds, bootstrap likelihood -35764.560859, best rearrangement setting 11
Bootstrap[740]: Time 11.000000 seconds, bootstrap likelihood -35386.254226, best rearrangement setting 9
Bootstrap[741]: Time 11.000000 seconds, bootstrap likelihood -35700.657676, best rearrangement setting 8
Bootstrap[742]: Time 11.000000 seconds, bootstrap likelihood -35297.336868, best rearrangement setting 8
Bootstrap[743]: Time 11.000000 seconds, bootstrap likelihood -35634.565176, best rearrangement setting 11
Bootstrap[744]: Time 12.000000 seconds, bootstrap likelihood -35637.565048, best rearrangement setting 11
Bootstrap[745]: Time 10.000000 seconds, bootstrap likelihood -35302.029798, best rearrangement setting 7
Bootstrap[746]: Time 11.000000 seconds, bootstrap likelihood -35986.100050, best rearrangement setting 8
Bootstrap[747]: Time 11.000000 seconds, bootstrap likelihood -35338.148557, best rearrangement setting 12
Bootstrap[748]: Time 12.000000 seconds, bootstrap likelihood -35800.468282, best rearrangement setting 6
Bootstrap[749]: Time 12.000000 seconds, bootstrap likelihood -34533.860096, best rearrangement setting 6


Stopped Rapid BS search after 750 replicates with MRE-based Bootstopping criterion
WRF Average of 100 random splits: 1.774260
Overall Time for 750 Rapid Bootstraps 1276.000000 seconds
Average Time per Rapid Bootstrap 1.701333 seconds

Starting ML Search ...

Fast ML optimization finished

Fast ML search Time: 705.000000 seconds

Slow ML Search 0 Likelihood: -39185.301898
Slow ML Search 1 Likelihood: -39185.301898
Slow ML Search 2 Likelihood: -39185.301898
Slow ML Search 3 Likelihood: -39185.301899
Slow ML Search 4 Likelihood: -39185.301898
Slow ML Search 5 Likelihood: -39185.301898
Slow ML Search 6 Likelihood: -39185.301898
Slow ML Search 7 Likelihood: -39185.301898
Slow ML Search 8 Likelihood: -39185.301898
Slow ML Search 9 Likelihood: -39185.301898
Slow ML optimization finished

Slow ML search Time: 393.000000 seconds
Thorough ML search Time: 42.000000 seconds

Final ML Optimization Likelihood: -39184.054039

Model Information:

Model Parameters of Partition 0, Name: 18S, Type of Data: DNA
alpha: 0.135822
Tree-Length: 1.485017
rate A <-> C: 0.726163
rate A <-> G: 0.945294
rate A <-> T: 0.716156
rate C <-> G: 0.237689
rate C <-> T: 3.911513
rate G <-> T: 1.000000

freq pi(A): 0.248421
freq pi(C): 0.221050
freq pi(G): 0.273389
freq pi(T): 0.257140

Model Parameters of Partition 1, Name: 25S, Type of Data: DNA
alpha: 0.238813
Tree-Length: 1.485017
rate A <-> C: 0.825139
rate A <-> G: 2.127141
rate A <-> T: 1.802209
rate C <-> G: 0.402416
rate C <-> T: 6.116810
rate G <-> T: 1.000000

freq pi(A): 0.223929
freq pi(C): 0.263594
freq pi(G): 0.337188
freq pi(T): 0.175289

Model Parameters of Partition 2, Name: matK1st, Type of Data: DNA
alpha: 1.038947
Tree-Length: 1.485017
rate A <-> C: 2.531073
rate A <-> G: 2.235739
rate A <-> T: 0.297558
rate C <-> G: 0.420250
rate C <-> T: 1.875827
rate G <-> T: 1.000000

freq pi(A): 0.304066
freq pi(C): 0.176477
freq pi(G): 0.178201
freq pi(T): 0.341256

Model Parameters of Partition 3, Name: matK2nd, Type of Data: DNA
alpha: 0.978754
Tree-Length: 1.485017
rate A <-> C: 1.720158
rate A <-> G: 2.334489
rate A <-> T: 0.303580
rate C <-> G: 0.470799
rate C <-> T: 1.737501
rate G <-> T: 1.000000

freq pi(A): 0.334894
freq pi(C): 0.161155
freq pi(G): 0.138520
freq pi(T): 0.365431

Model Parameters of Partition 4, Name: matK3rd, Type of Data: DNA
alpha: 1.503683
Tree-Length: 1.485017
rate A <-> C: 2.531167
rate A <-> G: 3.292901
rate A <-> T: 0.336556
rate C <-> G: 0.822208
rate C <-> T: 3.148236
rate G <-> T: 1.000000

freq pi(A): 0.303390
freq pi(C): 0.122768
freq pi(G): 0.135690
freq pi(T): 0.438151

Model Parameters of Partition 5, Name: trnLi, Type of Data: DNA
alpha: 0.396334
Tree-Length: 1.485017
rate A <-> C: 0.512976
rate A <-> G: 0.992860
rate A <-> T: 0.183412
rate C <-> G: 0.052320
rate C <-> T: 1.762222
rate G <-> T: 1.000000

freq pi(A): 0.394605
freq pi(C): 0.166374
freq pi(G): 0.214016
freq pi(T): 0.225006

Model Parameters of Partition 6, Name: trnLF, Type of Data: DNA
alpha: 1.322239
Tree-Length: 1.485017
rate A <-> C: 2.993037
rate A <-> G: 3.073830
rate A <-> T: 1.988155
rate C <-> G: 1.553678
rate C <-> T: 4.001398
rate G <-> T: 1.000000

freq pi(A): 0.333659
freq pi(C): 0.161276
freq pi(G): 0.092609
freq pi(T): 0.412456

Model Parameters of Partition 7, Name: rbcL1st, Type of Data: DNA
alpha: 0.020013
Tree-Length: 1.485017
rate A <-> C: 0.457280
rate A <-> G: 0.298609
rate A <-> T: 0.059302
rate C <-> G: 0.226291
rate C <-> T: 0.934310
rate G <-> T: 1.000000

freq pi(A): 0.235663
freq pi(C): 0.195908
freq pi(G): 0.367822
freq pi(T): 0.200607

Model Parameters of Partition 8, Name: rbcL1st, Type of Data: DNA
alpha: 0.020013
Tree-Length: 1.485017
rate A <-> C: 0.078498
rate A <-> G: 0.193975
rate A <-> T: 0.091361
rate C <-> G: 0.048577
rate C <-> T: 0.156406
rate G <-> T: 1.000000

freq pi(A): 0.308334
freq pi(C): 0.241038
freq pi(G): 0.197549
freq pi(T): 0.253080

Model Parameters of Partition 9, Name: rbcL1st, Type of Data: DNA
alpha: 0.631358
Tree-Length: 1.485017
rate A <-> C: 1.386446
rate A <-> G: 3.920633
rate A <-> T: 0.060238
rate C <-> G: 0.789298
rate C <-> T: 2.839509
rate G <-> T: 1.000000

freq pi(A): 0.274181
freq pi(C): 0.164236
freq pi(G): 0.145045
freq pi(T): 0.416539


ML search took 1140.000000 secs or 0.316667 hours

Combined Bootstrap and ML search took 2416.000000 secs or 0.671111 hours

Drawing Bootstrap Support Values on best-scoring ML tree ...

Program execution info written to C:\PhyloProgs\RAxML\RAxML_info.conc.gen.q
All 1000 bootstrapped trees written to: C:\PhyloProgs\RAxML\RAxML_bootstrap.conc.gen.q

Best-scoring ML tree written to: C:\PhyloProgs\RAxML\RAxML_bestTree.conc.gen.q

Best-scoring ML tree with support values written to: C:\PhyloProgs\RAxML\RAxML_bipartitions.conc.gen.q

Best-scoring ML tree with support values as branch labels written to: C:\PhyloProgs\RAxML\RAxML_bipartitionsBranchLabels.conc.gen.q

Overall execution time for full ML analysis: 2416.000000 secs or 0.671111 hours or 0.027963 days
