# Supplementary material for: Evolution of pollen morphology in Loranthaceae
Source: Grana. 2017 Feb 20;57(1-2):16–116. doi: 10.1080/00173134.2016.1261939 (PMC5771552; doi:10.1080/00173134.2016.1261939)
Supplement: Grimsson et al. Online supplementary material [file SGRA_A_1261939_SM9964.zip › ML/RAxML_info.conc.red.18S]

IMPORTANT WARNING: Alignment column 1716 contains only undetermined values which will be treated as missing data

IMPORTANT WARNING
Found 1 column that contains only undetermined values which will be treated as missing data.
Normally these columns should be excluded from the analysis.

Just in case you might need it, an alignment file with 
undetermined columns removed is printed to file conc.red.epf.1_18S.reduced


This is RAxML version 7.2.6 released by Alexandros Stamatakis in February 2010.

With greatly appreciated code contributions by:
Andre Aberer (TUM)
Simon Berger (TUM)
John Cazes (TACC)
Michael Ott (TUM)
Nick Pattengale (UNM)
Wayne Pfeiffer (SDSC)


Alignment has 263 distinct alignment patterns

Proportion of gaps and completely undetermined characters in this alignment: 3.88%

RAxML rapid bootstrapping and subsequent ML search

Using 1 distinct models/data partitions with joint branch length optimization


Executing 1000 rapid bootstrap inferences and thereafter a thorough ML search 

All free model parameters will be estimated by RAxML
ML estimate of 25 per site rate categories

Likelihood of final tree will be evaluated and optimized under GAMMA

GAMMA Model parameters will be estimated up to an accuracy of 0.1000000000 Log Likelihood units

Partition: 0
Alignment Patterns: 263
Name: No Name Provided
DataType: DNA
Substitution Matrix: GTR


RAxML was called as follows:

raxmlHPC -s conc.red.epf.1_18S -m GTRCAT -n conc.red.18S -f a -x 65489 -# autoMRE 


Time for BS model parameter optimization 0.000000
Bootstrap[0]: Time 1.000000 seconds, bootstrap likelihood -3625.705863, best rearrangement setting 9
Bootstrap[1]: Time 0.000000 seconds, bootstrap likelihood -3457.591303, best rearrangement setting 6
Bootstrap[2]: Time 1.000000 seconds, bootstrap likelihood -3559.685325, best rearrangement setting 14
Bootstrap[3]: Time 0.000000 seconds, bootstrap likelihood -3650.175747, best rearrangement setting 6
Bootstrap[4]: Time 0.000000 seconds, bootstrap likelihood -3462.589768, best rearrangement setting 7
Bootstrap[5]: Time 1.000000 seconds, bootstrap likelihood -3570.705880, best rearrangement setting 14
Bootstrap[6]: Time 0.000000 seconds, bootstrap likelihood -3545.687347, best rearrangement setting 7
Bootstrap[7]: Time 1.000000 seconds, bootstrap likelihood -3580.587621, best rearrangement setting 15
Bootstrap[8]: Time 0.000000 seconds, bootstrap likelihood -3587.865973, best rearrangement setting 7
Bootstrap[9]: Time 1.000000 seconds, bootstrap likelihood -3575.244715, best rearrangement setting 7
Bootstrap[10]: Time 0.000000 seconds, bootstrap likelihood -3705.135600, best rearrangement setting 5
Bootstrap[11]: Time 1.000000 seconds, bootstrap likelihood -3460.483135, best rearrangement setting 12
Bootstrap[12]: Time 0.000000 seconds, bootstrap likelihood -3609.365105, best rearrangement setting 12
Bootstrap[13]: Time 0.000000 seconds, bootstrap likelihood -3651.570747, best rearrangement setting 11
Bootstrap[14]: Time 1.000000 seconds, bootstrap likelihood -3413.976995, best rearrangement setting 14
Bootstrap[15]: Time 0.000000 seconds, bootstrap likelihood -3692.680065, best rearrangement setting 6
Bootstrap[16]: Time 1.000000 seconds, bootstrap likelihood -3636.009022, best rearrangement setting 15
Bootstrap[17]: Time 0.000000 seconds, bootstrap likelihood -3451.643078, best rearrangement setting 9
Bootstrap[18]: Time 1.000000 seconds, bootstrap likelihood -3383.235558, best rearrangement setting 15
Bootstrap[19]: Time 0.000000 seconds, bootstrap likelihood -3771.205790, best rearrangement setting 9
Bootstrap[20]: Time 0.000000 seconds, bootstrap likelihood -3712.180098, best rearrangement setting 11
Bootstrap[21]: Time 1.000000 seconds, bootstrap likelihood -3745.627989, best rearrangement setting 6
Bootstrap[22]: Time 0.000000 seconds, bootstrap likelihood -3327.713207, best rearrangement setting 14
Bootstrap[23]: Time 1.000000 seconds, bootstrap likelihood -3779.335217, best rearrangement setting 6
Bootstrap[24]: Time 0.000000 seconds, bootstrap likelihood -3384.035768, best rearrangement setting 7
Bootstrap[25]: Time 1.000000 seconds, bootstrap likelihood -3445.097159, best rearrangement setting 13
Bootstrap[26]: Time 0.000000 seconds, bootstrap likelihood -3696.573103, best rearrangement setting 8
Bootstrap[27]: Time 1.000000 seconds, bootstrap likelihood -3577.812997, best rearrangement setting 15
Bootstrap[28]: Time 0.000000 seconds, bootstrap likelihood -3707.424550, best rearrangement setting 10
Bootstrap[29]: Time 1.000000 seconds, bootstrap likelihood -3581.892232, best rearrangement setting 6
Bootstrap[30]: Time 0.000000 seconds, bootstrap likelihood -3528.322319, best rearrangement setting 11
Bootstrap[31]: Time 1.000000 seconds, bootstrap likelihood -3721.373047, best rearrangement setting 13
Bootstrap[32]: Time 0.000000 seconds, bootstrap likelihood -3551.804050, best rearrangement setting 9
Bootstrap[33]: Time 0.000000 seconds, bootstrap likelihood -3562.572457, best rearrangement setting 5
Bootstrap[34]: Time 1.000000 seconds, bootstrap likelihood -3750.184927, best rearrangement setting 11
Bootstrap[35]: Time 0.000000 seconds, bootstrap likelihood -3666.589353, best rearrangement setting 15
Bootstrap[36]: Time 1.000000 seconds, bootstrap likelihood -3692.220279, best rearrangement setting 6
Bootstrap[37]: Time 0.000000 seconds, bootstrap likelihood -3507.531120, best rearrangement setting 5
Bootstrap[38]: Time 1.000000 seconds, bootstrap likelihood -3650.533905, best rearrangement setting 9
Bootstrap[39]: Time 0.000000 seconds, bootstrap likelihood -3575.390384, best rearrangement setting 7
Bootstrap[40]: Time 1.000000 seconds, bootstrap likelihood -3625.911893, best rearrangement setting 13
Bootstrap[41]: Time 0.000000 seconds, bootstrap likelihood -3696.172959, best rearrangement setting 14
Bootstrap[42]: Time 1.000000 seconds, bootstrap likelihood -3477.598375, best rearrangement setting 11
Bootstrap[43]: Time 0.000000 seconds, bootstrap likelihood -3601.547771, best rearrangement setting 6
Bootstrap[44]: Time 1.000000 seconds, bootstrap likelihood -3705.967062, best rearrangement setting 14
Bootstrap[45]: Time 0.000000 seconds, bootstrap likelihood -3497.930832, best rearrangement setting 11
Bootstrap[46]: Time 0.000000 seconds, bootstrap likelihood -3727.972046, best rearrangement setting 9
Bootstrap[47]: Time 1.000000 seconds, bootstrap likelihood -3606.532144, best rearrangement setting 9
Bootstrap[48]: Time 0.000000 seconds, bootstrap likelihood -3628.573717, best rearrangement setting 15
Bootstrap[49]: Time 1.000000 seconds, bootstrap likelihood -3688.376723, best rearrangement setting 14
Bootstrap[50]: Time 0.000000 seconds, bootstrap likelihood -3381.430267, best rearrangement setting 14
Bootstrap[51]: Time 1.000000 seconds, bootstrap likelihood -3559.759733, best rearrangement setting 6
Bootstrap[52]: Time 0.000000 seconds, bootstrap likelihood -3560.515899, best rearrangement setting 7
Bootstrap[53]: Time 1.000000 seconds, bootstrap likelihood -3735.491647, best rearrangement setting 12
Bootstrap[54]: Time 0.000000 seconds, bootstrap likelihood -3825.302198, best rearrangement setting 14
Bootstrap[55]: Time 0.000000 seconds, bootstrap likelihood -3676.721172, best rearrangement setting 10
Bootstrap[56]: Time 1.000000 seconds, bootstrap likelihood -3608.920435, best rearrangement setting 6
Bootstrap[57]: Time 0.000000 seconds, bootstrap likelihood -3522.786494, best rearrangement setting 14
Bootstrap[58]: Time 1.000000 seconds, bootstrap likelihood -3680.840206, best rearrangement setting 8
Bootstrap[59]: Time 0.000000 seconds, bootstrap likelihood -3512.345933, best rearrangement setting 8
Bootstrap[60]: Time 1.000000 seconds, bootstrap likelihood -3848.863134, best rearrangement setting 10
Bootstrap[61]: Time 0.000000 seconds, bootstrap likelihood -3536.395092, best rearrangement setting 8
Bootstrap[62]: Time 1.000000 seconds, bootstrap likelihood -3427.217787, best rearrangement setting 8
Bootstrap[63]: Time 0.000000 seconds, bootstrap likelihood -3535.658193, best rearrangement setting 6
Bootstrap[64]: Time 0.000000 seconds, bootstrap likelihood -3525.991890, best rearrangement setting 14
Bootstrap[65]: Time 1.000000 seconds, bootstrap likelihood -3644.331024, best rearrangement setting 5
Bootstrap[66]: Time 0.000000 seconds, bootstrap likelihood -3615.277405, best rearrangement setting 12
Bootstrap[67]: Time 1.000000 seconds, bootstrap likelihood -3498.533314, best rearrangement setting 6
Bootstrap[68]: Time 0.000000 seconds, bootstrap likelihood -3505.411287, best rearrangement setting 7
Bootstrap[69]: Time 1.000000 seconds, bootstrap likelihood -3515.095669, best rearrangement setting 6
Bootstrap[70]: Time 0.000000 seconds, bootstrap likelihood -3492.490312, best rearrangement setting 8
Bootstrap[71]: Time 0.000000 seconds, bootstrap likelihood -3398.698598, best rearrangement setting 8
Bootstrap[72]: Time 1.000000 seconds, bootstrap likelihood -3562.317051, best rearrangement setting 15
Bootstrap[73]: Time 0.000000 seconds, bootstrap likelihood -3793.788117, best rearrangement setting 9
Bootstrap[74]: Time 1.000000 seconds, bootstrap likelihood -3647.667995, best rearrangement setting 8
Bootstrap[75]: Time 0.000000 seconds, bootstrap likelihood -3536.068078, best rearrangement setting 9
Bootstrap[76]: Time 1.000000 seconds, bootstrap likelihood -3761.615683, best rearrangement setting 9
Bootstrap[77]: Time 0.000000 seconds, bootstrap likelihood -3479.438264, best rearrangement setting 15
Bootstrap[78]: Time 0.000000 seconds, bootstrap likelihood -3607.767111, best rearrangement setting 9
Bootstrap[79]: Time 1.000000 seconds, bootstrap likelihood -3586.875218, best rearrangement setting 13
Bootstrap[80]: Time 0.000000 seconds, bootstrap likelihood -3524.459720, best rearrangement setting 8
Bootstrap[81]: Time 1.000000 seconds, bootstrap likelihood -3634.100830, best rearrangement setting 8
Bootstrap[82]: Time 0.000000 seconds, bootstrap likelihood -3521.443591, best rearrangement setting 6
Bootstrap[83]: Time 1.000000 seconds, bootstrap likelihood -3535.779388, best rearrangement setting 13
Bootstrap[84]: Time 0.000000 seconds, bootstrap likelihood -3543.134149, best rearrangement setting 5
Bootstrap[85]: Time 1.000000 seconds, bootstrap likelihood -3578.503159, best rearrangement setting 7
Bootstrap[86]: Time 0.000000 seconds, bootstrap likelihood -3679.999299, best rearrangement setting 10
Bootstrap[87]: Time 1.000000 seconds, bootstrap likelihood -3491.780909, best rearrangement setting 13
Bootstrap[88]: Time 0.000000 seconds, bootstrap likelihood -3512.172636, best rearrangement setting 14
Bootstrap[89]: Time 0.000000 seconds, bootstrap likelihood -3466.607975, best rearrangement setting 13
Bootstrap[90]: Time 1.000000 seconds, bootstrap likelihood -3475.919540, best rearrangement setting 7
Bootstrap[91]: Time 0.000000 seconds, bootstrap likelihood -3561.170056, best rearrangement setting 8
Bootstrap[92]: Time 1.000000 seconds, bootstrap likelihood -3591.013465, best rearrangement setting 5
Bootstrap[93]: Time 0.000000 seconds, bootstrap likelihood -3635.299206, best rearrangement setting 14
Bootstrap[94]: Time 1.000000 seconds, bootstrap likelihood -3476.903447, best rearrangement setting 11
Bootstrap[95]: Time 0.000000 seconds, bootstrap likelihood -3683.320805, best rearrangement setting 11
Bootstrap[96]: Time 1.000000 seconds, bootstrap likelihood -3424.186147, best rearrangement setting 13
Bootstrap[97]: Time 0.000000 seconds, bootstrap likelihood -3741.557252, best rearrangement setting 5
Bootstrap[98]: Time 0.000000 seconds, bootstrap likelihood -3608.842249, best rearrangement setting 13
Bootstrap[99]: Time 1.000000 seconds, bootstrap likelihood -3738.011314, best rearrangement setting 5
Bootstrap[100]: Time 0.000000 seconds, bootstrap likelihood -3588.349265, best rearrangement setting 8
Bootstrap[101]: Time 1.000000 seconds, bootstrap likelihood -3480.377392, best rearrangement setting 10
Bootstrap[102]: Time 0.000000 seconds, bootstrap likelihood -3518.444411, best rearrangement setting 9
Bootstrap[103]: Time 1.000000 seconds, bootstrap likelihood -3529.023589, best rearrangement setting 7
Bootstrap[104]: Time 0.000000 seconds, bootstrap likelihood -3607.107326, best rearrangement setting 8
Bootstrap[105]: Time 0.000000 seconds, bootstrap likelihood -3728.408840, best rearrangement setting 15
Bootstrap[106]: Time 1.000000 seconds, bootstrap likelihood -3533.050061, best rearrangement setting 12
Bootstrap[107]: Time 0.000000 seconds, bootstrap likelihood -3630.962888, best rearrangement setting 9
Bootstrap[108]: Time 1.000000 seconds, bootstrap likelihood -3720.479154, best rearrangement setting 15
Bootstrap[109]: Time 0.000000 seconds, bootstrap likelihood -3559.354669, best rearrangement setting 8
Bootstrap[110]: Time 1.000000 seconds, bootstrap likelihood -3464.443828, best rearrangement setting 9
Bootstrap[111]: Time 0.000000 seconds, bootstrap likelihood -3543.743933, best rearrangement setting 10
Bootstrap[112]: Time 0.000000 seconds, bootstrap likelihood -3495.471463, best rearrangement setting 11
Bootstrap[113]: Time 1.000000 seconds, bootstrap likelihood -3757.071696, best rearrangement setting 12
Bootstrap[114]: Time 0.000000 seconds, bootstrap likelihood -3723.394280, best rearrangement setting 12
Bootstrap[115]: Time 1.000000 seconds, bootstrap likelihood -3479.249409, best rearrangement setting 10
Bootstrap[116]: Time 0.000000 seconds, bootstrap likelihood -3647.910498, best rearrangement setting 9
Bootstrap[117]: Time 1.000000 seconds, bootstrap likelihood -3775.874578, best rearrangement setting 11
Bootstrap[118]: Time 0.000000 seconds, bootstrap likelihood -3773.376570, best rearrangement setting 11
Bootstrap[119]: Time 1.000000 seconds, bootstrap likelihood -3608.721470, best rearrangement setting 10
Bootstrap[120]: Time 0.000000 seconds, bootstrap likelihood -3507.061518, best rearrangement setting 5
Bootstrap[121]: Time 1.000000 seconds, bootstrap likelihood -3755.119280, best rearrangement setting 8
Bootstrap[122]: Time 0.000000 seconds, bootstrap likelihood -3720.799350, best rearrangement setting 12
Bootstrap[123]: Time 0.000000 seconds, bootstrap likelihood -3480.932934, best rearrangement setting 7
Bootstrap[124]: Time 1.000000 seconds, bootstrap likelihood -3550.290655, best rearrangement setting 9
Bootstrap[125]: Time 0.000000 seconds, bootstrap likelihood -3565.213809, best rearrangement setting 14
Bootstrap[126]: Time 1.000000 seconds, bootstrap likelihood -3615.619433, best rearrangement setting 11
Bootstrap[127]: Time 0.000000 seconds, bootstrap likelihood -3610.085633, best rearrangement setting 12
Bootstrap[128]: Time 1.000000 seconds, bootstrap likelihood -3810.038779, best rearrangement setting 13
Bootstrap[129]: Time 0.000000 seconds, bootstrap likelihood -3658.169379, best rearrangement setting 12
Bootstrap[130]: Time 1.000000 seconds, bootstrap likelihood -3745.790830, best rearrangement setting 5
Bootstrap[131]: Time 0.000000 seconds, bootstrap likelihood -3456.472679, best rearrangement setting 5
Bootstrap[132]: Time 0.000000 seconds, bootstrap likelihood -3732.389923, best rearrangement setting 5
Bootstrap[133]: Time 1.000000 seconds, bootstrap likelihood -3704.531597, best rearrangement setting 9
Bootstrap[134]: Time 0.000000 seconds, bootstrap likelihood -3740.135294, best rearrangement setting 8
Bootstrap[135]: Time 1.000000 seconds, bootstrap likelihood -3814.517940, best rearrangement setting 6
Bootstrap[136]: Time 0.000000 seconds, bootstrap likelihood -3481.051948, best rearrangement setting 8
Bootstrap[137]: Time 1.000000 seconds, bootstrap likelihood -3789.161808, best rearrangement setting 8
Bootstrap[138]: Time 0.000000 seconds, bootstrap likelihood -3679.254673, best rearrangement setting 12
Bootstrap[139]: Time 1.000000 seconds, bootstrap likelihood -3719.100327, best rearrangement setting 8
Bootstrap[140]: Time 0.000000 seconds, bootstrap likelihood -3381.618217, best rearrangement setting 8
Bootstrap[141]: Time 0.000000 seconds, bootstrap likelihood -3619.608442, best rearrangement setting 8
Bootstrap[142]: Time 1.000000 seconds, bootstrap likelihood -3652.932577, best rearrangement setting 6
Bootstrap[143]: Time 0.000000 seconds, bootstrap likelihood -3657.418484, best rearrangement setting 10
Bootstrap[144]: Time 1.000000 seconds, bootstrap likelihood -3715.582795, best rearrangement setting 10
Bootstrap[145]: Time 0.000000 seconds, bootstrap likelihood -3477.626310, best rearrangement setting 8
Bootstrap[146]: Time 1.000000 seconds, bootstrap likelihood -3653.364591, best rearrangement setting 15
Bootstrap[147]: Time 0.000000 seconds, bootstrap likelihood -3574.982893, best rearrangement setting 11
Bootstrap[148]: Time 1.000000 seconds, bootstrap likelihood -3424.973319, best rearrangement setting 8
Bootstrap[149]: Time 0.000000 seconds, bootstrap likelihood -3643.414284, best rearrangement setting 7
Bootstrap[150]: Time 0.000000 seconds, bootstrap likelihood -3646.464170, best rearrangement setting 12
Bootstrap[151]: Time 1.000000 seconds, bootstrap likelihood -3605.034116, best rearrangement setting 8
Bootstrap[152]: Time 0.000000 seconds, bootstrap likelihood -3399.205076, best rearrangement setting 15
Bootstrap[153]: Time 1.000000 seconds, bootstrap likelihood -3702.052276, best rearrangement setting 6
Bootstrap[154]: Time 0.000000 seconds, bootstrap likelihood -3816.784580, best rearrangement setting 14
Bootstrap[155]: Time 1.000000 seconds, bootstrap likelihood -3702.005826, best rearrangement setting 5
Bootstrap[156]: Time 0.000000 seconds, bootstrap likelihood -3799.578115, best rearrangement setting 12
Bootstrap[157]: Time 1.000000 seconds, bootstrap likelihood -3576.771446, best rearrangement setting 7
Bootstrap[158]: Time 0.000000 seconds, bootstrap likelihood -3551.894743, best rearrangement setting 12
Bootstrap[159]: Time 0.000000 seconds, bootstrap likelihood -3601.170591, best rearrangement setting 6
Bootstrap[160]: Time 1.000000 seconds, bootstrap likelihood -3567.493422, best rearrangement setting 8
Bootstrap[161]: Time 0.000000 seconds, bootstrap likelihood -3431.996848, best rearrangement setting 6
Bootstrap[162]: Time 1.000000 seconds, bootstrap likelihood -3700.956658, best rearrangement setting 15
Bootstrap[163]: Time 0.000000 seconds, bootstrap likelihood -3674.772792, best rearrangement setting 8
Bootstrap[164]: Time 1.000000 seconds, bootstrap likelihood -3678.550462, best rearrangement setting 5
Bootstrap[165]: Time 0.000000 seconds, bootstrap likelihood -3518.392590, best rearrangement setting 8
Bootstrap[166]: Time 0.000000 seconds, bootstrap likelihood -3701.144455, best rearrangement setting 6
Bootstrap[167]: Time 1.000000 seconds, bootstrap likelihood -3571.235512, best rearrangement setting 6
Bootstrap[168]: Time 0.000000 seconds, bootstrap likelihood -3603.317538, best rearrangement setting 5
Bootstrap[169]: Time 1.000000 seconds, bootstrap likelihood -3570.847558, best rearrangement setting 12
Bootstrap[170]: Time 0.000000 seconds, bootstrap likelihood -3596.050880, best rearrangement setting 11
Bootstrap[171]: Time 1.000000 seconds, bootstrap likelihood -3735.687551, best rearrangement setting 6
Bootstrap[172]: Time 0.000000 seconds, bootstrap likelihood -3685.317387, best rearrangement setting 15
Bootstrap[173]: Time 0.000000 seconds, bootstrap likelihood -3571.794431, best rearrangement setting 5
Bootstrap[174]: Time 1.000000 seconds, bootstrap likelihood -3575.795678, best rearrangement setting 12
Bootstrap[175]: Time 0.000000 seconds, bootstrap likelihood -3537.750257, best rearrangement setting 7
Bootstrap[176]: Time 1.000000 seconds, bootstrap likelihood -3608.498616, best rearrangement setting 9
Bootstrap[177]: Time 0.000000 seconds, bootstrap likelihood -3490.995570, best rearrangement setting 5
Bootstrap[178]: Time 1.000000 seconds, bootstrap likelihood -3617.002844, best rearrangement setting 9
Bootstrap[179]: Time 0.000000 seconds, bootstrap likelihood -3599.865446, best rearrangement setting 11
Bootstrap[180]: Time 0.000000 seconds, bootstrap likelihood -3636.760043, best rearrangement setting 14
Bootstrap[181]: Time 1.000000 seconds, bootstrap likelihood -3659.813150, best rearrangement setting 15
Bootstrap[182]: Time 0.000000 seconds, bootstrap likelihood -3539.855141, best rearrangement setting 10
Bootstrap[183]: Time 1.000000 seconds, bootstrap likelihood -3718.328185, best rearrangement setting 6
Bootstrap[184]: Time 0.000000 seconds, bootstrap likelihood -3785.445241, best rearrangement setting 12
Bootstrap[185]: Time 1.000000 seconds, bootstrap likelihood -3488.037203, best rearrangement setting 6
Bootstrap[186]: Time 0.000000 seconds, bootstrap likelihood -3498.528503, best rearrangement setting 7
Bootstrap[187]: Time 1.000000 seconds, bootstrap likelihood -3702.281514, best rearrangement setting 14
Bootstrap[188]: Time 0.000000 seconds, bootstrap likelihood -3669.626109, best rearrangement setting 13
Bootstrap[189]: Time 1.000000 seconds, bootstrap likelihood -3401.719528, best rearrangement setting 7
Bootstrap[190]: Time 0.000000 seconds, bootstrap likelihood -3491.583258, best rearrangement setting 12
Bootstrap[191]: Time 0.000000 seconds, bootstrap likelihood -3663.611498, best rearrangement setting 12
Bootstrap[192]: Time 1.000000 seconds, bootstrap likelihood -3588.010506, best rearrangement setting 12
Bootstrap[193]: Time 0.000000 seconds, bootstrap likelihood -3758.168604, best rearrangement setting 15
Bootstrap[194]: Time 1.000000 seconds, bootstrap likelihood -3334.693044, best rearrangement setting 8
Bootstrap[195]: Time 0.000000 seconds, bootstrap likelihood -3664.684111, best rearrangement setting 10
Bootstrap[196]: Time 1.000000 seconds, bootstrap likelihood -3593.606620, best rearrangement setting 12
Bootstrap[197]: Time 0.000000 seconds, bootstrap likelihood -3440.178518, best rearrangement setting 10
Bootstrap[198]: Time 1.000000 seconds, bootstrap likelihood -3600.761699, best rearrangement setting 7
Bootstrap[199]: Time 0.000000 seconds, bootstrap likelihood -3460.643028, best rearrangement setting 9
Bootstrap[200]: Time 0.000000 seconds, bootstrap likelihood -3608.374581, best rearrangement setting 11
Bootstrap[201]: Time 1.000000 seconds, bootstrap likelihood -3811.576194, best rearrangement setting 14
Bootstrap[202]: Time 0.000000 seconds, bootstrap likelihood -3621.049563, best rearrangement setting 15
Bootstrap[203]: Time 1.000000 seconds, bootstrap likelihood -3555.458426, best rearrangement setting 7
Bootstrap[204]: Time 0.000000 seconds, bootstrap likelihood -3509.258641, best rearrangement setting 5
Bootstrap[205]: Time 1.000000 seconds, bootstrap likelihood -3566.777167, best rearrangement setting 14
Bootstrap[206]: Time 0.000000 seconds, bootstrap likelihood -3770.475772, best rearrangement setting 11
Bootstrap[207]: Time 1.000000 seconds, bootstrap likelihood -3627.754499, best rearrangement setting 12
Bootstrap[208]: Time 0.000000 seconds, bootstrap likelihood -3421.481587, best rearrangement setting 9
Bootstrap[209]: Time 1.000000 seconds, bootstrap likelihood -3578.325882, best rearrangement setting 9
Bootstrap[210]: Time 0.000000 seconds, bootstrap likelihood -3710.280734, best rearrangement setting 15
Bootstrap[211]: Time 1.000000 seconds, bootstrap likelihood -3400.818129, best rearrangement setting 15
Bootstrap[212]: Time 0.000000 seconds, bootstrap likelihood -3625.865001, best rearrangement setting 12
Bootstrap[213]: Time 1.000000 seconds, bootstrap likelihood -3538.163340, best rearrangement setting 7
Bootstrap[214]: Time 0.000000 seconds, bootstrap likelihood -3581.066026, best rearrangement setting 15
Bootstrap[215]: Time 0.000000 seconds, bootstrap likelihood -3639.795280, best rearrangement setting 10
Bootstrap[216]: Time 1.000000 seconds, bootstrap likelihood -3556.769874, best rearrangement setting 6
Bootstrap[217]: Time 0.000000 seconds, bootstrap likelihood -3631.876410, best rearrangement setting 5
Bootstrap[218]: Time 1.000000 seconds, bootstrap likelihood -3425.028163, best rearrangement setting 10
Bootstrap[219]: Time 0.000000 seconds, bootstrap likelihood -3778.837300, best rearrangement setting 5
Bootstrap[220]: Time 1.000000 seconds, bootstrap likelihood -3652.426420, best rearrangement setting 9
Bootstrap[221]: Time 0.000000 seconds, bootstrap likelihood -3536.862675, best rearrangement setting 12
Bootstrap[222]: Time 0.000000 seconds, bootstrap likelihood -3551.948424, best rearrangement setting 12
Bootstrap[223]: Time 1.000000 seconds, bootstrap likelihood -3647.187879, best rearrangement setting 6
Bootstrap[224]: Time 0.000000 seconds, bootstrap likelihood -3645.253165, best rearrangement setting 5
Bootstrap[225]: Time 1.000000 seconds, bootstrap likelihood -3440.114212, best rearrangement setting 11
Bootstrap[226]: Time 0.000000 seconds, bootstrap likelihood -3660.373605, best rearrangement setting 5
Bootstrap[227]: Time 1.000000 seconds, bootstrap likelihood -3489.963989, best rearrangement setting 15
Bootstrap[228]: Time 0.000000 seconds, bootstrap likelihood -3682.047237, best rearrangement setting 15
Bootstrap[229]: Time 0.000000 seconds, bootstrap likelihood -3604.643033, best rearrangement setting 13
Bootstrap[230]: Time 1.000000 seconds, bootstrap likelihood -3639.498915, best rearrangement setting 7
Bootstrap[231]: Time 0.000000 seconds, bootstrap likelihood -3490.122718, best rearrangement setting 10
Bootstrap[232]: Time 1.000000 seconds, bootstrap likelihood -3680.821248, best rearrangement setting 12
Bootstrap[233]: Time 0.000000 seconds, bootstrap likelihood -3433.450766, best rearrangement setting 9
Bootstrap[234]: Time 1.000000 seconds, bootstrap likelihood -3589.520692, best rearrangement setting 13
Bootstrap[235]: Time 0.000000 seconds, bootstrap likelihood -3523.980717, best rearrangement setting 12
Bootstrap[236]: Time 0.000000 seconds, bootstrap likelihood -3540.491504, best rearrangement setting 14
Bootstrap[237]: Time 1.000000 seconds, bootstrap likelihood -3727.013927, best rearrangement setting 6
Bootstrap[238]: Time 0.000000 seconds, bootstrap likelihood -3473.066836, best rearrangement setting 9
Bootstrap[239]: Time 1.000000 seconds, bootstrap likelihood -3725.904393, best rearrangement setting 9
Bootstrap[240]: Time 0.000000 seconds, bootstrap likelihood -3826.939452, best rearrangement setting 13
Bootstrap[241]: Time 1.000000 seconds, bootstrap likelihood -3579.067424, best rearrangement setting 10
Bootstrap[242]: Time 0.000000 seconds, bootstrap likelihood -3661.048195, best rearrangement setting 13
Bootstrap[243]: Time 1.000000 seconds, bootstrap likelihood -3629.826159, best rearrangement setting 5
Bootstrap[244]: Time 0.000000 seconds, bootstrap likelihood -3749.508498, best rearrangement setting 9
Bootstrap[245]: Time 0.000000 seconds, bootstrap likelihood -3796.195782, best rearrangement setting 5
Bootstrap[246]: Time 1.000000 seconds, bootstrap likelihood -3458.610772, best rearrangement setting 8
Bootstrap[247]: Time 0.000000 seconds, bootstrap likelihood -3550.304202, best rearrangement setting 9
Bootstrap[248]: Time 1.000000 seconds, bootstrap likelihood -3654.332646, best rearrangement setting 15
Bootstrap[249]: Time 0.000000 seconds, bootstrap likelihood -3556.705248, best rearrangement setting 15
Bootstrap[250]: Time 1.000000 seconds, bootstrap likelihood -3526.829351, best rearrangement setting 12
Bootstrap[251]: Time 0.000000 seconds, bootstrap likelihood -3473.385044, best rearrangement setting 14
Bootstrap[252]: Time 1.000000 seconds, bootstrap likelihood -3578.051008, best rearrangement setting 5
Bootstrap[253]: Time 0.000000 seconds, bootstrap likelihood -3626.024666, best rearrangement setting 5
Bootstrap[254]: Time 1.000000 seconds, bootstrap likelihood -3622.777429, best rearrangement setting 6
Bootstrap[255]: Time 0.000000 seconds, bootstrap likelihood -3723.050299, best rearrangement setting 8
Bootstrap[256]: Time 1.000000 seconds, bootstrap likelihood -3488.105737, best rearrangement setting 9
Bootstrap[257]: Time 0.000000 seconds, bootstrap likelihood -3410.729621, best rearrangement setting 11
Bootstrap[258]: Time 0.000000 seconds, bootstrap likelihood -3675.996129, best rearrangement setting 10
Bootstrap[259]: Time 1.000000 seconds, bootstrap likelihood -3534.235924, best rearrangement setting 8
Bootstrap[260]: Time 0.000000 seconds, bootstrap likelihood -3550.764914, best rearrangement setting 5
Bootstrap[261]: Time 1.000000 seconds, bootstrap likelihood -3409.155114, best rearrangement setting 8
Bootstrap[262]: Time 0.000000 seconds, bootstrap likelihood -3440.269423, best rearrangement setting 5
Bootstrap[263]: Time 0.000000 seconds, bootstrap likelihood -3573.570824, best rearrangement setting 12
Bootstrap[264]: Time 1.000000 seconds, bootstrap likelihood -3521.595971, best rearrangement setting 5
Bootstrap[265]: Time 0.000000 seconds, bootstrap likelihood -3493.340357, best rearrangement setting 5
Bootstrap[266]: Time 1.000000 seconds, bootstrap likelihood -3612.012165, best rearrangement setting 5
Bootstrap[267]: Time 0.000000 seconds, bootstrap likelihood -3478.822153, best rearrangement setting 15
Bootstrap[268]: Time 1.000000 seconds, bootstrap likelihood -3658.405827, best rearrangement setting 7
Bootstrap[269]: Time 0.000000 seconds, bootstrap likelihood -3429.662489, best rearrangement setting 10
Bootstrap[270]: Time 0.000000 seconds, bootstrap likelihood -3449.994234, best rearrangement setting 9
Bootstrap[271]: Time 1.000000 seconds, bootstrap likelihood -3475.071784, best rearrangement setting 13
Bootstrap[272]: Time 0.000000 seconds, bootstrap likelihood -3497.261771, best rearrangement setting 6
Bootstrap[273]: Time 1.000000 seconds, bootstrap likelihood -3514.259527, best rearrangement setting 13
Bootstrap[274]: Time 0.000000 seconds, bootstrap likelihood -3594.437411, best rearrangement setting 10
Bootstrap[275]: Time 1.000000 seconds, bootstrap likelihood -3581.806405, best rearrangement setting 11
Bootstrap[276]: Time 0.000000 seconds, bootstrap likelihood -3852.246287, best rearrangement setting 8
Bootstrap[277]: Time 0.000000 seconds, bootstrap likelihood -3473.166600, best rearrangement setting 7
Bootstrap[278]: Time 1.000000 seconds, bootstrap likelihood -3662.523852, best rearrangement setting 8
Bootstrap[279]: Time 0.000000 seconds, bootstrap likelihood -3577.236135, best rearrangement setting 13
Bootstrap[280]: Time 1.000000 seconds, bootstrap likelihood -3606.996443, best rearrangement setting 14
Bootstrap[281]: Time 0.000000 seconds, bootstrap likelihood -3769.011898, best rearrangement setting 12
Bootstrap[282]: Time 1.000000 seconds, bootstrap likelihood -3564.662923, best rearrangement setting 7
Bootstrap[283]: Time 0.000000 seconds, bootstrap likelihood -3582.101220, best rearrangement setting 10
Bootstrap[284]: Time 1.000000 seconds, bootstrap likelihood -3656.906307, best rearrangement setting 15
Bootstrap[285]: Time 0.000000 seconds, bootstrap likelihood -3589.038297, best rearrangement setting 8
Bootstrap[286]: Time 0.000000 seconds, bootstrap likelihood -3571.350996, best rearrangement setting 11
Bootstrap[287]: Time 1.000000 seconds, bootstrap likelihood -3691.303443, best rearrangement setting 7
Bootstrap[288]: Time 0.000000 seconds, bootstrap likelihood -3616.026141, best rearrangement setting 8
Bootstrap[289]: Time 1.000000 seconds, bootstrap likelihood -3704.553681, best rearrangement setting 11
Bootstrap[290]: Time 0.000000 seconds, bootstrap likelihood -3504.305012, best rearrangement setting 10
Bootstrap[291]: Time 1.000000 seconds, bootstrap likelihood -3447.505939, best rearrangement setting 5
Bootstrap[292]: Time 0.000000 seconds, bootstrap likelihood -3571.128435, best rearrangement setting 10
Bootstrap[293]: Time 1.000000 seconds, bootstrap likelihood -3756.678653, best rearrangement setting 7
Bootstrap[294]: Time 0.000000 seconds, bootstrap likelihood -3428.093917, best rearrangement setting 5
Bootstrap[295]: Time 0.000000 seconds, bootstrap likelihood -3570.055560, best rearrangement setting 8
Bootstrap[296]: Time 1.000000 seconds, bootstrap likelihood -3536.843742, best rearrangement setting 6
Bootstrap[297]: Time 0.000000 seconds, bootstrap likelihood -3417.679439, best rearrangement setting 10
Bootstrap[298]: Time 1.000000 seconds, bootstrap likelihood -3535.185425, best rearrangement setting 10
Bootstrap[299]: Time 0.000000 seconds, bootstrap likelihood -3735.457747, best rearrangement setting 8
Bootstrap[300]: Time 1.000000 seconds, bootstrap likelihood -3625.446590, best rearrangement setting 15
Bootstrap[301]: Time 0.000000 seconds, bootstrap likelihood -3389.495737, best rearrangement setting 7
Bootstrap[302]: Time 0.000000 seconds, bootstrap likelihood -3501.035881, best rearrangement setting 13
Bootstrap[303]: Time 1.000000 seconds, bootstrap likelihood -3454.194246, best rearrangement setting 5
Bootstrap[304]: Time 0.000000 seconds, bootstrap likelihood -3557.988104, best rearrangement setting 6
Bootstrap[305]: Time 1.000000 seconds, bootstrap likelihood -3426.877592, best rearrangement setting 10
Bootstrap[306]: Time 0.000000 seconds, bootstrap likelihood -3638.934002, best rearrangement setting 15
Bootstrap[307]: Time 1.000000 seconds, bootstrap likelihood -3546.597403, best rearrangement setting 7
Bootstrap[308]: Time 0.000000 seconds, bootstrap likelihood -3563.127883, best rearrangement setting 12
Bootstrap[309]: Time 1.000000 seconds, bootstrap likelihood -3645.824186, best rearrangement setting 13
Bootstrap[310]: Time 0.000000 seconds, bootstrap likelihood -3620.248566, best rearrangement setting 14
Bootstrap[311]: Time 0.000000 seconds, bootstrap likelihood -3756.965625, best rearrangement setting 10
Bootstrap[312]: Time 1.000000 seconds, bootstrap likelihood -3596.117535, best rearrangement setting 5
Bootstrap[313]: Time 0.000000 seconds, bootstrap likelihood -3584.243099, best rearrangement setting 9
Bootstrap[314]: Time 1.000000 seconds, bootstrap likelihood -3571.168963, best rearrangement setting 11
Bootstrap[315]: Time 0.000000 seconds, bootstrap likelihood -3526.977530, best rearrangement setting 11
Bootstrap[316]: Time 1.000000 seconds, bootstrap likelihood -3502.059020, best rearrangement setting 9
Bootstrap[317]: Time 0.000000 seconds, bootstrap likelihood -3700.298333, best rearrangement setting 5
Bootstrap[318]: Time 0.000000 seconds, bootstrap likelihood -3593.549811, best rearrangement setting 6
Bootstrap[319]: Time 1.000000 seconds, bootstrap likelihood -3525.282368, best rearrangement setting 13
Bootstrap[320]: Time 0.000000 seconds, bootstrap likelihood -3627.394976, best rearrangement setting 10
Bootstrap[321]: Time 1.000000 seconds, bootstrap likelihood -3699.926217, best rearrangement setting 9
Bootstrap[322]: Time 0.000000 seconds, bootstrap likelihood -3594.244214, best rearrangement setting 5
Bootstrap[323]: Time 1.000000 seconds, bootstrap likelihood -3464.699056, best rearrangement setting 5
Bootstrap[324]: Time 0.000000 seconds, bootstrap likelihood -3886.983321, best rearrangement setting 6
Bootstrap[325]: Time 1.000000 seconds, bootstrap likelihood -3738.531804, best rearrangement setting 12
Bootstrap[326]: Time 0.000000 seconds, bootstrap likelihood -3681.402941, best rearrangement setting 14
Bootstrap[327]: Time 1.000000 seconds, bootstrap likelihood -3713.419831, best rearrangement setting 15
Bootstrap[328]: Time 0.000000 seconds, bootstrap likelihood -3497.301595, best rearrangement setting 6
Bootstrap[329]: Time 1.000000 seconds, bootstrap likelihood -3556.414210, best rearrangement setting 12
Bootstrap[330]: Time 0.000000 seconds, bootstrap likelihood -3466.942039, best rearrangement setting 13
Bootstrap[331]: Time 0.000000 seconds, bootstrap likelihood -3590.277563, best rearrangement setting 8
Bootstrap[332]: Time 1.000000 seconds, bootstrap likelihood -3619.790897, best rearrangement setting 10
Bootstrap[333]: Time 0.000000 seconds, bootstrap likelihood -3539.232959, best rearrangement setting 6
Bootstrap[334]: Time 1.000000 seconds, bootstrap likelihood -3779.797743, best rearrangement setting 7
Bootstrap[335]: Time 0.000000 seconds, bootstrap likelihood -3590.562395, best rearrangement setting 15
Bootstrap[336]: Time 1.000000 seconds, bootstrap likelihood -3520.977757, best rearrangement setting 8
Bootstrap[337]: Time 0.000000 seconds, bootstrap likelihood -3589.140464, best rearrangement setting 9
Bootstrap[338]: Time 1.000000 seconds, bootstrap likelihood -3489.289481, best rearrangement setting 6
Bootstrap[339]: Time 0.000000 seconds, bootstrap likelihood -3574.893493, best rearrangement setting 11
Bootstrap[340]: Time 0.000000 seconds, bootstrap likelihood -3516.230422, best rearrangement setting 10
Bootstrap[341]: Time 1.000000 seconds, bootstrap likelihood -3710.575437, best rearrangement setting 9
Bootstrap[342]: Time 0.000000 seconds, bootstrap likelihood -3673.369354, best rearrangement setting 7
Bootstrap[343]: Time 1.000000 seconds, bootstrap likelihood -3466.718920, best rearrangement setting 11
Bootstrap[344]: Time 0.000000 seconds, bootstrap likelihood -3625.748029, best rearrangement setting 12
Bootstrap[345]: Time 1.000000 seconds, bootstrap likelihood -3546.506923, best rearrangement setting 6
Bootstrap[346]: Time 0.000000 seconds, bootstrap likelihood -3536.191683, best rearrangement setting 15
Bootstrap[347]: Time 1.000000 seconds, bootstrap likelihood -3633.176354, best rearrangement setting 10
Bootstrap[348]: Time 0.000000 seconds, bootstrap likelihood -3581.215784, best rearrangement setting 7
Bootstrap[349]: Time 0.000000 seconds, bootstrap likelihood -3594.166456, best rearrangement setting 9
Bootstrap[350]: Time 0.000000 seconds, bootstrap likelihood -3555.762329, best rearrangement setting 7
Bootstrap[351]: Time 0.000000 seconds, bootstrap likelihood -3769.093564, best rearrangement setting 15
Bootstrap[352]: Time 1.000000 seconds, bootstrap likelihood -3733.057878, best rearrangement setting 6
Bootstrap[353]: Time 0.000000 seconds, bootstrap likelihood -3592.859211, best rearrangement setting 10
Bootstrap[354]: Time 1.000000 seconds, bootstrap likelihood -3499.755957, best rearrangement setting 7
Bootstrap[355]: Time 0.000000 seconds, bootstrap likelihood -3618.593635, best rearrangement setting 15
Bootstrap[356]: Time 0.000000 seconds, bootstrap likelihood -3642.280680, best rearrangement setting 7
Bootstrap[357]: Time 1.000000 seconds, bootstrap likelihood -3652.722356, best rearrangement setting 15
Bootstrap[358]: Time 0.000000 seconds, bootstrap likelihood -3496.906751, best rearrangement setting 8
Bootstrap[359]: Time 1.000000 seconds, bootstrap likelihood -3714.513674, best rearrangement setting 6
Bootstrap[360]: Time 0.000000 seconds, bootstrap likelihood -3529.599902, best rearrangement setting 6
Bootstrap[361]: Time 1.000000 seconds, bootstrap likelihood -3720.002528, best rearrangement setting 9
Bootstrap[362]: Time 0.000000 seconds, bootstrap likelihood -3521.375307, best rearrangement setting 6
Bootstrap[363]: Time 0.000000 seconds, bootstrap likelihood -3745.070011, best rearrangement setting 9
Bootstrap[364]: Time 1.000000 seconds, bootstrap likelihood -3571.796748, best rearrangement setting 7
Bootstrap[365]: Time 0.000000 seconds, bootstrap likelihood -3408.535203, best rearrangement setting 12
Bootstrap[366]: Time 1.000000 seconds, bootstrap likelihood -3442.709530, best rearrangement setting 14
Bootstrap[367]: Time 0.000000 seconds, bootstrap likelihood -3777.679628, best rearrangement setting 15
Bootstrap[368]: Time 1.000000 seconds, bootstrap likelihood -3493.331573, best rearrangement setting 15
Bootstrap[369]: Time 0.000000 seconds, bootstrap likelihood -3524.477158, best rearrangement setting 12
Bootstrap[370]: Time 1.000000 seconds, bootstrap likelihood -3552.730994, best rearrangement setting 12
Bootstrap[371]: Time 0.000000 seconds, bootstrap likelihood -3815.333804, best rearrangement setting 10
Bootstrap[372]: Time 0.000000 seconds, bootstrap likelihood -3677.264294, best rearrangement setting 11
Bootstrap[373]: Time 1.000000 seconds, bootstrap likelihood -3526.224119, best rearrangement setting 10
Bootstrap[374]: Time 0.000000 seconds, bootstrap likelihood -3503.721156, best rearrangement setting 14
Bootstrap[375]: Time 1.000000 seconds, bootstrap likelihood -3625.047040, best rearrangement setting 7
Bootstrap[376]: Time 0.000000 seconds, bootstrap likelihood -3625.905071, best rearrangement setting 14
Bootstrap[377]: Time 1.000000 seconds, bootstrap likelihood -3681.746320, best rearrangement setting 7
Bootstrap[378]: Time 0.000000 seconds, bootstrap likelihood -3602.267967, best rearrangement setting 10
Bootstrap[379]: Time 1.000000 seconds, bootstrap likelihood -3465.555156, best rearrangement setting 14
Bootstrap[380]: Time 0.000000 seconds, bootstrap likelihood -3544.079320, best rearrangement setting 8
Bootstrap[381]: Time 1.000000 seconds, bootstrap likelihood -3645.596598, best rearrangement setting 15
Bootstrap[382]: Time 0.000000 seconds, bootstrap likelihood -3513.723730, best rearrangement setting 8
Bootstrap[383]: Time 0.000000 seconds, bootstrap likelihood -3614.843729, best rearrangement setting 5
Bootstrap[384]: Time 1.000000 seconds, bootstrap likelihood -3478.488418, best rearrangement setting 12
Bootstrap[385]: Time 0.000000 seconds, bootstrap likelihood -3893.834062, best rearrangement setting 5
Bootstrap[386]: Time 1.000000 seconds, bootstrap likelihood -3639.264606, best rearrangement setting 15
Bootstrap[387]: Time 0.000000 seconds, bootstrap likelihood -3662.144815, best rearrangement setting 10
Bootstrap[388]: Time 1.000000 seconds, bootstrap likelihood -3682.946359, best rearrangement setting 5
Bootstrap[389]: Time 0.000000 seconds, bootstrap likelihood -3605.490515, best rearrangement setting 10
Bootstrap[390]: Time 0.000000 seconds, bootstrap likelihood -3573.594649, best rearrangement setting 11
Bootstrap[391]: Time 1.000000 seconds, bootstrap likelihood -3593.970211, best rearrangement setting 11
Bootstrap[392]: Time 0.000000 seconds, bootstrap likelihood -3515.674047, best rearrangement setting 5
Bootstrap[393]: Time 1.000000 seconds, bootstrap likelihood -3962.583876, best rearrangement setting 13
Bootstrap[394]: Time 0.000000 seconds, bootstrap likelihood -3573.318258, best rearrangement setting 14
Bootstrap[395]: Time 1.000000 seconds, bootstrap likelihood -3498.221290, best rearrangement setting 7
Bootstrap[396]: Time 0.000000 seconds, bootstrap likelihood -3426.993834, best rearrangement setting 8
Bootstrap[397]: Time 1.000000 seconds, bootstrap likelihood -3759.565497, best rearrangement setting 13
Bootstrap[398]: Time 0.000000 seconds, bootstrap likelihood -3775.404470, best rearrangement setting 14
Bootstrap[399]: Time 0.000000 seconds, bootstrap likelihood -3674.890815, best rearrangement setting 12
Bootstrap[400]: Time 0.000000 seconds, bootstrap likelihood -3697.192177, best rearrangement setting 6
Bootstrap[401]: Time 0.000000 seconds, bootstrap likelihood -3558.537163, best rearrangement setting 7
Bootstrap[402]: Time 1.000000 seconds, bootstrap likelihood -3610.148992, best rearrangement setting 8
Bootstrap[403]: Time 0.000000 seconds, bootstrap likelihood -3541.503117, best rearrangement setting 14
Bootstrap[404]: Time 1.000000 seconds, bootstrap likelihood -3603.315684, best rearrangement setting 10
Bootstrap[405]: Time 0.000000 seconds, bootstrap likelihood -3683.368972, best rearrangement setting 14
Bootstrap[406]: Time 1.000000 seconds, bootstrap likelihood -3856.270720, best rearrangement setting 14
Bootstrap[407]: Time 0.000000 seconds, bootstrap likelihood -3479.430518, best rearrangement setting 10
Bootstrap[408]: Time 0.000000 seconds, bootstrap likelihood -3594.578022, best rearrangement setting 8
Bootstrap[409]: Time 1.000000 seconds, bootstrap likelihood -3791.713031, best rearrangement setting 12
Bootstrap[410]: Time 1.000000 seconds, bootstrap likelihood -3553.077713, best rearrangement setting 14
Bootstrap[411]: Time 0.000000 seconds, bootstrap likelihood -3431.851420, best rearrangement setting 5
Bootstrap[412]: Time 0.000000 seconds, bootstrap likelihood -3695.206714, best rearrangement setting 6
Bootstrap[413]: Time 1.000000 seconds, bootstrap likelihood -3633.135884, best rearrangement setting 5
Bootstrap[414]: Time 0.000000 seconds, bootstrap likelihood -3597.764540, best rearrangement setting 9
Bootstrap[415]: Time 1.000000 seconds, bootstrap likelihood -3586.884658, best rearrangement setting 5
Bootstrap[416]: Time 0.000000 seconds, bootstrap likelihood -3669.353626, best rearrangement setting 14
Bootstrap[417]: Time 1.000000 seconds, bootstrap likelihood -3725.041626, best rearrangement setting 11
Bootstrap[418]: Time 0.000000 seconds, bootstrap likelihood -3539.449145, best rearrangement setting 15
Bootstrap[419]: Time 1.000000 seconds, bootstrap likelihood -3434.116623, best rearrangement setting 12
Bootstrap[420]: Time 0.000000 seconds, bootstrap likelihood -3524.147429, best rearrangement setting 10
Bootstrap[421]: Time 1.000000 seconds, bootstrap likelihood -3823.140010, best rearrangement setting 9
Bootstrap[422]: Time 0.000000 seconds, bootstrap likelihood -3680.742500, best rearrangement setting 8
Bootstrap[423]: Time 0.000000 seconds, bootstrap likelihood -3584.563126, best rearrangement setting 14
Bootstrap[424]: Time 1.000000 seconds, bootstrap likelihood -3600.993426, best rearrangement setting 10
Bootstrap[425]: Time 0.000000 seconds, bootstrap likelihood -3661.653566, best rearrangement setting 11
Bootstrap[426]: Time 0.000000 seconds, bootstrap likelihood -3743.969496, best rearrangement setting 15
Bootstrap[427]: Time 1.000000 seconds, bootstrap likelihood -3663.125930, best rearrangement setting 7
Bootstrap[428]: Time 0.000000 seconds, bootstrap likelihood -3603.211856, best rearrangement setting 14
Bootstrap[429]: Time 1.000000 seconds, bootstrap likelihood -3586.185224, best rearrangement setting 15
Bootstrap[430]: Time 0.000000 seconds, bootstrap likelihood -3681.962382, best rearrangement setting 14
Bootstrap[431]: Time 1.000000 seconds, bootstrap likelihood -3642.502759, best rearrangement setting 15
Bootstrap[432]: Time 0.000000 seconds, bootstrap likelihood -3652.113302, best rearrangement setting 12
Bootstrap[433]: Time 0.000000 seconds, bootstrap likelihood -3535.458739, best rearrangement setting 10
Bootstrap[434]: Time 1.000000 seconds, bootstrap likelihood -3436.861022, best rearrangement setting 6
Bootstrap[435]: Time 0.000000 seconds, bootstrap likelihood -3473.393858, best rearrangement setting 10
Bootstrap[436]: Time 1.000000 seconds, bootstrap likelihood -3731.416406, best rearrangement setting 12
Bootstrap[437]: Time 0.000000 seconds, bootstrap likelihood -3593.581291, best rearrangement setting 15
Bootstrap[438]: Time 1.000000 seconds, bootstrap likelihood -3531.746527, best rearrangement setting 6
Bootstrap[439]: Time 0.000000 seconds, bootstrap likelihood -3526.203896, best rearrangement setting 11
Bootstrap[440]: Time 1.000000 seconds, bootstrap likelihood -3655.170954, best rearrangement setting 11
Bootstrap[441]: Time 0.000000 seconds, bootstrap likelihood -3624.005918, best rearrangement setting 5
Bootstrap[442]: Time 0.000000 seconds, bootstrap likelihood -3614.798598, best rearrangement setting 15
Bootstrap[443]: Time 1.000000 seconds, bootstrap likelihood -3512.143345, best rearrangement setting 5
Bootstrap[444]: Time 0.000000 seconds, bootstrap likelihood -3518.002424, best rearrangement setting 6
Bootstrap[445]: Time 1.000000 seconds, bootstrap likelihood -3569.860294, best rearrangement setting 10
Bootstrap[446]: Time 0.000000 seconds, bootstrap likelihood -3572.883559, best rearrangement setting 14
Bootstrap[447]: Time 1.000000 seconds, bootstrap likelihood -3635.829411, best rearrangement setting 8
Bootstrap[448]: Time 0.000000 seconds, bootstrap likelihood -3579.575053, best rearrangement setting 11
Bootstrap[449]: Time 1.000000 seconds, bootstrap likelihood -3552.929528, best rearrangement setting 9
Bootstrap[450]: Time 0.000000 seconds, bootstrap likelihood -3692.619206, best rearrangement setting 10
Bootstrap[451]: Time 1.000000 seconds, bootstrap likelihood -3701.559679, best rearrangement setting 8
Bootstrap[452]: Time 0.000000 seconds, bootstrap likelihood -3477.898396, best rearrangement setting 11
Bootstrap[453]: Time 1.000000 seconds, bootstrap likelihood -3621.892560, best rearrangement setting 10
Bootstrap[454]: Time 0.000000 seconds, bootstrap likelihood -3678.527000, best rearrangement setting 8
Bootstrap[455]: Time 1.000000 seconds, bootstrap likelihood -3623.954482, best rearrangement setting 13
Bootstrap[456]: Time 0.000000 seconds, bootstrap likelihood -3683.709351, best rearrangement setting 5
Bootstrap[457]: Time 0.000000 seconds, bootstrap likelihood -3456.788033, best rearrangement setting 6
Bootstrap[458]: Time 1.000000 seconds, bootstrap likelihood -3473.464126, best rearrangement setting 8
Bootstrap[459]: Time 0.000000 seconds, bootstrap likelihood -3565.856685, best rearrangement setting 8
Bootstrap[460]: Time 1.000000 seconds, bootstrap likelihood -3570.903244, best rearrangement setting 10
Bootstrap[461]: Time 0.000000 seconds, bootstrap likelihood -3865.887855, best rearrangement setting 9
Bootstrap[462]: Time 1.000000 seconds, bootstrap likelihood -3421.292976, best rearrangement setting 13
Bootstrap[463]: Time 0.000000 seconds, bootstrap likelihood -3536.917925, best rearrangement setting 10
Bootstrap[464]: Time 1.000000 seconds, bootstrap likelihood -3690.479518, best rearrangement setting 9
Bootstrap[465]: Time 0.000000 seconds, bootstrap likelihood -3682.176347, best rearrangement setting 9
Bootstrap[466]: Time 1.000000 seconds, bootstrap likelihood -3886.023881, best rearrangement setting 10
Bootstrap[467]: Time 0.000000 seconds, bootstrap likelihood -3652.143260, best rearrangement setting 8
Bootstrap[468]: Time 0.000000 seconds, bootstrap likelihood -3497.098320, best rearrangement setting 9
Bootstrap[469]: Time 1.000000 seconds, bootstrap likelihood -3581.401080, best rearrangement setting 12
Bootstrap[470]: Time 0.000000 seconds, bootstrap likelihood -3741.273257, best rearrangement setting 10
Bootstrap[471]: Time 1.000000 seconds, bootstrap likelihood -3676.644272, best rearrangement setting 15
Bootstrap[472]: Time 0.000000 seconds, bootstrap likelihood -3706.970035, best rearrangement setting 6
Bootstrap[473]: Time 1.000000 seconds, bootstrap likelihood -3391.119503, best rearrangement setting 10
Bootstrap[474]: Time 0.000000 seconds, bootstrap likelihood -3386.425798, best rearrangement setting 5
Bootstrap[475]: Time 1.000000 seconds, bootstrap likelihood -3597.018970, best rearrangement setting 8
Bootstrap[476]: Time 0.000000 seconds, bootstrap likelihood -3496.443083, best rearrangement setting 10
Bootstrap[477]: Time 1.000000 seconds, bootstrap likelihood -3783.207194, best rearrangement setting 12
Bootstrap[478]: Time 0.000000 seconds, bootstrap likelihood -3616.551979, best rearrangement setting 7
Bootstrap[479]: Time 0.000000 seconds, bootstrap likelihood -3610.676140, best rearrangement setting 6
Bootstrap[480]: Time 1.000000 seconds, bootstrap likelihood -3568.152076, best rearrangement setting 10
Bootstrap[481]: Time 0.000000 seconds, bootstrap likelihood -3702.513133, best rearrangement setting 7
Bootstrap[482]: Time 1.000000 seconds, bootstrap likelihood -3653.276988, best rearrangement setting 6
Bootstrap[483]: Time 0.000000 seconds, bootstrap likelihood -3670.206711, best rearrangement setting 10
Bootstrap[484]: Time 1.000000 seconds, bootstrap likelihood -3839.257976, best rearrangement setting 15
Bootstrap[485]: Time 0.000000 seconds, bootstrap likelihood -3677.205106, best rearrangement setting 15
Bootstrap[486]: Time 1.000000 seconds, bootstrap likelihood -3339.279239, best rearrangement setting 12
Bootstrap[487]: Time 0.000000 seconds, bootstrap likelihood -3676.152531, best rearrangement setting 6
Bootstrap[488]: Time 0.000000 seconds, bootstrap likelihood -3593.831291, best rearrangement setting 15
Bootstrap[489]: Time 1.000000 seconds, bootstrap likelihood -3552.025010, best rearrangement setting 9
Bootstrap[490]: Time 0.000000 seconds, bootstrap likelihood -3654.819453, best rearrangement setting 9
Bootstrap[491]: Time 1.000000 seconds, bootstrap likelihood -3690.022901, best rearrangement setting 6
Bootstrap[492]: Time 0.000000 seconds, bootstrap likelihood -3561.268071, best rearrangement setting 15
Bootstrap[493]: Time 1.000000 seconds, bootstrap likelihood -3737.116762, best rearrangement setting 11
Bootstrap[494]: Time 0.000000 seconds, bootstrap likelihood -3576.608122, best rearrangement setting 14
Bootstrap[495]: Time 0.000000 seconds, bootstrap likelihood -3465.386483, best rearrangement setting 5
Bootstrap[496]: Time 1.000000 seconds, bootstrap likelihood -3516.389686, best rearrangement setting 12
Bootstrap[497]: Time 0.000000 seconds, bootstrap likelihood -3678.672537, best rearrangement setting 10
Bootstrap[498]: Time 1.000000 seconds, bootstrap likelihood -3686.730403, best rearrangement setting 6
Bootstrap[499]: Time 0.000000 seconds, bootstrap likelihood -3708.199497, best rearrangement setting 9
Bootstrap[500]: Time 0.000000 seconds, bootstrap likelihood -3530.435833, best rearrangement setting 14
Bootstrap[501]: Time 1.000000 seconds, bootstrap likelihood -3699.991895, best rearrangement setting 12
Bootstrap[502]: Time 0.000000 seconds, bootstrap likelihood -3757.920283, best rearrangement setting 10
Bootstrap[503]: Time 1.000000 seconds, bootstrap likelihood -3518.695997, best rearrangement setting 12
Bootstrap[504]: Time 0.000000 seconds, bootstrap likelihood -3579.900189, best rearrangement setting 6
Bootstrap[505]: Time 1.000000 seconds, bootstrap likelihood -3602.462681, best rearrangement setting 10
Bootstrap[506]: Time 0.000000 seconds, bootstrap likelihood -3557.905508, best rearrangement setting 12
Bootstrap[507]: Time 1.000000 seconds, bootstrap likelihood -3651.007846, best rearrangement setting 13
Bootstrap[508]: Time 0.000000 seconds, bootstrap likelihood -3574.945399, best rearrangement setting 7
Bootstrap[509]: Time 0.000000 seconds, bootstrap likelihood -3488.322997, best rearrangement setting 10
Bootstrap[510]: Time 1.000000 seconds, bootstrap likelihood -3623.695856, best rearrangement setting 8
Bootstrap[511]: Time 0.000000 seconds, bootstrap likelihood -3733.309907, best rearrangement setting 13
Bootstrap[512]: Time 1.000000 seconds, bootstrap likelihood -3463.780947, best rearrangement setting 15
Bootstrap[513]: Time 0.000000 seconds, bootstrap likelihood -3471.900745, best rearrangement setting 8
Bootstrap[514]: Time 0.000000 seconds, bootstrap likelihood -3762.584018, best rearrangement setting 14
Bootstrap[515]: Time 1.000000 seconds, bootstrap likelihood -3606.782001, best rearrangement setting 7
Bootstrap[516]: Time 0.000000 seconds, bootstrap likelihood -3471.042344, best rearrangement setting 15
Bootstrap[517]: Time 1.000000 seconds, bootstrap likelihood -3650.337528, best rearrangement setting 11
Bootstrap[518]: Time 0.000000 seconds, bootstrap likelihood -3827.771256, best rearrangement setting 5
Bootstrap[519]: Time 1.000000 seconds, bootstrap likelihood -3514.933937, best rearrangement setting 14
Bootstrap[520]: Time 0.000000 seconds, bootstrap likelihood -3669.152837, best rearrangement setting 10
Bootstrap[521]: Time 0.000000 seconds, bootstrap likelihood -3509.732949, best rearrangement setting 13
Bootstrap[522]: Time 1.000000 seconds, bootstrap likelihood -3499.801798, best rearrangement setting 14
Bootstrap[523]: Time 0.000000 seconds, bootstrap likelihood -3518.994031, best rearrangement setting 11
Bootstrap[524]: Time 1.000000 seconds, bootstrap likelihood -3740.495789, best rearrangement setting 11
Bootstrap[525]: Time 0.000000 seconds, bootstrap likelihood -3676.547415, best rearrangement setting 15
Bootstrap[526]: Time 1.000000 seconds, bootstrap likelihood -3533.092139, best rearrangement setting 11
Bootstrap[527]: Time 0.000000 seconds, bootstrap likelihood -3450.934401, best rearrangement setting 10
Bootstrap[528]: Time 1.000000 seconds, bootstrap likelihood -3648.318310, best rearrangement setting 5
Bootstrap[529]: Time 0.000000 seconds, bootstrap likelihood -3718.826298, best rearrangement setting 15
Bootstrap[530]: Time 0.000000 seconds, bootstrap likelihood -3594.865511, best rearrangement setting 5
Bootstrap[531]: Time 1.000000 seconds, bootstrap likelihood -3494.924002, best rearrangement setting 15
Bootstrap[532]: Time 0.000000 seconds, bootstrap likelihood -3423.760335, best rearrangement setting 12
Bootstrap[533]: Time 1.000000 seconds, bootstrap likelihood -3514.926503, best rearrangement setting 15
Bootstrap[534]: Time 0.000000 seconds, bootstrap likelihood -3545.328682, best rearrangement setting 9
Bootstrap[535]: Time 1.000000 seconds, bootstrap likelihood -3439.461104, best rearrangement setting 9
Bootstrap[536]: Time 0.000000 seconds, bootstrap likelihood -3569.072409, best rearrangement setting 12
Bootstrap[537]: Time 1.000000 seconds, bootstrap likelihood -3575.730290, best rearrangement setting 11
Bootstrap[538]: Time 0.000000 seconds, bootstrap likelihood -3703.250511, best rearrangement setting 11
Bootstrap[539]: Time 0.000000 seconds, bootstrap likelihood -3563.410774, best rearrangement setting 7
Bootstrap[540]: Time 1.000000 seconds, bootstrap likelihood -3602.018951, best rearrangement setting 6
Bootstrap[541]: Time 0.000000 seconds, bootstrap likelihood -3589.373273, best rearrangement setting 9
Bootstrap[542]: Time 1.000000 seconds, bootstrap likelihood -3763.516004, best rearrangement setting 9
Bootstrap[543]: Time 0.000000 seconds, bootstrap likelihood -3533.798090, best rearrangement setting 13
Bootstrap[544]: Time 1.000000 seconds, bootstrap likelihood -3591.195755, best rearrangement setting 7
Bootstrap[545]: Time 0.000000 seconds, bootstrap likelihood -3272.496791, best rearrangement setting 11
Bootstrap[546]: Time 1.000000 seconds, bootstrap likelihood -3565.131672, best rearrangement setting 13
Bootstrap[547]: Time 0.000000 seconds, bootstrap likelihood -3457.061832, best rearrangement setting 11
Bootstrap[548]: Time 0.000000 seconds, bootstrap likelihood -3563.033233, best rearrangement setting 15
Bootstrap[549]: Time 1.000000 seconds, bootstrap likelihood -3674.675678, best rearrangement setting 14
Bootstrap[550]: Time 0.000000 seconds, bootstrap likelihood -3443.486116, best rearrangement setting 15
Bootstrap[551]: Time 1.000000 seconds, bootstrap likelihood -3567.522246, best rearrangement setting 14
Bootstrap[552]: Time 0.000000 seconds, bootstrap likelihood -3614.685292, best rearrangement setting 9
Bootstrap[553]: Time 1.000000 seconds, bootstrap likelihood -3739.712489, best rearrangement setting 7
Bootstrap[554]: Time 0.000000 seconds, bootstrap likelihood -3469.111721, best rearrangement setting 12
Bootstrap[555]: Time 1.000000 seconds, bootstrap likelihood -3821.776934, best rearrangement setting 9
Bootstrap[556]: Time 0.000000 seconds, bootstrap likelihood -3527.811851, best rearrangement setting 11
Bootstrap[557]: Time 1.000000 seconds, bootstrap likelihood -3705.851512, best rearrangement setting 6
Bootstrap[558]: Time 0.000000 seconds, bootstrap likelihood -3520.237352, best rearrangement setting 15
Bootstrap[559]: Time 0.000000 seconds, bootstrap likelihood -3405.275812, best rearrangement setting 15
Bootstrap[560]: Time 1.000000 seconds, bootstrap likelihood -3640.195672, best rearrangement setting 10
Bootstrap[561]: Time 0.000000 seconds, bootstrap likelihood -3562.298555, best rearrangement setting 8
Bootstrap[562]: Time 1.000000 seconds, bootstrap likelihood -3450.546472, best rearrangement setting 12
Bootstrap[563]: Time 0.000000 seconds, bootstrap likelihood -3601.746784, best rearrangement setting 14
Bootstrap[564]: Time 1.000000 seconds, bootstrap likelihood -3575.109281, best rearrangement setting 12
Bootstrap[565]: Time 0.000000 seconds, bootstrap likelihood -3414.866025, best rearrangement setting 8
Bootstrap[566]: Time 0.000000 seconds, bootstrap likelihood -3450.781429, best rearrangement setting 11
Bootstrap[567]: Time 1.000000 seconds, bootstrap likelihood -3546.149922, best rearrangement setting 10
Bootstrap[568]: Time 0.000000 seconds, bootstrap likelihood -3479.279950, best rearrangement setting 12
Bootstrap[569]: Time 1.000000 seconds, bootstrap likelihood -3630.024140, best rearrangement setting 8
Bootstrap[570]: Time 0.000000 seconds, bootstrap likelihood -3480.838590, best rearrangement setting 5
Bootstrap[571]: Time 1.000000 seconds, bootstrap likelihood -3626.113737, best rearrangement setting 11
Bootstrap[572]: Time 0.000000 seconds, bootstrap likelihood -3743.467601, best rearrangement setting 15
Bootstrap[573]: Time 1.000000 seconds, bootstrap likelihood -3622.299918, best rearrangement setting 10
Bootstrap[574]: Time 0.000000 seconds, bootstrap likelihood -3641.881033, best rearrangement setting 15
Bootstrap[575]: Time 0.000000 seconds, bootstrap likelihood -3595.914499, best rearrangement setting 11
Bootstrap[576]: Time 1.000000 seconds, bootstrap likelihood -3570.950753, best rearrangement setting 9
Bootstrap[577]: Time 0.000000 seconds, bootstrap likelihood -3513.656870, best rearrangement setting 10
Bootstrap[578]: Time 1.000000 seconds, bootstrap likelihood -3805.426756, best rearrangement setting 8
Bootstrap[579]: Time 0.000000 seconds, bootstrap likelihood -3698.079021, best rearrangement setting 14
Bootstrap[580]: Time 1.000000 seconds, bootstrap likelihood -3540.770708, best rearrangement setting 5
Bootstrap[581]: Time 0.000000 seconds, bootstrap likelihood -3572.497911, best rearrangement setting 12
Bootstrap[582]: Time 1.000000 seconds, bootstrap likelihood -3622.260572, best rearrangement setting 13
Bootstrap[583]: Time 0.000000 seconds, bootstrap likelihood -3516.776615, best rearrangement setting 6
Bootstrap[584]: Time 1.000000 seconds, bootstrap likelihood -3717.672299, best rearrangement setting 12
Bootstrap[585]: Time 0.000000 seconds, bootstrap likelihood -3677.200190, best rearrangement setting 10
Bootstrap[586]: Time 0.000000 seconds, bootstrap likelihood -3550.054330, best rearrangement setting 8
Bootstrap[587]: Time 1.000000 seconds, bootstrap likelihood -3743.560697, best rearrangement setting 12
Bootstrap[588]: Time 0.000000 seconds, bootstrap likelihood -3739.805904, best rearrangement setting 6
Bootstrap[589]: Time 1.000000 seconds, bootstrap likelihood -3580.883918, best rearrangement setting 9
Bootstrap[590]: Time 0.000000 seconds, bootstrap likelihood -3559.161044, best rearrangement setting 6
Bootstrap[591]: Time 1.000000 seconds, bootstrap likelihood -3711.143243, best rearrangement setting 8
Bootstrap[592]: Time 0.000000 seconds, bootstrap likelihood -3666.232793, best rearrangement setting 15
Bootstrap[593]: Time 1.000000 seconds, bootstrap likelihood -3750.099053, best rearrangement setting 14
Bootstrap[594]: Time 0.000000 seconds, bootstrap likelihood -3585.973906, best rearrangement setting 11
Bootstrap[595]: Time 0.000000 seconds, bootstrap likelihood -3578.480662, best rearrangement setting 11
Bootstrap[596]: Time 1.000000 seconds, bootstrap likelihood -3515.909629, best rearrangement setting 9
Bootstrap[597]: Time 0.000000 seconds, bootstrap likelihood -3492.295390, best rearrangement setting 13
Bootstrap[598]: Time 1.000000 seconds, bootstrap likelihood -3589.996656, best rearrangement setting 14
Bootstrap[599]: Time 0.000000 seconds, bootstrap likelihood -3533.917208, best rearrangement setting 11
Bootstrap[600]: Time 1.000000 seconds, bootstrap likelihood -3697.402358, best rearrangement setting 11
Bootstrap[601]: Time 0.000000 seconds, bootstrap likelihood -3565.544701, best rearrangement setting 6
Bootstrap[602]: Time 1.000000 seconds, bootstrap likelihood -3706.656777, best rearrangement setting 11
Bootstrap[603]: Time 0.000000 seconds, bootstrap likelihood -3736.002978, best rearrangement setting 14
Bootstrap[604]: Time 0.000000 seconds, bootstrap likelihood -3570.809929, best rearrangement setting 5
Bootstrap[605]: Time 1.000000 seconds, bootstrap likelihood -3560.559019, best rearrangement setting 9
Bootstrap[606]: Time 0.000000 seconds, bootstrap likelihood -3599.360185, best rearrangement setting 14
Bootstrap[607]: Time 1.000000 seconds, bootstrap likelihood -3690.049456, best rearrangement setting 12
Bootstrap[608]: Time 0.000000 seconds, bootstrap likelihood -3524.999853, best rearrangement setting 8
Bootstrap[609]: Time 1.000000 seconds, bootstrap likelihood -3446.902609, best rearrangement setting 15
Bootstrap[610]: Time 0.000000 seconds, bootstrap likelihood -3522.365856, best rearrangement setting 9
Bootstrap[611]: Time 1.000000 seconds, bootstrap likelihood -3523.002228, best rearrangement setting 7
Bootstrap[612]: Time 0.000000 seconds, bootstrap likelihood -3768.270948, best rearrangement setting 5
Bootstrap[613]: Time 0.000000 seconds, bootstrap likelihood -3496.691622, best rearrangement setting 10
Bootstrap[614]: Time 1.000000 seconds, bootstrap likelihood -3486.084984, best rearrangement setting 12
Bootstrap[615]: Time 0.000000 seconds, bootstrap likelihood -3570.323748, best rearrangement setting 12
Bootstrap[616]: Time 1.000000 seconds, bootstrap likelihood -3557.824845, best rearrangement setting 12
Bootstrap[617]: Time 0.000000 seconds, bootstrap likelihood -3417.670586, best rearrangement setting 11
Bootstrap[618]: Time 1.000000 seconds, bootstrap likelihood -3798.055063, best rearrangement setting 7
Bootstrap[619]: Time 0.000000 seconds, bootstrap likelihood -3735.931230, best rearrangement setting 9
Bootstrap[620]: Time 1.000000 seconds, bootstrap likelihood -3771.708897, best rearrangement setting 15
Bootstrap[621]: Time 0.000000 seconds, bootstrap likelihood -3751.709024, best rearrangement setting 14
Bootstrap[622]: Time 0.000000 seconds, bootstrap likelihood -3613.019651, best rearrangement setting 10
Bootstrap[623]: Time 1.000000 seconds, bootstrap likelihood -3661.789499, best rearrangement setting 12
Bootstrap[624]: Time 0.000000 seconds, bootstrap likelihood -3694.730281, best rearrangement setting 8
Bootstrap[625]: Time 1.000000 seconds, bootstrap likelihood -3578.672766, best rearrangement setting 8
Bootstrap[626]: Time 0.000000 seconds, bootstrap likelihood -3668.834796, best rearrangement setting 12
Bootstrap[627]: Time 1.000000 seconds, bootstrap likelihood -3593.519831, best rearrangement setting 8
Bootstrap[628]: Time 0.000000 seconds, bootstrap likelihood -3605.280245, best rearrangement setting 5
Bootstrap[629]: Time 0.000000 seconds, bootstrap likelihood -3647.480839, best rearrangement setting 9
Bootstrap[630]: Time 1.000000 seconds, bootstrap likelihood -3489.071218, best rearrangement setting 8
Bootstrap[631]: Time 0.000000 seconds, bootstrap likelihood -3558.115405, best rearrangement setting 5
Bootstrap[632]: Time 1.000000 seconds, bootstrap likelihood -3678.181732, best rearrangement setting 6
Bootstrap[633]: Time 0.000000 seconds, bootstrap likelihood -3552.571793, best rearrangement setting 5
Bootstrap[634]: Time 1.000000 seconds, bootstrap likelihood -3467.746948, best rearrangement setting 14
Bootstrap[635]: Time 0.000000 seconds, bootstrap likelihood -3571.286481, best rearrangement setting 6
Bootstrap[636]: Time 0.000000 seconds, bootstrap likelihood -3566.189815, best rearrangement setting 12
Bootstrap[637]: Time 1.000000 seconds, bootstrap likelihood -3597.706343, best rearrangement setting 8
Bootstrap[638]: Time 0.000000 seconds, bootstrap likelihood -3564.345489, best rearrangement setting 7
Bootstrap[639]: Time 1.000000 seconds, bootstrap likelihood -3596.223691, best rearrangement setting 12
Bootstrap[640]: Time 0.000000 seconds, bootstrap likelihood -3628.574453, best rearrangement setting 12
Bootstrap[641]: Time 1.000000 seconds, bootstrap likelihood -3777.321590, best rearrangement setting 12
Bootstrap[642]: Time 0.000000 seconds, bootstrap likelihood -3540.406001, best rearrangement setting 5
Bootstrap[643]: Time 1.000000 seconds, bootstrap likelihood -3384.888220, best rearrangement setting 15
Bootstrap[644]: Time 0.000000 seconds, bootstrap likelihood -3749.746483, best rearrangement setting 13
Bootstrap[645]: Time 0.000000 seconds, bootstrap likelihood -3572.642821, best rearrangement setting 10
Bootstrap[646]: Time 1.000000 seconds, bootstrap likelihood -3610.017012, best rearrangement setting 10
Bootstrap[647]: Time 0.000000 seconds, bootstrap likelihood -3796.283130, best rearrangement setting 12
Bootstrap[648]: Time 1.000000 seconds, bootstrap likelihood -3606.438839, best rearrangement setting 14
Bootstrap[649]: Time 0.000000 seconds, bootstrap likelihood -3508.650940, best rearrangement setting 7
Bootstrap[650]: Time 1.000000 seconds, bootstrap likelihood -3563.545991, best rearrangement setting 10
Bootstrap[651]: Time 0.000000 seconds, bootstrap likelihood -3395.772930, best rearrangement setting 11
Bootstrap[652]: Time 0.000000 seconds, bootstrap likelihood -3593.491595, best rearrangement setting 13
Bootstrap[653]: Time 1.000000 seconds, bootstrap likelihood -3491.117138, best rearrangement setting 14
Bootstrap[654]: Time 0.000000 seconds, bootstrap likelihood -3484.821112, best rearrangement setting 14
Bootstrap[655]: Time 1.000000 seconds, bootstrap likelihood -3628.008753, best rearrangement setting 7
Bootstrap[656]: Time 0.000000 seconds, bootstrap likelihood -3662.430474, best rearrangement setting 6
Bootstrap[657]: Time 1.000000 seconds, bootstrap likelihood -3605.567556, best rearrangement setting 6
Bootstrap[658]: Time 0.000000 seconds, bootstrap likelihood -3630.241969, best rearrangement setting 9
Bootstrap[659]: Time 0.000000 seconds, bootstrap likelihood -3648.953765, best rearrangement setting 8
Bootstrap[660]: Time 1.000000 seconds, bootstrap likelihood -3565.741183, best rearrangement setting 14
Bootstrap[661]: Time 0.000000 seconds, bootstrap likelihood -3662.890123, best rearrangement setting 8
Bootstrap[662]: Time 1.000000 seconds, bootstrap likelihood -3526.133041, best rearrangement setting 7
Bootstrap[663]: Time 0.000000 seconds, bootstrap likelihood -3537.705007, best rearrangement setting 13
Bootstrap[664]: Time 1.000000 seconds, bootstrap likelihood -3812.383819, best rearrangement setting 10
Bootstrap[665]: Time 0.000000 seconds, bootstrap likelihood -3462.425317, best rearrangement setting 10
Bootstrap[666]: Time 0.000000 seconds, bootstrap likelihood -3625.361892, best rearrangement setting 5
Bootstrap[667]: Time 1.000000 seconds, bootstrap likelihood -3472.488550, best rearrangement setting 9
Bootstrap[668]: Time 0.000000 seconds, bootstrap likelihood -3802.906082, best rearrangement setting 15
Bootstrap[669]: Time 1.000000 seconds, bootstrap likelihood -3712.018890, best rearrangement setting 5
Bootstrap[670]: Time 0.000000 seconds, bootstrap likelihood -3473.806706, best rearrangement setting 11
Bootstrap[671]: Time 0.000000 seconds, bootstrap likelihood -3736.057161, best rearrangement setting 8
Bootstrap[672]: Time 1.000000 seconds, bootstrap likelihood -3804.313692, best rearrangement setting 15
Bootstrap[673]: Time 0.000000 seconds, bootstrap likelihood -3546.037347, best rearrangement setting 12
Bootstrap[674]: Time 1.000000 seconds, bootstrap likelihood -3774.502174, best rearrangement setting 13
Bootstrap[675]: Time 0.000000 seconds, bootstrap likelihood -3670.363177, best rearrangement setting 10
Bootstrap[676]: Time 1.000000 seconds, bootstrap likelihood -3491.180820, best rearrangement setting 12
Bootstrap[677]: Time 0.000000 seconds, bootstrap likelihood -3678.851739, best rearrangement setting 7
Bootstrap[678]: Time 0.000000 seconds, bootstrap likelihood -3509.612868, best rearrangement setting 8
Bootstrap[679]: Time 1.000000 seconds, bootstrap likelihood -3735.672461, best rearrangement setting 8
Bootstrap[680]: Time 0.000000 seconds, bootstrap likelihood -3563.597775, best rearrangement setting 10
Bootstrap[681]: Time 1.000000 seconds, bootstrap likelihood -3691.106677, best rearrangement setting 13
Bootstrap[682]: Time 0.000000 seconds, bootstrap likelihood -3857.568345, best rearrangement setting 8
Bootstrap[683]: Time 1.000000 seconds, bootstrap likelihood -3408.646825, best rearrangement setting 9
Bootstrap[684]: Time 0.000000 seconds, bootstrap likelihood -3529.142504, best rearrangement setting 5
Bootstrap[685]: Time 0.000000 seconds, bootstrap likelihood -3721.528200, best rearrangement setting 9
Bootstrap[686]: Time 1.000000 seconds, bootstrap likelihood -3536.771609, best rearrangement setting 9
Bootstrap[687]: Time 0.000000 seconds, bootstrap likelihood -3741.708803, best rearrangement setting 5
Bootstrap[688]: Time 1.000000 seconds, bootstrap likelihood -3547.564871, best rearrangement setting 14
Bootstrap[689]: Time 0.000000 seconds, bootstrap likelihood -3480.475780, best rearrangement setting 7
Bootstrap[690]: Time 1.000000 seconds, bootstrap likelihood -3645.062014, best rearrangement setting 7
Bootstrap[691]: Time 0.000000 seconds, bootstrap likelihood -3454.880862, best rearrangement setting 5
Bootstrap[692]: Time 1.000000 seconds, bootstrap likelihood -3883.674565, best rearrangement setting 12
Bootstrap[693]: Time 0.000000 seconds, bootstrap likelihood -3619.268939, best rearrangement setting 10
Bootstrap[694]: Time 0.000000 seconds, bootstrap likelihood -3539.263446, best rearrangement setting 8
Bootstrap[695]: Time 1.000000 seconds, bootstrap likelihood -3649.908245, best rearrangement setting 8
Bootstrap[696]: Time 0.000000 seconds, bootstrap likelihood -3663.962019, best rearrangement setting 12
Bootstrap[697]: Time 1.000000 seconds, bootstrap likelihood -3653.047429, best rearrangement setting 9
Bootstrap[698]: Time 0.000000 seconds, bootstrap likelihood -3656.751549, best rearrangement setting 10
Bootstrap[699]: Time 1.000000 seconds, bootstrap likelihood -3757.055321, best rearrangement setting 14
Bootstrap[700]: Time 0.000000 seconds, bootstrap likelihood -3409.630584, best rearrangement setting 13
Bootstrap[701]: Time 0.000000 seconds, bootstrap likelihood -3663.504070, best rearrangement setting 12
Bootstrap[702]: Time 1.000000 seconds, bootstrap likelihood -3596.569511, best rearrangement setting 11
Bootstrap[703]: Time 0.000000 seconds, bootstrap likelihood -3443.152666, best rearrangement setting 9
Bootstrap[704]: Time 1.000000 seconds, bootstrap likelihood -3488.816555, best rearrangement setting 9
Bootstrap[705]: Time 0.000000 seconds, bootstrap likelihood -3615.166404, best rearrangement setting 13
Bootstrap[706]: Time 1.000000 seconds, bootstrap likelihood -3445.171485, best rearrangement setting 8
Bootstrap[707]: Time 0.000000 seconds, bootstrap likelihood -3432.521583, best rearrangement setting 7
Bootstrap[708]: Time 0.000000 seconds, bootstrap likelihood -3506.028462, best rearrangement setting 7
Bootstrap[709]: Time 1.000000 seconds, bootstrap likelihood -3624.958565, best rearrangement setting 15
Bootstrap[710]: Time 0.000000 seconds, bootstrap likelihood -3668.099719, best rearrangement setting 8
Bootstrap[711]: Time 1.000000 seconds, bootstrap likelihood -3517.750766, best rearrangement setting 14
Bootstrap[712]: Time 0.000000 seconds, bootstrap likelihood -3580.124648, best rearrangement setting 9
Bootstrap[713]: Time 1.000000 seconds, bootstrap likelihood -3473.468073, best rearrangement setting 15
Bootstrap[714]: Time 0.000000 seconds, bootstrap likelihood -3690.209916, best rearrangement setting 8
Bootstrap[715]: Time 1.000000 seconds, bootstrap likelihood -3579.465443, best rearrangement setting 15
Bootstrap[716]: Time 0.000000 seconds, bootstrap likelihood -3663.551032, best rearrangement setting 6
Bootstrap[717]: Time 0.000000 seconds, bootstrap likelihood -3563.882780, best rearrangement setting 6
Bootstrap[718]: Time 1.000000 seconds, bootstrap likelihood -3655.320142, best rearrangement setting 11
Bootstrap[719]: Time 0.000000 seconds, bootstrap likelihood -3415.398865, best rearrangement setting 11
Bootstrap[720]: Time 1.000000 seconds, bootstrap likelihood -3823.484182, best rearrangement setting 10
Bootstrap[721]: Time 0.000000 seconds, bootstrap likelihood -3937.177177, best rearrangement setting 15
Bootstrap[722]: Time 1.000000 seconds, bootstrap likelihood -3703.450537, best rearrangement setting 5
Bootstrap[723]: Time 0.000000 seconds, bootstrap likelihood -3552.925200, best rearrangement setting 15
Bootstrap[724]: Time 1.000000 seconds, bootstrap likelihood -3656.309593, best rearrangement setting 7
Bootstrap[725]: Time 0.000000 seconds, bootstrap likelihood -3561.542042, best rearrangement setting 10
Bootstrap[726]: Time 0.000000 seconds, bootstrap likelihood -3565.592120, best rearrangement setting 11
Bootstrap[727]: Time 1.000000 seconds, bootstrap likelihood -3595.194407, best rearrangement setting 10
Bootstrap[728]: Time 0.000000 seconds, bootstrap likelihood -3533.997742, best rearrangement setting 13
Bootstrap[729]: Time 1.000000 seconds, bootstrap likelihood -3577.010881, best rearrangement setting 11
Bootstrap[730]: Time 0.000000 seconds, bootstrap likelihood -3577.813567, best rearrangement setting 6
Bootstrap[731]: Time 0.000000 seconds, bootstrap likelihood -3574.520947, best rearrangement setting 13
Bootstrap[732]: Time 1.000000 seconds, bootstrap likelihood -3685.364052, best rearrangement setting 13
Bootstrap[733]: Time 0.000000 seconds, bootstrap likelihood -3462.739454, best rearrangement setting 8
Bootstrap[734]: Time 1.000000 seconds, bootstrap likelihood -3643.070439, best rearrangement setting 9
Bootstrap[735]: Time 0.000000 seconds, bootstrap likelihood -3588.850964, best rearrangement setting 10
Bootstrap[736]: Time 1.000000 seconds, bootstrap likelihood -3533.568924, best rearrangement setting 7
Bootstrap[737]: Time 0.000000 seconds, bootstrap likelihood -3462.480758, best rearrangement setting 5
Bootstrap[738]: Time 0.000000 seconds, bootstrap likelihood -3450.822495, best rearrangement setting 11
Bootstrap[739]: Time 1.000000 seconds, bootstrap likelihood -3784.007318, best rearrangement setting 11
Bootstrap[740]: Time 0.000000 seconds, bootstrap likelihood -3647.663116, best rearrangement setting 9
Bootstrap[741]: Time 1.000000 seconds, bootstrap likelihood -3663.096689, best rearrangement setting 8
Bootstrap[742]: Time 0.000000 seconds, bootstrap likelihood -3725.220960, best rearrangement setting 8
Bootstrap[743]: Time 1.000000 seconds, bootstrap likelihood -3611.082039, best rearrangement setting 11
Bootstrap[744]: Time 0.000000 seconds, bootstrap likelihood -3741.665117, best rearrangement setting 11
Bootstrap[745]: Time 1.000000 seconds, bootstrap likelihood -3633.069675, best rearrangement setting 7
Bootstrap[746]: Time 0.000000 seconds, bootstrap likelihood -3645.111722, best rearrangement setting 8
Bootstrap[747]: Time 0.000000 seconds, bootstrap likelihood -3687.088413, best rearrangement setting 12
Bootstrap[748]: Time 1.000000 seconds, bootstrap likelihood -3622.870538, best rearrangement setting 6
Bootstrap[749]: Time 0.000000 seconds, bootstrap likelihood -3728.529241, best rearrangement setting 6
Bootstrap[750]: Time 1.000000 seconds, bootstrap likelihood -3579.353433, best rearrangement setting 5
Bootstrap[751]: Time 0.000000 seconds, bootstrap likelihood -3587.064789, best rearrangement setting 15
Bootstrap[752]: Time 1.000000 seconds, bootstrap likelihood -3533.955575, best rearrangement setting 8
Bootstrap[753]: Time 0.000000 seconds, bootstrap likelihood -3612.863923, best rearrangement setting 9
Bootstrap[754]: Time 1.000000 seconds, bootstrap likelihood -3715.079012, best rearrangement setting 5
Bootstrap[755]: Time 0.000000 seconds, bootstrap likelihood -3701.443687, best rearrangement setting 11
Bootstrap[756]: Time 1.000000 seconds, bootstrap likelihood -3739.096884, best rearrangement setting 7
Bootstrap[757]: Time 0.000000 seconds, bootstrap likelihood -3635.403912, best rearrangement setting 9
Bootstrap[758]: Time 0.000000 seconds, bootstrap likelihood -3559.766682, best rearrangement setting 9
Bootstrap[759]: Time 1.000000 seconds, bootstrap likelihood -3466.522871, best rearrangement setting 8
Bootstrap[760]: Time 0.000000 seconds, bootstrap likelihood -3713.121078, best rearrangement setting 8
Bootstrap[761]: Time 1.000000 seconds, bootstrap likelihood -3661.256896, best rearrangement setting 6
Bootstrap[762]: Time 0.000000 seconds, bootstrap likelihood -3546.314057, best rearrangement setting 13
Bootstrap[763]: Time 0.000000 seconds, bootstrap likelihood -3487.708538, best rearrangement setting 10
Bootstrap[764]: Time 1.000000 seconds, bootstrap likelihood -3659.013456, best rearrangement setting 10
Bootstrap[765]: Time 0.000000 seconds, bootstrap likelihood -3501.388603, best rearrangement setting 8
Bootstrap[766]: Time 1.000000 seconds, bootstrap likelihood -3532.800372, best rearrangement setting 9
Bootstrap[767]: Time 0.000000 seconds, bootstrap likelihood -3845.068613, best rearrangement setting 12
Bootstrap[768]: Time 1.000000 seconds, bootstrap likelihood -3483.266336, best rearrangement setting 8
Bootstrap[769]: Time 0.000000 seconds, bootstrap likelihood -3719.500113, best rearrangement setting 9
Bootstrap[770]: Time 0.000000 seconds, bootstrap likelihood -3674.078689, best rearrangement setting 7
Bootstrap[771]: Time 1.000000 seconds, bootstrap likelihood -3513.515842, best rearrangement setting 7
Bootstrap[772]: Time 0.000000 seconds, bootstrap likelihood -3509.690925, best rearrangement setting 8
Bootstrap[773]: Time 1.000000 seconds, bootstrap likelihood -3581.408786, best rearrangement setting 14
Bootstrap[774]: Time 0.000000 seconds, bootstrap likelihood -3467.457297, best rearrangement setting 7
Bootstrap[775]: Time 1.000000 seconds, bootstrap likelihood -3591.870716, best rearrangement setting 15
Bootstrap[776]: Time 0.000000 seconds, bootstrap likelihood -3533.076368, best rearrangement setting 12
Bootstrap[777]: Time 1.000000 seconds, bootstrap likelihood -3593.536118, best rearrangement setting 11
Bootstrap[778]: Time 0.000000 seconds, bootstrap likelihood -3625.815571, best rearrangement setting 11
Bootstrap[779]: Time 1.000000 seconds, bootstrap likelihood -3419.388208, best rearrangement setting 13
Bootstrap[780]: Time 0.000000 seconds, bootstrap likelihood -3624.745395, best rearrangement setting 14
Bootstrap[781]: Time 1.000000 seconds, bootstrap likelihood -3504.096913, best rearrangement setting 7
Bootstrap[782]: Time 0.000000 seconds, bootstrap likelihood -3497.655464, best rearrangement setting 13
Bootstrap[783]: Time 0.000000 seconds, bootstrap likelihood -3575.228106, best rearrangement setting 13
Bootstrap[784]: Time 1.000000 seconds, bootstrap likelihood -3530.113746, best rearrangement setting 15
Bootstrap[785]: Time 0.000000 seconds, bootstrap likelihood -3511.751321, best rearrangement setting 6
Bootstrap[786]: Time 1.000000 seconds, bootstrap likelihood -3522.350034, best rearrangement setting 15
Bootstrap[787]: Time 0.000000 seconds, bootstrap likelihood -3661.915477, best rearrangement setting 11
Bootstrap[788]: Time 1.000000 seconds, bootstrap likelihood -3606.260613, best rearrangement setting 14
Bootstrap[789]: Time 0.000000 seconds, bootstrap likelihood -3523.857822, best rearrangement setting 11
Bootstrap[790]: Time 1.000000 seconds, bootstrap likelihood -3542.635777, best rearrangement setting 8
Bootstrap[791]: Time 0.000000 seconds, bootstrap likelihood -3621.590470, best rearrangement setting 9
Bootstrap[792]: Time 0.000000 seconds, bootstrap likelihood -3558.767828, best rearrangement setting 5
Bootstrap[793]: Time 1.000000 seconds, bootstrap likelihood -3480.722064, best rearrangement setting 12
Bootstrap[794]: Time 0.000000 seconds, bootstrap likelihood -3570.481251, best rearrangement setting 14
Bootstrap[795]: Time 1.000000 seconds, bootstrap likelihood -3679.432726, best rearrangement setting 7
Bootstrap[796]: Time 0.000000 seconds, bootstrap likelihood -3556.679801, best rearrangement setting 8
Bootstrap[797]: Time 1.000000 seconds, bootstrap likelihood -3535.666624, best rearrangement setting 12
Bootstrap[798]: Time 0.000000 seconds, bootstrap likelihood -3553.651283, best rearrangement setting 7
Bootstrap[799]: Time 0.000000 seconds, bootstrap likelihood -3619.255306, best rearrangement setting 14
Bootstrap[800]: Time 0.000000 seconds, bootstrap likelihood -3529.707537, best rearrangement setting 9
Bootstrap[801]: Time 0.000000 seconds, bootstrap likelihood -3517.502301, best rearrangement setting 8
Bootstrap[802]: Time 1.000000 seconds, bootstrap likelihood -3558.166831, best rearrangement setting 11
Bootstrap[803]: Time 0.000000 seconds, bootstrap likelihood -3618.033360, best rearrangement setting 13
Bootstrap[804]: Time 1.000000 seconds, bootstrap likelihood -3490.285395, best rearrangement setting 12
Bootstrap[805]: Time 0.000000 seconds, bootstrap likelihood -3599.096993, best rearrangement setting 8
Bootstrap[806]: Time 1.000000 seconds, bootstrap likelihood -3548.910348, best rearrangement setting 8
Bootstrap[807]: Time 0.000000 seconds, bootstrap likelihood -3425.867190, best rearrangement setting 8
Bootstrap[808]: Time 1.000000 seconds, bootstrap likelihood -3682.828914, best rearrangement setting 15
Bootstrap[809]: Time 0.000000 seconds, bootstrap likelihood -3581.289856, best rearrangement setting 9
Bootstrap[810]: Time 0.000000 seconds, bootstrap likelihood -3527.542044, best rearrangement setting 11
Bootstrap[811]: Time 1.000000 seconds, bootstrap likelihood -3621.083624, best rearrangement setting 11
Bootstrap[812]: Time 0.000000 seconds, bootstrap likelihood -3768.370861, best rearrangement setting 7
Bootstrap[813]: Time 1.000000 seconds, bootstrap likelihood -3344.108921, best rearrangement setting 11
Bootstrap[814]: Time 0.000000 seconds, bootstrap likelihood -3615.786195, best rearrangement setting 8
Bootstrap[815]: Time 1.000000 seconds, bootstrap likelihood -3488.334283, best rearrangement setting 8
Bootstrap[816]: Time 0.000000 seconds, bootstrap likelihood -3424.133197, best rearrangement setting 7
Bootstrap[817]: Time 1.000000 seconds, bootstrap likelihood -3610.799458, best rearrangement setting 9
Bootstrap[818]: Time 0.000000 seconds, bootstrap likelihood -3686.395616, best rearrangement setting 8
Bootstrap[819]: Time 1.000000 seconds, bootstrap likelihood -3725.095054, best rearrangement setting 9
Bootstrap[820]: Time 0.000000 seconds, bootstrap likelihood -3738.255608, best rearrangement setting 9
Bootstrap[821]: Time 1.000000 seconds, bootstrap likelihood -3536.649197, best rearrangement setting 10
Bootstrap[822]: Time 0.000000 seconds, bootstrap likelihood -3675.533079, best rearrangement setting 9
Bootstrap[823]: Time 0.000000 seconds, bootstrap likelihood -3768.006963, best rearrangement setting 15
Bootstrap[824]: Time 1.000000 seconds, bootstrap likelihood -3710.836048, best rearrangement setting 6
Bootstrap[825]: Time 0.000000 seconds, bootstrap likelihood -3543.146202, best rearrangement setting 13
Bootstrap[826]: Time 1.000000 seconds, bootstrap likelihood -3414.281644, best rearrangement setting 5
Bootstrap[827]: Time 0.000000 seconds, bootstrap likelihood -3656.911262, best rearrangement setting 9
Bootstrap[828]: Time 1.000000 seconds, bootstrap likelihood -3546.508660, best rearrangement setting 9
Bootstrap[829]: Time 0.000000 seconds, bootstrap likelihood -3655.793613, best rearrangement setting 15
Bootstrap[830]: Time 1.000000 seconds, bootstrap likelihood -3722.789395, best rearrangement setting 15
Bootstrap[831]: Time 0.000000 seconds, bootstrap likelihood -3678.389023, best rearrangement setting 14
Bootstrap[832]: Time 0.000000 seconds, bootstrap likelihood -3590.445172, best rearrangement setting 5
Bootstrap[833]: Time 1.000000 seconds, bootstrap likelihood -3602.664177, best rearrangement setting 10
Bootstrap[834]: Time 0.000000 seconds, bootstrap likelihood -3414.084294, best rearrangement setting 15
Bootstrap[835]: Time 1.000000 seconds, bootstrap likelihood -3668.156360, best rearrangement setting 14
Bootstrap[836]: Time 0.000000 seconds, bootstrap likelihood -3552.436285, best rearrangement setting 5
Bootstrap[837]: Time 1.000000 seconds, bootstrap likelihood -3720.060541, best rearrangement setting 6
Bootstrap[838]: Time 0.000000 seconds, bootstrap likelihood -3739.064040, best rearrangement setting 7
Bootstrap[839]: Time 1.000000 seconds, bootstrap likelihood -3740.617348, best rearrangement setting 6
Bootstrap[840]: Time 0.000000 seconds, bootstrap likelihood -3602.088835, best rearrangement setting 13
Bootstrap[841]: Time 0.000000 seconds, bootstrap likelihood -3603.951651, best rearrangement setting 15
Bootstrap[842]: Time 1.000000 seconds, bootstrap likelihood -3599.009140, best rearrangement setting 5
Bootstrap[843]: Time 0.000000 seconds, bootstrap likelihood -3532.123767, best rearrangement setting 12
Bootstrap[844]: Time 1.000000 seconds, bootstrap likelihood -3561.155957, best rearrangement setting 11
Bootstrap[845]: Time 0.000000 seconds, bootstrap likelihood -3441.334477, best rearrangement setting 6
Bootstrap[846]: Time 1.000000 seconds, bootstrap likelihood -3608.602853, best rearrangement setting 7
Bootstrap[847]: Time 0.000000 seconds, bootstrap likelihood -3587.842580, best rearrangement setting 7
Bootstrap[848]: Time 1.000000 seconds, bootstrap likelihood -3543.868633, best rearrangement setting 9
Bootstrap[849]: Time 0.000000 seconds, bootstrap likelihood -3490.255191, best rearrangement setting 15
Bootstrap[850]: Time 1.000000 seconds, bootstrap likelihood -3502.923416, best rearrangement setting 10
Bootstrap[851]: Time 0.000000 seconds, bootstrap likelihood -3824.879131, best rearrangement setting 5
Bootstrap[852]: Time 1.000000 seconds, bootstrap likelihood -3817.623915, best rearrangement setting 15
Bootstrap[853]: Time 0.000000 seconds, bootstrap likelihood -3586.015516, best rearrangement setting 12
Bootstrap[854]: Time 0.000000 seconds, bootstrap likelihood -3546.509805, best rearrangement setting 13
Bootstrap[855]: Time 1.000000 seconds, bootstrap likelihood -3510.925702, best rearrangement setting 14
Bootstrap[856]: Time 0.000000 seconds, bootstrap likelihood -3619.728432, best rearrangement setting 14
Bootstrap[857]: Time 1.000000 seconds, bootstrap likelihood -3458.220784, best rearrangement setting 5
Bootstrap[858]: Time 0.000000 seconds, bootstrap likelihood -3691.001769, best rearrangement setting 8
Bootstrap[859]: Time 1.000000 seconds, bootstrap likelihood -3700.453065, best rearrangement setting 11
Bootstrap[860]: Time 0.000000 seconds, bootstrap likelihood -3650.712603, best rearrangement setting 11
Bootstrap[861]: Time 1.000000 seconds, bootstrap likelihood -3366.153485, best rearrangement setting 7
Bootstrap[862]: Time 0.000000 seconds, bootstrap likelihood -3487.801744, best rearrangement setting 15
Bootstrap[863]: Time 0.000000 seconds, bootstrap likelihood -3665.931865, best rearrangement setting 14
Bootstrap[864]: Time 1.000000 seconds, bootstrap likelihood -3612.145606, best rearrangement setting 11
Bootstrap[865]: Time 0.000000 seconds, bootstrap likelihood -3525.601026, best rearrangement setting 12
Bootstrap[866]: Time 1.000000 seconds, bootstrap likelihood -3645.336213, best rearrangement setting 10
Bootstrap[867]: Time 0.000000 seconds, bootstrap likelihood -3441.166315, best rearrangement setting 7
Bootstrap[868]: Time 1.000000 seconds, bootstrap likelihood -3679.569034, best rearrangement setting 15
Bootstrap[869]: Time 0.000000 seconds, bootstrap likelihood -3674.762588, best rearrangement setting 8
Bootstrap[870]: Time 0.000000 seconds, bootstrap likelihood -3457.521792, best rearrangement setting 14
Bootstrap[871]: Time 1.000000 seconds, bootstrap likelihood -3615.353868, best rearrangement setting 5
Bootstrap[872]: Time 0.000000 seconds, bootstrap likelihood -3750.896359, best rearrangement setting 7
Bootstrap[873]: Time 1.000000 seconds, bootstrap likelihood -3547.012807, best rearrangement setting 12
Bootstrap[874]: Time 0.000000 seconds, bootstrap likelihood -3535.850624, best rearrangement setting 8
Bootstrap[875]: Time 0.000000 seconds, bootstrap likelihood -3703.050162, best rearrangement setting 11
Bootstrap[876]: Time 1.000000 seconds, bootstrap likelihood -3659.055328, best rearrangement setting 9
Bootstrap[877]: Time 0.000000 seconds, bootstrap likelihood -3581.461164, best rearrangement setting 7
Bootstrap[878]: Time 1.000000 seconds, bootstrap likelihood -3610.469503, best rearrangement setting 11
Bootstrap[879]: Time 0.000000 seconds, bootstrap likelihood -3527.932267, best rearrangement setting 15
Bootstrap[880]: Time 1.000000 seconds, bootstrap likelihood -3514.195677, best rearrangement setting 15
Bootstrap[881]: Time 0.000000 seconds, bootstrap likelihood -3542.834858, best rearrangement setting 15
Bootstrap[882]: Time 1.000000 seconds, bootstrap likelihood -3842.351199, best rearrangement setting 15
Bootstrap[883]: Time 0.000000 seconds, bootstrap likelihood -3621.501942, best rearrangement setting 15
Bootstrap[884]: Time 1.000000 seconds, bootstrap likelihood -3688.893896, best rearrangement setting 6
Bootstrap[885]: Time 0.000000 seconds, bootstrap likelihood -3537.202655, best rearrangement setting 10
Bootstrap[886]: Time 0.000000 seconds, bootstrap likelihood -3520.503875, best rearrangement setting 5
Bootstrap[887]: Time 1.000000 seconds, bootstrap likelihood -3829.557011, best rearrangement setting 8
Bootstrap[888]: Time 0.000000 seconds, bootstrap likelihood -3576.710681, best rearrangement setting 6
Bootstrap[889]: Time 1.000000 seconds, bootstrap likelihood -3477.169869, best rearrangement setting 15
Bootstrap[890]: Time 0.000000 seconds, bootstrap likelihood -3616.005034, best rearrangement setting 15
Bootstrap[891]: Time 1.000000 seconds, bootstrap likelihood -3651.800374, best rearrangement setting 8
Bootstrap[892]: Time 0.000000 seconds, bootstrap likelihood -3805.739568, best rearrangement setting 12
Bootstrap[893]: Time 0.000000 seconds, bootstrap likelihood -3638.931206, best rearrangement setting 7
Bootstrap[894]: Time 1.000000 seconds, bootstrap likelihood -3673.087298, best rearrangement setting 13
Bootstrap[895]: Time 0.000000 seconds, bootstrap likelihood -3620.611564, best rearrangement setting 14
Bootstrap[896]: Time 1.000000 seconds, bootstrap likelihood -3611.236604, best rearrangement setting 7
Bootstrap[897]: Time 0.000000 seconds, bootstrap likelihood -3535.780199, best rearrangement setting 14
Bootstrap[898]: Time 1.000000 seconds, bootstrap likelihood -3536.157879, best rearrangement setting 14
Bootstrap[899]: Time 0.000000 seconds, bootstrap likelihood -3602.120431, best rearrangement setting 11
Bootstrap[900]: Time 1.000000 seconds, bootstrap likelihood -3582.700362, best rearrangement setting 10
Bootstrap[901]: Time 0.000000 seconds, bootstrap likelihood -3637.925493, best rearrangement setting 11
Bootstrap[902]: Time 1.000000 seconds, bootstrap likelihood -3654.204112, best rearrangement setting 9
Bootstrap[903]: Time 0.000000 seconds, bootstrap likelihood -3692.494103, best rearrangement setting 12
Bootstrap[904]: Time 0.000000 seconds, bootstrap likelihood -3430.576523, best rearrangement setting 6
Bootstrap[905]: Time 1.000000 seconds, bootstrap likelihood -3736.158466, best rearrangement setting 15
Bootstrap[906]: Time 0.000000 seconds, bootstrap likelihood -3714.769230, best rearrangement setting 12
Bootstrap[907]: Time 1.000000 seconds, bootstrap likelihood -3481.488218, best rearrangement setting 12
Bootstrap[908]: Time 0.000000 seconds, bootstrap likelihood -3394.441632, best rearrangement setting 14
Bootstrap[909]: Time 1.000000 seconds, bootstrap likelihood -3772.548524, best rearrangement setting 14
Bootstrap[910]: Time 0.000000 seconds, bootstrap likelihood -3530.314742, best rearrangement setting 10
Bootstrap[911]: Time 1.000000 seconds, bootstrap likelihood -3516.864681, best rearrangement setting 7
Bootstrap[912]: Time 0.000000 seconds, bootstrap likelihood -3713.992312, best rearrangement setting 14
Bootstrap[913]: Time 1.000000 seconds, bootstrap likelihood -3765.340869, best rearrangement setting 7
Bootstrap[914]: Time 0.000000 seconds, bootstrap likelihood -3704.304456, best rearrangement setting 8
Bootstrap[915]: Time 0.000000 seconds, bootstrap likelihood -3621.739368, best rearrangement setting 7
Bootstrap[916]: Time 1.000000 seconds, bootstrap likelihood -3432.238302, best rearrangement setting 12
Bootstrap[917]: Time 0.000000 seconds, bootstrap likelihood -3498.229278, best rearrangement setting 13
Bootstrap[918]: Time 1.000000 seconds, bootstrap likelihood -3541.421330, best rearrangement setting 5
Bootstrap[919]: Time 0.000000 seconds, bootstrap likelihood -3502.076293, best rearrangement setting 10
Bootstrap[920]: Time 1.000000 seconds, bootstrap likelihood -3800.834146, best rearrangement setting 13
Bootstrap[921]: Time 0.000000 seconds, bootstrap likelihood -3678.065029, best rearrangement setting 11
Bootstrap[922]: Time 1.000000 seconds, bootstrap likelihood -3646.011031, best rearrangement setting 11
Bootstrap[923]: Time 0.000000 seconds, bootstrap likelihood -3704.639820, best rearrangement setting 6
Bootstrap[924]: Time 1.000000 seconds, bootstrap likelihood -3791.814391, best rearrangement setting 8
Bootstrap[925]: Time 0.000000 seconds, bootstrap likelihood -3589.435676, best rearrangement setting 7
Bootstrap[926]: Time 0.000000 seconds, bootstrap likelihood -3777.924986, best rearrangement setting 9
Bootstrap[927]: Time 1.000000 seconds, bootstrap likelihood -3596.102032, best rearrangement setting 7
Bootstrap[928]: Time 0.000000 seconds, bootstrap likelihood -3591.974359, best rearrangement setting 15
Bootstrap[929]: Time 1.000000 seconds, bootstrap likelihood -3655.915937, best rearrangement setting 11
Bootstrap[930]: Time 0.000000 seconds, bootstrap likelihood -3604.542018, best rearrangement setting 15
Bootstrap[931]: Time 1.000000 seconds, bootstrap likelihood -3491.989608, best rearrangement setting 5
Bootstrap[932]: Time 0.000000 seconds, bootstrap likelihood -3819.859292, best rearrangement setting 13
Bootstrap[933]: Time 1.000000 seconds, bootstrap likelihood -3603.134031, best rearrangement setting 14
Bootstrap[934]: Time 0.000000 seconds, bootstrap likelihood -3601.625519, best rearrangement setting 8
Bootstrap[935]: Time 1.000000 seconds, bootstrap likelihood -3475.186625, best rearrangement setting 13
Bootstrap[936]: Time 0.000000 seconds, bootstrap likelihood -3503.951623, best rearrangement setting 8
Bootstrap[937]: Time 0.000000 seconds, bootstrap likelihood -3604.933975, best rearrangement setting 10
Bootstrap[938]: Time 1.000000 seconds, bootstrap likelihood -3796.459646, best rearrangement setting 15
Bootstrap[939]: Time 0.000000 seconds, bootstrap likelihood -3482.748508, best rearrangement setting 13
Bootstrap[940]: Time 1.000000 seconds, bootstrap likelihood -3411.119011, best rearrangement setting 14
Bootstrap[941]: Time 0.000000 seconds, bootstrap likelihood -3555.412733, best rearrangement setting 10
Bootstrap[942]: Time 1.000000 seconds, bootstrap likelihood -3656.863601, best rearrangement setting 13
Bootstrap[943]: Time 0.000000 seconds, bootstrap likelihood -3676.681299, best rearrangement setting 13
Bootstrap[944]: Time 1.000000 seconds, bootstrap likelihood -3864.550662, best rearrangement setting 5
Bootstrap[945]: Time 0.000000 seconds, bootstrap likelihood -3539.757238, best rearrangement setting 8
Bootstrap[946]: Time 0.000000 seconds, bootstrap likelihood -3565.007757, best rearrangement setting 13
Bootstrap[947]: Time 1.000000 seconds, bootstrap likelihood -3529.696102, best rearrangement setting 12
Bootstrap[948]: Time 0.000000 seconds, bootstrap likelihood -3410.110136, best rearrangement setting 15
Bootstrap[949]: Time 1.000000 seconds, bootstrap likelihood -3628.083905, best rearrangement setting 14
Bootstrap[950]: Time 0.000000 seconds, bootstrap likelihood -3515.229111, best rearrangement setting 5
Bootstrap[951]: Time 1.000000 seconds, bootstrap likelihood -3601.625405, best rearrangement setting 10
Bootstrap[952]: Time 0.000000 seconds, bootstrap likelihood -3519.701939, best rearrangement setting 8
Bootstrap[953]: Time 1.000000 seconds, bootstrap likelihood -3735.944136, best rearrangement setting 10
Bootstrap[954]: Time 0.000000 seconds, bootstrap likelihood -3597.352592, best rearrangement setting 7
Bootstrap[955]: Time 1.000000 seconds, bootstrap likelihood -3632.920079, best rearrangement setting 13
Bootstrap[956]: Time 0.000000 seconds, bootstrap likelihood -3617.841097, best rearrangement setting 13
Bootstrap[957]: Time 0.000000 seconds, bootstrap likelihood -3565.682341, best rearrangement setting 5
Bootstrap[958]: Time 1.000000 seconds, bootstrap likelihood -3584.525653, best rearrangement setting 6
Bootstrap[959]: Time 0.000000 seconds, bootstrap likelihood -3678.861175, best rearrangement setting 5
Bootstrap[960]: Time 1.000000 seconds, bootstrap likelihood -3385.421735, best rearrangement setting 11
Bootstrap[961]: Time 0.000000 seconds, bootstrap likelihood -3670.579420, best rearrangement setting 6
Bootstrap[962]: Time 1.000000 seconds, bootstrap likelihood -3583.801943, best rearrangement setting 15
Bootstrap[963]: Time 0.000000 seconds, bootstrap likelihood -3686.429093, best rearrangement setting 8
Bootstrap[964]: Time 0.000000 seconds, bootstrap likelihood -3756.728459, best rearrangement setting 11
Bootstrap[965]: Time 1.000000 seconds, bootstrap likelihood -3712.106489, best rearrangement setting 5
Bootstrap[966]: Time 0.000000 seconds, bootstrap likelihood -3459.289807, best rearrangement setting 11
Bootstrap[967]: Time 1.000000 seconds, bootstrap likelihood -3523.371893, best rearrangement setting 15
Bootstrap[968]: Time 0.000000 seconds, bootstrap likelihood -3825.852416, best rearrangement setting 5
Bootstrap[969]: Time 1.000000 seconds, bootstrap likelihood -3597.988762, best rearrangement setting 11
Bootstrap[970]: Time 0.000000 seconds, bootstrap likelihood -3538.325196, best rearrangement setting 7
Bootstrap[971]: Time 0.000000 seconds, bootstrap likelihood -3729.134955, best rearrangement setting 9
Bootstrap[972]: Time 1.000000 seconds, bootstrap likelihood -3602.535845, best rearrangement setting 7
Bootstrap[973]: Time 0.000000 seconds, bootstrap likelihood -3620.988021, best rearrangement setting 8
Bootstrap[974]: Time 1.000000 seconds, bootstrap likelihood -3537.848422, best rearrangement setting 8
Bootstrap[975]: Time 0.000000 seconds, bootstrap likelihood -3677.059871, best rearrangement setting 8
Bootstrap[976]: Time 1.000000 seconds, bootstrap likelihood -3571.941236, best rearrangement setting 6
Bootstrap[977]: Time 0.000000 seconds, bootstrap likelihood -3559.853876, best rearrangement setting 6
Bootstrap[978]: Time 1.000000 seconds, bootstrap likelihood -3673.584790, best rearrangement setting 13
Bootstrap[979]: Time 0.000000 seconds, bootstrap likelihood -3608.936583, best rearrangement setting 7
Bootstrap[980]: Time 0.000000 seconds, bootstrap likelihood -3780.796078, best rearrangement setting 8
Bootstrap[981]: Time 1.000000 seconds, bootstrap likelihood -3689.574303, best rearrangement setting 15
Bootstrap[982]: Time 0.000000 seconds, bootstrap likelihood -3641.042534, best rearrangement setting 10
Bootstrap[983]: Time 1.000000 seconds, bootstrap likelihood -3781.871152, best rearrangement setting 12
Bootstrap[984]: Time 0.000000 seconds, bootstrap likelihood -3533.280529, best rearrangement setting 8
Bootstrap[985]: Time 0.000000 seconds, bootstrap likelihood -3607.230638, best rearrangement setting 12
Bootstrap[986]: Time 1.000000 seconds, bootstrap likelihood -3637.349859, best rearrangement setting 14
Bootstrap[987]: Time 0.000000 seconds, bootstrap likelihood -3519.955554, best rearrangement setting 14
Bootstrap[988]: Time 1.000000 seconds, bootstrap likelihood -3547.325701, best rearrangement setting 9
Bootstrap[989]: Time 0.000000 seconds, bootstrap likelihood -3543.877198, best rearrangement setting 14
Bootstrap[990]: Time 1.000000 seconds, bootstrap likelihood -3684.382560, best rearrangement setting 11
Bootstrap[991]: Time 0.000000 seconds, bootstrap likelihood -3472.746335, best rearrangement setting 11
Bootstrap[992]: Time 1.000000 seconds, bootstrap likelihood -3835.929670, best rearrangement setting 12
Bootstrap[993]: Time 0.000000 seconds, bootstrap likelihood -3486.545351, best rearrangement setting 7
Bootstrap[994]: Time 0.000000 seconds, bootstrap likelihood -3563.007398, best rearrangement setting 11
Bootstrap[995]: Time 1.000000 seconds, bootstrap likelihood -3535.483541, best rearrangement setting 10
Bootstrap[996]: Time 0.000000 seconds, bootstrap likelihood -3714.476705, best rearrangement setting 11
Bootstrap[997]: Time 1.000000 seconds, bootstrap likelihood -3677.582996, best rearrangement setting 7
Bootstrap[998]: Time 0.000000 seconds, bootstrap likelihood -3519.363054, best rearrangement setting 9
Bootstrap[999]: Time 1.000000 seconds, bootstrap likelihood -3718.422842, best rearrangement setting 5


Rapid BS search did not converge after 1000 replicates with MRE-based Bootstopping criterion
WRF Average of 100 random splits: 1.564000
Overall Time for 1000 Rapid Bootstraps 443.000000 seconds
Average Time per Rapid Bootstrap 0.443000 seconds

Starting ML Search ...

Fast ML optimization finished

Fast ML search Time: 26.000000 seconds

Slow ML Search 0 Likelihood: -4214.668124
Slow ML Search 1 Likelihood: -4214.668123
Slow ML Search 2 Likelihood: -4214.668124
Slow ML Search 3 Likelihood: -4214.668127
Slow ML Search 4 Likelihood: -4214.668145
Slow ML Search 5 Likelihood: -4214.668146
Slow ML Search 6 Likelihood: -4214.668123
Slow ML Search 7 Likelihood: -4214.668123
Slow ML Search 8 Likelihood: -4214.668140
Slow ML Search 9 Likelihood: -4214.668127
Slow ML optimization finished

Slow ML search Time: 14.000000 seconds
Thorough ML search Time: 2.000000 seconds

Final ML Optimization Likelihood: -4213.249903

Model Information:

Model Parameters of Partition 0, Name: No Name Provided, Type of Data: DNA
alpha: 0.020013
Tree-Length: 0.211327
rate A <-> C: 1.479182
rate A <-> G: 1.753850
rate A <-> T: 1.029165
rate C <-> G: 0.610668
rate C <-> T: 7.760811
rate G <-> T: 1.000000

freq pi(A): 0.248207
freq pi(C): 0.221081
freq pi(G): 0.272928
freq pi(T): 0.257784


ML search took 42.000000 secs or 0.011667 hours

Combined Bootstrap and ML search took 485.000000 secs or 0.134722 hours

Drawing Bootstrap Support Values on best-scoring ML tree ...

Program execution info written to C:\PhyloProgs\RAxML\RAxML_info.conc.red.18S
All 1000 bootstrapped trees written to: C:\PhyloProgs\RAxML\RAxML_bootstrap.conc.red.18S

Best-scoring ML tree written to: C:\PhyloProgs\RAxML\RAxML_bestTree.conc.red.18S

Best-scoring ML tree with support values written to: C:\PhyloProgs\RAxML\RAxML_bipartitions.conc.red.18S

Best-scoring ML tree with support values as branch labels written to: C:\PhyloProgs\RAxML\RAxML_bipartitionsBranchLabels.conc.red.18S

Overall execution time for full ML analysis: 485.000000 secs or 0.134722 hours or 0.005613 days
