# Supplementary material for: Evolution of pollen morphology in Loranthaceae
Source: Grana. 2017 Feb 20;57(1-2):16–116. doi: 10.1080/00173134.2016.1261939 (PMC5771552; doi:10.1080/00173134.2016.1261939)
Supplement: Grimsson et al. Online supplementary material [file SGRA_A_1261939_SM9964.zip › ML/RAxML_info.conc.red.25S]

IMPORTANT WARNING: Alignment column 520 contains only undetermined values which will be treated as missing data
IMPORTANT WARNING: Alignment column 521 contains only undetermined values which will be treated as missing data
IMPORTANT WARNING: Alignment column 688 contains only undetermined values which will be treated as missing data
IMPORTANT WARNING: Alignment column 719 contains only undetermined values which will be treated as missing data
IMPORTANT WARNING: Alignment column 735 contains only undetermined values which will be treated as missing data
IMPORTANT WARNING: Alignment column 736 contains only undetermined values which will be treated as missing data
IMPORTANT WARNING: Alignment column 737 contains only undetermined values which will be treated as missing data
IMPORTANT WARNING: Alignment column 738 contains only undetermined values which will be treated as missing data
IMPORTANT WARNING: Alignment column 739 contains only undetermined values which will be treated as missing data
IMPORTANT WARNING: Alignment column 747 contains only undetermined values which will be treated as missing data
IMPORTANT WARNING: Alignment column 748 contains only undetermined values which will be treated as missing data
IMPORTANT WARNING: Alignment column 749 contains only undetermined values which will be treated as missing data
IMPORTANT WARNING: Alignment column 2076 contains only undetermined values which will be treated as missing data
IMPORTANT WARNING: Alignment column 2077 contains only undetermined values which will be treated as missing data
IMPORTANT WARNING: Alignment column 2078 contains only undetermined values which will be treated as missing data
IMPORTANT WARNING: Alignment column 2079 contains only undetermined values which will be treated as missing data
IMPORTANT WARNING: Alignment column 2080 contains only undetermined values which will be treated as missing data
IMPORTANT WARNING: Alignment column 2081 contains only undetermined values which will be treated as missing data

IMPORTANT WARNING
Found 18 columns that contain only undetermined values which will be treated as missing data.
Normally these columns should be excluded from the analysis.

Just in case you might need it, an alignment file with 
undetermined columns removed is printed to file conc.red.epf.2_25S.reduced


This is RAxML version 7.2.6 released by Alexandros Stamatakis in February 2010.

With greatly appreciated code contributions by:
Andre Aberer (TUM)
Simon Berger (TUM)
John Cazes (TACC)
Michael Ott (TUM)
Nick Pattengale (UNM)
Wayne Pfeiffer (SDSC)


Alignment has 388 distinct alignment patterns

Proportion of gaps and completely undetermined characters in this alignment: 23.90%

RAxML rapid bootstrapping and subsequent ML search

Using 1 distinct models/data partitions with joint branch length optimization


Executing 1000 rapid bootstrap inferences and thereafter a thorough ML search 

All free model parameters will be estimated by RAxML
ML estimate of 25 per site rate categories

Likelihood of final tree will be evaluated and optimized under GAMMA

GAMMA Model parameters will be estimated up to an accuracy of 0.1000000000 Log Likelihood units

Partition: 0
Alignment Patterns: 388
Name: No Name Provided
DataType: DNA
Substitution Matrix: GTR


RAxML was called as follows:

raxmlHPC -s conc.red.epf.2_25S -m GTRCAT -n conc.red.25S -f a -x 65489 -# autoMRE 


Time for BS model parameter optimization 1.000000
Bootstrap[0]: Time 2.000000 seconds, bootstrap likelihood -5463.464176, best rearrangement setting 9
Bootstrap[1]: Time 0.000000 seconds, bootstrap likelihood -4936.463145, best rearrangement setting 6
Bootstrap[2]: Time 1.000000 seconds, bootstrap likelihood -4947.707495, best rearrangement setting 14
Bootstrap[3]: Time 0.000000 seconds, bootstrap likelihood -5020.152970, best rearrangement setting 6
Bootstrap[4]: Time 1.000000 seconds, bootstrap likelihood -5014.189811, best rearrangement setting 7
Bootstrap[5]: Time 0.000000 seconds, bootstrap likelihood -5159.754388, best rearrangement setting 14
Bootstrap[6]: Time 1.000000 seconds, bootstrap likelihood -5168.317048, best rearrangement setting 7
Bootstrap[7]: Time 0.000000 seconds, bootstrap likelihood -5179.371268, best rearrangement setting 15
Bootstrap[8]: Time 1.000000 seconds, bootstrap likelihood -5229.541439, best rearrangement setting 7
Bootstrap[9]: Time 0.000000 seconds, bootstrap likelihood -5219.964981, best rearrangement setting 7
Bootstrap[10]: Time 1.000000 seconds, bootstrap likelihood -5182.769061, best rearrangement setting 5
Bootstrap[11]: Time 0.000000 seconds, bootstrap likelihood -5258.711867, best rearrangement setting 12
Bootstrap[12]: Time 1.000000 seconds, bootstrap likelihood -5337.801274, best rearrangement setting 12
Bootstrap[13]: Time 0.000000 seconds, bootstrap likelihood -5390.645570, best rearrangement setting 11
Bootstrap[14]: Time 1.000000 seconds, bootstrap likelihood -5033.582363, best rearrangement setting 14
Bootstrap[15]: Time 1.000000 seconds, bootstrap likelihood -5364.984301, best rearrangement setting 6
Bootstrap[16]: Time 0.000000 seconds, bootstrap likelihood -5020.250750, best rearrangement setting 15
Bootstrap[17]: Time 1.000000 seconds, bootstrap likelihood -5317.415439, best rearrangement setting 9
Bootstrap[18]: Time 0.000000 seconds, bootstrap likelihood -4954.283745, best rearrangement setting 15
Bootstrap[19]: Time 1.000000 seconds, bootstrap likelihood -5367.730503, best rearrangement setting 9
Bootstrap[20]: Time 0.000000 seconds, bootstrap likelihood -5040.649820, best rearrangement setting 11
Bootstrap[21]: Time 1.000000 seconds, bootstrap likelihood -5050.858995, best rearrangement setting 6
Bootstrap[22]: Time 0.000000 seconds, bootstrap likelihood -5217.852312, best rearrangement setting 14
Bootstrap[23]: Time 1.000000 seconds, bootstrap likelihood -5287.583713, best rearrangement setting 6
Bootstrap[24]: Time 0.000000 seconds, bootstrap likelihood -5147.763432, best rearrangement setting 7
Bootstrap[25]: Time 1.000000 seconds, bootstrap likelihood -5271.179852, best rearrangement setting 13
Bootstrap[26]: Time 1.000000 seconds, bootstrap likelihood -5324.894736, best rearrangement setting 8
Bootstrap[27]: Time 0.000000 seconds, bootstrap likelihood -4893.126029, best rearrangement setting 15
Bootstrap[28]: Time 1.000000 seconds, bootstrap likelihood -5105.337643, best rearrangement setting 10
Bootstrap[29]: Time 0.000000 seconds, bootstrap likelihood -5004.250736, best rearrangement setting 6
Bootstrap[30]: Time 1.000000 seconds, bootstrap likelihood -5080.405571, best rearrangement setting 11
Bootstrap[31]: Time 0.000000 seconds, bootstrap likelihood -5039.334360, best rearrangement setting 13
Bootstrap[32]: Time 1.000000 seconds, bootstrap likelihood -5079.190878, best rearrangement setting 9
Bootstrap[33]: Time 0.000000 seconds, bootstrap likelihood -5127.789992, best rearrangement setting 5
Bootstrap[34]: Time 1.000000 seconds, bootstrap likelihood -4807.788957, best rearrangement setting 11
Bootstrap[35]: Time 1.000000 seconds, bootstrap likelihood -5387.683740, best rearrangement setting 15
Bootstrap[36]: Time 0.000000 seconds, bootstrap likelihood -5068.162292, best rearrangement setting 6
Bootstrap[37]: Time 1.000000 seconds, bootstrap likelihood -5051.945135, best rearrangement setting 5
Bootstrap[38]: Time 0.000000 seconds, bootstrap likelihood -5057.682052, best rearrangement setting 9
Bootstrap[39]: Time 1.000000 seconds, bootstrap likelihood -5026.957821, best rearrangement setting 7
Bootstrap[40]: Time 0.000000 seconds, bootstrap likelihood -4825.342792, best rearrangement setting 13
Bootstrap[41]: Time 1.000000 seconds, bootstrap likelihood -5225.079971, best rearrangement setting 14
Bootstrap[42]: Time 0.000000 seconds, bootstrap likelihood -5105.873543, best rearrangement setting 11
Bootstrap[43]: Time 1.000000 seconds, bootstrap likelihood -5127.682751, best rearrangement setting 6
Bootstrap[44]: Time 0.000000 seconds, bootstrap likelihood -5379.540026, best rearrangement setting 14
Bootstrap[45]: Time 1.000000 seconds, bootstrap likelihood -5002.512644, best rearrangement setting 11
Bootstrap[46]: Time 0.000000 seconds, bootstrap likelihood -4817.367163, best rearrangement setting 9
Bootstrap[47]: Time 1.000000 seconds, bootstrap likelihood -5199.292987, best rearrangement setting 9
Bootstrap[48]: Time 0.000000 seconds, bootstrap likelihood -4809.954207, best rearrangement setting 15
Bootstrap[49]: Time 1.000000 seconds, bootstrap likelihood -5025.101306, best rearrangement setting 14
Bootstrap[50]: Time 0.000000 seconds, bootstrap likelihood -5137.534631, best rearrangement setting 14
Bootstrap[51]: Time 1.000000 seconds, bootstrap likelihood -5227.334705, best rearrangement setting 6
Bootstrap[52]: Time 1.000000 seconds, bootstrap likelihood -4848.853370, best rearrangement setting 7
Bootstrap[53]: Time 0.000000 seconds, bootstrap likelihood -5119.208628, best rearrangement setting 12
Bootstrap[54]: Time 1.000000 seconds, bootstrap likelihood -5062.484152, best rearrangement setting 14
Bootstrap[55]: Time 0.000000 seconds, bootstrap likelihood -4823.733570, best rearrangement setting 10
Bootstrap[56]: Time 1.000000 seconds, bootstrap likelihood -5410.576347, best rearrangement setting 6
Bootstrap[57]: Time 0.000000 seconds, bootstrap likelihood -4776.945250, best rearrangement setting 14
Bootstrap[58]: Time 1.000000 seconds, bootstrap likelihood -5096.257172, best rearrangement setting 8
Bootstrap[59]: Time 1.000000 seconds, bootstrap likelihood -5118.353957, best rearrangement setting 8
Bootstrap[60]: Time 0.000000 seconds, bootstrap likelihood -5198.154796, best rearrangement setting 10
Bootstrap[61]: Time 1.000000 seconds, bootstrap likelihood -4916.422635, best rearrangement setting 8
Bootstrap[62]: Time 0.000000 seconds, bootstrap likelihood -5305.451038, best rearrangement setting 8
Bootstrap[63]: Time 1.000000 seconds, bootstrap likelihood -5336.942914, best rearrangement setting 6
Bootstrap[64]: Time 0.000000 seconds, bootstrap likelihood -5172.253277, best rearrangement setting 14
Bootstrap[65]: Time 1.000000 seconds, bootstrap likelihood -5145.900697, best rearrangement setting 5
Bootstrap[66]: Time 0.000000 seconds, bootstrap likelihood -5165.769971, best rearrangement setting 12
Bootstrap[67]: Time 1.000000 seconds, bootstrap likelihood -5273.976963, best rearrangement setting 6
Bootstrap[68]: Time 0.000000 seconds, bootstrap likelihood -5187.076549, best rearrangement setting 7
Bootstrap[69]: Time 1.000000 seconds, bootstrap likelihood -5021.791902, best rearrangement setting 6
Bootstrap[70]: Time 1.000000 seconds, bootstrap likelihood -5237.160596, best rearrangement setting 8
Bootstrap[71]: Time 0.000000 seconds, bootstrap likelihood -5145.595479, best rearrangement setting 8
Bootstrap[72]: Time 1.000000 seconds, bootstrap likelihood -5150.873677, best rearrangement setting 15
Bootstrap[73]: Time 0.000000 seconds, bootstrap likelihood -5290.526616, best rearrangement setting 9
Bootstrap[74]: Time 1.000000 seconds, bootstrap likelihood -4925.789014, best rearrangement setting 8
Bootstrap[75]: Time 0.000000 seconds, bootstrap likelihood -5041.545175, best rearrangement setting 9
Bootstrap[76]: Time 1.000000 seconds, bootstrap likelihood -5330.874271, best rearrangement setting 9
Bootstrap[77]: Time 0.000000 seconds, bootstrap likelihood -5134.824281, best rearrangement setting 15
Bootstrap[78]: Time 1.000000 seconds, bootstrap likelihood -4961.087936, best rearrangement setting 9
Bootstrap[79]: Time 1.000000 seconds, bootstrap likelihood -5216.886162, best rearrangement setting 13
Bootstrap[80]: Time 0.000000 seconds, bootstrap likelihood -5241.601264, best rearrangement setting 8
Bootstrap[81]: Time 1.000000 seconds, bootstrap likelihood -4872.749999, best rearrangement setting 8
Bootstrap[82]: Time 0.000000 seconds, bootstrap likelihood -5257.086605, best rearrangement setting 6
Bootstrap[83]: Time 1.000000 seconds, bootstrap likelihood -5171.095861, best rearrangement setting 13
Bootstrap[84]: Time 0.000000 seconds, bootstrap likelihood -4996.818013, best rearrangement setting 5
Bootstrap[85]: Time 1.000000 seconds, bootstrap likelihood -4949.807710, best rearrangement setting 7
Bootstrap[86]: Time 0.000000 seconds, bootstrap likelihood -5175.532083, best rearrangement setting 10
Bootstrap[87]: Time 1.000000 seconds, bootstrap likelihood -5017.045751, best rearrangement setting 13
Bootstrap[88]: Time 0.000000 seconds, bootstrap likelihood -5224.017977, best rearrangement setting 14
Bootstrap[89]: Time 1.000000 seconds, bootstrap likelihood -5072.333183, best rearrangement setting 13
Bootstrap[90]: Time 0.000000 seconds, bootstrap likelihood -5197.614349, best rearrangement setting 7
Bootstrap[91]: Time 1.000000 seconds, bootstrap likelihood -5108.182479, best rearrangement setting 8
Bootstrap[92]: Time 1.000000 seconds, bootstrap likelihood -5126.738244, best rearrangement setting 5
Bootstrap[93]: Time 0.000000 seconds, bootstrap likelihood -5065.260329, best rearrangement setting 14
Bootstrap[94]: Time 1.000000 seconds, bootstrap likelihood -5130.111180, best rearrangement setting 11
Bootstrap[95]: Time 0.000000 seconds, bootstrap likelihood -4997.725785, best rearrangement setting 11
Bootstrap[96]: Time 1.000000 seconds, bootstrap likelihood -5037.918775, best rearrangement setting 13
Bootstrap[97]: Time 0.000000 seconds, bootstrap likelihood -5037.917941, best rearrangement setting 5
Bootstrap[98]: Time 1.000000 seconds, bootstrap likelihood -5097.047950, best rearrangement setting 13
Bootstrap[99]: Time 1.000000 seconds, bootstrap likelihood -5002.068111, best rearrangement setting 5
Bootstrap[100]: Time 0.000000 seconds, bootstrap likelihood -4887.948456, best rearrangement setting 8
Bootstrap[101]: Time 1.000000 seconds, bootstrap likelihood -5037.801562, best rearrangement setting 10
Bootstrap[102]: Time 0.000000 seconds, bootstrap likelihood -5254.454512, best rearrangement setting 9
Bootstrap[103]: Time 1.000000 seconds, bootstrap likelihood -5327.649681, best rearrangement setting 7
Bootstrap[104]: Time 0.000000 seconds, bootstrap likelihood -4739.747665, best rearrangement setting 8
Bootstrap[105]: Time 1.000000 seconds, bootstrap likelihood -5229.550926, best rearrangement setting 15
Bootstrap[106]: Time 0.000000 seconds, bootstrap likelihood -5262.441443, best rearrangement setting 12
Bootstrap[107]: Time 1.000000 seconds, bootstrap likelihood -4957.898047, best rearrangement setting 9
Bootstrap[108]: Time 0.000000 seconds, bootstrap likelihood -4728.419076, best rearrangement setting 15
Bootstrap[109]: Time 1.000000 seconds, bootstrap likelihood -5101.276278, best rearrangement setting 8
Bootstrap[110]: Time 0.000000 seconds, bootstrap likelihood -5159.274199, best rearrangement setting 9
Bootstrap[111]: Time 1.000000 seconds, bootstrap likelihood -4939.189791, best rearrangement setting 10
Bootstrap[112]: Time 0.000000 seconds, bootstrap likelihood -5256.886929, best rearrangement setting 11
Bootstrap[113]: Time 1.000000 seconds, bootstrap likelihood -4978.362437, best rearrangement setting 12
Bootstrap[114]: Time 1.000000 seconds, bootstrap likelihood -4877.427969, best rearrangement setting 12
Bootstrap[115]: Time 0.000000 seconds, bootstrap likelihood -5184.898587, best rearrangement setting 10
Bootstrap[116]: Time 1.000000 seconds, bootstrap likelihood -5414.372385, best rearrangement setting 9
Bootstrap[117]: Time 1.000000 seconds, bootstrap likelihood -5263.801950, best rearrangement setting 11
Bootstrap[118]: Time 0.000000 seconds, bootstrap likelihood -4984.032653, best rearrangement setting 11
Bootstrap[119]: Time 1.000000 seconds, bootstrap likelihood -5124.987782, best rearrangement setting 10
Bootstrap[120]: Time 0.000000 seconds, bootstrap likelihood -5330.646233, best rearrangement setting 5
Bootstrap[121]: Time 1.000000 seconds, bootstrap likelihood -4945.300778, best rearrangement setting 8
Bootstrap[122]: Time 0.000000 seconds, bootstrap likelihood -5242.253603, best rearrangement setting 12
Bootstrap[123]: Time 1.000000 seconds, bootstrap likelihood -4952.136339, best rearrangement setting 7
Bootstrap[124]: Time 1.000000 seconds, bootstrap likelihood -5358.965179, best rearrangement setting 9
Bootstrap[125]: Time 0.000000 seconds, bootstrap likelihood -5131.643963, best rearrangement setting 14
Bootstrap[126]: Time 1.000000 seconds, bootstrap likelihood -5203.695851, best rearrangement setting 11
Bootstrap[127]: Time 0.000000 seconds, bootstrap likelihood -5025.466554, best rearrangement setting 12
Bootstrap[128]: Time 1.000000 seconds, bootstrap likelihood -5000.114608, best rearrangement setting 13
Bootstrap[129]: Time 0.000000 seconds, bootstrap likelihood -5122.164650, best rearrangement setting 12
Bootstrap[130]: Time 1.000000 seconds, bootstrap likelihood -5109.037870, best rearrangement setting 5
Bootstrap[131]: Time 0.000000 seconds, bootstrap likelihood -5220.280279, best rearrangement setting 5
Bootstrap[132]: Time 1.000000 seconds, bootstrap likelihood -5150.451810, best rearrangement setting 5
Bootstrap[133]: Time 0.000000 seconds, bootstrap likelihood -4997.639012, best rearrangement setting 9
Bootstrap[134]: Time 1.000000 seconds, bootstrap likelihood -5380.594363, best rearrangement setting 8
Bootstrap[135]: Time 0.000000 seconds, bootstrap likelihood -5214.499173, best rearrangement setting 6
Bootstrap[136]: Time 1.000000 seconds, bootstrap likelihood -5209.401537, best rearrangement setting 8
Bootstrap[137]: Time 0.000000 seconds, bootstrap likelihood -5447.887967, best rearrangement setting 8
Bootstrap[138]: Time 1.000000 seconds, bootstrap likelihood -5297.460588, best rearrangement setting 12
Bootstrap[139]: Time 1.000000 seconds, bootstrap likelihood -5006.894567, best rearrangement setting 8
Bootstrap[140]: Time 0.000000 seconds, bootstrap likelihood -5146.491802, best rearrangement setting 8
Bootstrap[141]: Time 1.000000 seconds, bootstrap likelihood -5146.270493, best rearrangement setting 8
Bootstrap[142]: Time 0.000000 seconds, bootstrap likelihood -5067.415985, best rearrangement setting 6
Bootstrap[143]: Time 1.000000 seconds, bootstrap likelihood -5419.175489, best rearrangement setting 10
Bootstrap[144]: Time 0.000000 seconds, bootstrap likelihood -5059.238891, best rearrangement setting 10
Bootstrap[145]: Time 1.000000 seconds, bootstrap likelihood -5264.202742, best rearrangement setting 8
Bootstrap[146]: Time 1.000000 seconds, bootstrap likelihood -5181.830907, best rearrangement setting 15
Bootstrap[147]: Time 0.000000 seconds, bootstrap likelihood -5033.493425, best rearrangement setting 11
Bootstrap[148]: Time 1.000000 seconds, bootstrap likelihood -5237.085612, best rearrangement setting 8
Bootstrap[149]: Time 0.000000 seconds, bootstrap likelihood -5406.555466, best rearrangement setting 7
Bootstrap[150]: Time 1.000000 seconds, bootstrap likelihood -5135.653590, best rearrangement setting 12
Bootstrap[151]: Time 0.000000 seconds, bootstrap likelihood -4984.550591, best rearrangement setting 8
Bootstrap[152]: Time 1.000000 seconds, bootstrap likelihood -5347.738984, best rearrangement setting 15
Bootstrap[153]: Time 0.000000 seconds, bootstrap likelihood -5255.215189, best rearrangement setting 6
Bootstrap[154]: Time 1.000000 seconds, bootstrap likelihood -5210.324538, best rearrangement setting 14
Bootstrap[155]: Time 0.000000 seconds, bootstrap likelihood -5366.924459, best rearrangement setting 5
Bootstrap[156]: Time 1.000000 seconds, bootstrap likelihood -5291.768154, best rearrangement setting 12
Bootstrap[157]: Time 1.000000 seconds, bootstrap likelihood -4879.271800, best rearrangement setting 7
Bootstrap[158]: Time 0.000000 seconds, bootstrap likelihood -4927.739044, best rearrangement setting 12
Bootstrap[159]: Time 1.000000 seconds, bootstrap likelihood -5135.928708, best rearrangement setting 6
Bootstrap[160]: Time 0.000000 seconds, bootstrap likelihood -4943.265719, best rearrangement setting 8
Bootstrap[161]: Time 1.000000 seconds, bootstrap likelihood -5323.742714, best rearrangement setting 6
Bootstrap[162]: Time 0.000000 seconds, bootstrap likelihood -5173.477266, best rearrangement setting 15
Bootstrap[163]: Time 1.000000 seconds, bootstrap likelihood -5192.359047, best rearrangement setting 8
Bootstrap[164]: Time 0.000000 seconds, bootstrap likelihood -5248.129847, best rearrangement setting 5
Bootstrap[165]: Time 1.000000 seconds, bootstrap likelihood -5204.978250, best rearrangement setting 8
Bootstrap[166]: Time 0.000000 seconds, bootstrap likelihood -5346.322821, best rearrangement setting 6
Bootstrap[167]: Time 1.000000 seconds, bootstrap likelihood -5313.910446, best rearrangement setting 6
Bootstrap[168]: Time 0.000000 seconds, bootstrap likelihood -5132.265519, best rearrangement setting 5
Bootstrap[169]: Time 1.000000 seconds, bootstrap likelihood -5213.085286, best rearrangement setting 12
Bootstrap[170]: Time 0.000000 seconds, bootstrap likelihood -5362.797807, best rearrangement setting 11
Bootstrap[171]: Time 1.000000 seconds, bootstrap likelihood -5407.212667, best rearrangement setting 6
Bootstrap[172]: Time 1.000000 seconds, bootstrap likelihood -5343.384268, best rearrangement setting 15
Bootstrap[173]: Time 0.000000 seconds, bootstrap likelihood -4711.839707, best rearrangement setting 5
Bootstrap[174]: Time 1.000000 seconds, bootstrap likelihood -5206.271471, best rearrangement setting 12
Bootstrap[175]: Time 0.000000 seconds, bootstrap likelihood -5113.382527, best rearrangement setting 7
Bootstrap[176]: Time 1.000000 seconds, bootstrap likelihood -5035.418838, best rearrangement setting 9
Bootstrap[177]: Time 0.000000 seconds, bootstrap likelihood -5076.367656, best rearrangement setting 5
Bootstrap[178]: Time 1.000000 seconds, bootstrap likelihood -5049.260894, best rearrangement setting 9
Bootstrap[179]: Time 1.000000 seconds, bootstrap likelihood -5497.987103, best rearrangement setting 11
Bootstrap[180]: Time 0.000000 seconds, bootstrap likelihood -5138.327923, best rearrangement setting 14
Bootstrap[181]: Time 1.000000 seconds, bootstrap likelihood -5064.957310, best rearrangement setting 15
Bootstrap[182]: Time 0.000000 seconds, bootstrap likelihood -5384.396092, best rearrangement setting 10
Bootstrap[183]: Time 1.000000 seconds, bootstrap likelihood -4969.321843, best rearrangement setting 6
Bootstrap[184]: Time 0.000000 seconds, bootstrap likelihood -5400.092833, best rearrangement setting 12
Bootstrap[185]: Time 1.000000 seconds, bootstrap likelihood -5252.679132, best rearrangement setting 6
Bootstrap[186]: Time 0.000000 seconds, bootstrap likelihood -4870.194788, best rearrangement setting 7
Bootstrap[187]: Time 1.000000 seconds, bootstrap likelihood -5187.028430, best rearrangement setting 14
Bootstrap[188]: Time 0.000000 seconds, bootstrap likelihood -5196.675854, best rearrangement setting 13
Bootstrap[189]: Time 1.000000 seconds, bootstrap likelihood -5065.532370, best rearrangement setting 7
Bootstrap[190]: Time 0.000000 seconds, bootstrap likelihood -5101.621761, best rearrangement setting 12
Bootstrap[191]: Time 1.000000 seconds, bootstrap likelihood -5005.223047, best rearrangement setting 12
Bootstrap[192]: Time 0.000000 seconds, bootstrap likelihood -5307.416197, best rearrangement setting 12
Bootstrap[193]: Time 1.000000 seconds, bootstrap likelihood -5028.224535, best rearrangement setting 15
Bootstrap[194]: Time 0.000000 seconds, bootstrap likelihood -5003.399946, best rearrangement setting 8
Bootstrap[195]: Time 1.000000 seconds, bootstrap likelihood -4946.197860, best rearrangement setting 10
Bootstrap[196]: Time 0.000000 seconds, bootstrap likelihood -5270.746558, best rearrangement setting 12
Bootstrap[197]: Time 1.000000 seconds, bootstrap likelihood -5194.673508, best rearrangement setting 10
Bootstrap[198]: Time 1.000000 seconds, bootstrap likelihood -4996.718511, best rearrangement setting 7
Bootstrap[199]: Time 0.000000 seconds, bootstrap likelihood -5501.978174, best rearrangement setting 9
Bootstrap[200]: Time 1.000000 seconds, bootstrap likelihood -5243.300649, best rearrangement setting 11
Bootstrap[201]: Time 0.000000 seconds, bootstrap likelihood -5061.198896, best rearrangement setting 14
Bootstrap[202]: Time 1.000000 seconds, bootstrap likelihood -5019.974537, best rearrangement setting 15
Bootstrap[203]: Time 0.000000 seconds, bootstrap likelihood -4925.037090, best rearrangement setting 7
Bootstrap[204]: Time 1.000000 seconds, bootstrap likelihood -4980.355583, best rearrangement setting 5
Bootstrap[205]: Time 0.000000 seconds, bootstrap likelihood -5136.988233, best rearrangement setting 14
Bootstrap[206]: Time 1.000000 seconds, bootstrap likelihood -4993.408610, best rearrangement setting 11
Bootstrap[207]: Time 0.000000 seconds, bootstrap likelihood -5211.953199, best rearrangement setting 12
Bootstrap[208]: Time 1.000000 seconds, bootstrap likelihood -4940.146171, best rearrangement setting 9
Bootstrap[209]: Time 0.000000 seconds, bootstrap likelihood -5199.960277, best rearrangement setting 9
Bootstrap[210]: Time 1.000000 seconds, bootstrap likelihood -5205.609161, best rearrangement setting 15
Bootstrap[211]: Time 0.000000 seconds, bootstrap likelihood -4860.782137, best rearrangement setting 15
Bootstrap[212]: Time 1.000000 seconds, bootstrap likelihood -5134.887472, best rearrangement setting 12
Bootstrap[213]: Time 1.000000 seconds, bootstrap likelihood -5106.311447, best rearrangement setting 7
Bootstrap[214]: Time 0.000000 seconds, bootstrap likelihood -4822.212383, best rearrangement setting 15
Bootstrap[215]: Time 1.000000 seconds, bootstrap likelihood -5009.085742, best rearrangement setting 10
Bootstrap[216]: Time 0.000000 seconds, bootstrap likelihood -5069.901189, best rearrangement setting 6
Bootstrap[217]: Time 1.000000 seconds, bootstrap likelihood -5125.462268, best rearrangement setting 5
Bootstrap[218]: Time 0.000000 seconds, bootstrap likelihood -4963.864359, best rearrangement setting 10
Bootstrap[219]: Time 1.000000 seconds, bootstrap likelihood -5030.215895, best rearrangement setting 5
Bootstrap[220]: Time 0.000000 seconds, bootstrap likelihood -5314.108391, best rearrangement setting 9
Bootstrap[221]: Time 1.000000 seconds, bootstrap likelihood -5226.815967, best rearrangement setting 12
Bootstrap[222]: Time 0.000000 seconds, bootstrap likelihood -5032.628755, best rearrangement setting 12
Bootstrap[223]: Time 1.000000 seconds, bootstrap likelihood -5189.957002, best rearrangement setting 6
Bootstrap[224]: Time 0.000000 seconds, bootstrap likelihood -4834.706953, best rearrangement setting 5
Bootstrap[225]: Time 1.000000 seconds, bootstrap likelihood -5514.193896, best rearrangement setting 11
Bootstrap[226]: Time 1.000000 seconds, bootstrap likelihood -5220.766724, best rearrangement setting 5
Bootstrap[227]: Time 0.000000 seconds, bootstrap likelihood -5352.940217, best rearrangement setting 15
Bootstrap[228]: Time 1.000000 seconds, bootstrap likelihood -5021.544081, best rearrangement setting 15
Bootstrap[229]: Time 0.000000 seconds, bootstrap likelihood -4855.879801, best rearrangement setting 13
Bootstrap[230]: Time 1.000000 seconds, bootstrap likelihood -5088.792091, best rearrangement setting 7
Bootstrap[231]: Time 0.000000 seconds, bootstrap likelihood -5402.824487, best rearrangement setting 10
Bootstrap[232]: Time 1.000000 seconds, bootstrap likelihood -5003.634845, best rearrangement setting 12
Bootstrap[233]: Time 0.000000 seconds, bootstrap likelihood -5253.831179, best rearrangement setting 9
Bootstrap[234]: Time 1.000000 seconds, bootstrap likelihood -5152.916281, best rearrangement setting 13
Bootstrap[235]: Time 0.000000 seconds, bootstrap likelihood -5227.132204, best rearrangement setting 12
Bootstrap[236]: Time 1.000000 seconds, bootstrap likelihood -5041.308179, best rearrangement setting 14
Bootstrap[237]: Time 0.000000 seconds, bootstrap likelihood -5154.091784, best rearrangement setting 6
Bootstrap[238]: Time 1.000000 seconds, bootstrap likelihood -5110.914500, best rearrangement setting 9
Bootstrap[239]: Time 1.000000 seconds, bootstrap likelihood -5179.303038, best rearrangement setting 9
Bootstrap[240]: Time 0.000000 seconds, bootstrap likelihood -5222.335209, best rearrangement setting 13
Bootstrap[241]: Time 1.000000 seconds, bootstrap likelihood -5000.543816, best rearrangement setting 10
Bootstrap[242]: Time 0.000000 seconds, bootstrap likelihood -5250.758911, best rearrangement setting 13
Bootstrap[243]: Time 0.000000 seconds, bootstrap likelihood -5352.455766, best rearrangement setting 5
Bootstrap[244]: Time 1.000000 seconds, bootstrap likelihood -4986.578608, best rearrangement setting 9
Bootstrap[245]: Time 1.000000 seconds, bootstrap likelihood -5062.712746, best rearrangement setting 5
Bootstrap[246]: Time 0.000000 seconds, bootstrap likelihood -5112.104674, best rearrangement setting 8
Bootstrap[247]: Time 1.000000 seconds, bootstrap likelihood -5051.889524, best rearrangement setting 9
Bootstrap[248]: Time 0.000000 seconds, bootstrap likelihood -4842.260414, best rearrangement setting 15
Bootstrap[249]: Time 1.000000 seconds, bootstrap likelihood -4936.709228, best rearrangement setting 15
Bootstrap[250]: Time 0.000000 seconds, bootstrap likelihood -5184.902082, best rearrangement setting 12
Bootstrap[251]: Time 1.000000 seconds, bootstrap likelihood -5111.424136, best rearrangement setting 14
Bootstrap[252]: Time 0.000000 seconds, bootstrap likelihood -5160.331492, best rearrangement setting 5
Bootstrap[253]: Time 1.000000 seconds, bootstrap likelihood -5605.673509, best rearrangement setting 5
Bootstrap[254]: Time 0.000000 seconds, bootstrap likelihood -5072.192796, best rearrangement setting 6
Bootstrap[255]: Time 1.000000 seconds, bootstrap likelihood -5119.805634, best rearrangement setting 8
Bootstrap[256]: Time 1.000000 seconds, bootstrap likelihood -5091.481162, best rearrangement setting 9
Bootstrap[257]: Time 0.000000 seconds, bootstrap likelihood -5178.083479, best rearrangement setting 11
Bootstrap[258]: Time 1.000000 seconds, bootstrap likelihood -5055.320736, best rearrangement setting 10
Bootstrap[259]: Time 0.000000 seconds, bootstrap likelihood -5182.401486, best rearrangement setting 8
Bootstrap[260]: Time 1.000000 seconds, bootstrap likelihood -5148.485945, best rearrangement setting 5
Bootstrap[261]: Time 0.000000 seconds, bootstrap likelihood -5088.398125, best rearrangement setting 8
Bootstrap[262]: Time 1.000000 seconds, bootstrap likelihood -5173.377743, best rearrangement setting 5
Bootstrap[263]: Time 0.000000 seconds, bootstrap likelihood -5128.714709, best rearrangement setting 12
Bootstrap[264]: Time 1.000000 seconds, bootstrap likelihood -5401.853916, best rearrangement setting 5
Bootstrap[265]: Time 1.000000 seconds, bootstrap likelihood -5034.148158, best rearrangement setting 5
Bootstrap[266]: Time 0.000000 seconds, bootstrap likelihood -5172.868203, best rearrangement setting 5
Bootstrap[267]: Time 1.000000 seconds, bootstrap likelihood -5525.518636, best rearrangement setting 15
Bootstrap[268]: Time 0.000000 seconds, bootstrap likelihood -5180.634813, best rearrangement setting 7
Bootstrap[269]: Time 1.000000 seconds, bootstrap likelihood -5127.689203, best rearrangement setting 10
Bootstrap[270]: Time 0.000000 seconds, bootstrap likelihood -4938.276255, best rearrangement setting 9
Bootstrap[271]: Time 1.000000 seconds, bootstrap likelihood -4998.307683, best rearrangement setting 13
Bootstrap[272]: Time 0.000000 seconds, bootstrap likelihood -5258.147996, best rearrangement setting 6
Bootstrap[273]: Time 1.000000 seconds, bootstrap likelihood -5054.466727, best rearrangement setting 13
Bootstrap[274]: Time 0.000000 seconds, bootstrap likelihood -5338.215434, best rearrangement setting 10
Bootstrap[275]: Time 1.000000 seconds, bootstrap likelihood -5262.528450, best rearrangement setting 11
Bootstrap[276]: Time 1.000000 seconds, bootstrap likelihood -4863.816596, best rearrangement setting 8
Bootstrap[277]: Time 0.000000 seconds, bootstrap likelihood -5144.545130, best rearrangement setting 7
Bootstrap[278]: Time 1.000000 seconds, bootstrap likelihood -5036.799339, best rearrangement setting 8
Bootstrap[279]: Time 0.000000 seconds, bootstrap likelihood -4962.537946, best rearrangement setting 13
Bootstrap[280]: Time 1.000000 seconds, bootstrap likelihood -5251.236154, best rearrangement setting 14
Bootstrap[281]: Time 0.000000 seconds, bootstrap likelihood -5015.865263, best rearrangement setting 12
Bootstrap[282]: Time 1.000000 seconds, bootstrap likelihood -5298.137089, best rearrangement setting 7
Bootstrap[283]: Time 0.000000 seconds, bootstrap likelihood -5205.147733, best rearrangement setting 10
Bootstrap[284]: Time 1.000000 seconds, bootstrap likelihood -4975.527744, best rearrangement setting 15
Bootstrap[285]: Time 0.000000 seconds, bootstrap likelihood -5010.942250, best rearrangement setting 8
Bootstrap[286]: Time 1.000000 seconds, bootstrap likelihood -4835.095180, best rearrangement setting 11
Bootstrap[287]: Time 0.000000 seconds, bootstrap likelihood -4966.206193, best rearrangement setting 7
Bootstrap[288]: Time 1.000000 seconds, bootstrap likelihood -5327.284631, best rearrangement setting 8
Bootstrap[289]: Time 0.000000 seconds, bootstrap likelihood -5034.296351, best rearrangement setting 11
Bootstrap[290]: Time 1.000000 seconds, bootstrap likelihood -5325.531165, best rearrangement setting 10
Bootstrap[291]: Time 0.000000 seconds, bootstrap likelihood -5195.103254, best rearrangement setting 5
Bootstrap[292]: Time 1.000000 seconds, bootstrap likelihood -4920.694920, best rearrangement setting 10
Bootstrap[293]: Time 1.000000 seconds, bootstrap likelihood -4925.980988, best rearrangement setting 7
Bootstrap[294]: Time 0.000000 seconds, bootstrap likelihood -5354.893373, best rearrangement setting 5
Bootstrap[295]: Time 1.000000 seconds, bootstrap likelihood -4951.302334, best rearrangement setting 8
Bootstrap[296]: Time 0.000000 seconds, bootstrap likelihood -5303.892495, best rearrangement setting 6
Bootstrap[297]: Time 1.000000 seconds, bootstrap likelihood -5157.542828, best rearrangement setting 10
Bootstrap[298]: Time 0.000000 seconds, bootstrap likelihood -4795.811472, best rearrangement setting 10
Bootstrap[299]: Time 1.000000 seconds, bootstrap likelihood -5439.967457, best rearrangement setting 8
Bootstrap[300]: Time 0.000000 seconds, bootstrap likelihood -5149.572396, best rearrangement setting 15
Bootstrap[301]: Time 1.000000 seconds, bootstrap likelihood -5134.870815, best rearrangement setting 7
Bootstrap[302]: Time 0.000000 seconds, bootstrap likelihood -4873.422143, best rearrangement setting 13
Bootstrap[303]: Time 1.000000 seconds, bootstrap likelihood -5203.084911, best rearrangement setting 5
Bootstrap[304]: Time 1.000000 seconds, bootstrap likelihood -5381.928395, best rearrangement setting 6
Bootstrap[305]: Time 0.000000 seconds, bootstrap likelihood -5171.246141, best rearrangement setting 10
Bootstrap[306]: Time 1.000000 seconds, bootstrap likelihood -4815.569260, best rearrangement setting 15
Bootstrap[307]: Time 0.000000 seconds, bootstrap likelihood -5372.949542, best rearrangement setting 7
Bootstrap[308]: Time 1.000000 seconds, bootstrap likelihood -5086.086279, best rearrangement setting 12
Bootstrap[309]: Time 0.000000 seconds, bootstrap likelihood -5268.279979, best rearrangement setting 13
Bootstrap[310]: Time 1.000000 seconds, bootstrap likelihood -5282.005060, best rearrangement setting 14
Bootstrap[311]: Time 0.000000 seconds, bootstrap likelihood -4809.790454, best rearrangement setting 10
Bootstrap[312]: Time 1.000000 seconds, bootstrap likelihood -5133.261280, best rearrangement setting 5
Bootstrap[313]: Time 0.000000 seconds, bootstrap likelihood -5204.385023, best rearrangement setting 9
Bootstrap[314]: Time 1.000000 seconds, bootstrap likelihood -4898.048404, best rearrangement setting 11
Bootstrap[315]: Time 1.000000 seconds, bootstrap likelihood -5064.414731, best rearrangement setting 11
Bootstrap[316]: Time 0.000000 seconds, bootstrap likelihood -4995.796910, best rearrangement setting 9
Bootstrap[317]: Time 1.000000 seconds, bootstrap likelihood -5225.653100, best rearrangement setting 5
Bootstrap[318]: Time 0.000000 seconds, bootstrap likelihood -5191.052732, best rearrangement setting 6
Bootstrap[319]: Time 1.000000 seconds, bootstrap likelihood -5200.249001, best rearrangement setting 13
Bootstrap[320]: Time 0.000000 seconds, bootstrap likelihood -5125.361765, best rearrangement setting 10
Bootstrap[321]: Time 1.000000 seconds, bootstrap likelihood -5397.686536, best rearrangement setting 9
Bootstrap[322]: Time 0.000000 seconds, bootstrap likelihood -4920.249074, best rearrangement setting 5
Bootstrap[323]: Time 1.000000 seconds, bootstrap likelihood -4986.792121, best rearrangement setting 5
Bootstrap[324]: Time 1.000000 seconds, bootstrap likelihood -5314.626040, best rearrangement setting 6
Bootstrap[325]: Time 0.000000 seconds, bootstrap likelihood -4837.840354, best rearrangement setting 12
Bootstrap[326]: Time 1.000000 seconds, bootstrap likelihood -4968.929859, best rearrangement setting 14
Bootstrap[327]: Time 0.000000 seconds, bootstrap likelihood -5085.284469, best rearrangement setting 15
Bootstrap[328]: Time 1.000000 seconds, bootstrap likelihood -5275.935463, best rearrangement setting 6
Bootstrap[329]: Time 0.000000 seconds, bootstrap likelihood -5323.894041, best rearrangement setting 12
Bootstrap[330]: Time 1.000000 seconds, bootstrap likelihood -5008.674216, best rearrangement setting 13
Bootstrap[331]: Time 0.000000 seconds, bootstrap likelihood -5168.246739, best rearrangement setting 8
Bootstrap[332]: Time 1.000000 seconds, bootstrap likelihood -4762.920676, best rearrangement setting 10
Bootstrap[333]: Time 1.000000 seconds, bootstrap likelihood -5078.619055, best rearrangement setting 6
Bootstrap[334]: Time 0.000000 seconds, bootstrap likelihood -5234.190504, best rearrangement setting 7
Bootstrap[335]: Time 1.000000 seconds, bootstrap likelihood -4983.978165, best rearrangement setting 15
Bootstrap[336]: Time 0.000000 seconds, bootstrap likelihood -5163.384865, best rearrangement setting 8
Bootstrap[337]: Time 1.000000 seconds, bootstrap likelihood -4879.978151, best rearrangement setting 9
Bootstrap[338]: Time 0.000000 seconds, bootstrap likelihood -5023.996879, best rearrangement setting 6
Bootstrap[339]: Time 1.000000 seconds, bootstrap likelihood -5200.555337, best rearrangement setting 11
Bootstrap[340]: Time 0.000000 seconds, bootstrap likelihood -5144.746767, best rearrangement setting 10
Bootstrap[341]: Time 1.000000 seconds, bootstrap likelihood -5144.315654, best rearrangement setting 9
Bootstrap[342]: Time 1.000000 seconds, bootstrap likelihood -4943.804888, best rearrangement setting 7
Bootstrap[343]: Time 0.000000 seconds, bootstrap likelihood -4968.869804, best rearrangement setting 11
Bootstrap[344]: Time 1.000000 seconds, bootstrap likelihood -5187.168468, best rearrangement setting 12
Bootstrap[345]: Time 0.000000 seconds, bootstrap likelihood -5058.402810, best rearrangement setting 6
Bootstrap[346]: Time 1.000000 seconds, bootstrap likelihood -5048.418331, best rearrangement setting 15
Bootstrap[347]: Time 0.000000 seconds, bootstrap likelihood -4880.401098, best rearrangement setting 10
Bootstrap[348]: Time 1.000000 seconds, bootstrap likelihood -5254.143294, best rearrangement setting 7
Bootstrap[349]: Time 0.000000 seconds, bootstrap likelihood -5096.336797, best rearrangement setting 9
Bootstrap[350]: Time 1.000000 seconds, bootstrap likelihood -5300.582226, best rearrangement setting 7
Bootstrap[351]: Time 0.000000 seconds, bootstrap likelihood -5417.591147, best rearrangement setting 15
Bootstrap[352]: Time 1.000000 seconds, bootstrap likelihood -5332.194769, best rearrangement setting 6
Bootstrap[353]: Time 0.000000 seconds, bootstrap likelihood -4721.017367, best rearrangement setting 10
Bootstrap[354]: Time 1.000000 seconds, bootstrap likelihood -5041.629122, best rearrangement setting 7
Bootstrap[355]: Time 1.000000 seconds, bootstrap likelihood -5155.129177, best rearrangement setting 15
Bootstrap[356]: Time 0.000000 seconds, bootstrap likelihood -5260.340648, best rearrangement setting 7
Bootstrap[357]: Time 1.000000 seconds, bootstrap likelihood -4674.123267, best rearrangement setting 15
Bootstrap[358]: Time 0.000000 seconds, bootstrap likelihood -5277.198883, best rearrangement setting 8
Bootstrap[359]: Time 1.000000 seconds, bootstrap likelihood -5108.229489, best rearrangement setting 6
Bootstrap[360]: Time 0.000000 seconds, bootstrap likelihood -4963.464859, best rearrangement setting 6
Bootstrap[361]: Time 1.000000 seconds, bootstrap likelihood -5060.676242, best rearrangement setting 9
Bootstrap[362]: Time 0.000000 seconds, bootstrap likelihood -4698.041744, best rearrangement setting 6
Bootstrap[363]: Time 1.000000 seconds, bootstrap likelihood -5323.517453, best rearrangement setting 9
Bootstrap[364]: Time 1.000000 seconds, bootstrap likelihood -5290.389202, best rearrangement setting 7
Bootstrap[365]: Time 0.000000 seconds, bootstrap likelihood -5292.048983, best rearrangement setting 12
Bootstrap[366]: Time 1.000000 seconds, bootstrap likelihood -5331.581897, best rearrangement setting 14
Bootstrap[367]: Time 0.000000 seconds, bootstrap likelihood -5051.895388, best rearrangement setting 15
Bootstrap[368]: Time 1.000000 seconds, bootstrap likelihood -4867.837140, best rearrangement setting 15
Bootstrap[369]: Time 0.000000 seconds, bootstrap likelihood -5081.919528, best rearrangement setting 12
Bootstrap[370]: Time 1.000000 seconds, bootstrap likelihood -5023.104099, best rearrangement setting 12
Bootstrap[371]: Time 0.000000 seconds, bootstrap likelihood -5102.621553, best rearrangement setting 10
Bootstrap[372]: Time 1.000000 seconds, bootstrap likelihood -5290.032535, best rearrangement setting 11
Bootstrap[373]: Time 0.000000 seconds, bootstrap likelihood -4989.413683, best rearrangement setting 10
Bootstrap[374]: Time 1.000000 seconds, bootstrap likelihood -5278.559044, best rearrangement setting 14
Bootstrap[375]: Time 0.000000 seconds, bootstrap likelihood -5213.400716, best rearrangement setting 7
Bootstrap[376]: Time 1.000000 seconds, bootstrap likelihood -5197.844464, best rearrangement setting 14
Bootstrap[377]: Time 1.000000 seconds, bootstrap likelihood -5071.456443, best rearrangement setting 7
Bootstrap[378]: Time 0.000000 seconds, bootstrap likelihood -5006.577718, best rearrangement setting 10
Bootstrap[379]: Time 1.000000 seconds, bootstrap likelihood -5285.713214, best rearrangement setting 14
Bootstrap[380]: Time 0.000000 seconds, bootstrap likelihood -5080.668656, best rearrangement setting 8
Bootstrap[381]: Time 1.000000 seconds, bootstrap likelihood -4665.038516, best rearrangement setting 15
Bootstrap[382]: Time 0.000000 seconds, bootstrap likelihood -5245.741541, best rearrangement setting 8
Bootstrap[383]: Time 1.000000 seconds, bootstrap likelihood -4962.615953, best rearrangement setting 5
Bootstrap[384]: Time 0.000000 seconds, bootstrap likelihood -5355.531214, best rearrangement setting 12
Bootstrap[385]: Time 1.000000 seconds, bootstrap likelihood -5320.615152, best rearrangement setting 5
Bootstrap[386]: Time 1.000000 seconds, bootstrap likelihood -5185.940117, best rearrangement setting 15
Bootstrap[387]: Time 0.000000 seconds, bootstrap likelihood -5270.438086, best rearrangement setting 10
Bootstrap[388]: Time 1.000000 seconds, bootstrap likelihood -4909.629766, best rearrangement setting 5
Bootstrap[389]: Time 0.000000 seconds, bootstrap likelihood -5457.943171, best rearrangement setting 10
Bootstrap[390]: Time 1.000000 seconds, bootstrap likelihood -5100.315622, best rearrangement setting 11
Bootstrap[391]: Time 0.000000 seconds, bootstrap likelihood -5088.500368, best rearrangement setting 11
Bootstrap[392]: Time 1.000000 seconds, bootstrap likelihood -5125.579033, best rearrangement setting 5
Bootstrap[393]: Time 0.000000 seconds, bootstrap likelihood -5245.019545, best rearrangement setting 13
Bootstrap[394]: Time 1.000000 seconds, bootstrap likelihood -5029.169208, best rearrangement setting 14
Bootstrap[395]: Time 0.000000 seconds, bootstrap likelihood -5247.401920, best rearrangement setting 7
Bootstrap[396]: Time 1.000000 seconds, bootstrap likelihood -5233.069569, best rearrangement setting 8
Bootstrap[397]: Time 0.000000 seconds, bootstrap likelihood -5065.167089, best rearrangement setting 13
Bootstrap[398]: Time 1.000000 seconds, bootstrap likelihood -5277.570188, best rearrangement setting 14
Bootstrap[399]: Time 1.000000 seconds, bootstrap likelihood -5145.676931, best rearrangement setting 12
Bootstrap[400]: Time 0.000000 seconds, bootstrap likelihood -5406.232814, best rearrangement setting 6
Bootstrap[401]: Time 1.000000 seconds, bootstrap likelihood -5055.528541, best rearrangement setting 7
Bootstrap[402]: Time 0.000000 seconds, bootstrap likelihood -5279.136643, best rearrangement setting 8
Bootstrap[403]: Time 1.000000 seconds, bootstrap likelihood -5119.818430, best rearrangement setting 14
Bootstrap[404]: Time 0.000000 seconds, bootstrap likelihood -4923.422469, best rearrangement setting 10
Bootstrap[405]: Time 1.000000 seconds, bootstrap likelihood -5276.031381, best rearrangement setting 14
Bootstrap[406]: Time 0.000000 seconds, bootstrap likelihood -5287.156745, best rearrangement setting 14
Bootstrap[407]: Time 1.000000 seconds, bootstrap likelihood -4893.152340, best rearrangement setting 10
Bootstrap[408]: Time 0.000000 seconds, bootstrap likelihood -5210.448897, best rearrangement setting 8
Bootstrap[409]: Time 1.000000 seconds, bootstrap likelihood -5130.474200, best rearrangement setting 12
Bootstrap[410]: Time 0.000000 seconds, bootstrap likelihood -5026.647750, best rearrangement setting 14
Bootstrap[411]: Time 1.000000 seconds, bootstrap likelihood -5061.832080, best rearrangement setting 5
Bootstrap[412]: Time 0.000000 seconds, bootstrap likelihood -5209.801133, best rearrangement setting 6
Bootstrap[413]: Time 1.000000 seconds, bootstrap likelihood -4982.229339, best rearrangement setting 5
Bootstrap[414]: Time 0.000000 seconds, bootstrap likelihood -5044.716284, best rearrangement setting 9
Bootstrap[415]: Time 1.000000 seconds, bootstrap likelihood -4929.662310, best rearrangement setting 5
Bootstrap[416]: Time 0.000000 seconds, bootstrap likelihood -5515.407404, best rearrangement setting 14
Bootstrap[417]: Time 1.000000 seconds, bootstrap likelihood -5171.035392, best rearrangement setting 11
Bootstrap[418]: Time 1.000000 seconds, bootstrap likelihood -5180.571242, best rearrangement setting 15
Bootstrap[419]: Time 0.000000 seconds, bootstrap likelihood -5171.511160, best rearrangement setting 12
Bootstrap[420]: Time 1.000000 seconds, bootstrap likelihood -5222.399794, best rearrangement setting 10
Bootstrap[421]: Time 0.000000 seconds, bootstrap likelihood -4887.205439, best rearrangement setting 9
Bootstrap[422]: Time 1.000000 seconds, bootstrap likelihood -5352.407847, best rearrangement setting 8
Bootstrap[423]: Time 0.000000 seconds, bootstrap likelihood -5102.717894, best rearrangement setting 14
Bootstrap[424]: Time 1.000000 seconds, bootstrap likelihood -5385.478683, best rearrangement setting 10
Bootstrap[425]: Time 0.000000 seconds, bootstrap likelihood -5133.212998, best rearrangement setting 11
Bootstrap[426]: Time 1.000000 seconds, bootstrap likelihood -5247.168054, best rearrangement setting 15
Bootstrap[427]: Time 0.000000 seconds, bootstrap likelihood -5113.890948, best rearrangement setting 7
Bootstrap[428]: Time 1.000000 seconds, bootstrap likelihood -5199.693676, best rearrangement setting 14
Bootstrap[429]: Time 1.000000 seconds, bootstrap likelihood -5359.952621, best rearrangement setting 15
Bootstrap[430]: Time 0.000000 seconds, bootstrap likelihood -4857.302212, best rearrangement setting 14
Bootstrap[431]: Time 1.000000 seconds, bootstrap likelihood -5032.080605, best rearrangement setting 15
Bootstrap[432]: Time 0.000000 seconds, bootstrap likelihood -5008.509663, best rearrangement setting 12
Bootstrap[433]: Time 1.000000 seconds, bootstrap likelihood -4697.097154, best rearrangement setting 10
Bootstrap[434]: Time 0.000000 seconds, bootstrap likelihood -5265.367584, best rearrangement setting 6
Bootstrap[435]: Time 1.000000 seconds, bootstrap likelihood -5279.624585, best rearrangement setting 10
Bootstrap[436]: Time 1.000000 seconds, bootstrap likelihood -5010.240412, best rearrangement setting 12
Bootstrap[437]: Time 0.000000 seconds, bootstrap likelihood -4971.525591, best rearrangement setting 15
Bootstrap[438]: Time 1.000000 seconds, bootstrap likelihood -5378.245372, best rearrangement setting 6
Bootstrap[439]: Time 0.000000 seconds, bootstrap likelihood -4952.758639, best rearrangement setting 11
Bootstrap[440]: Time 1.000000 seconds, bootstrap likelihood -5162.807537, best rearrangement setting 11
Bootstrap[441]: Time 0.000000 seconds, bootstrap likelihood -5206.756534, best rearrangement setting 5
Bootstrap[442]: Time 1.000000 seconds, bootstrap likelihood -5081.678981, best rearrangement setting 15
Bootstrap[443]: Time 0.000000 seconds, bootstrap likelihood -5061.785731, best rearrangement setting 5
Bootstrap[444]: Time 1.000000 seconds, bootstrap likelihood -4974.619216, best rearrangement setting 6
Bootstrap[445]: Time 1.000000 seconds, bootstrap likelihood -5479.523726, best rearrangement setting 10
Bootstrap[446]: Time 0.000000 seconds, bootstrap likelihood -5409.375325, best rearrangement setting 14
Bootstrap[447]: Time 1.000000 seconds, bootstrap likelihood -4974.729993, best rearrangement setting 8
Bootstrap[448]: Time 0.000000 seconds, bootstrap likelihood -5382.949885, best rearrangement setting 11
Bootstrap[449]: Time 1.000000 seconds, bootstrap likelihood -4978.091258, best rearrangement setting 9
Bootstrap[450]: Time 0.000000 seconds, bootstrap likelihood -4943.195918, best rearrangement setting 10
Bootstrap[451]: Time 1.000000 seconds, bootstrap likelihood -4975.294178, best rearrangement setting 8
Bootstrap[452]: Time 0.000000 seconds, bootstrap likelihood -4965.479481, best rearrangement setting 11
Bootstrap[453]: Time 1.000000 seconds, bootstrap likelihood -5057.864930, best rearrangement setting 10
Bootstrap[454]: Time 1.000000 seconds, bootstrap likelihood -4946.392590, best rearrangement setting 8
Bootstrap[455]: Time 0.000000 seconds, bootstrap likelihood -4797.292808, best rearrangement setting 13
Bootstrap[456]: Time 1.000000 seconds, bootstrap likelihood -5074.889289, best rearrangement setting 5
Bootstrap[457]: Time 0.000000 seconds, bootstrap likelihood -5143.280925, best rearrangement setting 6
Bootstrap[458]: Time 1.000000 seconds, bootstrap likelihood -5029.568796, best rearrangement setting 8
Bootstrap[459]: Time 0.000000 seconds, bootstrap likelihood -4452.809724, best rearrangement setting 8
Bootstrap[460]: Time 1.000000 seconds, bootstrap likelihood -5019.315495, best rearrangement setting 10
Bootstrap[461]: Time 0.000000 seconds, bootstrap likelihood -5277.559271, best rearrangement setting 9
Bootstrap[462]: Time 1.000000 seconds, bootstrap likelihood -4690.451957, best rearrangement setting 13
Bootstrap[463]: Time 1.000000 seconds, bootstrap likelihood -4934.099021, best rearrangement setting 10
Bootstrap[464]: Time 0.000000 seconds, bootstrap likelihood -5243.589255, best rearrangement setting 9
Bootstrap[465]: Time 1.000000 seconds, bootstrap likelihood -4959.452810, best rearrangement setting 9
Bootstrap[466]: Time 0.000000 seconds, bootstrap likelihood -4853.871217, best rearrangement setting 10
Bootstrap[467]: Time 1.000000 seconds, bootstrap likelihood -4960.452572, best rearrangement setting 8
Bootstrap[468]: Time 0.000000 seconds, bootstrap likelihood -5188.654526, best rearrangement setting 9
Bootstrap[469]: Time 1.000000 seconds, bootstrap likelihood -5299.743248, best rearrangement setting 12
Bootstrap[470]: Time 0.000000 seconds, bootstrap likelihood -4936.309750, best rearrangement setting 10
Bootstrap[471]: Time 1.000000 seconds, bootstrap likelihood -5197.982625, best rearrangement setting 15
Bootstrap[472]: Time 0.000000 seconds, bootstrap likelihood -5159.334067, best rearrangement setting 6
Bootstrap[473]: Time 1.000000 seconds, bootstrap likelihood -5183.477611, best rearrangement setting 10
Bootstrap[474]: Time 1.000000 seconds, bootstrap likelihood -5367.009552, best rearrangement setting 5
Bootstrap[475]: Time 0.000000 seconds, bootstrap likelihood -4821.862895, best rearrangement setting 8
Bootstrap[476]: Time 1.000000 seconds, bootstrap likelihood -5101.193534, best rearrangement setting 10
Bootstrap[477]: Time 0.000000 seconds, bootstrap likelihood -4932.979964, best rearrangement setting 12
Bootstrap[478]: Time 1.000000 seconds, bootstrap likelihood -5077.875745, best rearrangement setting 7
Bootstrap[479]: Time 0.000000 seconds, bootstrap likelihood -5362.705082, best rearrangement setting 6
Bootstrap[480]: Time 1.000000 seconds, bootstrap likelihood -5306.534546, best rearrangement setting 10
Bootstrap[481]: Time 0.000000 seconds, bootstrap likelihood -5073.167438, best rearrangement setting 7
Bootstrap[482]: Time 1.000000 seconds, bootstrap likelihood -5105.263715, best rearrangement setting 6
Bootstrap[483]: Time 0.000000 seconds, bootstrap likelihood -5101.669779, best rearrangement setting 10
Bootstrap[484]: Time 1.000000 seconds, bootstrap likelihood -5001.087801, best rearrangement setting 15
Bootstrap[485]: Time 1.000000 seconds, bootstrap likelihood -4961.694895, best rearrangement setting 15
Bootstrap[486]: Time 0.000000 seconds, bootstrap likelihood -5334.126981, best rearrangement setting 12
Bootstrap[487]: Time 1.000000 seconds, bootstrap likelihood -5037.391362, best rearrangement setting 6
Bootstrap[488]: Time 0.000000 seconds, bootstrap likelihood -5149.647762, best rearrangement setting 15
Bootstrap[489]: Time 1.000000 seconds, bootstrap likelihood -5077.898197, best rearrangement setting 9
Bootstrap[490]: Time 0.000000 seconds, bootstrap likelihood -5008.322854, best rearrangement setting 9
Bootstrap[491]: Time 1.000000 seconds, bootstrap likelihood -5029.750270, best rearrangement setting 6
Bootstrap[492]: Time 0.000000 seconds, bootstrap likelihood -5228.993569, best rearrangement setting 15
Bootstrap[493]: Time 0.000000 seconds, bootstrap likelihood -4618.750829, best rearrangement setting 11
Bootstrap[494]: Time 1.000000 seconds, bootstrap likelihood -5044.933867, best rearrangement setting 14
Bootstrap[495]: Time 0.000000 seconds, bootstrap likelihood -4857.861980, best rearrangement setting 5
Bootstrap[496]: Time 1.000000 seconds, bootstrap likelihood -5110.280013, best rearrangement setting 12
Bootstrap[497]: Time 0.000000 seconds, bootstrap likelihood -5098.050632, best rearrangement setting 10
Bootstrap[498]: Time 1.000000 seconds, bootstrap likelihood -5042.204192, best rearrangement setting 6
Bootstrap[499]: Time 0.000000 seconds, bootstrap likelihood -5095.171565, best rearrangement setting 9
Bootstrap[500]: Time 1.000000 seconds, bootstrap likelihood -5062.931147, best rearrangement setting 14
Bootstrap[501]: Time 0.000000 seconds, bootstrap likelihood -4978.603431, best rearrangement setting 12
Bootstrap[502]: Time 1.000000 seconds, bootstrap likelihood -5151.205280, best rearrangement setting 10
Bootstrap[503]: Time 0.000000 seconds, bootstrap likelihood -5126.905373, best rearrangement setting 12
Bootstrap[504]: Time 1.000000 seconds, bootstrap likelihood -4957.692019, best rearrangement setting 6
Bootstrap[505]: Time 1.000000 seconds, bootstrap likelihood -5270.280950, best rearrangement setting 10
Bootstrap[506]: Time 0.000000 seconds, bootstrap likelihood -5218.842845, best rearrangement setting 12
Bootstrap[507]: Time 1.000000 seconds, bootstrap likelihood -5035.130562, best rearrangement setting 13
Bootstrap[508]: Time 0.000000 seconds, bootstrap likelihood -5162.325466, best rearrangement setting 7
Bootstrap[509]: Time 1.000000 seconds, bootstrap likelihood -5246.006586, best rearrangement setting 10
Bootstrap[510]: Time 0.000000 seconds, bootstrap likelihood -4992.579712, best rearrangement setting 8
Bootstrap[511]: Time 1.000000 seconds, bootstrap likelihood -5434.753081, best rearrangement setting 13
Bootstrap[512]: Time 1.000000 seconds, bootstrap likelihood -5509.627525, best rearrangement setting 15
Bootstrap[513]: Time 0.000000 seconds, bootstrap likelihood -5163.927108, best rearrangement setting 8
Bootstrap[514]: Time 1.000000 seconds, bootstrap likelihood -4794.926461, best rearrangement setting 14
Bootstrap[515]: Time 0.000000 seconds, bootstrap likelihood -5049.958709, best rearrangement setting 7
Bootstrap[516]: Time 1.000000 seconds, bootstrap likelihood -4978.542786, best rearrangement setting 15
Bootstrap[517]: Time 0.000000 seconds, bootstrap likelihood -5179.114856, best rearrangement setting 11
Bootstrap[518]: Time 1.000000 seconds, bootstrap likelihood -5118.034693, best rearrangement setting 5
Bootstrap[519]: Time 0.000000 seconds, bootstrap likelihood -5202.031153, best rearrangement setting 14
Bootstrap[520]: Time 1.000000 seconds, bootstrap likelihood -5040.060938, best rearrangement setting 10
Bootstrap[521]: Time 1.000000 seconds, bootstrap likelihood -4878.880774, best rearrangement setting 13
Bootstrap[522]: Time 0.000000 seconds, bootstrap likelihood -5327.032517, best rearrangement setting 14
Bootstrap[523]: Time 1.000000 seconds, bootstrap likelihood -5100.482641, best rearrangement setting 11
Bootstrap[524]: Time 0.000000 seconds, bootstrap likelihood -5148.748642, best rearrangement setting 11
Bootstrap[525]: Time 1.000000 seconds, bootstrap likelihood -5313.881905, best rearrangement setting 15
Bootstrap[526]: Time 0.000000 seconds, bootstrap likelihood -5210.356019, best rearrangement setting 11
Bootstrap[527]: Time 1.000000 seconds, bootstrap likelihood -5023.764273, best rearrangement setting 10
Bootstrap[528]: Time 0.000000 seconds, bootstrap likelihood -4982.815892, best rearrangement setting 5
Bootstrap[529]: Time 1.000000 seconds, bootstrap likelihood -5079.780825, best rearrangement setting 15
Bootstrap[530]: Time 1.000000 seconds, bootstrap likelihood -4987.340490, best rearrangement setting 5
Bootstrap[531]: Time 0.000000 seconds, bootstrap likelihood -5212.920123, best rearrangement setting 15
Bootstrap[532]: Time 1.000000 seconds, bootstrap likelihood -5142.747248, best rearrangement setting 12
Bootstrap[533]: Time 0.000000 seconds, bootstrap likelihood -4989.548063, best rearrangement setting 15
Bootstrap[534]: Time 1.000000 seconds, bootstrap likelihood -5224.624768, best rearrangement setting 9
Bootstrap[535]: Time 0.000000 seconds, bootstrap likelihood -5224.883116, best rearrangement setting 9
Bootstrap[536]: Time 1.000000 seconds, bootstrap likelihood -5261.625977, best rearrangement setting 12
Bootstrap[537]: Time 1.000000 seconds, bootstrap likelihood -5030.772067, best rearrangement setting 11
Bootstrap[538]: Time 0.000000 seconds, bootstrap likelihood -5261.676899, best rearrangement setting 11
Bootstrap[539]: Time 1.000000 seconds, bootstrap likelihood -5308.680796, best rearrangement setting 7
Bootstrap[540]: Time 0.000000 seconds, bootstrap likelihood -5044.992492, best rearrangement setting 6
Bootstrap[541]: Time 1.000000 seconds, bootstrap likelihood -5125.276928, best rearrangement setting 9
Bootstrap[542]: Time 0.000000 seconds, bootstrap likelihood -5329.197700, best rearrangement setting 9
Bootstrap[543]: Time 1.000000 seconds, bootstrap likelihood -5091.847737, best rearrangement setting 13
Bootstrap[544]: Time 1.000000 seconds, bootstrap likelihood -5094.792255, best rearrangement setting 7
Bootstrap[545]: Time 0.000000 seconds, bootstrap likelihood -5070.888225, best rearrangement setting 11
Bootstrap[546]: Time 1.000000 seconds, bootstrap likelihood -5092.719002, best rearrangement setting 13
Bootstrap[547]: Time 0.000000 seconds, bootstrap likelihood -5000.661612, best rearrangement setting 11
Bootstrap[548]: Time 1.000000 seconds, bootstrap likelihood -5039.462188, best rearrangement setting 15
Bootstrap[549]: Time 0.000000 seconds, bootstrap likelihood -4778.146999, best rearrangement setting 14
Bootstrap[550]: Time 1.000000 seconds, bootstrap likelihood -4917.129597, best rearrangement setting 15
Bootstrap[551]: Time 0.000000 seconds, bootstrap likelihood -5168.679735, best rearrangement setting 14
Bootstrap[552]: Time 1.000000 seconds, bootstrap likelihood -5121.655690, best rearrangement setting 9
Bootstrap[553]: Time 0.000000 seconds, bootstrap likelihood -5149.538759, best rearrangement setting 7
Bootstrap[554]: Time 1.000000 seconds, bootstrap likelihood -5103.609923, best rearrangement setting 12
Bootstrap[555]: Time 1.000000 seconds, bootstrap likelihood -4914.286122, best rearrangement setting 9
Bootstrap[556]: Time 0.000000 seconds, bootstrap likelihood -5240.077926, best rearrangement setting 11
Bootstrap[557]: Time 1.000000 seconds, bootstrap likelihood -5345.980609, best rearrangement setting 6
Bootstrap[558]: Time 0.000000 seconds, bootstrap likelihood -4943.184853, best rearrangement setting 15
Bootstrap[559]: Time 1.000000 seconds, bootstrap likelihood -5209.333776, best rearrangement setting 15
Bootstrap[560]: Time 0.000000 seconds, bootstrap likelihood -4927.428919, best rearrangement setting 10
Bootstrap[561]: Time 1.000000 seconds, bootstrap likelihood -4949.154636, best rearrangement setting 8
Bootstrap[562]: Time 0.000000 seconds, bootstrap likelihood -4856.042777, best rearrangement setting 12
Bootstrap[563]: Time 1.000000 seconds, bootstrap likelihood -5421.120645, best rearrangement setting 14
Bootstrap[564]: Time 1.000000 seconds, bootstrap likelihood -5245.314933, best rearrangement setting 12
Bootstrap[565]: Time 0.000000 seconds, bootstrap likelihood -5099.707611, best rearrangement setting 8
Bootstrap[566]: Time 1.000000 seconds, bootstrap likelihood -5013.226521, best rearrangement setting 11
Bootstrap[567]: Time 0.000000 seconds, bootstrap likelihood -5023.009453, best rearrangement setting 10
Bootstrap[568]: Time 1.000000 seconds, bootstrap likelihood -5156.208165, best rearrangement setting 12
Bootstrap[569]: Time 1.000000 seconds, bootstrap likelihood -5203.218568, best rearrangement setting 8
Bootstrap[570]: Time 0.000000 seconds, bootstrap likelihood -5572.228545, best rearrangement setting 5
Bootstrap[571]: Time 1.000000 seconds, bootstrap likelihood -5199.230706, best rearrangement setting 11
Bootstrap[572]: Time 0.000000 seconds, bootstrap likelihood -4930.084342, best rearrangement setting 15
Bootstrap[573]: Time 1.000000 seconds, bootstrap likelihood -5021.165923, best rearrangement setting 10
Bootstrap[574]: Time 0.000000 seconds, bootstrap likelihood -5204.870852, best rearrangement setting 15
Bootstrap[575]: Time 1.000000 seconds, bootstrap likelihood -5154.019036, best rearrangement setting 11
Bootstrap[576]: Time 0.000000 seconds, bootstrap likelihood -5193.933552, best rearrangement setting 9
Bootstrap[577]: Time 1.000000 seconds, bootstrap likelihood -5144.447874, best rearrangement setting 10
Bootstrap[578]: Time 1.000000 seconds, bootstrap likelihood -4869.750593, best rearrangement setting 8
Bootstrap[579]: Time 0.000000 seconds, bootstrap likelihood -4810.484866, best rearrangement setting 14
Bootstrap[580]: Time 1.000000 seconds, bootstrap likelihood -5050.062804, best rearrangement setting 5
Bootstrap[581]: Time 0.000000 seconds, bootstrap likelihood -5160.121647, best rearrangement setting 12
Bootstrap[582]: Time 1.000000 seconds, bootstrap likelihood -4968.240202, best rearrangement setting 13
Bootstrap[583]: Time 0.000000 seconds, bootstrap likelihood -5334.629052, best rearrangement setting 6
Bootstrap[584]: Time 1.000000 seconds, bootstrap likelihood -5134.551756, best rearrangement setting 12
Bootstrap[585]: Time 0.000000 seconds, bootstrap likelihood -5266.449289, best rearrangement setting 10
Bootstrap[586]: Time 1.000000 seconds, bootstrap likelihood -5446.078031, best rearrangement setting 8
Bootstrap[587]: Time 0.000000 seconds, bootstrap likelihood -4902.502418, best rearrangement setting 12
Bootstrap[588]: Time 1.000000 seconds, bootstrap likelihood -4848.422613, best rearrangement setting 6
Bootstrap[589]: Time 1.000000 seconds, bootstrap likelihood -5087.618558, best rearrangement setting 9
Bootstrap[590]: Time 0.000000 seconds, bootstrap likelihood -4801.469079, best rearrangement setting 6
Bootstrap[591]: Time 1.000000 seconds, bootstrap likelihood -5289.672370, best rearrangement setting 8
Bootstrap[592]: Time 0.000000 seconds, bootstrap likelihood -5106.183567, best rearrangement setting 15
Bootstrap[593]: Time 1.000000 seconds, bootstrap likelihood -4940.948722, best rearrangement setting 14
Bootstrap[594]: Time 0.000000 seconds, bootstrap likelihood -4912.914986, best rearrangement setting 11
Bootstrap[595]: Time 1.000000 seconds, bootstrap likelihood -5333.875182, best rearrangement setting 11
Bootstrap[596]: Time 1.000000 seconds, bootstrap likelihood -4963.126133, best rearrangement setting 9
Bootstrap[597]: Time 0.000000 seconds, bootstrap likelihood -5147.809234, best rearrangement setting 13
Bootstrap[598]: Time 1.000000 seconds, bootstrap likelihood -5302.088631, best rearrangement setting 14
Bootstrap[599]: Time 0.000000 seconds, bootstrap likelihood -5193.694385, best rearrangement setting 11
Bootstrap[600]: Time 1.000000 seconds, bootstrap likelihood -5108.141860, best rearrangement setting 11
Bootstrap[601]: Time 0.000000 seconds, bootstrap likelihood -4957.572708, best rearrangement setting 6
Bootstrap[602]: Time 1.000000 seconds, bootstrap likelihood -5003.842161, best rearrangement setting 11
Bootstrap[603]: Time 1.000000 seconds, bootstrap likelihood -4852.763398, best rearrangement setting 14
Bootstrap[604]: Time 0.000000 seconds, bootstrap likelihood -4934.303750, best rearrangement setting 5
Bootstrap[605]: Time 1.000000 seconds, bootstrap likelihood -4962.623266, best rearrangement setting 9
Bootstrap[606]: Time 0.000000 seconds, bootstrap likelihood -4972.974283, best rearrangement setting 14
Bootstrap[607]: Time 1.000000 seconds, bootstrap likelihood -5264.474969, best rearrangement setting 12
Bootstrap[608]: Time 0.000000 seconds, bootstrap likelihood -5044.492063, best rearrangement setting 8
Bootstrap[609]: Time 1.000000 seconds, bootstrap likelihood -4994.343530, best rearrangement setting 15
Bootstrap[610]: Time 1.000000 seconds, bootstrap likelihood -5365.662566, best rearrangement setting 9
Bootstrap[611]: Time 0.000000 seconds, bootstrap likelihood -4992.840813, best rearrangement setting 7
Bootstrap[612]: Time 1.000000 seconds, bootstrap likelihood -4809.512506, best rearrangement setting 5
Bootstrap[613]: Time 0.000000 seconds, bootstrap likelihood -5066.031494, best rearrangement setting 10
Bootstrap[614]: Time 1.000000 seconds, bootstrap likelihood -5062.403743, best rearrangement setting 12
Bootstrap[615]: Time 0.000000 seconds, bootstrap likelihood -5148.984553, best rearrangement setting 12
Bootstrap[616]: Time 1.000000 seconds, bootstrap likelihood -5518.000583, best rearrangement setting 12
Bootstrap[617]: Time 0.000000 seconds, bootstrap likelihood -5327.825583, best rearrangement setting 11
Bootstrap[618]: Time 1.000000 seconds, bootstrap likelihood -5106.387410, best rearrangement setting 7
Bootstrap[619]: Time 1.000000 seconds, bootstrap likelihood -5383.869890, best rearrangement setting 9
Bootstrap[620]: Time 0.000000 seconds, bootstrap likelihood -5201.310961, best rearrangement setting 15
Bootstrap[621]: Time 1.000000 seconds, bootstrap likelihood -4946.825837, best rearrangement setting 14
Bootstrap[622]: Time 0.000000 seconds, bootstrap likelihood -5008.259226, best rearrangement setting 10
Bootstrap[623]: Time 1.000000 seconds, bootstrap likelihood -5078.876965, best rearrangement setting 12
Bootstrap[624]: Time 0.000000 seconds, bootstrap likelihood -5335.242479, best rearrangement setting 8
Bootstrap[625]: Time 1.000000 seconds, bootstrap likelihood -5022.883843, best rearrangement setting 8
Bootstrap[626]: Time 0.000000 seconds, bootstrap likelihood -5053.963109, best rearrangement setting 12
Bootstrap[627]: Time 1.000000 seconds, bootstrap likelihood -5494.813818, best rearrangement setting 8
Bootstrap[628]: Time 0.000000 seconds, bootstrap likelihood -5279.005876, best rearrangement setting 5
Bootstrap[629]: Time 1.000000 seconds, bootstrap likelihood -4992.497668, best rearrangement setting 9
Bootstrap[630]: Time 0.000000 seconds, bootstrap likelihood -5457.709040, best rearrangement setting 8
Bootstrap[631]: Time 1.000000 seconds, bootstrap likelihood -5046.949024, best rearrangement setting 5
Bootstrap[632]: Time 1.000000 seconds, bootstrap likelihood -5256.281289, best rearrangement setting 6
Bootstrap[633]: Time 0.000000 seconds, bootstrap likelihood -5034.517578, best rearrangement setting 5
Bootstrap[634]: Time 1.000000 seconds, bootstrap likelihood -5097.935054, best rearrangement setting 14
Bootstrap[635]: Time 0.000000 seconds, bootstrap likelihood -4986.043729, best rearrangement setting 6
Bootstrap[636]: Time 1.000000 seconds, bootstrap likelihood -5219.087122, best rearrangement setting 12
Bootstrap[637]: Time 0.000000 seconds, bootstrap likelihood -5157.577320, best rearrangement setting 8
Bootstrap[638]: Time 1.000000 seconds, bootstrap likelihood -5329.412783, best rearrangement setting 7
Bootstrap[639]: Time 0.000000 seconds, bootstrap likelihood -5075.274591, best rearrangement setting 12
Bootstrap[640]: Time 1.000000 seconds, bootstrap likelihood -5156.598961, best rearrangement setting 12
Bootstrap[641]: Time 1.000000 seconds, bootstrap likelihood -5172.780683, best rearrangement setting 12
Bootstrap[642]: Time 0.000000 seconds, bootstrap likelihood -5665.378727, best rearrangement setting 5
Bootstrap[643]: Time 1.000000 seconds, bootstrap likelihood -5113.059461, best rearrangement setting 15
Bootstrap[644]: Time 0.000000 seconds, bootstrap likelihood -5036.533140, best rearrangement setting 13
Bootstrap[645]: Time 1.000000 seconds, bootstrap likelihood -4936.226739, best rearrangement setting 10
Bootstrap[646]: Time 0.000000 seconds, bootstrap likelihood -4923.289623, best rearrangement setting 10
Bootstrap[647]: Time 1.000000 seconds, bootstrap likelihood -5063.786829, best rearrangement setting 12
Bootstrap[648]: Time 1.000000 seconds, bootstrap likelihood -5296.358960, best rearrangement setting 14
Bootstrap[649]: Time 0.000000 seconds, bootstrap likelihood -5320.830140, best rearrangement setting 7
Bootstrap[650]: Time 1.000000 seconds, bootstrap likelihood -5443.925079, best rearrangement setting 10
Bootstrap[651]: Time 0.000000 seconds, bootstrap likelihood -4950.307653, best rearrangement setting 11
Bootstrap[652]: Time 1.000000 seconds, bootstrap likelihood -5291.013327, best rearrangement setting 13
Bootstrap[653]: Time 0.000000 seconds, bootstrap likelihood -4997.899464, best rearrangement setting 14
Bootstrap[654]: Time 1.000000 seconds, bootstrap likelihood -5159.395068, best rearrangement setting 14
Bootstrap[655]: Time 1.000000 seconds, bootstrap likelihood -4939.422186, best rearrangement setting 7
Bootstrap[656]: Time 0.000000 seconds, bootstrap likelihood -5073.793811, best rearrangement setting 6
Bootstrap[657]: Time 1.000000 seconds, bootstrap likelihood -5012.621221, best rearrangement setting 6
Bootstrap[658]: Time 0.000000 seconds, bootstrap likelihood -5074.244819, best rearrangement setting 9
Bootstrap[659]: Time 1.000000 seconds, bootstrap likelihood -5118.292523, best rearrangement setting 8
Bootstrap[660]: Time 0.000000 seconds, bootstrap likelihood -5071.924717, best rearrangement setting 14
Bootstrap[661]: Time 1.000000 seconds, bootstrap likelihood -5326.718577, best rearrangement setting 8
Bootstrap[662]: Time 0.000000 seconds, bootstrap likelihood -5338.387328, best rearrangement setting 7
Bootstrap[663]: Time 1.000000 seconds, bootstrap likelihood -4849.407389, best rearrangement setting 13
Bootstrap[664]: Time 0.000000 seconds, bootstrap likelihood -5145.988211, best rearrangement setting 10
Bootstrap[665]: Time 1.000000 seconds, bootstrap likelihood -4954.601705, best rearrangement setting 10
Bootstrap[666]: Time 1.000000 seconds, bootstrap likelihood -4961.776485, best rearrangement setting 5
Bootstrap[667]: Time 0.000000 seconds, bootstrap likelihood -4988.763807, best rearrangement setting 9
Bootstrap[668]: Time 1.000000 seconds, bootstrap likelihood -5187.480679, best rearrangement setting 15
Bootstrap[669]: Time 0.000000 seconds, bootstrap likelihood -5084.261078, best rearrangement setting 5
Bootstrap[670]: Time 1.000000 seconds, bootstrap likelihood -5104.758102, best rearrangement setting 11
Bootstrap[671]: Time 0.000000 seconds, bootstrap likelihood -5118.633014, best rearrangement setting 8
Bootstrap[672]: Time 1.000000 seconds, bootstrap likelihood -4966.230370, best rearrangement setting 15
Bootstrap[673]: Time 0.000000 seconds, bootstrap likelihood -5453.624119, best rearrangement setting 12
Bootstrap[674]: Time 1.000000 seconds, bootstrap likelihood -5039.395881, best rearrangement setting 13
Bootstrap[675]: Time 0.000000 seconds, bootstrap likelihood -4879.095919, best rearrangement setting 10
Bootstrap[676]: Time 1.000000 seconds, bootstrap likelihood -5185.650530, best rearrangement setting 12
Bootstrap[677]: Time 1.000000 seconds, bootstrap likelihood -5238.733173, best rearrangement setting 7
Bootstrap[678]: Time 0.000000 seconds, bootstrap likelihood -4973.071304, best rearrangement setting 8
Bootstrap[679]: Time 1.000000 seconds, bootstrap likelihood -5139.438457, best rearrangement setting 8
Bootstrap[680]: Time 0.000000 seconds, bootstrap likelihood -5096.811947, best rearrangement setting 10
Bootstrap[681]: Time 1.000000 seconds, bootstrap likelihood -5393.939235, best rearrangement setting 13
Bootstrap[682]: Time 0.000000 seconds, bootstrap likelihood -5398.703675, best rearrangement setting 8
Bootstrap[683]: Time 1.000000 seconds, bootstrap likelihood -4916.564608, best rearrangement setting 9
Bootstrap[684]: Time 1.000000 seconds, bootstrap likelihood -5042.402722, best rearrangement setting 5
Bootstrap[685]: Time 0.000000 seconds, bootstrap likelihood -5058.266371, best rearrangement setting 9
Bootstrap[686]: Time 1.000000 seconds, bootstrap likelihood -5178.136582, best rearrangement setting 9
Bootstrap[687]: Time 0.000000 seconds, bootstrap likelihood -5250.329952, best rearrangement setting 5
Bootstrap[688]: Time 1.000000 seconds, bootstrap likelihood -5031.175566, best rearrangement setting 14
Bootstrap[689]: Time 0.000000 seconds, bootstrap likelihood -5043.053462, best rearrangement setting 7
Bootstrap[690]: Time 1.000000 seconds, bootstrap likelihood -5322.390737, best rearrangement setting 7
Bootstrap[691]: Time 0.000000 seconds, bootstrap likelihood -5249.198057, best rearrangement setting 5
Bootstrap[692]: Time 1.000000 seconds, bootstrap likelihood -4946.735020, best rearrangement setting 12
Bootstrap[693]: Time 1.000000 seconds, bootstrap likelihood -5050.477059, best rearrangement setting 10
Bootstrap[694]: Time 0.000000 seconds, bootstrap likelihood -5085.575145, best rearrangement setting 8
Bootstrap[695]: Time 1.000000 seconds, bootstrap likelihood -5164.909327, best rearrangement setting 8
Bootstrap[696]: Time 0.000000 seconds, bootstrap likelihood -5131.619543, best rearrangement setting 12
Bootstrap[697]: Time 1.000000 seconds, bootstrap likelihood -4810.355217, best rearrangement setting 9
Bootstrap[698]: Time 0.000000 seconds, bootstrap likelihood -5445.068950, best rearrangement setting 10
Bootstrap[699]: Time 1.000000 seconds, bootstrap likelihood -5238.120395, best rearrangement setting 14
Bootstrap[700]: Time 1.000000 seconds, bootstrap likelihood -5026.904253, best rearrangement setting 13
Bootstrap[701]: Time 0.000000 seconds, bootstrap likelihood -5342.374237, best rearrangement setting 12
Bootstrap[702]: Time 1.000000 seconds, bootstrap likelihood -4985.515902, best rearrangement setting 11
Bootstrap[703]: Time 0.000000 seconds, bootstrap likelihood -5568.900376, best rearrangement setting 9
Bootstrap[704]: Time 1.000000 seconds, bootstrap likelihood -5199.006983, best rearrangement setting 9
Bootstrap[705]: Time 0.000000 seconds, bootstrap likelihood -4731.872813, best rearrangement setting 13
Bootstrap[706]: Time 1.000000 seconds, bootstrap likelihood -4946.050183, best rearrangement setting 8
Bootstrap[707]: Time 0.000000 seconds, bootstrap likelihood -5235.224537, best rearrangement setting 7
Bootstrap[708]: Time 1.000000 seconds, bootstrap likelihood -5158.351948, best rearrangement setting 7
Bootstrap[709]: Time 1.000000 seconds, bootstrap likelihood -5082.121576, best rearrangement setting 15
Bootstrap[710]: Time 0.000000 seconds, bootstrap likelihood -5121.977561, best rearrangement setting 8
Bootstrap[711]: Time 1.000000 seconds, bootstrap likelihood -5161.858283, best rearrangement setting 14
Bootstrap[712]: Time 0.000000 seconds, bootstrap likelihood -5062.971717, best rearrangement setting 9
Bootstrap[713]: Time 1.000000 seconds, bootstrap likelihood -4918.268322, best rearrangement setting 15
Bootstrap[714]: Time 0.000000 seconds, bootstrap likelihood -4748.778602, best rearrangement setting 8
Bootstrap[715]: Time 1.000000 seconds, bootstrap likelihood -5167.090351, best rearrangement setting 15
Bootstrap[716]: Time 0.000000 seconds, bootstrap likelihood -5105.048957, best rearrangement setting 6
Bootstrap[717]: Time 1.000000 seconds, bootstrap likelihood -5112.123888, best rearrangement setting 6
Bootstrap[718]: Time 0.000000 seconds, bootstrap likelihood -5326.034188, best rearrangement setting 11
Bootstrap[719]: Time 1.000000 seconds, bootstrap likelihood -5089.457595, best rearrangement setting 11
Bootstrap[720]: Time 1.000000 seconds, bootstrap likelihood -5040.634695, best rearrangement setting 10
Bootstrap[721]: Time 0.000000 seconds, bootstrap likelihood -5232.676733, best rearrangement setting 15
Bootstrap[722]: Time 1.000000 seconds, bootstrap likelihood -5046.556492, best rearrangement setting 5
Bootstrap[723]: Time 0.000000 seconds, bootstrap likelihood -5203.570346, best rearrangement setting 15
Bootstrap[724]: Time 1.000000 seconds, bootstrap likelihood -5108.410064, best rearrangement setting 7
Bootstrap[725]: Time 0.000000 seconds, bootstrap likelihood -4804.125145, best rearrangement setting 10
Bootstrap[726]: Time 1.000000 seconds, bootstrap likelihood -4872.846647, best rearrangement setting 11
Bootstrap[727]: Time 0.000000 seconds, bootstrap likelihood -5185.639002, best rearrangement setting 10
Bootstrap[728]: Time 1.000000 seconds, bootstrap likelihood -4925.431607, best rearrangement setting 13
Bootstrap[729]: Time 1.000000 seconds, bootstrap likelihood -4870.241515, best rearrangement setting 11
Bootstrap[730]: Time 0.000000 seconds, bootstrap likelihood -5370.532671, best rearrangement setting 6
Bootstrap[731]: Time 1.000000 seconds, bootstrap likelihood -5252.456549, best rearrangement setting 13
Bootstrap[732]: Time 0.000000 seconds, bootstrap likelihood -5269.314008, best rearrangement setting 13
Bootstrap[733]: Time 1.000000 seconds, bootstrap likelihood -5119.044372, best rearrangement setting 8
Bootstrap[734]: Time 0.000000 seconds, bootstrap likelihood -5220.231315, best rearrangement setting 9
Bootstrap[735]: Time 1.000000 seconds, bootstrap likelihood -5092.948834, best rearrangement setting 10
Bootstrap[736]: Time 0.000000 seconds, bootstrap likelihood -5076.169840, best rearrangement setting 7
Bootstrap[737]: Time 1.000000 seconds, bootstrap likelihood -5119.800087, best rearrangement setting 5
Bootstrap[738]: Time 1.000000 seconds, bootstrap likelihood -4938.242093, best rearrangement setting 11
Bootstrap[739]: Time 0.000000 seconds, bootstrap likelihood -5225.681903, best rearrangement setting 11
Bootstrap[740]: Time 1.000000 seconds, bootstrap likelihood -5130.186906, best rearrangement setting 9
Bootstrap[741]: Time 0.000000 seconds, bootstrap likelihood -4934.724583, best rearrangement setting 8
Bootstrap[742]: Time 1.000000 seconds, bootstrap likelihood -5449.251189, best rearrangement setting 8
Bootstrap[743]: Time 0.000000 seconds, bootstrap likelihood -5016.645467, best rearrangement setting 11
Bootstrap[744]: Time 1.000000 seconds, bootstrap likelihood -5108.874163, best rearrangement setting 11
Bootstrap[745]: Time 0.000000 seconds, bootstrap likelihood -5105.542912, best rearrangement setting 7
Bootstrap[746]: Time 1.000000 seconds, bootstrap likelihood -5110.005211, best rearrangement setting 8
Bootstrap[747]: Time 0.000000 seconds, bootstrap likelihood -5062.152600, best rearrangement setting 12
Bootstrap[748]: Time 1.000000 seconds, bootstrap likelihood -5405.907442, best rearrangement setting 6
Bootstrap[749]: Time 0.000000 seconds, bootstrap likelihood -4926.930558, best rearrangement setting 6
Bootstrap[750]: Time 0.000000 seconds, bootstrap likelihood -4934.756973, best rearrangement setting 5
Bootstrap[751]: Time 1.000000 seconds, bootstrap likelihood -4954.354889, best rearrangement setting 15
Bootstrap[752]: Time 0.000000 seconds, bootstrap likelihood -5482.553196, best rearrangement setting 8
Bootstrap[753]: Time 1.000000 seconds, bootstrap likelihood -5369.805503, best rearrangement setting 9
Bootstrap[754]: Time 0.000000 seconds, bootstrap likelihood -5166.859966, best rearrangement setting 5
Bootstrap[755]: Time 1.000000 seconds, bootstrap likelihood -4997.003490, best rearrangement setting 11
Bootstrap[756]: Time 0.000000 seconds, bootstrap likelihood -4848.043461, best rearrangement setting 7
Bootstrap[757]: Time 1.000000 seconds, bootstrap likelihood -5520.320513, best rearrangement setting 9
Bootstrap[758]: Time 1.000000 seconds, bootstrap likelihood -4687.786173, best rearrangement setting 9
Bootstrap[759]: Time 0.000000 seconds, bootstrap likelihood -5303.421601, best rearrangement setting 8
Bootstrap[760]: Time 1.000000 seconds, bootstrap likelihood -5332.226927, best rearrangement setting 8
Bootstrap[761]: Time 0.000000 seconds, bootstrap likelihood -4885.106225, best rearrangement setting 6
Bootstrap[762]: Time 1.000000 seconds, bootstrap likelihood -5183.470598, best rearrangement setting 13
Bootstrap[763]: Time 1.000000 seconds, bootstrap likelihood -5218.524810, best rearrangement setting 10
Bootstrap[764]: Time 0.000000 seconds, bootstrap likelihood -5133.515948, best rearrangement setting 10
Bootstrap[765]: Time 1.000000 seconds, bootstrap likelihood -4871.323555, best rearrangement setting 8
Bootstrap[766]: Time 0.000000 seconds, bootstrap likelihood -5042.921358, best rearrangement setting 9
Bootstrap[767]: Time 1.000000 seconds, bootstrap likelihood -5249.449372, best rearrangement setting 12
Bootstrap[768]: Time 1.000000 seconds, bootstrap likelihood -5132.120604, best rearrangement setting 8
Bootstrap[769]: Time 0.000000 seconds, bootstrap likelihood -5270.271659, best rearrangement setting 9
Bootstrap[770]: Time 1.000000 seconds, bootstrap likelihood -5427.915419, best rearrangement setting 7
Bootstrap[771]: Time 0.000000 seconds, bootstrap likelihood -5264.287704, best rearrangement setting 7
Bootstrap[772]: Time 1.000000 seconds, bootstrap likelihood -5078.652294, best rearrangement setting 8
Bootstrap[773]: Time 0.000000 seconds, bootstrap likelihood -4773.965309, best rearrangement setting 14
Bootstrap[774]: Time 1.000000 seconds, bootstrap likelihood -5074.811937, best rearrangement setting 7
Bootstrap[775]: Time 1.000000 seconds, bootstrap likelihood -5105.253400, best rearrangement setting 15
Bootstrap[776]: Time 0.000000 seconds, bootstrap likelihood -4964.461085, best rearrangement setting 12
Bootstrap[777]: Time 1.000000 seconds, bootstrap likelihood -5073.031315, best rearrangement setting 11
Bootstrap[778]: Time 0.000000 seconds, bootstrap likelihood -5212.053172, best rearrangement setting 11
Bootstrap[779]: Time 1.000000 seconds, bootstrap likelihood -5038.345879, best rearrangement setting 13
Bootstrap[780]: Time 0.000000 seconds, bootstrap likelihood -4955.346691, best rearrangement setting 14
Bootstrap[781]: Time 1.000000 seconds, bootstrap likelihood -5385.399056, best rearrangement setting 7
Bootstrap[782]: Time 0.000000 seconds, bootstrap likelihood -5257.611097, best rearrangement setting 13
Bootstrap[783]: Time 1.000000 seconds, bootstrap likelihood -5006.088753, best rearrangement setting 13
Bootstrap[784]: Time 0.000000 seconds, bootstrap likelihood -5242.204895, best rearrangement setting 15
Bootstrap[785]: Time 1.000000 seconds, bootstrap likelihood -5227.936009, best rearrangement setting 6
Bootstrap[786]: Time 1.000000 seconds, bootstrap likelihood -5291.385367, best rearrangement setting 15
Bootstrap[787]: Time 0.000000 seconds, bootstrap likelihood -5024.705819, best rearrangement setting 11
Bootstrap[788]: Time 1.000000 seconds, bootstrap likelihood -5354.506903, best rearrangement setting 14
Bootstrap[789]: Time 0.000000 seconds, bootstrap likelihood -5131.241707, best rearrangement setting 11
Bootstrap[790]: Time 1.000000 seconds, bootstrap likelihood -5257.496567, best rearrangement setting 8
Bootstrap[791]: Time 1.000000 seconds, bootstrap likelihood -4991.727331, best rearrangement setting 9
Bootstrap[792]: Time 0.000000 seconds, bootstrap likelihood -5246.858636, best rearrangement setting 5
Bootstrap[793]: Time 1.000000 seconds, bootstrap likelihood -5158.679646, best rearrangement setting 12
Bootstrap[794]: Time 0.000000 seconds, bootstrap likelihood -5108.951293, best rearrangement setting 14
Bootstrap[795]: Time 1.000000 seconds, bootstrap likelihood -5154.748053, best rearrangement setting 7
Bootstrap[796]: Time 0.000000 seconds, bootstrap likelihood -5262.771602, best rearrangement setting 8
Bootstrap[797]: Time 1.000000 seconds, bootstrap likelihood -5274.653114, best rearrangement setting 12
Bootstrap[798]: Time 0.000000 seconds, bootstrap likelihood -5122.809403, best rearrangement setting 7
Bootstrap[799]: Time 1.000000 seconds, bootstrap likelihood -5051.766462, best rearrangement setting 14
Bootstrap[800]: Time 0.000000 seconds, bootstrap likelihood -5012.027626, best rearrangement setting 9
Bootstrap[801]: Time 1.000000 seconds, bootstrap likelihood -5327.187683, best rearrangement setting 8
Bootstrap[802]: Time 0.000000 seconds, bootstrap likelihood -4923.047817, best rearrangement setting 11
Bootstrap[803]: Time 1.000000 seconds, bootstrap likelihood -4993.428740, best rearrangement setting 13
Bootstrap[804]: Time 0.000000 seconds, bootstrap likelihood -5161.134062, best rearrangement setting 12
Bootstrap[805]: Time 1.000000 seconds, bootstrap likelihood -5214.388879, best rearrangement setting 8
Bootstrap[806]: Time 1.000000 seconds, bootstrap likelihood -4924.257531, best rearrangement setting 8
Bootstrap[807]: Time 0.000000 seconds, bootstrap likelihood -5035.969323, best rearrangement setting 8
Bootstrap[808]: Time 1.000000 seconds, bootstrap likelihood -4856.010429, best rearrangement setting 15
Bootstrap[809]: Time 0.000000 seconds, bootstrap likelihood -4985.957636, best rearrangement setting 9
Bootstrap[810]: Time 1.000000 seconds, bootstrap likelihood -5072.930346, best rearrangement setting 11
Bootstrap[811]: Time 1.000000 seconds, bootstrap likelihood -5154.837998, best rearrangement setting 11
Bootstrap[812]: Time 0.000000 seconds, bootstrap likelihood -5349.976108, best rearrangement setting 7
Bootstrap[813]: Time 1.000000 seconds, bootstrap likelihood -4732.730104, best rearrangement setting 11
Bootstrap[814]: Time 0.000000 seconds, bootstrap likelihood -5231.187241, best rearrangement setting 8
Bootstrap[815]: Time 1.000000 seconds, bootstrap likelihood -5351.204942, best rearrangement setting 8
Bootstrap[816]: Time 0.000000 seconds, bootstrap likelihood -5378.299789, best rearrangement setting 7
Bootstrap[817]: Time 1.000000 seconds, bootstrap likelihood -5416.839950, best rearrangement setting 9
Bootstrap[818]: Time 0.000000 seconds, bootstrap likelihood -4895.528472, best rearrangement setting 8
Bootstrap[819]: Time 1.000000 seconds, bootstrap likelihood -5365.548650, best rearrangement setting 9
Bootstrap[820]: Time 0.000000 seconds, bootstrap likelihood -5029.651257, best rearrangement setting 9
Bootstrap[821]: Time 1.000000 seconds, bootstrap likelihood -4915.450219, best rearrangement setting 10
Bootstrap[822]: Time 0.000000 seconds, bootstrap likelihood -5263.945782, best rearrangement setting 9
Bootstrap[823]: Time 1.000000 seconds, bootstrap likelihood -5105.799995, best rearrangement setting 15
Bootstrap[824]: Time 1.000000 seconds, bootstrap likelihood -5060.147011, best rearrangement setting 6
Bootstrap[825]: Time 0.000000 seconds, bootstrap likelihood -5006.801966, best rearrangement setting 13
Bootstrap[826]: Time 1.000000 seconds, bootstrap likelihood -5298.203224, best rearrangement setting 5
Bootstrap[827]: Time 0.000000 seconds, bootstrap likelihood -5095.715890, best rearrangement setting 9
Bootstrap[828]: Time 1.000000 seconds, bootstrap likelihood -4779.661688, best rearrangement setting 9
Bootstrap[829]: Time 0.000000 seconds, bootstrap likelihood -5036.582156, best rearrangement setting 15
Bootstrap[830]: Time 1.000000 seconds, bootstrap likelihood -5120.295509, best rearrangement setting 15
Bootstrap[831]: Time 1.000000 seconds, bootstrap likelihood -5539.100274, best rearrangement setting 14
Bootstrap[832]: Time 0.000000 seconds, bootstrap likelihood -5295.030321, best rearrangement setting 5
Bootstrap[833]: Time 1.000000 seconds, bootstrap likelihood -4798.143016, best rearrangement setting 10
Bootstrap[834]: Time 0.000000 seconds, bootstrap likelihood -4907.708681, best rearrangement setting 15
Bootstrap[835]: Time 1.000000 seconds, bootstrap likelihood -4993.829119, best rearrangement setting 14
Bootstrap[836]: Time 0.000000 seconds, bootstrap likelihood -5356.518099, best rearrangement setting 5
Bootstrap[837]: Time 1.000000 seconds, bootstrap likelihood -5054.719927, best rearrangement setting 6
Bootstrap[838]: Time 0.000000 seconds, bootstrap likelihood -5109.208094, best rearrangement setting 7
Bootstrap[839]: Time 1.000000 seconds, bootstrap likelihood -4829.915453, best rearrangement setting 6
Bootstrap[840]: Time 0.000000 seconds, bootstrap likelihood -5135.317522, best rearrangement setting 13
Bootstrap[841]: Time 1.000000 seconds, bootstrap likelihood -5382.929493, best rearrangement setting 15
Bootstrap[842]: Time 0.000000 seconds, bootstrap likelihood -4775.516002, best rearrangement setting 5
Bootstrap[843]: Time 1.000000 seconds, bootstrap likelihood -4729.811076, best rearrangement setting 12
Bootstrap[844]: Time 1.000000 seconds, bootstrap likelihood -4967.843605, best rearrangement setting 11
Bootstrap[845]: Time 0.000000 seconds, bootstrap likelihood -5279.860813, best rearrangement setting 6
Bootstrap[846]: Time 1.000000 seconds, bootstrap likelihood -5089.540475, best rearrangement setting 7
Bootstrap[847]: Time 0.000000 seconds, bootstrap likelihood -5020.873371, best rearrangement setting 7
Bootstrap[848]: Time 1.000000 seconds, bootstrap likelihood -5083.203671, best rearrangement setting 9
Bootstrap[849]: Time 0.000000 seconds, bootstrap likelihood -5053.237036, best rearrangement setting 15
Bootstrap[850]: Time 1.000000 seconds, bootstrap likelihood -5174.472071, best rearrangement setting 10
Bootstrap[851]: Time 0.000000 seconds, bootstrap likelihood -5142.220383, best rearrangement setting 5
Bootstrap[852]: Time 1.000000 seconds, bootstrap likelihood -5088.183638, best rearrangement setting 15
Bootstrap[853]: Time 1.000000 seconds, bootstrap likelihood -5192.247380, best rearrangement setting 12
Bootstrap[854]: Time 0.000000 seconds, bootstrap likelihood -5141.596344, best rearrangement setting 13
Bootstrap[855]: Time 1.000000 seconds, bootstrap likelihood -4771.309752, best rearrangement setting 14
Bootstrap[856]: Time 0.000000 seconds, bootstrap likelihood -5004.720268, best rearrangement setting 14
Bootstrap[857]: Time 1.000000 seconds, bootstrap likelihood -5112.774837, best rearrangement setting 5
Bootstrap[858]: Time 0.000000 seconds, bootstrap likelihood -5276.211132, best rearrangement setting 8
Bootstrap[859]: Time 1.000000 seconds, bootstrap likelihood -5362.014698, best rearrangement setting 11
Bootstrap[860]: Time 1.000000 seconds, bootstrap likelihood -5287.404546, best rearrangement setting 11
Bootstrap[861]: Time 0.000000 seconds, bootstrap likelihood -5057.065719, best rearrangement setting 7
Bootstrap[862]: Time 1.000000 seconds, bootstrap likelihood -5273.196451, best rearrangement setting 15
Bootstrap[863]: Time 0.000000 seconds, bootstrap likelihood -5209.095658, best rearrangement setting 14
Bootstrap[864]: Time 1.000000 seconds, bootstrap likelihood -5084.609187, best rearrangement setting 11
Bootstrap[865]: Time 0.000000 seconds, bootstrap likelihood -5299.229309, best rearrangement setting 12
Bootstrap[866]: Time 1.000000 seconds, bootstrap likelihood -4937.860185, best rearrangement setting 10
Bootstrap[867]: Time 0.000000 seconds, bootstrap likelihood -5090.157865, best rearrangement setting 7
Bootstrap[868]: Time 1.000000 seconds, bootstrap likelihood -4828.018481, best rearrangement setting 15
Bootstrap[869]: Time 1.000000 seconds, bootstrap likelihood -5114.578043, best rearrangement setting 8
Bootstrap[870]: Time 0.000000 seconds, bootstrap likelihood -5076.533746, best rearrangement setting 14
Bootstrap[871]: Time 1.000000 seconds, bootstrap likelihood -5061.056574, best rearrangement setting 5
Bootstrap[872]: Time 0.000000 seconds, bootstrap likelihood -5031.944804, best rearrangement setting 7
Bootstrap[873]: Time 1.000000 seconds, bootstrap likelihood -5093.535969, best rearrangement setting 12
Bootstrap[874]: Time 0.000000 seconds, bootstrap likelihood -4901.079507, best rearrangement setting 8
Bootstrap[875]: Time 1.000000 seconds, bootstrap likelihood -5033.202295, best rearrangement setting 11
Bootstrap[876]: Time 0.000000 seconds, bootstrap likelihood -5117.392519, best rearrangement setting 9
Bootstrap[877]: Time 1.000000 seconds, bootstrap likelihood -5002.701796, best rearrangement setting 7
Bootstrap[878]: Time 1.000000 seconds, bootstrap likelihood -5102.254014, best rearrangement setting 11
Bootstrap[879]: Time 0.000000 seconds, bootstrap likelihood -5346.509508, best rearrangement setting 15
Bootstrap[880]: Time 1.000000 seconds, bootstrap likelihood -5180.108802, best rearrangement setting 15
Bootstrap[881]: Time 0.000000 seconds, bootstrap likelihood -5100.707248, best rearrangement setting 15
Bootstrap[882]: Time 1.000000 seconds, bootstrap likelihood -5236.021003, best rearrangement setting 15
Bootstrap[883]: Time 0.000000 seconds, bootstrap likelihood -5128.206532, best rearrangement setting 15
Bootstrap[884]: Time 1.000000 seconds, bootstrap likelihood -4932.595355, best rearrangement setting 6
Bootstrap[885]: Time 0.000000 seconds, bootstrap likelihood -5056.896786, best rearrangement setting 10
Bootstrap[886]: Time 1.000000 seconds, bootstrap likelihood -5212.375303, best rearrangement setting 5
Bootstrap[887]: Time 1.000000 seconds, bootstrap likelihood -5152.602394, best rearrangement setting 8
Bootstrap[888]: Time 0.000000 seconds, bootstrap likelihood -5131.098430, best rearrangement setting 6
Bootstrap[889]: Time 1.000000 seconds, bootstrap likelihood -5096.111264, best rearrangement setting 15
Bootstrap[890]: Time 0.000000 seconds, bootstrap likelihood -5412.237690, best rearrangement setting 15
Bootstrap[891]: Time 1.000000 seconds, bootstrap likelihood -4912.835272, best rearrangement setting 8
Bootstrap[892]: Time 0.000000 seconds, bootstrap likelihood -5312.789410, best rearrangement setting 12
Bootstrap[893]: Time 1.000000 seconds, bootstrap likelihood -4991.472605, best rearrangement setting 7
Bootstrap[894]: Time 1.000000 seconds, bootstrap likelihood -4896.629097, best rearrangement setting 13
Bootstrap[895]: Time 0.000000 seconds, bootstrap likelihood -4865.877189, best rearrangement setting 14
Bootstrap[896]: Time 1.000000 seconds, bootstrap likelihood -4949.833599, best rearrangement setting 7
Bootstrap[897]: Time 0.000000 seconds, bootstrap likelihood -5042.058405, best rearrangement setting 14
Bootstrap[898]: Time 1.000000 seconds, bootstrap likelihood -5139.785471, best rearrangement setting 14
Bootstrap[899]: Time 0.000000 seconds, bootstrap likelihood -5021.310824, best rearrangement setting 11
Bootstrap[900]: Time 1.000000 seconds, bootstrap likelihood -5221.697134, best rearrangement setting 10
Bootstrap[901]: Time 1.000000 seconds, bootstrap likelihood -5302.170081, best rearrangement setting 11
Bootstrap[902]: Time 0.000000 seconds, bootstrap likelihood -5080.978983, best rearrangement setting 9
Bootstrap[903]: Time 1.000000 seconds, bootstrap likelihood -5002.547471, best rearrangement setting 12
Bootstrap[904]: Time 0.000000 seconds, bootstrap likelihood -4937.446315, best rearrangement setting 6
Bootstrap[905]: Time 1.000000 seconds, bootstrap likelihood -5000.870957, best rearrangement setting 15
Bootstrap[906]: Time 0.000000 seconds, bootstrap likelihood -5199.946786, best rearrangement setting 12
Bootstrap[907]: Time 1.000000 seconds, bootstrap likelihood -5179.763814, best rearrangement setting 12
Bootstrap[908]: Time 0.000000 seconds, bootstrap likelihood -4853.357291, best rearrangement setting 14
Bootstrap[909]: Time 1.000000 seconds, bootstrap likelihood -4896.349276, best rearrangement setting 14
Bootstrap[910]: Time 1.000000 seconds, bootstrap likelihood -4987.500502, best rearrangement setting 10
Bootstrap[911]: Time 0.000000 seconds, bootstrap likelihood -5010.475945, best rearrangement setting 7
Bootstrap[912]: Time 1.000000 seconds, bootstrap likelihood -5126.289025, best rearrangement setting 14
Bootstrap[913]: Time 0.000000 seconds, bootstrap likelihood -5247.366179, best rearrangement setting 7
Bootstrap[914]: Time 1.000000 seconds, bootstrap likelihood -4950.439612, best rearrangement setting 8
Bootstrap[915]: Time 1.000000 seconds, bootstrap likelihood -5313.567015, best rearrangement setting 7
Bootstrap[916]: Time 0.000000 seconds, bootstrap likelihood -5600.887962, best rearrangement setting 12
Bootstrap[917]: Time 1.000000 seconds, bootstrap likelihood -4848.829206, best rearrangement setting 13
Bootstrap[918]: Time 0.000000 seconds, bootstrap likelihood -4758.142250, best rearrangement setting 5
Bootstrap[919]: Time 1.000000 seconds, bootstrap likelihood -5113.203815, best rearrangement setting 10
Bootstrap[920]: Time 1.000000 seconds, bootstrap likelihood -5193.845669, best rearrangement setting 13
Bootstrap[921]: Time 0.000000 seconds, bootstrap likelihood -5001.408093, best rearrangement setting 11
Bootstrap[922]: Time 1.000000 seconds, bootstrap likelihood -5008.067554, best rearrangement setting 11
Bootstrap[923]: Time 0.000000 seconds, bootstrap likelihood -4922.368161, best rearrangement setting 6
Bootstrap[924]: Time 1.000000 seconds, bootstrap likelihood -5386.225189, best rearrangement setting 8
Bootstrap[925]: Time 1.000000 seconds, bootstrap likelihood -5428.929850, best rearrangement setting 7
Bootstrap[926]: Time 0.000000 seconds, bootstrap likelihood -4883.975308, best rearrangement setting 9
Bootstrap[927]: Time 1.000000 seconds, bootstrap likelihood -5050.287476, best rearrangement setting 7
Bootstrap[928]: Time 0.000000 seconds, bootstrap likelihood -5192.671495, best rearrangement setting 15
Bootstrap[929]: Time 1.000000 seconds, bootstrap likelihood -5147.398977, best rearrangement setting 11
Bootstrap[930]: Time 1.000000 seconds, bootstrap likelihood -4859.142985, best rearrangement setting 15
Bootstrap[931]: Time 0.000000 seconds, bootstrap likelihood -5360.503554, best rearrangement setting 5
Bootstrap[932]: Time 1.000000 seconds, bootstrap likelihood -5098.692207, best rearrangement setting 13
Bootstrap[933]: Time 0.000000 seconds, bootstrap likelihood -5170.990460, best rearrangement setting 14
Bootstrap[934]: Time 1.000000 seconds, bootstrap likelihood -4978.578715, best rearrangement setting 8
Bootstrap[935]: Time 0.000000 seconds, bootstrap likelihood -4985.375305, best rearrangement setting 13
Bootstrap[936]: Time 1.000000 seconds, bootstrap likelihood -5098.828269, best rearrangement setting 8
Bootstrap[937]: Time 0.000000 seconds, bootstrap likelihood -5177.529747, best rearrangement setting 10
Bootstrap[938]: Time 1.000000 seconds, bootstrap likelihood -5232.300911, best rearrangement setting 15
Bootstrap[939]: Time 0.000000 seconds, bootstrap likelihood -5188.337965, best rearrangement setting 13
Bootstrap[940]: Time 1.000000 seconds, bootstrap likelihood -5027.613692, best rearrangement setting 14
Bootstrap[941]: Time 1.000000 seconds, bootstrap likelihood -5281.629878, best rearrangement setting 10
Bootstrap[942]: Time 0.000000 seconds, bootstrap likelihood -5011.147756, best rearrangement setting 13
Bootstrap[943]: Time 1.000000 seconds, bootstrap likelihood -5023.667161, best rearrangement setting 13
Bootstrap[944]: Time 0.000000 seconds, bootstrap likelihood -5162.004263, best rearrangement setting 5
Bootstrap[945]: Time 1.000000 seconds, bootstrap likelihood -5368.992876, best rearrangement setting 8
Bootstrap[946]: Time 0.000000 seconds, bootstrap likelihood -5237.835485, best rearrangement setting 13
Bootstrap[947]: Time 1.000000 seconds, bootstrap likelihood -5046.505123, best rearrangement setting 12
Bootstrap[948]: Time 0.000000 seconds, bootstrap likelihood -5074.604184, best rearrangement setting 15
Bootstrap[949]: Time 1.000000 seconds, bootstrap likelihood -5012.841033, best rearrangement setting 14
Bootstrap[950]: Time 1.000000 seconds, bootstrap likelihood -5376.390513, best rearrangement setting 5
Bootstrap[951]: Time 0.000000 seconds, bootstrap likelihood -5116.904589, best rearrangement setting 10
Bootstrap[952]: Time 1.000000 seconds, bootstrap likelihood -4984.306230, best rearrangement setting 8
Bootstrap[953]: Time 0.000000 seconds, bootstrap likelihood -5297.100579, best rearrangement setting 10
Bootstrap[954]: Time 1.000000 seconds, bootstrap likelihood -4858.578119, best rearrangement setting 7
Bootstrap[955]: Time 0.000000 seconds, bootstrap likelihood -4993.173726, best rearrangement setting 13
Bootstrap[956]: Time 1.000000 seconds, bootstrap likelihood -5193.751264, best rearrangement setting 13
Bootstrap[957]: Time 1.000000 seconds, bootstrap likelihood -5164.733922, best rearrangement setting 5
Bootstrap[958]: Time 0.000000 seconds, bootstrap likelihood -5045.634744, best rearrangement setting 6
Bootstrap[959]: Time 1.000000 seconds, bootstrap likelihood -5241.465666, best rearrangement setting 5
Bootstrap[960]: Time 0.000000 seconds, bootstrap likelihood -5073.379693, best rearrangement setting 11
Bootstrap[961]: Time 1.000000 seconds, bootstrap likelihood -4699.888009, best rearrangement setting 6
Bootstrap[962]: Time 0.000000 seconds, bootstrap likelihood -5095.409147, best rearrangement setting 15
Bootstrap[963]: Time 1.000000 seconds, bootstrap likelihood -5127.830140, best rearrangement setting 8
Bootstrap[964]: Time 0.000000 seconds, bootstrap likelihood -5194.184245, best rearrangement setting 11
Bootstrap[965]: Time 1.000000 seconds, bootstrap likelihood -5168.512806, best rearrangement setting 5
Bootstrap[966]: Time 0.000000 seconds, bootstrap likelihood -5407.351449, best rearrangement setting 11
Bootstrap[967]: Time 1.000000 seconds, bootstrap likelihood -5390.941300, best rearrangement setting 15
Bootstrap[968]: Time 1.000000 seconds, bootstrap likelihood -5047.248079, best rearrangement setting 5
Bootstrap[969]: Time 0.000000 seconds, bootstrap likelihood -5266.395469, best rearrangement setting 11
Bootstrap[970]: Time 1.000000 seconds, bootstrap likelihood -4949.363294, best rearrangement setting 7
Bootstrap[971]: Time 0.000000 seconds, bootstrap likelihood -4972.962004, best rearrangement setting 9
Bootstrap[972]: Time 1.000000 seconds, bootstrap likelihood -5085.061271, best rearrangement setting 7
Bootstrap[973]: Time 0.000000 seconds, bootstrap likelihood -5249.353533, best rearrangement setting 8
Bootstrap[974]: Time 1.000000 seconds, bootstrap likelihood -5157.561237, best rearrangement setting 8
Bootstrap[975]: Time 0.000000 seconds, bootstrap likelihood -5128.318922, best rearrangement setting 8
Bootstrap[976]: Time 1.000000 seconds, bootstrap likelihood -4854.041464, best rearrangement setting 6
Bootstrap[977]: Time 0.000000 seconds, bootstrap likelihood -5576.006434, best rearrangement setting 6
Bootstrap[978]: Time 1.000000 seconds, bootstrap likelihood -4892.249278, best rearrangement setting 13
Bootstrap[979]: Time 1.000000 seconds, bootstrap likelihood -4910.238388, best rearrangement setting 7
Bootstrap[980]: Time 0.000000 seconds, bootstrap likelihood -5166.715162, best rearrangement setting 8
Bootstrap[981]: Time 1.000000 seconds, bootstrap likelihood -5155.786568, best rearrangement setting 15
Bootstrap[982]: Time 0.000000 seconds, bootstrap likelihood -5010.082375, best rearrangement setting 10
Bootstrap[983]: Time 1.000000 seconds, bootstrap likelihood -5131.558585, best rearrangement setting 12
Bootstrap[984]: Time 0.000000 seconds, bootstrap likelihood -5374.896568, best rearrangement setting 8
Bootstrap[985]: Time 1.000000 seconds, bootstrap likelihood -5072.501551, best rearrangement setting 12
Bootstrap[986]: Time 1.000000 seconds, bootstrap likelihood -5278.182440, best rearrangement setting 14
Bootstrap[987]: Time 0.000000 seconds, bootstrap likelihood -5036.018287, best rearrangement setting 14
Bootstrap[988]: Time 1.000000 seconds, bootstrap likelihood -5173.697604, best rearrangement setting 9
Bootstrap[989]: Time 0.000000 seconds, bootstrap likelihood -5082.900537, best rearrangement setting 14
Bootstrap[990]: Time 1.000000 seconds, bootstrap likelihood -5101.431800, best rearrangement setting 11
Bootstrap[991]: Time 0.000000 seconds, bootstrap likelihood -4951.362919, best rearrangement setting 11
Bootstrap[992]: Time 1.000000 seconds, bootstrap likelihood -5081.464314, best rearrangement setting 12
Bootstrap[993]: Time 0.000000 seconds, bootstrap likelihood -5140.445223, best rearrangement setting 7
Bootstrap[994]: Time 1.000000 seconds, bootstrap likelihood -5353.698271, best rearrangement setting 11
Bootstrap[995]: Time 0.000000 seconds, bootstrap likelihood -5336.605985, best rearrangement setting 10
Bootstrap[996]: Time 1.000000 seconds, bootstrap likelihood -5230.994700, best rearrangement setting 11
Bootstrap[997]: Time 1.000000 seconds, bootstrap likelihood -5101.761422, best rearrangement setting 7
Bootstrap[998]: Time 0.000000 seconds, bootstrap likelihood -5082.783685, best rearrangement setting 9
Bootstrap[999]: Time 1.000000 seconds, bootstrap likelihood -4981.999997, best rearrangement setting 5


Rapid BS search did not converge after 1000 replicates with MRE-based Bootstopping criterion
WRF Average of 100 random splits: 3.001440
Overall Time for 1000 Rapid Bootstraps 553.000000 seconds
Average Time per Rapid Bootstrap 0.553000 seconds

Starting ML Search ...

Fast ML optimization finished

Fast ML search Time: 37.000000 seconds

Slow ML Search 0 Likelihood: -6072.450935
Slow ML Search 1 Likelihood: -6072.450934
Slow ML Search 2 Likelihood: -6073.310417
Slow ML Search 3 Likelihood: -6073.310414
Slow ML Search 4 Likelihood: -6073.310415
Slow ML Search 5 Likelihood: -6073.310413
Slow ML Search 6 Likelihood: -6073.310412
Slow ML Search 7 Likelihood: -6073.606430
Slow ML Search 8 Likelihood: -6073.310908
Slow ML Search 9 Likelihood: -6073.310912
Slow ML optimization finished

Slow ML search Time: 16.000000 seconds
Thorough ML search Time: 5.000000 seconds

Final ML Optimization Likelihood: -6063.347388

Model Information:

Model Parameters of Partition 0, Name: No Name Provided, Type of Data: DNA
alpha: 0.072151
Tree-Length: 0.450534
rate A <-> C: 2.152379
rate A <-> G: 4.155293
rate A <-> T: 3.192144
rate C <-> G: 0.866479
rate C <-> T: 12.691071
rate G <-> T: 1.000000

freq pi(A): 0.221282
freq pi(C): 0.265466
freq pi(G): 0.339625
freq pi(T): 0.173628


ML search took 58.000000 secs or 0.016111 hours

Combined Bootstrap and ML search took 611.000000 secs or 0.169722 hours

Drawing Bootstrap Support Values on best-scoring ML tree ...

Program execution info written to C:\PhyloProgs\RAxML\RAxML_info.conc.red.25S
All 1000 bootstrapped trees written to: C:\PhyloProgs\RAxML\RAxML_bootstrap.conc.red.25S

Best-scoring ML tree written to: C:\PhyloProgs\RAxML\RAxML_bestTree.conc.red.25S

Best-scoring ML tree with support values written to: C:\PhyloProgs\RAxML\RAxML_bipartitions.conc.red.25S

Best-scoring ML tree with support values as branch labels written to: C:\PhyloProgs\RAxML\RAxML_bipartitionsBranchLabels.conc.red.25S

Overall execution time for full ML analysis: 611.000000 secs or 0.169722 hours or 0.007072 days
