# Supplementary material for: Evolution of pollen morphology in Loranthaceae
Source: Grana. 2017 Feb 20;57(1-2):16–116. doi: 10.1080/00173134.2016.1261939 (PMC5771552; doi:10.1080/00173134.2016.1261939)
Supplement: Grimsson et al. Online supplementary material [file SGRA_A_1261939_SM9964.zip › ML/RAxML_info.conc.red.ex18S]

IMPORTANT WARNING: Alignment column 520 contains only undetermined values which will be treated as missing data
IMPORTANT WARNING: Alignment column 521 contains only undetermined values which will be treated as missing data
IMPORTANT WARNING: Alignment column 688 contains only undetermined values which will be treated as missing data
IMPORTANT WARNING: Alignment column 719 contains only undetermined values which will be treated as missing data
IMPORTANT WARNING: Alignment column 735 contains only undetermined values which will be treated as missing data
IMPORTANT WARNING: Alignment column 736 contains only undetermined values which will be treated as missing data
IMPORTANT WARNING: Alignment column 737 contains only undetermined values which will be treated as missing data
IMPORTANT WARNING: Alignment column 738 contains only undetermined values which will be treated as missing data
IMPORTANT WARNING: Alignment column 739 contains only undetermined values which will be treated as missing data
IMPORTANT WARNING: Alignment column 747 contains only undetermined values which will be treated as missing data
IMPORTANT WARNING: Alignment column 748 contains only undetermined values which will be treated as missing data
IMPORTANT WARNING: Alignment column 749 contains only undetermined values which will be treated as missing data
IMPORTANT WARNING: Alignment column 2076 contains only undetermined values which will be treated as missing data
IMPORTANT WARNING: Alignment column 2077 contains only undetermined values which will be treated as missing data
IMPORTANT WARNING: Alignment column 2078 contains only undetermined values which will be treated as missing data
IMPORTANT WARNING: Alignment column 2079 contains only undetermined values which will be treated as missing data
IMPORTANT WARNING: Alignment column 2080 contains only undetermined values which will be treated as missing data
IMPORTANT WARNING: Alignment column 2081 contains only undetermined values which will be treated as missing data
IMPORTANT WARNING: Alignment column 2353 contains only undetermined values which will be treated as missing data
IMPORTANT WARNING: Alignment column 2354 contains only undetermined values which will be treated as missing data
IMPORTANT WARNING: Alignment column 2355 contains only undetermined values which will be treated as missing data
IMPORTANT WARNING: Alignment column 2356 contains only undetermined values which will be treated as missing data
IMPORTANT WARNING: Alignment column 2357 contains only undetermined values which will be treated as missing data
IMPORTANT WARNING: Alignment column 2358 contains only undetermined values which will be treated as missing data
IMPORTANT WARNING: Alignment column 2359 contains only undetermined values which will be treated as missing data
IMPORTANT WARNING: Alignment column 2360 contains only undetermined values which will be treated as missing data
IMPORTANT WARNING: Alignment column 2361 contains only undetermined values which will be treated as missing data
IMPORTANT WARNING: Alignment column 2362 contains only undetermined values which will be treated as missing data
IMPORTANT WARNING: Alignment column 2363 contains only undetermined values which will be treated as missing data
IMPORTANT WARNING: Alignment column 2364 contains only undetermined values which will be treated as missing data
IMPORTANT WARNING: Alignment column 2464 contains only undetermined values which will be treated as missing data
IMPORTANT WARNING: Alignment column 2465 contains only undetermined values which will be treated as missing data
IMPORTANT WARNING: Alignment column 2466 contains only undetermined values which will be treated as missing data
IMPORTANT WARNING: Alignment column 2476 contains only undetermined values which will be treated as missing data
IMPORTANT WARNING: Alignment column 2477 contains only undetermined values which will be treated as missing data
IMPORTANT WARNING: Alignment column 2478 contains only undetermined values which will be treated as missing data
IMPORTANT WARNING: Alignment column 2479 contains only undetermined values which will be treated as missing data
IMPORTANT WARNING: Alignment column 2480 contains only undetermined values which will be treated as missing data
IMPORTANT WARNING: Alignment column 2481 contains only undetermined values which will be treated as missing data
IMPORTANT WARNING: Alignment column 2482 contains only undetermined values which will be treated as missing data
IMPORTANT WARNING: Alignment column 2483 contains only undetermined values which will be treated as missing data
IMPORTANT WARNING: Alignment column 2484 contains only undetermined values which will be treated as missing data
IMPORTANT WARNING: Alignment column 2743 contains only undetermined values which will be treated as missing data
IMPORTANT WARNING: Alignment column 2744 contains only undetermined values which will be treated as missing data
IMPORTANT WARNING: Alignment column 2745 contains only undetermined values which will be treated as missing data
IMPORTANT WARNING: Alignment column 2770 contains only undetermined values which will be treated as missing data
IMPORTANT WARNING: Alignment column 2771 contains only undetermined values which will be treated as missing data
IMPORTANT WARNING: Alignment column 2772 contains only undetermined values which will be treated as missing data
IMPORTANT WARNING: Alignment column 2773 contains only undetermined values which will be treated as missing data
IMPORTANT WARNING: Alignment column 2774 contains only undetermined values which will be treated as missing data
IMPORTANT WARNING: Alignment column 2775 contains only undetermined values which will be treated as missing data
IMPORTANT WARNING: Alignment column 3193 contains only undetermined values which will be treated as missing data
IMPORTANT WARNING: Alignment column 3194 contains only undetermined values which will be treated as missing data
IMPORTANT WARNING: Alignment column 3195 contains only undetermined values which will be treated as missing data
IMPORTANT WARNING: Alignment column 3196 contains only undetermined values which will be treated as missing data
IMPORTANT WARNING: Alignment column 3197 contains only undetermined values which will be treated as missing data
IMPORTANT WARNING: Alignment column 3198 contains only undetermined values which will be treated as missing data
IMPORTANT WARNING: Alignment column 3208 contains only undetermined values which will be treated as missing data
IMPORTANT WARNING: Alignment column 3209 contains only undetermined values which will be treated as missing data
IMPORTANT WARNING: Alignment column 3210 contains only undetermined values which will be treated as missing data
IMPORTANT WARNING: Alignment column 3211 contains only undetermined values which will be treated as missing data
IMPORTANT WARNING: Alignment column 3212 contains only undetermined values which will be treated as missing data
IMPORTANT WARNING: Alignment column 3213 contains only undetermined values which will be treated as missing data
IMPORTANT WARNING: Alignment column 3502 contains only undetermined values which will be treated as missing data
IMPORTANT WARNING: Alignment column 3503 contains only undetermined values which will be treated as missing data
IMPORTANT WARNING: Alignment column 3504 contains only undetermined values which will be treated as missing data
IMPORTANT WARNING: Alignment column 3523 contains only undetermined values which will be treated as missing data
IMPORTANT WARNING: Alignment column 3524 contains only undetermined values which will be treated as missing data
IMPORTANT WARNING: Alignment column 3525 contains only undetermined values which will be treated as missing data
IMPORTANT WARNING: Alignment column 3526 contains only undetermined values which will be treated as missing data
IMPORTANT WARNING: Alignment column 3527 contains only undetermined values which will be treated as missing data
IMPORTANT WARNING: Alignment column 3528 contains only undetermined values which will be treated as missing data
IMPORTANT WARNING: Alignment column 3529 contains only undetermined values which will be treated as missing data
IMPORTANT WARNING: Alignment column 3530 contains only undetermined values which will be treated as missing data
IMPORTANT WARNING: Alignment column 3531 contains only undetermined values which will be treated as missing data

IMPORTANT WARNING
Found 75 columns that contain only undetermined values which will be treated as missing data.
Normally these columns should be excluded from the analysis.


Just in case you might need it, a mixed model file with 
model assignments for undetermined columns removed is printed to file part.ex18S.reduced
Just in case you might need it, an alignment file with 
undetermined columns removed is printed to file conc.red.epf.ex18S.reduced


This is RAxML version 7.2.6 released by Alexandros Stamatakis in February 2010.

With greatly appreciated code contributions by:
Andre Aberer (TUM)
Simon Berger (TUM)
John Cazes (TACC)
Michael Ott (TUM)
Nick Pattengale (UNM)
Wayne Pfeiffer (SDSC)


Alignment has 2095 distinct alignment patterns

Proportion of gaps and completely undetermined characters in this alignment: 23.92%

RAxML rapid bootstrapping and subsequent ML search

Using 9 distinct models/data partitions with joint branch length optimization


Executing 1000 rapid bootstrap inferences and thereafter a thorough ML search 

All free model parameters will be estimated by RAxML
ML estimate of 25 per site rate categories

Likelihood of final tree will be evaluated and optimized under GAMMA

GAMMA Model parameters will be estimated up to an accuracy of 0.1000000000 Log Likelihood units

Partition: 0
Alignment Patterns: 388
Name: 25S
DataType: DNA
Substitution Matrix: GTR


Partition: 1
Alignment Patterns: 306
Name: matK1st
DataType: DNA
Substitution Matrix: GTR


Partition: 2
Alignment Patterns: 278
Name: matK2nd
DataType: DNA
Substitution Matrix: GTR


Partition: 3
Alignment Patterns: 325
Name: matK3rd
DataType: DNA
Substitution Matrix: GTR


Partition: 4
Alignment Patterns: 136
Name: trnLi
DataType: DNA
Substitution Matrix: GTR


Partition: 5
Alignment Patterns: 258
Name: trnLF
DataType: DNA
Substitution Matrix: GTR


Partition: 6
Alignment Patterns: 100
Name: rbcL1st
DataType: DNA
Substitution Matrix: GTR


Partition: 7
Alignment Patterns: 88
Name: rbcL1st
DataType: DNA
Substitution Matrix: GTR


Partition: 8
Alignment Patterns: 216
Name: rbcL1st
DataType: DNA
Substitution Matrix: GTR


RAxML was called as follows:

raxmlHPC -s conc.red.epf.ex18S -m GTRCAT -n conc.red.ex18S -f a -x 65489 -# autoMRE -q part.ex18S 


Time for BS model parameter optimization 4.000000
Bootstrap[0]: Time 9.000000 seconds, bootstrap likelihood -18349.161017, best rearrangement setting 9
Bootstrap[1]: Time 5.000000 seconds, bootstrap likelihood -18131.925934, best rearrangement setting 6
Bootstrap[2]: Time 5.000000 seconds, bootstrap likelihood -18238.618012, best rearrangement setting 14
Bootstrap[3]: Time 4.000000 seconds, bootstrap likelihood -18572.725492, best rearrangement setting 6
Bootstrap[4]: Time 5.000000 seconds, bootstrap likelihood -18682.427412, best rearrangement setting 7
Bootstrap[5]: Time 4.000000 seconds, bootstrap likelihood -18249.762777, best rearrangement setting 14
Bootstrap[6]: Time 5.000000 seconds, bootstrap likelihood -17648.211695, best rearrangement setting 7
Bootstrap[7]: Time 5.000000 seconds, bootstrap likelihood -18591.706998, best rearrangement setting 15
Bootstrap[8]: Time 4.000000 seconds, bootstrap likelihood -18638.364044, best rearrangement setting 7
Bootstrap[9]: Time 5.000000 seconds, bootstrap likelihood -18063.573563, best rearrangement setting 7
Bootstrap[10]: Time 4.000000 seconds, bootstrap likelihood -18095.966150, best rearrangement setting 5
Bootstrap[11]: Time 5.000000 seconds, bootstrap likelihood -18072.852055, best rearrangement setting 12
Bootstrap[12]: Time 5.000000 seconds, bootstrap likelihood -18017.534750, best rearrangement setting 12
Bootstrap[13]: Time 4.000000 seconds, bootstrap likelihood -18051.903202, best rearrangement setting 11
Bootstrap[14]: Time 5.000000 seconds, bootstrap likelihood -18444.744425, best rearrangement setting 14
Bootstrap[15]: Time 5.000000 seconds, bootstrap likelihood -18069.602771, best rearrangement setting 6
Bootstrap[16]: Time 5.000000 seconds, bootstrap likelihood -18196.257753, best rearrangement setting 15
Bootstrap[17]: Time 4.000000 seconds, bootstrap likelihood -18125.614584, best rearrangement setting 9
Bootstrap[18]: Time 5.000000 seconds, bootstrap likelihood -17706.410602, best rearrangement setting 15
Bootstrap[19]: Time 4.000000 seconds, bootstrap likelihood -18006.635525, best rearrangement setting 9
Bootstrap[20]: Time 5.000000 seconds, bootstrap likelihood -17822.326569, best rearrangement setting 11
Bootstrap[21]: Time 5.000000 seconds, bootstrap likelihood -18294.044772, best rearrangement setting 6
Bootstrap[22]: Time 4.000000 seconds, bootstrap likelihood -17996.913192, best rearrangement setting 14
Bootstrap[23]: Time 5.000000 seconds, bootstrap likelihood -17992.822284, best rearrangement setting 6
Bootstrap[24]: Time 5.000000 seconds, bootstrap likelihood -18306.493993, best rearrangement setting 7
Bootstrap[25]: Time 4.000000 seconds, bootstrap likelihood -17826.474948, best rearrangement setting 13
Bootstrap[26]: Time 5.000000 seconds, bootstrap likelihood -18161.943389, best rearrangement setting 8
Bootstrap[27]: Time 4.000000 seconds, bootstrap likelihood -18039.459726, best rearrangement setting 15
Bootstrap[28]: Time 5.000000 seconds, bootstrap likelihood -17786.455464, best rearrangement setting 10
Bootstrap[29]: Time 4.000000 seconds, bootstrap likelihood -17932.742961, best rearrangement setting 6
Bootstrap[30]: Time 4.000000 seconds, bootstrap likelihood -18002.494818, best rearrangement setting 11
Bootstrap[31]: Time 5.000000 seconds, bootstrap likelihood -18540.584422, best rearrangement setting 13
Bootstrap[32]: Time 5.000000 seconds, bootstrap likelihood -18364.466562, best rearrangement setting 9
Bootstrap[33]: Time 4.000000 seconds, bootstrap likelihood -18300.368168, best rearrangement setting 5
Bootstrap[34]: Time 5.000000 seconds, bootstrap likelihood -18388.330012, best rearrangement setting 11
Bootstrap[35]: Time 4.000000 seconds, bootstrap likelihood -18697.469388, best rearrangement setting 15
Bootstrap[36]: Time 5.000000 seconds, bootstrap likelihood -17896.106913, best rearrangement setting 6
Bootstrap[37]: Time 4.000000 seconds, bootstrap likelihood -18117.320318, best rearrangement setting 5
Bootstrap[38]: Time 5.000000 seconds, bootstrap likelihood -18078.465877, best rearrangement setting 9
Bootstrap[39]: Time 4.000000 seconds, bootstrap likelihood -17842.441251, best rearrangement setting 7
Bootstrap[40]: Time 5.000000 seconds, bootstrap likelihood -18019.593424, best rearrangement setting 13
Bootstrap[41]: Time 4.000000 seconds, bootstrap likelihood -17877.324976, best rearrangement setting 14
Bootstrap[42]: Time 4.000000 seconds, bootstrap likelihood -18298.885890, best rearrangement setting 11
Bootstrap[43]: Time 5.000000 seconds, bootstrap likelihood -17691.646672, best rearrangement setting 6
Bootstrap[44]: Time 5.000000 seconds, bootstrap likelihood -18268.417349, best rearrangement setting 14
Bootstrap[45]: Time 5.000000 seconds, bootstrap likelihood -18152.794674, best rearrangement setting 11
Bootstrap[46]: Time 4.000000 seconds, bootstrap likelihood -18339.723639, best rearrangement setting 9
Bootstrap[47]: Time 5.000000 seconds, bootstrap likelihood -18154.910349, best rearrangement setting 9
Bootstrap[48]: Time 4.000000 seconds, bootstrap likelihood -18065.917085, best rearrangement setting 15
Bootstrap[49]: Time 5.000000 seconds, bootstrap likelihood -18972.119047, best rearrangement setting 14
Bootstrap[50]: Time 3.000000 seconds, bootstrap likelihood -18175.648576, best rearrangement setting 14
Bootstrap[51]: Time 5.000000 seconds, bootstrap likelihood -18243.942531, best rearrangement setting 6
Bootstrap[52]: Time 4.000000 seconds, bootstrap likelihood -18827.536743, best rearrangement setting 7
Bootstrap[53]: Time 4.000000 seconds, bootstrap likelihood -17760.314010, best rearrangement setting 12
Bootstrap[54]: Time 5.000000 seconds, bootstrap likelihood -18186.677565, best rearrangement setting 14
Bootstrap[55]: Time 4.000000 seconds, bootstrap likelihood -17798.507392, best rearrangement setting 10
Bootstrap[56]: Time 4.000000 seconds, bootstrap likelihood -18269.299397, best rearrangement setting 6
Bootstrap[57]: Time 5.000000 seconds, bootstrap likelihood -18178.749105, best rearrangement setting 14
Bootstrap[58]: Time 5.000000 seconds, bootstrap likelihood -18405.481961, best rearrangement setting 8
Bootstrap[59]: Time 5.000000 seconds, bootstrap likelihood -17805.198155, best rearrangement setting 8
Bootstrap[60]: Time 5.000000 seconds, bootstrap likelihood -17865.639061, best rearrangement setting 10
Bootstrap[61]: Time 4.000000 seconds, bootstrap likelihood -18363.594394, best rearrangement setting 8
Bootstrap[62]: Time 4.000000 seconds, bootstrap likelihood -18625.732572, best rearrangement setting 8
Bootstrap[63]: Time 5.000000 seconds, bootstrap likelihood -18200.964795, best rearrangement setting 6
Bootstrap[64]: Time 4.000000 seconds, bootstrap likelihood -18373.049909, best rearrangement setting 14
Bootstrap[65]: Time 5.000000 seconds, bootstrap likelihood -17773.614810, best rearrangement setting 5
Bootstrap[66]: Time 4.000000 seconds, bootstrap likelihood -18166.350181, best rearrangement setting 12
Bootstrap[67]: Time 5.000000 seconds, bootstrap likelihood -18074.369634, best rearrangement setting 6
Bootstrap[68]: Time 5.000000 seconds, bootstrap likelihood -17927.010427, best rearrangement setting 7
Bootstrap[69]: Time 4.000000 seconds, bootstrap likelihood -18356.097012, best rearrangement setting 6
Bootstrap[70]: Time 5.000000 seconds, bootstrap likelihood -17631.231209, best rearrangement setting 8
Bootstrap[71]: Time 4.000000 seconds, bootstrap likelihood -17798.963457, best rearrangement setting 8
Bootstrap[72]: Time 5.000000 seconds, bootstrap likelihood -17808.125083, best rearrangement setting 15
Bootstrap[73]: Time 5.000000 seconds, bootstrap likelihood -17991.657818, best rearrangement setting 9
Bootstrap[74]: Time 4.000000 seconds, bootstrap likelihood -18113.737534, best rearrangement setting 8
Bootstrap[75]: Time 5.000000 seconds, bootstrap likelihood -18828.470335, best rearrangement setting 9
Bootstrap[76]: Time 5.000000 seconds, bootstrap likelihood -18046.488179, best rearrangement setting 9
Bootstrap[77]: Time 4.000000 seconds, bootstrap likelihood -17975.392185, best rearrangement setting 15
Bootstrap[78]: Time 5.000000 seconds, bootstrap likelihood -17760.855360, best rearrangement setting 9
Bootstrap[79]: Time 4.000000 seconds, bootstrap likelihood -17986.309827, best rearrangement setting 13
Bootstrap[80]: Time 5.000000 seconds, bootstrap likelihood -18021.194885, best rearrangement setting 8
Bootstrap[81]: Time 4.000000 seconds, bootstrap likelihood -18151.908996, best rearrangement setting 8
Bootstrap[82]: Time 5.000000 seconds, bootstrap likelihood -18302.007183, best rearrangement setting 6
Bootstrap[83]: Time 4.000000 seconds, bootstrap likelihood -17974.717325, best rearrangement setting 13
Bootstrap[84]: Time 5.000000 seconds, bootstrap likelihood -17713.427954, best rearrangement setting 5
Bootstrap[85]: Time 4.000000 seconds, bootstrap likelihood -18058.981266, best rearrangement setting 7
Bootstrap[86]: Time 5.000000 seconds, bootstrap likelihood -17494.248951, best rearrangement setting 10
Bootstrap[87]: Time 4.000000 seconds, bootstrap likelihood -17729.582389, best rearrangement setting 13
Bootstrap[88]: Time 5.000000 seconds, bootstrap likelihood -18191.967815, best rearrangement setting 14
Bootstrap[89]: Time 4.000000 seconds, bootstrap likelihood -18174.642578, best rearrangement setting 13
Bootstrap[90]: Time 5.000000 seconds, bootstrap likelihood -18067.974562, best rearrangement setting 7
Bootstrap[91]: Time 5.000000 seconds, bootstrap likelihood -18240.109863, best rearrangement setting 8
Bootstrap[92]: Time 4.000000 seconds, bootstrap likelihood -17988.196628, best rearrangement setting 5
Bootstrap[93]: Time 5.000000 seconds, bootstrap likelihood -18150.026734, best rearrangement setting 14
Bootstrap[94]: Time 5.000000 seconds, bootstrap likelihood -18457.315041, best rearrangement setting 11
Bootstrap[95]: Time 5.000000 seconds, bootstrap likelihood -18462.598929, best rearrangement setting 11
Bootstrap[96]: Time 4.000000 seconds, bootstrap likelihood -17314.685873, best rearrangement setting 13
Bootstrap[97]: Time 5.000000 seconds, bootstrap likelihood -18061.095979, best rearrangement setting 5
Bootstrap[98]: Time 5.000000 seconds, bootstrap likelihood -17993.996449, best rearrangement setting 13
Bootstrap[99]: Time 4.000000 seconds, bootstrap likelihood -18440.425858, best rearrangement setting 5
Bootstrap[100]: Time 4.000000 seconds, bootstrap likelihood -18266.387201, best rearrangement setting 8
Bootstrap[101]: Time 5.000000 seconds, bootstrap likelihood -18350.733011, best rearrangement setting 10
Bootstrap[102]: Time 4.000000 seconds, bootstrap likelihood -17885.247112, best rearrangement setting 9
Bootstrap[103]: Time 4.000000 seconds, bootstrap likelihood -18178.293019, best rearrangement setting 7
Bootstrap[104]: Time 5.000000 seconds, bootstrap likelihood -18220.097135, best rearrangement setting 8
Bootstrap[105]: Time 4.000000 seconds, bootstrap likelihood -18414.112044, best rearrangement setting 15
Bootstrap[106]: Time 5.000000 seconds, bootstrap likelihood -18368.701870, best rearrangement setting 12
Bootstrap[107]: Time 5.000000 seconds, bootstrap likelihood -18108.903075, best rearrangement setting 9
Bootstrap[108]: Time 4.000000 seconds, bootstrap likelihood -18310.711170, best rearrangement setting 15
Bootstrap[109]: Time 5.000000 seconds, bootstrap likelihood -17721.609209, best rearrangement setting 8
Bootstrap[110]: Time 5.000000 seconds, bootstrap likelihood -17422.648651, best rearrangement setting 9
Bootstrap[111]: Time 4.000000 seconds, bootstrap likelihood -18192.466206, best rearrangement setting 10
Bootstrap[112]: Time 5.000000 seconds, bootstrap likelihood -17511.475460, best rearrangement setting 11
Bootstrap[113]: Time 5.000000 seconds, bootstrap likelihood -18576.653975, best rearrangement setting 12
Bootstrap[114]: Time 4.000000 seconds, bootstrap likelihood -18302.619807, best rearrangement setting 12
Bootstrap[115]: Time 5.000000 seconds, bootstrap likelihood -17635.069948, best rearrangement setting 10
Bootstrap[116]: Time 5.000000 seconds, bootstrap likelihood -18064.029201, best rearrangement setting 9
Bootstrap[117]: Time 4.000000 seconds, bootstrap likelihood -18128.564021, best rearrangement setting 11
Bootstrap[118]: Time 5.000000 seconds, bootstrap likelihood -18052.247511, best rearrangement setting 11
Bootstrap[119]: Time 4.000000 seconds, bootstrap likelihood -18195.932867, best rearrangement setting 10
Bootstrap[120]: Time 5.000000 seconds, bootstrap likelihood -18391.689377, best rearrangement setting 5
Bootstrap[121]: Time 4.000000 seconds, bootstrap likelihood -18071.363883, best rearrangement setting 8
Bootstrap[122]: Time 4.000000 seconds, bootstrap likelihood -18421.658676, best rearrangement setting 12
Bootstrap[123]: Time 5.000000 seconds, bootstrap likelihood -18113.668137, best rearrangement setting 7
Bootstrap[124]: Time 5.000000 seconds, bootstrap likelihood -17890.311190, best rearrangement setting 9
Bootstrap[125]: Time 4.000000 seconds, bootstrap likelihood -17964.386925, best rearrangement setting 14
Bootstrap[126]: Time 5.000000 seconds, bootstrap likelihood -17637.979761, best rearrangement setting 11
Bootstrap[127]: Time 4.000000 seconds, bootstrap likelihood -17875.829418, best rearrangement setting 12
Bootstrap[128]: Time 5.000000 seconds, bootstrap likelihood -18456.043235, best rearrangement setting 13
Bootstrap[129]: Time 4.000000 seconds, bootstrap likelihood -18260.085714, best rearrangement setting 12
Bootstrap[130]: Time 5.000000 seconds, bootstrap likelihood -18176.986494, best rearrangement setting 5
Bootstrap[131]: Time 4.000000 seconds, bootstrap likelihood -17482.073554, best rearrangement setting 5
Bootstrap[132]: Time 4.000000 seconds, bootstrap likelihood -17887.180973, best rearrangement setting 5
Bootstrap[133]: Time 5.000000 seconds, bootstrap likelihood -17695.269883, best rearrangement setting 9
Bootstrap[134]: Time 5.000000 seconds, bootstrap likelihood -18052.234630, best rearrangement setting 8
Bootstrap[135]: Time 4.000000 seconds, bootstrap likelihood -18001.205526, best rearrangement setting 6
Bootstrap[136]: Time 5.000000 seconds, bootstrap likelihood -17690.991838, best rearrangement setting 8
Bootstrap[137]: Time 4.000000 seconds, bootstrap likelihood -18390.801689, best rearrangement setting 8
Bootstrap[138]: Time 5.000000 seconds, bootstrap likelihood -18244.773190, best rearrangement setting 12
Bootstrap[139]: Time 4.000000 seconds, bootstrap likelihood -17655.763336, best rearrangement setting 8
Bootstrap[140]: Time 5.000000 seconds, bootstrap likelihood -18301.659378, best rearrangement setting 8
Bootstrap[141]: Time 5.000000 seconds, bootstrap likelihood -18235.583962, best rearrangement setting 8
Bootstrap[142]: Time 4.000000 seconds, bootstrap likelihood -18356.414345, best rearrangement setting 6
Bootstrap[143]: Time 5.000000 seconds, bootstrap likelihood -17721.901944, best rearrangement setting 10
Bootstrap[144]: Time 5.000000 seconds, bootstrap likelihood -17888.088579, best rearrangement setting 10
Bootstrap[145]: Time 4.000000 seconds, bootstrap likelihood -18566.297044, best rearrangement setting 8
Bootstrap[146]: Time 5.000000 seconds, bootstrap likelihood -18575.550522, best rearrangement setting 15
Bootstrap[147]: Time 4.000000 seconds, bootstrap likelihood -17852.511192, best rearrangement setting 11
Bootstrap[148]: Time 5.000000 seconds, bootstrap likelihood -17730.980027, best rearrangement setting 8
Bootstrap[149]: Time 4.000000 seconds, bootstrap likelihood -18573.411142, best rearrangement setting 7
Bootstrap[150]: Time 5.000000 seconds, bootstrap likelihood -18358.317155, best rearrangement setting 12
Bootstrap[151]: Time 4.000000 seconds, bootstrap likelihood -18184.277405, best rearrangement setting 8
Bootstrap[152]: Time 5.000000 seconds, bootstrap likelihood -18037.881444, best rearrangement setting 15
Bootstrap[153]: Time 4.000000 seconds, bootstrap likelihood -17845.807920, best rearrangement setting 6
Bootstrap[154]: Time 4.000000 seconds, bootstrap likelihood -18252.843223, best rearrangement setting 14
Bootstrap[155]: Time 4.000000 seconds, bootstrap likelihood -18247.470486, best rearrangement setting 5
Bootstrap[156]: Time 5.000000 seconds, bootstrap likelihood -17577.871356, best rearrangement setting 12
Bootstrap[157]: Time 4.000000 seconds, bootstrap likelihood -18263.120679, best rearrangement setting 7
Bootstrap[158]: Time 5.000000 seconds, bootstrap likelihood -18373.304242, best rearrangement setting 12
Bootstrap[159]: Time 4.000000 seconds, bootstrap likelihood -18116.782658, best rearrangement setting 6
Bootstrap[160]: Time 5.000000 seconds, bootstrap likelihood -18528.654519, best rearrangement setting 8
Bootstrap[161]: Time 4.000000 seconds, bootstrap likelihood -18135.390619, best rearrangement setting 6
Bootstrap[162]: Time 5.000000 seconds, bootstrap likelihood -17982.887543, best rearrangement setting 15
Bootstrap[163]: Time 4.000000 seconds, bootstrap likelihood -18287.167843, best rearrangement setting 8
Bootstrap[164]: Time 5.000000 seconds, bootstrap likelihood -17286.762698, best rearrangement setting 5
Bootstrap[165]: Time 4.000000 seconds, bootstrap likelihood -17928.998035, best rearrangement setting 8
Bootstrap[166]: Time 5.000000 seconds, bootstrap likelihood -18022.692473, best rearrangement setting 6
Bootstrap[167]: Time 4.000000 seconds, bootstrap likelihood -18198.219079, best rearrangement setting 6
Bootstrap[168]: Time 5.000000 seconds, bootstrap likelihood -17969.833054, best rearrangement setting 5
Bootstrap[169]: Time 5.000000 seconds, bootstrap likelihood -18154.791300, best rearrangement setting 12
Bootstrap[170]: Time 4.000000 seconds, bootstrap likelihood -18087.987722, best rearrangement setting 11
Bootstrap[171]: Time 5.000000 seconds, bootstrap likelihood -17928.244026, best rearrangement setting 6
Bootstrap[172]: Time 5.000000 seconds, bootstrap likelihood -18270.026427, best rearrangement setting 15
Bootstrap[173]: Time 4.000000 seconds, bootstrap likelihood -17899.005040, best rearrangement setting 5
Bootstrap[174]: Time 5.000000 seconds, bootstrap likelihood -17965.633485, best rearrangement setting 12
Bootstrap[175]: Time 4.000000 seconds, bootstrap likelihood -17939.539526, best rearrangement setting 7
Bootstrap[176]: Time 5.000000 seconds, bootstrap likelihood -18408.725530, best rearrangement setting 9
Bootstrap[177]: Time 5.000000 seconds, bootstrap likelihood -18026.030016, best rearrangement setting 5
Bootstrap[178]: Time 4.000000 seconds, bootstrap likelihood -18151.769127, best rearrangement setting 9
Bootstrap[179]: Time 5.000000 seconds, bootstrap likelihood -18272.250834, best rearrangement setting 11
Bootstrap[180]: Time 4.000000 seconds, bootstrap likelihood -18336.208948, best rearrangement setting 14
Bootstrap[181]: Time 5.000000 seconds, bootstrap likelihood -17813.520130, best rearrangement setting 15
Bootstrap[182]: Time 4.000000 seconds, bootstrap likelihood -18015.455574, best rearrangement setting 10
Bootstrap[183]: Time 4.000000 seconds, bootstrap likelihood -17822.641000, best rearrangement setting 6
Bootstrap[184]: Time 5.000000 seconds, bootstrap likelihood -18292.343315, best rearrangement setting 12
Bootstrap[185]: Time 5.000000 seconds, bootstrap likelihood -18184.050510, best rearrangement setting 6
Bootstrap[186]: Time 4.000000 seconds, bootstrap likelihood -17972.662105, best rearrangement setting 7
Bootstrap[187]: Time 5.000000 seconds, bootstrap likelihood -17967.044479, best rearrangement setting 14
Bootstrap[188]: Time 4.000000 seconds, bootstrap likelihood -17996.987325, best rearrangement setting 13
Bootstrap[189]: Time 5.000000 seconds, bootstrap likelihood -18556.791839, best rearrangement setting 7
Bootstrap[190]: Time 5.000000 seconds, bootstrap likelihood -18026.135623, best rearrangement setting 12
Bootstrap[191]: Time 4.000000 seconds, bootstrap likelihood -18355.130552, best rearrangement setting 12
Bootstrap[192]: Time 4.000000 seconds, bootstrap likelihood -18640.786813, best rearrangement setting 12
Bootstrap[193]: Time 5.000000 seconds, bootstrap likelihood -17629.500671, best rearrangement setting 15
Bootstrap[194]: Time 4.000000 seconds, bootstrap likelihood -18388.882580, best rearrangement setting 8
Bootstrap[195]: Time 5.000000 seconds, bootstrap likelihood -18153.901089, best rearrangement setting 10
Bootstrap[196]: Time 5.000000 seconds, bootstrap likelihood -18285.129971, best rearrangement setting 12
Bootstrap[197]: Time 4.000000 seconds, bootstrap likelihood -17872.673036, best rearrangement setting 10
Bootstrap[198]: Time 5.000000 seconds, bootstrap likelihood -18390.959362, best rearrangement setting 7
Bootstrap[199]: Time 5.000000 seconds, bootstrap likelihood -18266.519144, best rearrangement setting 9
Bootstrap[200]: Time 5.000000 seconds, bootstrap likelihood -18033.081157, best rearrangement setting 11
Bootstrap[201]: Time 5.000000 seconds, bootstrap likelihood -18561.744172, best rearrangement setting 14
Bootstrap[202]: Time 4.000000 seconds, bootstrap likelihood -17772.018057, best rearrangement setting 15
Bootstrap[203]: Time 5.000000 seconds, bootstrap likelihood -17606.340467, best rearrangement setting 7
Bootstrap[204]: Time 4.000000 seconds, bootstrap likelihood -18081.683877, best rearrangement setting 5
Bootstrap[205]: Time 5.000000 seconds, bootstrap likelihood -18069.778932, best rearrangement setting 14
Bootstrap[206]: Time 5.000000 seconds, bootstrap likelihood -18466.264442, best rearrangement setting 11
Bootstrap[207]: Time 4.000000 seconds, bootstrap likelihood -18085.523762, best rearrangement setting 12
Bootstrap[208]: Time 5.000000 seconds, bootstrap likelihood -17601.820972, best rearrangement setting 9
Bootstrap[209]: Time 5.000000 seconds, bootstrap likelihood -18327.710170, best rearrangement setting 9
Bootstrap[210]: Time 4.000000 seconds, bootstrap likelihood -18106.245679, best rearrangement setting 15
Bootstrap[211]: Time 5.000000 seconds, bootstrap likelihood -17708.094967, best rearrangement setting 15
Bootstrap[212]: Time 5.000000 seconds, bootstrap likelihood -17987.567623, best rearrangement setting 12
Bootstrap[213]: Time 4.000000 seconds, bootstrap likelihood -18451.634082, best rearrangement setting 7
Bootstrap[214]: Time 5.000000 seconds, bootstrap likelihood -18174.351809, best rearrangement setting 15
Bootstrap[215]: Time 5.000000 seconds, bootstrap likelihood -17335.817681, best rearrangement setting 10
Bootstrap[216]: Time 4.000000 seconds, bootstrap likelihood -17926.333983, best rearrangement setting 6
Bootstrap[217]: Time 5.000000 seconds, bootstrap likelihood -18321.384133, best rearrangement setting 5
Bootstrap[218]: Time 4.000000 seconds, bootstrap likelihood -18284.497834, best rearrangement setting 10
Bootstrap[219]: Time 5.000000 seconds, bootstrap likelihood -18530.925312, best rearrangement setting 5
Bootstrap[220]: Time 4.000000 seconds, bootstrap likelihood -18483.218426, best rearrangement setting 9
Bootstrap[221]: Time 5.000000 seconds, bootstrap likelihood -17890.556471, best rearrangement setting 12
Bootstrap[222]: Time 5.000000 seconds, bootstrap likelihood -18008.131622, best rearrangement setting 12
Bootstrap[223]: Time 4.000000 seconds, bootstrap likelihood -17071.238875, best rearrangement setting 6
Bootstrap[224]: Time 5.000000 seconds, bootstrap likelihood -17771.081384, best rearrangement setting 5
Bootstrap[225]: Time 4.000000 seconds, bootstrap likelihood -18706.247470, best rearrangement setting 11
Bootstrap[226]: Time 5.000000 seconds, bootstrap likelihood -17920.044913, best rearrangement setting 5
Bootstrap[227]: Time 4.000000 seconds, bootstrap likelihood -17606.500325, best rearrangement setting 15
Bootstrap[228]: Time 4.000000 seconds, bootstrap likelihood -17699.214090, best rearrangement setting 15
Bootstrap[229]: Time 5.000000 seconds, bootstrap likelihood -18280.440822, best rearrangement setting 13
Bootstrap[230]: Time 5.000000 seconds, bootstrap likelihood -17963.589524, best rearrangement setting 7
Bootstrap[231]: Time 4.000000 seconds, bootstrap likelihood -18279.999603, best rearrangement setting 10
Bootstrap[232]: Time 5.000000 seconds, bootstrap likelihood -18236.666252, best rearrangement setting 12
Bootstrap[233]: Time 4.000000 seconds, bootstrap likelihood -18389.370531, best rearrangement setting 9
Bootstrap[234]: Time 5.000000 seconds, bootstrap likelihood -18054.533729, best rearrangement setting 13
Bootstrap[235]: Time 5.000000 seconds, bootstrap likelihood -18143.946909, best rearrangement setting 12
Bootstrap[236]: Time 4.000000 seconds, bootstrap likelihood -18053.535802, best rearrangement setting 14
Bootstrap[237]: Time 5.000000 seconds, bootstrap likelihood -18448.365943, best rearrangement setting 6
Bootstrap[238]: Time 5.000000 seconds, bootstrap likelihood -18149.532580, best rearrangement setting 9
Bootstrap[239]: Time 4.000000 seconds, bootstrap likelihood -18459.701059, best rearrangement setting 9
Bootstrap[240]: Time 4.000000 seconds, bootstrap likelihood -17842.789012, best rearrangement setting 13
Bootstrap[241]: Time 4.000000 seconds, bootstrap likelihood -18437.490038, best rearrangement setting 10
Bootstrap[242]: Time 5.000000 seconds, bootstrap likelihood -18138.163649, best rearrangement setting 13
Bootstrap[243]: Time 5.000000 seconds, bootstrap likelihood -17645.726990, best rearrangement setting 5
Bootstrap[244]: Time 4.000000 seconds, bootstrap likelihood -18284.501459, best rearrangement setting 9
Bootstrap[245]: Time 4.000000 seconds, bootstrap likelihood -18372.271409, best rearrangement setting 5
Bootstrap[246]: Time 5.000000 seconds, bootstrap likelihood -18194.184374, best rearrangement setting 8
Bootstrap[247]: Time 4.000000 seconds, bootstrap likelihood -17759.316419, best rearrangement setting 9
Bootstrap[248]: Time 5.000000 seconds, bootstrap likelihood -18542.619172, best rearrangement setting 15
Bootstrap[249]: Time 5.000000 seconds, bootstrap likelihood -17690.764845, best rearrangement setting 15
Bootstrap[250]: Time 4.000000 seconds, bootstrap likelihood -17972.083456, best rearrangement setting 12
Bootstrap[251]: Time 5.000000 seconds, bootstrap likelihood -17688.123164, best rearrangement setting 14
Bootstrap[252]: Time 5.000000 seconds, bootstrap likelihood -17692.437269, best rearrangement setting 5
Bootstrap[253]: Time 4.000000 seconds, bootstrap likelihood -18485.891257, best rearrangement setting 5
Bootstrap[254]: Time 5.000000 seconds, bootstrap likelihood -18459.445417, best rearrangement setting 6
Bootstrap[255]: Time 4.000000 seconds, bootstrap likelihood -17697.333400, best rearrangement setting 8
Bootstrap[256]: Time 4.000000 seconds, bootstrap likelihood -18903.326804, best rearrangement setting 9
Bootstrap[257]: Time 5.000000 seconds, bootstrap likelihood -18390.294455, best rearrangement setting 11
Bootstrap[258]: Time 5.000000 seconds, bootstrap likelihood -17935.221164, best rearrangement setting 10
Bootstrap[259]: Time 4.000000 seconds, bootstrap likelihood -18246.473198, best rearrangement setting 8
Bootstrap[260]: Time 4.000000 seconds, bootstrap likelihood -18221.292172, best rearrangement setting 5
Bootstrap[261]: Time 5.000000 seconds, bootstrap likelihood -17751.068392, best rearrangement setting 8
Bootstrap[262]: Time 4.000000 seconds, bootstrap likelihood -17950.986035, best rearrangement setting 5
Bootstrap[263]: Time 5.000000 seconds, bootstrap likelihood -18007.240494, best rearrangement setting 12
Bootstrap[264]: Time 5.000000 seconds, bootstrap likelihood -18022.964317, best rearrangement setting 5
Bootstrap[265]: Time 4.000000 seconds, bootstrap likelihood -17650.202200, best rearrangement setting 5
Bootstrap[266]: Time 5.000000 seconds, bootstrap likelihood -18191.516502, best rearrangement setting 5
Bootstrap[267]: Time 4.000000 seconds, bootstrap likelihood -18279.997338, best rearrangement setting 15
Bootstrap[268]: Time 5.000000 seconds, bootstrap likelihood -17966.253441, best rearrangement setting 7
Bootstrap[269]: Time 5.000000 seconds, bootstrap likelihood -18081.889723, best rearrangement setting 10
Bootstrap[270]: Time 5.000000 seconds, bootstrap likelihood -18282.422782, best rearrangement setting 9
Bootstrap[271]: Time 4.000000 seconds, bootstrap likelihood -17871.454379, best rearrangement setting 13
Bootstrap[272]: Time 5.000000 seconds, bootstrap likelihood -18443.528629, best rearrangement setting 6
Bootstrap[273]: Time 4.000000 seconds, bootstrap likelihood -18002.817915, best rearrangement setting 13
Bootstrap[274]: Time 5.000000 seconds, bootstrap likelihood -17897.846075, best rearrangement setting 10
Bootstrap[275]: Time 5.000000 seconds, bootstrap likelihood -17979.078611, best rearrangement setting 11
Bootstrap[276]: Time 5.000000 seconds, bootstrap likelihood -17807.507071, best rearrangement setting 8
Bootstrap[277]: Time 4.000000 seconds, bootstrap likelihood -18447.434162, best rearrangement setting 7
Bootstrap[278]: Time 5.000000 seconds, bootstrap likelihood -18244.012697, best rearrangement setting 8
Bootstrap[279]: Time 4.000000 seconds, bootstrap likelihood -18912.027195, best rearrangement setting 13
Bootstrap[280]: Time 5.000000 seconds, bootstrap likelihood -18261.990133, best rearrangement setting 14
Bootstrap[281]: Time 4.000000 seconds, bootstrap likelihood -18060.574832, best rearrangement setting 12
Bootstrap[282]: Time 5.000000 seconds, bootstrap likelihood -17893.492990, best rearrangement setting 7
Bootstrap[283]: Time 5.000000 seconds, bootstrap likelihood -18631.387688, best rearrangement setting 10
Bootstrap[284]: Time 4.000000 seconds, bootstrap likelihood -18114.446063, best rearrangement setting 15
Bootstrap[285]: Time 4.000000 seconds, bootstrap likelihood -17911.496058, best rearrangement setting 8
Bootstrap[286]: Time 5.000000 seconds, bootstrap likelihood -17936.806595, best rearrangement setting 11
Bootstrap[287]: Time 5.000000 seconds, bootstrap likelihood -17884.823426, best rearrangement setting 7
Bootstrap[288]: Time 4.000000 seconds, bootstrap likelihood -18554.911520, best rearrangement setting 8
Bootstrap[289]: Time 5.000000 seconds, bootstrap likelihood -18105.177006, best rearrangement setting 11
Bootstrap[290]: Time 4.000000 seconds, bootstrap likelihood -18326.310554, best rearrangement setting 10
Bootstrap[291]: Time 5.000000 seconds, bootstrap likelihood -18042.741357, best rearrangement setting 5
Bootstrap[292]: Time 4.000000 seconds, bootstrap likelihood -18216.618395, best rearrangement setting 10
Bootstrap[293]: Time 6.000000 seconds, bootstrap likelihood -17854.826880, best rearrangement setting 7
Bootstrap[294]: Time 4.000000 seconds, bootstrap likelihood -18404.123488, best rearrangement setting 5
Bootstrap[295]: Time 5.000000 seconds, bootstrap likelihood -18010.972144, best rearrangement setting 8
Bootstrap[296]: Time 4.000000 seconds, bootstrap likelihood -18131.565357, best rearrangement setting 6
Bootstrap[297]: Time 4.000000 seconds, bootstrap likelihood -17900.523246, best rearrangement setting 10
Bootstrap[298]: Time 5.000000 seconds, bootstrap likelihood -17562.925356, best rearrangement setting 10
Bootstrap[299]: Time 4.000000 seconds, bootstrap likelihood -18144.668931, best rearrangement setting 8
Bootstrap[300]: Time 5.000000 seconds, bootstrap likelihood -18089.298335, best rearrangement setting 15
Bootstrap[301]: Time 4.000000 seconds, bootstrap likelihood -18510.578268, best rearrangement setting 7
Bootstrap[302]: Time 5.000000 seconds, bootstrap likelihood -17974.508355, best rearrangement setting 13
Bootstrap[303]: Time 4.000000 seconds, bootstrap likelihood -18014.301011, best rearrangement setting 5
Bootstrap[304]: Time 5.000000 seconds, bootstrap likelihood -18693.063680, best rearrangement setting 6
Bootstrap[305]: Time 4.000000 seconds, bootstrap likelihood -17706.328492, best rearrangement setting 10
Bootstrap[306]: Time 5.000000 seconds, bootstrap likelihood -19169.029828, best rearrangement setting 15
Bootstrap[307]: Time 4.000000 seconds, bootstrap likelihood -18407.591663, best rearrangement setting 7
Bootstrap[308]: Time 5.000000 seconds, bootstrap likelihood -18289.560921, best rearrangement setting 12
Bootstrap[309]: Time 4.000000 seconds, bootstrap likelihood -18244.554650, best rearrangement setting 13
Bootstrap[310]: Time 5.000000 seconds, bootstrap likelihood -18283.307526, best rearrangement setting 14
Bootstrap[311]: Time 5.000000 seconds, bootstrap likelihood -17939.195939, best rearrangement setting 10
Bootstrap[312]: Time 5.000000 seconds, bootstrap likelihood -18117.072885, best rearrangement setting 5
Bootstrap[313]: Time 4.000000 seconds, bootstrap likelihood -17798.112215, best rearrangement setting 9
Bootstrap[314]: Time 5.000000 seconds, bootstrap likelihood -18355.234540, best rearrangement setting 11
Bootstrap[315]: Time 5.000000 seconds, bootstrap likelihood -18584.368342, best rearrangement setting 11
Bootstrap[316]: Time 4.000000 seconds, bootstrap likelihood -18639.719581, best rearrangement setting 9
Bootstrap[317]: Time 5.000000 seconds, bootstrap likelihood -17722.505163, best rearrangement setting 5
Bootstrap[318]: Time 5.000000 seconds, bootstrap likelihood -18151.554588, best rearrangement setting 6
Bootstrap[319]: Time 5.000000 seconds, bootstrap likelihood -17988.644308, best rearrangement setting 13
Bootstrap[320]: Time 4.000000 seconds, bootstrap likelihood -18133.426193, best rearrangement setting 10
Bootstrap[321]: Time 4.000000 seconds, bootstrap likelihood -17641.230126, best rearrangement setting 9
Bootstrap[322]: Time 5.000000 seconds, bootstrap likelihood -18135.591832, best rearrangement setting 5
Bootstrap[323]: Time 4.000000 seconds, bootstrap likelihood -18378.242326, best rearrangement setting 5
Bootstrap[324]: Time 4.000000 seconds, bootstrap likelihood -18215.439972, best rearrangement setting 6
Bootstrap[325]: Time 5.000000 seconds, bootstrap likelihood -18608.400523, best rearrangement setting 12
Bootstrap[326]: Time 4.000000 seconds, bootstrap likelihood -18123.984490, best rearrangement setting 14
Bootstrap[327]: Time 5.000000 seconds, bootstrap likelihood -18019.968135, best rearrangement setting 15
Bootstrap[328]: Time 4.000000 seconds, bootstrap likelihood -17633.253374, best rearrangement setting 6
Bootstrap[329]: Time 5.000000 seconds, bootstrap likelihood -18339.683865, best rearrangement setting 12
Bootstrap[330]: Time 4.000000 seconds, bootstrap likelihood -17821.834651, best rearrangement setting 13
Bootstrap[331]: Time 5.000000 seconds, bootstrap likelihood -18295.082515, best rearrangement setting 8
Bootstrap[332]: Time 5.000000 seconds, bootstrap likelihood -18225.921711, best rearrangement setting 10
Bootstrap[333]: Time 4.000000 seconds, bootstrap likelihood -18201.492627, best rearrangement setting 6
Bootstrap[334]: Time 5.000000 seconds, bootstrap likelihood -17821.741732, best rearrangement setting 7
Bootstrap[335]: Time 5.000000 seconds, bootstrap likelihood -18049.228989, best rearrangement setting 15
Bootstrap[336]: Time 5.000000 seconds, bootstrap likelihood -17934.926429, best rearrangement setting 8
Bootstrap[337]: Time 4.000000 seconds, bootstrap likelihood -17332.933395, best rearrangement setting 9
Bootstrap[338]: Time 4.000000 seconds, bootstrap likelihood -18029.884596, best rearrangement setting 6
Bootstrap[339]: Time 5.000000 seconds, bootstrap likelihood -18044.917522, best rearrangement setting 11
Bootstrap[340]: Time 5.000000 seconds, bootstrap likelihood -18010.797483, best rearrangement setting 10
Bootstrap[341]: Time 5.000000 seconds, bootstrap likelihood -18097.146204, best rearrangement setting 9
Bootstrap[342]: Time 4.000000 seconds, bootstrap likelihood -17987.929638, best rearrangement setting 7
Bootstrap[343]: Time 5.000000 seconds, bootstrap likelihood -18419.851475, best rearrangement setting 11
Bootstrap[344]: Time 5.000000 seconds, bootstrap likelihood -19035.762307, best rearrangement setting 12
Bootstrap[345]: Time 5.000000 seconds, bootstrap likelihood -17629.454901, best rearrangement setting 6
Bootstrap[346]: Time 5.000000 seconds, bootstrap likelihood -17594.126841, best rearrangement setting 15
Bootstrap[347]: Time 4.000000 seconds, bootstrap likelihood -18281.882130, best rearrangement setting 10
Bootstrap[348]: Time 5.000000 seconds, bootstrap likelihood -17734.566457, best rearrangement setting 7
Bootstrap[349]: Time 4.000000 seconds, bootstrap likelihood -18189.835043, best rearrangement setting 9
Bootstrap[350]: Time 4.000000 seconds, bootstrap likelihood -18035.224330, best rearrangement setting 7
Bootstrap[351]: Time 5.000000 seconds, bootstrap likelihood -17898.554535, best rearrangement setting 15
Bootstrap[352]: Time 5.000000 seconds, bootstrap likelihood -18182.525929, best rearrangement setting 6
Bootstrap[353]: Time 4.000000 seconds, bootstrap likelihood -18229.733870, best rearrangement setting 10
Bootstrap[354]: Time 5.000000 seconds, bootstrap likelihood -18339.497689, best rearrangement setting 7
Bootstrap[355]: Time 4.000000 seconds, bootstrap likelihood -18194.164670, best rearrangement setting 15
Bootstrap[356]: Time 5.000000 seconds, bootstrap likelihood -18643.561705, best rearrangement setting 7
Bootstrap[357]: Time 5.000000 seconds, bootstrap likelihood -18274.613978, best rearrangement setting 15
Bootstrap[358]: Time 4.000000 seconds, bootstrap likelihood -17863.436151, best rearrangement setting 8
Bootstrap[359]: Time 5.000000 seconds, bootstrap likelihood -18223.027637, best rearrangement setting 6
Bootstrap[360]: Time 4.000000 seconds, bootstrap likelihood -17987.657880, best rearrangement setting 6
Bootstrap[361]: Time 5.000000 seconds, bootstrap likelihood -17353.341328, best rearrangement setting 9
Bootstrap[362]: Time 4.000000 seconds, bootstrap likelihood -18425.245328, best rearrangement setting 6
Bootstrap[363]: Time 5.000000 seconds, bootstrap likelihood -18427.995249, best rearrangement setting 9
Bootstrap[364]: Time 4.000000 seconds, bootstrap likelihood -17998.891572, best rearrangement setting 7
Bootstrap[365]: Time 5.000000 seconds, bootstrap likelihood -18267.662515, best rearrangement setting 12
Bootstrap[366]: Time 5.000000 seconds, bootstrap likelihood -17820.757480, best rearrangement setting 14
Bootstrap[367]: Time 5.000000 seconds, bootstrap likelihood -17952.418655, best rearrangement setting 15
Bootstrap[368]: Time 5.000000 seconds, bootstrap likelihood -18022.558580, best rearrangement setting 15
Bootstrap[369]: Time 5.000000 seconds, bootstrap likelihood -18181.125399, best rearrangement setting 12
Bootstrap[370]: Time 4.000000 seconds, bootstrap likelihood -18319.557131, best rearrangement setting 12
Bootstrap[371]: Time 5.000000 seconds, bootstrap likelihood -17758.025948, best rearrangement setting 10
Bootstrap[372]: Time 4.000000 seconds, bootstrap likelihood -18555.830196, best rearrangement setting 11
Bootstrap[373]: Time 4.000000 seconds, bootstrap likelihood -18427.731286, best rearrangement setting 10
Bootstrap[374]: Time 5.000000 seconds, bootstrap likelihood -17795.630159, best rearrangement setting 14
Bootstrap[375]: Time 5.000000 seconds, bootstrap likelihood -18310.925291, best rearrangement setting 7
Bootstrap[376]: Time 4.000000 seconds, bootstrap likelihood -17593.303710, best rearrangement setting 14
Bootstrap[377]: Time 4.000000 seconds, bootstrap likelihood -18476.476609, best rearrangement setting 7
Bootstrap[378]: Time 5.000000 seconds, bootstrap likelihood -18113.777734, best rearrangement setting 10
Bootstrap[379]: Time 5.000000 seconds, bootstrap likelihood -17675.554788, best rearrangement setting 14
Bootstrap[380]: Time 5.000000 seconds, bootstrap likelihood -17508.056080, best rearrangement setting 8
Bootstrap[381]: Time 4.000000 seconds, bootstrap likelihood -17930.605113, best rearrangement setting 15
Bootstrap[382]: Time 5.000000 seconds, bootstrap likelihood -18645.004717, best rearrangement setting 8
Bootstrap[383]: Time 4.000000 seconds, bootstrap likelihood -18186.244813, best rearrangement setting 5
Bootstrap[384]: Time 4.000000 seconds, bootstrap likelihood -18317.816551, best rearrangement setting 12
Bootstrap[385]: Time 5.000000 seconds, bootstrap likelihood -18091.436444, best rearrangement setting 5
Bootstrap[386]: Time 5.000000 seconds, bootstrap likelihood -18534.954546, best rearrangement setting 15
Bootstrap[387]: Time 5.000000 seconds, bootstrap likelihood -18212.733204, best rearrangement setting 10
Bootstrap[388]: Time 4.000000 seconds, bootstrap likelihood -18734.869541, best rearrangement setting 5
Bootstrap[389]: Time 4.000000 seconds, bootstrap likelihood -18985.213635, best rearrangement setting 10
Bootstrap[390]: Time 4.000000 seconds, bootstrap likelihood -18197.762600, best rearrangement setting 11
Bootstrap[391]: Time 5.000000 seconds, bootstrap likelihood -18238.154803, best rearrangement setting 11
Bootstrap[392]: Time 4.000000 seconds, bootstrap likelihood -17804.194063, best rearrangement setting 5
Bootstrap[393]: Time 5.000000 seconds, bootstrap likelihood -17780.912519, best rearrangement setting 13
Bootstrap[394]: Time 4.000000 seconds, bootstrap likelihood -18003.644782, best rearrangement setting 14
Bootstrap[395]: Time 5.000000 seconds, bootstrap likelihood -18274.446711, best rearrangement setting 7
Bootstrap[396]: Time 4.000000 seconds, bootstrap likelihood -18279.369691, best rearrangement setting 8
Bootstrap[397]: Time 4.000000 seconds, bootstrap likelihood -18016.499338, best rearrangement setting 13
Bootstrap[398]: Time 5.000000 seconds, bootstrap likelihood -17782.285751, best rearrangement setting 14
Bootstrap[399]: Time 4.000000 seconds, bootstrap likelihood -17737.131625, best rearrangement setting 12
Bootstrap[400]: Time 4.000000 seconds, bootstrap likelihood -17794.593242, best rearrangement setting 6
Bootstrap[401]: Time 5.000000 seconds, bootstrap likelihood -18289.222568, best rearrangement setting 7
Bootstrap[402]: Time 4.000000 seconds, bootstrap likelihood -17819.052764, best rearrangement setting 8
Bootstrap[403]: Time 5.000000 seconds, bootstrap likelihood -18036.741351, best rearrangement setting 14
Bootstrap[404]: Time 5.000000 seconds, bootstrap likelihood -18645.797143, best rearrangement setting 10
Bootstrap[405]: Time 4.000000 seconds, bootstrap likelihood -18142.459884, best rearrangement setting 14
Bootstrap[406]: Time 4.000000 seconds, bootstrap likelihood -18258.581169, best rearrangement setting 14
Bootstrap[407]: Time 5.000000 seconds, bootstrap likelihood -17769.336235, best rearrangement setting 10
Bootstrap[408]: Time 5.000000 seconds, bootstrap likelihood -18279.257605, best rearrangement setting 8
Bootstrap[409]: Time 4.000000 seconds, bootstrap likelihood -17942.301035, best rearrangement setting 12
Bootstrap[410]: Time 5.000000 seconds, bootstrap likelihood -18604.500195, best rearrangement setting 14
Bootstrap[411]: Time 4.000000 seconds, bootstrap likelihood -18818.221371, best rearrangement setting 5
Bootstrap[412]: Time 5.000000 seconds, bootstrap likelihood -17713.820233, best rearrangement setting 6
Bootstrap[413]: Time 5.000000 seconds, bootstrap likelihood -17724.329482, best rearrangement setting 5
Bootstrap[414]: Time 4.000000 seconds, bootstrap likelihood -18458.153873, best rearrangement setting 9
Bootstrap[415]: Time 5.000000 seconds, bootstrap likelihood -18312.476121, best rearrangement setting 5
Bootstrap[416]: Time 5.000000 seconds, bootstrap likelihood -17761.404995, best rearrangement setting 14
Bootstrap[417]: Time 4.000000 seconds, bootstrap likelihood -18124.010213, best rearrangement setting 11
Bootstrap[418]: Time 4.000000 seconds, bootstrap likelihood -18207.856825, best rearrangement setting 15
Bootstrap[419]: Time 4.000000 seconds, bootstrap likelihood -18222.130124, best rearrangement setting 12
Bootstrap[420]: Time 5.000000 seconds, bootstrap likelihood -17385.117636, best rearrangement setting 10
Bootstrap[421]: Time 5.000000 seconds, bootstrap likelihood -18065.930768, best rearrangement setting 9
Bootstrap[422]: Time 4.000000 seconds, bootstrap likelihood -17955.466475, best rearrangement setting 8
Bootstrap[423]: Time 5.000000 seconds, bootstrap likelihood -17790.104098, best rearrangement setting 14
Bootstrap[424]: Time 4.000000 seconds, bootstrap likelihood -18097.646576, best rearrangement setting 10
Bootstrap[425]: Time 5.000000 seconds, bootstrap likelihood -18259.435655, best rearrangement setting 11
Bootstrap[426]: Time 5.000000 seconds, bootstrap likelihood -17955.271056, best rearrangement setting 15
Bootstrap[427]: Time 5.000000 seconds, bootstrap likelihood -18217.592968, best rearrangement setting 7
Bootstrap[428]: Time 4.000000 seconds, bootstrap likelihood -17918.627670, best rearrangement setting 14
Bootstrap[429]: Time 5.000000 seconds, bootstrap likelihood -18111.549847, best rearrangement setting 15
Bootstrap[430]: Time 5.000000 seconds, bootstrap likelihood -17677.221755, best rearrangement setting 14
Bootstrap[431]: Time 4.000000 seconds, bootstrap likelihood -17569.829267, best rearrangement setting 15
Bootstrap[432]: Time 5.000000 seconds, bootstrap likelihood -17835.837806, best rearrangement setting 12
Bootstrap[433]: Time 5.000000 seconds, bootstrap likelihood -18326.619227, best rearrangement setting 10
Bootstrap[434]: Time 5.000000 seconds, bootstrap likelihood -18004.453603, best rearrangement setting 6
Bootstrap[435]: Time 4.000000 seconds, bootstrap likelihood -17730.685255, best rearrangement setting 10
Bootstrap[436]: Time 5.000000 seconds, bootstrap likelihood -17682.062671, best rearrangement setting 12
Bootstrap[437]: Time 5.000000 seconds, bootstrap likelihood -18069.289275, best rearrangement setting 15
Bootstrap[438]: Time 4.000000 seconds, bootstrap likelihood -17922.050593, best rearrangement setting 6
Bootstrap[439]: Time 5.000000 seconds, bootstrap likelihood -18102.949205, best rearrangement setting 11
Bootstrap[440]: Time 5.000000 seconds, bootstrap likelihood -18427.926311, best rearrangement setting 11
Bootstrap[441]: Time 4.000000 seconds, bootstrap likelihood -17771.052686, best rearrangement setting 5
Bootstrap[442]: Time 4.000000 seconds, bootstrap likelihood -17580.607342, best rearrangement setting 15
Bootstrap[443]: Time 5.000000 seconds, bootstrap likelihood -17925.602224, best rearrangement setting 5
Bootstrap[444]: Time 4.000000 seconds, bootstrap likelihood -17655.119192, best rearrangement setting 6
Bootstrap[445]: Time 4.000000 seconds, bootstrap likelihood -18143.484273, best rearrangement setting 10
Bootstrap[446]: Time 6.000000 seconds, bootstrap likelihood -18291.756568, best rearrangement setting 14
Bootstrap[447]: Time 4.000000 seconds, bootstrap likelihood -17942.628879, best rearrangement setting 8
Bootstrap[448]: Time 5.000000 seconds, bootstrap likelihood -17962.867580, best rearrangement setting 11
Bootstrap[449]: Time 4.000000 seconds, bootstrap likelihood -18335.158163, best rearrangement setting 9
Bootstrap[450]: Time 5.000000 seconds, bootstrap likelihood -17757.327128, best rearrangement setting 10
Bootstrap[451]: Time 5.000000 seconds, bootstrap likelihood -18185.113090, best rearrangement setting 8
Bootstrap[452]: Time 4.000000 seconds, bootstrap likelihood -17967.434196, best rearrangement setting 11
Bootstrap[453]: Time 5.000000 seconds, bootstrap likelihood -18600.768714, best rearrangement setting 10
Bootstrap[454]: Time 5.000000 seconds, bootstrap likelihood -17908.827923, best rearrangement setting 8
Bootstrap[455]: Time 4.000000 seconds, bootstrap likelihood -18120.408356, best rearrangement setting 13
Bootstrap[456]: Time 5.000000 seconds, bootstrap likelihood -18377.234263, best rearrangement setting 5
Bootstrap[457]: Time 4.000000 seconds, bootstrap likelihood -18002.216886, best rearrangement setting 6
Bootstrap[458]: Time 5.000000 seconds, bootstrap likelihood -18217.498385, best rearrangement setting 8
Bootstrap[459]: Time 5.000000 seconds, bootstrap likelihood -18455.718992, best rearrangement setting 8
Bootstrap[460]: Time 4.000000 seconds, bootstrap likelihood -18182.314823, best rearrangement setting 10
Bootstrap[461]: Time 5.000000 seconds, bootstrap likelihood -18332.765510, best rearrangement setting 9
Bootstrap[462]: Time 5.000000 seconds, bootstrap likelihood -18144.753250, best rearrangement setting 13
Bootstrap[463]: Time 4.000000 seconds, bootstrap likelihood -18268.938101, best rearrangement setting 10
Bootstrap[464]: Time 5.000000 seconds, bootstrap likelihood -17529.919557, best rearrangement setting 9
Bootstrap[465]: Time 5.000000 seconds, bootstrap likelihood -17979.044889, best rearrangement setting 9
Bootstrap[466]: Time 5.000000 seconds, bootstrap likelihood -18434.884146, best rearrangement setting 10
Bootstrap[467]: Time 5.000000 seconds, bootstrap likelihood -17716.125137, best rearrangement setting 8
Bootstrap[468]: Time 5.000000 seconds, bootstrap likelihood -17919.670292, best rearrangement setting 9
Bootstrap[469]: Time 5.000000 seconds, bootstrap likelihood -18208.111264, best rearrangement setting 12
Bootstrap[470]: Time 4.000000 seconds, bootstrap likelihood -17957.606424, best rearrangement setting 10
Bootstrap[471]: Time 4.000000 seconds, bootstrap likelihood -18088.431110, best rearrangement setting 15
Bootstrap[472]: Time 5.000000 seconds, bootstrap likelihood -18237.102009, best rearrangement setting 6
Bootstrap[473]: Time 4.000000 seconds, bootstrap likelihood -18141.088633, best rearrangement setting 10
Bootstrap[474]: Time 4.000000 seconds, bootstrap likelihood -17999.284290, best rearrangement setting 5
Bootstrap[475]: Time 5.000000 seconds, bootstrap likelihood -18335.500721, best rearrangement setting 8
Bootstrap[476]: Time 4.000000 seconds, bootstrap likelihood -18033.162635, best rearrangement setting 10
Bootstrap[477]: Time 5.000000 seconds, bootstrap likelihood -18589.052003, best rearrangement setting 12
Bootstrap[478]: Time 5.000000 seconds, bootstrap likelihood -17885.251856, best rearrangement setting 7
Bootstrap[479]: Time 4.000000 seconds, bootstrap likelihood -18584.097058, best rearrangement setting 6
Bootstrap[480]: Time 4.000000 seconds, bootstrap likelihood -18347.561363, best rearrangement setting 10
Bootstrap[481]: Time 5.000000 seconds, bootstrap likelihood -18405.964467, best rearrangement setting 7
Bootstrap[482]: Time 4.000000 seconds, bootstrap likelihood -18535.972626, best rearrangement setting 6
Bootstrap[483]: Time 5.000000 seconds, bootstrap likelihood -18435.761208, best rearrangement setting 10
Bootstrap[484]: Time 4.000000 seconds, bootstrap likelihood -18516.935510, best rearrangement setting 15
Bootstrap[485]: Time 4.000000 seconds, bootstrap likelihood -18039.990708, best rearrangement setting 15
Bootstrap[486]: Time 5.000000 seconds, bootstrap likelihood -18167.172404, best rearrangement setting 12
Bootstrap[487]: Time 4.000000 seconds, bootstrap likelihood -18194.315034, best rearrangement setting 6
Bootstrap[488]: Time 5.000000 seconds, bootstrap likelihood -18787.271355, best rearrangement setting 15
Bootstrap[489]: Time 4.000000 seconds, bootstrap likelihood -18057.647539, best rearrangement setting 9
Bootstrap[490]: Time 5.000000 seconds, bootstrap likelihood -17441.472752, best rearrangement setting 9
Bootstrap[491]: Time 5.000000 seconds, bootstrap likelihood -17877.714908, best rearrangement setting 6
Bootstrap[492]: Time 5.000000 seconds, bootstrap likelihood -18193.143688, best rearrangement setting 15
Bootstrap[493]: Time 4.000000 seconds, bootstrap likelihood -17859.363322, best rearrangement setting 11
Bootstrap[494]: Time 5.000000 seconds, bootstrap likelihood -18101.549402, best rearrangement setting 14
Bootstrap[495]: Time 4.000000 seconds, bootstrap likelihood -18021.951276, best rearrangement setting 5
Bootstrap[496]: Time 4.000000 seconds, bootstrap likelihood -17909.390783, best rearrangement setting 12
Bootstrap[497]: Time 4.000000 seconds, bootstrap likelihood -17892.493615, best rearrangement setting 10
Bootstrap[498]: Time 5.000000 seconds, bootstrap likelihood -17651.588287, best rearrangement setting 6
Bootstrap[499]: Time 4.000000 seconds, bootstrap likelihood -17931.250644, best rearrangement setting 9
Bootstrap[500]: Time 4.000000 seconds, bootstrap likelihood -17903.358816, best rearrangement setting 14
Bootstrap[501]: Time 5.000000 seconds, bootstrap likelihood -18091.111890, best rearrangement setting 12
Bootstrap[502]: Time 4.000000 seconds, bootstrap likelihood -17629.349313, best rearrangement setting 10
Bootstrap[503]: Time 4.000000 seconds, bootstrap likelihood -17841.884497, best rearrangement setting 12
Bootstrap[504]: Time 5.000000 seconds, bootstrap likelihood -18274.210552, best rearrangement setting 6
Bootstrap[505]: Time 4.000000 seconds, bootstrap likelihood -17859.993453, best rearrangement setting 10
Bootstrap[506]: Time 5.000000 seconds, bootstrap likelihood -18377.262888, best rearrangement setting 12
Bootstrap[507]: Time 5.000000 seconds, bootstrap likelihood -18123.353390, best rearrangement setting 13
Bootstrap[508]: Time 5.000000 seconds, bootstrap likelihood -18824.531818, best rearrangement setting 7
Bootstrap[509]: Time 4.000000 seconds, bootstrap likelihood -18271.119160, best rearrangement setting 10
Bootstrap[510]: Time 5.000000 seconds, bootstrap likelihood -17804.657446, best rearrangement setting 8
Bootstrap[511]: Time 4.000000 seconds, bootstrap likelihood -18401.043594, best rearrangement setting 13
Bootstrap[512]: Time 5.000000 seconds, bootstrap likelihood -17947.749133, best rearrangement setting 15
Bootstrap[513]: Time 5.000000 seconds, bootstrap likelihood -18394.362566, best rearrangement setting 8
Bootstrap[514]: Time 4.000000 seconds, bootstrap likelihood -17657.815317, best rearrangement setting 14
Bootstrap[515]: Time 4.000000 seconds, bootstrap likelihood -17809.562897, best rearrangement setting 7
Bootstrap[516]: Time 5.000000 seconds, bootstrap likelihood -17346.596261, best rearrangement setting 15
Bootstrap[517]: Time 4.000000 seconds, bootstrap likelihood -18262.832718, best rearrangement setting 11
Bootstrap[518]: Time 5.000000 seconds, bootstrap likelihood -17557.045113, best rearrangement setting 5
Bootstrap[519]: Time 5.000000 seconds, bootstrap likelihood -18464.117359, best rearrangement setting 14
Bootstrap[520]: Time 4.000000 seconds, bootstrap likelihood -17692.817100, best rearrangement setting 10
Bootstrap[521]: Time 5.000000 seconds, bootstrap likelihood -17978.800707, best rearrangement setting 13
Bootstrap[522]: Time 4.000000 seconds, bootstrap likelihood -18091.982582, best rearrangement setting 14
Bootstrap[523]: Time 5.000000 seconds, bootstrap likelihood -18079.613099, best rearrangement setting 11
Bootstrap[524]: Time 5.000000 seconds, bootstrap likelihood -18126.823140, best rearrangement setting 11
Bootstrap[525]: Time 4.000000 seconds, bootstrap likelihood -17834.396987, best rearrangement setting 15
Bootstrap[526]: Time 4.000000 seconds, bootstrap likelihood -18003.823555, best rearrangement setting 11
Bootstrap[527]: Time 5.000000 seconds, bootstrap likelihood -18360.445495, best rearrangement setting 10
Bootstrap[528]: Time 5.000000 seconds, bootstrap likelihood -18366.401350, best rearrangement setting 5
Bootstrap[529]: Time 4.000000 seconds, bootstrap likelihood -17640.927872, best rearrangement setting 15
Bootstrap[530]: Time 4.000000 seconds, bootstrap likelihood -18094.133558, best rearrangement setting 5
Bootstrap[531]: Time 5.000000 seconds, bootstrap likelihood -17812.718409, best rearrangement setting 15
Bootstrap[532]: Time 4.000000 seconds, bootstrap likelihood -18031.340833, best rearrangement setting 12
Bootstrap[533]: Time 5.000000 seconds, bootstrap likelihood -17831.571745, best rearrangement setting 15
Bootstrap[534]: Time 5.000000 seconds, bootstrap likelihood -17775.527582, best rearrangement setting 9
Bootstrap[535]: Time 4.000000 seconds, bootstrap likelihood -18089.026105, best rearrangement setting 9
Bootstrap[536]: Time 4.000000 seconds, bootstrap likelihood -18132.656722, best rearrangement setting 12
Bootstrap[537]: Time 5.000000 seconds, bootstrap likelihood -18229.621805, best rearrangement setting 11
Bootstrap[538]: Time 5.000000 seconds, bootstrap likelihood -17721.112587, best rearrangement setting 11
Bootstrap[539]: Time 5.000000 seconds, bootstrap likelihood -17925.418230, best rearrangement setting 7
Bootstrap[540]: Time 4.000000 seconds, bootstrap likelihood -18034.202051, best rearrangement setting 6
Bootstrap[541]: Time 5.000000 seconds, bootstrap likelihood -17354.373938, best rearrangement setting 9
Bootstrap[542]: Time 4.000000 seconds, bootstrap likelihood -18102.190545, best rearrangement setting 9
Bootstrap[543]: Time 5.000000 seconds, bootstrap likelihood -17485.956107, best rearrangement setting 13
Bootstrap[544]: Time 4.000000 seconds, bootstrap likelihood -17807.913882, best rearrangement setting 7
Bootstrap[545]: Time 5.000000 seconds, bootstrap likelihood -18668.845804, best rearrangement setting 11
Bootstrap[546]: Time 4.000000 seconds, bootstrap likelihood -18300.574826, best rearrangement setting 13
Bootstrap[547]: Time 4.000000 seconds, bootstrap likelihood -18121.924119, best rearrangement setting 11
Bootstrap[548]: Time 5.000000 seconds, bootstrap likelihood -17866.475177, best rearrangement setting 15
Bootstrap[549]: Time 4.000000 seconds, bootstrap likelihood -18435.696741, best rearrangement setting 14
Bootstrap[550]: Time 5.000000 seconds, bootstrap likelihood -17610.948368, best rearrangement setting 15
Bootstrap[551]: Time 4.000000 seconds, bootstrap likelihood -18053.706501, best rearrangement setting 14
Bootstrap[552]: Time 4.000000 seconds, bootstrap likelihood -18071.678515, best rearrangement setting 9
Bootstrap[553]: Time 5.000000 seconds, bootstrap likelihood -18032.405526, best rearrangement setting 7
Bootstrap[554]: Time 5.000000 seconds, bootstrap likelihood -18598.032027, best rearrangement setting 12
Bootstrap[555]: Time 4.000000 seconds, bootstrap likelihood -18050.159990, best rearrangement setting 9
Bootstrap[556]: Time 5.000000 seconds, bootstrap likelihood -18188.258607, best rearrangement setting 11
Bootstrap[557]: Time 4.000000 seconds, bootstrap likelihood -18328.909956, best rearrangement setting 6
Bootstrap[558]: Time 5.000000 seconds, bootstrap likelihood -18249.864498, best rearrangement setting 15
Bootstrap[559]: Time 5.000000 seconds, bootstrap likelihood -18369.922256, best rearrangement setting 15
Bootstrap[560]: Time 4.000000 seconds, bootstrap likelihood -18291.742931, best rearrangement setting 10
Bootstrap[561]: Time 5.000000 seconds, bootstrap likelihood -18769.141356, best rearrangement setting 8
Bootstrap[562]: Time 4.000000 seconds, bootstrap likelihood -17879.615142, best rearrangement setting 12
Bootstrap[563]: Time 5.000000 seconds, bootstrap likelihood -18261.871221, best rearrangement setting 14
Bootstrap[564]: Time 4.000000 seconds, bootstrap likelihood -17963.239591, best rearrangement setting 12
Bootstrap[565]: Time 5.000000 seconds, bootstrap likelihood -18157.065774, best rearrangement setting 8
Bootstrap[566]: Time 4.000000 seconds, bootstrap likelihood -18372.933117, best rearrangement setting 11
Bootstrap[567]: Time 5.000000 seconds, bootstrap likelihood -18094.336527, best rearrangement setting 10
Bootstrap[568]: Time 4.000000 seconds, bootstrap likelihood -17848.076422, best rearrangement setting 12
Bootstrap[569]: Time 5.000000 seconds, bootstrap likelihood -18276.935627, best rearrangement setting 8
Bootstrap[570]: Time 5.000000 seconds, bootstrap likelihood -18495.084988, best rearrangement setting 5
Bootstrap[571]: Time 4.000000 seconds, bootstrap likelihood -18036.817773, best rearrangement setting 11
Bootstrap[572]: Time 4.000000 seconds, bootstrap likelihood -17905.060901, best rearrangement setting 15
Bootstrap[573]: Time 5.000000 seconds, bootstrap likelihood -17664.129240, best rearrangement setting 10
Bootstrap[574]: Time 5.000000 seconds, bootstrap likelihood -17725.274569, best rearrangement setting 15
Bootstrap[575]: Time 4.000000 seconds, bootstrap likelihood -17988.329904, best rearrangement setting 11
Bootstrap[576]: Time 5.000000 seconds, bootstrap likelihood -18032.632232, best rearrangement setting 9
Bootstrap[577]: Time 4.000000 seconds, bootstrap likelihood -18534.945897, best rearrangement setting 10
Bootstrap[578]: Time 5.000000 seconds, bootstrap likelihood -17953.563165, best rearrangement setting 8
Bootstrap[579]: Time 4.000000 seconds, bootstrap likelihood -18089.950160, best rearrangement setting 14
Bootstrap[580]: Time 5.000000 seconds, bootstrap likelihood -18762.809242, best rearrangement setting 5
Bootstrap[581]: Time 4.000000 seconds, bootstrap likelihood -18332.383387, best rearrangement setting 12
Bootstrap[582]: Time 5.000000 seconds, bootstrap likelihood -18323.450278, best rearrangement setting 13
Bootstrap[583]: Time 5.000000 seconds, bootstrap likelihood -19024.754230, best rearrangement setting 6
Bootstrap[584]: Time 4.000000 seconds, bootstrap likelihood -18080.908416, best rearrangement setting 12
Bootstrap[585]: Time 5.000000 seconds, bootstrap likelihood -18423.718660, best rearrangement setting 10
Bootstrap[586]: Time 4.000000 seconds, bootstrap likelihood -17440.002172, best rearrangement setting 8
Bootstrap[587]: Time 4.000000 seconds, bootstrap likelihood -18181.208007, best rearrangement setting 12
Bootstrap[588]: Time 5.000000 seconds, bootstrap likelihood -18210.200876, best rearrangement setting 6
Bootstrap[589]: Time 5.000000 seconds, bootstrap likelihood -18083.243385, best rearrangement setting 9
Bootstrap[590]: Time 4.000000 seconds, bootstrap likelihood -17800.377054, best rearrangement setting 6
Bootstrap[591]: Time 4.000000 seconds, bootstrap likelihood -18497.906059, best rearrangement setting 8
Bootstrap[592]: Time 5.000000 seconds, bootstrap likelihood -17998.776886, best rearrangement setting 15
Bootstrap[593]: Time 5.000000 seconds, bootstrap likelihood -17858.315843, best rearrangement setting 14
Bootstrap[594]: Time 4.000000 seconds, bootstrap likelihood -17960.215465, best rearrangement setting 11
Bootstrap[595]: Time 5.000000 seconds, bootstrap likelihood -18220.881743, best rearrangement setting 11
Bootstrap[596]: Time 4.000000 seconds, bootstrap likelihood -18083.765566, best rearrangement setting 9
Bootstrap[597]: Time 5.000000 seconds, bootstrap likelihood -17737.498446, best rearrangement setting 13
Bootstrap[598]: Time 5.000000 seconds, bootstrap likelihood -17872.874543, best rearrangement setting 14
Bootstrap[599]: Time 5.000000 seconds, bootstrap likelihood -17556.646676, best rearrangement setting 11
Bootstrap[600]: Time 5.000000 seconds, bootstrap likelihood -18744.347822, best rearrangement setting 11
Bootstrap[601]: Time 4.000000 seconds, bootstrap likelihood -18138.687509, best rearrangement setting 6
Bootstrap[602]: Time 5.000000 seconds, bootstrap likelihood -17677.797744, best rearrangement setting 11
Bootstrap[603]: Time 4.000000 seconds, bootstrap likelihood -18167.129454, best rearrangement setting 14
Bootstrap[604]: Time 5.000000 seconds, bootstrap likelihood -18158.075042, best rearrangement setting 5
Bootstrap[605]: Time 5.000000 seconds, bootstrap likelihood -18223.658720, best rearrangement setting 9
Bootstrap[606]: Time 4.000000 seconds, bootstrap likelihood -18297.531685, best rearrangement setting 14
Bootstrap[607]: Time 4.000000 seconds, bootstrap likelihood -18067.045329, best rearrangement setting 12
Bootstrap[608]: Time 5.000000 seconds, bootstrap likelihood -18362.340948, best rearrangement setting 8
Bootstrap[609]: Time 5.000000 seconds, bootstrap likelihood -17987.574831, best rearrangement setting 15
Bootstrap[610]: Time 4.000000 seconds, bootstrap likelihood -18217.786605, best rearrangement setting 9
Bootstrap[611]: Time 5.000000 seconds, bootstrap likelihood -17897.862142, best rearrangement setting 7
Bootstrap[612]: Time 4.000000 seconds, bootstrap likelihood -17973.526250, best rearrangement setting 5
Bootstrap[613]: Time -3595.000000 seconds, bootstrap likelihood -18105.554562, best rearrangement setting 10
Bootstrap[614]: Time 4.000000 seconds, bootstrap likelihood -18512.004194, best rearrangement setting 12
Bootstrap[615]: Time 5.000000 seconds, bootstrap likelihood -17953.597566, best rearrangement setting 12
Bootstrap[616]: Time 4.000000 seconds, bootstrap likelihood -17898.476843, best rearrangement setting 12
Bootstrap[617]: Time 5.000000 seconds, bootstrap likelihood -18379.893317, best rearrangement setting 11
Bootstrap[618]: Time 4.000000 seconds, bootstrap likelihood -18654.554335, best rearrangement setting 7
Bootstrap[619]: Time 4.000000 seconds, bootstrap likelihood -17680.344879, best rearrangement setting 9
Bootstrap[620]: Time 5.000000 seconds, bootstrap likelihood -17880.768824, best rearrangement setting 15
Bootstrap[621]: Time 4.000000 seconds, bootstrap likelihood -18376.845853, best rearrangement setting 14
Bootstrap[622]: Time 5.000000 seconds, bootstrap likelihood -18036.137151, best rearrangement setting 10
Bootstrap[623]: Time 4.000000 seconds, bootstrap likelihood -18522.433260, best rearrangement setting 12
Bootstrap[624]: Time 5.000000 seconds, bootstrap likelihood -18528.097773, best rearrangement setting 8
Bootstrap[625]: Time 5.000000 seconds, bootstrap likelihood -18547.658850, best rearrangement setting 8
Bootstrap[626]: Time 4.000000 seconds, bootstrap likelihood -17867.517596, best rearrangement setting 12
Bootstrap[627]: Time 4.000000 seconds, bootstrap likelihood -18014.854939, best rearrangement setting 8
Bootstrap[628]: Time 5.000000 seconds, bootstrap likelihood -18189.481860, best rearrangement setting 5
Bootstrap[629]: Time 4.000000 seconds, bootstrap likelihood -18434.349696, best rearrangement setting 9
Bootstrap[630]: Time 5.000000 seconds, bootstrap likelihood -17951.505110, best rearrangement setting 8
Bootstrap[631]: Time 4.000000 seconds, bootstrap likelihood -18172.387781, best rearrangement setting 5
Bootstrap[632]: Time 4.000000 seconds, bootstrap likelihood -18437.910674, best rearrangement setting 6
Bootstrap[633]: Time 5.000000 seconds, bootstrap likelihood -18321.307300, best rearrangement setting 5
Bootstrap[634]: Time 4.000000 seconds, bootstrap likelihood -18705.903073, best rearrangement setting 14
Bootstrap[635]: Time 5.000000 seconds, bootstrap likelihood -18239.819255, best rearrangement setting 6
Bootstrap[636]: Time 4.000000 seconds, bootstrap likelihood -18293.133663, best rearrangement setting 12
Bootstrap[637]: Time 4.000000 seconds, bootstrap likelihood -18232.403203, best rearrangement setting 8
Bootstrap[638]: Time 5.000000 seconds, bootstrap likelihood -18124.927481, best rearrangement setting 7
Bootstrap[639]: Time 5.000000 seconds, bootstrap likelihood -18428.526329, best rearrangement setting 12
Bootstrap[640]: Time 4.000000 seconds, bootstrap likelihood -17576.369334, best rearrangement setting 12
Bootstrap[641]: Time 5.000000 seconds, bootstrap likelihood -18380.208260, best rearrangement setting 12
Bootstrap[642]: Time 4.000000 seconds, bootstrap likelihood -18224.688865, best rearrangement setting 5
Bootstrap[643]: Time 4.000000 seconds, bootstrap likelihood -17989.933271, best rearrangement setting 15
Bootstrap[644]: Time 5.000000 seconds, bootstrap likelihood -18157.499258, best rearrangement setting 13
Bootstrap[645]: Time 4.000000 seconds, bootstrap likelihood -18171.783140, best rearrangement setting 10
Bootstrap[646]: Time 5.000000 seconds, bootstrap likelihood -17806.903953, best rearrangement setting 10
Bootstrap[647]: Time 4.000000 seconds, bootstrap likelihood -17914.966050, best rearrangement setting 12
Bootstrap[648]: Time 5.000000 seconds, bootstrap likelihood -18018.890001, best rearrangement setting 14
Bootstrap[649]: Time 4.000000 seconds, bootstrap likelihood -17787.764747, best rearrangement setting 7
Bootstrap[650]: Time 5.000000 seconds, bootstrap likelihood -17843.943077, best rearrangement setting 10
Bootstrap[651]: Time 4.000000 seconds, bootstrap likelihood -18194.832203, best rearrangement setting 11
Bootstrap[652]: Time 5.000000 seconds, bootstrap likelihood -17879.127627, best rearrangement setting 13
Bootstrap[653]: Time 4.000000 seconds, bootstrap likelihood -18417.900439, best rearrangement setting 14
Bootstrap[654]: Time 4.000000 seconds, bootstrap likelihood -18087.951298, best rearrangement setting 14
Bootstrap[655]: Time 5.000000 seconds, bootstrap likelihood -17624.892631, best rearrangement setting 7
Bootstrap[656]: Time 4.000000 seconds, bootstrap likelihood -18349.081344, best rearrangement setting 6
Bootstrap[657]: Time 4.000000 seconds, bootstrap likelihood -18105.471594, best rearrangement setting 6
Bootstrap[658]: Time 5.000000 seconds, bootstrap likelihood -18207.029342, best rearrangement setting 9
Bootstrap[659]: Time 5.000000 seconds, bootstrap likelihood -18090.476792, best rearrangement setting 8
Bootstrap[660]: Time 5.000000 seconds, bootstrap likelihood -18301.855711, best rearrangement setting 14
Bootstrap[661]: Time 4.000000 seconds, bootstrap likelihood -18892.088673, best rearrangement setting 8
Bootstrap[662]: Time 5.000000 seconds, bootstrap likelihood -18257.083498, best rearrangement setting 7
Bootstrap[663]: Time 4.000000 seconds, bootstrap likelihood -18127.514910, best rearrangement setting 13
Bootstrap[664]: Time 5.000000 seconds, bootstrap likelihood -17675.294811, best rearrangement setting 10
Bootstrap[665]: Time 4.000000 seconds, bootstrap likelihood -18209.643951, best rearrangement setting 10
Bootstrap[666]: Time 5.000000 seconds, bootstrap likelihood -18159.594517, best rearrangement setting 5
Bootstrap[667]: Time 5.000000 seconds, bootstrap likelihood -17730.706437, best rearrangement setting 9
Bootstrap[668]: Time 4.000000 seconds, bootstrap likelihood -17755.098679, best rearrangement setting 15
Bootstrap[669]: Time 5.000000 seconds, bootstrap likelihood -17908.017539, best rearrangement setting 5
Bootstrap[670]: Time 4.000000 seconds, bootstrap likelihood -17864.428729, best rearrangement setting 11
Bootstrap[671]: Time 5.000000 seconds, bootstrap likelihood -18073.100123, best rearrangement setting 8
Bootstrap[672]: Time 4.000000 seconds, bootstrap likelihood -17857.240518, best rearrangement setting 15
Bootstrap[673]: Time 4.000000 seconds, bootstrap likelihood -17783.676889, best rearrangement setting 12
Bootstrap[674]: Time 5.000000 seconds, bootstrap likelihood -17978.983293, best rearrangement setting 13
Bootstrap[675]: Time 5.000000 seconds, bootstrap likelihood -17755.884843, best rearrangement setting 10
Bootstrap[676]: Time 4.000000 seconds, bootstrap likelihood -17664.224139, best rearrangement setting 12
Bootstrap[677]: Time 5.000000 seconds, bootstrap likelihood -18113.324708, best rearrangement setting 7
Bootstrap[678]: Time 4.000000 seconds, bootstrap likelihood -18151.717792, best rearrangement setting 8
Bootstrap[679]: Time 5.000000 seconds, bootstrap likelihood -18233.729327, best rearrangement setting 8
Bootstrap[680]: Time 5.000000 seconds, bootstrap likelihood -18300.550227, best rearrangement setting 10
Bootstrap[681]: Time 4.000000 seconds, bootstrap likelihood -17877.985641, best rearrangement setting 13
Bootstrap[682]: Time 5.000000 seconds, bootstrap likelihood -18577.236746, best rearrangement setting 8
Bootstrap[683]: Time 5.000000 seconds, bootstrap likelihood -18122.024139, best rearrangement setting 9
Bootstrap[684]: Time 4.000000 seconds, bootstrap likelihood -18051.387545, best rearrangement setting 5
Bootstrap[685]: Time 4.000000 seconds, bootstrap likelihood -18250.520701, best rearrangement setting 9
Bootstrap[686]: Time 5.000000 seconds, bootstrap likelihood -17620.461179, best rearrangement setting 9
Bootstrap[687]: Time 5.000000 seconds, bootstrap likelihood -17799.163301, best rearrangement setting 5
Bootstrap[688]: Time 5.000000 seconds, bootstrap likelihood -17936.607546, best rearrangement setting 14
Bootstrap[689]: Time 4.000000 seconds, bootstrap likelihood -17983.493786, best rearrangement setting 7
Bootstrap[690]: Time 5.000000 seconds, bootstrap likelihood -18374.951584, best rearrangement setting 7
Bootstrap[691]: Time 4.000000 seconds, bootstrap likelihood -17956.171867, best rearrangement setting 5
Bootstrap[692]: Time 5.000000 seconds, bootstrap likelihood -18253.029565, best rearrangement setting 12
Bootstrap[693]: Time 4.000000 seconds, bootstrap likelihood -18750.037868, best rearrangement setting 10
Bootstrap[694]: Time 5.000000 seconds, bootstrap likelihood -18128.876512, best rearrangement setting 8
Bootstrap[695]: Time 4.000000 seconds, bootstrap likelihood -18038.752944, best rearrangement setting 8
Bootstrap[696]: Time 5.000000 seconds, bootstrap likelihood -18145.964975, best rearrangement setting 12
Bootstrap[697]: Time 4.000000 seconds, bootstrap likelihood -18268.367973, best rearrangement setting 9
Bootstrap[698]: Time 5.000000 seconds, bootstrap likelihood -17748.318713, best rearrangement setting 10
Bootstrap[699]: Time 4.000000 seconds, bootstrap likelihood -18363.314923, best rearrangement setting 14
Bootstrap[700]: Time 5.000000 seconds, bootstrap likelihood -17520.575332, best rearrangement setting 13
Bootstrap[701]: Time 4.000000 seconds, bootstrap likelihood -17726.168062, best rearrangement setting 12
Bootstrap[702]: Time 5.000000 seconds, bootstrap likelihood -17860.005273, best rearrangement setting 11
Bootstrap[703]: Time 5.000000 seconds, bootstrap likelihood -17959.725533, best rearrangement setting 9
Bootstrap[704]: Time 4.000000 seconds, bootstrap likelihood -17856.402190, best rearrangement setting 9
Bootstrap[705]: Time 4.000000 seconds, bootstrap likelihood -18500.472280, best rearrangement setting 13
Bootstrap[706]: Time 4.000000 seconds, bootstrap likelihood -17927.742159, best rearrangement setting 8
Bootstrap[707]: Time 5.000000 seconds, bootstrap likelihood -17960.601595, best rearrangement setting 7
Bootstrap[708]: Time 4.000000 seconds, bootstrap likelihood -17913.589262, best rearrangement setting 7
Bootstrap[709]: Time 4.000000 seconds, bootstrap likelihood -17917.003985, best rearrangement setting 15
Bootstrap[710]: Time 5.000000 seconds, bootstrap likelihood -18443.445777, best rearrangement setting 8
Bootstrap[711]: Time 5.000000 seconds, bootstrap likelihood -18339.897198, best rearrangement setting 14
Bootstrap[712]: Time 4.000000 seconds, bootstrap likelihood -18085.098510, best rearrangement setting 9
Bootstrap[713]: Time 4.000000 seconds, bootstrap likelihood -18434.569561, best rearrangement setting 15
Bootstrap[714]: Time 5.000000 seconds, bootstrap likelihood -18235.511782, best rearrangement setting 8
Bootstrap[715]: Time 4.000000 seconds, bootstrap likelihood -18350.683182, best rearrangement setting 15
Bootstrap[716]: Time 5.000000 seconds, bootstrap likelihood -17651.470527, best rearrangement setting 6
Bootstrap[717]: Time 4.000000 seconds, bootstrap likelihood -18686.624848, best rearrangement setting 6
Bootstrap[718]: Time 5.000000 seconds, bootstrap likelihood -18657.630086, best rearrangement setting 11
Bootstrap[719]: Time 5.000000 seconds, bootstrap likelihood -18554.940040, best rearrangement setting 11
Bootstrap[720]: Time 4.000000 seconds, bootstrap likelihood -17882.516101, best rearrangement setting 10
Bootstrap[721]: Time 5.000000 seconds, bootstrap likelihood -17786.230458, best rearrangement setting 15
Bootstrap[722]: Time 4.000000 seconds, bootstrap likelihood -18117.753130, best rearrangement setting 5
Bootstrap[723]: Time 5.000000 seconds, bootstrap likelihood -18647.741744, best rearrangement setting 15
Bootstrap[724]: Time 4.000000 seconds, bootstrap likelihood -17808.110857, best rearrangement setting 7
Bootstrap[725]: Time 5.000000 seconds, bootstrap likelihood -18923.685095, best rearrangement setting 10
Bootstrap[726]: Time 5.000000 seconds, bootstrap likelihood -17917.330050, best rearrangement setting 11
Bootstrap[727]: Time 5.000000 seconds, bootstrap likelihood -18729.399497, best rearrangement setting 10
Bootstrap[728]: Time 4.000000 seconds, bootstrap likelihood -17977.466480, best rearrangement setting 13
Bootstrap[729]: Time 4.000000 seconds, bootstrap likelihood -18520.122088, best rearrangement setting 11
Bootstrap[730]: Time 4.000000 seconds, bootstrap likelihood -18213.478736, best rearrangement setting 6
Bootstrap[731]: Time 4.000000 seconds, bootstrap likelihood -18029.033718, best rearrangement setting 13
Bootstrap[732]: Time 5.000000 seconds, bootstrap likelihood -18098.427700, best rearrangement setting 13
Bootstrap[733]: Time 4.000000 seconds, bootstrap likelihood -18019.247106, best rearrangement setting 8
Bootstrap[734]: Time 5.000000 seconds, bootstrap likelihood -17775.194486, best rearrangement setting 9
Bootstrap[735]: Time 5.000000 seconds, bootstrap likelihood -18471.619577, best rearrangement setting 10
Bootstrap[736]: Time 4.000000 seconds, bootstrap likelihood -18457.124163, best rearrangement setting 7
Bootstrap[737]: Time 5.000000 seconds, bootstrap likelihood -18357.453269, best rearrangement setting 5
Bootstrap[738]: Time 5.000000 seconds, bootstrap likelihood -18386.858653, best rearrangement setting 11
Bootstrap[739]: Time 4.000000 seconds, bootstrap likelihood -18204.821833, best rearrangement setting 11
Bootstrap[740]: Time 5.000000 seconds, bootstrap likelihood -17494.140078, best rearrangement setting 9
Bootstrap[741]: Time 4.000000 seconds, bootstrap likelihood -18375.459246, best rearrangement setting 8
Bootstrap[742]: Time 4.000000 seconds, bootstrap likelihood -17647.616091, best rearrangement setting 8
Bootstrap[743]: Time 5.000000 seconds, bootstrap likelihood -17964.290911, best rearrangement setting 11
Bootstrap[744]: Time 5.000000 seconds, bootstrap likelihood -18150.186206, best rearrangement setting 11
Bootstrap[745]: Time 4.000000 seconds, bootstrap likelihood -18382.349825, best rearrangement setting 7
Bootstrap[746]: Time 5.000000 seconds, bootstrap likelihood -18255.207589, best rearrangement setting 8
Bootstrap[747]: Time 4.000000 seconds, bootstrap likelihood -18152.562179, best rearrangement setting 12
Bootstrap[748]: Time 5.000000 seconds, bootstrap likelihood -18093.489660, best rearrangement setting 6
Bootstrap[749]: Time 4.000000 seconds, bootstrap likelihood -17721.955678, best rearrangement setting 6
Bootstrap[750]: Time 4.000000 seconds, bootstrap likelihood -18321.948652, best rearrangement setting 5
Bootstrap[751]: Time 5.000000 seconds, bootstrap likelihood -18083.043696, best rearrangement setting 15
Bootstrap[752]: Time 4.000000 seconds, bootstrap likelihood -17999.161373, best rearrangement setting 8
Bootstrap[753]: Time 5.000000 seconds, bootstrap likelihood -17670.913003, best rearrangement setting 9
Bootstrap[754]: Time 4.000000 seconds, bootstrap likelihood -18087.219337, best rearrangement setting 5
Bootstrap[755]: Time 5.000000 seconds, bootstrap likelihood -17676.006004, best rearrangement setting 11
Bootstrap[756]: Time 4.000000 seconds, bootstrap likelihood -17971.558300, best rearrangement setting 7
Bootstrap[757]: Time 4.000000 seconds, bootstrap likelihood -17716.218100, best rearrangement setting 9
Bootstrap[758]: Time 5.000000 seconds, bootstrap likelihood -18441.325327, best rearrangement setting 9
Bootstrap[759]: Time 4.000000 seconds, bootstrap likelihood -17457.071555, best rearrangement setting 8
Bootstrap[760]: Time 5.000000 seconds, bootstrap likelihood -18045.596991, best rearrangement setting 8
Bootstrap[761]: Time 4.000000 seconds, bootstrap likelihood -18576.995546, best rearrangement setting 6
Bootstrap[762]: Time 5.000000 seconds, bootstrap likelihood -18341.506993, best rearrangement setting 13
Bootstrap[763]: Time 4.000000 seconds, bootstrap likelihood -18634.842745, best rearrangement setting 10
Bootstrap[764]: Time 4.000000 seconds, bootstrap likelihood -18176.836062, best rearrangement setting 10
Bootstrap[765]: Time 5.000000 seconds, bootstrap likelihood -17633.464333, best rearrangement setting 8
Bootstrap[766]: Time 4.000000 seconds, bootstrap likelihood -18244.254221, best rearrangement setting 9
Bootstrap[767]: Time 4.000000 seconds, bootstrap likelihood -18087.583725, best rearrangement setting 12
Bootstrap[768]: Time 4.000000 seconds, bootstrap likelihood -18036.600029, best rearrangement setting 8
Bootstrap[769]: Time 5.000000 seconds, bootstrap likelihood -17686.602833, best rearrangement setting 9
Bootstrap[770]: Time 5.000000 seconds, bootstrap likelihood -18037.987889, best rearrangement setting 7
Bootstrap[771]: Time 4.000000 seconds, bootstrap likelihood -18506.465910, best rearrangement setting 7
Bootstrap[772]: Time 5.000000 seconds, bootstrap likelihood -18307.089833, best rearrangement setting 8
Bootstrap[773]: Time 5.000000 seconds, bootstrap likelihood -18076.071045, best rearrangement setting 14
Bootstrap[774]: Time 4.000000 seconds, bootstrap likelihood -18127.082248, best rearrangement setting 7
Bootstrap[775]: Time 5.000000 seconds, bootstrap likelihood -17871.176680, best rearrangement setting 15
Bootstrap[776]: Time 4.000000 seconds, bootstrap likelihood -18273.921967, best rearrangement setting 12
Bootstrap[777]: Time 5.000000 seconds, bootstrap likelihood -17850.502120, best rearrangement setting 11
Bootstrap[778]: Time 5.000000 seconds, bootstrap likelihood -18472.908118, best rearrangement setting 11
Bootstrap[779]: Time 4.000000 seconds, bootstrap likelihood -18490.450440, best rearrangement setting 13
Bootstrap[780]: Time 4.000000 seconds, bootstrap likelihood -18022.901420, best rearrangement setting 14
Bootstrap[781]: Time 5.000000 seconds, bootstrap likelihood -18057.368516, best rearrangement setting 7
Bootstrap[782]: Time 4.000000 seconds, bootstrap likelihood -18727.536625, best rearrangement setting 13
Bootstrap[783]: Time 5.000000 seconds, bootstrap likelihood -18958.585711, best rearrangement setting 13
Bootstrap[784]: Time 4.000000 seconds, bootstrap likelihood -17955.827851, best rearrangement setting 15
Bootstrap[785]: Time 5.000000 seconds, bootstrap likelihood -18092.103199, best rearrangement setting 6
Bootstrap[786]: Time 4.000000 seconds, bootstrap likelihood -18019.884944, best rearrangement setting 15
Bootstrap[787]: Time 5.000000 seconds, bootstrap likelihood -18617.239307, best rearrangement setting 11
Bootstrap[788]: Time 4.000000 seconds, bootstrap likelihood -18175.903329, best rearrangement setting 14
Bootstrap[789]: Time 4.000000 seconds, bootstrap likelihood -18365.612617, best rearrangement setting 11
Bootstrap[790]: Time 5.000000 seconds, bootstrap likelihood -17950.154243, best rearrangement setting 8
Bootstrap[791]: Time 4.000000 seconds, bootstrap likelihood -17973.330359, best rearrangement setting 9
Bootstrap[792]: Time 4.000000 seconds, bootstrap likelihood -17707.276081, best rearrangement setting 5
Bootstrap[793]: Time 5.000000 seconds, bootstrap likelihood -18440.986933, best rearrangement setting 12
Bootstrap[794]: Time 4.000000 seconds, bootstrap likelihood -17955.052837, best rearrangement setting 14
Bootstrap[795]: Time 5.000000 seconds, bootstrap likelihood -18142.012548, best rearrangement setting 7
Bootstrap[796]: Time 4.000000 seconds, bootstrap likelihood -18510.897190, best rearrangement setting 8
Bootstrap[797]: Time 5.000000 seconds, bootstrap likelihood -17592.251408, best rearrangement setting 12
Bootstrap[798]: Time 5.000000 seconds, bootstrap likelihood -17548.663362, best rearrangement setting 7
Bootstrap[799]: Time 4.000000 seconds, bootstrap likelihood -17733.854217, best rearrangement setting 14
Bootstrap[800]: Time 5.000000 seconds, bootstrap likelihood -18469.939677, best rearrangement setting 9
Bootstrap[801]: Time 4.000000 seconds, bootstrap likelihood -18227.505092, best rearrangement setting 8
Bootstrap[802]: Time 5.000000 seconds, bootstrap likelihood -17884.976399, best rearrangement setting 11
Bootstrap[803]: Time 4.000000 seconds, bootstrap likelihood -18191.269181, best rearrangement setting 13
Bootstrap[804]: Time 5.000000 seconds, bootstrap likelihood -17687.855623, best rearrangement setting 12
Bootstrap[805]: Time 5.000000 seconds, bootstrap likelihood -18320.001476, best rearrangement setting 8
Bootstrap[806]: Time 5.000000 seconds, bootstrap likelihood -17673.167999, best rearrangement setting 8
Bootstrap[807]: Time 4.000000 seconds, bootstrap likelihood -18307.716529, best rearrangement setting 8
Bootstrap[808]: Time 4.000000 seconds, bootstrap likelihood -17833.810939, best rearrangement setting 15
Bootstrap[809]: Time 5.000000 seconds, bootstrap likelihood -18183.614863, best rearrangement setting 9
Bootstrap[810]: Time 4.000000 seconds, bootstrap likelihood -18806.281844, best rearrangement setting 11
Bootstrap[811]: Time 5.000000 seconds, bootstrap likelihood -18006.529226, best rearrangement setting 11
Bootstrap[812]: Time 5.000000 seconds, bootstrap likelihood -18573.339923, best rearrangement setting 7
Bootstrap[813]: Time 5.000000 seconds, bootstrap likelihood -18177.510673, best rearrangement setting 11
Bootstrap[814]: Time 4.000000 seconds, bootstrap likelihood -18069.924277, best rearrangement setting 8
Bootstrap[815]: Time 5.000000 seconds, bootstrap likelihood -17913.036265, best rearrangement setting 8
Bootstrap[816]: Time 4.000000 seconds, bootstrap likelihood -18218.316110, best rearrangement setting 7
Bootstrap[817]: Time 4.000000 seconds, bootstrap likelihood -18707.631178, best rearrangement setting 9
Bootstrap[818]: Time 5.000000 seconds, bootstrap likelihood -18331.097009, best rearrangement setting 8
Bootstrap[819]: Time 4.000000 seconds, bootstrap likelihood -17605.550662, best rearrangement setting 9
Bootstrap[820]: Time 4.000000 seconds, bootstrap likelihood -18492.719083, best rearrangement setting 9
Bootstrap[821]: Time 5.000000 seconds, bootstrap likelihood -18381.054663, best rearrangement setting 10
Bootstrap[822]: Time 5.000000 seconds, bootstrap likelihood -18647.931168, best rearrangement setting 9
Bootstrap[823]: Time 4.000000 seconds, bootstrap likelihood -17802.438028, best rearrangement setting 15
Bootstrap[824]: Time 5.000000 seconds, bootstrap likelihood -17744.360084, best rearrangement setting 6
Bootstrap[825]: Time 4.000000 seconds, bootstrap likelihood -17844.289329, best rearrangement setting 13
Bootstrap[826]: Time 5.000000 seconds, bootstrap likelihood -18166.896238, best rearrangement setting 5
Bootstrap[827]: Time 4.000000 seconds, bootstrap likelihood -18494.253359, best rearrangement setting 9
Bootstrap[828]: Time 5.000000 seconds, bootstrap likelihood -18333.273258, best rearrangement setting 9
Bootstrap[829]: Time 4.000000 seconds, bootstrap likelihood -17817.616788, best rearrangement setting 15
Bootstrap[830]: Time 5.000000 seconds, bootstrap likelihood -18518.250080, best rearrangement setting 15
Bootstrap[831]: Time 5.000000 seconds, bootstrap likelihood -18264.003870, best rearrangement setting 14
Bootstrap[832]: Time 4.000000 seconds, bootstrap likelihood -17797.216490, best rearrangement setting 5
Bootstrap[833]: Time 5.000000 seconds, bootstrap likelihood -18145.350230, best rearrangement setting 10
Bootstrap[834]: Time 5.000000 seconds, bootstrap likelihood -18412.618628, best rearrangement setting 15
Bootstrap[835]: Time 5.000000 seconds, bootstrap likelihood -17907.269876, best rearrangement setting 14
Bootstrap[836]: Time 4.000000 seconds, bootstrap likelihood -17949.870636, best rearrangement setting 5
Bootstrap[837]: Time 5.000000 seconds, bootstrap likelihood -18899.500186, best rearrangement setting 6
Bootstrap[838]: Time 4.000000 seconds, bootstrap likelihood -17837.132469, best rearrangement setting 7
Bootstrap[839]: Time 5.000000 seconds, bootstrap likelihood -17897.680309, best rearrangement setting 6
Bootstrap[840]: Time 5.000000 seconds, bootstrap likelihood -17586.130161, best rearrangement setting 13
Bootstrap[841]: Time 4.000000 seconds, bootstrap likelihood -18705.360377, best rearrangement setting 15
Bootstrap[842]: Time 5.000000 seconds, bootstrap likelihood -18063.252616, best rearrangement setting 5
Bootstrap[843]: Time 4.000000 seconds, bootstrap likelihood -18447.946273, best rearrangement setting 12
Bootstrap[844]: Time 5.000000 seconds, bootstrap likelihood -18157.125469, best rearrangement setting 11
Bootstrap[845]: Time 4.000000 seconds, bootstrap likelihood -18010.897392, best rearrangement setting 6
Bootstrap[846]: Time 5.000000 seconds, bootstrap likelihood -17748.503871, best rearrangement setting 7
Bootstrap[847]: Time 4.000000 seconds, bootstrap likelihood -18295.121408, best rearrangement setting 7
Bootstrap[848]: Time 5.000000 seconds, bootstrap likelihood -18101.196058, best rearrangement setting 9
Bootstrap[849]: Time 5.000000 seconds, bootstrap likelihood -18410.714256, best rearrangement setting 15
Bootstrap[850]: Time 5.000000 seconds, bootstrap likelihood -18279.545128, best rearrangement setting 10
Bootstrap[851]: Time 4.000000 seconds, bootstrap likelihood -17827.952889, best rearrangement setting 5
Bootstrap[852]: Time 4.000000 seconds, bootstrap likelihood -18662.991588, best rearrangement setting 15
Bootstrap[853]: Time 5.000000 seconds, bootstrap likelihood -18202.297758, best rearrangement setting 12
Bootstrap[854]: Time 5.000000 seconds, bootstrap likelihood -17664.735807, best rearrangement setting 13
Bootstrap[855]: Time 4.000000 seconds, bootstrap likelihood -18165.351986, best rearrangement setting 14
Bootstrap[856]: Time 5.000000 seconds, bootstrap likelihood -18196.679878, best rearrangement setting 14
Bootstrap[857]: Time 5.000000 seconds, bootstrap likelihood -18419.568167, best rearrangement setting 5
Bootstrap[858]: Time 4.000000 seconds, bootstrap likelihood -17964.582606, best rearrangement setting 8
Bootstrap[859]: Time 5.000000 seconds, bootstrap likelihood -18358.230403, best rearrangement setting 11
Bootstrap[860]: Time 5.000000 seconds, bootstrap likelihood -18020.198871, best rearrangement setting 11
Bootstrap[861]: Time 4.000000 seconds, bootstrap likelihood -18970.179089, best rearrangement setting 7
Bootstrap[862]: Time 5.000000 seconds, bootstrap likelihood -18114.729395, best rearrangement setting 15
Bootstrap[863]: Time 4.000000 seconds, bootstrap likelihood -17912.273389, best rearrangement setting 14
Bootstrap[864]: Time 5.000000 seconds, bootstrap likelihood -17909.461132, best rearrangement setting 11
Bootstrap[865]: Time 4.000000 seconds, bootstrap likelihood -18061.735421, best rearrangement setting 12
Bootstrap[866]: Time 4.000000 seconds, bootstrap likelihood -17975.834854, best rearrangement setting 10
Bootstrap[867]: Time 5.000000 seconds, bootstrap likelihood -18431.554679, best rearrangement setting 7
Bootstrap[868]: Time 4.000000 seconds, bootstrap likelihood -18149.308193, best rearrangement setting 15
Bootstrap[869]: Time 5.000000 seconds, bootstrap likelihood -18512.837764, best rearrangement setting 8
Bootstrap[870]: Time 4.000000 seconds, bootstrap likelihood -18328.273646, best rearrangement setting 14
Bootstrap[871]: Time 4.000000 seconds, bootstrap likelihood -18210.973901, best rearrangement setting 5
Bootstrap[872]: Time 5.000000 seconds, bootstrap likelihood -17790.002954, best rearrangement setting 7
Bootstrap[873]: Time 5.000000 seconds, bootstrap likelihood -18366.328525, best rearrangement setting 12
Bootstrap[874]: Time 5.000000 seconds, bootstrap likelihood -17870.236743, best rearrangement setting 8
Bootstrap[875]: Time 4.000000 seconds, bootstrap likelihood -18062.520173, best rearrangement setting 11
Bootstrap[876]: Time 5.000000 seconds, bootstrap likelihood -18162.105727, best rearrangement setting 9
Bootstrap[877]: Time 5.000000 seconds, bootstrap likelihood -17854.285294, best rearrangement setting 7
Bootstrap[878]: Time 4.000000 seconds, bootstrap likelihood -18095.420739, best rearrangement setting 11
Bootstrap[879]: Time 5.000000 seconds, bootstrap likelihood -17997.127247, best rearrangement setting 15
Bootstrap[880]: Time 4.000000 seconds, bootstrap likelihood -18349.290829, best rearrangement setting 15
Bootstrap[881]: Time 5.000000 seconds, bootstrap likelihood -17701.612357, best rearrangement setting 15
Bootstrap[882]: Time 5.000000 seconds, bootstrap likelihood -18226.766486, best rearrangement setting 15
Bootstrap[883]: Time 4.000000 seconds, bootstrap likelihood -18221.686472, best rearrangement setting 15
Bootstrap[884]: Time 5.000000 seconds, bootstrap likelihood -17629.303721, best rearrangement setting 6
Bootstrap[885]: Time 4.000000 seconds, bootstrap likelihood -17975.126984, best rearrangement setting 10
Bootstrap[886]: Time 5.000000 seconds, bootstrap likelihood -17919.949272, best rearrangement setting 5
Bootstrap[887]: Time 4.000000 seconds, bootstrap likelihood -18314.458986, best rearrangement setting 8
Bootstrap[888]: Time 5.000000 seconds, bootstrap likelihood -18073.350413, best rearrangement setting 6
Bootstrap[889]: Time 4.000000 seconds, bootstrap likelihood -18339.789644, best rearrangement setting 15
Bootstrap[890]: Time 5.000000 seconds, bootstrap likelihood -18485.036315, best rearrangement setting 15
Bootstrap[891]: Time 4.000000 seconds, bootstrap likelihood -17892.243460, best rearrangement setting 8
Bootstrap[892]: Time 5.000000 seconds, bootstrap likelihood -18256.896762, best rearrangement setting 12
Bootstrap[893]: Time 4.000000 seconds, bootstrap likelihood -18476.824611, best rearrangement setting 7
Bootstrap[894]: Time 5.000000 seconds, bootstrap likelihood -18335.934662, best rearrangement setting 13
Bootstrap[895]: Time 4.000000 seconds, bootstrap likelihood -18177.186231, best rearrangement setting 14
Bootstrap[896]: Time 5.000000 seconds, bootstrap likelihood -17506.760940, best rearrangement setting 7
Bootstrap[897]: Time 5.000000 seconds, bootstrap likelihood -17555.945605, best rearrangement setting 14
Bootstrap[898]: Time 4.000000 seconds, bootstrap likelihood -18121.929917, best rearrangement setting 14
Bootstrap[899]: Time 4.000000 seconds, bootstrap likelihood -17778.904281, best rearrangement setting 11


Stopped Rapid BS search after 900 replicates with MRE-based Bootstopping criterion
WRF Average of 100 random splits: 0.908533
Overall Time for 900 Rapid Bootstraps 498.000000 seconds
Average Time per Rapid Bootstrap 0.553333 seconds

Starting ML Search ...

Fast ML optimization finished

Fast ML search Time: 261.000000 seconds

Slow ML Search 0 Likelihood: -20787.732178
Slow ML Search 1 Likelihood: -20786.917010
Slow ML Search 2 Likelihood: -20786.917010
Slow ML Search 3 Likelihood: -20786.917010
Slow ML Search 4 Likelihood: -20786.541575
Slow ML Search 5 Likelihood: -20788.739551
Slow ML Search 6 Likelihood: -20788.064741
Slow ML Search 7 Likelihood: -20787.628761
Slow ML Search 8 Likelihood: -20788.318482
Slow ML Search 9 Likelihood: -20789.764405
Slow ML optimization finished

Slow ML search Time: 102.000000 seconds
Thorough ML search Time: 23.000000 seconds

Final ML Optimization Likelihood: -20785.776113

Model Information:

Model Parameters of Partition 0, Name: 25S, Type of Data: DNA
alpha: 0.106144
Tree-Length: 0.672293
rate A <-> C: 0.549773
rate A <-> G: 1.114481
rate A <-> T: 0.805526
rate C <-> G: 0.190340
rate C <-> T: 3.555121
rate G <-> T: 1.000000

freq pi(A): 0.221282
freq pi(C): 0.265466
freq pi(G): 0.339625
freq pi(T): 0.173628

Model Parameters of Partition 1, Name: matK1st, Type of Data: DNA
alpha: 0.910104
Tree-Length: 0.672293
rate A <-> C: 2.574452
rate A <-> G: 2.515775
rate A <-> T: 0.315699
rate C <-> G: 0.358058
rate C <-> T: 2.158869
rate G <-> T: 1.000000

freq pi(A): 0.306027
freq pi(C): 0.178277
freq pi(G): 0.176608
freq pi(T): 0.339088

Model Parameters of Partition 2, Name: matK2nd, Type of Data: DNA
alpha: 0.981230
Tree-Length: 0.672293
rate A <-> C: 1.711224
rate A <-> G: 2.607559
rate A <-> T: 0.321399
rate C <-> G: 0.645682
rate C <-> T: 2.066621
rate G <-> T: 1.000000

freq pi(A): 0.334621
freq pi(C): 0.160575
freq pi(G): 0.137391
freq pi(T): 0.367413

Model Parameters of Partition 3, Name: matK3rd, Type of Data: DNA
alpha: 1.360114
Tree-Length: 0.672293
rate A <-> C: 2.542996
rate A <-> G: 3.626068
rate A <-> T: 0.412177
rate C <-> G: 0.777441
rate C <-> T: 3.844187
rate G <-> T: 1.000000

freq pi(A): 0.302730
freq pi(C): 0.124842
freq pi(G): 0.135904
freq pi(T): 0.436523

Model Parameters of Partition 4, Name: trnLi, Type of Data: DNA
alpha: 0.499778
Tree-Length: 0.672293
rate A <-> C: 0.455390
rate A <-> G: 0.920212
rate A <-> T: 0.105482
rate C <-> G: 0.096212
rate C <-> T: 2.143928
rate G <-> T: 1.000000

freq pi(A): 0.394742
freq pi(C): 0.165378
freq pi(G): 0.213929
freq pi(T): 0.225950

Model Parameters of Partition 5, Name: trnLF, Type of Data: DNA
alpha: 1.528241
Tree-Length: 0.672293
rate A <-> C: 3.325560
rate A <-> G: 3.621089
rate A <-> T: 2.289119
rate C <-> G: 2.277322
rate C <-> T: 4.337169
rate G <-> T: 1.000000

freq pi(A): 0.334154
freq pi(C): 0.160569
freq pi(G): 0.093465
freq pi(T): 0.411812

Model Parameters of Partition 6, Name: rbcL1st, Type of Data: DNA
alpha: 0.020013
Tree-Length: 0.672293
rate A <-> C: 0.347835
rate A <-> G: 0.261511
rate A <-> T: 0.058358
rate C <-> G: 0.190511
rate C <-> T: 0.702858
rate G <-> T: 1.000000

freq pi(A): 0.235398
freq pi(C): 0.194027
freq pi(G): 0.371755
freq pi(T): 0.198821

Model Parameters of Partition 7, Name: rbcL1st, Type of Data: DNA
alpha: 0.020013
Tree-Length: 0.672293
rate A <-> C: 0.051763
rate A <-> G: 0.124853
rate A <-> T: 0.092858
rate C <-> G: 0.048113
rate C <-> T: 0.155810
rate G <-> T: 1.000000

freq pi(A): 0.310762
freq pi(C): 0.241556
freq pi(G): 0.195288
freq pi(T): 0.252394

Model Parameters of Partition 8, Name: rbcL1st, Type of Data: DNA
alpha: 0.672347
Tree-Length: 0.672293
rate A <-> C: 1.214623
rate A <-> G: 3.650071
rate A <-> T: 0.059733
rate C <-> G: 0.602859
rate C <-> T: 2.792902
rate G <-> T: 1.000000

freq pi(A): 0.275192
freq pi(C): 0.161551
freq pi(G): 0.140966
freq pi(T): 0.422291


ML search took 386.000000 secs or 0.107222 hours

Combined Bootstrap and ML search took 884.000000 secs or 0.245556 hours

Drawing Bootstrap Support Values on best-scoring ML tree ...

Program execution info written to C:\PhyloProgs\RAxML\RAxML_info.conc.red.ex18S
All 1000 bootstrapped trees written to: C:\PhyloProgs\RAxML\RAxML_bootstrap.conc.red.ex18S

Best-scoring ML tree written to: C:\PhyloProgs\RAxML\RAxML_bestTree.conc.red.ex18S

Best-scoring ML tree with support values written to: C:\PhyloProgs\RAxML\RAxML_bipartitions.conc.red.ex18S

Best-scoring ML tree with support values as branch labels written to: C:\PhyloProgs\RAxML\RAxML_bipartitionsBranchLabels.conc.red.ex18S

Overall execution time for full ML analysis: 884.000000 secs or 0.245556 hours or 0.010231 days
