# Supplementary material for: Evolution of pollen morphology in Loranthaceae
Source: Grana. 2017 Feb 20;57(1-2):16–116. doi: 10.1080/00173134.2016.1261939 (PMC5771552; doi:10.1080/00173134.2016.1261939)
Supplement: Grimsson et al. Online supplementary material [file SGRA_A_1261939_SM9964.zip › ML/RAxML_info.conc.red.ex25S]

IMPORTANT WARNING: Alignment column 1716 contains only undetermined values which will be treated as missing data
IMPORTANT WARNING: Alignment column 1979 contains only undetermined values which will be treated as missing data
IMPORTANT WARNING: Alignment column 1980 contains only undetermined values which will be treated as missing data
IMPORTANT WARNING: Alignment column 1981 contains only undetermined values which will be treated as missing data
IMPORTANT WARNING: Alignment column 1982 contains only undetermined values which will be treated as missing data
IMPORTANT WARNING: Alignment column 1983 contains only undetermined values which will be treated as missing data
IMPORTANT WARNING: Alignment column 1984 contains only undetermined values which will be treated as missing data
IMPORTANT WARNING: Alignment column 1985 contains only undetermined values which will be treated as missing data
IMPORTANT WARNING: Alignment column 1986 contains only undetermined values which will be treated as missing data
IMPORTANT WARNING: Alignment column 1987 contains only undetermined values which will be treated as missing data
IMPORTANT WARNING: Alignment column 1988 contains only undetermined values which will be treated as missing data
IMPORTANT WARNING: Alignment column 1989 contains only undetermined values which will be treated as missing data
IMPORTANT WARNING: Alignment column 1990 contains only undetermined values which will be treated as missing data
IMPORTANT WARNING: Alignment column 2090 contains only undetermined values which will be treated as missing data
IMPORTANT WARNING: Alignment column 2091 contains only undetermined values which will be treated as missing data
IMPORTANT WARNING: Alignment column 2092 contains only undetermined values which will be treated as missing data
IMPORTANT WARNING: Alignment column 2102 contains only undetermined values which will be treated as missing data
IMPORTANT WARNING: Alignment column 2103 contains only undetermined values which will be treated as missing data
IMPORTANT WARNING: Alignment column 2104 contains only undetermined values which will be treated as missing data
IMPORTANT WARNING: Alignment column 2105 contains only undetermined values which will be treated as missing data
IMPORTANT WARNING: Alignment column 2106 contains only undetermined values which will be treated as missing data
IMPORTANT WARNING: Alignment column 2107 contains only undetermined values which will be treated as missing data
IMPORTANT WARNING: Alignment column 2108 contains only undetermined values which will be treated as missing data
IMPORTANT WARNING: Alignment column 2109 contains only undetermined values which will be treated as missing data
IMPORTANT WARNING: Alignment column 2110 contains only undetermined values which will be treated as missing data
IMPORTANT WARNING: Alignment column 2369 contains only undetermined values which will be treated as missing data
IMPORTANT WARNING: Alignment column 2370 contains only undetermined values which will be treated as missing data
IMPORTANT WARNING: Alignment column 2371 contains only undetermined values which will be treated as missing data
IMPORTANT WARNING: Alignment column 2396 contains only undetermined values which will be treated as missing data
IMPORTANT WARNING: Alignment column 2397 contains only undetermined values which will be treated as missing data
IMPORTANT WARNING: Alignment column 2398 contains only undetermined values which will be treated as missing data
IMPORTANT WARNING: Alignment column 2399 contains only undetermined values which will be treated as missing data
IMPORTANT WARNING: Alignment column 2400 contains only undetermined values which will be treated as missing data
IMPORTANT WARNING: Alignment column 2401 contains only undetermined values which will be treated as missing data
IMPORTANT WARNING: Alignment column 2819 contains only undetermined values which will be treated as missing data
IMPORTANT WARNING: Alignment column 2820 contains only undetermined values which will be treated as missing data
IMPORTANT WARNING: Alignment column 2821 contains only undetermined values which will be treated as missing data
IMPORTANT WARNING: Alignment column 2822 contains only undetermined values which will be treated as missing data
IMPORTANT WARNING: Alignment column 2823 contains only undetermined values which will be treated as missing data
IMPORTANT WARNING: Alignment column 2824 contains only undetermined values which will be treated as missing data
IMPORTANT WARNING: Alignment column 2834 contains only undetermined values which will be treated as missing data
IMPORTANT WARNING: Alignment column 2835 contains only undetermined values which will be treated as missing data
IMPORTANT WARNING: Alignment column 2836 contains only undetermined values which will be treated as missing data
IMPORTANT WARNING: Alignment column 2837 contains only undetermined values which will be treated as missing data
IMPORTANT WARNING: Alignment column 2838 contains only undetermined values which will be treated as missing data
IMPORTANT WARNING: Alignment column 2839 contains only undetermined values which will be treated as missing data
IMPORTANT WARNING: Alignment column 3128 contains only undetermined values which will be treated as missing data
IMPORTANT WARNING: Alignment column 3129 contains only undetermined values which will be treated as missing data
IMPORTANT WARNING: Alignment column 3130 contains only undetermined values which will be treated as missing data
IMPORTANT WARNING: Alignment column 3149 contains only undetermined values which will be treated as missing data
IMPORTANT WARNING: Alignment column 3150 contains only undetermined values which will be treated as missing data
IMPORTANT WARNING: Alignment column 3151 contains only undetermined values which will be treated as missing data
IMPORTANT WARNING: Alignment column 3152 contains only undetermined values which will be treated as missing data
IMPORTANT WARNING: Alignment column 3153 contains only undetermined values which will be treated as missing data
IMPORTANT WARNING: Alignment column 3154 contains only undetermined values which will be treated as missing data
IMPORTANT WARNING: Alignment column 3155 contains only undetermined values which will be treated as missing data
IMPORTANT WARNING: Alignment column 3156 contains only undetermined values which will be treated as missing data
IMPORTANT WARNING: Alignment column 3157 contains only undetermined values which will be treated as missing data

IMPORTANT WARNING
Found 58 columns that contain only undetermined values which will be treated as missing data.
Normally these columns should be excluded from the analysis.


Just in case you might need it, a mixed model file with 
model assignments for undetermined columns removed is printed to file part.ex25S.reduced
Just in case you might need it, an alignment file with 
undetermined columns removed is printed to file conc.red.epf.ex25S.reduced


This is RAxML version 7.2.6 released by Alexandros Stamatakis in February 2010.

With greatly appreciated code contributions by:
Andre Aberer (TUM)
Simon Berger (TUM)
John Cazes (TACC)
Michael Ott (TUM)
Nick Pattengale (UNM)
Wayne Pfeiffer (SDSC)


Alignment has 1970 distinct alignment patterns

Proportion of gaps and completely undetermined characters in this alignment: 17.27%

RAxML rapid bootstrapping and subsequent ML search

Using 9 distinct models/data partitions with joint branch length optimization


Executing 1000 rapid bootstrap inferences and thereafter a thorough ML search 

All free model parameters will be estimated by RAxML
ML estimate of 25 per site rate categories

Likelihood of final tree will be evaluated and optimized under GAMMA

GAMMA Model parameters will be estimated up to an accuracy of 0.1000000000 Log Likelihood units

Partition: 0
Alignment Patterns: 263
Name: 18S
DataType: DNA
Substitution Matrix: GTR


Partition: 1
Alignment Patterns: 306
Name: matK1st
DataType: DNA
Substitution Matrix: GTR


Partition: 2
Alignment Patterns: 278
Name: matK2nd
DataType: DNA
Substitution Matrix: GTR


Partition: 3
Alignment Patterns: 325
Name: matK3rd
DataType: DNA
Substitution Matrix: GTR


Partition: 4
Alignment Patterns: 136
Name: trnLi
DataType: DNA
Substitution Matrix: GTR


Partition: 5
Alignment Patterns: 258
Name: trnLF
DataType: DNA
Substitution Matrix: GTR


Partition: 6
Alignment Patterns: 100
Name: rbcL1st
DataType: DNA
Substitution Matrix: GTR


Partition: 7
Alignment Patterns: 88
Name: rbcL1st
DataType: DNA
Substitution Matrix: GTR


Partition: 8
Alignment Patterns: 216
Name: rbcL1st
DataType: DNA
Substitution Matrix: GTR


RAxML was called as follows:

raxmlHPC -s conc.red.epf.ex25S -m GTRCAT -n conc.red.ex25S -f a -x 65489 -# autoMRE -q part.ex25S 


Time for BS model parameter optimization 4.000000
Bootstrap[0]: Time 7.000000 seconds, bootstrap likelihood -16810.294037, best rearrangement setting 9
Bootstrap[1]: Time 5.000000 seconds, bootstrap likelihood -16868.690803, best rearrangement setting 6
Bootstrap[2]: Time 4.000000 seconds, bootstrap likelihood -16478.653768, best rearrangement setting 14
Bootstrap[3]: Time 5.000000 seconds, bootstrap likelihood -16471.126228, best rearrangement setting 6
Bootstrap[4]: Time 5.000000 seconds, bootstrap likelihood -17264.366047, best rearrangement setting 7
Bootstrap[5]: Time 4.000000 seconds, bootstrap likelihood -16979.099298, best rearrangement setting 14
Bootstrap[6]: Time 5.000000 seconds, bootstrap likelihood -16410.652373, best rearrangement setting 7
Bootstrap[7]: Time 5.000000 seconds, bootstrap likelihood -16819.278245, best rearrangement setting 15
Bootstrap[8]: Time 4.000000 seconds, bootstrap likelihood -16112.573243, best rearrangement setting 7
Bootstrap[9]: Time 5.000000 seconds, bootstrap likelihood -16260.216556, best rearrangement setting 7
Bootstrap[10]: Time 4.000000 seconds, bootstrap likelihood -16963.260966, best rearrangement setting 5
Bootstrap[11]: Time 4.000000 seconds, bootstrap likelihood -16685.403683, best rearrangement setting 12
Bootstrap[12]: Time 5.000000 seconds, bootstrap likelihood -16353.690389, best rearrangement setting 12
Bootstrap[13]: Time 5.000000 seconds, bootstrap likelihood -16706.987918, best rearrangement setting 11
Bootstrap[14]: Time 4.000000 seconds, bootstrap likelihood -16488.803371, best rearrangement setting 14
Bootstrap[15]: Time 5.000000 seconds, bootstrap likelihood -16956.088633, best rearrangement setting 6
Bootstrap[16]: Time 4.000000 seconds, bootstrap likelihood -16819.584896, best rearrangement setting 15
Bootstrap[17]: Time 5.000000 seconds, bootstrap likelihood -16655.747942, best rearrangement setting 9
Bootstrap[18]: Time 5.000000 seconds, bootstrap likelihood -17271.383393, best rearrangement setting 15
Bootstrap[19]: Time 4.000000 seconds, bootstrap likelihood -16834.569568, best rearrangement setting 9
Bootstrap[20]: Time 5.000000 seconds, bootstrap likelihood -16681.388772, best rearrangement setting 11
Bootstrap[21]: Time 4.000000 seconds, bootstrap likelihood -16919.883894, best rearrangement setting 6
Bootstrap[22]: Time 4.000000 seconds, bootstrap likelihood -16850.441819, best rearrangement setting 14
Bootstrap[23]: Time 5.000000 seconds, bootstrap likelihood -16398.442682, best rearrangement setting 6
Bootstrap[24]: Time 4.000000 seconds, bootstrap likelihood -16577.956960, best rearrangement setting 7
Bootstrap[25]: Time 5.000000 seconds, bootstrap likelihood -16467.438009, best rearrangement setting 13
Bootstrap[26]: Time 5.000000 seconds, bootstrap likelihood -16776.771433, best rearrangement setting 8
Bootstrap[27]: Time 4.000000 seconds, bootstrap likelihood -16750.112958, best rearrangement setting 15
Bootstrap[28]: Time 5.000000 seconds, bootstrap likelihood -16260.057579, best rearrangement setting 10
Bootstrap[29]: Time 4.000000 seconds, bootstrap likelihood -16858.367266, best rearrangement setting 6
Bootstrap[30]: Time 5.000000 seconds, bootstrap likelihood -16425.494590, best rearrangement setting 11
Bootstrap[31]: Time 4.000000 seconds, bootstrap likelihood -16668.041968, best rearrangement setting 13
Bootstrap[32]: Time 5.000000 seconds, bootstrap likelihood -16337.434689, best rearrangement setting 9
Bootstrap[33]: Time 5.000000 seconds, bootstrap likelihood -16842.500724, best rearrangement setting 5
Bootstrap[34]: Time 4.000000 seconds, bootstrap likelihood -16661.847481, best rearrangement setting 11
Bootstrap[35]: Time 5.000000 seconds, bootstrap likelihood -16448.295252, best rearrangement setting 15
Bootstrap[36]: Time 5.000000 seconds, bootstrap likelihood -16834.606483, best rearrangement setting 6
Bootstrap[37]: Time 4.000000 seconds, bootstrap likelihood -16851.284346, best rearrangement setting 5
Bootstrap[38]: Time 5.000000 seconds, bootstrap likelihood -16728.730561, best rearrangement setting 9
Bootstrap[39]: Time 4.000000 seconds, bootstrap likelihood -17278.382549, best rearrangement setting 7
Bootstrap[40]: Time 4.000000 seconds, bootstrap likelihood -16513.710909, best rearrangement setting 13
Bootstrap[41]: Time 5.000000 seconds, bootstrap likelihood -16377.569010, best rearrangement setting 14
Bootstrap[42]: Time 4.000000 seconds, bootstrap likelihood -16560.545629, best rearrangement setting 11
Bootstrap[43]: Time 5.000000 seconds, bootstrap likelihood -16790.550071, best rearrangement setting 6
Bootstrap[44]: Time 5.000000 seconds, bootstrap likelihood -16661.290341, best rearrangement setting 14
Bootstrap[45]: Time 4.000000 seconds, bootstrap likelihood -17031.009799, best rearrangement setting 11
Bootstrap[46]: Time 5.000000 seconds, bootstrap likelihood -16503.935918, best rearrangement setting 9
Bootstrap[47]: Time 5.000000 seconds, bootstrap likelihood -16914.526714, best rearrangement setting 9
Bootstrap[48]: Time 4.000000 seconds, bootstrap likelihood -16803.147626, best rearrangement setting 15
Bootstrap[49]: Time 5.000000 seconds, bootstrap likelihood -16580.643227, best rearrangement setting 14
Bootstrap[50]: Time 4.000000 seconds, bootstrap likelihood -16358.544244, best rearrangement setting 14
Bootstrap[51]: Time 5.000000 seconds, bootstrap likelihood -17098.407761, best rearrangement setting 6
Bootstrap[52]: Time 5.000000 seconds, bootstrap likelihood -16962.984374, best rearrangement setting 7
Bootstrap[53]: Time 4.000000 seconds, bootstrap likelihood -16361.049653, best rearrangement setting 12
Bootstrap[54]: Time 5.000000 seconds, bootstrap likelihood -17070.516923, best rearrangement setting 14
Bootstrap[55]: Time 4.000000 seconds, bootstrap likelihood -16417.393507, best rearrangement setting 10
Bootstrap[56]: Time 5.000000 seconds, bootstrap likelihood -16895.108362, best rearrangement setting 6
Bootstrap[57]: Time 4.000000 seconds, bootstrap likelihood -16387.310741, best rearrangement setting 14
Bootstrap[58]: Time 5.000000 seconds, bootstrap likelihood -16145.147051, best rearrangement setting 8
Bootstrap[59]: Time 4.000000 seconds, bootstrap likelihood -16614.736492, best rearrangement setting 8
Bootstrap[60]: Time 5.000000 seconds, bootstrap likelihood -16462.985109, best rearrangement setting 10
Bootstrap[61]: Time 5.000000 seconds, bootstrap likelihood -16820.017514, best rearrangement setting 8
Bootstrap[62]: Time 4.000000 seconds, bootstrap likelihood -16394.700287, best rearrangement setting 8
Bootstrap[63]: Time 5.000000 seconds, bootstrap likelihood -16340.923297, best rearrangement setting 6
Bootstrap[64]: Time 4.000000 seconds, bootstrap likelihood -16781.169862, best rearrangement setting 14
Bootstrap[65]: Time 5.000000 seconds, bootstrap likelihood -16854.914351, best rearrangement setting 5
Bootstrap[66]: Time 4.000000 seconds, bootstrap likelihood -16795.655810, best rearrangement setting 12
Bootstrap[67]: Time 5.000000 seconds, bootstrap likelihood -16701.545630, best rearrangement setting 6
Bootstrap[68]: Time 5.000000 seconds, bootstrap likelihood -16626.082196, best rearrangement setting 7
Bootstrap[69]: Time 4.000000 seconds, bootstrap likelihood -16760.876820, best rearrangement setting 6
Bootstrap[70]: Time 5.000000 seconds, bootstrap likelihood -16989.205160, best rearrangement setting 8
Bootstrap[71]: Time 5.000000 seconds, bootstrap likelihood -17185.808126, best rearrangement setting 8
Bootstrap[72]: Time 5.000000 seconds, bootstrap likelihood -17029.370818, best rearrangement setting 15
Bootstrap[73]: Time 5.000000 seconds, bootstrap likelihood -17268.657230, best rearrangement setting 9
Bootstrap[74]: Time 4.000000 seconds, bootstrap likelihood -16036.564219, best rearrangement setting 8
Bootstrap[75]: Time 5.000000 seconds, bootstrap likelihood -16600.699194, best rearrangement setting 9
Bootstrap[76]: Time 4.000000 seconds, bootstrap likelihood -16223.384448, best rearrangement setting 9
Bootstrap[77]: Time 5.000000 seconds, bootstrap likelihood -16044.933555, best rearrangement setting 15
Bootstrap[78]: Time 5.000000 seconds, bootstrap likelihood -16608.129598, best rearrangement setting 9
Bootstrap[79]: Time 4.000000 seconds, bootstrap likelihood -16447.394680, best rearrangement setting 13
Bootstrap[80]: Time 4.000000 seconds, bootstrap likelihood -16886.776018, best rearrangement setting 8
Bootstrap[81]: Time 5.000000 seconds, bootstrap likelihood -16703.490081, best rearrangement setting 8
Bootstrap[82]: Time 4.000000 seconds, bootstrap likelihood -16696.550641, best rearrangement setting 6
Bootstrap[83]: Time 4.000000 seconds, bootstrap likelihood -16122.512755, best rearrangement setting 13
Bootstrap[84]: Time 4.000000 seconds, bootstrap likelihood -16606.439613, best rearrangement setting 5
Bootstrap[85]: Time 5.000000 seconds, bootstrap likelihood -16459.239106, best rearrangement setting 7
Bootstrap[86]: Time 4.000000 seconds, bootstrap likelihood -16945.381838, best rearrangement setting 10
Bootstrap[87]: Time 5.000000 seconds, bootstrap likelihood -16130.083156, best rearrangement setting 13
Bootstrap[88]: Time 5.000000 seconds, bootstrap likelihood -16175.650034, best rearrangement setting 14
Bootstrap[89]: Time 4.000000 seconds, bootstrap likelihood -16469.253475, best rearrangement setting 13
Bootstrap[90]: Time 5.000000 seconds, bootstrap likelihood -16255.726370, best rearrangement setting 7
Bootstrap[91]: Time 4.000000 seconds, bootstrap likelihood -16400.721718, best rearrangement setting 8
Bootstrap[92]: Time 5.000000 seconds, bootstrap likelihood -16569.461286, best rearrangement setting 5
Bootstrap[93]: Time 4.000000 seconds, bootstrap likelihood -16530.207704, best rearrangement setting 14
Bootstrap[94]: Time 5.000000 seconds, bootstrap likelihood -16788.084944, best rearrangement setting 11
Bootstrap[95]: Time 5.000000 seconds, bootstrap likelihood -16595.545478, best rearrangement setting 11
Bootstrap[96]: Time 4.000000 seconds, bootstrap likelihood -16725.807081, best rearrangement setting 13
Bootstrap[97]: Time 4.000000 seconds, bootstrap likelihood -16655.330591, best rearrangement setting 5
Bootstrap[98]: Time 5.000000 seconds, bootstrap likelihood -16563.604223, best rearrangement setting 13
Bootstrap[99]: Time 4.000000 seconds, bootstrap likelihood -15985.798204, best rearrangement setting 5
Bootstrap[100]: Time 5.000000 seconds, bootstrap likelihood -16645.390845, best rearrangement setting 8
Bootstrap[101]: Time 4.000000 seconds, bootstrap likelihood -16468.965677, best rearrangement setting 10
Bootstrap[102]: Time 4.000000 seconds, bootstrap likelihood -17004.860696, best rearrangement setting 9
Bootstrap[103]: Time 5.000000 seconds, bootstrap likelihood -16587.720656, best rearrangement setting 7
Bootstrap[104]: Time 4.000000 seconds, bootstrap likelihood -16991.247084, best rearrangement setting 8
Bootstrap[105]: Time 5.000000 seconds, bootstrap likelihood -16943.100223, best rearrangement setting 15
Bootstrap[106]: Time 5.000000 seconds, bootstrap likelihood -16855.495307, best rearrangement setting 12
Bootstrap[107]: Time 4.000000 seconds, bootstrap likelihood -16881.089097, best rearrangement setting 9
Bootstrap[108]: Time 4.000000 seconds, bootstrap likelihood -17487.644545, best rearrangement setting 15
Bootstrap[109]: Time 5.000000 seconds, bootstrap likelihood -17107.229703, best rearrangement setting 8
Bootstrap[110]: Time 5.000000 seconds, bootstrap likelihood -16137.197471, best rearrangement setting 9
Bootstrap[111]: Time 4.000000 seconds, bootstrap likelihood -16728.029648, best rearrangement setting 10
Bootstrap[112]: Time 5.000000 seconds, bootstrap likelihood -16750.378480, best rearrangement setting 11
Bootstrap[113]: Time 4.000000 seconds, bootstrap likelihood -16852.648838, best rearrangement setting 12
Bootstrap[114]: Time 5.000000 seconds, bootstrap likelihood -17063.578182, best rearrangement setting 12
Bootstrap[115]: Time 5.000000 seconds, bootstrap likelihood -16574.966790, best rearrangement setting 10
Bootstrap[116]: Time 5.000000 seconds, bootstrap likelihood -16618.686763, best rearrangement setting 9
Bootstrap[117]: Time 4.000000 seconds, bootstrap likelihood -17107.624405, best rearrangement setting 11
Bootstrap[118]: Time 4.000000 seconds, bootstrap likelihood -16384.826954, best rearrangement setting 11
Bootstrap[119]: Time 5.000000 seconds, bootstrap likelihood -16707.045211, best rearrangement setting 10
Bootstrap[120]: Time 4.000000 seconds, bootstrap likelihood -16689.695926, best rearrangement setting 5
Bootstrap[121]: Time 5.000000 seconds, bootstrap likelihood -16591.990662, best rearrangement setting 8
Bootstrap[122]: Time 5.000000 seconds, bootstrap likelihood -17222.442251, best rearrangement setting 12
Bootstrap[123]: Time 4.000000 seconds, bootstrap likelihood -16686.271581, best rearrangement setting 7
Bootstrap[124]: Time 5.000000 seconds, bootstrap likelihood -16800.861321, best rearrangement setting 9
Bootstrap[125]: Time 5.000000 seconds, bootstrap likelihood -16275.454472, best rearrangement setting 14
Bootstrap[126]: Time 5.000000 seconds, bootstrap likelihood -16695.356994, best rearrangement setting 11
Bootstrap[127]: Time 4.000000 seconds, bootstrap likelihood -16807.293235, best rearrangement setting 12
Bootstrap[128]: Time 5.000000 seconds, bootstrap likelihood -17199.313308, best rearrangement setting 13
Bootstrap[129]: Time 4.000000 seconds, bootstrap likelihood -16875.017819, best rearrangement setting 12
Bootstrap[130]: Time 4.000000 seconds, bootstrap likelihood -16791.380611, best rearrangement setting 5
Bootstrap[131]: Time 5.000000 seconds, bootstrap likelihood -17174.876705, best rearrangement setting 5
Bootstrap[132]: Time 4.000000 seconds, bootstrap likelihood -17110.544288, best rearrangement setting 5
Bootstrap[133]: Time 5.000000 seconds, bootstrap likelihood -16434.634165, best rearrangement setting 9
Bootstrap[134]: Time 5.000000 seconds, bootstrap likelihood -16753.819670, best rearrangement setting 8
Bootstrap[135]: Time 4.000000 seconds, bootstrap likelihood -16727.604460, best rearrangement setting 6
Bootstrap[136]: Time 5.000000 seconds, bootstrap likelihood -16682.569934, best rearrangement setting 8
Bootstrap[137]: Time 5.000000 seconds, bootstrap likelihood -16925.496367, best rearrangement setting 8
Bootstrap[138]: Time 4.000000 seconds, bootstrap likelihood -16391.853520, best rearrangement setting 12
Bootstrap[139]: Time 4.000000 seconds, bootstrap likelihood -16636.703515, best rearrangement setting 8
Bootstrap[140]: Time 5.000000 seconds, bootstrap likelihood -16977.594013, best rearrangement setting 8
Bootstrap[141]: Time 4.000000 seconds, bootstrap likelihood -16717.684763, best rearrangement setting 8
Bootstrap[142]: Time 4.000000 seconds, bootstrap likelihood -16800.273933, best rearrangement setting 6
Bootstrap[143]: Time 5.000000 seconds, bootstrap likelihood -16748.919893, best rearrangement setting 10
Bootstrap[144]: Time 4.000000 seconds, bootstrap likelihood -16698.873414, best rearrangement setting 10
Bootstrap[145]: Time 4.000000 seconds, bootstrap likelihood -16854.640838, best rearrangement setting 8
Bootstrap[146]: Time 4.000000 seconds, bootstrap likelihood -16480.381974, best rearrangement setting 15
Bootstrap[147]: Time 5.000000 seconds, bootstrap likelihood -16978.406424, best rearrangement setting 11
Bootstrap[148]: Time 5.000000 seconds, bootstrap likelihood -16607.498537, best rearrangement setting 8
Bootstrap[149]: Time 4.000000 seconds, bootstrap likelihood -16958.292081, best rearrangement setting 7
Bootstrap[150]: Time 5.000000 seconds, bootstrap likelihood -16442.029631, best rearrangement setting 12
Bootstrap[151]: Time 5.000000 seconds, bootstrap likelihood -17002.993127, best rearrangement setting 8
Bootstrap[152]: Time 4.000000 seconds, bootstrap likelihood -16322.639678, best rearrangement setting 15
Bootstrap[153]: Time 5.000000 seconds, bootstrap likelihood -16515.374163, best rearrangement setting 6
Bootstrap[154]: Time 5.000000 seconds, bootstrap likelihood -16759.356012, best rearrangement setting 14
Bootstrap[155]: Time 4.000000 seconds, bootstrap likelihood -17053.330893, best rearrangement setting 5
Bootstrap[156]: Time 5.000000 seconds, bootstrap likelihood -16267.443480, best rearrangement setting 12
Bootstrap[157]: Time 4.000000 seconds, bootstrap likelihood -17125.840005, best rearrangement setting 7
Bootstrap[158]: Time 5.000000 seconds, bootstrap likelihood -16391.850301, best rearrangement setting 12
Bootstrap[159]: Time 4.000000 seconds, bootstrap likelihood -16747.989947, best rearrangement setting 6
Bootstrap[160]: Time 5.000000 seconds, bootstrap likelihood -16977.592957, best rearrangement setting 8
Bootstrap[161]: Time 4.000000 seconds, bootstrap likelihood -17249.165844, best rearrangement setting 6
Bootstrap[162]: Time 5.000000 seconds, bootstrap likelihood -16844.791534, best rearrangement setting 15
Bootstrap[163]: Time 4.000000 seconds, bootstrap likelihood -16933.395193, best rearrangement setting 8
Bootstrap[164]: Time 5.000000 seconds, bootstrap likelihood -16782.783767, best rearrangement setting 5
Bootstrap[165]: Time 4.000000 seconds, bootstrap likelihood -16831.500476, best rearrangement setting 8
Bootstrap[166]: Time 4.000000 seconds, bootstrap likelihood -17380.203064, best rearrangement setting 6
Bootstrap[167]: Time 5.000000 seconds, bootstrap likelihood -16661.841934, best rearrangement setting 6
Bootstrap[168]: Time 4.000000 seconds, bootstrap likelihood -16592.800510, best rearrangement setting 5
Bootstrap[169]: Time 4.000000 seconds, bootstrap likelihood -16605.243527, best rearrangement setting 12
Bootstrap[170]: Time 5.000000 seconds, bootstrap likelihood -16949.461088, best rearrangement setting 11
Bootstrap[171]: Time 4.000000 seconds, bootstrap likelihood -17221.776482, best rearrangement setting 6
Bootstrap[172]: Time 5.000000 seconds, bootstrap likelihood -16981.371341, best rearrangement setting 15
Bootstrap[173]: Time 4.000000 seconds, bootstrap likelihood -16801.517226, best rearrangement setting 5
Bootstrap[174]: Time 5.000000 seconds, bootstrap likelihood -16236.809528, best rearrangement setting 12
Bootstrap[175]: Time 4.000000 seconds, bootstrap likelihood -16466.441539, best rearrangement setting 7
Bootstrap[176]: Time 5.000000 seconds, bootstrap likelihood -16491.328387, best rearrangement setting 9
Bootstrap[177]: Time 4.000000 seconds, bootstrap likelihood -16188.386798, best rearrangement setting 5
Bootstrap[178]: Time 4.000000 seconds, bootstrap likelihood -15964.045278, best rearrangement setting 9
Bootstrap[179]: Time 5.000000 seconds, bootstrap likelihood -16505.572617, best rearrangement setting 11
Bootstrap[180]: Time 4.000000 seconds, bootstrap likelihood -16537.116991, best rearrangement setting 14
Bootstrap[181]: Time 5.000000 seconds, bootstrap likelihood -16768.099647, best rearrangement setting 15
Bootstrap[182]: Time 5.000000 seconds, bootstrap likelihood -16760.923009, best rearrangement setting 10
Bootstrap[183]: Time 5.000000 seconds, bootstrap likelihood -16794.836848, best rearrangement setting 6
Bootstrap[184]: Time 4.000000 seconds, bootstrap likelihood -16895.322003, best rearrangement setting 12
Bootstrap[185]: Time 5.000000 seconds, bootstrap likelihood -16161.816163, best rearrangement setting 6
Bootstrap[186]: Time 4.000000 seconds, bootstrap likelihood -16839.527443, best rearrangement setting 7
Bootstrap[187]: Time 5.000000 seconds, bootstrap likelihood -16762.766809, best rearrangement setting 14
Bootstrap[188]: Time 5.000000 seconds, bootstrap likelihood -16382.895502, best rearrangement setting 13
Bootstrap[189]: Time 4.000000 seconds, bootstrap likelihood -16643.517368, best rearrangement setting 7
Bootstrap[190]: Time 5.000000 seconds, bootstrap likelihood -16887.821253, best rearrangement setting 12
Bootstrap[191]: Time 4.000000 seconds, bootstrap likelihood -16690.178307, best rearrangement setting 12
Bootstrap[192]: Time 5.000000 seconds, bootstrap likelihood -16558.309496, best rearrangement setting 12
Bootstrap[193]: Time 4.000000 seconds, bootstrap likelihood -16375.169965, best rearrangement setting 15
Bootstrap[194]: Time 5.000000 seconds, bootstrap likelihood -16221.246959, best rearrangement setting 8
Bootstrap[195]: Time 5.000000 seconds, bootstrap likelihood -16663.262175, best rearrangement setting 10
Bootstrap[196]: Time 6.000000 seconds, bootstrap likelihood -16817.289836, best rearrangement setting 12
Bootstrap[197]: Time 4.000000 seconds, bootstrap likelihood -16508.582558, best rearrangement setting 10
Bootstrap[198]: Time 5.000000 seconds, bootstrap likelihood -16388.953715, best rearrangement setting 7
Bootstrap[199]: Time 5.000000 seconds, bootstrap likelihood -16653.813236, best rearrangement setting 9
Bootstrap[200]: Time 4.000000 seconds, bootstrap likelihood -16315.504136, best rearrangement setting 11
Bootstrap[201]: Time 5.000000 seconds, bootstrap likelihood -16749.090028, best rearrangement setting 14
Bootstrap[202]: Time 4.000000 seconds, bootstrap likelihood -17023.981776, best rearrangement setting 15
Bootstrap[203]: Time 4.000000 seconds, bootstrap likelihood -16614.990975, best rearrangement setting 7
Bootstrap[204]: Time 5.000000 seconds, bootstrap likelihood -16953.599113, best rearrangement setting 5
Bootstrap[205]: Time 4.000000 seconds, bootstrap likelihood -16797.727589, best rearrangement setting 14
Bootstrap[206]: Time 5.000000 seconds, bootstrap likelihood -16470.994635, best rearrangement setting 11
Bootstrap[207]: Time 5.000000 seconds, bootstrap likelihood -16812.631979, best rearrangement setting 12
Bootstrap[208]: Time 4.000000 seconds, bootstrap likelihood -16638.233797, best rearrangement setting 9
Bootstrap[209]: Time 5.000000 seconds, bootstrap likelihood -16888.363414, best rearrangement setting 9
Bootstrap[210]: Time 5.000000 seconds, bootstrap likelihood -16189.949027, best rearrangement setting 15
Bootstrap[211]: Time 5.000000 seconds, bootstrap likelihood -16090.672428, best rearrangement setting 15
Bootstrap[212]: Time 5.000000 seconds, bootstrap likelihood -16846.527969, best rearrangement setting 12
Bootstrap[213]: Time 4.000000 seconds, bootstrap likelihood -16941.785995, best rearrangement setting 7
Bootstrap[214]: Time 5.000000 seconds, bootstrap likelihood -16138.384741, best rearrangement setting 15
Bootstrap[215]: Time 5.000000 seconds, bootstrap likelihood -16809.589857, best rearrangement setting 10
Bootstrap[216]: Time 4.000000 seconds, bootstrap likelihood -16369.803365, best rearrangement setting 6
Bootstrap[217]: Time 5.000000 seconds, bootstrap likelihood -16449.820934, best rearrangement setting 5
Bootstrap[218]: Time 5.000000 seconds, bootstrap likelihood -16715.714124, best rearrangement setting 10
Bootstrap[219]: Time 4.000000 seconds, bootstrap likelihood -17011.941750, best rearrangement setting 5
Bootstrap[220]: Time 4.000000 seconds, bootstrap likelihood -16620.418335, best rearrangement setting 9
Bootstrap[221]: Time 5.000000 seconds, bootstrap likelihood -16684.302871, best rearrangement setting 12
Bootstrap[222]: Time 5.000000 seconds, bootstrap likelihood -16714.217794, best rearrangement setting 12
Bootstrap[223]: Time 4.000000 seconds, bootstrap likelihood -16512.434405, best rearrangement setting 6
Bootstrap[224]: Time 4.000000 seconds, bootstrap likelihood -16801.212086, best rearrangement setting 5
Bootstrap[225]: Time 5.000000 seconds, bootstrap likelihood -16267.366273, best rearrangement setting 11
Bootstrap[226]: Time 4.000000 seconds, bootstrap likelihood -16850.184205, best rearrangement setting 5
Bootstrap[227]: Time 5.000000 seconds, bootstrap likelihood -16725.127117, best rearrangement setting 15
Bootstrap[228]: Time 5.000000 seconds, bootstrap likelihood -16451.826016, best rearrangement setting 15
Bootstrap[229]: Time 4.000000 seconds, bootstrap likelihood -16344.792602, best rearrangement setting 13
Bootstrap[230]: Time 4.000000 seconds, bootstrap likelihood -16636.644393, best rearrangement setting 7
Bootstrap[231]: Time 5.000000 seconds, bootstrap likelihood -16281.855117, best rearrangement setting 10
Bootstrap[232]: Time 4.000000 seconds, bootstrap likelihood -17112.989416, best rearrangement setting 12
Bootstrap[233]: Time 5.000000 seconds, bootstrap likelihood -16066.803338, best rearrangement setting 9
Bootstrap[234]: Time 4.000000 seconds, bootstrap likelihood -16975.646863, best rearrangement setting 13
Bootstrap[235]: Time 4.000000 seconds, bootstrap likelihood -16431.306508, best rearrangement setting 12
Bootstrap[236]: Time 5.000000 seconds, bootstrap likelihood -16092.565376, best rearrangement setting 14
Bootstrap[237]: Time 4.000000 seconds, bootstrap likelihood -16504.033164, best rearrangement setting 6
Bootstrap[238]: Time 5.000000 seconds, bootstrap likelihood -16457.160733, best rearrangement setting 9
Bootstrap[239]: Time 4.000000 seconds, bootstrap likelihood -16367.566785, best rearrangement setting 9
Bootstrap[240]: Time 5.000000 seconds, bootstrap likelihood -16999.234247, best rearrangement setting 13
Bootstrap[241]: Time 4.000000 seconds, bootstrap likelihood -16584.985363, best rearrangement setting 10
Bootstrap[242]: Time 4.000000 seconds, bootstrap likelihood -16243.592084, best rearrangement setting 13
Bootstrap[243]: Time 5.000000 seconds, bootstrap likelihood -16654.798127, best rearrangement setting 5
Bootstrap[244]: Time 5.000000 seconds, bootstrap likelihood -16851.279344, best rearrangement setting 9
Bootstrap[245]: Time 4.000000 seconds, bootstrap likelihood -17002.157749, best rearrangement setting 5
Bootstrap[246]: Time 4.000000 seconds, bootstrap likelihood -17104.657736, best rearrangement setting 8
Bootstrap[247]: Time 5.000000 seconds, bootstrap likelihood -16632.826607, best rearrangement setting 9
Bootstrap[248]: Time 4.000000 seconds, bootstrap likelihood -16928.088869, best rearrangement setting 15
Bootstrap[249]: Time 5.000000 seconds, bootstrap likelihood -16631.694552, best rearrangement setting 15
Bootstrap[250]: Time 5.000000 seconds, bootstrap likelihood -16595.811315, best rearrangement setting 12
Bootstrap[251]: Time 4.000000 seconds, bootstrap likelihood -16617.302651, best rearrangement setting 14
Bootstrap[252]: Time 4.000000 seconds, bootstrap likelihood -16858.158402, best rearrangement setting 5
Bootstrap[253]: Time 4.000000 seconds, bootstrap likelihood -17276.833804, best rearrangement setting 5
Bootstrap[254]: Time 5.000000 seconds, bootstrap likelihood -16316.652327, best rearrangement setting 6
Bootstrap[255]: Time 4.000000 seconds, bootstrap likelihood -16854.638060, best rearrangement setting 8
Bootstrap[256]: Time 5.000000 seconds, bootstrap likelihood -16807.006327, best rearrangement setting 9
Bootstrap[257]: Time 4.000000 seconds, bootstrap likelihood -16715.087084, best rearrangement setting 11
Bootstrap[258]: Time 5.000000 seconds, bootstrap likelihood -16351.913316, best rearrangement setting 10
Bootstrap[259]: Time 5.000000 seconds, bootstrap likelihood -16557.467416, best rearrangement setting 8
Bootstrap[260]: Time 4.000000 seconds, bootstrap likelihood -16311.277155, best rearrangement setting 5
Bootstrap[261]: Time 5.000000 seconds, bootstrap likelihood -16628.769838, best rearrangement setting 8
Bootstrap[262]: Time 4.000000 seconds, bootstrap likelihood -16707.973060, best rearrangement setting 5
Bootstrap[263]: Time 5.000000 seconds, bootstrap likelihood -16308.417450, best rearrangement setting 12
Bootstrap[264]: Time 4.000000 seconds, bootstrap likelihood -16500.779736, best rearrangement setting 5
Bootstrap[265]: Time 5.000000 seconds, bootstrap likelihood -16158.762013, best rearrangement setting 5
Bootstrap[266]: Time 4.000000 seconds, bootstrap likelihood -16704.516399, best rearrangement setting 5
Bootstrap[267]: Time 4.000000 seconds, bootstrap likelihood -16614.529330, best rearrangement setting 15
Bootstrap[268]: Time 5.000000 seconds, bootstrap likelihood -16705.199826, best rearrangement setting 7
Bootstrap[269]: Time 5.000000 seconds, bootstrap likelihood -16980.535270, best rearrangement setting 10
Bootstrap[270]: Time 4.000000 seconds, bootstrap likelihood -16710.383814, best rearrangement setting 9
Bootstrap[271]: Time 5.000000 seconds, bootstrap likelihood -16690.347309, best rearrangement setting 13
Bootstrap[272]: Time 4.000000 seconds, bootstrap likelihood -16794.624279, best rearrangement setting 6
Bootstrap[273]: Time 5.000000 seconds, bootstrap likelihood -17222.227456, best rearrangement setting 13
Bootstrap[274]: Time 4.000000 seconds, bootstrap likelihood -16850.823390, best rearrangement setting 10
Bootstrap[275]: Time 4.000000 seconds, bootstrap likelihood -16581.515920, best rearrangement setting 11
Bootstrap[276]: Time 5.000000 seconds, bootstrap likelihood -16781.611785, best rearrangement setting 8
Bootstrap[277]: Time 5.000000 seconds, bootstrap likelihood -16660.884219, best rearrangement setting 7
Bootstrap[278]: Time 5.000000 seconds, bootstrap likelihood -16885.327039, best rearrangement setting 8
Bootstrap[279]: Time 4.000000 seconds, bootstrap likelihood -16613.489169, best rearrangement setting 13
Bootstrap[280]: Time 5.000000 seconds, bootstrap likelihood -16338.518220, best rearrangement setting 14
Bootstrap[281]: Time 5.000000 seconds, bootstrap likelihood -16451.754816, best rearrangement setting 12
Bootstrap[282]: Time 4.000000 seconds, bootstrap likelihood -16611.931124, best rearrangement setting 7
Bootstrap[283]: Time 5.000000 seconds, bootstrap likelihood -16727.234236, best rearrangement setting 10
Bootstrap[284]: Time 5.000000 seconds, bootstrap likelihood -16815.744264, best rearrangement setting 15
Bootstrap[285]: Time 4.000000 seconds, bootstrap likelihood -16836.138977, best rearrangement setting 8
Bootstrap[286]: Time 5.000000 seconds, bootstrap likelihood -16772.872547, best rearrangement setting 11
Bootstrap[287]: Time 4.000000 seconds, bootstrap likelihood -16656.789903, best rearrangement setting 7
Bootstrap[288]: Time 5.000000 seconds, bootstrap likelihood -16723.634988, best rearrangement setting 8
Bootstrap[289]: Time 4.000000 seconds, bootstrap likelihood -16745.155882, best rearrangement setting 11
Bootstrap[290]: Time 4.000000 seconds, bootstrap likelihood -16528.512450, best rearrangement setting 10
Bootstrap[291]: Time 5.000000 seconds, bootstrap likelihood -17206.575543, best rearrangement setting 5
Bootstrap[292]: Time 4.000000 seconds, bootstrap likelihood -16800.877215, best rearrangement setting 10
Bootstrap[293]: Time 5.000000 seconds, bootstrap likelihood -16621.323164, best rearrangement setting 7
Bootstrap[294]: Time 4.000000 seconds, bootstrap likelihood -17068.045472, best rearrangement setting 5
Bootstrap[295]: Time 5.000000 seconds, bootstrap likelihood -16426.907193, best rearrangement setting 8
Bootstrap[296]: Time 5.000000 seconds, bootstrap likelihood -16865.680110, best rearrangement setting 6
Bootstrap[297]: Time 4.000000 seconds, bootstrap likelihood -16851.915971, best rearrangement setting 10
Bootstrap[298]: Time 5.000000 seconds, bootstrap likelihood -16624.987018, best rearrangement setting 10
Bootstrap[299]: Time 5.000000 seconds, bootstrap likelihood -16945.870252, best rearrangement setting 8
Bootstrap[300]: Time 5.000000 seconds, bootstrap likelihood -17432.212014, best rearrangement setting 15
Bootstrap[301]: Time 4.000000 seconds, bootstrap likelihood -16591.423620, best rearrangement setting 7
Bootstrap[302]: Time 5.000000 seconds, bootstrap likelihood -16179.888268, best rearrangement setting 13
Bootstrap[303]: Time 4.000000 seconds, bootstrap likelihood -16395.482156, best rearrangement setting 5
Bootstrap[304]: Time 4.000000 seconds, bootstrap likelihood -16796.056916, best rearrangement setting 6
Bootstrap[305]: Time 5.000000 seconds, bootstrap likelihood -16411.939723, best rearrangement setting 10
Bootstrap[306]: Time 4.000000 seconds, bootstrap likelihood -16521.432623, best rearrangement setting 15
Bootstrap[307]: Time 5.000000 seconds, bootstrap likelihood -16927.477213, best rearrangement setting 7
Bootstrap[308]: Time 4.000000 seconds, bootstrap likelihood -17042.704068, best rearrangement setting 12
Bootstrap[309]: Time 5.000000 seconds, bootstrap likelihood -16679.087622, best rearrangement setting 13
Bootstrap[310]: Time 4.000000 seconds, bootstrap likelihood -16653.717330, best rearrangement setting 14
Bootstrap[311]: Time 5.000000 seconds, bootstrap likelihood -16581.361462, best rearrangement setting 10
Bootstrap[312]: Time 4.000000 seconds, bootstrap likelihood -16348.975250, best rearrangement setting 5
Bootstrap[313]: Time 5.000000 seconds, bootstrap likelihood -16430.582542, best rearrangement setting 9
Bootstrap[314]: Time 4.000000 seconds, bootstrap likelihood -16710.011612, best rearrangement setting 11
Bootstrap[315]: Time 5.000000 seconds, bootstrap likelihood -16663.035810, best rearrangement setting 11
Bootstrap[316]: Time 4.000000 seconds, bootstrap likelihood -16391.047648, best rearrangement setting 9
Bootstrap[317]: Time 5.000000 seconds, bootstrap likelihood -17000.166752, best rearrangement setting 5
Bootstrap[318]: Time 4.000000 seconds, bootstrap likelihood -16548.959232, best rearrangement setting 6
Bootstrap[319]: Time 5.000000 seconds, bootstrap likelihood -16879.198382, best rearrangement setting 13
Bootstrap[320]: Time 4.000000 seconds, bootstrap likelihood -16669.129887, best rearrangement setting 10
Bootstrap[321]: Time 4.000000 seconds, bootstrap likelihood -16982.360797, best rearrangement setting 9
Bootstrap[322]: Time 5.000000 seconds, bootstrap likelihood -17274.868284, best rearrangement setting 5
Bootstrap[323]: Time 4.000000 seconds, bootstrap likelihood -16711.853688, best rearrangement setting 5
Bootstrap[324]: Time 4.000000 seconds, bootstrap likelihood -16380.256436, best rearrangement setting 6
Bootstrap[325]: Time 5.000000 seconds, bootstrap likelihood -16801.670157, best rearrangement setting 12
Bootstrap[326]: Time 5.000000 seconds, bootstrap likelihood -16760.462365, best rearrangement setting 14
Bootstrap[327]: Time 4.000000 seconds, bootstrap likelihood -17231.379103, best rearrangement setting 15
Bootstrap[328]: Time 4.000000 seconds, bootstrap likelihood -16766.393428, best rearrangement setting 6
Bootstrap[329]: Time 5.000000 seconds, bootstrap likelihood -16227.774542, best rearrangement setting 12
Bootstrap[330]: Time 4.000000 seconds, bootstrap likelihood -17547.361469, best rearrangement setting 13
Bootstrap[331]: Time 5.000000 seconds, bootstrap likelihood -16646.795657, best rearrangement setting 8
Bootstrap[332]: Time 4.000000 seconds, bootstrap likelihood -16723.221128, best rearrangement setting 10
Bootstrap[333]: Time 5.000000 seconds, bootstrap likelihood -16513.430386, best rearrangement setting 6
Bootstrap[334]: Time 4.000000 seconds, bootstrap likelihood -16634.776589, best rearrangement setting 7
Bootstrap[335]: Time 5.000000 seconds, bootstrap likelihood -16625.233696, best rearrangement setting 15
Bootstrap[336]: Time 5.000000 seconds, bootstrap likelihood -16537.441991, best rearrangement setting 8
Bootstrap[337]: Time 5.000000 seconds, bootstrap likelihood -16890.780662, best rearrangement setting 9
Bootstrap[338]: Time 4.000000 seconds, bootstrap likelihood -16422.708227, best rearrangement setting 6
Bootstrap[339]: Time 5.000000 seconds, bootstrap likelihood -16440.726493, best rearrangement setting 11
Bootstrap[340]: Time 4.000000 seconds, bootstrap likelihood -16972.148472, best rearrangement setting 10
Bootstrap[341]: Time 5.000000 seconds, bootstrap likelihood -16695.825381, best rearrangement setting 9
Bootstrap[342]: Time 4.000000 seconds, bootstrap likelihood -17214.406210, best rearrangement setting 7
Bootstrap[343]: Time 5.000000 seconds, bootstrap likelihood -16671.076578, best rearrangement setting 11
Bootstrap[344]: Time 4.000000 seconds, bootstrap likelihood -16860.900746, best rearrangement setting 12
Bootstrap[345]: Time 5.000000 seconds, bootstrap likelihood -17072.512703, best rearrangement setting 6
Bootstrap[346]: Time 4.000000 seconds, bootstrap likelihood -16515.134595, best rearrangement setting 15
Bootstrap[347]: Time 5.000000 seconds, bootstrap likelihood -15877.948072, best rearrangement setting 10
Bootstrap[348]: Time 4.000000 seconds, bootstrap likelihood -16415.098149, best rearrangement setting 7
Bootstrap[349]: Time 5.000000 seconds, bootstrap likelihood -16623.915907, best rearrangement setting 9
Bootstrap[350]: Time 5.000000 seconds, bootstrap likelihood -16483.155193, best rearrangement setting 7
Bootstrap[351]: Time 4.000000 seconds, bootstrap likelihood -16525.259899, best rearrangement setting 15
Bootstrap[352]: Time 5.000000 seconds, bootstrap likelihood -17210.928698, best rearrangement setting 6
Bootstrap[353]: Time 4.000000 seconds, bootstrap likelihood -16009.310427, best rearrangement setting 10
Bootstrap[354]: Time 4.000000 seconds, bootstrap likelihood -16733.964880, best rearrangement setting 7
Bootstrap[355]: Time 5.000000 seconds, bootstrap likelihood -16656.236464, best rearrangement setting 15
Bootstrap[356]: Time 4.000000 seconds, bootstrap likelihood -16728.534349, best rearrangement setting 7
Bootstrap[357]: Time 4.000000 seconds, bootstrap likelihood -16663.704360, best rearrangement setting 15
Bootstrap[358]: Time 5.000000 seconds, bootstrap likelihood -17046.446706, best rearrangement setting 8
Bootstrap[359]: Time 4.000000 seconds, bootstrap likelihood -16231.309983, best rearrangement setting 6
Bootstrap[360]: Time 5.000000 seconds, bootstrap likelihood -16855.208684, best rearrangement setting 6
Bootstrap[361]: Time 5.000000 seconds, bootstrap likelihood -16715.686111, best rearrangement setting 9
Bootstrap[362]: Time 4.000000 seconds, bootstrap likelihood -16099.567640, best rearrangement setting 6
Bootstrap[363]: Time 4.000000 seconds, bootstrap likelihood -16469.087180, best rearrangement setting 9
Bootstrap[364]: Time 5.000000 seconds, bootstrap likelihood -16722.193250, best rearrangement setting 7
Bootstrap[365]: Time 5.000000 seconds, bootstrap likelihood -16723.696160, best rearrangement setting 12
Bootstrap[366]: Time 5.000000 seconds, bootstrap likelihood -16759.074388, best rearrangement setting 14
Bootstrap[367]: Time 4.000000 seconds, bootstrap likelihood -16284.213780, best rearrangement setting 15
Bootstrap[368]: Time 4.000000 seconds, bootstrap likelihood -16602.343222, best rearrangement setting 15
Bootstrap[369]: Time 5.000000 seconds, bootstrap likelihood -16872.155699, best rearrangement setting 12
Bootstrap[370]: Time 5.000000 seconds, bootstrap likelihood -16560.953869, best rearrangement setting 12
Bootstrap[371]: Time 5.000000 seconds, bootstrap likelihood -16866.851991, best rearrangement setting 10
Bootstrap[372]: Time 5.000000 seconds, bootstrap likelihood -16552.280169, best rearrangement setting 11
Bootstrap[373]: Time 4.000000 seconds, bootstrap likelihood -16911.386730, best rearrangement setting 10
Bootstrap[374]: Time 5.000000 seconds, bootstrap likelihood -16852.161923, best rearrangement setting 14
Bootstrap[375]: Time 4.000000 seconds, bootstrap likelihood -17388.646965, best rearrangement setting 7
Bootstrap[376]: Time 4.000000 seconds, bootstrap likelihood -16795.219670, best rearrangement setting 14
Bootstrap[377]: Time 5.000000 seconds, bootstrap likelihood -16112.329076, best rearrangement setting 7
Bootstrap[378]: Time 5.000000 seconds, bootstrap likelihood -16313.218960, best rearrangement setting 10
Bootstrap[379]: Time 5.000000 seconds, bootstrap likelihood -16658.859861, best rearrangement setting 14
Bootstrap[380]: Time 5.000000 seconds, bootstrap likelihood -16387.681829, best rearrangement setting 8
Bootstrap[381]: Time 4.000000 seconds, bootstrap likelihood -16781.734767, best rearrangement setting 15
Bootstrap[382]: Time 5.000000 seconds, bootstrap likelihood -16462.156405, best rearrangement setting 8
Bootstrap[383]: Time 4.000000 seconds, bootstrap likelihood -16679.556072, best rearrangement setting 5
Bootstrap[384]: Time 5.000000 seconds, bootstrap likelihood -17171.103801, best rearrangement setting 12
Bootstrap[385]: Time 4.000000 seconds, bootstrap likelihood -16716.396873, best rearrangement setting 5
Bootstrap[386]: Time 5.000000 seconds, bootstrap likelihood -16403.110529, best rearrangement setting 15
Bootstrap[387]: Time 4.000000 seconds, bootstrap likelihood -16912.297659, best rearrangement setting 10
Bootstrap[388]: Time 4.000000 seconds, bootstrap likelihood -16935.653924, best rearrangement setting 5
Bootstrap[389]: Time 5.000000 seconds, bootstrap likelihood -16471.730590, best rearrangement setting 10
Bootstrap[390]: Time 4.000000 seconds, bootstrap likelihood -16642.733374, best rearrangement setting 11
Bootstrap[391]: Time 4.000000 seconds, bootstrap likelihood -16657.341115, best rearrangement setting 11
Bootstrap[392]: Time 5.000000 seconds, bootstrap likelihood -16826.280120, best rearrangement setting 5
Bootstrap[393]: Time 5.000000 seconds, bootstrap likelihood -17171.391868, best rearrangement setting 13
Bootstrap[394]: Time 4.000000 seconds, bootstrap likelihood -16225.518336, best rearrangement setting 14
Bootstrap[395]: Time 5.000000 seconds, bootstrap likelihood -17190.162649, best rearrangement setting 7
Bootstrap[396]: Time 5.000000 seconds, bootstrap likelihood -16561.932410, best rearrangement setting 8
Bootstrap[397]: Time 4.000000 seconds, bootstrap likelihood -16406.602664, best rearrangement setting 13
Bootstrap[398]: Time 4.000000 seconds, bootstrap likelihood -16227.223560, best rearrangement setting 14
Bootstrap[399]: Time 5.000000 seconds, bootstrap likelihood -16607.000822, best rearrangement setting 12
Bootstrap[400]: Time 4.000000 seconds, bootstrap likelihood -16738.588352, best rearrangement setting 6
Bootstrap[401]: Time 5.000000 seconds, bootstrap likelihood -16713.708433, best rearrangement setting 7
Bootstrap[402]: Time 4.000000 seconds, bootstrap likelihood -16730.896642, best rearrangement setting 8
Bootstrap[403]: Time 5.000000 seconds, bootstrap likelihood -16601.547107, best rearrangement setting 14
Bootstrap[404]: Time 5.000000 seconds, bootstrap likelihood -17029.051462, best rearrangement setting 10
Bootstrap[405]: Time 4.000000 seconds, bootstrap likelihood -16806.708677, best rearrangement setting 14
Bootstrap[406]: Time 5.000000 seconds, bootstrap likelihood -16340.243810, best rearrangement setting 14
Bootstrap[407]: Time 4.000000 seconds, bootstrap likelihood -16575.022892, best rearrangement setting 10
Bootstrap[408]: Time 5.000000 seconds, bootstrap likelihood -16702.585333, best rearrangement setting 8
Bootstrap[409]: Time 5.000000 seconds, bootstrap likelihood -17112.055622, best rearrangement setting 12
Bootstrap[410]: Time 4.000000 seconds, bootstrap likelihood -16612.369180, best rearrangement setting 14
Bootstrap[411]: Time 5.000000 seconds, bootstrap likelihood -16785.882979, best rearrangement setting 5
Bootstrap[412]: Time 4.000000 seconds, bootstrap likelihood -16380.771340, best rearrangement setting 6
Bootstrap[413]: Time 5.000000 seconds, bootstrap likelihood -16720.338737, best rearrangement setting 5
Bootstrap[414]: Time 4.000000 seconds, bootstrap likelihood -16782.088268, best rearrangement setting 9
Bootstrap[415]: Time 4.000000 seconds, bootstrap likelihood -16208.302996, best rearrangement setting 5
Bootstrap[416]: Time 5.000000 seconds, bootstrap likelihood -17121.648818, best rearrangement setting 14
Bootstrap[417]: Time 5.000000 seconds, bootstrap likelihood -16726.665227, best rearrangement setting 11
Bootstrap[418]: Time 5.000000 seconds, bootstrap likelihood -17046.675046, best rearrangement setting 15
Bootstrap[419]: Time 4.000000 seconds, bootstrap likelihood -16301.010747, best rearrangement setting 12
Bootstrap[420]: Time 5.000000 seconds, bootstrap likelihood -16738.484004, best rearrangement setting 10
Bootstrap[421]: Time 4.000000 seconds, bootstrap likelihood -16675.424647, best rearrangement setting 9
Bootstrap[422]: Time -3595.000000 seconds, bootstrap likelihood -16635.150207, best rearrangement setting 8
Bootstrap[423]: Time 5.000000 seconds, bootstrap likelihood -16188.677045, best rearrangement setting 14
Bootstrap[424]: Time 4.000000 seconds, bootstrap likelihood -16921.008840, best rearrangement setting 10
Bootstrap[425]: Time 5.000000 seconds, bootstrap likelihood -16772.523226, best rearrangement setting 11
Bootstrap[426]: Time 4.000000 seconds, bootstrap likelihood -16667.917144, best rearrangement setting 15
Bootstrap[427]: Time 4.000000 seconds, bootstrap likelihood -16566.718861, best rearrangement setting 7
Bootstrap[428]: Time 5.000000 seconds, bootstrap likelihood -16835.739077, best rearrangement setting 14
Bootstrap[429]: Time 5.000000 seconds, bootstrap likelihood -16992.987012, best rearrangement setting 15
Bootstrap[430]: Time 4.000000 seconds, bootstrap likelihood -16385.235344, best rearrangement setting 14
Bootstrap[431]: Time 4.000000 seconds, bootstrap likelihood -16778.364117, best rearrangement setting 15
Bootstrap[432]: Time 5.000000 seconds, bootstrap likelihood -17313.848489, best rearrangement setting 12
Bootstrap[433]: Time 5.000000 seconds, bootstrap likelihood -16871.155653, best rearrangement setting 10
Bootstrap[434]: Time 4.000000 seconds, bootstrap likelihood -16530.104360, best rearrangement setting 6
Bootstrap[435]: Time 5.000000 seconds, bootstrap likelihood -16882.824231, best rearrangement setting 10
Bootstrap[436]: Time 4.000000 seconds, bootstrap likelihood -16878.255260, best rearrangement setting 12
Bootstrap[437]: Time 5.000000 seconds, bootstrap likelihood -16015.884589, best rearrangement setting 15
Bootstrap[438]: Time 4.000000 seconds, bootstrap likelihood -16692.433196, best rearrangement setting 6
Bootstrap[439]: Time 5.000000 seconds, bootstrap likelihood -16662.142021, best rearrangement setting 11
Bootstrap[440]: Time 5.000000 seconds, bootstrap likelihood -17224.474955, best rearrangement setting 11
Bootstrap[441]: Time 4.000000 seconds, bootstrap likelihood -16483.847093, best rearrangement setting 5
Bootstrap[442]: Time 4.000000 seconds, bootstrap likelihood -16927.862919, best rearrangement setting 15
Bootstrap[443]: Time 4.000000 seconds, bootstrap likelihood -16822.119710, best rearrangement setting 5
Bootstrap[444]: Time 5.000000 seconds, bootstrap likelihood -16602.717852, best rearrangement setting 6
Bootstrap[445]: Time 5.000000 seconds, bootstrap likelihood -16446.340422, best rearrangement setting 10
Bootstrap[446]: Time 4.000000 seconds, bootstrap likelihood -16614.984608, best rearrangement setting 14
Bootstrap[447]: Time 5.000000 seconds, bootstrap likelihood -16709.972819, best rearrangement setting 8
Bootstrap[448]: Time 4.000000 seconds, bootstrap likelihood -16599.837274, best rearrangement setting 11
Bootstrap[449]: Time 5.000000 seconds, bootstrap likelihood -16740.299935, best rearrangement setting 9


Stopped Rapid BS search after 450 replicates with MRE-based Bootstopping criterion
WRF Average of 100 random splits: 1.650578
Overall Time for 450 Rapid Bootstraps -1555.000000 seconds
Average Time per Rapid Bootstrap -3.455556 seconds

Starting ML Search ...

Fast ML optimization finished

Fast ML search Time: 268.000000 seconds

Slow ML Search 0 Likelihood: -18980.047276
Slow ML Search 1 Likelihood: -18980.813800
Slow ML Search 2 Likelihood: -18980.712695
Slow ML Search 3 Likelihood: -18982.022383
Slow ML Search 4 Likelihood: -18981.309146
Slow ML Search 5 Likelihood: -18981.309146
Slow ML Search 6 Likelihood: -18980.960832
Slow ML Search 7 Likelihood: -18980.861020
Slow ML Search 8 Likelihood: -18981.420004
Slow ML Search 9 Likelihood: -18981.420004
Slow ML optimization finished

Slow ML search Time: 104.000000 seconds
Thorough ML search Time: 22.000000 seconds

Final ML Optimization Likelihood: -18961.650694

Model Information:

Model Parameters of Partition 0, Name: 18S, Type of Data: DNA
alpha: 0.020013
Tree-Length: 0.580143
rate A <-> C: 0.313483
rate A <-> G: 0.391282
rate A <-> T: 0.224885
rate C <-> G: 0.136806
rate C <-> T: 1.893020
rate G <-> T: 1.000000

freq pi(A): 0.248207
freq pi(C): 0.221081
freq pi(G): 0.272928
freq pi(T): 0.257784

Model Parameters of Partition 1, Name: matK1st, Type of Data: DNA
alpha: 0.911873
Tree-Length: 0.580143
rate A <-> C: 2.861915
rate A <-> G: 2.817714
rate A <-> T: 0.341559
rate C <-> G: 0.398273
rate C <-> T: 2.366221
rate G <-> T: 1.000000

freq pi(A): 0.306027
freq pi(C): 0.178277
freq pi(G): 0.176608
freq pi(T): 0.339088

Model Parameters of Partition 2, Name: matK2nd, Type of Data: DNA
alpha: 0.989232
Tree-Length: 0.580143
rate A <-> C: 1.949574
rate A <-> G: 2.853317
rate A <-> T: 0.363541
rate C <-> G: 0.723543
rate C <-> T: 2.253773
rate G <-> T: 1.000000

freq pi(A): 0.334621
freq pi(C): 0.160575
freq pi(G): 0.137391
freq pi(T): 0.367413

Model Parameters of Partition 3, Name: matK3rd, Type of Data: DNA
alpha: 1.516308
Tree-Length: 0.580143
rate A <-> C: 2.817697
rate A <-> G: 4.055859
rate A <-> T: 0.467482
rate C <-> G: 0.834997
rate C <-> T: 4.163443
rate G <-> T: 1.000000

freq pi(A): 0.302730
freq pi(C): 0.124842
freq pi(G): 0.135904
freq pi(T): 0.436523

Model Parameters of Partition 4, Name: trnLi, Type of Data: DNA
alpha: 0.468985
Tree-Length: 0.580143
rate A <-> C: 0.527288
rate A <-> G: 1.022302
rate A <-> T: 0.114472
rate C <-> G: 0.108903
rate C <-> T: 2.343390
rate G <-> T: 1.000000

freq pi(A): 0.394742
freq pi(C): 0.165378
freq pi(G): 0.213929
freq pi(T): 0.225950

Model Parameters of Partition 5, Name: trnLF, Type of Data: DNA
alpha: 1.534043
Tree-Length: 0.580143
rate A <-> C: 3.677301
rate A <-> G: 4.004023
rate A <-> T: 2.486011
rate C <-> G: 2.505256
rate C <-> T: 4.814017
rate G <-> T: 1.000000

freq pi(A): 0.334154
freq pi(C): 0.160569
freq pi(G): 0.093465
freq pi(T): 0.411812

Model Parameters of Partition 6, Name: rbcL1st, Type of Data: DNA
alpha: 0.020013
Tree-Length: 0.580143
rate A <-> C: 0.384113
rate A <-> G: 0.283154
rate A <-> T: 0.064355
rate C <-> G: 0.208560
rate C <-> T: 0.838226
rate G <-> T: 1.000000

freq pi(A): 0.235398
freq pi(C): 0.194027
freq pi(G): 0.371755
freq pi(T): 0.198821

Model Parameters of Partition 7, Name: rbcL1st, Type of Data: DNA
alpha: 0.020013
Tree-Length: 0.580143
rate A <-> C: 0.057381
rate A <-> G: 0.170966
rate A <-> T: 0.101299
rate C <-> G: 0.052635
rate C <-> T: 0.169236
rate G <-> T: 1.000000

freq pi(A): 0.310762
freq pi(C): 0.241556
freq pi(G): 0.195288
freq pi(T): 0.252394

Model Parameters of Partition 8, Name: rbcL1st, Type of Data: DNA
alpha: 0.686583
Tree-Length: 0.580143
rate A <-> C: 1.372982
rate A <-> G: 4.028266
rate A <-> T: 0.068771
rate C <-> G: 0.661050
rate C <-> T: 2.979555
rate G <-> T: 1.000000

freq pi(A): 0.275192
freq pi(C): 0.161551
freq pi(G): 0.140966
freq pi(T): 0.422291


ML search took 394.000000 secs or 0.109444 hours

Combined Bootstrap and ML search took -1161.000000 secs or -0.322500 hours

Drawing Bootstrap Support Values on best-scoring ML tree ...

Program execution info written to C:\PhyloProgs\RAxML\RAxML_info.conc.red.ex25S
All 1000 bootstrapped trees written to: C:\PhyloProgs\RAxML\RAxML_bootstrap.conc.red.ex25S

Best-scoring ML tree written to: C:\PhyloProgs\RAxML\RAxML_bestTree.conc.red.ex25S

Best-scoring ML tree with support values written to: C:\PhyloProgs\RAxML\RAxML_bipartitions.conc.red.ex25S

Best-scoring ML tree with support values as branch labels written to: C:\PhyloProgs\RAxML\RAxML_bipartitionsBranchLabels.conc.red.ex25S

Overall execution time for full ML analysis: -1161.000000 secs or -0.322500 hours or -0.013438 days
