# Supplementary material for: Evolution of pollen morphology in Loranthaceae
Source: Grana. 2017 Feb 20;57(1-2):16–116. doi: 10.1080/00173134.2016.1261939 (PMC5771552; doi:10.1080/00173134.2016.1261939)
Supplement: Grimsson et al. Online supplementary material [file SGRA_A_1261939_SM9964.zip › ML/RAxML_info.conc.red.exmatK]

IMPORTANT WARNING: Alignment column 1716 contains only undetermined values which will be treated as missing data
IMPORTANT WARNING: Alignment column 2321 contains only undetermined values which will be treated as missing data
IMPORTANT WARNING: Alignment column 2322 contains only undetermined values which will be treated as missing data
IMPORTANT WARNING: Alignment column 2489 contains only undetermined values which will be treated as missing data
IMPORTANT WARNING: Alignment column 2520 contains only undetermined values which will be treated as missing data
IMPORTANT WARNING: Alignment column 2536 contains only undetermined values which will be treated as missing data
IMPORTANT WARNING: Alignment column 2537 contains only undetermined values which will be treated as missing data
IMPORTANT WARNING: Alignment column 2538 contains only undetermined values which will be treated as missing data
IMPORTANT WARNING: Alignment column 2539 contains only undetermined values which will be treated as missing data
IMPORTANT WARNING: Alignment column 2540 contains only undetermined values which will be treated as missing data
IMPORTANT WARNING: Alignment column 2548 contains only undetermined values which will be treated as missing data
IMPORTANT WARNING: Alignment column 2549 contains only undetermined values which will be treated as missing data
IMPORTANT WARNING: Alignment column 2550 contains only undetermined values which will be treated as missing data
IMPORTANT WARNING: Alignment column 3877 contains only undetermined values which will be treated as missing data
IMPORTANT WARNING: Alignment column 3878 contains only undetermined values which will be treated as missing data
IMPORTANT WARNING: Alignment column 3879 contains only undetermined values which will be treated as missing data
IMPORTANT WARNING: Alignment column 3880 contains only undetermined values which will be treated as missing data
IMPORTANT WARNING: Alignment column 3881 contains only undetermined values which will be treated as missing data
IMPORTANT WARNING: Alignment column 3882 contains only undetermined values which will be treated as missing data

IMPORTANT WARNING
Found 19 columns that contain only undetermined values which will be treated as missing data.
Normally these columns should be excluded from the analysis.


Just in case you might need it, a mixed model file with 
model assignments for undetermined columns removed is printed to file part.exmatK.reduced
Just in case you might need it, an alignment file with 
undetermined columns removed is printed to file conc.red.epf.exmatK.reduced


This is RAxML version 7.2.6 released by Alexandros Stamatakis in February 2010.

With greatly appreciated code contributions by:
Andre Aberer (TUM)
Simon Berger (TUM)
John Cazes (TACC)
Michael Ott (TUM)
Nick Pattengale (UNM)
Wayne Pfeiffer (SDSC)


Alignment has 1449 distinct alignment patterns

Proportion of gaps and completely undetermined characters in this alignment: 18.91%

RAxML rapid bootstrapping and subsequent ML search

Using 7 distinct models/data partitions with joint branch length optimization


Executing 1000 rapid bootstrap inferences and thereafter a thorough ML search 

All free model parameters will be estimated by RAxML
ML estimate of 25 per site rate categories

Likelihood of final tree will be evaluated and optimized under GAMMA

GAMMA Model parameters will be estimated up to an accuracy of 0.1000000000 Log Likelihood units

Partition: 0
Alignment Patterns: 263
Name: 18S
DataType: DNA
Substitution Matrix: GTR


Partition: 1
Alignment Patterns: 388
Name: 25S
DataType: DNA
Substitution Matrix: GTR


Partition: 2
Alignment Patterns: 136
Name: trnLi
DataType: DNA
Substitution Matrix: GTR


Partition: 3
Alignment Patterns: 258
Name: trnLF
DataType: DNA
Substitution Matrix: GTR


Partition: 4
Alignment Patterns: 100
Name: rbcL1st
DataType: DNA
Substitution Matrix: GTR


Partition: 5
Alignment Patterns: 88
Name: rbcL1st
DataType: DNA
Substitution Matrix: GTR


Partition: 6
Alignment Patterns: 216
Name: rbcL1st
DataType: DNA
Substitution Matrix: GTR


RAxML was called as follows:

raxmlHPC -s conc.red.epf.exmatK -m GTRCAT -n conc.red.exmatK -f a -x 65489 -# autoMRE -q part.exmatK 


Time for BS model parameter optimization 4.000000
Bootstrap[0]: Time 7.000000 seconds, bootstrap likelihood -14848.617142, best rearrangement setting 9
Bootstrap[1]: Time 4.000000 seconds, bootstrap likelihood -14561.946373, best rearrangement setting 6
Bootstrap[2]: Time 3.000000 seconds, bootstrap likelihood -14863.438779, best rearrangement setting 14
Bootstrap[3]: Time 3.000000 seconds, bootstrap likelihood -15035.618611, best rearrangement setting 6
Bootstrap[4]: Time 4.000000 seconds, bootstrap likelihood -15131.766200, best rearrangement setting 7
Bootstrap[5]: Time 3.000000 seconds, bootstrap likelihood -14955.029894, best rearrangement setting 14
Bootstrap[6]: Time 3.000000 seconds, bootstrap likelihood -15220.771878, best rearrangement setting 7
Bootstrap[7]: Time 3.000000 seconds, bootstrap likelihood -14719.058775, best rearrangement setting 15
Bootstrap[8]: Time 4.000000 seconds, bootstrap likelihood -14612.542762, best rearrangement setting 7
Bootstrap[9]: Time 3.000000 seconds, bootstrap likelihood -14614.931845, best rearrangement setting 7
Bootstrap[10]: Time 3.000000 seconds, bootstrap likelihood -14839.364453, best rearrangement setting 5
Bootstrap[11]: Time 3.000000 seconds, bootstrap likelihood -14555.242508, best rearrangement setting 12
Bootstrap[12]: Time 4.000000 seconds, bootstrap likelihood -14435.150564, best rearrangement setting 12
Bootstrap[13]: Time 3.000000 seconds, bootstrap likelihood -14805.522704, best rearrangement setting 11
Bootstrap[14]: Time 3.000000 seconds, bootstrap likelihood -14530.332822, best rearrangement setting 14
Bootstrap[15]: Time 4.000000 seconds, bootstrap likelihood -14642.002147, best rearrangement setting 6
Bootstrap[16]: Time 3.000000 seconds, bootstrap likelihood -14783.530061, best rearrangement setting 15
Bootstrap[17]: Time 3.000000 seconds, bootstrap likelihood -14525.774344, best rearrangement setting 9
Bootstrap[18]: Time 4.000000 seconds, bootstrap likelihood -15261.698621, best rearrangement setting 15
Bootstrap[19]: Time 3.000000 seconds, bootstrap likelihood -14793.015396, best rearrangement setting 9
Bootstrap[20]: Time 4.000000 seconds, bootstrap likelihood -14902.286529, best rearrangement setting 11
Bootstrap[21]: Time 3.000000 seconds, bootstrap likelihood -14728.122057, best rearrangement setting 6
Bootstrap[22]: Time 3.000000 seconds, bootstrap likelihood -14896.333620, best rearrangement setting 14
Bootstrap[23]: Time 4.000000 seconds, bootstrap likelihood -14925.512489, best rearrangement setting 6
Bootstrap[24]: Time 3.000000 seconds, bootstrap likelihood -14772.864646, best rearrangement setting 7
Bootstrap[25]: Time 3.000000 seconds, bootstrap likelihood -14931.765697, best rearrangement setting 13
Bootstrap[26]: Time 4.000000 seconds, bootstrap likelihood -14934.993440, best rearrangement setting 8
Bootstrap[27]: Time 3.000000 seconds, bootstrap likelihood -14743.129129, best rearrangement setting 15
Bootstrap[28]: Time 3.000000 seconds, bootstrap likelihood -14608.284547, best rearrangement setting 10
Bootstrap[29]: Time 3.000000 seconds, bootstrap likelihood -14800.533804, best rearrangement setting 6
Bootstrap[30]: Time 4.000000 seconds, bootstrap likelihood -14763.183296, best rearrangement setting 11
Bootstrap[31]: Time 3.000000 seconds, bootstrap likelihood -14679.605159, best rearrangement setting 13
Bootstrap[32]: Time 4.000000 seconds, bootstrap likelihood -14940.807562, best rearrangement setting 9
Bootstrap[33]: Time 3.000000 seconds, bootstrap likelihood -15102.345393, best rearrangement setting 5
Bootstrap[34]: Time 3.000000 seconds, bootstrap likelihood -15006.613746, best rearrangement setting 11
Bootstrap[35]: Time 4.000000 seconds, bootstrap likelihood -14873.783260, best rearrangement setting 15
Bootstrap[36]: Time 3.000000 seconds, bootstrap likelihood -14394.488064, best rearrangement setting 6
Bootstrap[37]: Time 4.000000 seconds, bootstrap likelihood -15151.718145, best rearrangement setting 5
Bootstrap[38]: Time 3.000000 seconds, bootstrap likelihood -15174.392425, best rearrangement setting 9
Bootstrap[39]: Time 3.000000 seconds, bootstrap likelihood -14773.992935, best rearrangement setting 7
Bootstrap[40]: Time 3.000000 seconds, bootstrap likelihood -14939.264286, best rearrangement setting 13
Bootstrap[41]: Time 3.000000 seconds, bootstrap likelihood -14461.920055, best rearrangement setting 14
Bootstrap[42]: Time 3.000000 seconds, bootstrap likelihood -14582.228352, best rearrangement setting 11
Bootstrap[43]: Time 4.000000 seconds, bootstrap likelihood -15062.395004, best rearrangement setting 6
Bootstrap[44]: Time 3.000000 seconds, bootstrap likelihood -15235.517081, best rearrangement setting 14
Bootstrap[45]: Time 3.000000 seconds, bootstrap likelihood -15014.403253, best rearrangement setting 11
Bootstrap[46]: Time 4.000000 seconds, bootstrap likelihood -14866.397153, best rearrangement setting 9
Bootstrap[47]: Time 3.000000 seconds, bootstrap likelihood -14789.760321, best rearrangement setting 9
Bootstrap[48]: Time 4.000000 seconds, bootstrap likelihood -14881.507884, best rearrangement setting 15
Bootstrap[49]: Time 3.000000 seconds, bootstrap likelihood -14999.666664, best rearrangement setting 14
Bootstrap[50]: Time 3.000000 seconds, bootstrap likelihood -14751.464487, best rearrangement setting 14
Bootstrap[51]: Time 4.000000 seconds, bootstrap likelihood -14705.722691, best rearrangement setting 6
Bootstrap[52]: Time 3.000000 seconds, bootstrap likelihood -15050.121386, best rearrangement setting 7
Bootstrap[53]: Time 3.000000 seconds, bootstrap likelihood -14553.692703, best rearrangement setting 12
Bootstrap[54]: Time 4.000000 seconds, bootstrap likelihood -14785.123003, best rearrangement setting 14
Bootstrap[55]: Time 3.000000 seconds, bootstrap likelihood -15185.348273, best rearrangement setting 10
Bootstrap[56]: Time 3.000000 seconds, bootstrap likelihood -15027.361103, best rearrangement setting 6
Bootstrap[57]: Time 4.000000 seconds, bootstrap likelihood -14533.489158, best rearrangement setting 14
Bootstrap[58]: Time 3.000000 seconds, bootstrap likelihood -14849.272035, best rearrangement setting 8
Bootstrap[59]: Time 3.000000 seconds, bootstrap likelihood -15117.265724, best rearrangement setting 8
Bootstrap[60]: Time 3.000000 seconds, bootstrap likelihood -14846.170626, best rearrangement setting 10
Bootstrap[61]: Time 3.000000 seconds, bootstrap likelihood -14719.631841, best rearrangement setting 8
Bootstrap[62]: Time 4.000000 seconds, bootstrap likelihood -15224.527780, best rearrangement setting 8
Bootstrap[63]: Time 3.000000 seconds, bootstrap likelihood -14866.019323, best rearrangement setting 6
Bootstrap[64]: Time 4.000000 seconds, bootstrap likelihood -15042.988586, best rearrangement setting 14
Bootstrap[65]: Time 3.000000 seconds, bootstrap likelihood -15127.411666, best rearrangement setting 5
Bootstrap[66]: Time 3.000000 seconds, bootstrap likelihood -15087.284479, best rearrangement setting 12
Bootstrap[67]: Time 3.000000 seconds, bootstrap likelihood -14857.512651, best rearrangement setting 6
Bootstrap[68]: Time 4.000000 seconds, bootstrap likelihood -14825.557820, best rearrangement setting 7
Bootstrap[69]: Time 2.000000 seconds, bootstrap likelihood -14629.155869, best rearrangement setting 6
Bootstrap[70]: Time 4.000000 seconds, bootstrap likelihood -14578.500832, best rearrangement setting 8
Bootstrap[71]: Time 3.000000 seconds, bootstrap likelihood -14630.761445, best rearrangement setting 8
Bootstrap[72]: Time 3.000000 seconds, bootstrap likelihood -15480.549584, best rearrangement setting 15
Bootstrap[73]: Time 4.000000 seconds, bootstrap likelihood -14715.040041, best rearrangement setting 9
Bootstrap[74]: Time 3.000000 seconds, bootstrap likelihood -14890.586069, best rearrangement setting 8
Bootstrap[75]: Time 3.000000 seconds, bootstrap likelihood -14661.343013, best rearrangement setting 9
Bootstrap[76]: Time 3.000000 seconds, bootstrap likelihood -14926.851738, best rearrangement setting 9
Bootstrap[77]: Time 4.000000 seconds, bootstrap likelihood -14600.577376, best rearrangement setting 15
Bootstrap[78]: Time 3.000000 seconds, bootstrap likelihood -14959.038006, best rearrangement setting 9
Bootstrap[79]: Time 3.000000 seconds, bootstrap likelihood -15097.616705, best rearrangement setting 13
Bootstrap[80]: Time 4.000000 seconds, bootstrap likelihood -14273.948783, best rearrangement setting 8
Bootstrap[81]: Time 3.000000 seconds, bootstrap likelihood -14450.047279, best rearrangement setting 8
Bootstrap[82]: Time 4.000000 seconds, bootstrap likelihood -14913.609901, best rearrangement setting 6
Bootstrap[83]: Time 3.000000 seconds, bootstrap likelihood -14977.949206, best rearrangement setting 13
Bootstrap[84]: Time 3.000000 seconds, bootstrap likelihood -14943.849088, best rearrangement setting 5
Bootstrap[85]: Time 4.000000 seconds, bootstrap likelihood -14876.786573, best rearrangement setting 7
Bootstrap[86]: Time 3.000000 seconds, bootstrap likelihood -14404.511644, best rearrangement setting 10
Bootstrap[87]: Time 3.000000 seconds, bootstrap likelihood -14708.812565, best rearrangement setting 13
Bootstrap[88]: Time 4.000000 seconds, bootstrap likelihood -15241.506507, best rearrangement setting 14
Bootstrap[89]: Time 3.000000 seconds, bootstrap likelihood -14733.777861, best rearrangement setting 13
Bootstrap[90]: Time 4.000000 seconds, bootstrap likelihood -14620.955251, best rearrangement setting 7
Bootstrap[91]: Time 3.000000 seconds, bootstrap likelihood -14921.027976, best rearrangement setting 8
Bootstrap[92]: Time 3.000000 seconds, bootstrap likelihood -14838.642849, best rearrangement setting 5
Bootstrap[93]: Time 4.000000 seconds, bootstrap likelihood -15043.279724, best rearrangement setting 14
Bootstrap[94]: Time 3.000000 seconds, bootstrap likelihood -14988.823630, best rearrangement setting 11
Bootstrap[95]: Time 4.000000 seconds, bootstrap likelihood -14898.496521, best rearrangement setting 11
Bootstrap[96]: Time 3.000000 seconds, bootstrap likelihood -14757.483049, best rearrangement setting 13
Bootstrap[97]: Time 3.000000 seconds, bootstrap likelihood -14676.938113, best rearrangement setting 5
Bootstrap[98]: Time 4.000000 seconds, bootstrap likelihood -14986.871210, best rearrangement setting 13
Bootstrap[99]: Time 3.000000 seconds, bootstrap likelihood -15123.561239, best rearrangement setting 5
Bootstrap[100]: Time 3.000000 seconds, bootstrap likelihood -14414.329040, best rearrangement setting 8
Bootstrap[101]: Time 3.000000 seconds, bootstrap likelihood -14961.928427, best rearrangement setting 10
Bootstrap[102]: Time 4.000000 seconds, bootstrap likelihood -14753.690641, best rearrangement setting 9
Bootstrap[103]: Time 3.000000 seconds, bootstrap likelihood -14573.741128, best rearrangement setting 7
Bootstrap[104]: Time 4.000000 seconds, bootstrap likelihood -14778.357325, best rearrangement setting 8
Bootstrap[105]: Time 3.000000 seconds, bootstrap likelihood -15183.980925, best rearrangement setting 15
Bootstrap[106]: Time 3.000000 seconds, bootstrap likelihood -14854.288426, best rearrangement setting 12
Bootstrap[107]: Time 4.000000 seconds, bootstrap likelihood -15059.157243, best rearrangement setting 9
Bootstrap[108]: Time 3.000000 seconds, bootstrap likelihood -14865.666700, best rearrangement setting 15
Bootstrap[109]: Time 4.000000 seconds, bootstrap likelihood -15229.855530, best rearrangement setting 8
Bootstrap[110]: Time 3.000000 seconds, bootstrap likelihood -15285.169159, best rearrangement setting 9
Bootstrap[111]: Time 4.000000 seconds, bootstrap likelihood -14962.197298, best rearrangement setting 10
Bootstrap[112]: Time 3.000000 seconds, bootstrap likelihood -14555.404725, best rearrangement setting 11
Bootstrap[113]: Time 3.000000 seconds, bootstrap likelihood -14929.148573, best rearrangement setting 12
Bootstrap[114]: Time 3.000000 seconds, bootstrap likelihood -14844.852894, best rearrangement setting 12
Bootstrap[115]: Time 4.000000 seconds, bootstrap likelihood -15244.010287, best rearrangement setting 10
Bootstrap[116]: Time 3.000000 seconds, bootstrap likelihood -14982.631417, best rearrangement setting 9
Bootstrap[117]: Time 3.000000 seconds, bootstrap likelihood -14592.669691, best rearrangement setting 11
Bootstrap[118]: Time 3.000000 seconds, bootstrap likelihood -14983.852893, best rearrangement setting 11
Bootstrap[119]: Time 4.000000 seconds, bootstrap likelihood -15000.624463, best rearrangement setting 10
Bootstrap[120]: Time 3.000000 seconds, bootstrap likelihood -14450.923054, best rearrangement setting 5
Bootstrap[121]: Time 3.000000 seconds, bootstrap likelihood -14491.194195, best rearrangement setting 8
Bootstrap[122]: Time 4.000000 seconds, bootstrap likelihood -14758.308871, best rearrangement setting 12
Bootstrap[123]: Time 3.000000 seconds, bootstrap likelihood -15325.431243, best rearrangement setting 7
Bootstrap[124]: Time 4.000000 seconds, bootstrap likelihood -14566.828841, best rearrangement setting 9
Bootstrap[125]: Time 3.000000 seconds, bootstrap likelihood -14696.372863, best rearrangement setting 14
Bootstrap[126]: Time 3.000000 seconds, bootstrap likelihood -14527.631648, best rearrangement setting 11
Bootstrap[127]: Time 4.000000 seconds, bootstrap likelihood -14839.299627, best rearrangement setting 12
Bootstrap[128]: Time 4.000000 seconds, bootstrap likelihood -14764.597165, best rearrangement setting 13
Bootstrap[129]: Time 3.000000 seconds, bootstrap likelihood -14797.616458, best rearrangement setting 12
Bootstrap[130]: Time 3.000000 seconds, bootstrap likelihood -14702.504280, best rearrangement setting 5
Bootstrap[131]: Time 3.000000 seconds, bootstrap likelihood -14183.888286, best rearrangement setting 5
Bootstrap[132]: Time 4.000000 seconds, bootstrap likelihood -15163.956595, best rearrangement setting 5
Bootstrap[133]: Time 3.000000 seconds, bootstrap likelihood -14623.172793, best rearrangement setting 9
Bootstrap[134]: Time 3.000000 seconds, bootstrap likelihood -14622.131517, best rearrangement setting 8
Bootstrap[135]: Time 4.000000 seconds, bootstrap likelihood -14800.003596, best rearrangement setting 6
Bootstrap[136]: Time 4.000000 seconds, bootstrap likelihood -14991.596364, best rearrangement setting 8
Bootstrap[137]: Time 3.000000 seconds, bootstrap likelihood -15121.082875, best rearrangement setting 8
Bootstrap[138]: Time 4.000000 seconds, bootstrap likelihood -14508.496855, best rearrangement setting 12
Bootstrap[139]: Time 3.000000 seconds, bootstrap likelihood -15052.262438, best rearrangement setting 8
Bootstrap[140]: Time 4.000000 seconds, bootstrap likelihood -15172.006381, best rearrangement setting 8
Bootstrap[141]: Time 3.000000 seconds, bootstrap likelihood -15073.937280, best rearrangement setting 8
Bootstrap[142]: Time 3.000000 seconds, bootstrap likelihood -14659.461668, best rearrangement setting 6
Bootstrap[143]: Time 4.000000 seconds, bootstrap likelihood -14798.945871, best rearrangement setting 10
Bootstrap[144]: Time 3.000000 seconds, bootstrap likelihood -14880.971651, best rearrangement setting 10
Bootstrap[145]: Time 3.000000 seconds, bootstrap likelihood -15196.109674, best rearrangement setting 8
Bootstrap[146]: Time 4.000000 seconds, bootstrap likelihood -14504.710301, best rearrangement setting 15
Bootstrap[147]: Time 3.000000 seconds, bootstrap likelihood -15153.859869, best rearrangement setting 11
Bootstrap[148]: Time 3.000000 seconds, bootstrap likelihood -14576.800221, best rearrangement setting 8
Bootstrap[149]: Time 3.000000 seconds, bootstrap likelihood -15016.688587, best rearrangement setting 7
Bootstrap[150]: Time 3.000000 seconds, bootstrap likelihood -14733.719809, best rearrangement setting 12
Bootstrap[151]: Time 3.000000 seconds, bootstrap likelihood -14465.197853, best rearrangement setting 8
Bootstrap[152]: Time 4.000000 seconds, bootstrap likelihood -14979.501425, best rearrangement setting 15
Bootstrap[153]: Time 3.000000 seconds, bootstrap likelihood -14715.611889, best rearrangement setting 6
Bootstrap[154]: Time 4.000000 seconds, bootstrap likelihood -15032.147651, best rearrangement setting 14
Bootstrap[155]: Time 3.000000 seconds, bootstrap likelihood -15022.269937, best rearrangement setting 5
Bootstrap[156]: Time 4.000000 seconds, bootstrap likelihood -14774.021803, best rearrangement setting 12
Bootstrap[157]: Time 3.000000 seconds, bootstrap likelihood -14904.884483, best rearrangement setting 7
Bootstrap[158]: Time 4.000000 seconds, bootstrap likelihood -14449.471239, best rearrangement setting 12
Bootstrap[159]: Time 3.000000 seconds, bootstrap likelihood -15211.264220, best rearrangement setting 6
Bootstrap[160]: Time 4.000000 seconds, bootstrap likelihood -14485.877809, best rearrangement setting 8
Bootstrap[161]: Time 3.000000 seconds, bootstrap likelihood -14733.028230, best rearrangement setting 6
Bootstrap[162]: Time 3.000000 seconds, bootstrap likelihood -14638.134013, best rearrangement setting 15
Bootstrap[163]: Time 4.000000 seconds, bootstrap likelihood -14901.295176, best rearrangement setting 8
Bootstrap[164]: Time 3.000000 seconds, bootstrap likelihood -14931.674270, best rearrangement setting 5
Bootstrap[165]: Time 3.000000 seconds, bootstrap likelihood -15023.717879, best rearrangement setting 8
Bootstrap[166]: Time 4.000000 seconds, bootstrap likelihood -14617.968712, best rearrangement setting 6
Bootstrap[167]: Time 3.000000 seconds, bootstrap likelihood -14876.823232, best rearrangement setting 6
Bootstrap[168]: Time 4.000000 seconds, bootstrap likelihood -14960.989077, best rearrangement setting 5
Bootstrap[169]: Time 3.000000 seconds, bootstrap likelihood -14650.188092, best rearrangement setting 12
Bootstrap[170]: Time 3.000000 seconds, bootstrap likelihood -15061.561817, best rearrangement setting 11
Bootstrap[171]: Time 3.000000 seconds, bootstrap likelihood -14897.001964, best rearrangement setting 6
Bootstrap[172]: Time 4.000000 seconds, bootstrap likelihood -14667.219344, best rearrangement setting 15
Bootstrap[173]: Time 3.000000 seconds, bootstrap likelihood -14519.665761, best rearrangement setting 5
Bootstrap[174]: Time 4.000000 seconds, bootstrap likelihood -14742.035242, best rearrangement setting 12
Bootstrap[175]: Time 3.000000 seconds, bootstrap likelihood -14684.974812, best rearrangement setting 7
Bootstrap[176]: Time 4.000000 seconds, bootstrap likelihood -14902.849917, best rearrangement setting 9
Bootstrap[177]: Time 3.000000 seconds, bootstrap likelihood -14858.045872, best rearrangement setting 5
Bootstrap[178]: Time 3.000000 seconds, bootstrap likelihood -15034.621635, best rearrangement setting 9
Bootstrap[179]: Time 4.000000 seconds, bootstrap likelihood -14250.095795, best rearrangement setting 11
Bootstrap[180]: Time 3.000000 seconds, bootstrap likelihood -15048.494014, best rearrangement setting 14
Bootstrap[181]: Time 4.000000 seconds, bootstrap likelihood -14843.281218, best rearrangement setting 15
Bootstrap[182]: Time 3.000000 seconds, bootstrap likelihood -14824.279374, best rearrangement setting 10
Bootstrap[183]: Time 4.000000 seconds, bootstrap likelihood -14574.863096, best rearrangement setting 6
Bootstrap[184]: Time 3.000000 seconds, bootstrap likelihood -15023.155150, best rearrangement setting 12
Bootstrap[185]: Time 3.000000 seconds, bootstrap likelihood -14864.766780, best rearrangement setting 6
Bootstrap[186]: Time 3.000000 seconds, bootstrap likelihood -14976.808382, best rearrangement setting 7
Bootstrap[187]: Time 4.000000 seconds, bootstrap likelihood -14782.877535, best rearrangement setting 14
Bootstrap[188]: Time 3.000000 seconds, bootstrap likelihood -14934.147934, best rearrangement setting 13
Bootstrap[189]: Time 4.000000 seconds, bootstrap likelihood -15007.192634, best rearrangement setting 7
Bootstrap[190]: Time 3.000000 seconds, bootstrap likelihood -14983.291792, best rearrangement setting 12
Bootstrap[191]: Time 3.000000 seconds, bootstrap likelihood -15121.667874, best rearrangement setting 12
Bootstrap[192]: Time 4.000000 seconds, bootstrap likelihood -14821.059986, best rearrangement setting 12
Bootstrap[193]: Time 3.000000 seconds, bootstrap likelihood -14422.552213, best rearrangement setting 15
Bootstrap[194]: Time 3.000000 seconds, bootstrap likelihood -15226.907183, best rearrangement setting 8
Bootstrap[195]: Time 4.000000 seconds, bootstrap likelihood -14845.380568, best rearrangement setting 10
Bootstrap[196]: Time 2.000000 seconds, bootstrap likelihood -14633.858695, best rearrangement setting 12
Bootstrap[197]: Time 4.000000 seconds, bootstrap likelihood -15046.004223, best rearrangement setting 10
Bootstrap[198]: Time 4.000000 seconds, bootstrap likelihood -14661.024840, best rearrangement setting 7
Bootstrap[199]: Time 3.000000 seconds, bootstrap likelihood -14653.645535, best rearrangement setting 9
Bootstrap[200]: Time 3.000000 seconds, bootstrap likelihood -15144.363709, best rearrangement setting 11
Bootstrap[201]: Time 4.000000 seconds, bootstrap likelihood -14730.517237, best rearrangement setting 14
Bootstrap[202]: Time 3.000000 seconds, bootstrap likelihood -14743.710473, best rearrangement setting 15
Bootstrap[203]: Time 3.000000 seconds, bootstrap likelihood -14438.143575, best rearrangement setting 7
Bootstrap[204]: Time 3.000000 seconds, bootstrap likelihood -15324.228073, best rearrangement setting 5
Bootstrap[205]: Time 4.000000 seconds, bootstrap likelihood -14548.481236, best rearrangement setting 14
Bootstrap[206]: Time 3.000000 seconds, bootstrap likelihood -14905.578801, best rearrangement setting 11
Bootstrap[207]: Time 3.000000 seconds, bootstrap likelihood -14667.767931, best rearrangement setting 12
Bootstrap[208]: Time 3.000000 seconds, bootstrap likelihood -14661.106711, best rearrangement setting 9
Bootstrap[209]: Time 4.000000 seconds, bootstrap likelihood -15049.495524, best rearrangement setting 9
Bootstrap[210]: Time 3.000000 seconds, bootstrap likelihood -14960.500150, best rearrangement setting 15
Bootstrap[211]: Time 4.000000 seconds, bootstrap likelihood -14776.118902, best rearrangement setting 15
Bootstrap[212]: Time 2.000000 seconds, bootstrap likelihood -14722.643978, best rearrangement setting 12
Bootstrap[213]: Time 4.000000 seconds, bootstrap likelihood -14569.616685, best rearrangement setting 7
Bootstrap[214]: Time 3.000000 seconds, bootstrap likelihood -14790.215524, best rearrangement setting 15
Bootstrap[215]: Time 4.000000 seconds, bootstrap likelihood -14601.074210, best rearrangement setting 10
Bootstrap[216]: Time 3.000000 seconds, bootstrap likelihood -14530.550463, best rearrangement setting 6
Bootstrap[217]: Time 3.000000 seconds, bootstrap likelihood -14657.285305, best rearrangement setting 5
Bootstrap[218]: Time 4.000000 seconds, bootstrap likelihood -14686.174324, best rearrangement setting 10
Bootstrap[219]: Time 3.000000 seconds, bootstrap likelihood -14494.525338, best rearrangement setting 5
Bootstrap[220]: Time 3.000000 seconds, bootstrap likelihood -14797.168703, best rearrangement setting 9
Bootstrap[221]: Time 3.000000 seconds, bootstrap likelihood -14945.406415, best rearrangement setting 12
Bootstrap[222]: Time 4.000000 seconds, bootstrap likelihood -14975.183671, best rearrangement setting 12
Bootstrap[223]: Time 3.000000 seconds, bootstrap likelihood -14857.057612, best rearrangement setting 6
Bootstrap[224]: Time 3.000000 seconds, bootstrap likelihood -15006.800540, best rearrangement setting 5
Bootstrap[225]: Time 4.000000 seconds, bootstrap likelihood -14854.419178, best rearrangement setting 11
Bootstrap[226]: Time 3.000000 seconds, bootstrap likelihood -14804.393037, best rearrangement setting 5
Bootstrap[227]: Time 3.000000 seconds, bootstrap likelihood -15419.278046, best rearrangement setting 15
Bootstrap[228]: Time 4.000000 seconds, bootstrap likelihood -14715.909967, best rearrangement setting 15
Bootstrap[229]: Time 3.000000 seconds, bootstrap likelihood -14614.026850, best rearrangement setting 13
Bootstrap[230]: Time 3.000000 seconds, bootstrap likelihood -14685.644454, best rearrangement setting 7
Bootstrap[231]: Time 4.000000 seconds, bootstrap likelihood -15081.604192, best rearrangement setting 10
Bootstrap[232]: Time 3.000000 seconds, bootstrap likelihood -15037.492930, best rearrangement setting 12
Bootstrap[233]: Time 3.000000 seconds, bootstrap likelihood -14478.736777, best rearrangement setting 9
Bootstrap[234]: Time 4.000000 seconds, bootstrap likelihood -14488.318853, best rearrangement setting 13
Bootstrap[235]: Time 3.000000 seconds, bootstrap likelihood -15067.981697, best rearrangement setting 12
Bootstrap[236]: Time 3.000000 seconds, bootstrap likelihood -14820.539168, best rearrangement setting 14
Bootstrap[237]: Time 3.000000 seconds, bootstrap likelihood -14586.699038, best rearrangement setting 6
Bootstrap[238]: Time 3.000000 seconds, bootstrap likelihood -14580.729541, best rearrangement setting 9
Bootstrap[239]: Time 3.000000 seconds, bootstrap likelihood -14852.505077, best rearrangement setting 9
Bootstrap[240]: Time 4.000000 seconds, bootstrap likelihood -14717.268715, best rearrangement setting 13
Bootstrap[241]: Time 3.000000 seconds, bootstrap likelihood -14558.205872, best rearrangement setting 10
Bootstrap[242]: Time 4.000000 seconds, bootstrap likelihood -14873.577999, best rearrangement setting 13
Bootstrap[243]: Time 3.000000 seconds, bootstrap likelihood -14810.301636, best rearrangement setting 5
Bootstrap[244]: Time 4.000000 seconds, bootstrap likelihood -15001.332378, best rearrangement setting 9
Bootstrap[245]: Time 3.000000 seconds, bootstrap likelihood -14884.676709, best rearrangement setting 5
Bootstrap[246]: Time 3.000000 seconds, bootstrap likelihood -15012.298588, best rearrangement setting 8
Bootstrap[247]: Time 4.000000 seconds, bootstrap likelihood -15529.052346, best rearrangement setting 9
Bootstrap[248]: Time 3.000000 seconds, bootstrap likelihood -14243.812129, best rearrangement setting 15
Bootstrap[249]: Time 3.000000 seconds, bootstrap likelihood -15389.587894, best rearrangement setting 15
Bootstrap[250]: Time 4.000000 seconds, bootstrap likelihood -14729.510989, best rearrangement setting 12
Bootstrap[251]: Time 3.000000 seconds, bootstrap likelihood -14550.088917, best rearrangement setting 14
Bootstrap[252]: Time 3.000000 seconds, bootstrap likelihood -14984.101601, best rearrangement setting 5
Bootstrap[253]: Time 3.000000 seconds, bootstrap likelihood -15333.889575, best rearrangement setting 5
Bootstrap[254]: Time 4.000000 seconds, bootstrap likelihood -15089.330311, best rearrangement setting 6
Bootstrap[255]: Time 3.000000 seconds, bootstrap likelihood -14671.964892, best rearrangement setting 8
Bootstrap[256]: Time 3.000000 seconds, bootstrap likelihood -15012.378232, best rearrangement setting 9
Bootstrap[257]: Time 3.000000 seconds, bootstrap likelihood -14769.432102, best rearrangement setting 11
Bootstrap[258]: Time 3.000000 seconds, bootstrap likelihood -14931.141188, best rearrangement setting 10
Bootstrap[259]: Time 4.000000 seconds, bootstrap likelihood -14990.398825, best rearrangement setting 8
Bootstrap[260]: Time 3.000000 seconds, bootstrap likelihood -14985.029439, best rearrangement setting 5
Bootstrap[261]: Time 3.000000 seconds, bootstrap likelihood -14730.570285, best rearrangement setting 8
Bootstrap[262]: Time 3.000000 seconds, bootstrap likelihood -15155.685138, best rearrangement setting 5
Bootstrap[263]: Time 3.000000 seconds, bootstrap likelihood -14771.036441, best rearrangement setting 12
Bootstrap[264]: Time 4.000000 seconds, bootstrap likelihood -14170.948205, best rearrangement setting 5
Bootstrap[265]: Time 3.000000 seconds, bootstrap likelihood -15292.798919, best rearrangement setting 5
Bootstrap[266]: Time 4.000000 seconds, bootstrap likelihood -14717.122249, best rearrangement setting 5
Bootstrap[267]: Time 3.000000 seconds, bootstrap likelihood -14461.044335, best rearrangement setting 15
Bootstrap[268]: Time 3.000000 seconds, bootstrap likelihood -14945.021607, best rearrangement setting 7
Bootstrap[269]: Time 3.000000 seconds, bootstrap likelihood -15166.128452, best rearrangement setting 10
Bootstrap[270]: Time 4.000000 seconds, bootstrap likelihood -14747.104215, best rearrangement setting 9
Bootstrap[271]: Time 3.000000 seconds, bootstrap likelihood -15107.460617, best rearrangement setting 13
Bootstrap[272]: Time 3.000000 seconds, bootstrap likelihood -14671.424378, best rearrangement setting 6
Bootstrap[273]: Time 3.000000 seconds, bootstrap likelihood -15184.994378, best rearrangement setting 13
Bootstrap[274]: Time 4.000000 seconds, bootstrap likelihood -14920.777222, best rearrangement setting 10
Bootstrap[275]: Time 3.000000 seconds, bootstrap likelihood -14776.574212, best rearrangement setting 11
Bootstrap[276]: Time 3.000000 seconds, bootstrap likelihood -14560.993367, best rearrangement setting 8
Bootstrap[277]: Time 4.000000 seconds, bootstrap likelihood -14556.779079, best rearrangement setting 7
Bootstrap[278]: Time 3.000000 seconds, bootstrap likelihood -15233.050131, best rearrangement setting 8
Bootstrap[279]: Time 4.000000 seconds, bootstrap likelihood -15019.457569, best rearrangement setting 13
Bootstrap[280]: Time 3.000000 seconds, bootstrap likelihood -14533.409473, best rearrangement setting 14
Bootstrap[281]: Time 3.000000 seconds, bootstrap likelihood -14483.708879, best rearrangement setting 12
Bootstrap[282]: Time 4.000000 seconds, bootstrap likelihood -14573.306757, best rearrangement setting 7
Bootstrap[283]: Time 3.000000 seconds, bootstrap likelihood -14456.126731, best rearrangement setting 10
Bootstrap[284]: Time 3.000000 seconds, bootstrap likelihood -14784.311228, best rearrangement setting 15
Bootstrap[285]: Time 4.000000 seconds, bootstrap likelihood -15026.412206, best rearrangement setting 8
Bootstrap[286]: Time 4.000000 seconds, bootstrap likelihood -15137.170590, best rearrangement setting 11
Bootstrap[287]: Time 3.000000 seconds, bootstrap likelihood -14796.597626, best rearrangement setting 7
Bootstrap[288]: Time 3.000000 seconds, bootstrap likelihood -15070.652886, best rearrangement setting 8
Bootstrap[289]: Time 3.000000 seconds, bootstrap likelihood -14498.733942, best rearrangement setting 11
Bootstrap[290]: Time 3.000000 seconds, bootstrap likelihood -15095.107871, best rearrangement setting 10
Bootstrap[291]: Time 3.000000 seconds, bootstrap likelihood -14535.487834, best rearrangement setting 5
Bootstrap[292]: Time 3.000000 seconds, bootstrap likelihood -14896.954681, best rearrangement setting 10
Bootstrap[293]: Time 4.000000 seconds, bootstrap likelihood -14791.737512, best rearrangement setting 7
Bootstrap[294]: Time 3.000000 seconds, bootstrap likelihood -14926.635206, best rearrangement setting 5
Bootstrap[295]: Time 4.000000 seconds, bootstrap likelihood -14967.037328, best rearrangement setting 8
Bootstrap[296]: Time 3.000000 seconds, bootstrap likelihood -14990.518823, best rearrangement setting 6
Bootstrap[297]: Time 3.000000 seconds, bootstrap likelihood -14623.631852, best rearrangement setting 10
Bootstrap[298]: Time 3.000000 seconds, bootstrap likelihood -14906.048846, best rearrangement setting 10
Bootstrap[299]: Time 4.000000 seconds, bootstrap likelihood -15083.617240, best rearrangement setting 8
Bootstrap[300]: Time 3.000000 seconds, bootstrap likelihood -14742.557874, best rearrangement setting 15
Bootstrap[301]: Time 3.000000 seconds, bootstrap likelihood -15194.662170, best rearrangement setting 7
Bootstrap[302]: Time 4.000000 seconds, bootstrap likelihood -14670.704157, best rearrangement setting 13
Bootstrap[303]: Time 3.000000 seconds, bootstrap likelihood -14994.028149, best rearrangement setting 5
Bootstrap[304]: Time 3.000000 seconds, bootstrap likelihood -14819.119411, best rearrangement setting 6
Bootstrap[305]: Time 3.000000 seconds, bootstrap likelihood -14286.100058, best rearrangement setting 10
Bootstrap[306]: Time 4.000000 seconds, bootstrap likelihood -14929.181952, best rearrangement setting 15
Bootstrap[307]: Time 3.000000 seconds, bootstrap likelihood -15002.032421, best rearrangement setting 7
Bootstrap[308]: Time 4.000000 seconds, bootstrap likelihood -15350.488610, best rearrangement setting 12
Bootstrap[309]: Time 3.000000 seconds, bootstrap likelihood -15074.780605, best rearrangement setting 13
Bootstrap[310]: Time 4.000000 seconds, bootstrap likelihood -14231.593530, best rearrangement setting 14
Bootstrap[311]: Time 3.000000 seconds, bootstrap likelihood -15142.532389, best rearrangement setting 10
Bootstrap[312]: Time 3.000000 seconds, bootstrap likelihood -15027.024209, best rearrangement setting 5
Bootstrap[313]: Time 3.000000 seconds, bootstrap likelihood -14746.084513, best rearrangement setting 9
Bootstrap[314]: Time 4.000000 seconds, bootstrap likelihood -14781.097295, best rearrangement setting 11
Bootstrap[315]: Time 3.000000 seconds, bootstrap likelihood -14707.023771, best rearrangement setting 11
Bootstrap[316]: Time 4.000000 seconds, bootstrap likelihood -14344.983481, best rearrangement setting 9
Bootstrap[317]: Time 3.000000 seconds, bootstrap likelihood -14951.119860, best rearrangement setting 5
Bootstrap[318]: Time 3.000000 seconds, bootstrap likelihood -14707.485303, best rearrangement setting 6
Bootstrap[319]: Time 3.000000 seconds, bootstrap likelihood -15068.506842, best rearrangement setting 13
Bootstrap[320]: Time 4.000000 seconds, bootstrap likelihood -14892.599386, best rearrangement setting 10
Bootstrap[321]: Time 3.000000 seconds, bootstrap likelihood -15101.793698, best rearrangement setting 9
Bootstrap[322]: Time 3.000000 seconds, bootstrap likelihood -15169.089737, best rearrangement setting 5
Bootstrap[323]: Time 4.000000 seconds, bootstrap likelihood -15087.978320, best rearrangement setting 5
Bootstrap[324]: Time 3.000000 seconds, bootstrap likelihood -14457.223650, best rearrangement setting 6
Bootstrap[325]: Time 4.000000 seconds, bootstrap likelihood -14645.364660, best rearrangement setting 12
Bootstrap[326]: Time 3.000000 seconds, bootstrap likelihood -14590.284187, best rearrangement setting 14
Bootstrap[327]: Time 3.000000 seconds, bootstrap likelihood -14627.913545, best rearrangement setting 15
Bootstrap[328]: Time 3.000000 seconds, bootstrap likelihood -14814.862334, best rearrangement setting 6
Bootstrap[329]: Time 4.000000 seconds, bootstrap likelihood -14731.142917, best rearrangement setting 12
Bootstrap[330]: Time 3.000000 seconds, bootstrap likelihood -14704.771289, best rearrangement setting 13
Bootstrap[331]: Time 3.000000 seconds, bootstrap likelihood -14487.906992, best rearrangement setting 8
Bootstrap[332]: Time 4.000000 seconds, bootstrap likelihood -14617.496592, best rearrangement setting 10
Bootstrap[333]: Time 3.000000 seconds, bootstrap likelihood -14858.188379, best rearrangement setting 6
Bootstrap[334]: Time 4.000000 seconds, bootstrap likelihood -14456.485282, best rearrangement setting 7
Bootstrap[335]: Time 3.000000 seconds, bootstrap likelihood -15185.622768, best rearrangement setting 15
Bootstrap[336]: Time 4.000000 seconds, bootstrap likelihood -14699.926452, best rearrangement setting 8
Bootstrap[337]: Time 3.000000 seconds, bootstrap likelihood -14691.332986, best rearrangement setting 9
Bootstrap[338]: Time 3.000000 seconds, bootstrap likelihood -14918.153389, best rearrangement setting 6
Bootstrap[339]: Time 4.000000 seconds, bootstrap likelihood -15275.280291, best rearrangement setting 11
Bootstrap[340]: Time 3.000000 seconds, bootstrap likelihood -15035.452507, best rearrangement setting 10
Bootstrap[341]: Time 3.000000 seconds, bootstrap likelihood -14785.728533, best rearrangement setting 9
Bootstrap[342]: Time 3.000000 seconds, bootstrap likelihood -14893.077590, best rearrangement setting 7
Bootstrap[343]: Time 4.000000 seconds, bootstrap likelihood -14777.173080, best rearrangement setting 11
Bootstrap[344]: Time 3.000000 seconds, bootstrap likelihood -14987.544649, best rearrangement setting 12
Bootstrap[345]: Time 4.000000 seconds, bootstrap likelihood -14839.026082, best rearrangement setting 6
Bootstrap[346]: Time 3.000000 seconds, bootstrap likelihood -14820.176349, best rearrangement setting 15
Bootstrap[347]: Time 4.000000 seconds, bootstrap likelihood -14648.728785, best rearrangement setting 10
Bootstrap[348]: Time 3.000000 seconds, bootstrap likelihood -14523.939836, best rearrangement setting 7
Bootstrap[349]: Time 3.000000 seconds, bootstrap likelihood -14830.808061, best rearrangement setting 9
Bootstrap[350]: Time 4.000000 seconds, bootstrap likelihood -15438.762065, best rearrangement setting 7
Bootstrap[351]: Time 3.000000 seconds, bootstrap likelihood -14930.736645, best rearrangement setting 15
Bootstrap[352]: Time 3.000000 seconds, bootstrap likelihood -15093.476865, best rearrangement setting 6
Bootstrap[353]: Time 4.000000 seconds, bootstrap likelihood -14667.992175, best rearrangement setting 10
Bootstrap[354]: Time 3.000000 seconds, bootstrap likelihood -15127.012132, best rearrangement setting 7
Bootstrap[355]: Time 3.000000 seconds, bootstrap likelihood -14724.724576, best rearrangement setting 15
Bootstrap[356]: Time 3.000000 seconds, bootstrap likelihood -14914.513858, best rearrangement setting 7
Bootstrap[357]: Time 3.000000 seconds, bootstrap likelihood -14743.114087, best rearrangement setting 15
Bootstrap[358]: Time 4.000000 seconds, bootstrap likelihood -14793.392332, best rearrangement setting 8
Bootstrap[359]: Time 3.000000 seconds, bootstrap likelihood -14674.789316, best rearrangement setting 6
Bootstrap[360]: Time 4.000000 seconds, bootstrap likelihood -14765.801251, best rearrangement setting 6
Bootstrap[361]: Time 3.000000 seconds, bootstrap likelihood -14986.215161, best rearrangement setting 9
Bootstrap[362]: Time 3.000000 seconds, bootstrap likelihood -14802.863872, best rearrangement setting 6
Bootstrap[363]: Time 3.000000 seconds, bootstrap likelihood -14675.903335, best rearrangement setting 9
Bootstrap[364]: Time 4.000000 seconds, bootstrap likelihood -14850.232856, best rearrangement setting 7
Bootstrap[365]: Time 3.000000 seconds, bootstrap likelihood -14688.339957, best rearrangement setting 12
Bootstrap[366]: Time 3.000000 seconds, bootstrap likelihood -14732.915306, best rearrangement setting 14
Bootstrap[367]: Time 4.000000 seconds, bootstrap likelihood -14432.286763, best rearrangement setting 15
Bootstrap[368]: Time 3.000000 seconds, bootstrap likelihood -14843.753497, best rearrangement setting 15
Bootstrap[369]: Time 4.000000 seconds, bootstrap likelihood -15024.070861, best rearrangement setting 12
Bootstrap[370]: Time 3.000000 seconds, bootstrap likelihood -14932.358832, best rearrangement setting 12
Bootstrap[371]: Time 3.000000 seconds, bootstrap likelihood -15132.616743, best rearrangement setting 10
Bootstrap[372]: Time 4.000000 seconds, bootstrap likelihood -14763.370290, best rearrangement setting 11
Bootstrap[373]: Time 3.000000 seconds, bootstrap likelihood -14671.594832, best rearrangement setting 10
Bootstrap[374]: Time 3.000000 seconds, bootstrap likelihood -14709.766855, best rearrangement setting 14
Bootstrap[375]: Time 3.000000 seconds, bootstrap likelihood -14995.581832, best rearrangement setting 7
Bootstrap[376]: Time 4.000000 seconds, bootstrap likelihood -14809.604746, best rearrangement setting 14
Bootstrap[377]: Time 3.000000 seconds, bootstrap likelihood -14860.549871, best rearrangement setting 7
Bootstrap[378]: Time 4.000000 seconds, bootstrap likelihood -14716.008827, best rearrangement setting 10
Bootstrap[379]: Time 3.000000 seconds, bootstrap likelihood -15054.402304, best rearrangement setting 14
Bootstrap[380]: Time 4.000000 seconds, bootstrap likelihood -14751.243989, best rearrangement setting 8
Bootstrap[381]: Time 3.000000 seconds, bootstrap likelihood -14596.143512, best rearrangement setting 15
Bootstrap[382]: Time 3.000000 seconds, bootstrap likelihood -14949.698838, best rearrangement setting 8
Bootstrap[383]: Time 3.000000 seconds, bootstrap likelihood -14576.805191, best rearrangement setting 5
Bootstrap[384]: Time 4.000000 seconds, bootstrap likelihood -14855.413489, best rearrangement setting 12
Bootstrap[385]: Time 3.000000 seconds, bootstrap likelihood -14208.428618, best rearrangement setting 5
Bootstrap[386]: Time 4.000000 seconds, bootstrap likelihood -14664.498149, best rearrangement setting 15
Bootstrap[387]: Time 3.000000 seconds, bootstrap likelihood -14973.921490, best rearrangement setting 10
Bootstrap[388]: Time 4.000000 seconds, bootstrap likelihood -14811.210019, best rearrangement setting 5
Bootstrap[389]: Time 3.000000 seconds, bootstrap likelihood -14910.726497, best rearrangement setting 10
Bootstrap[390]: Time 4.000000 seconds, bootstrap likelihood -14692.674250, best rearrangement setting 11
Bootstrap[391]: Time 3.000000 seconds, bootstrap likelihood -14978.141402, best rearrangement setting 11
Bootstrap[392]: Time 4.000000 seconds, bootstrap likelihood -15252.179709, best rearrangement setting 5
Bootstrap[393]: Time 3.000000 seconds, bootstrap likelihood -14859.775854, best rearrangement setting 13
Bootstrap[394]: Time 4.000000 seconds, bootstrap likelihood -14233.737440, best rearrangement setting 14
Bootstrap[395]: Time 3.000000 seconds, bootstrap likelihood -14608.394177, best rearrangement setting 7
Bootstrap[396]: Time 3.000000 seconds, bootstrap likelihood -14847.653423, best rearrangement setting 8
Bootstrap[397]: Time 3.000000 seconds, bootstrap likelihood -15413.041882, best rearrangement setting 13
Bootstrap[398]: Time 3.000000 seconds, bootstrap likelihood -14665.042840, best rearrangement setting 14
Bootstrap[399]: Time 4.000000 seconds, bootstrap likelihood -15123.352517, best rearrangement setting 12
Bootstrap[400]: Time 3.000000 seconds, bootstrap likelihood -14762.204240, best rearrangement setting 6
Bootstrap[401]: Time 4.000000 seconds, bootstrap likelihood -14657.008407, best rearrangement setting 7
Bootstrap[402]: Time 3.000000 seconds, bootstrap likelihood -14617.727113, best rearrangement setting 8
Bootstrap[403]: Time 4.000000 seconds, bootstrap likelihood -14847.166721, best rearrangement setting 14
Bootstrap[404]: Time 3.000000 seconds, bootstrap likelihood -14795.878771, best rearrangement setting 10
Bootstrap[405]: Time 3.000000 seconds, bootstrap likelihood -14881.895488, best rearrangement setting 14
Bootstrap[406]: Time 3.000000 seconds, bootstrap likelihood -14453.178240, best rearrangement setting 14
Bootstrap[407]: Time 4.000000 seconds, bootstrap likelihood -14834.777753, best rearrangement setting 10
Bootstrap[408]: Time 3.000000 seconds, bootstrap likelihood -14715.501542, best rearrangement setting 8
Bootstrap[409]: Time 4.000000 seconds, bootstrap likelihood -14242.057988, best rearrangement setting 12
Bootstrap[410]: Time 3.000000 seconds, bootstrap likelihood -14649.035030, best rearrangement setting 14
Bootstrap[411]: Time 4.000000 seconds, bootstrap likelihood -15410.608717, best rearrangement setting 5
Bootstrap[412]: Time 3.000000 seconds, bootstrap likelihood -14903.441130, best rearrangement setting 6
Bootstrap[413]: Time 3.000000 seconds, bootstrap likelihood -14355.636899, best rearrangement setting 5
Bootstrap[414]: Time 4.000000 seconds, bootstrap likelihood -14959.248764, best rearrangement setting 9
Bootstrap[415]: Time 3.000000 seconds, bootstrap likelihood -15133.001696, best rearrangement setting 5
Bootstrap[416]: Time 3.000000 seconds, bootstrap likelihood -15307.233578, best rearrangement setting 14
Bootstrap[417]: Time 4.000000 seconds, bootstrap likelihood -15088.852683, best rearrangement setting 11
Bootstrap[418]: Time 3.000000 seconds, bootstrap likelihood -14656.487352, best rearrangement setting 15
Bootstrap[419]: Time 3.000000 seconds, bootstrap likelihood -14883.651714, best rearrangement setting 12
Bootstrap[420]: Time 4.000000 seconds, bootstrap likelihood -14735.635727, best rearrangement setting 10
Bootstrap[421]: Time 3.000000 seconds, bootstrap likelihood -14486.164237, best rearrangement setting 9
Bootstrap[422]: Time 3.000000 seconds, bootstrap likelihood -15087.077715, best rearrangement setting 8
Bootstrap[423]: Time 4.000000 seconds, bootstrap likelihood -14654.428712, best rearrangement setting 14
Bootstrap[424]: Time 3.000000 seconds, bootstrap likelihood -14772.426486, best rearrangement setting 10
Bootstrap[425]: Time 3.000000 seconds, bootstrap likelihood -14537.416632, best rearrangement setting 11
Bootstrap[426]: Time 4.000000 seconds, bootstrap likelihood -14753.664098, best rearrangement setting 15
Bootstrap[427]: Time 3.000000 seconds, bootstrap likelihood -15033.799726, best rearrangement setting 7
Bootstrap[428]: Time 3.000000 seconds, bootstrap likelihood -14752.473892, best rearrangement setting 14
Bootstrap[429]: Time 3.000000 seconds, bootstrap likelihood -15069.503040, best rearrangement setting 15
Bootstrap[430]: Time 3.000000 seconds, bootstrap likelihood -14900.411522, best rearrangement setting 14
Bootstrap[431]: Time 4.000000 seconds, bootstrap likelihood -14588.268037, best rearrangement setting 15
Bootstrap[432]: Time 3.000000 seconds, bootstrap likelihood -14617.529006, best rearrangement setting 12
Bootstrap[433]: Time 4.000000 seconds, bootstrap likelihood -15032.979907, best rearrangement setting 10
Bootstrap[434]: Time 3.000000 seconds, bootstrap likelihood -14693.020155, best rearrangement setting 6
Bootstrap[435]: Time 3.000000 seconds, bootstrap likelihood -14973.344338, best rearrangement setting 10
Bootstrap[436]: Time 4.000000 seconds, bootstrap likelihood -14592.704897, best rearrangement setting 12
Bootstrap[437]: Time 3.000000 seconds, bootstrap likelihood -15291.717078, best rearrangement setting 15
Bootstrap[438]: Time 3.000000 seconds, bootstrap likelihood -14981.811796, best rearrangement setting 6
Bootstrap[439]: Time 4.000000 seconds, bootstrap likelihood -15103.326240, best rearrangement setting 11
Bootstrap[440]: Time 3.000000 seconds, bootstrap likelihood -14399.420161, best rearrangement setting 11
Bootstrap[441]: Time 3.000000 seconds, bootstrap likelihood -14934.358154, best rearrangement setting 5
Bootstrap[442]: Time 4.000000 seconds, bootstrap likelihood -14602.662119, best rearrangement setting 15
Bootstrap[443]: Time 3.000000 seconds, bootstrap likelihood -15365.860630, best rearrangement setting 5
Bootstrap[444]: Time 3.000000 seconds, bootstrap likelihood -14927.651666, best rearrangement setting 6
Bootstrap[445]: Time 3.000000 seconds, bootstrap likelihood -14848.445530, best rearrangement setting 10
Bootstrap[446]: Time 4.000000 seconds, bootstrap likelihood -15123.999584, best rearrangement setting 14
Bootstrap[447]: Time 3.000000 seconds, bootstrap likelihood -14701.307187, best rearrangement setting 8
Bootstrap[448]: Time 4.000000 seconds, bootstrap likelihood -14575.747047, best rearrangement setting 11
Bootstrap[449]: Time 3.000000 seconds, bootstrap likelihood -15237.816717, best rearrangement setting 9


Stopped Rapid BS search after 450 replicates with MRE-based Bootstopping criterion
WRF Average of 100 random splits: 1.296622
Overall Time for 450 Rapid Bootstraps 1506.000000 seconds
Average Time per Rapid Bootstrap 3.346667 seconds

Starting ML Search ...

Fast ML optimization finished

Fast ML search Time: 270.000000 seconds

Slow ML Search 0 Likelihood: -17268.643515
Slow ML Search 1 Likelihood: -17268.643513
Slow ML Search 2 Likelihood: -17268.643517
Slow ML Search 3 Likelihood: -17268.643513
Slow ML Search 4 Likelihood: -17268.644180
Slow ML Search 5 Likelihood: -17268.644180
Slow ML Search 6 Likelihood: -17268.644180
Slow ML Search 7 Likelihood: -17268.644184
Slow ML Search 8 Likelihood: -17268.644180
Slow ML Search 9 Likelihood: -17268.644180
Slow ML optimization finished

Slow ML search Time: 81.000000 seconds
Thorough ML search Time: 17.000000 seconds

Final ML Optimization Likelihood: -17251.540256

Model Information:

Model Parameters of Partition 0, Name: 18S, Type of Data: DNA
alpha: 0.020013
Tree-Length: 0.437552
rate A <-> C: 0.819469
rate A <-> G: 0.814674
rate A <-> T: 0.486785
rate C <-> G: 0.310326
rate C <-> T: 4.077243
rate G <-> T: 1.000000

freq pi(A): 0.248207
freq pi(C): 0.221081
freq pi(G): 0.272928
freq pi(T): 0.257784

Model Parameters of Partition 1, Name: 25S, Type of Data: DNA
alpha: 0.083620
Tree-Length: 0.437552
rate A <-> C: 1.383638
rate A <-> G: 2.671384
rate A <-> T: 1.935708
rate C <-> G: 0.475939
rate C <-> T: 7.872160
rate G <-> T: 1.000000

freq pi(A): 0.221282
freq pi(C): 0.265466
freq pi(G): 0.339625
freq pi(T): 0.173628

Model Parameters of Partition 2, Name: trnLi, Type of Data: DNA
alpha: 0.441564
Tree-Length: 0.437552
rate A <-> C: 1.196302
rate A <-> G: 2.317300
rate A <-> T: 0.275264
rate C <-> G: 0.261452
rate C <-> T: 5.395657
rate G <-> T: 1.000000

freq pi(A): 0.394742
freq pi(C): 0.165378
freq pi(G): 0.213929
freq pi(T): 0.225950

Model Parameters of Partition 3, Name: trnLF, Type of Data: DNA
alpha: 1.516421
Tree-Length: 0.437552
rate A <-> C: 8.870487
rate A <-> G: 10.794241
rate A <-> T: 6.381193
rate C <-> G: 7.093763
rate C <-> T: 11.992565
rate G <-> T: 1.000000

freq pi(A): 0.334154
freq pi(C): 0.160569
freq pi(G): 0.093465
freq pi(T): 0.411812

Model Parameters of Partition 4, Name: rbcL1st, Type of Data: DNA
alpha: 0.020013
Tree-Length: 0.437552
rate A <-> C: 0.896227
rate A <-> G: 0.618158
rate A <-> T: 0.135178
rate C <-> G: 0.460867
rate C <-> T: 1.506221
rate G <-> T: 1.000000

freq pi(A): 0.235398
freq pi(C): 0.194027
freq pi(G): 0.371755
freq pi(T): 0.198821

Model Parameters of Partition 5, Name: rbcL1st, Type of Data: DNA
alpha: 0.020013
Tree-Length: 0.437552
rate A <-> C: 0.138408
rate A <-> G: 0.370519
rate A <-> T: 0.223219
rate C <-> G: 0.114981
rate C <-> T: 0.372726
rate G <-> T: 1.000000

freq pi(A): 0.310762
freq pi(C): 0.241556
freq pi(G): 0.195288
freq pi(T): 0.252394

Model Parameters of Partition 6, Name: rbcL1st, Type of Data: DNA
alpha: 0.650971
Tree-Length: 0.437552
rate A <-> C: 3.178296
rate A <-> G: 9.196839
rate A <-> T: 0.180423
rate C <-> G: 1.769276
rate C <-> T: 7.302777
rate G <-> T: 1.000000

freq pi(A): 0.275192
freq pi(C): 0.161551
freq pi(G): 0.140966
freq pi(T): 0.422291


ML search took 368.000000 secs or 0.102222 hours

Combined Bootstrap and ML search took 1874.000000 secs or 0.520556 hours

Drawing Bootstrap Support Values on best-scoring ML tree ...

Program execution info written to C:\PhyloProgs\RAxML\RAxML_info.conc.red.exmatK
All 1000 bootstrapped trees written to: C:\PhyloProgs\RAxML\RAxML_bootstrap.conc.red.exmatK

Best-scoring ML tree written to: C:\PhyloProgs\RAxML\RAxML_bestTree.conc.red.exmatK

Best-scoring ML tree with support values written to: C:\PhyloProgs\RAxML\RAxML_bipartitions.conc.red.exmatK

Best-scoring ML tree with support values as branch labels written to: C:\PhyloProgs\RAxML\RAxML_bipartitionsBranchLabels.conc.red.exmatK

Overall execution time for full ML analysis: 1874.000000 secs or 0.520556 hours or 0.021690 days
