# Supplementary material for: Evolution of pollen morphology in Loranthaceae
Source: Grana. 2017 Feb 20;57(1-2):16–116. doi: 10.1080/00173134.2016.1261939 (PMC5771552; doi:10.1080/00173134.2016.1261939)
Supplement: Grimsson et al. Online supplementary material [file SGRA_A_1261939_SM9964.zip › ML/RAxML_info.conc.red.noq]

IMPORTANT WARNING: Alignment column 1716 contains only undetermined values which will be treated as missing data
IMPORTANT WARNING: Alignment column 2321 contains only undetermined values which will be treated as missing data
IMPORTANT WARNING: Alignment column 2322 contains only undetermined values which will be treated as missing data
IMPORTANT WARNING: Alignment column 2489 contains only undetermined values which will be treated as missing data
IMPORTANT WARNING: Alignment column 2520 contains only undetermined values which will be treated as missing data
IMPORTANT WARNING: Alignment column 2536 contains only undetermined values which will be treated as missing data
IMPORTANT WARNING: Alignment column 2537 contains only undetermined values which will be treated as missing data
IMPORTANT WARNING: Alignment column 2538 contains only undetermined values which will be treated as missing data
IMPORTANT WARNING: Alignment column 2539 contains only undetermined values which will be treated as missing data
IMPORTANT WARNING: Alignment column 2540 contains only undetermined values which will be treated as missing data
IMPORTANT WARNING: Alignment column 2548 contains only undetermined values which will be treated as missing data
IMPORTANT WARNING: Alignment column 2549 contains only undetermined values which will be treated as missing data
IMPORTANT WARNING: Alignment column 2550 contains only undetermined values which will be treated as missing data
IMPORTANT WARNING: Alignment column 3877 contains only undetermined values which will be treated as missing data
IMPORTANT WARNING: Alignment column 3878 contains only undetermined values which will be treated as missing data
IMPORTANT WARNING: Alignment column 3879 contains only undetermined values which will be treated as missing data
IMPORTANT WARNING: Alignment column 3880 contains only undetermined values which will be treated as missing data
IMPORTANT WARNING: Alignment column 3881 contains only undetermined values which will be treated as missing data
IMPORTANT WARNING: Alignment column 3882 contains only undetermined values which will be treated as missing data
IMPORTANT WARNING: Alignment column 4154 contains only undetermined values which will be treated as missing data
IMPORTANT WARNING: Alignment column 4155 contains only undetermined values which will be treated as missing data
IMPORTANT WARNING: Alignment column 4156 contains only undetermined values which will be treated as missing data
IMPORTANT WARNING: Alignment column 4157 contains only undetermined values which will be treated as missing data
IMPORTANT WARNING: Alignment column 4158 contains only undetermined values which will be treated as missing data
IMPORTANT WARNING: Alignment column 4159 contains only undetermined values which will be treated as missing data
IMPORTANT WARNING: Alignment column 4160 contains only undetermined values which will be treated as missing data
IMPORTANT WARNING: Alignment column 4161 contains only undetermined values which will be treated as missing data
IMPORTANT WARNING: Alignment column 4162 contains only undetermined values which will be treated as missing data
IMPORTANT WARNING: Alignment column 4163 contains only undetermined values which will be treated as missing data
IMPORTANT WARNING: Alignment column 4164 contains only undetermined values which will be treated as missing data
IMPORTANT WARNING: Alignment column 4165 contains only undetermined values which will be treated as missing data
IMPORTANT WARNING: Alignment column 4265 contains only undetermined values which will be treated as missing data
IMPORTANT WARNING: Alignment column 4266 contains only undetermined values which will be treated as missing data
IMPORTANT WARNING: Alignment column 4267 contains only undetermined values which will be treated as missing data
IMPORTANT WARNING: Alignment column 4277 contains only undetermined values which will be treated as missing data
IMPORTANT WARNING: Alignment column 4278 contains only undetermined values which will be treated as missing data
IMPORTANT WARNING: Alignment column 4279 contains only undetermined values which will be treated as missing data
IMPORTANT WARNING: Alignment column 4280 contains only undetermined values which will be treated as missing data
IMPORTANT WARNING: Alignment column 4281 contains only undetermined values which will be treated as missing data
IMPORTANT WARNING: Alignment column 4282 contains only undetermined values which will be treated as missing data
IMPORTANT WARNING: Alignment column 4283 contains only undetermined values which will be treated as missing data
IMPORTANT WARNING: Alignment column 4284 contains only undetermined values which will be treated as missing data
IMPORTANT WARNING: Alignment column 4285 contains only undetermined values which will be treated as missing data
IMPORTANT WARNING: Alignment column 4544 contains only undetermined values which will be treated as missing data
IMPORTANT WARNING: Alignment column 4545 contains only undetermined values which will be treated as missing data
IMPORTANT WARNING: Alignment column 4546 contains only undetermined values which will be treated as missing data
IMPORTANT WARNING: Alignment column 4571 contains only undetermined values which will be treated as missing data
IMPORTANT WARNING: Alignment column 4572 contains only undetermined values which will be treated as missing data
IMPORTANT WARNING: Alignment column 4573 contains only undetermined values which will be treated as missing data
IMPORTANT WARNING: Alignment column 4574 contains only undetermined values which will be treated as missing data
IMPORTANT WARNING: Alignment column 4575 contains only undetermined values which will be treated as missing data
IMPORTANT WARNING: Alignment column 4576 contains only undetermined values which will be treated as missing data
IMPORTANT WARNING: Alignment column 4994 contains only undetermined values which will be treated as missing data
IMPORTANT WARNING: Alignment column 4995 contains only undetermined values which will be treated as missing data
IMPORTANT WARNING: Alignment column 4996 contains only undetermined values which will be treated as missing data
IMPORTANT WARNING: Alignment column 4997 contains only undetermined values which will be treated as missing data
IMPORTANT WARNING: Alignment column 4998 contains only undetermined values which will be treated as missing data
IMPORTANT WARNING: Alignment column 4999 contains only undetermined values which will be treated as missing data
IMPORTANT WARNING: Alignment column 5009 contains only undetermined values which will be treated as missing data
IMPORTANT WARNING: Alignment column 5010 contains only undetermined values which will be treated as missing data
IMPORTANT WARNING: Alignment column 5011 contains only undetermined values which will be treated as missing data
IMPORTANT WARNING: Alignment column 5012 contains only undetermined values which will be treated as missing data
IMPORTANT WARNING: Alignment column 5013 contains only undetermined values which will be treated as missing data
IMPORTANT WARNING: Alignment column 5014 contains only undetermined values which will be treated as missing data
IMPORTANT WARNING: Alignment column 5303 contains only undetermined values which will be treated as missing data
IMPORTANT WARNING: Alignment column 5304 contains only undetermined values which will be treated as missing data
IMPORTANT WARNING: Alignment column 5305 contains only undetermined values which will be treated as missing data
IMPORTANT WARNING: Alignment column 5324 contains only undetermined values which will be treated as missing data
IMPORTANT WARNING: Alignment column 5325 contains only undetermined values which will be treated as missing data
IMPORTANT WARNING: Alignment column 5326 contains only undetermined values which will be treated as missing data
IMPORTANT WARNING: Alignment column 5327 contains only undetermined values which will be treated as missing data
IMPORTANT WARNING: Alignment column 5328 contains only undetermined values which will be treated as missing data
IMPORTANT WARNING: Alignment column 5329 contains only undetermined values which will be treated as missing data
IMPORTANT WARNING: Alignment column 5330 contains only undetermined values which will be treated as missing data
IMPORTANT WARNING: Alignment column 5331 contains only undetermined values which will be treated as missing data
IMPORTANT WARNING: Alignment column 5332 contains only undetermined values which will be treated as missing data

IMPORTANT WARNING
Found 76 columns that contain only undetermined values which will be treated as missing data.
Normally these columns should be excluded from the analysis.

An alignment file with undetermined columns removed has already
been printed to file conc.red.epf.ex.reduced


This is RAxML version 7.2.6 released by Alexandros Stamatakis in February 2010.

With greatly appreciated code contributions by:
Andre Aberer (TUM)
Simon Berger (TUM)
John Cazes (TACC)
Michael Ott (TUM)
Nick Pattengale (UNM)
Wayne Pfeiffer (SDSC)


Alignment has 1980 distinct alignment patterns

Proportion of gaps and completely undetermined characters in this alignment: 19.17%

RAxML rapid bootstrapping and subsequent ML search

Using 1 distinct models/data partitions with joint branch length optimization


Executing 1000 rapid bootstrap inferences and thereafter a thorough ML search 

All free model parameters will be estimated by RAxML
ML estimate of 25 per site rate categories

Likelihood of final tree will be evaluated and optimized under GAMMA

GAMMA Model parameters will be estimated up to an accuracy of 0.1000000000 Log Likelihood units

Partition: 0
Alignment Patterns: 1980
Name: No Name Provided
DataType: DNA
Substitution Matrix: GTR


RAxML was called as follows:

raxmlHPC -s conc.red.epf.ex -m GTRCAT -n conc.red.noq -f a -x 65489 -# autoMRE 


Time for BS model parameter optimization 5.000000
Bootstrap[0]: Time 6.000000 seconds, bootstrap likelihood -22055.838903, best rearrangement setting 9
Bootstrap[1]: Time 2.000000 seconds, bootstrap likelihood -22988.409385, best rearrangement setting 6
Bootstrap[2]: Time 1.000000 seconds, bootstrap likelihood -22386.151369, best rearrangement setting 14
Bootstrap[3]: Time 2.000000 seconds, bootstrap likelihood -22793.535752, best rearrangement setting 6
Bootstrap[4]: Time 1.000000 seconds, bootstrap likelihood -22580.218840, best rearrangement setting 7
Bootstrap[5]: Time 2.000000 seconds, bootstrap likelihood -22931.071437, best rearrangement setting 14
Bootstrap[6]: Time 1.000000 seconds, bootstrap likelihood -22258.138112, best rearrangement setting 7
Bootstrap[7]: Time 2.000000 seconds, bootstrap likelihood -22754.594267, best rearrangement setting 15
Bootstrap[8]: Time 1.000000 seconds, bootstrap likelihood -23250.475721, best rearrangement setting 7
Bootstrap[9]: Time 2.000000 seconds, bootstrap likelihood -22259.230316, best rearrangement setting 7
Bootstrap[10]: Time 1.000000 seconds, bootstrap likelihood -22636.284507, best rearrangement setting 5
Bootstrap[11]: Time 2.000000 seconds, bootstrap likelihood -22441.155823, best rearrangement setting 12
Bootstrap[12]: Time 1.000000 seconds, bootstrap likelihood -22507.851280, best rearrangement setting 12
Bootstrap[13]: Time 2.000000 seconds, bootstrap likelihood -22687.859247, best rearrangement setting 11
Bootstrap[14]: Time 1.000000 seconds, bootstrap likelihood -22314.143233, best rearrangement setting 14
Bootstrap[15]: Time 2.000000 seconds, bootstrap likelihood -23128.490381, best rearrangement setting 6
Bootstrap[16]: Time 1.000000 seconds, bootstrap likelihood -22158.853957, best rearrangement setting 15
Bootstrap[17]: Time 2.000000 seconds, bootstrap likelihood -22719.791031, best rearrangement setting 9
Bootstrap[18]: Time 1.000000 seconds, bootstrap likelihood -22328.903205, best rearrangement setting 15
Bootstrap[19]: Time 2.000000 seconds, bootstrap likelihood -22108.666829, best rearrangement setting 9
Bootstrap[20]: Time 1.000000 seconds, bootstrap likelihood -22893.970488, best rearrangement setting 11
Bootstrap[21]: Time 2.000000 seconds, bootstrap likelihood -22732.653410, best rearrangement setting 6
Bootstrap[22]: Time 1.000000 seconds, bootstrap likelihood -22994.308856, best rearrangement setting 14
Bootstrap[23]: Time 2.000000 seconds, bootstrap likelihood -22358.269042, best rearrangement setting 6
Bootstrap[24]: Time 2.000000 seconds, bootstrap likelihood -22727.997059, best rearrangement setting 7
Bootstrap[25]: Time 1.000000 seconds, bootstrap likelihood -22750.464539, best rearrangement setting 13
Bootstrap[26]: Time 2.000000 seconds, bootstrap likelihood -23025.049159, best rearrangement setting 8
Bootstrap[27]: Time 1.000000 seconds, bootstrap likelihood -22248.013715, best rearrangement setting 15
Bootstrap[28]: Time 2.000000 seconds, bootstrap likelihood -22426.915665, best rearrangement setting 10
Bootstrap[29]: Time 1.000000 seconds, bootstrap likelihood -22485.882797, best rearrangement setting 6
Bootstrap[30]: Time 2.000000 seconds, bootstrap likelihood -22851.152585, best rearrangement setting 11
Bootstrap[31]: Time 1.000000 seconds, bootstrap likelihood -22554.631048, best rearrangement setting 13
Bootstrap[32]: Time 2.000000 seconds, bootstrap likelihood -22163.158529, best rearrangement setting 9
Bootstrap[33]: Time 1.000000 seconds, bootstrap likelihood -21906.377868, best rearrangement setting 5
Bootstrap[34]: Time 2.000000 seconds, bootstrap likelihood -22682.996832, best rearrangement setting 11
Bootstrap[35]: Time 1.000000 seconds, bootstrap likelihood -22850.769816, best rearrangement setting 15
Bootstrap[36]: Time 2.000000 seconds, bootstrap likelihood -22864.169637, best rearrangement setting 6
Bootstrap[37]: Time 1.000000 seconds, bootstrap likelihood -22827.289131, best rearrangement setting 5
Bootstrap[38]: Time 2.000000 seconds, bootstrap likelihood -22305.752091, best rearrangement setting 9
Bootstrap[39]: Time 1.000000 seconds, bootstrap likelihood -22634.344883, best rearrangement setting 7
Bootstrap[40]: Time 2.000000 seconds, bootstrap likelihood -22477.561046, best rearrangement setting 13
Bootstrap[41]: Time 1.000000 seconds, bootstrap likelihood -22552.510316, best rearrangement setting 14
Bootstrap[42]: Time 2.000000 seconds, bootstrap likelihood -22429.196513, best rearrangement setting 11
Bootstrap[43]: Time 1.000000 seconds, bootstrap likelihood -22220.066648, best rearrangement setting 6
Bootstrap[44]: Time 2.000000 seconds, bootstrap likelihood -22713.679545, best rearrangement setting 14
Bootstrap[45]: Time 1.000000 seconds, bootstrap likelihood -22273.700987, best rearrangement setting 11
Bootstrap[46]: Time 2.000000 seconds, bootstrap likelihood -22826.339150, best rearrangement setting 9
Bootstrap[47]: Time 1.000000 seconds, bootstrap likelihood -23021.649110, best rearrangement setting 9
Bootstrap[48]: Time 2.000000 seconds, bootstrap likelihood -22216.177338, best rearrangement setting 15
Bootstrap[49]: Time 2.000000 seconds, bootstrap likelihood -23074.487345, best rearrangement setting 14
Bootstrap[50]: Time 1.000000 seconds, bootstrap likelihood -22627.465578, best rearrangement setting 14
Bootstrap[51]: Time 2.000000 seconds, bootstrap likelihood -22566.760008, best rearrangement setting 6
Bootstrap[52]: Time 1.000000 seconds, bootstrap likelihood -22976.800396, best rearrangement setting 7
Bootstrap[53]: Time 2.000000 seconds, bootstrap likelihood -22098.373804, best rearrangement setting 12
Bootstrap[54]: Time 1.000000 seconds, bootstrap likelihood -22953.964201, best rearrangement setting 14
Bootstrap[55]: Time 2.000000 seconds, bootstrap likelihood -22269.441755, best rearrangement setting 10
Bootstrap[56]: Time 1.000000 seconds, bootstrap likelihood -22775.715941, best rearrangement setting 6
Bootstrap[57]: Time 2.000000 seconds, bootstrap likelihood -22611.302294, best rearrangement setting 14
Bootstrap[58]: Time 2.000000 seconds, bootstrap likelihood -22541.677622, best rearrangement setting 8
Bootstrap[59]: Time 1.000000 seconds, bootstrap likelihood -22569.936694, best rearrangement setting 8
Bootstrap[60]: Time 1.000000 seconds, bootstrap likelihood -22790.756227, best rearrangement setting 10
Bootstrap[61]: Time 2.000000 seconds, bootstrap likelihood -21833.953650, best rearrangement setting 8
Bootstrap[62]: Time 1.000000 seconds, bootstrap likelihood -23082.375034, best rearrangement setting 8
Bootstrap[63]: Time 2.000000 seconds, bootstrap likelihood -21904.634461, best rearrangement setting 6
Bootstrap[64]: Time 1.000000 seconds, bootstrap likelihood -22322.891722, best rearrangement setting 14
Bootstrap[65]: Time 2.000000 seconds, bootstrap likelihood -22549.600541, best rearrangement setting 5
Bootstrap[66]: Time 1.000000 seconds, bootstrap likelihood -22093.270260, best rearrangement setting 12
Bootstrap[67]: Time 2.000000 seconds, bootstrap likelihood -23113.013223, best rearrangement setting 6
Bootstrap[68]: Time 1.000000 seconds, bootstrap likelihood -22580.523081, best rearrangement setting 7
Bootstrap[69]: Time 2.000000 seconds, bootstrap likelihood -22470.960756, best rearrangement setting 6
Bootstrap[70]: Time 1.000000 seconds, bootstrap likelihood -22136.911606, best rearrangement setting 8
Bootstrap[71]: Time 2.000000 seconds, bootstrap likelihood -22485.399014, best rearrangement setting 8
Bootstrap[72]: Time 2.000000 seconds, bootstrap likelihood -22840.354126, best rearrangement setting 15
Bootstrap[73]: Time 1.000000 seconds, bootstrap likelihood -22529.963846, best rearrangement setting 9
Bootstrap[74]: Time 2.000000 seconds, bootstrap likelihood -21975.263672, best rearrangement setting 8
Bootstrap[75]: Time 1.000000 seconds, bootstrap likelihood -22658.375665, best rearrangement setting 9
Bootstrap[76]: Time 2.000000 seconds, bootstrap likelihood -22861.574997, best rearrangement setting 9
Bootstrap[77]: Time 1.000000 seconds, bootstrap likelihood -22523.436579, best rearrangement setting 15
Bootstrap[78]: Time 2.000000 seconds, bootstrap likelihood -21902.100796, best rearrangement setting 9
Bootstrap[79]: Time 2.000000 seconds, bootstrap likelihood -23101.029939, best rearrangement setting 13
Bootstrap[80]: Time 1.000000 seconds, bootstrap likelihood -22434.698959, best rearrangement setting 8
Bootstrap[81]: Time 2.000000 seconds, bootstrap likelihood -22607.801351, best rearrangement setting 8
Bootstrap[82]: Time 1.000000 seconds, bootstrap likelihood -22584.679227, best rearrangement setting 6
Bootstrap[83]: Time 2.000000 seconds, bootstrap likelihood -22414.644036, best rearrangement setting 13
Bootstrap[84]: Time 1.000000 seconds, bootstrap likelihood -22612.803436, best rearrangement setting 5
Bootstrap[85]: Time 2.000000 seconds, bootstrap likelihood -22918.692111, best rearrangement setting 7
Bootstrap[86]: Time 1.000000 seconds, bootstrap likelihood -22432.736722, best rearrangement setting 10
Bootstrap[87]: Time 2.000000 seconds, bootstrap likelihood -22435.988300, best rearrangement setting 13
Bootstrap[88]: Time 2.000000 seconds, bootstrap likelihood -21764.645542, best rearrangement setting 14
Bootstrap[89]: Time 1.000000 seconds, bootstrap likelihood -22846.650583, best rearrangement setting 13
Bootstrap[90]: Time 2.000000 seconds, bootstrap likelihood -22193.808682, best rearrangement setting 7
Bootstrap[91]: Time 1.000000 seconds, bootstrap likelihood -22526.363248, best rearrangement setting 8
Bootstrap[92]: Time 1.000000 seconds, bootstrap likelihood -22413.984971, best rearrangement setting 5
Bootstrap[93]: Time 2.000000 seconds, bootstrap likelihood -22792.688577, best rearrangement setting 14
Bootstrap[94]: Time 1.000000 seconds, bootstrap likelihood -22428.899451, best rearrangement setting 11
Bootstrap[95]: Time 2.000000 seconds, bootstrap likelihood -22584.789141, best rearrangement setting 11
Bootstrap[96]: Time 1.000000 seconds, bootstrap likelihood -22392.367897, best rearrangement setting 13
Bootstrap[97]: Time 2.000000 seconds, bootstrap likelihood -22330.541258, best rearrangement setting 5
Bootstrap[98]: Time 1.000000 seconds, bootstrap likelihood -22508.525608, best rearrangement setting 13
Bootstrap[99]: Time 2.000000 seconds, bootstrap likelihood -22662.539588, best rearrangement setting 5
Bootstrap[100]: Time 1.000000 seconds, bootstrap likelihood -22652.610241, best rearrangement setting 8
Bootstrap[101]: Time 2.000000 seconds, bootstrap likelihood -22730.053679, best rearrangement setting 10
Bootstrap[102]: Time 2.000000 seconds, bootstrap likelihood -22558.944249, best rearrangement setting 9
Bootstrap[103]: Time 1.000000 seconds, bootstrap likelihood -22232.200442, best rearrangement setting 7
Bootstrap[104]: Time 2.000000 seconds, bootstrap likelihood -22206.854840, best rearrangement setting 8
Bootstrap[105]: Time 1.000000 seconds, bootstrap likelihood -22433.337761, best rearrangement setting 15
Bootstrap[106]: Time 2.000000 seconds, bootstrap likelihood -22225.144912, best rearrangement setting 12
Bootstrap[107]: Time 1.000000 seconds, bootstrap likelihood -22517.306818, best rearrangement setting 9
Bootstrap[108]: Time 2.000000 seconds, bootstrap likelihood -23083.277888, best rearrangement setting 15
Bootstrap[109]: Time 1.000000 seconds, bootstrap likelihood -22205.571455, best rearrangement setting 8
Bootstrap[110]: Time 2.000000 seconds, bootstrap likelihood -22642.086481, best rearrangement setting 9
Bootstrap[111]: Time 1.000000 seconds, bootstrap likelihood -21687.098768, best rearrangement setting 10
Bootstrap[112]: Time 2.000000 seconds, bootstrap likelihood -22602.761710, best rearrangement setting 11
Bootstrap[113]: Time 2.000000 seconds, bootstrap likelihood -21707.116718, best rearrangement setting 12
Bootstrap[114]: Time 1.000000 seconds, bootstrap likelihood -21989.237390, best rearrangement setting 12
Bootstrap[115]: Time 2.000000 seconds, bootstrap likelihood -21626.014925, best rearrangement setting 10
Bootstrap[116]: Time 1.000000 seconds, bootstrap likelihood -22087.926628, best rearrangement setting 9
Bootstrap[117]: Time 2.000000 seconds, bootstrap likelihood -21907.460577, best rearrangement setting 11
Bootstrap[118]: Time 1.000000 seconds, bootstrap likelihood -22166.934491, best rearrangement setting 11
Bootstrap[119]: Time 2.000000 seconds, bootstrap likelihood -22746.775254, best rearrangement setting 10
Bootstrap[120]: Time 1.000000 seconds, bootstrap likelihood -22247.768520, best rearrangement setting 5
Bootstrap[121]: Time 2.000000 seconds, bootstrap likelihood -22937.797190, best rearrangement setting 8
Bootstrap[122]: Time 1.000000 seconds, bootstrap likelihood -23187.177173, best rearrangement setting 12
Bootstrap[123]: Time 2.000000 seconds, bootstrap likelihood -22495.936378, best rearrangement setting 7
Bootstrap[124]: Time 1.000000 seconds, bootstrap likelihood -22525.668566, best rearrangement setting 9
Bootstrap[125]: Time 2.000000 seconds, bootstrap likelihood -22974.127690, best rearrangement setting 14
Bootstrap[126]: Time 2.000000 seconds, bootstrap likelihood -22564.552609, best rearrangement setting 11
Bootstrap[127]: Time 1.000000 seconds, bootstrap likelihood -22200.945202, best rearrangement setting 12
Bootstrap[128]: Time 2.000000 seconds, bootstrap likelihood -22944.281840, best rearrangement setting 13
Bootstrap[129]: Time 1.000000 seconds, bootstrap likelihood -22882.843760, best rearrangement setting 12
Bootstrap[130]: Time 2.000000 seconds, bootstrap likelihood -22655.849706, best rearrangement setting 5
Bootstrap[131]: Time 1.000000 seconds, bootstrap likelihood -22695.077874, best rearrangement setting 5
Bootstrap[132]: Time 2.000000 seconds, bootstrap likelihood -22454.008395, best rearrangement setting 5
Bootstrap[133]: Time 1.000000 seconds, bootstrap likelihood -22963.752778, best rearrangement setting 9
Bootstrap[134]: Time 2.000000 seconds, bootstrap likelihood -22549.200350, best rearrangement setting 8
Bootstrap[135]: Time 1.000000 seconds, bootstrap likelihood -22351.659737, best rearrangement setting 6
Bootstrap[136]: Time 1.000000 seconds, bootstrap likelihood -22756.239026, best rearrangement setting 8
Bootstrap[137]: Time 2.000000 seconds, bootstrap likelihood -23016.144465, best rearrangement setting 8
Bootstrap[138]: Time 2.000000 seconds, bootstrap likelihood -22424.979767, best rearrangement setting 12
Bootstrap[139]: Time 1.000000 seconds, bootstrap likelihood -22563.790992, best rearrangement setting 8
Bootstrap[140]: Time 1.000000 seconds, bootstrap likelihood -22662.365420, best rearrangement setting 8
Bootstrap[141]: Time 2.000000 seconds, bootstrap likelihood -23420.851254, best rearrangement setting 8
Bootstrap[142]: Time 1.000000 seconds, bootstrap likelihood -22488.421665, best rearrangement setting 6
Bootstrap[143]: Time 2.000000 seconds, bootstrap likelihood -22058.299096, best rearrangement setting 10
Bootstrap[144]: Time 1.000000 seconds, bootstrap likelihood -22497.320317, best rearrangement setting 10
Bootstrap[145]: Time 2.000000 seconds, bootstrap likelihood -22262.711219, best rearrangement setting 8
Bootstrap[146]: Time 1.000000 seconds, bootstrap likelihood -21914.740080, best rearrangement setting 15
Bootstrap[147]: Time 2.000000 seconds, bootstrap likelihood -22986.365230, best rearrangement setting 11
Bootstrap[148]: Time 2.000000 seconds, bootstrap likelihood -22089.474580, best rearrangement setting 8
Bootstrap[149]: Time 1.000000 seconds, bootstrap likelihood -22796.953478, best rearrangement setting 7
Bootstrap[150]: Time 2.000000 seconds, bootstrap likelihood -22100.603884, best rearrangement setting 12
Bootstrap[151]: Time 1.000000 seconds, bootstrap likelihood -22203.182862, best rearrangement setting 8
Bootstrap[152]: Time 2.000000 seconds, bootstrap likelihood -22631.052758, best rearrangement setting 15
Bootstrap[153]: Time 1.000000 seconds, bootstrap likelihood -22243.299934, best rearrangement setting 6
Bootstrap[154]: Time 2.000000 seconds, bootstrap likelihood -22418.507008, best rearrangement setting 14
Bootstrap[155]: Time 1.000000 seconds, bootstrap likelihood -22047.918630, best rearrangement setting 5
Bootstrap[156]: Time 2.000000 seconds, bootstrap likelihood -22438.478000, best rearrangement setting 12
Bootstrap[157]: Time 1.000000 seconds, bootstrap likelihood -22414.603307, best rearrangement setting 7
Bootstrap[158]: Time 2.000000 seconds, bootstrap likelihood -22703.323301, best rearrangement setting 12
Bootstrap[159]: Time 1.000000 seconds, bootstrap likelihood -22309.842221, best rearrangement setting 6
Bootstrap[160]: Time 2.000000 seconds, bootstrap likelihood -22132.669101, best rearrangement setting 8
Bootstrap[161]: Time 1.000000 seconds, bootstrap likelihood -22572.707514, best rearrangement setting 6
Bootstrap[162]: Time 2.000000 seconds, bootstrap likelihood -22652.386884, best rearrangement setting 15
Bootstrap[163]: Time 1.000000 seconds, bootstrap likelihood -22849.473522, best rearrangement setting 8
Bootstrap[164]: Time 2.000000 seconds, bootstrap likelihood -22597.222146, best rearrangement setting 5
Bootstrap[165]: Time 1.000000 seconds, bootstrap likelihood -22759.630981, best rearrangement setting 8
Bootstrap[166]: Time 2.000000 seconds, bootstrap likelihood -22650.321164, best rearrangement setting 6
Bootstrap[167]: Time 1.000000 seconds, bootstrap likelihood -22007.506091, best rearrangement setting 6
Bootstrap[168]: Time 2.000000 seconds, bootstrap likelihood -22755.975889, best rearrangement setting 5
Bootstrap[169]: Time 1.000000 seconds, bootstrap likelihood -22078.005396, best rearrangement setting 12
Bootstrap[170]: Time 2.000000 seconds, bootstrap likelihood -22501.902772, best rearrangement setting 11
Bootstrap[171]: Time 1.000000 seconds, bootstrap likelihood -22541.536051, best rearrangement setting 6
Bootstrap[172]: Time 2.000000 seconds, bootstrap likelihood -22868.225807, best rearrangement setting 15
Bootstrap[173]: Time 1.000000 seconds, bootstrap likelihood -22821.326823, best rearrangement setting 5
Bootstrap[174]: Time 2.000000 seconds, bootstrap likelihood -22654.576906, best rearrangement setting 12
Bootstrap[175]: Time 2.000000 seconds, bootstrap likelihood -22449.601312, best rearrangement setting 7
Bootstrap[176]: Time 1.000000 seconds, bootstrap likelihood -22146.823071, best rearrangement setting 9
Bootstrap[177]: Time 1.000000 seconds, bootstrap likelihood -22840.291782, best rearrangement setting 5
Bootstrap[178]: Time 2.000000 seconds, bootstrap likelihood -22609.856797, best rearrangement setting 9
Bootstrap[179]: Time 2.000000 seconds, bootstrap likelihood -22818.840714, best rearrangement setting 11
Bootstrap[180]: Time 1.000000 seconds, bootstrap likelihood -22658.538280, best rearrangement setting 14
Bootstrap[181]: Time 2.000000 seconds, bootstrap likelihood -21966.130387, best rearrangement setting 15
Bootstrap[182]: Time 1.000000 seconds, bootstrap likelihood -22381.086798, best rearrangement setting 10
Bootstrap[183]: Time 2.000000 seconds, bootstrap likelihood -23019.412792, best rearrangement setting 6
Bootstrap[184]: Time 1.000000 seconds, bootstrap likelihood -22562.121800, best rearrangement setting 12
Bootstrap[185]: Time 2.000000 seconds, bootstrap likelihood -21954.150264, best rearrangement setting 6
Bootstrap[186]: Time 1.000000 seconds, bootstrap likelihood -22102.316161, best rearrangement setting 7
Bootstrap[187]: Time 2.000000 seconds, bootstrap likelihood -22892.608159, best rearrangement setting 14
Bootstrap[188]: Time 1.000000 seconds, bootstrap likelihood -22160.063396, best rearrangement setting 13
Bootstrap[189]: Time 1.000000 seconds, bootstrap likelihood -22892.580340, best rearrangement setting 7
Bootstrap[190]: Time 2.000000 seconds, bootstrap likelihood -22850.439211, best rearrangement setting 12
Bootstrap[191]: Time 1.000000 seconds, bootstrap likelihood -22590.344220, best rearrangement setting 12
Bootstrap[192]: Time 2.000000 seconds, bootstrap likelihood -22357.677023, best rearrangement setting 12
Bootstrap[193]: Time 2.000000 seconds, bootstrap likelihood -22096.810185, best rearrangement setting 15
Bootstrap[194]: Time 1.000000 seconds, bootstrap likelihood -22713.255283, best rearrangement setting 8
Bootstrap[195]: Time 2.000000 seconds, bootstrap likelihood -21942.139066, best rearrangement setting 10
Bootstrap[196]: Time 1.000000 seconds, bootstrap likelihood -22584.023373, best rearrangement setting 12
Bootstrap[197]: Time 2.000000 seconds, bootstrap likelihood -22891.530504, best rearrangement setting 10
Bootstrap[198]: Time 1.000000 seconds, bootstrap likelihood -22689.497463, best rearrangement setting 7
Bootstrap[199]: Time 2.000000 seconds, bootstrap likelihood -22806.393864, best rearrangement setting 9
Bootstrap[200]: Time 2.000000 seconds, bootstrap likelihood -22189.578551, best rearrangement setting 11
Bootstrap[201]: Time 1.000000 seconds, bootstrap likelihood -22622.806134, best rearrangement setting 14
Bootstrap[202]: Time 1.000000 seconds, bootstrap likelihood -22037.118285, best rearrangement setting 15
Bootstrap[203]: Time 2.000000 seconds, bootstrap likelihood -22439.342359, best rearrangement setting 7
Bootstrap[204]: Time 1.000000 seconds, bootstrap likelihood -22691.432091, best rearrangement setting 5
Bootstrap[205]: Time 2.000000 seconds, bootstrap likelihood -22352.771868, best rearrangement setting 14
Bootstrap[206]: Time 1.000000 seconds, bootstrap likelihood -22072.044280, best rearrangement setting 11
Bootstrap[207]: Time 2.000000 seconds, bootstrap likelihood -22595.496306, best rearrangement setting 12
Bootstrap[208]: Time 1.000000 seconds, bootstrap likelihood -22917.079537, best rearrangement setting 9
Bootstrap[209]: Time 2.000000 seconds, bootstrap likelihood -22515.194690, best rearrangement setting 9
Bootstrap[210]: Time 1.000000 seconds, bootstrap likelihood -22749.635146, best rearrangement setting 15
Bootstrap[211]: Time 2.000000 seconds, bootstrap likelihood -22228.095470, best rearrangement setting 15
Bootstrap[212]: Time 1.000000 seconds, bootstrap likelihood -21941.299487, best rearrangement setting 12
Bootstrap[213]: Time 2.000000 seconds, bootstrap likelihood -22308.969917, best rearrangement setting 7
Bootstrap[214]: Time 2.000000 seconds, bootstrap likelihood -22419.456828, best rearrangement setting 15
Bootstrap[215]: Time 1.000000 seconds, bootstrap likelihood -23142.078728, best rearrangement setting 10
Bootstrap[216]: Time 2.000000 seconds, bootstrap likelihood -22188.839432, best rearrangement setting 6
Bootstrap[217]: Time 1.000000 seconds, bootstrap likelihood -22546.458317, best rearrangement setting 5
Bootstrap[218]: Time 2.000000 seconds, bootstrap likelihood -22450.114976, best rearrangement setting 10
Bootstrap[219]: Time 1.000000 seconds, bootstrap likelihood -22276.044596, best rearrangement setting 5
Bootstrap[220]: Time 2.000000 seconds, bootstrap likelihood -22392.645768, best rearrangement setting 9
Bootstrap[221]: Time 1.000000 seconds, bootstrap likelihood -22277.012306, best rearrangement setting 12
Bootstrap[222]: Time 2.000000 seconds, bootstrap likelihood -22324.418158, best rearrangement setting 12
Bootstrap[223]: Time 1.000000 seconds, bootstrap likelihood -22778.548730, best rearrangement setting 6
Bootstrap[224]: Time 2.000000 seconds, bootstrap likelihood -22419.596899, best rearrangement setting 5
Bootstrap[225]: Time 1.000000 seconds, bootstrap likelihood -22085.637997, best rearrangement setting 11
Bootstrap[226]: Time 2.000000 seconds, bootstrap likelihood -22587.945972, best rearrangement setting 5
Bootstrap[227]: Time 1.000000 seconds, bootstrap likelihood -22699.134071, best rearrangement setting 15
Bootstrap[228]: Time 2.000000 seconds, bootstrap likelihood -22374.084046, best rearrangement setting 15
Bootstrap[229]: Time 1.000000 seconds, bootstrap likelihood -22300.825744, best rearrangement setting 13
Bootstrap[230]: Time 2.000000 seconds, bootstrap likelihood -22923.589619, best rearrangement setting 7
Bootstrap[231]: Time 1.000000 seconds, bootstrap likelihood -22357.740856, best rearrangement setting 10
Bootstrap[232]: Time 2.000000 seconds, bootstrap likelihood -22717.958074, best rearrangement setting 12
Bootstrap[233]: Time 2.000000 seconds, bootstrap likelihood -22445.207752, best rearrangement setting 9
Bootstrap[234]: Time 1.000000 seconds, bootstrap likelihood -22066.348245, best rearrangement setting 13
Bootstrap[235]: Time 1.000000 seconds, bootstrap likelihood -22991.552547, best rearrangement setting 12
Bootstrap[236]: Time 2.000000 seconds, bootstrap likelihood -22505.757509, best rearrangement setting 14
Bootstrap[237]: Time 2.000000 seconds, bootstrap likelihood -22664.704936, best rearrangement setting 6
Bootstrap[238]: Time 1.000000 seconds, bootstrap likelihood -22604.485995, best rearrangement setting 9
Bootstrap[239]: Time 2.000000 seconds, bootstrap likelihood -21970.429353, best rearrangement setting 9
Bootstrap[240]: Time 1.000000 seconds, bootstrap likelihood -22945.257713, best rearrangement setting 13
Bootstrap[241]: Time 2.000000 seconds, bootstrap likelihood -21748.447878, best rearrangement setting 10
Bootstrap[242]: Time 1.000000 seconds, bootstrap likelihood -22518.397643, best rearrangement setting 13
Bootstrap[243]: Time 2.000000 seconds, bootstrap likelihood -23085.773429, best rearrangement setting 5
Bootstrap[244]: Time 1.000000 seconds, bootstrap likelihood -22561.534921, best rearrangement setting 9
Bootstrap[245]: Time 2.000000 seconds, bootstrap likelihood -22635.861149, best rearrangement setting 5
Bootstrap[246]: Time 1.000000 seconds, bootstrap likelihood -23318.358042, best rearrangement setting 8
Bootstrap[247]: Time 2.000000 seconds, bootstrap likelihood -22694.395747, best rearrangement setting 9
Bootstrap[248]: Time 1.000000 seconds, bootstrap likelihood -22659.588930, best rearrangement setting 15
Bootstrap[249]: Time 2.000000 seconds, bootstrap likelihood -22502.731249, best rearrangement setting 15
Bootstrap[250]: Time 1.000000 seconds, bootstrap likelihood -22298.323368, best rearrangement setting 12
Bootstrap[251]: Time 2.000000 seconds, bootstrap likelihood -23047.724678, best rearrangement setting 14
Bootstrap[252]: Time 1.000000 seconds, bootstrap likelihood -22478.232516, best rearrangement setting 5
Bootstrap[253]: Time 2.000000 seconds, bootstrap likelihood -22563.836116, best rearrangement setting 5
Bootstrap[254]: Time 1.000000 seconds, bootstrap likelihood -22685.348158, best rearrangement setting 6
Bootstrap[255]: Time 2.000000 seconds, bootstrap likelihood -22334.971398, best rearrangement setting 8
Bootstrap[256]: Time 2.000000 seconds, bootstrap likelihood -23107.464544, best rearrangement setting 9
Bootstrap[257]: Time 1.000000 seconds, bootstrap likelihood -22237.640009, best rearrangement setting 11
Bootstrap[258]: Time 2.000000 seconds, bootstrap likelihood -22564.505084, best rearrangement setting 10
Bootstrap[259]: Time 1.000000 seconds, bootstrap likelihood -22973.287222, best rearrangement setting 8
Bootstrap[260]: Time 2.000000 seconds, bootstrap likelihood -22691.607524, best rearrangement setting 5
Bootstrap[261]: Time 1.000000 seconds, bootstrap likelihood -22228.614955, best rearrangement setting 8
Bootstrap[262]: Time 2.000000 seconds, bootstrap likelihood -22651.681020, best rearrangement setting 5
Bootstrap[263]: Time 1.000000 seconds, bootstrap likelihood -22492.444882, best rearrangement setting 12
Bootstrap[264]: Time 1.000000 seconds, bootstrap likelihood -22706.730053, best rearrangement setting 5
Bootstrap[265]: Time 2.000000 seconds, bootstrap likelihood -22231.735793, best rearrangement setting 5
Bootstrap[266]: Time 1.000000 seconds, bootstrap likelihood -22271.713704, best rearrangement setting 5
Bootstrap[267]: Time 2.000000 seconds, bootstrap likelihood -22417.969894, best rearrangement setting 15
Bootstrap[268]: Time 1.000000 seconds, bootstrap likelihood -22506.291211, best rearrangement setting 7
Bootstrap[269]: Time 2.000000 seconds, bootstrap likelihood -22633.615277, best rearrangement setting 10
Bootstrap[270]: Time 2.000000 seconds, bootstrap likelihood -22150.420763, best rearrangement setting 9
Bootstrap[271]: Time 1.000000 seconds, bootstrap likelihood -22580.750822, best rearrangement setting 13
Bootstrap[272]: Time 2.000000 seconds, bootstrap likelihood -23351.052595, best rearrangement setting 6
Bootstrap[273]: Time 1.000000 seconds, bootstrap likelihood -22432.289902, best rearrangement setting 13
Bootstrap[274]: Time 2.000000 seconds, bootstrap likelihood -23058.046482, best rearrangement setting 10
Bootstrap[275]: Time 1.000000 seconds, bootstrap likelihood -22493.851582, best rearrangement setting 11
Bootstrap[276]: Time 2.000000 seconds, bootstrap likelihood -22579.287063, best rearrangement setting 8
Bootstrap[277]: Time 1.000000 seconds, bootstrap likelihood -22544.525663, best rearrangement setting 7
Bootstrap[278]: Time 2.000000 seconds, bootstrap likelihood -22228.326825, best rearrangement setting 8
Bootstrap[279]: Time 1.000000 seconds, bootstrap likelihood -22630.655015, best rearrangement setting 13
Bootstrap[280]: Time 2.000000 seconds, bootstrap likelihood -22511.412973, best rearrangement setting 14
Bootstrap[281]: Time 1.000000 seconds, bootstrap likelihood -22734.543886, best rearrangement setting 12
Bootstrap[282]: Time 2.000000 seconds, bootstrap likelihood -21844.373544, best rearrangement setting 7
Bootstrap[283]: Time 1.000000 seconds, bootstrap likelihood -22794.296978, best rearrangement setting 10
Bootstrap[284]: Time 2.000000 seconds, bootstrap likelihood -22676.089713, best rearrangement setting 15
Bootstrap[285]: Time 1.000000 seconds, bootstrap likelihood -22336.354349, best rearrangement setting 8
Bootstrap[286]: Time 2.000000 seconds, bootstrap likelihood -22423.029416, best rearrangement setting 11
Bootstrap[287]: Time 1.000000 seconds, bootstrap likelihood -22224.244751, best rearrangement setting 7
Bootstrap[288]: Time 2.000000 seconds, bootstrap likelihood -22206.096852, best rearrangement setting 8
Bootstrap[289]: Time 1.000000 seconds, bootstrap likelihood -22094.240263, best rearrangement setting 11
Bootstrap[290]: Time 2.000000 seconds, bootstrap likelihood -21885.532039, best rearrangement setting 10
Bootstrap[291]: Time 1.000000 seconds, bootstrap likelihood -23678.576861, best rearrangement setting 5
Bootstrap[292]: Time 2.000000 seconds, bootstrap likelihood -22723.536191, best rearrangement setting 10
Bootstrap[293]: Time 2.000000 seconds, bootstrap likelihood -22534.855062, best rearrangement setting 7
Bootstrap[294]: Time 1.000000 seconds, bootstrap likelihood -22591.540281, best rearrangement setting 5
Bootstrap[295]: Time 2.000000 seconds, bootstrap likelihood -22640.469528, best rearrangement setting 8
Bootstrap[296]: Time 1.000000 seconds, bootstrap likelihood -23091.750512, best rearrangement setting 6
Bootstrap[297]: Time 2.000000 seconds, bootstrap likelihood -22800.085812, best rearrangement setting 10
Bootstrap[298]: Time 1.000000 seconds, bootstrap likelihood -22449.365948, best rearrangement setting 10
Bootstrap[299]: Time 2.000000 seconds, bootstrap likelihood -22997.246619, best rearrangement setting 8
Bootstrap[300]: Time 1.000000 seconds, bootstrap likelihood -22542.105175, best rearrangement setting 15
Bootstrap[301]: Time 2.000000 seconds, bootstrap likelihood -22147.913199, best rearrangement setting 7
Bootstrap[302]: Time 2.000000 seconds, bootstrap likelihood -22582.492567, best rearrangement setting 13
Bootstrap[303]: Time 1.000000 seconds, bootstrap likelihood -22396.397529, best rearrangement setting 5
Bootstrap[304]: Time 1.000000 seconds, bootstrap likelihood -22644.699428, best rearrangement setting 6
Bootstrap[305]: Time 2.000000 seconds, bootstrap likelihood -22025.649658, best rearrangement setting 10
Bootstrap[306]: Time 1.000000 seconds, bootstrap likelihood -22342.881394, best rearrangement setting 15
Bootstrap[307]: Time 2.000000 seconds, bootstrap likelihood -22188.227992, best rearrangement setting 7
Bootstrap[308]: Time 1.000000 seconds, bootstrap likelihood -21685.486817, best rearrangement setting 12
Bootstrap[309]: Time 2.000000 seconds, bootstrap likelihood -22829.714532, best rearrangement setting 13
Bootstrap[310]: Time 2.000000 seconds, bootstrap likelihood -22587.873192, best rearrangement setting 14
Bootstrap[311]: Time 1.000000 seconds, bootstrap likelihood -22213.541082, best rearrangement setting 10
Bootstrap[312]: Time 2.000000 seconds, bootstrap likelihood -22853.842759, best rearrangement setting 5
Bootstrap[313]: Time 1.000000 seconds, bootstrap likelihood -22837.030913, best rearrangement setting 9
Bootstrap[314]: Time 2.000000 seconds, bootstrap likelihood -22515.400263, best rearrangement setting 11
Bootstrap[315]: Time 1.000000 seconds, bootstrap likelihood -22992.749288, best rearrangement setting 11
Bootstrap[316]: Time 2.000000 seconds, bootstrap likelihood -22356.941797, best rearrangement setting 9
Bootstrap[317]: Time 1.000000 seconds, bootstrap likelihood -22454.884852, best rearrangement setting 5
Bootstrap[318]: Time 2.000000 seconds, bootstrap likelihood -22951.522526, best rearrangement setting 6
Bootstrap[319]: Time 1.000000 seconds, bootstrap likelihood -22774.184234, best rearrangement setting 13
Bootstrap[320]: Time 2.000000 seconds, bootstrap likelihood -22112.108438, best rearrangement setting 10
Bootstrap[321]: Time 1.000000 seconds, bootstrap likelihood -22397.811364, best rearrangement setting 9
Bootstrap[322]: Time 2.000000 seconds, bootstrap likelihood -22094.258906, best rearrangement setting 5
Bootstrap[323]: Time 1.000000 seconds, bootstrap likelihood -22157.434216, best rearrangement setting 5
Bootstrap[324]: Time 2.000000 seconds, bootstrap likelihood -22645.192548, best rearrangement setting 6
Bootstrap[325]: Time 1.000000 seconds, bootstrap likelihood -22884.994872, best rearrangement setting 12
Bootstrap[326]: Time 2.000000 seconds, bootstrap likelihood -22665.787742, best rearrangement setting 14
Bootstrap[327]: Time 1.000000 seconds, bootstrap likelihood -22316.764389, best rearrangement setting 15
Bootstrap[328]: Time 2.000000 seconds, bootstrap likelihood -22198.025383, best rearrangement setting 6
Bootstrap[329]: Time 2.000000 seconds, bootstrap likelihood -22046.159027, best rearrangement setting 12
Bootstrap[330]: Time 1.000000 seconds, bootstrap likelihood -22858.702388, best rearrangement setting 13
Bootstrap[331]: Time 2.000000 seconds, bootstrap likelihood -22387.220883, best rearrangement setting 8
Bootstrap[332]: Time 1.000000 seconds, bootstrap likelihood -22953.233377, best rearrangement setting 10
Bootstrap[333]: Time 2.000000 seconds, bootstrap likelihood -23148.631597, best rearrangement setting 6
Bootstrap[334]: Time 2.000000 seconds, bootstrap likelihood -23415.094556, best rearrangement setting 7
Bootstrap[335]: Time 1.000000 seconds, bootstrap likelihood -22568.799082, best rearrangement setting 15
Bootstrap[336]: Time 2.000000 seconds, bootstrap likelihood -22911.757477, best rearrangement setting 8
Bootstrap[337]: Time 1.000000 seconds, bootstrap likelihood -22470.740533, best rearrangement setting 9
Bootstrap[338]: Time 2.000000 seconds, bootstrap likelihood -22589.404190, best rearrangement setting 6
Bootstrap[339]: Time 1.000000 seconds, bootstrap likelihood -22965.982589, best rearrangement setting 11
Bootstrap[340]: Time 2.000000 seconds, bootstrap likelihood -22543.450925, best rearrangement setting 10
Bootstrap[341]: Time 1.000000 seconds, bootstrap likelihood -22649.913870, best rearrangement setting 9
Bootstrap[342]: Time 2.000000 seconds, bootstrap likelihood -22171.199852, best rearrangement setting 7
Bootstrap[343]: Time 1.000000 seconds, bootstrap likelihood -22164.151156, best rearrangement setting 11
Bootstrap[344]: Time 2.000000 seconds, bootstrap likelihood -22101.814865, best rearrangement setting 12
Bootstrap[345]: Time 1.000000 seconds, bootstrap likelihood -22276.488448, best rearrangement setting 6
Bootstrap[346]: Time 2.000000 seconds, bootstrap likelihood -22381.733760, best rearrangement setting 15
Bootstrap[347]: Time 1.000000 seconds, bootstrap likelihood -23127.863984, best rearrangement setting 10
Bootstrap[348]: Time 2.000000 seconds, bootstrap likelihood -21756.178383, best rearrangement setting 7
Bootstrap[349]: Time 1.000000 seconds, bootstrap likelihood -22091.110685, best rearrangement setting 9
Bootstrap[350]: Time 2.000000 seconds, bootstrap likelihood -22927.941767, best rearrangement setting 7
Bootstrap[351]: Time 1.000000 seconds, bootstrap likelihood -22278.945022, best rearrangement setting 15
Bootstrap[352]: Time 2.000000 seconds, bootstrap likelihood -22238.261104, best rearrangement setting 6
Bootstrap[353]: Time 1.000000 seconds, bootstrap likelihood -22866.038227, best rearrangement setting 10
Bootstrap[354]: Time 2.000000 seconds, bootstrap likelihood -23141.062576, best rearrangement setting 7
Bootstrap[355]: Time 1.000000 seconds, bootstrap likelihood -22283.449627, best rearrangement setting 15
Bootstrap[356]: Time 2.000000 seconds, bootstrap likelihood -22466.751714, best rearrangement setting 7
Bootstrap[357]: Time 1.000000 seconds, bootstrap likelihood -22762.079943, best rearrangement setting 15
Bootstrap[358]: Time 2.000000 seconds, bootstrap likelihood -21970.763594, best rearrangement setting 8
Bootstrap[359]: Time 1.000000 seconds, bootstrap likelihood -22055.745713, best rearrangement setting 6
Bootstrap[360]: Time 2.000000 seconds, bootstrap likelihood -22281.594983, best rearrangement setting 6
Bootstrap[361]: Time 2.000000 seconds, bootstrap likelihood -22660.109772, best rearrangement setting 9
Bootstrap[362]: Time 1.000000 seconds, bootstrap likelihood -22930.939912, best rearrangement setting 6
Bootstrap[363]: Time 2.000000 seconds, bootstrap likelihood -22332.363338, best rearrangement setting 9
Bootstrap[364]: Time 2.000000 seconds, bootstrap likelihood -22869.982542, best rearrangement setting 7
Bootstrap[365]: Time 1.000000 seconds, bootstrap likelihood -22580.353437, best rearrangement setting 12
Bootstrap[366]: Time 2.000000 seconds, bootstrap likelihood -22534.133628, best rearrangement setting 14
Bootstrap[367]: Time 1.000000 seconds, bootstrap likelihood -22271.525550, best rearrangement setting 15
Bootstrap[368]: Time 2.000000 seconds, bootstrap likelihood -22637.300772, best rearrangement setting 15
Bootstrap[369]: Time 1.000000 seconds, bootstrap likelihood -22843.329306, best rearrangement setting 12
Bootstrap[370]: Time 2.000000 seconds, bootstrap likelihood -22660.378027, best rearrangement setting 12
Bootstrap[371]: Time 1.000000 seconds, bootstrap likelihood -22617.568778, best rearrangement setting 10
Bootstrap[372]: Time 2.000000 seconds, bootstrap likelihood -22932.252489, best rearrangement setting 11
Bootstrap[373]: Time 1.000000 seconds, bootstrap likelihood -22415.975792, best rearrangement setting 10
Bootstrap[374]: Time 2.000000 seconds, bootstrap likelihood -22590.378621, best rearrangement setting 14
Bootstrap[375]: Time 1.000000 seconds, bootstrap likelihood -22784.196325, best rearrangement setting 7
Bootstrap[376]: Time 2.000000 seconds, bootstrap likelihood -22515.527738, best rearrangement setting 14
Bootstrap[377]: Time 1.000000 seconds, bootstrap likelihood -22310.525148, best rearrangement setting 7
Bootstrap[378]: Time 2.000000 seconds, bootstrap likelihood -23059.174201, best rearrangement setting 10
Bootstrap[379]: Time 1.000000 seconds, bootstrap likelihood -22341.962507, best rearrangement setting 14
Bootstrap[380]: Time 2.000000 seconds, bootstrap likelihood -22978.531846, best rearrangement setting 8
Bootstrap[381]: Time 2.000000 seconds, bootstrap likelihood -23179.502253, best rearrangement setting 15
Bootstrap[382]: Time 1.000000 seconds, bootstrap likelihood -22747.638500, best rearrangement setting 8
Bootstrap[383]: Time 2.000000 seconds, bootstrap likelihood -22524.033103, best rearrangement setting 5
Bootstrap[384]: Time 1.000000 seconds, bootstrap likelihood -21889.482675, best rearrangement setting 12
Bootstrap[385]: Time 2.000000 seconds, bootstrap likelihood -22312.112926, best rearrangement setting 5
Bootstrap[386]: Time 1.000000 seconds, bootstrap likelihood -22570.821384, best rearrangement setting 15
Bootstrap[387]: Time 2.000000 seconds, bootstrap likelihood -22622.036668, best rearrangement setting 10
Bootstrap[388]: Time 1.000000 seconds, bootstrap likelihood -22289.210882, best rearrangement setting 5
Bootstrap[389]: Time 1.000000 seconds, bootstrap likelihood -22587.051048, best rearrangement setting 10
Bootstrap[390]: Time 2.000000 seconds, bootstrap likelihood -23081.358750, best rearrangement setting 11
Bootstrap[391]: Time 2.000000 seconds, bootstrap likelihood -22508.030680, best rearrangement setting 11
Bootstrap[392]: Time 1.000000 seconds, bootstrap likelihood -22475.123243, best rearrangement setting 5
Bootstrap[393]: Time 2.000000 seconds, bootstrap likelihood -22715.095580, best rearrangement setting 13
Bootstrap[394]: Time 1.000000 seconds, bootstrap likelihood -22103.327722, best rearrangement setting 14
Bootstrap[395]: Time 2.000000 seconds, bootstrap likelihood -22432.311460, best rearrangement setting 7
Bootstrap[396]: Time 1.000000 seconds, bootstrap likelihood -22575.143019, best rearrangement setting 8
Bootstrap[397]: Time 2.000000 seconds, bootstrap likelihood -22446.820276, best rearrangement setting 13
Bootstrap[398]: Time 1.000000 seconds, bootstrap likelihood -22415.690686, best rearrangement setting 14
Bootstrap[399]: Time 2.000000 seconds, bootstrap likelihood -22656.758967, best rearrangement setting 12
Bootstrap[400]: Time 1.000000 seconds, bootstrap likelihood -22847.633658, best rearrangement setting 6
Bootstrap[401]: Time 2.000000 seconds, bootstrap likelihood -22685.927321, best rearrangement setting 7
Bootstrap[402]: Time 1.000000 seconds, bootstrap likelihood -22330.139980, best rearrangement setting 8
Bootstrap[403]: Time 2.000000 seconds, bootstrap likelihood -22471.263976, best rearrangement setting 14
Bootstrap[404]: Time 1.000000 seconds, bootstrap likelihood -22369.202786, best rearrangement setting 10
Bootstrap[405]: Time 2.000000 seconds, bootstrap likelihood -22675.880080, best rearrangement setting 14
Bootstrap[406]: Time 1.000000 seconds, bootstrap likelihood -21637.289747, best rearrangement setting 14
Bootstrap[407]: Time 2.000000 seconds, bootstrap likelihood -22226.212423, best rearrangement setting 10
Bootstrap[408]: Time 1.000000 seconds, bootstrap likelihood -22931.108685, best rearrangement setting 8
Bootstrap[409]: Time 2.000000 seconds, bootstrap likelihood -21916.341964, best rearrangement setting 12
Bootstrap[410]: Time 1.000000 seconds, bootstrap likelihood -22900.617750, best rearrangement setting 14
Bootstrap[411]: Time 2.000000 seconds, bootstrap likelihood -22958.712049, best rearrangement setting 5
Bootstrap[412]: Time 1.000000 seconds, bootstrap likelihood -22403.908432, best rearrangement setting 6
Bootstrap[413]: Time 2.000000 seconds, bootstrap likelihood -22782.173137, best rearrangement setting 5
Bootstrap[414]: Time 1.000000 seconds, bootstrap likelihood -21534.815336, best rearrangement setting 9
Bootstrap[415]: Time 2.000000 seconds, bootstrap likelihood -22533.218057, best rearrangement setting 5
Bootstrap[416]: Time 1.000000 seconds, bootstrap likelihood -22589.063736, best rearrangement setting 14
Bootstrap[417]: Time 2.000000 seconds, bootstrap likelihood -22422.233628, best rearrangement setting 11
Bootstrap[418]: Time 1.000000 seconds, bootstrap likelihood -22576.165543, best rearrangement setting 15
Bootstrap[419]: Time 2.000000 seconds, bootstrap likelihood -22992.036839, best rearrangement setting 12
Bootstrap[420]: Time 1.000000 seconds, bootstrap likelihood -22524.219033, best rearrangement setting 10
Bootstrap[421]: Time 2.000000 seconds, bootstrap likelihood -22880.635399, best rearrangement setting 9
Bootstrap[422]: Time 1.000000 seconds, bootstrap likelihood -23230.694414, best rearrangement setting 8
Bootstrap[423]: Time 2.000000 seconds, bootstrap likelihood -22479.540867, best rearrangement setting 14
Bootstrap[424]: Time 1.000000 seconds, bootstrap likelihood -22728.765942, best rearrangement setting 10
Bootstrap[425]: Time 2.000000 seconds, bootstrap likelihood -23309.491326, best rearrangement setting 11
Bootstrap[426]: Time 1.000000 seconds, bootstrap likelihood -22812.865966, best rearrangement setting 15
Bootstrap[427]: Time 2.000000 seconds, bootstrap likelihood -22224.806801, best rearrangement setting 7
Bootstrap[428]: Time 2.000000 seconds, bootstrap likelihood -22097.576033, best rearrangement setting 14
Bootstrap[429]: Time 1.000000 seconds, bootstrap likelihood -22211.893358, best rearrangement setting 15
Bootstrap[430]: Time 2.000000 seconds, bootstrap likelihood -22339.765041, best rearrangement setting 14
Bootstrap[431]: Time 1.000000 seconds, bootstrap likelihood -22548.997573, best rearrangement setting 15
Bootstrap[432]: Time 2.000000 seconds, bootstrap likelihood -22973.407528, best rearrangement setting 12
Bootstrap[433]: Time 1.000000 seconds, bootstrap likelihood -22389.627442, best rearrangement setting 10
Bootstrap[434]: Time 1.000000 seconds, bootstrap likelihood -22393.438816, best rearrangement setting 6
Bootstrap[435]: Time 2.000000 seconds, bootstrap likelihood -22611.519097, best rearrangement setting 10
Bootstrap[436]: Time 1.000000 seconds, bootstrap likelihood -22169.730176, best rearrangement setting 12
Bootstrap[437]: Time 2.000000 seconds, bootstrap likelihood -22731.589477, best rearrangement setting 15
Bootstrap[438]: Time 1.000000 seconds, bootstrap likelihood -22096.554993, best rearrangement setting 6
Bootstrap[439]: Time 2.000000 seconds, bootstrap likelihood -22435.925341, best rearrangement setting 11
Bootstrap[440]: Time 1.000000 seconds, bootstrap likelihood -22433.534571, best rearrangement setting 11
Bootstrap[441]: Time 2.000000 seconds, bootstrap likelihood -22786.238006, best rearrangement setting 5
Bootstrap[442]: Time 1.000000 seconds, bootstrap likelihood -22737.776792, best rearrangement setting 15
Bootstrap[443]: Time 2.000000 seconds, bootstrap likelihood -23053.838850, best rearrangement setting 5
Bootstrap[444]: Time 1.000000 seconds, bootstrap likelihood -22107.776412, best rearrangement setting 6
Bootstrap[445]: Time 2.000000 seconds, bootstrap likelihood -22050.999184, best rearrangement setting 10
Bootstrap[446]: Time 1.000000 seconds, bootstrap likelihood -22986.247879, best rearrangement setting 14
Bootstrap[447]: Time 2.000000 seconds, bootstrap likelihood -22324.222963, best rearrangement setting 8
Bootstrap[448]: Time 1.000000 seconds, bootstrap likelihood -22670.364979, best rearrangement setting 11
Bootstrap[449]: Time 2.000000 seconds, bootstrap likelihood -21928.796190, best rearrangement setting 9
Bootstrap[450]: Time 1.000000 seconds, bootstrap likelihood -22573.163325, best rearrangement setting 10
Bootstrap[451]: Time 2.000000 seconds, bootstrap likelihood -22868.987660, best rearrangement setting 8
Bootstrap[452]: Time 1.000000 seconds, bootstrap likelihood -22410.207600, best rearrangement setting 11
Bootstrap[453]: Time 2.000000 seconds, bootstrap likelihood -22678.608240, best rearrangement setting 10
Bootstrap[454]: Time 1.000000 seconds, bootstrap likelihood -22178.251829, best rearrangement setting 8
Bootstrap[455]: Time 2.000000 seconds, bootstrap likelihood -22138.273522, best rearrangement setting 13
Bootstrap[456]: Time 1.000000 seconds, bootstrap likelihood -22458.201902, best rearrangement setting 5
Bootstrap[457]: Time 2.000000 seconds, bootstrap likelihood -22896.328940, best rearrangement setting 6
Bootstrap[458]: Time 1.000000 seconds, bootstrap likelihood -22219.547662, best rearrangement setting 8
Bootstrap[459]: Time 2.000000 seconds, bootstrap likelihood -22529.025549, best rearrangement setting 8
Bootstrap[460]: Time 1.000000 seconds, bootstrap likelihood -22588.617920, best rearrangement setting 10
Bootstrap[461]: Time 1.000000 seconds, bootstrap likelihood -21477.662437, best rearrangement setting 9
Bootstrap[462]: Time 2.000000 seconds, bootstrap likelihood -22036.026644, best rearrangement setting 13
Bootstrap[463]: Time 1.000000 seconds, bootstrap likelihood -22851.908052, best rearrangement setting 10
Bootstrap[464]: Time 2.000000 seconds, bootstrap likelihood -22686.019854, best rearrangement setting 9
Bootstrap[465]: Time 2.000000 seconds, bootstrap likelihood -22694.431808, best rearrangement setting 9
Bootstrap[466]: Time 1.000000 seconds, bootstrap likelihood -22444.992162, best rearrangement setting 10
Bootstrap[467]: Time 2.000000 seconds, bootstrap likelihood -22350.774393, best rearrangement setting 8
Bootstrap[468]: Time 1.000000 seconds, bootstrap likelihood -22571.287640, best rearrangement setting 9
Bootstrap[469]: Time 2.000000 seconds, bootstrap likelihood -23030.490455, best rearrangement setting 12
Bootstrap[470]: Time 1.000000 seconds, bootstrap likelihood -22200.949016, best rearrangement setting 10
Bootstrap[471]: Time 2.000000 seconds, bootstrap likelihood -22712.384561, best rearrangement setting 15
Bootstrap[472]: Time 1.000000 seconds, bootstrap likelihood -22774.212847, best rearrangement setting 6
Bootstrap[473]: Time 2.000000 seconds, bootstrap likelihood -22880.032947, best rearrangement setting 10
Bootstrap[474]: Time 2.000000 seconds, bootstrap likelihood -22053.090113, best rearrangement setting 5
Bootstrap[475]: Time 1.000000 seconds, bootstrap likelihood -22237.629997, best rearrangement setting 8
Bootstrap[476]: Time 2.000000 seconds, bootstrap likelihood -22359.611220, best rearrangement setting 10
Bootstrap[477]: Time 1.000000 seconds, bootstrap likelihood -22869.236412, best rearrangement setting 12
Bootstrap[478]: Time 2.000000 seconds, bootstrap likelihood -22782.002521, best rearrangement setting 7
Bootstrap[479]: Time 1.000000 seconds, bootstrap likelihood -22250.902016, best rearrangement setting 6
Bootstrap[480]: Time 2.000000 seconds, bootstrap likelihood -22056.280187, best rearrangement setting 10
Bootstrap[481]: Time 2.000000 seconds, bootstrap likelihood -22551.514515, best rearrangement setting 7
Bootstrap[482]: Time 1.000000 seconds, bootstrap likelihood -22440.575252, best rearrangement setting 6
Bootstrap[483]: Time 2.000000 seconds, bootstrap likelihood -22520.479049, best rearrangement setting 10
Bootstrap[484]: Time 1.000000 seconds, bootstrap likelihood -23009.558524, best rearrangement setting 15
Bootstrap[485]: Time 2.000000 seconds, bootstrap likelihood -21996.572065, best rearrangement setting 15
Bootstrap[486]: Time 1.000000 seconds, bootstrap likelihood -22607.576708, best rearrangement setting 12
Bootstrap[487]: Time 2.000000 seconds, bootstrap likelihood -23051.153313, best rearrangement setting 6
Bootstrap[488]: Time 1.000000 seconds, bootstrap likelihood -22127.516540, best rearrangement setting 15
Bootstrap[489]: Time 2.000000 seconds, bootstrap likelihood -22545.279985, best rearrangement setting 9
Bootstrap[490]: Time 1.000000 seconds, bootstrap likelihood -22563.493860, best rearrangement setting 9
Bootstrap[491]: Time 2.000000 seconds, bootstrap likelihood -23029.682377, best rearrangement setting 6
Bootstrap[492]: Time 1.000000 seconds, bootstrap likelihood -22673.563423, best rearrangement setting 15
Bootstrap[493]: Time 2.000000 seconds, bootstrap likelihood -23372.910050, best rearrangement setting 11
Bootstrap[494]: Time 1.000000 seconds, bootstrap likelihood -22977.485526, best rearrangement setting 14
Bootstrap[495]: Time 2.000000 seconds, bootstrap likelihood -22731.300170, best rearrangement setting 5
Bootstrap[496]: Time 1.000000 seconds, bootstrap likelihood -23010.545904, best rearrangement setting 12
Bootstrap[497]: Time 2.000000 seconds, bootstrap likelihood -22710.085952, best rearrangement setting 10
Bootstrap[498]: Time 1.000000 seconds, bootstrap likelihood -22557.410985, best rearrangement setting 6
Bootstrap[499]: Time 2.000000 seconds, bootstrap likelihood -22807.360266, best rearrangement setting 9
Bootstrap[500]: Time 1.000000 seconds, bootstrap likelihood -22256.784503, best rearrangement setting 14
Bootstrap[501]: Time 2.000000 seconds, bootstrap likelihood -22521.348057, best rearrangement setting 12
Bootstrap[502]: Time 1.000000 seconds, bootstrap likelihood -22438.268627, best rearrangement setting 10
Bootstrap[503]: Time 2.000000 seconds, bootstrap likelihood -22429.127226, best rearrangement setting 12
Bootstrap[504]: Time 1.000000 seconds, bootstrap likelihood -22359.099792, best rearrangement setting 6
Bootstrap[505]: Time 2.000000 seconds, bootstrap likelihood -22708.741330, best rearrangement setting 10
Bootstrap[506]: Time 2.000000 seconds, bootstrap likelihood -22841.635430, best rearrangement setting 12
Bootstrap[507]: Time 1.000000 seconds, bootstrap likelihood -22746.015894, best rearrangement setting 13
Bootstrap[508]: Time 1.000000 seconds, bootstrap likelihood -22959.116508, best rearrangement setting 7
Bootstrap[509]: Time 2.000000 seconds, bootstrap likelihood -21793.945474, best rearrangement setting 10
Bootstrap[510]: Time 1.000000 seconds, bootstrap likelihood -22526.887328, best rearrangement setting 8
Bootstrap[511]: Time 2.000000 seconds, bootstrap likelihood -23291.203544, best rearrangement setting 13
Bootstrap[512]: Time 2.000000 seconds, bootstrap likelihood -22601.324683, best rearrangement setting 15
Bootstrap[513]: Time 1.000000 seconds, bootstrap likelihood -22358.586592, best rearrangement setting 8
Bootstrap[514]: Time 2.000000 seconds, bootstrap likelihood -22230.326802, best rearrangement setting 14
Bootstrap[515]: Time 1.000000 seconds, bootstrap likelihood -22560.424384, best rearrangement setting 7
Bootstrap[516]: Time 2.000000 seconds, bootstrap likelihood -22689.031646, best rearrangement setting 15
Bootstrap[517]: Time 1.000000 seconds, bootstrap likelihood -22475.058000, best rearrangement setting 11
Bootstrap[518]: Time 2.000000 seconds, bootstrap likelihood -22767.834005, best rearrangement setting 5
Bootstrap[519]: Time 1.000000 seconds, bootstrap likelihood -21487.945858, best rearrangement setting 14
Bootstrap[520]: Time 2.000000 seconds, bootstrap likelihood -22318.023641, best rearrangement setting 10
Bootstrap[521]: Time 1.000000 seconds, bootstrap likelihood -22595.886462, best rearrangement setting 13
Bootstrap[522]: Time 2.000000 seconds, bootstrap likelihood -22331.643171, best rearrangement setting 14
Bootstrap[523]: Time 2.000000 seconds, bootstrap likelihood -22327.042794, best rearrangement setting 11
Bootstrap[524]: Time 1.000000 seconds, bootstrap likelihood -22159.003077, best rearrangement setting 11
Bootstrap[525]: Time 2.000000 seconds, bootstrap likelihood -23413.759411, best rearrangement setting 15
Bootstrap[526]: Time 1.000000 seconds, bootstrap likelihood -22616.711244, best rearrangement setting 11
Bootstrap[527]: Time 2.000000 seconds, bootstrap likelihood -22462.980755, best rearrangement setting 10
Bootstrap[528]: Time 1.000000 seconds, bootstrap likelihood -22749.199896, best rearrangement setting 5
Bootstrap[529]: Time 2.000000 seconds, bootstrap likelihood -21907.617133, best rearrangement setting 15
Bootstrap[530]: Time 1.000000 seconds, bootstrap likelihood -23344.685463, best rearrangement setting 5
Bootstrap[531]: Time 2.000000 seconds, bootstrap likelihood -22259.932014, best rearrangement setting 15
Bootstrap[532]: Time 1.000000 seconds, bootstrap likelihood -22464.777290, best rearrangement setting 12
Bootstrap[533]: Time 2.000000 seconds, bootstrap likelihood -22901.430388, best rearrangement setting 15
Bootstrap[534]: Time 1.000000 seconds, bootstrap likelihood -23151.725214, best rearrangement setting 9
Bootstrap[535]: Time 2.000000 seconds, bootstrap likelihood -22526.387802, best rearrangement setting 9
Bootstrap[536]: Time 2.000000 seconds, bootstrap likelihood -22347.488312, best rearrangement setting 12
Bootstrap[537]: Time 1.000000 seconds, bootstrap likelihood -22797.622284, best rearrangement setting 11
Bootstrap[538]: Time 1.000000 seconds, bootstrap likelihood -22073.946637, best rearrangement setting 11
Bootstrap[539]: Time 2.000000 seconds, bootstrap likelihood -21860.384754, best rearrangement setting 7
Bootstrap[540]: Time 1.000000 seconds, bootstrap likelihood -22799.008463, best rearrangement setting 6
Bootstrap[541]: Time 2.000000 seconds, bootstrap likelihood -22471.365748, best rearrangement setting 9
Bootstrap[542]: Time 2.000000 seconds, bootstrap likelihood -22718.938003, best rearrangement setting 9
Bootstrap[543]: Time 1.000000 seconds, bootstrap likelihood -22595.180766, best rearrangement setting 13
Bootstrap[544]: Time 2.000000 seconds, bootstrap likelihood -22276.418487, best rearrangement setting 7
Bootstrap[545]: Time 1.000000 seconds, bootstrap likelihood -22356.127102, best rearrangement setting 11
Bootstrap[546]: Time 2.000000 seconds, bootstrap likelihood -23035.075090, best rearrangement setting 13
Bootstrap[547]: Time 1.000000 seconds, bootstrap likelihood -22367.591030, best rearrangement setting 11
Bootstrap[548]: Time 2.000000 seconds, bootstrap likelihood -22312.833633, best rearrangement setting 15
Bootstrap[549]: Time 1.000000 seconds, bootstrap likelihood -22436.532602, best rearrangement setting 14
Bootstrap[550]: Time 2.000000 seconds, bootstrap likelihood -22444.976833, best rearrangement setting 15
Bootstrap[551]: Time 1.000000 seconds, bootstrap likelihood -22053.850015, best rearrangement setting 14
Bootstrap[552]: Time 2.000000 seconds, bootstrap likelihood -22840.163059, best rearrangement setting 9
Bootstrap[553]: Time 1.000000 seconds, bootstrap likelihood -23218.063735, best rearrangement setting 7
Bootstrap[554]: Time 2.000000 seconds, bootstrap likelihood -22069.282664, best rearrangement setting 12
Bootstrap[555]: Time 2.000000 seconds, bootstrap likelihood -22613.755465, best rearrangement setting 9
Bootstrap[556]: Time 1.000000 seconds, bootstrap likelihood -22401.875714, best rearrangement setting 11
Bootstrap[557]: Time 2.000000 seconds, bootstrap likelihood -22696.138091, best rearrangement setting 6
Bootstrap[558]: Time 1.000000 seconds, bootstrap likelihood -22684.602692, best rearrangement setting 15
Bootstrap[559]: Time 2.000000 seconds, bootstrap likelihood -22563.415246, best rearrangement setting 15
Bootstrap[560]: Time 1.000000 seconds, bootstrap likelihood -22271.174199, best rearrangement setting 10
Bootstrap[561]: Time 2.000000 seconds, bootstrap likelihood -23055.994395, best rearrangement setting 8
Bootstrap[562]: Time 1.000000 seconds, bootstrap likelihood -22064.873905, best rearrangement setting 12
Bootstrap[563]: Time 2.000000 seconds, bootstrap likelihood -22208.845401, best rearrangement setting 14
Bootstrap[564]: Time 1.000000 seconds, bootstrap likelihood -21883.986345, best rearrangement setting 12
Bootstrap[565]: Time 2.000000 seconds, bootstrap likelihood -22607.082611, best rearrangement setting 8
Bootstrap[566]: Time 1.000000 seconds, bootstrap likelihood -22031.927311, best rearrangement setting 11
Bootstrap[567]: Time 2.000000 seconds, bootstrap likelihood -22254.851332, best rearrangement setting 10
Bootstrap[568]: Time 1.000000 seconds, bootstrap likelihood -23211.958190, best rearrangement setting 12
Bootstrap[569]: Time 2.000000 seconds, bootstrap likelihood -21921.323111, best rearrangement setting 8
Bootstrap[570]: Time 1.000000 seconds, bootstrap likelihood -22575.891001, best rearrangement setting 5
Bootstrap[571]: Time 2.000000 seconds, bootstrap likelihood -22438.735816, best rearrangement setting 11
Bootstrap[572]: Time 1.000000 seconds, bootstrap likelihood -22991.704000, best rearrangement setting 15
Bootstrap[573]: Time 2.000000 seconds, bootstrap likelihood -22800.110892, best rearrangement setting 10
Bootstrap[574]: Time 1.000000 seconds, bootstrap likelihood -22684.943731, best rearrangement setting 15
Bootstrap[575]: Time 2.000000 seconds, bootstrap likelihood -22037.381054, best rearrangement setting 11
Bootstrap[576]: Time 1.000000 seconds, bootstrap likelihood -22994.180975, best rearrangement setting 9
Bootstrap[577]: Time 2.000000 seconds, bootstrap likelihood -22247.191361, best rearrangement setting 10
Bootstrap[578]: Time 2.000000 seconds, bootstrap likelihood -22873.350351, best rearrangement setting 8
Bootstrap[579]: Time 1.000000 seconds, bootstrap likelihood -22702.936892, best rearrangement setting 14
Bootstrap[580]: Time 2.000000 seconds, bootstrap likelihood -22293.917816, best rearrangement setting 5
Bootstrap[581]: Time 1.000000 seconds, bootstrap likelihood -22179.574188, best rearrangement setting 12
Bootstrap[582]: Time 2.000000 seconds, bootstrap likelihood -22369.030025, best rearrangement setting 13
Bootstrap[583]: Time 1.000000 seconds, bootstrap likelihood -23038.293915, best rearrangement setting 6
Bootstrap[584]: Time 2.000000 seconds, bootstrap likelihood -22377.015117, best rearrangement setting 12
Bootstrap[585]: Time 1.000000 seconds, bootstrap likelihood -22094.543430, best rearrangement setting 10
Bootstrap[586]: Time 2.000000 seconds, bootstrap likelihood -22329.768669, best rearrangement setting 8
Bootstrap[587]: Time 2.000000 seconds, bootstrap likelihood -22496.004201, best rearrangement setting 12
Bootstrap[588]: Time 1.000000 seconds, bootstrap likelihood -22723.882993, best rearrangement setting 6
Bootstrap[589]: Time 1.000000 seconds, bootstrap likelihood -21815.349613, best rearrangement setting 9
Bootstrap[590]: Time 2.000000 seconds, bootstrap likelihood -22120.041111, best rearrangement setting 6
Bootstrap[591]: Time 1.000000 seconds, bootstrap likelihood -21916.523712, best rearrangement setting 8
Bootstrap[592]: Time 2.000000 seconds, bootstrap likelihood -22024.880108, best rearrangement setting 15
Bootstrap[593]: Time 1.000000 seconds, bootstrap likelihood -22182.999884, best rearrangement setting 14
Bootstrap[594]: Time 2.000000 seconds, bootstrap likelihood -22744.465989, best rearrangement setting 11
Bootstrap[595]: Time 1.000000 seconds, bootstrap likelihood -22355.942498, best rearrangement setting 11
Bootstrap[596]: Time 2.000000 seconds, bootstrap likelihood -22402.085304, best rearrangement setting 9
Bootstrap[597]: Time 1.000000 seconds, bootstrap likelihood -22626.038628, best rearrangement setting 13
Bootstrap[598]: Time 2.000000 seconds, bootstrap likelihood -22534.346035, best rearrangement setting 14
Bootstrap[599]: Time 1.000000 seconds, bootstrap likelihood -22731.559773, best rearrangement setting 11
Bootstrap[600]: Time 3.000000 seconds, bootstrap likelihood -22675.829174, best rearrangement setting 11
Bootstrap[601]: Time 2.000000 seconds, bootstrap likelihood -22451.435126, best rearrangement setting 6
Bootstrap[602]: Time 1.000000 seconds, bootstrap likelihood -22313.886548, best rearrangement setting 11
Bootstrap[603]: Time 2.000000 seconds, bootstrap likelihood -22533.453505, best rearrangement setting 14
Bootstrap[604]: Time 2.000000 seconds, bootstrap likelihood -22476.143615, best rearrangement setting 5
Bootstrap[605]: Time 1.000000 seconds, bootstrap likelihood -22389.666774, best rearrangement setting 9
Bootstrap[606]: Time 2.000000 seconds, bootstrap likelihood -22639.813381, best rearrangement setting 14
Bootstrap[607]: Time 1.000000 seconds, bootstrap likelihood -23234.362773, best rearrangement setting 12
Bootstrap[608]: Time 2.000000 seconds, bootstrap likelihood -21985.056732, best rearrangement setting 8
Bootstrap[609]: Time 2.000000 seconds, bootstrap likelihood -22715.568756, best rearrangement setting 15
Bootstrap[610]: Time 1.000000 seconds, bootstrap likelihood -22085.389309, best rearrangement setting 9
Bootstrap[611]: Time 2.000000 seconds, bootstrap likelihood -22541.901867, best rearrangement setting 7
Bootstrap[612]: Time 1.000000 seconds, bootstrap likelihood -22461.666073, best rearrangement setting 5
Bootstrap[613]: Time 2.000000 seconds, bootstrap likelihood -22494.787509, best rearrangement setting 10
Bootstrap[614]: Time 1.000000 seconds, bootstrap likelihood -22483.206660, best rearrangement setting 12
Bootstrap[615]: Time 2.000000 seconds, bootstrap likelihood -22144.643791, best rearrangement setting 12
Bootstrap[616]: Time 1.000000 seconds, bootstrap likelihood -23165.780838, best rearrangement setting 12
Bootstrap[617]: Time 2.000000 seconds, bootstrap likelihood -22259.986012, best rearrangement setting 11
Bootstrap[618]: Time 1.000000 seconds, bootstrap likelihood -22058.771878, best rearrangement setting 7
Bootstrap[619]: Time 2.000000 seconds, bootstrap likelihood -22015.776329, best rearrangement setting 9
Bootstrap[620]: Time 2.000000 seconds, bootstrap likelihood -22224.158183, best rearrangement setting 15
Bootstrap[621]: Time 1.000000 seconds, bootstrap likelihood -22407.090871, best rearrangement setting 14
Bootstrap[622]: Time 2.000000 seconds, bootstrap likelihood -22308.796080, best rearrangement setting 10
Bootstrap[623]: Time 1.000000 seconds, bootstrap likelihood -22569.505325, best rearrangement setting 12
Bootstrap[624]: Time 2.000000 seconds, bootstrap likelihood -22039.045252, best rearrangement setting 8
Bootstrap[625]: Time 1.000000 seconds, bootstrap likelihood -21647.023118, best rearrangement setting 8
Bootstrap[626]: Time 2.000000 seconds, bootstrap likelihood -22218.262294, best rearrangement setting 12
Bootstrap[627]: Time 1.000000 seconds, bootstrap likelihood -22608.867870, best rearrangement setting 8
Bootstrap[628]: Time 2.000000 seconds, bootstrap likelihood -22140.940482, best rearrangement setting 5
Bootstrap[629]: Time 1.000000 seconds, bootstrap likelihood -22558.986857, best rearrangement setting 9
Bootstrap[630]: Time 2.000000 seconds, bootstrap likelihood -22032.421260, best rearrangement setting 8
Bootstrap[631]: Time 1.000000 seconds, bootstrap likelihood -22553.664652, best rearrangement setting 5
Bootstrap[632]: Time 2.000000 seconds, bootstrap likelihood -22362.742299, best rearrangement setting 6
Bootstrap[633]: Time 1.000000 seconds, bootstrap likelihood -22253.228220, best rearrangement setting 5
Bootstrap[634]: Time 2.000000 seconds, bootstrap likelihood -22508.975086, best rearrangement setting 14
Bootstrap[635]: Time 1.000000 seconds, bootstrap likelihood -22363.977990, best rearrangement setting 6
Bootstrap[636]: Time 2.000000 seconds, bootstrap likelihood -22588.010036, best rearrangement setting 12
Bootstrap[637]: Time 1.000000 seconds, bootstrap likelihood -22249.573468, best rearrangement setting 8
Bootstrap[638]: Time 1.000000 seconds, bootstrap likelihood -22311.052685, best rearrangement setting 7
Bootstrap[639]: Time 2.000000 seconds, bootstrap likelihood -22338.277449, best rearrangement setting 12
Bootstrap[640]: Time 2.000000 seconds, bootstrap likelihood -22738.985582, best rearrangement setting 12
Bootstrap[641]: Time 1.000000 seconds, bootstrap likelihood -22336.346101, best rearrangement setting 12
Bootstrap[642]: Time 2.000000 seconds, bootstrap likelihood -22318.150943, best rearrangement setting 5
Bootstrap[643]: Time 1.000000 seconds, bootstrap likelihood -22223.585777, best rearrangement setting 15
Bootstrap[644]: Time 2.000000 seconds, bootstrap likelihood -22418.416678, best rearrangement setting 13
Bootstrap[645]: Time 1.000000 seconds, bootstrap likelihood -23179.913734, best rearrangement setting 10
Bootstrap[646]: Time 2.000000 seconds, bootstrap likelihood -22661.505836, best rearrangement setting 10
Bootstrap[647]: Time 1.000000 seconds, bootstrap likelihood -22928.130735, best rearrangement setting 12
Bootstrap[648]: Time 2.000000 seconds, bootstrap likelihood -22837.812244, best rearrangement setting 14
Bootstrap[649]: Time 1.000000 seconds, bootstrap likelihood -22101.826964, best rearrangement setting 7
Bootstrap[650]: Time 2.000000 seconds, bootstrap likelihood -22208.270735, best rearrangement setting 10
Bootstrap[651]: Time 1.000000 seconds, bootstrap likelihood -22521.483831, best rearrangement setting 11
Bootstrap[652]: Time 2.000000 seconds, bootstrap likelihood -22235.137485, best rearrangement setting 13
Bootstrap[653]: Time 1.000000 seconds, bootstrap likelihood -22852.371133, best rearrangement setting 14
Bootstrap[654]: Time 2.000000 seconds, bootstrap likelihood -22753.154386, best rearrangement setting 14
Bootstrap[655]: Time 2.000000 seconds, bootstrap likelihood -22862.325269, best rearrangement setting 7
Bootstrap[656]: Time 1.000000 seconds, bootstrap likelihood -22325.995890, best rearrangement setting 6
Bootstrap[657]: Time 1.000000 seconds, bootstrap likelihood -22882.000480, best rearrangement setting 6
Bootstrap[658]: Time 2.000000 seconds, bootstrap likelihood -22809.465999, best rearrangement setting 9
Bootstrap[659]: Time 1.000000 seconds, bootstrap likelihood -23072.921390, best rearrangement setting 8
Bootstrap[660]: Time 1.000000 seconds, bootstrap likelihood -22114.003888, best rearrangement setting 14
Bootstrap[661]: Time 2.000000 seconds, bootstrap likelihood -22510.261236, best rearrangement setting 8
Bootstrap[662]: Time 1.000000 seconds, bootstrap likelihood -22656.388321, best rearrangement setting 7
Bootstrap[663]: Time 2.000000 seconds, bootstrap likelihood -23249.776852, best rearrangement setting 13
Bootstrap[664]: Time 1.000000 seconds, bootstrap likelihood -23198.809356, best rearrangement setting 10
Bootstrap[665]: Time 2.000000 seconds, bootstrap likelihood -22562.254071, best rearrangement setting 10
Bootstrap[666]: Time 1.000000 seconds, bootstrap likelihood -22138.176977, best rearrangement setting 5
Bootstrap[667]: Time 2.000000 seconds, bootstrap likelihood -22598.481167, best rearrangement setting 9
Bootstrap[668]: Time 1.000000 seconds, bootstrap likelihood -22335.334823, best rearrangement setting 15
Bootstrap[669]: Time 2.000000 seconds, bootstrap likelihood -22532.044729, best rearrangement setting 5
Bootstrap[670]: Time 1.000000 seconds, bootstrap likelihood -22232.848715, best rearrangement setting 11
Bootstrap[671]: Time 2.000000 seconds, bootstrap likelihood -22727.272525, best rearrangement setting 8
Bootstrap[672]: Time 1.000000 seconds, bootstrap likelihood -22396.708888, best rearrangement setting 15
Bootstrap[673]: Time 2.000000 seconds, bootstrap likelihood -22578.669911, best rearrangement setting 12
Bootstrap[674]: Time 1.000000 seconds, bootstrap likelihood -22478.876812, best rearrangement setting 13
Bootstrap[675]: Time 2.000000 seconds, bootstrap likelihood -22507.007519, best rearrangement setting 10
Bootstrap[676]: Time 1.000000 seconds, bootstrap likelihood -21874.774850, best rearrangement setting 12
Bootstrap[677]: Time 2.000000 seconds, bootstrap likelihood -22190.033984, best rearrangement setting 7
Bootstrap[678]: Time 2.000000 seconds, bootstrap likelihood -22310.008358, best rearrangement setting 8
Bootstrap[679]: Time 1.000000 seconds, bootstrap likelihood -22412.306615, best rearrangement setting 8
Bootstrap[680]: Time 2.000000 seconds, bootstrap likelihood -22137.345364, best rearrangement setting 10
Bootstrap[681]: Time 1.000000 seconds, bootstrap likelihood -22702.292588, best rearrangement setting 13
Bootstrap[682]: Time 2.000000 seconds, bootstrap likelihood -22389.660726, best rearrangement setting 8
Bootstrap[683]: Time 1.000000 seconds, bootstrap likelihood -22507.491994, best rearrangement setting 9
Bootstrap[684]: Time 2.000000 seconds, bootstrap likelihood -21995.022593, best rearrangement setting 5
Bootstrap[685]: Time 1.000000 seconds, bootstrap likelihood -22929.791083, best rearrangement setting 9
Bootstrap[686]: Time 2.000000 seconds, bootstrap likelihood -22410.821701, best rearrangement setting 9
Bootstrap[687]: Time 1.000000 seconds, bootstrap likelihood -22300.579166, best rearrangement setting 5
Bootstrap[688]: Time 2.000000 seconds, bootstrap likelihood -22497.440825, best rearrangement setting 14
Bootstrap[689]: Time 1.000000 seconds, bootstrap likelihood -22718.503037, best rearrangement setting 7
Bootstrap[690]: Time 2.000000 seconds, bootstrap likelihood -22281.832843, best rearrangement setting 7
Bootstrap[691]: Time 1.000000 seconds, bootstrap likelihood -22881.645814, best rearrangement setting 5
Bootstrap[692]: Time 2.000000 seconds, bootstrap likelihood -22743.355123, best rearrangement setting 12
Bootstrap[693]: Time 1.000000 seconds, bootstrap likelihood -22331.211058, best rearrangement setting 10
Bootstrap[694]: Time 2.000000 seconds, bootstrap likelihood -22144.930494, best rearrangement setting 8
Bootstrap[695]: Time -3599.000000 seconds, bootstrap likelihood -22276.806380, best rearrangement setting 8
Bootstrap[696]: Time 2.000000 seconds, bootstrap likelihood -22231.624662, best rearrangement setting 12
Bootstrap[697]: Time 1.000000 seconds, bootstrap likelihood -22260.201428, best rearrangement setting 9
Bootstrap[698]: Time 2.000000 seconds, bootstrap likelihood -22514.190744, best rearrangement setting 10
Bootstrap[699]: Time 1.000000 seconds, bootstrap likelihood -22744.192919, best rearrangement setting 14
Bootstrap[700]: Time 2.000000 seconds, bootstrap likelihood -22728.361672, best rearrangement setting 13
Bootstrap[701]: Time 2.000000 seconds, bootstrap likelihood -22296.289716, best rearrangement setting 12
Bootstrap[702]: Time 1.000000 seconds, bootstrap likelihood -22189.667003, best rearrangement setting 11
Bootstrap[703]: Time 2.000000 seconds, bootstrap likelihood -22409.255252, best rearrangement setting 9
Bootstrap[704]: Time 1.000000 seconds, bootstrap likelihood -22400.791091, best rearrangement setting 9
Bootstrap[705]: Time 2.000000 seconds, bootstrap likelihood -22542.707061, best rearrangement setting 13
Bootstrap[706]: Time 1.000000 seconds, bootstrap likelihood -22741.056811, best rearrangement setting 8
Bootstrap[707]: Time 2.000000 seconds, bootstrap likelihood -22814.779457, best rearrangement setting 7
Bootstrap[708]: Time 1.000000 seconds, bootstrap likelihood -22486.723097, best rearrangement setting 7
Bootstrap[709]: Time 2.000000 seconds, bootstrap likelihood -22514.008945, best rearrangement setting 15
Bootstrap[710]: Time 1.000000 seconds, bootstrap likelihood -22294.035956, best rearrangement setting 8
Bootstrap[711]: Time 2.000000 seconds, bootstrap likelihood -22706.903855, best rearrangement setting 14
Bootstrap[712]: Time 1.000000 seconds, bootstrap likelihood -22771.562215, best rearrangement setting 9
Bootstrap[713]: Time 1.000000 seconds, bootstrap likelihood -22781.979883, best rearrangement setting 15
Bootstrap[714]: Time 2.000000 seconds, bootstrap likelihood -21888.605632, best rearrangement setting 8
Bootstrap[715]: Time 1.000000 seconds, bootstrap likelihood -22787.570887, best rearrangement setting 15
Bootstrap[716]: Time 2.000000 seconds, bootstrap likelihood -22047.253936, best rearrangement setting 6
Bootstrap[717]: Time 1.000000 seconds, bootstrap likelihood -22557.937443, best rearrangement setting 6
Bootstrap[718]: Time 2.000000 seconds, bootstrap likelihood -21658.057680, best rearrangement setting 11
Bootstrap[719]: Time 1.000000 seconds, bootstrap likelihood -22460.277414, best rearrangement setting 11
Bootstrap[720]: Time 2.000000 seconds, bootstrap likelihood -22373.364818, best rearrangement setting 10
Bootstrap[721]: Time 1.000000 seconds, bootstrap likelihood -22794.894649, best rearrangement setting 15
Bootstrap[722]: Time 2.000000 seconds, bootstrap likelihood -22965.044338, best rearrangement setting 5
Bootstrap[723]: Time 2.000000 seconds, bootstrap likelihood -21709.730135, best rearrangement setting 15
Bootstrap[724]: Time 1.000000 seconds, bootstrap likelihood -22477.280042, best rearrangement setting 7
Bootstrap[725]: Time 2.000000 seconds, bootstrap likelihood -23620.218447, best rearrangement setting 10
Bootstrap[726]: Time 1.000000 seconds, bootstrap likelihood -22276.772248, best rearrangement setting 11
Bootstrap[727]: Time 2.000000 seconds, bootstrap likelihood -22554.913578, best rearrangement setting 10
Bootstrap[728]: Time 1.000000 seconds, bootstrap likelihood -23072.689717, best rearrangement setting 13
Bootstrap[729]: Time 1.000000 seconds, bootstrap likelihood -22140.881519, best rearrangement setting 11
Bootstrap[730]: Time 2.000000 seconds, bootstrap likelihood -22673.719543, best rearrangement setting 6
Bootstrap[731]: Time 1.000000 seconds, bootstrap likelihood -22709.042914, best rearrangement setting 13
Bootstrap[732]: Time 2.000000 seconds, bootstrap likelihood -22186.082840, best rearrangement setting 13
Bootstrap[733]: Time 1.000000 seconds, bootstrap likelihood -23113.615350, best rearrangement setting 8
Bootstrap[734]: Time 2.000000 seconds, bootstrap likelihood -22788.654826, best rearrangement setting 9
Bootstrap[735]: Time 2.000000 seconds, bootstrap likelihood -22026.165694, best rearrangement setting 10
Bootstrap[736]: Time 1.000000 seconds, bootstrap likelihood -22405.605018, best rearrangement setting 7
Bootstrap[737]: Time 1.000000 seconds, bootstrap likelihood -22946.444600, best rearrangement setting 5
Bootstrap[738]: Time 2.000000 seconds, bootstrap likelihood -22625.582623, best rearrangement setting 11
Bootstrap[739]: Time 1.000000 seconds, bootstrap likelihood -22181.123531, best rearrangement setting 11
Bootstrap[740]: Time 2.000000 seconds, bootstrap likelihood -22988.540256, best rearrangement setting 9
Bootstrap[741]: Time 1.000000 seconds, bootstrap likelihood -22798.915295, best rearrangement setting 8
Bootstrap[742]: Time 2.000000 seconds, bootstrap likelihood -22645.279661, best rearrangement setting 8
Bootstrap[743]: Time 1.000000 seconds, bootstrap likelihood -22373.323636, best rearrangement setting 11
Bootstrap[744]: Time 2.000000 seconds, bootstrap likelihood -22141.626696, best rearrangement setting 11
Bootstrap[745]: Time 1.000000 seconds, bootstrap likelihood -22619.508864, best rearrangement setting 7
Bootstrap[746]: Time 2.000000 seconds, bootstrap likelihood -22333.260991, best rearrangement setting 8
Bootstrap[747]: Time 1.000000 seconds, bootstrap likelihood -22167.438353, best rearrangement setting 12
Bootstrap[748]: Time 2.000000 seconds, bootstrap likelihood -22055.466395, best rearrangement setting 6
Bootstrap[749]: Time 1.000000 seconds, bootstrap likelihood -22356.472073, best rearrangement setting 6
Bootstrap[750]: Time 2.000000 seconds, bootstrap likelihood -22489.275291, best rearrangement setting 5
Bootstrap[751]: Time 1.000000 seconds, bootstrap likelihood -22192.541252, best rearrangement setting 15
Bootstrap[752]: Time 2.000000 seconds, bootstrap likelihood -22566.265107, best rearrangement setting 8
Bootstrap[753]: Time 1.000000 seconds, bootstrap likelihood -22178.544636, best rearrangement setting 9
Bootstrap[754]: Time 2.000000 seconds, bootstrap likelihood -22693.562900, best rearrangement setting 5
Bootstrap[755]: Time 1.000000 seconds, bootstrap likelihood -22711.508662, best rearrangement setting 11
Bootstrap[756]: Time 2.000000 seconds, bootstrap likelihood -23027.300789, best rearrangement setting 7
Bootstrap[757]: Time 1.000000 seconds, bootstrap likelihood -22101.012397, best rearrangement setting 9
Bootstrap[758]: Time 2.000000 seconds, bootstrap likelihood -22071.139123, best rearrangement setting 9
Bootstrap[759]: Time 1.000000 seconds, bootstrap likelihood -22209.272285, best rearrangement setting 8
Bootstrap[760]: Time 2.000000 seconds, bootstrap likelihood -22402.592020, best rearrangement setting 8
Bootstrap[761]: Time 1.000000 seconds, bootstrap likelihood -22228.955268, best rearrangement setting 6
Bootstrap[762]: Time 2.000000 seconds, bootstrap likelihood -22323.367270, best rearrangement setting 13
Bootstrap[763]: Time 2.000000 seconds, bootstrap likelihood -22673.033329, best rearrangement setting 10
Bootstrap[764]: Time 1.000000 seconds, bootstrap likelihood -22245.164583, best rearrangement setting 10
Bootstrap[765]: Time 2.000000 seconds, bootstrap likelihood -21970.770394, best rearrangement setting 8
Bootstrap[766]: Time 1.000000 seconds, bootstrap likelihood -22485.248615, best rearrangement setting 9
Bootstrap[767]: Time 2.000000 seconds, bootstrap likelihood -22162.039927, best rearrangement setting 12
Bootstrap[768]: Time 1.000000 seconds, bootstrap likelihood -22211.491404, best rearrangement setting 8
Bootstrap[769]: Time 2.000000 seconds, bootstrap likelihood -21747.894184, best rearrangement setting 9
Bootstrap[770]: Time 1.000000 seconds, bootstrap likelihood -22751.878213, best rearrangement setting 7
Bootstrap[771]: Time 2.000000 seconds, bootstrap likelihood -22761.260873, best rearrangement setting 7
Bootstrap[772]: Time 1.000000 seconds, bootstrap likelihood -23317.939983, best rearrangement setting 8
Bootstrap[773]: Time 2.000000 seconds, bootstrap likelihood -21963.053615, best rearrangement setting 14
Bootstrap[774]: Time 1.000000 seconds, bootstrap likelihood -22241.164338, best rearrangement setting 7
Bootstrap[775]: Time 2.000000 seconds, bootstrap likelihood -22074.516536, best rearrangement setting 15
Bootstrap[776]: Time 1.000000 seconds, bootstrap likelihood -22641.878185, best rearrangement setting 12
Bootstrap[777]: Time 2.000000 seconds, bootstrap likelihood -22486.359869, best rearrangement setting 11
Bootstrap[778]: Time 2.000000 seconds, bootstrap likelihood -22926.172583, best rearrangement setting 11
Bootstrap[779]: Time 1.000000 seconds, bootstrap likelihood -22302.872410, best rearrangement setting 13
Bootstrap[780]: Time 2.000000 seconds, bootstrap likelihood -22799.871317, best rearrangement setting 14
Bootstrap[781]: Time 1.000000 seconds, bootstrap likelihood -22499.799558, best rearrangement setting 7
Bootstrap[782]: Time 2.000000 seconds, bootstrap likelihood -22621.611764, best rearrangement setting 13
Bootstrap[783]: Time 1.000000 seconds, bootstrap likelihood -23280.361887, best rearrangement setting 13
Bootstrap[784]: Time 2.000000 seconds, bootstrap likelihood -21959.185122, best rearrangement setting 15
Bootstrap[785]: Time 2.000000 seconds, bootstrap likelihood -22527.329906, best rearrangement setting 6
Bootstrap[786]: Time 1.000000 seconds, bootstrap likelihood -22893.023823, best rearrangement setting 15
Bootstrap[787]: Time 2.000000 seconds, bootstrap likelihood -22736.180109, best rearrangement setting 11
Bootstrap[788]: Time 1.000000 seconds, bootstrap likelihood -22170.588906, best rearrangement setting 14
Bootstrap[789]: Time 2.000000 seconds, bootstrap likelihood -22594.156048, best rearrangement setting 11
Bootstrap[790]: Time 1.000000 seconds, bootstrap likelihood -22567.008809, best rearrangement setting 8
Bootstrap[791]: Time 2.000000 seconds, bootstrap likelihood -22385.245914, best rearrangement setting 9
Bootstrap[792]: Time 1.000000 seconds, bootstrap likelihood -22396.940592, best rearrangement setting 5
Bootstrap[793]: Time 2.000000 seconds, bootstrap likelihood -22868.679712, best rearrangement setting 12
Bootstrap[794]: Time 1.000000 seconds, bootstrap likelihood -22201.936405, best rearrangement setting 14
Bootstrap[795]: Time 2.000000 seconds, bootstrap likelihood -21702.184076, best rearrangement setting 7
Bootstrap[796]: Time 1.000000 seconds, bootstrap likelihood -23319.341247, best rearrangement setting 8
Bootstrap[797]: Time 2.000000 seconds, bootstrap likelihood -22120.798517, best rearrangement setting 12
Bootstrap[798]: Time 1.000000 seconds, bootstrap likelihood -22670.414504, best rearrangement setting 7
Bootstrap[799]: Time 2.000000 seconds, bootstrap likelihood -22638.202536, best rearrangement setting 14
Bootstrap[800]: Time 1.000000 seconds, bootstrap likelihood -22534.024233, best rearrangement setting 9
Bootstrap[801]: Time 2.000000 seconds, bootstrap likelihood -22192.557123, best rearrangement setting 8
Bootstrap[802]: Time 1.000000 seconds, bootstrap likelihood -23417.317423, best rearrangement setting 11
Bootstrap[803]: Time 2.000000 seconds, bootstrap likelihood -22359.346944, best rearrangement setting 13
Bootstrap[804]: Time 2.000000 seconds, bootstrap likelihood -22253.581317, best rearrangement setting 12
Bootstrap[805]: Time 1.000000 seconds, bootstrap likelihood -22882.647963, best rearrangement setting 8
Bootstrap[806]: Time 2.000000 seconds, bootstrap likelihood -22583.185795, best rearrangement setting 8
Bootstrap[807]: Time 1.000000 seconds, bootstrap likelihood -23053.125133, best rearrangement setting 8
Bootstrap[808]: Time 2.000000 seconds, bootstrap likelihood -22425.010515, best rearrangement setting 15
Bootstrap[809]: Time 1.000000 seconds, bootstrap likelihood -22204.268577, best rearrangement setting 9
Bootstrap[810]: Time 2.000000 seconds, bootstrap likelihood -22475.008816, best rearrangement setting 11
Bootstrap[811]: Time 1.000000 seconds, bootstrap likelihood -21770.377939, best rearrangement setting 11
Bootstrap[812]: Time 1.000000 seconds, bootstrap likelihood -22495.233967, best rearrangement setting 7
Bootstrap[813]: Time 2.000000 seconds, bootstrap likelihood -22770.369812, best rearrangement setting 11
Bootstrap[814]: Time 2.000000 seconds, bootstrap likelihood -22949.077371, best rearrangement setting 8
Bootstrap[815]: Time 1.000000 seconds, bootstrap likelihood -23044.186521, best rearrangement setting 8
Bootstrap[816]: Time 2.000000 seconds, bootstrap likelihood -22688.425946, best rearrangement setting 7
Bootstrap[817]: Time 1.000000 seconds, bootstrap likelihood -22395.198988, best rearrangement setting 9
Bootstrap[818]: Time 1.000000 seconds, bootstrap likelihood -22611.608367, best rearrangement setting 8
Bootstrap[819]: Time 2.000000 seconds, bootstrap likelihood -22423.713282, best rearrangement setting 9
Bootstrap[820]: Time 1.000000 seconds, bootstrap likelihood -22702.698853, best rearrangement setting 9
Bootstrap[821]: Time 2.000000 seconds, bootstrap likelihood -23053.589099, best rearrangement setting 10
Bootstrap[822]: Time 1.000000 seconds, bootstrap likelihood -22117.832752, best rearrangement setting 9
Bootstrap[823]: Time 2.000000 seconds, bootstrap likelihood -21938.843782, best rearrangement setting 15
Bootstrap[824]: Time 1.000000 seconds, bootstrap likelihood -22924.707939, best rearrangement setting 6
Bootstrap[825]: Time 2.000000 seconds, bootstrap likelihood -22308.826458, best rearrangement setting 13
Bootstrap[826]: Time 1.000000 seconds, bootstrap likelihood -22527.800870, best rearrangement setting 5
Bootstrap[827]: Time 2.000000 seconds, bootstrap likelihood -22686.373452, best rearrangement setting 9
Bootstrap[828]: Time 1.000000 seconds, bootstrap likelihood -22801.020396, best rearrangement setting 9
Bootstrap[829]: Time 2.000000 seconds, bootstrap likelihood -22568.300827, best rearrangement setting 15
Bootstrap[830]: Time 2.000000 seconds, bootstrap likelihood -22503.890730, best rearrangement setting 15
Bootstrap[831]: Time 1.000000 seconds, bootstrap likelihood -22168.331631, best rearrangement setting 14
Bootstrap[832]: Time 2.000000 seconds, bootstrap likelihood -22453.364918, best rearrangement setting 5
Bootstrap[833]: Time 1.000000 seconds, bootstrap likelihood -23124.792271, best rearrangement setting 10
Bootstrap[834]: Time 2.000000 seconds, bootstrap likelihood -22855.104041, best rearrangement setting 15
Bootstrap[835]: Time 1.000000 seconds, bootstrap likelihood -22802.744752, best rearrangement setting 14
Bootstrap[836]: Time 2.000000 seconds, bootstrap likelihood -22896.181782, best rearrangement setting 5
Bootstrap[837]: Time 1.000000 seconds, bootstrap likelihood -22096.681122, best rearrangement setting 6
Bootstrap[838]: Time 2.000000 seconds, bootstrap likelihood -22630.294879, best rearrangement setting 7
Bootstrap[839]: Time 1.000000 seconds, bootstrap likelihood -22945.997292, best rearrangement setting 6
Bootstrap[840]: Time 1.000000 seconds, bootstrap likelihood -22576.225742, best rearrangement setting 13
Bootstrap[841]: Time 2.000000 seconds, bootstrap likelihood -22256.900335, best rearrangement setting 15
Bootstrap[842]: Time 1.000000 seconds, bootstrap likelihood -22169.509414, best rearrangement setting 5
Bootstrap[843]: Time 2.000000 seconds, bootstrap likelihood -23233.535392, best rearrangement setting 12
Bootstrap[844]: Time 1.000000 seconds, bootstrap likelihood -21763.902018, best rearrangement setting 11
Bootstrap[845]: Time 2.000000 seconds, bootstrap likelihood -22534.067323, best rearrangement setting 6
Bootstrap[846]: Time 2.000000 seconds, bootstrap likelihood -22020.317839, best rearrangement setting 7
Bootstrap[847]: Time 1.000000 seconds, bootstrap likelihood -22872.548505, best rearrangement setting 7
Bootstrap[848]: Time 2.000000 seconds, bootstrap likelihood -22393.504753, best rearrangement setting 9
Bootstrap[849]: Time 1.000000 seconds, bootstrap likelihood -22220.778581, best rearrangement setting 15
Bootstrap[850]: Time 2.000000 seconds, bootstrap likelihood -22445.997168, best rearrangement setting 10
Bootstrap[851]: Time 1.000000 seconds, bootstrap likelihood -22214.145849, best rearrangement setting 5
Bootstrap[852]: Time 2.000000 seconds, bootstrap likelihood -23044.190655, best rearrangement setting 15
Bootstrap[853]: Time 1.000000 seconds, bootstrap likelihood -22088.992811, best rearrangement setting 12
Bootstrap[854]: Time 2.000000 seconds, bootstrap likelihood -22015.323469, best rearrangement setting 13
Bootstrap[855]: Time 1.000000 seconds, bootstrap likelihood -22327.559021, best rearrangement setting 14
Bootstrap[856]: Time 2.000000 seconds, bootstrap likelihood -22412.654109, best rearrangement setting 14
Bootstrap[857]: Time 1.000000 seconds, bootstrap likelihood -22508.412183, best rearrangement setting 5
Bootstrap[858]: Time 2.000000 seconds, bootstrap likelihood -22407.550319, best rearrangement setting 8
Bootstrap[859]: Time 1.000000 seconds, bootstrap likelihood -22547.911094, best rearrangement setting 11
Bootstrap[860]: Time 2.000000 seconds, bootstrap likelihood -22357.366008, best rearrangement setting 11
Bootstrap[861]: Time 1.000000 seconds, bootstrap likelihood -22119.322712, best rearrangement setting 7
Bootstrap[862]: Time 2.000000 seconds, bootstrap likelihood -22193.941265, best rearrangement setting 15
Bootstrap[863]: Time 1.000000 seconds, bootstrap likelihood -22223.868842, best rearrangement setting 14
Bootstrap[864]: Time 2.000000 seconds, bootstrap likelihood -22468.850485, best rearrangement setting 11
Bootstrap[865]: Time 1.000000 seconds, bootstrap likelihood -22662.783197, best rearrangement setting 12
Bootstrap[866]: Time 2.000000 seconds, bootstrap likelihood -22660.317229, best rearrangement setting 10
Bootstrap[867]: Time 1.000000 seconds, bootstrap likelihood -22142.718990, best rearrangement setting 7
Bootstrap[868]: Time 2.000000 seconds, bootstrap likelihood -22695.517144, best rearrangement setting 15
Bootstrap[869]: Time 1.000000 seconds, bootstrap likelihood -22646.878472, best rearrangement setting 8
Bootstrap[870]: Time 2.000000 seconds, bootstrap likelihood -22076.524098, best rearrangement setting 14
Bootstrap[871]: Time 1.000000 seconds, bootstrap likelihood -22814.933746, best rearrangement setting 5
Bootstrap[872]: Time 2.000000 seconds, bootstrap likelihood -21966.670136, best rearrangement setting 7
Bootstrap[873]: Time 2.000000 seconds, bootstrap likelihood -22679.802268, best rearrangement setting 12
Bootstrap[874]: Time 1.000000 seconds, bootstrap likelihood -22192.258800, best rearrangement setting 8
Bootstrap[875]: Time 2.000000 seconds, bootstrap likelihood -23261.897582, best rearrangement setting 11
Bootstrap[876]: Time 1.000000 seconds, bootstrap likelihood -22733.205375, best rearrangement setting 9
Bootstrap[877]: Time 2.000000 seconds, bootstrap likelihood -22529.464527, best rearrangement setting 7
Bootstrap[878]: Time 1.000000 seconds, bootstrap likelihood -22592.024498, best rearrangement setting 11
Bootstrap[879]: Time 2.000000 seconds, bootstrap likelihood -22557.964212, best rearrangement setting 15
Bootstrap[880]: Time 1.000000 seconds, bootstrap likelihood -22238.774771, best rearrangement setting 15
Bootstrap[881]: Time 2.000000 seconds, bootstrap likelihood -22582.454960, best rearrangement setting 15
Bootstrap[882]: Time 1.000000 seconds, bootstrap likelihood -22694.648590, best rearrangement setting 15
Bootstrap[883]: Time 2.000000 seconds, bootstrap likelihood -22388.835428, best rearrangement setting 15
Bootstrap[884]: Time 1.000000 seconds, bootstrap likelihood -21751.428597, best rearrangement setting 6
Bootstrap[885]: Time 2.000000 seconds, bootstrap likelihood -22068.969378, best rearrangement setting 10
Bootstrap[886]: Time 2.000000 seconds, bootstrap likelihood -23034.772541, best rearrangement setting 5
Bootstrap[887]: Time 1.000000 seconds, bootstrap likelihood -22589.682238, best rearrangement setting 8
Bootstrap[888]: Time 2.000000 seconds, bootstrap likelihood -22580.401720, best rearrangement setting 6
Bootstrap[889]: Time 1.000000 seconds, bootstrap likelihood -22683.461429, best rearrangement setting 15
Bootstrap[890]: Time 2.000000 seconds, bootstrap likelihood -22111.066863, best rearrangement setting 15
Bootstrap[891]: Time 1.000000 seconds, bootstrap likelihood -22485.771320, best rearrangement setting 8
Bootstrap[892]: Time 2.000000 seconds, bootstrap likelihood -22690.182072, best rearrangement setting 12
Bootstrap[893]: Time 1.000000 seconds, bootstrap likelihood -21833.914231, best rearrangement setting 7
Bootstrap[894]: Time 2.000000 seconds, bootstrap likelihood -22390.662914, best rearrangement setting 13
Bootstrap[895]: Time 1.000000 seconds, bootstrap likelihood -22917.172500, best rearrangement setting 14
Bootstrap[896]: Time 2.000000 seconds, bootstrap likelihood -22843.749269, best rearrangement setting 7
Bootstrap[897]: Time 1.000000 seconds, bootstrap likelihood -22052.787916, best rearrangement setting 14
Bootstrap[898]: Time 2.000000 seconds, bootstrap likelihood -22512.358849, best rearrangement setting 14
Bootstrap[899]: Time 2.000000 seconds, bootstrap likelihood -22703.091604, best rearrangement setting 11
Bootstrap[900]: Time 1.000000 seconds, bootstrap likelihood -22314.239554, best rearrangement setting 10
Bootstrap[901]: Time 2.000000 seconds, bootstrap likelihood -21736.768035, best rearrangement setting 11
Bootstrap[902]: Time 1.000000 seconds, bootstrap likelihood -22574.006168, best rearrangement setting 9
Bootstrap[903]: Time 2.000000 seconds, bootstrap likelihood -22780.976648, best rearrangement setting 12
Bootstrap[904]: Time 1.000000 seconds, bootstrap likelihood -22845.025205, best rearrangement setting 6
Bootstrap[905]: Time 2.000000 seconds, bootstrap likelihood -22497.717107, best rearrangement setting 15
Bootstrap[906]: Time 1.000000 seconds, bootstrap likelihood -22974.518667, best rearrangement setting 12
Bootstrap[907]: Time 2.000000 seconds, bootstrap likelihood -22906.018303, best rearrangement setting 12
Bootstrap[908]: Time 2.000000 seconds, bootstrap likelihood -22810.127765, best rearrangement setting 14
Bootstrap[909]: Time 1.000000 seconds, bootstrap likelihood -22299.053187, best rearrangement setting 14
Bootstrap[910]: Time 2.000000 seconds, bootstrap likelihood -22950.457840, best rearrangement setting 10
Bootstrap[911]: Time 1.000000 seconds, bootstrap likelihood -23338.698014, best rearrangement setting 7
Bootstrap[912]: Time 2.000000 seconds, bootstrap likelihood -22656.448900, best rearrangement setting 14
Bootstrap[913]: Time 1.000000 seconds, bootstrap likelihood -22425.067154, best rearrangement setting 7
Bootstrap[914]: Time 2.000000 seconds, bootstrap likelihood -22786.212161, best rearrangement setting 8
Bootstrap[915]: Time 1.000000 seconds, bootstrap likelihood -22783.055895, best rearrangement setting 7
Bootstrap[916]: Time 2.000000 seconds, bootstrap likelihood -22598.914971, best rearrangement setting 12
Bootstrap[917]: Time 2.000000 seconds, bootstrap likelihood -22730.094830, best rearrangement setting 13
Bootstrap[918]: Time 1.000000 seconds, bootstrap likelihood -22900.478090, best rearrangement setting 5
Bootstrap[919]: Time 2.000000 seconds, bootstrap likelihood -22091.031427, best rearrangement setting 10
Bootstrap[920]: Time 1.000000 seconds, bootstrap likelihood -22572.748423, best rearrangement setting 13
Bootstrap[921]: Time 2.000000 seconds, bootstrap likelihood -22569.608305, best rearrangement setting 11
Bootstrap[922]: Time 2.000000 seconds, bootstrap likelihood -23336.774720, best rearrangement setting 11
Bootstrap[923]: Time 1.000000 seconds, bootstrap likelihood -22960.781360, best rearrangement setting 6
Bootstrap[924]: Time 2.000000 seconds, bootstrap likelihood -22315.557320, best rearrangement setting 8
Bootstrap[925]: Time 1.000000 seconds, bootstrap likelihood -22943.886467, best rearrangement setting 7
Bootstrap[926]: Time 2.000000 seconds, bootstrap likelihood -22846.191999, best rearrangement setting 9
Bootstrap[927]: Time 1.000000 seconds, bootstrap likelihood -22367.984086, best rearrangement setting 7
Bootstrap[928]: Time 2.000000 seconds, bootstrap likelihood -22218.190834, best rearrangement setting 15
Bootstrap[929]: Time 1.000000 seconds, bootstrap likelihood -22464.407581, best rearrangement setting 11
Bootstrap[930]: Time 1.000000 seconds, bootstrap likelihood -22350.425387, best rearrangement setting 15
Bootstrap[931]: Time 2.000000 seconds, bootstrap likelihood -23108.963549, best rearrangement setting 5
Bootstrap[932]: Time 2.000000 seconds, bootstrap likelihood -22494.147658, best rearrangement setting 13
Bootstrap[933]: Time 1.000000 seconds, bootstrap likelihood -22526.474065, best rearrangement setting 14
Bootstrap[934]: Time 2.000000 seconds, bootstrap likelihood -22370.775142, best rearrangement setting 8
Bootstrap[935]: Time 1.000000 seconds, bootstrap likelihood -22309.511209, best rearrangement setting 13
Bootstrap[936]: Time 2.000000 seconds, bootstrap likelihood -22584.675054, best rearrangement setting 8
Bootstrap[937]: Time 1.000000 seconds, bootstrap likelihood -22148.233816, best rearrangement setting 10
Bootstrap[938]: Time 2.000000 seconds, bootstrap likelihood -22345.853538, best rearrangement setting 15
Bootstrap[939]: Time 1.000000 seconds, bootstrap likelihood -22153.392578, best rearrangement setting 13
Bootstrap[940]: Time 2.000000 seconds, bootstrap likelihood -22716.937111, best rearrangement setting 14
Bootstrap[941]: Time 1.000000 seconds, bootstrap likelihood -22582.051829, best rearrangement setting 10
Bootstrap[942]: Time 2.000000 seconds, bootstrap likelihood -22781.715281, best rearrangement setting 13
Bootstrap[943]: Time 1.000000 seconds, bootstrap likelihood -22267.214578, best rearrangement setting 13
Bootstrap[944]: Time 2.000000 seconds, bootstrap likelihood -22505.514869, best rearrangement setting 5
Bootstrap[945]: Time 1.000000 seconds, bootstrap likelihood -22726.223031, best rearrangement setting 8
Bootstrap[946]: Time 2.000000 seconds, bootstrap likelihood -22637.001685, best rearrangement setting 13
Bootstrap[947]: Time 1.000000 seconds, bootstrap likelihood -22954.935371, best rearrangement setting 12
Bootstrap[948]: Time 2.000000 seconds, bootstrap likelihood -21893.543170, best rearrangement setting 15
Bootstrap[949]: Time 1.000000 seconds, bootstrap likelihood -22688.123597, best rearrangement setting 14
Bootstrap[950]: Time 2.000000 seconds, bootstrap likelihood -22355.264579, best rearrangement setting 5
Bootstrap[951]: Time 1.000000 seconds, bootstrap likelihood -22372.038161, best rearrangement setting 10
Bootstrap[952]: Time 2.000000 seconds, bootstrap likelihood -22781.272005, best rearrangement setting 8
Bootstrap[953]: Time 1.000000 seconds, bootstrap likelihood -22595.316484, best rearrangement setting 10
Bootstrap[954]: Time 2.000000 seconds, bootstrap likelihood -22689.720426, best rearrangement setting 7
Bootstrap[955]: Time 1.000000 seconds, bootstrap likelihood -22723.700332, best rearrangement setting 13
Bootstrap[956]: Time 2.000000 seconds, bootstrap likelihood -22648.089759, best rearrangement setting 13
Bootstrap[957]: Time 1.000000 seconds, bootstrap likelihood -22329.956880, best rearrangement setting 5
Bootstrap[958]: Time 2.000000 seconds, bootstrap likelihood -22649.790756, best rearrangement setting 6
Bootstrap[959]: Time 1.000000 seconds, bootstrap likelihood -22248.348435, best rearrangement setting 5
Bootstrap[960]: Time 2.000000 seconds, bootstrap likelihood -22726.569549, best rearrangement setting 11
Bootstrap[961]: Time 1.000000 seconds, bootstrap likelihood -22376.745870, best rearrangement setting 6
Bootstrap[962]: Time 2.000000 seconds, bootstrap likelihood -22824.550095, best rearrangement setting 15
Bootstrap[963]: Time 1.000000 seconds, bootstrap likelihood -21991.218492, best rearrangement setting 8
Bootstrap[964]: Time 2.000000 seconds, bootstrap likelihood -22541.741927, best rearrangement setting 11
Bootstrap[965]: Time 1.000000 seconds, bootstrap likelihood -22399.670544, best rearrangement setting 5
Bootstrap[966]: Time 2.000000 seconds, bootstrap likelihood -21918.629896, best rearrangement setting 11
Bootstrap[967]: Time 1.000000 seconds, bootstrap likelihood -22783.482273, best rearrangement setting 15
Bootstrap[968]: Time 2.000000 seconds, bootstrap likelihood -22930.202141, best rearrangement setting 5
Bootstrap[969]: Time 1.000000 seconds, bootstrap likelihood -22330.836364, best rearrangement setting 11
Bootstrap[970]: Time 2.000000 seconds, bootstrap likelihood -23207.029064, best rearrangement setting 7
Bootstrap[971]: Time 1.000000 seconds, bootstrap likelihood -22296.370837, best rearrangement setting 9
Bootstrap[972]: Time 1.000000 seconds, bootstrap likelihood -22420.668919, best rearrangement setting 7
Bootstrap[973]: Time 2.000000 seconds, bootstrap likelihood -22531.848003, best rearrangement setting 8
Bootstrap[974]: Time 1.000000 seconds, bootstrap likelihood -23102.306154, best rearrangement setting 8
Bootstrap[975]: Time 2.000000 seconds, bootstrap likelihood -22179.782778, best rearrangement setting 8
Bootstrap[976]: Time 1.000000 seconds, bootstrap likelihood -22519.162673, best rearrangement setting 6
Bootstrap[977]: Time 2.000000 seconds, bootstrap likelihood -22264.179950, best rearrangement setting 6
Bootstrap[978]: Time 1.000000 seconds, bootstrap likelihood -22750.139310, best rearrangement setting 13
Bootstrap[979]: Time 2.000000 seconds, bootstrap likelihood -22970.635003, best rearrangement setting 7
Bootstrap[980]: Time 1.000000 seconds, bootstrap likelihood -22408.211800, best rearrangement setting 8
Bootstrap[981]: Time 2.000000 seconds, bootstrap likelihood -22245.329318, best rearrangement setting 15
Bootstrap[982]: Time 2.000000 seconds, bootstrap likelihood -22182.634177, best rearrangement setting 10
Bootstrap[983]: Time 1.000000 seconds, bootstrap likelihood -22789.449748, best rearrangement setting 12
Bootstrap[984]: Time 2.000000 seconds, bootstrap likelihood -22905.469826, best rearrangement setting 8
Bootstrap[985]: Time 1.000000 seconds, bootstrap likelihood -22811.527192, best rearrangement setting 12
Bootstrap[986]: Time 2.000000 seconds, bootstrap likelihood -22499.726115, best rearrangement setting 14
Bootstrap[987]: Time 1.000000 seconds, bootstrap likelihood -22300.478593, best rearrangement setting 14
Bootstrap[988]: Time 2.000000 seconds, bootstrap likelihood -22878.991115, best rearrangement setting 9
Bootstrap[989]: Time 1.000000 seconds, bootstrap likelihood -22318.388611, best rearrangement setting 14
Bootstrap[990]: Time 2.000000 seconds, bootstrap likelihood -22992.023171, best rearrangement setting 11
Bootstrap[991]: Time 1.000000 seconds, bootstrap likelihood -22252.799348, best rearrangement setting 11
Bootstrap[992]: Time 2.000000 seconds, bootstrap likelihood -22922.711365, best rearrangement setting 12
Bootstrap[993]: Time 1.000000 seconds, bootstrap likelihood -22945.121625, best rearrangement setting 7
Bootstrap[994]: Time 2.000000 seconds, bootstrap likelihood -22684.334861, best rearrangement setting 11
Bootstrap[995]: Time 2.000000 seconds, bootstrap likelihood -22480.345296, best rearrangement setting 10
Bootstrap[996]: Time 1.000000 seconds, bootstrap likelihood -22471.697894, best rearrangement setting 11
Bootstrap[997]: Time 1.000000 seconds, bootstrap likelihood -22839.253875, best rearrangement setting 7
Bootstrap[998]: Time 2.000000 seconds, bootstrap likelihood -22976.644706, best rearrangement setting 9
Bootstrap[999]: Time 1.000000 seconds, bootstrap likelihood -22500.631913, best rearrangement setting 5


Rapid BS search did not converge after 1000 replicates with MRE-based Bootstopping criterion
WRF Average of 100 random splits: 1.533600
Overall Time for 1000 Rapid Bootstraps -2073.000000 seconds
Average Time per Rapid Bootstrap -2.073000 seconds

Starting ML Search ...

Fast ML optimization finished

Fast ML search Time: 149.000000 seconds

Slow ML Search 0 Likelihood: -26108.122930
Slow ML Search 1 Likelihood: -26108.122930
Slow ML Search 2 Likelihood: -26108.122930
Slow ML Search 3 Likelihood: -26108.122930
Slow ML Search 4 Likelihood: -26108.122930
Slow ML Search 5 Likelihood: -26108.122930
Slow ML Search 6 Likelihood: -26108.122930
Slow ML Search 7 Likelihood: -26108.109742
Slow ML Search 8 Likelihood: -26108.109743
Slow ML Search 9 Likelihood: -26108.122930
Slow ML optimization finished

Slow ML search Time: 69.000000 seconds
Thorough ML search Time: 17.000000 seconds

Final ML Optimization Likelihood: -26106.340867

Model Information:

Model Parameters of Partition 0, Name: No Name Provided, Type of Data: DNA
alpha: 0.166418
Tree-Length: 0.531660
rate A <-> C: 1.480968
rate A <-> G: 1.846701
rate A <-> T: 0.741681
rate C <-> G: 0.358077
rate C <-> T: 3.389715
rate G <-> T: 1.000000

freq pi(A): 0.268845
freq pi(C): 0.211026
freq pi(G): 0.250435
freq pi(T): 0.269694


ML search took 235.000000 secs or 0.065278 hours

Combined Bootstrap and ML search took -1838.000000 secs or -0.510556 hours

Drawing Bootstrap Support Values on best-scoring ML tree ...

Program execution info written to C:\PhyloProgs\RAxML\RAxML_info.conc.red.noq
All 1000 bootstrapped trees written to: C:\PhyloProgs\RAxML\RAxML_bootstrap.conc.red.noq

Best-scoring ML tree written to: C:\PhyloProgs\RAxML\RAxML_bestTree.conc.red.noq

Best-scoring ML tree with support values written to: C:\PhyloProgs\RAxML\RAxML_bipartitions.conc.red.noq

Best-scoring ML tree with support values as branch labels written to: C:\PhyloProgs\RAxML\RAxML_bipartitionsBranchLabels.conc.red.noq

Overall execution time for full ML analysis: -1838.000000 secs or -0.510556 hours or -0.021273 days
