# Supplementary material for: Evolution of pollen morphology in Loranthaceae
Source: Grana. 2017 Feb 20;57(1-2):16–116. doi: 10.1080/00173134.2016.1261939 (PMC5771552; doi:10.1080/00173134.2016.1261939)
Supplement: Grimsson et al. Online supplementary material [file SGRA_A_1261939_SM9964.zip › ML/RAxML_info.conc.red.rbcL]

This is RAxML version 7.2.6 released by Alexandros Stamatakis in February 2010.

With greatly appreciated code contributions by:
Andre Aberer (TUM)
Simon Berger (TUM)
John Cazes (TACC)
Michael Ott (TUM)
Nick Pattengale (UNM)
Wayne Pfeiffer (SDSC)


Alignment has 404 distinct alignment patterns

Proportion of gaps and completely undetermined characters in this alignment: 32.52%

RAxML rapid bootstrapping and subsequent ML search

Using 3 distinct models/data partitions with joint branch length optimization


Executing 1000 rapid bootstrap inferences and thereafter a thorough ML search 

All free model parameters will be estimated by RAxML
ML estimate of 25 per site rate categories

Likelihood of final tree will be evaluated and optimized under GAMMA

GAMMA Model parameters will be estimated up to an accuracy of 0.1000000000 Log Likelihood units

Partition: 0
Alignment Patterns: 100
Name: rbcL1st
DataType: DNA
Substitution Matrix: GTR


Partition: 1
Alignment Patterns: 88
Name: rbcL1st
DataType: DNA
Substitution Matrix: GTR


Partition: 2
Alignment Patterns: 216
Name: rbcL1st
DataType: DNA
Substitution Matrix: GTR


RAxML was called as follows:

raxmlHPC -s conc.red.epf.6_rbcL -m GTRCAT -n conc.red.rbcL -f a -x 65489 -# autoMRE -q part.6_rbcL 


Time for BS model parameter optimization 0.000000
Bootstrap[0]: Time 2.000000 seconds, bootstrap likelihood -2966.126795, best rearrangement setting 9
Bootstrap[1]: Time 1.000000 seconds, bootstrap likelihood -2973.791529, best rearrangement setting 6
Bootstrap[2]: Time 2.000000 seconds, bootstrap likelihood -3097.259777, best rearrangement setting 14
Bootstrap[3]: Time 1.000000 seconds, bootstrap likelihood -3046.458035, best rearrangement setting 6
Bootstrap[4]: Time 1.000000 seconds, bootstrap likelihood -2918.137394, best rearrangement setting 7
Bootstrap[5]: Time 2.000000 seconds, bootstrap likelihood -3040.078063, best rearrangement setting 14
Bootstrap[6]: Time 1.000000 seconds, bootstrap likelihood -2977.617183, best rearrangement setting 7
Bootstrap[7]: Time 1.000000 seconds, bootstrap likelihood -2996.058266, best rearrangement setting 15
Bootstrap[8]: Time 2.000000 seconds, bootstrap likelihood -2941.734740, best rearrangement setting 7
Bootstrap[9]: Time 1.000000 seconds, bootstrap likelihood -2939.358945, best rearrangement setting 7
Bootstrap[10]: Time 2.000000 seconds, bootstrap likelihood -3090.190339, best rearrangement setting 5
Bootstrap[11]: Time 1.000000 seconds, bootstrap likelihood -3191.664640, best rearrangement setting 12
Bootstrap[12]: Time 1.000000 seconds, bootstrap likelihood -3093.587004, best rearrangement setting 12
Bootstrap[13]: Time 1.000000 seconds, bootstrap likelihood -2989.997274, best rearrangement setting 11
Bootstrap[14]: Time 1.000000 seconds, bootstrap likelihood -3071.481734, best rearrangement setting 14
Bootstrap[15]: Time 2.000000 seconds, bootstrap likelihood -3066.337707, best rearrangement setting 6
Bootstrap[16]: Time 1.000000 seconds, bootstrap likelihood -2985.873284, best rearrangement setting 15
Bootstrap[17]: Time 1.000000 seconds, bootstrap likelihood -3069.230187, best rearrangement setting 9
Bootstrap[18]: Time 1.000000 seconds, bootstrap likelihood -3019.220109, best rearrangement setting 15
Bootstrap[19]: Time 2.000000 seconds, bootstrap likelihood -3025.759363, best rearrangement setting 9
Bootstrap[20]: Time 1.000000 seconds, bootstrap likelihood -2966.859424, best rearrangement setting 11
Bootstrap[21]: Time 1.000000 seconds, bootstrap likelihood -2864.922426, best rearrangement setting 6
Bootstrap[22]: Time 1.000000 seconds, bootstrap likelihood -3014.003449, best rearrangement setting 14
Bootstrap[23]: Time 1.000000 seconds, bootstrap likelihood -3024.290332, best rearrangement setting 6
Bootstrap[24]: Time 2.000000 seconds, bootstrap likelihood -2940.841442, best rearrangement setting 7
Bootstrap[25]: Time 1.000000 seconds, bootstrap likelihood -2916.841397, best rearrangement setting 13
Bootstrap[26]: Time 2.000000 seconds, bootstrap likelihood -3007.853068, best rearrangement setting 8
Bootstrap[27]: Time 1.000000 seconds, bootstrap likelihood -2988.051257, best rearrangement setting 15
Bootstrap[28]: Time 1.000000 seconds, bootstrap likelihood -2894.944495, best rearrangement setting 10
Bootstrap[29]: Time 1.000000 seconds, bootstrap likelihood -3215.329534, best rearrangement setting 6
Bootstrap[30]: Time 2.000000 seconds, bootstrap likelihood -3104.142871, best rearrangement setting 11
Bootstrap[31]: Time 1.000000 seconds, bootstrap likelihood -2904.290187, best rearrangement setting 13
Bootstrap[32]: Time 2.000000 seconds, bootstrap likelihood -3005.252851, best rearrangement setting 9
Bootstrap[33]: Time 1.000000 seconds, bootstrap likelihood -3060.847754, best rearrangement setting 5
Bootstrap[34]: Time 2.000000 seconds, bootstrap likelihood -3025.934974, best rearrangement setting 11
Bootstrap[35]: Time 1.000000 seconds, bootstrap likelihood -3026.374925, best rearrangement setting 15
Bootstrap[36]: Time 1.000000 seconds, bootstrap likelihood -3249.804999, best rearrangement setting 6
Bootstrap[37]: Time 1.000000 seconds, bootstrap likelihood -3010.962720, best rearrangement setting 5
Bootstrap[38]: Time 2.000000 seconds, bootstrap likelihood -2960.193697, best rearrangement setting 9
Bootstrap[39]: Time 1.000000 seconds, bootstrap likelihood -2878.391444, best rearrangement setting 7
Bootstrap[40]: Time 2.000000 seconds, bootstrap likelihood -2906.957526, best rearrangement setting 13
Bootstrap[41]: Time 1.000000 seconds, bootstrap likelihood -3027.888257, best rearrangement setting 14
Bootstrap[42]: Time 1.000000 seconds, bootstrap likelihood -3153.503304, best rearrangement setting 11
Bootstrap[43]: Time 1.000000 seconds, bootstrap likelihood -2974.595255, best rearrangement setting 6
Bootstrap[44]: Time 1.000000 seconds, bootstrap likelihood -3055.389073, best rearrangement setting 14
Bootstrap[45]: Time 2.000000 seconds, bootstrap likelihood -2945.078401, best rearrangement setting 11
Bootstrap[46]: Time 1.000000 seconds, bootstrap likelihood -2934.992362, best rearrangement setting 9
Bootstrap[47]: Time 1.000000 seconds, bootstrap likelihood -3220.492469, best rearrangement setting 9
Bootstrap[48]: Time 1.000000 seconds, bootstrap likelihood -3054.021633, best rearrangement setting 15
Bootstrap[49]: Time 2.000000 seconds, bootstrap likelihood -2975.962351, best rearrangement setting 14
Bootstrap[50]: Time 1.000000 seconds, bootstrap likelihood -2920.813025, best rearrangement setting 14
Bootstrap[51]: Time 1.000000 seconds, bootstrap likelihood -3050.827797, best rearrangement setting 6
Bootstrap[52]: Time 1.000000 seconds, bootstrap likelihood -3063.069089, best rearrangement setting 7
Bootstrap[53]: Time 2.000000 seconds, bootstrap likelihood -3141.767559, best rearrangement setting 12
Bootstrap[54]: Time 1.000000 seconds, bootstrap likelihood -3042.071469, best rearrangement setting 14
Bootstrap[55]: Time 1.000000 seconds, bootstrap likelihood -2935.332200, best rearrangement setting 10
Bootstrap[56]: Time 1.000000 seconds, bootstrap likelihood -2981.646370, best rearrangement setting 6
Bootstrap[57]: Time 1.000000 seconds, bootstrap likelihood -3059.264679, best rearrangement setting 14
Bootstrap[58]: Time 2.000000 seconds, bootstrap likelihood -3012.145972, best rearrangement setting 8
Bootstrap[59]: Time 1.000000 seconds, bootstrap likelihood -3114.437923, best rearrangement setting 8
Bootstrap[60]: Time 1.000000 seconds, bootstrap likelihood -3082.596735, best rearrangement setting 10
Bootstrap[61]: Time 2.000000 seconds, bootstrap likelihood -3064.445949, best rearrangement setting 8
Bootstrap[62]: Time 1.000000 seconds, bootstrap likelihood -3063.653297, best rearrangement setting 8
Bootstrap[63]: Time 2.000000 seconds, bootstrap likelihood -2833.987979, best rearrangement setting 6
Bootstrap[64]: Time 1.000000 seconds, bootstrap likelihood -3125.505719, best rearrangement setting 14
Bootstrap[65]: Time 1.000000 seconds, bootstrap likelihood -2857.148286, best rearrangement setting 5
Bootstrap[66]: Time 1.000000 seconds, bootstrap likelihood -3000.370500, best rearrangement setting 12
Bootstrap[67]: Time 2.000000 seconds, bootstrap likelihood -3067.796213, best rearrangement setting 6
Bootstrap[68]: Time 1.000000 seconds, bootstrap likelihood -2859.666873, best rearrangement setting 7
Bootstrap[69]: Time 1.000000 seconds, bootstrap likelihood -3043.734165, best rearrangement setting 6
Bootstrap[70]: Time 1.000000 seconds, bootstrap likelihood -3105.224298, best rearrangement setting 8
Bootstrap[71]: Time 1.000000 seconds, bootstrap likelihood -3173.373052, best rearrangement setting 8
Bootstrap[72]: Time 2.000000 seconds, bootstrap likelihood -3114.649969, best rearrangement setting 15
Bootstrap[73]: Time 1.000000 seconds, bootstrap likelihood -2954.870588, best rearrangement setting 9
Bootstrap[74]: Time 2.000000 seconds, bootstrap likelihood -3061.009078, best rearrangement setting 8
Bootstrap[75]: Time 1.000000 seconds, bootstrap likelihood -3032.588652, best rearrangement setting 9
Bootstrap[76]: Time 1.000000 seconds, bootstrap likelihood -2998.143236, best rearrangement setting 9
Bootstrap[77]: Time 2.000000 seconds, bootstrap likelihood -2996.444988, best rearrangement setting 15
Bootstrap[78]: Time 1.000000 seconds, bootstrap likelihood -2917.482987, best rearrangement setting 9
Bootstrap[79]: Time 1.000000 seconds, bootstrap likelihood -3069.544252, best rearrangement setting 13
Bootstrap[80]: Time 2.000000 seconds, bootstrap likelihood -3062.532424, best rearrangement setting 8
Bootstrap[81]: Time 1.000000 seconds, bootstrap likelihood -3016.225588, best rearrangement setting 8
Bootstrap[82]: Time 2.000000 seconds, bootstrap likelihood -3142.440115, best rearrangement setting 6
Bootstrap[83]: Time 1.000000 seconds, bootstrap likelihood -2941.032254, best rearrangement setting 13
Bootstrap[84]: Time 1.000000 seconds, bootstrap likelihood -3065.290972, best rearrangement setting 5
Bootstrap[85]: Time 1.000000 seconds, bootstrap likelihood -3120.352333, best rearrangement setting 7
Bootstrap[86]: Time 2.000000 seconds, bootstrap likelihood -3054.475678, best rearrangement setting 10
Bootstrap[87]: Time 1.000000 seconds, bootstrap likelihood -3073.051660, best rearrangement setting 13
Bootstrap[88]: Time 1.000000 seconds, bootstrap likelihood -2921.477470, best rearrangement setting 14
Bootstrap[89]: Time 2.000000 seconds, bootstrap likelihood -3066.949705, best rearrangement setting 13
Bootstrap[90]: Time 1.000000 seconds, bootstrap likelihood -2977.663951, best rearrangement setting 7
Bootstrap[91]: Time 1.000000 seconds, bootstrap likelihood -2936.264909, best rearrangement setting 8
Bootstrap[92]: Time 2.000000 seconds, bootstrap likelihood -3131.748164, best rearrangement setting 5
Bootstrap[93]: Time 1.000000 seconds, bootstrap likelihood -2980.977110, best rearrangement setting 14
Bootstrap[94]: Time 1.000000 seconds, bootstrap likelihood -2996.018815, best rearrangement setting 11
Bootstrap[95]: Time 2.000000 seconds, bootstrap likelihood -2990.073242, best rearrangement setting 11
Bootstrap[96]: Time 1.000000 seconds, bootstrap likelihood -3023.275507, best rearrangement setting 13
Bootstrap[97]: Time 2.000000 seconds, bootstrap likelihood -2917.727264, best rearrangement setting 5
Bootstrap[98]: Time 1.000000 seconds, bootstrap likelihood -2882.027970, best rearrangement setting 13
Bootstrap[99]: Time 2.000000 seconds, bootstrap likelihood -2890.975017, best rearrangement setting 5
Bootstrap[100]: Time 1.000000 seconds, bootstrap likelihood -3078.782726, best rearrangement setting 8
Bootstrap[101]: Time 1.000000 seconds, bootstrap likelihood -3067.300277, best rearrangement setting 10
Bootstrap[102]: Time 2.000000 seconds, bootstrap likelihood -3034.537078, best rearrangement setting 9
Bootstrap[103]: Time 1.000000 seconds, bootstrap likelihood -3024.967103, best rearrangement setting 7
Bootstrap[104]: Time 1.000000 seconds, bootstrap likelihood -3082.800094, best rearrangement setting 8
Bootstrap[105]: Time 1.000000 seconds, bootstrap likelihood -2991.363379, best rearrangement setting 15
Bootstrap[106]: Time 2.000000 seconds, bootstrap likelihood -3175.565463, best rearrangement setting 12
Bootstrap[107]: Time 1.000000 seconds, bootstrap likelihood -2952.630681, best rearrangement setting 9
Bootstrap[108]: Time 1.000000 seconds, bootstrap likelihood -2961.877262, best rearrangement setting 15
Bootstrap[109]: Time 2.000000 seconds, bootstrap likelihood -2927.608750, best rearrangement setting 8
Bootstrap[110]: Time 1.000000 seconds, bootstrap likelihood -3134.588261, best rearrangement setting 9
Bootstrap[111]: Time 2.000000 seconds, bootstrap likelihood -3141.857441, best rearrangement setting 10
Bootstrap[112]: Time 1.000000 seconds, bootstrap likelihood -3116.580437, best rearrangement setting 11
Bootstrap[113]: Time 1.000000 seconds, bootstrap likelihood -3015.955084, best rearrangement setting 12
Bootstrap[114]: Time 1.000000 seconds, bootstrap likelihood -3008.604445, best rearrangement setting 12
Bootstrap[115]: Time 1.000000 seconds, bootstrap likelihood -3075.582831, best rearrangement setting 10
Bootstrap[116]: Time 2.000000 seconds, bootstrap likelihood -3011.923707, best rearrangement setting 9
Bootstrap[117]: Time 1.000000 seconds, bootstrap likelihood -3064.788603, best rearrangement setting 11
Bootstrap[118]: Time 1.000000 seconds, bootstrap likelihood -2882.631799, best rearrangement setting 11
Bootstrap[119]: Time 2.000000 seconds, bootstrap likelihood -2936.492332, best rearrangement setting 10
Bootstrap[120]: Time 1.000000 seconds, bootstrap likelihood -2937.424935, best rearrangement setting 5
Bootstrap[121]: Time 1.000000 seconds, bootstrap likelihood -3090.827120, best rearrangement setting 8
Bootstrap[122]: Time 2.000000 seconds, bootstrap likelihood -2941.201411, best rearrangement setting 12
Bootstrap[123]: Time 1.000000 seconds, bootstrap likelihood -2961.983495, best rearrangement setting 7
Bootstrap[124]: Time 2.000000 seconds, bootstrap likelihood -2969.769617, best rearrangement setting 9
Bootstrap[125]: Time 1.000000 seconds, bootstrap likelihood -2882.741028, best rearrangement setting 14
Bootstrap[126]: Time 2.000000 seconds, bootstrap likelihood -3150.287955, best rearrangement setting 11
Bootstrap[127]: Time 1.000000 seconds, bootstrap likelihood -3074.955490, best rearrangement setting 12
Bootstrap[128]: Time 1.000000 seconds, bootstrap likelihood -3038.277718, best rearrangement setting 13
Bootstrap[129]: Time 2.000000 seconds, bootstrap likelihood -2936.324915, best rearrangement setting 12
Bootstrap[130]: Time 1.000000 seconds, bootstrap likelihood -3089.165482, best rearrangement setting 5
Bootstrap[131]: Time 2.000000 seconds, bootstrap likelihood -2996.147995, best rearrangement setting 5
Bootstrap[132]: Time 1.000000 seconds, bootstrap likelihood -2956.395381, best rearrangement setting 5
Bootstrap[133]: Time 1.000000 seconds, bootstrap likelihood -3013.499615, best rearrangement setting 9
Bootstrap[134]: Time 2.000000 seconds, bootstrap likelihood -3023.164257, best rearrangement setting 8
Bootstrap[135]: Time 1.000000 seconds, bootstrap likelihood -2929.512931, best rearrangement setting 6
Bootstrap[136]: Time 1.000000 seconds, bootstrap likelihood -2987.202360, best rearrangement setting 8
Bootstrap[137]: Time 1.000000 seconds, bootstrap likelihood -2996.735213, best rearrangement setting 8
Bootstrap[138]: Time 2.000000 seconds, bootstrap likelihood -2859.441112, best rearrangement setting 12
Bootstrap[139]: Time 1.000000 seconds, bootstrap likelihood -2943.085644, best rearrangement setting 8
Bootstrap[140]: Time 2.000000 seconds, bootstrap likelihood -3009.156478, best rearrangement setting 8
Bootstrap[141]: Time 1.000000 seconds, bootstrap likelihood -3134.760160, best rearrangement setting 8
Bootstrap[142]: Time 1.000000 seconds, bootstrap likelihood -2948.679699, best rearrangement setting 6
Bootstrap[143]: Time 2.000000 seconds, bootstrap likelihood -2940.038666, best rearrangement setting 10
Bootstrap[144]: Time 1.000000 seconds, bootstrap likelihood -3188.130695, best rearrangement setting 10
Bootstrap[145]: Time 1.000000 seconds, bootstrap likelihood -3023.637567, best rearrangement setting 8
Bootstrap[146]: Time 2.000000 seconds, bootstrap likelihood -3123.096083, best rearrangement setting 15
Bootstrap[147]: Time 1.000000 seconds, bootstrap likelihood -3138.556632, best rearrangement setting 11
Bootstrap[148]: Time 1.000000 seconds, bootstrap likelihood -3012.231906, best rearrangement setting 8
Bootstrap[149]: Time 1.000000 seconds, bootstrap likelihood -2993.557114, best rearrangement setting 7
Bootstrap[150]: Time 2.000000 seconds, bootstrap likelihood -3016.557383, best rearrangement setting 12
Bootstrap[151]: Time 1.000000 seconds, bootstrap likelihood -3098.292192, best rearrangement setting 8
Bootstrap[152]: Time 1.000000 seconds, bootstrap likelihood -3016.705544, best rearrangement setting 15
Bootstrap[153]: Time 1.000000 seconds, bootstrap likelihood -2963.169171, best rearrangement setting 6
Bootstrap[154]: Time 2.000000 seconds, bootstrap likelihood -3023.788735, best rearrangement setting 14
Bootstrap[155]: Time 1.000000 seconds, bootstrap likelihood -3017.072207, best rearrangement setting 5
Bootstrap[156]: Time 1.000000 seconds, bootstrap likelihood -2834.315872, best rearrangement setting 12
Bootstrap[157]: Time 1.000000 seconds, bootstrap likelihood -3173.663484, best rearrangement setting 7
Bootstrap[158]: Time 2.000000 seconds, bootstrap likelihood -3076.946737, best rearrangement setting 12
Bootstrap[159]: Time 1.000000 seconds, bootstrap likelihood -3144.396165, best rearrangement setting 6
Bootstrap[160]: Time 2.000000 seconds, bootstrap likelihood -2999.179359, best rearrangement setting 8
Bootstrap[161]: Time 1.000000 seconds, bootstrap likelihood -3190.487579, best rearrangement setting 6
Bootstrap[162]: Time 1.000000 seconds, bootstrap likelihood -3215.545113, best rearrangement setting 15
Bootstrap[163]: Time 1.000000 seconds, bootstrap likelihood -2779.924895, best rearrangement setting 8
Bootstrap[164]: Time 2.000000 seconds, bootstrap likelihood -3020.489990, best rearrangement setting 5
Bootstrap[165]: Time 1.000000 seconds, bootstrap likelihood -3066.870476, best rearrangement setting 8
Bootstrap[166]: Time 1.000000 seconds, bootstrap likelihood -3104.043809, best rearrangement setting 6
Bootstrap[167]: Time 2.000000 seconds, bootstrap likelihood -3056.458484, best rearrangement setting 6
Bootstrap[168]: Time 1.000000 seconds, bootstrap likelihood -2833.360721, best rearrangement setting 5
Bootstrap[169]: Time 1.000000 seconds, bootstrap likelihood -2982.643241, best rearrangement setting 12
Bootstrap[170]: Time 2.000000 seconds, bootstrap likelihood -3076.673070, best rearrangement setting 11
Bootstrap[171]: Time 1.000000 seconds, bootstrap likelihood -2998.391337, best rearrangement setting 6
Bootstrap[172]: Time 1.000000 seconds, bootstrap likelihood -2988.846232, best rearrangement setting 15
Bootstrap[173]: Time 1.000000 seconds, bootstrap likelihood -3001.380654, best rearrangement setting 5
Bootstrap[174]: Time 2.000000 seconds, bootstrap likelihood -3135.605359, best rearrangement setting 12
Bootstrap[175]: Time 1.000000 seconds, bootstrap likelihood -3044.261689, best rearrangement setting 7
Bootstrap[176]: Time 1.000000 seconds, bootstrap likelihood -3019.104194, best rearrangement setting 9
Bootstrap[177]: Time 2.000000 seconds, bootstrap likelihood -3108.128258, best rearrangement setting 5
Bootstrap[178]: Time 1.000000 seconds, bootstrap likelihood -2748.897664, best rearrangement setting 9
Bootstrap[179]: Time 1.000000 seconds, bootstrap likelihood -3066.193738, best rearrangement setting 11
Bootstrap[180]: Time 2.000000 seconds, bootstrap likelihood -2979.216499, best rearrangement setting 14
Bootstrap[181]: Time 1.000000 seconds, bootstrap likelihood -3133.478619, best rearrangement setting 15
Bootstrap[182]: Time 2.000000 seconds, bootstrap likelihood -3006.856304, best rearrangement setting 10
Bootstrap[183]: Time 1.000000 seconds, bootstrap likelihood -3057.990553, best rearrangement setting 6
Bootstrap[184]: Time 1.000000 seconds, bootstrap likelihood -3066.902358, best rearrangement setting 12
Bootstrap[185]: Time 1.000000 seconds, bootstrap likelihood -3025.036443, best rearrangement setting 6
Bootstrap[186]: Time 2.000000 seconds, bootstrap likelihood -3104.992145, best rearrangement setting 7
Bootstrap[187]: Time 1.000000 seconds, bootstrap likelihood -3016.782675, best rearrangement setting 14
Bootstrap[188]: Time 2.000000 seconds, bootstrap likelihood -3067.195209, best rearrangement setting 13
Bootstrap[189]: Time 1.000000 seconds, bootstrap likelihood -3050.774347, best rearrangement setting 7
Bootstrap[190]: Time 1.000000 seconds, bootstrap likelihood -2990.843690, best rearrangement setting 12
Bootstrap[191]: Time 2.000000 seconds, bootstrap likelihood -3124.999750, best rearrangement setting 12
Bootstrap[192]: Time 1.000000 seconds, bootstrap likelihood -2994.727447, best rearrangement setting 12
Bootstrap[193]: Time 1.000000 seconds, bootstrap likelihood -2868.585328, best rearrangement setting 15
Bootstrap[194]: Time 2.000000 seconds, bootstrap likelihood -2996.193733, best rearrangement setting 8
Bootstrap[195]: Time 1.000000 seconds, bootstrap likelihood -2978.574594, best rearrangement setting 10
Bootstrap[196]: Time 1.000000 seconds, bootstrap likelihood -2948.303149, best rearrangement setting 12
Bootstrap[197]: Time 2.000000 seconds, bootstrap likelihood -3095.525688, best rearrangement setting 10
Bootstrap[198]: Time 1.000000 seconds, bootstrap likelihood -2903.278800, best rearrangement setting 7
Bootstrap[199]: Time 2.000000 seconds, bootstrap likelihood -3124.779143, best rearrangement setting 9
Bootstrap[200]: Time 1.000000 seconds, bootstrap likelihood -3051.902910, best rearrangement setting 11
Bootstrap[201]: Time 1.000000 seconds, bootstrap likelihood -2955.015903, best rearrangement setting 14
Bootstrap[202]: Time 2.000000 seconds, bootstrap likelihood -2936.741712, best rearrangement setting 15
Bootstrap[203]: Time 1.000000 seconds, bootstrap likelihood -3141.615084, best rearrangement setting 7
Bootstrap[204]: Time 1.000000 seconds, bootstrap likelihood -2985.804577, best rearrangement setting 5
Bootstrap[205]: Time 2.000000 seconds, bootstrap likelihood -3038.757112, best rearrangement setting 14
Bootstrap[206]: Time 1.000000 seconds, bootstrap likelihood -3151.110572, best rearrangement setting 11
Bootstrap[207]: Time 1.000000 seconds, bootstrap likelihood -3051.256020, best rearrangement setting 12
Bootstrap[208]: Time 2.000000 seconds, bootstrap likelihood -3103.398861, best rearrangement setting 9
Bootstrap[209]: Time 1.000000 seconds, bootstrap likelihood -2953.673734, best rearrangement setting 9
Bootstrap[210]: Time 1.000000 seconds, bootstrap likelihood -3059.871799, best rearrangement setting 15
Bootstrap[211]: Time 2.000000 seconds, bootstrap likelihood -3035.753750, best rearrangement setting 15
Bootstrap[212]: Time 1.000000 seconds, bootstrap likelihood -2919.736844, best rearrangement setting 12
Bootstrap[213]: Time 1.000000 seconds, bootstrap likelihood -2840.785535, best rearrangement setting 7
Bootstrap[214]: Time 2.000000 seconds, bootstrap likelihood -3054.674600, best rearrangement setting 15
Bootstrap[215]: Time 1.000000 seconds, bootstrap likelihood -3192.928512, best rearrangement setting 10
Bootstrap[216]: Time 1.000000 seconds, bootstrap likelihood -3003.105359, best rearrangement setting 6
Bootstrap[217]: Time 1.000000 seconds, bootstrap likelihood -3117.973780, best rearrangement setting 5
Bootstrap[218]: Time 2.000000 seconds, bootstrap likelihood -3018.421587, best rearrangement setting 10
Bootstrap[219]: Time 1.000000 seconds, bootstrap likelihood -2991.196309, best rearrangement setting 5
Bootstrap[220]: Time 1.000000 seconds, bootstrap likelihood -2949.199312, best rearrangement setting 9
Bootstrap[221]: Time 2.000000 seconds, bootstrap likelihood -2988.401094, best rearrangement setting 12
Bootstrap[222]: Time 1.000000 seconds, bootstrap likelihood -2859.427749, best rearrangement setting 12
Bootstrap[223]: Time 1.000000 seconds, bootstrap likelihood -2991.623878, best rearrangement setting 6
Bootstrap[224]: Time 2.000000 seconds, bootstrap likelihood -3053.230101, best rearrangement setting 5
Bootstrap[225]: Time 1.000000 seconds, bootstrap likelihood -3089.755483, best rearrangement setting 11
Bootstrap[226]: Time 1.000000 seconds, bootstrap likelihood -2871.700238, best rearrangement setting 5
Bootstrap[227]: Time 2.000000 seconds, bootstrap likelihood -3064.511988, best rearrangement setting 15
Bootstrap[228]: Time 1.000000 seconds, bootstrap likelihood -3129.379629, best rearrangement setting 15
Bootstrap[229]: Time 1.000000 seconds, bootstrap likelihood -3132.730486, best rearrangement setting 13
Bootstrap[230]: Time 1.000000 seconds, bootstrap likelihood -3135.266654, best rearrangement setting 7
Bootstrap[231]: Time 1.000000 seconds, bootstrap likelihood -3062.418005, best rearrangement setting 10
Bootstrap[232]: Time 2.000000 seconds, bootstrap likelihood -3025.542279, best rearrangement setting 12
Bootstrap[233]: Time 1.000000 seconds, bootstrap likelihood -3317.579177, best rearrangement setting 9
Bootstrap[234]: Time 1.000000 seconds, bootstrap likelihood -3145.617164, best rearrangement setting 13
Bootstrap[235]: Time 2.000000 seconds, bootstrap likelihood -3187.210559, best rearrangement setting 12
Bootstrap[236]: Time 1.000000 seconds, bootstrap likelihood -2962.459806, best rearrangement setting 14
Bootstrap[237]: Time 1.000000 seconds, bootstrap likelihood -2987.964186, best rearrangement setting 6
Bootstrap[238]: Time 1.000000 seconds, bootstrap likelihood -2982.152050, best rearrangement setting 9
Bootstrap[239]: Time 2.000000 seconds, bootstrap likelihood -3138.045298, best rearrangement setting 9
Bootstrap[240]: Time 1.000000 seconds, bootstrap likelihood -3046.799362, best rearrangement setting 13
Bootstrap[241]: Time 1.000000 seconds, bootstrap likelihood -2950.866147, best rearrangement setting 10
Bootstrap[242]: Time 2.000000 seconds, bootstrap likelihood -2973.068082, best rearrangement setting 13
Bootstrap[243]: Time 1.000000 seconds, bootstrap likelihood -2898.227308, best rearrangement setting 5
Bootstrap[244]: Time 1.000000 seconds, bootstrap likelihood -2973.236718, best rearrangement setting 9
Bootstrap[245]: Time 1.000000 seconds, bootstrap likelihood -3018.879817, best rearrangement setting 5
Bootstrap[246]: Time 1.000000 seconds, bootstrap likelihood -2882.279783, best rearrangement setting 8
Bootstrap[247]: Time 1.000000 seconds, bootstrap likelihood -3036.950553, best rearrangement setting 9
Bootstrap[248]: Time 2.000000 seconds, bootstrap likelihood -3104.520300, best rearrangement setting 15
Bootstrap[249]: Time 1.000000 seconds, bootstrap likelihood -3002.221206, best rearrangement setting 15
Bootstrap[250]: Time 1.000000 seconds, bootstrap likelihood -2936.696250, best rearrangement setting 12
Bootstrap[251]: Time 2.000000 seconds, bootstrap likelihood -3082.514951, best rearrangement setting 14
Bootstrap[252]: Time 1.000000 seconds, bootstrap likelihood -2903.655209, best rearrangement setting 5
Bootstrap[253]: Time 1.000000 seconds, bootstrap likelihood -3086.058093, best rearrangement setting 5
Bootstrap[254]: Time 1.000000 seconds, bootstrap likelihood -3042.466929, best rearrangement setting 6
Bootstrap[255]: Time 2.000000 seconds, bootstrap likelihood -3009.412002, best rearrangement setting 8
Bootstrap[256]: Time 1.000000 seconds, bootstrap likelihood -3055.935111, best rearrangement setting 9
Bootstrap[257]: Time 1.000000 seconds, bootstrap likelihood -2999.591439, best rearrangement setting 11
Bootstrap[258]: Time 2.000000 seconds, bootstrap likelihood -3127.090106, best rearrangement setting 10
Bootstrap[259]: Time 1.000000 seconds, bootstrap likelihood -2998.683289, best rearrangement setting 8
Bootstrap[260]: Time 1.000000 seconds, bootstrap likelihood -3132.436042, best rearrangement setting 5
Bootstrap[261]: Time 1.000000 seconds, bootstrap likelihood -2844.707669, best rearrangement setting 8
Bootstrap[262]: Time 2.000000 seconds, bootstrap likelihood -2900.377383, best rearrangement setting 5
Bootstrap[263]: Time 1.000000 seconds, bootstrap likelihood -3239.390157, best rearrangement setting 12
Bootstrap[264]: Time 1.000000 seconds, bootstrap likelihood -3014.785538, best rearrangement setting 5
Bootstrap[265]: Time 2.000000 seconds, bootstrap likelihood -2850.337315, best rearrangement setting 5
Bootstrap[266]: Time 1.000000 seconds, bootstrap likelihood -2926.014415, best rearrangement setting 5
Bootstrap[267]: Time 1.000000 seconds, bootstrap likelihood -2865.257195, best rearrangement setting 15
Bootstrap[268]: Time 1.000000 seconds, bootstrap likelihood -3083.473890, best rearrangement setting 7
Bootstrap[269]: Time 2.000000 seconds, bootstrap likelihood -2791.370173, best rearrangement setting 10
Bootstrap[270]: Time 1.000000 seconds, bootstrap likelihood -2955.591234, best rearrangement setting 9
Bootstrap[271]: Time 2.000000 seconds, bootstrap likelihood -2896.846644, best rearrangement setting 13
Bootstrap[272]: Time 1.000000 seconds, bootstrap likelihood -2973.479130, best rearrangement setting 6
Bootstrap[273]: Time 1.000000 seconds, bootstrap likelihood -3047.014940, best rearrangement setting 13
Bootstrap[274]: Time 1.000000 seconds, bootstrap likelihood -3013.163262, best rearrangement setting 10
Bootstrap[275]: Time 2.000000 seconds, bootstrap likelihood -2785.222051, best rearrangement setting 11
Bootstrap[276]: Time 1.000000 seconds, bootstrap likelihood -2938.699018, best rearrangement setting 8
Bootstrap[277]: Time 1.000000 seconds, bootstrap likelihood -3029.041940, best rearrangement setting 7
Bootstrap[278]: Time 1.000000 seconds, bootstrap likelihood -2901.286658, best rearrangement setting 8
Bootstrap[279]: Time 2.000000 seconds, bootstrap likelihood -3044.834214, best rearrangement setting 13
Bootstrap[280]: Time 1.000000 seconds, bootstrap likelihood -3028.386560, best rearrangement setting 14
Bootstrap[281]: Time 1.000000 seconds, bootstrap likelihood -3024.094437, best rearrangement setting 12
Bootstrap[282]: Time 2.000000 seconds, bootstrap likelihood -3078.505594, best rearrangement setting 7
Bootstrap[283]: Time 1.000000 seconds, bootstrap likelihood -2890.586857, best rearrangement setting 10
Bootstrap[284]: Time 1.000000 seconds, bootstrap likelihood -2873.043531, best rearrangement setting 15
Bootstrap[285]: Time 2.000000 seconds, bootstrap likelihood -3043.755703, best rearrangement setting 8
Bootstrap[286]: Time 1.000000 seconds, bootstrap likelihood -2869.242667, best rearrangement setting 11
Bootstrap[287]: Time 1.000000 seconds, bootstrap likelihood -3025.690354, best rearrangement setting 7
Bootstrap[288]: Time 2.000000 seconds, bootstrap likelihood -3027.744250, best rearrangement setting 8
Bootstrap[289]: Time 1.000000 seconds, bootstrap likelihood -3220.619958, best rearrangement setting 11
Bootstrap[290]: Time 1.000000 seconds, bootstrap likelihood -3080.845489, best rearrangement setting 10
Bootstrap[291]: Time 1.000000 seconds, bootstrap likelihood -3029.267930, best rearrangement setting 5
Bootstrap[292]: Time 2.000000 seconds, bootstrap likelihood -2980.141254, best rearrangement setting 10
Bootstrap[293]: Time 1.000000 seconds, bootstrap likelihood -3069.700392, best rearrangement setting 7
Bootstrap[294]: Time 1.000000 seconds, bootstrap likelihood -3048.780058, best rearrangement setting 5
Bootstrap[295]: Time 2.000000 seconds, bootstrap likelihood -2999.724018, best rearrangement setting 8
Bootstrap[296]: Time 1.000000 seconds, bootstrap likelihood -2971.241411, best rearrangement setting 6
Bootstrap[297]: Time 1.000000 seconds, bootstrap likelihood -3086.183044, best rearrangement setting 10
Bootstrap[298]: Time 1.000000 seconds, bootstrap likelihood -2945.910966, best rearrangement setting 10
Bootstrap[299]: Time 2.000000 seconds, bootstrap likelihood -2848.626687, best rearrangement setting 8
Bootstrap[300]: Time 1.000000 seconds, bootstrap likelihood -3099.651112, best rearrangement setting 15
Bootstrap[301]: Time 1.000000 seconds, bootstrap likelihood -3019.762577, best rearrangement setting 7
Bootstrap[302]: Time 2.000000 seconds, bootstrap likelihood -2997.182126, best rearrangement setting 13
Bootstrap[303]: Time 1.000000 seconds, bootstrap likelihood -3002.423514, best rearrangement setting 5
Bootstrap[304]: Time 1.000000 seconds, bootstrap likelihood -3180.376381, best rearrangement setting 6
Bootstrap[305]: Time 2.000000 seconds, bootstrap likelihood -3072.927099, best rearrangement setting 10
Bootstrap[306]: Time 1.000000 seconds, bootstrap likelihood -2953.570428, best rearrangement setting 15
Bootstrap[307]: Time 1.000000 seconds, bootstrap likelihood -2908.599598, best rearrangement setting 7
Bootstrap[308]: Time 2.000000 seconds, bootstrap likelihood -3017.677145, best rearrangement setting 12
Bootstrap[309]: Time 1.000000 seconds, bootstrap likelihood -3130.443012, best rearrangement setting 13
Bootstrap[310]: Time 2.000000 seconds, bootstrap likelihood -3059.280753, best rearrangement setting 14
Bootstrap[311]: Time 1.000000 seconds, bootstrap likelihood -3064.708720, best rearrangement setting 10
Bootstrap[312]: Time 1.000000 seconds, bootstrap likelihood -3013.624762, best rearrangement setting 5
Bootstrap[313]: Time 2.000000 seconds, bootstrap likelihood -3068.373736, best rearrangement setting 9
Bootstrap[314]: Time 1.000000 seconds, bootstrap likelihood -3156.107426, best rearrangement setting 11
Bootstrap[315]: Time 1.000000 seconds, bootstrap likelihood -2994.814485, best rearrangement setting 11
Bootstrap[316]: Time 2.000000 seconds, bootstrap likelihood -2972.337726, best rearrangement setting 9
Bootstrap[317]: Time 1.000000 seconds, bootstrap likelihood -3046.466774, best rearrangement setting 5
Bootstrap[318]: Time 1.000000 seconds, bootstrap likelihood -2886.509634, best rearrangement setting 6
Bootstrap[319]: Time 2.000000 seconds, bootstrap likelihood -3122.641294, best rearrangement setting 13
Bootstrap[320]: Time 1.000000 seconds, bootstrap likelihood -2978.775013, best rearrangement setting 10
Bootstrap[321]: Time 2.000000 seconds, bootstrap likelihood -3010.276918, best rearrangement setting 9
Bootstrap[322]: Time 1.000000 seconds, bootstrap likelihood -2932.187131, best rearrangement setting 5
Bootstrap[323]: Time 1.000000 seconds, bootstrap likelihood -3149.083433, best rearrangement setting 5
Bootstrap[324]: Time 1.000000 seconds, bootstrap likelihood -2969.258649, best rearrangement setting 6
Bootstrap[325]: Time 2.000000 seconds, bootstrap likelihood -3141.982216, best rearrangement setting 12
Bootstrap[326]: Time 1.000000 seconds, bootstrap likelihood -2957.941178, best rearrangement setting 14
Bootstrap[327]: Time 1.000000 seconds, bootstrap likelihood -3070.443891, best rearrangement setting 15
Bootstrap[328]: Time 1.000000 seconds, bootstrap likelihood -3065.519072, best rearrangement setting 6
Bootstrap[329]: Time 2.000000 seconds, bootstrap likelihood -2994.479551, best rearrangement setting 12
Bootstrap[330]: Time 1.000000 seconds, bootstrap likelihood -2980.649354, best rearrangement setting 13
Bootstrap[331]: Time 1.000000 seconds, bootstrap likelihood -3023.812236, best rearrangement setting 8
Bootstrap[332]: Time 1.000000 seconds, bootstrap likelihood -2991.310653, best rearrangement setting 10
Bootstrap[333]: Time 2.000000 seconds, bootstrap likelihood -3071.768928, best rearrangement setting 6
Bootstrap[334]: Time 1.000000 seconds, bootstrap likelihood -2964.282769, best rearrangement setting 7
Bootstrap[335]: Time 1.000000 seconds, bootstrap likelihood -3233.963530, best rearrangement setting 15
Bootstrap[336]: Time 1.000000 seconds, bootstrap likelihood -3035.880341, best rearrangement setting 8
Bootstrap[337]: Time 2.000000 seconds, bootstrap likelihood -3004.359584, best rearrangement setting 9
Bootstrap[338]: Time 1.000000 seconds, bootstrap likelihood -3092.618607, best rearrangement setting 6
Bootstrap[339]: Time 1.000000 seconds, bootstrap likelihood -3104.009553, best rearrangement setting 11
Bootstrap[340]: Time 2.000000 seconds, bootstrap likelihood -2974.206578, best rearrangement setting 10
Bootstrap[341]: Time 1.000000 seconds, bootstrap likelihood -3020.852953, best rearrangement setting 9
Bootstrap[342]: Time 2.000000 seconds, bootstrap likelihood -2860.404126, best rearrangement setting 7
Bootstrap[343]: Time 1.000000 seconds, bootstrap likelihood -3076.715741, best rearrangement setting 11
Bootstrap[344]: Time 1.000000 seconds, bootstrap likelihood -3110.182066, best rearrangement setting 12
Bootstrap[345]: Time 1.000000 seconds, bootstrap likelihood -3118.677268, best rearrangement setting 6
Bootstrap[346]: Time 1.000000 seconds, bootstrap likelihood -3074.966791, best rearrangement setting 15
Bootstrap[347]: Time 1.000000 seconds, bootstrap likelihood -3083.606137, best rearrangement setting 10
Bootstrap[348]: Time 2.000000 seconds, bootstrap likelihood -3072.881476, best rearrangement setting 7
Bootstrap[349]: Time 1.000000 seconds, bootstrap likelihood -3093.845279, best rearrangement setting 9
Bootstrap[350]: Time 1.000000 seconds, bootstrap likelihood -3002.115191, best rearrangement setting 7
Bootstrap[351]: Time 2.000000 seconds, bootstrap likelihood -3046.219937, best rearrangement setting 15
Bootstrap[352]: Time 1.000000 seconds, bootstrap likelihood -2938.969412, best rearrangement setting 6
Bootstrap[353]: Time 1.000000 seconds, bootstrap likelihood -2890.639280, best rearrangement setting 10
Bootstrap[354]: Time 1.000000 seconds, bootstrap likelihood -3129.938069, best rearrangement setting 7
Bootstrap[355]: Time 1.000000 seconds, bootstrap likelihood -3019.992913, best rearrangement setting 15
Bootstrap[356]: Time 2.000000 seconds, bootstrap likelihood -3013.830681, best rearrangement setting 7
Bootstrap[357]: Time 1.000000 seconds, bootstrap likelihood -3074.398078, best rearrangement setting 15
Bootstrap[358]: Time 1.000000 seconds, bootstrap likelihood -3085.576641, best rearrangement setting 8
Bootstrap[359]: Time 2.000000 seconds, bootstrap likelihood -2937.958711, best rearrangement setting 6
Bootstrap[360]: Time 1.000000 seconds, bootstrap likelihood -2972.376608, best rearrangement setting 6
Bootstrap[361]: Time 1.000000 seconds, bootstrap likelihood -2924.041723, best rearrangement setting 9
Bootstrap[362]: Time 1.000000 seconds, bootstrap likelihood -2934.065483, best rearrangement setting 6
Bootstrap[363]: Time 1.000000 seconds, bootstrap likelihood -2925.133453, best rearrangement setting 9
Bootstrap[364]: Time 2.000000 seconds, bootstrap likelihood -3025.557550, best rearrangement setting 7
Bootstrap[365]: Time 1.000000 seconds, bootstrap likelihood -3009.672366, best rearrangement setting 12
Bootstrap[366]: Time 1.000000 seconds, bootstrap likelihood -3000.025059, best rearrangement setting 14
Bootstrap[367]: Time 1.000000 seconds, bootstrap likelihood -2982.363317, best rearrangement setting 15
Bootstrap[368]: Time 2.000000 seconds, bootstrap likelihood -2996.022017, best rearrangement setting 15
Bootstrap[369]: Time 1.000000 seconds, bootstrap likelihood -2930.143216, best rearrangement setting 12
Bootstrap[370]: Time 2.000000 seconds, bootstrap likelihood -2826.650970, best rearrangement setting 12
Bootstrap[371]: Time 1.000000 seconds, bootstrap likelihood -2982.463857, best rearrangement setting 10
Bootstrap[372]: Time 1.000000 seconds, bootstrap likelihood -2930.066528, best rearrangement setting 11
Bootstrap[373]: Time 1.000000 seconds, bootstrap likelihood -2952.820625, best rearrangement setting 10
Bootstrap[374]: Time 2.000000 seconds, bootstrap likelihood -2838.291023, best rearrangement setting 14
Bootstrap[375]: Time 1.000000 seconds, bootstrap likelihood -3169.895817, best rearrangement setting 7
Bootstrap[376]: Time 1.000000 seconds, bootstrap likelihood -2994.784021, best rearrangement setting 14
Bootstrap[377]: Time 1.000000 seconds, bootstrap likelihood -3080.738332, best rearrangement setting 7
Bootstrap[378]: Time 2.000000 seconds, bootstrap likelihood -2889.241280, best rearrangement setting 10
Bootstrap[379]: Time 1.000000 seconds, bootstrap likelihood -3015.270919, best rearrangement setting 14
Bootstrap[380]: Time 1.000000 seconds, bootstrap likelihood -3233.274385, best rearrangement setting 8
Bootstrap[381]: Time 2.000000 seconds, bootstrap likelihood -2968.367136, best rearrangement setting 15
Bootstrap[382]: Time 1.000000 seconds, bootstrap likelihood -2928.858224, best rearrangement setting 8
Bootstrap[383]: Time 1.000000 seconds, bootstrap likelihood -3071.822647, best rearrangement setting 5
Bootstrap[384]: Time 1.000000 seconds, bootstrap likelihood -3174.992775, best rearrangement setting 12
Bootstrap[385]: Time 2.000000 seconds, bootstrap likelihood -3120.154807, best rearrangement setting 5
Bootstrap[386]: Time 1.000000 seconds, bootstrap likelihood -3051.017425, best rearrangement setting 15
Bootstrap[387]: Time 2.000000 seconds, bootstrap likelihood -2976.592029, best rearrangement setting 10
Bootstrap[388]: Time 1.000000 seconds, bootstrap likelihood -2958.865259, best rearrangement setting 5
Bootstrap[389]: Time 1.000000 seconds, bootstrap likelihood -3074.900390, best rearrangement setting 10
Bootstrap[390]: Time 2.000000 seconds, bootstrap likelihood -3143.742059, best rearrangement setting 11
Bootstrap[391]: Time 1.000000 seconds, bootstrap likelihood -3022.912049, best rearrangement setting 11
Bootstrap[392]: Time 1.000000 seconds, bootstrap likelihood -2944.931034, best rearrangement setting 5
Bootstrap[393]: Time 1.000000 seconds, bootstrap likelihood -3022.995150, best rearrangement setting 13
Bootstrap[394]: Time 1.000000 seconds, bootstrap likelihood -3088.399983, best rearrangement setting 14
Bootstrap[395]: Time 2.000000 seconds, bootstrap likelihood -3186.987032, best rearrangement setting 7
Bootstrap[396]: Time 1.000000 seconds, bootstrap likelihood -3131.732250, best rearrangement setting 8
Bootstrap[397]: Time 2.000000 seconds, bootstrap likelihood -3100.094423, best rearrangement setting 13
Bootstrap[398]: Time 1.000000 seconds, bootstrap likelihood -2945.983434, best rearrangement setting 14
Bootstrap[399]: Time 1.000000 seconds, bootstrap likelihood -2799.725274, best rearrangement setting 12
Bootstrap[400]: Time 1.000000 seconds, bootstrap likelihood -3054.885439, best rearrangement setting 6
Bootstrap[401]: Time 2.000000 seconds, bootstrap likelihood -3229.562516, best rearrangement setting 7
Bootstrap[402]: Time 1.000000 seconds, bootstrap likelihood -3107.711509, best rearrangement setting 8
Bootstrap[403]: Time 1.000000 seconds, bootstrap likelihood -3010.801600, best rearrangement setting 14
Bootstrap[404]: Time 2.000000 seconds, bootstrap likelihood -3105.645342, best rearrangement setting 10
Bootstrap[405]: Time 1.000000 seconds, bootstrap likelihood -2937.994779, best rearrangement setting 14
Bootstrap[406]: Time 1.000000 seconds, bootstrap likelihood -3111.690627, best rearrangement setting 14
Bootstrap[407]: Time 2.000000 seconds, bootstrap likelihood -2925.912535, best rearrangement setting 10
Bootstrap[408]: Time 1.000000 seconds, bootstrap likelihood -2997.951694, best rearrangement setting 8
Bootstrap[409]: Time 2.000000 seconds, bootstrap likelihood -3025.424798, best rearrangement setting 12
Bootstrap[410]: Time 1.000000 seconds, bootstrap likelihood -3029.092384, best rearrangement setting 14
Bootstrap[411]: Time 1.000000 seconds, bootstrap likelihood -2989.799997, best rearrangement setting 5
Bootstrap[412]: Time 2.000000 seconds, bootstrap likelihood -3212.171327, best rearrangement setting 6
Bootstrap[413]: Time 1.000000 seconds, bootstrap likelihood -2925.396891, best rearrangement setting 5
Bootstrap[414]: Time 1.000000 seconds, bootstrap likelihood -3061.044938, best rearrangement setting 9
Bootstrap[415]: Time 1.000000 seconds, bootstrap likelihood -2998.360802, best rearrangement setting 5
Bootstrap[416]: Time 1.000000 seconds, bootstrap likelihood -3074.399449, best rearrangement setting 14
Bootstrap[417]: Time 2.000000 seconds, bootstrap likelihood -3085.538497, best rearrangement setting 11
Bootstrap[418]: Time 1.000000 seconds, bootstrap likelihood -3017.249665, best rearrangement setting 15
Bootstrap[419]: Time 1.000000 seconds, bootstrap likelihood -3127.054192, best rearrangement setting 12
Bootstrap[420]: Time 1.000000 seconds, bootstrap likelihood -3000.057301, best rearrangement setting 10
Bootstrap[421]: Time 1.000000 seconds, bootstrap likelihood -3158.550110, best rearrangement setting 9
Bootstrap[422]: Time 2.000000 seconds, bootstrap likelihood -2961.487810, best rearrangement setting 8
Bootstrap[423]: Time 1.000000 seconds, bootstrap likelihood -3042.036171, best rearrangement setting 14
Bootstrap[424]: Time 1.000000 seconds, bootstrap likelihood -3046.527802, best rearrangement setting 10
Bootstrap[425]: Time 1.000000 seconds, bootstrap likelihood -2948.308034, best rearrangement setting 11
Bootstrap[426]: Time 2.000000 seconds, bootstrap likelihood -2860.426348, best rearrangement setting 15
Bootstrap[427]: Time 1.000000 seconds, bootstrap likelihood -3215.371140, best rearrangement setting 7
Bootstrap[428]: Time 1.000000 seconds, bootstrap likelihood -3038.187335, best rearrangement setting 14
Bootstrap[429]: Time 2.000000 seconds, bootstrap likelihood -3004.923639, best rearrangement setting 15
Bootstrap[430]: Time 1.000000 seconds, bootstrap likelihood -2976.861378, best rearrangement setting 14
Bootstrap[431]: Time 2.000000 seconds, bootstrap likelihood -2974.681952, best rearrangement setting 15
Bootstrap[432]: Time 1.000000 seconds, bootstrap likelihood -3055.056484, best rearrangement setting 12
Bootstrap[433]: Time 1.000000 seconds, bootstrap likelihood -3129.658108, best rearrangement setting 10
Bootstrap[434]: Time 2.000000 seconds, bootstrap likelihood -2899.880967, best rearrangement setting 6
Bootstrap[435]: Time 1.000000 seconds, bootstrap likelihood -3012.010626, best rearrangement setting 10
Bootstrap[436]: Time 1.000000 seconds, bootstrap likelihood -3076.403833, best rearrangement setting 12
Bootstrap[437]: Time 1.000000 seconds, bootstrap likelihood -2958.253182, best rearrangement setting 15
Bootstrap[438]: Time 2.000000 seconds, bootstrap likelihood -3068.111479, best rearrangement setting 6
Bootstrap[439]: Time 1.000000 seconds, bootstrap likelihood -3031.508915, best rearrangement setting 11
Bootstrap[440]: Time 2.000000 seconds, bootstrap likelihood -2900.296573, best rearrangement setting 11
Bootstrap[441]: Time 1.000000 seconds, bootstrap likelihood -3229.059925, best rearrangement setting 5
Bootstrap[442]: Time 1.000000 seconds, bootstrap likelihood -3178.676544, best rearrangement setting 15
Bootstrap[443]: Time 2.000000 seconds, bootstrap likelihood -2948.827271, best rearrangement setting 5
Bootstrap[444]: Time 1.000000 seconds, bootstrap likelihood -2910.928404, best rearrangement setting 6
Bootstrap[445]: Time 2.000000 seconds, bootstrap likelihood -3072.096730, best rearrangement setting 10
Bootstrap[446]: Time 1.000000 seconds, bootstrap likelihood -3053.392363, best rearrangement setting 14
Bootstrap[447]: Time 1.000000 seconds, bootstrap likelihood -2985.147686, best rearrangement setting 8
Bootstrap[448]: Time 1.000000 seconds, bootstrap likelihood -2837.763776, best rearrangement setting 11
Bootstrap[449]: Time 2.000000 seconds, bootstrap likelihood -3111.254767, best rearrangement setting 9
Bootstrap[450]: Time 1.000000 seconds, bootstrap likelihood -3119.247365, best rearrangement setting 10
Bootstrap[451]: Time 1.000000 seconds, bootstrap likelihood -3051.899510, best rearrangement setting 8
Bootstrap[452]: Time 2.000000 seconds, bootstrap likelihood -3119.998849, best rearrangement setting 11
Bootstrap[453]: Time 1.000000 seconds, bootstrap likelihood -3079.824487, best rearrangement setting 10
Bootstrap[454]: Time 1.000000 seconds, bootstrap likelihood -3027.081595, best rearrangement setting 8
Bootstrap[455]: Time 2.000000 seconds, bootstrap likelihood -2998.456678, best rearrangement setting 13
Bootstrap[456]: Time 1.000000 seconds, bootstrap likelihood -3040.461959, best rearrangement setting 5
Bootstrap[457]: Time 1.000000 seconds, bootstrap likelihood -2997.970768, best rearrangement setting 6
Bootstrap[458]: Time 2.000000 seconds, bootstrap likelihood -2998.257158, best rearrangement setting 8
Bootstrap[459]: Time 1.000000 seconds, bootstrap likelihood -3000.236810, best rearrangement setting 8
Bootstrap[460]: Time 1.000000 seconds, bootstrap likelihood -3066.632945, best rearrangement setting 10
Bootstrap[461]: Time 2.000000 seconds, bootstrap likelihood -3035.608954, best rearrangement setting 9
Bootstrap[462]: Time 1.000000 seconds, bootstrap likelihood -2958.552913, best rearrangement setting 13
Bootstrap[463]: Time 1.000000 seconds, bootstrap likelihood -2978.401977, best rearrangement setting 10
Bootstrap[464]: Time 1.000000 seconds, bootstrap likelihood -2987.899167, best rearrangement setting 9
Bootstrap[465]: Time 2.000000 seconds, bootstrap likelihood -3127.948254, best rearrangement setting 9
Bootstrap[466]: Time 1.000000 seconds, bootstrap likelihood -3026.952430, best rearrangement setting 10
Bootstrap[467]: Time 1.000000 seconds, bootstrap likelihood -3146.295878, best rearrangement setting 8
Bootstrap[468]: Time 1.000000 seconds, bootstrap likelihood -2980.497479, best rearrangement setting 9
Bootstrap[469]: Time 1.000000 seconds, bootstrap likelihood -3120.699096, best rearrangement setting 12
Bootstrap[470]: Time 2.000000 seconds, bootstrap likelihood -3006.160751, best rearrangement setting 10
Bootstrap[471]: Time 1.000000 seconds, bootstrap likelihood -2986.399930, best rearrangement setting 15
Bootstrap[472]: Time -3599.000000 seconds, bootstrap likelihood -3085.800499, best rearrangement setting 6
Bootstrap[473]: Time 1.000000 seconds, bootstrap likelihood -3114.507603, best rearrangement setting 10
Bootstrap[474]: Time 1.000000 seconds, bootstrap likelihood -3028.590021, best rearrangement setting 5
Bootstrap[475]: Time 2.000000 seconds, bootstrap likelihood -2942.841594, best rearrangement setting 8
Bootstrap[476]: Time 1.000000 seconds, bootstrap likelihood -3081.805533, best rearrangement setting 10
Bootstrap[477]: Time 1.000000 seconds, bootstrap likelihood -2990.834766, best rearrangement setting 12
Bootstrap[478]: Time 2.000000 seconds, bootstrap likelihood -3010.863310, best rearrangement setting 7
Bootstrap[479]: Time 1.000000 seconds, bootstrap likelihood -2983.450434, best rearrangement setting 6
Bootstrap[480]: Time 1.000000 seconds, bootstrap likelihood -3069.643466, best rearrangement setting 10
Bootstrap[481]: Time 2.000000 seconds, bootstrap likelihood -3109.924938, best rearrangement setting 7
Bootstrap[482]: Time 1.000000 seconds, bootstrap likelihood -2895.815347, best rearrangement setting 6
Bootstrap[483]: Time 1.000000 seconds, bootstrap likelihood -3040.254507, best rearrangement setting 10
Bootstrap[484]: Time 2.000000 seconds, bootstrap likelihood -2865.608254, best rearrangement setting 15
Bootstrap[485]: Time 1.000000 seconds, bootstrap likelihood -3055.748680, best rearrangement setting 15
Bootstrap[486]: Time 1.000000 seconds, bootstrap likelihood -2929.368917, best rearrangement setting 12
Bootstrap[487]: Time 1.000000 seconds, bootstrap likelihood -2945.038921, best rearrangement setting 6
Bootstrap[488]: Time 2.000000 seconds, bootstrap likelihood -3146.045626, best rearrangement setting 15
Bootstrap[489]: Time 1.000000 seconds, bootstrap likelihood -3049.677638, best rearrangement setting 9
Bootstrap[490]: Time 1.000000 seconds, bootstrap likelihood -3033.721760, best rearrangement setting 9
Bootstrap[491]: Time 1.000000 seconds, bootstrap likelihood -3007.661245, best rearrangement setting 6
Bootstrap[492]: Time 2.000000 seconds, bootstrap likelihood -3144.117333, best rearrangement setting 15
Bootstrap[493]: Time 1.000000 seconds, bootstrap likelihood -3241.092206, best rearrangement setting 11
Bootstrap[494]: Time 1.000000 seconds, bootstrap likelihood -3113.783654, best rearrangement setting 14
Bootstrap[495]: Time 1.000000 seconds, bootstrap likelihood -3127.429883, best rearrangement setting 5
Bootstrap[496]: Time 1.000000 seconds, bootstrap likelihood -3189.840652, best rearrangement setting 12
Bootstrap[497]: Time 2.000000 seconds, bootstrap likelihood -3060.391007, best rearrangement setting 10
Bootstrap[498]: Time 1.000000 seconds, bootstrap likelihood -3193.492216, best rearrangement setting 6
Bootstrap[499]: Time 1.000000 seconds, bootstrap likelihood -3002.167147, best rearrangement setting 9
Bootstrap[500]: Time 2.000000 seconds, bootstrap likelihood -2857.005078, best rearrangement setting 14
Bootstrap[501]: Time 1.000000 seconds, bootstrap likelihood -3035.172413, best rearrangement setting 12
Bootstrap[502]: Time 1.000000 seconds, bootstrap likelihood -3043.870981, best rearrangement setting 10
Bootstrap[503]: Time 2.000000 seconds, bootstrap likelihood -3041.697555, best rearrangement setting 12
Bootstrap[504]: Time 1.000000 seconds, bootstrap likelihood -2907.253273, best rearrangement setting 6
Bootstrap[505]: Time 1.000000 seconds, bootstrap likelihood -3129.573018, best rearrangement setting 10
Bootstrap[506]: Time 1.000000 seconds, bootstrap likelihood -3066.723353, best rearrangement setting 12
Bootstrap[507]: Time 1.000000 seconds, bootstrap likelihood -3126.021559, best rearrangement setting 13
Bootstrap[508]: Time 2.000000 seconds, bootstrap likelihood -2906.242776, best rearrangement setting 7
Bootstrap[509]: Time 1.000000 seconds, bootstrap likelihood -3063.881233, best rearrangement setting 10
Bootstrap[510]: Time 1.000000 seconds, bootstrap likelihood -3113.660091, best rearrangement setting 8
Bootstrap[511]: Time 2.000000 seconds, bootstrap likelihood -3018.702289, best rearrangement setting 13
Bootstrap[512]: Time 1.000000 seconds, bootstrap likelihood -3037.965641, best rearrangement setting 15
Bootstrap[513]: Time 2.000000 seconds, bootstrap likelihood -3048.242998, best rearrangement setting 8
Bootstrap[514]: Time 1.000000 seconds, bootstrap likelihood -3045.211659, best rearrangement setting 14
Bootstrap[515]: Time 1.000000 seconds, bootstrap likelihood -2970.461874, best rearrangement setting 7
Bootstrap[516]: Time 2.000000 seconds, bootstrap likelihood -3015.783970, best rearrangement setting 15
Bootstrap[517]: Time 1.000000 seconds, bootstrap likelihood -3189.469748, best rearrangement setting 11
Bootstrap[518]: Time 1.000000 seconds, bootstrap likelihood -3007.096649, best rearrangement setting 5
Bootstrap[519]: Time 2.000000 seconds, bootstrap likelihood -2876.363151, best rearrangement setting 14
Bootstrap[520]: Time 1.000000 seconds, bootstrap likelihood -3024.964023, best rearrangement setting 10
Bootstrap[521]: Time 1.000000 seconds, bootstrap likelihood -3052.231070, best rearrangement setting 13
Bootstrap[522]: Time 2.000000 seconds, bootstrap likelihood -3007.945293, best rearrangement setting 14
Bootstrap[523]: Time 1.000000 seconds, bootstrap likelihood -2966.539670, best rearrangement setting 11
Bootstrap[524]: Time 2.000000 seconds, bootstrap likelihood -2945.227385, best rearrangement setting 11
Bootstrap[525]: Time 1.000000 seconds, bootstrap likelihood -2981.016268, best rearrangement setting 15
Bootstrap[526]: Time 1.000000 seconds, bootstrap likelihood -2973.858663, best rearrangement setting 11
Bootstrap[527]: Time 2.000000 seconds, bootstrap likelihood -2926.068225, best rearrangement setting 10
Bootstrap[528]: Time 1.000000 seconds, bootstrap likelihood -3026.702930, best rearrangement setting 5
Bootstrap[529]: Time 1.000000 seconds, bootstrap likelihood -3023.860658, best rearrangement setting 15
Bootstrap[530]: Time 1.000000 seconds, bootstrap likelihood -2871.676323, best rearrangement setting 5
Bootstrap[531]: Time 2.000000 seconds, bootstrap likelihood -2944.759075, best rearrangement setting 15
Bootstrap[532]: Time 1.000000 seconds, bootstrap likelihood -3014.158879, best rearrangement setting 12
Bootstrap[533]: Time 2.000000 seconds, bootstrap likelihood -3108.358393, best rearrangement setting 15
Bootstrap[534]: Time 1.000000 seconds, bootstrap likelihood -3206.358205, best rearrangement setting 9
Bootstrap[535]: Time 1.000000 seconds, bootstrap likelihood -3015.552398, best rearrangement setting 9
Bootstrap[536]: Time 1.000000 seconds, bootstrap likelihood -3042.471611, best rearrangement setting 12
Bootstrap[537]: Time 1.000000 seconds, bootstrap likelihood -3217.141302, best rearrangement setting 11
Bootstrap[538]: Time 2.000000 seconds, bootstrap likelihood -2934.124128, best rearrangement setting 11
Bootstrap[539]: Time 1.000000 seconds, bootstrap likelihood -2984.375572, best rearrangement setting 7
Bootstrap[540]: Time 1.000000 seconds, bootstrap likelihood -2978.524948, best rearrangement setting 6
Bootstrap[541]: Time 2.000000 seconds, bootstrap likelihood -2956.458597, best rearrangement setting 9
Bootstrap[542]: Time 1.000000 seconds, bootstrap likelihood -3000.594453, best rearrangement setting 9
Bootstrap[543]: Time 1.000000 seconds, bootstrap likelihood -2958.655710, best rearrangement setting 13
Bootstrap[544]: Time 2.000000 seconds, bootstrap likelihood -3098.498499, best rearrangement setting 7
Bootstrap[545]: Time 1.000000 seconds, bootstrap likelihood -3023.193237, best rearrangement setting 11
Bootstrap[546]: Time 1.000000 seconds, bootstrap likelihood -3037.388687, best rearrangement setting 13
Bootstrap[547]: Time 1.000000 seconds, bootstrap likelihood -3160.335250, best rearrangement setting 11
Bootstrap[548]: Time 2.000000 seconds, bootstrap likelihood -3161.660682, best rearrangement setting 15
Bootstrap[549]: Time 1.000000 seconds, bootstrap likelihood -3166.495040, best rearrangement setting 14
Bootstrap[550]: Time 1.000000 seconds, bootstrap likelihood -3106.141680, best rearrangement setting 15
Bootstrap[551]: Time 1.000000 seconds, bootstrap likelihood -3016.782244, best rearrangement setting 14
Bootstrap[552]: Time 2.000000 seconds, bootstrap likelihood -3172.865239, best rearrangement setting 9
Bootstrap[553]: Time 1.000000 seconds, bootstrap likelihood -3011.969636, best rearrangement setting 7
Bootstrap[554]: Time 1.000000 seconds, bootstrap likelihood -2933.229620, best rearrangement setting 12
Bootstrap[555]: Time 1.000000 seconds, bootstrap likelihood -3028.124725, best rearrangement setting 9
Bootstrap[556]: Time 1.000000 seconds, bootstrap likelihood -3040.825346, best rearrangement setting 11
Bootstrap[557]: Time 2.000000 seconds, bootstrap likelihood -2972.163959, best rearrangement setting 6
Bootstrap[558]: Time 1.000000 seconds, bootstrap likelihood -3015.865156, best rearrangement setting 15
Bootstrap[559]: Time 1.000000 seconds, bootstrap likelihood -3035.288712, best rearrangement setting 15
Bootstrap[560]: Time 2.000000 seconds, bootstrap likelihood -2964.964822, best rearrangement setting 10
Bootstrap[561]: Time 1.000000 seconds, bootstrap likelihood -3099.551627, best rearrangement setting 8
Bootstrap[562]: Time 2.000000 seconds, bootstrap likelihood -2931.840534, best rearrangement setting 12
Bootstrap[563]: Time 1.000000 seconds, bootstrap likelihood -3122.239931, best rearrangement setting 14
Bootstrap[564]: Time 1.000000 seconds, bootstrap likelihood -2947.154832, best rearrangement setting 12
Bootstrap[565]: Time 1.000000 seconds, bootstrap likelihood -2968.378463, best rearrangement setting 8
Bootstrap[566]: Time 2.000000 seconds, bootstrap likelihood -3043.059596, best rearrangement setting 11
Bootstrap[567]: Time 1.000000 seconds, bootstrap likelihood -2930.612014, best rearrangement setting 10
Bootstrap[568]: Time 1.000000 seconds, bootstrap likelihood -3052.772423, best rearrangement setting 12
Bootstrap[569]: Time 2.000000 seconds, bootstrap likelihood -3086.238106, best rearrangement setting 8
Bootstrap[570]: Time 1.000000 seconds, bootstrap likelihood -3049.422186, best rearrangement setting 5
Bootstrap[571]: Time 1.000000 seconds, bootstrap likelihood -2964.299619, best rearrangement setting 11
Bootstrap[572]: Time 2.000000 seconds, bootstrap likelihood -2992.498706, best rearrangement setting 15
Bootstrap[573]: Time 1.000000 seconds, bootstrap likelihood -2999.462344, best rearrangement setting 10
Bootstrap[574]: Time 1.000000 seconds, bootstrap likelihood -2902.390438, best rearrangement setting 15
Bootstrap[575]: Time 1.000000 seconds, bootstrap likelihood -3009.599083, best rearrangement setting 11
Bootstrap[576]: Time 2.000000 seconds, bootstrap likelihood -3059.558563, best rearrangement setting 9
Bootstrap[577]: Time 1.000000 seconds, bootstrap likelihood -2843.853415, best rearrangement setting 10
Bootstrap[578]: Time 1.000000 seconds, bootstrap likelihood -2956.720436, best rearrangement setting 8
Bootstrap[579]: Time 2.000000 seconds, bootstrap likelihood -2905.275783, best rearrangement setting 14
Bootstrap[580]: Time 1.000000 seconds, bootstrap likelihood -2858.134547, best rearrangement setting 5
Bootstrap[581]: Time 1.000000 seconds, bootstrap likelihood -2946.880428, best rearrangement setting 12
Bootstrap[582]: Time 1.000000 seconds, bootstrap likelihood -2961.968564, best rearrangement setting 13
Bootstrap[583]: Time 2.000000 seconds, bootstrap likelihood -2987.592262, best rearrangement setting 6
Bootstrap[584]: Time 1.000000 seconds, bootstrap likelihood -3089.104023, best rearrangement setting 12
Bootstrap[585]: Time 1.000000 seconds, bootstrap likelihood -2939.750496, best rearrangement setting 10
Bootstrap[586]: Time 1.000000 seconds, bootstrap likelihood -2920.150598, best rearrangement setting 8
Bootstrap[587]: Time 2.000000 seconds, bootstrap likelihood -2897.737047, best rearrangement setting 12
Bootstrap[588]: Time 1.000000 seconds, bootstrap likelihood -3019.402433, best rearrangement setting 6
Bootstrap[589]: Time 1.000000 seconds, bootstrap likelihood -2887.590733, best rearrangement setting 9
Bootstrap[590]: Time 2.000000 seconds, bootstrap likelihood -3029.926598, best rearrangement setting 6
Bootstrap[591]: Time 1.000000 seconds, bootstrap likelihood -2970.636821, best rearrangement setting 8
Bootstrap[592]: Time 1.000000 seconds, bootstrap likelihood -2827.478521, best rearrangement setting 15
Bootstrap[593]: Time 2.000000 seconds, bootstrap likelihood -3030.623131, best rearrangement setting 14
Bootstrap[594]: Time 1.000000 seconds, bootstrap likelihood -2954.834201, best rearrangement setting 11
Bootstrap[595]: Time 1.000000 seconds, bootstrap likelihood -3033.986391, best rearrangement setting 11
Bootstrap[596]: Time 1.000000 seconds, bootstrap likelihood -3019.531971, best rearrangement setting 9
Bootstrap[597]: Time 2.000000 seconds, bootstrap likelihood -3121.209669, best rearrangement setting 13
Bootstrap[598]: Time 1.000000 seconds, bootstrap likelihood -3013.079682, best rearrangement setting 14
Bootstrap[599]: Time 1.000000 seconds, bootstrap likelihood -3019.482728, best rearrangement setting 11
Bootstrap[600]: Time 2.000000 seconds, bootstrap likelihood -3012.575823, best rearrangement setting 11
Bootstrap[601]: Time 1.000000 seconds, bootstrap likelihood -2987.354700, best rearrangement setting 6
Bootstrap[602]: Time 1.000000 seconds, bootstrap likelihood -3004.129916, best rearrangement setting 11
Bootstrap[603]: Time 1.000000 seconds, bootstrap likelihood -3033.533227, best rearrangement setting 14
Bootstrap[604]: Time 2.000000 seconds, bootstrap likelihood -2936.162891, best rearrangement setting 5
Bootstrap[605]: Time 1.000000 seconds, bootstrap likelihood -3051.885074, best rearrangement setting 9
Bootstrap[606]: Time 1.000000 seconds, bootstrap likelihood -2926.627284, best rearrangement setting 14
Bootstrap[607]: Time 2.000000 seconds, bootstrap likelihood -2999.509123, best rearrangement setting 12
Bootstrap[608]: Time 1.000000 seconds, bootstrap likelihood -2987.395607, best rearrangement setting 8
Bootstrap[609]: Time 1.000000 seconds, bootstrap likelihood -2852.139582, best rearrangement setting 15
Bootstrap[610]: Time 2.000000 seconds, bootstrap likelihood -2812.397787, best rearrangement setting 9
Bootstrap[611]: Time 1.000000 seconds, bootstrap likelihood -2974.614274, best rearrangement setting 7
Bootstrap[612]: Time 1.000000 seconds, bootstrap likelihood -2983.297891, best rearrangement setting 5
Bootstrap[613]: Time 2.000000 seconds, bootstrap likelihood -3046.054437, best rearrangement setting 10
Bootstrap[614]: Time 1.000000 seconds, bootstrap likelihood -3210.857025, best rearrangement setting 12
Bootstrap[615]: Time 1.000000 seconds, bootstrap likelihood -2901.758558, best rearrangement setting 12
Bootstrap[616]: Time 1.000000 seconds, bootstrap likelihood -2906.447029, best rearrangement setting 12
Bootstrap[617]: Time 2.000000 seconds, bootstrap likelihood -2983.484497, best rearrangement setting 11
Bootstrap[618]: Time 1.000000 seconds, bootstrap likelihood -3266.806027, best rearrangement setting 7
Bootstrap[619]: Time 1.000000 seconds, bootstrap likelihood -3202.007019, best rearrangement setting 9
Bootstrap[620]: Time 2.000000 seconds, bootstrap likelihood -3056.035134, best rearrangement setting 15
Bootstrap[621]: Time 1.000000 seconds, bootstrap likelihood -3045.368651, best rearrangement setting 14
Bootstrap[622]: Time 1.000000 seconds, bootstrap likelihood -3092.182639, best rearrangement setting 10
Bootstrap[623]: Time 2.000000 seconds, bootstrap likelihood -2949.812069, best rearrangement setting 12
Bootstrap[624]: Time 1.000000 seconds, bootstrap likelihood -2963.247175, best rearrangement setting 8
Bootstrap[625]: Time 1.000000 seconds, bootstrap likelihood -2778.185714, best rearrangement setting 8
Bootstrap[626]: Time 2.000000 seconds, bootstrap likelihood -2980.656777, best rearrangement setting 12
Bootstrap[627]: Time 1.000000 seconds, bootstrap likelihood -3045.186372, best rearrangement setting 8
Bootstrap[628]: Time 2.000000 seconds, bootstrap likelihood -3040.363736, best rearrangement setting 5
Bootstrap[629]: Time 1.000000 seconds, bootstrap likelihood -2923.405921, best rearrangement setting 9
Bootstrap[630]: Time 1.000000 seconds, bootstrap likelihood -2993.642718, best rearrangement setting 8
Bootstrap[631]: Time 1.000000 seconds, bootstrap likelihood -3048.948045, best rearrangement setting 5
Bootstrap[632]: Time 2.000000 seconds, bootstrap likelihood -2955.698018, best rearrangement setting 6
Bootstrap[633]: Time 1.000000 seconds, bootstrap likelihood -2941.283645, best rearrangement setting 5
Bootstrap[634]: Time 1.000000 seconds, bootstrap likelihood -2863.097024, best rearrangement setting 14
Bootstrap[635]: Time 1.000000 seconds, bootstrap likelihood -3123.048332, best rearrangement setting 6
Bootstrap[636]: Time 2.000000 seconds, bootstrap likelihood -2987.744645, best rearrangement setting 12
Bootstrap[637]: Time 1.000000 seconds, bootstrap likelihood -2820.687649, best rearrangement setting 8
Bootstrap[638]: Time 2.000000 seconds, bootstrap likelihood -2948.798918, best rearrangement setting 7
Bootstrap[639]: Time 1.000000 seconds, bootstrap likelihood -2948.066681, best rearrangement setting 12
Bootstrap[640]: Time 1.000000 seconds, bootstrap likelihood -3130.164010, best rearrangement setting 12
Bootstrap[641]: Time 2.000000 seconds, bootstrap likelihood -3102.662353, best rearrangement setting 12
Bootstrap[642]: Time 1.000000 seconds, bootstrap likelihood -2970.734841, best rearrangement setting 5
Bootstrap[643]: Time 1.000000 seconds, bootstrap likelihood -3109.093285, best rearrangement setting 15
Bootstrap[644]: Time 2.000000 seconds, bootstrap likelihood -2955.281267, best rearrangement setting 13
Bootstrap[645]: Time 1.000000 seconds, bootstrap likelihood -2986.513609, best rearrangement setting 10
Bootstrap[646]: Time 1.000000 seconds, bootstrap likelihood -3047.694956, best rearrangement setting 10
Bootstrap[647]: Time 2.000000 seconds, bootstrap likelihood -2918.264047, best rearrangement setting 12
Bootstrap[648]: Time 1.000000 seconds, bootstrap likelihood -2977.675045, best rearrangement setting 14
Bootstrap[649]: Time 1.000000 seconds, bootstrap likelihood -3128.212452, best rearrangement setting 7
Bootstrap[650]: Time 2.000000 seconds, bootstrap likelihood -3078.702429, best rearrangement setting 10
Bootstrap[651]: Time 1.000000 seconds, bootstrap likelihood -2965.185846, best rearrangement setting 11
Bootstrap[652]: Time 1.000000 seconds, bootstrap likelihood -2927.622134, best rearrangement setting 13
Bootstrap[653]: Time 2.000000 seconds, bootstrap likelihood -2993.852547, best rearrangement setting 14
Bootstrap[654]: Time 1.000000 seconds, bootstrap likelihood -3060.859096, best rearrangement setting 14
Bootstrap[655]: Time 1.000000 seconds, bootstrap likelihood -2988.436224, best rearrangement setting 7
Bootstrap[656]: Time 2.000000 seconds, bootstrap likelihood -3042.050834, best rearrangement setting 6
Bootstrap[657]: Time 1.000000 seconds, bootstrap likelihood -3141.473745, best rearrangement setting 6
Bootstrap[658]: Time 2.000000 seconds, bootstrap likelihood -3064.518137, best rearrangement setting 9
Bootstrap[659]: Time 1.000000 seconds, bootstrap likelihood -2990.684793, best rearrangement setting 8
Bootstrap[660]: Time 1.000000 seconds, bootstrap likelihood -2990.611747, best rearrangement setting 14
Bootstrap[661]: Time 1.000000 seconds, bootstrap likelihood -2966.043986, best rearrangement setting 8
Bootstrap[662]: Time 2.000000 seconds, bootstrap likelihood -2929.875361, best rearrangement setting 7
Bootstrap[663]: Time 1.000000 seconds, bootstrap likelihood -3015.937322, best rearrangement setting 13
Bootstrap[664]: Time 1.000000 seconds, bootstrap likelihood -3103.338562, best rearrangement setting 10
Bootstrap[665]: Time 1.000000 seconds, bootstrap likelihood -2833.233047, best rearrangement setting 10
Bootstrap[666]: Time 1.000000 seconds, bootstrap likelihood -2837.235927, best rearrangement setting 5
Bootstrap[667]: Time 2.000000 seconds, bootstrap likelihood -3110.731909, best rearrangement setting 9
Bootstrap[668]: Time 1.000000 seconds, bootstrap likelihood -2996.305124, best rearrangement setting 15
Bootstrap[669]: Time 2.000000 seconds, bootstrap likelihood -2942.089771, best rearrangement setting 5
Bootstrap[670]: Time 1.000000 seconds, bootstrap likelihood -3086.046185, best rearrangement setting 11
Bootstrap[671]: Time 1.000000 seconds, bootstrap likelihood -2932.964976, best rearrangement setting 8
Bootstrap[672]: Time 1.000000 seconds, bootstrap likelihood -3148.943327, best rearrangement setting 15
Bootstrap[673]: Time 1.000000 seconds, bootstrap likelihood -2972.810422, best rearrangement setting 12
Bootstrap[674]: Time 2.000000 seconds, bootstrap likelihood -2870.667766, best rearrangement setting 13
Bootstrap[675]: Time 1.000000 seconds, bootstrap likelihood -3009.063299, best rearrangement setting 10
Bootstrap[676]: Time 1.000000 seconds, bootstrap likelihood -2954.874550, best rearrangement setting 12
Bootstrap[677]: Time 2.000000 seconds, bootstrap likelihood -3025.595410, best rearrangement setting 7
Bootstrap[678]: Time 1.000000 seconds, bootstrap likelihood -3118.396252, best rearrangement setting 8
Bootstrap[679]: Time 2.000000 seconds, bootstrap likelihood -2957.621338, best rearrangement setting 8
Bootstrap[680]: Time 1.000000 seconds, bootstrap likelihood -3025.841809, best rearrangement setting 10
Bootstrap[681]: Time 1.000000 seconds, bootstrap likelihood -2995.787481, best rearrangement setting 13
Bootstrap[682]: Time 2.000000 seconds, bootstrap likelihood -3001.102965, best rearrangement setting 8
Bootstrap[683]: Time 1.000000 seconds, bootstrap likelihood -2862.190816, best rearrangement setting 9
Bootstrap[684]: Time 1.000000 seconds, bootstrap likelihood -3011.009303, best rearrangement setting 5
Bootstrap[685]: Time 2.000000 seconds, bootstrap likelihood -3125.305030, best rearrangement setting 9
Bootstrap[686]: Time 1.000000 seconds, bootstrap likelihood -3079.368711, best rearrangement setting 9
Bootstrap[687]: Time 1.000000 seconds, bootstrap likelihood -2927.617618, best rearrangement setting 5
Bootstrap[688]: Time 2.000000 seconds, bootstrap likelihood -3017.158408, best rearrangement setting 14
Bootstrap[689]: Time 1.000000 seconds, bootstrap likelihood -3119.377569, best rearrangement setting 7
Bootstrap[690]: Time 1.000000 seconds, bootstrap likelihood -2994.845293, best rearrangement setting 7
Bootstrap[691]: Time 1.000000 seconds, bootstrap likelihood -3072.399135, best rearrangement setting 5
Bootstrap[692]: Time 2.000000 seconds, bootstrap likelihood -3089.617640, best rearrangement setting 12
Bootstrap[693]: Time 1.000000 seconds, bootstrap likelihood -3004.509385, best rearrangement setting 10
Bootstrap[694]: Time 2.000000 seconds, bootstrap likelihood -2876.122323, best rearrangement setting 8
Bootstrap[695]: Time 1.000000 seconds, bootstrap likelihood -3084.596572, best rearrangement setting 8
Bootstrap[696]: Time 1.000000 seconds, bootstrap likelihood -2810.568580, best rearrangement setting 12
Bootstrap[697]: Time 2.000000 seconds, bootstrap likelihood -3042.114532, best rearrangement setting 9
Bootstrap[698]: Time 1.000000 seconds, bootstrap likelihood -3008.140445, best rearrangement setting 10
Bootstrap[699]: Time 1.000000 seconds, bootstrap likelihood -3002.724524, best rearrangement setting 14
Bootstrap[700]: Time 2.000000 seconds, bootstrap likelihood -3028.760735, best rearrangement setting 13
Bootstrap[701]: Time 1.000000 seconds, bootstrap likelihood -3123.498296, best rearrangement setting 12
Bootstrap[702]: Time 1.000000 seconds, bootstrap likelihood -3089.076457, best rearrangement setting 11
Bootstrap[703]: Time 1.000000 seconds, bootstrap likelihood -3006.449350, best rearrangement setting 9
Bootstrap[704]: Time 2.000000 seconds, bootstrap likelihood -3026.343565, best rearrangement setting 9
Bootstrap[705]: Time 1.000000 seconds, bootstrap likelihood -2860.641002, best rearrangement setting 13
Bootstrap[706]: Time 1.000000 seconds, bootstrap likelihood -2898.695402, best rearrangement setting 8
Bootstrap[707]: Time 1.000000 seconds, bootstrap likelihood -2956.176463, best rearrangement setting 7
Bootstrap[708]: Time 1.000000 seconds, bootstrap likelihood -3152.002486, best rearrangement setting 7
Bootstrap[709]: Time 1.000000 seconds, bootstrap likelihood -3031.012361, best rearrangement setting 15
Bootstrap[710]: Time 2.000000 seconds, bootstrap likelihood -2961.514995, best rearrangement setting 8
Bootstrap[711]: Time 1.000000 seconds, bootstrap likelihood -3045.383152, best rearrangement setting 14
Bootstrap[712]: Time 2.000000 seconds, bootstrap likelihood -2964.315714, best rearrangement setting 9
Bootstrap[713]: Time 1.000000 seconds, bootstrap likelihood -3030.692629, best rearrangement setting 15
Bootstrap[714]: Time 1.000000 seconds, bootstrap likelihood -3002.244276, best rearrangement setting 8
Bootstrap[715]: Time 2.000000 seconds, bootstrap likelihood -3066.032368, best rearrangement setting 15
Bootstrap[716]: Time 1.000000 seconds, bootstrap likelihood -2834.619865, best rearrangement setting 6
Bootstrap[717]: Time 1.000000 seconds, bootstrap likelihood -2830.304263, best rearrangement setting 6
Bootstrap[718]: Time 1.000000 seconds, bootstrap likelihood -2936.179549, best rearrangement setting 11
Bootstrap[719]: Time 2.000000 seconds, bootstrap likelihood -3049.363787, best rearrangement setting 11
Bootstrap[720]: Time 1.000000 seconds, bootstrap likelihood -3131.676846, best rearrangement setting 10
Bootstrap[721]: Time 1.000000 seconds, bootstrap likelihood -3048.186405, best rearrangement setting 15
Bootstrap[722]: Time 2.000000 seconds, bootstrap likelihood -2928.006017, best rearrangement setting 5
Bootstrap[723]: Time 1.000000 seconds, bootstrap likelihood -2946.704645, best rearrangement setting 15
Bootstrap[724]: Time 1.000000 seconds, bootstrap likelihood -3050.055015, best rearrangement setting 7
Bootstrap[725]: Time 1.000000 seconds, bootstrap likelihood -2975.474395, best rearrangement setting 10
Bootstrap[726]: Time 2.000000 seconds, bootstrap likelihood -2994.896244, best rearrangement setting 11
Bootstrap[727]: Time 1.000000 seconds, bootstrap likelihood -3136.208806, best rearrangement setting 10
Bootstrap[728]: Time 1.000000 seconds, bootstrap likelihood -3096.947662, best rearrangement setting 13
Bootstrap[729]: Time 2.000000 seconds, bootstrap likelihood -2998.392567, best rearrangement setting 11
Bootstrap[730]: Time 1.000000 seconds, bootstrap likelihood -3041.485236, best rearrangement setting 6
Bootstrap[731]: Time 1.000000 seconds, bootstrap likelihood -3123.850866, best rearrangement setting 13
Bootstrap[732]: Time 1.000000 seconds, bootstrap likelihood -3030.228760, best rearrangement setting 13
Bootstrap[733]: Time 2.000000 seconds, bootstrap likelihood -3007.097503, best rearrangement setting 8
Bootstrap[734]: Time 1.000000 seconds, bootstrap likelihood -3049.086466, best rearrangement setting 9
Bootstrap[735]: Time 1.000000 seconds, bootstrap likelihood -3050.824368, best rearrangement setting 10
Bootstrap[736]: Time 1.000000 seconds, bootstrap likelihood -2901.059579, best rearrangement setting 7
Bootstrap[737]: Time 2.000000 seconds, bootstrap likelihood -2959.322067, best rearrangement setting 5
Bootstrap[738]: Time 1.000000 seconds, bootstrap likelihood -3017.451127, best rearrangement setting 11
Bootstrap[739]: Time 1.000000 seconds, bootstrap likelihood -2992.541534, best rearrangement setting 11
Bootstrap[740]: Time 1.000000 seconds, bootstrap likelihood -3085.521741, best rearrangement setting 9
Bootstrap[741]: Time 2.000000 seconds, bootstrap likelihood -3137.690238, best rearrangement setting 8
Bootstrap[742]: Time 1.000000 seconds, bootstrap likelihood -2903.523641, best rearrangement setting 8
Bootstrap[743]: Time 1.000000 seconds, bootstrap likelihood -3132.366851, best rearrangement setting 11
Bootstrap[744]: Time 2.000000 seconds, bootstrap likelihood -3009.463819, best rearrangement setting 11
Bootstrap[745]: Time 1.000000 seconds, bootstrap likelihood -2981.523277, best rearrangement setting 7
Bootstrap[746]: Time 1.000000 seconds, bootstrap likelihood -3072.953593, best rearrangement setting 8
Bootstrap[747]: Time 1.000000 seconds, bootstrap likelihood -3065.079763, best rearrangement setting 12
Bootstrap[748]: Time 2.000000 seconds, bootstrap likelihood -3016.388813, best rearrangement setting 6
Bootstrap[749]: Time 1.000000 seconds, bootstrap likelihood -3047.622065, best rearrangement setting 6
Bootstrap[750]: Time 1.000000 seconds, bootstrap likelihood -3061.765177, best rearrangement setting 5
Bootstrap[751]: Time 1.000000 seconds, bootstrap likelihood -3097.282447, best rearrangement setting 15
Bootstrap[752]: Time 1.000000 seconds, bootstrap likelihood -3021.977965, best rearrangement setting 8
Bootstrap[753]: Time 2.000000 seconds, bootstrap likelihood -3042.466369, best rearrangement setting 9
Bootstrap[754]: Time 1.000000 seconds, bootstrap likelihood -2983.274152, best rearrangement setting 5
Bootstrap[755]: Time 1.000000 seconds, bootstrap likelihood -3178.167794, best rearrangement setting 11
Bootstrap[756]: Time 1.000000 seconds, bootstrap likelihood -2790.357321, best rearrangement setting 7
Bootstrap[757]: Time 2.000000 seconds, bootstrap likelihood -3142.119344, best rearrangement setting 9
Bootstrap[758]: Time 1.000000 seconds, bootstrap likelihood -3182.926102, best rearrangement setting 9
Bootstrap[759]: Time 2.000000 seconds, bootstrap likelihood -3009.353541, best rearrangement setting 8
Bootstrap[760]: Time 1.000000 seconds, bootstrap likelihood -3087.074618, best rearrangement setting 8
Bootstrap[761]: Time 2.000000 seconds, bootstrap likelihood -3115.696078, best rearrangement setting 6
Bootstrap[762]: Time 1.000000 seconds, bootstrap likelihood -3074.545178, best rearrangement setting 13
Bootstrap[763]: Time 1.000000 seconds, bootstrap likelihood -3018.623241, best rearrangement setting 10
Bootstrap[764]: Time 1.000000 seconds, bootstrap likelihood -3177.067501, best rearrangement setting 10
Bootstrap[765]: Time 2.000000 seconds, bootstrap likelihood -3098.656879, best rearrangement setting 8
Bootstrap[766]: Time 1.000000 seconds, bootstrap likelihood -3135.250579, best rearrangement setting 9
Bootstrap[767]: Time 1.000000 seconds, bootstrap likelihood -2977.408275, best rearrangement setting 12
Bootstrap[768]: Time 2.000000 seconds, bootstrap likelihood -2975.463726, best rearrangement setting 8
Bootstrap[769]: Time 1.000000 seconds, bootstrap likelihood -2949.969724, best rearrangement setting 9
Bootstrap[770]: Time 2.000000 seconds, bootstrap likelihood -2964.509158, best rearrangement setting 7
Bootstrap[771]: Time 1.000000 seconds, bootstrap likelihood -3038.366047, best rearrangement setting 7
Bootstrap[772]: Time 1.000000 seconds, bootstrap likelihood -2892.633484, best rearrangement setting 8
Bootstrap[773]: Time 1.000000 seconds, bootstrap likelihood -2969.216047, best rearrangement setting 14
Bootstrap[774]: Time 2.000000 seconds, bootstrap likelihood -2972.394617, best rearrangement setting 7
Bootstrap[775]: Time 1.000000 seconds, bootstrap likelihood -2971.672240, best rearrangement setting 15
Bootstrap[776]: Time 1.000000 seconds, bootstrap likelihood -2972.012479, best rearrangement setting 12
Bootstrap[777]: Time 1.000000 seconds, bootstrap likelihood -3052.281241, best rearrangement setting 11
Bootstrap[778]: Time 2.000000 seconds, bootstrap likelihood -3009.877830, best rearrangement setting 11
Bootstrap[779]: Time 1.000000 seconds, bootstrap likelihood -2896.770844, best rearrangement setting 13
Bootstrap[780]: Time 1.000000 seconds, bootstrap likelihood -3080.779963, best rearrangement setting 14
Bootstrap[781]: Time 2.000000 seconds, bootstrap likelihood -3102.069932, best rearrangement setting 7
Bootstrap[782]: Time 1.000000 seconds, bootstrap likelihood -3035.280906, best rearrangement setting 13
Bootstrap[783]: Time 1.000000 seconds, bootstrap likelihood -3056.501490, best rearrangement setting 13
Bootstrap[784]: Time 2.000000 seconds, bootstrap likelihood -3032.119745, best rearrangement setting 15
Bootstrap[785]: Time 1.000000 seconds, bootstrap likelihood -3219.111603, best rearrangement setting 6
Bootstrap[786]: Time 1.000000 seconds, bootstrap likelihood -3053.477332, best rearrangement setting 15
Bootstrap[787]: Time 2.000000 seconds, bootstrap likelihood -3008.788792, best rearrangement setting 11
Bootstrap[788]: Time 1.000000 seconds, bootstrap likelihood -2968.094680, best rearrangement setting 14
Bootstrap[789]: Time 1.000000 seconds, bootstrap likelihood -3003.216373, best rearrangement setting 11
Bootstrap[790]: Time 1.000000 seconds, bootstrap likelihood -2967.024696, best rearrangement setting 8
Bootstrap[791]: Time 2.000000 seconds, bootstrap likelihood -3002.651267, best rearrangement setting 9
Bootstrap[792]: Time 1.000000 seconds, bootstrap likelihood -3013.551199, best rearrangement setting 5
Bootstrap[793]: Time 1.000000 seconds, bootstrap likelihood -3033.956770, best rearrangement setting 12
Bootstrap[794]: Time 2.000000 seconds, bootstrap likelihood -2933.313010, best rearrangement setting 14
Bootstrap[795]: Time 1.000000 seconds, bootstrap likelihood -3018.453311, best rearrangement setting 7
Bootstrap[796]: Time 1.000000 seconds, bootstrap likelihood -2945.621318, best rearrangement setting 8
Bootstrap[797]: Time 2.000000 seconds, bootstrap likelihood -3004.412087, best rearrangement setting 12
Bootstrap[798]: Time 1.000000 seconds, bootstrap likelihood -3064.676512, best rearrangement setting 7
Bootstrap[799]: Time 1.000000 seconds, bootstrap likelihood -3027.784375, best rearrangement setting 14
Bootstrap[800]: Time 1.000000 seconds, bootstrap likelihood -3084.928844, best rearrangement setting 9
Bootstrap[801]: Time 2.000000 seconds, bootstrap likelihood -2986.583675, best rearrangement setting 8
Bootstrap[802]: Time 1.000000 seconds, bootstrap likelihood -2927.033105, best rearrangement setting 11
Bootstrap[803]: Time 2.000000 seconds, bootstrap likelihood -2993.363648, best rearrangement setting 13
Bootstrap[804]: Time 1.000000 seconds, bootstrap likelihood -3135.819497, best rearrangement setting 12
Bootstrap[805]: Time 2.000000 seconds, bootstrap likelihood -3062.935613, best rearrangement setting 8
Bootstrap[806]: Time 1.000000 seconds, bootstrap likelihood -3013.177300, best rearrangement setting 8
Bootstrap[807]: Time 1.000000 seconds, bootstrap likelihood -3061.687373, best rearrangement setting 8
Bootstrap[808]: Time 2.000000 seconds, bootstrap likelihood -3053.641437, best rearrangement setting 15
Bootstrap[809]: Time 1.000000 seconds, bootstrap likelihood -3073.915485, best rearrangement setting 9
Bootstrap[810]: Time 1.000000 seconds, bootstrap likelihood -3009.594136, best rearrangement setting 11
Bootstrap[811]: Time 2.000000 seconds, bootstrap likelihood -2913.574581, best rearrangement setting 11
Bootstrap[812]: Time 1.000000 seconds, bootstrap likelihood -3085.652057, best rearrangement setting 7
Bootstrap[813]: Time 1.000000 seconds, bootstrap likelihood -3021.319350, best rearrangement setting 11
Bootstrap[814]: Time 2.000000 seconds, bootstrap likelihood -2827.902773, best rearrangement setting 8
Bootstrap[815]: Time 1.000000 seconds, bootstrap likelihood -3166.353515, best rearrangement setting 8
Bootstrap[816]: Time 1.000000 seconds, bootstrap likelihood -3033.728410, best rearrangement setting 7
Bootstrap[817]: Time 2.000000 seconds, bootstrap likelihood -2995.392765, best rearrangement setting 9
Bootstrap[818]: Time 1.000000 seconds, bootstrap likelihood -2916.569862, best rearrangement setting 8
Bootstrap[819]: Time 1.000000 seconds, bootstrap likelihood -2967.580891, best rearrangement setting 9
Bootstrap[820]: Time 2.000000 seconds, bootstrap likelihood -2999.906228, best rearrangement setting 9
Bootstrap[821]: Time 1.000000 seconds, bootstrap likelihood -2947.778553, best rearrangement setting 10
Bootstrap[822]: Time 1.000000 seconds, bootstrap likelihood -3160.862305, best rearrangement setting 9
Bootstrap[823]: Time 1.000000 seconds, bootstrap likelihood -3170.726784, best rearrangement setting 15
Bootstrap[824]: Time 2.000000 seconds, bootstrap likelihood -2996.579676, best rearrangement setting 6
Bootstrap[825]: Time 1.000000 seconds, bootstrap likelihood -3050.315466, best rearrangement setting 13
Bootstrap[826]: Time 2.000000 seconds, bootstrap likelihood -2879.831989, best rearrangement setting 5
Bootstrap[827]: Time 1.000000 seconds, bootstrap likelihood -3045.727404, best rearrangement setting 9
Bootstrap[828]: Time 1.000000 seconds, bootstrap likelihood -2960.932345, best rearrangement setting 9
Bootstrap[829]: Time 1.000000 seconds, bootstrap likelihood -2912.043743, best rearrangement setting 15
Bootstrap[830]: Time 1.000000 seconds, bootstrap likelihood -3014.454706, best rearrangement setting 15
Bootstrap[831]: Time 1.000000 seconds, bootstrap likelihood -3027.856677, best rearrangement setting 14
Bootstrap[832]: Time 2.000000 seconds, bootstrap likelihood -3091.433269, best rearrangement setting 5
Bootstrap[833]: Time 1.000000 seconds, bootstrap likelihood -3017.411373, best rearrangement setting 10
Bootstrap[834]: Time 1.000000 seconds, bootstrap likelihood -3059.591018, best rearrangement setting 15
Bootstrap[835]: Time 1.000000 seconds, bootstrap likelihood -2966.144728, best rearrangement setting 14
Bootstrap[836]: Time 2.000000 seconds, bootstrap likelihood -2982.205414, best rearrangement setting 5
Bootstrap[837]: Time 1.000000 seconds, bootstrap likelihood -2958.222720, best rearrangement setting 6
Bootstrap[838]: Time 1.000000 seconds, bootstrap likelihood -2942.335355, best rearrangement setting 7
Bootstrap[839]: Time 2.000000 seconds, bootstrap likelihood -2986.652255, best rearrangement setting 6
Bootstrap[840]: Time 1.000000 seconds, bootstrap likelihood -3155.433351, best rearrangement setting 13
Bootstrap[841]: Time 2.000000 seconds, bootstrap likelihood -3113.768825, best rearrangement setting 15
Bootstrap[842]: Time 1.000000 seconds, bootstrap likelihood -2963.274116, best rearrangement setting 5
Bootstrap[843]: Time 1.000000 seconds, bootstrap likelihood -2954.953231, best rearrangement setting 12
Bootstrap[844]: Time 1.000000 seconds, bootstrap likelihood -3028.548421, best rearrangement setting 11
Bootstrap[845]: Time 2.000000 seconds, bootstrap likelihood -3050.120602, best rearrangement setting 6
Bootstrap[846]: Time 1.000000 seconds, bootstrap likelihood -3000.402381, best rearrangement setting 7
Bootstrap[847]: Time 1.000000 seconds, bootstrap likelihood -2947.842017, best rearrangement setting 7
Bootstrap[848]: Time 2.000000 seconds, bootstrap likelihood -3014.076149, best rearrangement setting 9
Bootstrap[849]: Time 1.000000 seconds, bootstrap likelihood -3015.532595, best rearrangement setting 15
Bootstrap[850]: Time 1.000000 seconds, bootstrap likelihood -2971.303548, best rearrangement setting 10
Bootstrap[851]: Time 1.000000 seconds, bootstrap likelihood -2996.862696, best rearrangement setting 5
Bootstrap[852]: Time 2.000000 seconds, bootstrap likelihood -3024.481214, best rearrangement setting 15
Bootstrap[853]: Time 1.000000 seconds, bootstrap likelihood -3108.423057, best rearrangement setting 12
Bootstrap[854]: Time 2.000000 seconds, bootstrap likelihood -3065.593609, best rearrangement setting 13
Bootstrap[855]: Time 1.000000 seconds, bootstrap likelihood -3157.040298, best rearrangement setting 14
Bootstrap[856]: Time 1.000000 seconds, bootstrap likelihood -2994.953540, best rearrangement setting 14
Bootstrap[857]: Time 1.000000 seconds, bootstrap likelihood -3150.143684, best rearrangement setting 5
Bootstrap[858]: Time 2.000000 seconds, bootstrap likelihood -2811.011925, best rearrangement setting 8
Bootstrap[859]: Time 1.000000 seconds, bootstrap likelihood -2967.381917, best rearrangement setting 11
Bootstrap[860]: Time 1.000000 seconds, bootstrap likelihood -3006.882378, best rearrangement setting 11
Bootstrap[861]: Time 2.000000 seconds, bootstrap likelihood -3015.315226, best rearrangement setting 7
Bootstrap[862]: Time 1.000000 seconds, bootstrap likelihood -2964.914011, best rearrangement setting 15
Bootstrap[863]: Time 2.000000 seconds, bootstrap likelihood -3176.519779, best rearrangement setting 14
Bootstrap[864]: Time 1.000000 seconds, bootstrap likelihood -2923.742558, best rearrangement setting 11
Bootstrap[865]: Time 1.000000 seconds, bootstrap likelihood -2981.820992, best rearrangement setting 12
Bootstrap[866]: Time 2.000000 seconds, bootstrap likelihood -3132.768484, best rearrangement setting 10
Bootstrap[867]: Time 1.000000 seconds, bootstrap likelihood -3024.932084, best rearrangement setting 7
Bootstrap[868]: Time 1.000000 seconds, bootstrap likelihood -2916.800581, best rearrangement setting 15
Bootstrap[869]: Time 1.000000 seconds, bootstrap likelihood -2962.450859, best rearrangement setting 8
Bootstrap[870]: Time 2.000000 seconds, bootstrap likelihood -3072.894451, best rearrangement setting 14
Bootstrap[871]: Time 1.000000 seconds, bootstrap likelihood -2851.407795, best rearrangement setting 5
Bootstrap[872]: Time 1.000000 seconds, bootstrap likelihood -3008.164591, best rearrangement setting 7
Bootstrap[873]: Time 2.000000 seconds, bootstrap likelihood -3053.020648, best rearrangement setting 12
Bootstrap[874]: Time 1.000000 seconds, bootstrap likelihood -2971.623017, best rearrangement setting 8
Bootstrap[875]: Time 1.000000 seconds, bootstrap likelihood -2900.481161, best rearrangement setting 11
Bootstrap[876]: Time 2.000000 seconds, bootstrap likelihood -3054.762521, best rearrangement setting 9
Bootstrap[877]: Time 1.000000 seconds, bootstrap likelihood -3013.872536, best rearrangement setting 7
Bootstrap[878]: Time 1.000000 seconds, bootstrap likelihood -2953.275533, best rearrangement setting 11
Bootstrap[879]: Time 2.000000 seconds, bootstrap likelihood -3077.663419, best rearrangement setting 15
Bootstrap[880]: Time 1.000000 seconds, bootstrap likelihood -2936.242968, best rearrangement setting 15
Bootstrap[881]: Time 1.000000 seconds, bootstrap likelihood -2877.617838, best rearrangement setting 15
Bootstrap[882]: Time 1.000000 seconds, bootstrap likelihood -2974.024457, best rearrangement setting 15
Bootstrap[883]: Time 2.000000 seconds, bootstrap likelihood -2985.166393, best rearrangement setting 15
Bootstrap[884]: Time 1.000000 seconds, bootstrap likelihood -3156.276561, best rearrangement setting 6
Bootstrap[885]: Time 1.000000 seconds, bootstrap likelihood -2884.405655, best rearrangement setting 10
Bootstrap[886]: Time 2.000000 seconds, bootstrap likelihood -3116.287656, best rearrangement setting 5
Bootstrap[887]: Time 1.000000 seconds, bootstrap likelihood -3039.282080, best rearrangement setting 8
Bootstrap[888]: Time 2.000000 seconds, bootstrap likelihood -2902.595977, best rearrangement setting 6
Bootstrap[889]: Time 1.000000 seconds, bootstrap likelihood -3132.809739, best rearrangement setting 15
Bootstrap[890]: Time 1.000000 seconds, bootstrap likelihood -2910.565375, best rearrangement setting 15
Bootstrap[891]: Time 2.000000 seconds, bootstrap likelihood -3155.074257, best rearrangement setting 8
Bootstrap[892]: Time 1.000000 seconds, bootstrap likelihood -2958.290331, best rearrangement setting 12
Bootstrap[893]: Time 1.000000 seconds, bootstrap likelihood -3016.144744, best rearrangement setting 7
Bootstrap[894]: Time 2.000000 seconds, bootstrap likelihood -3022.008208, best rearrangement setting 13
Bootstrap[895]: Time 1.000000 seconds, bootstrap likelihood -3022.617446, best rearrangement setting 14
Bootstrap[896]: Time 1.000000 seconds, bootstrap likelihood -3017.692601, best rearrangement setting 7
Bootstrap[897]: Time 2.000000 seconds, bootstrap likelihood -3093.947423, best rearrangement setting 14
Bootstrap[898]: Time 1.000000 seconds, bootstrap likelihood -3088.434646, best rearrangement setting 14
Bootstrap[899]: Time 2.000000 seconds, bootstrap likelihood -3013.522501, best rearrangement setting 11
Bootstrap[900]: Time 1.000000 seconds, bootstrap likelihood -2926.367533, best rearrangement setting 10
Bootstrap[901]: Time 1.000000 seconds, bootstrap likelihood -2957.012483, best rearrangement setting 11
Bootstrap[902]: Time 2.000000 seconds, bootstrap likelihood -2941.347060, best rearrangement setting 9
Bootstrap[903]: Time 1.000000 seconds, bootstrap likelihood -3072.252980, best rearrangement setting 12
Bootstrap[904]: Time 1.000000 seconds, bootstrap likelihood -2992.439620, best rearrangement setting 6
Bootstrap[905]: Time 2.000000 seconds, bootstrap likelihood -2908.469546, best rearrangement setting 15
Bootstrap[906]: Time 1.000000 seconds, bootstrap likelihood -3131.621420, best rearrangement setting 12
Bootstrap[907]: Time 1.000000 seconds, bootstrap likelihood -2978.526123, best rearrangement setting 12
Bootstrap[908]: Time 1.000000 seconds, bootstrap likelihood -2985.117269, best rearrangement setting 14
Bootstrap[909]: Time 2.000000 seconds, bootstrap likelihood -3039.271444, best rearrangement setting 14
Bootstrap[910]: Time 1.000000 seconds, bootstrap likelihood -3073.750462, best rearrangement setting 10
Bootstrap[911]: Time 2.000000 seconds, bootstrap likelihood -2838.626707, best rearrangement setting 7
Bootstrap[912]: Time 1.000000 seconds, bootstrap likelihood -2977.435456, best rearrangement setting 14
Bootstrap[913]: Time 2.000000 seconds, bootstrap likelihood -2976.215877, best rearrangement setting 7
Bootstrap[914]: Time 1.000000 seconds, bootstrap likelihood -2949.051386, best rearrangement setting 8
Bootstrap[915]: Time 1.000000 seconds, bootstrap likelihood -3069.051752, best rearrangement setting 7
Bootstrap[916]: Time 2.000000 seconds, bootstrap likelihood -3059.078849, best rearrangement setting 12
Bootstrap[917]: Time 1.000000 seconds, bootstrap likelihood -3096.645600, best rearrangement setting 13
Bootstrap[918]: Time 1.000000 seconds, bootstrap likelihood -2954.486701, best rearrangement setting 5
Bootstrap[919]: Time 2.000000 seconds, bootstrap likelihood -2880.748961, best rearrangement setting 10
Bootstrap[920]: Time 1.000000 seconds, bootstrap likelihood -2941.573505, best rearrangement setting 13
Bootstrap[921]: Time 2.000000 seconds, bootstrap likelihood -2950.001735, best rearrangement setting 11
Bootstrap[922]: Time 1.000000 seconds, bootstrap likelihood -2951.576372, best rearrangement setting 11
Bootstrap[923]: Time 1.000000 seconds, bootstrap likelihood -3119.995440, best rearrangement setting 6
Bootstrap[924]: Time 2.000000 seconds, bootstrap likelihood -2875.232239, best rearrangement setting 8
Bootstrap[925]: Time 1.000000 seconds, bootstrap likelihood -2924.920462, best rearrangement setting 7
Bootstrap[926]: Time 1.000000 seconds, bootstrap likelihood -3064.631026, best rearrangement setting 9
Bootstrap[927]: Time 1.000000 seconds, bootstrap likelihood -3049.710814, best rearrangement setting 7
Bootstrap[928]: Time 1.000000 seconds, bootstrap likelihood -2989.992288, best rearrangement setting 15
Bootstrap[929]: Time 1.000000 seconds, bootstrap likelihood -3110.392230, best rearrangement setting 11
Bootstrap[930]: Time 1.000000 seconds, bootstrap likelihood -2921.550285, best rearrangement setting 15
Bootstrap[931]: Time 2.000000 seconds, bootstrap likelihood -3029.995508, best rearrangement setting 5
Bootstrap[932]: Time 1.000000 seconds, bootstrap likelihood -2911.609617, best rearrangement setting 13
Bootstrap[933]: Time 1.000000 seconds, bootstrap likelihood -2990.503526, best rearrangement setting 14
Bootstrap[934]: Time 2.000000 seconds, bootstrap likelihood -3026.524952, best rearrangement setting 8
Bootstrap[935]: Time 1.000000 seconds, bootstrap likelihood -2901.849055, best rearrangement setting 13
Bootstrap[936]: Time 1.000000 seconds, bootstrap likelihood -3064.274408, best rearrangement setting 8
Bootstrap[937]: Time 2.000000 seconds, bootstrap likelihood -2861.038113, best rearrangement setting 10
Bootstrap[938]: Time 1.000000 seconds, bootstrap likelihood -2897.247035, best rearrangement setting 15
Bootstrap[939]: Time 1.000000 seconds, bootstrap likelihood -2861.640042, best rearrangement setting 13
Bootstrap[940]: Time 2.000000 seconds, bootstrap likelihood -3040.197500, best rearrangement setting 14
Bootstrap[941]: Time 1.000000 seconds, bootstrap likelihood -2985.041881, best rearrangement setting 10
Bootstrap[942]: Time 2.000000 seconds, bootstrap likelihood -3082.567805, best rearrangement setting 13
Bootstrap[943]: Time 1.000000 seconds, bootstrap likelihood -2963.610666, best rearrangement setting 13
Bootstrap[944]: Time 1.000000 seconds, bootstrap likelihood -3112.129342, best rearrangement setting 5
Bootstrap[945]: Time 1.000000 seconds, bootstrap likelihood -2886.280934, best rearrangement setting 8
Bootstrap[946]: Time 2.000000 seconds, bootstrap likelihood -2819.020352, best rearrangement setting 13
Bootstrap[947]: Time 1.000000 seconds, bootstrap likelihood -2958.514215, best rearrangement setting 12
Bootstrap[948]: Time 1.000000 seconds, bootstrap likelihood -2968.654712, best rearrangement setting 15
Bootstrap[949]: Time 1.000000 seconds, bootstrap likelihood -2991.781156, best rearrangement setting 14
Bootstrap[950]: Time 1.000000 seconds, bootstrap likelihood -3099.476398, best rearrangement setting 5
Bootstrap[951]: Time 1.000000 seconds, bootstrap likelihood -3017.884068, best rearrangement setting 10
Bootstrap[952]: Time 2.000000 seconds, bootstrap likelihood -3060.774436, best rearrangement setting 8
Bootstrap[953]: Time 1.000000 seconds, bootstrap likelihood -3048.100465, best rearrangement setting 10
Bootstrap[954]: Time 1.000000 seconds, bootstrap likelihood -3083.296374, best rearrangement setting 7
Bootstrap[955]: Time 2.000000 seconds, bootstrap likelihood -2967.032012, best rearrangement setting 13
Bootstrap[956]: Time 1.000000 seconds, bootstrap likelihood -3110.011000, best rearrangement setting 13
Bootstrap[957]: Time 1.000000 seconds, bootstrap likelihood -2951.721648, best rearrangement setting 5
Bootstrap[958]: Time 1.000000 seconds, bootstrap likelihood -2978.281128, best rearrangement setting 6
Bootstrap[959]: Time 2.000000 seconds, bootstrap likelihood -2926.676944, best rearrangement setting 5
Bootstrap[960]: Time 1.000000 seconds, bootstrap likelihood -3128.839689, best rearrangement setting 11
Bootstrap[961]: Time 2.000000 seconds, bootstrap likelihood -3023.821358, best rearrangement setting 6
Bootstrap[962]: Time 1.000000 seconds, bootstrap likelihood -3006.609306, best rearrangement setting 15
Bootstrap[963]: Time 1.000000 seconds, bootstrap likelihood -2991.303800, best rearrangement setting 8
Bootstrap[964]: Time 2.000000 seconds, bootstrap likelihood -3201.689211, best rearrangement setting 11
Bootstrap[965]: Time 1.000000 seconds, bootstrap likelihood -3168.874924, best rearrangement setting 5
Bootstrap[966]: Time 1.000000 seconds, bootstrap likelihood -3142.571402, best rearrangement setting 11
Bootstrap[967]: Time 2.000000 seconds, bootstrap likelihood -3006.474240, best rearrangement setting 15
Bootstrap[968]: Time 1.000000 seconds, bootstrap likelihood -3087.385279, best rearrangement setting 5
Bootstrap[969]: Time 1.000000 seconds, bootstrap likelihood -3054.557191, best rearrangement setting 11
Bootstrap[970]: Time 1.000000 seconds, bootstrap likelihood -3108.771580, best rearrangement setting 7
Bootstrap[971]: Time 2.000000 seconds, bootstrap likelihood -2921.798166, best rearrangement setting 9
Bootstrap[972]: Time 1.000000 seconds, bootstrap likelihood -2897.024526, best rearrangement setting 7
Bootstrap[973]: Time 1.000000 seconds, bootstrap likelihood -3089.197774, best rearrangement setting 8
Bootstrap[974]: Time 1.000000 seconds, bootstrap likelihood -2964.302197, best rearrangement setting 8
Bootstrap[975]: Time 2.000000 seconds, bootstrap likelihood -3019.487128, best rearrangement setting 8
Bootstrap[976]: Time 1.000000 seconds, bootstrap likelihood -2932.797018, best rearrangement setting 6
Bootstrap[977]: Time 1.000000 seconds, bootstrap likelihood -2937.034835, best rearrangement setting 6
Bootstrap[978]: Time 1.000000 seconds, bootstrap likelihood -3007.375648, best rearrangement setting 13
Bootstrap[979]: Time 2.000000 seconds, bootstrap likelihood -3006.939120, best rearrangement setting 7
Bootstrap[980]: Time 1.000000 seconds, bootstrap likelihood -2997.229571, best rearrangement setting 8
Bootstrap[981]: Time 1.000000 seconds, bootstrap likelihood -3007.446418, best rearrangement setting 15
Bootstrap[982]: Time 1.000000 seconds, bootstrap likelihood -2910.441463, best rearrangement setting 10
Bootstrap[983]: Time 2.000000 seconds, bootstrap likelihood -2921.894439, best rearrangement setting 12
Bootstrap[984]: Time 1.000000 seconds, bootstrap likelihood -3032.564845, best rearrangement setting 8
Bootstrap[985]: Time 1.000000 seconds, bootstrap likelihood -3099.300833, best rearrangement setting 12
Bootstrap[986]: Time 1.000000 seconds, bootstrap likelihood -2993.031368, best rearrangement setting 14
Bootstrap[987]: Time 2.000000 seconds, bootstrap likelihood -3059.188524, best rearrangement setting 14
Bootstrap[988]: Time 1.000000 seconds, bootstrap likelihood -2954.776127, best rearrangement setting 9
Bootstrap[989]: Time 1.000000 seconds, bootstrap likelihood -3025.096159, best rearrangement setting 14
Bootstrap[990]: Time 2.000000 seconds, bootstrap likelihood -2972.285682, best rearrangement setting 11
Bootstrap[991]: Time 1.000000 seconds, bootstrap likelihood -2909.522047, best rearrangement setting 11
Bootstrap[992]: Time 1.000000 seconds, bootstrap likelihood -3008.613369, best rearrangement setting 12
Bootstrap[993]: Time 1.000000 seconds, bootstrap likelihood -2998.841550, best rearrangement setting 7
Bootstrap[994]: Time 1.000000 seconds, bootstrap likelihood -3154.897380, best rearrangement setting 11
Bootstrap[995]: Time 1.000000 seconds, bootstrap likelihood -2965.577976, best rearrangement setting 10
Bootstrap[996]: Time 2.000000 seconds, bootstrap likelihood -2984.668608, best rearrangement setting 11
Bootstrap[997]: Time 1.000000 seconds, bootstrap likelihood -2986.324879, best rearrangement setting 7
Bootstrap[998]: Time 2.000000 seconds, bootstrap likelihood -3131.403140, best rearrangement setting 9
Bootstrap[999]: Time 1.000000 seconds, bootstrap likelihood -3131.838273, best rearrangement setting 5


Rapid BS search did not converge after 1000 replicates with MRE-based Bootstopping criterion
WRF Average of 100 random splits: 2.407640
Overall Time for 1000 Rapid Bootstraps -2293.000000 seconds
Average Time per Rapid Bootstrap -2.293000 seconds

Starting ML Search ...

Fast ML optimization finished

Fast ML search Time: 69.000000 seconds

Slow ML Search 0 Likelihood: -3447.202596
Slow ML Search 1 Likelihood: -3447.202227
Slow ML Search 2 Likelihood: -3447.202490
Slow ML Search 3 Likelihood: -3447.202542
Slow ML Search 4 Likelihood: -3447.202575
Slow ML Search 5 Likelihood: -3447.202716
Slow ML Search 6 Likelihood: -3447.196926
Slow ML Search 7 Likelihood: -3447.196942
Slow ML Search 8 Likelihood: -3447.196991
Slow ML Search 9 Likelihood: -3447.202804
Slow ML optimization finished

Slow ML search Time: 34.000000 seconds
Thorough ML search Time: 4.000000 seconds

Final ML Optimization Likelihood: -3447.195156

Model Information:

Model Parameters of Partition 0, Name: rbcL1st, Type of Data: DNA
alpha: 0.020013
Tree-Length: 0.294772
rate A <-> C: 0.818138
rate A <-> G: 0.561763
rate A <-> T: 0.117056
rate C <-> G: 0.420695
rate C <-> T: 1.549607
rate G <-> T: 1.000000

freq pi(A): 0.235398
freq pi(C): 0.194027
freq pi(G): 0.371755
freq pi(T): 0.198821

Model Parameters of Partition 1, Name: rbcL1st, Type of Data: DNA
alpha: 0.020013
Tree-Length: 0.294772
rate A <-> C: 0.123215
rate A <-> G: 0.249575
rate A <-> T: 0.131325
rate C <-> G: 0.103619
rate C <-> T: 0.335037
rate G <-> T: 1.000000

freq pi(A): 0.310762
freq pi(C): 0.241556
freq pi(G): 0.195288
freq pi(T): 0.252394

Model Parameters of Partition 2, Name: rbcL1st, Type of Data: DNA
alpha: 0.711582
Tree-Length: 0.294772
rate A <-> C: 3.087079
rate A <-> G: 7.618932
rate A <-> T: 0.146561
rate C <-> G: 1.482361
rate C <-> T: 6.470145
rate G <-> T: 1.000000

freq pi(A): 0.275192
freq pi(C): 0.161551
freq pi(G): 0.140966
freq pi(T): 0.422291


ML search took 107.000000 secs or 0.029722 hours

Combined Bootstrap and ML search took -2186.000000 secs or -0.607222 hours

Drawing Bootstrap Support Values on best-scoring ML tree ...

Program execution info written to C:\PhyloProgs\RAxML\RAxML_info.conc.red.rbcL
All 1000 bootstrapped trees written to: C:\PhyloProgs\RAxML\RAxML_bootstrap.conc.red.rbcL

Best-scoring ML tree written to: C:\PhyloProgs\RAxML\RAxML_bestTree.conc.red.rbcL

Best-scoring ML tree with support values written to: C:\PhyloProgs\RAxML\RAxML_bipartitions.conc.red.rbcL

Best-scoring ML tree with support values as branch labels written to: C:\PhyloProgs\RAxML\RAxML_bipartitionsBranchLabels.conc.red.rbcL

Overall execution time for full ML analysis: -2186.000000 secs or -0.607222 hours or -0.025301 days
