# Supplementary material for: Evolution of pollen morphology in Loranthaceae
Source: Grana. 2017 Feb 20;57(1-2):16–116. doi: 10.1080/00173134.2016.1261939 (PMC5771552; doi:10.1080/00173134.2016.1261939)
Supplement: Grimsson et al. Online supplementary material [file SGRA_A_1261939_SM9964.zip › ML/RAxML_info.conc.red.trnLi]

This is RAxML version 7.2.6 released by Alexandros Stamatakis in February 2010.

With greatly appreciated code contributions by:
Andre Aberer (TUM)
Simon Berger (TUM)
John Cazes (TACC)
Michael Ott (TUM)
Nick Pattengale (UNM)
Wayne Pfeiffer (SDSC)


Alignment has 136 distinct alignment patterns

Proportion of gaps and completely undetermined characters in this alignment: 2.60%

RAxML rapid bootstrapping and subsequent ML search

Using 1 distinct models/data partitions with joint branch length optimization


Executing 1000 rapid bootstrap inferences and thereafter a thorough ML search 

All free model parameters will be estimated by RAxML
ML estimate of 25 per site rate categories

Likelihood of final tree will be evaluated and optimized under GAMMA

GAMMA Model parameters will be estimated up to an accuracy of 0.1000000000 Log Likelihood units

Partition: 0
Alignment Patterns: 136
Name: No Name Provided
DataType: DNA
Substitution Matrix: GTR


RAxML was called as follows:

raxmlHPC -s conc.red.epf.4_trnLi -m GTRCAT -n conc.red.trnLi -f a -x 65489 -# autoMRE 


Time for BS model parameter optimization 0.000000
Bootstrap[0]: Time 1.000000 seconds, bootstrap likelihood -817.410489, best rearrangement setting 9
Bootstrap[1]: Time 0.000000 seconds, bootstrap likelihood -857.786512, best rearrangement setting 6
Bootstrap[2]: Time 1.000000 seconds, bootstrap likelihood -938.878474, best rearrangement setting 14
Bootstrap[3]: Time 0.000000 seconds, bootstrap likelihood -853.016312, best rearrangement setting 6
Bootstrap[4]: Time 0.000000 seconds, bootstrap likelihood -857.045286, best rearrangement setting 7
Bootstrap[5]: Time 1.000000 seconds, bootstrap likelihood -816.356585, best rearrangement setting 14
Bootstrap[6]: Time 1.000000 seconds, bootstrap likelihood -854.435899, best rearrangement setting 7
Bootstrap[7]: Time 0.000000 seconds, bootstrap likelihood -829.927754, best rearrangement setting 15
Bootstrap[8]: Time 1.000000 seconds, bootstrap likelihood -933.321964, best rearrangement setting 7
Bootstrap[9]: Time 0.000000 seconds, bootstrap likelihood -853.221425, best rearrangement setting 7
Bootstrap[10]: Time 1.000000 seconds, bootstrap likelihood -869.673268, best rearrangement setting 5
Bootstrap[11]: Time 0.000000 seconds, bootstrap likelihood -907.912871, best rearrangement setting 12
Bootstrap[12]: Time 0.000000 seconds, bootstrap likelihood -769.882046, best rearrangement setting 12
Bootstrap[13]: Time 1.000000 seconds, bootstrap likelihood -872.503838, best rearrangement setting 11
Bootstrap[14]: Time 1.000000 seconds, bootstrap likelihood -896.935345, best rearrangement setting 14
Bootstrap[15]: Time 0.000000 seconds, bootstrap likelihood -749.108261, best rearrangement setting 6
Bootstrap[16]: Time 1.000000 seconds, bootstrap likelihood -860.311093, best rearrangement setting 15
Bootstrap[17]: Time 0.000000 seconds, bootstrap likelihood -951.463750, best rearrangement setting 9
Bootstrap[18]: Time 1.000000 seconds, bootstrap likelihood -816.611679, best rearrangement setting 15
Bootstrap[19]: Time 0.000000 seconds, bootstrap likelihood -876.779930, best rearrangement setting 9
Bootstrap[20]: Time 1.000000 seconds, bootstrap likelihood -947.645166, best rearrangement setting 11
Bootstrap[21]: Time 0.000000 seconds, bootstrap likelihood -983.784436, best rearrangement setting 6
Bootstrap[22]: Time 1.000000 seconds, bootstrap likelihood -848.163365, best rearrangement setting 14
Bootstrap[23]: Time 0.000000 seconds, bootstrap likelihood -772.876973, best rearrangement setting 6
Bootstrap[24]: Time 0.000000 seconds, bootstrap likelihood -824.814906, best rearrangement setting 7
Bootstrap[25]: Time 1.000000 seconds, bootstrap likelihood -902.682845, best rearrangement setting 13
Bootstrap[26]: Time 0.000000 seconds, bootstrap likelihood -842.171234, best rearrangement setting 8
Bootstrap[27]: Time 0.000000 seconds, bootstrap likelihood -950.386769, best rearrangement setting 15
Bootstrap[28]: Time 1.000000 seconds, bootstrap likelihood -903.173955, best rearrangement setting 10
Bootstrap[29]: Time 0.000000 seconds, bootstrap likelihood -814.036435, best rearrangement setting 6
Bootstrap[30]: Time 1.000000 seconds, bootstrap likelihood -906.655593, best rearrangement setting 11
Bootstrap[31]: Time 0.000000 seconds, bootstrap likelihood -921.519076, best rearrangement setting 13
Bootstrap[32]: Time 0.000000 seconds, bootstrap likelihood -860.191412, best rearrangement setting 9
Bootstrap[33]: Time 1.000000 seconds, bootstrap likelihood -913.567724, best rearrangement setting 5
Bootstrap[34]: Time 0.000000 seconds, bootstrap likelihood -799.750071, best rearrangement setting 11
Bootstrap[35]: Time 1.000000 seconds, bootstrap likelihood -1004.876002, best rearrangement setting 15
Bootstrap[36]: Time 0.000000 seconds, bootstrap likelihood -942.197258, best rearrangement setting 6
Bootstrap[37]: Time 1.000000 seconds, bootstrap likelihood -1014.971683, best rearrangement setting 5
Bootstrap[38]: Time 0.000000 seconds, bootstrap likelihood -842.578165, best rearrangement setting 9
Bootstrap[39]: Time 1.000000 seconds, bootstrap likelihood -816.546795, best rearrangement setting 7
Bootstrap[40]: Time 0.000000 seconds, bootstrap likelihood -884.915194, best rearrangement setting 13
Bootstrap[41]: Time 0.000000 seconds, bootstrap likelihood -798.062430, best rearrangement setting 14
Bootstrap[42]: Time 1.000000 seconds, bootstrap likelihood -891.781581, best rearrangement setting 11
Bootstrap[43]: Time 0.000000 seconds, bootstrap likelihood -947.352173, best rearrangement setting 6
Bootstrap[44]: Time 1.000000 seconds, bootstrap likelihood -971.246452, best rearrangement setting 14
Bootstrap[45]: Time 0.000000 seconds, bootstrap likelihood -911.198644, best rearrangement setting 11
Bootstrap[46]: Time 1.000000 seconds, bootstrap likelihood -863.213008, best rearrangement setting 9
Bootstrap[47]: Time 0.000000 seconds, bootstrap likelihood -969.429345, best rearrangement setting 9
Bootstrap[48]: Time 0.000000 seconds, bootstrap likelihood -902.478951, best rearrangement setting 15
Bootstrap[49]: Time 1.000000 seconds, bootstrap likelihood -845.727641, best rearrangement setting 14
Bootstrap[50]: Time 0.000000 seconds, bootstrap likelihood -855.041778, best rearrangement setting 14
Bootstrap[51]: Time 1.000000 seconds, bootstrap likelihood -909.021576, best rearrangement setting 6
Bootstrap[52]: Time 0.000000 seconds, bootstrap likelihood -961.111313, best rearrangement setting 7
Bootstrap[53]: Time 1.000000 seconds, bootstrap likelihood -965.750556, best rearrangement setting 12
Bootstrap[54]: Time 0.000000 seconds, bootstrap likelihood -932.994435, best rearrangement setting 14
Bootstrap[55]: Time 0.000000 seconds, bootstrap likelihood -913.693606, best rearrangement setting 10
Bootstrap[56]: Time 1.000000 seconds, bootstrap likelihood -866.898903, best rearrangement setting 6
Bootstrap[57]: Time 0.000000 seconds, bootstrap likelihood -919.138010, best rearrangement setting 14
Bootstrap[58]: Time 1.000000 seconds, bootstrap likelihood -870.318197, best rearrangement setting 8
Bootstrap[59]: Time 0.000000 seconds, bootstrap likelihood -958.772995, best rearrangement setting 8
Bootstrap[60]: Time 0.000000 seconds, bootstrap likelihood -822.685745, best rearrangement setting 10
Bootstrap[61]: Time 1.000000 seconds, bootstrap likelihood -903.324803, best rearrangement setting 8
Bootstrap[62]: Time 0.000000 seconds, bootstrap likelihood -920.702835, best rearrangement setting 8
Bootstrap[63]: Time 1.000000 seconds, bootstrap likelihood -957.837503, best rearrangement setting 6
Bootstrap[64]: Time 0.000000 seconds, bootstrap likelihood -885.632948, best rearrangement setting 14
Bootstrap[65]: Time 0.000000 seconds, bootstrap likelihood -906.146926, best rearrangement setting 5
Bootstrap[66]: Time 1.000000 seconds, bootstrap likelihood -823.782261, best rearrangement setting 12
Bootstrap[67]: Time 0.000000 seconds, bootstrap likelihood -877.851010, best rearrangement setting 6
Bootstrap[68]: Time 1.000000 seconds, bootstrap likelihood -857.718968, best rearrangement setting 7
Bootstrap[69]: Time 0.000000 seconds, bootstrap likelihood -897.355032, best rearrangement setting 6
Bootstrap[70]: Time 0.000000 seconds, bootstrap likelihood -852.425549, best rearrangement setting 8
Bootstrap[71]: Time 1.000000 seconds, bootstrap likelihood -890.578837, best rearrangement setting 8
Bootstrap[72]: Time 0.000000 seconds, bootstrap likelihood -774.593694, best rearrangement setting 15
Bootstrap[73]: Time 1.000000 seconds, bootstrap likelihood -832.958822, best rearrangement setting 9
Bootstrap[74]: Time 0.000000 seconds, bootstrap likelihood -883.911968, best rearrangement setting 8
Bootstrap[75]: Time 1.000000 seconds, bootstrap likelihood -911.546926, best rearrangement setting 9
Bootstrap[76]: Time 0.000000 seconds, bootstrap likelihood -870.661750, best rearrangement setting 9
Bootstrap[77]: Time 1.000000 seconds, bootstrap likelihood -950.555201, best rearrangement setting 15
Bootstrap[78]: Time 0.000000 seconds, bootstrap likelihood -972.561766, best rearrangement setting 9
Bootstrap[79]: Time 0.000000 seconds, bootstrap likelihood -884.305352, best rearrangement setting 13
Bootstrap[80]: Time 1.000000 seconds, bootstrap likelihood -967.119755, best rearrangement setting 8
Bootstrap[81]: Time 0.000000 seconds, bootstrap likelihood -851.107310, best rearrangement setting 8
Bootstrap[82]: Time 1.000000 seconds, bootstrap likelihood -926.416976, best rearrangement setting 6
Bootstrap[83]: Time 0.000000 seconds, bootstrap likelihood -858.756863, best rearrangement setting 13
Bootstrap[84]: Time 1.000000 seconds, bootstrap likelihood -824.296372, best rearrangement setting 5
Bootstrap[85]: Time 0.000000 seconds, bootstrap likelihood -867.915619, best rearrangement setting 7
Bootstrap[86]: Time 0.000000 seconds, bootstrap likelihood -818.189515, best rearrangement setting 10
Bootstrap[87]: Time 1.000000 seconds, bootstrap likelihood -931.505491, best rearrangement setting 13
Bootstrap[88]: Time 0.000000 seconds, bootstrap likelihood -942.134031, best rearrangement setting 14
Bootstrap[89]: Time 1.000000 seconds, bootstrap likelihood -945.891003, best rearrangement setting 13
Bootstrap[90]: Time 0.000000 seconds, bootstrap likelihood -935.156048, best rearrangement setting 7
Bootstrap[91]: Time 0.000000 seconds, bootstrap likelihood -955.988754, best rearrangement setting 8
Bootstrap[92]: Time 1.000000 seconds, bootstrap likelihood -868.003588, best rearrangement setting 5
Bootstrap[93]: Time 0.000000 seconds, bootstrap likelihood -889.351989, best rearrangement setting 14
Bootstrap[94]: Time 1.000000 seconds, bootstrap likelihood -882.157912, best rearrangement setting 11
Bootstrap[95]: Time 0.000000 seconds, bootstrap likelihood -877.654065, best rearrangement setting 11
Bootstrap[96]: Time 1.000000 seconds, bootstrap likelihood -800.044441, best rearrangement setting 13
Bootstrap[97]: Time 0.000000 seconds, bootstrap likelihood -925.024071, best rearrangement setting 5
Bootstrap[98]: Time 1.000000 seconds, bootstrap likelihood -882.981079, best rearrangement setting 13
Bootstrap[99]: Time 0.000000 seconds, bootstrap likelihood -871.640356, best rearrangement setting 5
Bootstrap[100]: Time 0.000000 seconds, bootstrap likelihood -929.221864, best rearrangement setting 8
Bootstrap[101]: Time 1.000000 seconds, bootstrap likelihood -799.457257, best rearrangement setting 10
Bootstrap[102]: Time 0.000000 seconds, bootstrap likelihood -827.142709, best rearrangement setting 9
Bootstrap[103]: Time 1.000000 seconds, bootstrap likelihood -893.781337, best rearrangement setting 7
Bootstrap[104]: Time 0.000000 seconds, bootstrap likelihood -900.565657, best rearrangement setting 8
Bootstrap[105]: Time 0.000000 seconds, bootstrap likelihood -981.117653, best rearrangement setting 15
Bootstrap[106]: Time 1.000000 seconds, bootstrap likelihood -778.199182, best rearrangement setting 12
Bootstrap[107]: Time 0.000000 seconds, bootstrap likelihood -870.622472, best rearrangement setting 9
Bootstrap[108]: Time 1.000000 seconds, bootstrap likelihood -813.040075, best rearrangement setting 15
Bootstrap[109]: Time 0.000000 seconds, bootstrap likelihood -837.886001, best rearrangement setting 8
Bootstrap[110]: Time 0.000000 seconds, bootstrap likelihood -886.795418, best rearrangement setting 9
Bootstrap[111]: Time 1.000000 seconds, bootstrap likelihood -1002.477221, best rearrangement setting 10
Bootstrap[112]: Time 0.000000 seconds, bootstrap likelihood -866.301979, best rearrangement setting 11
Bootstrap[113]: Time 1.000000 seconds, bootstrap likelihood -886.038536, best rearrangement setting 12
Bootstrap[114]: Time 0.000000 seconds, bootstrap likelihood -858.517208, best rearrangement setting 12
Bootstrap[115]: Time 1.000000 seconds, bootstrap likelihood -924.171799, best rearrangement setting 10
Bootstrap[116]: Time 0.000000 seconds, bootstrap likelihood -843.916274, best rearrangement setting 9
Bootstrap[117]: Time 0.000000 seconds, bootstrap likelihood -893.051218, best rearrangement setting 11
Bootstrap[118]: Time 1.000000 seconds, bootstrap likelihood -961.501125, best rearrangement setting 11
Bootstrap[119]: Time 0.000000 seconds, bootstrap likelihood -866.232833, best rearrangement setting 10
Bootstrap[120]: Time 0.000000 seconds, bootstrap likelihood -817.858023, best rearrangement setting 5
Bootstrap[121]: Time 1.000000 seconds, bootstrap likelihood -851.213064, best rearrangement setting 8
Bootstrap[122]: Time 0.000000 seconds, bootstrap likelihood -806.330843, best rearrangement setting 12
Bootstrap[123]: Time 1.000000 seconds, bootstrap likelihood -953.040676, best rearrangement setting 7
Bootstrap[124]: Time 0.000000 seconds, bootstrap likelihood -817.797473, best rearrangement setting 9
Bootstrap[125]: Time 1.000000 seconds, bootstrap likelihood -908.633703, best rearrangement setting 14
Bootstrap[126]: Time 0.000000 seconds, bootstrap likelihood -965.252575, best rearrangement setting 11
Bootstrap[127]: Time 0.000000 seconds, bootstrap likelihood -886.033317, best rearrangement setting 12
Bootstrap[128]: Time 1.000000 seconds, bootstrap likelihood -954.344830, best rearrangement setting 13
Bootstrap[129]: Time 0.000000 seconds, bootstrap likelihood -915.442866, best rearrangement setting 12
Bootstrap[130]: Time 0.000000 seconds, bootstrap likelihood -883.222344, best rearrangement setting 5
Bootstrap[131]: Time 1.000000 seconds, bootstrap likelihood -896.514204, best rearrangement setting 5
Bootstrap[132]: Time 0.000000 seconds, bootstrap likelihood -820.660559, best rearrangement setting 5
Bootstrap[133]: Time 1.000000 seconds, bootstrap likelihood -850.539710, best rearrangement setting 9
Bootstrap[134]: Time 0.000000 seconds, bootstrap likelihood -901.527741, best rearrangement setting 8
Bootstrap[135]: Time 1.000000 seconds, bootstrap likelihood -934.092856, best rearrangement setting 6
Bootstrap[136]: Time 0.000000 seconds, bootstrap likelihood -853.051023, best rearrangement setting 8
Bootstrap[137]: Time 1.000000 seconds, bootstrap likelihood -980.245655, best rearrangement setting 8
Bootstrap[138]: Time 0.000000 seconds, bootstrap likelihood -912.285510, best rearrangement setting 12
Bootstrap[139]: Time 0.000000 seconds, bootstrap likelihood -772.325318, best rearrangement setting 8
Bootstrap[140]: Time 1.000000 seconds, bootstrap likelihood -883.014795, best rearrangement setting 8
Bootstrap[141]: Time 0.000000 seconds, bootstrap likelihood -876.828040, best rearrangement setting 8
Bootstrap[142]: Time 1.000000 seconds, bootstrap likelihood -857.103321, best rearrangement setting 6
Bootstrap[143]: Time 0.000000 seconds, bootstrap likelihood -899.284794, best rearrangement setting 10
Bootstrap[144]: Time 0.000000 seconds, bootstrap likelihood -944.320820, best rearrangement setting 10
Bootstrap[145]: Time 1.000000 seconds, bootstrap likelihood -923.674974, best rearrangement setting 8
Bootstrap[146]: Time 0.000000 seconds, bootstrap likelihood -888.593570, best rearrangement setting 15
Bootstrap[147]: Time 1.000000 seconds, bootstrap likelihood -937.148691, best rearrangement setting 11
Bootstrap[148]: Time 0.000000 seconds, bootstrap likelihood -808.773354, best rearrangement setting 8
Bootstrap[149]: Time 0.000000 seconds, bootstrap likelihood -807.204068, best rearrangement setting 7
Bootstrap[150]: Time 1.000000 seconds, bootstrap likelihood -872.078381, best rearrangement setting 12
Bootstrap[151]: Time 0.000000 seconds, bootstrap likelihood -852.435541, best rearrangement setting 8
Bootstrap[152]: Time 1.000000 seconds, bootstrap likelihood -950.147678, best rearrangement setting 15
Bootstrap[153]: Time 0.000000 seconds, bootstrap likelihood -913.567121, best rearrangement setting 6
Bootstrap[154]: Time 1.000000 seconds, bootstrap likelihood -914.945224, best rearrangement setting 14
Bootstrap[155]: Time 0.000000 seconds, bootstrap likelihood -949.592306, best rearrangement setting 5
Bootstrap[156]: Time 1.000000 seconds, bootstrap likelihood -880.467732, best rearrangement setting 12
Bootstrap[157]: Time 0.000000 seconds, bootstrap likelihood -855.738935, best rearrangement setting 7
Bootstrap[158]: Time 0.000000 seconds, bootstrap likelihood -878.105947, best rearrangement setting 12
Bootstrap[159]: Time 1.000000 seconds, bootstrap likelihood -854.928830, best rearrangement setting 6
Bootstrap[160]: Time 0.000000 seconds, bootstrap likelihood -820.179243, best rearrangement setting 8
Bootstrap[161]: Time 1.000000 seconds, bootstrap likelihood -971.445950, best rearrangement setting 6
Bootstrap[162]: Time 0.000000 seconds, bootstrap likelihood -966.817918, best rearrangement setting 15
Bootstrap[163]: Time 1.000000 seconds, bootstrap likelihood -955.746543, best rearrangement setting 8
Bootstrap[164]: Time 0.000000 seconds, bootstrap likelihood -927.037977, best rearrangement setting 5
Bootstrap[165]: Time 1.000000 seconds, bootstrap likelihood -852.670468, best rearrangement setting 8
Bootstrap[166]: Time 0.000000 seconds, bootstrap likelihood -856.390218, best rearrangement setting 6
Bootstrap[167]: Time 0.000000 seconds, bootstrap likelihood -909.382483, best rearrangement setting 6
Bootstrap[168]: Time 1.000000 seconds, bootstrap likelihood -822.309996, best rearrangement setting 5
Bootstrap[169]: Time 0.000000 seconds, bootstrap likelihood -815.162818, best rearrangement setting 12
Bootstrap[170]: Time 1.000000 seconds, bootstrap likelihood -880.753007, best rearrangement setting 11
Bootstrap[171]: Time 0.000000 seconds, bootstrap likelihood -980.492219, best rearrangement setting 6
Bootstrap[172]: Time 1.000000 seconds, bootstrap likelihood -1011.072838, best rearrangement setting 15
Bootstrap[173]: Time 0.000000 seconds, bootstrap likelihood -929.764868, best rearrangement setting 5
Bootstrap[174]: Time 0.000000 seconds, bootstrap likelihood -884.426970, best rearrangement setting 12
Bootstrap[175]: Time 1.000000 seconds, bootstrap likelihood -956.883754, best rearrangement setting 7
Bootstrap[176]: Time 1.000000 seconds, bootstrap likelihood -928.633120, best rearrangement setting 9
Bootstrap[177]: Time 0.000000 seconds, bootstrap likelihood -949.676872, best rearrangement setting 5
Bootstrap[178]: Time 0.000000 seconds, bootstrap likelihood -889.800972, best rearrangement setting 9
Bootstrap[179]: Time 1.000000 seconds, bootstrap likelihood -836.726947, best rearrangement setting 11
Bootstrap[180]: Time 0.000000 seconds, bootstrap likelihood -810.650163, best rearrangement setting 14
Bootstrap[181]: Time 1.000000 seconds, bootstrap likelihood -940.674234, best rearrangement setting 15
Bootstrap[182]: Time 0.000000 seconds, bootstrap likelihood -808.173641, best rearrangement setting 10
Bootstrap[183]: Time 1.000000 seconds, bootstrap likelihood -878.974372, best rearrangement setting 6
Bootstrap[184]: Time 0.000000 seconds, bootstrap likelihood -700.986457, best rearrangement setting 12
Bootstrap[185]: Time 0.000000 seconds, bootstrap likelihood -911.670514, best rearrangement setting 6
Bootstrap[186]: Time 1.000000 seconds, bootstrap likelihood -843.104835, best rearrangement setting 7
Bootstrap[187]: Time 0.000000 seconds, bootstrap likelihood -837.689736, best rearrangement setting 14
Bootstrap[188]: Time 1.000000 seconds, bootstrap likelihood -851.979402, best rearrangement setting 13
Bootstrap[189]: Time 0.000000 seconds, bootstrap likelihood -976.520105, best rearrangement setting 7
Bootstrap[190]: Time 1.000000 seconds, bootstrap likelihood -963.118663, best rearrangement setting 12
Bootstrap[191]: Time 0.000000 seconds, bootstrap likelihood -1048.867278, best rearrangement setting 12
Bootstrap[192]: Time 0.000000 seconds, bootstrap likelihood -813.466571, best rearrangement setting 12
Bootstrap[193]: Time 1.000000 seconds, bootstrap likelihood -900.014429, best rearrangement setting 15
Bootstrap[194]: Time 0.000000 seconds, bootstrap likelihood -861.027605, best rearrangement setting 8
Bootstrap[195]: Time 1.000000 seconds, bootstrap likelihood -911.053360, best rearrangement setting 10
Bootstrap[196]: Time 0.000000 seconds, bootstrap likelihood -870.057849, best rearrangement setting 12
Bootstrap[197]: Time 1.000000 seconds, bootstrap likelihood -857.801961, best rearrangement setting 10
Bootstrap[198]: Time 0.000000 seconds, bootstrap likelihood -882.966859, best rearrangement setting 7
Bootstrap[199]: Time 1.000000 seconds, bootstrap likelihood -866.543383, best rearrangement setting 9
Bootstrap[200]: Time 0.000000 seconds, bootstrap likelihood -814.667727, best rearrangement setting 11
Bootstrap[201]: Time 1.000000 seconds, bootstrap likelihood -955.775177, best rearrangement setting 14
Bootstrap[202]: Time 0.000000 seconds, bootstrap likelihood -959.313699, best rearrangement setting 15
Bootstrap[203]: Time 1.000000 seconds, bootstrap likelihood -930.525296, best rearrangement setting 7
Bootstrap[204]: Time 0.000000 seconds, bootstrap likelihood -847.636285, best rearrangement setting 5
Bootstrap[205]: Time 0.000000 seconds, bootstrap likelihood -839.932533, best rearrangement setting 14
Bootstrap[206]: Time 1.000000 seconds, bootstrap likelihood -887.345138, best rearrangement setting 11
Bootstrap[207]: Time 0.000000 seconds, bootstrap likelihood -832.184987, best rearrangement setting 12
Bootstrap[208]: Time 1.000000 seconds, bootstrap likelihood -905.365335, best rearrangement setting 9
Bootstrap[209]: Time 0.000000 seconds, bootstrap likelihood -857.641115, best rearrangement setting 9
Bootstrap[210]: Time 0.000000 seconds, bootstrap likelihood -786.247613, best rearrangement setting 15
Bootstrap[211]: Time 1.000000 seconds, bootstrap likelihood -843.198356, best rearrangement setting 15
Bootstrap[212]: Time 0.000000 seconds, bootstrap likelihood -794.893745, best rearrangement setting 12
Bootstrap[213]: Time 1.000000 seconds, bootstrap likelihood -759.624268, best rearrangement setting 7
Bootstrap[214]: Time 0.000000 seconds, bootstrap likelihood -904.657009, best rearrangement setting 15
Bootstrap[215]: Time 1.000000 seconds, bootstrap likelihood -828.306828, best rearrangement setting 10
Bootstrap[216]: Time 0.000000 seconds, bootstrap likelihood -836.656396, best rearrangement setting 6
Bootstrap[217]: Time 1.000000 seconds, bootstrap likelihood -788.444994, best rearrangement setting 5
Bootstrap[218]: Time 0.000000 seconds, bootstrap likelihood -825.913606, best rearrangement setting 10
Bootstrap[219]: Time 1.000000 seconds, bootstrap likelihood -809.510668, best rearrangement setting 5
Bootstrap[220]: Time 0.000000 seconds, bootstrap likelihood -956.040125, best rearrangement setting 9
Bootstrap[221]: Time 0.000000 seconds, bootstrap likelihood -874.389518, best rearrangement setting 12
Bootstrap[222]: Time 1.000000 seconds, bootstrap likelihood -823.233065, best rearrangement setting 12
Bootstrap[223]: Time 0.000000 seconds, bootstrap likelihood -897.192948, best rearrangement setting 6
Bootstrap[224]: Time 0.000000 seconds, bootstrap likelihood -849.601704, best rearrangement setting 5
Bootstrap[225]: Time 1.000000 seconds, bootstrap likelihood -879.286026, best rearrangement setting 11
Bootstrap[226]: Time 0.000000 seconds, bootstrap likelihood -860.738884, best rearrangement setting 5
Bootstrap[227]: Time 1.000000 seconds, bootstrap likelihood -867.845368, best rearrangement setting 15
Bootstrap[228]: Time 0.000000 seconds, bootstrap likelihood -902.742439, best rearrangement setting 15
Bootstrap[229]: Time 1.000000 seconds, bootstrap likelihood -918.916384, best rearrangement setting 13
Bootstrap[230]: Time 1.000000 seconds, bootstrap likelihood -866.647212, best rearrangement setting 7
Bootstrap[231]: Time 0.000000 seconds, bootstrap likelihood -918.196816, best rearrangement setting 10
Bootstrap[232]: Time 1.000000 seconds, bootstrap likelihood -898.338088, best rearrangement setting 12
Bootstrap[233]: Time 0.000000 seconds, bootstrap likelihood -922.822335, best rearrangement setting 9
Bootstrap[234]: Time 0.000000 seconds, bootstrap likelihood -891.299175, best rearrangement setting 13
Bootstrap[235]: Time 1.000000 seconds, bootstrap likelihood -1014.789612, best rearrangement setting 12
Bootstrap[236]: Time 0.000000 seconds, bootstrap likelihood -892.365573, best rearrangement setting 14
Bootstrap[237]: Time 1.000000 seconds, bootstrap likelihood -867.953842, best rearrangement setting 6
Bootstrap[238]: Time 0.000000 seconds, bootstrap likelihood -863.259092, best rearrangement setting 9
Bootstrap[239]: Time 1.000000 seconds, bootstrap likelihood -840.065456, best rearrangement setting 9
Bootstrap[240]: Time 0.000000 seconds, bootstrap likelihood -834.958150, best rearrangement setting 13
Bootstrap[241]: Time 0.000000 seconds, bootstrap likelihood -928.161232, best rearrangement setting 10
Bootstrap[242]: Time 1.000000 seconds, bootstrap likelihood -927.586072, best rearrangement setting 13
Bootstrap[243]: Time 0.000000 seconds, bootstrap likelihood -906.583178, best rearrangement setting 5
Bootstrap[244]: Time 1.000000 seconds, bootstrap likelihood -877.443725, best rearrangement setting 9
Bootstrap[245]: Time 0.000000 seconds, bootstrap likelihood -834.181234, best rearrangement setting 5
Bootstrap[246]: Time 0.000000 seconds, bootstrap likelihood -937.248639, best rearrangement setting 8
Bootstrap[247]: Time 1.000000 seconds, bootstrap likelihood -842.474829, best rearrangement setting 9
Bootstrap[248]: Time 0.000000 seconds, bootstrap likelihood -955.033275, best rearrangement setting 15
Bootstrap[249]: Time 1.000000 seconds, bootstrap likelihood -839.282375, best rearrangement setting 15
Bootstrap[250]: Time 0.000000 seconds, bootstrap likelihood -833.436739, best rearrangement setting 12
Bootstrap[251]: Time 1.000000 seconds, bootstrap likelihood -978.452126, best rearrangement setting 14
Bootstrap[252]: Time 0.000000 seconds, bootstrap likelihood -897.445825, best rearrangement setting 5
Bootstrap[253]: Time 0.000000 seconds, bootstrap likelihood -824.672085, best rearrangement setting 5
Bootstrap[254]: Time 1.000000 seconds, bootstrap likelihood -897.836706, best rearrangement setting 6
Bootstrap[255]: Time 0.000000 seconds, bootstrap likelihood -881.031751, best rearrangement setting 8
Bootstrap[256]: Time 1.000000 seconds, bootstrap likelihood -894.484032, best rearrangement setting 9
Bootstrap[257]: Time 1.000000 seconds, bootstrap likelihood -893.176617, best rearrangement setting 11
Bootstrap[258]: Time 0.000000 seconds, bootstrap likelihood -857.269859, best rearrangement setting 10
Bootstrap[259]: Time 0.000000 seconds, bootstrap likelihood -958.404659, best rearrangement setting 8
Bootstrap[260]: Time 1.000000 seconds, bootstrap likelihood -921.652319, best rearrangement setting 5
Bootstrap[261]: Time 0.000000 seconds, bootstrap likelihood -839.628293, best rearrangement setting 8
Bootstrap[262]: Time 1.000000 seconds, bootstrap likelihood -784.848923, best rearrangement setting 5
Bootstrap[263]: Time 0.000000 seconds, bootstrap likelihood -849.033779, best rearrangement setting 12
Bootstrap[264]: Time 1.000000 seconds, bootstrap likelihood -948.132669, best rearrangement setting 5
Bootstrap[265]: Time 0.000000 seconds, bootstrap likelihood -863.052817, best rearrangement setting 5
Bootstrap[266]: Time 1.000000 seconds, bootstrap likelihood -801.800206, best rearrangement setting 5
Bootstrap[267]: Time 0.000000 seconds, bootstrap likelihood -922.785885, best rearrangement setting 15
Bootstrap[268]: Time 0.000000 seconds, bootstrap likelihood -886.677096, best rearrangement setting 7
Bootstrap[269]: Time 1.000000 seconds, bootstrap likelihood -928.473867, best rearrangement setting 10
Bootstrap[270]: Time 0.000000 seconds, bootstrap likelihood -893.967780, best rearrangement setting 9
Bootstrap[271]: Time 1.000000 seconds, bootstrap likelihood -924.635341, best rearrangement setting 13
Bootstrap[272]: Time 0.000000 seconds, bootstrap likelihood -918.951576, best rearrangement setting 6
Bootstrap[273]: Time 0.000000 seconds, bootstrap likelihood -953.865270, best rearrangement setting 13
Bootstrap[274]: Time 1.000000 seconds, bootstrap likelihood -816.275503, best rearrangement setting 10
Bootstrap[275]: Time 0.000000 seconds, bootstrap likelihood -912.664879, best rearrangement setting 11
Bootstrap[276]: Time 1.000000 seconds, bootstrap likelihood -888.882834, best rearrangement setting 8
Bootstrap[277]: Time 0.000000 seconds, bootstrap likelihood -910.313137, best rearrangement setting 7
Bootstrap[278]: Time 1.000000 seconds, bootstrap likelihood -861.637694, best rearrangement setting 8
Bootstrap[279]: Time 0.000000 seconds, bootstrap likelihood -881.230864, best rearrangement setting 13
Bootstrap[280]: Time 1.000000 seconds, bootstrap likelihood -942.606749, best rearrangement setting 14
Bootstrap[281]: Time 0.000000 seconds, bootstrap likelihood -822.040788, best rearrangement setting 12
Bootstrap[282]: Time 0.000000 seconds, bootstrap likelihood -868.398933, best rearrangement setting 7
Bootstrap[283]: Time 1.000000 seconds, bootstrap likelihood -924.026853, best rearrangement setting 10
Bootstrap[284]: Time 0.000000 seconds, bootstrap likelihood -818.764977, best rearrangement setting 15
Bootstrap[285]: Time 1.000000 seconds, bootstrap likelihood -896.616344, best rearrangement setting 8
Bootstrap[286]: Time 0.000000 seconds, bootstrap likelihood -1010.893317, best rearrangement setting 11
Bootstrap[287]: Time 0.000000 seconds, bootstrap likelihood -814.033477, best rearrangement setting 7
Bootstrap[288]: Time 1.000000 seconds, bootstrap likelihood -874.672749, best rearrangement setting 8
Bootstrap[289]: Time 0.000000 seconds, bootstrap likelihood -876.720528, best rearrangement setting 11
Bootstrap[290]: Time 1.000000 seconds, bootstrap likelihood -934.699225, best rearrangement setting 10
Bootstrap[291]: Time 0.000000 seconds, bootstrap likelihood -758.486469, best rearrangement setting 5
Bootstrap[292]: Time 0.000000 seconds, bootstrap likelihood -992.095248, best rearrangement setting 10
Bootstrap[293]: Time 1.000000 seconds, bootstrap likelihood -859.192751, best rearrangement setting 7
Bootstrap[294]: Time 0.000000 seconds, bootstrap likelihood -888.277771, best rearrangement setting 5
Bootstrap[295]: Time 1.000000 seconds, bootstrap likelihood -948.355247, best rearrangement setting 8
Bootstrap[296]: Time 0.000000 seconds, bootstrap likelihood -846.129619, best rearrangement setting 6
Bootstrap[297]: Time 1.000000 seconds, bootstrap likelihood -794.951839, best rearrangement setting 10
Bootstrap[298]: Time 0.000000 seconds, bootstrap likelihood -806.381955, best rearrangement setting 10
Bootstrap[299]: Time 1.000000 seconds, bootstrap likelihood -1022.135198, best rearrangement setting 8
Bootstrap[300]: Time 0.000000 seconds, bootstrap likelihood -925.861600, best rearrangement setting 15
Bootstrap[301]: Time 0.000000 seconds, bootstrap likelihood -937.118890, best rearrangement setting 7
Bootstrap[302]: Time 1.000000 seconds, bootstrap likelihood -923.993110, best rearrangement setting 13
Bootstrap[303]: Time 0.000000 seconds, bootstrap likelihood -936.510776, best rearrangement setting 5
Bootstrap[304]: Time 1.000000 seconds, bootstrap likelihood -977.974377, best rearrangement setting 6
Bootstrap[305]: Time 0.000000 seconds, bootstrap likelihood -877.204330, best rearrangement setting 10
Bootstrap[306]: Time 1.000000 seconds, bootstrap likelihood -952.734157, best rearrangement setting 15
Bootstrap[307]: Time 0.000000 seconds, bootstrap likelihood -886.878129, best rearrangement setting 7
Bootstrap[308]: Time 0.000000 seconds, bootstrap likelihood -886.237425, best rearrangement setting 12
Bootstrap[309]: Time 1.000000 seconds, bootstrap likelihood -829.289209, best rearrangement setting 13
Bootstrap[310]: Time 0.000000 seconds, bootstrap likelihood -780.729776, best rearrangement setting 14
Bootstrap[311]: Time 1.000000 seconds, bootstrap likelihood -835.842820, best rearrangement setting 10
Bootstrap[312]: Time 0.000000 seconds, bootstrap likelihood -833.931472, best rearrangement setting 5
Bootstrap[313]: Time 0.000000 seconds, bootstrap likelihood -989.938646, best rearrangement setting 9
Bootstrap[314]: Time 1.000000 seconds, bootstrap likelihood -915.166416, best rearrangement setting 11
Bootstrap[315]: Time 0.000000 seconds, bootstrap likelihood -839.245803, best rearrangement setting 11
Bootstrap[316]: Time 1.000000 seconds, bootstrap likelihood -958.637016, best rearrangement setting 9
Bootstrap[317]: Time 0.000000 seconds, bootstrap likelihood -911.270336, best rearrangement setting 5
Bootstrap[318]: Time 0.000000 seconds, bootstrap likelihood -860.918576, best rearrangement setting 6
Bootstrap[319]: Time 1.000000 seconds, bootstrap likelihood -857.982801, best rearrangement setting 13
Bootstrap[320]: Time 0.000000 seconds, bootstrap likelihood -842.134320, best rearrangement setting 10
Bootstrap[321]: Time 1.000000 seconds, bootstrap likelihood -831.748774, best rearrangement setting 9
Bootstrap[322]: Time 0.000000 seconds, bootstrap likelihood -916.117239, best rearrangement setting 5
Bootstrap[323]: Time 0.000000 seconds, bootstrap likelihood -904.912921, best rearrangement setting 5
Bootstrap[324]: Time 1.000000 seconds, bootstrap likelihood -854.929680, best rearrangement setting 6
Bootstrap[325]: Time 0.000000 seconds, bootstrap likelihood -804.689361, best rearrangement setting 12
Bootstrap[326]: Time 1.000000 seconds, bootstrap likelihood -821.033103, best rearrangement setting 14
Bootstrap[327]: Time 0.000000 seconds, bootstrap likelihood -875.468977, best rearrangement setting 15
Bootstrap[328]: Time 1.000000 seconds, bootstrap likelihood -923.298586, best rearrangement setting 6
Bootstrap[329]: Time 0.000000 seconds, bootstrap likelihood -913.796834, best rearrangement setting 12
Bootstrap[330]: Time 1.000000 seconds, bootstrap likelihood -848.588464, best rearrangement setting 13
Bootstrap[331]: Time 0.000000 seconds, bootstrap likelihood -891.996977, best rearrangement setting 8
Bootstrap[332]: Time 0.000000 seconds, bootstrap likelihood -950.215497, best rearrangement setting 10
Bootstrap[333]: Time 1.000000 seconds, bootstrap likelihood -883.612870, best rearrangement setting 6
Bootstrap[334]: Time 0.000000 seconds, bootstrap likelihood -881.921594, best rearrangement setting 7
Bootstrap[335]: Time 1.000000 seconds, bootstrap likelihood -786.891250, best rearrangement setting 15
Bootstrap[336]: Time 0.000000 seconds, bootstrap likelihood -922.923053, best rearrangement setting 8
Bootstrap[337]: Time 0.000000 seconds, bootstrap likelihood -969.291693, best rearrangement setting 9
Bootstrap[338]: Time 1.000000 seconds, bootstrap likelihood -853.068439, best rearrangement setting 6
Bootstrap[339]: Time 0.000000 seconds, bootstrap likelihood -1022.454661, best rearrangement setting 11
Bootstrap[340]: Time 1.000000 seconds, bootstrap likelihood -903.170340, best rearrangement setting 10
Bootstrap[341]: Time 0.000000 seconds, bootstrap likelihood -806.929768, best rearrangement setting 9
Bootstrap[342]: Time 1.000000 seconds, bootstrap likelihood -842.991664, best rearrangement setting 7
Bootstrap[343]: Time 0.000000 seconds, bootstrap likelihood -817.249818, best rearrangement setting 11
Bootstrap[344]: Time 0.000000 seconds, bootstrap likelihood -846.007475, best rearrangement setting 12
Bootstrap[345]: Time 1.000000 seconds, bootstrap likelihood -924.571621, best rearrangement setting 6
Bootstrap[346]: Time 0.000000 seconds, bootstrap likelihood -841.939275, best rearrangement setting 15
Bootstrap[347]: Time 1.000000 seconds, bootstrap likelihood -833.143478, best rearrangement setting 10
Bootstrap[348]: Time 0.000000 seconds, bootstrap likelihood -879.938402, best rearrangement setting 7
Bootstrap[349]: Time 1.000000 seconds, bootstrap likelihood -802.653603, best rearrangement setting 9
Bootstrap[350]: Time 0.000000 seconds, bootstrap likelihood -879.711246, best rearrangement setting 7
Bootstrap[351]: Time 1.000000 seconds, bootstrap likelihood -837.008359, best rearrangement setting 15
Bootstrap[352]: Time 0.000000 seconds, bootstrap likelihood -887.249140, best rearrangement setting 6
Bootstrap[353]: Time 0.000000 seconds, bootstrap likelihood -889.661667, best rearrangement setting 10
Bootstrap[354]: Time 1.000000 seconds, bootstrap likelihood -893.880070, best rearrangement setting 7
Bootstrap[355]: Time 1.000000 seconds, bootstrap likelihood -894.553524, best rearrangement setting 15
Bootstrap[356]: Time 0.000000 seconds, bootstrap likelihood -782.412520, best rearrangement setting 7
Bootstrap[357]: Time 0.000000 seconds, bootstrap likelihood -991.383153, best rearrangement setting 15
Bootstrap[358]: Time 1.000000 seconds, bootstrap likelihood -932.000040, best rearrangement setting 8
Bootstrap[359]: Time 0.000000 seconds, bootstrap likelihood -932.269925, best rearrangement setting 6
Bootstrap[360]: Time 1.000000 seconds, bootstrap likelihood -854.007791, best rearrangement setting 6
Bootstrap[361]: Time 0.000000 seconds, bootstrap likelihood -955.559003, best rearrangement setting 9
Bootstrap[362]: Time 0.000000 seconds, bootstrap likelihood -909.053857, best rearrangement setting 6
Bootstrap[363]: Time 1.000000 seconds, bootstrap likelihood -881.772453, best rearrangement setting 9
Bootstrap[364]: Time 0.000000 seconds, bootstrap likelihood -918.282448, best rearrangement setting 7
Bootstrap[365]: Time 1.000000 seconds, bootstrap likelihood -921.845932, best rearrangement setting 12
Bootstrap[366]: Time 0.000000 seconds, bootstrap likelihood -867.978141, best rearrangement setting 14
Bootstrap[367]: Time 1.000000 seconds, bootstrap likelihood -936.380562, best rearrangement setting 15
Bootstrap[368]: Time 0.000000 seconds, bootstrap likelihood -795.400094, best rearrangement setting 15
Bootstrap[369]: Time 1.000000 seconds, bootstrap likelihood -924.773332, best rearrangement setting 12
Bootstrap[370]: Time 0.000000 seconds, bootstrap likelihood -885.379610, best rearrangement setting 12
Bootstrap[371]: Time 1.000000 seconds, bootstrap likelihood -906.789247, best rearrangement setting 10
Bootstrap[372]: Time 0.000000 seconds, bootstrap likelihood -783.965595, best rearrangement setting 11
Bootstrap[373]: Time 0.000000 seconds, bootstrap likelihood -832.775921, best rearrangement setting 10
Bootstrap[374]: Time 1.000000 seconds, bootstrap likelihood -937.195506, best rearrangement setting 14
Bootstrap[375]: Time 0.000000 seconds, bootstrap likelihood -933.525611, best rearrangement setting 7
Bootstrap[376]: Time 1.000000 seconds, bootstrap likelihood -887.628966, best rearrangement setting 14
Bootstrap[377]: Time 0.000000 seconds, bootstrap likelihood -941.596491, best rearrangement setting 7
Bootstrap[378]: Time 1.000000 seconds, bootstrap likelihood -846.617243, best rearrangement setting 10
Bootstrap[379]: Time 0.000000 seconds, bootstrap likelihood -926.831394, best rearrangement setting 14
Bootstrap[380]: Time 1.000000 seconds, bootstrap likelihood -882.009483, best rearrangement setting 8
Bootstrap[381]: Time 0.000000 seconds, bootstrap likelihood -974.950619, best rearrangement setting 15
Bootstrap[382]: Time 1.000000 seconds, bootstrap likelihood -863.171263, best rearrangement setting 8
Bootstrap[383]: Time 0.000000 seconds, bootstrap likelihood -794.066287, best rearrangement setting 5
Bootstrap[384]: Time 1.000000 seconds, bootstrap likelihood -907.262239, best rearrangement setting 12
Bootstrap[385]: Time 0.000000 seconds, bootstrap likelihood -888.720894, best rearrangement setting 5
Bootstrap[386]: Time 0.000000 seconds, bootstrap likelihood -868.811679, best rearrangement setting 15
Bootstrap[387]: Time 1.000000 seconds, bootstrap likelihood -911.015034, best rearrangement setting 10
Bootstrap[388]: Time 0.000000 seconds, bootstrap likelihood -913.588800, best rearrangement setting 5
Bootstrap[389]: Time 1.000000 seconds, bootstrap likelihood -1007.188932, best rearrangement setting 10
Bootstrap[390]: Time 0.000000 seconds, bootstrap likelihood -851.214764, best rearrangement setting 11
Bootstrap[391]: Time 1.000000 seconds, bootstrap likelihood -880.221707, best rearrangement setting 11
Bootstrap[392]: Time 0.000000 seconds, bootstrap likelihood -845.124339, best rearrangement setting 5
Bootstrap[393]: Time 1.000000 seconds, bootstrap likelihood -787.503234, best rearrangement setting 13
Bootstrap[394]: Time 0.000000 seconds, bootstrap likelihood -875.183965, best rearrangement setting 14
Bootstrap[395]: Time 1.000000 seconds, bootstrap likelihood -872.768829, best rearrangement setting 7
Bootstrap[396]: Time 0.000000 seconds, bootstrap likelihood -934.471614, best rearrangement setting 8
Bootstrap[397]: Time 0.000000 seconds, bootstrap likelihood -973.878465, best rearrangement setting 13
Bootstrap[398]: Time 1.000000 seconds, bootstrap likelihood -901.972925, best rearrangement setting 14
Bootstrap[399]: Time 0.000000 seconds, bootstrap likelihood -955.681746, best rearrangement setting 12
Bootstrap[400]: Time 1.000000 seconds, bootstrap likelihood -907.175320, best rearrangement setting 6
Bootstrap[401]: Time 0.000000 seconds, bootstrap likelihood -862.773627, best rearrangement setting 7
Bootstrap[402]: Time 1.000000 seconds, bootstrap likelihood -966.401232, best rearrangement setting 8
Bootstrap[403]: Time 0.000000 seconds, bootstrap likelihood -935.954410, best rearrangement setting 14
Bootstrap[404]: Time 0.000000 seconds, bootstrap likelihood -861.615263, best rearrangement setting 10
Bootstrap[405]: Time 1.000000 seconds, bootstrap likelihood -798.374857, best rearrangement setting 14
Bootstrap[406]: Time 0.000000 seconds, bootstrap likelihood -861.401544, best rearrangement setting 14
Bootstrap[407]: Time 1.000000 seconds, bootstrap likelihood -877.774542, best rearrangement setting 10
Bootstrap[408]: Time 0.000000 seconds, bootstrap likelihood -820.882493, best rearrangement setting 8
Bootstrap[409]: Time 1.000000 seconds, bootstrap likelihood -944.149414, best rearrangement setting 12
Bootstrap[410]: Time 0.000000 seconds, bootstrap likelihood -927.167873, best rearrangement setting 14
Bootstrap[411]: Time 1.000000 seconds, bootstrap likelihood -820.505976, best rearrangement setting 5
Bootstrap[412]: Time 0.000000 seconds, bootstrap likelihood -974.925404, best rearrangement setting 6
Bootstrap[413]: Time 1.000000 seconds, bootstrap likelihood -880.290798, best rearrangement setting 5
Bootstrap[414]: Time 0.000000 seconds, bootstrap likelihood -831.179580, best rearrangement setting 9
Bootstrap[415]: Time 0.000000 seconds, bootstrap likelihood -804.716115, best rearrangement setting 5
Bootstrap[416]: Time 1.000000 seconds, bootstrap likelihood -918.274090, best rearrangement setting 14
Bootstrap[417]: Time 0.000000 seconds, bootstrap likelihood -956.453714, best rearrangement setting 11
Bootstrap[418]: Time 1.000000 seconds, bootstrap likelihood -926.753189, best rearrangement setting 15
Bootstrap[419]: Time 0.000000 seconds, bootstrap likelihood -862.321357, best rearrangement setting 12
Bootstrap[420]: Time 1.000000 seconds, bootstrap likelihood -867.451882, best rearrangement setting 10
Bootstrap[421]: Time 0.000000 seconds, bootstrap likelihood -918.966786, best rearrangement setting 9
Bootstrap[422]: Time 1.000000 seconds, bootstrap likelihood -854.391656, best rearrangement setting 8
Bootstrap[423]: Time 0.000000 seconds, bootstrap likelihood -942.291078, best rearrangement setting 14
Bootstrap[424]: Time 0.000000 seconds, bootstrap likelihood -953.006344, best rearrangement setting 10
Bootstrap[425]: Time 1.000000 seconds, bootstrap likelihood -908.727413, best rearrangement setting 11
Bootstrap[426]: Time 0.000000 seconds, bootstrap likelihood -785.868791, best rearrangement setting 15
Bootstrap[427]: Time 1.000000 seconds, bootstrap likelihood -777.961459, best rearrangement setting 7
Bootstrap[428]: Time 0.000000 seconds, bootstrap likelihood -798.074613, best rearrangement setting 14
Bootstrap[429]: Time 1.000000 seconds, bootstrap likelihood -972.667726, best rearrangement setting 15
Bootstrap[430]: Time 0.000000 seconds, bootstrap likelihood -879.918599, best rearrangement setting 14
Bootstrap[431]: Time 0.000000 seconds, bootstrap likelihood -890.999371, best rearrangement setting 15
Bootstrap[432]: Time 1.000000 seconds, bootstrap likelihood -783.250703, best rearrangement setting 12
Bootstrap[433]: Time 1.000000 seconds, bootstrap likelihood -929.201866, best rearrangement setting 10
Bootstrap[434]: Time 0.000000 seconds, bootstrap likelihood -911.392539, best rearrangement setting 6
Bootstrap[435]: Time 1.000000 seconds, bootstrap likelihood -823.520126, best rearrangement setting 10
Bootstrap[436]: Time 0.000000 seconds, bootstrap likelihood -945.670198, best rearrangement setting 12
Bootstrap[437]: Time 1.000000 seconds, bootstrap likelihood -853.158465, best rearrangement setting 15
Bootstrap[438]: Time 0.000000 seconds, bootstrap likelihood -894.353909, best rearrangement setting 6
Bootstrap[439]: Time 1.000000 seconds, bootstrap likelihood -929.729917, best rearrangement setting 11
Bootstrap[440]: Time 0.000000 seconds, bootstrap likelihood -827.928590, best rearrangement setting 11
Bootstrap[441]: Time 0.000000 seconds, bootstrap likelihood -885.517936, best rearrangement setting 5
Bootstrap[442]: Time 1.000000 seconds, bootstrap likelihood -853.412336, best rearrangement setting 15
Bootstrap[443]: Time 0.000000 seconds, bootstrap likelihood -860.322046, best rearrangement setting 5
Bootstrap[444]: Time 1.000000 seconds, bootstrap likelihood -883.883064, best rearrangement setting 6
Bootstrap[445]: Time 0.000000 seconds, bootstrap likelihood -857.951839, best rearrangement setting 10
Bootstrap[446]: Time 0.000000 seconds, bootstrap likelihood -839.141079, best rearrangement setting 14
Bootstrap[447]: Time 1.000000 seconds, bootstrap likelihood -871.103236, best rearrangement setting 8
Bootstrap[448]: Time 0.000000 seconds, bootstrap likelihood -826.281809, best rearrangement setting 11
Bootstrap[449]: Time 1.000000 seconds, bootstrap likelihood -951.381809, best rearrangement setting 9
Bootstrap[450]: Time 0.000000 seconds, bootstrap likelihood -982.998144, best rearrangement setting 10
Bootstrap[451]: Time 1.000000 seconds, bootstrap likelihood -950.464259, best rearrangement setting 8
Bootstrap[452]: Time 0.000000 seconds, bootstrap likelihood -937.559627, best rearrangement setting 11
Bootstrap[453]: Time 1.000000 seconds, bootstrap likelihood -892.817940, best rearrangement setting 10
Bootstrap[454]: Time 0.000000 seconds, bootstrap likelihood -932.129748, best rearrangement setting 8
Bootstrap[455]: Time 1.000000 seconds, bootstrap likelihood -916.789132, best rearrangement setting 13
Bootstrap[456]: Time 0.000000 seconds, bootstrap likelihood -909.267163, best rearrangement setting 5
Bootstrap[457]: Time 0.000000 seconds, bootstrap likelihood -854.097286, best rearrangement setting 6
Bootstrap[458]: Time 1.000000 seconds, bootstrap likelihood -897.965532, best rearrangement setting 8
Bootstrap[459]: Time 0.000000 seconds, bootstrap likelihood -891.860734, best rearrangement setting 8
Bootstrap[460]: Time 1.000000 seconds, bootstrap likelihood -861.067534, best rearrangement setting 10
Bootstrap[461]: Time 0.000000 seconds, bootstrap likelihood -893.703579, best rearrangement setting 9
Bootstrap[462]: Time 1.000000 seconds, bootstrap likelihood -836.728847, best rearrangement setting 13
Bootstrap[463]: Time 0.000000 seconds, bootstrap likelihood -761.945388, best rearrangement setting 10
Bootstrap[464]: Time 1.000000 seconds, bootstrap likelihood -898.622268, best rearrangement setting 9
Bootstrap[465]: Time 0.000000 seconds, bootstrap likelihood -946.274798, best rearrangement setting 9
Bootstrap[466]: Time 0.000000 seconds, bootstrap likelihood -875.841592, best rearrangement setting 10
Bootstrap[467]: Time 1.000000 seconds, bootstrap likelihood -929.367986, best rearrangement setting 8
Bootstrap[468]: Time 0.000000 seconds, bootstrap likelihood -851.432048, best rearrangement setting 9
Bootstrap[469]: Time 1.000000 seconds, bootstrap likelihood -785.472927, best rearrangement setting 12
Bootstrap[470]: Time 0.000000 seconds, bootstrap likelihood -812.671414, best rearrangement setting 10
Bootstrap[471]: Time 1.000000 seconds, bootstrap likelihood -953.816422, best rearrangement setting 15
Bootstrap[472]: Time 0.000000 seconds, bootstrap likelihood -907.598340, best rearrangement setting 6
Bootstrap[473]: Time 1.000000 seconds, bootstrap likelihood -942.708314, best rearrangement setting 10
Bootstrap[474]: Time 0.000000 seconds, bootstrap likelihood -829.824186, best rearrangement setting 5
Bootstrap[475]: Time 0.000000 seconds, bootstrap likelihood -918.080527, best rearrangement setting 8
Bootstrap[476]: Time 1.000000 seconds, bootstrap likelihood -901.470091, best rearrangement setting 10
Bootstrap[477]: Time 0.000000 seconds, bootstrap likelihood -838.446452, best rearrangement setting 12
Bootstrap[478]: Time 1.000000 seconds, bootstrap likelihood -799.247283, best rearrangement setting 7
Bootstrap[479]: Time 0.000000 seconds, bootstrap likelihood -884.293618, best rearrangement setting 6
Bootstrap[480]: Time 0.000000 seconds, bootstrap likelihood -843.964260, best rearrangement setting 10
Bootstrap[481]: Time 1.000000 seconds, bootstrap likelihood -782.898652, best rearrangement setting 7
Bootstrap[482]: Time 0.000000 seconds, bootstrap likelihood -803.365929, best rearrangement setting 6
Bootstrap[483]: Time 1.000000 seconds, bootstrap likelihood -811.340480, best rearrangement setting 10
Bootstrap[484]: Time 0.000000 seconds, bootstrap likelihood -839.279321, best rearrangement setting 15
Bootstrap[485]: Time 1.000000 seconds, bootstrap likelihood -791.639946, best rearrangement setting 15
Bootstrap[486]: Time 0.000000 seconds, bootstrap likelihood -918.017862, best rearrangement setting 12
Bootstrap[487]: Time 1.000000 seconds, bootstrap likelihood -862.121431, best rearrangement setting 6
Bootstrap[488]: Time 0.000000 seconds, bootstrap likelihood -889.779838, best rearrangement setting 15
Bootstrap[489]: Time 1.000000 seconds, bootstrap likelihood -925.879568, best rearrangement setting 9
Bootstrap[490]: Time 0.000000 seconds, bootstrap likelihood -912.122146, best rearrangement setting 9
Bootstrap[491]: Time 0.000000 seconds, bootstrap likelihood -902.448341, best rearrangement setting 6
Bootstrap[492]: Time 1.000000 seconds, bootstrap likelihood -910.064102, best rearrangement setting 15
Bootstrap[493]: Time 0.000000 seconds, bootstrap likelihood -763.254615, best rearrangement setting 11
Bootstrap[494]: Time 1.000000 seconds, bootstrap likelihood -967.514303, best rearrangement setting 14
Bootstrap[495]: Time 0.000000 seconds, bootstrap likelihood -847.032846, best rearrangement setting 5
Bootstrap[496]: Time 1.000000 seconds, bootstrap likelihood -822.902992, best rearrangement setting 12
Bootstrap[497]: Time 0.000000 seconds, bootstrap likelihood -864.256985, best rearrangement setting 10
Bootstrap[498]: Time 0.000000 seconds, bootstrap likelihood -854.174442, best rearrangement setting 6
Bootstrap[499]: Time 1.000000 seconds, bootstrap likelihood -911.819211, best rearrangement setting 9
Bootstrap[500]: Time 0.000000 seconds, bootstrap likelihood -872.931231, best rearrangement setting 14
Bootstrap[501]: Time 1.000000 seconds, bootstrap likelihood -939.036595, best rearrangement setting 12
Bootstrap[502]: Time 0.000000 seconds, bootstrap likelihood -896.564501, best rearrangement setting 10
Bootstrap[503]: Time 1.000000 seconds, bootstrap likelihood -825.443130, best rearrangement setting 12
Bootstrap[504]: Time 0.000000 seconds, bootstrap likelihood -850.865424, best rearrangement setting 6
Bootstrap[505]: Time 1.000000 seconds, bootstrap likelihood -768.302164, best rearrangement setting 10
Bootstrap[506]: Time 0.000000 seconds, bootstrap likelihood -928.809717, best rearrangement setting 12
Bootstrap[507]: Time 0.000000 seconds, bootstrap likelihood -874.547373, best rearrangement setting 13
Bootstrap[508]: Time 1.000000 seconds, bootstrap likelihood -860.410125, best rearrangement setting 7
Bootstrap[509]: Time 0.000000 seconds, bootstrap likelihood -870.600767, best rearrangement setting 10
Bootstrap[510]: Time 1.000000 seconds, bootstrap likelihood -920.598428, best rearrangement setting 8
Bootstrap[511]: Time 0.000000 seconds, bootstrap likelihood -793.000068, best rearrangement setting 13
Bootstrap[512]: Time 0.000000 seconds, bootstrap likelihood -945.286844, best rearrangement setting 15
Bootstrap[513]: Time 1.000000 seconds, bootstrap likelihood -957.923193, best rearrangement setting 8
Bootstrap[514]: Time 0.000000 seconds, bootstrap likelihood -953.932237, best rearrangement setting 14
Bootstrap[515]: Time 1.000000 seconds, bootstrap likelihood -806.666591, best rearrangement setting 7
Bootstrap[516]: Time 0.000000 seconds, bootstrap likelihood -821.679212, best rearrangement setting 15
Bootstrap[517]: Time 1.000000 seconds, bootstrap likelihood -848.640213, best rearrangement setting 11
Bootstrap[518]: Time 0.000000 seconds, bootstrap likelihood -827.595009, best rearrangement setting 5
Bootstrap[519]: Time 1.000000 seconds, bootstrap likelihood -896.482201, best rearrangement setting 14
Bootstrap[520]: Time 0.000000 seconds, bootstrap likelihood -773.748352, best rearrangement setting 10
Bootstrap[521]: Time 0.000000 seconds, bootstrap likelihood -812.264895, best rearrangement setting 13
Bootstrap[522]: Time 1.000000 seconds, bootstrap likelihood -928.182462, best rearrangement setting 14
Bootstrap[523]: Time 0.000000 seconds, bootstrap likelihood -913.973386, best rearrangement setting 11
Bootstrap[524]: Time 1.000000 seconds, bootstrap likelihood -899.262028, best rearrangement setting 11
Bootstrap[525]: Time 0.000000 seconds, bootstrap likelihood -867.965029, best rearrangement setting 15
Bootstrap[526]: Time 1.000000 seconds, bootstrap likelihood -964.958844, best rearrangement setting 11
Bootstrap[527]: Time 0.000000 seconds, bootstrap likelihood -861.123348, best rearrangement setting 10
Bootstrap[528]: Time 1.000000 seconds, bootstrap likelihood -770.044093, best rearrangement setting 5
Bootstrap[529]: Time 0.000000 seconds, bootstrap likelihood -930.824464, best rearrangement setting 15
Bootstrap[530]: Time 0.000000 seconds, bootstrap likelihood -931.127686, best rearrangement setting 5
Bootstrap[531]: Time 1.000000 seconds, bootstrap likelihood -877.123837, best rearrangement setting 15
Bootstrap[532]: Time 0.000000 seconds, bootstrap likelihood -903.184694, best rearrangement setting 12
Bootstrap[533]: Time 1.000000 seconds, bootstrap likelihood -900.821618, best rearrangement setting 15
Bootstrap[534]: Time 0.000000 seconds, bootstrap likelihood -921.874882, best rearrangement setting 9
Bootstrap[535]: Time 0.000000 seconds, bootstrap likelihood -860.939907, best rearrangement setting 9
Bootstrap[536]: Time 1.000000 seconds, bootstrap likelihood -831.591057, best rearrangement setting 12
Bootstrap[537]: Time 0.000000 seconds, bootstrap likelihood -796.391549, best rearrangement setting 11
Bootstrap[538]: Time 1.000000 seconds, bootstrap likelihood -902.541020, best rearrangement setting 11
Bootstrap[539]: Time 0.000000 seconds, bootstrap likelihood -854.504541, best rearrangement setting 7
Bootstrap[540]: Time 0.000000 seconds, bootstrap likelihood -846.184772, best rearrangement setting 6
Bootstrap[541]: Time 1.000000 seconds, bootstrap likelihood -819.767836, best rearrangement setting 9
Bootstrap[542]: Time 1.000000 seconds, bootstrap likelihood -881.816813, best rearrangement setting 9
Bootstrap[543]: Time 0.000000 seconds, bootstrap likelihood -906.411031, best rearrangement setting 13
Bootstrap[544]: Time 0.000000 seconds, bootstrap likelihood -944.470519, best rearrangement setting 7
Bootstrap[545]: Time 1.000000 seconds, bootstrap likelihood -855.095566, best rearrangement setting 11
Bootstrap[546]: Time 0.000000 seconds, bootstrap likelihood -863.638813, best rearrangement setting 13
Bootstrap[547]: Time 0.000000 seconds, bootstrap likelihood -865.914278, best rearrangement setting 11
Bootstrap[548]: Time 1.000000 seconds, bootstrap likelihood -858.306878, best rearrangement setting 15
Bootstrap[549]: Time 0.000000 seconds, bootstrap likelihood -918.779042, best rearrangement setting 14
Bootstrap[550]: Time 1.000000 seconds, bootstrap likelihood -847.427466, best rearrangement setting 15
Bootstrap[551]: Time 0.000000 seconds, bootstrap likelihood -731.208782, best rearrangement setting 14
Bootstrap[552]: Time 1.000000 seconds, bootstrap likelihood -892.134508, best rearrangement setting 9
Bootstrap[553]: Time 0.000000 seconds, bootstrap likelihood -871.499394, best rearrangement setting 7
Bootstrap[554]: Time 0.000000 seconds, bootstrap likelihood -839.492160, best rearrangement setting 12
Bootstrap[555]: Time 1.000000 seconds, bootstrap likelihood -846.553283, best rearrangement setting 9
Bootstrap[556]: Time 1.000000 seconds, bootstrap likelihood -927.609005, best rearrangement setting 11
Bootstrap[557]: Time 0.000000 seconds, bootstrap likelihood -899.469671, best rearrangement setting 6
Bootstrap[558]: Time 1.000000 seconds, bootstrap likelihood -905.050587, best rearrangement setting 15
Bootstrap[559]: Time 0.000000 seconds, bootstrap likelihood -896.854376, best rearrangement setting 15
Bootstrap[560]: Time 0.000000 seconds, bootstrap likelihood -852.457879, best rearrangement setting 10
Bootstrap[561]: Time 1.000000 seconds, bootstrap likelihood -805.253236, best rearrangement setting 8
Bootstrap[562]: Time 0.000000 seconds, bootstrap likelihood -877.639140, best rearrangement setting 12
Bootstrap[563]: Time 1.000000 seconds, bootstrap likelihood -752.467233, best rearrangement setting 14
Bootstrap[564]: Time 0.000000 seconds, bootstrap likelihood -825.668560, best rearrangement setting 12
Bootstrap[565]: Time 1.000000 seconds, bootstrap likelihood -807.568502, best rearrangement setting 8
Bootstrap[566]: Time 0.000000 seconds, bootstrap likelihood -837.911018, best rearrangement setting 11
Bootstrap[567]: Time 1.000000 seconds, bootstrap likelihood -879.497587, best rearrangement setting 10
Bootstrap[568]: Time 0.000000 seconds, bootstrap likelihood -919.141670, best rearrangement setting 12
Bootstrap[569]: Time 1.000000 seconds, bootstrap likelihood -883.410307, best rearrangement setting 8
Bootstrap[570]: Time 0.000000 seconds, bootstrap likelihood -824.068270, best rearrangement setting 5
Bootstrap[571]: Time 0.000000 seconds, bootstrap likelihood -739.189678, best rearrangement setting 11
Bootstrap[572]: Time 1.000000 seconds, bootstrap likelihood -939.030223, best rearrangement setting 15
Bootstrap[573]: Time 0.000000 seconds, bootstrap likelihood -802.999503, best rearrangement setting 10
Bootstrap[574]: Time 1.000000 seconds, bootstrap likelihood -825.626549, best rearrangement setting 15
Bootstrap[575]: Time 0.000000 seconds, bootstrap likelihood -879.155444, best rearrangement setting 11
Bootstrap[576]: Time 0.000000 seconds, bootstrap likelihood -966.289264, best rearrangement setting 9
Bootstrap[577]: Time 1.000000 seconds, bootstrap likelihood -816.038227, best rearrangement setting 10
Bootstrap[578]: Time 0.000000 seconds, bootstrap likelihood -960.819621, best rearrangement setting 8
Bootstrap[579]: Time 1.000000 seconds, bootstrap likelihood -889.751419, best rearrangement setting 14
Bootstrap[580]: Time 0.000000 seconds, bootstrap likelihood -1006.193467, best rearrangement setting 5
Bootstrap[581]: Time 0.000000 seconds, bootstrap likelihood -837.346807, best rearrangement setting 12
Bootstrap[582]: Time 1.000000 seconds, bootstrap likelihood -843.869703, best rearrangement setting 13
Bootstrap[583]: Time 0.000000 seconds, bootstrap likelihood -785.327193, best rearrangement setting 6
Bootstrap[584]: Time 1.000000 seconds, bootstrap likelihood -938.351591, best rearrangement setting 12
Bootstrap[585]: Time 0.000000 seconds, bootstrap likelihood -880.305803, best rearrangement setting 10
Bootstrap[586]: Time 1.000000 seconds, bootstrap likelihood -781.178493, best rearrangement setting 8
Bootstrap[587]: Time 0.000000 seconds, bootstrap likelihood -797.799806, best rearrangement setting 12
Bootstrap[588]: Time 0.000000 seconds, bootstrap likelihood -881.790458, best rearrangement setting 6
Bootstrap[589]: Time 1.000000 seconds, bootstrap likelihood -819.308079, best rearrangement setting 9
Bootstrap[590]: Time 0.000000 seconds, bootstrap likelihood -839.392743, best rearrangement setting 6
Bootstrap[591]: Time 1.000000 seconds, bootstrap likelihood -955.718736, best rearrangement setting 8
Bootstrap[592]: Time 0.000000 seconds, bootstrap likelihood -932.788408, best rearrangement setting 15
Bootstrap[593]: Time 0.000000 seconds, bootstrap likelihood -938.717759, best rearrangement setting 14
Bootstrap[594]: Time 1.000000 seconds, bootstrap likelihood -887.618808, best rearrangement setting 11
Bootstrap[595]: Time 0.000000 seconds, bootstrap likelihood -857.012912, best rearrangement setting 11
Bootstrap[596]: Time 1.000000 seconds, bootstrap likelihood -914.840443, best rearrangement setting 9
Bootstrap[597]: Time 0.000000 seconds, bootstrap likelihood -894.739961, best rearrangement setting 13
Bootstrap[598]: Time 0.000000 seconds, bootstrap likelihood -924.970564, best rearrangement setting 14
Bootstrap[599]: Time 1.000000 seconds, bootstrap likelihood -895.126420, best rearrangement setting 11
Bootstrap[600]: Time 0.000000 seconds, bootstrap likelihood -759.709847, best rearrangement setting 11
Bootstrap[601]: Time 1.000000 seconds, bootstrap likelihood -871.552189, best rearrangement setting 6
Bootstrap[602]: Time 0.000000 seconds, bootstrap likelihood -883.517503, best rearrangement setting 11
Bootstrap[603]: Time 1.000000 seconds, bootstrap likelihood -926.507727, best rearrangement setting 14
Bootstrap[604]: Time 0.000000 seconds, bootstrap likelihood -925.058858, best rearrangement setting 5
Bootstrap[605]: Time 1.000000 seconds, bootstrap likelihood -848.461955, best rearrangement setting 9
Bootstrap[606]: Time 0.000000 seconds, bootstrap likelihood -969.793137, best rearrangement setting 14
Bootstrap[607]: Time 0.000000 seconds, bootstrap likelihood -829.875679, best rearrangement setting 12
Bootstrap[608]: Time 1.000000 seconds, bootstrap likelihood -846.755000, best rearrangement setting 8
Bootstrap[609]: Time 0.000000 seconds, bootstrap likelihood -811.595829, best rearrangement setting 15
Bootstrap[610]: Time 1.000000 seconds, bootstrap likelihood -876.946322, best rearrangement setting 9
Bootstrap[611]: Time 0.000000 seconds, bootstrap likelihood -941.250778, best rearrangement setting 7
Bootstrap[612]: Time 1.000000 seconds, bootstrap likelihood -994.897815, best rearrangement setting 5
Bootstrap[613]: Time 0.000000 seconds, bootstrap likelihood -835.188984, best rearrangement setting 10
Bootstrap[614]: Time 0.000000 seconds, bootstrap likelihood -898.729028, best rearrangement setting 12
Bootstrap[615]: Time 1.000000 seconds, bootstrap likelihood -901.801833, best rearrangement setting 12
Bootstrap[616]: Time 0.000000 seconds, bootstrap likelihood -866.123658, best rearrangement setting 12
Bootstrap[617]: Time 1.000000 seconds, bootstrap likelihood -819.446065, best rearrangement setting 11
Bootstrap[618]: Time 0.000000 seconds, bootstrap likelihood -967.877500, best rearrangement setting 7
Bootstrap[619]: Time 0.000000 seconds, bootstrap likelihood -879.701166, best rearrangement setting 9
Bootstrap[620]: Time 1.000000 seconds, bootstrap likelihood -956.606775, best rearrangement setting 15
Bootstrap[621]: Time 0.000000 seconds, bootstrap likelihood -893.364115, best rearrangement setting 14
Bootstrap[622]: Time 1.000000 seconds, bootstrap likelihood -898.492996, best rearrangement setting 10
Bootstrap[623]: Time 0.000000 seconds, bootstrap likelihood -874.502871, best rearrangement setting 12
Bootstrap[624]: Time 1.000000 seconds, bootstrap likelihood -903.316281, best rearrangement setting 8
Bootstrap[625]: Time 0.000000 seconds, bootstrap likelihood -845.639122, best rearrangement setting 8
Bootstrap[626]: Time 0.000000 seconds, bootstrap likelihood -910.894269, best rearrangement setting 12
Bootstrap[627]: Time 1.000000 seconds, bootstrap likelihood -775.262054, best rearrangement setting 8
Bootstrap[628]: Time 0.000000 seconds, bootstrap likelihood -902.614094, best rearrangement setting 5
Bootstrap[629]: Time 1.000000 seconds, bootstrap likelihood -761.489410, best rearrangement setting 9
Bootstrap[630]: Time 0.000000 seconds, bootstrap likelihood -826.637267, best rearrangement setting 8
Bootstrap[631]: Time 1.000000 seconds, bootstrap likelihood -944.023090, best rearrangement setting 5
Bootstrap[632]: Time 0.000000 seconds, bootstrap likelihood -828.044511, best rearrangement setting 6
Bootstrap[633]: Time 1.000000 seconds, bootstrap likelihood -877.422410, best rearrangement setting 5
Bootstrap[634]: Time 0.000000 seconds, bootstrap likelihood -843.731775, best rearrangement setting 14
Bootstrap[635]: Time 0.000000 seconds, bootstrap likelihood -909.997606, best rearrangement setting 6
Bootstrap[636]: Time 1.000000 seconds, bootstrap likelihood -780.097915, best rearrangement setting 12
Bootstrap[637]: Time 0.000000 seconds, bootstrap likelihood -955.843432, best rearrangement setting 8
Bootstrap[638]: Time 1.000000 seconds, bootstrap likelihood -920.134524, best rearrangement setting 7
Bootstrap[639]: Time 0.000000 seconds, bootstrap likelihood -937.807762, best rearrangement setting 12
Bootstrap[640]: Time 0.000000 seconds, bootstrap likelihood -865.527648, best rearrangement setting 12
Bootstrap[641]: Time 1.000000 seconds, bootstrap likelihood -888.583431, best rearrangement setting 12
Bootstrap[642]: Time 0.000000 seconds, bootstrap likelihood -944.697186, best rearrangement setting 5
Bootstrap[643]: Time 1.000000 seconds, bootstrap likelihood -884.200556, best rearrangement setting 15
Bootstrap[644]: Time 0.000000 seconds, bootstrap likelihood -895.021550, best rearrangement setting 13
Bootstrap[645]: Time 0.000000 seconds, bootstrap likelihood -862.850673, best rearrangement setting 10
Bootstrap[646]: Time 1.000000 seconds, bootstrap likelihood -902.363200, best rearrangement setting 10
Bootstrap[647]: Time 0.000000 seconds, bootstrap likelihood -883.259479, best rearrangement setting 12
Bootstrap[648]: Time 1.000000 seconds, bootstrap likelihood -935.006609, best rearrangement setting 14
Bootstrap[649]: Time 0.000000 seconds, bootstrap likelihood -932.490019, best rearrangement setting 7
Bootstrap[650]: Time 1.000000 seconds, bootstrap likelihood -927.072710, best rearrangement setting 10
Bootstrap[651]: Time 0.000000 seconds, bootstrap likelihood -851.763999, best rearrangement setting 11
Bootstrap[652]: Time 0.000000 seconds, bootstrap likelihood -915.774752, best rearrangement setting 13
Bootstrap[653]: Time 1.000000 seconds, bootstrap likelihood -892.720090, best rearrangement setting 14
Bootstrap[654]: Time 0.000000 seconds, bootstrap likelihood -882.243837, best rearrangement setting 14
Bootstrap[655]: Time 1.000000 seconds, bootstrap likelihood -921.476369, best rearrangement setting 7
Bootstrap[656]: Time 0.000000 seconds, bootstrap likelihood -898.065178, best rearrangement setting 6
Bootstrap[657]: Time 1.000000 seconds, bootstrap likelihood -901.827223, best rearrangement setting 6
Bootstrap[658]: Time 0.000000 seconds, bootstrap likelihood -979.526058, best rearrangement setting 9
Bootstrap[659]: Time 1.000000 seconds, bootstrap likelihood -837.703542, best rearrangement setting 8
Bootstrap[660]: Time 0.000000 seconds, bootstrap likelihood -890.313868, best rearrangement setting 14
Bootstrap[661]: Time 1.000000 seconds, bootstrap likelihood -862.666560, best rearrangement setting 8
Bootstrap[662]: Time 0.000000 seconds, bootstrap likelihood -883.565901, best rearrangement setting 7
Bootstrap[663]: Time 1.000000 seconds, bootstrap likelihood -838.720302, best rearrangement setting 13
Bootstrap[664]: Time 0.000000 seconds, bootstrap likelihood -762.556321, best rearrangement setting 10
Bootstrap[665]: Time 1.000000 seconds, bootstrap likelihood -1022.929121, best rearrangement setting 10
Bootstrap[666]: Time 0.000000 seconds, bootstrap likelihood -924.459876, best rearrangement setting 5
Bootstrap[667]: Time 1.000000 seconds, bootstrap likelihood -851.994649, best rearrangement setting 9
Bootstrap[668]: Time 0.000000 seconds, bootstrap likelihood -878.896475, best rearrangement setting 15
Bootstrap[669]: Time 1.000000 seconds, bootstrap likelihood -853.238069, best rearrangement setting 5
Bootstrap[670]: Time 0.000000 seconds, bootstrap likelihood -865.525737, best rearrangement setting 11
Bootstrap[671]: Time 0.000000 seconds, bootstrap likelihood -823.842750, best rearrangement setting 8
Bootstrap[672]: Time 1.000000 seconds, bootstrap likelihood -837.113556, best rearrangement setting 15
Bootstrap[673]: Time 0.000000 seconds, bootstrap likelihood -864.210901, best rearrangement setting 12
Bootstrap[674]: Time 1.000000 seconds, bootstrap likelihood -841.678520, best rearrangement setting 13
Bootstrap[675]: Time 0.000000 seconds, bootstrap likelihood -869.268353, best rearrangement setting 10
Bootstrap[676]: Time 0.000000 seconds, bootstrap likelihood -877.610590, best rearrangement setting 12
Bootstrap[677]: Time 1.000000 seconds, bootstrap likelihood -923.025014, best rearrangement setting 7
Bootstrap[678]: Time 0.000000 seconds, bootstrap likelihood -845.023052, best rearrangement setting 8
Bootstrap[679]: Time 1.000000 seconds, bootstrap likelihood -975.185006, best rearrangement setting 8
Bootstrap[680]: Time 0.000000 seconds, bootstrap likelihood -866.686664, best rearrangement setting 10
Bootstrap[681]: Time 1.000000 seconds, bootstrap likelihood -945.448845, best rearrangement setting 13
Bootstrap[682]: Time 0.000000 seconds, bootstrap likelihood -887.982939, best rearrangement setting 8
Bootstrap[683]: Time 1.000000 seconds, bootstrap likelihood -909.911567, best rearrangement setting 9
Bootstrap[684]: Time 0.000000 seconds, bootstrap likelihood -852.659882, best rearrangement setting 5
Bootstrap[685]: Time 0.000000 seconds, bootstrap likelihood -926.215520, best rearrangement setting 9
Bootstrap[686]: Time 1.000000 seconds, bootstrap likelihood -793.719984, best rearrangement setting 9
Bootstrap[687]: Time 0.000000 seconds, bootstrap likelihood -905.269623, best rearrangement setting 5
Bootstrap[688]: Time 0.000000 seconds, bootstrap likelihood -782.191810, best rearrangement setting 14
Bootstrap[689]: Time 0.000000 seconds, bootstrap likelihood -908.694191, best rearrangement setting 7
Bootstrap[690]: Time 0.000000 seconds, bootstrap likelihood -807.004372, best rearrangement setting 7
Bootstrap[691]: Time 1.000000 seconds, bootstrap likelihood -855.033258, best rearrangement setting 5
Bootstrap[692]: Time 0.000000 seconds, bootstrap likelihood -918.072203, best rearrangement setting 12
Bootstrap[693]: Time 0.000000 seconds, bootstrap likelihood -890.977151, best rearrangement setting 10
Bootstrap[694]: Time 1.000000 seconds, bootstrap likelihood -985.655951, best rearrangement setting 8
Bootstrap[695]: Time 0.000000 seconds, bootstrap likelihood -883.644141, best rearrangement setting 8
Bootstrap[696]: Time 1.000000 seconds, bootstrap likelihood -837.538128, best rearrangement setting 12
Bootstrap[697]: Time 0.000000 seconds, bootstrap likelihood -885.449604, best rearrangement setting 9
Bootstrap[698]: Time 1.000000 seconds, bootstrap likelihood -854.122393, best rearrangement setting 10
Bootstrap[699]: Time 0.000000 seconds, bootstrap likelihood -824.338955, best rearrangement setting 14
Bootstrap[700]: Time 1.000000 seconds, bootstrap likelihood -876.573117, best rearrangement setting 13
Bootstrap[701]: Time 1.000000 seconds, bootstrap likelihood -920.087393, best rearrangement setting 12
Bootstrap[702]: Time 0.000000 seconds, bootstrap likelihood -868.386486, best rearrangement setting 11
Bootstrap[703]: Time 1.000000 seconds, bootstrap likelihood -1031.119918, best rearrangement setting 9
Bootstrap[704]: Time 0.000000 seconds, bootstrap likelihood -1028.728452, best rearrangement setting 9
Bootstrap[705]: Time 1.000000 seconds, bootstrap likelihood -867.580842, best rearrangement setting 13
Bootstrap[706]: Time 0.000000 seconds, bootstrap likelihood -924.339977, best rearrangement setting 8
Bootstrap[707]: Time 1.000000 seconds, bootstrap likelihood -829.541004, best rearrangement setting 7
Bootstrap[708]: Time 0.000000 seconds, bootstrap likelihood -852.078360, best rearrangement setting 7
Bootstrap[709]: Time 1.000000 seconds, bootstrap likelihood -937.587590, best rearrangement setting 15
Bootstrap[710]: Time 0.000000 seconds, bootstrap likelihood -831.008317, best rearrangement setting 8
Bootstrap[711]: Time 1.000000 seconds, bootstrap likelihood -917.708504, best rearrangement setting 14
Bootstrap[712]: Time 0.000000 seconds, bootstrap likelihood -788.067712, best rearrangement setting 9
Bootstrap[713]: Time 1.000000 seconds, bootstrap likelihood -845.322376, best rearrangement setting 15
Bootstrap[714]: Time 0.000000 seconds, bootstrap likelihood -897.456532, best rearrangement setting 8
Bootstrap[715]: Time 0.000000 seconds, bootstrap likelihood -827.372355, best rearrangement setting 15
Bootstrap[716]: Time 1.000000 seconds, bootstrap likelihood -939.272138, best rearrangement setting 6
Bootstrap[717]: Time 0.000000 seconds, bootstrap likelihood -849.463953, best rearrangement setting 6
Bootstrap[718]: Time 1.000000 seconds, bootstrap likelihood -851.963230, best rearrangement setting 11
Bootstrap[719]: Time 0.000000 seconds, bootstrap likelihood -892.687383, best rearrangement setting 11
Bootstrap[720]: Time 0.000000 seconds, bootstrap likelihood -872.990583, best rearrangement setting 10
Bootstrap[721]: Time 1.000000 seconds, bootstrap likelihood -857.191673, best rearrangement setting 15
Bootstrap[722]: Time 0.000000 seconds, bootstrap likelihood -815.410333, best rearrangement setting 5
Bootstrap[723]: Time 0.000000 seconds, bootstrap likelihood -779.046998, best rearrangement setting 15
Bootstrap[724]: Time 1.000000 seconds, bootstrap likelihood -867.753212, best rearrangement setting 7
Bootstrap[725]: Time 0.000000 seconds, bootstrap likelihood -927.017382, best rearrangement setting 10
Bootstrap[726]: Time 1.000000 seconds, bootstrap likelihood -933.605530, best rearrangement setting 11
Bootstrap[727]: Time 0.000000 seconds, bootstrap likelihood -915.433760, best rearrangement setting 10
Bootstrap[728]: Time 1.000000 seconds, bootstrap likelihood -860.234827, best rearrangement setting 13
Bootstrap[729]: Time 0.000000 seconds, bootstrap likelihood -872.329180, best rearrangement setting 11
Bootstrap[730]: Time 1.000000 seconds, bootstrap likelihood -902.769219, best rearrangement setting 6
Bootstrap[731]: Time 0.000000 seconds, bootstrap likelihood -969.261988, best rearrangement setting 13
Bootstrap[732]: Time 1.000000 seconds, bootstrap likelihood -879.252588, best rearrangement setting 13
Bootstrap[733]: Time 0.000000 seconds, bootstrap likelihood -914.568329, best rearrangement setting 8
Bootstrap[734]: Time 1.000000 seconds, bootstrap likelihood -911.771112, best rearrangement setting 9
Bootstrap[735]: Time 0.000000 seconds, bootstrap likelihood -940.102239, best rearrangement setting 10
Bootstrap[736]: Time 1.000000 seconds, bootstrap likelihood -800.507889, best rearrangement setting 7
Bootstrap[737]: Time 0.000000 seconds, bootstrap likelihood -853.240918, best rearrangement setting 5
Bootstrap[738]: Time 0.000000 seconds, bootstrap likelihood -845.479085, best rearrangement setting 11
Bootstrap[739]: Time 1.000000 seconds, bootstrap likelihood -830.415926, best rearrangement setting 11
Bootstrap[740]: Time 0.000000 seconds, bootstrap likelihood -883.301275, best rearrangement setting 9
Bootstrap[741]: Time 1.000000 seconds, bootstrap likelihood -941.362633, best rearrangement setting 8
Bootstrap[742]: Time 0.000000 seconds, bootstrap likelihood -842.687697, best rearrangement setting 8
Bootstrap[743]: Time 1.000000 seconds, bootstrap likelihood -901.707652, best rearrangement setting 11
Bootstrap[744]: Time 0.000000 seconds, bootstrap likelihood -892.179799, best rearrangement setting 11
Bootstrap[745]: Time 1.000000 seconds, bootstrap likelihood -818.955011, best rearrangement setting 7
Bootstrap[746]: Time 0.000000 seconds, bootstrap likelihood -830.122035, best rearrangement setting 8
Bootstrap[747]: Time 1.000000 seconds, bootstrap likelihood -837.552234, best rearrangement setting 12
Bootstrap[748]: Time 0.000000 seconds, bootstrap likelihood -881.338183, best rearrangement setting 6
Bootstrap[749]: Time 1.000000 seconds, bootstrap likelihood -815.265085, best rearrangement setting 6
Bootstrap[750]: Time 0.000000 seconds, bootstrap likelihood -982.601972, best rearrangement setting 5
Bootstrap[751]: Time 1.000000 seconds, bootstrap likelihood -780.251294, best rearrangement setting 15
Bootstrap[752]: Time 0.000000 seconds, bootstrap likelihood -841.671716, best rearrangement setting 8
Bootstrap[753]: Time 1.000000 seconds, bootstrap likelihood -875.542908, best rearrangement setting 9
Bootstrap[754]: Time 0.000000 seconds, bootstrap likelihood -888.828100, best rearrangement setting 5
Bootstrap[755]: Time 1.000000 seconds, bootstrap likelihood -933.369450, best rearrangement setting 11
Bootstrap[756]: Time 0.000000 seconds, bootstrap likelihood -1005.188908, best rearrangement setting 7
Bootstrap[757]: Time 1.000000 seconds, bootstrap likelihood -899.555614, best rearrangement setting 9
Bootstrap[758]: Time 0.000000 seconds, bootstrap likelihood -862.544746, best rearrangement setting 9
Bootstrap[759]: Time 0.000000 seconds, bootstrap likelihood -957.813290, best rearrangement setting 8
Bootstrap[760]: Time 1.000000 seconds, bootstrap likelihood -846.855470, best rearrangement setting 8
Bootstrap[761]: Time 0.000000 seconds, bootstrap likelihood -841.036994, best rearrangement setting 6
Bootstrap[762]: Time 1.000000 seconds, bootstrap likelihood -804.926255, best rearrangement setting 13
Bootstrap[763]: Time 0.000000 seconds, bootstrap likelihood -807.631054, best rearrangement setting 10
Bootstrap[764]: Time 1.000000 seconds, bootstrap likelihood -966.039292, best rearrangement setting 10
Bootstrap[765]: Time 0.000000 seconds, bootstrap likelihood -877.105891, best rearrangement setting 8
Bootstrap[766]: Time 1.000000 seconds, bootstrap likelihood -868.957583, best rearrangement setting 9
Bootstrap[767]: Time 0.000000 seconds, bootstrap likelihood -872.800974, best rearrangement setting 12
Bootstrap[768]: Time 1.000000 seconds, bootstrap likelihood -918.212790, best rearrangement setting 8
Bootstrap[769]: Time 0.000000 seconds, bootstrap likelihood -793.099167, best rearrangement setting 9
Bootstrap[770]: Time 0.000000 seconds, bootstrap likelihood -918.480279, best rearrangement setting 7
Bootstrap[771]: Time 1.000000 seconds, bootstrap likelihood -888.443931, best rearrangement setting 7
Bootstrap[772]: Time 0.000000 seconds, bootstrap likelihood -798.500817, best rearrangement setting 8
Bootstrap[773]: Time 1.000000 seconds, bootstrap likelihood -796.688162, best rearrangement setting 14
Bootstrap[774]: Time 0.000000 seconds, bootstrap likelihood -902.981592, best rearrangement setting 7
Bootstrap[775]: Time 0.000000 seconds, bootstrap likelihood -861.328050, best rearrangement setting 15
Bootstrap[776]: Time 1.000000 seconds, bootstrap likelihood -794.336008, best rearrangement setting 12
Bootstrap[777]: Time 0.000000 seconds, bootstrap likelihood -903.558286, best rearrangement setting 11
Bootstrap[778]: Time 1.000000 seconds, bootstrap likelihood -844.449199, best rearrangement setting 11
Bootstrap[779]: Time 0.000000 seconds, bootstrap likelihood -826.853811, best rearrangement setting 13
Bootstrap[780]: Time 1.000000 seconds, bootstrap likelihood -862.421277, best rearrangement setting 14
Bootstrap[781]: Time 0.000000 seconds, bootstrap likelihood -711.149134, best rearrangement setting 7
Bootstrap[782]: Time 1.000000 seconds, bootstrap likelihood -837.845852, best rearrangement setting 13
Bootstrap[783]: Time 0.000000 seconds, bootstrap likelihood -878.577029, best rearrangement setting 13
Bootstrap[784]: Time 1.000000 seconds, bootstrap likelihood -887.452055, best rearrangement setting 15
Bootstrap[785]: Time 0.000000 seconds, bootstrap likelihood -836.652797, best rearrangement setting 6
Bootstrap[786]: Time 0.000000 seconds, bootstrap likelihood -929.758381, best rearrangement setting 15
Bootstrap[787]: Time 1.000000 seconds, bootstrap likelihood -894.396720, best rearrangement setting 11
Bootstrap[788]: Time 0.000000 seconds, bootstrap likelihood -972.681252, best rearrangement setting 14
Bootstrap[789]: Time 1.000000 seconds, bootstrap likelihood -755.585105, best rearrangement setting 11
Bootstrap[790]: Time 0.000000 seconds, bootstrap likelihood -859.738808, best rearrangement setting 8
Bootstrap[791]: Time 1.000000 seconds, bootstrap likelihood -862.059978, best rearrangement setting 9
Bootstrap[792]: Time 0.000000 seconds, bootstrap likelihood -769.076534, best rearrangement setting 5
Bootstrap[793]: Time 0.000000 seconds, bootstrap likelihood -931.146211, best rearrangement setting 12
Bootstrap[794]: Time 1.000000 seconds, bootstrap likelihood -884.113027, best rearrangement setting 14
Bootstrap[795]: Time 0.000000 seconds, bootstrap likelihood -850.686744, best rearrangement setting 7
Bootstrap[796]: Time 1.000000 seconds, bootstrap likelihood -823.740679, best rearrangement setting 8
Bootstrap[797]: Time 0.000000 seconds, bootstrap likelihood -841.486043, best rearrangement setting 12
Bootstrap[798]: Time 1.000000 seconds, bootstrap likelihood -920.534107, best rearrangement setting 7
Bootstrap[799]: Time 0.000000 seconds, bootstrap likelihood -802.463941, best rearrangement setting 14
Bootstrap[800]: Time 0.000000 seconds, bootstrap likelihood -975.612354, best rearrangement setting 9
Bootstrap[801]: Time 1.000000 seconds, bootstrap likelihood -871.530008, best rearrangement setting 8
Bootstrap[802]: Time 0.000000 seconds, bootstrap likelihood -1002.385558, best rearrangement setting 11
Bootstrap[803]: Time 0.000000 seconds, bootstrap likelihood -937.539013, best rearrangement setting 13
Bootstrap[804]: Time 1.000000 seconds, bootstrap likelihood -942.485859, best rearrangement setting 12
Bootstrap[805]: Time 0.000000 seconds, bootstrap likelihood -842.063969, best rearrangement setting 8
Bootstrap[806]: Time 1.000000 seconds, bootstrap likelihood -884.185538, best rearrangement setting 8
Bootstrap[807]: Time 0.000000 seconds, bootstrap likelihood -937.484933, best rearrangement setting 8
Bootstrap[808]: Time 0.000000 seconds, bootstrap likelihood -782.022861, best rearrangement setting 15
Bootstrap[809]: Time 1.000000 seconds, bootstrap likelihood -840.395513, best rearrangement setting 9
Bootstrap[810]: Time 0.000000 seconds, bootstrap likelihood -889.241115, best rearrangement setting 11
Bootstrap[811]: Time 1.000000 seconds, bootstrap likelihood -852.051393, best rearrangement setting 11
Bootstrap[812]: Time 0.000000 seconds, bootstrap likelihood -829.575300, best rearrangement setting 7
Bootstrap[813]: Time 0.000000 seconds, bootstrap likelihood -876.500560, best rearrangement setting 11
Bootstrap[814]: Time 1.000000 seconds, bootstrap likelihood -980.168419, best rearrangement setting 8
Bootstrap[815]: Time 0.000000 seconds, bootstrap likelihood -849.961114, best rearrangement setting 8
Bootstrap[816]: Time 1.000000 seconds, bootstrap likelihood -867.212314, best rearrangement setting 7
Bootstrap[817]: Time 0.000000 seconds, bootstrap likelihood -927.929369, best rearrangement setting 9
Bootstrap[818]: Time 0.000000 seconds, bootstrap likelihood -867.835794, best rearrangement setting 8
Bootstrap[819]: Time 1.000000 seconds, bootstrap likelihood -894.807545, best rearrangement setting 9
Bootstrap[820]: Time 0.000000 seconds, bootstrap likelihood -1006.340509, best rearrangement setting 9
Bootstrap[821]: Time 1.000000 seconds, bootstrap likelihood -865.918321, best rearrangement setting 10
Bootstrap[822]: Time 0.000000 seconds, bootstrap likelihood -861.153311, best rearrangement setting 9
Bootstrap[823]: Time 1.000000 seconds, bootstrap likelihood -841.114274, best rearrangement setting 15
Bootstrap[824]: Time 0.000000 seconds, bootstrap likelihood -859.682971, best rearrangement setting 6
Bootstrap[825]: Time 1.000000 seconds, bootstrap likelihood -974.783581, best rearrangement setting 13
Bootstrap[826]: Time 0.000000 seconds, bootstrap likelihood -935.289138, best rearrangement setting 5
Bootstrap[827]: Time 0.000000 seconds, bootstrap likelihood -922.878336, best rearrangement setting 9
Bootstrap[828]: Time 1.000000 seconds, bootstrap likelihood -843.757670, best rearrangement setting 9
Bootstrap[829]: Time 0.000000 seconds, bootstrap likelihood -918.185038, best rearrangement setting 15
Bootstrap[830]: Time 1.000000 seconds, bootstrap likelihood -867.458991, best rearrangement setting 15
Bootstrap[831]: Time 1.000000 seconds, bootstrap likelihood -802.878369, best rearrangement setting 14
Bootstrap[832]: Time 0.000000 seconds, bootstrap likelihood -958.511832, best rearrangement setting 5
Bootstrap[833]: Time 0.000000 seconds, bootstrap likelihood -836.841242, best rearrangement setting 10
Bootstrap[834]: Time 1.000000 seconds, bootstrap likelihood -798.586676, best rearrangement setting 15
Bootstrap[835]: Time 0.000000 seconds, bootstrap likelihood -818.949807, best rearrangement setting 14
Bootstrap[836]: Time 0.000000 seconds, bootstrap likelihood -871.427438, best rearrangement setting 5
Bootstrap[837]: Time 1.000000 seconds, bootstrap likelihood -909.997631, best rearrangement setting 6
Bootstrap[838]: Time 0.000000 seconds, bootstrap likelihood -865.951906, best rearrangement setting 7
Bootstrap[839]: Time 1.000000 seconds, bootstrap likelihood -903.976227, best rearrangement setting 6
Bootstrap[840]: Time 0.000000 seconds, bootstrap likelihood -866.304556, best rearrangement setting 13
Bootstrap[841]: Time 0.000000 seconds, bootstrap likelihood -880.321259, best rearrangement setting 15
Bootstrap[842]: Time 1.000000 seconds, bootstrap likelihood -852.999825, best rearrangement setting 5
Bootstrap[843]: Time 0.000000 seconds, bootstrap likelihood -911.377086, best rearrangement setting 12
Bootstrap[844]: Time 1.000000 seconds, bootstrap likelihood -906.758304, best rearrangement setting 11
Bootstrap[845]: Time 0.000000 seconds, bootstrap likelihood -837.073446, best rearrangement setting 6
Bootstrap[846]: Time 0.000000 seconds, bootstrap likelihood -850.124512, best rearrangement setting 7
Bootstrap[847]: Time 1.000000 seconds, bootstrap likelihood -838.315245, best rearrangement setting 7
Bootstrap[848]: Time 0.000000 seconds, bootstrap likelihood -988.845817, best rearrangement setting 9
Bootstrap[849]: Time 1.000000 seconds, bootstrap likelihood -951.967703, best rearrangement setting 15
Bootstrap[850]: Time 0.000000 seconds, bootstrap likelihood -882.372023, best rearrangement setting 10
Bootstrap[851]: Time 1.000000 seconds, bootstrap likelihood -757.401781, best rearrangement setting 5
Bootstrap[852]: Time 0.000000 seconds, bootstrap likelihood -899.838272, best rearrangement setting 15
Bootstrap[853]: Time 1.000000 seconds, bootstrap likelihood -988.661623, best rearrangement setting 12
Bootstrap[854]: Time 0.000000 seconds, bootstrap likelihood -877.937874, best rearrangement setting 13
Bootstrap[855]: Time 1.000000 seconds, bootstrap likelihood -848.835149, best rearrangement setting 14
Bootstrap[856]: Time 0.000000 seconds, bootstrap likelihood -892.949424, best rearrangement setting 14
Bootstrap[857]: Time 0.000000 seconds, bootstrap likelihood -828.399266, best rearrangement setting 5
Bootstrap[858]: Time 1.000000 seconds, bootstrap likelihood -1022.645882, best rearrangement setting 8
Bootstrap[859]: Time 0.000000 seconds, bootstrap likelihood -922.401992, best rearrangement setting 11
Bootstrap[860]: Time 1.000000 seconds, bootstrap likelihood -872.470490, best rearrangement setting 11
Bootstrap[861]: Time 0.000000 seconds, bootstrap likelihood -803.000925, best rearrangement setting 7
Bootstrap[862]: Time 1.000000 seconds, bootstrap likelihood -927.993501, best rearrangement setting 15
Bootstrap[863]: Time 0.000000 seconds, bootstrap likelihood -789.586878, best rearrangement setting 14
Bootstrap[864]: Time 0.000000 seconds, bootstrap likelihood -926.090774, best rearrangement setting 11
Bootstrap[865]: Time 1.000000 seconds, bootstrap likelihood -888.863760, best rearrangement setting 12
Bootstrap[866]: Time 0.000000 seconds, bootstrap likelihood -989.077384, best rearrangement setting 10
Bootstrap[867]: Time 1.000000 seconds, bootstrap likelihood -827.945270, best rearrangement setting 7
Bootstrap[868]: Time 0.000000 seconds, bootstrap likelihood -950.015333, best rearrangement setting 15
Bootstrap[869]: Time 1.000000 seconds, bootstrap likelihood -968.846401, best rearrangement setting 8
Bootstrap[870]: Time 0.000000 seconds, bootstrap likelihood -954.906612, best rearrangement setting 14
Bootstrap[871]: Time 0.000000 seconds, bootstrap likelihood -944.828378, best rearrangement setting 5
Bootstrap[872]: Time 1.000000 seconds, bootstrap likelihood -826.507031, best rearrangement setting 7
Bootstrap[873]: Time 0.000000 seconds, bootstrap likelihood -903.936954, best rearrangement setting 12
Bootstrap[874]: Time 1.000000 seconds, bootstrap likelihood -848.010058, best rearrangement setting 8
Bootstrap[875]: Time 0.000000 seconds, bootstrap likelihood -887.477487, best rearrangement setting 11
Bootstrap[876]: Time 0.000000 seconds, bootstrap likelihood -821.385831, best rearrangement setting 9
Bootstrap[877]: Time 1.000000 seconds, bootstrap likelihood -838.073905, best rearrangement setting 7
Bootstrap[878]: Time 0.000000 seconds, bootstrap likelihood -890.859729, best rearrangement setting 11
Bootstrap[879]: Time 1.000000 seconds, bootstrap likelihood -826.685866, best rearrangement setting 15
Bootstrap[880]: Time 0.000000 seconds, bootstrap likelihood -876.737935, best rearrangement setting 15
Bootstrap[881]: Time 1.000000 seconds, bootstrap likelihood -890.016420, best rearrangement setting 15
Bootstrap[882]: Time 0.000000 seconds, bootstrap likelihood -902.969526, best rearrangement setting 15
Bootstrap[883]: Time 1.000000 seconds, bootstrap likelihood -878.753793, best rearrangement setting 15
Bootstrap[884]: Time 0.000000 seconds, bootstrap likelihood -922.603575, best rearrangement setting 6
Bootstrap[885]: Time 1.000000 seconds, bootstrap likelihood -912.026148, best rearrangement setting 10
Bootstrap[886]: Time 0.000000 seconds, bootstrap likelihood -909.480204, best rearrangement setting 5
Bootstrap[887]: Time 1.000000 seconds, bootstrap likelihood -873.775583, best rearrangement setting 8
Bootstrap[888]: Time 0.000000 seconds, bootstrap likelihood -850.666356, best rearrangement setting 6
Bootstrap[889]: Time 0.000000 seconds, bootstrap likelihood -878.528028, best rearrangement setting 15
Bootstrap[890]: Time 1.000000 seconds, bootstrap likelihood -863.011060, best rearrangement setting 15
Bootstrap[891]: Time 0.000000 seconds, bootstrap likelihood -982.732143, best rearrangement setting 8
Bootstrap[892]: Time 1.000000 seconds, bootstrap likelihood -814.319790, best rearrangement setting 12
Bootstrap[893]: Time 0.000000 seconds, bootstrap likelihood -896.303442, best rearrangement setting 7
Bootstrap[894]: Time 0.000000 seconds, bootstrap likelihood -873.542001, best rearrangement setting 13
Bootstrap[895]: Time 1.000000 seconds, bootstrap likelihood -989.384276, best rearrangement setting 14
Bootstrap[896]: Time 0.000000 seconds, bootstrap likelihood -800.039769, best rearrangement setting 7
Bootstrap[897]: Time 1.000000 seconds, bootstrap likelihood -901.974848, best rearrangement setting 14
Bootstrap[898]: Time 0.000000 seconds, bootstrap likelihood -903.843126, best rearrangement setting 14
Bootstrap[899]: Time 1.000000 seconds, bootstrap likelihood -839.471038, best rearrangement setting 11
Bootstrap[900]: Time 0.000000 seconds, bootstrap likelihood -895.194890, best rearrangement setting 10
Bootstrap[901]: Time 1.000000 seconds, bootstrap likelihood -927.464435, best rearrangement setting 11
Bootstrap[902]: Time 0.000000 seconds, bootstrap likelihood -1008.333197, best rearrangement setting 9
Bootstrap[903]: Time 1.000000 seconds, bootstrap likelihood -832.097942, best rearrangement setting 12
Bootstrap[904]: Time 0.000000 seconds, bootstrap likelihood -835.746914, best rearrangement setting 6
Bootstrap[905]: Time 0.000000 seconds, bootstrap likelihood -909.294062, best rearrangement setting 15
Bootstrap[906]: Time 1.000000 seconds, bootstrap likelihood -835.249248, best rearrangement setting 12
Bootstrap[907]: Time 1.000000 seconds, bootstrap likelihood -881.438531, best rearrangement setting 12
Bootstrap[908]: Time 0.000000 seconds, bootstrap likelihood -887.008085, best rearrangement setting 14
Bootstrap[909]: Time 0.000000 seconds, bootstrap likelihood -868.270478, best rearrangement setting 14
Bootstrap[910]: Time 1.000000 seconds, bootstrap likelihood -875.463707, best rearrangement setting 10
Bootstrap[911]: Time 1.000000 seconds, bootstrap likelihood -868.971112, best rearrangement setting 7
Bootstrap[912]: Time 0.000000 seconds, bootstrap likelihood -816.569471, best rearrangement setting 14
Bootstrap[913]: Time 0.000000 seconds, bootstrap likelihood -809.148889, best rearrangement setting 7
Bootstrap[914]: Time 1.000000 seconds, bootstrap likelihood -814.498803, best rearrangement setting 8
Bootstrap[915]: Time 0.000000 seconds, bootstrap likelihood -926.477505, best rearrangement setting 7
Bootstrap[916]: Time 1.000000 seconds, bootstrap likelihood -876.518427, best rearrangement setting 12
Bootstrap[917]: Time 0.000000 seconds, bootstrap likelihood -919.008906, best rearrangement setting 13
Bootstrap[918]: Time 0.000000 seconds, bootstrap likelihood -967.996838, best rearrangement setting 5
Bootstrap[919]: Time 1.000000 seconds, bootstrap likelihood -872.436358, best rearrangement setting 10
Bootstrap[920]: Time 0.000000 seconds, bootstrap likelihood -865.596697, best rearrangement setting 13
Bootstrap[921]: Time 1.000000 seconds, bootstrap likelihood -866.002418, best rearrangement setting 11
Bootstrap[922]: Time 0.000000 seconds, bootstrap likelihood -989.474548, best rearrangement setting 11
Bootstrap[923]: Time 1.000000 seconds, bootstrap likelihood -955.486911, best rearrangement setting 6
Bootstrap[924]: Time 0.000000 seconds, bootstrap likelihood -763.954758, best rearrangement setting 8
Bootstrap[925]: Time 0.000000 seconds, bootstrap likelihood -869.602058, best rearrangement setting 7
Bootstrap[926]: Time 1.000000 seconds, bootstrap likelihood -916.589016, best rearrangement setting 9
Bootstrap[927]: Time 0.000000 seconds, bootstrap likelihood -891.632933, best rearrangement setting 7
Bootstrap[928]: Time 0.000000 seconds, bootstrap likelihood -1011.802094, best rearrangement setting 15
Bootstrap[929]: Time 1.000000 seconds, bootstrap likelihood -873.370724, best rearrangement setting 11
Bootstrap[930]: Time 0.000000 seconds, bootstrap likelihood -920.529158, best rearrangement setting 15
Bootstrap[931]: Time 1.000000 seconds, bootstrap likelihood -786.067778, best rearrangement setting 5
Bootstrap[932]: Time 0.000000 seconds, bootstrap likelihood -786.732921, best rearrangement setting 13
Bootstrap[933]: Time 0.000000 seconds, bootstrap likelihood -860.342159, best rearrangement setting 14
Bootstrap[934]: Time 1.000000 seconds, bootstrap likelihood -792.180659, best rearrangement setting 8
Bootstrap[935]: Time 0.000000 seconds, bootstrap likelihood -816.716138, best rearrangement setting 13
Bootstrap[936]: Time 1.000000 seconds, bootstrap likelihood -793.109854, best rearrangement setting 8
Bootstrap[937]: Time 1.000000 seconds, bootstrap likelihood -795.237047, best rearrangement setting 10
Bootstrap[938]: Time 0.000000 seconds, bootstrap likelihood -856.451592, best rearrangement setting 15
Bootstrap[939]: Time 0.000000 seconds, bootstrap likelihood -845.480603, best rearrangement setting 13
Bootstrap[940]: Time 1.000000 seconds, bootstrap likelihood -831.125790, best rearrangement setting 14
Bootstrap[941]: Time 0.000000 seconds, bootstrap likelihood -918.850238, best rearrangement setting 10
Bootstrap[942]: Time 1.000000 seconds, bootstrap likelihood -816.717203, best rearrangement setting 13
Bootstrap[943]: Time 0.000000 seconds, bootstrap likelihood -822.815803, best rearrangement setting 13
Bootstrap[944]: Time 0.000000 seconds, bootstrap likelihood -875.366672, best rearrangement setting 5
Bootstrap[945]: Time 1.000000 seconds, bootstrap likelihood -845.997636, best rearrangement setting 8
Bootstrap[946]: Time 0.000000 seconds, bootstrap likelihood -872.610067, best rearrangement setting 13
Bootstrap[947]: Time 1.000000 seconds, bootstrap likelihood -950.728930, best rearrangement setting 12
Bootstrap[948]: Time 0.000000 seconds, bootstrap likelihood -938.258418, best rearrangement setting 15
Bootstrap[949]: Time 1.000000 seconds, bootstrap likelihood -884.192386, best rearrangement setting 14
Bootstrap[950]: Time 0.000000 seconds, bootstrap likelihood -932.638400, best rearrangement setting 5
Bootstrap[951]: Time 1.000000 seconds, bootstrap likelihood -983.206642, best rearrangement setting 10
Bootstrap[952]: Time 0.000000 seconds, bootstrap likelihood -850.073090, best rearrangement setting 8
Bootstrap[953]: Time 1.000000 seconds, bootstrap likelihood -835.415309, best rearrangement setting 10
Bootstrap[954]: Time 0.000000 seconds, bootstrap likelihood -890.872578, best rearrangement setting 7
Bootstrap[955]: Time 1.000000 seconds, bootstrap likelihood -900.729800, best rearrangement setting 13
Bootstrap[956]: Time 0.000000 seconds, bootstrap likelihood -888.551731, best rearrangement setting 13
Bootstrap[957]: Time 1.000000 seconds, bootstrap likelihood -871.084587, best rearrangement setting 5
Bootstrap[958]: Time 0.000000 seconds, bootstrap likelihood -974.288077, best rearrangement setting 6
Bootstrap[959]: Time 0.000000 seconds, bootstrap likelihood -800.628295, best rearrangement setting 5
Bootstrap[960]: Time 1.000000 seconds, bootstrap likelihood -893.318985, best rearrangement setting 11
Bootstrap[961]: Time 0.000000 seconds, bootstrap likelihood -874.060159, best rearrangement setting 6
Bootstrap[962]: Time 0.000000 seconds, bootstrap likelihood -801.849238, best rearrangement setting 15
Bootstrap[963]: Time 1.000000 seconds, bootstrap likelihood -787.355024, best rearrangement setting 8
Bootstrap[964]: Time 0.000000 seconds, bootstrap likelihood -908.088978, best rearrangement setting 11
Bootstrap[965]: Time 1.000000 seconds, bootstrap likelihood -872.541700, best rearrangement setting 5
Bootstrap[966]: Time 0.000000 seconds, bootstrap likelihood -967.396593, best rearrangement setting 11
Bootstrap[967]: Time 1.000000 seconds, bootstrap likelihood -861.843563, best rearrangement setting 15
Bootstrap[968]: Time 0.000000 seconds, bootstrap likelihood -804.514822, best rearrangement setting 5
Bootstrap[969]: Time 1.000000 seconds, bootstrap likelihood -823.356661, best rearrangement setting 11
Bootstrap[970]: Time 0.000000 seconds, bootstrap likelihood -903.538548, best rearrangement setting 7
Bootstrap[971]: Time 0.000000 seconds, bootstrap likelihood -851.103725, best rearrangement setting 9
Bootstrap[972]: Time 1.000000 seconds, bootstrap likelihood -866.136487, best rearrangement setting 7
Bootstrap[973]: Time 0.000000 seconds, bootstrap likelihood -892.230588, best rearrangement setting 8
Bootstrap[974]: Time 1.000000 seconds, bootstrap likelihood -783.487470, best rearrangement setting 8
Bootstrap[975]: Time 1.000000 seconds, bootstrap likelihood -913.598602, best rearrangement setting 8
Bootstrap[976]: Time 0.000000 seconds, bootstrap likelihood -845.948458, best rearrangement setting 6
Bootstrap[977]: Time 0.000000 seconds, bootstrap likelihood -879.960653, best rearrangement setting 6
Bootstrap[978]: Time 1.000000 seconds, bootstrap likelihood -809.002868, best rearrangement setting 13
Bootstrap[979]: Time 0.000000 seconds, bootstrap likelihood -958.129511, best rearrangement setting 7
Bootstrap[980]: Time 1.000000 seconds, bootstrap likelihood -865.747464, best rearrangement setting 8
Bootstrap[981]: Time 0.000000 seconds, bootstrap likelihood -810.718381, best rearrangement setting 15
Bootstrap[982]: Time 0.000000 seconds, bootstrap likelihood -811.179802, best rearrangement setting 10
Bootstrap[983]: Time 1.000000 seconds, bootstrap likelihood -975.467549, best rearrangement setting 12
Bootstrap[984]: Time 0.000000 seconds, bootstrap likelihood -849.450072, best rearrangement setting 8
Bootstrap[985]: Time 0.000000 seconds, bootstrap likelihood -908.897399, best rearrangement setting 12
Bootstrap[986]: Time 1.000000 seconds, bootstrap likelihood -926.681195, best rearrangement setting 14
Bootstrap[987]: Time 0.000000 seconds, bootstrap likelihood -889.237117, best rearrangement setting 14
Bootstrap[988]: Time 1.000000 seconds, bootstrap likelihood -828.474923, best rearrangement setting 9
Bootstrap[989]: Time 0.000000 seconds, bootstrap likelihood -989.594394, best rearrangement setting 14
Bootstrap[990]: Time 0.000000 seconds, bootstrap likelihood -907.601582, best rearrangement setting 11
Bootstrap[991]: Time 1.000000 seconds, bootstrap likelihood -871.851412, best rearrangement setting 11
Bootstrap[992]: Time 0.000000 seconds, bootstrap likelihood -912.120164, best rearrangement setting 12
Bootstrap[993]: Time 1.000000 seconds, bootstrap likelihood -838.178642, best rearrangement setting 7
Bootstrap[994]: Time 0.000000 seconds, bootstrap likelihood -939.414519, best rearrangement setting 11
Bootstrap[995]: Time 1.000000 seconds, bootstrap likelihood -864.714716, best rearrangement setting 10
Bootstrap[996]: Time 0.000000 seconds, bootstrap likelihood -829.790696, best rearrangement setting 11
Bootstrap[997]: Time 1.000000 seconds, bootstrap likelihood -921.365583, best rearrangement setting 7
Bootstrap[998]: Time 0.000000 seconds, bootstrap likelihood -895.609394, best rearrangement setting 9
Bootstrap[999]: Time 1.000000 seconds, bootstrap likelihood -794.769262, best rearrangement setting 5


Rapid BS search did not converge after 1000 replicates with MRE-based Bootstopping criterion
WRF Average of 100 random splits: 2.104080
Overall Time for 1000 Rapid Bootstraps 439.000000 seconds
Average Time per Rapid Bootstrap 0.439000 seconds

Starting ML Search ...

Fast ML optimization finished

Fast ML search Time: 12.000000 seconds

Slow ML Search 0 Likelihood: -1060.592198
Slow ML Search 1 Likelihood: -1060.592163
Slow ML Search 2 Likelihood: -1060.592191
Slow ML Search 3 Likelihood: -1060.592210
Slow ML Search 4 Likelihood: -1060.592197
Slow ML Search 5 Likelihood: -1060.592183
Slow ML Search 6 Likelihood: -1060.592190
Slow ML Search 7 Likelihood: -1060.592291
Slow ML Search 8 Likelihood: -1060.591780
Slow ML Search 9 Likelihood: -1060.591785
Slow ML optimization finished

Slow ML search Time: 7.000000 seconds
Thorough ML search Time: 1.000000 seconds

Final ML Optimization Likelihood: -1059.434730

Model Information:

Model Parameters of Partition 0, Name: No Name Provided, Type of Data: DNA
alpha: 0.628972
Tree-Length: 0.381967
rate A <-> C: 0.458881
rate A <-> G: 0.928629
rate A <-> T: 0.101598
rate C <-> G: 0.083445
rate C <-> T: 1.973018
rate G <-> T: 1.000000

freq pi(A): 0.394742
freq pi(C): 0.165378
freq pi(G): 0.213929
freq pi(T): 0.225950


ML search took 20.000000 secs or 0.005556 hours

Combined Bootstrap and ML search took 459.000000 secs or 0.127500 hours

Drawing Bootstrap Support Values on best-scoring ML tree ...

Program execution info written to C:\PhyloProgs\RAxML\RAxML_info.conc.red.trnLi
All 1000 bootstrapped trees written to: C:\PhyloProgs\RAxML\RAxML_bootstrap.conc.red.trnLi

Best-scoring ML tree written to: C:\PhyloProgs\RAxML\RAxML_bestTree.conc.red.trnLi

Best-scoring ML tree with support values written to: C:\PhyloProgs\RAxML\RAxML_bipartitions.conc.red.trnLi

Best-scoring ML tree with support values as branch labels written to: C:\PhyloProgs\RAxML\RAxML_bipartitionsBranchLabels.conc.red.trnLi

Overall execution time for full ML analysis: 459.000000 secs or 0.127500 hours or 0.005313 days
