# Supplementary material for: Evolution of pollen morphology in Loranthaceae
Source: Grana. 2017 Feb 20;57(1-2):16–116. doi: 10.1080/00173134.2016.1261939 (PMC5771552; doi:10.1080/00173134.2016.1261939)
Supplement: Grimsson et al. Online supplementary material [file SGRA_A_1261939_SM9964.zip › Nets/cp.all.unc.dist]

#nexus
[!
Distance measure = uncorrected ("p")
  4575 characters are excluded
Processed by SplitsTree4]

BEGIN Taxa;
DIMENSIONS ntax=50;
TAXLABELS
[1] 'Alepis'
[2] 'Amylotheca'
[3] 'Decaisnina'
[4] 'Lepidaria'
[5] 'Loxanthera'
[6] 'Lysiana'
[7] 'Macrosolen'
[8] 'Peraxilla'
[9] 'Atkinsonia'
[10] 'Gaiadendron'
[11] 'Amyema'
[12] 'Baratranthus'
[13] 'Benthamina'
[14] 'Dactyliophora'
[15] 'Diplatia'
[16] 'Sogerianthe'
[17] 'Dendrophthoe'
[18] 'Helixanthera'
[19] 'Emelianthe'
[20] 'Erianthemum'
[21] 'Globimetula'
[22] 'Moquiniella'
[23] 'Phragmanthera'
[24] 'Ileostylus'
[25] 'Muellerina'
[26] 'Cecarria'
[27] 'Loranthus'
[28] 'Scurrula'
[29] 'Taxillus'
[30] 'Agelanthus'
[31] 'Bakerella'
[32] 'Englerina'
[33] 'Oedina'
[34] 'Oncocalyx'
[35] 'Plicosepalus'
[36] 'Socratina'
[37] 'Tapinanthus'
[38] 'Vanwykia'
[39] 'Nuytsia'
[40] 'Ligaria'
[41] 'Tristerix'
[42] 'Desmaria'
[43] 'Notanthera'
[44] 'Cladocolea'
[45] 'Oryctanthus'
[46] 'Phthirusa'
[47] 'Psittacanthus'
[48] 'Struthanthus'
[49] 'Tripodanthus'
[50] 'Tupeia'
;
END; [Taxa]

BEGIN Distances;
DIMENSIONS ntax=50;
FORMAT labels=left diagonal triangle=both;
MATRIX
[1] 'Alepis'          0.0 0.032493 0.04453682 0.03286119 0.03699354 0.03782235 0.0378497 0.01678241 0.02820079 0.03697383 0.06184292 0.08382527 0.07566347 0.07819635 0.0829327 0.07445521 0.07273802 0.05922693 0.08402822 0.08265425 0.08690614 0.08203593 0.07848837 0.08176471 0.0908558 0.08172531 0.07259528 0.08586762 0.09221557 0.08230453 0.0820633 0.09231686 0.09001233 0.08168028 0.08777063 0.0829748 0.08139535 0.0786925 0.08362573 0.09534883 0.08809802 0.04809384 0.06892523 0.05173427 0.05223005 0.06906907 0.06514864 0.04717531 0.04432133 0.04584041
[2] 'Amylotheca'      0.032493 0.0 0.02742616 0.01416287 0.01846154 0.01876268 0.01705653 0.02995868 0.02456499 0.03441295 0.06123565 0.0787234 0.07282773 0.07368421 0.08468177 0.0735768 0.07179752 0.05695142 0.08710407 0.08190773 0.08825038 0.07894737 0.07927461 0.0749354 0.08654354 0.09357278 0.06908463 0.08546118 0.090625 0.08011869 0.08350623 0.08840656 0.0858068 0.08311822 0.09016393 0.08064516 0.08150134 0.08017103 0.07516848 0.08988095 0.08713693 0.0439691 0.06741573 0.0460733 0.05140187 0.06297503 0.06364139 0.04424779 0.04427861 0.04159544
[3] 'Decaisnina'      0.04453682 0.02742616 0.0 0.02617521 0.03403566 0.03184713 0.02467232 0.03275672 0.03225806 0.03960756 0.05701078 0.08473656 0.06419295 0.0844086 0.09040178 0.08148558 0.06385592 0.05421184 0.09331797 0.08831449 0.0960483 0.06260434 0.08754028 0.0661157 0.07732537 0.07757065 0.05988024 0.07556468 0.07949959 0.07195234 0.07037457 0.07911754 0.0917847 0.09199134 0.09680968 0.08845071 0.07518488 0.08802228 0.07270694 0.07898036 0.07574468 0.0432363 0.06229661 0.05970952 0.06569736 0.07874449 0.07446222 0.04658964 0.04478708 0.04102977
[4] 'Lepidaria'       0.03286119 0.01416287 0.02617521 0.0 0.01965856 0.02075765 0.01440636 0.03159558 0.02687339 0.03558536 0.0671849 0.08369099 0.07452782 0.07435898 0.0839237 0.07608695 0.07154213 0.05977654 0.08976558 0.08276585 0.08653354 0.08035714 0.08119434 0.07749078 0.08776595 0.09760956 0.07417103 0.0856531 0.09202782 0.07701492 0.08157895 0.09452202 0.08645374 0.08407778 0.0921466 0.08093427 0.08025682 0.07978723 0.07882291 0.09358128 0.09085475 0.04441777 0.06594724 0.04805125 0.05335446 0.07087486 0.06312849 0.04578947 0.04380665 0.04395605
[5] 'Loxanthera'      0.03699354 0.01846154 0.03403566 0.01965856 0.0 0.0239334 0.02791878 0.03319284 0.02930403 0.03983445 0.06726457 0.08396947 0.07764953 0.08010471 0.09065782 0.07692308 0.07675676 0.06246451 0.0911188 0.08448459 0.09268036 0.08313253 0.08289054 0.0840825 0.09356409 0.09813543 0.07664884 0.08788209 0.09455128 0.08185054 0.08929532 0.09405405 0.09100817 0.08792373 0.09498399 0.0823337 0.08225108 0.08409213 0.0844773 0.09735058 0.0887538 0.04464832 0.07125457 0.05240411 0.05726405 0.07166667 0.0642978 0.05061268 0.04890739 0.04841602
[6] 'Lysiana'         0.03782235 0.01876268 0.03184713 0.02075765 0.0239334 0.0 0.02747253 0.03554626 0.0281618 0.0404449 0.06198574 0.08090957 0.07559615 0.07889345 0.08275494 0.07393617 0.0737792 0.05924695 0.08821855 0.08333334 0.08645833 0.07785154 0.08032956 0.08165374 0.08820459 0.10438024 0.0738255 0.08853333 0.0927187 0.08170515 0.08276585 0.09389921 0.08913043 0.08653354 0.08929504 0.08077545 0.08085106 0.08135235 0.07243356 0.09318996 0.0859514 0.04358209 0.07037256 0.05118734 0.0519958 0.06993392 0.06604293 0.04814233 0.04757033 0.04548105
[7] 'Macrosolen'      0.0378497 0.01705653 0.02467232 0.01440636 0.02791878 0.02747253 0.0 0.03054299 0.02631579 0.03500368 0.05575468 0.08363827 0.06226971 0.07924715 0.08797032 0.0785865 0.06276151 0.05227454 0.09289312 0.08613659 0.09035841 0.06397306 0.08469388 0.06511805 0.07561728 0.07249712 0.0562036 0.07325448 0.07627443 0.07216981 0.06999622 0.08143574 0.09188034 0.08892276 0.09376584 0.08559277 0.07345511 0.08447009 0.07101727 0.07705407 0.0720268 0.03764115 0.05831435 0.05339554 0.05861183 0.07315761 0.06732348 0.04290053 0.04117211 0.03785104
[8] 'Peraxilla'       0.01678241 0.02995868 0.03275672 0.03159558 0.03319284 0.03554626 0.03054299 0.0 0.02316749 0.02581233 0.05103777 0.08145767 0.05501223 0.07846235 0.08590309 0.07298475 0.05999205 0.05095801 0.08688245 0.08430541 0.08639309 0.05456383 0.08183738 0.05845357 0.06878698 0.06814211 0.0455626 0.07261905 0.07556774 0.06137184 0.05867665 0.07686595 0.08674304 0.08311135 0.08872261 0.08150984 0.06967378 0.07949562 0.06442167 0.07771382 0.06890757 0.03703704 0.05486659 0.04986737 0.04952582 0.06518196 0.06128134 0.03545322 0.03488372 0.0339934
[9] 'Atkinsonia'      0.02820079 0.02456499 0.03225806 0.02687339 0.02930403 0.0281618 0.02631579 0.02316749 0.0 0.02053005 0.04714739 0.07228289 0.05559758 0.06898341 0.07889125 0.06289978 0.05125149 0.04379269 0.08189415 0.07386363 0.07943188 0.05807545 0.07212777 0.05830456 0.06473725 0.06588235 0.05229794 0.06371963 0.06862745 0.06139933 0.06155633 0.07093292 0.08045977 0.0752465 0.08311276 0.07096425 0.0617776 0.07097118 0.05630027 0.0730361 0.06743897 0.02891367 0.05315315 0.04035179 0.04114584 0.05841372 0.0561674 0.03002661 0.02995133 0.02954452
[10] 'Gaiadendron'     0.03697383 0.03441295 0.03960756 0.03558536 0.03983445 0.0404449 0.03500368 0.02581233 0.02053005 0.0 0.04966216 0.07930672 0.05242424 0.07304527 0.08306538 0.06867407 0.05694228 0.04836131 0.08478383 0.07886598 0.08711529 0.05296896 0.07656731 0.0600874 0.06906579 0.06872852 0.04986258 0.06771037 0.07324595 0.05856515 0.05909653 0.07422452 0.08342362 0.08127572 0.0889942 0.07958852 0.06564465 0.07773665 0.06197594 0.07485761 0.07169345 0.0366859 0.05701425 0.04883117 0.05167015 0.06753106 0.06622879 0.03653295 0.03543307 0.0349835
[11] 'Amyema'          0.06184292 0.06123565 0.05701078 0.0671849 0.06726457 0.06198574 0.05575468 0.05103777 0.04714739 0.04966216 0.0 0.02838428 0.01332001 0.0112782 0.01058496 0.0154953 0.01506515 0.00918197 0.04292344 0.0311828 0.03183315 0.01769259 0.02099031 0.04936425 0.05997001 0.06686568 0.04515272 0.03460912 0.03376206 0.02842274 0.02520436 0.03745744 0.03387916 0.0275974 0.03431373 0.02678571 0.0312886 0.02508361 0.07724347 0.08798646 0.08279151 0.05776805 0.07249467 0.07035176 0.07032115 0.08396062 0.08509389 0.05805959 0.05718585 0.05268935
[12] 'Baratranthus'    0.08382527 0.0787234 0.08473656 0.08369099 0.08396947 0.08090957 0.08363827 0.08145767 0.07228289 0.07930672 0.02838428 0.0 0.03921569 0.0375 0.05336927 0.03907923 0.02966559 0.02590959 0.05957684 0.0510151 0.05047822 0.04052443 0.04110302 0.08180388 0.08611691 0.10378274 0.08298407 0.05449591 0.06078224 0.04159021 0.04399142 0.06253312 0.05417358 0.04493208 0.05369484 0.04175705 0.05010893 0.03817204 0.113127 0.12143291 0.11729141 0.08024316 0.10494932 0.08984583 0.08522114 0.10148925 0.101359 0.08768155 0.08227848 0.08552632
[13] 'Benthamina'      0.07566347 0.07282773 0.06419295 0.07452782 0.07764953 0.07559615 0.06226971 0.05501223 0.05559758 0.05242424 0.01332001 0.03921569 0.0 0.02057815 0.03713389 0.025323 0.01851152 0.01386688 0.04819945 0.03815261 0.04119107 0.02249022 0.03217698 0.05781585 0.06559139 0.07175399 0.0472319 0.038651 0.03815338 0.02975558 0.02601242 0.0438247 0.04053333 0.03836572 0.04630096 0.0351706 0.03788748 0.031893 0.08595464 0.09164312 0.08704621 0.06369692 0.07741211 0.08262712 0.08320168 0.09723757 0.09726104 0.06379123 0.06425275 0.05712452
[14] 'Dactyliophora'   0.07819635 0.07368421 0.0844086 0.07435898 0.08010471 0.07889345 0.07924715 0.07846235 0.06898341 0.07304527 0.0112782 0.0375 0.02057815 0.0 0.03752643 0.02568134 0.02377339 0.01756312 0.04844098 0.03873598 0.04218986 0.03341149 0.03253686 0.07099392 0.07931571 0.09572491 0.07185122 0.04622496 0.04994851 0.04004711 0.03660396 0.05367379 0.04526092 0.0389479 0.04694599 0.03522608 0.04311251 0.03388947 0.1075718 0.11918951 0.11237298 0.08217523 0.10186859 0.0857295 0.085353 0.09729132 0.1 0.08523028 0.08160162 0.08155003
[15] 'Diplatia'        0.0829327 0.08468177 0.09040178 0.0839237 0.09065782 0.08275494 0.08797032 0.08590309 0.07889125 0.08306538 0.01058496 0.05336927 0.03713389 0.03752643 0.0 0.04402174 0.03890411 0.03325817 0.06797235 0.05733824 0.06156317 0.05033763 0.05007907 0.08413205 0.08979809 0.10212336 0.0807993 0.06854616 0.06641468 0.05763336 0.05231931 0.06659447 0.06518106 0.05057956 0.06327745 0.05437738 0.0567297 0.05171475 0.108506 0.1290719 0.11677935 0.09107807 0.10835914 0.09120879 0.09110867 0.10580794 0.10689253 0.08877996 0.0868407 0.08599509
[16] 'Sogerianthe'     0.07445521 0.0735768 0.08148558 0.07608695 0.07692308 0.07393617 0.0785865 0.07298475 0.06289978 0.06867407 0.0154953 0.03907923 0.025323 0.02568134 0.04402174 0.0 0.02494577 0.01743532 0.04522038 0.03711448 0.04175476 0.03269587 0.0328296 0.07489452 0.07887771 0.08878049 0.06293103 0.0474373 0.04911906 0.0399523 0.03481521 0.05160239 0.04507972 0.03862213 0.04754274 0.0367526 0.03791209 0.0349087 0.10103768 0.12046712 0.10837439 0.08136005 0.09500308 0.08054794 0.07865787 0.0920526 0.09290248 0.07729995 0.0754818 0.07687539
[17] 'Dendrophthoe'    0.07273802 0.07179752 0.06385592 0.07154213 0.07675676 0.0737792 0.06276151 0.05999205 0.05125149 0.05694228 0.01506515 0.02966559 0.01851152 0.02377339 0.03890411 0.02494577 0.0 0.00326797 0.03956422 0.02842105 0.03120205 0.0176648 0.02517042 0.05322896 0.0620772 0.06760729 0.05153509 0.03039631 0.03364632 0.02479339 0.02256809 0.03288431 0.03563596 0.02873563 0.03738318 0.02439024 0.02670387 0.0237069 0.08580594 0.09485459 0.08484313 0.062417 0.07941888 0.08044077 0.07717391 0.09023415 0.0911188 0.06469648 0.06374658 0.06325302
[18] 'Helixanthera'    0.05922693 0.05695142 0.05421184 0.05977654 0.06246451 0.05924695 0.05227454 0.05095801 0.04379269 0.04836131 0.00918197 0.02590959 0.01386688 0.01756312 0.03325817 0.01743532 0.00326797 0.0 0.03533569 0.02681992 0.0281768 0.01588002 0.0174482 0.04626624 0.05490513 0.05864386 0.04254144 0.0266612 0.02867528 0.02104208 0.02034174 0.03004466 0.03162737 0.0247117 0.03204047 0.02097506 0.02215839 0.01954216 0.07395234 0.08849151 0.07325843 0.05213483 0.07358675 0.07255343 0.06534091 0.07900944 0.08313539 0.05910931 0.05668016 0.05223214
[19] 'Emelianthe'      0.08402822 0.08710407 0.09331797 0.08976558 0.0911188 0.08821855 0.09289312 0.08688245 0.08189415 0.08478383 0.04292344 0.05957684 0.04819945 0.04844098 0.06797235 0.04522038 0.03956422 0.03533569 0.0 0.04359823 0.04328274 0.03941513 0.04104271 0.09491904 0.09401231 0.10422812 0.0830292 0.06581986 0.0659155 0.04598445 0.05628949 0.07038289 0.05180442 0.05586592 0.06749156 0.05057471 0.05604203 0.05226881 0.11986494 0.12738018 0.11633987 0.08982827 0.11538462 0.09817351 0.09398281 0.11169285 0.10799523 0.09450172 0.09003939 0.09008425
[20] 'Erianthemum'     0.08265425 0.08190773 0.08831449 0.08276585 0.08448459 0.08333334 0.08613659 0.08430541 0.07386363 0.07886598 0.0311828 0.0510151 0.03815261 0.03873598 0.05733824 0.03711448 0.02842105 0.02681992 0.04359823 0.0 0.03377687 0.03301887 0.02774975 0.08575804 0.08646423 0.10357816 0.07916667 0.05405406 0.05668227 0.04370939 0.04476835 0.0610966 0.04254173 0.04701719 0.05426357 0.03862434 0.04184322 0.04029304 0.11227702 0.12380382 0.11394659 0.08163265 0.10686567 0.09288748 0.08716323 0.10144124 0.10123734 0.08482613 0.08363449 0.08348135
[21] 'Globimetula'     0.08690614 0.08825038 0.0960483 0.08653354 0.09268036 0.08645833 0.09035841 0.08639309 0.07943188 0.08711529 0.03183315 0.05047822 0.04119107 0.04218986 0.06156317 0.04175476 0.03120205 0.0281768 0.04328274 0.03377687 0.0 0.03274854 0.03177857 0.08626033 0.08919203 0.09961315 0.07455013 0.05431971 0.0585443 0.0443787 0.04561763 0.06117021 0.05016181 0.04547777 0.05392912 0.04378003 0.04343276 0.04242111 0.11764706 0.12688822 0.12075242 0.09407452 0.11158536 0.09761389 0.09272237 0.10758777 0.10529311 0.09124867 0.08983573 0.08613569
[22] 'Moquiniella'     0.08203593 0.07894737 0.06260434 0.08035714 0.08313253 0.07785154 0.06397306 0.05456383 0.05807545 0.05296896 0.01769259 0.04052443 0.02249022 0.03341149 0.05033763 0.03269587 0.0176648 0.01588002 0.03941513 0.03301887 0.03274854 0.0 0.02470588 0.05756844 0.0597497 0.06270627 0.04304636 0.03809524 0.03776824 0.02661448 0.02463382 0.04066022 0.04667082 0.03727811 0.04967086 0.03217972 0.03243945 0.03235471 0.08628409 0.09770355 0.08795901 0.06546081 0.0803399 0.09118915 0.08613317 0.10213032 0.10052219 0.06361426 0.06516492 0.05081913
[23] 'Phragmanthera'   0.07848837 0.07927461 0.08754028 0.08119434 0.08289054 0.08032956 0.08469388 0.08183738 0.07212777 0.07656731 0.02099031 0.04110302 0.03217698 0.03253686 0.05007907 0.0328296 0.02517042 0.0174482 0.04104271 0.02774975 0.03177857 0.02470588 0.0 0.07755522 0.08316222 0.10028382 0.07190636 0.05053192 0.05290456 0.04028436 0.03898129 0.05453592 0.04569893 0.03647416 0.04826155 0.03278688 0.03733333 0.03383654 0.11274253 0.1234272 0.11309524 0.08238806 0.10250298 0.0877193 0.08320085 0.09861496 0.09803922 0.08188976 0.08053691 0.08066429
[24] 'Ileostylus'      0.08176471 0.0749354 0.0661157 0.07749078 0.0840825 0.08165374 0.06511805 0.05845357 0.05830456 0.0600874 0.04936425 0.08180388 0.05781585 0.07099392 0.08413205 0.07489452 0.05322896 0.04626624 0.09491904 0.08575804 0.08626033 0.05756844 0.07755522 0.0 0.03788707 0.06581986 0.05120482 0.07059282 0.06863125 0.06873614 0.06407909 0.07627429 0.084855 0.08048905 0.08935951 0.08227176 0.0748916 0.07951553 0.08594614 0.09779051 0.09380235 0.0676308 0.09146342 0.0882825 0.07944915 0.0918197 0.10202931 0.06445604 0.0649398 0.06613226
[25] 'Muellerina'      0.0908558 0.08654354 0.07732537 0.08776595 0.09356409 0.08820459 0.07561728 0.06878698 0.06473725 0.06906579 0.05997001 0.08611691 0.06559139 0.07931571 0.08979809 0.07887771 0.0620772 0.05490513 0.09401231 0.08646423 0.08919203 0.0597497 0.08316222 0.03788707 0.0 0.07660819 0.05621302 0.07964955 0.07918464 0.07723214 0.0656399 0.08348726 0.09479452 0.08903757 0.0978836 0.08669898 0.07894737 0.08483563 0.09355433 0.10511248 0.09941521 0.07737844 0.10101946 0.09569378 0.08983957 0.10400445 0.10835215 0.07382798 0.07275373 0.07658556
[26] 'Cecarria'        0.08172531 0.09357278 0.07757065 0.09760956 0.09813543 0.10438024 0.07249712 0.06814211 0.06588235 0.06872852 0.06686568 0.10378274 0.07175399 0.09572491 0.10212336 0.08878049 0.06760729 0.05864386 0.10422812 0.10357816 0.09961315 0.06270627 0.10028382 0.06581986 0.07660819 0.0 0.026658 0.07813411 0.06946877 0.08003049 0.07403056 0.08947369 0.1025641 0.10610329 0.1092437 0.10468594 0.08422301 0.10284035 0.09369475 0.10127431 0.08316832 0.06613226 0.08321168 0.09233791 0.09417476 0.10483042 0.10537408 0.07130124 0.07236062 0.07014157
[27] 'Loranthus'       0.07259528 0.06908463 0.05988024 0.07417103 0.07664884 0.0738255 0.0562036 0.0455626 0.05229794 0.04986258 0.04515272 0.08298407 0.0472319 0.07185122 0.0807993 0.06293103 0.05153509 0.04254144 0.0830292 0.07916667 0.07455013 0.04304636 0.07190636 0.05120482 0.05621302 0.026658 0.0 0.06604293 0.05658324 0.05677481 0.04972376 0.06690141 0.0843155 0.07866108 0.09310345 0.07643885 0.06387665 0.07449605 0.07431749 0.09311087 0.0766241 0.06074241 0.07122371 0.07876712 0.08267371 0.09623797 0.08581436 0.05354487 0.05638723 0.05252443
[28] 'Scurrula'        0.08586762 0.08546118 0.07556468 0.0856531 0.08788209 0.08853333 0.07325448 0.07261905 0.06371963 0.06771037 0.03460912 0.05449591 0.038651 0.04622496 0.06854616 0.0474373 0.03039631 0.0266612 0.06581986 0.05405406 0.05431971 0.03809524 0.05053192 0.07059282 0.07964955 0.07813411 0.06604293 0.0 0.02934272 0.04501916 0.04520655 0.05675995 0.05833792 0.05124142 0.06353306 0.05455538 0.04704944 0.0507365 0.09803922 0.10566206 0.09519612 0.07469244 0.09498554 0.10060807 0.09588299 0.10750853 0.11072261 0.07939054 0.07662236 0.07401033
[29] 'Taxillus'        0.09221557 0.090625 0.07949959 0.09202782 0.09455128 0.0927187 0.07627443 0.07556774 0.06862745 0.07324595 0.03376206 0.06078224 0.03815338 0.04994851 0.06641468 0.04911906 0.03364632 0.02867528 0.0659155 0.05668227 0.0585443 0.03776824 0.05290456 0.06863125 0.07918464 0.06946877 0.05658324 0.02934272 0.0 0.05462386 0.04431373 0.05799373 0.06385282 0.05754277 0.06433054 0.05734191 0.0488677 0.05282817 0.10102604 0.10947931 0.09623797 0.07591623 0.09734093 0.10274341 0.09882478 0.11098717 0.11697899 0.0809317 0.08160063 0.07942709
[30] 'Agelanthus'      0.08230453 0.08011869 0.07195234 0.07701492 0.08185054 0.08170515 0.07216981 0.06137184 0.06139933 0.05856515 0.02842274 0.04159021 0.02975558 0.04004711 0.05763336 0.0399523 0.02479339 0.02104208 0.04598445 0.04370939 0.0443787 0.02661448 0.04028436 0.06873614 0.07723214 0.08003049 0.05677481 0.04501916 0.05462386 0.0 0.03326256 0.03419183 0.04085258 0.02311796 0.05067767 0.03539292 0.02469734 0.03743961 0.08433735 0.09864116 0.09613375 0.07339927 0.08198866 0.09264978 0.09009009 0.10146777 0.10019145 0.0744921 0.07155555 0.06424148
[31] 'Bakerella'       0.0820633 0.08350623 0.07037457 0.08157895 0.08929532 0.08276585 0.06999622 0.05867665 0.06155633 0.05909653 0.02520436 0.04399142 0.02601242 0.03660396 0.05231931 0.03481521 0.02256809 0.02034174 0.05628949 0.04476835 0.04561763 0.02463382 0.03898129 0.06407909 0.0656399 0.07403056 0.04972376 0.04520655 0.04431373 0.03326256 0.0 0.04498141 0.047593 0.04222451 0.04737116 0.03844072 0.03652789 0.03439153 0.08716798 0.09682736 0.09463456 0.07040472 0.08053435 0.09448389 0.08932462 0.10526316 0.10432277 0.06992231 0.06886553 0.06239844
[32] 'Englerina'       0.09231686 0.08840656 0.07911754 0.09452202 0.09405405 0.09389921 0.08143574 0.07686595 0.07093292 0.07422452 0.03745744 0.06253312 0.0438247 0.05367379 0.06659447 0.05160239 0.03288431 0.03004466 0.07038289 0.0610966 0.06117021 0.04066022 0.05453592 0.07627429 0.08348726 0.08947369 0.06690141 0.05675995 0.05799373 0.03419183 0.04498141 0.0 0.0504386 0.04454927 0.06827731 0.04751735 0.03592815 0.05089334 0.09970238 0.11019056 0.0978903 0.07977816 0.0989115 0.10432433 0.10074231 0.11117288 0.11757991 0.08083832 0.07819992 0.07710844
[33] 'Oedina'          0.09001233 0.0858068 0.0917847 0.08645374 0.09100817 0.08913043 0.09188034 0.08674304 0.08045977 0.08342362 0.03387916 0.05417358 0.04053333 0.04526092 0.06518106 0.04507972 0.03563596 0.03162737 0.05180442 0.04254173 0.05016181 0.04667082 0.04569893 0.084855 0.09479452 0.1025641 0.0843155 0.05833792 0.06385282 0.04085258 0.047593 0.0504386 0.0 0.04191295 0.05654281 0.04395605 0.0431131 0.04061471 0.11250683 0.1377583 0.11704835 0.09294872 0.11948882 0.09876543 0.09647188 0.10976315 0.10439882 0.09373267 0.09393774 0.09511731
[34] 'Oncocalyx'       0.08168028 0.08311822 0.09199134 0.08407778 0.08792373 0.08653354 0.08892276 0.08311135 0.0752465 0.08127572 0.0275974 0.04493208 0.03836572 0.0389479 0.05057956 0.03862213 0.02873563 0.0247117 0.05586592 0.04701719 0.04547777 0.03727811 0.03647416 0.08048905 0.08903757 0.10610329 0.07866108 0.05124142 0.05754277 0.02311796 0.04222451 0.04454927 0.04191295 0.0 0.05282237 0.03393425 0.03333334 0.03480519 0.11351637 0.12012012 0.11256701 0.08559373 0.10677864 0.09358289 0.09100585 0.10335196 0.10722347 0.08874802 0.08484221 0.08491687
[35] 'Plicosepalus'    0.08777063 0.09016393 0.09680968 0.0921466 0.09498399 0.08929504 0.09376584 0.08872261 0.08311276 0.0889942 0.03431373 0.05369484 0.04630096 0.04694599 0.06327745 0.04754274 0.03738318 0.03204047 0.06749156 0.05426357 0.05392912 0.04967086 0.04826155 0.08935951 0.0978836 0.1092437 0.09310345 0.06353306 0.06433054 0.05067767 0.04737116 0.06827731 0.05654281 0.05282237 0.0 0.04792332 0.05189941 0.04387373 0.12434141 0.13809812 0.12971985 0.09376927 0.11923786 0.09983722 0.09867374 0.11309192 0.11540648 0.09637249 0.09518883 0.09529412
[36] 'Socratina'       0.0829748 0.08064516 0.08845071 0.08093427 0.0823337 0.08077545 0.08559277 0.08150984 0.07096425 0.07958852 0.02678571 0.04175705 0.0351706 0.03522608 0.05437738 0.0367526 0.02439024 0.02097506 0.05057471 0.03862434 0.04378003 0.03217972 0.03278688 0.08227176 0.08669898 0.10468594 0.07643885 0.05455538 0.05734191 0.03539292 0.03844072 0.04751735 0.04395605 0.03393425 0.04792332 0.0 0.03748622 0.02872629 0.11249324 0.12555204 0.11761006 0.08703939 0.10977918 0.09060589 0.08568329 0.10017172 0.10214742 0.0858558 0.08144552 0.08343711
[37] 'Tapinanthus'     0.08139535 0.08150134 0.07518488 0.08025682 0.08225108 0.08085106 0.07345511 0.06967378 0.0617776 0.06564465 0.0312886 0.05010893 0.03788748 0.04311251 0.0567297 0.03791209 0.02670387 0.02215839 0.05604203 0.04184322 0.04343276 0.03243945 0.03733333 0.0748916 0.07894737 0.08422301 0.06387665 0.04704944 0.0488677 0.02469734 0.03652789 0.03592815 0.0431131 0.03333334 0.05189941 0.03748622 0.0 0.03825717 0.09806295 0.10670869 0.09458259 0.06875 0.08941518 0.09368071 0.09146342 0.10560093 0.10336818 0.07451923 0.07372176 0.07229965
[38] 'Vanwykia'        0.0786925 0.08017103 0.08802228 0.07978723 0.08409213 0.08135235 0.08447009 0.07949562 0.07097118 0.07773665 0.02508361 0.03817204 0.031893 0.03388947 0.05171475 0.0349087 0.0237069 0.01954216 0.05226881 0.04029304 0.04242111 0.03235471 0.03383654 0.07951553 0.08483563 0.10284035 0.07449605 0.0507365 0.05282817 0.03743961 0.03439153 0.05089334 0.04061471 0.03480519 0.04387373 0.02872629 0.03825717 0.0 0.11375948 0.1230481 0.11297331 0.08400746 0.10402477 0.09240924 0.08836444 0.10178263 0.10322953 0.0874258 0.08315565 0.08209877
[39] 'Nuytsia'         0.08362573 0.07516848 0.07270694 0.07882291 0.0844773 0.07243356 0.07101727 0.06442167 0.05630027 0.06197594 0.07724347 0.113127 0.08595464 0.1075718 0.108506 0.10103768 0.08580594 0.07395234 0.11986494 0.11227702 0.11764706 0.08628409 0.11274253 0.08594614 0.09355433 0.09369475 0.07431749 0.09803922 0.10102604 0.08433735 0.08716798 0.09970238 0.11250683 0.11351637 0.12434141 0.11249324 0.09806295 0.11375948 0.0 0.10118804 0.09659807 0.06641124 0.09461358 0.08609626 0.08890058 0.10323998 0.09457191 0.0688379 0.0695051 0.07011952
[40] 'Ligaria'         0.09534883 0.08988095 0.07898036 0.09358128 0.09735058 0.09318996 0.07705407 0.07771382 0.0730361 0.07485761 0.08798646 0.12143291 0.09164312 0.11918951 0.1290719 0.12046712 0.09485459 0.08849151 0.12738018 0.12380382 0.12688822 0.09770355 0.1234272 0.09779051 0.10511248 0.10127431 0.09311087 0.10566206 0.10947931 0.09864116 0.09682736 0.11019056 0.1377583 0.12012012 0.13809812 0.12555204 0.10670869 0.1230481 0.10118804 0.0 0.09821428 0.07791649 0.10238095 0.0964591 0.09993869 0.10950283 0.10606061 0.07491722 0.07326892 0.08194726
[41] 'Tristerix'       0.08809802 0.08713693 0.07574468 0.09085475 0.0887538 0.0859514 0.0720268 0.06890757 0.06743897 0.07169345 0.08279151 0.11729141 0.08704621 0.11237298 0.11677935 0.10837439 0.08484313 0.07325843 0.11633987 0.11394659 0.12075242 0.08795901 0.11309524 0.09380235 0.09941521 0.08316832 0.0766241 0.09519612 0.09623797 0.09613375 0.09463456 0.0978903 0.11704835 0.11256701 0.12971985 0.11761006 0.09458259 0.11297331 0.09659807 0.09821428 0.0 0.07379455 0.0953271 0.09981851 0.09848943 0.10451453 0.10735198 0.07750314 0.0733306 0.07819611
[42] 'Desmaria'        0.04809384 0.0439691 0.0432363 0.04441777 0.04464832 0.04358209 0.03764115 0.03703704 0.02891367 0.0366859 0.05776805 0.08024316 0.06369692 0.08217523 0.09107807 0.08136005 0.062417 0.05213483 0.08982827 0.08163265 0.09407452 0.06546081 0.08238806 0.0676308 0.07737844 0.06613226 0.06074241 0.07469244 0.07591623 0.07339927 0.07040472 0.07977816 0.09294872 0.08559373 0.09376927 0.08703939 0.06875 0.08400746 0.06641124 0.07791649 0.07379455 0.0 0.06241267 0.05861027 0.0569697 0.07407407 0.06636304 0.0472408 0.0425444 0.0431504
[43] 'Notanthera'      0.06892523 0.06741573 0.06229661 0.06594724 0.07125457 0.07037256 0.05831435 0.05486659 0.05315315 0.05701425 0.07249467 0.10494932 0.07741211 0.10186859 0.10835914 0.09500308 0.07941888 0.07358675 0.11538462 0.10686567 0.11158536 0.0803399 0.10250298 0.09146342 0.10101946 0.08321168 0.07122371 0.09498554 0.09734093 0.08198866 0.08053435 0.0989115 0.11948882 0.10677864 0.11923786 0.10977918 0.08941518 0.10402477 0.09461358 0.10238095 0.0953271 0.06241267 0.0 0.08028335 0.08072289 0.0984985 0.08761905 0.06363214 0.05876993 0.05719626
[44] 'Cladocolea'      0.05173427 0.0460733 0.05970952 0.04805125 0.05240411 0.05118734 0.05339554 0.04986737 0.04035179 0.04883117 0.07035176 0.08984583 0.08262712 0.0857295 0.09120879 0.08054794 0.08044077 0.07255343 0.09817351 0.09288748 0.09761389 0.09118915 0.0877193 0.0882825 0.09569378 0.09233791 0.07876712 0.10060807 0.10274341 0.09264978 0.09448389 0.10432433 0.09876543 0.09358289 0.09983722 0.09060589 0.09368071 0.09240924 0.08609626 0.0964591 0.09981851 0.05861027 0.08028335 0.0 0.0266099 0.04061471 0.0431131 0.00633914 0.0239334 0.05710886
[45] 'Oryctanthus'     0.05223005 0.05140187 0.06569736 0.05335446 0.05726405 0.0519958 0.05861183 0.04952582 0.04114584 0.05167015 0.07032115 0.08522114 0.08320168 0.085353 0.09110867 0.07865787 0.07717391 0.06534091 0.09398281 0.08716323 0.09272237 0.08613317 0.08320085 0.07944915 0.08983957 0.09417476 0.08267371 0.09588299 0.09882478 0.09009009 0.08932462 0.10074231 0.09647188 0.09100585 0.09867374 0.08568329 0.09146342 0.08836444 0.08890058 0.09993869 0.09848943 0.0569697 0.08072289 0.0266099 0.0 0.02895442 0.04438202 0.02435151 0.02282158 0.05545617
[46] 'Phthirusa'       0.06906907 0.06297503 0.07874449 0.07087486 0.07166667 0.06993392 0.07315761 0.06518196 0.05841372 0.06753106 0.08396062 0.10148925 0.09723757 0.09729132 0.10580794 0.0920526 0.09023415 0.07900944 0.11169285 0.10144124 0.10758777 0.10213032 0.09861496 0.0918197 0.10400445 0.10483042 0.09623797 0.10750853 0.11098717 0.10146777 0.10526316 0.11117288 0.10976315 0.10335196 0.11309192 0.10017172 0.10560093 0.10178263 0.10323998 0.10950283 0.10451453 0.07407407 0.0984985 0.04061471 0.02895442 0.0 0.0591954 0.03765227 0.03787879 0.07077486
[47] 'Psittacanthus'   0.06514864 0.06364139 0.07446222 0.06312849 0.0642978 0.06604293 0.06732348 0.06128134 0.0561674 0.06622879 0.08509389 0.101359 0.09726104 0.1 0.10689253 0.09290248 0.0911188 0.08313539 0.10799523 0.10123734 0.10529311 0.10052219 0.09803922 0.10202931 0.10835215 0.10537408 0.08581436 0.11072261 0.11697899 0.10019145 0.10432277 0.11757991 0.10439882 0.10722347 0.11540648 0.10214742 0.10336818 0.10322953 0.09457191 0.10606061 0.10735198 0.06636304 0.08761905 0.0431131 0.04438202 0.0591954 0.0 0.03975364 0.03971318 0.06852792
[48] 'Struthanthus'    0.04717531 0.04424779 0.04658964 0.04578947 0.05061268 0.04814233 0.04290053 0.03545322 0.03002661 0.03653295 0.05805959 0.08768155 0.06379123 0.08523028 0.08877996 0.07729995 0.06469648 0.05910931 0.09450172 0.08482613 0.09124867 0.06361426 0.08188976 0.06445604 0.07382798 0.07130124 0.05354487 0.07939054 0.0809317 0.0744921 0.06992231 0.08083832 0.09373267 0.08874802 0.09637249 0.0858558 0.07451923 0.0874258 0.0688379 0.07491722 0.07750314 0.0472408 0.06363214 0.00633914 0.02435151 0.03765227 0.03975364 0.0 0.01373329 0.04224791
[49] 'Tripodanthus'    0.04432133 0.04427861 0.04478708 0.04380665 0.04890739 0.04757033 0.04117211 0.03488372 0.02995133 0.03543307 0.05718585 0.08227848 0.06425275 0.08160162 0.0868407 0.0754818 0.06374658 0.05668016 0.09003939 0.08363449 0.08983573 0.06516492 0.08053691 0.0649398 0.07275373 0.07236062 0.05638723 0.07662236 0.08160063 0.07155555 0.06886553 0.07819992 0.09393774 0.08484221 0.09518883 0.08144552 0.07372176 0.08315565 0.0695051 0.07326892 0.0733306 0.0425444 0.05876993 0.0239334 0.02282158 0.03787879 0.03971318 0.01373329 0.0 0.03967642
[50] 'Tupeia'          0.04584041 0.04159544 0.04102977 0.04395605 0.04841602 0.04548105 0.03785104 0.0339934 0.02954452 0.0349835 0.05268935 0.08552632 0.05712452 0.08155003 0.08599509 0.07687539 0.06325302 0.05223214 0.09008425 0.08348135 0.08613569 0.05081913 0.08066429 0.06613226 0.07658556 0.07014157 0.05252443 0.07401033 0.07942709 0.06424148 0.06239844 0.07710844 0.09511731 0.08491687 0.09529412 0.08343711 0.07229965 0.08209877 0.07011952 0.08194726 0.07819611 0.0431504 0.05719626 0.05710886 0.05545617 0.07077486 0.06852792 0.04224791 0.03967642 0.0
;
END; [Distances]

BEGIN Splits;
DIMENSIONS ntax=50 nsplits=136;
FORMAT labels=no weights=yes confidences=no intervals=no;
PROPERTIES fit=94.43808512076926 cyclic;
CYCLE 1 8 42 43 50 29 28 17 18 13 14 15 11 16 12 35 38 36 34 30 32 37 33 19 21 20 23 31 22 25 24 27 26 41 40 39 47 45 46 44 48 49 10 9 3 7 5 4 2 6;
MATRIX
[1, size=1] 	 0.010876241 	  1 2 3 4 5 7 8 9 10 11 12 13 14 15 16 17 18 19 20 21 22 23 24 25 26 27 28 29 30 31 32 33 34 35 36 37 38 39 40 41 42 43 44 45 46 47 48 49 50,
[2, size=2] 	 5.7539804E-4 	  1 3 4 5 7 8 9 10 11 12 13 14 15 16 17 18 19 20 21 22 23 24 25 26 27 28 29 30 31 32 33 34 35 36 37 38 39 40 41 42 43 44 45 46 47 48 49 50,
[3, size=3] 	 4.4526827E-5 	  1 3 5 7 8 9 10 11 12 13 14 15 16 17 18 19 20 21 22 23 24 25 26 27 28 29 30 31 32 33 34 35 36 37 38 39 40 41 42 43 44 45 46 47 48 49 50,
[4, size=4] 	 4.1975707E-4 	  1 3 7 8 9 10 11 12 13 14 15 16 17 18 19 20 21 22 23 24 25 26 27 28 29 30 31 32 33 34 35 36 37 38 39 40 41 42 43 44 45 46 47 48 49 50,
[5, size=6] 	 0.005215924 	  1 8 9 10 11 12 13 14 15 16 17 18 19 20 21 22 23 24 25 26 27 28 29 30 31 32 33 34 35 36 37 38 39 40 41 42 43 44 45 46 47 48 49 50,
[6, size=7] 	 0.0010668128 	  1 8 10 11 12 13 14 15 16 17 18 19 20 21 22 23 24 25 26 27 28 29 30 31 32 33 34 35 36 37 38 39 40 41 42 43 44 45 46 47 48 49 50,
[7, size=2] 	 0.008614636 	  1 8,
[8, size=1] 	 0.008950159 	  1,
[9, size=1] 	 0.0057074856 	  1 3 4 5 6 7 8 9 10 11 12 13 14 15 16 17 18 19 20 21 22 23 24 25 26 27 28 29 30 31 32 33 34 35 36 37 38 39 40 41 42 43 44 45 46 47 48 49 50,
[10, size=4] 	 0.002377376 	  1 3 6 8 9 10 11 12 13 14 15 16 17 18 19 20 21 22 23 24 25 26 27 28 29 30 31 32 33 34 35 36 37 38 39 40 41 42 43 44 45 46 47 48 49 50,
[11, size=5] 	 3.5607902E-4 	  1 6 8 9 10 11 12 13 14 15 16 17 18 19 20 21 22 23 24 25 26 27 28 29 30 31 32 33 34 35 36 37 38 39 40 41 42 43 44 45 46 47 48 49 50,
[12, size=1] 	 0.0074943653 	  1 2 3 5 6 7 8 9 10 11 12 13 14 15 16 17 18 19 20 21 22 23 24 25 26 27 28 29 30 31 32 33 34 35 36 37 38 39 40 41 42 43 44 45 46 47 48 49 50,
[13, size=4] 	 3.2764484E-4 	  1 2 6 8 9 10 11 12 13 14 15 16 17 18 19 20 21 22 23 24 25 26 27 28 29 30 31 32 33 34 35 36 37 38 39 40 41 42 43 44 45 46 47 48 49 50,
[14, size=1] 	 0.01135137 	  1 2 3 4 6 7 8 9 10 11 12 13 14 15 16 17 18 19 20 21 22 23 24 25 26 27 28 29 30 31 32 33 34 35 36 37 38 39 40 41 42 43 44 45 46 47 48 49 50,
[15, size=4] 	 3.1473325E-4 	  1 2 4 6,
[16, size=1] 	 0.0072954707 	  1 2 3 4 5 6 8 9 10 11 12 13 14 15 16 17 18 19 20 21 22 23 24 25 26 27 28 29 30 31 32 33 34 35 36 37 38 39 40 41 42 43 44 45 46 47 48 49 50,
[17, size=6] 	 0.0023156493 	  1 2 4 5 6 8,
[18, size=5] 	 0.0012258781 	  1 2 4 5 6,
[19, size=1] 	 0.013560635 	  1 2 4 5 6 7 8 9 10 11 12 13 14 15 16 17 18 19 20 21 22 23 24 25 26 27 28 29 30 31 32 33 34 35 36 37 38 39 40 41 42 43 44 45 46 47 48 49 50,
[20, size=8] 	 1.7103268E-4 	  1 2 4 5 6 7 8 42,
[21, size=6] 	 8.816164E-4 	  1 2 4 5 6 7,
[22, size=1] 	 0.005879104 	  1 2 3 4 5 6 7 8 10 11 12 13 14 15 16 17 18 19 20 21 22 23 24 25 26 27 28 29 30 31 32 33 34 35 36 37 38 39 40 41 42 43 44 45 46 47 48 49 50,
[23, size=2] 	 7.6850853E-4 	  1 2 3 4 5 6 7 8 11 12 13 14 15 16 17 18 19 20 21 22 23 24 25 26 27 28 29 30 31 32 33 34 35 36 37 38 39 40 41 42 43 44 45 46 47 48 49 50,
[24, size=11] 	 4.889136E-4 	  1 2 3 4 5 6 7 8 42 43 50,
[25, size=1] 	 0.012449835 	  1 2 3 4 5 6 7 8 9 11 12 13 14 15 16 17 18 19 20 21 22 23 24 25 26 27 28 29 30 31 32 33 34 35 36 37 38 39 40 41 42 43 44 45 46 47 48 49 50,
[26, size=12] 	 7.513208E-4 	  1 2 3 4 5 6 7 8 9 42 43 50,
[27, size=10] 	 7.1867654E-4 	  1 2 3 4 5 6 7 8 9 42,
[28, size=1] 	 0.0052538877 	  1 2 3 4 5 6 7 8 9 10 11 12 13 14 15 16 17 18 19 20 21 22 23 24 25 26 27 28 29 30 31 32 33 34 35 36 37 38 39 40 41 42 43 44 45 46 47 48 50,
[29, size=5] 	 0.0020592709 	  1 2 3 4 5 6 7 8 9 10 11 12 13 14 15 16 17 18 19 20 21 22 23 24 25 26 27 28 29 30 31 32 33 34 35 36 37 38 39 40 41 42 43 47 50,
[30, size=6] 	 0.011299161 	  1 2 3 4 5 6 7 8 9 10 11 12 13 14 15 16 17 18 19 20 21 22 23 24 25 26 27 28 29 30 31 32 33 34 35 36 37 38 39 40 41 42 43 50,
[31, size=8] 	 1.0619325E-4 	  1 2 3 4 5 6 7 8 9 10 11 12 13 14 15 16 17 18 19 20 21 22 23 24 25 26 27 28 29 30 31 32 33 34 35 36 37 38 41 42 43 50,
[32, size=10] 	 3.0697373E-4 	  1 2 3 4 5 6 7 8 9 10 11 12 13 14 15 16 17 18 19 20 21 22 23 24 25 27 28 29 30 31 32 33 34 35 36 37 38 42 43 50,
[33, size=2] 	 0.006149415 	  1 2 3 4 5 6 7 8 9 10 11 12 13 14 15 16 17 18 19 20 21 22 23 24 25 26 27 28 29 30 31 32 33 34 35 36 37 38 39 40 41 42 43 45 46 47 49 50,
[34, size=3] 	 7.1993057E-4 	  1 2 3 4 5 6 7 8 9 10 11 12 13 14 15 16 17 18 19 20 21 22 23 24 25 26 27 28 29 30 31 32 33 34 35 36 37 38 39 40 41 42 43 45 47 49 50,
[35, size=4] 	 1.9403208E-4 	  1 2 3 4 5 6 7 8 9 10 11 12 13 14 15 16 17 18 19 20 21 22 23 24 25 26 27 28 29 30 31 32 33 34 35 36 37 38 39 40 41 42 43 47 49 50,
[36, size=1] 	 0.0063808192 	  1 2 3 4 5 6 7 8 9 10 11 12 13 14 15 16 17 18 19 20 21 22 23 24 25 26 27 28 29 30 31 32 33 34 35 36 37 38 39 40 41 42 43 45 46 47 48 49 50,
[37, size=3] 	 2.7457316E-4 	  1 2 3 4 5 6 7 8 9 10 11 12 13 14 15 16 17 18 19 20 21 22 23 24 25 26 27 28 29 30 31 32 33 34 35 36 37 38 39 40 41 42 43 47 48 49 50,
[38, size=4] 	 0.0053561064 	  1 2 3 4 5 6 7 8 9 10 11 12 13 14 15 16 17 18 19 20 21 22 23 24 25 26 27 28 29 30 31 32 33 34 35 36 37 38 39 40 41 42 43 48 49 50,
[39, size=1] 	 0.020802163 	  1 2 3 4 5 6 7 8 9 10 11 12 13 14 15 16 17 18 19 20 21 22 23 24 25 26 27 28 29 30 31 32 33 34 35 36 37 38 39 40 41 42 43 44 45 47 48 49 50,
[40, size=2] 	 0.005051371 	  1 2 3 4 5 6 7 8 9 10 11 12 13 14 15 16 17 18 19 20 21 22 23 24 25 26 27 28 29 30 31 32 33 34 35 36 37 38 39 40 41 42 43 44 47 48 49 50,
[41, size=16] 	 7.199204E-4 	  1 2 3 4 5 6 7 8 9 10 42 43 44 48 49 50,
[42, size=1] 	 0.007223178 	  1 2 3 4 5 6 7 8 9 10 11 12 13 14 15 16 17 18 19 20 21 22 23 24 25 26 27 28 29 30 31 32 33 34 35 36 37 38 39 40 41 42 43 44 46 47 48 49 50,
[43, size=2] 	 2.1434539E-4 	  1 2 3 4 5 6 7 8 9 10 11 12 13 14 15 16 17 18 19 20 21 22 23 24 25 26 27 28 29 30 31 32 33 34 35 36 37 38 39 40 41 42 43 44 46 48 49 50,
[44, size=1] 	 0.026347762 	  1 2 3 4 5 6 7 8 9 10 11 12 13 14 15 16 17 18 19 20 21 22 23 24 25 26 27 28 29 30 31 32 33 34 35 36 37 38 39 40 41 42 43 44 45 46 48 49 50,
[45, size=2] 	 0.0012174515 	  1 2 3 4 5 6 7 8 9 10 11 12 13 14 15 16 17 18 19 20 21 22 23 24 25 26 27 28 29 30 31 32 33 34 35 36 37 38 40 41 42 43 44 45 46 48 49 50,
[46, size=3] 	 2.4252455E-4 	  1 2 3 4 5 6 7 8 9 10 11 12 13 14 15 16 17 18 19 20 21 22 23 24 25 26 27 28 29 30 31 32 33 34 35 36 37 38 41 42 43 44 45 46 48 49 50,
[47, size=1] 	 0.04236 	  1 2 3 4 5 6 7 8 9 10 11 12 13 14 15 16 17 18 19 20 21 22 23 24 25 26 27 28 29 30 31 32 33 34 35 36 37 38 40 41 42 43 44 45 46 47 48 49 50,
[48, size=9] 	 0.0043447255 	  1 2 3 4 5 6 7 8 9 10 11 12 13 14 15 16 17 18 19 20 21 23 28 29 30 32 33 34 35 36 37 38 42 43 44 45 46 47 48 49 50,
[49, size=19] 	 4.0316442E-4 	  1 2 3 4 5 6 7 8 9 10 42 43 44 45 46 47 48 49 50,
[50, size=16] 	 0.0015581545 	  1 2 3 4 5 6 7 8 9 10 44 45 46 47 48 49,
[51, size=15] 	 9.640386E-4 	  1 2 3 4 5 6 7 9 10 44 45 46 47 48 49,
[52, size=1] 	 0.050200768 	  1 2 3 4 5 6 7 8 9 10 11 12 13 14 15 16 17 18 19 20 21 22 23 24 25 26 27 28 29 30 31 32 33 34 35 36 37 38 39 41 42 43 44 45 46 47 48 49 50,
[53, size=2] 	 0.0020228268 	  1 2 3 4 5 6 7 8 9 10 11 12 13 14 15 16 17 18 19 20 21 22 23 24 25 26 27 28 29 30 31 32 33 34 35 36 37 38 39 42 43 44 45 46 47 48 49 50,
[54, size=3] 	 0.0028458473 	  1 2 3 4 5 6 7 8 9 10 11 12 13 14 15 16 17 18 19 20 21 22 23 24 25 27 28 29 30 31 32 33 34 35 36 37 38 39 42 43 44 45 46 47 48 49 50,
[55, size=1] 	 0.039906885 	  1 2 3 4 5 6 7 8 9 10 11 12 13 14 15 16 17 18 19 20 21 22 23 24 25 26 27 28 29 30 31 32 33 34 35 36 37 38 39 40 42 43 44 45 46 47 48 49 50,
[56, size=2] 	 0.0016693956 	  1 2 3 4 5 6 7 8 9 10 11 12 13 14 15 16 17 18 19 20 21 22 23 24 25 27 28 29 30 31 32 33 34 35 36 37 38 39 40 42 43 44 45 46 47 48 49 50,
[57, size=3] 	 0.0024850715 	  1 2 3 4 5 6 7 8 9 10 11 12 13 14 15 16 17 18 19 20 21 22 23 24 25 28 29 30 31 32 33 34 35 36 37 38 39 40 42 43 44 45 46 47 48 49 50,
[58, size=21] 	 0.0025022964 	  1 2 3 4 5 6 7 8 9 10 39 40 42 43 44 45 46 47 48 49 50,
[59, size=1] 	 0.018134149 	  1 2 3 4 5 6 7 8 9 10 11 12 13 14 15 16 17 18 19 20 21 22 23 24 25 27 28 29 30 31 32 33 34 35 36 37 38 39 40 41 42 43 44 45 46 47 48 49 50,
[60, size=2] 	 0.012895667 	  1 2 3 4 5 6 7 8 9 10 11 12 13 14 15 16 17 18 19 20 21 22 23 24 25 28 29 30 31 32 33 34 35 36 37 38 39 40 41 42 43 44 45 46 47 48 49 50,
[61, size=3] 	 1.7342377E-4 	  1 2 3 4 5 6 7 8 9 10 11 12 13 14 15 16 17 18 19 20 21 22 23 25 28 29 30 31 32 33 34 35 36 37 38 39 40 41 42 43 44 45 46 47 48 49 50,
[62, size=5] 	 0.0024884343 	  1 2 3 4 5 6 7 8 9 10 11 12 13 14 15 16 17 18 19 20 21 23 28 29 30 31 32 33 34 35 36 37 38 39 40 41 42 43 44 45 46 47 48 49 50,
[63, size=22] 	 0.0076995594 	  1 2 3 4 5 6 7 8 9 10 39 40 41 42 43 44 45 46 47 48 49 50,
[64, size=20] 	 1.7327044E-4 	  1 2 3 4 5 6 7 8 9 10 39 40 41 42 44 45 46 47 48 49,
[65, size=1] 	 0.0035488815 	  1 2 3 4 5 6 7 8 9 10 11 12 13 14 15 16 17 18 19 20 21 22 23 24 25 26 28 29 30 31 32 33 34 35 36 37 38 39 40 41 42 43 44 45 46 47 48 49 50,
[66, size=23] 	 9.975635E-4 	  1 2 3 4 5 6 7 8 9 10 26 39 40 41 42 43 44 45 46 47 48 49 50,
[67, size=22] 	 1.7933558E-4 	  1 2 3 4 5 6 7 8 9 10 26 39 40 41 42 43 44 45 46 47 48 49,
[68, size=1] 	 0.013723784 	  1 2 3 4 5 6 7 8 9 10 11 12 13 14 15 16 17 18 19 20 21 22 23 25 26 27 28 29 30 31 32 33 34 35 36 37 38 39 40 41 42 43 44 45 46 47 48 49 50,
[69, size=2] 	 0.012770795 	  1 2 3 4 5 6 7 8 9 10 11 12 13 14 15 16 17 18 19 20 21 22 23 26 27 28 29 30 31 32 33 34 35 36 37 38 39 40 41 42 43 44 45 46 47 48 49 50,
[70, size=24] 	 0.0018954459 	  1 2 3 4 5 6 7 8 9 10 26 27 39 40 41 42 43 44 45 46 47 48 49 50,
[71, size=1] 	 0.021429561 	  1 2 3 4 5 6 7 8 9 10 11 12 13 14 15 16 17 18 19 20 21 22 23 24 26 27 28 29 30 31 32 33 34 35 36 37 38 39 40 41 42 43 44 45 46 47 48 49 50,
[72, size=25] 	 0.0014047013 	  1 2 3 4 5 6 7 8 9 10 24 26 27 39 40 41 42 43 44 45 46 47 48 49 50,
[73, size=1] 	 0.003446177 	  1 2 3 4 5 6 7 8 9 10 11 12 13 14 15 16 17 18 19 20 21 23 24 25 26 27 28 29 30 31 32 33 34 35 36 37 38 39 40 41 42 43 44 45 46 47 48 49 50,
[74, size=5] 	 8.414952E-4 	  1 2 3 4 5 6 7 8 9 10 11 12 13 14 15 16 17 18 19 24 25 26 27 28 29 30 32 33 34 35 36 37 38 39 40 41 42 43 44 45 46 47 48 49 50,
[75, size=14] 	 0.0013544277 	  1 2 3 4 5 6 7 8 9 10 11 12 13 14 15 16 17 18 24 25 26 27 28 29 39 40 41 42 43 44 45 46 47 48 49 50,
[76, size=16] 	 0.0011185652 	  1 2 3 4 5 6 7 8 9 10 11 13 14 15 17 18 24 25 26 27 28 29 39 40 41 42 43 44 45 46 47 48 49 50,
[77, size=22] 	 0.0017994714 	  1 2 3 4 5 6 7 8 9 10 24 25 26 27 28 29 39 40 41 42 43 44 45 46 47 48 49 50,
[78, size=24] 	 0.014387365 	  1 2 3 4 5 6 7 8 9 10 24 25 26 27 39 40 41 42 43 44 45 46 47 48 49 50,
[79, size=1] 	 0.010690185 	  1 2 3 4 5 6 7 8 9 10 11 12 13 14 15 16 17 18 19 20 21 22 23 24 25 26 27 28 29 30 32 33 34 35 36 37 38 39 40 41 42 43 44 45 46 47 48 49 50,
[80, size=1] 	 0.01172638 	  1 2 3 4 5 6 7 8 9 10 11 12 13 14 15 16 17 18 19 20 21 22 24 25 26 27 28 29 30 31 32 33 34 35 36 37 38 39 40 41 42 43 44 45 46 47 48 49 50,
[81, size=2] 	 0.0013858647 	  1 2 3 4 5 6 7 8 9 10 11 12 13 14 15 16 17 18 19 21 22 24 25 26 27 28 29 30 31 32 33 34 35 36 37 38 39 40 41 42 43 44 45 46 47 48 49 50,
[82, size=3] 	 0.0015459053 	  1 2 3 4 5 6 7 8 9 10 11 12 13 14 15 16 17 18 19 22 24 25 26 27 28 29 30 31 32 33 34 35 36 37 38 39 40 41 42 43 44 45 46 47 48 49 50,
[83, size=4] 	 0.002023642 	  1 2 3 4 5 6 7 8 9 10 11 12 13 14 15 16 17 18 22 24 25 26 27 28 29 30 31 32 33 34 35 36 37 38 39 40 41 42 43 44 45 46 47 48 49 50,
[84, size=5] 	 0.0019363505 	  1 2 3 4 5 6 7 8 9 10 11 12 13 14 15 16 17 18 22 24 25 26 27 28 29 30 31 32 34 35 36 37 38 39 40 41 42 43 44 45 46 47 48 49 50,
[85, size=12] 	 2.3879335E-4 	  1 2 3 4 5 6 7 8 9 10 11 12 13 14 15 16 17 18 22 24 25 26 27 28 29 31 39 40 41 42 43 44 45 46 47 48 49 50,
[86, size=13] 	 8.8546476E-5 	  1 2 3 4 5 6 7 8 9 10 11 13 14 15 16 17 18 22 24 25 26 27 28 29 31 39 40 41 42 43 44 45 46 47 48 49 50,
[87, size=14] 	 1.4687906E-4 	  1 2 3 4 5 6 7 8 9 10 11 13 14 15 17 18 22 24 25 26 27 28 29 31 39 40 41 42 43 44 45 46 47 48 49 50,
[88, size=17] 	 5.3248013E-4 	  1 2 3 4 5 6 7 8 9 10 13 17 18 22 24 25 26 27 28 29 31 39 40 41 42 43 44 45 46 47 48 49 50,
[89, size=20] 	 0.0010936379 	  1 2 3 4 5 6 7 8 9 10 22 24 25 26 27 28 29 31 39 40 41 42 43 44 45 46 47 48 49 50,
[90, size=1] 	 0.013992257 	  1 2 3 4 5 6 7 8 9 10 11 12 13 14 15 16 17 18 19 21 22 23 24 25 26 27 28 29 30 31 32 33 34 35 36 37 38 39 40 41 42 43 44 45 46 47 48 49 50,
[91, size=4] 	 0.0019806135 	  1 2 3 4 5 6 7 8 9 10 11 12 13 14 15 16 17 18 22 23 24 25 26 27 28 29 30 31 32 34 35 36 37 38 39 40 41 42 43 44 45 46 47 48 49 50,
[92, size=1] 	 0.017224843 	  1 2 3 4 5 6 7 8 9 10 11 12 13 14 15 16 17 18 19 20 22 23 24 25 26 27 28 29 30 31 32 33 34 35 36 37 38 39 40 41 42 43 44 45 46 47 48 49 50,
[93, size=2] 	 0.0014743073 	  1 2 3 4 5 6 7 8 9 10 11 12 13 14 15 16 17 18 20 22 23 24 25 26 27 28 29 30 31 32 33 34 35 36 37 38 39 40 41 42 43 44 45 46 47 48 49 50,
[94, size=1] 	 0.021897722 	  1 2 3 4 5 6 7 8 9 10 11 12 13 14 15 16 17 18 20 21 22 23 24 25 26 27 28 29 30 31 32 33 34 35 36 37 38 39 40 41 42 43 44 45 46 47 48 49 50,
[95, size=2] 	 0.0020503218 	  1 2 3 4 5 6 7 8 9 10 11 12 13 14 15 16 17 18 20 21 22 23 24 25 26 27 28 29 30 31 32 34 35 36 37 38 39 40 41 42 43 44 45 46 47 48 49 50,
[96, size=1] 	 0.020270366 	  1 2 3 4 5 6 7 8 9 10 11 12 13 14 15 16 17 18 19 20 21 22 23 24 25 26 27 28 29 30 31 32 34 35 36 37 38 39 40 41 42 43 44 45 46 47 48 49 50,
[97, size=5] 	 0.0014936436 	  1 2 3 4 5 6 7 8 9 10 11 12 13 14 15 16 17 18 19 20 21 22 23 24 25 26 27 28 29 31 35 36 38 39 40 41 42 43 44 45 46 47 48 49 50,
[98, size=6] 	 1.5408991E-4 	  1 2 3 4 5 6 7 8 9 10 11 12 13 14 15 16 17 18 19 20 21 22 23 24 25 26 27 28 29 31 35 38 39 40 41 42 43 44 45 46 47 48 49 50,
[99, size=7] 	 0.0013692476 	  1 2 3 4 5 6 7 8 9 10 11 12 13 14 15 16 17 18 19 20 21 22 23 24 25 26 27 28 29 31 35 39 40 41 42 43 44 45 46 47 48 49 50,
[100, size=1] 	 0.013758644 	  1 2 3 4 5 6 7 8 9 10 11 12 13 14 15 16 17 18 19 20 21 22 23 24 25 26 27 28 29 30 31 32 33 34 35 36 38 39 40 41 42 43 44 45 46 47 48 49 50,
[101, size=4] 	 4.6752903E-4 	  1 2 3 4 5 6 7 8 9 10 11 12 13 14 15 16 17 18 19 20 21 22 23 24 25 26 27 28 29 31 33 35 36 38 39 40 41 42 43 44 45 46 47 48 49 50,
[102, size=1] 	 0.02279502 	  1 2 3 4 5 6 7 8 9 10 11 12 13 14 15 16 17 18 19 20 21 22 23 24 25 26 27 28 29 30 31 33 34 35 36 37 38 39 40 41 42 43 44 45 46 47 48 49 50,
[103, size=1] 	 0.0061286893 	  1 2 3 4 5 6 7 8 9 10 11 12 13 14 15 16 17 18 19 20 21 22 23 24 25 26 27 28 29 31 32 33 34 35 36 37 38 39 40 41 42 43 44 45 46 47 48 49 50,
[104, size=2] 	 0.0049460647 	  1 2 3 4 5 6 7 8 9 10 11 12 13 14 15 16 17 18 19 20 21 22 23 24 25 26 27 28 29 31 32 33 35 36 37 38 39 40 41 42 43 44 45 46 47 48 49 50,
[105, size=1] 	 0.011940592 	  1 2 3 4 5 6 7 8 9 10 11 12 13 14 15 16 17 18 19 20 21 22 23 24 25 26 27 28 29 30 31 32 33 35 36 37 38 39 40 41 42 43 44 45 46 47 48 49 50,
[106, size=3] 	 0.0012077993 	  1 2 3 4 5 6 7 8 9 10 11 12 13 14 15 16 17 18 19 20 21 22 23 24 25 26 27 28 29 30 31 32 33 35 37 39 40 41 42 43 44 45 46 47 48 49 50,
[107, size=4] 	 1.17860174E-4 	  1 2 3 4 5 6 7 8 9 10 11 12 13 14 15 16 17 18 19 20 21 22 23 24 25 26 27 28 29 30 31 32 33 37 39 40 41 42 43 44 45 46 47 48 49 50,
[108, size=9] 	 0.002700476 	  1 2 3 4 5 6 7 8 9 10 13 17 18 19 20 21 22 23 24 25 26 27 28 29 30 31 32 33 37 39 40 41 42 43 44 45 46 47 48 49 50,
[109, size=1] 	 0.0145996045 	  1 2 3 4 5 6 7 8 9 10 11 12 13 14 15 16 17 18 19 20 21 22 23 24 25 26 27 28 29 30 31 32 33 34 35 37 38 39 40 41 42 43 44 45 46 47 48 49 50,
[110, size=2] 	 0.0011755321 	  1 2 3 4 5 6 7 8 9 10 11 12 13 14 15 16 17 18 19 20 21 22 23 24 25 26 27 28 29 30 31 32 33 34 35 37 39 40 41 42 43 44 45 46 47 48 49 50,
[111, size=3] 	 3.4631023E-4 	  1 2 3 4 5 6 7 8 9 10 11 12 13 14 15 16 17 18 19 20 21 22 23 24 25 26 27 28 29 30 31 32 33 34 37 39 40 41 42 43 44 45 46 47 48 49 50,
[112, size=4] 	 8.3639886E-4 	  1 2 3 4 5 6 7 8 9 10 11 13 14 15 16 17 18 19 20 21 22 23 24 25 26 27 28 29 30 31 32 33 34 37 39 40 41 42 43 44 45 46 47 48 49 50,
[113, size=1] 	 0.012567075 	  1 2 3 4 5 6 7 8 9 10 11 12 13 14 15 16 17 18 19 20 21 22 23 24 25 26 27 28 29 30 31 32 33 34 35 36 37 39 40 41 42 43 44 45 46 47 48 49 50,
[114, size=2] 	 6.1806286E-4 	  1 2 3 4 5 6 7 8 9 10 11 12 13 14 15 16 17 18 19 20 21 22 23 24 25 26 27 28 29 30 31 32 33 34 36 37 39 40 41 42 43 44 45 46 47 48 49 50,
[115, size=3] 	 4.4812204E-4 	  1 2 3 4 5 6 7 8 9 10 11 13 14 15 16 17 18 19 20 21 22 23 24 25 26 27 28 29 30 31 32 33 34 36 37 39 40 41 42 43 44 45 46 47 48 49 50,
[116, size=1] 	 0.028365275 	  1 2 3 4 5 6 7 8 9 10 11 12 13 14 15 16 17 18 19 20 21 22 23 24 25 26 27 28 29 30 31 32 33 34 36 37 38 39 40 41 42 43 44 45 46 47 48 49 50,
[117, size=1] 	 0.021366458 	  1 2 3 4 5 6 7 8 9 10 11 13 14 15 16 17 18 19 20 21 22 23 24 25 26 27 28 29 30 31 32 33 34 35 36 37 38 39 40 41 42 43 44 45 46 47 48 49 50,
[118, size=1] 	 0.013508818 	  1 2 3 4 5 6 7 8 9 10 11 12 13 14 15 17 18 19 20 21 22 23 24 25 26 27 28 29 30 31 32 33 34 35 36 37 38 39 40 41 42 43 44 45 46 47 48 49 50,
[119, size=5] 	 7.0200115E-4 	  1 2 3 4 5 6 7 8 9 10 12 17 18 19 20 21 22 23 24 25 26 27 28 29 30 31 32 33 34 35 36 37 38 39 40 41 42 43 44 45 46 47 48 49 50,
[120, size=1] 	 0.025050098 	  1 2 3 4 5 6 7 8 9 10 11 12 13 14 16 17 18 19 20 21 22 23 24 25 26 27 28 29 30 31 32 33 34 35 36 37 38 39 40 41 42 43 44 45 46 47 48 49 50,
[121, size=3] 	 0.002654316 	  1 2 3 4 5 6 7 8 9 10 11 12 16 17 18 19 20 21 22 23 24 25 26 27 28 29 30 31 32 33 34 35 36 37 38 39 40 41 42 43 44 45 46 47 48 49 50,
[122, size=1] 	 0.011531927 	  1 2 3 4 5 6 7 8 9 10 11 12 13 15 16 17 18 19 20 21 22 23 24 25 26 27 28 29 30 31 32 33 34 35 36 37 38 39 40 41 42 43 44 45 46 47 48 49 50,
[123, size=2] 	 0.0022095933 	  1 2 3 4 5 6 7 8 9 10 11 12 15 16 17 18 19 20 21 22 23 24 25 26 27 28 29 30 31 32 33 34 35 36 37 38 39 40 41 42 43 44 45 46 47 48 49 50,
[124, size=1] 	 0.004005982 	  1 2 3 4 5 6 7 8 9 10 11 12 14 15 16 17 18 19 20 21 22 23 24 25 26 27 28 29 30 31 32 33 34 35 36 37 38 39 40 41 42 43 44 45 46 47 48 49 50,
[125, size=1] 	 0.0034366108 	  1 2 3 4 5 6 7 8 9 10 11 12 13 14 15 16 18 19 20 21 22 23 24 25 26 27 28 29 30 31 32 33 34 35 36 37 38 39 40 41 42 43 44 45 46 47 48 49 50,
[126, size=2] 	 7.649397E-4 	  1 2 3 4 5 6 7 8 9 10 11 12 13 14 15 16 18 19 20 21 22 23 24 25 26 27 29 30 31 32 33 34 35 36 37 38 39 40 41 42 43 44 45 46 47 48 49 50,
[127, size=3] 	 0.0016276438 	  1 2 3 4 5 6 7 8 9 10 11 12 13 14 15 16 18 19 20 21 22 23 24 25 26 27 30 31 32 33 34 35 36 37 38 39 40 41 42 43 44 45 46 47 48 49 50,
[128, size=1] 	 0.013599872 	  1 2 3 4 5 6 7 8 9 10 11 12 13 14 15 16 17 18 19 20 21 22 23 24 25 26 27 29 30 31 32 33 34 35 36 37 38 39 40 41 42 43 44 45 46 47 48 49 50,
[129, size=2] 	 0.008431651 	  1 2 3 4 5 6 7 8 9 10 11 12 13 14 15 16 17 18 19 20 21 22 23 24 25 26 27 30 31 32 33 34 35 36 37 38 39 40 41 42 43 44 45 46 47 48 49 50,
[130, size=6] 	 2.30832E-4 	  1 2 3 4 5 6 7 9 10 11 12 13 14 15 16 17 18 19 20 21 22 23 24 25 26 27 30 31 32 33 34 35 36 37 38 39 40 41 44 45 46 47 48 49,
[131, size=1] 	 0.016811883 	  1 2 3 4 5 6 7 8 9 10 11 12 13 14 15 16 17 18 19 20 21 22 23 24 25 26 27 28 30 31 32 33 34 35 36 37 38 39 40 41 42 43 44 45 46 47 48 49 50,
[132, size=1] 	 0.01832967 	  1 2 3 4 5 6 7 8 9 10 11 12 13 14 15 16 17 18 19 20 21 22 23 24 25 26 27 28 29 30 31 32 33 34 35 36 37 38 39 40 41 42 43 44 45 46 47 48 49,
[133, size=2] 	 3.2843236E-4 	  1 2 3 4 5 6 7 8 9 10 11 12 13 14 15 16 17 18 19 20 21 22 23 24 25 26 27 28 29 30 31 32 33 34 35 36 37 38 39 40 41 42 44 45 46 47 48 49,
[134, size=1] 	 0.04000313 	  1 2 3 4 5 6 7 8 9 10 11 12 13 14 15 16 17 18 19 20 21 22 23 24 25 26 27 28 29 30 31 32 33 34 35 36 37 38 39 40 41 42 44 45 46 47 48 49 50,
[135, size=1] 	 0.019354837 	  1 2 3 4 5 6 7 8 9 10 11 12 13 14 15 16 17 18 19 20 21 22 23 24 25 26 27 28 29 30 31 32 33 34 35 36 37 38 39 40 41 43 44 45 46 47 48 49 50,
[136, size=1] 	 0.0020096195 	  1 2 3 4 5 6 7 9 10 11 12 13 14 15 16 17 18 19 20 21 22 23 24 25 26 27 28 29 30 31 32 33 34 35 36 37 38 39 40 41 42 43 44 45 46 47 48 49 50,
;
END; [Splits]

BEGIN Network;
DIMENSIONS ntax=50 nvertices=405 nedges=672;
DRAW to_scale rotateAbout=0.9424778;
TRANSLATE
2 'Alepis',
3 'Peraxilla',
4 'Desmaria',
5 'Notanthera',
6 'Tupeia',
7 'Taxillus',
8 'Scurrula',
9 'Dendrophthoe',
10 'Benthamina',
11 'Dactyliophora',
12 'Diplatia',
13 'Sogerianthe',
14 'Baratranthus',
15 'Plicosepalus',
16 'Vanwykia',
17 'Socratina',
18 'Oncocalyx',
19 'Agelanthus',
20 'Englerina',
21 'Tapinanthus',
22 'Oedina',
23 'Emelianthe',
24 'Globimetula',
25 'Erianthemum',
26 'Phragmanthera',
27 'Bakerella',
28 'Moquiniella',
29 'Muellerina',
30 'Ileostylus',
31 'Loranthus',
32 'Cecarria',
33 'Tristerix',
34 'Ligaria',
35 'Nuytsia',
36 'Psittacanthus',
37 'Oryctanthus',
38 'Phthirusa',
39 'Cladocolea',
40 'Tripodanthus',
41 'Gaiadendron',
42 'Atkinsonia',
43 'Decaisnina',
44 'Macrosolen',
45 'Loxanthera',
46 'Lepidaria',
47 'Amylotheca',
48 'Lysiana',
99 'Helixanthera',
217 'Amyema',
336 'Struthanthus',
;
VERTICES
1 -0.008950159 0.0 w=2 h=2 s=n,
2 0.0 0.0 w=2 h=2 s=n,
3 -0.0096970145 0.0017292332 w=2 h=2 s=n,
4 -0.004882918 0.007319551 w=2 h=2 s=n,
5 0.012908104 0.017766483 w=2 h=2 s=n,
6 -0.0083288625 0.0120158205 w=2 h=2 s=n,
7 -0.022133427 0.043583203 w=2 h=2 s=n,
8 -0.02529701 0.043568794 w=2 h=2 s=n,
9 -0.04131044 0.03384834 w=2 h=2 s=n,
10 -0.041740317 0.03842169 w=2 h=2 s=n,
11 -0.040727854 0.04882741 w=2 h=2 s=n,
12 -0.0404109 0.060411863 w=2 h=2 s=n,
13 -0.047830883 0.04745621 w=2 h=2 s=n,
14 -0.051635887 0.05552838 w=2 h=2 s=n,
15 -0.058256462 0.06321329 w=2 h=2 s=n,
16 -0.057053536 0.05059456 w=2 h=2 s=n,
17 -0.05927832 0.050647754 w=2 h=2 s=n,
18 -0.06299945 0.050181627 w=2 h=2 s=n,
19 -0.05864588 0.041400917 w=2 h=2 s=n,
20 -0.069234006 0.04699859 w=2 h=2 s=n,
21 -0.06284924 0.04022829 w=2 h=2 s=n,
22 -0.075095706 0.04201142 w=2 h=2 s=n,
23 -0.07860115 0.03848499 w=2 h=2 s=n,
24 -0.0749112 0.034459043 w=2 h=2 s=n,
25 -0.071749374 0.03193692 w=2 h=2 s=n,
26 -0.0674455 0.030096084 w=2 h=2 s=n,
27 -0.061210614 0.024008077 w=2 h=2 s=n,
28 -0.05607364 0.023935331 w=2 h=2 s=n,
29 -0.07143738 -0.007096876 w=2 h=2 s=n,
30 -0.063135035 -0.0061444896 w=2 h=2 s=n,
31 -0.053134166 -0.006513059 w=2 h=2 s=n,
32 -0.063909605 -0.023027956 w=2 h=2 s=n,
33 -0.058368288 -0.039293468 w=2 h=2 s=n,
34 -0.05404512 -0.04980642 w=2 h=2 s=n,
35 -0.04356401 -0.041673917 w=2 h=2 s=n,
36 -0.028847368 -0.043188516 w=2 h=2 s=n,
37 -0.023558697 -0.030647213 w=2 h=2 s=n,
38 -0.021637205 -0.044693924 w=2 h=2 s=n,
39 -0.019567035 -0.031411983 w=2 h=2 s=n,
40 -0.020231444 -0.017412009 w=2 h=2 s=n,
41 -0.017109321 -0.010148023 w=2 h=2 s=n,
42 -0.017676426 -0.0050430144 w=2 h=2 s=n,
43 -0.0061971066 -0.011803457 w=2 h=2 s=n,
44 -0.00702264 -0.008125453 w=2 h=2 s=n,
45 8.836921E-4 -0.010174333 w=2 h=2 s=n,
46 -0.0017432184 -0.0075346767 w=2 h=2 s=n,
47 -0.0028945622 -0.006127469 w=2 h=2 s=n,
48 -9.540636E-5 -0.0048874496 w=2 h=2 s=n,
49 -0.017547796 -5.4091745E-4 w=2 h=2 s=n,
50 -0.009259317 5.897513E-5 w=2 h=2 s=n,
51 -0.017856954 -4.8194235E-4 w=2 h=2 s=n,
52 -0.010446683 3.6383863E-4 w=2 h=2 s=n,
53 -0.01904432 -1.7707885E-4 w=2 h=2 s=n,
54 -0.021318952 2.5683056E-4 w=2 h=2 s=n,
55 -0.0112851495 6.3627306E-4 w=2 h=2 s=n,
56 -0.019882787 9.5355594E-5 w=2 h=2 s=n,
57 -0.02215742 5.2926503E-4 w=2 h=2 s=n,
58 -0.022325423 5.6131335E-4 w=2 h=2 s=n,
59 -0.023008924 7.833966E-4 w=2 h=2 s=n,
60 -0.023493983 8.446737E-4 w=2 h=2 s=n,
61 -0.022810481 6.225905E-4 w=2 h=2 s=n,
62 -0.024231996 9.854572E-4 w=2 h=2 s=n,
63 -0.011899651 0.0013790776 w=2 h=2 s=n,
64 -0.020497289 8.381601E-4 w=2 h=2 s=n,
65 -0.022771921 0.0012720695 w=2 h=2 s=n,
66 -0.022939924 0.0013041178 w=2 h=2 s=n,
67 -0.023623426 0.0015262011 w=2 h=2 s=n,
68 -0.024108484 0.0015874782 w=2 h=2 s=n,
69 -0.024846496 0.0017282617 w=2 h=2 s=n,
70 -0.0254979 0.002034789 w=2 h=2 s=n,
71 -0.024883399 0.0012919843 w=2 h=2 s=n,
72 -0.02383855 0.0024079152 w=2 h=2 s=n,
73 -0.024006553 0.0024399636 w=2 h=2 s=n,
74 -0.024690056 0.0026620468 w=2 h=2 s=n,
75 -0.025175115 0.0027233239 w=2 h=2 s=n,
76 -0.025913127 0.0028641075 w=2 h=2 s=n,
77 -0.026564531 0.0031706346 w=2 h=2 s=n,
78 -0.026890697 0.0034076087 w=2 h=2 s=n,
79 -0.024791902 0.0028022255 w=2 h=2 s=n,
80 -0.02527696 0.0028635026 w=2 h=2 s=n,
81 -0.026014972 0.0030042862 w=2 h=2 s=n,
82 -0.026666377 0.0033108133 w=2 h=2 s=n,
83 -0.026992543 0.0035477874 w=2 h=2 s=n,
84 -0.028816639 0.0052607274 w=2 h=2 s=n,
85 -0.028714793 0.0051205484 w=2 h=2 s=n,
86 -0.03408735 0.010873465 w=2 h=2 s=n,
87 -0.024897313 0.0029473111 w=2 h=2 s=n,
88 -0.025382372 0.0030085882 w=2 h=2 s=n,
89 -0.026120383 0.0031493716 w=2 h=2 s=n,
90 -0.026771788 0.003455899 w=2 h=2 s=n,
91 -0.027097953 0.003692873 w=2 h=2 s=n,
92 -0.02892205 0.0054058125 w=2 h=2 s=n,
93 -0.03419276 0.01101855 w=2 h=2 s=n,
94 -0.034828633 0.011787185 w=2 h=2 s=n,
95 -0.03594275 0.013320634 w=2 h=2 s=n,
96 -0.036695424 0.014506662 w=2 h=2 s=n,
97 -0.043626588 0.027114406 w=2 h=2 s=n,
98 -0.04468429 0.02857021 w=2 h=2 s=n,
99 -0.045211155 0.029528571 w=2 h=2 s=n,
100 -0.045550574 0.029938854 w=2 h=2 s=n,
101 -0.04649501 0.030538213 w=2 h=2 s=n,
102 -0.04615559 0.03012793 w=2 h=2 s=n,
103 -0.045628726 0.029169567 w=2 h=2 s=n,
104 -0.04772053 0.031114899 w=2 h=2 s=n,
105 -0.047381114 0.030704616 w=2 h=2 s=n,
106 -0.04685425 0.029746255 w=2 h=2 s=n,
107 -0.04660818 0.030631837 w=2 h=2 s=n,
108 -0.047833703 0.031208524 w=2 h=2 s=n,
109 -0.046679817 0.030683883 w=2 h=2 s=n,
110 -0.047905337 0.03126057 w=2 h=2 s=n,
111 -0.048106957 0.03138852 w=2 h=2 s=n,
112 -0.034125824 0.010568911 w=2 h=2 s=n,
113 -0.028855113 0.004956174 w=2 h=2 s=n,
114 -0.028753268 0.004815995 w=2 h=2 s=n,
115 -0.026929172 0.0031030555 w=2 h=2 s=n,
116 -0.026603004 0.0028660814 w=2 h=2 s=n,
117 -0.025536375 0.0017302358 w=2 h=2 s=n,
118 -0.024921874 9.874313E-4 w=2 h=2 s=n,
119 -0.02427047 6.809041E-4 w=2 h=2 s=n,
120 -0.05002142 0.026772086 w=2 h=2 s=n,
121 -0.048795898 0.026195398 w=2 h=2 s=n,
122 -0.047851462 0.025596041 w=2 h=2 s=n,
123 -0.04679376 0.024140237 w=2 h=2 s=n,
124 -0.03986259 0.011532493 w=2 h=2 s=n,
125 -0.039109915 0.010346465 w=2 h=2 s=n,
126 -0.0379958 0.008813016 w=2 h=2 s=n,
127 -0.03735993 0.008044381 w=2 h=2 s=n,
128 -0.03725452 0.007899296 w=2 h=2 s=n,
129 -0.03729299 0.007594742 w=2 h=2 s=n,
130 -0.032022282 0.0019820048 w=2 h=2 s=n,
131 -0.031920437 0.001841826 w=2 h=2 s=n,
132 -0.030096339 1.288863E-4 w=2 h=2 s=n,
133 -0.04605659 0.0325915 w=2 h=2 s=n,
134 -0.047001027 0.033190854 w=2 h=2 s=n,
135 -0.047114197 0.033284478 w=2 h=2 s=n,
136 -0.047185834 0.033336524 w=2 h=2 s=n,
137 -0.04841136 0.033913214 w=2 h=2 s=n,
138 -0.04861298 0.034041166 w=2 h=2 s=n,
139 -0.030096339 2.269305E-5 w=2 h=2 s=n,
140 -0.026929172 0.0029968624 w=2 h=2 s=n,
141 -0.026603004 0.0027598883 w=2 h=2 s=n,
142 -0.025536375 0.0016240425 w=2 h=2 s=n,
143 -0.024921874 8.8123797E-4 w=2 h=2 s=n,
144 -0.02427047 5.747108E-4 w=2 h=2 s=n,
145 -0.021875625 1.0864948E-4 w=2 h=2 s=n,
146 -0.021390567 4.7372356E-5 w=2 h=2 s=n,
147 -0.021222563 1.5324029E-5 w=2 h=2 s=n,
148 -0.020384097 -2.5711043E-4 w=2 h=2 s=n,
149 -0.018109465 -6.910198E-4 w=2 h=2 s=n,
150 -0.0169221 -9.958834E-4 w=2 h=2 s=n,
151 -0.016612941 -0.0010548584 w=2 h=2 s=n,
152 -0.049611114 0.03497848 w=2 h=2 s=n,
153 -0.049105097 0.032325838 w=2 h=2 s=n,
154 -0.016671058 -0.0021734599 w=2 h=2 s=n,
155 -0.016503055 -0.0022055083 w=2 h=2 s=n,
156 -0.015664589 -0.0024779427 w=2 h=2 s=n,
157 -0.013389955 -0.0029118522 w=2 h=2 s=n,
158 -0.012202591 -0.0032167155 w=2 h=2 s=n,
159 -0.011893432 -0.0032756908 w=2 h=2 s=n,
160 -0.023505712 -0.010328826 w=2 h=2 s=n,
161 -0.02285431 -0.010635354 w=2 h=2 s=n,
162 -0.049729843 0.0350767 w=2 h=2 s=n,
163 -0.049223825 0.032424055 w=2 h=2 s=n,
164 -0.011690788 0.0014773611 w=2 h=2 s=n,
165 -0.020288425 9.3644357E-4 w=2 h=2 s=n,
166 -0.022563057 0.001370353 w=2 h=2 s=n,
167 -0.023629688 0.0025061988 w=2 h=2 s=n,
168 -0.02379769 0.002538247 w=2 h=2 s=n,
169 -0.024481192 0.0027603302 w=2 h=2 s=n,
170 -0.024583038 0.002900509 w=2 h=2 s=n,
171 -0.024688449 0.0030455946 w=2 h=2 s=n,
172 -0.025173508 0.0031068716 w=2 h=2 s=n,
173 -0.025911521 0.0032476552 w=2 h=2 s=n,
174 -0.026562924 0.0035541824 w=2 h=2 s=n,
175 -0.026889091 0.0037911565 w=2 h=2 s=n,
176 -0.028713187 0.0055040964 w=2 h=2 s=n,
177 -0.033983897 0.011116833 w=2 h=2 s=n,
178 -0.034619767 0.01188547 w=2 h=2 s=n,
179 -0.035733882 0.013418918 w=2 h=2 s=n,
180 -0.03648656 0.014604946 w=2 h=2 s=n,
181 -0.043417726 0.02721269 w=2 h=2 s=n,
182 -0.016359024 -0.0023450023 w=2 h=2 s=n,
183 -0.01619102 -0.0023770507 w=2 h=2 s=n,
184 -0.015352554 -0.0026494851 w=2 h=2 s=n,
185 -0.013077921 -0.0030833946 w=2 h=2 s=n,
186 -0.011890556 -0.003388258 w=2 h=2 s=n,
187 -0.011581398 -0.0034472332 w=2 h=2 s=n,
188 -0.023119844 -0.012351622 w=2 h=2 s=n,
189 -0.02246844 -0.012658149 w=2 h=2 s=n,
190 -0.052034605 0.02530942 w=2 h=2 s=n,
191 -0.05080908 0.024732733 w=2 h=2 s=n,
192 -0.049864646 0.024133375 w=2 h=2 s=n,
193 -0.048806943 0.022677572 w=2 h=2 s=n,
194 -0.041875776 0.010069828 w=2 h=2 s=n,
195 -0.0411231 0.008883799 w=2 h=2 s=n,
196 -0.040008985 0.0073503517 w=2 h=2 s=n,
197 -0.039373115 0.006581716 w=2 h=2 s=n,
198 -0.039267704 0.00643663 w=2 h=2 s=n,
199 -0.03930618 0.006132077 w=2 h=2 s=n,
200 -0.048941817 0.031283055 w=2 h=2 s=n,
201 -0.048740197 0.031155102 w=2 h=2 s=n,
202 -0.048668563 0.031103056 w=2 h=2 s=n,
203 -0.04855539 0.031009432 w=2 h=2 s=n,
204 -0.048215974 0.030599149 w=2 h=2 s=n,
205 -0.04768911 0.029640786 w=2 h=2 s=n,
206 -0.050856277 0.026666617 w=2 h=2 s=n,
207 -0.052869465 0.025203953 w=2 h=2 s=n,
208 -0.051144905 0.032666747 w=2 h=2 s=n,
209 -0.05102618 0.032568526 w=2 h=2 s=n,
210 -0.05002804 0.031631213 w=2 h=2 s=n,
211 -0.0508629 0.031525742 w=2 h=2 s=n,
212 -0.050938226 0.035954643 w=2 h=2 s=n,
213 -0.05043221 0.033301998 w=2 h=2 s=n,
214 -0.05235329 0.03354469 w=2 h=2 s=n,
215 -0.045079615 0.03021814 w=2 h=2 s=n,
216 -0.04541903 0.030628422 w=2 h=2 s=n,
217 -0.045925047 0.033281066 w=2 h=2 s=n,
218 -0.046869483 0.033880424 w=2 h=2 s=n,
219 -0.046982657 0.033974048 w=2 h=2 s=n,
220 -0.011491343 -0.00351797 w=2 h=2 s=n,
221 -0.011182184 -0.0035769453 w=2 h=2 s=n,
222 -0.011494219 -0.0034054029 w=2 h=2 s=n,
223 -0.01320144 -0.0036617226 w=2 h=2 s=n,
224 -0.010926806 -0.004095632 w=2 h=2 s=n,
225 -0.009739442 -0.0044004954 w=2 h=2 s=n,
226 -0.009340229 -0.0045302077 w=2 h=2 s=n,
227 -0.00903107 -0.004589183 w=2 h=2 s=n,
228 -0.016082384 -0.0025205633 w=2 h=2 s=n,
229 -0.01591438 -0.0025526115 w=2 h=2 s=n,
230 -0.015075914 -0.002825046 w=2 h=2 s=n,
231 -0.0129248 -0.0038372835 w=2 h=2 s=n,
232 -0.010650167 -0.004271193 w=2 h=2 s=n,
233 -0.009462802 -0.0045760563 w=2 h=2 s=n,
234 -0.009063589 -0.0047057685 w=2 h=2 s=n,
235 -0.008754431 -0.0047647436 w=2 h=2 s=n,
236 -0.023095526 -0.012544123 w=2 h=2 s=n,
237 -0.022444122 -0.012850651 w=2 h=2 s=n,
238 -0.023505712 -0.015684932 w=2 h=2 s=n,
239 -0.023119844 -0.017707728 w=2 h=2 s=n,
240 -0.023095526 -0.01790023 w=2 h=2 s=n,
241 -0.022444122 -0.018206757 w=2 h=2 s=n,
242 -0.05204769 0.031758275 w=2 h=2 s=n,
243 -0.05288255 0.03165281 w=2 h=2 s=n,
244 -0.05429882 0.033915818 w=2 h=2 s=n,
245 -0.05309044 0.033037875 w=2 h=2 s=n,
246 -0.05297171 0.032939654 w=2 h=2 s=n,
247 -0.05197357 0.03200234 w=2 h=2 s=n,
248 -0.05399322 0.032129407 w=2 h=2 s=n,
249 -0.05482808 0.03202394 w=2 h=2 s=n,
250 -0.051298466 0.036252655 w=2 h=2 s=n,
251 -0.050792444 0.033600014 w=2 h=2 s=n,
252 -0.048669755 0.034144446 w=2 h=2 s=n,
253 -0.049667895 0.035081763 w=2 h=2 s=n,
254 -0.049786624 0.03517998 w=2 h=2 s=n,
255 -0.050995007 0.036057923 w=2 h=2 s=n,
256 -0.051355243 0.03635594 w=2 h=2 s=n,
257 -0.047493733 0.03411419 w=2 h=2 s=n,
258 -0.048719257 0.034690876 w=2 h=2 s=n,
259 -0.048920877 0.034818828 w=2 h=2 s=n,
260 -0.048977654 0.03492211 w=2 h=2 s=n,
261 -0.049975794 0.035859425 w=2 h=2 s=n,
262 -0.050094523 0.035957646 w=2 h=2 s=n,
263 -0.008711303 -0.004775817 w=2 h=2 s=n,
264 -0.008987943 -0.004600256 w=2 h=2 s=n,
265 -0.011139057 -0.0035880187 w=2 h=2 s=n,
266 -0.011451092 -0.0034164763 w=2 h=2 s=n,
267 -0.022960624 -0.018607408 w=2 h=2 s=n,
268 -0.02230922 -0.018913936 w=2 h=2 s=n,
269 -0.02230922 -0.013557829 w=2 h=2 s=n,
270 -0.023078285 -0.01817426 w=2 h=2 s=n,
271 -0.022943383 -0.01888144 w=2 h=2 s=n,
272 -0.022291979 -0.019187966 w=2 h=2 s=n,
273 -0.030171284 -2.0796151E-4 w=2 h=2 s=n,
274 -0.027004115 0.0027662078 w=2 h=2 s=n,
275 -0.02667795 0.0025292337 w=2 h=2 s=n,
276 -0.025611319 0.0013933879 w=2 h=2 s=n,
277 -0.024996817 6.505834E-4 w=2 h=2 s=n,
278 -0.023580657 -0.010559481 w=2 h=2 s=n,
279 -0.023580657 -0.015915588 w=2 h=2 s=n,
280 -0.04083106 0.0037292487 w=2 h=2 s=n,
281 -0.038817875 0.005191914 w=2 h=2 s=n,
282 -0.033547163 -4.2082358E-4 w=2 h=2 s=n,
283 -0.033445317 -5.610023E-4 w=2 h=2 s=n,
284 -0.03162122 -0.002273942 w=2 h=2 s=n,
285 -0.03162122 -0.0023801352 w=2 h=2 s=n,
286 -0.031696167 -0.0026107898 w=2 h=2 s=n,
287 -0.04159303 0.005435571 w=2 h=2 s=n,
288 -0.04095716 0.004666935 w=2 h=2 s=n,
289 -0.04085175 0.0045218496 w=2 h=2 s=n,
290 -0.04089022 0.0042172964 w=2 h=2 s=n,
291 -0.042415105 0.0018144682 w=2 h=2 s=n,
292 -0.040401917 0.0032771332 w=2 h=2 s=n,
293 -0.03513121 -0.002335604 w=2 h=2 s=n,
294 -0.03502936 -0.0024757828 w=2 h=2 s=n,
295 -0.04124952 0.008765083 w=2 h=2 s=n,
296 -0.040135406 0.007231635 w=2 h=2 s=n,
297 -0.04171945 0.0053168545 w=2 h=2 s=n,
298 -0.041083578 0.0045482186 w=2 h=2 s=n,
299 -0.040978167 0.004403133 w=2 h=2 s=n,
300 -0.041016642 0.0040985798 w=2 h=2 s=n,
301 -0.042541523 0.0016957514 w=2 h=2 s=n,
302 -0.056373984 0.03202394 w=2 h=2 s=n,
303 -0.054428454 0.03165281 w=2 h=2 s=n,
304 -0.050622966 0.036879204 w=2 h=2 s=n,
305 -0.050741695 0.036977425 w=2 h=2 s=n,
306 -0.050433796 0.03619976 w=2 h=2 s=n,
307 -0.05164218 0.037077703 w=2 h=2 s=n,
308 -0.052002415 0.037375715 w=2 h=2 s=n,
309 -0.04912511 0.03523546 w=2 h=2 s=n,
310 -0.050123245 0.036172777 w=2 h=2 s=n,
311 -0.050770417 0.037192553 w=2 h=2 s=n,
312 -0.050889146 0.037290774 w=2 h=2 s=n,
313 -0.04763221 0.034540378 w=2 h=2 s=n,
314 -0.048857734 0.035117067 w=2 h=2 s=n,
315 -0.049059354 0.03524502 w=2 h=2 s=n,
316 -0.049116135 0.0353483 w=2 h=2 s=n,
317 -0.049263585 0.03566165 w=2 h=2 s=n,
318 -0.050261725 0.036598966 w=2 h=2 s=n,
319 -0.050908893 0.037618745 w=2 h=2 s=n,
320 -0.044259384 0.03274254 w=2 h=2 s=n,
321 -0.044598803 0.033152826 w=2 h=2 s=n,
322 -0.04510482 0.035805468 w=2 h=2 s=n,
323 -0.042231224 0.02832689 w=2 h=2 s=n,
324 -0.042440087 0.028228605 w=2 h=2 s=n,
325 -0.04349779 0.029684408 w=2 h=2 s=n,
326 -0.044024654 0.03064277 w=2 h=2 s=n,
327 -0.008422737 -0.004708075 w=2 h=2 s=n,
328 -0.010573851 -0.0036958375 w=2 h=2 s=n,
329 -0.010885885 -0.003524295 w=2 h=2 s=n,
330 -0.023780277 3.6372073E-4 w=2 h=2 s=n,
331 -0.023042265 2.2293726E-4 w=2 h=2 s=n,
332 -0.022358762 8.539967E-7 w=2 h=2 s=n,
333 -0.021423908 -5.1308697E-4 w=2 h=2 s=n,
334 -0.020762682 -0.025144188 w=2 h=2 s=n,
335 -0.020779923 -0.024870155 w=2 h=2 s=n,
336 -0.020779923 -0.019514048 w=2 h=2 s=n,
337 -0.023078285 -0.023225633 w=2 h=2 s=n,
338 -0.022943383 -0.02393281 w=2 h=2 s=n,
339 -0.023607522 -0.016128242 w=2 h=2 s=n,
340 -0.023532577 -0.015897587 w=2 h=2 s=n,
341 -0.023146708 -0.017920382 w=2 h=2 s=n,
342 -0.023122389 -0.018112885 w=2 h=2 s=n,
343 -0.023105148 -0.018386917 w=2 h=2 s=n,
344 -0.023105148 -0.023438288 w=2 h=2 s=n,
345 -0.030474052 -0.0013871646 w=2 h=2 s=n,
346 -0.027306883 0.0015870048 w=2 h=2 s=n,
347 -0.026980717 0.0013500307 w=2 h=2 s=n,
348 -0.025914086 2.141849E-4 w=2 h=2 s=n,
349 -0.025299584 -5.286196E-4 w=2 h=2 s=n,
350 -0.023883425 -0.011738684 w=2 h=2 s=n,
351 -0.023883425 -0.017094791 w=2 h=2 s=n,
352 -0.02391029 -0.017307445 w=2 h=2 s=n,
353 -0.036003865 -0.0042483993 w=2 h=2 s=n,
354 -0.03441982 -0.002333619 w=2 h=2 s=n,
355 -0.032595724 -0.004046559 w=2 h=2 s=n,
356 -0.032595724 -0.004152752 w=2 h=2 s=n,
357 -0.03267067 -0.0043834066 w=2 h=2 s=n,
358 -0.04352277 3.4518202E-4 w=2 h=2 s=n,
359 -0.04339635 4.6389876E-4 w=2 h=2 s=n,
360 -0.041383162 0.0019265638 w=2 h=2 s=n,
361 -0.036112454 -0.0036861736 w=2 h=2 s=n,
362 -0.036010608 -0.0038263523 w=2 h=2 s=n,
363 -0.03698511 -0.005598969 w=2 h=2 s=n,
364 -0.05054714 -0.0040836823 w=2 h=2 s=n,
365 -0.04991127 -0.004852318 w=2 h=2 s=n,
366 -0.04980586 -0.004997404 w=2 h=2 s=n,
367 -0.049844336 -0.005301957 w=2 h=2 s=n,
368 -0.051369216 -0.007704785 w=2 h=2 s=n,
369 -0.05235046 -0.009055355 w=2 h=2 s=n,
370 -0.052658517 0.0032268937 w=2 h=2 s=n,
371 -0.05190584 0.0020408651 w=2 h=2 s=n,
372 -0.052032262 0.0019221485 w=2 h=2 s=n,
373 -0.057757117 0.03193692 w=2 h=2 s=n,
374 -0.055811584 0.03156579 w=2 h=2 s=n,
375 -0.055441413 0.032405663 w=2 h=2 s=n,
376 -0.056276273 0.032300197 w=2 h=2 s=n,
377 -0.05782218 0.032300197 w=2 h=2 s=n,
378 -0.05624879 0.0345494 w=2 h=2 s=n,
379 -0.05504041 0.03367146 w=2 h=2 s=n,
380 -0.054921683 0.03357324 w=2 h=2 s=n,
381 -0.053923544 0.032635923 w=2 h=2 s=n,
382 -0.05594319 0.03276299 w=2 h=2 s=n,
383 -0.057391386 0.03303925 w=2 h=2 s=n,
384 -0.05538823 0.04098124 w=2 h=2 s=n,
385 -0.05474106 0.039961465 w=2 h=2 s=n,
386 -0.054684278 0.03985818 w=2 h=2 s=n,
387 -0.05417826 0.03720554 w=2 h=2 s=n,
388 -0.051475212 0.03864887 w=2 h=2 s=n,
389 -0.051336735 0.03822268 w=2 h=2 s=n,
390 -0.05145546 0.038320903 w=2 h=2 s=n,
391 -0.049491107 0.036236312 w=2 h=2 s=n,
392 -0.050489247 0.037173625 w=2 h=2 s=n,
393 -0.05113642 0.038193405 w=2 h=2 s=n,
394 -0.051702734 0.03922353 w=2 h=2 s=n,
395 -0.04344598 0.03479697 w=2 h=2 s=n,
396 -0.043785397 0.035207253 w=2 h=2 s=n,
397 -0.044291414 0.037859898 w=2 h=2 s=n,
398 -0.041707586 0.028884506 w=2 h=2 s=n,
399 -0.041916452 0.028786223 w=2 h=2 s=n,
400 -0.042974155 0.030242026 w=2 h=2 s=n,
401 -0.04350102 0.031200388 w=2 h=2 s=n,
402 -0.035734527 0.033701427 w=2 h=2 s=n,
403 -0.03521089 0.034259044 w=2 h=2 s=n,
404 -0.024285864 0.0030403486 w=2 h=2 s=n,
405 -0.024391275 0.0031854343 w=2 h=2 s=n,
;
VLABELS
2 'Alepis' x=-7 y=21 f='Dialog-PLAIN-10',
3 'Peraxilla' x=-15 y=22,
4 'Desmaria' x=-18 y=22,
5 'Notanthera' x=-23 y=23,
6 'Tupeia' x=-15 y=23,
7 'Taxillus' x=-18 y=23,
8 'Scurrula' x=-22 y=23,
9 'Dendrophthoe' x=-36 y=23,
10 'Benthamina' x=-35 y=21,
11 'Dactyliophora' x=-40 y=21,
12 'Diplatia' x=-26 y=20,
13 'Sogerianthe' x=-68 y=12,
14 'Baratranthus' x=-70 y=11,
15 'Plicosepalus' x=-71 y=10,
16 'Vanwykia' x=-56 y=8,
17 'Socratina' x=-58 y=7,
18 'Oncocalyx' x=-63 y=5,
19 'Agelanthus' x=-65 y=4,
20 'Englerina' x=-57 y=2,
21 'Tapinanthus' x=-70 y=1,
22 'Oedina' x=-45 y=0,
23 'Emelianthe' x=-64 y=-2,
24 'Globimetula' x=-37 y=-18,
25 'Erianthemum' x=-39 y=-14,
26 'Phragmanthera' x=-42 y=-15,
27 'Bakerella' x=-26 y=-15,
28 'Moquiniella' x=-31 y=-16,
29 'Muellerina' x=-26 y=-16,
30 'Ileostylus' x=-21 y=-16,
31 'Loranthus' x=-22 y=-16,
32 'Cecarria' x=-17 y=-16,
33 'Tristerix' x=-14 y=-15,
34 'Ligaria' x=-10 y=-15,
35 'Nuytsia' x=-10 y=-14,
36 'Psittacanthus' x=-23 y=-13,
37 'Oryctanthus' x=9 y=-2,
38 'Phthirusa' x=10 y=0,
39 'Cladocolea' x=11 y=1,
40 'Tripodanthus' x=12 y=4,
41 'Gaiadendron' x=12 y=5,
42 'Atkinsonia' x=12 y=7,
43 'Decaisnina' x=12 y=8,
44 'Macrosolen' x=11 y=10,
45 'Loxanthera' x=11 y=21,
46 'Lepidaria' x=10 y=3,
47 'Amylotheca' x=9 y=14,
48 'Lysiana' x=-10 y=20,
99 'Helixanthera' x=-22 y=-13,
217 'Amyema' l=9 x=-49 y=19,
336 'Struthanthus' x=10 y=2,
;
EDGES
1 1 2 s=8 w=0.008950159,
2 49 1 s=7 w=0.008614636,
3 50 1 s=15 w=3.1473325E-4,
4 51 49 s=15 w=3.1473325E-4,
5 51 50 s=7 w=0.008614636,
6 52 50 s=18 w=0.0012258781,
7 53 51 s=18 w=0.0012258781,
8 53 52 s=7 w=0.008614636,
9 54 53 s=17 w=0.0023156493,
10 55 52 s=21 w=8.816164E-4,
11 56 53 s=21 w=8.816164E-4,
12 56 55 s=7 w=0.008614636,
13 57 54 s=21 w=8.816164E-4,
14 57 56 s=17 w=0.0023156493,
15 58 57 s=20 w=1.7103268E-4,
16 59 58 s=27 w=7.1867654E-4,
17 60 59 s=24 w=4.889136E-4,
18 61 58 s=24 w=4.889136E-4,
19 61 60 s=27 w=7.1867654E-4,
20 62 60 s=26 w=7.513208E-4,
21 63 55 s=51 w=9.640386E-4,
22 64 56 s=51 w=9.640386E-4,
23 64 63 s=7 w=0.008614636,
24 65 57 s=51 w=9.640386E-4,
25 65 64 s=17 w=0.0023156493,
26 66 58 s=51 w=9.640386E-4,
27 66 65 s=20 w=1.7103268E-4,
28 67 59 s=51 w=9.640386E-4,
29 67 66 s=27 w=7.1867654E-4,
30 68 60 s=51 w=9.640386E-4,
31 68 67 s=24 w=4.889136E-4,
32 69 62 s=51 w=9.640386E-4,
33 69 68 s=26 w=7.513208E-4,
34 70 69 s=41 w=7.199204E-4,
35 71 62 s=41 w=7.199204E-4,
36 71 70 s=51 w=9.640386E-4,
37 72 65 s=50 w=0.0015581545,
38 73 66 s=50 w=0.0015581545,
39 73 72 s=20 w=1.7103268E-4,
40 74 67 s=50 w=0.0015581545,
41 74 73 s=27 w=7.1867654E-4,
42 75 68 s=50 w=0.0015581545,
43 75 74 s=24 w=4.889136E-4,
44 76 69 s=50 w=0.0015581545,
45 76 75 s=26 w=7.513208E-4,
46 77 70 s=50 w=0.0015581545,
47 77 76 s=41 w=7.199204E-4,
48 78 77 s=49 w=4.0316442E-4,
49 79 74 s=64 w=1.7327044E-4,
50 80 75 s=64 w=1.7327044E-4,
51 80 79 s=24 w=4.889136E-4,
52 81 76 s=64 w=1.7327044E-4,
53 81 80 s=26 w=7.513208E-4,
54 82 77 s=64 w=1.7327044E-4,
55 82 81 s=41 w=7.199204E-4,
56 83 78 s=64 w=1.7327044E-4,
57 83 82 s=49 w=4.0316442E-4,
58 84 83 s=58 w=0.0025022964,
59 85 78 s=58 w=0.0025022964,
60 85 84 s=64 w=1.7327044E-4,
61 86 84 s=63 w=0.0076995594,
62 87 79 s=67 w=1.7933558E-4,
63 88 80 s=67 w=1.7933558E-4,
64 88 87 s=24 w=4.889136E-4,
65 89 81 s=67 w=1.7933558E-4,
66 89 88 s=26 w=7.513208E-4,
67 90 82 s=67 w=1.7933558E-4,
68 90 89 s=41 w=7.199204E-4,
69 91 83 s=67 w=1.7933558E-4,
70 91 90 s=49 w=4.0316442E-4,
71 92 84 s=67 w=1.7933558E-4,
72 92 91 s=58 w=0.0025022964,
73 93 86 s=67 w=1.7933558E-4,
74 93 92 s=63 w=0.0076995594,
75 94 93 s=66 w=9.975635E-4,
76 95 94 s=70 w=0.0018954459,
77 96 95 s=72 w=0.0014047013,
78 97 96 s=78 w=0.014387365,
79 98 97 s=77 w=0.0017994714,
80 99 98 s=89 w=0.0010936379,
81 100 99 s=88 w=5.3248013E-4,
82 101 100 s=76 w=0.0011185652,
83 102 99 s=76 w=0.0011185652,
84 102 101 s=88 w=5.3248013E-4,
85 103 98 s=76 w=0.0011185652,
86 103 102 s=89 w=0.0010936379,
87 104 101 s=75 w=0.0013544277,
88 105 102 s=75 w=0.0013544277,
89 105 104 s=88 w=5.3248013E-4,
90 106 103 s=75 w=0.0013544277,
91 106 105 s=89 w=0.0010936379,
92 107 101 s=87 w=1.4687906E-4,
93 108 104 s=87 w=1.4687906E-4,
94 108 107 s=75 w=0.0013544277,
95 109 107 s=86 w=8.8546476E-5,
96 110 108 s=86 w=8.8546476E-5,
97 110 109 s=75 w=0.0013544277,
98 111 110 s=85 w=2.3879335E-4,
99 112 86 s=32 w=3.0697373E-4,
100 113 84 s=32 w=3.0697373E-4,
101 113 112 s=63 w=0.0076995594,
102 114 85 s=32 w=3.0697373E-4,
103 114 113 s=64 w=1.7327044E-4,
104 115 78 s=32 w=3.0697373E-4,
105 115 114 s=58 w=0.0025022964,
106 116 77 s=32 w=3.0697373E-4,
107 116 115 s=49 w=4.0316442E-4,
108 117 70 s=32 w=3.0697373E-4,
109 117 116 s=50 w=0.0015581545,
110 118 71 s=32 w=3.0697373E-4,
111 118 117 s=51 w=9.640386E-4,
112 119 62 s=32 w=3.0697373E-4,
113 119 118 s=41 w=7.199204E-4,
114 120 106 s=48 w=0.0043447255,
115 121 103 s=48 w=0.0043447255,
116 121 120 s=75 w=0.0013544277,
117 122 98 s=48 w=0.0043447255,
118 122 121 s=76 w=0.0011185652,
119 123 97 s=48 w=0.0043447255,
120 123 122 s=77 w=0.0017994714,
121 124 96 s=48 w=0.0043447255,
122 124 123 s=78 w=0.014387365,
123 125 95 s=48 w=0.0043447255,
124 125 124 s=72 w=0.0014047013,
125 126 94 s=48 w=0.0043447255,
126 126 125 s=70 w=0.0018954459,
127 127 93 s=48 w=0.0043447255,
128 127 126 s=66 w=9.975635E-4,
129 128 86 s=48 w=0.0043447255,
130 128 127 s=67 w=1.7933558E-4,
131 129 112 s=48 w=0.0043447255,
132 129 128 s=32 w=3.0697373E-4,
133 130 113 s=48 w=0.0043447255,
134 130 129 s=63 w=0.0076995594,
135 131 114 s=48 w=0.0043447255,
136 131 130 s=64 w=1.7327044E-4,
137 132 115 s=48 w=0.0043447255,
138 132 131 s=58 w=0.0025022964,
139 133 100 s=108 w=0.002700476,
140 134 101 s=108 w=0.002700476,
141 134 133 s=76 w=0.0011185652,
142 135 107 s=108 w=0.002700476,
143 135 134 s=87 w=1.4687906E-4,
144 136 109 s=108 w=0.002700476,
145 136 135 s=86 w=8.8546476E-5,
146 137 110 s=108 w=0.002700476,
147 137 136 s=75 w=0.0013544277,
148 138 111 s=108 w=0.002700476,
149 138 137 s=85 w=2.3879335E-4,
150 139 132 s=31 w=1.0619325E-4,
151 140 115 s=31 w=1.0619325E-4,
152 140 139 s=48 w=0.0043447255,
153 141 116 s=31 w=1.0619325E-4,
154 141 140 s=49 w=4.0316442E-4,
155 142 117 s=31 w=1.0619325E-4,
156 142 141 s=50 w=0.0015581545,
157 143 118 s=31 w=1.0619325E-4,
158 143 142 s=51 w=9.640386E-4,
159 144 119 s=31 w=1.0619325E-4,
160 144 143 s=41 w=7.199204E-4,
161 145 61 s=6 w=0.0010668128,
162 146 58 s=6 w=0.0010668128,
163 146 145 s=24 w=4.889136E-4,
164 147 57 s=6 w=0.0010668128,
165 147 146 s=20 w=1.7103268E-4,
166 148 54 s=6 w=0.0010668128,
167 148 147 s=21 w=8.816164E-4,
168 149 53 s=6 w=0.0010668128,
169 149 148 s=17 w=0.0023156493,
170 150 51 s=6 w=0.0010668128,
171 150 149 s=18 w=0.0012258781,
172 151 49 s=6 w=0.0010668128,
173 151 150 s=15 w=3.1473325E-4,
174 152 138 s=99 w=0.0013692476,
175 153 111 s=99 w=0.0013692476,
176 153 152 s=108 w=0.002700476,
177 154 146 s=5 w=0.005215924,
178 155 147 s=5 w=0.005215924,
179 155 154 s=20 w=1.7103268E-4,
180 156 148 s=5 w=0.005215924,
181 156 155 s=21 w=8.816164E-4,
182 157 149 s=5 w=0.005215924,
183 157 156 s=17 w=0.0023156493,
184 158 150 s=5 w=0.005215924,
185 158 157 s=18 w=0.0012258781,
186 159 151 s=5 w=0.005215924,
187 159 158 s=15 w=3.1473325E-4,
188 160 143 s=30 w=0.011299161,
189 161 144 s=30 w=0.011299161,
190 161 160 s=41 w=7.199204E-4,
191 162 152 s=98 w=1.5408991E-4,
192 163 153 s=98 w=1.5408991E-4,
193 163 162 s=108 w=0.002700476,
194 164 63 s=130 w=2.30832E-4,
195 164 3 s=136 w=0.0020096195,
196 165 64 s=130 w=2.30832E-4,
197 165 164 s=7 w=0.008614636,
198 166 65 s=130 w=2.30832E-4,
199 166 165 s=17 w=0.0023156493,
200 167 72 s=130 w=2.30832E-4,
201 167 166 s=50 w=0.0015581545,
202 167 4 s=135 w=0.019354837,
203 168 73 s=130 w=2.30832E-4,
204 168 167 s=20 w=1.7103268E-4,
205 169 74 s=130 w=2.30832E-4,
206 169 168 s=27 w=7.1867654E-4,
207 170 79 s=130 w=2.30832E-4,
208 170 169 s=64 w=1.7327044E-4,
209 171 87 s=130 w=2.30832E-4,
210 171 170 s=67 w=1.7933558E-4,
211 172 88 s=130 w=2.30832E-4,
212 172 171 s=24 w=4.889136E-4,
213 173 89 s=130 w=2.30832E-4,
214 173 172 s=26 w=7.513208E-4,
215 174 90 s=130 w=2.30832E-4,
216 174 173 s=41 w=7.199204E-4,
217 175 91 s=130 w=2.30832E-4,
218 175 174 s=49 w=4.0316442E-4,
219 176 92 s=130 w=2.30832E-4,
220 176 175 s=58 w=0.0025022964,
221 177 93 s=130 w=2.30832E-4,
222 177 176 s=63 w=0.0076995594,
223 178 94 s=130 w=2.30832E-4,
224 178 177 s=66 w=9.975635E-4,
225 179 95 s=130 w=2.30832E-4,
226 179 178 s=70 w=0.0018954459,
227 180 96 s=130 w=2.30832E-4,
228 180 179 s=72 w=0.0014047013,
229 181 97 s=130 w=2.30832E-4,
230 181 180 s=78 w=0.014387365,
231 182 154 s=11 w=3.5607902E-4,
232 183 155 s=11 w=3.5607902E-4,
233 183 182 s=20 w=1.7103268E-4,
234 184 156 s=11 w=3.5607902E-4,
235 184 183 s=21 w=8.816164E-4,
236 185 157 s=11 w=3.5607902E-4,
237 185 184 s=17 w=0.0023156493,
238 186 158 s=11 w=3.5607902E-4,
239 186 185 s=18 w=0.0012258781,
240 187 159 s=11 w=3.5607902E-4,
241 187 186 s=15 w=3.1473325E-4,
242 188 160 s=29 w=0.0020592709,
243 189 161 s=29 w=0.0020592709,
244 189 188 s=41 w=7.199204E-4,
245 189 40 s=28 w=0.0052538877,
246 190 120 s=62 w=0.0024884343,
247 191 121 s=62 w=0.0024884343,
248 191 190 s=75 w=0.0013544277,
249 192 122 s=62 w=0.0024884343,
250 192 191 s=76 w=0.0011185652,
251 193 123 s=62 w=0.0024884343,
252 193 192 s=77 w=0.0017994714,
253 194 124 s=62 w=0.0024884343,
254 194 193 s=78 w=0.014387365,
255 195 125 s=62 w=0.0024884343,
256 195 194 s=72 w=0.0014047013,
257 196 126 s=62 w=0.0024884343,
258 196 195 s=70 w=0.0018954459,
259 197 127 s=62 w=0.0024884343,
260 197 196 s=66 w=9.975635E-4,
261 198 128 s=62 w=0.0024884343,
262 198 197 s=67 w=1.7933558E-4,
263 199 129 s=62 w=0.0024884343,
264 199 198 s=32 w=3.0697373E-4,
265 200 111 s=74 w=8.414952E-4,
266 201 110 s=74 w=8.414952E-4,
267 201 200 s=85 w=2.3879335E-4,
268 202 108 s=74 w=8.414952E-4,
269 202 201 s=86 w=8.8546476E-5,
270 203 104 s=74 w=8.414952E-4,
271 203 202 s=87 w=1.4687906E-4,
272 204 105 s=74 w=8.414952E-4,
273 204 203 s=88 w=5.3248013E-4,
274 205 106 s=74 w=8.414952E-4,
275 205 204 s=89 w=0.0010936379,
276 206 120 s=74 w=8.414952E-4,
277 206 205 s=48 w=0.0043447255,
278 206 27 s=79 w=0.010690185,
279 207 190 s=74 w=8.414952E-4,
280 207 206 s=62 w=0.0024884343,
281 207 28 s=73 w=0.003446177,
282 208 163 s=84 w=0.0019363505,
283 209 153 s=84 w=0.0019363505,
284 209 208 s=98 w=1.5408991E-4,
285 210 111 s=84 w=0.0019363505,
286 210 209 s=99 w=0.0013692476,
287 211 200 s=84 w=0.0019363505,
288 211 210 s=74 w=8.414952E-4,
289 212 162 s=97 w=0.0014936436,
290 213 163 s=97 w=0.0014936436,
291 213 212 s=108 w=0.002700476,
292 214 208 s=97 w=0.0014936436,
293 214 213 s=84 w=0.0019363505,
294 215 99 s=119 w=7.0200115E-4,
295 216 100 s=119 w=7.0200115E-4,
296 216 215 s=88 w=5.3248013E-4,
297 217 133 s=119 w=7.0200115E-4,
298 217 216 s=108 w=0.002700476,
299 218 134 s=119 w=7.0200115E-4,
300 218 217 s=76 w=0.0011185652,
301 219 135 s=119 w=7.0200115E-4,
302 219 218 s=87 w=1.4687906E-4,
303 219 13 s=118 w=0.013508818,
304 220 186 s=4 w=4.1975707E-4,
305 221 187 s=4 w=4.1975707E-4,
306 221 220 s=15 w=3.1473325E-4,
307 222 159 s=4 w=4.1975707E-4,
308 222 221 s=11 w=3.5607902E-4,
309 223 184 s=10 w=0.002377376,
310 224 185 s=10 w=0.002377376,
311 224 223 s=17 w=0.0023156493,
312 225 186 s=10 w=0.002377376,
313 225 224 s=18 w=0.0012258781,
314 226 220 s=10 w=0.002377376,
315 226 225 s=4 w=4.1975707E-4,
316 227 221 s=10 w=0.002377376,
317 227 226 s=15 w=3.1473325E-4,
318 228 182 s=13 w=3.2764484E-4,
319 228 43 s=19 w=0.013560635,
320 229 183 s=13 w=3.2764484E-4,
321 229 228 s=20 w=1.7103268E-4,
322 230 184 s=13 w=3.2764484E-4,
323 230 229 s=21 w=8.816164E-4,
324 231 223 s=13 w=3.2764484E-4,
325 231 230 s=10 w=0.002377376,
326 231 44 s=16 w=0.0072954707,
327 232 224 s=13 w=3.2764484E-4,
328 232 231 s=17 w=0.0023156493,
329 233 225 s=13 w=3.2764484E-4,
330 233 232 s=18 w=0.0012258781,
331 234 226 s=13 w=3.2764484E-4,
332 234 233 s=4 w=4.1975707E-4,
333 234 45 s=14 w=0.01135137,
334 235 227 s=13 w=3.2764484E-4,
335 235 234 s=15 w=3.1473325E-4,
336 236 188 s=35 w=1.9403208E-4,
337 237 189 s=35 w=1.9403208E-4,
338 237 236 s=41 w=7.199204E-4,
339 238 160 s=38 w=0.0053561064,
340 239 188 s=38 w=0.0053561064,
341 239 238 s=29 w=0.0020592709,
342 240 236 s=38 w=0.0053561064,
343 240 239 s=35 w=1.9403208E-4,
344 241 237 s=38 w=0.0053561064,
345 241 240 s=41 w=7.199204E-4,
346 242 210 s=83 w=0.002023642,
347 243 211 s=83 w=0.002023642,
348 243 242 s=74 w=8.414952E-4,
349 244 214 s=91 w=0.0019806135,
350 245 208 s=91 w=0.0019806135,
351 245 244 s=97 w=0.0014936436,
352 246 209 s=91 w=0.0019806135,
353 246 245 s=98 w=1.5408991E-4,
354 247 210 s=91 w=0.0019806135,
355 247 246 s=99 w=0.0013692476,
356 248 242 s=91 w=0.0019806135,
357 248 247 s=83 w=0.002023642,
358 249 243 s=91 w=0.0019806135,
359 249 248 s=74 w=8.414952E-4,
360 250 212 s=101 w=4.6752903E-4,
361 251 213 s=101 w=4.6752903E-4,
362 251 250 s=108 w=0.002700476,
363 251 20 s=102 w=0.02279502,
364 251 21 s=100 w=0.013758644,
365 252 138 s=107 w=1.17860174E-4,
366 253 152 s=107 w=1.17860174E-4,
367 253 252 s=99 w=0.0013692476,
368 254 162 s=107 w=1.17860174E-4,
369 254 253 s=98 w=1.5408991E-4,
370 255 212 s=107 w=1.17860174E-4,
371 255 254 s=97 w=0.0014936436,
372 256 250 s=107 w=1.17860174E-4,
373 256 255 s=101 w=4.6752903E-4,
374 257 136 s=112 w=8.3639886E-4,
375 258 137 s=112 w=8.3639886E-4,
376 258 257 s=75 w=0.0013544277,
377 259 138 s=112 w=8.3639886E-4,
378 259 258 s=85 w=2.3879335E-4,
379 260 252 s=112 w=8.3639886E-4,
380 260 259 s=107 w=1.17860174E-4,
381 261 253 s=112 w=8.3639886E-4,
382 261 260 s=99 w=0.0013692476,
383 262 254 s=112 w=8.3639886E-4,
384 262 261 s=98 w=1.5408991E-4,
385 263 235 s=3 w=4.4526827E-5,
386 263 46 s=12 w=0.0074943653,
387 264 227 s=3 w=4.4526827E-5,
388 264 263 s=13 w=3.2764484E-4,
389 265 221 s=3 w=4.4526827E-5,
390 265 264 s=10 w=0.002377376,
391 266 222 s=3 w=4.4526827E-5,
392 266 265 s=11 w=3.5607902E-4,
393 267 240 s=34 w=7.1993057E-4,
394 268 241 s=34 w=7.1993057E-4,
395 268 267 s=41 w=7.199204E-4,
396 269 237 s=34 w=7.1993057E-4,
397 269 268 s=38 w=0.0053561064,
398 270 240 s=37 w=2.7457316E-4,
399 271 267 s=37 w=2.7457316E-4,
400 271 270 s=34 w=7.1993057E-4,
401 272 268 s=37 w=2.7457316E-4,
402 272 271 s=41 w=7.199204E-4,
403 273 139 s=46 w=2.4252455E-4,
404 274 140 s=46 w=2.4252455E-4,
405 274 273 s=48 w=0.0043447255,
406 275 141 s=46 w=2.4252455E-4,
407 275 274 s=49 w=4.0316442E-4,
408 276 142 s=46 w=2.4252455E-4,
409 276 275 s=50 w=0.0015581545,
410 277 143 s=46 w=2.4252455E-4,
411 277 276 s=51 w=9.640386E-4,
412 278 160 s=46 w=2.4252455E-4,
413 278 277 s=30 w=0.011299161,
414 279 238 s=46 w=2.4252455E-4,
415 279 278 s=38 w=0.0053561064,
416 280 199 s=54 w=0.0028458473,
417 281 129 s=54 w=0.0028458473,
418 281 280 s=62 w=0.0024884343,
419 282 130 s=54 w=0.0028458473,
420 282 281 s=63 w=0.0076995594,
421 283 131 s=54 w=0.0028458473,
422 283 282 s=64 w=1.7327044E-4,
423 284 132 s=54 w=0.0028458473,
424 284 283 s=58 w=0.0025022964,
425 285 139 s=54 w=0.0028458473,
426 285 284 s=31 w=1.0619325E-4,
427 286 273 s=54 w=0.0028458473,
428 286 285 s=46 w=2.4252455E-4,
429 287 196 s=57 w=0.0024850715,
430 288 197 s=57 w=0.0024850715,
431 288 287 s=66 w=9.975635E-4,
432 289 198 s=57 w=0.0024850715,
433 289 288 s=67 w=1.7933558E-4,
434 290 199 s=57 w=0.0024850715,
435 290 289 s=32 w=3.0697373E-4,
436 291 280 s=57 w=0.0024850715,
437 291 290 s=54 w=0.0028458473,
438 292 281 s=57 w=0.0024850715,
439 292 291 s=62 w=0.0024884343,
440 293 282 s=57 w=0.0024850715,
441 293 292 s=63 w=0.0076995594,
442 294 283 s=57 w=0.0024850715,
443 294 293 s=64 w=1.7327044E-4,
444 295 195 s=61 w=1.7342377E-4,
445 296 196 s=61 w=1.7342377E-4,
446 296 295 s=70 w=0.0018954459,
447 297 287 s=61 w=1.7342377E-4,
448 297 296 s=57 w=0.0024850715,
449 298 288 s=61 w=1.7342377E-4,
450 298 297 s=66 w=9.975635E-4,
451 299 289 s=61 w=1.7342377E-4,
452 299 298 s=67 w=1.7933558E-4,
453 300 290 s=61 w=1.7342377E-4,
454 300 299 s=32 w=3.0697373E-4,
455 301 291 s=61 w=1.7342377E-4,
456 301 300 s=54 w=0.0028458473,
457 302 249 s=82 w=0.0015459053,
458 303 243 s=82 w=0.0015459053,
459 303 302 s=91 w=0.0019806135,
460 304 261 s=106 w=0.0012077993,
461 305 262 s=106 w=0.0012077993,
462 305 304 s=98 w=1.5408991E-4,
463 306 254 s=106 w=0.0012077993,
464 306 305 s=112 w=8.3639886E-4,
465 307 255 s=106 w=0.0012077993,
466 307 306 s=97 w=0.0014936436,
467 308 256 s=106 w=0.0012077993,
468 308 307 s=101 w=4.6752903E-4,
469 309 260 s=111 w=3.4631023E-4,
470 310 261 s=111 w=3.4631023E-4,
471 310 309 s=99 w=0.0013692476,
472 311 304 s=111 w=3.4631023E-4,
473 311 310 s=106 w=0.0012077993,
474 312 305 s=111 w=3.4631023E-4,
475 312 311 s=98 w=1.5408991E-4,
476 313 257 s=115 w=4.4812204E-4,
477 313 14 s=117 w=0.021366458,
478 314 258 s=115 w=4.4812204E-4,
479 314 313 s=75 w=0.0013544277,
480 315 259 s=115 w=4.4812204E-4,
481 315 314 s=85 w=2.3879335E-4,
482 316 260 s=115 w=4.4812204E-4,
483 316 315 s=107 w=1.17860174E-4,
484 317 309 s=115 w=4.4812204E-4,
485 317 316 s=111 w=3.4631023E-4,
486 318 310 s=115 w=4.4812204E-4,
487 318 317 s=99 w=0.0013692476,
488 319 311 s=115 w=4.4812204E-4,
489 319 318 s=106 w=0.0012077993,
490 320 215 s=121 w=0.002654316,
491 321 216 s=121 w=0.002654316,
492 321 320 s=88 w=5.3248013E-4,
493 322 217 s=121 w=0.002654316,
494 322 321 s=108 w=0.002700476,
495 322 12 s=120 w=0.025050098,
496 323 181 s=127 w=0.0016276438,
497 324 97 s=127 w=0.0016276438,
498 324 323 s=130 w=2.30832E-4,
499 325 98 s=127 w=0.0016276438,
500 325 324 s=77 w=0.0017994714,
501 326 99 s=127 w=0.0016276438,
502 326 325 s=89 w=0.0010936379,
503 327 264 s=2 w=5.7539804E-4,
504 327 47 s=9 w=0.0057074856,
505 328 265 s=2 w=5.7539804E-4,
506 328 327 s=10 w=0.002377376,
507 329 266 s=2 w=5.7539804E-4,
508 329 328 s=11 w=3.5607902E-4,
509 329 48 s=1 w=0.010876241,
510 330 62 s=23 w=7.6850853E-4,
511 330 41 s=25 w=0.012449835,
512 331 60 s=23 w=7.6850853E-4,
513 331 330 s=26 w=7.513208E-4,
514 332 61 s=23 w=7.6850853E-4,
515 332 331 s=27 w=7.1867654E-4,
516 333 145 s=23 w=7.6850853E-4,
517 333 332 s=6 w=0.0010668128,
518 333 42 s=22 w=0.005879104,
519 334 272 s=33 w=0.006149415,
520 334 39 s=36 w=0.0063808192,
521 335 268 s=33 w=0.006149415,
522 335 334 s=37 w=2.7457316E-4,
523 336 269 s=33 w=0.006149415,
524 336 335 s=38 w=0.0053561064,
525 337 270 s=40 w=0.005051371,
526 338 271 s=40 w=0.005051371,
527 338 337 s=34 w=7.1993057E-4,
528 338 38 s=39 w=0.020802163,
529 339 279 s=43 w=2.1434539E-4,
530 340 238 s=43 w=2.1434539E-4,
531 340 339 s=46 w=2.4252455E-4,
532 341 239 s=43 w=2.1434539E-4,
533 341 340 s=29 w=0.0020592709,
534 342 240 s=43 w=2.1434539E-4,
535 342 341 s=35 w=1.9403208E-4,
536 343 270 s=43 w=2.1434539E-4,
537 343 342 s=37 w=2.7457316E-4,
538 344 337 s=43 w=2.1434539E-4,
539 344 343 s=40 w=0.005051371,
540 344 37 s=42 w=0.007223178,
541 345 273 s=45 w=0.0012174515,
542 345 35 s=47 w=0.04236,
543 346 274 s=45 w=0.0012174515,
544 346 345 s=48 w=0.0043447255,
545 347 275 s=45 w=0.0012174515,
546 347 346 s=49 w=4.0316442E-4,
547 348 276 s=45 w=0.0012174515,
548 348 347 s=50 w=0.0015581545,
549 349 277 s=45 w=0.0012174515,
550 349 348 s=51 w=9.640386E-4,
551 350 278 s=45 w=0.0012174515,
552 350 349 s=30 w=0.011299161,
553 351 279 s=45 w=0.0012174515,
554 351 350 s=38 w=0.0053561064,
555 352 339 s=45 w=0.0012174515,
556 352 351 s=43 w=2.1434539E-4,
557 352 36 s=44 w=0.026347762,
558 353 294 s=53 w=0.0020228268,
559 354 283 s=53 w=0.0020228268,
560 354 353 s=57 w=0.0024850715,
561 355 284 s=53 w=0.0020228268,
562 355 354 s=58 w=0.0025022964,
563 356 285 s=53 w=0.0020228268,
564 356 355 s=31 w=1.0619325E-4,
565 357 286 s=53 w=0.0020228268,
566 357 356 s=46 w=2.4252455E-4,
567 357 34 s=52 w=0.050200768,
568 358 301 s=56 w=0.0016693956,
569 359 291 s=56 w=0.0016693956,
570 359 358 s=61 w=1.7342377E-4,
571 360 292 s=56 w=0.0016693956,
572 360 359 s=62 w=0.0024884343,
573 361 293 s=56 w=0.0016693956,
574 361 360 s=63 w=0.0076995594,
575 362 294 s=56 w=0.0016693956,
576 362 361 s=64 w=1.7327044E-4,
577 363 353 s=56 w=0.0016693956,
578 363 362 s=53 w=0.0020228268,
579 363 33 s=55 w=0.039906885,
580 364 297 s=60 w=0.012895667,
581 364 31 s=65 w=0.0035488815,
582 365 298 s=60 w=0.012895667,
583 365 364 s=66 w=9.975635E-4,
584 366 299 s=60 w=0.012895667,
585 366 365 s=67 w=1.7933558E-4,
586 367 300 s=60 w=0.012895667,
587 367 366 s=32 w=3.0697373E-4,
588 368 301 s=60 w=0.012895667,
589 368 367 s=54 w=0.0028458473,
590 369 358 s=60 w=0.012895667,
591 369 368 s=56 w=0.0016693956,
592 369 32 s=59 w=0.018134149,
593 370 194 s=69 w=0.012770795,
594 370 29 s=71 w=0.021429561,
595 371 195 s=69 w=0.012770795,
596 371 370 s=72 w=0.0014047013,
597 372 295 s=69 w=0.012770795,
598 372 371 s=61 w=1.7342377E-4,
599 372 30 s=68 w=0.013723784,
600 373 302 s=81 w=0.0013858647,
601 373 25 s=90 w=0.013992257,
602 374 303 s=81 w=0.0013858647,
603 374 373 s=91 w=0.0019806135,
604 374 26 s=80 w=0.01172638,
605 375 248 s=93 w=0.0014743073,
606 376 249 s=93 w=0.0014743073,
607 376 375 s=74 w=8.414952E-4,
608 377 302 s=93 w=0.0014743073,
609 377 376 s=82 w=0.0015459053,
610 377 24 s=92 w=0.017224843,
611 378 244 s=95 w=0.0020503218,
612 378 22 s=96 w=0.020270366,
613 379 245 s=95 w=0.0020503218,
614 379 378 s=97 w=0.0014936436,
615 380 246 s=95 w=0.0020503218,
616 380 379 s=98 w=1.5408991E-4,
617 381 247 s=95 w=0.0020503218,
618 381 380 s=99 w=0.0013692476,
619 382 248 s=95 w=0.0020503218,
620 382 381 s=83 w=0.002023642,
621 383 375 s=95 w=0.0020503218,
622 383 382 s=93 w=0.0014743073,
623 383 23 s=94 w=0.021897722,
624 384 308 s=104 w=0.0049460647,
625 384 18 s=105 w=0.011940592,
626 385 256 s=104 w=0.0049460647,
627 385 384 s=106 w=0.0012077993,
628 386 250 s=104 w=0.0049460647,
629 386 385 s=107 w=1.17860174E-4,
630 387 251 s=104 w=0.0049460647,
631 387 386 s=108 w=0.002700476,
632 387 19 s=103 w=0.0061286893,
633 388 319 s=110 w=0.0011755321,
634 389 311 s=110 w=0.0011755321,
635 389 388 s=115 w=4.4812204E-4,
636 390 312 s=110 w=0.0011755321,
637 390 389 s=98 w=1.5408991E-4,
638 390 17 s=109 w=0.0145996045,
639 391 317 s=114 w=6.1806286E-4,
640 391 15 s=116 w=0.028365275,
641 392 318 s=114 w=6.1806286E-4,
642 392 391 s=99 w=0.0013692476,
643 393 319 s=114 w=6.1806286E-4,
644 393 392 s=106 w=0.0012077993,
645 394 388 s=114 w=6.1806286E-4,
646 394 393 s=110 w=0.0011755321,
647 394 16 s=113 w=0.012567075,
648 395 320 s=123 w=0.0022095933,
649 395 10 s=124 w=0.004005982,
650 396 321 s=123 w=0.0022095933,
651 396 395 s=88 w=5.3248013E-4,
652 397 322 s=123 w=0.0022095933,
653 397 396 s=108 w=0.002700476,
654 397 11 s=122 w=0.011531927,
655 398 323 s=126 w=7.649397E-4,
656 399 324 s=126 w=7.649397E-4,
657 399 398 s=130 w=2.30832E-4,
658 400 325 s=126 w=7.649397E-4,
659 400 399 s=77 w=0.0017994714,
660 401 326 s=126 w=7.649397E-4,
661 401 400 s=89 w=0.0010936379,
662 401 9 s=125 w=0.0034366108,
663 402 323 s=129 w=0.008431651,
664 402 7 s=131 w=0.016811883,
665 403 398 s=129 w=0.008431651,
666 403 402 s=126 w=7.649397E-4,
667 403 8 s=128 w=0.013599872,
668 404 170 s=133 w=3.2843236E-4,
669 404 5 s=134 w=0.04000313,
670 405 171 s=133 w=3.2843236E-4,
671 405 404 s=67 w=1.7933558E-4,
672 405 6 s=132 w=0.01832967,
;
END; [Network]

BEGIN st_Assumptions;
uptodate;
extaxa= 'Lepeostegeres' 'Helicanthes' 'Tolypanthus' 'Oliverella' 'Spragueanella' 'Actinanthella' 'Berhautia' 'Oncella' 'Septulina' 'Aetanthus' 'Dendropemon' 'Ixocactus';
disttransform=NeighborNet;
splitstransform=EqualAngle;
SplitsPostProcess filter=dimension value=4;
 exclude  no missing;
autolayoutnodelabels;
END; [st_Assumptions]
