# Supplementary material for: Evolution of pollen morphology in Loranthaceae
Source: Grana. 2017 Feb 20;57(1-2):16–116. doi: 10.1080/00173134.2016.1261939 (PMC5771552; doi:10.1080/00173134.2016.1261939)
Supplement: Grimsson et al. Online supplementary material [file SGRA_A_1261939_SM9964.zip › Nets/cp.red.unc.dist]

#nexus
[!
Distance measure = uncorrected ("p")
  4575 characters are excluded
Processed by SplitsTree4]

BEGIN Taxa;
DIMENSIONS ntax=28;
TAXLABELS
[1] 'Decaisnina'
[2] 'Macrosolen'
[3] 'Peraxilla'
[4] 'Atkinsonia'
[5] 'Gaiadendron'
[6] 'Amyema'
[7] 'Benthamina'
[8] 'Dendrophthoe'
[9] 'Helixanthera'
[10] 'Moquiniella'
[11] 'Ileostylus'
[12] 'Muellerina'
[13] 'Cecarria'
[14] 'Loranthus'
[15] 'Scurrula'
[16] 'Taxillus'
[17] 'Agelanthus'
[18] 'Bakerella'
[19] 'Englerina'
[20] 'Tapinanthus'
[21] 'Nuytsia'
[22] 'Ligaria'
[23] 'Tristerix'
[24] 'Desmaria'
[25] 'Notanthera'
[26] 'Struthanthus'
[27] 'Tripodanthus'
[28] 'Tupeia'
;
END; [Taxa]

BEGIN Distances;
DIMENSIONS ntax=28;
FORMAT labels=left diagonal triangle=both;
MATRIX
[1] 'Decaisnina'     0.0 0.02467232 0.03275672 0.03225806 0.03960756 0.05701078 0.06419295 0.06385592 0.05421184 0.06260434 0.0661157 0.07732537 0.07757065 0.05988024 0.07556468 0.07949959 0.07195234 0.07037457 0.07911754 0.07518488 0.07270694 0.07898036 0.07574468 0.0432363 0.06229661 0.04658964 0.04478708 0.04102977
[2] 'Macrosolen'     0.02467232 0.0 0.03054299 0.02631579 0.03500368 0.05575468 0.06226971 0.06276151 0.05227454 0.06397306 0.06511805 0.07561728 0.07249712 0.0562036 0.07325448 0.07627443 0.07216981 0.06999622 0.08143574 0.07345511 0.07101727 0.07705407 0.0720268 0.03764115 0.05831435 0.04290053 0.04117211 0.03785104
[3] 'Peraxilla'      0.03275672 0.03054299 0.0 0.02316749 0.02581233 0.05103777 0.05501223 0.05999205 0.05095801 0.05456383 0.05845357 0.06878698 0.06814211 0.0455626 0.07261905 0.07556774 0.06137184 0.05867665 0.07686595 0.06967378 0.06442167 0.07771382 0.06890757 0.03703704 0.05486659 0.03545322 0.03488372 0.0339934
[4] 'Atkinsonia'     0.03225806 0.02631579 0.02316749 0.0 0.02053005 0.04714739 0.05559758 0.05125149 0.04379269 0.05807545 0.05830456 0.06473725 0.06588235 0.05229794 0.06371963 0.06862745 0.06139933 0.06155633 0.07093292 0.0617776 0.05630027 0.0730361 0.06743897 0.02891367 0.05315315 0.03002661 0.02995133 0.02954452
[5] 'Gaiadendron'    0.03960756 0.03500368 0.02581233 0.02053005 0.0 0.04966216 0.05242424 0.05694228 0.04836131 0.05296896 0.0600874 0.06906579 0.06872852 0.04986258 0.06771037 0.07324595 0.05856515 0.05909653 0.07422452 0.06564465 0.06197594 0.07485761 0.07169345 0.0366859 0.05701425 0.03653295 0.03543307 0.0349835
[6] 'Amyema'         0.05701078 0.05575468 0.05103777 0.04714739 0.04966216 0.0 0.01332001 0.01506515 0.00918197 0.01769259 0.04936425 0.05997001 0.06686568 0.04515272 0.03460912 0.03376206 0.02842274 0.02520436 0.03745744 0.0312886 0.07724347 0.08798646 0.08279151 0.05776805 0.07249467 0.05805959 0.05718585 0.05268935
[7] 'Benthamina'     0.06419295 0.06226971 0.05501223 0.05559758 0.05242424 0.01332001 0.0 0.01851152 0.01386688 0.02249022 0.05781585 0.06559139 0.07175399 0.0472319 0.038651 0.03815338 0.02975558 0.02601242 0.0438247 0.03788748 0.08595464 0.09164312 0.08704621 0.06369692 0.07741211 0.06379123 0.06425275 0.05712452
[8] 'Dendrophthoe'   0.06385592 0.06276151 0.05999205 0.05125149 0.05694228 0.01506515 0.01851152 0.0 0.00326797 0.0176648 0.05322896 0.0620772 0.06760729 0.05153509 0.03039631 0.03364632 0.02479339 0.02256809 0.03288431 0.02670387 0.08580594 0.09485459 0.08484313 0.062417 0.07941888 0.06469648 0.06374658 0.06325302
[9] 'Helixanthera'   0.05421184 0.05227454 0.05095801 0.04379269 0.04836131 0.00918197 0.01386688 0.00326797 0.0 0.01588002 0.04626624 0.05490513 0.05864386 0.04254144 0.0266612 0.02867528 0.02104208 0.02034174 0.03004466 0.02215839 0.07395234 0.08849151 0.07325843 0.05213483 0.07358675 0.05910931 0.05668016 0.05223214
[10] 'Moquiniella'    0.06260434 0.06397306 0.05456383 0.05807545 0.05296896 0.01769259 0.02249022 0.0176648 0.01588002 0.0 0.05756844 0.0597497 0.06270627 0.04304636 0.03809524 0.03776824 0.02661448 0.02463382 0.04066022 0.03243945 0.08628409 0.09770355 0.08795901 0.06546081 0.0803399 0.06361426 0.06516492 0.05081913
[11] 'Ileostylus'     0.0661157 0.06511805 0.05845357 0.05830456 0.0600874 0.04936425 0.05781585 0.05322896 0.04626624 0.05756844 0.0 0.03788707 0.06581986 0.05120482 0.07059282 0.06863125 0.06873614 0.06407909 0.07627429 0.0748916 0.08594614 0.09779051 0.09380235 0.0676308 0.09146342 0.06445604 0.0649398 0.06613226
[12] 'Muellerina'     0.07732537 0.07561728 0.06878698 0.06473725 0.06906579 0.05997001 0.06559139 0.0620772 0.05490513 0.0597497 0.03788707 0.0 0.07660819 0.05621302 0.07964955 0.07918464 0.07723214 0.0656399 0.08348726 0.07894737 0.09355433 0.10511248 0.09941521 0.07737844 0.10101946 0.07382798 0.07275373 0.07658556
[13] 'Cecarria'       0.07757065 0.07249712 0.06814211 0.06588235 0.06872852 0.06686568 0.07175399 0.06760729 0.05864386 0.06270627 0.06581986 0.07660819 0.0 0.026658 0.07813411 0.06946877 0.08003049 0.07403056 0.08947369 0.08422301 0.09369475 0.10127431 0.08316832 0.06613226 0.08321168 0.07130124 0.07236062 0.07014157
[14] 'Loranthus'      0.05988024 0.0562036 0.0455626 0.05229794 0.04986258 0.04515272 0.0472319 0.05153509 0.04254144 0.04304636 0.05120482 0.05621302 0.026658 0.0 0.06604293 0.05658324 0.05677481 0.04972376 0.06690141 0.06387665 0.07431749 0.09311087 0.0766241 0.06074241 0.07122371 0.05354487 0.05638723 0.05252443
[15] 'Scurrula'       0.07556468 0.07325448 0.07261905 0.06371963 0.06771037 0.03460912 0.038651 0.03039631 0.0266612 0.03809524 0.07059282 0.07964955 0.07813411 0.06604293 0.0 0.02934272 0.04501916 0.04520655 0.05675995 0.04704944 0.09803922 0.10566206 0.09519612 0.07469244 0.09498554 0.07939054 0.07662236 0.07401033
[16] 'Taxillus'       0.07949959 0.07627443 0.07556774 0.06862745 0.07324595 0.03376206 0.03815338 0.03364632 0.02867528 0.03776824 0.06863125 0.07918464 0.06946877 0.05658324 0.02934272 0.0 0.05462386 0.04431373 0.05799373 0.0488677 0.10102604 0.10947931 0.09623797 0.07591623 0.09734093 0.0809317 0.08160063 0.07942709
[17] 'Agelanthus'     0.07195234 0.07216981 0.06137184 0.06139933 0.05856515 0.02842274 0.02975558 0.02479339 0.02104208 0.02661448 0.06873614 0.07723214 0.08003049 0.05677481 0.04501916 0.05462386 0.0 0.03326256 0.03419183 0.02469734 0.08433735 0.09864116 0.09613375 0.07339927 0.08198866 0.0744921 0.07155555 0.06424148
[18] 'Bakerella'      0.07037457 0.06999622 0.05867665 0.06155633 0.05909653 0.02520436 0.02601242 0.02256809 0.02034174 0.02463382 0.06407909 0.0656399 0.07403056 0.04972376 0.04520655 0.04431373 0.03326256 0.0 0.04498141 0.03652789 0.08716798 0.09682736 0.09463456 0.07040472 0.08053435 0.06992231 0.06886553 0.06239844
[19] 'Englerina'      0.07911754 0.08143574 0.07686595 0.07093292 0.07422452 0.03745744 0.0438247 0.03288431 0.03004466 0.04066022 0.07627429 0.08348726 0.08947369 0.06690141 0.05675995 0.05799373 0.03419183 0.04498141 0.0 0.03592815 0.09970238 0.11019056 0.0978903 0.07977816 0.0989115 0.08083832 0.07819992 0.07710844
[20] 'Tapinanthus'    0.07518488 0.07345511 0.06967378 0.0617776 0.06564465 0.0312886 0.03788748 0.02670387 0.02215839 0.03243945 0.0748916 0.07894737 0.08422301 0.06387665 0.04704944 0.0488677 0.02469734 0.03652789 0.03592815 0.0 0.09806295 0.10670869 0.09458259 0.06875 0.08941518 0.07451923 0.07372176 0.07229965
[21] 'Nuytsia'        0.07270694 0.07101727 0.06442167 0.05630027 0.06197594 0.07724347 0.08595464 0.08580594 0.07395234 0.08628409 0.08594614 0.09355433 0.09369475 0.07431749 0.09803922 0.10102604 0.08433735 0.08716798 0.09970238 0.09806295 0.0 0.10118804 0.09659807 0.06641124 0.09461358 0.0688379 0.0695051 0.07011952
[22] 'Ligaria'        0.07898036 0.07705407 0.07771382 0.0730361 0.07485761 0.08798646 0.09164312 0.09485459 0.08849151 0.09770355 0.09779051 0.10511248 0.10127431 0.09311087 0.10566206 0.10947931 0.09864116 0.09682736 0.11019056 0.10670869 0.10118804 0.0 0.09821428 0.07791649 0.10238095 0.07491722 0.07326892 0.08194726
[23] 'Tristerix'      0.07574468 0.0720268 0.06890757 0.06743897 0.07169345 0.08279151 0.08704621 0.08484313 0.07325843 0.08795901 0.09380235 0.09941521 0.08316832 0.0766241 0.09519612 0.09623797 0.09613375 0.09463456 0.0978903 0.09458259 0.09659807 0.09821428 0.0 0.07379455 0.0953271 0.07750314 0.0733306 0.07819611
[24] 'Desmaria'       0.0432363 0.03764115 0.03703704 0.02891367 0.0366859 0.05776805 0.06369692 0.062417 0.05213483 0.06546081 0.0676308 0.07737844 0.06613226 0.06074241 0.07469244 0.07591623 0.07339927 0.07040472 0.07977816 0.06875 0.06641124 0.07791649 0.07379455 0.0 0.06241267 0.0472408 0.0425444 0.0431504
[25] 'Notanthera'     0.06229661 0.05831435 0.05486659 0.05315315 0.05701425 0.07249467 0.07741211 0.07941888 0.07358675 0.0803399 0.09146342 0.10101946 0.08321168 0.07122371 0.09498554 0.09734093 0.08198866 0.08053435 0.0989115 0.08941518 0.09461358 0.10238095 0.0953271 0.06241267 0.0 0.06363214 0.05876993 0.05719626
[26] 'Struthanthus'   0.04658964 0.04290053 0.03545322 0.03002661 0.03653295 0.05805959 0.06379123 0.06469648 0.05910931 0.06361426 0.06445604 0.07382798 0.07130124 0.05354487 0.07939054 0.0809317 0.0744921 0.06992231 0.08083832 0.07451923 0.0688379 0.07491722 0.07750314 0.0472408 0.06363214 0.0 0.01373329 0.04224791
[27] 'Tripodanthus'   0.04478708 0.04117211 0.03488372 0.02995133 0.03543307 0.05718585 0.06425275 0.06374658 0.05668016 0.06516492 0.0649398 0.07275373 0.07236062 0.05638723 0.07662236 0.08160063 0.07155555 0.06886553 0.07819992 0.07372176 0.0695051 0.07326892 0.0733306 0.0425444 0.05876993 0.01373329 0.0 0.03967642
[28] 'Tupeia'         0.04102977 0.03785104 0.0339934 0.02954452 0.0349835 0.05268935 0.05712452 0.06325302 0.05223214 0.05081913 0.06613226 0.07658556 0.07014157 0.05252443 0.07401033 0.07942709 0.06424148 0.06239844 0.07710844 0.07229965 0.07011952 0.08194726 0.07819611 0.0431504 0.05719626 0.04224791 0.03967642 0.0
;
END; [Distances]

BEGIN Splits;
DIMENSIONS ntax=28 nsplits=83;
FORMAT labels=no weights=yes confidences=no intervals=no;
PROPERTIES fit=96.8832553539654 cyclic;
CYCLE 1 3 5 4 24 21 15 16 10 18 17 20 19 8 9 7 6 12 11 14 13 23 22 26 27 28 25 2;
MATRIX
[1, size=1] 	 0.010800989 	  1 2 4 5 6 7 8 9 10 11 12 13 14 15 16 17 18 19 20 21 22 23 24 25 26 27 28,
[2, size=2] 	 7.6133595E-4 	  1 2 4 6 7 8 9 10 11 12 13 14 15 16 17 18 19 20 21 22 23 24 25 26 27 28,
[3, size=3] 	 9.441666E-4 	  1 2 6 7 8 9 10 11 12 13 14 15 16 17 18 19 20 21 22 23 24 25 26 27 28,
[4, size=4] 	 8.860385E-5 	  1 2 25 28,
[5, size=2] 	 0.0069017126 	  1 2,
[6, size=1] 	 0.012887098 	  1,
[7, size=1] 	 0.01100968 	  1 2 3 4 6 7 8 9 10 11 12 13 14 15 16 17 18 19 20 21 22 23 24 25 26 27 28,
[8, size=2] 	 7.921256E-4 	  1 2 3 6 7 8 9 10 11 12 13 14 15 16 17 18 19 20 21 22 23 24 25 26 27 28,
[9, size=4] 	 1.789689E-5 	  1 2 3 6 7 8 9 10 11 12 13 14 15 16 17 18 19 20 22 23 25 26 27 28,
[10, size=5] 	 3.0344212E-4 	  1 2 3 6 7 8 9 10 11 12 13 14 16 17 18 19 20 22 23 25 26 27 28,
[11, size=11] 	 3.1669188E-5 	  1 2 3 13 14 22 23 25 26 27 28,
[12, size=6] 	 2.0734438E-5 	  1 2 3 25 27 28,
[13, size=3] 	 0.0011102722 	  1 2 3,
[14, size=2] 	 6.560097E-4 	  1 3,
[15, size=1] 	 0.007164884 	  1 2 3 5 6 7 8 9 10 11 12 13 14 15 16 17 18 19 20 21 22 23 24 25 26 27 28,
[16, size=3] 	 0.0017375973 	  1 2 3 5 6 7 8 9 10 11 12 13 14 15 16 17 18 19 20 22 23 25 26 27 28,
[17, size=1] 	 0.01897767 	  1 2 3 4 5 6 7 8 9 10 11 12 13 14 15 16 17 18 19 20 21 22 23 25 26 27 28,
[18, size=9] 	 9.669884E-4 	  1 2 3 4 5 25 26 27 28,
[19, size=1] 	 0.043452874 	  1 2 3 4 5 6 7 8 9 10 11 12 13 14 15 16 17 18 19 20 22 23 24 25 26 27 28,
[20, size=13] 	 7.39068E-4 	  1 2 3 4 5 13 22 23 24 25 26 27 28,
[21, size=10] 	 0.002489833 	  1 2 3 4 5 24 25 26 27 28,
[22, size=6] 	 5.7640544E-4 	  1 2 3 4 5 24,
[23, size=1] 	 0.013263364 	  1 2 3 4 5 6 7 8 9 10 11 12 13 14 16 17 18 19 20 21 22 23 24 25 26 27 28,
[24, size=2] 	 0.011416964 	  1 2 3 4 5 6 7 8 9 10 11 12 13 14 17 18 19 20 21 22 23 24 25 26 27 28,
[25, size=3] 	 1.3874858E-5 	  1 2 3 4 5 6 7 8 9 11 12 13 14 17 18 19 20 21 22 23 24 25 26 27 28,
[26, size=10] 	 9.303104E-4 	  1 2 3 4 5 6 11 12 13 14 21 22 23 24 25 26 27 28,
[27, size=11] 	 0.01327813 	  1 2 3 4 5 11 12 13 14 21 22 23 24 25 26 27 28,
[28, size=12] 	 8.8800385E-4 	  1 2 3 4 5 11 13 14 21 22 23 24 25 26 27 28,
[29, size=13] 	 5.542319E-4 	  1 2 3 4 5 13 14 21 22 23 24 25 26 27 28,
[30, size=14] 	 6.105508E-5 	  1 2 3 4 5 13 21 22 23 24 25 26 27 28,
[31, size=13] 	 0.0072779167 	  1 2 3 4 5 21 22 23 24 25 26 27 28,
[32, size=12] 	 0.0017724107 	  1 2 3 4 5 21 22 24 25 26 27 28,
[33, size=7] 	 3.195827E-4 	  1 2 3 4 5 21 24,
[34, size=1] 	 0.014968045 	  1 2 3 4 5 6 7 8 9 10 11 12 13 14 15 17 18 19 20 21 22 23 24 25 26 27 28,
[35, size=13] 	 6.909604E-4 	  1 2 3 4 5 13 15 21 22 23 24 25 26 27 28,
[36, size=1] 	 0.009251627 	  1 2 3 4 5 6 7 8 9 11 12 13 14 15 16 17 18 19 20 21 22 23 24 25 26 27 28,
[37, size=3] 	 6.0168543E-4 	  1 2 3 4 5 6 7 8 9 11 12 13 14 15 16 19 20 21 22 23 24 25 26 27 28,
[38, size=6] 	 0.0010931395 	  1 2 3 4 5 6 7 9 11 12 13 14 15 16 21 22 23 24 25 26 27 28,
[39, size=9] 	 3.335763E-5 	  1 2 3 4 5 11 12 13 14 15 16 21 22 23 24 25 26 27 28,
[40, size=1] 	 0.0145445 	  1 2 3 4 5 6 7 8 9 10 11 12 13 14 15 16 17 19 20 21 22 23 24 25 26 27 28,
[41, size=5] 	 3.3424393E-4 	  1 2 3 4 5 6 7 9 10 11 12 13 14 15 16 21 22 23 24 25 26 27 28,
[42, size=6] 	 9.555659E-6 	  1 2 3 4 5 6 7 10 11 12 13 14 15 16 21 22 23 24 25 26 27 28,
[43, size=1] 	 0.010071552 	  1 2 3 4 5 6 7 8 9 10 11 12 13 14 15 16 18 19 20 21 22 23 24 25 26 27 28,
[44, size=2] 	 0.0013108935 	  1 2 3 4 5 6 7 8 9 10 11 12 13 14 15 16 18 19 21 22 23 24 25 26 27 28,
[45, size=3] 	 0.004910865 	  1 2 3 4 5 6 7 8 9 10 11 12 13 14 15 16 18 21 22 23 24 25 26 27 28,
[46, size=4] 	 3.1137804E-4 	  1 2 3 4 5 6 7 9 10 11 12 13 14 15 16 18 21 22 23 24 25 26 27 28,
[47, size=5] 	 9.811552E-4 	  1 2 3 4 5 6 7 10 11 12 13 14 15 16 18 21 22 23 24 25 26 27 28,
[48, size=1] 	 0.013488319 	  1 2 3 4 5 6 7 8 9 10 11 12 13 14 15 16 17 18 19 21 22 23 24 25 26 27 28,
[49, size=3] 	 8.144373E-5 	  1 2 3 4 5 6 7 9 10 11 12 13 14 15 16 17 18 21 22 23 24 25 26 27 28,
[50, size=4] 	 9.145244E-4 	  1 2 3 4 5 6 7 10 11 12 13 14 15 16 17 18 21 22 23 24 25 26 27 28,
[51, size=1] 	 0.020686401 	  1 2 3 4 5 6 7 8 9 10 11 12 13 14 15 16 17 18 20 21 22 23 24 25 26 27 28,
[52, size=2] 	 4.2413003E-4 	  1 2 3 4 5 6 7 9 10 11 12 13 14 15 16 17 18 20 21 22 23 24 25 26 27 28,
[53, size=1] 	 0.004989956 	  1 2 3 4 5 6 7 9 10 11 12 13 14 15 16 17 18 19 20 21 22 23 24 25 26 27 28,
[54, size=2] 	 2.4120697E-4 	  1 2 3 4 5 6 7 10 11 12 13 14 15 16 17 18 19 20 21 22 23 24 25 26 27 28,
[55, size=4] 	 2.6676946E-4 	  1 2 3 4 5 10 11 12 13 14 15 16 17 18 19 20 21 22 23 24 25 26 27 28,
[56, size=6] 	 0.0013258928 	  1 2 3 4 5 10 13 14 15 16 17 18 19 20 21 22 23 24 25 26 27 28,
[57, size=1] 	 0.008492255 	  1 2 3 4 5 6 8 9 10 11 12 13 14 15 16 17 18 19 20 21 22 23 24 25 26 27 28,
[58, size=2] 	 0.0018314316 	  1 2 3 4 5 8 9 10 11 12 13 14 15 16 17 18 19 20 21 22 23 24 25 26 27 28,
[59, size=1] 	 0.0037534265 	  1 2 3 4 5 7 8 9 10 11 12 13 14 15 16 17 18 19 20 21 22 23 24 25 26 27 28,
[60, size=1] 	 0.022955777 	  1 2 3 4 5 6 7 8 9 10 11 13 14 15 16 17 18 19 20 21 22 23 24 25 26 27 28,
[61, size=2] 	 0.012413002 	  1 2 3 4 5 6 7 8 9 10 13 14 15 16 17 18 19 20 21 22 23 24 25 26 27 28,
[62, size=4] 	 0.0021473332 	  1 2 3 4 5 6 7 8 9 10 15 16 17 18 19 20 21 22 23 24 25 26 27 28,
[63, size=8] 	 5.779684E-4 	  1 2 3 4 5 6 7 8 9 10 15 16 17 18 19 20 21 24 25 28,
[64, size=1] 	 0.01502453 	  1 2 3 4 5 6 7 8 9 10 12 13 14 15 16 17 18 19 20 21 22 23 24 25 26 27 28,
[65, size=1] 	 0.004305391 	  1 2 3 4 5 6 7 8 9 10 11 12 13 15 16 17 18 19 20 21 22 23 24 25 26 27 28,
[66, size=2] 	 0.012931019 	  1 2 3 4 5 6 7 8 9 10 11 12 15 16 17 18 19 20 21 22 23 24 25 26 27 28,
[67, size=3] 	 0.0014575673 	  1 2 3 4 5 6 7 8 9 10 11 12 15 16 17 18 19 20 21 22 24 25 26 27 28,
[68, size=1] 	 0.01769933 	  1 2 3 4 5 6 7 8 9 10 11 12 14 15 16 17 18 19 20 21 22 23 24 25 26 27 28,
[69, size=2] 	 0.002893715 	  1 2 3 4 5 6 7 8 9 10 11 12 14 15 16 17 18 19 20 21 22 24 25 26 27 28,
[70, size=3] 	 0.001025806 	  1 2 3 4 5 6 7 8 9 10 11 12 14 15 16 17 18 19 20 21 24 25 26 27 28,
[71, size=1] 	 0.04041744 	  1 2 3 4 5 6 7 8 9 10 11 12 13 14 15 16 17 18 19 20 21 22 24 25 26 27 28,
[72, size=2] 	 0.003089217 	  1 2 3 4 5 6 7 8 9 10 11 12 13 14 15 16 17 18 19 20 21 24 25 26 27 28,
[73, size=1] 	 0.04838747 	  1 2 3 4 5 6 7 8 9 10 11 12 13 14 15 16 17 18 19 20 21 23 24 25 26 27 28,
[74, size=3] 	 0.003243684 	  1 2 3 4 5 6 7 8 9 10 11 12 13 14 15 16 17 18 19 20 21 23 24 25 28,
[75, size=1] 	 0.0074383635 	  1 2 3 4 5 6 7 8 9 10 11 12 13 14 15 16 17 18 19 20 21 22 23 24 25 27 28,
[76, size=2] 	 0.01117048 	  1 2 3 4 5 6 7 8 9 10 11 12 13 14 15 16 17 18 19 20 21 22 23 24 25 28,
[77, size=1] 	 0.0056993496 	  1 2 3 4 5 6 7 8 9 10 11 12 13 14 15 16 17 18 19 20 21 22 23 24 25 26 28,
[78, size=3] 	 3.0769137E-4 	  1 2 3 4 5 6 7 8 9 10 11 12 13 14 15 16 17 18 19 20 21 22 23 24 26,
[79, size=4] 	 2.8556093E-4 	  1 3 4 5 6 7 8 9 10 11 12 13 14 15 16 17 18 19 20 21 22 23 24 26,
[80, size=1] 	 0.018227916 	  1 2 3 4 5 6 7 8 9 10 11 12 13 14 15 16 17 18 19 20 21 22 23 24 25 26 27,
[81, size=1] 	 0.03828622 	  1 2 3 4 5 6 7 8 9 10 11 12 13 14 15 16 17 18 19 20 21 22 23 24 26 27 28,
[82, size=2] 	 4.2255226E-4 	  1 3 4 5 6 7 8 9 10 11 12 13 14 15 16 17 18 19 20 21 22 23 24 26 27 28,
[83, size=1] 	 0.01050472 	  1 3 4 5 6 7 8 9 10 11 12 13 14 15 16 17 18 19 20 21 22 23 24 25 26 27 28,
;
END; [Splits]

BEGIN Network;
DIMENSIONS ntax=28 nvertices=259 nedges=433;
DRAW to_scale rotateAbout=0.43982297;
TRANSLATE
2 'Decaisnina',
3 'Peraxilla',
4 'Gaiadendron',
5 'Atkinsonia',
6 'Desmaria',
7 'Nuytsia',
8 'Scurrula',
9 'Taxillus',
10 'Moquiniella',
11 'Bakerella',
12 'Agelanthus',
13 'Tapinanthus',
14 'Englerina',
15 'Dendrophthoe',
16 'Benthamina',
17 'Amyema',
18 'Muellerina',
19 'Ileostylus',
20 'Loranthus',
21 'Cecarria',
22 'Tristerix',
23 'Ligaria',
24 'Struthanthus',
25 'Tripodanthus',
26 'Tupeia',
27 'Notanthera',
28 'Macrosolen',
231 'Helixanthera',
;
VERTICES
1 -0.012835961 1.1503416E-4 w=2 h=2 s=n,
2 5.113673E-5 1.1503416E-4 w=2 h=2 s=n,
3 -0.007678446 0.003981603 w=2 h=2 s=n,
4 -0.009218166 0.006984568 w=2 h=2 s=n,
5 -0.013171052 0.007781934 w=2 h=2 s=n,
6 -0.0094045205 0.01753612 w=2 h=2 s=n,
7 -0.006504638 0.042510513 w=2 h=2 s=n,
8 -0.04327998 0.03737553 w=2 h=2 s=n,
9 -0.047094185 0.03932926 w=2 h=2 s=n,
10 -0.051495243 0.023365248 w=2 h=2 s=n,
11 -0.056016598 0.027649326 w=2 h=2 s=n,
12 -0.061899535 0.026999628 w=2 h=2 s=n,
13 -0.06684114 0.027330486 w=2 h=2 s=n,
14 -0.07440674 0.02710929 w=2 h=2 s=n,
15 -0.058550585 0.015741516 w=2 h=2 s=n,
16 -0.059927106 0.010054267 w=2 h=2 s=n,
17 -0.054371662 0.009657592 w=2 h=2 s=n,
18 -0.06651691 -0.021854902 w=2 h=2 s=n,
19 -0.057185106 -0.019761305 w=2 h=2 s=n,
20 -0.04373279 -0.016570074 w=2 h=2 s=n,
21 -0.04473007 -0.034342535 w=2 h=2 s=n,
22 -0.02793698 -0.048170116 w=2 h=2 s=n,
23 -0.013352774 -0.053751335 w=2 h=2 s=n,
24 -0.011878521 -0.019135436 w=2 h=2 s=n,
25 -0.011050495 -0.017240252 w=2 h=2 s=n,
26 -0.0075549153 -0.011223395 w=2 h=2 s=n,
27 0.013087459 -0.016609805 w=2 h=2 s=n,
28 -0.00260587 -0.0025874234 w=2 h=2 s=n,
29 -0.019694276 8.877808E-4 w=2 h=2 s=n,
30 -0.020346161 8.14331E-4 w=2 h=2 s=n,
31 -0.013487846 4.1584382E-5 w=2 h=2 s=n,
32 -0.021456433 8.14331E-4 w=2 h=2 s=n,
33 -0.019777909 9.170448E-4 w=2 h=2 s=n,
34 -0.020429794 8.43595E-4 w=2 h=2 s=n,
35 -0.021540066 8.43595E-4 w=2 h=2 s=n,
36 -0.021559637 8.5044315E-4 w=2 h=2 s=n,
37 -0.022103695 6.6006853E-4 w=2 h=2 s=n,
38 -0.022084124 6.532204E-4 w=2 h=2 s=n,
39 -0.022000493 6.239564E-4 w=2 h=2 s=n,
40 -0.02239163 5.2140676E-4 w=2 h=2 s=n,
41 -0.02237206 5.1455863E-4 w=2 h=2 s=n,
42 -0.022288427 4.8529464E-4 w=2 h=2 s=n,
43 -0.022502381 0.0010656184 w=2 h=2 s=n,
44 -0.02304644 8.752437E-4 w=2 h=2 s=n,
45 -0.023334375 7.365819E-4 w=2 h=2 s=n,
46 -0.025520617 0.0011540165 w=2 h=2 s=n,
47 -0.025808552 0.0010153548 w=2 h=2 s=n,
48 -0.021579383 8.752031E-4 w=2 h=2 s=n,
49 -0.022522125 0.0010903783 w=2 h=2 s=n,
50 -0.023066185 9.0000365E-4 w=2 h=2 s=n,
51 -0.025540363 0.0011787765 w=2 h=2 s=n,
52 -0.025828296 0.0010401147 w=2 h=2 s=n,
53 -0.027589563 0.0012385618 w=2 h=2 s=n,
54 -0.027569817 0.0012138018 w=2 h=2 s=n,
55 -0.02620624 0.0014994461 w=2 h=2 s=n,
56 -0.026494173 0.0013607844 w=2 h=2 s=n,
57 -0.02825544 0.0015592314 w=2 h=2 s=n,
58 -0.028235694 0.0015344714 w=2 h=2 s=n,
59 -0.035350885 0.0031787201 w=2 h=2 s=n,
60 -0.035331137 0.0031539602 w=2 h=2 s=n,
61 -0.03466526 0.0028332907 w=2 h=2 s=n,
62 -0.03540851 0.0031988854 w=2 h=2 s=n,
63 -0.035388768 0.0031741254 w=2 h=2 s=n,
64 -0.03590786 0.0034393577 w=2 h=2 s=n,
65 -0.036581494 0.0035931107 w=2 h=2 s=n,
66 -0.03608215 0.0033526386 w=2 h=2 s=n,
67 -0.036062405 0.0033278787 w=2 h=2 s=n,
68 -0.036659755 0.003911804 w=2 h=2 s=n,
69 -0.03733339 0.0040655574 w=2 h=2 s=n,
70 -0.047041014 0.012190583 w=2 h=2 s=n,
71 -0.04771465 0.012344336 w=2 h=2 s=n,
72 -0.047698844 0.012848412 w=2 h=2 s=n,
73 -0.04837248 0.013002165 w=2 h=2 s=n,
74 -0.048402533 0.013016638 w=2 h=2 s=n,
75 -0.047744706 0.01235881 w=2 h=2 s=n,
76 -0.037398104 0.003491223 w=2 h=2 s=n,
77 -0.036646206 0.0030187764 w=2 h=2 s=n,
78 -0.03614686 0.0027783043 w=2 h=2 s=n,
79 -0.036127117 0.0027535444 w=2 h=2 s=n,
80 -0.03545348 0.0025997912 w=2 h=2 s=n,
81 -0.03539585 0.002579626 w=2 h=2 s=n,
82 -0.034729972 0.0022589564 w=2 h=2 s=n,
83 -0.02763453 6.3946756E-4 w=2 h=2 s=n,
84 -0.025873264 4.410205E-4 w=2 h=2 s=n,
85 -0.023399087 1.6224766E-4 w=2 h=2 s=n,
86 -0.022456342 -5.2927506E-5 w=2 h=2 s=n,
87 -0.022436772 -5.977565E-5 w=2 h=2 s=n,
88 -0.0491755 0.013789604 w=2 h=2 s=n,
89 -0.049183592 0.0137946885 w=2 h=2 s=n,
90 -0.048410624 0.013021722 w=2 h=2 s=n,
91 -0.050435077 0.013356774 w=2 h=2 s=n,
92 -0.049662113 0.012583808 w=2 h=2 s=n,
93 -0.04965402 0.012578724 w=2 h=2 s=n,
94 -0.04899619 0.0119208945 w=2 h=2 s=n,
95 -0.04896614 0.011906422 w=2 h=2 s=n,
96 -0.038584877 0.0036276428 w=2 h=2 s=n,
97 -0.03864959 0.0030533085 w=2 h=2 s=n,
98 -0.037897695 0.0025808618 w=2 h=2 s=n,
99 -0.021390188 0.0011124437 w=2 h=2 s=n,
100 -0.022332933 0.001327619 w=2 h=2 s=n,
101 -0.022876993 0.0011372443 w=2 h=2 s=n,
102 -0.02535117 0.0014160171 w=2 h=2 s=n,
103 -0.026017047 0.0017366867 w=2 h=2 s=n,
104 -0.02630498 0.001598025 w=2 h=2 s=n,
105 -0.028066248 0.001796472 w=2 h=2 s=n,
106 -0.035161693 0.0034159608 w=2 h=2 s=n,
107 -0.03521932 0.003436126 w=2 h=2 s=n,
108 -0.035718665 0.0036765982 w=2 h=2 s=n,
109 -0.03647056 0.004149045 w=2 h=2 s=n,
110 -0.04685182 0.012427824 w=2 h=2 s=n,
111 -0.047509648 0.013085652 w=2 h=2 s=n,
112 -0.049444914 0.014003086 w=2 h=2 s=n,
113 -0.050696403 0.0135651715 w=2 h=2 s=n,
114 -0.050328903 0.014428793 w=2 h=2 s=n,
115 -0.05158039 0.013990879 w=2 h=2 s=n,
116 -0.05131907 0.013782482 w=2 h=2 s=n,
117 -0.050546102 0.013009515 w=2 h=2 s=n,
118 -0.021377534 0.0011250988 w=2 h=2 s=n,
119 -0.022320278 0.0013402739 w=2 h=2 s=n,
120 -0.022864338 0.0011498993 w=2 h=2 s=n,
121 -0.025338516 0.0014286721 w=2 h=2 s=n,
122 -0.026004393 0.0017493417 w=2 h=2 s=n,
123 -0.050592557 0.014594457 w=2 h=2 s=n,
124 -0.05184404 0.014156542 w=2 h=2 s=n,
125 -0.05145576 0.014896505 w=2 h=2 s=n,
126 -0.052707247 0.01445859 w=2 h=2 s=n,
127 -0.052443597 0.014292927 w=2 h=2 s=n,
128 -0.052182272 0.014084529 w=2 h=2 s=n,
129 -0.051409308 0.013311563 w=2 h=2 s=n,
130 -0.05297234 0.014428722 w=2 h=2 s=n,
131 -0.05270869 0.014263059 w=2 h=2 s=n,
132 -0.052447364 0.014054661 w=2 h=2 s=n,
133 -0.0516744 0.013281695 w=2 h=2 s=n,
134 -0.050811194 0.012979646 w=2 h=2 s=n,
135 -0.049927205 0.012553939 w=2 h=2 s=n,
136 -0.049919114 0.0125488555 w=2 h=2 s=n,
137 -0.049261283 0.011891026 w=2 h=2 s=n,
138 -0.03979204 0.0012351094 w=2 h=2 s=n,
139 -0.039040145 7.6266285E-4 w=2 h=2 s=n,
140 -0.03778866 0.0012005775 w=2 h=2 s=n,
141 -0.03728931 9.601053E-4 w=2 h=2 s=n,
142 -0.037269566 9.353453E-4 w=2 h=2 s=n,
143 -0.03659593 7.8159216E-4 w=2 h=2 s=n,
144 -0.036538303 7.614269E-4 w=2 h=2 s=n,
145 -0.035872422 4.4075734E-4 w=2 h=2 s=n,
146 -0.02219498 -2.1170323E-4 w=2 h=2 s=n,
147 -0.022130268 3.6263105E-4 w=2 h=2 s=n,
148 -0.022046637 3.3336706E-4 w=2 h=2 s=n,
149 -0.021758702 4.720288E-4 w=2 h=2 s=n,
150 -0.021214643 6.624035E-4 w=2 h=2 s=n,
151 -0.020104371 6.624035E-4 w=2 h=2 s=n,
152 -0.013246055 -1.1034319E-4 w=2 h=2 s=n,
153 -0.018927244 0.0013267034 w=2 h=2 s=n,
154 -0.01957913 0.0012532535 w=2 h=2 s=n,
155 -0.020689402 0.0012532535 w=2 h=2 s=n,
156 -0.020708973 0.0012601017 w=2 h=2 s=n,
157 -0.020728717 0.0012848617 w=2 h=2 s=n,
158 -0.020539524 0.0015221023 w=2 h=2 s=n,
159 -0.02052687 0.0015347573 w=2 h=2 s=n,
160 -0.019443495 0.0028932656 w=2 h=2 s=n,
161 -0.02029416 0.002483607 w=2 h=2 s=n,
162 -0.021236904 0.0026987821 w=2 h=2 s=n,
163 -0.021780964 0.0025084075 w=2 h=2 s=n,
164 -0.02425514 0.0027871805 w=2 h=2 s=n,
165 -0.024921019 0.00310785 w=2 h=2 s=n,
166 -0.047509648 0.013099527 w=2 h=2 s=n,
167 -0.047698844 0.0128622865 w=2 h=2 s=n,
168 -0.04837248 0.0130160395 w=2 h=2 s=n,
169 -0.048402533 0.013030513 w=2 h=2 s=n,
170 -0.0491755 0.013803479 w=2 h=2 s=n,
171 -0.04943656 0.01434558 w=2 h=2 s=n,
172 -0.04943656 0.014331705 w=2 h=2 s=n,
173 -0.049444653 0.014336788 w=2 h=2 s=n,
174 -0.049705975 0.014545186 w=2 h=2 s=n,
175 -0.050589964 0.014970893 w=2 h=2 s=n,
176 -0.050853617 0.015136557 w=2 h=2 s=n,
177 -0.054693084 0.01819843 w=2 h=2 s=n,
178 -0.054432023 0.01765633 w=2 h=2 s=n,
179 -0.05529523 0.017958378 w=2 h=2 s=n,
180 -0.055368606 0.017993715 w=2 h=2 s=n,
181 -0.051529136 0.014931842 w=2 h=2 s=n,
182 -0.052780624 0.014493927 w=2 h=2 s=n,
183 -0.053045716 0.014464059 w=2 h=2 s=n,
184 -0.037593905 -4.856778E-4 w=2 h=2 s=n,
185 -0.036920268 -6.3943095E-4 w=2 h=2 s=n,
186 -0.03686264 -6.595961E-4 w=2 h=2 s=n,
187 -0.036196765 -9.802658E-4 w=2 h=2 s=n,
188 -0.03505431 8.379333E-4 w=2 h=2 s=n,
189 -0.027958868 -7.8155554E-4 w=2 h=2 s=n,
190 -0.036196765 -0.0020060716 w=2 h=2 s=n,
191 -0.03505431 -1.8787269E-4 w=2 h=2 s=n,
192 -0.027958868 -0.0018073615 w=2 h=2 s=n,
193 -0.02763453 -3.863384E-4 w=2 h=2 s=n,
194 -0.025873264 -5.847854E-4 w=2 h=2 s=n,
195 -0.024465881 -0.0035072437 w=2 h=2 s=n,
196 -0.024465881 -0.0024814378 w=2 h=2 s=n,
197 -0.021991704 -0.0027602108 w=2 h=2 s=n,
198 -0.021048961 -0.0029753859 w=2 h=2 s=n,
199 -0.021029389 -0.0029822341 w=2 h=2 s=n,
200 -0.020787599 -0.0031341617 w=2 h=2 s=n,
201 -0.020547036 -0.0033260041 w=2 h=2 s=n,
202 -0.021954417 -4.0354568E-4 w=2 h=2 s=n,
203 -0.021889705 1.7078861E-4 w=2 h=2 s=n,
204 -0.021806074 1.4152462E-4 w=2 h=2 s=n,
205 -0.018208632 0.0015781567 w=2 h=2 s=n,
206 -0.018860517 0.0015047069 w=2 h=2 s=n,
207 -0.01997079 0.0015047069 w=2 h=2 s=n,
208 -0.01999036 0.001511555 w=2 h=2 s=n,
209 -0.020010104 0.001536315 w=2 h=2 s=n,
210 -0.019820912 0.0017735556 w=2 h=2 s=n,
211 -0.019808257 0.0017862106 w=2 h=2 s=n,
212 -0.019137545 0.0022076468 w=2 h=2 s=n,
213 -0.019856157 0.0019561935 w=2 h=2 s=n,
214 -0.018772783 0.0033147018 w=2 h=2 s=n,
215 -0.046231356 0.024444703 w=2 h=2 s=n,
216 -0.046420548 0.024207463 w=2 h=2 s=n,
217 -0.047094185 0.024361216 w=2 h=2 s=n,
218 -0.055620026 0.019125372 w=2 h=2 s=n,
219 -0.055358965 0.018583272 w=2 h=2 s=n,
220 -0.05622217 0.01888532 w=2 h=2 s=n,
221 -0.056295548 0.018920656 w=2 h=2 s=n,
222 -0.055768937 0.018133797 w=2 h=2 s=n,
223 -0.051929466 0.015071923 w=2 h=2 s=n,
224 -0.053180955 0.0146340085 w=2 h=2 s=n,
225 -0.053446047 0.01460414 w=2 h=2 s=n,
226 -0.053685736 0.014631147 w=2 h=2 s=n,
227 -0.05328541 0.014491065 w=2 h=2 s=n,
228 -0.053212028 0.014455728 w=2 h=2 s=n,
229 -0.052948378 0.0142900655 w=2 h=2 s=n,
230 -0.052687056 0.014081667 w=2 h=2 s=n,
231 -0.05191409 0.013308701 w=2 h=2 s=n,
232 -0.05164777 0.011943972 w=2 h=2 s=n,
233 -0.05098994 0.011286142 w=2 h=2 s=n,
234 -0.04856936 -0.0075422083 w=2 h=2 s=n,
235 -0.047817465 -0.008014655 w=2 h=2 s=n,
236 -0.04186475 -0.012691051 w=2 h=2 s=n,
237 -0.041191112 -0.012844805 w=2 h=2 s=n,
238 -0.041133486 -0.01286497 w=2 h=2 s=n,
239 -0.04046761 -0.013185639 w=2 h=2 s=n,
240 -0.04046761 -0.014211445 w=2 h=2 s=n,
241 -0.0407916 -0.017086966 w=2 h=2 s=n,
242 -0.036520757 -0.0048815915 w=2 h=2 s=n,
243 -0.035378307 -0.0030633926 w=2 h=2 s=n,
244 -0.028282862 -0.0046828813 w=2 h=2 s=n,
245 -0.02793698 -0.0077526737 w=2 h=2 s=n,
246 -0.027612986 -0.0048771542 w=2 h=2 s=n,
247 -0.027288647 -0.003456131 w=2 h=2 s=n,
248 -0.02552738 -0.003654578 w=2 h=2 s=n,
249 -0.02412 -0.0065770363 w=2 h=2 s=n,
250 -0.015105907 -0.012433702 w=2 h=2 s=n,
251 -0.015086335 -0.01244055 w=2 h=2 s=n,
252 -0.014844544 -0.012592478 w=2 h=2 s=n,
253 -0.014603982 -0.01278432 w=2 h=2 s=n,
254 -0.021407234 1.9644642E-6 w=2 h=2 s=n,
255 -0.021647796 1.9380689E-4 w=2 h=2 s=n,
256 -0.021359863 3.3246863E-4 w=2 h=2 s=n,
257 -0.020815803 5.228433E-4 w=2 h=2 s=n,
258 -0.01970553 5.228433E-4 w=2 h=2 s=n,
259 -0.012847214 -2.4990336E-4 w=2 h=2 s=n,
;
VLABELS
2 'Decaisnina' x=11 y=11 f='Dialog-PLAIN-10',
3 'Peraxilla' x=9 y=13,
4 'Gaiadendron' x=-23 y=20,
5 'Atkinsonia' x=-19 y=12,
6 'Desmaria' x=-19 y=23,
7 'Nuytsia' x=-17 y=23,
8 'Scurrula' x=-23 y=23,
9 'Taxillus' x=-23 y=12,
10 'Moquiniella' x=-35 y=21,
11 'Bakerella' x=-53 y=14,
12 'Agelanthus' x=-64 y=11,
13 'Tapinanthus' x=-71 y=9,
14 'Englerina' x=-58 y=6,
15 'Dendrophthoe' x=-79 y=-1,
16 'Benthamina' x=-67 y=-1,
17 'Amyema' x=-29 y=-13,
18 'Muellerina' x=-30 y=-15,
19 'Ileostylus' x=-24 y=-16,
20 'Loranthus' x=-23 y=-16,
21 'Cecarria' x=-17 y=-16,
22 'Tristerix' x=-13 y=-15,
23 'Ligaria' x=-9 y=-13,
24 'Struthanthus' x=9 y=-2,
25 'Tripodanthus' x=11 y=1,
26 'Tupeia' x=12 y=3,
27 'Notanthera' x=12 y=6,
28 'Macrosolen' x=12 y=9,
231 'Helixanthera' l=9 x=-77 y=5,
;
EDGES
1 1 2 s=6 w=0.012887098,
2 29 1 s=5 w=0.0069017126,
3 30 29 s=14 w=6.560097E-4,
4 31 1 s=14 w=6.560097E-4,
5 31 30 s=5 w=0.0069017126,
6 32 30 s=13 w=0.0011102722,
7 33 29 s=4 w=8.860385E-5,
8 34 30 s=4 w=8.860385E-5,
9 34 33 s=14 w=6.560097E-4,
10 35 32 s=4 w=8.860385E-5,
11 35 34 s=13 w=0.0011102722,
12 36 35 s=12 w=2.0734438E-5,
13 37 36 s=22 w=5.7640544E-4,
14 38 35 s=22 w=5.7640544E-4,
15 38 37 s=12 w=2.0734438E-5,
16 39 32 s=22 w=5.7640544E-4,
17 39 38 s=4 w=8.860385E-5,
18 40 37 s=33 w=3.195827E-4,
19 41 38 s=33 w=3.195827E-4,
20 41 40 s=12 w=2.0734438E-5,
21 42 39 s=33 w=3.195827E-4,
22 42 41 s=4 w=8.860385E-5,
23 43 36 s=18 w=9.669884E-4,
24 44 37 s=18 w=9.669884E-4,
25 44 43 s=22 w=5.7640544E-4,
26 45 40 s=18 w=9.669884E-4,
27 45 44 s=33 w=3.195827E-4,
28 46 44 s=21 w=0.002489833,
29 47 45 s=21 w=0.002489833,
30 47 46 s=33 w=3.195827E-4,
31 48 36 s=11 w=3.1669188E-5,
32 49 43 s=11 w=3.1669188E-5,
33 49 48 s=18 w=9.669884E-4,
34 50 44 s=11 w=3.1669188E-5,
35 50 49 s=22 w=5.7640544E-4,
36 51 46 s=11 w=3.1669188E-5,
37 51 50 s=21 w=0.002489833,
38 52 47 s=11 w=3.1669188E-5,
39 52 51 s=33 w=3.195827E-4,
40 53 52 s=32 w=0.0017724107,
41 54 47 s=32 w=0.0017724107,
42 54 53 s=11 w=3.1669188E-5,
43 55 51 s=20 w=7.39068E-4,
44 56 52 s=20 w=7.39068E-4,
45 56 55 s=33 w=3.195827E-4,
46 57 53 s=20 w=7.39068E-4,
47 57 56 s=32 w=0.0017724107,
48 58 54 s=20 w=7.39068E-4,
49 58 57 s=11 w=3.1669188E-5,
50 59 57 s=31 w=0.0072779167,
51 60 58 s=31 w=0.0072779167,
52 60 59 s=11 w=3.1669188E-5,
53 61 54 s=31 w=0.0072779167,
54 61 60 s=20 w=7.39068E-4,
55 62 59 s=30 w=6.105508E-5,
56 63 60 s=30 w=6.105508E-5,
57 63 62 s=11 w=3.1669188E-5,
58 64 62 s=29 w=5.542319E-4,
59 65 64 s=35 w=6.909604E-4,
60 66 62 s=35 w=6.909604E-4,
61 66 65 s=29 w=5.542319E-4,
62 67 63 s=35 w=6.909604E-4,
63 67 66 s=11 w=3.1669188E-5,
64 68 64 s=28 w=8.8800385E-4,
65 69 65 s=28 w=8.8800385E-4,
66 69 68 s=35 w=6.909604E-4,
67 70 68 s=27 w=0.01327813,
68 71 69 s=27 w=0.01327813,
69 71 70 s=35 w=6.909604E-4,
70 72 70 s=26 w=9.303104E-4,
71 73 71 s=26 w=9.303104E-4,
72 73 72 s=35 w=6.909604E-4,
73 74 73 s=39 w=3.335763E-5,
74 75 71 s=39 w=3.335763E-5,
75 75 74 s=26 w=9.303104E-4,
76 76 69 s=63 w=5.779684E-4,
77 77 65 s=63 w=5.779684E-4,
78 77 76 s=28 w=8.8800385E-4,
79 78 66 s=63 w=5.779684E-4,
80 78 77 s=29 w=5.542319E-4,
81 79 67 s=63 w=5.779684E-4,
82 79 78 s=11 w=3.1669188E-5,
83 80 63 s=63 w=5.779684E-4,
84 80 79 s=35 w=6.909604E-4,
85 81 60 s=63 w=5.779684E-4,
86 81 80 s=30 w=6.105508E-5,
87 82 61 s=63 w=5.779684E-4,
88 82 81 s=20 w=7.39068E-4,
89 83 54 s=63 w=5.779684E-4,
90 83 82 s=31 w=0.0072779167,
91 84 47 s=63 w=5.779684E-4,
92 84 83 s=32 w=0.0017724107,
93 85 45 s=63 w=5.779684E-4,
94 85 84 s=21 w=0.002489833,
95 86 40 s=63 w=5.779684E-4,
96 86 85 s=18 w=9.669884E-4,
97 87 41 s=63 w=5.779684E-4,
98 87 86 s=12 w=2.0734438E-5,
99 88 74 s=38 w=0.0010931395,
100 89 88 s=42 w=9.555659E-6,
101 90 74 s=42 w=9.555659E-6,
102 90 89 s=38 w=0.0010931395,
103 91 89 s=56 w=0.0013258928,
104 92 90 s=56 w=0.0013258928,
105 92 91 s=38 w=0.0010931395,
106 93 74 s=56 w=0.0013258928,
107 93 92 s=42 w=9.555659E-6,
108 94 75 s=56 w=0.0013258928,
109 94 93 s=26 w=9.303104E-4,
110 95 71 s=56 w=0.0013258928,
111 95 94 s=39 w=3.335763E-5,
112 96 69 s=56 w=0.0013258928,
113 96 95 s=27 w=0.01327813,
114 97 76 s=56 w=0.0013258928,
115 97 96 s=63 w=5.779684E-4,
116 98 77 s=56 w=0.0013258928,
117 98 97 s=28 w=8.8800385E-4,
118 99 48 s=10 w=3.0344212E-4,
119 100 49 s=10 w=3.0344212E-4,
120 100 99 s=18 w=9.669884E-4,
121 101 50 s=10 w=3.0344212E-4,
122 101 100 s=22 w=5.7640544E-4,
123 102 51 s=10 w=3.0344212E-4,
124 102 101 s=21 w=0.002489833,
125 103 55 s=10 w=3.0344212E-4,
126 103 102 s=20 w=7.39068E-4,
127 104 56 s=10 w=3.0344212E-4,
128 104 103 s=33 w=3.195827E-4,
129 105 57 s=10 w=3.0344212E-4,
130 105 104 s=32 w=0.0017724107,
131 106 59 s=10 w=3.0344212E-4,
132 106 105 s=31 w=0.0072779167,
133 107 62 s=10 w=3.0344212E-4,
134 107 106 s=30 w=6.105508E-5,
135 108 64 s=10 w=3.0344212E-4,
136 108 107 s=29 w=5.542319E-4,
137 109 68 s=10 w=3.0344212E-4,
138 109 108 s=28 w=8.8800385E-4,
139 110 70 s=10 w=3.0344212E-4,
140 110 109 s=27 w=0.01327813,
141 111 72 s=10 w=3.0344212E-4,
142 111 110 s=26 w=9.303104E-4,
143 112 89 s=41 w=3.3424393E-4,
144 113 91 s=41 w=3.3424393E-4,
145 113 112 s=56 w=0.0013258928,
146 114 112 s=47 w=9.811552E-4,
147 115 113 s=47 w=9.811552E-4,
148 115 114 s=56 w=0.0013258928,
149 116 91 s=47 w=9.811552E-4,
150 116 115 s=41 w=3.3424393E-4,
151 117 92 s=47 w=9.811552E-4,
152 117 116 s=38 w=0.0010931395,
153 118 99 s=9 w=1.789689E-5,
154 119 100 s=9 w=1.789689E-5,
155 119 118 s=18 w=9.669884E-4,
156 120 101 s=9 w=1.789689E-5,
157 120 119 s=22 w=5.7640544E-4,
158 121 102 s=9 w=1.789689E-5,
159 121 120 s=21 w=0.002489833,
160 122 103 s=9 w=1.789689E-5,
161 122 121 s=20 w=7.39068E-4,
162 123 114 s=46 w=3.1137804E-4,
163 124 115 s=46 w=3.1137804E-4,
164 124 123 s=56 w=0.0013258928,
165 125 123 s=50 w=9.145244E-4,
166 126 124 s=50 w=9.145244E-4,
167 126 125 s=56 w=0.0013258928,
168 127 115 s=50 w=9.145244E-4,
169 127 126 s=46 w=3.1137804E-4,
170 128 116 s=50 w=9.145244E-4,
171 128 127 s=41 w=3.3424393E-4,
172 129 117 s=50 w=9.145244E-4,
173 129 128 s=38 w=0.0010931395,
174 130 126 s=55 w=2.6676946E-4,
175 131 127 s=55 w=2.6676946E-4,
176 131 130 s=46 w=3.1137804E-4,
177 132 128 s=55 w=2.6676946E-4,
178 132 131 s=41 w=3.3424393E-4,
179 133 129 s=55 w=2.6676946E-4,
180 133 132 s=38 w=0.0010931395,
181 134 117 s=55 w=2.6676946E-4,
182 134 133 s=50 w=9.145244E-4,
183 135 92 s=55 w=2.6676946E-4,
184 135 134 s=47 w=9.811552E-4,
185 136 93 s=55 w=2.6676946E-4,
186 136 135 s=42 w=9.555659E-6,
187 137 94 s=55 w=2.6676946E-4,
188 137 136 s=26 w=9.303104E-4,
189 138 97 s=62 w=0.0021473332,
190 139 98 s=62 w=0.0021473332,
191 139 138 s=28 w=8.8800385E-4,
192 140 77 s=62 w=0.0021473332,
193 140 139 s=56 w=0.0013258928,
194 141 78 s=62 w=0.0021473332,
195 141 140 s=29 w=5.542319E-4,
196 142 79 s=62 w=0.0021473332,
197 142 141 s=11 w=3.1669188E-5,
198 143 80 s=62 w=0.0021473332,
199 143 142 s=35 w=6.909604E-4,
200 144 81 s=62 w=0.0021473332,
201 144 143 s=30 w=6.105508E-5,
202 145 82 s=62 w=0.0021473332,
203 145 144 s=20 w=7.39068E-4,
204 146 87 s=79 w=2.8556093E-4,
205 147 41 s=79 w=2.8556093E-4,
206 147 146 s=63 w=5.779684E-4,
207 148 42 s=79 w=2.8556093E-4,
208 148 147 s=4 w=8.860385E-5,
209 149 39 s=79 w=2.8556093E-4,
210 149 148 s=33 w=3.195827E-4,
211 150 32 s=79 w=2.8556093E-4,
212 150 149 s=22 w=5.7640544E-4,
213 151 30 s=79 w=2.8556093E-4,
214 151 150 s=13 w=0.0011102722,
215 152 31 s=79 w=2.8556093E-4,
216 152 151 s=5 w=0.0069017126,
217 153 33 s=3 w=9.441666E-4,
218 154 34 s=3 w=9.441666E-4,
219 154 153 s=14 w=6.560097E-4,
220 155 35 s=3 w=9.441666E-4,
221 155 154 s=13 w=0.0011102722,
222 156 36 s=3 w=9.441666E-4,
223 156 155 s=12 w=2.0734438E-5,
224 157 48 s=3 w=9.441666E-4,
225 157 156 s=11 w=3.1669188E-5,
226 158 99 s=3 w=9.441666E-4,
227 158 157 s=10 w=3.0344212E-4,
228 159 118 s=3 w=9.441666E-4,
229 159 158 s=9 w=1.789689E-5,
230 160 159 s=16 w=0.0017375973,
231 161 118 s=16 w=0.0017375973,
232 161 160 s=3 w=9.441666E-4,
233 162 119 s=16 w=0.0017375973,
234 162 161 s=18 w=9.669884E-4,
235 162 6 s=17 w=0.01897767,
236 163 120 s=16 w=0.0017375973,
237 163 162 s=22 w=5.7640544E-4,
238 164 121 s=16 w=0.0017375973,
239 164 163 s=21 w=0.002489833,
240 165 122 s=16 w=0.0017375973,
241 165 164 s=20 w=7.39068E-4,
242 165 7 s=19 w=0.043452874,
243 166 111 s=25 w=1.3874858E-5,
244 167 72 s=25 w=1.3874858E-5,
245 167 166 s=10 w=3.0344212E-4,
246 168 73 s=25 w=1.3874858E-5,
247 168 167 s=35 w=6.909604E-4,
248 169 74 s=25 w=1.3874858E-5,
249 169 168 s=39 w=3.335763E-5,
250 170 88 s=25 w=1.3874858E-5,
251 170 169 s=38 w=0.0010931395,
252 171 170 s=37 w=6.0168543E-4,
253 171 10 s=36 w=0.009251627,
254 172 88 s=37 w=6.0168543E-4,
255 172 171 s=25 w=1.3874858E-5,
256 173 89 s=37 w=6.0168543E-4,
257 173 172 s=42 w=9.555659E-6,
258 174 112 s=37 w=6.0168543E-4,
259 174 173 s=41 w=3.3424393E-4,
260 174 11 s=40 w=0.0145445,
261 175 114 s=37 w=6.0168543E-4,
262 175 174 s=47 w=9.811552E-4,
263 176 123 s=37 w=6.0168543E-4,
264 176 175 s=46 w=3.1137804E-4,
265 177 176 s=45 w=0.004910865,
266 178 123 s=45 w=0.004910865,
267 178 177 s=37 w=6.0168543E-4,
268 179 125 s=45 w=0.004910865,
269 179 178 s=50 w=9.145244E-4,
270 180 179 s=49 w=8.144373E-5,
271 181 125 s=49 w=8.144373E-5,
272 181 180 s=45 w=0.004910865,
273 182 126 s=49 w=8.144373E-5,
274 182 181 s=56 w=0.0013258928,
275 183 130 s=49 w=8.144373E-5,
276 183 182 s=55 w=2.6676946E-4,
277 184 142 s=67 w=0.0014575673,
278 185 143 s=67 w=0.0014575673,
279 185 184 s=35 w=6.909604E-4,
280 186 144 s=67 w=0.0014575673,
281 186 185 s=30 w=6.105508E-5,
282 187 145 s=67 w=0.0014575673,
283 187 186 s=20 w=7.39068E-4,
284 188 82 s=67 w=0.0014575673,
285 188 187 s=62 w=0.0021473332,
286 189 83 s=67 w=0.0014575673,
287 189 188 s=31 w=0.0072779167,
288 190 187 s=70 w=0.001025806,
289 191 188 s=70 w=0.001025806,
290 191 190 s=62 w=0.0021473332,
291 192 189 s=70 w=0.001025806,
292 192 191 s=31 w=0.0072779167,
293 193 83 s=70 w=0.001025806,
294 193 192 s=67 w=0.0014575673,
295 194 84 s=70 w=0.001025806,
296 194 193 s=32 w=0.0017724107,
297 195 194 s=74 w=0.003243684,
298 196 84 s=74 w=0.003243684,
299 196 195 s=70 w=0.001025806,
300 197 85 s=74 w=0.003243684,
301 197 196 s=21 w=0.002489833,
302 198 86 s=74 w=0.003243684,
303 198 197 s=18 w=9.669884E-4,
304 199 87 s=74 w=0.003243684,
305 199 198 s=12 w=2.0734438E-5,
306 200 146 s=74 w=0.003243684,
307 200 199 s=79 w=2.8556093E-4,
308 201 200 s=78 w=3.0769137E-4,
309 202 146 s=78 w=3.0769137E-4,
310 202 201 s=74 w=0.003243684,
311 203 147 s=78 w=3.0769137E-4,
312 203 202 s=63 w=5.779684E-4,
313 204 148 s=78 w=3.0769137E-4,
314 204 203 s=4 w=8.860385E-5,
315 204 26 s=80 w=0.018227916,
316 205 153 s=2 w=7.6133595E-4,
317 205 3 s=1 w=0.010800989,
318 206 154 s=2 w=7.6133595E-4,
319 206 205 s=14 w=6.560097E-4,
320 207 155 s=2 w=7.6133595E-4,
321 207 206 s=13 w=0.0011102722,
322 208 156 s=2 w=7.6133595E-4,
323 208 207 s=12 w=2.0734438E-5,
324 209 157 s=2 w=7.6133595E-4,
325 209 208 s=11 w=3.1669188E-5,
326 210 158 s=2 w=7.6133595E-4,
327 210 209 s=10 w=3.0344212E-4,
328 211 159 s=2 w=7.6133595E-4,
329 211 210 s=9 w=1.789689E-5,
330 212 211 s=8 w=7.921256E-4,
331 212 4 s=7 w=0.01100968,
332 213 159 s=8 w=7.921256E-4,
333 213 212 s=2 w=7.6133595E-4,
334 214 160 s=8 w=7.921256E-4,
335 214 213 s=16 w=0.0017375973,
336 214 5 s=15 w=0.007164884,
337 215 166 s=24 w=0.011416964,
338 215 8 s=23 w=0.013263364,
339 216 167 s=24 w=0.011416964,
340 216 215 s=10 w=3.0344212E-4,
341 217 168 s=24 w=0.011416964,
342 217 216 s=35 w=6.909604E-4,
343 217 9 s=34 w=0.014968045,
344 218 177 s=44 w=0.0013108935,
345 218 12 s=43 w=0.010071552,
346 219 178 s=44 w=0.0013108935,
347 219 218 s=37 w=6.0168543E-4,
348 220 179 s=44 w=0.0013108935,
349 220 219 s=50 w=9.145244E-4,
350 221 180 s=44 w=0.0013108935,
351 221 220 s=49 w=8.144373E-5,
352 221 13 s=48 w=0.013488319,
353 222 180 s=52 w=4.2413003E-4,
354 222 14 s=51 w=0.020686401,
355 223 181 s=52 w=4.2413003E-4,
356 223 222 s=45 w=0.004910865,
357 224 182 s=52 w=4.2413003E-4,
358 224 223 s=56 w=0.0013258928,
359 225 183 s=52 w=4.2413003E-4,
360 225 224 s=55 w=2.6676946E-4,
361 226 225 s=54 w=2.4120697E-4,
362 226 15 s=53 w=0.004989956,
363 227 183 s=54 w=2.4120697E-4,
364 227 226 s=52 w=4.2413003E-4,
365 228 130 s=54 w=2.4120697E-4,
366 228 227 s=49 w=8.144373E-5,
367 229 131 s=54 w=2.4120697E-4,
368 229 228 s=46 w=3.1137804E-4,
369 230 132 s=54 w=2.4120697E-4,
370 230 229 s=41 w=3.3424393E-4,
371 231 133 s=54 w=2.4120697E-4,
372 231 230 s=38 w=0.0010931395,
373 232 136 s=58 w=0.0018314316,
374 232 16 s=57 w=0.008492255,
375 233 137 s=58 w=0.0018314316,
376 233 232 s=26 w=9.303104E-4,
377 233 17 s=59 w=0.0037534265,
378 234 138 s=61 w=0.012413002,
379 234 18 s=60 w=0.022955777,
380 235 139 s=61 w=0.012413002,
381 235 234 s=28 w=8.8800385E-4,
382 235 19 s=64 w=0.01502453,
383 236 184 s=66 w=0.012931019,
384 236 20 s=65 w=0.004305391,
385 237 185 s=66 w=0.012931019,
386 237 236 s=35 w=6.909604E-4,
387 238 186 s=66 w=0.012931019,
388 238 237 s=30 w=6.105508E-5,
389 239 187 s=66 w=0.012931019,
390 239 238 s=20 w=7.39068E-4,
391 240 190 s=66 w=0.012931019,
392 240 239 s=70 w=0.001025806,
393 241 240 s=69 w=0.002893715,
394 241 21 s=68 w=0.01769933,
395 242 190 s=69 w=0.002893715,
396 242 241 s=66 w=0.012931019,
397 243 191 s=69 w=0.002893715,
398 243 242 s=62 w=0.0021473332,
399 244 192 s=69 w=0.002893715,
400 244 243 s=31 w=0.0072779167,
401 245 244 s=72 w=0.003089217,
402 245 22 s=71 w=0.04041744,
403 246 192 s=72 w=0.003089217,
404 246 245 s=69 w=0.002893715,
405 247 193 s=72 w=0.003089217,
406 247 246 s=67 w=0.0014575673,
407 248 194 s=72 w=0.003089217,
408 248 247 s=32 w=0.0017724107,
409 249 195 s=72 w=0.003089217,
410 249 248 s=74 w=0.003243684,
411 249 23 s=73 w=0.04838747,
412 250 198 s=76 w=0.01117048,
413 250 24 s=75 w=0.0074383635,
414 251 199 s=76 w=0.01117048,
415 251 250 s=12 w=2.0734438E-5,
416 252 200 s=76 w=0.01117048,
417 252 251 s=79 w=2.8556093E-4,
418 253 201 s=76 w=0.01117048,
419 253 252 s=78 w=3.0769137E-4,
420 253 25 s=77 w=0.0056993496,
421 254 204 s=82 w=4.2255226E-4,
422 254 27 s=81 w=0.03828622,
423 255 148 s=82 w=4.2255226E-4,
424 255 254 s=78 w=3.0769137E-4,
425 256 149 s=82 w=4.2255226E-4,
426 256 255 s=33 w=3.195827E-4,
427 257 150 s=82 w=4.2255226E-4,
428 257 256 s=22 w=5.7640544E-4,
429 258 151 s=82 w=4.2255226E-4,
430 258 257 s=13 w=0.0011102722,
431 259 152 s=82 w=4.2255226E-4,
432 259 258 s=5 w=0.0069017126,
433 259 28 s=83 w=0.01050472,
;
END; [Network]

BEGIN st_Assumptions;
uptodate;
disttransform=NeighborNet;
splitstransform=EqualAngle;
SplitsPostProcess filter=dimension value=4;
 exclude  no missing;
autolayoutnodelabels;
END; [st_Assumptions]
