# Supplementary material for: Evolution of pollen morphology in Loranthaceae
Source: Grana. 2017 Feb 20;57(1-2):16–116. doi: 10.1080/00173134.2016.1261939 (PMC5771552; doi:10.1080/00173134.2016.1261939)
Supplement: Grimsson et al. Online supplementary material [file SGRA_A_1261939_SM9964.zip › Nets/nr.all.unc.dist]

#nexus
[!
Distance measure = uncorrected ("p")
  4318 characters are excluded
Processed by SplitsTree4]

BEGIN Taxa;
DIMENSIONS ntax=57;
TAXLABELS
[1] 'Alepis'
[2] 'Amylotheca'
[3] 'Decaisnina'
[4] 'Lepeostegeres'
[5] 'Lepidaria'
[6] 'Loxanthera'
[7] 'Lysiana'
[8] 'Macrosolen'
[9] 'Peraxilla'
[10] 'Atkinsonia'
[11] 'Gaiadendron'
[12] 'Amyema'
[13] 'Baratranthus'
[14] 'Benthamina'
[15] 'Dactyliophora'
[16] 'Diplatia'
[17] 'Sogerianthe'
[18] 'Dendrophthoe'
[19] 'Helixanthera'
[20] 'Emelianthe'
[21] 'Erianthemum'
[22] 'Globimetula'
[23] 'Moquiniella'
[24] 'Oliverella'
[25] 'Phragmanthera'
[26] 'Ileostylus'
[27] 'Muellerina'
[28] 'Cecarria'
[29] 'Loranthus'
[30] 'Scurrula'
[31] 'Taxillus'
[32] 'Actinanthella'
[33] 'Agelanthus'
[34] 'Bakerella'
[35] 'Berhautia'
[36] 'Englerina'
[37] 'Oedina'
[38] 'Oncocalyx'
[39] 'Plicosepalus'
[40] 'Septulina'
[41] 'Socratina'
[42] 'Tapinanthus'
[43] 'Vanwykia'
[44] 'Nuytsia'
[45] 'Ligaria'
[46] 'Tristerix'
[47] 'Desmaria'
[48] 'Notanthera'
[49] 'Aetanthus'
[50] 'Cladocolea'
[51] 'Dendropemon'
[52] 'Oryctanthus'
[53] 'Phthirusa'
[54] 'Psittacanthus'
[55] 'Struthanthus'
[56] 'Tripodanthus'
[57] 'Tupeia'
;
END; [Taxa]

BEGIN Distances;
DIMENSIONS ntax=57;
FORMAT labels=left diagonal triangle=both;
MATRIX
[1] 'Alepis'          0.0 0.01853814 0.01311728 0.02029312 0.01111569 0.02244199 0.01095462 0.01728774 0.00554017 0.00985222 0.01317829 0.01196449 0.02191781 0.02130087 0.01918465 0.04108026 0.01684293 0.02149712 0.01472298 0.02135231 0.0229709 0.02241979 0.0258949 0.02572097 0.02470089 0.01611665 0.01764234 0.02776721 0.01539646 0.01639984 0.02101643 0.02697342 0.02772503 0.02418097 0.03065134 0.02628571 0.03347441 0.03429462 0.02782324 0.02744948 0.02510788 0.02527767 0.02405898 0.01719526 0.02370937 0.0168 0.00978857 0.02230187 0.00707339 0.01766784 0.01633118 0.01893491 0.01940994 0.01993101 0.00922722 0.01141553 0.00990476
[2] 'Amylotheca'      0.01853814 0.0 0.01442623 0.00820513 0.0328152 0.02429543 0.01273885 0.01631321 0.01737968 0.02057143 0.02361782 0.01929474 0.02678571 0.02800129 0.0251212 0.05285208 0.02802216 0.02771363 0.01956947 0.02660459 0.02949852 0.0294995 0.03442797 0.03606203 0.02854394 0.0259834 0.02557201 0.02990852 0.02540416 0.02360081 0.02731872 0.02938015 0.03190461 0.02769436 0.03579564 0.03358578 0.03990765 0.0386087 0.03571429 0.03143227 0.02756339 0.02843915 0.02806788 0.02202412 0.03319058 0.0280837 0.02213823 0.02672368 0.0214425 0.02885643 0.03217733 0.03652968 0.03388158 0.03817083 0.02220046 0.02787682 0.0230608
[3] 'Decaisnina'      0.01311728 0.01442623 0.0 0.01583114 0.02870949 0.02727032 0.01052632 0.01586462 0.01507675 0.01571547 0.0183953 0.01583893 0.02207686 0.02315677 0.02105978 0.04332802 0.02072539 0.01948745 0.01537632 0.0212824 0.02456609 0.0230316 0.02193995 0.02971768 0.02380952 0.01893831 0.02101189 0.02411022 0.02033173 0.01761629 0.01961318 0.02353633 0.02572262 0.01853871 0.02930306 0.02776295 0.03847181 0.02951289 0.02555066 0.02772643 0.02166172 0.02351684 0.02303523 0.01607348 0.02566096 0.02020202 0.01537855 0.02101859 0.0062724 0.02343292 0.02629298 0.03107961 0.02707093 0.03135264 0.01937567 0.02339181 0.0162037
[4] 'Lepeostegeres'   0.02029312 0.00820513 0.01583114 0.0 0.03930818 0.03571429 0.00821468 0.01717855 0.01721356 0.0257732 0.03420753 0.02726796 0.03492064 0.03321225 0.02777778 0.07386935 0.03210771 0.03525641 0.02503912 0.03068783 0.03629668 0.03540773 0.04318182 0.04367555 0.03422245 0.03128621 0.03052632 0.0311804 0.02916667 0.03175458 0.03097573 0.03338898 0.03728294 0.03068783 0.04041451 0.0406547 0.04894384 0.03962461 0.04109589 0.03257497 0.03148254 0.03506907 0.03834197 0.02755453 0.04954955 0.0389016 0.03236994 0.03020496 0.28781384 0.03340757 0.04026845 0.04428787 0.04276146 0.05079559 0.02705515 0.03333334 0.03555556
[5] 'Lepidaria'       0.01111569 0.0328152 0.02870949 0.03930818 0.0 0.04073034 0.02643678 0.02802945 0.03023388 0.01386482 0.01592624 0.03370466 0.03926554 0.04028897 0.03852653 0.06362879 0.03683036 0.04138322 0.03322072 0.03919341 0.0425952 0.04235361 0.02720528 0.04231487 0.04060067 0.03352636 0.03928266 0.04068202 0.04009099 0.03578586 0.03819242 0.03708134 0.04365962 0.0367103 0.04661017 0.04594138 0.05521127 0.04342688 0.04409976 0.04475091 0.03780488 0.04352742 0.04194444 0.01864126 0.03020273 0.02043369 0.01493156 0.01990252 0.00636943 0.03778637 0.03959208 0.04632768 0.04532814 0.0423432 0.0352349 0.03871866 0.01677578
[6] 'Loxanthera'      0.02244199 0.02429543 0.02727032 0.03571429 0.04073034 0.0 0.02552391 0.0281579 0.0274382 0.02540984 0.02784223 0.03211991 0.04043127 0.04158989 0.03853955 0.05725593 0.03640777 0.04081633 0.03262032 0.03843031 0.03968254 0.04074567 0.03917839 0.04552129 0.04165561 0.03502278 0.03634873 0.04131296 0.03644586 0.03677472 0.03974047 0.04187264 0.04346681 0.03869048 0.04648109 0.04235045 0.05363781 0.04883589 0.04668806 0.0429207 0.04161782 0.04063745 0.04181185 0.02570888 0.03716475 0.0327476 0.02658327 0.03259141 0.01938326 0.03560058 0.0383076 0.04300784 0.03965702 0.0411121 0.03144151 0.0361573 0.02734523
[7] 'Lysiana'         0.01095462 0.01273885 0.01052632 0.00821468 0.02643678 0.02552391 0.0 0.01503759 0.01130099 0.01392872 0.01708383 0.01631765 0.02588106 0.02562719 0.02061856 0.04491662 0.01956462 0.02532328 0.01830101 0.02287762 0.02589695 0.02368138 0.02657288 0.0330103 0.02685838 0.02004648 0.02039676 0.02828813 0.02221018 0.02141268 0.02328805 0.02706722 0.02792696 0.02426917 0.03222341 0.02938005 0.03922099 0.03426249 0.03066389 0.02873255 0.02521008 0.02641509 0.02683461 0.015625 0.02760252 0.02091879 0.0128 0.02175698 0.00792952 0.02280806 0.02395559 0.02928177 0.02732987 0.02840737 0.01819663 0.02178591 0.01566171
[8] 'Macrosolen'      0.01728774 0.01631321 0.01586462 0.01717855 0.02802945 0.0281579 0.01503759 0.0 0.01802294 0.01803279 0.02062257 0.02204515 0.02878089 0.03075292 0.02673435 0.05069609 0.02607987 0.02874634 0.02154012 0.02745311 0.03033528 0.02929427 0.03104638 0.0338884 0.02983892 0.02507122 0.02698981 0.03223046 0.02749868 0.02386177 0.02735318 0.02958407 0.0314482 0.02580119 0.03328133 0.03194888 0.04351266 0.03645097 0.03474233 0.03232534 0.02955956 0.02878465 0.03050756 0.02012913 0.03406891 0.0253012 0.0195848 0.02732021 0.01585903 0.02742924 0.02997118 0.03418573 0.03077754 0.0333036 0.02281267 0.02600473 0.02032988
[9] 'Peraxilla'       0.00554017 0.01737968 0.01507675 0.01721356 0.03023388 0.0274382 0.01130099 0.01802294 0.0 0.00697579 0.01243482 0.01570681 0.0253199 0.02342048 0.01907357 0.04400978 0.02070281 0.02567605 0.01818182 0.02130565 0.02396514 0.02383562 0.02647175 0.02990033 0.02609405 0.01798879 0.0199005 0.02674897 0.02031293 0.02053844 0.02358226 0.02640845 0.02964373 0.02333882 0.0332244 0.02640174 0.03941288 0.03519908 0.03066942 0.02824552 0.02545132 0.02562006 0.02666667 0.0170432 0.02147117 0.01610954 0.00913061 0.02136235 0.00369004 0.01751825 0.01974654 0.02420908 0.02280846 0.02409271 0.01202514 0.01520913 0.01146245
[10] 'Atkinsonia'      0.00985222 0.02057143 0.01571547 0.0257732 0.01386482 0.02540984 0.01392872 0.01803279 0.00697579 0.0 0.0116521 0.00954357 0.01805499 0.0192544 0.01593626 0.03934426 0.01476015 0.02055921 0.01208333 0.01769547 0.01974496 0.02009844 0.02336066 0.02512356 0.02255948 0.01433839 0.01382488 0.02335109 0.01411374 0.01407285 0.01843507 0.02571547 0.02545156 0.02090164 0.02744777 0.02503077 0.0295082 0.03236378 0.02428632 0.02539943 0.02335109 0.02379975 0.02007374 0.0151826 0.0210396 0.01413134 0.0057377 0.02124115 0.00552995 0.01312013 0.01474805 0.01794658 0.01826484 0.01847291 0.00701031 0.00860303 0.00779008
[11] 'Gaiadendron'     0.01317829 0.02361782 0.0183953 0.03420753 0.01592624 0.02784223 0.01708383 0.02062257 0.01243482 0.0116521 0.0 0.01372011 0.02228412 0.02203324 0.02229762 0.04423749 0.01752988 0.02101985 0.01416208 0.02163462 0.02292152 0.02232667 0.02631579 0.02612827 0.02351097 0.01558239 0.01795186 0.02705837 0.01566784 0.01744647 0.02205029 0.02624142 0.02592879 0.02217822 0.02832751 0.02758353 0.03358063 0.03170829 0.0253112 0.02628527 0.02434158 0.02415271 0.02170482 0.01512801 0.02538071 0.01661264 0.01309004 0.02227622 0.00815217 0.01757189 0.01816776 0.02001601 0.02179081 0.02131783 0.00980777 0.01319876 0.01160542
[12] 'Amyema'          0.01196449 0.01929474 0.01583893 0.02726796 0.03370466 0.03211991 0.01631765 0.02204515 0.01570681 0.00954357 0.01372011 0.0 0.00958904 0.00725806 0.00410959 0.02433219 0.00767754 0.00967742 0.00407056 0.01069665 0.01234899 0.01159342 0.01272167 0.01752302 0.01362179 0.00929962 0.01000278 0.01770682 0.01278296 0.00635184 0.00709413 0.01480166 0.01573333 0.01176793 0.02013779 0.01851355 0.02607076 0.02334852 0.01751825 0.01669759 0.01340882 0.01370599 0.01226158 0.01351351 0.02020987 0.01414141 0.01028888 0.01736672 0.00713012 0.01767305 0.02063954 0.02497286 0.02201685 0.02579484 0.01513105 0.01693122 0.01005414
[13] 'Baratranthus'    0.02191781 0.02678571 0.02207686 0.03492064 0.03926554 0.04043127 0.02588106 0.02878089 0.0253199 0.01805499 0.02228412 0.00958904 0.0 0.01699487 0.01285521 0.03962264 0.01807879 0.01929348 0.01120525 0.01873982 0.02055165 0.0204304 0.02270948 0.0284346 0.02022654 0.01730713 0.01837126 0.02565598 0.0220889 0.01292629 0.01562936 0.02240978 0.02401511 0.01718026 0.02735645 0.02837838 0.03486487 0.03062393 0.02519777 0.02428494 0.02319436 0.02168022 0.01913747 0.0220299 0.0302792 0.02277267 0.01890508 0.02432217 0.01295097 0.02606429 0.02923122 0.03275109 0.03081538 0.03612629 0.02304772 0.02452169 0.01915559
[14] 'Benthamina'      0.02130087 0.02800129 0.02315677 0.03321225 0.04028897 0.04158989 0.02562719 0.03075292 0.02342048 0.0192544 0.02203324 0.00725806 0.01699487 0.0 0.00912779 0.03662046 0.01598295 0.01755786 0.0113847 0.01847324 0.02018056 0.0195135 0.02243346 0.02567844 0.01997897 0.01828049 0.01699561 0.02575588 0.01869159 0.01389267 0.01661673 0.02441827 0.02433918 0.01792504 0.02829939 0.02816153 0.03519062 0.02896513 0.02608441 0.0274117 0.01962507 0.02424081 0.02095491 0.02314991 0.02988506 0.01955307 0.01992966 0.02573099 0.01585903 0.02602975 0.02910427 0.03304675 0.02972399 0.03535353 0.02189974 0.02470434 0.01888931
[15] 'Dactyliophora'   0.01918465 0.0251212 0.02105978 0.02777778 0.03852653 0.03853955 0.02061856 0.02673435 0.01907357 0.01593626 0.02229762 0.00410959 0.01285521 0.00912779 0.0 0.03548496 0.01217039 0.01563562 0.00685166 0.01352722 0.01696065 0.01424695 0.01581975 0.02111111 0.01725888 0.01399795 0.01285086 0.02120383 0.01571038 0.01103448 0.01186843 0.01994591 0.02266577 0.01778994 0.02637809 0.02470389 0.03381806 0.02765138 0.02224504 0.02096011 0.01919123 0.01895735 0.02028398 0.0192123 0.0289296 0.01869607 0.01725791 0.02731193 0.01039261 0.02298851 0.0271012 0.02908967 0.02637809 0.03179825 0.01904762 0.02231237 0.0177288
[16] 'Diplatia'        0.04108026 0.05285208 0.04332802 0.07386935 0.06362879 0.05725593 0.04491662 0.05069609 0.04400978 0.03934426 0.04423749 0.02433219 0.03962264 0.03662046 0.03548496 0.0 0.03726377 0.03934078 0.03229222 0.03951285 0.04 0.04 0.04230183 0.04419411 0.04133091 0.03734559 0.03935501 0.04596729 0.04029497 0.03459548 0.03641759 0.04427832 0.04525357 0.03939557 0.0466457 0.04598309 0.05482686 0.05031794 0.04722142 0.04396755 0.04277762 0.04136834 0.04216388 0.04399388 0.05158579 0.04472844 0.04026583 0.04834308 0.01587302 0.04635193 0.04699887 0.05078022 0.04594666 0.05344418 0.04122899 0.04467975 0.03833017
[17] 'Sogerianthe'     0.01684293 0.02802216 0.02072539 0.03210771 0.03683036 0.03640777 0.01956462 0.02607987 0.02070281 0.01476015 0.01752988 0.00767754 0.01807879 0.01598295 0.01217039 0.03726377 0.0 0.0187653 0.01186944 0.01737242 0.01867388 0.01853871 0.02116817 0.02449823 0.02050599 0.01820317 0.01780334 0.0267472 0.01937773 0.01376273 0.01620112 0.02385743 0.02403204 0.01774018 0.02819192 0.02542602 0.03108108 0.03017484 0.02576112 0.02430462 0.0202346 0.02169786 0.01947186 0.02008665 0.03069658 0.01916168 0.01537855 0.02539063 0.00831025 0.02231121 0.02688638 0.03106429 0.02715784 0.03281677 0.01954485 0.02192513 0.01479175
[18] 'Dendrophthoe'    0.02149712 0.02771363 0.01948745 0.03525641 0.04138322 0.04081633 0.02532328 0.02874634 0.02567605 0.02055921 0.02101985 0.00967742 0.01929348 0.01755786 0.01563562 0.03934078 0.0187653 0.0 0.00754514 0.01524224 0.0181285 0.01419009 0.01494253 0.02297821 0.01552878 0.01841197 0.01957541 0.02613441 0.0200642 0.00932785 0.01230853 0.01643675 0.02017521 0.01471791 0.02470119 0.02423435 0.03341353 0.0243553 0.02174552 0.02305857 0.01508429 0.01866169 0.01648649 0.02105666 0.02937766 0.02250804 0.02006294 0.02532154 0.01853486 0.02803738 0.03053875 0.03547067 0.03157895 0.03573556 0.02575107 0.02765957 0.0184261
[19] 'Helixanthera'    0.01472298 0.01956947 0.01537632 0.02503912 0.03322072 0.03262032 0.01830101 0.02154012 0.01818182 0.01208333 0.01416208 0.00407056 0.01120525 0.0113847 0.00685166 0.03229222 0.01186944 0.00754514 0.0 0.00713306 0.0093985 0.00838518 0.0058117 0.01451422 0.0079766 0.00875401 0.01024363 0.01715266 0.01323251 0.00331126 0.00442968 0.00816803 0.01191422 0.00877674 0.01504567 0.01613337 0.02455478 0.01534527 0.01478852 0.01526104 0.00832838 0.01052348 0.01047824 0.01438569 0.02303788 0.01580227 0.0127085 0.01977848 0.00723327 0.01916376 0.02241379 0.02793599 0.02496644 0.02826218 0.01683142 0.01888298 0.0130719
[20] 'Emelianthe'      0.02135231 0.02660459 0.0212824 0.03068783 0.03919341 0.03843031 0.02287762 0.02745311 0.02130565 0.01769547 0.02163462 0.01069665 0.01873982 0.01847324 0.01352722 0.03951285 0.01737242 0.01524224 0.00713306 0.0 0.01030369 0.00872172 0.01065089 0.0191904 0.01163735 0.01709402 0.01782287 0.02556568 0.0174959 0.00941046 0.01229394 0.01575262 0.01733008 0.01257862 0.0200542 0.0197832 0.02787551 0.02266208 0.0204499 0.01920996 0.01357333 0.01520087 0.01520087 0.02294304 0.03019468 0.02117459 0.01941363 0.02650602 0.01396648 0.02387886 0.02798233 0.03342466 0.02870421 0.03345499 0.02206483 0.02408009 0.0185624
[21] 'Erianthemum'     0.0229709 0.02949852 0.02456609 0.03629668 0.0425952 0.03968254 0.02589695 0.03033528 0.02396514 0.01974496 0.02292152 0.01234899 0.02055165 0.02018056 0.01696065 0.04 0.01867388 0.0181285 0.0093985 0.01030369 0.0 0.01254002 0.01490256 0.0205052 0.01413333 0.01815562 0.01865058 0.02752294 0.01977024 0.01174542 0.01530891 0.01809162 0.01984127 0.01354646 0.02228708 0.02203345 0.02609159 0.02562642 0.0245614 0.01957154 0.01823529 0.01758125 0.01667115 0.02534562 0.03123795 0.02163462 0.02157709 0.02797762 0.01860053 0.02614759 0.02960621 0.03472599 0.0287944 0.0332838 0.02247792 0.02516556 0.01911315
[22] 'Globimetula'     0.02241979 0.0294995 0.0230316 0.03540773 0.04235361 0.04074567 0.02368138 0.02929427 0.02383562 0.02009844 0.02232667 0.01159342 0.0204304 0.0195135 0.01424695 0.04 0.01853871 0.01419009 0.00838518 0.00872172 0.01254002 0.0 0.01233616 0.02097064 0.01208703 0.01643599 0.01796076 0.0288767 0.01989247 0.01128233 0.01400714 0.01558824 0.01704394 0.01419214 0.02287843 0.02324339 0.03078983 0.02324247 0.02266039 0.02128792 0.0127483 0.01684942 0.01679307 0.02510622 0.03193146 0.02381914 0.02166207 0.02909091 0.01497797 0.02781845 0.03068906 0.03580213 0.03115687 0.03618421 0.02504039 0.02746667 0.02085747
[23] 'Moquiniella'     0.0258949 0.03442797 0.02193995 0.04318182 0.02720528 0.03917839 0.02657288 0.03104638 0.02647175 0.02336066 0.02631579 0.01272167 0.02270948 0.02243346 0.01581975 0.04230183 0.02116817 0.01494253 0.0058117 0.01065089 0.01490256 0.01233616 0.0 0.02064667 0.01311223 0.02108087 0.02004812 0.03119057 0.02 0.01287554 0.015625 0.01626984 0.01749049 0.01635514 0.01987008 0.02326468 0.02650787 0.01987529 0.0204165 0.02624572 0.01569243 0.01991574 0.02018633 0.02747043 0.03375527 0.0255489 0.02384675 0.02909526 0.0185022 0.0302554 0.03114318 0.03517786 0.02880498 0.03402141 0.02349769 0.02553354 0.02362805
[24] 'Oliverella'      0.02572097 0.03606203 0.02971768 0.04367555 0.04231487 0.04552129 0.0330103 0.0338884 0.02990033 0.02512356 0.02612827 0.01752302 0.0284346 0.02567844 0.02111111 0.04419411 0.02449823 0.02297821 0.01451422 0.0191904 0.0205052 0.02097064 0.02064667 0.0 0.02184536 0.02239502 0.02516677 0.03096539 0.0245127 0.01661631 0.02040816 0.02057357 0.02274052 0.02263926 0.02562609 0.01904762 0.03746313 0.02847182 0.02744373 0.02939465 0.02133668 0.01434978 0.0248227 0.03019745 0.03574234 0.02918832 0.02727273 0.03216948 0.02141527 0.0303876 0.03290283 0.03900293 0.03691575 0.03686493 0.0295858 0.03164925 0.02552204
[25] 'Phragmanthera'   0.02470089 0.02854394 0.02380952 0.03422245 0.04060067 0.04165561 0.02685838 0.02983892 0.02609405 0.02255948 0.02351097 0.01362179 0.02022654 0.01997897 0.01725888 0.04133091 0.02050599 0.01552878 0.0079766 0.01163735 0.01413333 0.01208703 0.01311223 0.02184536 0.0 0.01910275 0.01995626 0.02694271 0.02122579 0.01229172 0.01545972 0.01552616 0.01573152 0.01133297 0.02001053 0.0232496 0.03099338 0.01825221 0.02247191 0.01920547 0.01289566 0.01716278 0.01698063 0.02510622 0.03382581 0.02397124 0.02308294 0.02419984 0.01727273 0.0283424 0.03170523 0.03570484 0.03231838 0.03884075 0.02470119 0.0274223 0.02220521
[26] 'Ileostylus'      0.01611665 0.0259834 0.01893831 0.03128621 0.03352636 0.03502278 0.02004648 0.02507122 0.01798879 0.01433839 0.01558239 0.00929962 0.01730713 0.01828049 0.01399795 0.03734559 0.01820317 0.01841197 0.00875401 0.01709402 0.01815562 0.01643599 0.02108087 0.02239502 0.01910275 0.0 0.00687183 0.02196862 0.0127278 0.01117976 0.01423285 0.02134598 0.02352266 0.01764706 0.02761173 0.02473397 0.03294798 0.02816058 0.02274106 0.02077996 0.02217623 0.01899281 0.01982507 0.0212282 0.02628527 0.02090872 0.01490196 0.02493966 0.00969163 0.02147059 0.02303484 0.0268992 0.02421943 0.02620353 0.01651217 0.01781097 0.01382488
[27] 'Muellerina'      0.01764234 0.02557201 0.02101189 0.03052632 0.03928266 0.03634873 0.02039676 0.02698981 0.0199005 0.01382488 0.01795186 0.01000278 0.01837126 0.01699561 0.01285086 0.03935501 0.01780334 0.01957541 0.01024363 0.01782287 0.01865058 0.01796076 0.02004812 0.02516677 0.01995626 0.00687183 0.0 0.02403561 0.01437656 0.01342657 0.01557632 0.02079063 0.02516411 0.01991701 0.02912088 0.02604167 0.03315068 0.03131342 0.0239486 0.02080482 0.02143495 0.02199615 0.01944673 0.01934704 0.02941176 0.01733172 0.01534114 0.02579605 0.01234568 0.02056404 0.02320738 0.02793914 0.02630858 0.03022825 0.01787187 0.01830601 0.01321057
[28] 'Cecarria'        0.02776721 0.02990852 0.02411022 0.0311804 0.04068202 0.04131296 0.02828813 0.03223046 0.02674897 0.02335109 0.02705837 0.01770682 0.02565598 0.02575588 0.02120383 0.04596729 0.0267472 0.02613441 0.01715266 0.02556568 0.02752294 0.0288767 0.03119057 0.03096539 0.02694271 0.02196862 0.02403561 0.0 0.01701759 0.02043796 0.02242407 0.02998544 0.03217612 0.02569343 0.03243243 0.03097218 0.04087507 0.03570383 0.02922567 0.02918674 0.02842074 0.02790564 0.0257732 0.02569917 0.03409962 0.02874251 0.02461899 0.02768031 0.02378855 0.02772964 0.03164736 0.03512337 0.03093669 0.03543307 0.02332859 0.02692744 0.02531167
[29] 'Loranthus'       0.01539646 0.02540416 0.02033173 0.02916667 0.04009099 0.03644586 0.02221018 0.02749868 0.02031293 0.01411374 0.01566784 0.01278296 0.0220889 0.01869159 0.01571038 0.04029497 0.01937773 0.0200642 0.01323251 0.0174959 0.01977024 0.01989247 0.02 0.0245127 0.02122579 0.0127278 0.01437656 0.01701759 0.0 0.01539731 0.01656708 0.02031802 0.02466189 0.02098664 0.02637131 0.02403204 0.03206997 0.03092199 0.02443992 0.02423604 0.0219715 0.02196625 0.02196312 0.01540239 0.02288596 0.01616815 0.01465347 0.02178298 0.01155556 0.02228086 0.02284558 0.02919708 0.025967 0.02901585 0.01963949 0.02185936 0.01233141
[30] 'Scurrula'        0.01639984 0.02360081 0.01761629 0.03175458 0.03578586 0.03677472 0.02141268 0.02386177 0.02053844 0.01407285 0.01744647 0.00635184 0.01292629 0.01389267 0.01103448 0.03459548 0.01376273 0.00932785 0.00331126 0.00941046 0.01174542 0.01128233 0.01287554 0.01661631 0.01229172 0.01117976 0.01342657 0.02043796 0.01539731 0.0 0.00450958 0.01275586 0.01691217 0.01043956 0.02051984 0.01856402 0.02955665 0.0221966 0.01839217 0.01826111 0.0130216 0.0114974 0.01148796 0.01881615 0.0254902 0.01774194 0.01461295 0.02210611 0.01453224 0.02243211 0.02426901 0.0299667 0.02679558 0.02976914 0.02031851 0.02097521 0.01365055
[31] 'Taxillus'        0.02101643 0.02731872 0.01961318 0.03097573 0.03819242 0.03974047 0.02328805 0.02735318 0.02358226 0.01843507 0.02205029 0.00709413 0.01562936 0.01661673 0.01186843 0.03641759 0.01620112 0.01230853 0.00442968 0.01229394 0.01530891 0.01400714 0.015625 0.02040816 0.01545972 0.01423285 0.01557632 0.02242407 0.01656708 0.00450958 0.0 0.01555164 0.01874491 0.01340033 0.02167514 0.0210728 0.03087757 0.02448635 0.02075526 0.02141328 0.01676471 0.01425439 0.01498751 0.02040816 0.02925327 0.02075848 0.01875733 0.02755591 0.01674009 0.02358079 0.02781761 0.03208852 0.02802442 0.03371783 0.02151131 0.02265983 0.01792525
[32] 'Actinanthella'   0.02697342 0.02938015 0.02353633 0.03338898 0.03708134 0.04187264 0.02706722 0.02958407 0.02640845 0.02571547 0.02624142 0.01480166 0.02240978 0.02441827 0.01994591 0.04427832 0.02385743 0.01643675 0.00816803 0.01575262 0.01809162 0.01558824 0.01626984 0.02057357 0.01552616 0.02134598 0.02079063 0.02998544 0.02031802 0.01275586 0.01555164 0.0 0.01408856 0.01648999 0.02395559 0.02301865 0.03440233 0.0205113 0.02198133 0.02388581 0.02039007 0.01753873 0.02068966 0.02871959 0.03668262 0.02697263 0.02756692 0.0281411 0.01516588 0.02912341 0.0344425 0.03756552 0.03222061 0.04011282 0.02458068 0.02795389 0.02563092
[33] 'Agelanthus'      0.02772503 0.03190461 0.02572262 0.03728294 0.04365962 0.04346681 0.02792696 0.0314482 0.02964373 0.02545156 0.02592879 0.01573333 0.02401511 0.02433918 0.02266577 0.04525357 0.02403204 0.02017521 0.01191422 0.01733008 0.01984127 0.01704394 0.01749049 0.02274052 0.01573152 0.02352266 0.02516411 0.03217612 0.02466189 0.01691217 0.01874491 0.01408856 0.0 0.01511879 0.02266737 0.02298547 0.03495763 0.0193115 0.02617801 0.02471083 0.01730205 0.01855779 0.0225524 0.02633588 0.03635668 0.029988 0.02701644 0.02822423 0.01681416 0.03065024 0.03420011 0.03893333 0.03708609 0.03943077 0.02793885 0.03050848 0.02573808
[34] 'Bakerella'       0.02418097 0.02769436 0.01853871 0.03068783 0.0367103 0.03869048 0.02426917 0.02580119 0.02333882 0.02090164 0.02217822 0.01176793 0.01718026 0.01792504 0.01778994 0.03939557 0.01774018 0.01471791 0.00877674 0.01257862 0.01354646 0.01419214 0.01635514 0.02263926 0.01133297 0.01764706 0.01991701 0.02569343 0.02098664 0.01043956 0.01340033 0.01648999 0.01511879 0.0 0.01976713 0.02276423 0.03135983 0.01845018 0.02107112 0.01862348 0.01557907 0.01603697 0.01628223 0.02387476 0.03330721 0.0236 0.02077617 0.02314445 0.01637853 0.02609205 0.03012577 0.03344298 0.02875924 0.0370817 0.02206483 0.02535743 0.02064667
[35] 'Berhautia'       0.03065134 0.03579564 0.02930306 0.04041451 0.04661017 0.04648109 0.03222341 0.03328133 0.0332244 0.02744777 0.02832751 0.02013779 0.02735645 0.02829939 0.02637809 0.0466457 0.02819192 0.02470119 0.01504567 0.0200542 0.02228708 0.02287843 0.01987008 0.02562609 0.02001053 0.02761173 0.02912088 0.03243243 0.02637131 0.02051984 0.02167514 0.02395559 0.02266737 0.01976713 0.0 0.02840457 0.03867403 0.02619718 0.02917389 0.02886866 0.02563347 0.02285411 0.02558578 0.02876609 0.03629344 0.03042434 0.02814699 0.03004808 0.02290749 0.03579744 0.0376545 0.0405478 0.03878266 0.04242065 0.03159304 0.03406709 0.02716144
[36] 'Englerina'       0.02628571 0.03358578 0.02776295 0.0406547 0.04594138 0.04235045 0.02938005 0.03194888 0.02640174 0.02503077 0.02758353 0.01851355 0.02837838 0.02816153 0.02470389 0.04598309 0.02542602 0.02423435 0.01613337 0.0197832 0.02203345 0.02324339 0.02326468 0.01904762 0.0232496 0.02473397 0.02604167 0.03097218 0.02403204 0.01856402 0.0210728 0.02301865 0.02298547 0.02276423 0.02840457 0.0 0.03911655 0.03103645 0.03012577 0.02966102 0.02380253 0.01485017 0.0268745 0.02946804 0.03446955 0.03077538 0.02661448 0.03430395 0.02031802 0.02931785 0.0327398 0.03907734 0.03404826 0.03628792 0.02720726 0.03013481 0.02638623
[37] 'Oedina'          0.03347441 0.03990765 0.03847181 0.04894384 0.05521127 0.05363781 0.03922099 0.04351266 0.03941288 0.0295082 0.03358063 0.02607076 0.03486487 0.03519062 0.03381806 0.05482686 0.03108108 0.03341353 0.02455478 0.02787551 0.02609159 0.03078983 0.02650787 0.03746313 0.03099338 0.03294798 0.03315068 0.04087507 0.03206997 0.02955665 0.03087757 0.03440233 0.03495763 0.03135983 0.03867403 0.03911655 0.0 0.04270863 0.03917051 0.03364879 0.03320599 0.0338757 0.03306451 0.03470883 0.03981446 0.03234824 0.03131115 0.03909055 0.03703704 0.04061503 0.04329005 0.04815711 0.04323308 0.04861318 0.03822507 0.03960136 0.02847249
[38] 'Oncocalyx'       0.03429462 0.0386087 0.02951289 0.03962461 0.04342688 0.04883589 0.03426249 0.03645097 0.03519908 0.03236378 0.03170829 0.02334852 0.03062393 0.02896513 0.02765138 0.05031794 0.03017484 0.0243553 0.01534527 0.02266208 0.02562642 0.02324247 0.01987529 0.02847182 0.01825221 0.02816058 0.03131342 0.03570383 0.03092199 0.0221966 0.02448635 0.0205113 0.0193115 0.01845018 0.02619718 0.03103645 0.04270863 0.0 0.03087327 0.02927104 0.02205663 0.0242996 0.02788732 0.03211908 0.04383562 0.03471668 0.03256179 0.02883866 0.02281022 0.03599882 0.03909465 0.04222973 0.04107649 0.04524887 0.03215797 0.03556544 0.03330752
[39] 'Plicosepalus'    0.02782324 0.03571429 0.02555066 0.04109589 0.04409976 0.04668806 0.03066389 0.03474233 0.03066942 0.02428632 0.0253112 0.01751825 0.02519777 0.02608441 0.02224504 0.04722142 0.02576112 0.02174552 0.01478852 0.0204499 0.0245614 0.02266039 0.0204165 0.02744373 0.02247191 0.02274106 0.0239486 0.02922567 0.02443992 0.01839217 0.02075526 0.02198133 0.02617801 0.02107112 0.02917389 0.03012577 0.03917051 0.03087327 0.0 0.02655889 0.02296766 0.02521994 0.0234192 0.0295203 0.03411426 0.02617587 0.02464066 0.03114754 0.02150538 0.0310241 0.03413897 0.03908985 0.03567252 0.04122423 0.02852102 0.02965736 0.0224765
[40] 'Septulina'       0.02744948 0.03143227 0.02772643 0.03257497 0.04475091 0.0429207 0.02873255 0.03232534 0.02824552 0.02539943 0.02628527 0.01669759 0.02428494 0.0274117 0.02096011 0.04396755 0.02430462 0.02305857 0.01526104 0.01920996 0.01957154 0.02128792 0.02624572 0.02939465 0.01920547 0.02077996 0.02080482 0.02918674 0.02423604 0.01826111 0.02141328 0.02388581 0.02471083 0.01862348 0.02886866 0.02966102 0.03364879 0.02927104 0.02655889 0.0 0.02436876 0.02363878 0.02173913 0.02947846 0.03571429 0.03033932 0.02657288 0.02828685 0.03259912 0.03014493 0.03235041 0.03539823 0.0327341 0.03874593 0.02641409 0.02826485 0.02435312
[41] 'Socratina'       0.02510788 0.02756339 0.02166172 0.03148254 0.03780488 0.04161782 0.02521008 0.02955956 0.02545132 0.02335109 0.02434158 0.01340882 0.02319436 0.01962507 0.01919123 0.04277762 0.0202346 0.01508429 0.00832838 0.01357333 0.01823529 0.0127483 0.01569243 0.02133668 0.01289566 0.02217623 0.02143495 0.02842074 0.0219715 0.0130216 0.01676471 0.02039007 0.01730205 0.01557907 0.02563347 0.02380253 0.03320599 0.02205663 0.02296766 0.02436876 0.0 0.01945755 0.01288811 0.02602524 0.035855 0.02713488 0.02369668 0.02583466 0.02209945 0.03049853 0.03404755 0.03743315 0.03312629 0.03819876 0.02505896 0.02929974 0.02389346
[42] 'Tapinanthus'     0.02527767 0.02843915 0.02351684 0.03506907 0.04352742 0.04063745 0.02641509 0.02878465 0.02562006 0.02379975 0.02415271 0.01370599 0.02168022 0.02424081 0.01895735 0.04136834 0.02169786 0.01866169 0.01052348 0.01520087 0.01758125 0.01684942 0.01991574 0.01434978 0.01716278 0.01899281 0.02199615 0.02790564 0.02196625 0.0114974 0.01425439 0.01753873 0.01855779 0.01603697 0.02285411 0.01485017 0.0338757 0.0242996 0.02521994 0.02363878 0.01945755 0.0 0.01967125 0.02645705 0.03234501 0.02884615 0.02430419 0.02927025 0.02031802 0.02766453 0.03082685 0.03540305 0.031477 0.03578885 0.02487961 0.02785146 0.02344351
[43] 'Vanwykia'        0.02405898 0.02806788 0.02303523 0.03834197 0.04194444 0.04181185 0.02683461 0.03050756 0.02666667 0.02007374 0.02170482 0.01226158 0.01913747 0.02095491 0.02028398 0.04216388 0.01947186 0.01648649 0.01047824 0.01520087 0.01667115 0.01679307 0.02018633 0.0248227 0.01698063 0.01982507 0.01944673 0.0257732 0.02196312 0.01148796 0.01498751 0.02068966 0.0225524 0.01628223 0.02558578 0.0268745 0.03306451 0.02788732 0.0234192 0.02173913 0.01288811 0.01967125 0.0 0.02379095 0.03352826 0.0235435 0.02188355 0.0269953 0.02177858 0.027746 0.03186908 0.03557951 0.03245708 0.03681352 0.02427314 0.0263088 0.02043965
[44] 'Nuytsia'         0.01719526 0.02202412 0.01607348 0.02755453 0.01864126 0.02570888 0.015625 0.02012913 0.0170432 0.0151826 0.01512801 0.01351351 0.0220299 0.02314991 0.0192123 0.04399388 0.02008665 0.02105666 0.01438569 0.02294304 0.02534562 0.02510622 0.02747043 0.03019745 0.02510622 0.0212282 0.01934704 0.02569917 0.01540239 0.01881615 0.02040816 0.02871959 0.02633588 0.02387476 0.02876609 0.02946804 0.03470883 0.03211908 0.0295203 0.02947846 0.02602524 0.02645705 0.02379095 0.0 0.02963818 0.0180072 0.01487862 0.02442932 0.01057269 0.02210817 0.02325581 0.02501986 0.02460938 0.02565084 0.01391036 0.01759755 0.01529637
[45] 'Ligaria'         0.02370937 0.03319058 0.02566096 0.04954955 0.03020273 0.03716475 0.02760252 0.03406891 0.02147117 0.0210396 0.02538071 0.02020987 0.0302792 0.02988506 0.0289296 0.05158579 0.03069658 0.02937766 0.02303788 0.03019468 0.03123795 0.03193146 0.03375527 0.03574234 0.03382581 0.02628527 0.02941176 0.03409962 0.02288596 0.0254902 0.02925327 0.03668262 0.03635668 0.03330721 0.03629344 0.03446955 0.03981446 0.04383562 0.03411426 0.03571429 0.035855 0.03234501 0.03352826 0.02963818 0.0 0.02813505 0.02281668 0.0316 0.01590106 0.0295858 0.03022188 0.03136165 0.03237129 0.03164801 0.02162997 0.02637615 0.02494244
[46] 'Tristerix'       0.0168 0.0280837 0.02020202 0.0389016 0.02043369 0.0327476 0.02091879 0.0253012 0.01610954 0.01413134 0.01661264 0.01414141 0.02277267 0.01955307 0.01869607 0.04472844 0.01916168 0.02250804 0.01580227 0.02117459 0.02163462 0.02381914 0.0255489 0.02918832 0.02397124 0.02090872 0.01733172 0.02874251 0.01616815 0.01774194 0.02075848 0.02697263 0.029988 0.0236 0.03042434 0.03077538 0.03234824 0.03471668 0.02617587 0.03033932 0.02713488 0.02884615 0.0235435 0.0180072 0.02813505 0.0 0.01402806 0.02407705 0.01021356 0.01996008 0.02195609 0.02357724 0.0232 0.026 0.01205788 0.01477046 0.01238514
[47] 'Desmaria'        0.00978857 0.02213823 0.01537855 0.03236994 0.01493156 0.02658327 0.0128 0.0195848 0.00913061 0.0057377 0.01309004 0.01028888 0.01890508 0.01992966 0.01725791 0.04026583 0.01537855 0.02006294 0.0127085 0.01941363 0.02157709 0.02166207 0.02384675 0.02727273 0.02308294 0.01490196 0.01534114 0.02461899 0.01465347 0.01461295 0.01875733 0.02756692 0.02701644 0.02077617 0.02814699 0.02661448 0.03131115 0.03256179 0.02464066 0.02657288 0.02369668 0.02430419 0.02188355 0.01487862 0.02281668 0.01402806 0.0 0.02085004 9.0827E-4 0.01422925 0.01563111 0.018 0.01829026 0.01918559 0.00708104 0.00859711 0.0070395
[48] 'Notanthera'      0.02230187 0.02672368 0.02101859 0.03020496 0.01990252 0.03259141 0.02175698 0.02732021 0.02136235 0.02124115 0.02227622 0.01736672 0.02432217 0.02573099 0.02731193 0.04834308 0.02539063 0.02532154 0.01977848 0.02650602 0.02797762 0.02909091 0.02909526 0.03216948 0.02419984 0.02493966 0.02579605 0.02768031 0.02178298 0.02210611 0.02755591 0.0281411 0.02822423 0.02314445 0.03004808 0.03430395 0.03909055 0.02883866 0.03114754 0.02828685 0.02583466 0.02927025 0.0269953 0.02442932 0.0316 0.02407705 0.02085004 0.0 0.01286765 0.02704822 0.02816901 0.02828685 0.02890625 0.03278688 0.0188457 0.02316451 0.02176494
[49] 'Aetanthus'       0.00707339 0.0214425 0.0062724 0.28781384 0.00636943 0.01938326 0.00792952 0.01585903 0.00369004 0.00552995 0.00815217 0.00713012 0.01295097 0.01585903 0.01039261 0.01587302 0.00831025 0.01853486 0.00723327 0.01396648 0.01860053 0.01497797 0.0185022 0.02141527 0.01727273 0.00969163 0.01234568 0.02378855 0.01155556 0.01453224 0.01674009 0.01516588 0.01681416 0.01637853 0.02290749 0.02031802 0.03703704 0.02281022 0.02150538 0.03259912 0.02209945 0.02031802 0.02177858 0.01057269 0.01590106 0.01021356 9.0827E-4 0.01286765 0.0 0.01015697 0.01057269 0.01214953 0.00971731 0.01504425 0.00617829 0.0061674 0.00442087
[50] 'Cladocolea'      0.01766784 0.02885643 0.02343292 0.03340757 0.03778637 0.03560058 0.02280806 0.02742924 0.01751825 0.01312013 0.01757189 0.01767305 0.02606429 0.02602975 0.02298851 0.04635193 0.02231121 0.02803738 0.01916376 0.02387886 0.02614759 0.02781845 0.0302554 0.0303876 0.0283424 0.02147059 0.02056404 0.02772964 0.02228086 0.02243211 0.02358079 0.02912341 0.03065024 0.02609205 0.03579744 0.02931785 0.04061503 0.03599882 0.0310241 0.03014493 0.03049853 0.02766453 0.027746 0.02210817 0.0295858 0.01996008 0.01422925 0.02704822 0.01015697 0.0 0.01708659 0.0200058 0.01732602 0.02144189 0.00661871 0.01347863 0.01443621
[51] 'Dendropemon'     0.01633118 0.03217733 0.02629298 0.04026845 0.03959208 0.0383076 0.02395559 0.02997118 0.01974654 0.01474805 0.01816776 0.02063954 0.02923122 0.02910427 0.0271012 0.04699887 0.02688638 0.03053875 0.02241379 0.02798233 0.02960621 0.03068906 0.03114318 0.03290283 0.03170523 0.02303484 0.02320738 0.03164736 0.02284558 0.02426901 0.02781761 0.0344425 0.03420011 0.03012577 0.0376545 0.0327398 0.04329005 0.03909465 0.03413897 0.03235041 0.03404755 0.03082685 0.03186908 0.02325581 0.03022188 0.02195609 0.01563111 0.02816901 0.01057269 0.01708659 0.0 0.00843514 0.01869428 0.02125721 0.01171094 0.015044 0.01511716
[52] 'Oryctanthus'     0.01893491 0.03652968 0.03107961 0.04428787 0.04632768 0.04300784 0.02928177 0.03418573 0.02420908 0.01794658 0.02001601 0.02497286 0.03275109 0.03304675 0.02908967 0.05078022 0.03106429 0.03547067 0.02793599 0.03342466 0.03472599 0.03580213 0.03517786 0.03900293 0.03570484 0.0268992 0.02793914 0.03512337 0.02919708 0.0299667 0.03208852 0.03756552 0.03893333 0.03344298 0.0405478 0.03907734 0.04815711 0.04222973 0.03908985 0.03539823 0.03743315 0.03540305 0.03557951 0.02501986 0.03136165 0.02357724 0.018 0.02828685 0.01214953 0.0200058 0.00843514 0.0 0.02201087 0.02439024 0.01486888 0.01697163 0.01726167
[53] 'Phthirusa'       0.01940994 0.03388158 0.02707093 0.04276146 0.04532814 0.03965702 0.02732987 0.03077754 0.02280846 0.01826484 0.02179081 0.02201685 0.03081538 0.02972399 0.02637809 0.04594666 0.02715784 0.03157895 0.02496644 0.02870421 0.0287944 0.03115687 0.02880498 0.03691575 0.03231838 0.02421943 0.02630858 0.03093669 0.025967 0.02679558 0.02802442 0.03222061 0.03708609 0.02875924 0.03878266 0.03404826 0.04323308 0.04107649 0.03567252 0.0327341 0.03312629 0.031477 0.03245708 0.02460938 0.03237129 0.0232 0.01829026 0.02890625 0.00971731 0.01732602 0.01869428 0.02201087 0.0 0.02506796 0.01301461 0.01909814 0.01782255
[54] 'Psittacanthus'   0.01993101 0.03817083 0.03135264 0.05079559 0.0423432 0.0411121 0.02840737 0.0333036 0.02409271 0.01847291 0.02131783 0.02579484 0.03612629 0.03535353 0.03179825 0.05344418 0.03281677 0.03573556 0.02826218 0.03345499 0.0332838 0.03618421 0.03402141 0.03686493 0.03884075 0.02620353 0.03022825 0.03543307 0.02901585 0.02976914 0.03371783 0.04011282 0.03943077 0.0370817 0.04242065 0.03628792 0.04861318 0.04524887 0.04122423 0.03874593 0.03819876 0.03578885 0.03681352 0.02565084 0.03164801 0.026 0.01918559 0.03278688 0.01504425 0.02144189 0.02125721 0.02439024 0.02506796 0.0 0.01590636 0.01929929 0.01987008
[55] 'Struthanthus'    0.00922722 0.02220046 0.01937567 0.02705515 0.0352349 0.03144151 0.01819663 0.02281267 0.01202514 0.00701031 0.00980777 0.01513105 0.02304772 0.02189974 0.01904762 0.04122899 0.01954485 0.02575107 0.01683142 0.02206483 0.02247792 0.02504039 0.02349769 0.0295858 0.02470119 0.01651217 0.01787187 0.02332859 0.01963949 0.02031851 0.02151131 0.02458068 0.02793885 0.02206483 0.03159304 0.02720726 0.03822507 0.03215797 0.02852102 0.02641409 0.02505896 0.02487961 0.02427314 0.01391036 0.02162997 0.01205788 0.00708104 0.0188457 0.00617829 0.00661871 0.01171094 0.01486888 0.01301461 0.01590636 0.0 0.00844104 0.00805524
[56] 'Tripodanthus'    0.01141553 0.02787682 0.02339181 0.03333334 0.03871866 0.0361573 0.02178591 0.02600473 0.01520913 0.00860303 0.01319876 0.01693122 0.02452169 0.02470434 0.02231237 0.04467975 0.02192513 0.02765957 0.01888298 0.02408009 0.02516556 0.02746667 0.02553354 0.03164925 0.0274223 0.01781097 0.01830601 0.02692744 0.02185936 0.02097521 0.02265983 0.02795389 0.03050848 0.02535743 0.03406709 0.03013481 0.03960136 0.03556544 0.02965736 0.02826485 0.02929974 0.02785146 0.0263088 0.01759755 0.02637615 0.01477046 0.00859711 0.02316451 0.0061674 0.01347863 0.015044 0.01697163 0.01909814 0.01929929 0.00844104 0.0 0.00986717
[57] 'Tupeia'          0.00990476 0.0230608 0.0162037 0.03555556 0.01677578 0.02734523 0.01566171 0.02032988 0.01146245 0.00779008 0.01160542 0.01005414 0.01915559 0.01888931 0.0177288 0.03833017 0.01479175 0.0184261 0.0130719 0.0185624 0.01911315 0.02085747 0.02362805 0.02552204 0.02220521 0.01382488 0.01321057 0.02531167 0.01233141 0.01365055 0.01792525 0.02563092 0.02573808 0.02064667 0.02716144 0.02638623 0.02847249 0.03330752 0.0224765 0.02435312 0.02389346 0.02344351 0.02043965 0.01529637 0.02494244 0.01238514 0.0070395 0.02176494 0.00442087 0.01443621 0.01511716 0.01726167 0.01782255 0.01987008 0.00805524 0.00986717 0.0
;
END; [Distances]

BEGIN Splits;
DIMENSIONS ntax=57 nsplits=134;
FORMAT labels=no weights=yes confidences=no intervals=no;
PROPERTIES fit=92.32476498023361 cyclic;
CYCLE 1 9 11 45 29 28 26 27 16 12 14 15 17 13 31 30 18 39 43 41 34 25 32 33 38 35 24 36 42 22 20 23 21 37 40 19 48 3 7 4 2 8 6 44 46 50 55 54 52 51 53 56 57 10 47 5 49;
MATRIX
[1, size=1] 	 0.0031658474 	  1 2 3 4 5 6 7 8 10 11 12 13 14 15 16 17 18 19 20 21 22 23 24 25 26 27 28 29 30 31 32 33 34 35 36 37 38 39 40 41 42 43 44 45 46 47 48 49 50 51 52 53 54 55 56 57,
[2, size=11] 	 2.603842E-4 	  1 5 10 47 49 51 52 53 54 56 57,
[3, size=4] 	 0.0012484133 	  1 5 47 49,
[4, size=1] 	 0.00425276 	  1 2 3 4 5 6 7 8 9 10 12 13 14 15 16 17 18 19 20 21 22 23 24 25 26 27 28 29 30 31 32 33 34 35 36 37 38 39 40 41 42 43 44 45 46 47 48 49 50 51 52 53 54 55 56 57,
[5, size=8] 	 2.9037517E-4 	  1 5 9 10 47 49 56 57,
[6, size=6] 	 3.5384088E-4 	  1 5 9 10 47 49,
[7, size=2] 	 0.0012639201 	  1 9,
[8, size=1] 	 0.012976578 	  1 2 3 4 5 6 7 8 9 10 11 12 13 14 15 16 17 18 19 20 21 22 23 24 25 26 27 28 29 30 31 32 33 34 35 36 37 38 39 40 41 42 43 44 46 47 48 49 50 51 52 53 54 55 56 57,
[9, size=2] 	 0.0015994594 	  1 2 3 4 5 6 7 8 9 10 11 12 13 14 15 16 17 18 19 20 21 22 23 24 25 26 27 28 30 31 32 33 34 35 36 37 38 39 40 41 42 43 44 46 47 48 49 50 51 52 53 54 55 56 57,
[10, size=19] 	 0.0012744458 	  1 5 6 8 9 10 11 44 46 47 49 50 51 52 53 54 55 56 57,
[11, size=1] 	 0.0033858463 	  1 2 3 4 5 6 7 8 9 10 11 12 13 14 15 16 17 18 19 20 21 22 23 24 25 26 27 28 30 31 32 33 34 35 36 37 38 39 40 41 42 43 44 45 46 47 48 49 50 51 52 53 54 55 56 57,
[12, size=2] 	 0.0022433917 	  1 2 3 4 5 6 7 8 9 10 11 12 13 14 15 16 17 18 19 20 21 22 23 24 25 26 27 30 31 32 33 34 35 36 37 38 39 40 41 42 43 44 45 46 47 48 49 50 51 52 53 54 55 56 57,
[13, size=21] 	 0.0014482051 	  1 2 5 6 8 9 10 11 44 45 46 47 49 50 51 52 53 54 55 56 57,
[14, size=15] 	 6.960819E-4 	  1 5 9 10 11 45 47 49 51 52 53 54 55 56 57,
[15, size=6] 	 0.0014894373 	  1 5 9 11 45 49,
[16, size=1] 	 0.011770033 	  1 2 3 4 5 6 7 8 9 10 11 12 13 14 15 16 17 18 19 20 21 22 23 24 25 26 27 29 30 31 32 33 34 35 36 37 38 39 40 41 42 43 44 45 46 47 48 49 50 51 52 53 54 55 56 57,
[17, size=17] 	 1.1864756E-4 	  1 2 3 4 5 6 7 8 9 10 11 19 20 21 22 23 24 29 32 33 35 36 37 38 40 42 44 45 46 47 48 49 50 51 52 53 54 55 56 57,
[18, size=20] 	 2.8023808E-4 	  1 5 6 9 10 11 29 44 45 46 47 49 50 51 52 53 54 55 56 57,
[19, size=1] 	 0.0026748914 	  1 2 3 4 5 6 7 8 9 10 11 12 13 14 15 16 17 18 19 20 21 22 23 24 25 27 28 29 30 31 32 33 34 35 36 37 38 39 40 41 42 43 44 45 46 47 48 49 50 51 52 53 54 55 56 57,
[20, size=2] 	 0.0034541604 	  1 2 3 4 5 6 7 8 9 10 11 12 13 14 15 16 17 18 19 20 21 22 23 24 25 28 29 30 31 32 33 34 35 36 37 38 39 40 41 42 43 44 45 46 47 48 49 50 51 52 53 54 55 56 57,
[21, size=27] 	 4.725252E-4 	  1 2 3 4 5 6 7 8 9 10 11 28 29 44 45 46 47 48 49 50 51 52 53 54 55 56 57,
[22, size=1] 	 0.0032982093 	  1 2 3 4 5 6 7 8 9 10 11 12 13 14 15 16 17 18 19 20 21 22 23 24 25 26 28 29 30 31 32 33 34 35 36 37 38 39 40 41 42 43 44 45 46 47 48 49 50 51 52 53 54 55 56 57,
[23, size=5] 	 2.8789864E-4 	  1 2 3 4 5 6 7 8 9 10 11 13 17 18 19 20 21 22 23 24 25 26 28 29 30 31 32 33 34 35 36 37 38 39 40 41 42 43 44 45 46 47 48 49 50 51 52 53 54 55 56 57,
[24, size=28] 	 4.1795507E-4 	  1 2 3 4 5 6 7 8 9 10 11 26 28 29 44 45 46 47 48 49 50 51 52 53 54 55 56 57,
[25, size=1] 	 0.028148124 	  1 2 3 4 5 6 7 8 9 10 11 12 13 14 15 17 18 19 20 21 22 23 24 25 26 27 28 29 30 31 32 33 34 35 36 37 38 39 40 41 42 43 44 45 46 47 48 49 50 51 52 53 54 55 56 57,
[26, size=3] 	 6.1770197E-4 	  1 2 3 4 5 6 7 8 9 10 11 13 15 17 18 19 20 21 22 23 24 25 26 27 28 29 30 31 32 33 34 35 36 37 38 39 40 41 42 43 44 45 46 47 48 49 50 51 52 53 54 55 56 57,
[27, size=9] 	 5.7142536E-4 	  1 2 3 4 5 6 7 8 9 10 11 19 20 21 22 23 24 25 26 27 28 29 32 33 34 35 36 37 38 39 40 41 42 43 44 45 46 47 48 49 50 51 52 53 54 55 56 57,
[28, size=25] 	 5.429043E-4 	  1 2 3 4 5 6 7 8 9 10 11 19 26 27 28 29 37 40 44 45 46 47 48 49 50 51 52 53 54 55 56 57,
[29, size=24] 	 2.223405E-4 	  1 5 6 9 10 11 16 26 27 28 29 44 45 46 47 49 50 51 52 53 54 55 56 57,
[30, size=21] 	 1.8757152E-4 	  1 5 9 10 11 16 26 27 28 29 45 47 49 50 51 52 53 54 55 56 57,
[31, size=20] 	 9.609719E-5 	  1 5 9 10 11 16 26 27 28 29 45 47 49 51 52 53 54 55 56 57,
[32, size=1] 	 0.0055816206 	  1 2 3 4 5 6 7 8 9 10 11 12 13 15 16 17 18 19 20 21 22 23 24 25 26 27 28 29 30 31 32 33 34 35 36 37 38 39 40 41 42 43 44 45 46 47 48 49 50 51 52 53 54 55 56 57,
[33, size=2] 	 0.0022108285 	  1 2 3 4 5 6 7 8 9 10 11 12 13 16 17 18 19 20 21 22 23 24 25 26 27 28 29 30 31 32 33 34 35 36 37 38 39 40 41 42 43 44 45 46 47 48 49 50 51 52 53 54 55 56 57,
[34, size=4] 	 2.2070567E-4 	  1 2 3 4 5 6 7 8 9 10 11 12 16 18 19 20 21 22 23 24 25 26 27 28 29 30 31 32 33 34 35 36 37 38 39 40 41 42 43 44 45 46 47 48 49 50 51 52 53 54 55 56 57,
[35, size=1] 	 0.003106401 	  1 2 3 4 5 6 7 8 9 10 11 12 13 14 16 17 18 19 20 21 22 23 24 25 26 27 28 29 30 31 32 33 34 35 36 37 38 39 40 41 42 43 44 45 46 47 48 49 50 51 52 53 54 55 56 57,
[36, size=4] 	 4.9662623E-5 	  1 2 3 4 5 6 7 8 9 10 11 12 14 16 18 19 20 21 22 23 24 25 26 27 28 29 30 32 33 34 35 36 37 38 39 40 41 42 43 44 45 46 47 48 49 50 51 52 53 54 55 56 57,
[37, size=1] 	 0.0070199156 	  1 2 3 4 5 6 7 8 9 10 11 12 13 14 15 16 18 19 20 21 22 23 24 25 26 27 28 29 30 31 32 33 34 35 36 37 38 39 40 41 42 43 44 45 46 47 48 49 50 51 52 53 54 55 56 57,
[38, size=1] 	 0.008288757 	  1 2 3 4 5 6 7 8 9 10 11 12 14 15 16 17 18 19 20 21 22 23 24 25 26 27 28 29 30 31 32 33 34 35 36 37 38 39 40 41 42 43 44 45 46 47 48 49 50 51 52 53 54 55 56 57,
[39, size=3] 	 4.2831563E-4 	  1 2 3 4 5 6 7 8 9 10 11 12 14 15 16 17 18 19 20 21 22 23 24 25 26 27 28 29 32 33 34 35 36 37 38 39 40 41 42 43 44 45 46 47 48 49 50 51 52 53 54 55 56 57,
[40, size=28] 	 3.8053328E-4 	  1 5 6 9 10 11 12 14 15 16 17 26 27 28 29 44 45 46 47 49 50 51 52 53 54 55 56 57,
[41, size=1] 	 0.0034023596 	  1 2 3 4 5 6 7 8 9 10 11 12 13 14 15 16 17 18 19 20 21 22 23 24 25 26 27 28 29 30 32 33 34 35 36 37 38 39 40 41 42 43 44 45 46 47 48 49 50 51 52 53 54 55 56 57,
[42, size=2] 	 9.0643886E-4 	  1 2 3 4 5 6 7 8 9 10 11 12 13 14 15 16 17 18 19 20 21 22 23 24 25 26 27 28 29 32 33 34 35 36 37 38 39 40 41 42 43 44 45 46 47 48 49 50 51 52 53 54 55 56 57,
[43, size=3] 	 5.210404E-4 	  1 2 3 4 5 6 7 8 9 10 11 12 13 14 15 16 17 19 20 21 22 23 24 25 26 27 28 29 32 33 34 35 36 37 38 39 40 41 42 43 44 45 46 47 48 49 50 51 52 53 54 55 56 57,
[44, size=18] 	 2.750878E-4 	  1 2 3 4 5 6 7 8 9 10 11 12 13 14 15 16 17 19 21 26 27 28 29 37 40 44 45 46 47 48 49 50 51 52 53 54 55 56 57,
[45, size=19] 	 3.834388E-6 	  1 2 3 4 5 6 7 8 9 10 11 12 13 14 15 16 17 19 26 27 28 29 37 40 44 45 46 47 48 49 50 51 52 53 54 55 56 57,
[46, size=22] 	 0.0017101677 	  1 2 3 4 5 6 7 8 9 10 11 12 13 14 15 16 17 26 27 28 29 44 45 46 47 48 49 50 51 52 53 54 55 56 57,
[47, size=1] 	 8.946901E-4 	  1 2 3 4 5 6 7 8 9 10 11 12 13 14 15 16 17 18 19 20 21 22 23 24 25 26 27 28 29 31 32 33 34 35 36 37 38 39 40 41 42 43 44 45 46 47 48 49 50 51 52 53 54 55 56 57,
[48, size=2] 	 1.4186217E-5 	  1 2 3 4 5 6 7 8 9 10 11 12 13 14 15 16 17 19 20 21 22 23 24 25 26 27 28 29 31 32 33 34 35 36 37 38 39 40 41 42 43 44 45 46 47 48 49 50 51 52 53 54 55 56 57,
[49, size=27] 	 9.5902215E-5 	  1 5 6 9 10 11 12 13 14 15 16 17 26 27 28 29 31 44 45 46 47 49 50 51 52 53 54 55 56 57,
[50, size=1] 	 0.006530165 	  1 2 3 4 5 6 7 8 9 10 11 12 13 14 15 16 17 19 20 21 22 23 24 25 26 27 28 29 30 31 32 33 34 35 36 37 38 39 40 41 42 43 44 45 46 47 48 49 50 51 52 53 54 55 56 57,
[51, size=9] 	 3.308911E-4 	  1 2 3 4 5 6 7 8 9 10 11 12 13 14 15 16 17 19 20 21 22 23 24 26 27 28 29 30 31 35 36 37 40 42 44 45 46 47 48 49 50 51 52 53 54 55 56 57,
[52, size=1] 	 0.012992925 	  1 2 3 4 5 6 7 8 9 10 11 12 13 14 15 16 17 18 19 20 21 22 23 24 25 26 27 28 29 30 31 32 33 34 35 36 37 38 40 41 42 43 44 45 46 47 48 49 50 51 52 53 54 55 56 57,
[53, size=1] 	 0.006107245 	  1 2 3 4 5 6 7 8 9 10 11 12 13 14 15 16 17 18 19 20 21 22 23 24 25 26 27 28 29 30 31 32 33 34 35 36 37 38 39 40 41 42 44 45 46 47 48 49 50 51 52 53 54 55 56 57,
[54, size=2] 	 0.0027696143 	  1 2 3 4 5 6 7 8 9 10 11 12 13 14 15 16 17 18 19 20 21 22 23 24 25 26 27 28 29 30 31 32 33 34 35 36 37 38 39 40 42 44 45 46 47 48 49 50 51 52 53 54 55 56 57,
[55, size=4] 	 1.585738E-4 	  1 2 3 4 5 6 7 8 9 10 11 12 13 14 15 16 17 18 19 20 21 22 23 24 26 27 28 29 30 31 32 33 35 36 37 38 39 40 42 44 45 46 47 48 49 50 51 52 53 54 55 56 57,
[56, size=1] 	 0.005192669 	  1 2 3 4 5 6 7 8 9 10 11 12 13 14 15 16 17 18 19 20 21 22 23 24 25 26 27 28 29 30 31 32 33 34 35 36 37 38 39 40 42 43 44 45 46 47 48 49 50 51 52 53 54 55 56 57,
[57, size=6] 	 7.3762855E-4 	  1 2 3 4 5 6 7 8 9 10 11 12 13 14 15 16 17 18 19 20 21 22 23 24 26 27 28 29 30 31 35 36 37 39 40 42 43 44 45 46 47 48 49 50 51 52 53 54 55 56 57,
[58, size=13] 	 3.2077453E-4 	  1 2 3 4 5 6 7 8 9 10 11 12 13 14 15 16 17 18 19 21 26 27 28 29 30 31 37 39 40 43 44 45 46 47 48 49 50 51 52 53 54 55 56 57,
[59, size=23] 	 1.3739358E-4 	  1 5 6 9 10 11 12 13 14 15 16 17 18 26 27 28 29 30 31 39 43 44 45 46 47 49 50 51 52 53 54 55 56 57,
[60, size=24] 	 3.601177E-4 	  1 5 9 10 11 12 13 14 15 16 17 18 26 27 28 29 30 31 39 43 44 45 46 47 49 50 51 52 53 54 55 56 57,
[61, size=1] 	 0.0049669715 	  1 2 3 4 5 6 7 8 9 10 11 12 13 14 15 16 17 18 19 20 21 22 23 24 25 26 27 28 29 30 31 32 33 35 36 37 38 39 40 41 42 43 44 45 46 47 48 49 50 51 52 53 54 55 56 57,
[62, size=6] 	 6.257526E-4 	  1 2 3 4 5 6 7 8 9 10 11 12 13 14 15 16 17 18 19 20 21 22 23 24 26 27 28 29 30 31 36 37 39 40 41 42 43 44 45 46 47 48 49 50 51 52 53 54 55 56 57,
[63, size=1] 	 0.005504107 	  1 2 3 4 5 6 7 8 9 10 11 12 13 14 15 16 17 18 19 20 21 22 23 24 26 27 28 29 30 31 32 33 34 35 36 37 38 39 40 41 42 43 44 45 46 47 48 49 50 51 52 53 54 55 56 57,
[64, size=4] 	 4.0013823E-4 	  1 2 3 4 5 6 7 8 9 10 11 12 13 14 15 16 17 18 19 20 21 22 23 24 26 27 28 29 30 31 34 35 36 37 39 40 41 42 43 44 45 46 47 48 49 50 51 52 53 54 55 56 57,
[65, size=12] 	 5.24354E-4 	  1 2 3 4 5 6 7 8 9 10 11 12 13 14 15 16 17 18 19 26 27 28 29 30 31 34 37 39 40 41 43 44 45 46 47 48 49 50 51 52 53 54 55 56 57,
[66, size=15] 	 6.2663903E-6 	  1 2 3 4 5 6 7 8 9 10 11 12 13 14 15 16 17 18 26 27 28 29 30 31 34 39 41 43 44 45 46 47 48 49 50 51 52 53 54 55 56 57,
[67, size=1] 	 0.006400267 	  1 2 3 4 5 6 7 8 9 10 11 12 13 14 15 16 17 18 19 20 21 22 23 24 25 26 27 28 29 30 31 33 34 35 36 37 38 39 40 41 42 43 44 45 46 47 48 49 50 51 52 53 54 55 56 57,
[68, size=2] 	 0.0010264408 	  1 2 3 4 5 6 7 8 9 10 11 12 13 14 15 16 17 18 19 20 21 22 23 24 25 26 27 28 29 30 31 34 35 36 37 38 39 40 41 42 43 44 45 46 47 48 49 50 51 52 53 54 55 56 57,
[69, size=7] 	 1.2036716E-4 	  1 2 3 4 5 6 7 8 9 10 11 12 13 14 15 16 17 18 19 20 21 22 23 25 26 27 28 29 30 31 34 37 39 40 41 43 44 45 46 47 48 49 50 51 52 53 54 55 56 57,
[70, size=1] 	 0.0063268854 	  1 2 3 4 5 6 7 8 9 10 11 12 13 14 15 16 17 18 19 20 21 22 23 24 25 26 27 28 29 30 31 32 34 35 36 37 38 39 40 41 42 43 44 45 46 47 48 49 50 51 52 53 54 55 56 57,
[71, size=2] 	 0.0011403499 	  1 2 3 4 5 6 7 8 9 10 11 12 13 14 15 16 17 18 19 20 21 22 23 24 25 26 27 28 29 30 31 32 34 35 36 37 39 40 41 42 43 44 45 46 47 48 49 50 51 52 53 54 55 56 57,
[72, size=3] 	 4.2368687E-4 	  1 2 3 4 5 6 7 8 9 10 11 12 13 14 15 16 17 18 19 20 21 22 23 24 25 26 27 28 29 30 31 32 34 36 37 39 40 41 42 43 44 45 46 47 48 49 50 51 52 53 54 55 56 57,
[73, size=6] 	 4.9205664E-5 	  1 2 3 4 5 6 7 8 9 10 11 12 13 14 15 16 17 18 19 20 21 22 23 25 26 27 28 29 30 31 32 34 37 39 40 41 43 44 45 46 47 48 49 50 51 52 53 54 55 56 57,
[74, size=1] 	 0.0115751615 	  1 2 3 4 5 6 7 8 9 10 11 12 13 14 15 16 17 18 19 20 21 22 23 24 25 26 27 28 29 30 31 32 33 34 35 36 37 39 40 41 42 43 44 45 46 47 48 49 50 51 52 53 54 55 56 57,
[75, size=2] 	 8.007218E-4 	  1 2 3 4 5 6 7 8 9 10 11 12 13 14 15 16 17 18 19 20 21 22 23 24 25 26 27 28 29 30 31 32 33 34 36 37 39 40 41 42 43 44 45 46 47 48 49 50 51 52 53 54 55 56 57,
[76, size=3] 	 7.1707414E-5 	  1 2 3 4 5 6 7 8 9 10 11 12 13 14 15 16 17 18 19 20 21 22 23 25 26 27 28 29 30 31 32 33 34 36 37 39 40 41 42 43 44 45 46 47 48 49 50 51 52 53 54 55 56 57,
[77, size=1] 	 0.011644575 	  1 2 3 4 5 6 7 8 9 10 11 12 13 14 15 16 17 18 19 20 21 22 23 24 25 26 27 28 29 30 31 32 33 34 36 37 38 39 40 41 42 43 44 45 46 47 48 49 50 51 52 53 54 55 56 57,
[78, size=2] 	 5.702342E-4 	  1 2 3 4 5 6 7 8 9 10 11 12 13 14 15 16 17 18 19 20 21 22 23 25 26 27 28 29 30 31 32 33 34 36 37 38 39 40 41 42 43 44 45 46 47 48 49 50 51 52 53 54 55 56 57,
[79, size=1] 	 0.00828909 	  1 2 3 4 5 6 7 8 9 10 11 12 13 14 15 16 17 18 19 20 21 22 23 25 26 27 28 29 30 31 32 33 34 35 36 37 38 39 40 41 42 43 44 45 46 47 48 49 50 51 52 53 54 55 56 57,
[80, size=3] 	 0.003462172 	  1 2 3 4 5 6 7 8 9 10 11 12 13 14 15 16 17 18 19 20 21 22 23 25 26 27 28 29 30 31 32 33 34 35 37 38 39 40 41 43 44 45 46 47 48 49 50 51 52 53 54 55 56 57,
[81, size=1] 	 0.009314645 	  1 2 3 4 5 6 7 8 9 10 11 12 13 14 15 16 17 18 19 20 21 22 23 24 25 26 27 28 29 30 31 32 33 34 35 37 38 39 40 41 42 43 44 45 46 47 48 49 50 51 52 53 54 55 56 57,
[82, size=2] 	 4.154178E-6 	  1 2 3 4 5 6 7 8 9 10 11 12 13 14 15 16 17 18 19 20 21 22 23 24 25 26 27 28 29 30 31 32 33 34 35 37 38 39 40 41 43 44 45 46 47 48 49 50 51 52 53 54 55 56 57,
[83, size=1] 	 0.0050082793 	  1 2 3 4 5 6 7 8 9 10 11 12 13 14 15 16 17 18 19 20 21 22 23 24 25 26 27 28 29 30 31 32 33 34 35 36 37 38 39 40 41 43 44 45 46 47 48 49 50 51 52 53 54 55 56 57,
[84, size=3] 	 3.2260403E-4 	  1 2 3 4 5 6 7 8 9 10 11 12 13 14 15 16 17 18 19 21 23 24 25 26 27 28 29 30 31 32 33 34 35 36 37 38 39 40 41 43 44 45 46 47 48 49 50 51 52 53 54 55 56 57,
[85, size=1] 	 0.0053714924 	  1 2 3 4 5 6 7 8 9 10 11 12 13 14 15 16 17 18 19 20 21 23 24 25 26 27 28 29 30 31 32 33 34 35 36 37 38 39 40 41 42 43 44 45 46 47 48 49 50 51 52 53 54 55 56 57,
[86, size=3] 	 3.610295E-4 	  1 2 3 4 5 6 7 8 9 10 11 12 13 14 15 16 17 18 19 21 24 25 26 27 28 29 30 31 32 33 34 35 36 37 38 39 40 41 42 43 44 45 46 47 48 49 50 51 52 53 54 55 56 57,
[87, size=4] 	 1.17072916E-4 	  1 2 3 4 5 6 7 8 9 10 11 12 13 14 15 16 17 18 19 24 25 26 27 28 29 30 31 32 33 34 35 36 37 38 39 40 41 42 43 44 45 46 47 48 49 50 51 52 53 54 55 56 57,
[88, size=5] 	 9.818629E-4 	  1 2 3 4 5 6 7 8 9 10 11 12 13 14 15 16 17 18 19 24 25 26 27 28 29 30 31 32 33 34 35 36 38 39 40 41 42 43 44 45 46 47 48 49 50 51 52 53 54 55 56 57,
[89, size=1] 	 0.0035539453 	  1 2 3 4 5 6 7 8 9 10 11 12 13 14 15 16 17 18 19 21 22 23 24 25 26 27 28 29 30 31 32 33 34 35 36 37 38 39 40 41 42 43 44 45 46 47 48 49 50 51 52 53 54 55 56 57,
[90, size=1] 	 0.005902881 	  1 2 3 4 5 6 7 8 9 10 11 12 13 14 15 16 17 18 19 20 21 22 24 25 26 27 28 29 30 31 32 33 34 35 36 37 38 39 40 41 42 43 44 45 46 47 48 49 50 51 52 53 54 55 56 57,
[91, size=3] 	 8.3166244E-4 	  1 2 3 4 5 6 7 8 9 10 11 12 13 14 15 16 17 18 19 20 22 24 25 26 27 28 29 30 31 32 33 34 35 36 38 39 40 41 42 43 44 45 46 47 48 49 50 51 52 53 54 55 56 57,
[92, size=1] 	 0.004787753 	  1 2 3 4 5 6 7 8 9 10 11 12 13 14 15 16 17 18 19 20 22 23 24 25 26 27 28 29 30 31 32 33 34 35 36 37 38 39 40 41 42 43 44 45 46 47 48 49 50 51 52 53 54 55 56 57,
[93, size=3] 	 0.0010614638 	  1 2 3 4 5 6 7 8 9 10 11 12 13 14 15 16 17 18 19 20 22 23 24 25 26 27 28 29 30 31 32 33 34 35 36 38 39 41 42 43 44 45 46 47 48 49 50 51 52 53 54 55 56 57,
[94, size=1] 	 0.019454263 	  1 2 3 4 5 6 7 8 9 10 11 12 13 14 15 16 17 18 19 20 21 22 23 24 25 26 27 28 29 30 31 32 33 34 35 36 38 39 40 41 42 43 44 45 46 47 48 49 50 51 52 53 54 55 56 57,
[95, size=1] 	 0.011614579 	  1 2 3 4 5 6 7 8 9 10 11 12 13 14 15 16 17 18 19 20 21 22 23 24 25 26 27 28 29 30 31 32 33 34 35 36 37 38 39 41 42 43 44 45 46 47 48 49 50 51 52 53 54 55 56 57,
[96, size=9] 	 1.985818E-5 	  1 5 9 10 11 12 13 14 15 16 17 18 20 21 22 23 24 25 26 27 28 29 30 31 32 33 34 35 36 37 38 39 41 42 43 44 45 46 47 49 50 51 52 53 54 55 56 57,
[97, size=1] 	 1.2405089E-4 	  1 2 3 4 5 6 7 8 9 10 11 12 13 14 15 16 17 18 20 21 22 23 24 25 26 27 28 29 30 31 32 33 34 35 36 37 38 39 40 41 42 43 44 45 46 47 48 49 50 51 52 53 54 55 56 57,
[98, size=1] 	 0.010870443 	  1 2 3 4 5 6 7 8 9 10 11 12 13 14 15 16 17 18 19 20 21 22 23 24 25 26 27 28 29 30 31 32 33 34 35 36 37 38 39 40 41 42 43 44 45 46 47 49 50 51 52 53 54 55 56 57,
[99, size=7] 	 0.0010331593 	  1 5 9 10 11 12 13 14 15 16 17 18 19 20 21 22 23 24 25 26 27 28 29 30 31 32 33 34 35 36 37 38 39 40 41 42 43 44 45 46 47 49 50 51 52 53 54 55 56 57,
[100, size=20] 	 0.0012194329 	  1 9 11 12 13 14 15 16 17 18 19 20 21 22 23 24 25 26 27 28 29 30 31 32 33 34 35 36 37 38 39 40 41 42 43 45 49,
[101, size=1] 	 0.0026217795 	  1 2 4 5 6 7 8 9 10 11 12 13 14 15 16 17 18 19 20 21 22 23 24 25 26 27 28 29 30 31 32 33 34 35 36 37 38 39 40 41 42 43 44 45 46 47 48 49 50 51 52 53 54 55 56 57,
[102, size=3] 	 0.0012329593 	  1 2 5 6 8 9 10 11 12 13 14 15 16 17 18 19 20 21 22 23 24 25 26 27 28 29 30 31 32 33 34 35 36 37 38 39 40 41 42 43 44 45 46 47 48 49 50 51 52 53 54 55 56 57,
[103, size=5] 	 7.446679E-4 	  1 5 6 9 10 11 12 13 14 15 16 17 18 19 20 21 22 23 24 25 26 27 28 29 30 31 32 33 34 35 36 37 38 39 40 41 42 43 44 45 46 47 48 49 50 51 52 53 54 55 56 57,
[104, size=7] 	 0.0027566124 	  1 5 9 10 11 12 13 14 15 16 17 18 19 20 21 22 23 24 25 26 27 28 29 30 31 32 33 34 35 36 37 38 39 40 41 42 43 45 46 47 48 49 50 51 52 53 54 55 56 57,
[105, size=2] 	 0.0033249839 	  1 2 3 5 6 8 9 10 11 12 13 14 15 16 17 18 19 20 21 22 23 24 25 26 27 28 29 30 31 32 33 34 35 36 37 38 39 40 41 42 43 44 45 46 47 48 49 50 51 52 53 54 55 56 57,
[106, size=5] 	 7.8226574E-4 	  1 3 5 9 10 11 12 13 14 15 16 17 18 19 20 21 22 23 24 25 26 27 28 29 30 31 32 33 34 35 36 37 38 39 40 41 42 43 44 45 46 47 48 49 50 51 52 53 54 55 56 57,
[107, size=1] 	 0.0066723786 	  1 2 3 5 6 7 8 9 10 11 12 13 14 15 16 17 18 19 20 21 22 23 24 25 26 27 28 29 30 31 32 33 34 35 36 37 38 39 40 41 42 43 44 45 46 47 48 49 50 51 52 53 54 55 56 57,
[108, size=2] 	 0.005234685 	  1 3 5 6 7 8 9 10 11 12 13 14 15 16 17 18 19 20 21 22 23 24 25 26 27 28 29 30 31 32 33 34 35 36 37 38 39 40 41 42 43 44 45 46 47 48 49 50 51 52 53 54 55 56 57,
[109, size=3] 	 0.0014766103 	  1 3 5 6 7 9 10 11 12 13 14 15 16 17 18 19 20 21 22 23 24 25 26 27 28 29 30 31 32 33 34 35 36 37 38 39 40 41 42 43 44 45 46 47 48 49 50 51 52 53 54 55 56 57,
[110, size=4] 	 0.002263574 	  1 3 5 7 9 10 11 12 13 14 15 16 17 18 19 20 21 22 23 24 25 26 27 28 29 30 31 32 33 34 35 36 37 38 39 40 41 42 43 44 45 46 47 48 49 50 51 52 53 54 55 56 57,
[111, size=1] 	 0.0041385195 	  1 2 3 4 5 6 7 9 10 11 12 13 14 15 16 17 18 19 20 21 22 23 24 25 26 27 28 29 30 31 32 33 34 35 36 37 38 39 40 41 42 43 44 45 46 47 48 49 50 51 52 53 54 55 56 57,
[112, size=1] 	 0.015867848 	  1 2 3 4 5 7 8 9 10 11 12 13 14 15 16 17 18 19 20 21 22 23 24 25 26 27 28 29 30 31 32 33 34 35 36 37 38 39 40 41 42 43 44 45 46 47 48 49 50 51 52 53 54 55 56 57,
[113, size=1] 	 0.004915722 	  1 2 3 4 5 6 7 8 9 10 11 12 13 14 15 16 17 18 19 20 21 22 23 24 25 26 27 28 29 30 31 32 33 34 35 36 37 38 39 40 41 42 43 45 46 47 48 49 50 51 52 53 54 55 56 57,
[114, size=1] 	 0.007325517 	  1 2 3 4 5 6 7 8 9 10 11 12 13 14 15 16 17 18 19 20 21 22 23 24 25 26 27 28 29 30 31 32 33 34 35 36 37 38 39 40 41 42 43 44 45 47 48 49 50 51 52 53 54 55 56 57,
[115, size=5] 	 1.0913137E-4 	  1 2 3 4 5 6 7 8 9 10 11 12 13 14 15 16 17 18 19 20 21 22 23 24 25 26 27 28 29 30 31 32 33 34 35 36 37 38 39 40 41 42 43 44 45 47 48 49 51 53 56 57,
[116, size=1] 	 0.0057834447 	  1 2 3 4 5 6 7 8 9 10 11 12 13 14 15 16 17 18 19 20 21 22 23 24 25 26 27 28 29 30 31 32 33 34 35 36 37 38 39 40 41 42 43 44 45 46 47 48 49 51 52 53 54 55 56 57,
[117, size=2] 	 0.0010376193 	  1 2 3 4 5 6 7 8 9 10 11 12 13 14 15 16 17 18 19 20 21 22 23 24 25 26 27 28 29 30 31 32 33 34 35 36 37 38 39 40 41 42 43 44 45 46 47 48 49 51 52 53 54 56 57,
[118, size=6] 	 5.8626954E-4 	  1 2 3 4 5 6 7 8 9 10 11 12 13 14 15 16 17 18 19 20 21 22 23 24 25 26 27 28 29 30 31 32 33 34 35 36 37 38 39 40 41 42 43 44 45 46 47 48 49 56 57,
[119, size=7] 	 0.0024825537 	  1 2 3 4 5 6 7 8 9 10 11 12 13 14 15 16 17 18 19 20 21 22 23 24 25 26 27 28 29 30 31 32 33 34 35 36 37 38 39 40 41 42 43 44 45 46 47 48 49 57,
[120, size=1] 	 8.3550357E-4 	  1 2 3 4 5 6 7 8 9 10 11 12 13 14 15 16 17 18 19 20 21 22 23 24 25 26 27 28 29 30 31 32 33 34 35 36 37 38 39 40 41 42 43 44 45 46 47 48 49 50 51 52 53 54 56 57,
[121, size=2] 	 1.7043791E-4 	  1 2 3 4 5 6 7 8 9 10 11 12 13 14 15 16 17 18 19 20 21 22 23 24 25 26 27 28 29 30 31 32 33 34 35 36 37 38 39 40 41 42 43 44 45 46 47 48 49 50 51 52 53 56 57,
[122, size=1] 	 0.012692855 	  1 2 3 4 5 6 7 8 9 10 11 12 13 14 15 16 17 18 19 20 21 22 23 24 25 26 27 28 29 30 31 32 33 34 35 36 37 38 39 40 41 42 43 44 45 46 47 48 49 50 51 52 53 55 56 57,
[123, size=3] 	 8.105399E-4 	  1 2 3 4 5 6 7 8 9 10 11 12 13 14 15 16 17 18 19 20 21 22 23 24 25 26 27 28 29 30 31 32 33 34 35 36 37 38 39 40 41 42 43 44 45 46 47 48 49 50 53 55 56 57,
[124, size=1] 	 0.006226095 	  1 2 3 4 5 6 7 8 9 10 11 12 13 14 15 16 17 18 19 20 21 22 23 24 25 26 27 28 29 30 31 32 33 34 35 36 37 38 39 40 41 42 43 44 45 46 47 48 49 50 51 53 54 55 56 57,
[125, size=2] 	 0.005534634 	  1 2 3 4 5 6 7 8 9 10 11 12 13 14 15 16 17 18 19 20 21 22 23 24 25 26 27 28 29 30 31 32 33 34 35 36 37 38 39 40 41 42 43 44 45 46 47 48 49 50 53 54 55 56 57,
[126, size=1] 	 0.0024859167 	  1 2 3 4 5 6 7 8 9 10 11 12 13 14 15 16 17 18 19 20 21 22 23 24 25 26 27 28 29 30 31 32 33 34 35 36 37 38 39 40 41 42 43 44 45 46 47 48 49 50 52 53 54 55 56 57,
[127, size=2] 	 4.6894416E-5 	  1 2 3 4 5 6 7 8 9 10 11 12 13 14 15 16 17 18 19 20 21 22 23 24 25 26 27 28 29 30 31 32 33 34 35 36 37 38 39 40 41 42 43 44 45 46 47 48 49 50 52 54 55 56 57,
[128, size=1] 	 0.010133536 	  1 2 3 4 5 6 7 8 9 10 11 12 13 14 15 16 17 18 19 20 21 22 23 24 25 26 27 28 29 30 31 32 33 34 35 36 37 38 39 40 41 42 43 44 45 46 47 48 49 50 51 52 54 55 56 57,
[129, size=1] 	 0.0050496985 	  1 2 3 4 5 6 7 8 9 10 11 12 13 14 15 16 17 18 19 20 21 22 23 24 25 26 27 28 29 30 31 32 33 34 35 36 37 38 39 40 41 42 43 44 45 46 47 48 49 50 51 52 53 54 55 57,
[130, size=1] 	 0.0025323292 	  1 2 3 4 5 6 7 8 9 10 11 12 13 14 15 16 17 18 19 20 21 22 23 24 25 26 27 28 29 30 31 32 33 34 35 36 37 38 39 40 41 42 43 44 45 46 47 48 49 50 51 52 53 54 55 56,
[131, size=1] 	 9.350388E-4 	  1 2 3 4 5 6 7 8 9 11 12 13 14 15 16 17 18 19 20 21 22 23 24 25 26 27 28 29 30 31 32 33 34 35 36 37 38 39 40 41 42 43 44 45 46 47 48 49 50 51 52 53 54 55 56 57,
[132, size=3] 	 7.2298327E-4 	  1 2 3 4 6 7 8 9 11 12 13 14 15 16 17 18 19 20 21 22 23 24 25 26 27 28 29 30 31 32 33 34 35 36 37 38 39 40 41 42 43 44 45 46 48 49 50 51 52 53 54 55 56 57,
[133, size=3] 	 8.5656124E-4 	  1 2 3 4 6 7 8 9 10 11 12 13 14 15 16 17 18 19 20 21 22 23 24 25 26 27 28 29 30 31 32 33 34 35 36 37 38 39 40 41 42 43 44 45 46 48 50 51 52 53 54 55 56 57,
[134, size=1] 	 0.015149096 	  1 2 3 4 6 7 8 9 10 11 12 13 14 15 16 17 18 19 20 21 22 23 24 25 26 27 28 29 30 31 32 33 34 35 36 37 38 39 40 41 42 43 44 45 46 47 48 49 50 51 52 53 54 55 56 57,
;
END; [Splits]

BEGIN Network;
DIMENSIONS ntax=57 nvertices=455 nedges=774;
DRAW to_scale;
TRANSLATE
1 'Alepis',
2 'Peraxilla',
3 'Gaiadendron',
4 'Ligaria',
5 'Loranthus',
6 'Cecarria',
7 'Ileostylus',
8 'Muellerina',
9 'Diplatia',
10 'Benthamina',
11 'Dactyliophora',
12 'Sogerianthe',
13 'Baratranthus',
14 'Taxillus',
15 'Scurrula',
16 'Dendrophthoe',
17 'Plicosepalus',
18 'Vanwykia',
19 'Socratina',
20 'Bakerella',
21 'Phragmanthera',
22 'Actinanthella',
23 'Agelanthus',
24 'Oncocalyx',
25 'Berhautia',
26 'Oliverella',
27 'Englerina',
28 'Tapinanthus',
29 'Globimetula',
30 'Emelianthe',
31 'Moquiniella',
32 'Erianthemum',
33 'Oedina',
34 'Septulina',
35 'Helixanthera',
36 'Notanthera',
37 'Decaisnina',
38 'Lepeostegeres',
39 'Macrosolen',
40 'Loxanthera',
41 'Nuytsia',
42 'Tristerix',
43 'Cladocolea',
44 'Struthanthus',
45 'Psittacanthus',
46 'Oryctanthus',
47 'Dendropemon',
48 'Phthirusa',
49 'Tripodanthus',
50 'Tupeia',
51 'Atkinsonia',
52 'Lepidaria',
327 'Amyema',
389 'Desmaria',
392 'Aetanthus',
437 'Lysiana',
443 'Amylotheca',
;
VERTICES
1 0.0 0.0 w=2 h=2 s=n,
2 0.0015567358 9.594231E-4 w=2 h=2 s=n,
3 5.74717E-4 0.0014538867 w=2 h=2 s=n,
4 0.008362419 0.007593485 w=2 h=2 s=n,
5 -0.0018106839 0.005413412 w=2 h=2 s=n,
6 0.0026634475 0.01061473 w=2 h=2 s=n,
7 -0.0043315515 0.006451455 w=2 h=2 s=n,
8 -0.004404068 0.0076614185 w=2 h=2 s=n,
9 0.0054269577 0.028228218 w=2 h=2 s=n,
10 -0.0069082095 0.011599099 w=2 h=2 s=n,
11 -0.008225636 0.008804724 w=2 h=2 s=n,
12 -0.00889984 0.010345053 w=2 h=2 s=n,
13 -0.010147295 0.01205898 w=2 h=2 s=n,
14 -0.012609266 0.0089174975 w=2 h=2 s=n,
15 -0.012462497 0.006368044 w=2 h=2 s=n,
16 -0.014537157 0.010533151 w=2 h=2 s=n,
17 -0.01802922 0.014922461 w=2 h=2 s=n,
18 -0.01725049 0.010790574 w=2 h=2 s=n,
19 -0.01859402 0.009996428 w=2 h=2 s=n,
20 -0.017763225 0.0075177406 w=2 h=2 s=n,
21 -0.019428197 0.0076536206 w=2 h=2 s=n,
22 -0.021446709 0.007904159 w=2 h=2 s=n,
23 -0.023221754 0.007827473 w=2 h=2 s=n,
24 -0.02838573 0.008630784 w=2 h=2 s=n,
25 -0.02711115 0.006242036 w=2 h=2 s=n,
26 -0.025727797 0.0039541805 w=2 h=2 s=n,
27 -0.026175382 0.002932545 w=2 h=2 s=n,
28 -0.022153415 0.0023110458 w=2 h=2 s=n,
29 -0.020122597 0.0010728439 w=2 h=2 s=n,
30 -0.018242497 0.0010935236 w=2 h=2 s=n,
31 -0.02061314 -6.3669437E-4 w=2 h=2 s=n,
32 -0.01929484 -0.0013605136 w=2 h=2 s=n,
33 -0.02954357 -0.011167385 w=2 h=2 s=n,
34 -0.02092705 -0.00648118 w=2 h=2 s=n,
35 -0.011843139 0.0021738366 w=2 h=2 s=n,
36 -0.01507483 -0.009952065 w=2 h=2 s=n,
37 -0.011306839 -0.0077980347 w=2 h=2 s=n,
38 -0.014254281 -0.024731226 w=2 h=2 s=n,
39 -0.008064506 -0.014485707 w=2 h=2 s=n,
40 -0.005178295 -0.024090972 w=2 h=2 s=n,
41 -0.0046576485 -0.008915512 w=2 h=2 s=n,
42 -0.0029800732 -0.008446504 w=2 h=2 s=n,
43 -1.3376547E-4 -0.009966497 w=2 h=2 s=n,
44 -0.0011800617 -0.0057258313 w=2 h=2 s=n,
45 0.006241031 -0.014998222 w=2 h=2 s=n,
46 0.0068146023 -0.013068046 w=2 h=2 s=n,
47 0.00445487 -0.010054283 w=2 h=2 s=n,
48 0.006391646 -0.009740206 w=2 h=2 s=n,
49 0.0023841094 -0.005920016 w=2 h=2 s=n,
50 -0.0013921679 -0.0026430907 w=2 h=2 s=n,
51 -0.0017716343 -0.0020635778 w=2 h=2 s=n,
52 0.016011762 -0.0023651544 w=2 h=2 s=n,
53 -0.0012333287 -2.7639544E-4 w=2 h=2 s=n,
54 -0.0012484133 0.0 w=2 h=2 s=n,
55 -0.002481742 -2.7639544E-4 w=2 h=2 s=n,
56 -0.002835583 -2.7639544E-4 w=2 h=2 s=n,
57 -0.0042889705 -6.021072E-4 w=2 h=2 s=n,
58 -0.0039351294 -6.021072E-4 w=2 h=2 s=n,
59 -0.0026867162 -6.021072E-4 w=2 h=2 s=n,
60 -0.0031241956 -2.4445177E-4 w=2 h=2 s=n,
61 -0.004577583 -5.7016354E-4 w=2 h=2 s=n,
62 -0.0014896578 9.7985016E-5 w=2 h=2 s=n,
63 -0.0027229865 -1.7841041E-4 w=2 h=2 s=n,
64 -0.0030768274 -1.7841041E-4 w=2 h=2 s=n,
65 -0.00336544 -1.4646676E-4 w=2 h=2 s=n,
66 -0.004818828 -4.7217854E-4 w=2 h=2 s=n,
67 -0.005488645 -2.8277223E-4 w=2 h=2 s=n,
68 -0.004412751 5.7972275E-4 w=2 h=2 s=n,
69 -0.0058661387 2.5401096E-4 w=2 h=2 s=n,
70 -0.006535956 4.4341726E-4 w=2 h=2 s=n,
71 -0.0067893914 5.630163E-4 w=2 h=2 s=n,
72 -0.0057420805 -1.6317323E-4 w=2 h=2 s=n,
73 -0.0068854885 5.630163E-4 w=2 h=2 s=n,
74 -0.0058381776 -1.6317323E-4 w=2 h=2 s=n,
75 -0.005584742 -2.8277223E-4 w=2 h=2 s=n,
76 -0.0077260593 0.0012686162 w=2 h=2 s=n,
77 -0.0079794945 0.0013882152 w=2 h=2 s=n,
78 -0.008075591 0.0013882152 w=2 h=2 s=n,
79 -0.008262878 0.0013985481 w=2 h=2 s=n,
80 -0.0070727756 5.733491E-4 w=2 h=2 s=n,
81 -0.0060254643 -1.5284034E-4 w=2 h=2 s=n,
82 -0.005772029 -2.7243933E-4 w=2 h=2 s=n,
83 -0.008479837 0.0014471697 w=2 h=2 s=n,
84 -0.0072897347 6.219708E-4 w=2 h=2 s=n,
85 -0.0062424233 -1.0421866E-4 w=2 h=2 s=n,
86 -0.008335829 0.001698547 w=2 h=2 s=n,
87 -0.008431926 0.001698547 w=2 h=2 s=n,
88 -0.008619213 0.00170888 w=2 h=2 s=n,
89 -0.008836172 0.0017575016 w=2 h=2 s=n,
90 -0.008665654 0.0019552603 w=2 h=2 s=n,
91 -0.008761751 0.0019552603 w=2 h=2 s=n,
92 -0.008949038 0.0019655933 w=2 h=2 s=n,
93 -0.009165997 0.0020142149 w=2 h=2 s=n,
94 -0.00954653 0.0020142149 w=2 h=2 s=n,
95 -0.009216705 0.0017575016 w=2 h=2 s=n,
96 -0.00886037 0.0014471697 w=2 h=2 s=n,
97 -0.007670268 6.219708E-4 w=2 h=2 s=n,
98 -0.0066229566 -1.0421866E-4 w=2 h=2 s=n,
99 -0.00964185 0.0020036648 w=2 h=2 s=n,
100 -0.009312025 0.0017469516 w=2 h=2 s=n,
101 -0.008955691 0.0014366197 w=2 h=2 s=n,
102 -0.007765588 6.114208E-4 w=2 h=2 s=n,
103 -0.0067182765 -1.147687E-4 w=2 h=2 s=n,
104 -0.009054799 0.002333826 w=2 h=2 s=n,
105 -0.009150895 0.002333826 w=2 h=2 s=n,
106 -0.009338182 0.0023441587 w=2 h=2 s=n,
107 -0.009555141 0.0023927803 w=2 h=2 s=n,
108 -0.009935674 0.0023927803 w=2 h=2 s=n,
109 -0.010030995 0.0023822302 w=2 h=2 s=n,
110 -0.010364641 0.0022467147 w=2 h=2 s=n,
111 -0.009975498 0.0018681493 w=2 h=2 s=n,
112 -0.009645672 0.0016114359 w=2 h=2 s=n,
113 -0.009289337 0.0013011041 w=2 h=2 s=n,
114 -0.008099235 4.759051E-4 w=2 h=2 s=n,
115 -0.007051924 -2.5028436E-4 w=2 h=2 s=n,
116 -0.0069566034 -2.3973433E-4 w=2 h=2 s=n,
117 -0.00657607 -2.3973433E-4 w=2 h=2 s=n,
118 -0.006359111 -2.88356E-4 w=2 h=2 s=n,
119 -0.006105676 -4.07955E-4 w=2 h=2 s=n,
120 -0.010494591 0.0022021031 w=2 h=2 s=n,
121 -0.010105447 0.0018235376 w=2 h=2 s=n,
122 -0.009775621 0.0015668243 w=2 h=2 s=n,
123 -0.009419287 0.0012564925 w=2 h=2 s=n,
124 -0.008229184 4.312935E-4 w=2 h=2 s=n,
125 -0.0071818726 -2.94896E-4 w=2 h=2 s=n,
126 -0.011581314 0.002858123 w=2 h=2 s=n,
127 -0.011676635 0.002847573 w=2 h=2 s=n,
128 -0.012010281 0.0027120572 w=2 h=2 s=n,
129 -0.01214023 0.0026674457 w=2 h=2 s=n,
130 -0.011751086 0.0022888803 w=2 h=2 s=n,
131 -0.008868672 1.6844823E-4 w=2 h=2 s=n,
132 -0.0076785693 -6.567507E-4 w=2 h=2 s=n,
133 -0.006631258 -0.0013829402 w=2 h=2 s=n,
134 -0.006501309 -0.0013383286 w=2 h=2 s=n,
135 -0.0064059887 -0.0013277786 w=2 h=2 s=n,
136 -0.0060254554 -0.0013277786 w=2 h=2 s=n,
137 -0.0058084964 -0.0013764002 w=2 h=2 s=n,
138 -0.005555061 -0.0014959992 w=2 h=2 s=n,
139 -0.0052214144 -0.0013604836 w=2 h=2 s=n,
140 -0.0050341277 -0.0013708164 w=2 h=2 s=n,
141 -0.00493803 -0.0013708164 w=2 h=2 s=n,
142 -0.004268213 -0.0015602227 w=2 h=2 s=n,
143 -0.0040269685 -0.0016582077 w=2 h=2 s=n,
144 -0.0037383558 -0.0016901514 w=2 h=2 s=n,
145 -0.003384515 -0.0016901514 w=2 h=2 s=n,
146 -0.0021361015 -0.0016901514 w=2 h=2 s=n,
147 -6.8271405E-4 -0.0013644396 w=2 h=2 s=n,
148 -0.011584782 0.0028597594 w=2 h=2 s=n,
149 -0.011680102 0.0028492094 w=2 h=2 s=n,
150 -0.012013749 0.0027136938 w=2 h=2 s=n,
151 -0.0121436985 0.002669082 w=2 h=2 s=n,
152 -0.0118267145 0.0029906868 w=2 h=2 s=n,
153 -0.011922034 0.0029801368 w=2 h=2 s=n,
154 -0.012255682 0.002844621 w=2 h=2 s=n,
155 -0.012385631 0.0028000094 w=2 h=2 s=n,
156 -0.007982763 0.0015068176 w=2 h=2 s=n,
157 -0.008339098 0.0018171496 w=2 h=2 s=n,
158 -0.008668923 0.0020738628 w=2 h=2 s=n,
159 -0.009058068 0.0024524282 w=2 h=2 s=n,
160 -0.009154165 0.0024524282 w=2 h=2 s=n,
161 -0.009341451 0.0024627612 w=2 h=2 s=n,
162 -0.00955841 0.0025113828 w=2 h=2 s=n,
163 -0.009938944 0.0025113828 w=2 h=2 s=n,
164 -0.011584584 0.0029767253 w=2 h=2 s=n,
165 -0.011588051 0.002978362 w=2 h=2 s=n,
166 -0.011829983 0.003109289 w=2 h=2 s=n,
167 -0.011925303 0.003098739 w=2 h=2 s=n,
168 -0.012258951 0.0029632235 w=2 h=2 s=n,
169 -0.0123889 0.002918612 w=2 h=2 s=n,
170 -0.012395129 0.0029179226 w=2 h=2 s=n,
171 -0.012391859 0.00279932 w=2 h=2 s=n,
172 -0.012149926 0.0026683926 w=2 h=2 s=n,
173 -0.012146459 0.0026667563 w=2 h=2 s=n,
174 -0.011757314 0.0022881909 w=2 h=2 s=n,
175 -0.012701911 0.0029887592 w=2 h=2 s=n,
176 -0.012708139 0.0029880698 w=2 h=2 s=n,
177 -0.01270487 0.0028694673 w=2 h=2 s=n,
178 -0.013231697 0.0030169555 w=2 h=2 s=n,
179 -0.013228428 0.002898353 w=2 h=2 s=n,
180 -0.012915417 0.0028282055 w=2 h=2 s=n,
181 -0.012673484 0.0026972783 w=2 h=2 s=n,
182 -0.009010879 0.003021902 w=2 h=2 s=n,
183 -0.009106977 0.003021902 w=2 h=2 s=n,
184 -0.009294263 0.003032235 w=2 h=2 s=n,
185 -0.009511223 0.0030808565 w=2 h=2 s=n,
186 -0.009891756 0.0030808565 w=2 h=2 s=n,
187 -0.011537395 0.003546199 w=2 h=2 s=n,
188 -0.011540864 0.0035478356 w=2 h=2 s=n,
189 -0.011782796 0.0036787628 w=2 h=2 s=n,
190 -0.011878116 0.0036682128 w=2 h=2 s=n,
191 -0.012115293 0.0038989421 w=2 h=2 s=n,
192 -0.0121624805 0.0033294684 w=2 h=2 s=n,
193 -0.012496128 0.0031939528 w=2 h=2 s=n,
194 -0.012626077 0.003149341 w=2 h=2 s=n,
195 -0.012939087 0.0032194885 w=2 h=2 s=n,
196 -0.012945316 0.0032187991 w=2 h=2 s=n,
197 -0.013468874 0.0032476846 w=2 h=2 s=n,
198 -0.013465605 0.003129082 w=2 h=2 s=n,
199 -0.011764278 0.0022695935 w=2 h=2 s=n,
200 -0.011758049 0.0022702827 w=2 h=2 s=n,
201 -0.0101124095 0.0018049402 w=2 h=2 s=n,
202 -0.009782584 0.0015482269 w=2 h=2 s=n,
203 -0.00942625 0.001237895 w=2 h=2 s=n,
204 -0.008875635 1.4985082E-4 w=2 h=2 s=n,
205 -0.0076855323 -6.753481E-4 w=2 h=2 s=n,
206 -0.006638221 -0.0014015376 w=2 h=2 s=n,
207 -0.006508272 -0.0013569259 w=2 h=2 s=n,
208 -0.0064129517 -0.0013463759 w=2 h=2 s=n,
209 -0.0060324185 -0.0013463759 w=2 h=2 s=n,
210 -0.0058154594 -0.0013949976 w=2 h=2 s=n,
211 -0.005562024 -0.0015145966 w=2 h=2 s=n,
212 -0.0135830585 0.0031554042 w=2 h=2 s=n,
213 -0.013345881 0.002924675 w=2 h=2 s=n,
214 -0.009129261 -8.516941E-4 w=2 h=2 s=n,
215 -0.007939158 -0.001676893 w=2 h=2 s=n,
216 -0.0068918467 -0.0024030826 w=2 h=2 s=n,
217 -0.0067618974 -0.0023584708 w=2 h=2 s=n,
218 -0.0066665774 -0.0023479208 w=2 h=2 s=n,
219 -0.006286044 -0.0023479208 w=2 h=2 s=n,
220 -0.006069085 -0.0023965426 w=2 h=2 s=n,
221 -0.00581565 -0.0025161416 w=2 h=2 s=n,
222 -0.009507892 -0.0035821795 w=2 h=2 s=n,
223 -0.008317788 -0.0044073784 w=2 h=2 s=n,
224 -0.0072704772 -0.005133568 w=2 h=2 s=n,
225 -0.007140528 -0.005088956 w=2 h=2 s=n,
226 -0.007045208 -0.005078406 w=2 h=2 s=n,
227 -0.0066646747 -0.005078406 w=2 h=2 s=n,
228 -0.0064477157 -0.005127028 w=2 h=2 s=n,
229 -0.0061942805 -0.005246627 w=2 h=2 s=n,
230 -0.005940655 -0.004245082 w=2 h=2 s=n,
231 -0.0059336917 -0.004226485 w=2 h=2 s=n,
232 -0.0056000445 -0.004090969 w=2 h=2 s=n,
233 -0.0033527396 -0.0031972905 w=2 h=2 s=n,
234 -0.0032566425 -0.0031972905 w=2 h=2 s=n,
235 -0.002586825 -0.0033866968 w=2 h=2 s=n,
236 -0.0023455806 -0.003484682 w=2 h=2 s=n,
237 -0.002056968 -0.0035166256 w=2 h=2 s=n,
238 -0.013545254 0.0036397951 w=2 h=2 s=n,
239 -0.013551483 0.003639106 w=2 h=2 s=n,
240 -0.014075041 0.0036679914 w=2 h=2 s=n,
241 -0.014071771 0.0035493888 w=2 h=2 s=n,
242 -0.014189225 0.0035757108 w=2 h=2 s=n,
243 -0.014095588 0.0039376207 w=2 h=2 s=n,
244 -0.014101815 0.003936931 w=2 h=2 s=n,
245 -0.014625373 0.0039658165 w=2 h=2 s=n,
246 -0.014622104 0.0038472142 w=2 h=2 s=n,
247 -0.014739558 0.0038735361 w=2 h=2 s=n,
248 -0.014133391 0.0034532296 w=2 h=2 s=n,
249 -0.013896214 0.0032225002 w=2 h=2 s=n,
250 -0.014788093 0.0038816351 w=2 h=2 s=n,
251 -0.014181926 0.0034613286 w=2 h=2 s=n,
252 -0.013944749 0.0032305992 w=2 h=2 s=n,
253 -0.013394416 0.002932774 w=2 h=2 s=n,
254 -0.002980034 -0.0036498418 w=2 h=2 s=n,
255 -0.002883937 -0.0036498418 w=2 h=2 s=n,
256 -0.0022141195 -0.003839248 w=2 h=2 s=n,
257 -0.0019728753 -0.0039372332 w=2 h=2 s=n,
258 -0.008553276 0.0023375128 w=2 h=2 s=n,
259 -0.00894242 0.0027160782 w=2 h=2 s=n,
260 -0.008895232 0.003285552 w=2 h=2 s=n,
261 -0.008991329 0.003285552 w=2 h=2 s=n,
262 -0.009178616 0.0032958847 w=2 h=2 s=n,
263 -0.009395575 0.0033445065 w=2 h=2 s=n,
264 -0.014116382 0.002479317 w=2 h=2 s=n,
265 -0.013803371 0.0024091695 w=2 h=2 s=n,
266 -0.013561439 0.0022782423 w=2 h=2 s=n,
267 -0.013037881 0.0022493568 w=2 h=2 s=n,
268 -0.013034414 0.0022477203 w=2 h=2 s=n,
269 -0.01264527 0.0018691549 w=2 h=2 s=n,
270 -0.009690696 -0.0043040607 w=2 h=2 s=n,
271 -0.008500594 -0.0051292595 w=2 h=2 s=n,
272 -0.0074532824 -0.005855449 w=2 h=2 s=n,
273 -0.009798144 -0.0050789122 w=2 h=2 s=n,
274 -0.00860804 -0.005904111 w=2 h=2 s=n,
275 -0.0075607295 -0.0066303005 w=2 h=2 s=n,
276 -0.0073779244 -0.0059084194 w=2 h=2 s=n,
277 -0.007247975 -0.0058638076 w=2 h=2 s=n,
278 -0.0071526547 -0.0058532576 w=2 h=2 s=n,
279 -0.0067721214 -0.0058532576 w=2 h=2 s=n,
280 -0.0065551624 -0.0059018796 w=2 h=2 s=n,
281 -0.006301727 -0.0060214787 w=2 h=2 s=n,
282 -0.0051668487 -0.0014549941 w=2 h=2 s=n,
283 -0.004979562 -0.001465327 w=2 h=2 s=n,
284 -0.003298174 -0.003291801 w=2 h=2 s=n,
285 -0.0029254684 -0.0037443524 w=2 h=2 s=n,
286 -0.0028293713 -0.0037443524 w=2 h=2 s=n,
287 -0.002159554 -0.0039337585 w=2 h=2 s=n,
288 -0.0019183095 -0.0040317434 w=2 h=2 s=n,
289 -0.009365261 0.0035631203 w=2 h=2 s=n,
290 -0.009480908 0.0032994703 w=2 h=2 s=n,
291 -0.009861441 0.0032994703 w=2 h=2 s=n,
292 -0.009363892 0.003612764 w=2 h=2 s=n,
293 -0.0094795395 0.0033491142 w=2 h=2 s=n,
294 -0.009860073 0.0033491142 w=2 h=2 s=n,
295 -0.009890388 0.0031305002 w=2 h=2 s=n,
296 -0.011536027 0.003595843 w=2 h=2 s=n,
297 -0.011539495 0.0035974793 w=2 h=2 s=n,
298 -0.011781427 0.0037284067 w=2 h=2 s=n,
299 -0.01226988 0.003446135 w=2 h=2 s=n,
300 -0.012603527 0.0033106194 w=2 h=2 s=n,
301 -0.012733476 0.0032660076 w=2 h=2 s=n,
302 -0.013046486 0.003336155 w=2 h=2 s=n,
303 -0.013652653 0.0037564617 w=2 h=2 s=n,
304 -0.014202987 0.004054287 w=2 h=2 s=n,
305 -0.014209215 0.004053598 w=2 h=2 s=n,
306 -0.0147327725 0.0040824832 w=2 h=2 s=n,
307 -0.015084684 0.004272928 w=2 h=2 s=n,
308 -0.014977285 0.004156261 w=2 h=2 s=n,
309 -0.014974015 0.0040376587 w=2 h=2 s=n,
310 -0.0150914695 0.004063981 w=2 h=2 s=n,
311 -0.0151400035 0.00407208 w=2 h=2 s=n,
312 -0.01422485 0.0024352612 w=2 h=2 s=n,
313 -0.013911839 0.002365114 w=2 h=2 s=n,
314 -0.013669906 0.0022341865 w=2 h=2 s=n,
315 -0.009985068 -0.007334755 w=2 h=2 s=n,
316 -0.008794965 -0.008159954 w=2 h=2 s=n,
317 -0.007747654 -0.008886144 w=2 h=2 s=n,
318 -0.0075648488 -0.008164262 w=2 h=2 s=n,
319 -0.0074348995 -0.00811965 w=2 h=2 s=n,
320 -0.0073395795 -0.0081091 w=2 h=2 s=n,
321 -0.0069590462 -0.0081091 w=2 h=2 s=n,
322 -0.006742087 -0.008157722 w=2 h=2 s=n,
323 -0.0064886515 -0.008277321 w=2 h=2 s=n,
324 -0.008647104 0.0038512268 w=2 h=2 s=n,
325 -0.008743201 0.0038512268 w=2 h=2 s=n,
326 -0.008930488 0.0038615598 w=2 h=2 s=n,
327 -0.009147447 0.0039101816 w=2 h=2 s=n,
328 -0.009117132 0.004128795 w=2 h=2 s=n,
329 -0.009918903 0.0037733703 w=2 h=2 s=n,
330 -0.0099492185 0.0035547563 w=2 h=2 s=n,
331 -0.011594858 0.004020099 w=2 h=2 s=n,
332 -0.011598325 0.0040217354 w=2 h=2 s=n,
333 -0.011840258 0.0041526626 w=2 h=2 s=n,
334 -0.011841627 0.004103019 w=2 h=2 s=n,
335 -0.011936947 0.004092469 w=2 h=2 s=n,
336 -0.011968166 0.0046577593 w=2 h=2 s=n,
337 -0.011969535 0.0046081156 w=2 h=2 s=n,
338 -0.012064855 0.0045975656 w=2 h=2 s=n,
339 -0.012006024 0.0041733095 w=2 h=2 s=n,
340 -0.012243201 0.0044040387 w=2 h=2 s=n,
341 -0.015540734 0.0042096507 w=2 h=2 s=n,
342 -0.0151888225 0.004019206 w=2 h=2 s=n,
343 -0.014582656 0.0035988993 w=2 h=2 s=n,
344 -0.014345479 0.00336817 w=2 h=2 s=n,
345 -0.015610706 0.004225332 w=2 h=2 s=n,
346 -0.015258795 0.004034887 w=2 h=2 s=n,
347 -0.014652628 0.0036145805 w=2 h=2 s=n,
348 -0.014415451 0.0033838511 w=2 h=2 s=n,
349 -0.014014721 0.0032462801 w=2 h=2 s=n,
350 -0.0134643875 0.0029484548 w=2 h=2 s=n,
351 -0.01692656 0.0029484548 w=2 h=2 s=n,
352 -0.016856588 0.002932774 w=2 h=2 s=n,
353 -0.017171383 0.0028622265 w=2 h=2 s=n,
354 -0.013709212 0.0028622265 w=2 h=2 s=n,
355 -0.013660677 0.0028541274 w=2 h=2 s=n,
356 -0.013543223 0.0028278055 w=2 h=2 s=n,
357 -0.014431178 0.0024087694 w=2 h=2 s=n,
358 -0.014539645 0.002364714 w=2 h=2 s=n,
359 -0.014881114 0.0022474877 w=2 h=2 s=n,
360 -0.014566317 0.002318035 w=2 h=2 s=n,
361 -0.015274826 0.0018825161 w=2 h=2 s=n,
362 -0.014933359 0.0019997421 w=2 h=2 s=n,
363 -0.014620348 0.0019295948 w=2 h=2 s=n,
364 -0.014378415 0.0017986675 w=2 h=2 s=n,
365 -0.014269948 0.0018427231 w=2 h=2 s=n,
366 -0.013746391 0.0018138377 w=2 h=2 s=n,
367 -0.013742923 0.0018122012 w=2 h=2 s=n,
368 -0.013353779 0.0014336358 w=2 h=2 s=n,
369 -0.01521606 0.0011467029 w=2 h=2 s=n,
370 -0.015107593 0.0011907585 w=2 h=2 s=n,
371 -0.014584035 0.0011618731 w=2 h=2 s=n,
372 -0.014580567 0.0011602367 w=2 h=2 s=n,
373 -0.014191423 7.816712E-4 w=2 h=2 s=n,
374 -0.013482913 0.0012171903 w=2 h=2 s=n,
375 -0.012594959 0.0016362262 w=2 h=2 s=n,
376 -0.012601921 0.0016176288 w=2 h=2 s=n,
377 -0.010123018 -0.005458741 w=2 h=2 s=n,
378 -0.010230466 -0.0062335925 w=2 h=2 s=n,
379 -0.01041739 -0.008489436 w=2 h=2 s=n,
380 -0.0106202075 -0.009952051 w=2 h=2 s=n,
381 -0.010187886 -0.00879737 w=2 h=2 s=n,
382 -0.008997783 -0.009622569 w=2 h=2 s=n,
383 -0.007950472 -0.010348759 w=2 h=2 s=n,
384 -0.0013693458 -0.004628077 w=2 h=2 s=n,
385 -0.0014239115 -0.0045335665 w=2 h=2 s=n,
386 -0.0026713922 -0.0018091506 w=2 h=2 s=n,
387 -0.0014229788 -0.0018091506 w=2 h=2 s=n,
388 3.0408699E-5 -0.0014834388 w=2 h=2 s=n,
389 -5.677183E-4 -0.0018563366 w=2 h=2 s=n,
390 8.8566926E-4 -0.0015306248 w=2 h=2 s=n,
391 1.7254654E-4 -0.0014116256 w=2 h=2 s=n,
392 -3.780681E-4 -3.2358148E-4 w=2 h=2 s=n,
393 -0.0030501408 0.0014173163 w=2 h=2 s=n,
394 -0.0045035286 0.0010916046 w=2 h=2 s=n,
395 -0.0051733456 0.0012810108 w=2 h=2 s=n,
396 -0.0063634487 0.0021062098 w=2 h=2 s=n,
397 -0.004593097 0.0034841294 w=2 h=2 s=n,
398 -0.0059557077 0.0026465359 w=2 h=2 s=n,
399 -0.006209143 0.002766135 w=2 h=2 s=n,
400 -0.0062124124 0.0028847374 w=2 h=2 s=n,
401 -0.0061432063 0.0044834735 w=2 h=2 s=n,
402 -0.0064730314 0.004740187 w=2 h=2 s=n,
403 -0.006357384 0.005003837 w=2 h=2 s=n,
404 -0.008574406 0.006271973 w=2 h=2 s=n,
405 -0.008822534 0.005706298 w=2 h=2 s=n,
406 -0.008821165 0.005755942 w=2 h=2 s=n,
407 -0.01214194 0.005547385 w=2 h=2 s=n,
408 -0.012143308 0.0054977415 w=2 h=2 s=n,
409 -0.012238628 0.0054871915 w=2 h=2 s=n,
410 -0.012242863 0.0055007306 w=2 h=2 s=n,
411 -0.012069089 0.004611105 w=2 h=2 s=n,
412 -0.012010259 0.004186849 w=2 h=2 s=n,
413 -0.012247436 0.004417578 w=2 h=2 s=n,
414 -0.013910143 0.0056777936 w=2 h=2 s=n,
415 -0.01424379 0.005542278 w=2 h=2 s=n,
416 -0.014373739 0.0054976665 w=2 h=2 s=n,
417 -0.01468675 0.0055678138 w=2 h=2 s=n,
418 -0.015292916 0.0059881206 w=2 h=2 s=n,
419 -0.015994197 0.004552513 w=2 h=2 s=n,
420 -0.016042732 0.0045606117 w=2 h=2 s=n,
421 -0.016443461 0.0046981825 w=2 h=2 s=n,
422 -0.017499989 0.005127307 w=2 h=2 s=n,
423 -0.016597262 0.0046387753 w=2 h=2 s=n,
424 -0.016667234 0.0046544564 w=2 h=2 s=n,
425 -0.017437743 0.0048723356 w=2 h=2 s=n,
426 -0.016381215 0.004443211 w=2 h=2 s=n,
427 -0.016029304 0.0042527663 w=2 h=2 s=n,
428 -0.015423137 0.0038324597 w=2 h=2 s=n,
429 -0.01518596 0.0036017303 w=2 h=2 s=n,
430 -0.015748417 0.0036955879 w=2 h=2 s=n,
431 -0.014977908 0.0034777087 w=2 h=2 s=n,
432 -0.014577177 0.0033401377 w=2 h=2 s=n,
433 -0.014026845 0.0030423123 w=2 h=2 s=n,
434 -0.017489016 0.0030423123 w=2 h=2 s=n,
435 -0.016860737 0.002932545 w=2 h=2 s=n,
436 -0.017175531 0.0028619976 w=2 h=2 s=n,
437 -0.011223022 -0.009406974 w=2 h=2 s=n,
438 -0.011409947 -0.011662817 w=2 h=2 s=n,
439 -0.011612765 -0.013125432 w=2 h=2 s=n,
440 -0.012616309 -0.018263021 w=2 h=2 s=n,
441 -0.011623752 -0.015089639 w=2 h=2 s=n,
442 -0.0111914305 -0.01393496 w=2 h=2 s=n,
443 -0.010001328 -0.014760158 w=2 h=2 s=n,
444 -0.0024569489 -0.0046701725 w=2 h=2 s=n,
445 -0.0023608515 -0.0046701725 w=2 h=2 s=n,
446 -0.0016910342 -0.004859579 w=2 h=2 s=n,
447 -0.0015978136 -0.005002264 w=2 h=2 s=n,
448 -0.0020663333 -0.0040764436 w=2 h=2 s=n,
449 -0.0018250889 -0.0041744285 w=2 h=2 s=n,
450 -0.0012761251 -0.0047707623 w=2 h=2 s=n,
451 0.002597783 -0.00848736 w=2 h=2 s=n,
452 0.0025432173 -0.008392849 w=2 h=2 s=n,
453 0.0025802236 -0.008421652 w=2 h=2 s=n,
454 -0.0013869052 -0.00456237 w=2 h=2 s=n,
455 -0.001935869 -0.0039660363 w=2 h=2 s=n,
;
VLABELS
1 'Alepis' x=12 y=7 f='Dialog-PLAIN-10',
2 'Peraxilla' x=12 y=4,
3 'Gaiadendron' x=11 y=10,
4 'Ligaria' x=11 y=12,
5 'Loranthus' x=10 y=13,
6 'Cecarria' x=9 y=14,
7 'Ileostylus' x=-13 y=20,
8 'Muellerina' x=-18 y=21,
9 'Diplatia' x=-12 y=21,
10 'Benthamina' x=-25 y=17,
11 'Dactyliophora' x=-31 y=23,
12 'Sogerianthe' x=-28 y=23,
13 'Baratranthus' x=-29 y=23,
14 'Taxillus' x=-20 y=23,
15 'Scurrula' x=-23 y=23,
16 'Dendrophthoe' x=-37 y=12,
17 'Plicosepalus' x=-35 y=22,
18 'Vanwykia' x=-29 y=21,
19 'Socratina' x=-31 y=20,
20 'Bakerella' x=-53 y=19,
21 'Phragmanthera' x=-83 y=3,
22 'Actinanthella' x=-74 y=22,
23 'Agelanthus' x=-64 y=11,
24 'Oncocalyx' x=-62 y=10,
25 'Berhautia' x=-58 y=9,
26 'Oliverella' x=-58 y=7,
27 'Englerina' x=-58 y=6,
28 'Tapinanthus' x=-71 y=5,
29 'Globimetula' x=-71 y=3,
30 'Emelianthe' x=-66 y=-8,
31 'Moquiniella' x=-68 y=1,
32 'Erianthemum' x=-74 y=0,
33 'Oedina' x=-44 y=-1,
34 'Septulina' x=-55 y=-2,
35 'Helixanthera' x=-35 y=-15,
36 'Notanthera' x=-33 y=-14,
37 'Decaisnina' x=-31 y=-15,
38 'Lepeostegeres' x=-37 y=-16,
39 'Macrosolen' x=-27 y=-6,
40 'Loxanthera' x=-25 y=-16,
41 'Nuytsia' x=-15 y=-21,
42 'Tristerix' x=-14 y=-15,
43 'Cladocolea' x=-22 y=-15,
44 'Struthanthus' x=-23 y=-14,
45 'Psittacanthus' x=-24 y=-14,
46 'Oryctanthus' x=-20 y=-13,
47 'Dendropemon' x=9 y=-2,
48 'Phthirusa' x=10 y=4,
49 'Tripodanthus' x=11 y=0,
50 'Tupeia' x=11 y=-3,
51 'Atkinsonia' x=11 y=2,
52 'Lepidaria' x=12 y=5,
327 'Amyema' x=-19 y=23,
389 'Desmaria' x=-54 y=-1,
392 'Aetanthus' x=-20 y=23,
437 'Lysiana' x=-26 y=-13,
443 'Amylotheca' x=-28 y=-16,
;
EDGES
1 53 1 s=7 w=0.0012639201,
2 54 1 s=3 w=0.0012484133,
3 55 53 s=3 w=0.0012484133,
4 55 54 s=7 w=0.0012639201,
5 56 55 s=6 w=3.5384088E-4,
6 57 56 s=15 w=0.0014894373,
7 58 55 s=15 w=0.0014894373,
8 58 57 s=6 w=3.5384088E-4,
9 59 53 s=15 w=0.0014894373,
10 59 58 s=3 w=0.0012484133,
11 60 56 s=5 w=2.9037517E-4,
12 61 57 s=5 w=2.9037517E-4,
13 61 60 s=15 w=0.0014894373,
14 62 54 s=2 w=2.603842E-4,
15 62 2 s=1 w=0.0031658474,
16 63 55 s=2 w=2.603842E-4,
17 63 62 s=7 w=0.0012639201,
18 64 56 s=2 w=2.603842E-4,
19 64 63 s=6 w=3.5384088E-4,
20 65 60 s=2 w=2.603842E-4,
21 65 64 s=5 w=2.9037517E-4,
22 65 3 s=4 w=0.00425276,
23 66 61 s=2 w=2.603842E-4,
24 66 65 s=15 w=0.0014894373,
25 67 66 s=14 w=6.960819E-4,
26 68 65 s=10 w=0.0012744458,
27 69 66 s=10 w=0.0012744458,
28 69 68 s=15 w=0.0014894373,
29 70 67 s=10 w=0.0012744458,
30 70 69 s=14 w=6.960819E-4,
31 71 70 s=18 w=2.8023808E-4,
32 72 67 s=18 w=2.8023808E-4,
33 72 71 s=10 w=0.0012744458,
34 73 71 s=31 w=9.609719E-5,
35 74 72 s=31 w=9.609719E-5,
36 74 73 s=10 w=0.0012744458,
37 75 67 s=31 w=9.609719E-5,
38 75 74 s=18 w=2.8023808E-4,
39 76 70 s=13 w=0.0014482051,
40 77 71 s=13 w=0.0014482051,
41 77 76 s=18 w=2.8023808E-4,
42 78 73 s=13 w=0.0014482051,
43 78 77 s=31 w=9.609719E-5,
44 79 78 s=30 w=1.8757152E-4,
45 80 73 s=30 w=1.8757152E-4,
46 80 79 s=13 w=0.0014482051,
47 81 74 s=30 w=1.8757152E-4,
48 81 80 s=10 w=0.0012744458,
49 82 75 s=30 w=1.8757152E-4,
50 82 81 s=18 w=2.8023808E-4,
51 83 79 s=29 w=2.223405E-4,
52 84 80 s=29 w=2.223405E-4,
53 84 83 s=13 w=0.0014482051,
54 85 81 s=29 w=2.223405E-4,
55 85 84 s=10 w=0.0012744458,
56 86 77 s=21 w=4.725252E-4,
57 87 78 s=21 w=4.725252E-4,
58 87 86 s=31 w=9.609719E-5,
59 88 79 s=21 w=4.725252E-4,
60 88 87 s=30 w=1.8757152E-4,
61 89 83 s=21 w=4.725252E-4,
62 89 88 s=29 w=2.223405E-4,
63 90 86 s=24 w=4.1795507E-4,
64 91 87 s=24 w=4.1795507E-4,
65 91 90 s=31 w=9.609719E-5,
66 92 88 s=24 w=4.1795507E-4,
67 92 91 s=30 w=1.8757152E-4,
68 93 89 s=24 w=4.1795507E-4,
69 93 92 s=29 w=2.223405E-4,
70 94 93 s=40 w=3.8053328E-4,
71 95 89 s=40 w=3.8053328E-4,
72 95 94 s=24 w=4.1795507E-4,
73 96 83 s=40 w=3.8053328E-4,
74 96 95 s=21 w=4.725252E-4,
75 97 84 s=40 w=3.8053328E-4,
76 97 96 s=13 w=0.0014482051,
77 98 85 s=40 w=3.8053328E-4,
78 98 97 s=10 w=0.0012744458,
79 99 94 s=49 w=9.5902215E-5,
80 100 95 s=49 w=9.5902215E-5,
81 100 99 s=24 w=4.1795507E-4,
82 101 96 s=49 w=9.5902215E-5,
83 101 100 s=21 w=4.725252E-4,
84 102 97 s=49 w=9.5902215E-5,
85 102 101 s=13 w=0.0014482051,
86 103 98 s=49 w=9.5902215E-5,
87 103 102 s=10 w=0.0012744458,
88 104 90 s=28 w=5.429043E-4,
89 105 91 s=28 w=5.429043E-4,
90 105 104 s=31 w=9.609719E-5,
91 106 92 s=28 w=5.429043E-4,
92 106 105 s=30 w=1.8757152E-4,
93 107 93 s=28 w=5.429043E-4,
94 107 106 s=29 w=2.223405E-4,
95 108 94 s=28 w=5.429043E-4,
96 108 107 s=40 w=3.8053328E-4,
97 109 99 s=28 w=5.429043E-4,
98 109 108 s=49 w=9.5902215E-5,
99 110 109 s=60 w=3.601177E-4,
100 111 99 s=60 w=3.601177E-4,
101 111 110 s=28 w=5.429043E-4,
102 112 100 s=60 w=3.601177E-4,
103 112 111 s=24 w=4.1795507E-4,
104 113 101 s=60 w=3.601177E-4,
105 113 112 s=21 w=4.725252E-4,
106 114 102 s=60 w=3.601177E-4,
107 114 113 s=13 w=0.0014482051,
108 115 103 s=60 w=3.601177E-4,
109 115 114 s=10 w=0.0012744458,
110 116 98 s=60 w=3.601177E-4,
111 116 115 s=49 w=9.5902215E-5,
112 117 85 s=60 w=3.601177E-4,
113 117 116 s=40 w=3.8053328E-4,
114 118 81 s=60 w=3.601177E-4,
115 118 117 s=29 w=2.223405E-4,
116 119 82 s=60 w=3.601177E-4,
117 119 118 s=18 w=2.8023808E-4,
118 120 110 s=59 w=1.3739358E-4,
119 121 111 s=59 w=1.3739358E-4,
120 121 120 s=28 w=5.429043E-4,
121 122 112 s=59 w=1.3739358E-4,
122 122 121 s=24 w=4.1795507E-4,
123 123 113 s=59 w=1.3739358E-4,
124 123 122 s=21 w=4.725252E-4,
125 124 114 s=59 w=1.3739358E-4,
126 124 123 s=13 w=0.0014482051,
127 125 115 s=59 w=1.3739358E-4,
128 125 124 s=10 w=0.0012744458,
129 126 108 s=46 w=0.0017101677,
130 127 109 s=46 w=0.0017101677,
131 127 126 s=49 w=9.5902215E-5,
132 128 110 s=46 w=0.0017101677,
133 128 127 s=60 w=3.601177E-4,
134 129 120 s=46 w=0.0017101677,
135 129 128 s=59 w=1.3739358E-4,
136 130 121 s=46 w=0.0017101677,
137 130 129 s=28 w=5.429043E-4,
138 131 123 s=100 w=0.0012194329,
139 132 124 s=100 w=0.0012194329,
140 132 131 s=13 w=0.0014482051,
141 133 125 s=100 w=0.0012194329,
142 133 132 s=10 w=0.0012744458,
143 134 115 s=100 w=0.0012194329,
144 134 133 s=59 w=1.3739358E-4,
145 135 116 s=100 w=0.0012194329,
146 135 134 s=49 w=9.5902215E-5,
147 136 117 s=100 w=0.0012194329,
148 136 135 s=40 w=3.8053328E-4,
149 137 118 s=100 w=0.0012194329,
150 137 136 s=29 w=2.223405E-4,
151 138 119 s=100 w=0.0012194329,
152 138 137 s=18 w=2.8023808E-4,
153 139 82 s=100 w=0.0012194329,
154 139 138 s=60 w=3.601177E-4,
155 140 75 s=100 w=0.0012194329,
156 140 139 s=30 w=1.8757152E-4,
157 141 67 s=100 w=0.0012194329,
158 141 140 s=31 w=9.609719E-5,
159 142 66 s=100 w=0.0012194329,
160 142 141 s=14 w=6.960819E-4,
161 143 61 s=100 w=0.0012194329,
162 143 142 s=2 w=2.603842E-4,
163 144 57 s=100 w=0.0012194329,
164 144 143 s=5 w=2.9037517E-4,
165 144 50 s=130 w=0.0025323292,
166 145 58 s=100 w=0.0012194329,
167 145 144 s=6 w=3.5384088E-4,
168 146 59 s=100 w=0.0012194329,
169 146 145 s=3 w=0.0012484133,
170 147 53 s=100 w=0.0012194329,
171 147 146 s=15 w=0.0014894373,
172 148 126 s=45 w=3.834388E-6,
173 149 127 s=45 w=3.834388E-6,
174 149 148 s=49 w=9.5902215E-5,
175 150 128 s=45 w=3.834388E-6,
176 150 149 s=60 w=3.601177E-4,
177 151 129 s=45 w=3.834388E-6,
178 151 150 s=59 w=1.3739358E-4,
179 152 148 s=44 w=2.750878E-4,
180 153 149 s=44 w=2.750878E-4,
181 153 152 s=49 w=9.5902215E-5,
182 154 150 s=44 w=2.750878E-4,
183 154 153 s=60 w=3.601177E-4,
184 155 151 s=44 w=2.750878E-4,
185 155 154 s=59 w=1.3739358E-4,
186 156 77 s=17 w=1.1864756E-4,
187 157 86 s=17 w=1.1864756E-4,
188 157 156 s=21 w=4.725252E-4,
189 158 90 s=17 w=1.1864756E-4,
190 158 157 s=24 w=4.1795507E-4,
191 159 104 s=17 w=1.1864756E-4,
192 159 158 s=28 w=5.429043E-4,
193 160 105 s=17 w=1.1864756E-4,
194 160 159 s=31 w=9.609719E-5,
195 161 106 s=17 w=1.1864756E-4,
196 161 160 s=30 w=1.8757152E-4,
197 162 107 s=17 w=1.1864756E-4,
198 162 161 s=29 w=2.223405E-4,
199 163 108 s=17 w=1.1864756E-4,
200 163 162 s=40 w=3.8053328E-4,
201 164 126 s=17 w=1.1864756E-4,
202 164 163 s=46 w=0.0017101677,
203 165 148 s=17 w=1.1864756E-4,
204 165 164 s=45 w=3.834388E-6,
205 166 152 s=17 w=1.1864756E-4,
206 166 165 s=44 w=2.750878E-4,
207 167 153 s=17 w=1.1864756E-4,
208 167 166 s=49 w=9.5902215E-5,
209 168 154 s=17 w=1.1864756E-4,
210 168 167 s=60 w=3.601177E-4,
211 169 155 s=17 w=1.1864756E-4,
212 169 168 s=59 w=1.3739358E-4,
213 170 169 s=66 w=6.2663903E-6,
214 171 155 s=66 w=6.2663903E-6,
215 171 170 s=17 w=1.1864756E-4,
216 172 151 s=66 w=6.2663903E-6,
217 172 171 s=44 w=2.750878E-4,
218 173 129 s=66 w=6.2663903E-6,
219 173 172 s=45 w=3.834388E-6,
220 174 130 s=66 w=6.2663903E-6,
221 174 173 s=28 w=5.429043E-4,
222 175 169 s=58 w=3.2077453E-4,
223 176 170 s=58 w=3.2077453E-4,
224 176 175 s=66 w=6.2663903E-6,
225 177 171 s=58 w=3.2077453E-4,
226 177 176 s=17 w=1.1864756E-4,
227 178 176 s=65 w=5.24354E-4,
228 179 177 s=65 w=5.24354E-4,
229 179 178 s=17 w=1.1864756E-4,
230 180 171 s=65 w=5.24354E-4,
231 180 179 s=58 w=3.2077453E-4,
232 181 172 s=65 w=5.24354E-4,
233 181 180 s=44 w=2.750878E-4,
234 182 159 s=27 w=5.7142536E-4,
235 183 160 s=27 w=5.7142536E-4,
236 183 182 s=31 w=9.609719E-5,
237 184 161 s=27 w=5.7142536E-4,
238 184 183 s=30 w=1.8757152E-4,
239 185 162 s=27 w=5.7142536E-4,
240 185 184 s=29 w=2.223405E-4,
241 186 163 s=27 w=5.7142536E-4,
242 186 185 s=40 w=3.8053328E-4,
243 187 164 s=27 w=5.7142536E-4,
244 187 186 s=46 w=0.0017101677,
245 188 165 s=27 w=5.7142536E-4,
246 188 187 s=45 w=3.834388E-6,
247 189 166 s=27 w=5.7142536E-4,
248 189 188 s=44 w=2.750878E-4,
249 190 167 s=27 w=5.7142536E-4,
250 190 189 s=49 w=9.5902215E-5,
251 191 190 s=51 w=3.308911E-4,
252 192 167 s=51 w=3.308911E-4,
253 192 191 s=27 w=5.7142536E-4,
254 192 17 s=52 w=0.012992925,
255 193 168 s=51 w=3.308911E-4,
256 193 192 s=60 w=3.601177E-4,
257 194 169 s=51 w=3.308911E-4,
258 194 193 s=59 w=1.3739358E-4,
259 195 175 s=51 w=3.308911E-4,
260 195 194 s=58 w=3.2077453E-4,
261 196 176 s=51 w=3.308911E-4,
262 196 195 s=66 w=6.2663903E-6,
263 197 178 s=51 w=3.308911E-4,
264 197 196 s=65 w=5.24354E-4,
265 198 179 s=51 w=3.308911E-4,
266 198 197 s=17 w=1.1864756E-4,
267 199 174 s=96 w=1.985818E-5,
268 199 35 s=97 w=1.2405089E-4,
269 200 130 s=96 w=1.985818E-5,
270 200 199 s=66 w=6.2663903E-6,
271 201 121 s=96 w=1.985818E-5,
272 201 200 s=46 w=0.0017101677,
273 202 122 s=96 w=1.985818E-5,
274 202 201 s=24 w=4.1795507E-4,
275 203 123 s=96 w=1.985818E-5,
276 203 202 s=21 w=4.725252E-4,
277 204 131 s=96 w=1.985818E-5,
278 204 203 s=100 w=0.0012194329,
279 205 132 s=96 w=1.985818E-5,
280 205 204 s=13 w=0.0014482051,
281 206 133 s=96 w=1.985818E-5,
282 206 205 s=10 w=0.0012744458,
283 207 134 s=96 w=1.985818E-5,
284 207 206 s=59 w=1.3739358E-4,
285 208 135 s=96 w=1.985818E-5,
286 208 207 s=49 w=9.5902215E-5,
287 209 136 s=96 w=1.985818E-5,
288 209 208 s=40 w=3.8053328E-4,
289 210 137 s=96 w=1.985818E-5,
290 210 209 s=29 w=2.223405E-4,
291 211 138 s=96 w=1.985818E-5,
292 211 210 s=18 w=2.8023808E-4,
293 212 198 s=69 w=1.2036716E-4,
294 213 179 s=69 w=1.2036716E-4,
295 213 212 s=51 w=3.308911E-4,
296 214 204 s=99 w=0.0010331593,
297 214 36 s=98 w=0.010870443,
298 215 205 s=99 w=0.0010331593,
299 215 214 s=13 w=0.0014482051,
300 216 206 s=99 w=0.0010331593,
301 216 215 s=10 w=0.0012744458,
302 217 207 s=99 w=0.0010331593,
303 217 216 s=59 w=1.3739358E-4,
304 218 208 s=99 w=0.0010331593,
305 218 217 s=49 w=9.5902215E-5,
306 219 209 s=99 w=0.0010331593,
307 219 218 s=40 w=3.8053328E-4,
308 220 210 s=99 w=0.0010331593,
309 220 219 s=29 w=2.223405E-4,
310 221 211 s=99 w=0.0010331593,
311 221 220 s=18 w=2.8023808E-4,
312 222 214 s=104 w=0.0027566124,
313 223 215 s=104 w=0.0027566124,
314 223 222 s=13 w=0.0014482051,
315 224 216 s=104 w=0.0027566124,
316 224 223 s=10 w=0.0012744458,
317 225 217 s=104 w=0.0027566124,
318 225 224 s=59 w=1.3739358E-4,
319 226 218 s=104 w=0.0027566124,
320 226 225 s=49 w=9.5902215E-5,
321 227 219 s=104 w=0.0027566124,
322 227 226 s=40 w=3.8053328E-4,
323 228 220 s=104 w=0.0027566124,
324 228 227 s=29 w=2.223405E-4,
325 229 221 s=104 w=0.0027566124,
326 229 228 s=18 w=2.8023808E-4,
327 230 211 s=104 w=0.0027566124,
328 230 229 s=99 w=0.0010331593,
329 231 138 s=104 w=0.0027566124,
330 231 230 s=96 w=1.985818E-5,
331 232 139 s=104 w=0.0027566124,
332 232 231 s=60 w=3.601177E-4,
333 232 41 s=113 w=0.004915722,
334 233 140 s=119 w=0.0024825537,
335 234 141 s=119 w=0.0024825537,
336 234 233 s=31 w=9.609719E-5,
337 235 142 s=119 w=0.0024825537,
338 235 234 s=14 w=6.960819E-4,
339 236 143 s=119 w=0.0024825537,
340 236 235 s=2 w=2.603842E-4,
341 237 144 s=119 w=0.0024825537,
342 237 236 s=5 w=2.9037517E-4,
343 237 49 s=129 w=0.0050496985,
344 238 195 s=57 w=7.3762855E-4,
345 239 196 s=57 w=7.3762855E-4,
346 239 238 s=66 w=6.2663903E-6,
347 240 197 s=57 w=7.3762855E-4,
348 240 239 s=65 w=5.24354E-4,
349 241 198 s=57 w=7.3762855E-4,
350 241 240 s=17 w=1.1864756E-4,
351 242 212 s=57 w=7.3762855E-4,
352 242 241 s=69 w=1.2036716E-4,
353 243 238 s=62 w=6.257526E-4,
354 244 239 s=62 w=6.257526E-4,
355 244 243 s=66 w=6.2663903E-6,
356 245 240 s=62 w=6.257526E-4,
357 245 244 s=65 w=5.24354E-4,
358 246 241 s=62 w=6.257526E-4,
359 246 245 s=17 w=1.1864756E-4,
360 247 242 s=62 w=6.257526E-4,
361 247 246 s=69 w=1.2036716E-4,
362 248 212 s=62 w=6.257526E-4,
363 248 247 s=57 w=7.3762855E-4,
364 249 213 s=62 w=6.257526E-4,
365 249 248 s=51 w=3.308911E-4,
366 250 247 s=73 w=4.9205664E-5,
367 251 248 s=73 w=4.9205664E-5,
368 251 250 s=57 w=7.3762855E-4,
369 252 249 s=73 w=4.9205664E-5,
370 252 251 s=51 w=3.308911E-4,
371 253 213 s=73 w=4.9205664E-5,
372 253 252 s=62 w=6.257526E-4,
373 254 233 s=118 w=5.8626954E-4,
374 255 234 s=118 w=5.8626954E-4,
375 255 254 s=31 w=9.609719E-5,
376 256 235 s=118 w=5.8626954E-4,
377 256 255 s=14 w=6.960819E-4,
378 257 236 s=118 w=5.8626954E-4,
379 257 256 s=2 w=2.603842E-4,
380 258 158 s=23 w=2.8789864E-4,
381 259 159 s=23 w=2.8789864E-4,
382 259 258 s=28 w=5.429043E-4,
383 260 182 s=23 w=2.8789864E-4,
384 260 259 s=27 w=5.7142536E-4,
385 261 183 s=23 w=2.8789864E-4,
386 261 260 s=31 w=9.609719E-5,
387 262 184 s=23 w=2.8789864E-4,
388 262 261 s=30 w=1.8757152E-4,
389 263 185 s=23 w=2.8789864E-4,
390 263 262 s=29 w=2.223405E-4,
391 264 179 s=88 w=9.818629E-4,
392 265 180 s=88 w=9.818629E-4,
393 265 264 s=58 w=3.2077453E-4,
394 266 181 s=88 w=9.818629E-4,
395 266 265 s=44 w=2.750878E-4,
396 267 172 s=88 w=9.818629E-4,
397 267 266 s=65 w=5.24354E-4,
398 268 173 s=88 w=9.818629E-4,
399 268 267 s=45 w=3.834388E-6,
400 269 174 s=88 w=9.818629E-4,
401 269 268 s=28 w=5.429043E-4,
402 270 222 s=103 w=7.446679E-4,
403 271 223 s=103 w=7.446679E-4,
404 271 270 s=13 w=0.0014482051,
405 272 224 s=103 w=7.446679E-4,
406 272 271 s=10 w=0.0012744458,
407 273 270 s=106 w=7.8226574E-4,
408 274 271 s=106 w=7.8226574E-4,
409 274 273 s=13 w=0.0014482051,
410 275 272 s=106 w=7.8226574E-4,
411 275 274 s=10 w=0.0012744458,
412 276 224 s=106 w=7.8226574E-4,
413 276 275 s=103 w=7.446679E-4,
414 277 225 s=106 w=7.8226574E-4,
415 277 276 s=59 w=1.3739358E-4,
416 278 226 s=106 w=7.8226574E-4,
417 278 277 s=49 w=9.5902215E-5,
418 279 227 s=106 w=7.8226574E-4,
419 279 278 s=40 w=3.8053328E-4,
420 280 228 s=106 w=7.8226574E-4,
421 280 279 s=29 w=2.223405E-4,
422 281 229 s=106 w=7.8226574E-4,
423 281 280 s=18 w=2.8023808E-4,
424 282 139 s=115 w=1.0913137E-4,
425 282 42 s=114 w=0.007325517,
426 283 140 s=115 w=1.0913137E-4,
427 283 282 s=30 w=1.8757152E-4,
428 284 233 s=115 w=1.0913137E-4,
429 284 283 s=119 w=0.0024825537,
430 285 254 s=115 w=1.0913137E-4,
431 285 284 s=118 w=5.8626954E-4,
432 286 255 s=115 w=1.0913137E-4,
433 286 285 s=31 w=9.609719E-5,
434 287 256 s=115 w=1.0913137E-4,
435 287 286 s=14 w=6.960819E-4,
436 288 257 s=115 w=1.0913137E-4,
437 288 287 s=2 w=2.603842E-4,
438 289 263 s=34 w=2.2070567E-4,
439 290 185 s=34 w=2.2070567E-4,
440 290 289 s=23 w=2.8789864E-4,
441 291 186 s=34 w=2.2070567E-4,
442 291 290 s=40 w=3.8053328E-4,
443 292 289 s=36 w=4.9662623E-5,
444 293 290 s=36 w=4.9662623E-5,
445 293 292 s=23 w=2.8789864E-4,
446 293 12 s=37 w=0.0070199156,
447 294 291 s=36 w=4.9662623E-5,
448 294 293 s=40 w=3.8053328E-4,
449 295 186 s=36 w=4.9662623E-5,
450 295 294 s=34 w=2.2070567E-4,
451 296 187 s=36 w=4.9662623E-5,
452 296 295 s=46 w=0.0017101677,
453 297 188 s=36 w=4.9662623E-5,
454 297 296 s=45 w=3.834388E-6,
455 298 189 s=36 w=4.9662623E-5,
456 298 297 s=44 w=2.750878E-4,
457 299 192 s=55 w=1.585738E-4,
458 300 193 s=55 w=1.585738E-4,
459 300 299 s=60 w=3.601177E-4,
460 301 194 s=55 w=1.585738E-4,
461 301 300 s=59 w=1.3739358E-4,
462 302 195 s=55 w=1.585738E-4,
463 302 301 s=58 w=3.2077453E-4,
464 303 238 s=55 w=1.585738E-4,
465 303 302 s=57 w=7.3762855E-4,
466 304 243 s=55 w=1.585738E-4,
467 304 303 s=62 w=6.257526E-4,
468 304 20 s=61 w=0.0049669715,
469 305 244 s=55 w=1.585738E-4,
470 305 304 s=66 w=6.2663903E-6,
471 306 245 s=55 w=1.585738E-4,
472 306 305 s=65 w=5.24354E-4,
473 307 306 s=64 w=4.0013823E-4,
474 307 21 s=63 w=0.005504107,
475 308 245 s=64 w=4.0013823E-4,
476 308 307 s=55 w=1.585738E-4,
477 309 246 s=64 w=4.0013823E-4,
478 309 308 s=17 w=1.1864756E-4,
479 310 247 s=64 w=4.0013823E-4,
480 310 309 s=69 w=1.2036716E-4,
481 311 250 s=64 w=4.0013823E-4,
482 311 310 s=73 w=4.9205664E-5,
483 312 264 s=87 w=1.17072916E-4,
484 313 265 s=87 w=1.17072916E-4,
485 313 312 s=58 w=3.2077453E-4,
486 314 266 s=87 w=1.17072916E-4,
487 314 313 s=44 w=2.750878E-4,
488 315 273 s=110 w=0.002263574,
489 316 274 s=110 w=0.002263574,
490 316 315 s=13 w=0.0014482051,
491 317 275 s=110 w=0.002263574,
492 317 316 s=10 w=0.0012744458,
493 318 276 s=110 w=0.002263574,
494 318 317 s=103 w=7.446679E-4,
495 319 277 s=110 w=0.002263574,
496 319 318 s=59 w=1.3739358E-4,
497 320 278 s=110 w=0.002263574,
498 320 319 s=49 w=9.5902215E-5,
499 321 279 s=110 w=0.002263574,
500 321 320 s=40 w=3.8053328E-4,
501 322 280 s=110 w=0.002263574,
502 322 321 s=29 w=2.223405E-4,
503 323 281 s=110 w=0.002263574,
504 323 322 s=18 w=2.8023808E-4,
505 323 40 s=112 w=0.015867848,
506 324 260 s=26 w=6.1770197E-4,
507 324 9 s=25 w=0.028148124,
508 325 261 s=26 w=6.1770197E-4,
509 325 324 s=31 w=9.609719E-5,
510 326 262 s=26 w=6.1770197E-4,
511 326 325 s=30 w=1.8757152E-4,
512 327 263 s=26 w=6.1770197E-4,
513 327 326 s=29 w=2.223405E-4,
514 328 289 s=26 w=6.1770197E-4,
515 328 327 s=34 w=2.2070567E-4,
516 329 294 s=39 w=4.2831563E-4,
517 329 13 s=38 w=0.008288757,
518 330 295 s=39 w=4.2831563E-4,
519 330 329 s=34 w=2.2070567E-4,
520 331 296 s=39 w=4.2831563E-4,
521 331 330 s=46 w=0.0017101677,
522 332 297 s=39 w=4.2831563E-4,
523 332 331 s=45 w=3.834388E-6,
524 333 298 s=39 w=4.2831563E-4,
525 333 332 s=44 w=2.750878E-4,
526 334 189 s=39 w=4.2831563E-4,
527 334 333 s=36 w=4.9662623E-5,
528 335 190 s=39 w=4.2831563E-4,
529 335 334 s=49 w=9.5902215E-5,
530 336 333 s=43 w=5.210404E-4,
531 337 334 s=43 w=5.210404E-4,
532 337 336 s=36 w=4.9662623E-5,
533 338 335 s=43 w=5.210404E-4,
534 338 337 s=49 w=9.5902215E-5,
535 339 190 s=43 w=5.210404E-4,
536 339 338 s=39 w=4.2831563E-4,
537 340 191 s=43 w=5.210404E-4,
538 340 339 s=51 w=3.308911E-4,
539 341 311 s=72 w=4.2368687E-4,
540 342 250 s=72 w=4.2368687E-4,
541 342 341 s=64 w=4.0013823E-4,
542 343 251 s=72 w=4.2368687E-4,
543 343 342 s=57 w=7.3762855E-4,
544 344 252 s=72 w=4.2368687E-4,
545 344 343 s=51 w=3.308911E-4,
546 345 341 s=76 w=7.1707414E-5,
547 346 342 s=76 w=7.1707414E-5,
548 346 345 s=64 w=4.0013823E-4,
549 347 343 s=76 w=7.1707414E-5,
550 347 346 s=57 w=7.3762855E-4,
551 348 344 s=76 w=7.1707414E-5,
552 348 347 s=51 w=3.308911E-4,
553 349 252 s=76 w=7.1707414E-5,
554 349 348 s=72 w=4.2368687E-4,
555 350 253 s=76 w=7.1707414E-5,
556 350 349 s=62 w=6.257526E-4,
557 351 350 s=80 w=0.003462172,
558 352 253 s=80 w=0.003462172,
559 352 351 s=76 w=7.1707414E-5,
560 353 352 s=84 w=3.2260403E-4,
561 354 253 s=84 w=3.2260403E-4,
562 354 353 s=80 w=0.003462172,
563 355 213 s=84 w=3.2260403E-4,
564 355 354 s=73 w=4.9205664E-5,
565 356 179 s=84 w=3.2260403E-4,
566 356 355 s=69 w=1.2036716E-4,
567 357 264 s=84 w=3.2260403E-4,
568 357 356 s=88 w=9.818629E-4,
569 358 312 s=84 w=3.2260403E-4,
570 358 357 s=87 w=1.17072916E-4,
571 359 358 s=86 w=3.610295E-4,
572 359 29 s=85 w=0.0053714924,
573 359 30 s=89 w=0.0035539453,
574 360 312 s=86 w=3.610295E-4,
575 360 359 s=84 w=3.2260403E-4,
576 361 360 s=91 w=8.3166244E-4,
577 361 31 s=90 w=0.005902881,
578 362 312 s=91 w=8.3166244E-4,
579 362 361 s=86 w=3.610295E-4,
580 363 313 s=91 w=8.3166244E-4,
581 363 362 s=58 w=3.2077453E-4,
582 364 314 s=91 w=8.3166244E-4,
583 364 363 s=44 w=2.750878E-4,
584 365 266 s=91 w=8.3166244E-4,
585 365 364 s=87 w=1.17072916E-4,
586 366 267 s=91 w=8.3166244E-4,
587 366 365 s=65 w=5.24354E-4,
588 367 268 s=91 w=8.3166244E-4,
589 367 366 s=45 w=3.834388E-6,
590 368 269 s=91 w=8.3166244E-4,
591 368 367 s=28 w=5.429043E-4,
592 369 364 s=93 w=0.0010614638,
593 369 32 s=92 w=0.004787753,
594 370 365 s=93 w=0.0010614638,
595 370 369 s=87 w=1.17072916E-4,
596 371 366 s=93 w=0.0010614638,
597 371 370 s=65 w=5.24354E-4,
598 372 367 s=93 w=0.0010614638,
599 372 371 s=45 w=3.834388E-6,
600 373 368 s=93 w=0.0010614638,
601 373 372 s=28 w=5.429043E-4,
602 373 33 s=94 w=0.019454263,
603 374 269 s=93 w=0.0010614638,
604 374 373 s=91 w=8.3166244E-4,
605 375 174 s=93 w=0.0010614638,
606 375 374 s=88 w=9.818629E-4,
607 376 199 s=93 w=0.0010614638,
608 376 375 s=96 w=1.985818E-5,
609 376 34 s=95 w=0.011614579,
610 377 270 s=102 w=0.0012329593,
611 377 37 s=101 w=0.0026217795,
612 378 273 s=102 w=0.0012329593,
613 378 377 s=106 w=7.8226574E-4,
614 379 315 s=102 w=0.0012329593,
615 379 378 s=110 w=0.002263574,
616 380 379 s=109 w=0.0014766103,
617 381 315 s=109 w=0.0014766103,
618 381 380 s=102 w=0.0012329593,
619 382 316 s=109 w=0.0014766103,
620 382 381 s=13 w=0.0014482051,
621 383 317 s=109 w=0.0014766103,
622 383 382 s=10 w=0.0012744458,
623 383 39 s=111 w=0.0041385195,
624 384 288 s=123 w=8.105399E-4,
625 385 257 s=123 w=8.105399E-4,
626 385 384 s=115 w=1.0913137E-4,
627 386 145 s=132 w=7.2298327E-4,
628 386 51 s=131 w=9.350388E-4,
629 387 146 s=132 w=7.2298327E-4,
630 387 386 s=3 w=0.0012484133,
631 388 147 s=132 w=7.2298327E-4,
632 388 387 s=15 w=0.0014894373,
633 389 387 s=133 w=8.5656124E-4,
634 390 388 s=133 w=8.5656124E-4,
635 390 389 s=15 w=0.0014894373,
636 390 52 s=134 w=0.015149096,
637 391 147 s=133 w=8.5656124E-4,
638 391 390 s=132 w=7.2298327E-4,
639 392 53 s=133 w=8.5656124E-4,
640 392 391 s=100 w=0.0012194329,
641 393 68 s=9 w=0.0015994594,
642 393 4 s=8 w=0.012976578,
643 394 69 s=9 w=0.0015994594,
644 394 393 s=15 w=0.0014894373,
645 395 70 s=9 w=0.0015994594,
646 395 394 s=14 w=6.960819E-4,
647 396 76 s=9 w=0.0015994594,
648 396 395 s=13 w=0.0014482051,
649 397 396 s=12 w=0.0022433917,
650 397 5 s=11 w=0.0033858463,
651 398 76 s=12 w=0.0022433917,
652 398 397 s=9 w=0.0015994594,
653 399 77 s=12 w=0.0022433917,
654 399 398 s=18 w=2.8023808E-4,
655 400 156 s=12 w=0.0022433917,
656 400 399 s=17 w=1.1864756E-4,
657 400 6 s=16 w=0.011770033,
658 401 157 s=20 w=0.0034541604,
659 401 7 s=19 w=0.0026748914,
660 402 158 s=20 w=0.0034541604,
661 402 401 s=24 w=4.1795507E-4,
662 403 258 s=20 w=0.0034541604,
663 403 402 s=23 w=2.8789864E-4,
664 403 8 s=22 w=0.0032982093,
665 404 328 s=33 w=0.0022108285,
666 404 10 s=32 w=0.0055816206,
667 405 289 s=33 w=0.0022108285,
668 405 404 s=26 w=6.1770197E-4,
669 406 292 s=33 w=0.0022108285,
670 406 405 s=36 w=4.9662623E-5,
671 406 11 s=35 w=0.003106401,
672 407 336 s=42 w=9.0643886E-4,
673 407 14 s=41 w=0.0034023596,
674 408 337 s=42 w=9.0643886E-4,
675 408 407 s=36 w=4.9662623E-5,
676 409 338 s=42 w=9.0643886E-4,
677 409 408 s=49 w=9.5902215E-5,
678 410 409 s=48 w=1.4186217E-5,
679 410 15 s=47 w=8.946901E-4,
680 411 338 s=48 w=1.4186217E-5,
681 411 410 s=42 w=9.0643886E-4,
682 412 339 s=48 w=1.4186217E-5,
683 412 411 s=39 w=4.2831563E-4,
684 413 340 s=48 w=1.4186217E-5,
685 413 412 s=51 w=3.308911E-4,
686 413 16 s=50 w=0.006530165,
687 414 299 s=54 w=0.0027696143,
688 414 18 s=53 w=0.006107245,
689 415 300 s=54 w=0.0027696143,
690 415 414 s=60 w=3.601177E-4,
691 416 301 s=54 w=0.0027696143,
692 416 415 s=59 w=1.3739358E-4,
693 417 302 s=54 w=0.0027696143,
694 417 416 s=58 w=3.2077453E-4,
695 418 303 s=54 w=0.0027696143,
696 418 417 s=57 w=7.3762855E-4,
697 418 19 s=56 w=0.005192669,
698 419 310 s=68 w=0.0010264408,
699 419 22 s=67 w=0.006400267,
700 420 311 s=68 w=0.0010264408,
701 420 419 s=73 w=4.9205664E-5,
702 421 341 s=68 w=0.0010264408,
703 421 420 s=72 w=4.2368687E-4,
704 422 421 s=71 w=0.0011403499,
705 422 23 s=70 w=0.0063268854,
706 423 341 s=71 w=0.0011403499,
707 423 422 s=68 w=0.0010264408,
708 424 345 s=71 w=0.0011403499,
709 424 423 s=76 w=7.1707414E-5,
710 425 424 s=75 w=8.007218E-4,
711 425 24 s=74 w=0.0115751615,
712 426 345 s=75 w=8.007218E-4,
713 426 425 s=71 w=0.0011403499,
714 427 346 s=75 w=8.007218E-4,
715 427 426 s=64 w=4.0013823E-4,
716 428 347 s=75 w=8.007218E-4,
717 428 427 s=57 w=7.3762855E-4,
718 429 348 s=75 w=8.007218E-4,
719 429 428 s=51 w=3.308911E-4,
720 430 429 s=78 w=5.702342E-4,
721 430 25 s=77 w=0.011644575,
722 431 348 s=78 w=5.702342E-4,
723 431 430 s=75 w=8.007218E-4,
724 432 349 s=78 w=5.702342E-4,
725 432 431 s=72 w=4.2368687E-4,
726 433 350 s=78 w=5.702342E-4,
727 433 432 s=62 w=6.257526E-4,
728 434 351 s=78 w=5.702342E-4,
729 434 433 s=80 w=0.003462172,
730 434 26 s=79 w=0.00828909,
731 435 352 s=82 w=4.154178E-6,
732 435 27 s=81 w=0.009314645,
733 436 353 s=82 w=4.154178E-6,
734 436 435 s=84 w=3.2260403E-4,
735 436 28 s=83 w=0.0050082793,
736 437 378 s=105 w=0.0033249839,
737 438 379 s=105 w=0.0033249839,
738 438 437 s=110 w=0.002263574,
739 439 380 s=105 w=0.0033249839,
740 439 438 s=109 w=0.0014766103,
741 440 439 s=108 w=0.005234685,
742 440 38 s=107 w=0.0066723786,
743 441 380 s=108 w=0.005234685,
744 441 440 s=105 w=0.0033249839,
745 442 381 s=108 w=0.005234685,
746 442 441 s=102 w=0.0012329593,
747 443 382 s=108 w=0.005234685,
748 443 442 s=13 w=0.0014482051,
749 444 285 s=117 w=0.0010376193,
750 444 43 s=116 w=0.0057834447,
751 445 286 s=117 w=0.0010376193,
752 445 444 s=31 w=9.609719E-5,
753 446 287 s=117 w=0.0010376193,
754 446 445 s=14 w=6.960819E-4,
755 447 446 s=121 w=1.7043791E-4,
756 447 44 s=120 w=8.3550357E-4,
757 448 287 s=121 w=1.7043791E-4,
758 448 447 s=117 w=0.0010376193,
759 449 288 s=121 w=1.7043791E-4,
760 449 448 s=2 w=2.603842E-4,
761 450 384 s=121 w=1.7043791E-4,
762 450 449 s=123 w=8.105399E-4,
763 450 45 s=122 w=0.012692855,
764 451 384 s=125 w=0.005534634,
765 451 46 s=124 w=0.006226095,
766 452 385 s=125 w=0.005534634,
767 452 451 s=115 w=1.0913137E-4,
768 453 452 s=127 w=4.6894416E-5,
769 453 47 s=126 w=0.0024859167,
770 454 385 s=127 w=4.6894416E-5,
771 454 453 s=125 w=0.005534634,
772 455 257 s=127 w=4.6894416E-5,
773 455 454 s=123 w=8.105399E-4,
774 455 48 s=128 w=0.010133536,
;
END; [Network]

BEGIN st_Assumptions;
uptodate;
extaxa= 'Helicanthes' 'Tolypanthus' 'Spragueanella' 'Oncella' 'Ixocactus';
disttransform=NeighborNet;
splitstransform=EqualAngle;
SplitsPostProcess filter=dimension value=4;
 exclude  no missing;
autolayoutnodelabels;
END; [st_Assumptions]
