# Supplementary material for: Evolution of pollen morphology in Loranthaceae
Source: Grana. 2017 Feb 20;57(1-2):16–116. doi: 10.1080/00173134.2016.1261939 (PMC5771552; doi:10.1080/00173134.2016.1261939)
Supplement: Grimsson et al. Online supplementary material [file SGRA_A_1261939_SM9964.zip › Nets/nr.red.unc.dist]

#nexus
[!
Distance measure = uncorrected ("p")
  4318 characters are excluded
Processed by SplitsTree4]

BEGIN Taxa;
DIMENSIONS ntax=28;
TAXLABELS
[1] 'Decaisnina'
[2] 'Macrosolen'
[3] 'Peraxilla'
[4] 'Atkinsonia'
[5] 'Gaiadendron'
[6] 'Amyema'
[7] 'Benthamina'
[8] 'Dendrophthoe'
[9] 'Helixanthera'
[10] 'Moquiniella'
[11] 'Ileostylus'
[12] 'Muellerina'
[13] 'Cecarria'
[14] 'Loranthus'
[15] 'Scurrula'
[16] 'Taxillus'
[17] 'Agelanthus'
[18] 'Bakerella'
[19] 'Englerina'
[20] 'Tapinanthus'
[21] 'Nuytsia'
[22] 'Ligaria'
[23] 'Tristerix'
[24] 'Desmaria'
[25] 'Notanthera'
[26] 'Struthanthus'
[27] 'Tripodanthus'
[28] 'Tupeia'
;
END; [Taxa]

BEGIN Distances;
DIMENSIONS ntax=28;
FORMAT labels=left diagonal triangle=both;
MATRIX
[1] 'Decaisnina'     0.0 0.01586462 0.01507675 0.01571547 0.0183953 0.01583893 0.02315677 0.01948745 0.01537632 0.02193995 0.01893831 0.02101189 0.02411022 0.02033173 0.01761629 0.01961318 0.02572262 0.01853871 0.02776295 0.02351684 0.01607348 0.02566096 0.02020202 0.01537855 0.02101859 0.01937567 0.02339181 0.0162037
[2] 'Macrosolen'     0.01586462 0.0 0.01802294 0.01803279 0.02062257 0.02204515 0.03075292 0.02874634 0.02154012 0.03104638 0.02507122 0.02698981 0.03223046 0.02749868 0.02386177 0.02735318 0.0314482 0.02580119 0.03194888 0.02878465 0.02012913 0.03406891 0.0253012 0.0195848 0.02732021 0.02281267 0.02600473 0.02032988
[3] 'Peraxilla'      0.01507675 0.01802294 0.0 0.00697579 0.01243482 0.01570681 0.02342048 0.02567605 0.01818182 0.02647175 0.01798879 0.0199005 0.02674897 0.02031293 0.02053844 0.02358226 0.02964373 0.02333882 0.02640174 0.02562006 0.0170432 0.02147117 0.01610954 0.00913061 0.02136235 0.01202514 0.01520913 0.01146245
[4] 'Atkinsonia'     0.01571547 0.01803279 0.00697579 0.0 0.0116521 0.00954357 0.0192544 0.02055921 0.01208333 0.02336066 0.01433839 0.01382488 0.02335109 0.01411374 0.01407285 0.01843507 0.02545156 0.02090164 0.02503077 0.02379975 0.0151826 0.0210396 0.01413134 0.0057377 0.02124115 0.00701031 0.00860303 0.00779008
[5] 'Gaiadendron'    0.0183953 0.02062257 0.01243482 0.0116521 0.0 0.01372011 0.02203324 0.02101985 0.01416208 0.02631579 0.01558239 0.01795186 0.02705837 0.01566784 0.01744647 0.02205029 0.02592879 0.02217822 0.02758353 0.02415271 0.01512801 0.02538071 0.01661264 0.01309004 0.02227622 0.00980777 0.01319876 0.01160542
[6] 'Amyema'         0.01583893 0.02204515 0.01570681 0.00954357 0.01372011 0.0 0.00725806 0.00967742 0.00407056 0.01272167 0.00929962 0.01000278 0.01770682 0.01278296 0.00635184 0.00709413 0.01573333 0.01176793 0.01851355 0.01370599 0.01351351 0.02020987 0.01414141 0.01028888 0.01736672 0.01513105 0.01693122 0.01005414
[7] 'Benthamina'     0.02315677 0.03075292 0.02342048 0.0192544 0.02203324 0.00725806 0.0 0.01755786 0.0113847 0.02243346 0.01828049 0.01699561 0.02575588 0.01869159 0.01389267 0.01661673 0.02433918 0.01792504 0.02816153 0.02424081 0.02314991 0.02988506 0.01955307 0.01992966 0.02573099 0.02189974 0.02470434 0.01888931
[8] 'Dendrophthoe'   0.01948745 0.02874634 0.02567605 0.02055921 0.02101985 0.00967742 0.01755786 0.0 0.00754514 0.01494253 0.01841197 0.01957541 0.02613441 0.0200642 0.00932785 0.01230853 0.02017521 0.01471791 0.02423435 0.01866169 0.02105666 0.02937766 0.02250804 0.02006294 0.02532154 0.02575107 0.02765957 0.0184261
[9] 'Helixanthera'   0.01537632 0.02154012 0.01818182 0.01208333 0.01416208 0.00407056 0.0113847 0.00754514 0.0 0.0058117 0.00875401 0.01024363 0.01715266 0.01323251 0.00331126 0.00442968 0.01191422 0.00877674 0.01613337 0.01052348 0.01438569 0.02303788 0.01580227 0.0127085 0.01977848 0.01683142 0.01888298 0.0130719
[10] 'Moquiniella'    0.02193995 0.03104638 0.02647175 0.02336066 0.02631579 0.01272167 0.02243346 0.01494253 0.0058117 0.0 0.02108087 0.02004812 0.03119057 0.02 0.01287554 0.015625 0.01749049 0.01635514 0.02326468 0.01991574 0.02747043 0.03375527 0.0255489 0.02384675 0.02909526 0.02349769 0.02553354 0.02362805
[11] 'Ileostylus'     0.01893831 0.02507122 0.01798879 0.01433839 0.01558239 0.00929962 0.01828049 0.01841197 0.00875401 0.02108087 0.0 0.00687183 0.02196862 0.0127278 0.01117976 0.01423285 0.02352266 0.01764706 0.02473397 0.01899281 0.0212282 0.02628527 0.02090872 0.01490196 0.02493966 0.01651217 0.01781097 0.01382488
[12] 'Muellerina'     0.02101189 0.02698981 0.0199005 0.01382488 0.01795186 0.01000278 0.01699561 0.01957541 0.01024363 0.02004812 0.00687183 0.0 0.02403561 0.01437656 0.01342657 0.01557632 0.02516411 0.01991701 0.02604167 0.02199615 0.01934704 0.02941176 0.01733172 0.01534114 0.02579605 0.01787187 0.01830601 0.01321057
[13] 'Cecarria'       0.02411022 0.03223046 0.02674897 0.02335109 0.02705837 0.01770682 0.02575588 0.02613441 0.01715266 0.03119057 0.02196862 0.02403561 0.0 0.01701759 0.02043796 0.02242407 0.03217612 0.02569343 0.03097218 0.02790564 0.02569917 0.03409962 0.02874251 0.02461899 0.02768031 0.02332859 0.02692744 0.02531167
[14] 'Loranthus'      0.02033173 0.02749868 0.02031293 0.01411374 0.01566784 0.01278296 0.01869159 0.0200642 0.01323251 0.02 0.0127278 0.01437656 0.01701759 0.0 0.01539731 0.01656708 0.02466189 0.02098664 0.02403204 0.02196625 0.01540239 0.02288596 0.01616815 0.01465347 0.02178298 0.01963949 0.02185936 0.01233141
[15] 'Scurrula'       0.01761629 0.02386177 0.02053844 0.01407285 0.01744647 0.00635184 0.01389267 0.00932785 0.00331126 0.01287554 0.01117976 0.01342657 0.02043796 0.01539731 0.0 0.00450958 0.01691217 0.01043956 0.01856402 0.0114974 0.01881615 0.0254902 0.01774194 0.01461295 0.02210611 0.02031851 0.02097521 0.01365055
[16] 'Taxillus'       0.01961318 0.02735318 0.02358226 0.01843507 0.02205029 0.00709413 0.01661673 0.01230853 0.00442968 0.015625 0.01423285 0.01557632 0.02242407 0.01656708 0.00450958 0.0 0.01874491 0.01340033 0.0210728 0.01425439 0.02040816 0.02925327 0.02075848 0.01875733 0.02755591 0.02151131 0.02265983 0.01792525
[17] 'Agelanthus'     0.02572262 0.0314482 0.02964373 0.02545156 0.02592879 0.01573333 0.02433918 0.02017521 0.01191422 0.01749049 0.02352266 0.02516411 0.03217612 0.02466189 0.01691217 0.01874491 0.0 0.01511879 0.02298547 0.01855779 0.02633588 0.03635668 0.029988 0.02701644 0.02822423 0.02793885 0.03050848 0.02573808
[18] 'Bakerella'      0.01853871 0.02580119 0.02333882 0.02090164 0.02217822 0.01176793 0.01792504 0.01471791 0.00877674 0.01635514 0.01764706 0.01991701 0.02569343 0.02098664 0.01043956 0.01340033 0.01511879 0.0 0.02276423 0.01603697 0.02387476 0.03330721 0.0236 0.02077617 0.02314445 0.02206483 0.02535743 0.02064667
[19] 'Englerina'      0.02776295 0.03194888 0.02640174 0.02503077 0.02758353 0.01851355 0.02816153 0.02423435 0.01613337 0.02326468 0.02473397 0.02604167 0.03097218 0.02403204 0.01856402 0.0210728 0.02298547 0.02276423 0.0 0.01485017 0.02946804 0.03446955 0.03077538 0.02661448 0.03430395 0.02720726 0.03013481 0.02638623
[20] 'Tapinanthus'    0.02351684 0.02878465 0.02562006 0.02379975 0.02415271 0.01370599 0.02424081 0.01866169 0.01052348 0.01991574 0.01899281 0.02199615 0.02790564 0.02196625 0.0114974 0.01425439 0.01855779 0.01603697 0.01485017 0.0 0.02645705 0.03234501 0.02884615 0.02430419 0.02927025 0.02487961 0.02785146 0.02344351
[21] 'Nuytsia'        0.01607348 0.02012913 0.0170432 0.0151826 0.01512801 0.01351351 0.02314991 0.02105666 0.01438569 0.02747043 0.0212282 0.01934704 0.02569917 0.01540239 0.01881615 0.02040816 0.02633588 0.02387476 0.02946804 0.02645705 0.0 0.02963818 0.0180072 0.01487862 0.02442932 0.01391036 0.01759755 0.01529637
[22] 'Ligaria'        0.02566096 0.03406891 0.02147117 0.0210396 0.02538071 0.02020987 0.02988506 0.02937766 0.02303788 0.03375527 0.02628527 0.02941176 0.03409962 0.02288596 0.0254902 0.02925327 0.03635668 0.03330721 0.03446955 0.03234501 0.02963818 0.0 0.02813505 0.02281668 0.0316 0.02162997 0.02637615 0.02494244
[23] 'Tristerix'      0.02020202 0.0253012 0.01610954 0.01413134 0.01661264 0.01414141 0.01955307 0.02250804 0.01580227 0.0255489 0.02090872 0.01733172 0.02874251 0.01616815 0.01774194 0.02075848 0.029988 0.0236 0.03077538 0.02884615 0.0180072 0.02813505 0.0 0.01402806 0.02407705 0.01205788 0.01477046 0.01238514
[24] 'Desmaria'       0.01537855 0.0195848 0.00913061 0.0057377 0.01309004 0.01028888 0.01992966 0.02006294 0.0127085 0.02384675 0.01490196 0.01534114 0.02461899 0.01465347 0.01461295 0.01875733 0.02701644 0.02077617 0.02661448 0.02430419 0.01487862 0.02281668 0.01402806 0.0 0.02085004 0.00708104 0.00859711 0.0070395
[25] 'Notanthera'     0.02101859 0.02732021 0.02136235 0.02124115 0.02227622 0.01736672 0.02573099 0.02532154 0.01977848 0.02909526 0.02493966 0.02579605 0.02768031 0.02178298 0.02210611 0.02755591 0.02822423 0.02314445 0.03430395 0.02927025 0.02442932 0.0316 0.02407705 0.02085004 0.0 0.0188457 0.02316451 0.02176494
[26] 'Struthanthus'   0.01937567 0.02281267 0.01202514 0.00701031 0.00980777 0.01513105 0.02189974 0.02575107 0.01683142 0.02349769 0.01651217 0.01787187 0.02332859 0.01963949 0.02031851 0.02151131 0.02793885 0.02206483 0.02720726 0.02487961 0.01391036 0.02162997 0.01205788 0.00708104 0.0188457 0.0 0.00844104 0.00805524
[27] 'Tripodanthus'   0.02339181 0.02600473 0.01520913 0.00860303 0.01319876 0.01693122 0.02470434 0.02765957 0.01888298 0.02553354 0.01781097 0.01830601 0.02692744 0.02185936 0.02097521 0.02265983 0.03050848 0.02535743 0.03013481 0.02785146 0.01759755 0.02637615 0.01477046 0.00859711 0.02316451 0.00844104 0.0 0.00986717
[28] 'Tupeia'         0.0162037 0.02032988 0.01146245 0.00779008 0.01160542 0.01005414 0.01888931 0.0184261 0.0130719 0.02362805 0.01382488 0.01321057 0.02531167 0.01233141 0.01365055 0.01792525 0.02573808 0.02064667 0.02638623 0.02344351 0.01529637 0.02494244 0.01238514 0.0070395 0.02176494 0.00805524 0.00986717 0.0
;
END; [Distances]

BEGIN Splits;
DIMENSIONS ntax=28 nsplits=77;
FORMAT labels=no weights=yes confidences=no intervals=no;
PROPERTIES fit=94.59961761820861 cyclic;
CYCLE 1 25 13 14 11 12 7 6 15 16 9 8 10 18 17 20 19 22 3 4 24 27 26 28 23 5 21 2;
MATRIX
[1, size=1] 	 0.012084315 	  1 2 3 4 5 6 7 8 9 10 11 12 13 14 15 16 17 18 19 20 21 22 23 24 26 27 28,
[2, size=3] 	 3.6813616E-4 	  1 2 3 4 5 6 7 8 9 10 11 12 15 16 17 18 19 20 21 22 23 24 26 27 28,
[3, size=3] 	 0.0012357169 	  1 2 21,
[4, size=2] 	 0.0024520732 	  1 2,
[5, size=1] 	 0.0042966926 	  1,
[6, size=1] 	 0.011905803 	  1 2 3 4 5 6 7 8 9 10 11 12 14 15 16 17 18 19 20 21 22 23 24 25 26 27 28,
[7, size=2] 	 0.0020317808 	  1 2 3 4 5 6 7 8 9 10 11 12 15 16 17 18 19 20 21 22 23 24 25 26 27 28,
[8, size=8] 	 8.857705E-5 	  1 2 3 4 5 8 9 10 17 18 19 20 21 22 23 24 25 26 27 28,
[9, size=13] 	 9.3952636E-4 	  1 2 3 4 5 21 22 23 24 25 26 27 28,
[10, size=12] 	 4.9081177E-4 	  1 2 3 4 5 21 23 24 25 26 27 28,
[11, size=3] 	 4.974054E-4 	  1 2 25,
[12, size=1] 	 0.004123127 	  1 2 3 4 5 6 7 8 9 10 11 12 13 15 16 17 18 19 20 21 22 23 24 25 26 27 28,
[13, size=2] 	 1.7648951E-4 	  1 2 3 4 5 6 7 8 9 10 12 13 15 16 17 18 19 20 21 22 23 24 25 26 27 28,
[14, size=3] 	 4.832455E-4 	  1 2 3 4 5 6 7 8 9 10 13 15 16 17 18 19 20 21 22 23 24 25 26 27 28,
[15, size=3] 	 3.6399267E-4 	  1 13 25,
[16, size=1] 	 0.0026700806 	  1 2 3 4 5 6 7 8 9 10 12 13 14 15 16 17 18 19 20 21 22 23 24 25 26 27 28,
[17, size=2] 	 0.0029664666 	  1 2 3 4 5 6 7 8 9 10 13 14 15 16 17 18 19 20 21 22 23 24 25 26 27 28,
[18, size=9] 	 3.3181548E-4 	  1 2 3 4 5 13 14 17 18 19 20 21 22 23 24 25 26 27 28,
[19, size=12] 	 3.5120585E-4 	  1 2 3 4 5 13 14 19 21 22 23 24 25 26 27 28,
[20, size=13] 	 6.1442E-5 	  1 2 3 4 5 13 14 21 22 23 24 25 26 27 28,
[21, size=1] 	 0.0033088578 	  1 2 3 4 5 6 7 8 9 10 11 13 14 15 16 17 18 19 20 21 22 23 24 25 26 27 28,
[22, size=2] 	 4.2071316E-4 	  1 2 3 4 5 6 8 9 10 11 13 14 15 16 17 18 19 20 21 22 23 24 25 26 27 28,
[23, size=8] 	 1.2696508E-4 	  1 2 3 4 5 11 13 14 17 18 19 20 21 22 23 24 25 26 27 28,
[24, size=1] 	 0.007794275 	  1 2 3 4 5 6 8 9 10 11 12 13 14 15 16 17 18 19 20 21 22 23 24 25 26 27 28,
[25, size=2] 	 8.257138E-4 	  1 2 3 4 5 8 9 10 11 12 13 14 15 16 17 18 19 20 21 22 23 24 25 26 27 28,
[26, size=4] 	 5.67576E-5 	  1 2 3 4 5 8 9 10 11 12 13 14 17 18 19 20 21 22 23 24 25 26 27 28,
[27, size=10] 	 7.1587495E-4 	  1 2 3 4 5 11 12 13 14 19 21 22 23 24 25 26 27 28,
[28, size=11] 	 6.457433E-4 	  1 2 3 4 5 11 12 13 14 21 22 23 24 25 26 27 28,
[29, size=12] 	 8.923407E-5 	  1 2 3 4 5 11 12 13 14 21 23 24 25 26 27 28,
[30, size=1] 	 8.512787E-4 	  1 2 3 4 5 6 7 8 9 10 11 12 13 14 16 17 18 19 20 21 22 23 24 25 26 27 28,
[31, size=2] 	 0.0015630389 	  1 2 3 4 5 6 7 8 9 10 11 12 13 14 17 18 19 20 21 22 23 24 25 26 27 28,
[32, size=9] 	 0.002263606 	  1 2 3 4 5 6 7 11 12 13 14 21 22 23 24 25 26 27 28,
[33, size=1] 	 0.0034986394 	  1 2 3 4 5 6 7 8 9 10 11 12 13 14 15 17 18 19 20 21 22 23 24 25 26 27 28,
[34, size=8] 	 1.9326451E-4 	  1 2 3 4 5 6 7 11 12 13 14 15 21 22 23 24 25 26 27 28,
[35, size=1] 	 0.008545295 	  1 2 3 4 5 6 7 8 9 11 12 13 14 15 16 17 18 19 20 21 22 23 24 25 26 27 28,
[36, size=2] 	 7.3997224E-5 	  1 2 3 4 5 6 7 9 11 12 13 14 15 16 17 18 19 20 21 22 23 24 25 26 27 28,
[37, size=4] 	 7.4147055E-4 	  1 2 3 4 5 6 7 9 11 12 13 14 15 16 19 20 21 22 23 24 25 26 27 28,
[38, size=1] 	 0.0063912105 	  1 2 3 4 5 6 7 9 10 11 12 13 14 15 16 17 18 19 20 21 22 23 24 25 26 27 28,
[39, size=1] 	 0.005086604 	  1 2 3 4 5 6 7 8 9 10 11 12 13 14 15 16 17 19 20 21 22 23 24 25 26 27 28,
[40, size=2] 	 0.0011462381 	  1 2 3 4 5 6 7 8 9 10 11 12 13 14 15 16 19 20 21 22 23 24 25 26 27 28,
[41, size=3] 	 1.227431E-4 	  1 2 3 4 5 6 7 8 9 10 11 12 13 14 15 16 19 21 22 23 24 25 26 27 28,
[42, size=4] 	 3.3006698E-4 	  1 2 3 4 5 6 7 8 9 10 11 12 13 14 15 16 21 22 23 24 25 26 27 28,
[43, size=1] 	 0.008292038 	  1 2 3 4 5 6 7 8 9 10 11 12 13 14 15 16 18 19 20 21 22 23 24 25 26 27 28,
[44, size=3] 	 0.0017999872 	  1 2 3 4 5 6 7 8 9 10 11 12 13 14 15 16 18 21 22 23 24 25 26 27 28,
[45, size=1] 	 0.0047284984 	  1 2 3 4 5 6 7 8 9 10 11 12 13 14 15 16 17 18 19 21 22 23 24 25 26 27 28,
[46, size=2] 	 0.0027556706 	  1 2 3 4 5 6 7 8 9 10 11 12 13 14 15 16 17 18 21 22 23 24 25 26 27 28,
[47, size=4] 	 3.5661695E-4 	  1 2 4 5 6 7 8 9 10 11 12 13 14 15 16 17 18 21 23 24 25 26 27 28,
[48, size=1] 	 0.0083325235 	  1 2 3 4 5 6 7 8 9 10 11 12 13 14 15 16 17 18 20 21 22 23 24 25 26 27 28,
[49, size=3] 	 3.9956547E-4 	  1 2 4 5 6 7 8 9 10 11 12 13 14 15 16 17 18 20 21 23 24 25 26 27 28,
[50, size=4] 	 1.5529906E-4 	  1 2 5 6 7 8 9 10 11 12 13 14 15 16 17 18 20 21 23 24 25 26 27 28,
[51, size=7] 	 1.5793499E-4 	  1 2 5 6 7 8 9 10 11 12 13 14 15 16 17 18 20 21 23 25 28,
[52, size=1] 	 0.014389902 	  1 2 3 4 5 6 7 8 9 10 11 12 13 14 15 16 17 18 19 20 21 23 24 25 26 27 28,
[53, size=2] 	 6.585659E-4 	  1 2 4 5 6 7 8 9 10 11 12 13 14 15 16 17 18 19 20 21 23 24 25 26 27 28,
[54, size=6] 	 0.0011730592 	  1 2 5 6 7 8 9 10 11 12 13 14 15 16 17 18 19 20 21 23 25 28,
[55, size=9] 	 6.3126493E-4 	  1 2 6 7 8 9 10 11 12 13 14 15 16 17 18 19 20 21 25,
[56, size=1] 	 0.0037561648 	  1 2 4 5 6 7 8 9 10 11 12 13 14 15 16 17 18 19 20 21 22 23 24 25 26 27 28,
[57, size=2] 	 9.518381E-4 	  1 2 5 6 7 8 9 10 11 12 13 14 15 16 17 18 19 20 21 22 23 24 25 26 27 28,
[58, size=3] 	 8.624942E-5 	  1 2 5 6 7 8 9 10 11 12 13 14 15 16 17 18 19 20 21 22 23 25 26 27 28,
[59, size=4] 	 5.60021E-6 	  1 2 5 6 7 8 9 10 11 12 13 14 15 16 17 18 19 20 21 22 23 25 26 28,
[60, size=6] 	 3.8092173E-4 	  1 2 5 6 7 8 9 10 11 12 13 14 15 16 17 18 19 20 21 22 23 25,
[61, size=10] 	 0.0013366287 	  1 6 7 8 9 10 11 12 13 14 15 16 17 18 19 20 22 25,
[62, size=1] 	 0.001111049 	  1 2 3 5 6 7 8 9 10 11 12 13 14 15 16 17 18 19 20 21 22 23 24 25 26 27 28,
[63, size=5] 	 6.467876E-4 	  1 2 3 5 6 7 8 9 10 11 12 13 14 15 16 17 18 19 20 21 22 23 25,
[64, size=1] 	 0.0020692274 	  1 2 3 4 5 6 7 8 9 10 11 12 13 14 15 16 17 18 19 20 21 22 23 25 26 27 28,
[65, size=2] 	 4.0685985E-4 	  1 2 3 4 5 6 7 8 9 10 11 12 13 14 15 16 17 18 19 20 21 22 23 25 26 28,
[66, size=5] 	 3.763467E-4 	  1 2 3 4 5 6 7 8 9 10 11 12 13 14 15 16 17 18 19 20 21 22 25,
[67, size=1] 	 0.005145489 	  1 2 3 4 5 6 7 8 9 10 11 12 13 14 15 16 17 18 19 20 21 22 23 24 25 26 28,
[68, size=2] 	 5.284318E-4 	  1 2 3 4 5 6 7 8 9 10 11 12 13 14 15 16 17 18 19 20 21 22 23 24 25 28,
[69, size=5] 	 5.933445E-4 	  1 2 3 4 6 7 8 9 10 11 12 13 14 15 16 17 18 19 20 21 22 24 25,
[70, size=6] 	 2.1434034E-4 	  1 2 3 4 6 7 8 9 10 11 12 13 14 15 16 17 18 19 20 22 24 25,
[71, size=1] 	 0.002995419 	  1 2 3 4 5 6 7 8 9 10 11 12 13 14 15 16 17 18 19 20 21 22 23 24 25 27 28,
[72, size=1] 	 0.0026373598 	  1 2 3 4 5 6 7 8 9 10 11 12 13 14 15 16 17 18 19 20 21 22 23 24 25 26 27,
[73, size=1] 	 0.007365955 	  1 2 3 4 5 6 7 8 9 10 11 12 13 14 15 16 17 18 19 20 21 22 24 25 26 27 28,
[74, size=1] 	 0.005725292 	  1 2 3 4 6 7 8 9 10 11 12 13 14 15 16 17 18 19 20 21 22 23 24 25 26 27 28,
[75, size=3] 	 2.1140616E-4 	  1 3 4 6 7 8 9 10 11 12 13 14 15 16 17 18 19 20 22 23 24 25 26 27 28,
[76, size=1] 	 0.006889798 	  1 2 3 4 5 6 7 8 9 10 11 12 13 14 15 16 17 18 19 20 22 23 24 25 26 27 28,
[77, size=1] 	 0.009697926 	  1 3 4 5 6 7 8 9 10 11 12 13 14 15 16 17 18 19 20 21 22 23 24 25 26 27 28,
;
END; [Splits]

BEGIN Network;
DIMENSIONS ntax=28 nvertices=276 nedges=473;
DRAW to_scale rotateAbout=2.0106194;
TRANSLATE
2 'Decaisnina',
3 'Notanthera',
4 'Cecarria',
5 'Loranthus',
6 'Ileostylus',
7 'Muellerina',
8 'Benthamina',
9 'Scurrula',
10 'Taxillus',
11 'Dendrophthoe',
12 'Moquiniella',
13 'Bakerella',
14 'Agelanthus',
15 'Tapinanthus',
16 'Englerina',
17 'Ligaria',
18 'Peraxilla',
19 'Atkinsonia',
20 'Desmaria',
21 'Tripodanthus',
22 'Struthanthus',
23 'Tupeia',
24 'Tristerix',
25 'Gaiadendron',
26 'Nuytsia',
27 'Macrosolen',
81 'Helixanthera',
245 'Amyema',
;
VERTICES
1 -0.0042966926 0.0 w=2 h=2 s=n,
2 0.0 0.0 w=7 h=7,
3 0.0041749324 0.0033982592 w=7 h=7,
4 0.0037037898 0.008301626 w=7 h=7,
5 -0.0037281488 0.0061282367 w=7 h=7,
6 -0.0060597504 0.007585048 w=7 h=7,
7 -0.0063166367 0.0088708205 w=7 h=7,
8 -0.008897984 0.012432115 w=7 h=7,
9 -0.013608882 0.006903037 w=7 h=7,
10 -0.015119877 0.009289098 w=7 h=7,
11 -0.018867902 0.008790715 w=7 h=7,
12 -0.021570098 0.008513525 w=7 h=7,
13 -0.020241465 0.005546413 w=7 h=7,
14 -0.025329288 0.004014002 w=7 h=7,
15 -0.02271129 0.0014887104 w=7 h=7,
16 -0.025283625 -0.0023792533 w=7 h=7,
17 -0.022023318 -0.010935514 w=7 h=7,
18 -0.012924955 -0.007892389 w=7 h=7,
19 -0.009985065 -0.005698976 w=7 h=7,
20 -0.009309033 -0.0065707583 w=7 h=7,
21 -0.00838052 -0.010862373 w=7 h=7,
22 -0.0076665734 -0.008227614 w=7 h=7,
23 -0.0067920126 -0.005908841 w=7 h=7,
24 -0.0033010726 -0.008266283 w=7 h=7,
25 -0.0033107316 -0.0058018235 w=7 h=7,
26 -6.321591E-4 -0.0043306565 w=7 h=7,
27 0.0054351506 -0.003592335 w=7 h=7,
28 -0.0067333477 2.7454508E-4 w=2 h=2 s=n,
29 -0.007938082 5.49518E-4 w=2 h=2 s=n,
30 -0.008435488 5.49518E-4 w=2 h=2 s=n,
31 -0.007230753 2.7454508E-4 w=2 h=2 s=n,
32 -0.008790354 4.6852196E-4 w=2 h=2 s=n,
33 -0.0075856196 1.935491E-4 w=2 h=2 s=n,
34 -0.007088214 1.935491E-4 w=2 h=2 s=n,
35 -0.004651559 -8.099599E-5 w=2 h=2 s=n,
36 -0.008696616 9.6510013E-4 w=2 h=2 s=n,
37 -0.009051482 8.8410417E-4 w=2 h=2 s=n,
38 -0.00910426 0.0018115841 w=2 h=2 s=n,
39 -0.009459128 0.0017305881 w=2 h=2 s=n,
40 -0.009497436 0.0017786254 w=2 h=2 s=n,
41 -0.009684289 0.002076 w=2 h=2 s=n,
42 -0.009759845 0.0021234753 w=2 h=2 s=n,
43 -0.009572992 0.0018261009 w=2 h=2 s=n,
44 -0.009534684 0.0017780636 w=2 h=2 s=n,
45 -0.0091270385 9.3157956E-4 w=2 h=2 s=n,
46 -0.010264708 0.0025260898 w=2 h=2 s=n,
47 -0.010077855 0.0022287152 w=2 h=2 s=n,
48 -0.010770908 0.0030322897 w=2 h=2 s=n,
49 -0.008348894 -7.930996E-4 w=2 h=2 s=n,
50 -0.007144159 -0.0010680724 w=2 h=2 s=n,
51 -0.0066467538 -0.0010680724 w=2 h=2 s=n,
52 -0.0042100986 -0.0013426176 w=2 h=2 s=n,
53 -0.009758124 0.002399496 w=2 h=2 s=n,
54 -0.009833681 0.0024469716 w=2 h=2 s=n,
55 -0.010338544 0.0028495858 w=2 h=2 s=n,
56 -0.010844744 0.003355786 w=2 h=2 s=n,
57 -0.012884182 0.004337928 w=2 h=2 s=n,
58 -0.012810347 0.0040144315 w=2 h=2 s=n,
59 -0.012304146 0.0035082316 w=2 h=2 s=n,
60 -0.012117294 0.003210857 w=2 h=2 s=n,
61 -0.0091270385 3.0031463E-4 w=2 h=2 s=n,
62 -0.009051482 2.5283924E-4 w=2 h=2 s=n,
63 -0.008790354 -1.6274297E-4 w=2 h=2 s=n,
64 -0.008348894 -0.0014243645 w=2 h=2 s=n,
65 -0.009075006 0.0018951906 w=2 h=2 s=n,
66 -0.009429872 0.0018141946 w=2 h=2 s=n,
67 -0.009468181 0.0018622319 w=2 h=2 s=n,
68 -0.009655033 0.0021596064 w=2 h=2 s=n,
69 -0.009728869 0.0024831025 w=2 h=2 s=n,
70 -0.009804426 0.0025305778 w=2 h=2 s=n,
71 -0.010309288 0.0029331923 w=2 h=2 s=n,
72 -0.010815488 0.0034393922 w=2 h=2 s=n,
73 -0.012854927 0.004421534 w=2 h=2 s=n,
74 -0.009770803 0.0026029428 w=2 h=2 s=n,
75 -0.0098463595 0.002650418 w=2 h=2 s=n,
76 -0.010351222 0.0030530326 w=2 h=2 s=n,
77 -0.010857422 0.0035592325 w=2 h=2 s=n,
78 -0.012896861 0.0045413743 w=2 h=2 s=n,
79 -0.012926116 0.004457768 w=2 h=2 s=n,
80 -0.01307928 0.0046052057 w=2 h=2 s=n,
81 -0.013108535 0.004521599 w=7 h=7,
82 -0.013066601 0.004401759 w=2 h=2 s=n,
83 -0.012992766 0.004078263 w=2 h=2 s=n,
84 -0.012486565 0.0035720628 w=2 h=2 s=n,
85 -0.012299713 0.0032746883 w=2 h=2 s=n,
86 -0.012368238 0.0031323938 w=2 h=2 s=n,
87 -0.0121858185 0.0030685626 w=2 h=2 s=n,
88 -0.01014638 0.0020864208 w=2 h=2 s=n,
89 -0.009641518 0.0016838063 w=2 h=2 s=n,
90 -0.00960321 0.001635769 w=2 h=2 s=n,
91 -0.009195564 7.8928506E-4 w=2 h=2 s=n,
92 -0.009195564 1.580201E-4 w=2 h=2 s=n,
93 -0.009120007 1.1054472E-4 w=2 h=2 s=n,
94 -0.00885888 -3.0503748E-4 w=2 h=2 s=n,
95 -0.008417419 -0.001566659 w=2 h=2 s=n,
96 -0.009583001 -9.4921095E-4 w=2 h=2 s=n,
97 -0.009507445 -9.966863E-4 w=2 h=2 s=n,
98 -0.009246317 -0.0014122685 w=2 h=2 s=n,
99 -0.008804856 -0.00267389 w=2 h=2 s=n,
100 -0.008847506 -0.0030524167 w=2 h=2 s=n,
101 -0.008460069 -0.0019451856 w=2 h=2 s=n,
102 -0.008391543 -0.001802891 w=2 h=2 s=n,
103 -0.00873347 -0.0032339038 w=2 h=2 s=n,
104 -0.008346033 -0.0021266728 w=2 h=2 s=n,
105 -0.0082775075 -0.0019843783 w=2 h=2 s=n,
106 -0.0082348585 -0.0016058517 w=2 h=2 s=n,
107 -0.0082348585 -9.745867E-4 w=2 h=2 s=n,
108 -0.0070301234 -0.0012495596 w=2 h=2 s=n,
109 -0.008847506 -0.0036992042 w=2 h=2 s=n,
110 -0.00873347 -0.0038806915 w=2 h=2 s=n,
111 -0.008346033 -0.0027734602 w=2 h=2 s=n,
112 -0.0082775075 -0.0026311658 w=2 h=2 s=n,
113 -0.008763761 -0.0040661152 w=2 h=2 s=n,
114 -0.0086497255 -0.004247602 w=2 h=2 s=n,
115 -0.008262288 -0.0031403713 w=2 h=2 s=n,
116 -0.008193763 -0.0029980766 w=2 h=2 s=n,
117 -0.008193763 -0.0023512891 w=2 h=2 s=n,
118 -0.008151113 -0.0019727626 w=2 h=2 s=n,
119 -0.008392283 -0.0047821873 w=2 h=2 s=n,
120 -0.008004846 -0.003674956 w=2 h=2 s=n,
121 -0.00793632 -0.0035326616 w=2 h=2 s=n,
122 -0.00793632 -0.0028858741 w=2 h=2 s=n,
123 -0.00789367 -0.0025073474 w=2 h=2 s=n,
124 -0.007977416 -0.0021404366 w=2 h=2 s=n,
125 -0.010863777 0.0036156331 w=2 h=2 s=n,
126 -0.012903215 0.004597775 w=2 h=2 s=n,
127 -0.013085634 0.004661606 w=2 h=2 s=n,
128 -0.013808397 0.0047664912 w=2 h=2 s=n,
129 -0.013766463 0.004646651 w=2 h=2 s=n,
130 -0.013692627 0.004323155 w=2 h=2 s=n,
131 -0.014020619 0.0042861993 w=2 h=2 s=n,
132 -0.013320757 0.004041307 w=2 h=2 s=n,
133 -0.012814557 0.003535107 w=2 h=2 s=n,
134 -0.012627704 0.0032377325 w=2 h=2 s=n,
135 -0.01269623 0.003095438 w=2 h=2 s=n,
136 -0.013622713 0.0038515753 w=2 h=2 s=n,
137 -0.013116513 0.0033453754 w=2 h=2 s=n,
138 -0.01292966 0.0030480009 w=2 h=2 s=n,
139 -0.012998186 0.0029057064 w=2 h=2 s=n,
140 -0.012670194 0.0029426622 w=2 h=2 s=n,
141 -0.012487775 0.002878831 w=2 h=2 s=n,
142 -0.010448337 0.0018966891 w=2 h=2 s=n,
143 -0.009943474 0.0014940747 w=2 h=2 s=n,
144 -0.009905166 0.0014460374 w=2 h=2 s=n,
145 -0.0094975205 5.995534E-4 w=2 h=2 s=n,
146 -0.0094975205 -3.1711545E-5 w=2 h=2 s=n,
147 -0.009884957 -0.0011389425 w=2 h=2 s=n,
148 -0.009809401 -0.001186418 w=2 h=2 s=n,
149 -0.009548273 -0.0016020002 w=2 h=2 s=n,
150 -0.009106812 -0.0028636218 w=2 h=2 s=n,
151 -0.009149462 -0.0032421483 w=2 h=2 s=n,
152 -0.013107999 0.0027958932 w=2 h=2 s=n,
153 -0.012780007 0.002832849 w=2 h=2 s=n,
154 -0.012597588 0.0027690178 w=2 h=2 s=n,
155 -0.01055815 0.001786876 w=2 h=2 s=n,
156 -0.010053287 0.0013842616 w=2 h=2 s=n,
157 -0.010014978 0.0013362244 w=2 h=2 s=n,
158 -0.009607334 4.897404E-4 w=2 h=2 s=n,
159 -0.009607334 -1.4152456E-4 w=2 h=2 s=n,
160 -0.00999477 -0.0012487556 w=2 h=2 s=n,
161 -0.009919214 -0.0012962309 w=2 h=2 s=n,
162 -0.009658086 -0.0017118132 w=2 h=2 s=n,
163 -0.009216625 -0.0029734347 w=2 h=2 s=n,
164 -0.009259275 -0.0033519613 w=2 h=2 s=n,
165 -0.008957319 -0.0031622297 w=2 h=2 s=n,
166 -0.008957319 -0.0038090171 w=2 h=2 s=n,
167 -0.009261125 -0.0033572472 w=2 h=2 s=n,
168 -0.008959169 -0.0031675156 w=2 h=2 s=n,
169 -0.008959169 -0.003814303 w=2 h=2 s=n,
170 -0.008849355 -0.0037044901 w=2 h=2 s=n,
171 -0.008765611 -0.004071401 w=2 h=2 s=n,
172 -0.008651575 -0.0042528883 w=2 h=2 s=n,
173 -0.008394132 -0.004787473 w=2 h=2 s=n,
174 -0.0076064034 7.0924626E-4 w=2 h=2 s=n,
175 -0.008103808 7.0924626E-4 w=2 h=2 s=n,
176 -0.008364936 0.0011248285 w=2 h=2 s=n,
177 -0.008772582 0.0019713126 w=2 h=2 s=n,
178 -0.008743326 0.0020549188 w=2 h=2 s=n,
179 -0.009098193 0.0019739228 w=2 h=2 s=n,
180 -0.008796894 0.0023517394 w=2 h=2 s=n,
181 -0.009128573 0.002192011 w=2 h=2 s=n,
182 -0.009166882 0.0022400485 w=2 h=2 s=n,
183 -0.009353735 0.0025374228 w=2 h=2 s=n,
184 -0.009427571 0.002860919 w=2 h=2 s=n,
185 -0.0094695045 0.0029807594 w=2 h=2 s=n,
186 -0.014143362 0.0042861993 w=2 h=2 s=n,
187 -0.0134435 0.004041307 w=2 h=2 s=n,
188 -0.013745456 0.0038515753 w=2 h=2 s=n,
189 -0.01589822 0.0038856643 w=2 h=2 s=n,
190 -0.015198357 0.0036407723 w=2 h=2 s=n,
191 -0.015500314 0.0034510405 w=2 h=2 s=n,
192 -0.015377571 0.0034510405 w=2 h=2 s=n,
193 -0.014871371 0.0029448406 w=2 h=2 s=n,
194 -0.014684518 0.002647466 w=2 h=2 s=n,
195 -0.014753044 0.0025051716 w=2 h=2 s=n,
196 -0.014862857 0.0023953584 w=2 h=2 s=n,
197 -0.015175249 0.0021462336 w=2 h=2 s=n,
198 -0.013420392 0.0025467684 w=2 h=2 s=n,
199 -0.0130924005 0.0025837242 w=2 h=2 s=n,
200 -0.0129099805 0.0025198928 w=2 h=2 s=n,
201 -0.010870542 0.001537751 w=2 h=2 s=n,
202 -0.01036568 0.0011351367 w=2 h=2 s=n,
203 -0.010327372 0.0010870994 w=2 h=2 s=n,
204 -0.009919726 2.4061538E-4 w=2 h=2 s=n,
205 -0.009919726 -3.9064957E-4 w=2 h=2 s=n,
206 -0.010307163 -0.0014978806 w=2 h=2 s=n,
207 -0.010231607 -0.001545356 w=2 h=2 s=n,
208 -0.009970479 -0.001960938 w=2 h=2 s=n,
209 -0.009529019 -0.0032225598 w=2 h=2 s=n,
210 -0.009571668 -0.0036010863 w=2 h=2 s=n,
211 -0.009573517 -0.0036063723 w=2 h=2 s=n,
212 -0.00961094 -0.0036840802 w=2 h=2 s=n,
213 -0.009298547 -0.0034349554 w=2 h=2 s=n,
214 -0.008996591 -0.0032452235 w=2 h=2 s=n,
215 -0.008996591 -0.0038920112 w=2 h=2 s=n,
216 -0.008886778 -0.0037821983 w=2 h=2 s=n,
217 -0.008803033 -0.004149109 w=2 h=2 s=n,
218 -0.007786945 -0.0022321623 w=2 h=2 s=n,
219 -0.008044388 -0.0016975773 w=2 h=2 s=n,
220 -0.008044388 -0.0010663124 w=2 h=2 s=n,
221 -0.006839653 -0.0013412853 w=2 h=2 s=n,
222 -0.006953689 -0.0011597981 w=2 h=2 s=n,
223 -0.0064562834 -0.0011597981 w=2 h=2 s=n,
224 -0.0040196283 -0.0014343432 w=2 h=2 s=n,
225 -0.0070229685 0.0031358914 w=2 h=2 s=n,
226 -0.007377835 0.0030548954 w=2 h=2 s=n,
227 -0.0070765363 0.003432712 w=2 h=2 s=n,
228 -0.0069517395 0.0035575088 w=2 h=2 s=n,
229 -0.008672098 0.0024765364 w=2 h=2 s=n,
230 -0.009003776 0.002316808 w=2 h=2 s=n,
231 -0.009042085 0.0023648452 w=2 h=2 s=n,
232 -0.009228938 0.0026622198 w=2 h=2 s=n,
233 -0.0093027735 0.002985716 w=2 h=2 s=n,
234 -0.0077245184 0.005497495 w=2 h=2 s=n,
235 -0.007849315 0.005372698 w=2 h=2 s=n,
236 -0.007891249 0.005492538 w=2 h=2 s=n,
237 -0.0077522965 0.0058896425 w=2 h=2 s=n,
238 -0.009330552 0.0033778634 w=2 h=2 s=n,
239 -0.009631851 0.0030000468 w=2 h=2 s=n,
240 -0.009707407 0.0030475222 w=2 h=2 s=n,
241 -0.01021227 0.0034501366 w=2 h=2 s=n,
242 -0.0107184695 0.0039563365 w=2 h=2 s=n,
243 -0.010724824 0.0040127374 w=2 h=2 s=n,
244 -0.010632373 0.004833259 w=2 h=2 s=n,
245 -0.010771327 0.0044361553 w=7 h=7,
246 -0.013419455 0.0060731014 w=2 h=2 s=n,
247 -0.013601874 0.006136933 w=2 h=2 s=n,
248 -0.013871052 0.00480586 w=2 h=2 s=n,
249 -0.0152823925 0.004414537 w=2 h=2 s=n,
250 -0.01703725 0.004014002 w=2 h=2 s=n,
251 -0.018101346 0.0025409001 w=2 h=2 s=n,
252 -0.017978603 0.0025409001 w=2 h=2 s=n,
253 -0.017472403 0.0020347002 w=2 h=2 s=n,
254 -0.01728555 0.0017373257 w=2 h=2 s=n,
255 -0.017354075 0.0015950312 w=2 h=2 s=n,
256 -0.017463887 0.0014852182 w=2 h=2 s=n,
257 -0.01777628 0.0012360932 w=2 h=2 s=n,
258 -0.010772839 -0.001963557 w=2 h=2 s=n,
259 -0.010697283 -0.0020110323 w=2 h=2 s=n,
260 -0.010436155 -0.0024266145 w=2 h=2 s=n,
261 -0.009994695 -0.0036882362 w=2 h=2 s=n,
262 -0.010037345 -0.0040667625 w=2 h=2 s=n,
263 -0.0100391945 -0.0040720487 w=2 h=2 s=n,
264 -0.010076616 -0.004149757 w=2 h=2 s=n,
265 -0.0105830245 -0.004955701 w=2 h=2 s=n,
266 -0.010117348 -0.0044900244 w=2 h=2 s=n,
267 -0.009804956 -0.0042409 w=2 h=2 s=n,
268 -0.0095029995 -0.004051168 w=2 h=2 s=n,
269 -0.0095029995 -0.0046979557 w=2 h=2 s=n,
270 -0.008848587 -0.0045534107 w=2 h=2 s=n,
271 -0.008811165 -0.0044757025 w=2 h=2 s=n,
272 -0.008697129 -0.00465719 w=2 h=2 s=n,
273 -0.008439686 -0.0051917746 w=2 h=2 s=n,
274 -0.00838052 -0.005716884 w=2 h=2 s=n,
275 -0.008334966 -0.0053125825 w=2 h=2 s=n,
276 -0.008333117 -0.0053072963 w=2 h=2 s=n,
;
VLABELS
2 'Decaisnina' x=-31 y=22 f='Dialog-PLAIN-10',
3 'Notanthera' x=-33 y=20,
4 'Cecarria' x=-49 y=14,
5 'Loranthus' x=-57 y=11,
6 'Ileostylus' x=-55 y=9,
7 'Muellerina' x=-63 y=6,
8 'Benthamina' x=-70 y=3,
9 'Scurrula' x=-50 y=-1,
10 'Taxillus' x=-26 y=-13,
11 'Dendrophthoe' x=-36 y=-16,
12 'Moquiniella' x=-28 y=-16,
13 'Bakerella' x=-19 y=-16,
14 'Agelanthus' x=-21 y=-15,
15 'Tapinanthus' x=-22 y=-13,
16 'Englerina' x=9 y=-2,
17 'Ligaria' x=11 y=1,
18 'Peraxilla' x=12 y=3,
19 'Atkinsonia' x=12 y=6,
20 'Desmaria' x=12 y=8,
21 'Tripodanthus' x=11 y=11,
22 'Struthanthus' x=9 y=8,
23 'Tupeia' x=-10 y=20,
24 'Tristerix' x=-13 y=22,
25 'Gaiadendron' x=-28 y=23,
26 'Nuytsia' x=-17 y=23,
27 'Macrosolen' x=-30 y=23,
81 'Helixanthera' l=9 x=-80 y=1,
245 'Amyema' x=-52 y=0,
;
EDGES
1 1 2 s=5 w=0.0042966926,
2 28 1 s=4 w=0.0024520732,
3 29 28 s=3 w=0.0012357169,
4 30 29 s=11 w=4.974054E-4,
5 31 28 s=11 w=4.974054E-4,
6 31 30 s=3 w=0.0012357169,
7 32 30 s=15 w=3.6399267E-4,
8 33 31 s=15 w=3.6399267E-4,
9 33 32 s=3 w=0.0012357169,
10 34 28 s=15 w=3.6399267E-4,
11 34 33 s=11 w=4.974054E-4,
12 35 1 s=15 w=3.6399267E-4,
13 35 34 s=4 w=0.0024520732,
14 36 30 s=10 w=4.9081177E-4,
15 37 32 s=10 w=4.9081177E-4,
16 37 36 s=15 w=3.6399267E-4,
17 38 36 s=9 w=9.3952636E-4,
18 39 37 s=9 w=9.3952636E-4,
19 39 38 s=15 w=3.6399267E-4,
20 40 39 s=20 w=6.1442E-5,
21 41 40 s=19 w=3.5120585E-4,
22 42 41 s=29 w=8.923407E-5,
23 43 40 s=29 w=8.923407E-5,
24 43 42 s=19 w=3.5120585E-4,
25 44 39 s=29 w=8.923407E-5,
26 44 43 s=20 w=6.1442E-5,
27 45 37 s=29 w=8.923407E-5,
28 45 44 s=9 w=9.3952636E-4,
29 46 42 s=28 w=6.457433E-4,
30 47 43 s=28 w=6.457433E-4,
31 47 46 s=19 w=3.5120585E-4,
32 48 46 s=27 w=7.1587495E-4,
33 49 32 s=61 w=0.0013366287,
34 50 33 s=61 w=0.0013366287,
35 50 49 s=3 w=0.0012357169,
36 51 34 s=61 w=0.0013366287,
37 51 50 s=11 w=4.974054E-4,
38 52 35 s=61 w=0.0013366287,
39 52 51 s=4 w=0.0024520732,
40 53 41 s=18 w=3.3181548E-4,
41 54 42 s=18 w=3.3181548E-4,
42 54 53 s=29 w=8.923407E-5,
43 55 46 s=18 w=3.3181548E-4,
44 55 54 s=28 w=6.457433E-4,
45 56 48 s=18 w=3.3181548E-4,
46 56 55 s=27 w=7.1587495E-4,
47 57 56 s=32 w=0.002263606,
48 58 48 s=32 w=0.002263606,
49 58 57 s=18 w=3.3181548E-4,
50 59 46 s=32 w=0.002263606,
51 59 58 s=27 w=7.1587495E-4,
52 60 47 s=32 w=0.002263606,
53 60 59 s=19 w=3.5120585E-4,
54 61 45 s=55 w=6.3126493E-4,
55 62 37 s=55 w=6.3126493E-4,
56 62 61 s=29 w=8.923407E-5,
57 63 32 s=55 w=6.3126493E-4,
58 63 62 s=10 w=4.9081177E-4,
59 64 49 s=55 w=6.3126493E-4,
60 64 63 s=61 w=0.0013366287,
61 65 38 s=8 w=8.857705E-5,
62 66 39 s=8 w=8.857705E-5,
63 66 65 s=15 w=3.6399267E-4,
64 67 40 s=8 w=8.857705E-5,
65 67 66 s=20 w=6.1442E-5,
66 68 41 s=8 w=8.857705E-5,
67 68 67 s=19 w=3.5120585E-4,
68 69 53 s=8 w=8.857705E-5,
69 69 68 s=18 w=3.3181548E-4,
70 70 54 s=8 w=8.857705E-5,
71 70 69 s=29 w=8.923407E-5,
72 71 55 s=8 w=8.857705E-5,
73 71 70 s=28 w=6.457433E-4,
74 72 56 s=8 w=8.857705E-5,
75 72 71 s=27 w=7.1587495E-4,
76 73 57 s=8 w=8.857705E-5,
77 73 72 s=32 w=0.002263606,
78 74 69 s=23 w=1.2696508E-4,
79 75 70 s=23 w=1.2696508E-4,
80 75 74 s=29 w=8.923407E-5,
81 76 71 s=23 w=1.2696508E-4,
82 76 75 s=28 w=6.457433E-4,
83 77 72 s=23 w=1.2696508E-4,
84 77 76 s=27 w=7.1587495E-4,
85 78 73 s=23 w=1.2696508E-4,
86 78 77 s=32 w=0.002263606,
87 79 57 s=23 w=1.2696508E-4,
88 79 78 s=8 w=8.857705E-5,
89 80 78 s=34 w=1.9326451E-4,
90 81 79 s=34 w=1.9326451E-4,
91 81 80 s=8 w=8.857705E-5,
92 82 57 s=34 w=1.9326451E-4,
93 82 81 s=23 w=1.2696508E-4,
94 83 58 s=34 w=1.9326451E-4,
95 83 82 s=18 w=3.3181548E-4,
96 84 59 s=34 w=1.9326451E-4,
97 84 83 s=27 w=7.1587495E-4,
98 85 60 s=34 w=1.9326451E-4,
99 85 84 s=19 w=3.5120585E-4,
100 86 85 s=51 w=1.5793499E-4,
101 87 60 s=51 w=1.5793499E-4,
102 87 86 s=34 w=1.9326451E-4,
103 88 47 s=51 w=1.5793499E-4,
104 88 87 s=32 w=0.002263606,
105 89 43 s=51 w=1.5793499E-4,
106 89 88 s=28 w=6.457433E-4,
107 90 44 s=51 w=1.5793499E-4,
108 90 89 s=20 w=6.1442E-5,
109 91 45 s=51 w=1.5793499E-4,
110 91 90 s=9 w=9.3952636E-4,
111 92 61 s=51 w=1.5793499E-4,
112 92 91 s=55 w=6.3126493E-4,
113 93 62 s=51 w=1.5793499E-4,
114 93 92 s=29 w=8.923407E-5,
115 94 63 s=51 w=1.5793499E-4,
116 94 93 s=10 w=4.9081177E-4,
117 95 64 s=51 w=1.5793499E-4,
118 95 94 s=61 w=0.0013366287,
119 96 92 s=54 w=0.0011730592,
120 97 93 s=54 w=0.0011730592,
121 97 96 s=29 w=8.923407E-5,
122 98 94 s=54 w=0.0011730592,
123 98 97 s=10 w=4.9081177E-4,
124 99 95 s=54 w=0.0011730592,
125 99 98 s=61 w=0.0013366287,
126 100 99 s=60 w=3.8092173E-4,
127 101 95 s=60 w=3.8092173E-4,
128 101 100 s=54 w=0.0011730592,
129 102 64 s=60 w=3.8092173E-4,
130 102 101 s=51 w=1.5793499E-4,
131 103 100 s=70 w=2.1434034E-4,
132 104 101 s=70 w=2.1434034E-4,
133 104 103 s=54 w=0.0011730592,
134 105 102 s=70 w=2.1434034E-4,
135 105 104 s=51 w=1.5793499E-4,
136 106 64 s=70 w=2.1434034E-4,
137 106 105 s=60 w=3.8092173E-4,
138 107 49 s=70 w=2.1434034E-4,
139 107 106 s=55 w=6.3126493E-4,
140 108 50 s=70 w=2.1434034E-4,
141 108 107 s=3 w=0.0012357169,
142 109 100 s=63 w=6.467876E-4,
143 110 103 s=63 w=6.467876E-4,
144 110 109 s=70 w=2.1434034E-4,
145 111 104 s=63 w=6.467876E-4,
146 111 110 s=54 w=0.0011730592,
147 112 105 s=63 w=6.467876E-4,
148 112 111 s=51 w=1.5793499E-4,
149 113 109 s=66 w=3.763467E-4,
150 114 110 s=66 w=3.763467E-4,
151 114 113 s=70 w=2.1434034E-4,
152 115 111 s=66 w=3.763467E-4,
153 115 114 s=54 w=0.0011730592,
154 116 112 s=66 w=3.763467E-4,
155 116 115 s=51 w=1.5793499E-4,
156 117 105 s=66 w=3.763467E-4,
157 117 116 s=63 w=6.467876E-4,
158 118 106 s=66 w=3.763467E-4,
159 118 117 s=60 w=3.8092173E-4,
160 119 114 s=69 w=5.933445E-4,
161 120 115 s=69 w=5.933445E-4,
162 120 119 s=54 w=0.0011730592,
163 121 116 s=69 w=5.933445E-4,
164 121 120 s=51 w=1.5793499E-4,
165 121 23 s=72 w=0.0026373598,
166 122 117 s=69 w=5.933445E-4,
167 122 121 s=63 w=6.467876E-4,
168 123 118 s=69 w=5.933445E-4,
169 123 122 s=60 w=3.8092173E-4,
170 123 24 s=73 w=0.007365955,
171 124 106 s=69 w=5.933445E-4,
172 124 123 s=66 w=3.763467E-4,
173 125 77 s=26 w=5.67576E-5,
174 126 78 s=26 w=5.67576E-5,
175 126 125 s=32 w=0.002263606,
176 127 80 s=26 w=5.67576E-5,
177 127 126 s=34 w=1.9326451E-4,
178 128 81 s=37 w=7.4147055E-4,
179 129 82 s=37 w=7.4147055E-4,
180 129 128 s=23 w=1.2696508E-4,
181 130 83 s=37 w=7.4147055E-4,
182 130 129 s=18 w=3.3181548E-4,
183 131 130 s=42 w=3.3006698E-4,
184 132 83 s=42 w=3.3006698E-4,
185 132 131 s=37 w=7.4147055E-4,
186 133 84 s=42 w=3.3006698E-4,
187 133 132 s=27 w=7.1587495E-4,
188 134 85 s=42 w=3.3006698E-4,
189 134 133 s=19 w=3.5120585E-4,
190 135 86 s=42 w=3.3006698E-4,
191 135 134 s=51 w=1.5793499E-4,
192 136 132 s=47 w=3.5661695E-4,
193 137 133 s=47 w=3.5661695E-4,
194 137 136 s=27 w=7.1587495E-4,
195 138 134 s=47 w=3.5661695E-4,
196 138 137 s=19 w=3.5120585E-4,
197 139 135 s=47 w=3.5661695E-4,
198 139 138 s=51 w=1.5793499E-4,
199 140 86 s=47 w=3.5661695E-4,
200 140 139 s=42 w=3.3006698E-4,
201 141 87 s=47 w=3.5661695E-4,
202 141 140 s=34 w=1.9326451E-4,
203 142 88 s=47 w=3.5661695E-4,
204 142 141 s=32 w=0.002263606,
205 143 89 s=47 w=3.5661695E-4,
206 143 142 s=28 w=6.457433E-4,
207 144 90 s=47 w=3.5661695E-4,
208 144 143 s=20 w=6.1442E-5,
209 145 91 s=47 w=3.5661695E-4,
210 145 144 s=9 w=9.3952636E-4,
211 146 92 s=47 w=3.5661695E-4,
212 146 145 s=55 w=6.3126493E-4,
213 147 96 s=47 w=3.5661695E-4,
214 147 146 s=54 w=0.0011730592,
215 148 97 s=47 w=3.5661695E-4,
216 148 147 s=29 w=8.923407E-5,
217 149 98 s=47 w=3.5661695E-4,
218 149 148 s=10 w=4.9081177E-4,
219 150 99 s=47 w=3.5661695E-4,
220 150 149 s=61 w=0.0013366287,
221 151 100 s=47 w=3.5661695E-4,
222 151 150 s=60 w=3.8092173E-4,
223 152 139 s=50 w=1.5529906E-4,
224 153 140 s=50 w=1.5529906E-4,
225 153 152 s=42 w=3.3006698E-4,
226 154 141 s=50 w=1.5529906E-4,
227 154 153 s=34 w=1.9326451E-4,
228 155 142 s=50 w=1.5529906E-4,
229 155 154 s=32 w=0.002263606,
230 156 143 s=50 w=1.5529906E-4,
231 156 155 s=28 w=6.457433E-4,
232 157 144 s=50 w=1.5529906E-4,
233 157 156 s=20 w=6.1442E-5,
234 158 145 s=50 w=1.5529906E-4,
235 158 157 s=9 w=9.3952636E-4,
236 159 146 s=50 w=1.5529906E-4,
237 159 158 s=55 w=6.3126493E-4,
238 160 147 s=50 w=1.5529906E-4,
239 160 159 s=54 w=0.0011730592,
240 161 148 s=50 w=1.5529906E-4,
241 161 160 s=29 w=8.923407E-5,
242 162 149 s=50 w=1.5529906E-4,
243 162 161 s=10 w=4.9081177E-4,
244 163 150 s=50 w=1.5529906E-4,
245 163 162 s=61 w=0.0013366287,
246 164 151 s=50 w=1.5529906E-4,
247 164 163 s=60 w=3.8092173E-4,
248 165 100 s=50 w=1.5529906E-4,
249 165 164 s=47 w=3.5661695E-4,
250 166 109 s=50 w=1.5529906E-4,
251 166 165 s=63 w=6.467876E-4,
252 167 164 s=59 w=5.60021E-6,
253 168 165 s=59 w=5.60021E-6,
254 168 167 s=47 w=3.5661695E-4,
255 169 166 s=59 w=5.60021E-6,
256 169 168 s=63 w=6.467876E-4,
257 170 109 s=59 w=5.60021E-6,
258 170 169 s=50 w=1.5529906E-4,
259 171 113 s=59 w=5.60021E-6,
260 171 170 s=66 w=3.763467E-4,
261 172 114 s=59 w=5.60021E-6,
262 172 171 s=70 w=2.1434034E-4,
263 173 119 s=59 w=5.60021E-6,
264 173 172 s=69 w=5.933445E-4,
265 174 29 s=2 w=3.6813616E-4,
266 174 3 s=1 w=0.012084315,
267 175 30 s=2 w=3.6813616E-4,
268 175 174 s=11 w=4.974054E-4,
269 176 36 s=2 w=3.6813616E-4,
270 176 175 s=10 w=4.9081177E-4,
271 177 38 s=2 w=3.6813616E-4,
272 177 176 s=9 w=9.3952636E-4,
273 178 65 s=2 w=3.6813616E-4,
274 178 177 s=8 w=8.857705E-5,
275 179 66 s=2 w=3.6813616E-4,
276 179 178 s=15 w=3.6399267E-4,
277 180 179 s=14 w=4.832455E-4,
278 181 66 s=14 w=4.832455E-4,
279 181 180 s=2 w=3.6813616E-4,
280 182 67 s=14 w=4.832455E-4,
281 182 181 s=20 w=6.1442E-5,
282 183 68 s=14 w=4.832455E-4,
283 183 182 s=19 w=3.5120585E-4,
284 184 69 s=14 w=4.832455E-4,
285 184 183 s=18 w=3.3181548E-4,
286 185 74 s=14 w=4.832455E-4,
287 185 184 s=23 w=1.2696508E-4,
288 186 131 s=41 w=1.227431E-4,
289 187 132 s=41 w=1.227431E-4,
290 187 186 s=37 w=7.4147055E-4,
291 188 136 s=41 w=1.227431E-4,
292 188 187 s=47 w=3.5661695E-4,
293 189 186 s=44 w=0.0017999872,
294 190 187 s=44 w=0.0017999872,
295 190 189 s=37 w=7.4147055E-4,
296 191 188 s=44 w=0.0017999872,
297 191 190 s=47 w=3.5661695E-4,
298 192 136 s=44 w=0.0017999872,
299 192 191 s=41 w=1.227431E-4,
300 193 137 s=44 w=0.0017999872,
301 193 192 s=27 w=7.1587495E-4,
302 194 138 s=44 w=0.0017999872,
303 194 193 s=19 w=3.5120585E-4,
304 195 139 s=44 w=0.0017999872,
305 195 194 s=51 w=1.5793499E-4,
306 196 152 s=44 w=0.0017999872,
307 196 195 s=50 w=1.5529906E-4,
308 197 196 s=49 w=3.9956547E-4,
309 198 152 s=49 w=3.9956547E-4,
310 198 197 s=44 w=0.0017999872,
311 199 153 s=49 w=3.9956547E-4,
312 199 198 s=42 w=3.3006698E-4,
313 200 154 s=49 w=3.9956547E-4,
314 200 199 s=34 w=1.9326451E-4,
315 201 155 s=49 w=3.9956547E-4,
316 201 200 s=32 w=0.002263606,
317 202 156 s=49 w=3.9956547E-4,
318 202 201 s=28 w=6.457433E-4,
319 203 157 s=49 w=3.9956547E-4,
320 203 202 s=20 w=6.1442E-5,
321 204 158 s=49 w=3.9956547E-4,
322 204 203 s=9 w=9.3952636E-4,
323 205 159 s=49 w=3.9956547E-4,
324 205 204 s=55 w=6.3126493E-4,
325 206 160 s=49 w=3.9956547E-4,
326 206 205 s=54 w=0.0011730592,
327 207 161 s=49 w=3.9956547E-4,
328 207 206 s=29 w=8.923407E-5,
329 208 162 s=49 w=3.9956547E-4,
330 208 207 s=10 w=4.9081177E-4,
331 209 163 s=49 w=3.9956547E-4,
332 209 208 s=61 w=0.0013366287,
333 210 164 s=49 w=3.9956547E-4,
334 210 209 s=60 w=3.8092173E-4,
335 211 167 s=49 w=3.9956547E-4,
336 211 210 s=59 w=5.60021E-6,
337 212 211 s=58 w=8.624942E-5,
338 213 167 s=58 w=8.624942E-5,
339 213 212 s=49 w=3.9956547E-4,
340 214 168 s=58 w=8.624942E-5,
341 214 213 s=47 w=3.5661695E-4,
342 215 169 s=58 w=8.624942E-5,
343 215 214 s=63 w=6.467876E-4,
344 216 170 s=58 w=8.624942E-5,
345 216 215 s=50 w=1.5529906E-4,
346 217 171 s=58 w=8.624942E-5,
347 217 216 s=66 w=3.763467E-4,
348 218 124 s=75 w=2.1140616E-4,
349 218 25 s=74 w=0.005725292,
350 219 106 s=75 w=2.1140616E-4,
351 219 218 s=69 w=5.933445E-4,
352 220 107 s=75 w=2.1140616E-4,
353 220 219 s=55 w=6.3126493E-4,
354 221 108 s=75 w=2.1140616E-4,
355 221 220 s=3 w=0.0012357169,
356 221 26 s=76 w=0.006889798,
357 222 50 s=75 w=2.1140616E-4,
358 222 221 s=70 w=2.1434034E-4,
359 223 51 s=75 w=2.1140616E-4,
360 223 222 s=11 w=4.974054E-4,
361 224 52 s=75 w=2.1140616E-4,
362 224 223 s=4 w=0.0024520732,
363 224 27 s=77 w=0.009697926,
364 225 178 s=7 w=0.0020317808,
365 225 4 s=6 w=0.011905803,
366 226 179 s=7 w=0.0020317808,
367 226 225 s=15 w=3.6399267E-4,
368 227 180 s=7 w=0.0020317808,
369 227 226 s=14 w=4.832455E-4,
370 228 227 s=13 w=1.7648951E-4,
371 228 5 s=12 w=0.004123127,
372 229 180 s=13 w=1.7648951E-4,
373 229 228 s=7 w=0.0020317808,
374 230 181 s=13 w=1.7648951E-4,
375 230 229 s=2 w=3.6813616E-4,
376 231 182 s=13 w=1.7648951E-4,
377 231 230 s=20 w=6.1442E-5,
378 232 183 s=13 w=1.7648951E-4,
379 232 231 s=19 w=3.5120585E-4,
380 233 184 s=13 w=1.7648951E-4,
381 233 232 s=18 w=3.3181548E-4,
382 234 233 s=17 w=0.0029664666,
383 234 6 s=16 w=0.0026700806,
384 235 184 s=17 w=0.0029664666,
385 235 234 s=13 w=1.7648951E-4,
386 236 185 s=17 w=0.0029664666,
387 236 235 s=23 w=1.2696508E-4,
388 237 236 s=22 w=4.2071316E-4,
389 237 7 s=21 w=0.0033088578,
390 238 185 s=22 w=4.2071316E-4,
391 238 237 s=17 w=0.0029664666,
392 239 74 s=22 w=4.2071316E-4,
393 239 238 s=14 w=4.832455E-4,
394 240 75 s=22 w=4.2071316E-4,
395 240 239 s=29 w=8.923407E-5,
396 241 76 s=22 w=4.2071316E-4,
397 241 240 s=28 w=6.457433E-4,
398 242 77 s=22 w=4.2071316E-4,
399 242 241 s=27 w=7.1587495E-4,
400 243 125 s=22 w=4.2071316E-4,
401 243 242 s=26 w=5.67576E-5,
402 244 243 s=25 w=8.257138E-4,
403 244 8 s=24 w=0.007794275,
404 245 125 s=25 w=8.257138E-4,
405 245 244 s=22 w=4.2071316E-4,
406 246 126 s=31 w=0.0015630389,
407 246 9 s=30 w=8.512787E-4,
408 247 127 s=31 w=0.0015630389,
409 247 246 s=34 w=1.9326451E-4,
410 247 10 s=33 w=0.0034986394,
411 248 128 s=36 w=7.3997224E-5,
412 248 11 s=38 w=0.0063912105,
413 248 12 s=35 w=0.008545295,
414 249 186 s=40 w=0.0011462381,
415 249 13 s=39 w=0.005086604,
416 250 189 s=40 w=0.0011462381,
417 250 249 s=44 w=0.0017999872,
418 250 14 s=43 w=0.008292038,
419 251 191 s=46 w=0.0027556706,
420 251 15 s=45 w=0.0047284984,
421 252 192 s=46 w=0.0027556706,
422 252 251 s=41 w=1.227431E-4,
423 253 193 s=46 w=0.0027556706,
424 253 252 s=27 w=7.1587495E-4,
425 254 194 s=46 w=0.0027556706,
426 254 253 s=19 w=3.5120585E-4,
427 255 195 s=46 w=0.0027556706,
428 255 254 s=51 w=1.5793499E-4,
429 256 196 s=46 w=0.0027556706,
430 256 255 s=50 w=1.5529906E-4,
431 257 197 s=46 w=0.0027556706,
432 257 256 s=49 w=3.9956547E-4,
433 257 16 s=48 w=0.0083325235,
434 258 206 s=53 w=6.585659E-4,
435 258 17 s=52 w=0.014389902,
436 259 207 s=53 w=6.585659E-4,
437 259 258 s=29 w=8.923407E-5,
438 260 208 s=53 w=6.585659E-4,
439 260 259 s=10 w=4.9081177E-4,
440 261 209 s=53 w=6.585659E-4,
441 261 260 s=61 w=0.0013366287,
442 262 210 s=53 w=6.585659E-4,
443 262 261 s=60 w=3.8092173E-4,
444 263 211 s=53 w=6.585659E-4,
445 263 262 s=59 w=5.60021E-6,
446 264 212 s=53 w=6.585659E-4,
447 264 263 s=58 w=8.624942E-5,
448 265 264 s=57 w=9.518381E-4,
449 265 18 s=56 w=0.0037561648,
450 266 212 s=57 w=9.518381E-4,
451 266 265 s=53 w=6.585659E-4,
452 267 213 s=57 w=9.518381E-4,
453 267 266 s=49 w=3.9956547E-4,
454 268 214 s=57 w=9.518381E-4,
455 268 267 s=47 w=3.5661695E-4,
456 269 215 s=57 w=9.518381E-4,
457 269 268 s=63 w=6.467876E-4,
458 269 19 s=62 w=0.001111049,
459 270 217 s=65 w=4.0685985E-4,
460 270 20 s=64 w=0.0020692274,
461 271 171 s=65 w=4.0685985E-4,
462 271 270 s=58 w=8.624942E-5,
463 272 172 s=65 w=4.0685985E-4,
464 272 271 s=70 w=2.1434034E-4,
465 273 173 s=65 w=4.0685985E-4,
466 273 272 s=69 w=5.933445E-4,
467 274 273 s=68 w=5.284318E-4,
468 274 21 s=67 w=0.005145489,
469 275 173 s=68 w=5.284318E-4,
470 275 274 s=65 w=4.0685985E-4,
471 276 119 s=68 w=5.284318E-4,
472 276 275 s=59 w=5.60021E-6,
473 276 22 s=71 w=0.002995419,
;
END; [Network]

BEGIN st_Assumptions;
uptodate;
disttransform=NeighborNet;
splitstransform=EqualAngle;
SplitsPostProcess filter=dimension value=4;
 exclude  no missing;
autolayoutnodelabels;
END; [st_Assumptions]
