# Supplementary material for: Evolution of pollen morphology in Loranthaceae
Source: Grana. 2017 Feb 20;57(1-2):16–116. doi: 10.1080/00173134.2016.1261939 (PMC5771552; doi:10.1080/00173134.2016.1261939)
Supplement: Grimsson et al. Online supplementary material [file SGRA_A_1261939_SM9964.zip › File_S4_FiguredPollen.xlsx]

## Sheet: Content
File S4. List of figured Loranthaceae pollen
This file includes a list (sheet Species investigated) of palynologically studied species of Loranthaceae. See main text for full references.
The sheet Concept of Feuer & Kuijt lists the main characteristics used in Feuer and Kuijt (1979, 1980, 1985) for classification of pollen of South American Loranthaceae

## Sheet: Species investigated
Counter	Genus	Species	Name in original publication; taxonomic notes	Tribe: subtribe/clade	Publication	Reference	Shown*	Type according original publication	Main characteristic: ornamentation	Secondary characteristic: apertures	Outline (polar view)	Remarks
1	Aetanthus	dichotomus	Psittacanthus nodosus	Psittacantheae: Psittacanthinae	Feuer & Kujit 1979	[not figured]		FK79-Ia	Spinulate	Syntricolpate	Acc. table 1: trilobed star	Pollen would require to keep the species in Psittacanthus
1	Aetanthus	mutisii	Psittacanthus holtoni[i]	Psittacantheae: Psittacanthinae	Feuer & Kujit 1979	—, fig. 1F	T	FK79-Ia	Spinulate	Syntricolpate	Intermediate	Pollen would require to keep the species in Psittacanthus
1	Amyema	congener		Lorantheae: Amyeminae	Han et al. 2004	—, figs 103–105	PED				Trilobed
1	Amyema	maidenii		Lorantheae: Amyeminae	Han et al. 2004	—, figs 96, 106	PD				Concave-triangular
1	Amyema	miquelii		Lorantheae: Amyeminae	Han et al. 2004	—, figs 99–101	PE				± straigth-triangular
1	Amyema	preissii		Lorantheae: Amyeminae	Han et al. 2004	—, figs 97, 98	PE				Intermediate
0	Amylotheca	sp. indet.		Elytrantheae, Clade B	Han et al. 2004	—, figs 108–110	PED				Trilobed	Superficially similar (outline), strange aperture openings
1	Amylotheca	stenopetala		Elytrantheae, Clade B	Han et al. 2004	—, figs 102, 107	PD				± straight-triangular
1	Atkinsonia	ligustrina		Gaiadendreae	Feuer & Kujit 1980	—, figs 47–50	OT	Unique type			(non-fixiform)
1	Bakerella	belohensis		Lorantheae: Tapinanthinae	Muller et al. 1989	[not figured]					[n/a]
1	Bakerella	grisea	B. ~ var. grisea	Lorantheae: Tapinanthinae	Muller et al. 1989	—, plate 60/I, figs 8, 9; 60/II, 1–4	PED				Intermediate
1	Bakerella	hoyifolia	B. ~ var. hoyifolia	Lorantheae: Tapinanthinae	Muller et al. 1989	—, plate 60/I, figs 1–3	L				Intermediate
1	Bakerella	perrieri		Lorantheae: Tapinanthinae	Muller et al. 1989	[not figured]					[n/a]
1	Bakerella	poissonii	B. ~ var. poissonii	Lorantheae: Tapinanthinae	Muller et al. 1989	—, plate 60/I, figs 4–7	L				Concave-triangular
1	Bakerella	tricostata		Lorantheae: Tapinanthinae	Muller et al. 1989	—, plate 60/III, figs 1–3	PD				Concave-triangular
1	Bakerella	viguieri	B. ~ var. viguieri	Lorantheae: Tapinanthinae	Muller et al. 1989	—, plate 60/II, figs 5–8	L				Concave-triangular
1	Cladocolea	andrieuxii		Psittacantheae: Psittacanthinae	Feuer & Kujit 1985	—, figs 7, 8	L	Clad.-II			[n/a]
1	Cladocolea	glauca		Psittacantheae: Psittacanthinae	Feuer & Kujit 1985	—, figs 68, 69	PE	Clad.-III			Straight-triangular
1	Cladocolea	grahamii		Psittacantheae: Psittacanthinae	Feuer & Kujit 1985	[not figured]		Clad.-III			[n/a]
1	Cladocolea	harlingii		Psittacantheae: Psittacanthinae	Feuer & Kujit 1985	—, figs 87–89	T	Clad.-III			[n/a]
1	Cladocolea	loniceroides		Psittacantheae: Psittacanthinae	Feuer & Kujit 1985	—, fig. 11	L	Clad.-II			[n/a]
1	Cladocolea	micrantha	Phthirusa ~	Psittacantheae: Psittacanthinae	Feuer & Kujit 1985	—, fig. 54	P	Phth.-IIa	Grain unlike Dendropemon	Diplosyndemicolporate	Straight-triangular
1	Cladocolea	microphylla		Psittacantheae: Psittacanthinae	Feuer & Kujit 1985	—, figs 9, 10, 72, 73	LPE	Clad.-II			[n/a]
1	Cladocolea	oligantha		Psittacantheae: Psittacanthinae	Feuer & Kujit 1985	[not figured]		Clad.-IV			[n/a]
1	Cladocolea	pringlei		Psittacantheae: Psittacanthinae	Feuer & Kujit 1985	—, fig. 6	L	Clad.-III			[n/a]
1	Cladocolea	sandwithii	Phthirusa ~	Psittacantheae: Psittacanthinae	Feuer & Kujit 1985	[not figured]		Phth.-IIa	Grain unlike Dendropemon	Diplosyndemicolporate	[n/a]
1	Dendropemon	caribaeus		Psittacantheae: Psittacanthinae	Feuer & Kujit 1985	[not figured]					Broadly trilobed
1	Dendropemon	constantiae		Psittacantheae: Psittacanthinae	Feuer & Kujit 1985	—, fig. 32	E				Broadly trilobed
1	Dendropemon	emarginatus		Psittacantheae: Psittacanthinae	Feuer & Kujit 1985	[not figured]					Broadly trilobed
1	Dendropemon	loranthoideus	D. bahamensis	Psittacantheae: Psittacanthinae	Feuer & Kujit 1985	—, figs 36, 37, 39, 40	T				Broadly trilobed
1	Dendropemon	pauciflorus		Psittacantheae: Psittacanthinae	Feuer & Kujit 1985	[not figured]					Broadly trilobed
1	Dendropemon	picardiae		Psittacantheae: Psittacanthinae	Feuer & Kujit 1985	[not figured]					Broadly trilobed
1	Dendropemon	purpureus	[includes D. uniflorus]	Psittacantheae: Psittacanthinae	Feuer & Kujit 1985	—, figs 25, 26, 29	LP				Broadly trilobed
1	Dendropemon	pycnophyllus		Psittacantheae: Psittacanthinae	Feuer & Kujit 1985	—, fig. 38	T				Broadly trilobed
1	Dendropemon	rostratus		Psittacantheae: Psittacanthinae	Feuer & Kujit 1985	[not figured]					Broadly trilobed
1	Dendrophthoe	falcata		Lorantheae: Dendrophtoinae	Han et al. 2004	—, figs 48, 49	PE				Convex-triangular
1	Dendrophthoe	pentandra		Lorantheae: Dendrophtoinae	Liu & Qiu 1993	—, plate IV, figs 6–9	LPED				Trilobed
1	Dendrophthoe	pentandra		Lorantheae: Dendrophtoinae	Han et al. 2004	—, figs 44–46	PED				Trilobed
1	Dendrophthoe	praelonga		Lorantheae: Dendrophtoinae	Han et al. 2004	—, fig. 47	P				Convex-triangular
1	Desmaria	mutabilis		Notantherinae	Feuer & Kujit 1980	—, figs 29, 31, 33, 34	PET				Trilobed
1	Elytranthe	albida		Elytrantheae, unplaced	Liu & Qiu 1993	—, plate I, figs 12–15	LPED				Concave-triangular	Fits with our grains
1	Elytranthe	albida		Elytrantheae, unplaced	Han et al. 2004	—, figs 13–15	PED				Intermediate	Fits with our grains
1	Gaiadendron	punctatum		Gaiadendreae	Feuer & Kujit 1980	—, figs 3, 6, 15, 16	PET				Trilobed
1	Helixanthera	coccinea		Lorantheae: Dendrophtoinae	Han et al. 2004	—, figs 33, 34	PE				Concave-triangular
1	Helixanthera	guangxiensis		Lorantheae: Dendrophtoinae	Liu & Qiu 1993	—, plate V, figs 6–10	LPED				Convex-triangular
1	Helixanthera	parasitica		Lorantheae: Dendrophtoinae	Liu & Qiu 1993	—, plate V, figs 3–5	LPD				Variable (straight to convex-triangular)
1	Helixanthera	parasitica		Lorantheae: Dendrophtoinae	Han et al. 2004	—, figs 16, 17, 19, 20	PE				± straigth-triangular
1	Helixanthera	sampsoni[i]		Lorantheae: Dendrophtoinae	Liu & Qiu 1993	—, plate V, figs 14–16	PED				Concave-triangular
1	Helixanthera	sampsoni[i]		Lorantheae: Dendrophtoinae	Han et al. 2004	—, figs 22, 23	PE				Straight-triangular
1	Helixanthera	scoriarum		Lorantheae: Dendrophtoinae	Liu & Qiu 1993	—, plate V, figs 1, 2	LP				Convex-triangular
1	Helixanthera	scoriarum		Lorantheae: Dendrophtoinae	Han et al. 2004	—, figs 18, 21, 24	PE				± straigth-triangular
1	Helixanthera	terrestris		Lorantheae: Dendrophtoinae	Liu & Qiu 1993	—, plate V, figs 11–13	LPE				Concave-triangular
1	Helixanthera	terrestris		Lorantheae: Dendrophtoinae	Han et al. 2004	—, figs 25–32	PED				± straigth-triangular	Pollen figured in figs 30–32 is probably Betulaceae-pollen
1	Ligaria	cuneifolia		Psittacantheae: Ligarinae	Feuer & Kujit 1980	—, figs 30, 32, 35, 36	PET				Intermediate
1	Loranthus	delavayi		Lorantheae: Loranthinae	Liu & Qiu 1993	—, plate IV, figs 10–13	LPED				Convex-triangular
1	Loranthus	delavayi		Lorantheae: Loranthinae	Han et al. 2004	—, fig. 43	P				Intermediate
1	Loranthus	guizhouensis		Lorantheae: Loranthinae	Liu & Qiu 1993	—, plate IV, figs 14–16	LPE				Concave-triangular
1	Loranthus	guizhouensis		Lorantheae: Loranthinae	Han et al. 2004	—, fig. 39	P				Concave-triangular
1	Loranthus	pseudo-odoratus		Lorantheae: Loranthinae	Han et al. 2004	—, figs 35–37, 38, 42	PE				Convex-triangular	Includes also a tetraporate grain
1	Loranthus	tanakae		Lorantheae: Loranthinae	Liu & Qiu 1993	—, plate IV, figs 17–19	LPD				± straigth-triangular
1	Loranthus	tanakae		Lorantheae: Loranthinae	Han et al. 2004	—, figs 40, 41	PE				Concave-triangular
1	Loranthus	vestitus	Taxillus ~	Lorantheae: Loranthinae	Han et al. 2004	—, fig. 79	P				Trilobed
1	Macrosolen	bibracteolatus		Elytrantheae, Clade B	Liu & Qiu 1993	—, plate I, figs 4–7	LPE				Concave-triangular	Resembles our grains
1	Macrosolen	cochinchinensis		Elytrantheae, Clade B	Liu & Qiu 1993	—, plate I, figs 1–3	LPE				Intermediate	Fits with our grains
1	Macrosolen	cochinchinensis		Elytrantheae, Clade B	Han et al. 2004	—, figs 7–9	PED				Intermediate	Fits with our grains
1	Macrosolen	geminatus	M. suberosus	Elytrantheae, Clade B	Han et al. 2004	—, figs 1–3	PED				Concave-triangular	Resembles our grains
1	Macrosolen	robinsonii		Elytrantheae, Clade B	Han et al. 2004	—, figs 4–6	PED				Intermediate	Resembles our grains
1	Macrosolen	tricolor		Elytrantheae, Clade B	Han et al. 2004	—, figs 10–12	PED				Concave-triangular	Resembles our grains
1	Macrosolen	tricolor		Elytrantheae, Clade B	Liu & Qiu 1993	—, plate I, figs 8–11	LPED				Concave-triangular	Resembles our grains
1	Maracanthus (included in Oryctina according Nickrent et al. 2010)	chlamydatus		Psittacantheae: Psittacanthinae	Feuer & Kujit 1985	—, figs 4, 50, 53, 67	LPET				Straight-triangular
1	Notanthera	heterophylla		Notantherinae	Feuer & Kujit 1980	—, figs 5, 22	PT				Concave-triangular
1	Nuytsia	floribunda		Nuytsieae	Feuer & Kujit 1980	—, figs 1, 2, 4, 13, 14, 17	PET				Trilobed
1	Oryctanthus	alveolatus		Psittacantheae: Psittacanthinae	Feuer & Kujit 1985	[not figured]					Circular	Grains classified as "compound diploaperturate"
1	Oryctanthus	asplundii		Psittacantheae: Psittacanthinae	Feuer & Kujit 1985	[not figured]					Circular	Grains classified as "compound diploaperturate"
1	Oryctanthus	asplundii		Psittacantheae: Psittacanthinae	Caires 2012 (thesis)	—, fig. 1-14B	P				Circular
1	Oryctanthus	cordifolius		Psittacantheae: Psittacanthinae	Feuer & Kujit 1985	—, figs 44–49	PET				Circular	Grains classified as "compound diploaperturate"
1	Oryctanthus	cordifolius		Psittacantheae: Psittacanthinae	Caires 2012 (thesis)	—, fig. 1-14C	P				Circular
1	Oryctanthus	costulatus		Psittacantheae: Psittacanthinae	Caires 2012 (thesis)	—, fig. 1-14D	P				Circular
1	Oryctanthus	florulentus		Psittacantheae: Psittacanthinae	Feuer & Kujit 1985	[not figured]					Circular	Grains classified as "compound diploaperturate"
1	Oryctanthus	florulentus		Psittacantheae: Psittacanthinae	Caires 2012 (thesis)	—, fig. 1-14E	P				Circular
1	Oryctanthus	grandis		Psittacantheae: Psittacanthinae	Caires 2012 (thesis)	—, fig. 1-14F	P				Circular
1	Oryctanthus	minor	[Species not listed in Tropicos©]	Psittacantheae: Psittacanthinae	Caires 2012 (thesis)	—, fig. 1-15A	P				Circular
1	Oryctanthus	occidentalis		Psittacantheae: Psittacanthinae	Feuer & Kujit 1985	[not figured]					Circular	Grains classified as "compound diploaperturate"
1	Oryctanthus	occidentalis		Psittacantheae: Psittacanthinae	Caires 2012 (thesis)	—, fig. 1-15B	P				Circular
1	Oryctanthus	phthirusoides		Psittacantheae: Psittacanthinae	Caires 2012 (thesis)	—, fig. 1-15C	P				Circular
1	Oryctanthus	scabridus	Orycina scabrida	Psittacantheae: Psittacanthinae	Caires 2012 (thesis)	—, fig. 1-16C	P
1	Oryctanthus	spicatus	[including O. phanerolomus]	Psittacantheae: Psittacanthinae	Feuer & Kujit 1985	—, figs 42, 43	L				Circular	Grains classified as "compound diploaperturate"
1	Oryctanthus	spicatus	[including O. guatemalensis]	Psittacantheae: Psittacanthinae	Caires 2012 (thesis)	—, fig. 1-14A, 15D	P				Circular
1	Oryctina	quadrangularis		Psittacantheae: Psittacanthinae	Caires 2012 (thesis)	—, fig. 1-16B	P				Convex-triangular
1	Oryctina	subaphylla		Psittacantheae: Psittacanthinae	Feuer & Kujit 1985	—, fig. 17	L				Convex-triangular
0	Oryctina	subaphylla		Psittacantheae: Psittacanthinae	Caires 2012 (thesis)	—, fig. 1-16A, D	P				Convex-triangular
1	Panamanthus	panamensis	Struthanthus ~	Psittacantheae: Psittacanthinae	Feuer & Kujit 1985	—, figs 19, 79, 90–92	LPT	Str.-IIc	[unclear]	Diplosyndemicolpate	Concave-triangular	Isolated species; pollen features bring this taxon closer to Cladocolea harlingii (p. 210)
1	Passovia	coarctata	Phthirusa coarctata	Psittacantheae: Psittacanthinae	Feuer & Kujit 1985	—, fig. 51	P	Phth.-IIa	Grain unlike Dendropemon	Diplosyndemicolporate	Straight-triangular
1	Passovia	ovata [Kuijt 2011]	Phthirusa ovata	Psittacantheae: Psittacanthinae	Feuer & Kujit 1985	—, fig. 56, 59–62	PT	Phth.-IIb2	Grain unlike Dendropemon	Diplosyndemicolporate	Straight-triangular
1	Passovia	pedunculata [Kuijt 2014]	Phthirusa jamaicensis	Psittacantheae: Psittacanthinae	Feuer & Kujit 1985	[not figured]		Phth.-IIc3	Grain unlike Dendropemon	Diplosyndemi-/2-3-diplodemibrevicolpate	[n/a]	Heteropolar grains
1	Passovia	podoptera [Kuijt 2011]	Struthanthus pterygopus Mart. [= Phthirusa ~]	Psittacantheae: Psittacanthinae	Feuer & Kujit 1985	[not figured]		Str.-III	Striato-rugulate	[n/a]	[n/a]
1	Passovia	pynostachya	Phthirusa monetaria	Psittacantheae: Psittacanthinae	Feuer & Kujit 1985	[not figured]		Phth.-IIa	Grain unlike Dendropemon	Diplosyndemicolporate	[n/a]
1	Passovia	pyrifolia	Phthirusa lepidobotrys	Psittacantheae: Psittacanthinae	Feuer & Kujit 1985	—, figs 1, 52	LPE	Phth.-IIb3	Grain unlike Dendropemon	3-diplodemibrevicolpate	Straight-triangular
1	Passovia	pyrifolia	Phthirusa platyclada	Psittacantheae: Psittacanthinae	Feuer & Kujit 1985	—, figs 27, 30, 33, 41	PET	Phth.-I	Dendropemon-like grain		Broadly trilobed
1	Passovia	pyrifolia	Phthirusa ~	Psittacantheae: Psittacanthinae	Feuer & Kujit 1985	—, figs 28, 31, 34, 35	PED	Phth.-I	Dendropemon-like grain		Concave-triangular
0	Passovia	rufa	Phthirusa ~ var. tenaculifera	Psittacantheae: Psittacanthinae	Feuer & Kujit 1985	—, fig. 64	T	Phth.-IIb2	Grain unlike Dendropemon	Diplosyndemicolporate	[n/a]
1	Passovia	rufa	Phthirusa squamulosa	Psittacantheae: Psittacanthinae	Feuer & Kujit 1985	[not figured]		Phth.-IIb1	Grain unlike Dendropemon	Syncolpate	[n/a]
1	Passovia	pedunculata†	Phthirusa krukovii	Psittacantheae: Psittacanthinae	Feuer & Kujit 1985	[not figured]		Phth.-IIc2	Grain unlike Dendropemon	Diplosyndemicolporate	[n/a]
1	Passovia	pedunculata†	Phthirusa magdalenae	Psittacantheae: Psittacanthinae	Feuer & Kujit 1985	—, figs 55, 65	PT	Phth.-IIc1	Grain unlike Dendropemon	Diplosyndemicolporate	Concave-triangular	Iso- and heteropolar grains
1	Passovia	pedunculata†	Phthirusa retroflexa	Psittacantheae: Psittacanthinae	Feuer & Kujit 1985	—, figs 2, 3, 66, 67	LT	Phth.-IIc1/2	Grain unlike Dendropemon	Diplosyndemicolporate	[n/a]	Iso- and heteropolar grains
1	Passovia	pedunculata†	Phthirusa angulata	Psittacantheae: Psittacanthinae	Feuer & Kujit 1985	[not figured]		Phth.-IIc3	Grain unlike Dendropemon	Diplosyndemi-/2-3-diplodemibrevicolpate	[n/a]	Heteropolar grains
1	Passovia	stenophylla	Phthirusa ~	Psittacantheae: Psittacanthinae	Feuer & Kujit 1985	[not figured]		Phth.-IIc3	Grain unlike Dendropemon	Diplosyndemi-/2-3-diplodemibrevicolpate	[n/a]	Heteropolar grains
1	Passovia	theloneura [Kuijt 2011]	Phthirusa ~	Psittacantheae: Psittacanthinae	Feuer & Kujit 1985	—, figs 57, 63	PET	Phth.-IIc1/2	Grain unlike Dendropemon	Diplosyndemicolporate	Straight-triangular	Iso- and heteropolar grains
1	Peristethium	leptostachyum	Struthanthus ~us	Psittacantheae: Psittacanthinae	Feuer & Kujit 1985	—, fig. 13	L	Str.-Ia1/b1	[unclear]	Diplosyndemicolporate	[n/a]
1	Peristethium	reticulatum		Psittacantheae: Psittacanthinae	Caires et al. 2014	—, fig. 2C	P		[unclear]	[n/a]	Concave-triangular	Micrograph insufficient to extract sculpturing details
1	Phthirusa	hutchisonii	Ixocactus hutchisonii Kuijt	Psittacantheae: Psittacanthinae	Feuer & Kujit 1985	—, figs 98–104	ODT	Ixocactus-type			Circular
1	Phthirusa	inconspicua	Cladocolea inconspicua	Psittacantheae: Psittacanthinae	Feuer & Kujit 1985	—, fig. 5	L	Clad.-I			[n/a]
1	Phthirusa	lobaterae		Psittacantheae: Psittacanthinae	Feuer & Kujit 1985	[not figured]		Phth.-IIc1	Grain unlike Dendropemon	Diplosyndemicolporate	[n/a]	Iso- and heteropolar grains
1	Psittacanthus	acinarius	P. warmingii	Psittacantheae: Psittacanthinae	Feuer & Kujit 1979	—, fig. 6	PEDT	FK79-III	Scabrate-verrucate	Tricolpate	Convex-triangular	Reproduced in F&K'80, figs 42–44
1	Psittacanthus	auriculatus		Psittacantheae: Psittacanthinae	Feuer & Kujit 1979	[not figured]		FK79-Ia	Spinulate	Syntricolpate	Acc. table 1: concave-triangular
1	Psittacanthus	biternatus		Psittacantheae: Psittacanthinae	Feuer & Kujit 1979	[not figured]		FK79-Ib	Spinulate	Tricolpate	Acc. table 1: trilobed star
1	Psittacanthus	brachynema		Psittacantheae: Psittacanthinae	Feuer & Kujit 1979	[not figured]		FK79-Ia	Spinulate	Syntricolpate	[n/a]
1	Psittacanthus	calyculatus		Psittacantheae: Psittacanthinae	Feuer & Kujit 1979	—, fig. 2A,F	PD	FK79-Ib	Spinulate	Tricolpate	Intermediate	Reproduced in F&K'80, fig. 37
1	Psittacanthus	calyculatus	P. americanus	Psittacantheae: Psittacanthinae	Feuer & Kujit 1979	[not figured]		FK79-Ib	Spinulate	Tricolpate	Acc. table 1: concave-triangular
1	Psittacanthus	clusiifolius	P. clusiaefolius	Psittacantheae: Psittacanthinae	Feuer & Kujit 1979	—, fig. 2B,D	PE	FK79-Id	Spinulate	Syndiplotricolpate (1980: diplosynrugate)	Intermediate
1	Psittacanthus	columbianus [not listed in Tropicos©]		Psittacantheae: Psittacanthinae	Feuer & Kujit 1979	—, fig. 1D	P	FK79-Ia	Spinulate	Syntricolpate	Trilobed
1	Psittacanthus	cordiae		Psittacantheae: Psittacanthinae	Feuer & Kujit 1979	[not figured]		FK79-Ib	Spinulate	Tricolpate	Acc. table 1: concave-triangular
1	Psittacanthus	cucullaris		Psittacantheae: Psittacanthinae	Feuer & Kujit 1979	[not figured]		FK79-Ib	Spinulate	Tricolpate	Acc. table 1: intermediate
1	Psittacanthus	cucullaris	P. cupulifer	Psittacantheae: Psittacanthinae	Feuer & Kujit 1979	—, fig. 2C,E	PE	FK79-Ib & Ic	Spinulate	(Diplo)tricolpate	Trilobed	Only Ic-type pollen figured
1	Psittacanthus	cucullaris	P. falcifrons	Psittacantheae: Psittacanthinae	Feuer & Kujit 1979	[not figured]		FK79-Ib	Spinulate	Tricolpate	Acc. table 1: concave-triangular
1	Psittacanthus	dichroos	P. dichrous	Psittacantheae: Psittacanthinae	Feuer & Kujit 1979	[not figured]		FK79-Ia	Spinulate	Syntricolpate	Acc. table 1: concave-triangular
1	Psittacanthus	dilatatus		Psittacantheae: Psittacanthinae	Feuer & Kujit 1979	—, fig. 4A–C	PD	FK79-Ic	Spinulate	Diplotricolpate (1980: diplorugate)	Trilobed	Reproduced in F&K'80, fig. 40
1	Psittacanthus	divaricatus	P. linearis	Psittacantheae: Psittacanthinae	Feuer & Kujit 1979	[not figured]		FK79-Ib	Spinulate	Tricolpate	[n/a]
1	Psittacanthus	divaricatus [Kuijt 2009]	P. weberbaueri	Psittacantheae: Psittacanthinae	Feuer & Kujit 1979	[not figured]		FK79-Ib	Spinulate	Tricolpate	Acc. table 1: concave-triangular
1	Psittacanthus	eucalyptifolius	P. collum-cygni	Psittacantheae: Psittacanthinae	Feuer & Kujit 1979	—, fig. 4D,E	DT	FK79-Ia	Spinulate	Syntricolpate	Trilobed
1	Psittacanthus	hamulifer		Psittacantheae: Psittacanthinae	Feuer & Kujit 1979	—, fig. 3A,E,G	PET	FK79-Ic	Spinulate	Diplotricolpate (1980: diplorugate)	Trilobed
1	Psittacanthus	leptanthus		Psittacantheae: Psittacanthinae	Feuer & Kujit 1979	[not figured]		FK79-Ia	Spinulate	Syntricolpate	[n/a]
1	Psittacanthus	macrantherus		Psittacantheae: Psittacanthinae	Feuer & Kujit 1979	[not figured]		FK79-Ia	Spinulate	Syntricolpate	[n/a]
1	Psittacanthus	macranthus	[not listed in Tropicos]	Psittacantheae: Psittacanthinae	Feuer & Kujit 1979	—, fig. 1B,E	P/T	FK79-Ia	Spinulate	Syntricolpate	Trilobed	Reproduced in F&K'80, fig. 37
1	Psittacanthus	palmeri		Psittacantheae: Psittacanthinae	Feuer & Kujit 1979	[not figured]		FK79-Ia	Spinulate	Syntricolpate	Acc. table 1: concave-triangular
1	Psittacanthus	peronopetalus		Psittacantheae: Psittacanthinae	Feuer & Kujit 1979	—, fig. 3B,C,D,F	PEDT	FK79-Ic	Spinulate	Diplotricolpate (1980: diplorugate)	Trilobed	Reproduced in F&K'80, figs 39, 45
1	Psittacanthus	ramiflorus	P. lateriflorus	Psittacantheae: Psittacanthinae	Feuer & Kujit 1979	[not figured]		FK79-Ib	Spinulate	Tricolpate	[n/a]
1	Psittacanthus	ramiflorus	P. scheryi	Psittacantheae: Psittacanthinae	Feuer & Kujit 1979	[not figured]		FK79-Ib	Spinulate	Tricolpate	[n/a]
1	Psittacanthus	rhynchanthus	P. semiarticulatus	Psittacantheae: Psittacanthinae	Feuer & Kujit 1979	[not figured]		FK79-Ib	Spinulate	Tricolpate	Acc. table 1: trilobed star
1	Psittacanthus	robustus		Psittacantheae: Psittacanthinae	Feuer & Kujit 1979	—, fig. 5	PEDT	FK79-II	Psilate	Tricolpate	Convex-triangular	Reproduced in F&K'80, figs 41, 46
1	Psittacanthus	schiedeanus		Psittacantheae: Psittacanthinae	Feuer & Kujit 1979	—, fig. 1A	P	FK79-Ia	Spinulate	Syntricolpate	Trilobed
1	Psittacanthus	sonorae		Psittacantheae: Psittacanthinae	Feuer & Kujit 1979	—, fig. 1C	P	FK79-Ia	Spinulate	Syntricolpate	Concave-triangular
1	Psittacanthus	zonatus		Psittacantheae: Psittacanthinae	Feuer & Kujit 1979	[not figured]		FK79-Ia	Spinulate	Syntricolpate	TOCHECK
1	Pusillanthus	pubescens		[NOT IN OTHER LIST!!!]	Caires et al. 2012	—, fig. 3C	P				Convex-triangular
1	Scurrula	atropurpurea	S. philippinensis	Lorantheae: Scurrulinae	Han et al. 2004	—, figs 62–64	PED				Trilobed
0	Scurrula	atropurpurea	S. philippinensis	Lorantheae: Scurrulinae	Liu & Qiu 1993	—, plate II, figs 7–9	LPED				Trilobed
1	Scurrula	buddleioides		Lorantheae: Scurrulinae	Han et al. 2004	—, figs 65, 66	PE				Trilobed
0	Scurrula	buddleioides		Lorantheae: Scurrulinae	Liu & Qiu 1993	—, plate II, figs 16, 17	LPE				Intermediate
1	Scurrula	chingii		Lorantheae: Scurrulinae	Han et al. 2004	—, fig. 70	P				Intermediate
0	Scurrula	chingii		Lorantheae: Scurrulinae	Liu & Qiu 1993	—, plate II, fig. 18	L				Concave-triangular
0	Scurrula	chingii (var. yunnanensis)		Lorantheae: Scurrulinae	Han et al. 2004	—, figs 56–58	PED				Concave-triangular
0	Scurrula	chingii (var. yunnanensis)		Lorantheae: Scurrulinae	Liu & Qiu 1993	—, plate II, figs 19–20	LPE				Concave-triangular
1	Scurrula	elata		Lorantheae: Scurrulinae	Han et al. 2004	—, fig. 67	P				Trilobed
0	Scurrula	elata		Lorantheae: Scurrulinae	Liu & Qiu 1993	—, plate II, figs 4–6	LPED				Trilobed
1	Scurrula	ferruginea		Lorantheae: Scurrulinae	Han et al. 2004	—, figs 71, 72	PE				Concave-triangular
0	Scurrula	ferruginea		Lorantheae: Scurrulinae	Liu & Qiu 1993	—, plate II, figs 21, 22	LPE				Intermediate
1	Scurrula	gongshanensis		Lorantheae: Scurrulinae	Han et al. 2004	—, fig. 73	P				Concave-triangular
0	Scurrula	gongshanensis		Lorantheae: Scurrulinae	Liu & Qiu 1993	—, plate II, figs 1–3	LPED				Concave-triangular
1	Scurrula	notothixoides		Lorantheae: Scurrulinae	Han et al. 2004	—, fig. 76	P				Concave-triangular
0	Scurrula	notothixoides		Lorantheae: Scurrulinae	Liu & Qiu 1993	—, plate II, fig. 15	L				Intermediate
1	Scurrula	parasitica		Lorantheae: Scurrulinae	Han et al. 2004	—, figs 59–61	PED				Trilobed
0	Scurrula	parasitica		Lorantheae: Scurrulinae	Liu & Qiu 1993	—, plate II, figs 10–12	LE				Concave-triangular
0	Scurrula	parasitica (var. gracilifolia)		Lorantheae: Scurrulinae	Han et al. 2004	—, figs 68, 69	PE				Intermediate
0	Scurrula	parasitica (var. gracilifolia)		Lorantheae: Scurrulinae	Liu & Qiu 1993	—, plate II, figs 13, 14	LP				Intermediate
1	Scurrula	sootepensis		Lorantheae: Scurrulinae	Han et al. 2004	—, figs 74, 75	PE				Concave-triangular
1	Socratina	bemarivensis		Lorantheae: Tapinanthinae	Muller et al. 1989	—, plate 60/III, figs 4–8; 60/IV, 1–3	LPE				Concave-triangular
1	Struthanthus	cassythoides		Psittacantheae: Psittacanthinae	Feuer & Kujit 1985	[not figured]		Str.-IIb	[unclear]	Diploparasyndemicolpate	Convex-triangular
1	Struthanthus	concinnus		Psittacantheae: Psittacanthinae	Feuer & Kujit 1985	—, figs 20, 82, 86	LPD	Str.-III	Striato-rugulate	[syntricolpate]	Straight-triangular
1	Struthanthus	costaricensis		Psittacantheae: Psittacanthinae	Feuer & Kujit 1985	—, figs 14, 93, 94	LT	Str.-IIa	[unclear]	Syncolpate	[n/a]
1	Struthanthus	deppeanus		Psittacantheae: Psittacanthinae	Feuer & Kujit 1985	—, figs 70, 71	PE	Str.-Ib3	[unclear]	Synaperturate	± straigth-triangular	Heteropolar grains
1	Struthanthus	dichotrianthus		Psittacantheae: Psittacanthinae	Feuer & Kujit 1985	—, figs 74, 78	P	Str.-Ia2	[unclear]	Diploaperturate	± straigth-triangular	Heteropolar with respect to apertures only
1	Struthanthus	flexicaulis		Psittacantheae: Psittacanthinae	Feuer & Kujit 1985	[not figured]		Str.-III	Striato-rugulate	[n/a]	[n/a]
1	Struthanthus	hartwegii [Morales Quirós 2007]	S. belizensis	Psittacantheae: Psittacanthinae	Feuer & Kujit 1985	—, figs 16, 75	LP	Str.-Ia1	[unclear]	Diplosyndemicolporate	± straigth-triangular
1	Struthanthus	interruptus		Psittacantheae: Psittacanthinae	Feuer & Kujit 1985	[not figured]		Str.-IIa	[unclear]	Syncolpate	[n/a]
1	Struthanthus	macrostachyus		Psittacantheae: Psittacanthinae	Feuer & Kujit 1985	[not figured]		Str.-Ib1	[unclear]	Diplosyndemicolporoidate	[n/a]
1	Struthanthus	marginatus		Psittacantheae: Psittacanthinae	Feuer & Kujit 1985	—, figs 76, 77	PE	Str.-Ib2	[unclear]	Diploaperturate	Irregular-triangular	Heteropolar grains
1	Struthanthus	marginatus	S. vulgaris Mart.	Psittacantheae: Psittacanthinae	Feuer & Kujit 1985	—, figs 23, 24, 83, 84	LPE	Str.-III	Striato-rugulate	[syntricolpate]	Straight-triangular
1	Struthanthus	oerstedii		Psittacantheae: Psittacanthinae	Feuer & Kujit 1985	—, fig. 18	L	Str.-IIc	[unclear]	Diplosyndemicolpate	[n/a]
1	Struthanthus	orbicularis		Psittacantheae: Psittacanthinae	Feuer & Kujit 1985	[not figured]		Str.-Ia3	[unclear]	Syncolporate	[n/a]
1	Struthanthus	orbicularis	S. esquintlensis	Psittacantheae: Psittacanthinae	Feuer & Kujit 1985	[not figured]		Str.-Ib1	[unclear]	Diplosyndemicolporoidate	[n/a]
1	Struthanthus	palmeri		Psittacantheae: Psittacanthinae	Feuer & Kujit 1985	—, fig. 15	L	Str.-IIb	[unclear]	Diploparasyndemicolpate	Convex-triangular
1	Struthanthus	quercicola	[including S. densiflorus]	Psittacantheae: Psittacanthinae	Feuer & Kujit 1985	—, fig. 12	L	Str.-Ia1	[unclear]	Diplosyndemicolporate	[n/a]
1	Struthanthus	retusus	S. polyrhizus Martius [spelled "polyrrhizos" according Tropicos©]	Psittacantheae: Psittacanthinae	Feuer & Kujit 1985	[not figured]		Str.-III	Striato-rugulate	[n/a]	[n/a]
1	Struthanthus	rotundatus		Psittacantheae: Psittacanthinae	Feuer & Kujit 1985	[not figured]		Str.-Ia1	[unclear]	Diplosyndemicolporate	[n/a]
1	Struthanthus	salicifolius		Psittacantheae: Psittacanthinae	Feuer & Kujit 1985	[not figured]		Str.-III	Striato-rugulate	[n/a]	[n/a]
1	Struthanthus	syringifolius		Psittacantheae: Psittacanthinae	Feuer & Kujit 1985	[not figured]		Str.-III	Striato-rugulate	[n/a]	[n/a]
1	Struthanthus	uraguensis; and ~ var. brevipedunculata		Psittacantheae: Psittacanthinae	Feuer & Kujit 1985	—, figs 21, 22, 80, 81, 95–97	LPE	Str.-III	Striato-rugulate	[syntricolpate]	± straigth-triangular	LM images look quite different; SEM refer to S. uruguensis
1	Taxillus	balansae		Lorantheae: Scurrulinae	Han et al. 2004	—, figs 86, 87	PE				Concave-triangular
1	Taxillus	caloreas		Lorantheae: Scurrulinae	Han et al. 2004	—, figs 83, 84	PE				Concave-triangular
0	Taxillus	caloreas		Lorantheae: Scurrulinae	Liu & Qiu 1993	—, plate III, figs 11–13	LPED				Concave-triangular
0	Taxillus	caloreas (var. fargesii)		Lorantheae: Scurrulinae	Han et al. 2004	—, figs 77, 78	PE				Intermediate
0	Taxillus	caloreas (var. fargesii)		Lorantheae: Scurrulinae	Liu & Qiu 1993	—, plate III, figs 14, 15	LPE				Concave-triangular
1	Taxillus	chinensis		Lorantheae: Scurrulinae	Han et al. 2004	—, figs 88, 89	PE				Concave-triangular
0	Taxillus	chinensis		Lorantheae: Scurrulinae	Liu & Qiu 1993	—, plate III, figs 23, 24	LPE				Intermediate
1	Taxillus	delavayi		Lorantheae: Scurrulinae	Han et al. 2004	—, figs 85, 90	PE				Concave-triangular
0	Taxillus	delavayi		Lorantheae: Scurrulinae	Liu & Qiu 1993	—, plate III, figs 1–4	LPED				Trilobed
1	Taxillus	kaempferi		Lorantheae: Scurrulinae	Han et al. 2004	—, figs 80, 81	PE				Intermediate
0	Taxillus	kaempferi		Lorantheae: Scurrulinae	Liu & Qiu 1993	—, plate III, figs 5, 6	LPE				± trilobed
1	Taxillus	levinei		Lorantheae: Scurrulinae	Liu & Qiu 1993	—, plate III, figs 26, 27	LP				Concave-triangular
1	Taxillus	limprichtii		Lorantheae: Scurrulinae	Liu & Qiu 1993	—, plate III, figs 7, 8	LP				Intermediate
1	Taxillus	limprichtii (var. longiflorus)		Lorantheae: Scurrulinae	Han et al. 2004	—, figs 91–93	PED				Intermediate
1	Taxillus	liquidambaricola	T. limprichtii var. ~	Lorantheae: Scurrulinae	Liu & Qiu 1993	—, plate III, figs 9, 10	LP				Trilobed
1	Taxillus	nigrans		Lorantheae: Scurrulinae	Liu & Qiu 1993	—, plate III, figs 25	L				Intermediate
1	Taxillus	sutchuenensis		Lorantheae: Scurrulinae	Han et al. 2004	—, fig. 82	P				Concave-triangular
0	Taxillus	sutchuenensis		Lorantheae: Scurrulinae	Liu & Qiu 1993	—, plate III, figs 16–19	LPE				Variable (trilobed or concave-triangular)
0	Taxillus	sutchuenensis (var. duclouxii)		Lorantheae: Scurrulinae	Han et al. 2004	—, figs 94, 95	PE				Intermediate
1	Taxillus	thibetensis		Lorantheae: Scurrulinae	Liu & Qiu 1993	—, plate III, figs 20–22	LPE				± trilobed
1	Tolypanthus	esquirolii		Lorantheae: Dendrophtoinae	Han et al. 2004	—, figs 53–55	PED				Straight-triangular
0	Tolypanthus	esquirolii		Lorantheae: Dendrophtoinae	Liu & Qiu 1993	—, plate IV, figs 4, 5	LP				Concave-triangular
1	Tolypanthus	maclurei		Lorantheae: Dendrophtoinae	Han et al. 2004	—, figs 50–52	PED				Concave-triangular
0	Tolypanthus	maclurei		Lorantheae: Dendrophtoinae	Liu & Qiu 1993	—, plate IV, figs 1–3	LPD				Trilobed
1	Tripodanthus	acutifolius		Psittacantheae: Psittacanthinae	Feuer & Kujit 1980	—, figs 23, 24, 26, 28	PET				Trilobed
1	Tripodanthus	belmirensis		Psittacantheae: Psittacanthinae	Roldán & Kuijt 2005	—, fig. 2	PE				Concave-triangular	Somewhat abraded pollen grain
1	Tripodanthus	flagellaris		Psittacantheae: Psittacanthinae	Feuer & Kujit 1980	—, figs 25, 27	PT				Trilobed
1	Tristerix	aphyllus		Psittacantheae: Ligarinae	Feuer & Kujit 1980	—, figs 7, 10, 18–20	PET				Concave-triangular
1	Tristerix	corymbosus [?]	T. tetrandrus [?]	Psittacantheae: Ligarinae	Feuer & Kujit 1980	—, figs 8, 9	PE				Intermediate	T. tetrandus is listed amoung analysed specimens, and there is not taxon information linked to figs 8 and 9
1	Tristerix	grandiflorus		Psittacantheae: Ligarinae	Feuer & Kujit 1980	—, figs 11, 21	DT				Intermediate
1	Tristerix	verticillatus		Psittacantheae: Ligarinae	Feuer & Kujit 1980	—, fig. 12	E				Intermediate
1	Tupeia	antarctica		Tupeinae	Feuer & Kujit 1978	—, figs 23–28					(spheroidal)
	* Light microscopic images: L; scanning-electron microscopy: P = polar view, E = equatorial view, D = detail (close-up); transmission-electron microscopic images: T
	† Synonyms of P. stelis (Kuijt 2014), which is a synonym of P. pedunculata (Kuijt 2011; anonymous reviewer, pers. comm. 2016)

## Sheet: Concept of Feuer & Kuijt
Group	Genus/species	Shape (polar outline)	Apertures	Sculpturing, general type	Sculpturing, equatorial area	Perforation, equatorial area	Organisation equatorial ectexine	Endexine
Large-flowered	Psittacanthus Type Ia	Trilobate to triangular	Syntricolpate	Non-uniform; less pronounced	Uniform spinules, regularly spaced	Narrow	Collumellate	P: thick, stratified; A,E: thin, lamellate
Large-flowered	Psittacanthus Type Ib	Trilobate to triangular	Tricolpate	Non-uniform; less pronounced	Uniform spinules, regularly spaced	Essentially imperforate	Collumellate	P: thick, stratified; A,E: thin, lamellate
Large-flowered	Psittacanthus Type Ic	Trilobate, deeply concave	Diplotricolpate	Non-uniform; less pronounced	Uniform spinules, regularly spaced	Essentially imperforate	Collumellate	P: thick, stratified; A,E: thin, lamellate
Large-flowered	Psittacanthus Type Id	Trilobate to triangular	Syndiplotricolpate	Non-uniform; less pronounced	Uniform spinules, regularly spaced	Essentially imperforate	Collumellate	P: thick, stratified; A,E: thin, lamellate
Large-flowered	Psittacanthus Type II	Triangular, convex	Tricolpate	Uniform	Uniform spinules, regularly spaced	Essentially imperforate	Collumellate	P: thick, stratified; A,E: thin, lamellate
Large-flowered	Psittacanthus Type III	Triangular, convex	Tricolpate	Non-uniform; scabrate-verrucate	Uniform spinules, regularly spaced	Essentially imperforate	Collumellate	P: thin, coarsely lamellate; A,E: thin, lamellate
Large-flowered	Atkinsonia	Non-fixiform	Inaperturate	Uniform		Essentially imperforate	Columellaless	P: thick, stratified; A,E: thin, lamellate
Large-flowered	Nothanthera	Triangular, slightly concave	Syntricolpate	Non-uniform		Numerous perforations	Mid-equatorial pre-collumellae	P: thick, stratified; A,E: thin, lamellate
Large-flowered	Nuytsia	Trilobate, deeply concave	Syntricolpate	Non-uniform; pronouncedly different in equatorial and polar regions	Clustered, irregular elements	Reticulate	Columellaless	P: thick, stratified; A,E: thin, lamellate
Large-flowered	Tripodanthus	Trilobate, deeply concave	Syntricolpate	Non-uniform; pronouncedly different in equatorial and polar regions		Essentially imperforate	Columellaless or mid-equatorial pre-collumellae	P: thick, stratified; A,E: thin, lamellate
Large-flowered	Gaiadendron	Trilobate, deeply concave	Modified syntricolpate	Non-uniform; pronouncedly different in equatorial and polar regions		Numerous perforations	Mostly columellaless, peripheral pre-collumellae	P: thick, stratified; A,E: thin, lamellate
Large-flowered	Tristerix	Trilobate, deeply concave	Modified syntricolpate	Non-uniform	Clustered, irregular elements	Numerous perforations	Peripheral pre-collumellae and mid-equatorial collumellae	P: thick, stratified; A,E: thin, lamellate
Large-flowered	Desmaria	Trilobate, deeply concave	Modified syntricolpate	Non-uniform	Clustered, irregular elements	Essentially imperforate	Columellaless	P: thick, stratified; A,E: thin, lamellate
Large-flowered	Ligaria	Trilobate, deeply concave	Modified syntricolpate	Non-uniform; less pronounced	Uniform spinules, regularly spaced	Essentially imperforate	Mid-equatorial collumellae	P: thick, non-stratified; A,E: thin, lamellate
Small-flowered	Dendropemon	Trilobate, deeply concave	Diploporate-diplobrevidemicolpate	Psilate-perforate			Granular-collumellate	P: thick, stratified; A,E: thin, lamellate
Small-flowered	Phthirusa Type I (Group 1)	Trilobate, deeply concave	Diploporate-diplobrevidemicolpate	Psilate-perforate			Granular-collumellate	P: thick, stratified; A,E: thin, lamellate
Small-flowered	Phthirusa Type II (Group 2)	Triangular, slightly concave or straight	Syndiplotricolpate	???			Granular-collumellate	P: thick, stratified; A,E: thin, lamellate
Small-flowered	Oryctina	Triangular, convex	Syndiplotricolpate	???			Granular-collumellate	P: thick, stratified; A,E: thin, lamellate
Small-flowered	Cladocolea	Triangular, straigth to convex	(Syn-)diplotricolpate, simple and compound	Psilate-perforate or imperforate			Granular-collumellate	P: thick, stratified or circular; A,E: thin, lamellate
Small-flowered	Struthanthus Types I and II (Group 1)	Triangular, straigth to convex	(Syn-)diplotricolpate, simple and compound	Psilate-perforate or imperforate			Granular-collumellate	P: thick, stratified or circular; A,E: thin, lamellate
Small-flowered	Struthanthus Type III (Brazilian species: Group 2)	Triangular, straigth	(Syn-)diplotricolpate, simple and compound	Striate-rugulate			Granular-collumellate	P: thick, stratified or circular; A,E: thin, lamellate
Small-flowered	Orycthanthus	→ Circular	Triporate, compound	Psilate-imperforate			Granular-collumellate	P: thick, stratified; A,E: thin, lamellate
