# Supplementary material for: Evolution of pollen morphology in Loranthaceae
Source: Grana. 2017 Feb 20;57(1-2):16–116. doi: 10.1080/00173134.2016.1261939 (PMC5771552; doi:10.1080/00173134.2016.1261939)
Supplement: Grimsson et al. Online supplementary material [file SGRA_A_1261939_SM9964.zip › File_S5_PollenFeats.xlsx]

## Sheet: Content
File S5. Tabulation of pollen features in Loranthaceae.
The list (following sheet) includes numerous morphological-anatomical characters that can be observed in the pollen of Loranthaceae. It is primarily based on our own data, but includes data of earlier publication for comparison and comprehensiveness.
Column	Content
Lineage	The general phylogenetic lineage to which the taxon belongs
Genus	Genus
Group/species	Species or group of species
Systematic group	Tribe or subtribe
Figure	Reference to in-text micrographs or other publication
Pollen type	General pollen type (see Results)
Polarity	Polarity of the pollen grain(s)
Aperture type	Aperture type of the pollen grain(s)
Heteropolar grains	Special features of heteropolar grains
Aperture number	Number of apertures
Colpi length	Length of colpi (only for non-syncolpate grains)
Colpi form	Form of colpi
Shape	General pollen shape
Oblateness	Oblateness of the pollen as determined by the quotient of max. equatorial diameter and max. height of the polar axes
Max. equatorial diameter	[see above]
Max. height, polar axis	[see above]
Outline in e.v.	Outline of pollen in equatorial view
Outline in p.v.	Outline of pollen in polar view
Equatorial apices	Form of equatorial apices
Size	Pollen size
Sculpturing (SEM)	(General) sculpturing of the pollen as observed in the scanning-electron microscope (SEM)
Additional remarks	Additional remarks regarding the pollen sculpturing
Margo (SEM)	Margo absent, indistinct or distinct
Margo sculpturing (SEM)	Sculpturing of the margo
Margo in polar area (SEM)	Refers to margo features in the polar region
Special features (LM)	Special sculpturing features that can be observed under light microscopy (LM)
Polar area, nexine (LM)	Special nexine features of the polar area that can be observed under LM
Colpus membrane (SEM)	Sculpturing of the colpus membrane
Exine in polar area (TEM)	Polar exine features observed using transmission-electron microscopy (TEM, not studied here)
Exine in polar area (SEM)	Polar exine features observed under SEM
Exine thickness (LM)	Thickness of the exine measure in LM (only own data)
Sculpturing of mesocolpium (SEM)	Sculpturing of the mesocolpium
Width (min) [µm]	Dimension of sculpturing elements
Width (max, µm)	Dimension of sculpturing elements
Length (max, µm)	Dimension of sculpturing elements
Remarks	Additional remarks

## Sheet: List
Orderer	Lineage	Genus	Group/species	Systematic group	Figure	Basic pollen type	Polarity	Aperture type	Heteropolar grains	Aperture number	Colpi length	Colpi form	Shape	Oblateness	Max. equatorial diameter*	Max. height, polar axis*	Outline in e.v.	Outline in p.v.	Equatorial apices	Size	Sculpturing (SEM)	Additional remarks	Margo (SEM)	Margo sculpturing (SEM)	Margo in polar area (SEM)	Special features (LM)	Polar area, nexine (LM)	Colpus membrane (SEM)	Exine in polar area (TEM)	Exine in polar area (SEM)	Exine thickness (LM)	Sculpturing of mesocolpium (SEM)	Width (min) [µm]	Width (max, µm)	Length (max, µm)	Remarks
1	Sister to all others	Nuytsia	N. floribunda	Nuytsiae	Fig. 5; see also Feuer & Kuijt 1980	B	Isopolar	Syncolpate		3	[n/a]	Medium	Oblate	1.37594	18.3	13.3	Elliptic	Trilobate	Obcordate	Small (< 25µm)	Variable across the grain		Well-developed	Mostly psilate, sometime granulate	Indifferent	None	Hexagonally thickened	Nanoverrucate to -echinate	[n/a]		0.8–1.3	(Micro)echinate	0.428571	0.571429	1.42857
1	Unresolved	Atkinsonia	A. ligustrina	Gaiadendreae	Fig. 6; see also Feuer & Kuijt (1980)	B	Isopolar	Syncolpate		3	[n/a]	Narrow	Oblate	1.5641	18.3	11.7	Elliptic	Triangular: straight to concave	Variable: rounded to obcordate	Small (< 25µm)	Microrugulate to - areolate; microareolae with nanoechinate suprasculpture		Indistinct	Like mesocolpium	Indifferent	Sexine thickened in mesocolpium	Indistinct	Nanoverrucate to -echinate	[n/a]		1.2–1.4	Microrugulate to - areolate; microareolae with nanoechinate suprasculpture	[n/a]	[n/a]	[n/a]
1	Unresolved	Gaiadendron	G. punctatum	Gaiadendreae	Fig. 7; see also Feuer & Kuijt 1980	B	Isopolar	Syncolpate		3	[n/a]	Narrow	Oblate	1.22	18.3	15	Elliptic	Trilobate	Obcordate	Small (< 25µm)	Variable across the grain		Well-developed	Striate, perpendicular to colpi	Indifferent	None	Hexagonally thickened	Nanoverrucate to -echinate	[n/a]		1.1–1.4	Nanobaculate to -echinate	0.2	0.5	[indet.]
1	Unresolved	Ligaria	L. cuneifolia	Ligarinae	Fig. 8; see also Feuer & Kuijt 1980	B	Isopolar	Syncolpate		3	[n/a]	Narrow	Distinctly oblate	2.25564	30	13.3	Emarginate	Concave-triangular	Variable: rounded to obcordate	Medium (25-50 µm)	Microbaculate		Indistinct	Like mesocolpium	Indifferent	None	Hexagonally thickened	Granulate or nanoverrucate to -echinate	[n/a]	Sexine partly reduced: triangular field of colpus membrane	1.1–1.3	Microbaculate	0.235294	0.470588	1.05882
1	Unresolved	Tristerix	T. aphyllus	Ligarinae	Fig. 9; see also Feuer & Kuijt 1980	B	Isopolar	Syncolpate		3	[n/a]	Narrow	Distinctly oblate	2.61446	21.7	8.3	Emarginate	Modified trilobate	Obcordate	Small (< 25µm)	Variable across the grain		Well-developed	Striate, perpendicular to colpi	Triangular protrusions	None	(Triangular) intercolpial thickenings	Nanoverrucate to -echinate	[n/a]	Sexine partly reduced: triangular field of colpus membrane	1.1–1.5	Nano- to microechinate/-baculate	0.235294	0.4	0.823529
1	Unresolved	Tristerix	T. longibracteatus	Ligarinae	Fig. 10	B	Isopolar	Syncolpate		3	[n/a]	Narrow	Distinctly oblate	2.78	41.7	15	Emarginate	Modified trilobate	Obcordate	Medium (25-50 µm)	Variable across the grain		Well-developed	Weakly striate, perpendicular to colpi	Triangular protrusions	None	(Triangular) intercolpial thickenings	Nanoverrucate to -echinate	[n/a]	Sexine partly reduced: triangular field of colpus membrane	1.3–1.7	Nano- to microechinate/-baculate	0.238095	0.52381	0.7
1	Unresolved	Tristerix	T. corymbosus, T. grandiflorus, T. verticillatus	Ligarinae	Figured in Feuer & Kuijt (1980)	B	Isopolar	Syncolpate		3	[n/a]	Narrow	Distinctly oblate	[n/a]	[n/a]	[n/a]	[n/a]	Modified trilobate	Obcordate	Medium (25-50 µm)	Variable across the grain		Well-developed	Striate, perpendicular to colpi	Triangular protrusions	None	(Triangular) intercolpial thickenings		[n/a]		[n/a]	? Nano- to microechinate/-baculate	[indet.]	[indet.]	[indet.]
1	Unresolved	Desmaria	D. mutabilis	Notantherinae	Figured in Feuer & Kuijt (1980)	B	Isopolar	Syncolpate		3	[n/a]	Medium	Distinctly oblate	2.58824	66	25.5	Elliptic	Trilobate	Obcordate	Medium (25-50 µm)	Variable across the grain		Well-developed	Striate, perpendicular to colpi	Triangular protrusions	None	[n/a]		Ect- and entexine thickened			? Microbaculate/-echinate	[unclear]	[unclear]	[unclear]
1	Unresolved	Notanthera	N. heterophylla	Notantherinae	Figured in Feuer & Kuijt (1980)	B	Isopolar	Syncolpate		3	[n/a]	Narrow	Oblate	1.56522	21.6	13.8	[n/a]	Concave-triangular	Obcordate	Small (< 25µm)	Variable across the grain		Well-developed	Weakly striate	Triangular protrusions	None	[n/a]		[n/a]			Nanoechinate/-baculate (?)	[indet.]	[indet.]	[indet.]
1	Unresolved	Tupeia	T. antarctica	Tupeinae	Fig. 11; see also Feuer & Kuijt (1978)	A	Isopolar	Zonocolpate		3–4	(Very) short	Wide	Spheroidal to slightly oblate	0.902527	25	27.7	Subcircular	Subcircular	[n/a]	Small to medium (~25 µm)	Echinate	Sculpturing elements spaced	[none]	[n/a]	[n/a]	None	Indistinct	(Micro)echinate	[n/a]		1.2–1.7	Echinate	0.5	1.2	1.55556
2	Elytrantheae	Alepis	A. flavida	Elythrantheae	Fig. 14	B	Isopolar	Syncolpate		3	[n/a]	Widening towards polar area	Distinctly oblate	2.165	43.3	20	Elliptic	Variable: concave-triangular to trilobate	Broadly rounded	Medium (25-50 µm)	Variable across the grain		Well-developed, covering the entire apices	Striate, mostly perpendicular to colpi, sometimes psilate at equatorial apices	Prominent triangular protrusions	None	Hexagonally thickened	Nanoverrucate to -echinate	[n/a]			Rugulate	[n/a]	[n/a]	[n/a]
2	Elytrantheae	Peraxilla	P. colensoi	Elythrantheae	Fig. 17	B	Isopolar	Syncolpate		3	[n/a]	Widening towards polar area	Oblate	1.8982	31.7	16.7	Elliptic	Concave-triangular	Broadly rounded	Medium (25-50 µm)	Variable across the grain		Well-developed, covering the entire apices	Partly psilate, partly striate/rugulate	Prominent triangular protrusions	Sexine thickened in mesocolpium	Hexagonally thickened	Nanoverrucate to -echinate	[n/a]		1.4–1.8	Nanoechinate	0.2	0.5	0.6
2	Elytrantheae	Peraxilla	P. tetrapetala	Elythrantheae	Fig. 18	B	Isopolar	Syncolpate		3	[n/a]	Widening towards polar area	Distinctly oblate	2.99145	35	11.7	Elliptic	Concave-triangular	Broadly rounded	Medium (25-50 µm)	Variable across the grain		Well-developed, covering the entire apices	Partly psilate, partly striate/rugulate	Prominent triangular protrusions	None	Hexagonally thickened	Nanoverrucate to -echinate	[n/a]		1.1–1.5	Nanoechinate	0.2	0.4	0.6
2	Elytrantheae	Macrosolen	M. cochinchinensis	Elythrantheae	Fig. 16	B	Isopolar	Syncolpate		3	[n/a]	Widening towards polar area	Oblate	1.75	35	20	Elliptic	Concave-triangular	Broadly rounded	Medium (25-50 µm)	Variable across the grain		Well-developed, covering the entire apices	Mostly psilate, indistinctly striate/rugulate	Indifferent	None	Indistinct	Nanoverrucate to -echinate	[n/a]		1.2–1.7	Microverrucate to -echinate, perforate	[indet.]	[indet.]	[n/a]
2	Elytrantheae	Amylotheca	A. sp. indet.	Elythrantheae	Fig. 13	B	Isopolar	Demisyncolpate		3	Short	Widening towards polar area	Oblate	1.44667	21.7	15	Rhombic (acuminate-obtuse)	Concave-triangular	Rounded	Small (< 25µm)	Variable across the grain		Well-developed, covering the entire apices	Psilate	Triangular protrusions	None	Thickened	Nanoverrucate to -echinate	[n/a]		1.0–1.3	Nanoechinate	0.2	0.375	0.5625
2	Elytrantheae	Loxanthera	L. speciosa	Elythrantheae	Fig. 15	B	Isopolar	Syncolpate		3	[n/a]	Widening towards polar area	Oblate	1.82187	58.3	32	Elliptic	Triangular: straight to concave	Broadly rounded	Medium to large (~50 µm)	Variable across the grain		Well-developed, covering the entire apices	Partly psilate (eq.), partly striate/rugulate (p.)	Prominent triangular protrusions	None	Hexagonally thickened	Nanoverrucate to -echinate	[n/a]		1.3–1.7	(Micro)echinate	0.5	1.7	1.2
3	Psittacanthinae	Phthirusa	P. clandestina	Psittacanthinae	Fig. 28	B	Isopolar	Syncolpate		3	[n/a]	Narrow	Oblate	1.39521	23.3	16.7	Broadly elliptic	Straight-triangular	Variable: broadly rounded to obcordate	Small (< 25µm)	Variable across the grain		Fairly well-developed	Microrugulate to psilate, perforate	Indifferent	Sexine thickened in mesocolpium	Hexagonally thickened	Nanoverrucate to -echinate	[n/a]		0.9–1.4	Microrugulate	[n/a]	[n/a]	[n/a]
3	Psittacanthinae	Phthirusa	P. hutchisonii	Psittacanthinae	Fig. 29; see also Feuer & Kuijt (1985)	A	Isopolar	Zonocolpate		(3–)4–5	Short	Intermediate	Spheroidal to slightly oblate	1.18727	31.7	26.7	Circular to elliptic	Circular	[n/a]	Small to medium (~25 µm)	Echinate		[none]	[n/a]	[n/a]	None	Indistinct	Nanoechinate	[n/a]		1.0–1.5	Echinate	0.5	1.2	2.5
3	Psittacanthinae	Phthirusa	P. inconspicua	Psittacanthinae	No SEM; LM figured in Feuer & Kuijt (1985)	B	Isopolar	(?Demi)syncolpate		3	[n/a]	Wide	Distinctly oblate	[n/a]	[n/a]	[n/a]	[n/a]	Straight-triangular	Truncated	Small (< 25µm)	[n/a]		[n/a]	[n/a]	[n/a]	[n/a]	[n/a]		[n/a]			[n/a]	[n/a]	[n/a]	[n/a]
3	Psittacanthinae	Tripodanthus	T. acutifolius	Psittacanthinae	Fig. 32	B	Isopolar	Syncolpate		3	[n/a]	Narrow	Distinctly oblate	2.80723	23.3	8.3	Elliptic	Concave-triangular	Truncated	Small (< 25µm)	Variable across the grain		Distinct, widening in equatorial region (covering the entire apex)	Psilate	Indifferent	Sexine thickened in mesocolpium	Triangular thickened		[n/a]		1.1–1.6	(Micro)baculate	0.171429	0.285714	1.38095
3	Psittacanthinae	Tripodanthus	T. acutifolius	Psittacanthinae	Figured in Feuer & Kuijt (1980)	B	Isopolar	Syncolpate		3	[n/a]	Narrow	Distinctly oblate	2.65	53	20	Elliptic	Concave-triangular	T-shaped	Small (< 25µm)	Variable across the grain		Distinct, widening in equatorial region (covering the entire apex)	Psilate	Indifferent	[n/a]	[n/a]		[n/a]			(Micro)baculate	0.15	0.2	1.6	Measured from TEM image
3	Psittacanthinae	Tripodanthus	T. belmirensis	Psittacanthinae	Figured in Roldán & Kuijt (2005)	B	Isopolar	Syncolpate		3	[n/a]	Wide	Distinctly oblate	2.71429	57	21	Subrhombic	Concave-triangular	Obcordate	Small to medium (~25 µm)	Variable across the grain		Well-developed	? Psilate	Indifferent	[n/a]	[n/a]		[n/a]			? Microverrucate	[unclear]	[unclear]	[unclear]
3	Psittacanthinae	Tripodanthus	T. flagellaris	Psittacanthinae	Figured in Feuer & Kuijt (1980)	B	Isopolar	Syncolpate		3	[n/a]	Narrow	Distinctly oblate	[n/a]	[n/a]	[n/a]	[n/a]	Concave-triangular	Truncated	Small (< 25µm)	Variable across the grain		Well-developed	Psilate	Indifferent	[n/a]	[n/a]		[n/a]			Microbaculate	0.181818	0.30303	0.909091	Measured from TEM image
3	Unresolved	Aetanthus	A. coriaceus	Psittacanthinae	Fig. 20	B	Isopolar	Syncolpate		3	[n/a]	Narrow	Oblate	1.93133	45	23.3	Elliptic	Variable: concave-triangular to trilobate	Variable: rounded to obcordate	Medium (25-50 µm)	Variable across the grain		Well-developed	Mostly psilate, partly nano-/microbaculate	Indifferent	None	Hexagonally thickened	[n/a]	[n/a]		1.3–1.6	Nano- to microbaculate	0.2	0.4	0.9
3	Unresolved	Aetanthus	A. macranthus	Psittacanthinae	Fig. 21	B	Isopolar	Syncolpate		3	[n/a]	Narrow	Oblate	1.80899	48.3	26.7	Elliptic	Variable: concave-triangular to trilobate	Obcordate	Medium (25-50 µm)	Variable across the grain		Well-developed	Mostly psilate, partly nano-/microbaculate	Indifferent	None	Hexagonally thickened	[n/a]	[n/a]		1.2–1.7	Nano- to microbaculate	0.2	0.4	0.8
3	Unresolved	Aetanthus	A. nodosus	Psittacanthinae	Fig. 22	B	Isopolar	Syncolpate		3	[n/a]	Narrow	Oblate	1.8	45	25	Elliptic	Variable: straight-triangular to trilobate	Variable: rounded to obcordate	Medium (25-50 µm)	Variable across the grain		Well-developed	Mostly psilate, partly nano-/microbaculate	Indifferent	None	Hexagonally thickened	[n/a]	[n/a]		1.3–1.7	Nano- to microbaculate	0.2	0.5	0.8
3	Psittacanthinae	Psittacanthus	P. calyculatus	Psittacanthinae	Fig. 30	B	Isopolar	Syncolpate		3	[n/a]	Slightly widening towards apex	Distinctly oblate	3.17	31.7	10	Emarginate	Triangular: straight to concave	Truncated	Small to medium (~25 µm)	Variable across the grain		Distinct, widening in equatorial region (covering the entire apex)	Psilate	Indifferent	None	Indistinct		[n/a]		1.0–1.3	Nano- to microechinate	0.2	0.571429	0.9
3	Psittacanthinae	Psittacanthus	P. rhynchanthus	Psittacanthinae	Fig. 31	B	Isopolar	Zonocolpate		3	Medium	Narrow	Distinctly oblate	2.56154	33.3	13	Emarginate	Triangular: concave; modified trilobate	Obcordate	Medium (25-50 µm)	Variable across the grain		Well-developed	Psilate	[n/a]	None	Indistinct		[n/a]	Same as mesocolpium, but SE wider apart	1.1–1.5	Nano- to microbaculate/-echinate	0.2	0.35	1
3	Psittacanthinae	Psittacanthus	Type 3: P. acinarius	Psittacanthinae	Figured in Feuer & Kuijt (1979)	B	Isopolar	Zonocolpate		3	Short	Narrow	Distinctly oblate	2.76398	44.5	16.1	Emarginate	Convex-triangular	Obcordate	Medium (25-50 µm)	Variable across the grain		Distinct	Psilate	[n/a]	[n/a]	[n/a]		[n/a]			Granulate	0.0810811	0.216216	[n/a]
3	Psittacanthinae	Psittacanthus	Type 2: P. robustus	Psittacanthinae	Figured in Feuer & Kuijt (1979)	B	Isopolar	Syncolpate		3	[n/a]	Medium	Oblate	1.44765	40.1	27.7	Elliptic	Convex-triangular	Obcordate	Medium (25-50 µm)	[unclear]		[unclear]	[n/a]	[n/a]	[n/a]	[n/a]		[n/a]			Psilate, partly granulate; minutely perforate	[n/a]	[n/a]	[n/a]
3	Psittacanthinae	Psittacanthus	Type 1A: P. “columbianus”, P. “macranthus”	Psittacanthinae	Figured in Feuer & Kuijt (1979)	B	Isopolar	Syncolpate		3	[n/a]	Narrow	Distinctly oblate	2.21901	53.7	24.2	[n/a]	Trilobate	Obcordate	Large (> 50 µm)	Microechinate		Indistinct	Microechinate	[n/a]	[n/a]	[n/a]		[n/a]			Microechinate	[unclear]	[unclear]	[unclear]
3	Psittacanthinae	Psittacanthus	Type 1A: P. “columbianus”, P. “macranthus”	Psittacanthinae	Figured in Feuer & Kuijt (1979)	B	–	–	–	–	–	–	–	2.08772	59.5	28.5	–	–	–	–	–	–	–	–	–	–	–		–	–		–	–	–	–
3	Psittacanthinae	Psittacanthus	Type 1A: P. schiedeanus	Psittacanthinae	Figured in Feuer & Kuijt (1979)	B	Isopolar	Syncolpate		3	[n/a]	Wide	Distinctly oblate	2.68456	40	14.9	[n/a]	Trilobate	Obcordate	Medium (25-50 µm)	Variable across the grain		Distinct	Psilate	[n/a]	[n/a]	[n/a]		[n/a]			[unclear]	[unclear]	[unclear]	[unclear]
3	Psittacanthinae	Psittacanthus	Type 1A: P. sonorae	Psittacanthinae	Figured in Feuer & Kuijt (1979)	B	Isopolar	Syncolpate		3	[n/a]	Narrow	Oblate	1.58051	37.3	23.6	[n/a]	Concave-triangular	Obcordate	Medium (25-50 µm)	[unclear]		[unclear]	[n/a]	[n/a]	[n/a]	[n/a]		[n/a]			[unclear]	[unclear]	[unclear]	[unclear]
3	Psittacanthinae	Psittacanthus	Type 1B: P. calyculatus	Psittacanthinae	Figured in Feuer & Kuijt (1979)	B	Isopolar	? Syncolpate		3	[unclear]	Narrow	[unknown]	[n/a]	[n/a]	[n/a]	[n/a]	Concave-triangular	Obcordate	Medium (25-50 µm)	Microechinate		Indistinct	Microechinate	[n/a]	[n/a]	[n/a]		[n/a]			Microechinate	0.25	0.5	0.75	Differs from our sample of the same species, but very similar to our second studied species
3	Psittacanthinae	Psittacanthus	Type 1B/C: P. cucullaris	Psittacanthinae	Figured in Feuer & Kuijt (1979)	B	Isopolar	Zonocolpate		3	Medium	Narrow	Oblate	1.83058	44.3	24.2	Elliptic	Trilobate	Obcordate	Medium (25-50 µm)	Variable across the grain		Distinct	Psilate	[n/a]	[n/a]	[n/a]		[n/a]			Microechinate	[unclear]	[unclear]	[unclear]
3	Psittacanthinae	Psittacanthus	Type 1C: P. hamulifer, P. peronopetalus	Psittacanthinae	Figured in Feuer & Kuijt (1979)	B	Isopolar	Demicolpate		3	Medium	Narrow	Distinctly oblate	2.03652	72.5	35.6	Elliptic	Trilobate	Rounded	Large (> 50 µm)	Microechinate		[not visible]	[n/a]	[n/a]	[n/a]	[n/a]		[n/a]			Microechinate	[unclear]	[unclear]	[unclear]
3	Psittacanthinae	Psittacanthus	Type 1C: P. hamulifer, P. peronopetalus	Psittacanthinae	Figured in Feuer & Kuijt (1979)	B	–	–	–	–	–	–	–	2.04808	63.9	31.2	–	–	–	–	–	–	–	–	–	–	–		–	–		–	–	–	–
3	Psittacanthinae	Psittacanthus	Type 1C: P. dilatatus	Psittacanthinae	Figured in Feuer & Kuijt (1979)	B	Isopolar	Zonocolpate		3	Medium	Lense-like, thinning out to a line at the equator	Oblate	1.66562	52.8	31.7	Elliptic	Trilobate	Rounded	Large (> 50 µm)	Variable across the grain		Distinct	Psilate	[n/a]	[n/a]	[n/a]		[n/a]	Same as mesocolpium, but SE wider apart (psilate at pole)		Microechinate	[unclear]	[unclear]	[unclear]
3	Psittacanthinae	Psittacanthus	Type 1D: P. clusiifolius	Psittacanthinae	Figured in Feuer & Kuijt (1979)	B	Isopolar	Syncolpate		3	[n/a]	Narrow	Oblate	1.6241	90.3	55.6	Elliptic	Convex-triangular	Truncated	Large (> 50 µm)	Microechinate		Indistinct	Microechinate	[n/a]	[n/a]	[n/a]		[n/a]			Microechinate	[unclear]	[unclear]	[unclear]
3	Psittacanthinae	Cladocolea	Type 2: C. andrieuxii	Psittacanthinae	No SEM; LM figured in Feuer & Kuijt (1985)	B	Isopolar	Demiparasyncolpate		3	[n/a]	Wide	[n/a]	[n/a]	[n/a]	[n/a]	[n/a]	Straight-triangular	Rounded	Medium (25-50 µm)	[n/a]		[n/a]	[n/a]	[n/a]	Elliptical (nexine) thinning perpendicular to colpi	Triangular thickened		[n/a]	[n/a]		[n/a]	[n/a]	[n/a]	[n/a]
3	Psittacanthinae	Cladocolea	Type 2: C. loniceroides	Psittacanthinae	No SEM; LM figured in Feuer & Kuijt (1985)	B	Isopolar	Demiparasyncolpate		3	[n/a]	Widening towards polar area	[n/a]	[n/a]	[n/a]	[n/a]	[n/a]	Broadly convex-triangular	Rounded	Medium (25-50 µm)	[n/a]		[n/a]	[n/a]	[n/a]	Elliptical (nexine) thinning perpendicular to colpi	Triangular thickened		[n/a]	Island visible in LM		[n/a]	[n/a]	[n/a]	[n/a]
3	Psittacanthinae	Cladocolea	Type 2: C. microphylla	Psittacanthinae	Figured in Feuer & Kuijt (1985)	B	Isopolar	Demiparasyncolpate		3	[n/a]	Widening towards polar area	Oblate	1.71429	36	21	Elliptic	Broadly convex-triangular	Rounded	Medium (25-50 µm)	[unclear]		[n/a]	[n/a]	[n/a]	Elliptical (nexine) thinning perpendicular to colpi	Triangular thickened		[n/a]	Protruting island in apocolpial field		[unclear]	[unclear]	[unclear]	[unclear]
3	Psittacanthinae	Cladocolea	Type 3: C. glauca	Psittacanthinae	Figured in Feuer & Kuijt (1985)	B	Isopolar	Parasyncolpate		3	[n/a]	Wide	Oblate	1.73077	45	26	Elliptic	Straight-triangular	Obcordate	Medium (25-50 µm)	[unclear]		[n/a]	[n/a]	[n/a]	[n/a]	[n/a]		[n/a]	Protruting island in apocolpial field		[unclear]	[unclear]	[unclear]	[unclear]
3	Psittacanthinae	Cladocolea	Type 3: C. harlingii	Psittacanthinae	No SEM; TEM figured in Feuer & Kuijt (1985)	B	Isopolar	[n/a]		[n/a]	[n/a]	[n/a]	[n/a]	[n/a]	[n/a]	[n/a]	Elliptic	Straight-triangular	Obcordate	[n/a]	[n/a]		[n/a]	[n/a]	[n/a]	[n/a]	[n/a]		[unclear]	[n/a]		Psilate	[n/a]	[n/a]	[n/a]
3	Psittacanthinae	Cladocolea	Type 3: C. pringlei	Psittacanthinae	No SEM; LM figured in Feuer & Kuijt (1985)	B	Isopolar	Parasyncolpate		3	[n/a]	Narrow	[n/a]	[n/a]	[n/a]	[n/a]	[n/a]	Convex-triangular	Obcordate	Medium (25-50 µm)	[n/a]		[n/a]	[n/a]	[n/a]	Elliptical (nexine) thinning perpendicular to colpi	Triangular thickened		[n/a]	Island visible in LM		[n/a]	[n/a]	[n/a]	[n/a]
3	Psittacanthinae	Cladocolea	C. micrantha (former Phthirusa)	Psittacanthinae	Figured in Feuer & Kuijt (1985)	B	Isopolar	(Demi?)syncolpate		3	[n/a]	Tapering towards the pole and equator	[n/a]	[n/a]	[n/a]	[n/a]	[n/a]	Straight-triangular	Rounded	Small to medium (~25 µm)	± Uniform	Sculpturing details unclear	[n/a]	[n/a]	[n/a]	[n/a]	[n/a]		[n/a]			[unclear]	[unclear]	[unclear]	[unclear]
3	Psittacanthinae	Peristethium	Type 1a: as S. leptostachyus	Psittacanthinae	No SEM; LM figured in Feuer & Kuijt (1985)	B	Isopolar	(Demi?)syncolpate		3	[n/a]	Widening towards apices	[n/a]	[n/a]	[n/a]	[n/a]	[n/a]	Slightly convex-triangular	Rounded	Small to medium (~25 µm)	[n/a]		[n/a]	[n/a]	[n/a]	None	Triangular thickened		[n/a]			[n/a]	[n/a]	[n/a]	[n/a]
3	Psittacanthinae	Peristethium	Peristethium leptostachyum	Psittacanthinae	Fig. 27	B	Possibly variable	(Demi)syncolpate		3	Long	Narrow	Oblate	1.75	17.5	10	Elliptic	Triangular: straight to convex	Broadly rounded	Small (< 25µm)	Rugulate, partly striate		[none]	[n/a]	[n/a]	None	Triangular thickened	Nanorugulate	[n/a]	Some with minute protruting island	0.8–1.1	Rugulate, partly striate	[n/a]	[n/a]	[n/a]
3	Psittacanthinae	Struthanthus	Type 1a: S. dichotrianthus	Psittacanthinae	Figured in Feuer & Kuijt (1985)	B	Heteropolar	(Modified) syncolpate	Face: parasyncolpate; counterface: colpi interrupted at pole by triangular extrusions	3	[n/a]	Wide	[n/a]	[n/a]	[n/a]	[n/a]	[n/a]	Straight-triangular	Rounded	Medium (25-50 µm)	± Uniform	Sculpturing details unclear	[n/a]	[n/a]	[n/a]	[n/a]	[n/a]		[n/a]	Pole: protuding apocolpial field (ciruclar island); Anti-pole: apocolpial bridges connecting at the pole		[unclear]	[unclear]	[unclear]	[unclear]
3	Psittacanthinae	Struthanthus	Type 1a: S. hartwegii	Psittacanthinae	Figured in Feuer & Kuijt (1985)	B	Isopolar	Demisyncolpate		3	[n/a]	Wide	[n/a]	[n/a]	[n/a]	[n/a]	[n/a]	Straight-triangular	Rounded	Small to medium (~25 µm)	± Uniform	Sculpturing details unclear	[n/a]	[n/a]	[n/a]	Elliptical (nexine) thinning perpendicular to colpi between mesocolpium and apocolpium	Triangular thickened		[n/a]	[unclear]		[unclear]	[unclear]	[unclear]	[unclear]
3	Psittacanthinae	Struthanthus	Type 1a: S. quercicola	Psittacanthinae	No SEM; LM figured in Feuer & Kuijt (1985)	B	Isopolar	Parasyncolpate		3	[n/a]	Wide	[n/a]	[n/a]	[n/a]	[n/a]	[n/a]	Slightly convex-triangular	Obcordate	Medium (25-50 µm)	[n/a]		[n/a]	[n/a]	[n/a]	Elliptical (nexine) thinning perpendicular to colpi between mesocolpium and apocolpium	Triangular thickened		[n/a]	[unclear]		[n/a]	[n/a]	[n/a]	[n/a]
3	Psittacanthinae	Struthanthus	Type 1b: S. deppeanus	Psittacanthinae	Figured in Feuer & Kuijt (1985)	B	Purportedly heteropolar	Parasyncolpate	Face and counterface with same aperture type	3	[n/a]	Widening towards polar area	Oblate	1.58929	44.5	28	Elliptic	Straight-triangular	Obcordate	Medium (25-50 µm)	± Uniform	Sculpturing details unclear	[n/a]	[n/a]	[n/a]	[n/a]	[n/a]		[n/a]	Figured pole: protruding apocolpial area (circular island)		[unclear]	[unclear]	[unclear]	[unclear]
3	Psittacanthinae	Struthanthus	Type 1b: S. marginatus	Psittacanthinae	Figured in Feuer & Kuijt (1985)	B	Purportedly heteropolar	Parasyncolpate	Face and counterface with same aperture type	3	[n/a]	Wide	Oblate	1.58621	46	29	Elliptic	Convex-triangular	Rounded	Medium (25-50 µm)	± Uniform	Sculpturing details unclear	[n/a]	[n/a]	[n/a]	[n/a]	[n/a]		[n/a]	Figured pole: protruding apocolpial area (circular island)		[unclear]	[unclear]	[unclear]	[unclear]
3	Psittacanthinae	Struthanthus	Type 2a: S. costaricensis	Psittacanthinae	Figured in Feuer & Kuijt (1985)	B	Isopolar	Syncolpate		3	[n/a]	Widening towards polar area	[n/a]	[n/a]	[n/a]	[n/a]	[n/a]	Convex-triangular	Obcordate	Medium (25-50 µm)	[n/a]	[n/a]	[n/a]	[n/a]	[n/a]	None	Nearly circular thickened		[unclear]	[n/a]		Psilate	[n/a]	[n/a]	[n/a]
3	Psittacanthinae	Struthanthus	Type 2b: S. palmeri	Psittacanthinae	No SEM; LM figured in Feuer & Kuijt (1985)	B	Isopolar	(Demi?)syncolpate		3	[n/a]	Wide	[n/a]	[n/a]	[n/a]	[n/a]	[n/a]	Concave-triangular	Rounded	Medium (25-50 µm)	[n/a]		[n/a]	[n/a]	[n/a]	Elliptical (nexine) thinning perpendicular to colpi between mesocolpium and apocolpium	Indistinct		[n/a]	[n/a]		[n/a]	[n/a]	[n/a]	[n/a]
3	Psittacanthinae	Struthanthus	Type 2c: S. oerstedii	Psittacanthinae	No SEM; LM figured in Feuer & Kuijt (1985)	B	Isopolar	Syncolpate		3	[n/a]	Narrow	[n/a]	[n/a]	[n/a]	[n/a]	[n/a]	Straight-triangular	Truncated	Medium (25-50 µm)	[n/a]		[n/a]	[n/a]	[n/a]	None	Thickened		[n/a]	[n/a]		[n/a]	[n/a]	[n/a]	[n/a]
3	Psittacanthinae	Struthanthus	Type 3: S. concinnus	Psittacanthinae	Figured in Feuer & Kuijt (1985)	B	Isopolar	Syncolpate		3	[n/a]	Narrow	[n/a]	[n/a]	[n/a]	[n/a]	[n/a]	Straight-triangular	Obcordate	Medium (25-50 µm)	Rugulate		[not visible]	[n/a]	[n/a]	None	Indistinct		[n/a]	Three triangular polar thickenings		Rugulate	[indet.]	[indet.]	[n/a]
3	Psittacanthinae	Struthanthus	Type 3: S. marginatus (as S. vulgaris)	Psittacanthinae	Figured in Feuer & Kuijt (1985)	B	Isopolar	Syncolpate		3	[n/a]	Widening towards polar area	Distinctly oblate	2.41667	58	24	Slightly emarginate	Straight-triangular	Obcordate	Medium (25-50 µm)	Rugulate		[not visible]	[n/a]	[n/a]	Sexine thickened in mesocolpium	Thickened		[n/a]	Three triangular polar thickenings		Rugulate	[indet.]	[indet.]	[n/a]
3	Psittacanthinae	Struthanthus	Type 3: S. uraguensis	Psittacanthinae	Figured in Feuer & Kuijt (1985)	B	Isopolar	Syncolpate		3	[n/a]	Wide	Oblate	1.46154	57	39	Subrhombic	Slightly convex-triangular	Obcordate	Medium (25-50 µm)	Rugulate	Rugulae forming clusters in mesocolpium	[not visible]	[n/a]	[n/a]	Sexine thickened in mesocolpium	Indistinct		[n/a]	[unclear]		Rugulate	[indet.]	[indet.]	[n/a]
3	Psittacanthinae	Passovia	Type 1: P. pyrifolia (former P. platyclada)	Psittacanthinae	Figured in Feuer & Kuijt (1985)	C	Isopolar	Demicolpate		3	Short	Wide	Oblate	1.72222	62	36	Subrhombic	Broadly trilobate	Broadly rounded	Small to medium (~25 µm)	[unclear]		[n/a]	[n/a]	[n/a]	None	Triradial thickening		[n/a]			[unclear]	[n/a]	[n/a]	[n/a]
3	Psittacanthinae	Passovia	Type 1: P. pyrifolia	Psittacanthinae	Fig. 26; see also Feuer & Kuijt (1985)	C	Isopolar	Demicolpate		3	Short	Wide	Oblate	1.4	28	20	Elliptic to subrhombic	Broadly trilobate	Broadly rounded	Small to medium (~25 µm)	Variable across the grain		Well-developed	Psilate	Indifferent	None	Triradial thickening	Nanoverrucate to -echinate	[n/a]		1.1–1.5	(Micro)rugulate, fossulate, perforate	[n/a]	[n/a]	[n/a]
3	Psittacanthinae	Passovia	Type 2a: P. coarctata	Psittacanthinae	Figured in Feuer & Kuijt (1985)	B	Isopolar	Demisyncolpate		3	[n/a]	Narrow	[n/a]	[n/a]	[n/a]	[n/a]	[n/a]	Straight-triangular	Broadly rounded	Medium (25-50 µm)	[unclear]		[n/a]	[n/a]	[n/a]	[n/a]	[n/a]		[n/a]			[unclear]	[n/a]	[n/a]	[n/a]
3	Psittacanthinae	Passovia	Type 2b: P. ovata	Psittacanthinae	Fig. 24; see also Feuer & Kuijt (1985)	B	Isopolar	Demi(syn)colpate		3	Long	Wide	Oblate	1.57511	36.7	23.3	Broadly elliptic	Concave-triangular	Broadly rounded	Medium (25-50 µm)	Variable across the grain		Well-developed	Psilate	Indifferent	None	[n/a]	Nanoverrucate to -echinate	Ect- and entexine thickened		1.3–1.7	(Micro)rugulate, fossulate, perforate	[n/a]	[n/a]	[n/a]
3	Psittacanthinae	Passovia	Type 2b: P. pyrifolia (as P. lepidobotrys)	Psittacanthinae	Figured in Feuer & Kuijt (1985)	B	Isopolar	Demicolpate		3	Short	Narrow	[n/a]	[n/a]	[n/a]	[n/a]	[n/a]	Straight-triangular	Broadly rounded	Small to medium (~25 µm)	± Uniform		[n/a]	[n/a]	[n/a]	Sexine possibly thickened in mesocolpium	Triangular thickened		[n/a]	Raised (dome-like)		[unclear]	[unclear]	[unclear]	[unclear]
3	Psittacanthinae	Passovia	Type 2c: P. stelis [P. pedunculata]	Psittacanthinae	Fig. 25; see also Feuer & Kuijt (1985)	B	Possibly variable	Demi(syn)colpate	Situation not clear	3	Long	Wide	Oblate	1.41343	40	28.3	Broadly elliptic	Triangular: straight to convex	Broadly rounded	Medium (25-50 µm)	Variable across the grain		Well-developed	Psilate	Indifferent	[n/a]	Thickened	Nanoverrucate to -echinate	[n/a]	[Specimen figured in F&K shows a protruting island in apocolpial field]	1.2–1.6	(Micro)rugulate, fossulate, perforate	[n/a]	[n/a]	[n/a]
3	Psittacanthinae	Dendropemon	D. constantiae	Psittacanthinae	Figured in Feuer & Kuijt (1985)	C	Isopolar	Demicolpate		3	Short	± Elliptical	Oblate	1.92647	65.5	34	? Subrhombic	[n/a]	Broadly rounded	Medium (25-50 µm)	± Uniform		[n/a]	[n/a]	[n/a]	[n/a]	[n/a]		[n/a]	[n/a]		[unclear]	[unclear]	[unclear]	[unclear]
3	Psittacanthinae	Dendropemon	D. loranthoideus	Psittacanthinae	No SEM; TEM figured in Feuer & Kuijt (1985)	C	[n/a]	[n/a]		[n/a]	[n/a]	[n/a]	[n/a]	[n/a]	[n/a]	[n/a]	[n/a]	[n/a]	[n/a]	[n/a]	[unclear]		[n/a]	[n/a]	[n/a]	[n/a]	[n/a]		Thickend	[n/a]		[unclear]	[n/a]	[n/a]	[n/a]
3	Psittacanthinae	Dendropemon	D. purpureus	Psittacanthinae	Figured in Feuer & Kuijt (1985)	C	Isopolar	Demicolpate		3	Short	± Elliptical	[n/a]	[n/a]	[n/a]	[n/a]	[n/a]	Broadly trilobate	Broadly rounded	Medium (25-50 µm)	± Uniform		[n/a]	[n/a]	[n/a]	None	Triradial thickening		[n/a]			[unclear]	[unclear]	[unclear]	[unclear]
3	Psittacanthinae	Oryctanthus	O. alveolatus	Psittacanthinae	Fig. 23	D	Isopolar	Demicolpate		3	?Short (somewhat obscure)	Very narrow	Oblate	1.91705	41.6	21.7	Elliptic	(Sub)circular	[n/a]	Medium (25-50 µm)	Lophate	Lophae: psilate; lacunae: granulate or psilate patches	[none]	[n/a]	[n/a]	[n/a]	Thickening related to the polar lophae		[n/a]	Intercolpium with lophae encircling three polar lacunae, radial lophae straight and joined on the pole		Lophate	[n/a]	[n/a]	[n/a]
3	Psittacanthinae	Oryctanthus	O. cordifolius	Psittacanthinae	Figured in Feuer & Kuijt (1985)	D	Isopolar	Demicolpate		3	?Short (somewhat obscure)	Very narrow	[n/a]	[n/a]	[n/a]	[n/a]	[n/a]	Subcircular	[n/a]	Medium (25-50 µm)	Lophate	? Psilate	[none]	[n/a]	[n/a]	[n/a]	[n/a]		Not thickend	Intercolpium with lophae encircling three polar lacunae, radial lophae straight and joined on the pole		Lophate	[n/a]	[n/a]	[n/a]
3	Psittacanthinae	Oryctanthus	O. spicatus	Psittacanthinae	No SEM; LM figured in Feuer & Kuijt (1985)	D	Isopolar	Demicolpate		3	?Short (somewhat obscure)	Very narrow	[n/a]	[n/a]	[n/a]	[n/a]	[n/a]	Subcircular	[n/a]	Medium to large (~50 µm)	Lophate	[n/a]	[none]	[n/a]	[n/a]	[n/a]	Thickening related to the polar lophae		[n/a]	[n/a]		[n/a]	[n/a]	[n/a]	[n/a]
3	Psittacanthinae	Oryctanthus	O. asplundii	Psittacanthinae	Figured in Caires (2012)	D	Isopolar	Demicolpate		3	?Short (somewhat obscure)	Very narrow	[n/a]	[n/a]	[n/a]	[n/a]	[n/a]	Subcircular	[n/a]	Medium (25-50 µm)	Lophate	? Psilate	[none]	[n/a]	[n/a]	[n/a]	[n/a]		[n/a]	Intercolpium with lophae encircling three polar lacunae, radial lophae straight and joined on the pole		[n/a]	[n/a]	[n/a]	[n/a]
3	Psittacanthinae	Oryctanthus	O. cordifolius	Psittacanthinae	Figured in Caires (2012)	D	Isopolar	Demicolpate		3	?Short (somewhat obscure)	Very narrow	[n/a]	[n/a]	[n/a]	[n/a]	[n/a]	Subcircular	[n/a]	Medium (25-50 µm)	Lophate	? Psilate	[none]	[n/a]	[n/a]	[n/a]	[n/a]		[n/a]	Intercolpium with lophae encircling three polar lacunae, radial lophae straight and joined on the pole		[n/a]	[n/a]	[n/a]	[n/a]
3	Psittacanthinae	Oryctanthus	O. costulatus	Psittacanthinae	Figured in Caires (2012)	D	Isopolar	Demicolpate		3	?Short (somewhat obscure)	Very narrow	[n/a]	[n/a]	[n/a]	[n/a]	[n/a]	Subcircular	[n/a]	Medium (25-50 µm)	Lophate	? Psilate	[none]	[n/a]	[n/a]	[n/a]	[n/a]		[n/a]	Intercolpium with lophae encircling three polar lacunae, radial lophae straight and joined on the pole		[n/a]	[n/a]	[n/a]	[n/a]
3	Psittacanthinae	Oryctanthus	O. florulentes	Psittacanthinae	Figured in Caires (2012)	D	Isopolar	Demicolpate		3	?Short (somewhat obscure)	Very narrow	[n/a]	[n/a]	[n/a]	[n/a]	[n/a]	Subcircular	[n/a]	Medium (25-50 µm)	Lophate	? Psilate	[none]	[n/a]	[n/a]	[n/a]	[n/a]		[n/a]	Intercolpium with lophae encircling three polar lacunae, radial lophae straight and joined on the pole		[n/a]	[n/a]	[n/a]	[n/a]
3	Psittacanthinae	Oryctanthus	O. grandis	Psittacanthinae	Figured in Caires (2012)	D	Isopolar	Demicolpate		3	?Short (somewhat obscure)	Very narrow	[n/a]	[n/a]	[n/a]	[n/a]	[n/a]	Subcircular	[n/a]	Medium (25-50 µm)	Lophate	? Psilate	[none]	[n/a]	[n/a]	[n/a]	[n/a]		[n/a]	Intercolpium with lophae encircling three polar lacunae, radial lophae straight and joined on the pole		[n/a]	[n/a]	[n/a]	[n/a]
3	Psittacanthinae	Oryctanthus	O. “minor”	Psittacanthinae	Figured in Caires (2012)	D	Isopolar	Demicolpate		3	?Short (somewhat obscure)	Very narrow	[n/a]	[n/a]	[n/a]	[n/a]	[n/a]	Subcircular	[n/a]	Medium (25-50 µm)	Lophate	? Psilate	[none]	[n/a]	[n/a]	[n/a]	[n/a]		[n/a]	Intercolpium with lophae encircling three polar lacunae, radial lophae straight and joined on the pole		[n/a]	[n/a]	[n/a]	[n/a]
3	Psittacanthinae	Oryctanthus	O. occidentalis	Psittacanthinae	Figured in Caires (2012)	D	Isopolar	Demicolpate		3	?Short (somewhat obscure)	Very narrow	[n/a]	[n/a]	[n/a]	[n/a]	[n/a]	Circular	[n/a]	Medium (25-50 µm)	Lophate	? Psilate	[none]	[n/a]	[n/a]	[n/a]	[n/a]		[n/a]	Intercolpium with lophae encircling three polar lacunae, radial lophae straight and joined on the pole		[n/a]	[n/a]	[n/a]	[n/a]
3	Psittacanthinae	Oryctanthus	O. phthirusoides	Psittacanthinae	Figured in Caires (2012)	D	Isopolar	Demicolpate		3	?Short (somewhat obscure)	Very narrow	[n/a]	[n/a]	[n/a]	[n/a]	[n/a]	Circular	[n/a]	Medium (25-50 µm)	Lophate	? Psilate	[none]	[n/a]	[n/a]	[n/a]	[n/a]		[n/a]	Intercolpium with lophae encircling three polar lacunae, radial lophae straight and joined on the pole		[n/a]	[n/a]	[n/a]	[n/a]
3	Psittacanthinae	Oryctanthus	O. scabridus	Psittacanthinae	Figured in Caires (2012)	B	Isopolar	Syncolpate		3	[n/a]	Narrow	[n/a]	[n/a]	[n/a]	[n/a]	[n/a]	Straight-triangular	Obcordate	Small (< 25µm)	[unclear]	[n/a]	[n/a]	[n/a]	[n/a]	[n/a]	[n/a]		[n/a]			[n/a]	[n/a]	[n/a]	[n/a]
3	Psittacanthinae	Oryctanthus	O. spicatus	Psittacanthinae	Figured in Caires (2012)	D	Isopolar	Demicolpate		3	?Short (somewhat obscure)	Very narrow	[n/a]	[n/a]	[n/a]	[n/a]	[n/a]	Circular	[n/a]	Medium (25-50 µm)	Lophate	? Psilate	[none]	[n/a]	[n/a]	[n/a]	[n/a]		[n/a]	Intercolpium with lophae encircling three polar lacunae, radial lophae straight and joined on the pole		[n/a]	[n/a]	[n/a]	[n/a]
3	Psittacanthinae	Oryctina	O. subaphylla	Psittacanthinae	Figured in Feuer & Kuijt (1985; LM); Caires (2012; SEM)	B	Isopolar	(Demi?)syncolpate		3	[n/a]	Narrow	[n/a]	[n/a]	[n/a]	[n/a]	[n/a]	Straight-triangular	Broadly rounded	Small (< 25µm)	[unclear]		[n/a]	[n/a]	[n/a]	None	Triradial apocolpial thickening		[n/a]			[n/a]	[n/a]	[n/a]	[n/a]
3	Psittacanthinae	Oryctina	O. quadrangularis	Psittacanthinae	Figured in Caires (2012)	B	Isopolar	Demisyncolpate		3	[n/a]	Narrow	[n/a]	[n/a]	[n/a]	[n/a]	[n/a]	Convex-triangular	Broadly rounded	Small (< 25µm)	± Uniform	Unclear, but some kind of ornamentation (microrugulae, -verrucae, -fossulae?)	[n/a]	[n/a]	[n/a]	[n/a]	[n/a]		[n/a]			[unclear]	[unclear]	[unclear]	[unclear]
3	Psittacanthinae	Maracanthus	M. chlamydatus	Psittacanthinae	Figured in Feuer & Kuijt (1985)	B	Isopolar	Syncolpate		3	[n/a]	Narrow	Oblate	1.76923	46	26	Elliptic	Straight-triangular	Obcordate	Medium (25-50 µm)	± Uniform		[n/a]	[n/a]	[n/a]	None	Thickened		[n/a]			[unclear]	[unclear]	[unclear]	[unclear]
3	Psittacanthinae	Panamanthus	P. panamensis	Psittacanthinae	Figured in Feuer & Kuijt (1985)	B		(Demi?)colpate		3	Short	Narrow	[n/a]	[n/a]	[n/a]	[n/a]	[n/a]	Intermediate between concave-triangular and broadly lobate	Broadly rounded	Medium (25-50 µm)	± Uniform	TEM indicates some microsculptures	[n/a]	[n/a]	[n/a]	[unclear]	[unclear]		thickened			[unclear]	[unclear]	[unclear]	[unclear]
4	Lorantheae Clade G	Loranthus	L. delavayi	Loranthinae	Fig. 45	B	? Heteropolar	Variable: syncolpate or zonocolpate	?	3	Very long	Medium	Oblate	1.66667	25	15	Elliptic	Straight-triangular	Obcordate	Small (< 25µm)	Variable across the grain		Indistinct	Smoother than mesocolpium, microverrucate to psilate, partly granulate	Indifferent	Sexine thickened in mesocolpium	Triradial thickening	[n/a]	[n/a]	Can be thickened	1.1–1.7	Microverrucate to granulate	0.380952	1.14286	[n/a]
4	Lorantheae Clade G	Loranthus	L. europaeus	Loranthinae	Fig. 46	B	Heteropolar	Variable: syncolpate or zonocolpate	?	3	Very long	Medium	Oblate	1.55333	23.3	15	Bean-shaped	Straight-triangular	Obcordate	Small (< 25µm)	Variable across the grain		Indistinct	Relief lesser than in mesocolpium, microverrucate, partly granulate	Indifferent	Sexine thickened in mesocolpium	Extended thickening (±triangular)	Nanoverrucate/-rugulate to granulate	[n/a]	Can be thickened	1.2–1.7	Microverrucate to granulate	0.470588	1.11765	[n/a]
5	Lorantheae Clade H	Muellerina	M. eucalyptoides	Ileostylinae	Fig. 44	B	Isopolar	Syncolpate		3	[n/a]	Medium	(Distinctly) oblate	1.98913	18.3	9.2	Intermediate: elliptic to slightly emarginate	Concave-triangular	Variable: broadly rounded to obcordate	Small (< 25µm)	Variable across the grain		Well-developed	Striate to rugulate	Indifferent	None	Hexagonally thickened	Nanoverrucate to -echinate	[n/a]		1.1–1.5	Nanoechinate to -baculate	0.2	0.3	1.6
6	Lorantheae Clade I	Amyema	A. gibberula	Amyeminae	Fig. 35	B	Isopolar	Syncolpate		3	[n/a]	Widening towards apices and central polar area	Distinctly oblate	2.91566	24.2	8.3	Emarginate	Concave-triangular	Obcordate	Small (< 25µm)	Variable across the grain		Well-developed	Gradually changing from psilate, granulate to microverrucate	Small triangular protrusions	None	Hexagonally thickened	Nanoverrucate to -rugulate or granulate	[n/a]	Sexine partly reduced: triangular field of colpus membrane	1.0–1.3	Granulate to nano-/microverrucate	0.285714	0.857143	[n/a]	Verrucae composed of conglomerate granula
7	Lorantheae Clade J	Scurrula	S. parasitica	Scurrulinae	Fig. 47	B	Isopolar	Syncolpate		3	[n/a]	Wide	Oblate	1.66667	25	15	Elliptic	Variable: concave-triangular to trilobate	Can be T-shaped	Small (< 25µm)	Variable across the grain		Most pronounced at apices and apocolpium	Psilate, or partly nanoverrucate	Indifferent	None	Thickened	Nanoverrucate to granulate	[n/a]		1.1–1.3	Nanoverrucate to granulate	0.1	0.47619	[n/a]	Verrucae composed of conglomerate granula
7	Lorantheae Clade J	Taxillus	T. aldabrensis	Scurrulinae	Fig. 48	B	Isopolar	Syncolpate		3	[n/a]	Narrow	Oblate	1.8141	28.3	15.6	Elliptic	Trilobate	Can be T-shaped	Small to medium (~25 µm)	Variable across the grain		Most pronounced at apices	Psilate, with few nanoverrucae or granula in p.a.	Indifferent	None	Thickened	Nanoverrucate to granulate	[n/a]		1.0–1.3	Nanoverrucate to granulate	0.142857	0.47619	[n/a]	Verrucae composed of conglomerate granula
7	Lorantheae Clade J	Taxillus	T. caloreas	Scurrulinae	Fig. 49	B	Isopolar	Syncolpate		3	[n/a]	Medium	Distinctly oblate	2	30	15	Elliptic	Concave-triangular	Obcordate	Small to medium (~25 µm)	Variable across the grain		Most pronounced at apices	Psilate, with few nanoverrucae or granula in p.a.	Indifferent	None	Hexagonally thickened	Nanoverrucate to granulate	[n/a]		1.0–1.3	Nanoverrucate to granulate	0.1	0.5	[n/a]	Verrucae composed of conglomerate granula
7	Lorantheae Clade J	Taxillus	T. delavayi	Scurrulinae	Fig. 50	B	Isopolar	Syncolpate		3	[n/a]	Medium	Distinctly oblate	2.00752	26.7	13.3	Elliptic	Variable: concave-triangular to trilobate	Obcordate	Small to medium (~25 µm)	Variable across the grain		Most pronounced at apices	Psilate, with few nanoverrucae or granula	Triangular protrusions	None	Hexagonally thickened	Nanoverrucate to granulate	[n/a]		1.0–1.3	Nanoverrucate to granulate	0.0952381	0.380952	[n/a]	Verrucae composed of conglomerate granula
7	Lorantheae Clade J	Helixanthera	H. kirkii	Dendrophthinae	Fig. 37	B	Isopolar	Syncolpate		3	[n/a]	Widening towards apices	Distinctly oblate	2.91566	24.2	8.3	Emarginate	Concave-triangular	Obcordate	Small (< 25µm)	Variable across the grain		Indistinct	Nanoverrucate, granulate or partly psilate	Small triangular protrusions towards the pole	None	(Triangular) intercolpial thickenings	Nanorugulate to -verrucate and granulate	[n/a]	Sexine partly reduced: triangular field of colpus membrane	1.0–1.3	Nanoverrucate	0.190476	0.571429	[n/a]	Verrucae composed of conglomerate granula
8	Lorantheae Clade J	Dendrophthoe	D. pentandra	Dendrophthinae	Fig. 36	B	Isopolar	Syncolpate		3	[n/a]	Narrow	Oblate	1.72	25.8	15	Elliptic	Variable: concave-triangular to trilobate	Obcordate	Small (< 25µm)	Variable across the grain		Well-developed	Mostly psilate, partly granulate to microverrucate	Small triangular protrusions towards the pole	None	Indistinct		[n/a]		1.1–1.3	Nanoverrucate, granulate	0.2	0.6	[n/a]	Verrucae composed of conglomerate granula
8	Lorantheae Clade J	Tolypanthus	T. maclurei	Dendrophthinae	Fig. 38	B	Isopolar	Syncolpate		3	[n/a]	Variable: narrow or widening towards polar area	Oblate	1.89873	30	15.8	Elliptic	Variable: straight-triangular to trilobate	Obcordate	Medium (25-50 µm)	Variable across the grain		Well-developed, nearly covering the entire apices	Psilate, or partly granulate	More or less pronounced triangular protrusions into the apocolpial field	None	(Triangular) intercolpial thickenings	Nanoverrucate and granulate	[n/a]		0.8–1.3	Nanoverrucate and granulate	0.15	0.4	[n/a]	Verrucae composed of conglomerate granula
12	Lorantheae Clade J	Bakerella	(7 spp.)	Tapinanthinae	Figured in Muller et al. (1989)	B	Isopolar	Syncolpate		3	[n/a]	Medium	Oblate	1.82857	32	17.5	Elliptic	Variable: concave-triangular to trilobate	Obcordate	Medium (25-50 µm)	Variable across the grain		Well-developed	Psilate, with few granuli	Indifferent	None	Can show (triangular) intercolpial thickenings		[n/a]			Nano- to microverrucate	(<)< 1	(<)< 1	[n/a]
12	Lorantheae Clade J	Socratina	S. bemarivensis	Tapinanthinae	Figured in Muller et al. (1989)	B	Isopolar	Syncolpate		3	[n/a]	Medium	Oblate	1.57143	44	28	Elliptic	Variable: concave-triangular to trilobate	Obcordate	Medium (25-50 µm)	Variable across the grain		Well-developed	Psilate, with few granuli	Indifferent	None	(Triangular) intercolpial thickenings		[n/a]			Nano- to microverrucate	(<)< 1	(<)< 1	[n/a]
12	Lorantheae Clade J	Plicosepalus	P. acaciae	Tapinanthinae	Fig. 58	B	Isopolar	Syncolpate		3	[n/a]	Narrow	Oblate	1.415	28.3	20	Elliptic	Variable: straight-triangular to trilobate	Obcordate	Small to medium (~25 µm)	Variable across the grain		Well-developed	Segmented, perpendicular to colpi	Indifferent	None	Indistinct	Nanoverrucate, granulate	[n/a]		1.1–1.5	Nano- to microverrucate, granulate	0.2	0.7	[n/a]	Verrucae composed of conglomerate granula
12	Lorantheae Clade J	Plicosepalus	P. curviflorus	Tapinanthinae	Fig. 59	B	Isopolar	Syncolpate		3	[n/a]	Narrow	Oblate	1.66667	25	15	Elliptic	Variable: concave-triangular to trilobate	Obcordate	Small (< 25µm)	Variable across the grain		Well-developed	Psilate to weakly microverrucate	Indifferent	None	Triradial thickening	Granulate	[n/a]		0.9–1.3	Nanoverrucate, granulate	0.142857	0.4	[n/a]	Verrucae composed of conglomerate granula
12	Lorantheae Clade J	Plicosepalus	P. sagittifolius	Tapinanthinae	Fig. 60	B	Heteropolar	Syn-/zonocolpate	Prox.: syncolpate; distal: zonocolpate	3	Very short on the distal face	Narrow	Oblate	1.585	31.7	20	Bean-shaped	Concave-triangular	Obcordate	Medium (25-50 µm)	Variable across the grain		Well-developed	Psilate	Indifferent	None	Markedly (triradial) apocolpial thickening	Nanoverrucate to granulate	[n/a]	D.p.f.: Raised (dome-like)	1.1–1.8	Nano- to microverrucate; SE increasing in size, decreasing in density from prox. to distal p.f.	0.5	1.2	[n/a]	Distal side (proximal side: 0.1–0.4); verrucae composed of conglomerate granula
13	Lorantheae Clade J	Tapinanthus	T. bangwensis	Tapinanthinae	Fig. 61	B	Isopolar	Demisyncolpate		3	Short	Tapering towards the pole and equator	Oblate	1.6	40	25	Intermediate: elliptic to subrhombic	Trilobate	T-shaped	Medium (25-50 µm)	Variable across the grain		Very broad in eq. area; nearly completely covering the p.f.	Psilate, with very few nano-/microechini/-bacula	Triangular protrusions	None	Hexagonally thickened	Nanoverrucate, granulate	[n/a]		1.2–1.5	Nano- to microbaculate/-echinate, granulate	0.3	0.5	0.761905
13	Lorantheae Clade J	Tapinanthus [Agelanthus]	T. [A.] discolor	Tapinanthinae	Fig. 62	B	Isopolar	Zonocolpate		3	Long	Narrow	Oblate	1.65574	30.3	18.3	Elliptic	Variable: concave-triangular to trilobate	Obcordate	Medium (25-50 µm)	Variable across the grain		Fairly well-developed	Psilate to nanoverrucate	Indifferent	None	Thickened	Granulate	[n/a]	Sculpturing similar to margo	1.1–1.5	Nanoverrucate to granulate	0.3	0.6	[n/a]	Resembles Oncocalyx; verrucae composed of conglomerate granula
13	Lorantheae Clade J	Tapinanthus	T. ogowensis	Tapinanthinae	Fig. 63	B	Isopolar	Demisyncolpate		3	Short	Tapering towards the pole and equator	Oblate	1.68539	45	26.7	Intermediate: elliptic to subrhombic	Trilobate	T-shaped	Medium (25-50 µm)	Variable across the grain		Very broad in eq. area; nearly completely covering the p.f.	Psilate, with very few nano-/microechini/-bacula	Triangular protrusions	Sexine thickened in mesocolpium	Hexagonally thickened	Nanoverrucate, granulate	[n/a]		1.3–1.6	Nano- to microbaculate/-echinate, granulate	0.238095	0.3	1
13	Lorantheae Clade J	Englerina	E. holstii	Tapinanthinae	Fig. 54	B	Isopolar	Zonocolpate		3	Very long	Narrow	Distinctly oblate	2.71852	36.7	13.5	Elliptic	Straight-triangular	Obcordate	Medium (25-50 µm)	Variable across the grain		Indistinct, broadening at equator	As mesolpium in polar are, psilate in equatorial area	[n/a]	None	Indistinct	[n/a]	[n/a]	Protruding small dome	1.2–1.5	Nano- to microverrucate/-echinate, and granulate	0.0909091	0.5	0.9
13	Lorantheae Clade J	Englerina	E. oedostemon	Tapinanthinae	Fig. 55	B	Isopolar	Zonocolpate		3	Very long	Narrow	Oblate	1.23041	26.7	21.7	Elliptic	Variable: concave-triangular to trilobate	Obcordate	Small to medium (~25 µm)	Variable across the grain		Well-developed	Psilate, with few microechini	[n/a]	None	Thickened	[n/a]	[n/a]	Slightly protuding, sculpturing similar to mesocolpium	1.3–1.5	Nano- to microechinate, granulate	0.2	0.4	0.9
13	Lorantheae Clade J	Actinanthella	A. menyhartii	Tapinanthinae	Fig. 51	B	Isopolar	Zonocolpate		3	Long	Narrow	Distinctly oblate	2	30	15	Emarginate	Variable: concave-triangular to trilobate	Obcordate	Medium (25-50 µm)	Variable across the grain		Well-developed	Psilate, with few microverrucae	[n/a]	None	Thickened	[n/a]	[n/a]		1.1–1.5	Nanoverrucate to granulate	0.190476	0.52381	[n/a]	Verrucae composed of conglomerate granula
13	Lorantheae Clade J	Agelanthus	A. brunneus	Tapinanthinae	Fig. 52	B	Isopolar	Zonocolpate		3	Very long	Narrow	Distinctly oblate	2.00546	36.7	18.3	Elliptic	Straight-triangular	Obcordate	Medium (25-50 µm)	Variable across the grain		Well-developed, covering the entire apices	Psilate	[n/a]	None	Thickened	[n/a]	[n/a]	Protruding small dome, psilate	1.1–1.5	Nano- to microechinate/-baculate, and granulate	0.2	0.4	0.9
13	Lorantheae Clade J	Agelanthus	A. scassellatii	Tapinanthinae	Fig. 53	B	Isopolar	Zonocolpate		3	Very long	Narrow	Oblate	1.75	35	20	Elliptic	Triangular: straight to concave	T-shaped	Medium (25-50 µm)	Variable across the grain		Well-developed, covering the entire apices	Psilate, with few nanoechini/-bacula	[n/a]	None	Thickened	[n/a]	[n/a]	Protruding small dome, psilate	1.1–1.5	Nanoechinate to -baculate, and granulate	0.166667	0.333333	0.6
13	Lorantheae Clade J	Oncocalyx	O. schimperi	Tapinanthinae	Fig. 56	B	Isopolar	Zonocolpate		3	Very long	Narrow	Oblate	1.69124	36.7	21.7	Slightly emarginate	Triangular: straight to concave	Obcordate	Medium (25-50 µm)	Variable across the grain		Well-developed	Psilate, partly nanoverrucate/-echinate to granulate	[n/a]	None	Indistinct	[n/a]	[n/a]		1.1–1.5	Nanoverrucate to -echinate, granulate	0.1875	0.5	0.5	Verrucae composed of conglomerate granula
13	Lorantheae Clade J	Oncocalyx	O. welwitschii	Tapinanthinae	Fig. 57	B	Isopolar	Zonocolpate		3	Very long	Narrow	Oblate	1.73224	31.7	18.3	Intermediate: elliptic to subrhombic	Triangular: straight to concave	Obcordate	Medium (25-50 µm)	Variable across the grain		Well-developed	Psilate	[n/a]	None	Thickened	Granulate	[n/a]		1.0–1.3	Nanoverrucate to granulate	0.2	0.6	[n/a]	Verrucae composed of conglomerate granula
14	Lorantheae Clade J	Moquiniella	M. rubra	Emelianthinea	Fig. 41	B	Isopolar	Zonocolpate		3	Very long	Narrow	Distinctly oblate	2	35	17.5	Slightly emarginate	Concave-triangular	Obcordate	Medium (25-50 µm)	Variable across the grain		Well-developed	Psilate	[n/a]	None	Thickened	[n/a]	[n/a]		1.1–1.5	Nanoverrucate to granulate	0.2	0.47619	[n/a]	Verrucae composed of conglomerate granula
14	Lorantheae Clade J	Phragmanthera	P. capitata	Emelianthinea	Fig. 42	B	Isopolar	Syncolpate		3	[n/a]	Medium	Oblate	1.63934	30	18.3	Elliptic	Variable: concave-triangular to trilobate	T-shaped	Medium (25-50 µm)	Variable across the grain		Well-developed, covering the entire apices	Psilate, partly granulate	Can show three intercolpial (verrucate) build-ups	None	(Triangular) intercolpial thickenings	Nanoverrucate to granulate	[n/a]		1.1–1.6	Nanoverrucate to granulate	0.2	0.5	[n/a]	Verrucae composed of conglomerate granula
14	Lorantheae Clade J	Phragmanthera	P. rufescens	Emelianthinea	Fig. 43	B	Isopolar	Syncolpate		3	[n/a]	Medium	Oblate	1.73224	31.7	18.3	Elliptic	Concave-triangular	T-shaped	Medium (25-50 µm)	Variable across the grain		Well-developed, covering the entire apices	Psilate, partly granulate	Indifferent	None	(Triangular) intercolpial thickenings	Nanoverrucate to granulate	[n/a]		1.1–1.4	Nanoverrucate to granulate	0.1	0.6	[n/a]	Verrucae composed of conglomerate granula
14	Lorantheae Clade J	Globimetula	G. dinklagei	Emelianthinea	Fig. 40	B	Isopolar	Syncolpate		3	[n/a]	Medium	Distinctly oblate	2.63934	48.3	18.3	Emarginate	Variable: concave-triangular to trilobate	Obcordate	Medium (25-50 µm)	Variable across the grain		Distinct, broadening at equator	Changing from psilate/granulate (eq.) to microverrucate/granulate (p.)	Indifferent	Sexine thickened in mesocolpium	Hexagonally thickened	Nanoverrucate to granulate	[n/a]		1.3–2.4	Nanoverrucate to granulate	0.111111	0.5	[n/a]	Verrucae composed of conglomerate granula
14	Lorantheae Clade J	Erianthemum	E. dregeri	Emelianthinea	Fig. 39	B	Isopolar	Syncolpate		3	[n/a]	Variable: narrow or widening towards polar area	Distinctly oblate	2.11333	31.7	15	Slightly emarginate	Concave-triangular	Obcordate	Small to medium (~25 µm)	Variable across the grain		Distinct, more prominent in equatorial region	Psilate, or partly nanoverrrucate to granulate	Sometimes with small triangular protrusions	None	(Triangular) intercolpial thickenings	Nanoverrucate to granulate	[n/a]		1.0–1.5	Nanoverrucate	0.157895	0.631579	[n/a]
Footnotes
	*Black: scaled; grey: un-scaled; Psittacanthus: taken from original literature
