# Supplementary material for: Evolution of pollen morphology in Loranthaceae
Source: Grana. 2017 Feb 20;57(1-2):16–116. doi: 10.1080/00173134.2016.1261939 (PMC5771552; doi:10.1080/00173134.2016.1261939)
Supplement: Grimsson et al. Online supplementary material [file SGRA_A_1261939_SM9964.zip › ML/RAxML_bipartitions.conc.red.matK]

(Decaisnina:0.02201810881845125967,(Peraxilla:0.01865720132067381215,((((Notanthera:0.06784852805816179999,(Ligaria:0.07430244600721279402,Tristerix:0.07989391047460940587)43:0.00678411320854738556)34:0.00403542013022557215,(Tripodanthus:0.01165187026260339730,Struthanthus:0.01556765343767052036)100:0.02005493081772533742)34:0.00145817947358016812,Desmaria:0.03002008776273577470)33:0.00132065652506354030,(((((Cecarria:0.03418044131051081735,Loranthus:0.01269361389091878262)100:0.05939903972318478359,(Muellerina:0.03439585512899764885,Ileostylus:0.02420830135684035392)100:0.02193094412411029231)89:0.00302658999201031601,(((Taxillus:0.03359863476212719691,Scurrula:0.01159925891166962292)100:0.02130603977905151658,((Helixanthera:0.00134617754400300524,Dendrophthoe:0.00572697889627396019)64:0.00373107262207978676,(Moquiniella:0.01632603944288994052,((Agelanthus:0.01649102763766266411,(Tapinanthus:0.00841243376821812841,Englerina:0.01829800076131096395)97:0.00553925141287443541)99:0.00804375517141969233,Bakerella:0.02638062300018282832)42:0.00041421956856678590)28:0.00084269529533656398)55:0.00237934484122716934)53:0.00145191241758728579,(Benthamina:0.00896335559802725022,Amyema:0.00231683999588310364)95:0.00485753910984682447)100:0.03146134984792386957)100:0.01785738110507285870,(Gaiadendron:0.01921026865756128230,(Atkinsonia:0.00582378780126574860,Nuytsia:0.05130846924087421879)70:0.00129008629260976733)78:0.00223066429162473026)22:0.00005492352523670144,Tupeia:0.02996724606411063987)9:0.00014906472622397654)71:0.00571903176113230331)100:0.01282634272792717786,Macrosolen:0.01494332001539085131);
