# Supplementary material for: Evolution of pollen morphology in Loranthaceae
Source: Grana. 2017 Feb 20;57(1-2):16–116. doi: 10.1080/00173134.2016.1261939 (PMC5771552; doi:10.1080/00173134.2016.1261939)
Supplement: Grimsson et al. Online supplementary material [file SGRA_A_1261939_SM9964.zip › ML/RAxML_bipartitionsBranchLabels.conc.red.matK]

(Decaisnina:0.02201810881845125967,(Peraxilla:0.01865720132067381215,((((Notanthera:0.06784852805816179999,(Ligaria:0.07430244600721279402,Tristerix:0.07989391047460940587):0.00678411320854738556[43]):0.00403542013022557215[34],(Tripodanthus:0.01165187026260339730,Struthanthus:0.01556765343767052036):0.02005493081772533742[100]):0.00145817947358016812[34],Desmaria:0.03002008776273577470):0.00132065652506354030[33],(((((Cecarria:0.03418044131051081735,Loranthus:0.01269361389091878262):0.05939903972318478359[100],(Muellerina:0.03439585512899764885,Ileostylus:0.02420830135684035392):0.02193094412411029231[100]):0.00302658999201031601[89],(((Taxillus:0.03359863476212719691,Scurrula:0.01159925891166962292):0.02130603977905151658[100],((Helixanthera:0.00134617754400300524,Dendrophthoe:0.00572697889627396019):0.00373107262207978676[64],(Moquiniella:0.01632603944288994052,((Agelanthus:0.01649102763766266411,(Tapinanthus:0.00841243376821812841,Englerina:0.01829800076131096395):0.00553925141287443541[97]):0.00804375517141969233[99],Bakerella:0.02638062300018282832):0.00041421956856678590[42]):0.00084269529533656398[28]):0.00237934484122716934[55]):0.00145191241758728579[53],(Benthamina:0.00896335559802725022,Amyema:0.00231683999588310364):0.00485753910984682447[95]):0.03146134984792386957[100]):0.01785738110507285870[100],(Gaiadendron:0.01921026865756128230,(Atkinsonia:0.00582378780126574860,Nuytsia:0.05130846924087421879):0.00129008629260976733[70]):0.00223066429162473026[78]):0.00005492352523670144[22],Tupeia:0.02996724606411063987):0.00014906472622397654[9]):0.00571903176113230331[71]):0.01282634272792717786[100],Macrosolen:0.01494332001539085131);
