# Supplementary material for: Evolution of pollen morphology in Loranthaceae
Source: Grana. 2017 Feb 20;57(1-2):16–116. doi: 10.1080/00173134.2016.1261939 (PMC5771552; doi:10.1080/00173134.2016.1261939)
Supplement: Grimsson et al. Online supplementary material [file SGRA_A_1261939_SM9964.zip › ML/RAxML_bootstrap.conc.red.matK]

((Peraxilla	((((Desmaria	Nuytsia)	Atkinsonia)	Gaiadendron)	((Tupeia	(Notanthera	((Struthanthus	Tripodanthus)	(Tristerix	Ligaria))))	(((Loranthus	Cecarria)	(Muellerina	Ileostylus))	(((Benthamina	Amyema)	(Bakerella	(((Englerina	Tapinanthus)	Agelanthus)	(Dendrophthoe	Helixanthera))))	((Taxillus	Scurrula)	Moquiniella))))))	Macrosolen	Decaisnina);
((Peraxilla	((((Loranthus	Cecarria)	(Muellerina	Ileostylus))	((Benthamina	Amyema)	(((Moquiniella	((Bakerella	(Englerina	(Tapinanthus	Agelanthus)))	Dendrophthoe))	Helixanthera)	(Taxillus	Scurrula))))	((Tupeia	((Nuytsia	Atkinsonia)	Gaiadendron))	((Desmaria	((Tristerix	Notanthera)	Ligaria))	(Struthanthus	Tripodanthus)))))	Macrosolen	Decaisnina);
((Peraxilla	((((Tristerix	(((Loranthus	Cecarria)	(Muellerina	Ileostylus))	((Taxillus	Scurrula)	((Benthamina	Amyema)	(Moquiniella	(Bakerella	((Dendrophthoe	Helixanthera)	(Agelanthus	(Englerina	Tapinanthus)))))))))	(((Notanthera	Desmaria)	((Nuytsia	Atkinsonia)	Gaiadendron))	(Struthanthus	Tripodanthus)))	Tupeia)	Ligaria))	Macrosolen	Decaisnina);
((Peraxilla	((((Tupeia	Tristerix)	Desmaria)	((Ligaria	(((Loranthus	Cecarria)	(Muellerina	Ileostylus))	((Benthamina	Amyema)	(((Agelanthus	(Englerina	Tapinanthus))	((Dendrophthoe	Helixanthera)	(Bakerella	Moquiniella)))	(Taxillus	Scurrula)))))	((Struthanthus	Tripodanthus)	((Nuytsia	Atkinsonia)	Gaiadendron))))	Notanthera))	Macrosolen	Decaisnina);
((Peraxilla	((Tupeia	Tristerix)	((Ligaria	(((Loranthus	Cecarria)	(Muellerina	Ileostylus))	(Benthamina	(Amyema	(((Agelanthus	(Englerina	Tapinanthus))	((Dendrophthoe	Helixanthera)	(Moquiniella	(Taxillus	Scurrula))))	Bakerella)))))	((Struthanthus	Tripodanthus)	((Desmaria	Nuytsia)	(Notanthera	(Atkinsonia	Gaiadendron)))))))	Macrosolen	Decaisnina);
((Peraxilla	(Tupeia	(((((Loranthus	Cecarria)	(Muellerina	Ileostylus))	(((Taxillus	Scurrula)	(((Dendrophthoe	Helixanthera)	((Agelanthus	(Englerina	Tapinanthus))	Bakerella))	Moquiniella))	(Benthamina	Amyema)))	(Gaiadendron	(Atkinsonia	Nuytsia)))	(Desmaria	((Notanthera	(Tristerix	Ligaria))	(Struthanthus	Tripodanthus))))))	Macrosolen	Decaisnina);
((Peraxilla	(((Tupeia	(((Loranthus	Cecarria)	(Muellerina	Ileostylus))	(((((Bakerella	Moquiniella)	(Dendrophthoe	(Agelanthus	(Englerina	Tapinanthus))))	(Benthamina	Amyema))	Helixanthera)	(Taxillus	Scurrula))))	(Gaiadendron	(Atkinsonia	Nuytsia)))	(Desmaria	((Notanthera	(Tristerix	Ligaria))	(Struthanthus	Tripodanthus)))))	Macrosolen	Decaisnina);
((Peraxilla	((((Ligaria	(((Loranthus	Cecarria)	(Muellerina	Ileostylus))	((Benthamina	Amyema)	(Helixanthera	((Taxillus	Scurrula)	((Bakerella	Moquiniella)	(Dendrophthoe	(Agelanthus	(Englerina	Tapinanthus)))))))))	(Notanthera	(Desmaria	(Nuytsia	(Gaiadendron	Atkinsonia)))))	(Struthanthus	Tripodanthus))	(Tupeia	Tristerix)))	Macrosolen	Decaisnina);
((Peraxilla	(((Gaiadendron	((Nuytsia	Atkinsonia)	(Struthanthus	Tripodanthus)))	(Ligaria	(((Loranthus	Cecarria)	(Muellerina	Ileostylus))	((Benthamina	Amyema)	((Taxillus	Scurrula)	(((Helixanthera	Dendrophthoe)	(Bakerella	Moquiniella))	(Englerina	(Tapinanthus	Agelanthus))))))))	(((Desmaria	Tristerix)	Notanthera)	Tupeia)))	Macrosolen	Decaisnina);
((Peraxilla	(Tupeia	(((((Loranthus	Cecarria)	(Muellerina	Ileostylus))	((((Helixanthera	Dendrophthoe)	(Moquiniella	(Bakerella	(Agelanthus	(Englerina	Tapinanthus)))))	(Taxillus	Scurrula))	(Benthamina	Amyema)))	(Gaiadendron	(Atkinsonia	Nuytsia)))	(Desmaria	(((Notanthera	Tristerix)	Ligaria)	(Struthanthus	Tripodanthus))))))	Macrosolen	Decaisnina);
((((((Benthamina	Amyema)	((Scurrula	Taxillus)	(((Dendrophthoe	(Agelanthus	(Tapinanthus	Englerina)))	(Moquiniella	Bakerella))	Helixanthera)))	((Cecarria	Loranthus)	(Ileostylus	Muellerina)))	((((Notanthera	Desmaria)	((Struthanthus	Tripodanthus)	(Tristerix	Ligaria)))	Tupeia)	((Atkinsonia	Nuytsia)	Gaiadendron)))	Peraxilla)	Macrosolen	Decaisnina);
(((((Desmaria	((Atkinsonia	Nuytsia)	Gaiadendron))	(((Cecarria	Loranthus)	((Ileostylus	Muellerina)	((((Benthamina	Amyema)	(((Agelanthus	(Tapinanthus	Englerina))	Bakerella)	(Dendrophthoe	Helixanthera)))	(Scurrula	Taxillus))	Moquiniella)))	(((Struthanthus	Tripodanthus)	(Tristerix	Ligaria))	Tupeia)))	Peraxilla)	Notanthera)	Macrosolen	Decaisnina);
(((((((Struthanthus	Tripodanthus)	(Tristerix	Ligaria))	Tupeia)	((Desmaria	((Atkinsonia	Nuytsia)	Gaiadendron))	((((Benthamina	Amyema)	(Moquiniella	(((Agelanthus	(Tapinanthus	Englerina))	Bakerella)	(Dendrophthoe	Helixanthera))))	(Scurrula	Taxillus))	((Cecarria	Loranthus)	(Ileostylus	Muellerina)))))	Peraxilla)	Notanthera)	Macrosolen	Decaisnina);
(((Tupeia	((Struthanthus	Tripodanthus)	((Peraxilla	(Desmaria	(Nuytsia	(Gaiadendron	Atkinsonia))))	(Tristerix	((((Benthamina	Amyema)	((Moquiniella	(((Agelanthus	(Tapinanthus	Englerina))	Bakerella)	(Dendrophthoe	Helixanthera)))	(Scurrula	Taxillus)))	((Cecarria	Loranthus)	(Ileostylus	Muellerina)))	Ligaria)))))	Notanthera)	Macrosolen	Decaisnina);
(((((Gaiadendron	(Atkinsonia	Nuytsia))	((((Scurrula	Taxillus)	((Benthamina	Amyema)	((Dendrophthoe	Helixanthera)	(Moquiniella	((Agelanthus	(Tapinanthus	Englerina))	Bakerella)))))	((Cecarria	Loranthus)	(Ileostylus	Muellerina)))	(Desmaria	(Notanthera	((Struthanthus	Tripodanthus)	(Ligaria	Tristerix))))))	Tupeia)	Peraxilla)	Macrosolen	Decaisnina);
(((((Desmaria	((Ligaria	(((Agelanthus	(Tapinanthus	Englerina))	(((Bakerella	(Benthamina	Amyema))	(Dendrophthoe	Helixanthera))	(Moquiniella	(Scurrula	Taxillus))))	((Cecarria	Loranthus)	(Ileostylus	Muellerina))))	((Gaiadendron	(Atkinsonia	Nuytsia))	(Struthanthus	Tripodanthus))))	(Tristerix	Tupeia))	Peraxilla)	Notanthera)	Macrosolen	Decaisnina);
((((Desmaria	(((Ligaria	(((Benthamina	Amyema)	(((Dendrophthoe	Helixanthera)	(Moquiniella	((Agelanthus	(Tapinanthus	Englerina))	Bakerella)))	(Scurrula	Taxillus)))	((Cecarria	Loranthus)	(Ileostylus	Muellerina))))	((Gaiadendron	(Atkinsonia	Nuytsia))	(Struthanthus	Tripodanthus)))	(Tristerix	Tupeia)))	Peraxilla)	Notanthera)	Macrosolen	Decaisnina);
((((Tristerix	((Peraxilla	((Notanthera	Desmaria)	(Gaiadendron	(Atkinsonia	Nuytsia))))	((Struthanthus	Tripodanthus)	Tupeia)))	((Moquiniella	((Scurrula	Taxillus)	((Benthamina	Amyema)	((Dendrophthoe	Helixanthera)	((Agelanthus	(Tapinanthus	Englerina))	Bakerella)))))	((Cecarria	Loranthus)	(Ileostylus	Muellerina))))	Ligaria)	Macrosolen	Decaisnina);
((Peraxilla	((((((((Scurrula	Taxillus)	((((Agelanthus	(Tapinanthus	Englerina))	Bakerella)	(Helixanthera	Dendrophthoe))	Moquiniella))	(Benthamina	Amyema))	((Cecarria	Loranthus)	(Ileostylus	Muellerina)))	Ligaria)	((Tristerix	(Struthanthus	Tripodanthus))	Tupeia))	((Gaiadendron	Desmaria)	(Atkinsonia	Nuytsia)))	Notanthera))	Macrosolen	Decaisnina);
((Peraxilla	(((Gaiadendron	(Atkinsonia	Nuytsia))	Desmaria)	((((Notanthera	(Ligaria	Tristerix))	(Struthanthus	Tripodanthus))	Tupeia)	((((Scurrula	Taxillus)	(((Agelanthus	(Tapinanthus	Englerina))	(Moquiniella	Bakerella))	(Helixanthera	Dendrophthoe)))	(Benthamina	Amyema))	((Cecarria	Loranthus)	(Ileostylus	Muellerina))))))	Macrosolen	Decaisnina);
((Peraxilla	(((((((Cecarria	Loranthus)	(Ileostylus	Muellerina))	((Helixanthera	((Amyema	Benthamina)	(Dendrophthoe	(((Englerina	Tapinanthus)	Agelanthus)	Bakerella))))	(Moquiniella	(Taxillus	Scurrula))))	(Tupeia	(Tristerix	Ligaria)))	(Struthanthus	Tripodanthus))	(Desmaria	(Gaiadendron	(Atkinsonia	Nuytsia))))	Notanthera))	Macrosolen	Decaisnina);
((Peraxilla	(((Desmaria	(Tupeia	Tristerix))	(((Struthanthus	Tripodanthus)	(Ligaria	(((Cecarria	Loranthus)	(Ileostylus	Muellerina))	((Amyema	Benthamina)	(((Helixanthera	Dendrophthoe)	(Moquiniella	(((Englerina	Tapinanthus)	Agelanthus)	Bakerella)))	(Taxillus	Scurrula))))))	(Gaiadendron	(Atkinsonia	Nuytsia))))	Notanthera))	Macrosolen	Decaisnina);
((Peraxilla	((((Desmaria	Tristerix)	((((Struthanthus	Tripodanthus)	Ligaria)	(Gaiadendron	(Atkinsonia	Nuytsia)))	(((Cecarria	Loranthus)	(Ileostylus	Muellerina))	((Amyema	Benthamina)	((Moquiniella	((((Englerina	Tapinanthus)	Agelanthus)	Bakerella)	(Helixanthera	Dendrophthoe)))	(Taxillus	Scurrula))))))	Tupeia)	Notanthera))	Macrosolen	Decaisnina);
((Peraxilla	(((Tupeia	((((Cecarria	Loranthus)	(Ileostylus	Muellerina))	((Taxillus	Scurrula)	((Bakerella	(Amyema	Benthamina))	(Moquiniella	(((Englerina	Tapinanthus)	Agelanthus)	(Helixanthera	Dendrophthoe))))))	Nuytsia))	Gaiadendron)	(((Struthanthus	Tripodanthus)	(Notanthera	(Desmaria	(Ligaria	Tristerix))))	Atkinsonia)))	Macrosolen	Decaisnina);
((Peraxilla	(Tupeia	(((((Cecarria	Loranthus)	(Ileostylus	Muellerina))	((Amyema	Benthamina)	((Taxillus	Scurrula)	((Helixanthera	Dendrophthoe)	((Moquiniella	((Englerina	Tapinanthus)	Agelanthus))	Bakerella)))))	(Gaiadendron	(Atkinsonia	Nuytsia)))	(((Struthanthus	Tripodanthus)	((Tristerix	Notanthera)	Ligaria))	Desmaria))))	Macrosolen	Decaisnina);
((Peraxilla	((Tristerix	(Desmaria	(Tupeia	((Ligaria	(((Cecarria	Loranthus)	(Ileostylus	Muellerina))	((Taxillus	Scurrula)	((((Englerina	(Tapinanthus	Agelanthus))	Bakerella)	(Moquiniella	(Helixanthera	Dendrophthoe)))	(Amyema	Benthamina)))))	(((Struthanthus	Tripodanthus)	(Atkinsonia	Nuytsia))	Gaiadendron)))))	Notanthera))	Macrosolen	Decaisnina);
((Peraxilla	((Tupeia	((((Struthanthus	Tripodanthus)	Notanthera)	(Tristerix	Ligaria))	Desmaria))	((Nuytsia	(Atkinsonia	Gaiadendron))	(((Cecarria	Loranthus)	(Ileostylus	Muellerina))	((Bakerella	(Amyema	Benthamina))	((Taxillus	Scurrula)	((Moquiniella	(Helixanthera	Dendrophthoe))	((Tapinanthus	Englerina)	Agelanthus))))))))	Macrosolen	Decaisnina);
((Peraxilla	(Tupeia	((((Cecarria	Loranthus)	(Ileostylus	Muellerina))	((Taxillus	Scurrula)	((Moquiniella	(((Helixanthera	Dendrophthoe)	((Tapinanthus	Englerina)	Agelanthus))	Bakerella))	(Amyema	Benthamina))))	((((Struthanthus	Tripodanthus)	(Notanthera	(Tristerix	Ligaria)))	Desmaria)	(Nuytsia	(Atkinsonia	Gaiadendron))))))	Macrosolen	Decaisnina);
((Peraxilla	(((Atkinsonia	(((Ligaria	Tristerix)	(Struthanthus	Tripodanthus))	Desmaria))	((Tupeia	Nuytsia)	(Gaiadendron	(((Cecarria	Loranthus)	(Ileostylus	Muellerina))	((Taxillus	Scurrula)	((Moquiniella	((Helixanthera	Dendrophthoe)	(((Tapinanthus	Englerina)	Agelanthus)	Bakerella)))	(Amyema	Benthamina)))))))	Notanthera))	Macrosolen	Decaisnina);
((Peraxilla	((((Notanthera	((Tristerix	(Struthanthus	Tripodanthus))	Desmaria))	((((Cecarria	Loranthus)	(Ileostylus	Muellerina))	((Amyema	Benthamina)	((Taxillus	Scurrula)	((((Tapinanthus	Englerina)	Agelanthus)	Bakerella)	(Moquiniella	(Helixanthera	Dendrophthoe))))))	(Nuytsia	(Atkinsonia	Gaiadendron))))	Tupeia)	Ligaria))	Macrosolen	Decaisnina);
((Peraxilla	(Tupeia	((((((Bakerella	((Helixanthera	Dendrophthoe)	(Agelanthus	(Tapinanthus	Englerina))))	(Benthamina	Amyema))	(Scurrula	Taxillus))	Moquiniella)	((Muellerina	Ileostylus)	(Cecarria	Loranthus)))	((Gaiadendron	(Nuytsia	Atkinsonia))	(Desmaria	(((Tristerix	Ligaria)	Notanthera)	(Struthanthus	Tripodanthus)))))))	Macrosolen	Decaisnina);
((Peraxilla	(Tupeia	(((((Agelanthus	(Tapinanthus	Englerina))	Moquiniella)	(((Scurrula	Taxillus)	(Bakerella	(Benthamina	Amyema)))	(Helixanthera	Dendrophthoe)))	((Muellerina	Ileostylus)	(Cecarria	Loranthus)))	((Gaiadendron	(Nuytsia	Atkinsonia))	(Desmaria	(((Tristerix	Ligaria)	Notanthera)	(Struthanthus	Tripodanthus)))))))	Macrosolen	Decaisnina);
(((Peraxilla	((((Benthamina	Amyema)	(((Helixanthera	Dendrophthoe)	(Bakerella	(Agelanthus	(Tapinanthus	Englerina))))	(Moquiniella	(Scurrula	Taxillus))))	((Muellerina	Ileostylus)	(Cecarria	Loranthus)))	((Gaiadendron	(Nuytsia	Atkinsonia))	(Tupeia	(((Tristerix	Ligaria)	Desmaria)	(Struthanthus	Tripodanthus))))))	Notanthera)	Macrosolen	Decaisnina);
((Peraxilla	(((Gaiadendron	Atkinsonia)	(((Tupeia	Desmaria)	((Tristerix	Ligaria)	Notanthera))	(Struthanthus	Tripodanthus)))	(Nuytsia	(((Benthamina	Amyema)	((Helixanthera	Dendrophthoe)	(((Agelanthus	(Tapinanthus	Englerina))	(Moquiniella	Bakerella))	(Scurrula	Taxillus))))	((Muellerina	Ileostylus)	(Cecarria	Loranthus))))))	Macrosolen	Decaisnina);
((Peraxilla	(((Struthanthus	Tripodanthus)	(Tupeia	(Tristerix	Ligaria)))	(((((Benthamina	Amyema)	((Helixanthera	Dendrophthoe)	((((Tapinanthus	Englerina)	Moquiniella)	Bakerella)	Agelanthus)))	(Scurrula	Taxillus))	((Muellerina	Ileostylus)	(Cecarria	Loranthus)))	((Desmaria	(Atkinsonia	Nuytsia))	(Notanthera	Gaiadendron)))))	Macrosolen	Decaisnina);
((((Ligaria	(((Benthamina	Amyema)	((((((Englerina	Tapinanthus)	Agelanthus)	Bakerella)	(Helixanthera	Dendrophthoe))	Moquiniella)	(Scurrula	Taxillus)))	((Muellerina	Ileostylus)	(Cecarria	Loranthus))))	(((Struthanthus	Tripodanthus)	Tupeia)	((Nuytsia	(Atkinsonia	Gaiadendron))	(Peraxilla	(Desmaria	Notanthera)))))	Tristerix)	Macrosolen	Decaisnina);
((((Desmaria	((Struthanthus	Tripodanthus)	(Notanthera	(Ligaria	Tristerix))))	((Gaiadendron	((((Benthamina	Amyema)	((((((Englerina	Tapinanthus)	Agelanthus)	Bakerella)	(Helixanthera	Dendrophthoe))	Moquiniella)	(Scurrula	Taxillus)))	((Muellerina	Ileostylus)	(Cecarria	Loranthus)))	Tupeia))	(Nuytsia	Atkinsonia)))	Peraxilla)	Macrosolen	Decaisnina);
(((((((((Scurrula	Taxillus)	((Benthamina	Amyema)	((((((Englerina	Tapinanthus)	Agelanthus)	Bakerella)	Dendrophthoe)	Moquiniella)	Helixanthera)))	((Muellerina	Ileostylus)	(Cecarria	Loranthus)))	Tupeia)	Gaiadendron)	Nuytsia)	(Atkinsonia	(Desmaria	((Struthanthus	Tripodanthus)	(Notanthera	(Ligaria	Tristerix))))))	Peraxilla)	Macrosolen	Decaisnina);
(((Tupeia	(((Benthamina	(Amyema	((((((Englerina	Tapinanthus)	Agelanthus)	Bakerella)	Moquiniella)	(Dendrophthoe	Helixanthera))	(Scurrula	Taxillus))))	((Muellerina	Ileostylus)	(Cecarria	Loranthus)))	((Desmaria	((Struthanthus	Tripodanthus)	(Notanthera	(Ligaria	Tristerix))))	(Gaiadendron	(Nuytsia	Atkinsonia)))))	Peraxilla)	Macrosolen	Decaisnina);
(((((((((((((Englerina	Tapinanthus)	Agelanthus)	(Bakerella	(Helixanthera	Moquiniella)))	Dendrophthoe)	(Scurrula	Taxillus))	(Benthamina	Amyema))	((Muellerina	Ileostylus)	(Cecarria	Loranthus)))	Gaiadendron)	((Nuytsia	(Struthanthus	Tripodanthus))	Atkinsonia))	((Desmaria	(Ligaria	Tristerix))	Tupeia))	Notanthera)	Peraxilla)	Macrosolen	Decaisnina);
(Macrosolen	(((((Tristerix	(Tripodanthus	Struthanthus))	((Ligaria	(((Ileostylus	Muellerina)	(Cecarria	Loranthus))	(Benthamina	(((((Agelanthus	(Englerina	Tapinanthus))	Moquiniella)	(Dendrophthoe	Helixanthera))	Bakerella)	((Scurrula	Taxillus)	Amyema)))))	Tupeia))	((Gaiadendron	(Atkinsonia	Nuytsia))	Desmaria))	Notanthera)	Peraxilla)	Decaisnina);
(Macrosolen	((((((Tristerix	(Ligaria	((Gaiadendron	(Atkinsonia	Nuytsia))	(Tripodanthus	Struthanthus))))	(((Ileostylus	Muellerina)	(Cecarria	Loranthus))	((Amyema	Benthamina)	((((Bakerella	((Agelanthus	(Englerina	Tapinanthus))	Dendrophthoe))	Moquiniella)	Helixanthera)	(Scurrula	Taxillus)))))	Desmaria)	Tupeia)	Notanthera)	Peraxilla)	Decaisnina);
(Macrosolen	(((Atkinsonia	((Desmaria	(Nuytsia	(((((Ileostylus	Muellerina)	(Cecarria	Loranthus))	(((Amyema	Benthamina)	((Bakerella	((Agelanthus	(Englerina	Tapinanthus))	(Helixanthera	Dendrophthoe)))	Moquiniella))	(Scurrula	Taxillus)))	Gaiadendron)	(Tristerix	Tupeia))))	(Tripodanthus	Struthanthus)))	Notanthera)	(Ligaria	Peraxilla))	Decaisnina);
(Macrosolen	((((((Ileostylus	Muellerina)	(Cecarria	Loranthus))	((((Amyema	Benthamina)	((Moquiniella	((Tapinanthus	(Agelanthus	Englerina))	Bakerella))	Dendrophthoe))	(Scurrula	Taxillus))	Helixanthera))	((Atkinsonia	(Gaiadendron	Nuytsia))	(Tripodanthus	Struthanthus)))	(Tupeia	(Tristerix	(Notanthera	Desmaria))))	(Ligaria	Peraxilla))	Decaisnina);
(Macrosolen	((((Desmaria	(Gaiadendron	(Nuytsia	Atkinsonia)))	(((Ligaria	(((Ileostylus	Muellerina)	(Cecarria	Loranthus))	(((Amyema	Benthamina)	(((Agelanthus	(Englerina	Tapinanthus))	Bakerella)	(Helixanthera	Dendrophthoe)))	(Moquiniella	(Scurrula	Taxillus)))))	Tristerix)	((Tripodanthus	Struthanthus)	Tupeia)))	Notanthera)	Peraxilla)	Decaisnina);
(Macrosolen	(Notanthera	(Peraxilla	(((Desmaria	(Gaiadendron	(Nuytsia	Atkinsonia)))	(((Ileostylus	Muellerina)	(Cecarria	Loranthus))	((((Helixanthera	Dendrophthoe)	(Moquiniella	((Agelanthus	(Englerina	Tapinanthus))	Bakerella)))	(Amyema	Benthamina))	(Scurrula	Taxillus))))	(((Tripodanthus	Struthanthus)	(Ligaria	Tristerix))	Tupeia))))	Decaisnina);
(Macrosolen	(Peraxilla	((((Ileostylus	Muellerina)	(Cecarria	Loranthus))	((Helixanthera	(((Dendrophthoe	(Agelanthus	(Englerina	Tapinanthus)))	Bakerella)	(Amyema	Benthamina)))	(Moquiniella	(Scurrula	Taxillus))))	(((Tripodanthus	Struthanthus)	((Tupeia	Tristerix)	Ligaria))	((Desmaria	Notanthera)	(Gaiadendron	(Nuytsia	Atkinsonia))))))	Decaisnina);
(Macrosolen	((Peraxilla	(((Ligaria	(((Ileostylus	Muellerina)	(Cecarria	Loranthus))	((Scurrula	Taxillus)	(((Helixanthera	(Dendrophthoe	(Agelanthus	(Englerina	Tapinanthus))))	(Bakerella	(Amyema	Benthamina)))	Moquiniella))))	((Gaiadendron	(Nuytsia	Atkinsonia))	(((Tripodanthus	Struthanthus)	Tristerix)	Desmaria)))	Tupeia))	Notanthera)	Decaisnina);
(Macrosolen	(((((Ligaria	(((Ileostylus	Muellerina)	(Cecarria	Loranthus))	((Amyema	Benthamina)	(((Helixanthera	Dendrophthoe)	((Moquiniella	Bakerella)	(Agelanthus	(Englerina	Tapinanthus))))	(Scurrula	Taxillus)))))	Tristerix)	((Peraxilla	(Gaiadendron	(Nuytsia	Atkinsonia)))	Desmaria))	(Tripodanthus	Struthanthus))	(Tupeia	Notanthera))	Decaisnina);
(Macrosolen	((Tupeia	(((Gaiadendron	(Nuytsia	Atkinsonia))	(((Notanthera	(Tristerix	Ligaria))	(Tripodanthus	Struthanthus))	Desmaria))	(((Ileostylus	Muellerina)	(Cecarria	Loranthus))	((Benthamina	Amyema)	((((Helixanthera	Dendrophthoe)	Moquiniella)	((Scurrula	Taxillus)	(Agelanthus	(Englerina	Tapinanthus))))	Bakerella)))))	Peraxilla)	Decaisnina);
((Peraxilla	(Tupeia	((((Benthamina	((((Dendrophthoe	(((Tapinanthus	Englerina)	Agelanthus)	(Moquiniella	Bakerella)))	Helixanthera)	(Scurrula	Taxillus))	Amyema))	((Cecarria	Loranthus)	(Muellerina	Ileostylus)))	(Gaiadendron	(Nuytsia	Atkinsonia)))	(((Ligaria	(Notanthera	Tristerix))	(Tripodanthus	Struthanthus))	Desmaria))))	Macrosolen	Decaisnina);
((Peraxilla	((Atkinsonia	((Tripodanthus	Struthanthus)	(Notanthera	((Tristerix	Desmaria)	Ligaria))))	((Gaiadendron	Tupeia)	(Nuytsia	(((((Dendrophthoe	(((Tapinanthus	Englerina)	Agelanthus)	(Moquiniella	Bakerella)))	Helixanthera)	(Scurrula	Taxillus))	(Amyema	Benthamina))	((Cecarria	Loranthus)	(Muellerina	Ileostylus)))))))	Macrosolen	Decaisnina);
((Peraxilla	(((((Ligaria	(Tristerix	(Tripodanthus	Struthanthus)))	Tupeia)	((((Scurrula	Taxillus)	(((((Benthamina	Amyema)	Bakerella)	((Tapinanthus	Englerina)	Agelanthus))	(Dendrophthoe	Helixanthera))	Moquiniella))	(Cecarria	Loranthus))	(Muellerina	Ileostylus)))	((Gaiadendron	Atkinsonia)	(Nuytsia	Desmaria)))	Notanthera))	Macrosolen	Decaisnina);
((Ligaria	(((Tripodanthus	Struthanthus)	(Tupeia	((((Peraxilla	Nuytsia)	(Desmaria	(Gaiadendron	Atkinsonia)))	(((Scurrula	Taxillus)	(((((Benthamina	Amyema)	Bakerella)	((Tapinanthus	Englerina)	Agelanthus))	(Dendrophthoe	Helixanthera))	Moquiniella))	((Cecarria	Loranthus)	(Muellerina	Ileostylus))))	Tristerix)))	Notanthera))	Macrosolen	Decaisnina);
((((((Gaiadendron	Desmaria)	(Atkinsonia	Nuytsia))	(Tupeia	(((Scurrula	Taxillus)	((((Benthamina	Amyema)	((((Tapinanthus	Englerina)	Agelanthus)	Dendrophthoe)	Bakerella))	Helixanthera)	Moquiniella))	((Cecarria	Loranthus)	(Muellerina	Ileostylus)))))	((Notanthera	(Ligaria	Tristerix))	(Tripodanthus	Struthanthus)))	Peraxilla)	Macrosolen	Decaisnina);
(((Atkinsonia	(((Tupeia	Nuytsia)	(Gaiadendron	((Muellerina	Ileostylus)	(((Bakerella	(Benthamina	Amyema))	(((((Tapinanthus	Englerina)	Agelanthus)	(Helixanthera	Dendrophthoe))	Moquiniella)	(Scurrula	Taxillus)))	(Cecarria	Loranthus)))))	(Desmaria	((Notanthera	(Ligaria	Tristerix))	(Tripodanthus	Struthanthus)))))	Peraxilla)	Macrosolen	Decaisnina);
(((((((((((Tapinanthus	Englerina)	Agelanthus)	Dendrophthoe)	(Bakerella	Moquiniella))	(Scurrula	Taxillus))	Helixanthera)	(Benthamina	Amyema))	((Cecarria	Loranthus)	(Muellerina	Ileostylus)))	(((Desmaria	(((Notanthera	Tristerix)	(Tripodanthus	Struthanthus))	Ligaria))	Tupeia)	(Nuytsia	(Atkinsonia	Gaiadendron))))	Peraxilla)	Macrosolen	Decaisnina);
(((((Gaiadendron	(Nuytsia	Atkinsonia))	((((Scurrula	Taxillus)	((Helixanthera	(Benthamina	Amyema))	(Moquiniella	((((Tapinanthus	Englerina)	Agelanthus)	Dendrophthoe)	Bakerella))))	((Cecarria	Loranthus)	(Muellerina	Ileostylus)))	(Desmaria	((Notanthera	(Ligaria	Tristerix))	(Tripodanthus	Struthanthus)))))	Tupeia)	Peraxilla)	Macrosolen	Decaisnina);
(((((Notanthera	(Ligaria	Tristerix))	(Tripodanthus	Struthanthus))	(((Desmaria	(Gaiadendron	(Nuytsia	Atkinsonia)))	(((Benthamina	Amyema)	((((Bakerella	((Tapinanthus	Englerina)	Agelanthus))	(Helixanthera	Dendrophthoe))	Moquiniella)	(Scurrula	Taxillus)))	((Cecarria	Loranthus)	(Muellerina	Ileostylus))))	Tupeia))	Peraxilla)	Macrosolen	Decaisnina);
((((Desmaria	((Notanthera	(Ligaria	Tristerix))	(Tripodanthus	Struthanthus)))	(((Gaiadendron	(Nuytsia	Atkinsonia))	(((((((Tapinanthus	Englerina)	Agelanthus)	((Benthamina	Amyema)	Bakerella))	(Helixanthera	Dendrophthoe))	Moquiniella)	(Scurrula	Taxillus))	((Cecarria	Loranthus)	(Muellerina	Ileostylus))))	Tupeia))	Peraxilla)	Macrosolen	Decaisnina);
(((((Tupeia	(Ligaria	Tristerix))	(((((Cecarria	Loranthus)	(Ileostylus	Muellerina))	((Moquiniella	(((Helixanthera	Dendrophthoe)	(Bakerella	(Agelanthus	(Tapinanthus	Englerina))))	(Benthamina	Amyema)))	(Taxillus	Scurrula)))	(Desmaria	(Gaiadendron	(Nuytsia	Atkinsonia))))	(Struthanthus	Tripodanthus)))	Notanthera)	Peraxilla)	Macrosolen	Decaisnina);
((Notanthera	((((((Peraxilla	Nuytsia)	((Gaiadendron	Atkinsonia)	Desmaria))	(Ligaria	(((Cecarria	Loranthus)	(Ileostylus	Muellerina))	((Taxillus	Scurrula)	(Moquiniella	(((Dendrophthoe	(Agelanthus	(Tapinanthus	Englerina)))	(Bakerella	(Benthamina	Amyema)))	Helixanthera))))))	Tristerix)	Tupeia)	(Struthanthus	Tripodanthus)))	Macrosolen	Decaisnina);
(((((Gaiadendron	(Atkinsonia	Nuytsia))	(Notanthera	Desmaria))	(((Tristerix	(Struthanthus	Tripodanthus))	Tupeia)	(Ligaria	(((Cecarria	Loranthus)	(Ileostylus	Muellerina))	((Taxillus	Scurrula)	((Benthamina	Amyema)	((Moquiniella	(Bakerella	(Agelanthus	(Tapinanthus	Englerina))))	(Dendrophthoe	Helixanthera))))))))	Peraxilla)	Macrosolen	Decaisnina);
(((Tupeia	(((Gaiadendron	(Atkinsonia	Nuytsia))	(((Cecarria	Loranthus)	(Ileostylus	Muellerina))	((Taxillus	Scurrula)	(((Bakerella	(Benthamina	Amyema))	((Agelanthus	(Tapinanthus	Englerina))	(Dendrophthoe	Helixanthera)))	Moquiniella))))	((Desmaria	(Ligaria	(Tristerix	Notanthera)))	(Struthanthus	Tripodanthus))))	Peraxilla)	Macrosolen	Decaisnina);
((((Tupeia	(((((Cecarria	Loranthus)	(Ileostylus	Muellerina))	((Benthamina	Amyema)	((((Moquiniella	(Bakerella	Dendrophthoe))	(Agelanthus	(Tapinanthus	Englerina)))	Helixanthera)	(Taxillus	Scurrula))))	((Tristerix	(Struthanthus	Tripodanthus))	(Desmaria	Ligaria)))	(Gaiadendron	(Atkinsonia	Nuytsia))))	Notanthera)	Peraxilla)	Macrosolen	Decaisnina);
((((((Nuytsia	(Gaiadendron	Atkinsonia))	((Ileostylus	Muellerina)	(((Benthamina	Amyema)	(((Helixanthera	Dendrophthoe)	((Agelanthus	(Tapinanthus	Englerina))	(Moquiniella	Bakerella)))	(Taxillus	Scurrula)))	(Cecarria	Loranthus))))	((Struthanthus	Tripodanthus)	((Desmaria	Notanthera)	(Ligaria	Tristerix))))	Tupeia)	Peraxilla)	Macrosolen	Decaisnina);
(((Tupeia	((((Ligaria	(Tristerix	Notanthera))	(Struthanthus	Tripodanthus))	Desmaria)	((Nuytsia	(Gaiadendron	Atkinsonia))	((((Helixanthera	(((Bakerella	(Agelanthus	(Tapinanthus	Englerina)))	Dendrophthoe)	Moquiniella))	(Taxillus	Scurrula))	(Benthamina	Amyema))	((Cecarria	Loranthus)	(Ileostylus	Muellerina))))))	Peraxilla)	Macrosolen	Decaisnina);
(((Tristerix	((Tupeia	(Struthanthus	Tripodanthus))	((Notanthera	(Desmaria	((Atkinsonia	Gaiadendron)	Nuytsia)))	(Ligaria	((((Helixanthera	(((Bakerella	(Agelanthus	(Tapinanthus	Englerina)))	Dendrophthoe)	Moquiniella))	(Taxillus	Scurrula))	(Benthamina	Amyema))	((Cecarria	Loranthus)	(Ileostylus	Muellerina)))))))	Peraxilla)	Macrosolen	Decaisnina);
((((((((Notanthera	Desmaria)	Tristerix)	Tupeia)	((Struthanthus	Tripodanthus)	((Atkinsonia	Gaiadendron)	Nuytsia)))	((((Taxillus	Scurrula)	((Benthamina	Amyema)	((Bakerella	Moquiniella)	((Agelanthus	(Tapinanthus	Englerina))	Dendrophthoe))))	Helixanthera)	((Cecarria	Loranthus)	(Ileostylus	Muellerina))))	Ligaria)	Peraxilla)	Macrosolen	Decaisnina);
(((((((Notanthera	Tristerix)	Ligaria)	Tupeia)	Desmaria)	(((Struthanthus	Tripodanthus)	(Gaiadendron	(Nuytsia	Atkinsonia)))	((((Taxillus	Scurrula)	(((Benthamina	Amyema)	((Dendrophthoe	(Agelanthus	(Tapinanthus	Englerina)))	Bakerella))	Helixanthera))	Moquiniella)	((Cecarria	Loranthus)	(Ileostylus	Muellerina)))))	Peraxilla)	Macrosolen	Decaisnina);
(((((Tupeia	Tristerix)	(((Ligaria	((((((((Tapinanthus	Englerina)	Agelanthus)	Dendrophthoe)	(Moquiniella	Bakerella))	(Scurrula	Taxillus))	(Amyema	Benthamina))	Helixanthera)	((Loranthus	Cecarria)	(Muellerina	Ileostylus))))	((Tripodanthus	Struthanthus)	((Atkinsonia	Nuytsia)	Gaiadendron)))	Desmaria))	Notanthera)	Peraxilla)	Macrosolen	Decaisnina);
(((Tupeia	(((Tristerix	Notanthera)	(Tripodanthus	Struthanthus))	((Desmaria	((Atkinsonia	Nuytsia)	Gaiadendron))	(Ligaria	((((Helixanthera	(Scurrula	Taxillus))	((((Tapinanthus	Englerina)	Agelanthus)	Dendrophthoe)	(Moquiniella	Bakerella)))	(Amyema	Benthamina))	((Loranthus	Cecarria)	(Muellerina	Ileostylus)))))))	Peraxilla)	Macrosolen	Decaisnina);
(((Tupeia	(((((Helixanthera	(Scurrula	Taxillus))	(((Tapinanthus	(Englerina	Agelanthus))	Dendrophthoe)	(Moquiniella	Bakerella)))	(Amyema	Benthamina))	((Loranthus	Cecarria)	(Muellerina	Ileostylus)))	((Desmaria	((Ligaria	(Tristerix	Notanthera))	(Tripodanthus	Struthanthus)))	((Atkinsonia	Nuytsia)	Gaiadendron))))	Peraxilla)	Macrosolen	Decaisnina);
((((Ligaria	Desmaria)	Atkinsonia)	(((Tripodanthus	Struthanthus)	((Peraxilla	((Nuytsia	Gaiadendron)	((((((Helixanthera	Dendrophthoe)	(Bakerella	(Agelanthus	(Tapinanthus	Englerina))))	Moquiniella)	(Amyema	Benthamina))	(Scurrula	Taxillus))	((Loranthus	Cecarria)	(Muellerina	Ileostylus)))))	(Tupeia	Tristerix)))	Notanthera))	Macrosolen	Decaisnina);
((((((Atkinsonia	Nuytsia)	Gaiadendron)	((((Amyema	Benthamina)	((Scurrula	Taxillus)	((Helixanthera	Dendrophthoe)	((Moquiniella	Bakerella)	(Agelanthus	(Tapinanthus	Englerina))))))	((Loranthus	Cecarria)	(Muellerina	Ileostylus)))	((Tripodanthus	Struthanthus)	(Desmaria	((Ligaria	Tristerix)	Notanthera)))))	Tupeia)	Peraxilla)	Macrosolen	Decaisnina);
(((((Scurrula	Taxillus)	(((Helixanthera	Dendrophthoe)	((Moquiniella	Bakerella)	(Agelanthus	(Tapinanthus	Englerina))))	(Amyema	Benthamina)))	((Loranthus	Cecarria)	(Muellerina	Ileostylus)))	(Ligaria	(((Tupeia	Tristerix)	(Tripodanthus	Struthanthus))	((Desmaria	(Notanthera	Peraxilla))	((Atkinsonia	Nuytsia)	Gaiadendron)))))	Macrosolen	Decaisnina);
((((Tupeia	(Notanthera	((Ligaria	Tristerix)	(Tripodanthus	Struthanthus))))	((Desmaria	((Atkinsonia	Nuytsia)	Gaiadendron))	((Loranthus	Cecarria)	((Muellerina	Ileostylus)	((Amyema	Benthamina)	((Scurrula	Taxillus)	(((Helixanthera	Dendrophthoe)	(Bakerella	(Agelanthus	(Tapinanthus	Englerina))))	Moquiniella)))))))	Peraxilla)	Macrosolen	Decaisnina);
(((Tupeia	(Tristerix	((((Notanthera	((Atkinsonia	Nuytsia)	Gaiadendron))	Desmaria)	(Ligaria	(((Amyema	Benthamina)	((Scurrula	Taxillus)	((Agelanthus	(Tapinanthus	Englerina))	((Moquiniella	(Helixanthera	Dendrophthoe))	Bakerella))))	((Loranthus	Cecarria)	(Muellerina	Ileostylus)))))	(Tripodanthus	Struthanthus))))	Peraxilla)	Macrosolen	Decaisnina);
((((Tupeia	(((Atkinsonia	Nuytsia)	Gaiadendron)	((((Amyema	Benthamina)	((Scurrula	Taxillus)	((Agelanthus	(Tapinanthus	Englerina))	((Moquiniella	(Helixanthera	Dendrophthoe))	Bakerella))))	((Loranthus	Cecarria)	(Muellerina	Ileostylus)))	(((Tristerix	Notanthera)	Desmaria)	(Tripodanthus	Struthanthus)))))	Ligaria)	Peraxilla)	Macrosolen	Decaisnina);
(((((((Bakerella	(Amyema	Benthamina))	(((Helixanthera	Dendrophthoe)	(Agelanthus	(Tapinanthus	Englerina)))	(Moquiniella	(Scurrula	Taxillus))))	((Loranthus	Cecarria)	(Muellerina	Ileostylus)))	((Atkinsonia	Nuytsia)	Gaiadendron))	((Desmaria	((Tripodanthus	Struthanthus)	(Ligaria	(Tristerix	Notanthera))))	Tupeia))	Peraxilla)	Macrosolen	Decaisnina);
((Peraxilla	((((Desmaria	Notanthera)	((Tripodanthus	Struthanthus)	(Tristerix	Ligaria)))	((Nuytsia	(Gaiadendron	Atkinsonia))	(((Loranthus	Cecarria)	(Muellerina	Ileostylus))	((Amyema	Benthamina)	(((Helixanthera	Dendrophthoe)	((Agelanthus	(Tapinanthus	Englerina))	(Moquiniella	Bakerella)))	(Scurrula	Taxillus))))))	Tupeia))	Macrosolen	Decaisnina);
(((Peraxilla	(((Tristerix	((Desmaria	Notanthera)	(Tripodanthus	Struthanthus)))	((Gaiadendron	(Atkinsonia	Nuytsia))	Tupeia))	(((Loranthus	Cecarria)	(Muellerina	Ileostylus))	((((Dendrophthoe	Moquiniella)	(Bakerella	(Agelanthus	(Tapinanthus	Englerina))))	(Amyema	Benthamina))	((Scurrula	Taxillus)	Helixanthera)))))	Ligaria)	Macrosolen	Decaisnina);
((Peraxilla	(((((Notanthera	((Tristerix	(Tripodanthus	Struthanthus))	Ligaria))	Desmaria)	(((Loranthus	Cecarria)	(Muellerina	Ileostylus))	((Amyema	Benthamina)	((Scurrula	Taxillus)	(Helixanthera	(Dendrophthoe	((Moquiniella	Bakerella)	(Agelanthus	(Tapinanthus	Englerina)))))))))	(Gaiadendron	(Atkinsonia	Nuytsia)))	Tupeia))	Macrosolen	Decaisnina);
((Peraxilla	(Tupeia	(((Loranthus	Cecarria)	((Muellerina	Ileostylus)	(((Scurrula	Taxillus)	(Helixanthera	((((Agelanthus	(Tapinanthus	Englerina))	Bakerella)	Dendrophthoe)	(Amyema	Benthamina))))	Moquiniella)))	((Gaiadendron	(Atkinsonia	Nuytsia))	(((Tripodanthus	Struthanthus)	(Ligaria	(Notanthera	Tristerix)))	Desmaria)))))	Macrosolen	Decaisnina);
((Peraxilla	((((Tripodanthus	Struthanthus)	(Ligaria	(Notanthera	Tristerix)))	Desmaria)	((Tupeia	(((Amyema	Benthamina)	((Scurrula	Taxillus)	(Moquiniella	(((Agelanthus	(Tapinanthus	Englerina))	Bakerella)	(Helixanthera	Dendrophthoe)))))	((Loranthus	Cecarria)	(Muellerina	Ileostylus))))	(Gaiadendron	(Atkinsonia	Nuytsia)))))	Macrosolen	Decaisnina);
((Peraxilla	((((Tripodanthus	Struthanthus)	(Ligaria	(Notanthera	Tristerix)))	Desmaria)	((Tupeia	(((Amyema	Benthamina)	((Scurrula	Taxillus)	(Moquiniella	(((Agelanthus	(Tapinanthus	Englerina))	Bakerella)	(Helixanthera	Dendrophthoe)))))	((Loranthus	Cecarria)	(Muellerina	Ileostylus))))	(Gaiadendron	(Atkinsonia	Nuytsia)))))	Macrosolen	Decaisnina);
((Peraxilla	(((Gaiadendron	(Atkinsonia	Nuytsia))	Desmaria)	((((Amyema	Benthamina)	((Scurrula	Taxillus)	(((Helixanthera	Dendrophthoe)	((Agelanthus	(Tapinanthus	Englerina))	Bakerella))	Moquiniella)))	((Loranthus	Cecarria)	(Muellerina	Ileostylus)))	(Tupeia	(((Tripodanthus	Struthanthus)	(Ligaria	Tristerix))	Notanthera)))))	Macrosolen	Decaisnina);
((Peraxilla	(((Desmaria	Notanthera)	(Gaiadendron	(Atkinsonia	Nuytsia)))	((((Scurrula	Taxillus)	(((Amyema	Benthamina)	(Dendrophthoe	(Moquiniella	((Agelanthus	(Tapinanthus	Englerina))	Bakerella))))	Helixanthera))	((Loranthus	Cecarria)	(Muellerina	Ileostylus)))	((Tripodanthus	Struthanthus)	(Ligaria	(Tristerix	Tupeia))))))	Macrosolen	Decaisnina);
((Peraxilla	((((Desmaria	Notanthera)	(Gaiadendron	(Atkinsonia	Nuytsia)))	((((((Amyema	Benthamina)	((Helixanthera	Dendrophthoe)	((Agelanthus	(Tapinanthus	Englerina))	Bakerella)))	(Moquiniella	(Scurrula	Taxillus)))	((Loranthus	Cecarria)	(Muellerina	Ileostylus)))	((Tripodanthus	Struthanthus)	Tupeia))	Tristerix))	Ligaria))	Macrosolen	Decaisnina);
((Peraxilla	(Tristerix	((((Desmaria	Notanthera)	(Gaiadendron	(Atkinsonia	Nuytsia)))	(Ligaria	(((Helixanthera	(((Dendrophthoe	(Agelanthus	(Tapinanthus	Englerina)))	Bakerella)	(Amyema	Benthamina)))	(Moquiniella	(Scurrula	Taxillus)))	((Loranthus	Cecarria)	(Muellerina	Ileostylus)))))	((Tripodanthus	Struthanthus)	Tupeia))))	Macrosolen	Decaisnina);
(Macrosolen	(Peraxilla	(((((Loranthus	Cecarria)	(Ileostylus	Muellerina))	((Benthamina	Amyema)	((Scurrula	Taxillus)	((Helixanthera	Dendrophthoe)	(Bakerella	(((Tapinanthus	Englerina)	Agelanthus)	Moquiniella))))))	(Gaiadendron	(Nuytsia	Atkinsonia)))	((Desmaria	(((Ligaria	Tristerix)	Notanthera)	(Struthanthus	Tripodanthus)))	Tupeia)))	Decaisnina);
(Macrosolen	(Peraxilla	((((Desmaria	(((Ligaria	Tristerix)	Notanthera)	(Struthanthus	Tripodanthus)))	(Gaiadendron	(Nuytsia	Atkinsonia)))	(((Loranthus	Cecarria)	(Ileostylus	Muellerina))	((Scurrula	Taxillus)	((((Benthamina	Amyema)	Bakerella)	(((Tapinanthus	Englerina)	Agelanthus)	(Helixanthera	Dendrophthoe)))	Moquiniella))))	Tupeia))	Decaisnina);
(Macrosolen	(Notanthera	(Peraxilla	((Desmaria	((Ligaria	Tristerix)	(Struthanthus	Tripodanthus)))	(((Gaiadendron	(Nuytsia	Atkinsonia))	(((Loranthus	Cecarria)	(Ileostylus	Muellerina))	((Benthamina	Amyema)	((Scurrula	Taxillus)	(((Moquiniella	Bakerella)	((Tapinanthus	Englerina)	Agelanthus))	(Helixanthera	Dendrophthoe))))))	Tupeia))))	Decaisnina);
(Macrosolen	(Peraxilla	((Gaiadendron	(Nuytsia	Atkinsonia))	((((Loranthus	Cecarria)	(Ileostylus	Muellerina))	(((Scurrula	Taxillus)	(((((Tapinanthus	Englerina)	Agelanthus)	Dendrophthoe)	(Bakerella	Moquiniella))	(Benthamina	Amyema)))	Helixanthera))	(Tupeia	(((Struthanthus	Tripodanthus)	(Ligaria	Tristerix))	(Notanthera	Desmaria))))))	Decaisnina);
(Macrosolen	(Peraxilla	((((Struthanthus	Tripodanthus)	((Notanthera	(Desmaria	Nuytsia))	(Atkinsonia	Gaiadendron)))	(Ligaria	(((Loranthus	Cecarria)	(Ileostylus	Muellerina))	((Benthamina	Amyema)	((Scurrula	Taxillus)	(Moquiniella	((Helixanthera	Dendrophthoe)	(Bakerella	((Tapinanthus	Englerina)	Agelanthus)))))))))	(Tristerix	Tupeia)))	Decaisnina);
(Macrosolen	(Peraxilla	(Tristerix	(Tupeia	((((Notanthera	Desmaria)	((Atkinsonia	Nuytsia)	Gaiadendron))	(Ligaria	(((Loranthus	Cecarria)	(Ileostylus	Muellerina))	((Moquiniella	(((Benthamina	Amyema)	(Dendrophthoe	(Bakerella	((Tapinanthus	Englerina)	Agelanthus))))	Helixanthera))	(Scurrula	Taxillus)))))	(Struthanthus	Tripodanthus)))))	Decaisnina);
(Macrosolen	(Peraxilla	(((((Atkinsonia	Desmaria)	(Nuytsia	Gaiadendron))	((Ileostylus	Muellerina)	((((Benthamina	Amyema)	((((Bakerella	((Tapinanthus	Englerina)	Agelanthus))	Dendrophthoe)	Moquiniella)	Helixanthera))	(Scurrula	Taxillus))	(Loranthus	Cecarria))))	((Notanthera	(Ligaria	Tristerix))	(Struthanthus	Tripodanthus)))	Tupeia))	Decaisnina);
(Macrosolen	(Peraxilla	(((Struthanthus	Tripodanthus)	(((Gaiadendron	(Notanthera	Desmaria))	(Atkinsonia	Nuytsia))	((Ligaria	Tristerix)	(((Benthamina	Amyema)	(((Scurrula	Taxillus)	(Moquiniella	(Dendrophthoe	(Bakerella	((Tapinanthus	Englerina)	Agelanthus)))))	Helixanthera))	((Loranthus	Cecarria)	(Ileostylus	Muellerina))))))	Tupeia))	Decaisnina);
(Macrosolen	((Peraxilla	((Notanthera	Tupeia)	(Tristerix	(Desmaria	(((Struthanthus	Tripodanthus)	(Gaiadendron	(Atkinsonia	Nuytsia)))	(((Benthamina	Amyema)	((Scurrula	Taxillus)	(((Helixanthera	Dendrophthoe)	Moquiniella)	(((Tapinanthus	Englerina)	Agelanthus)	Bakerella))))	((Loranthus	Cecarria)	(Ileostylus	Muellerina))))))))	Ligaria)	Decaisnina);
(Macrosolen	((Peraxilla	(((Desmaria	Tristerix)	Tupeia)	((Ligaria	((((Scurrula	Taxillus)	(Moquiniella	(((Tapinanthus	Englerina)	Agelanthus)	(Helixanthera	Dendrophthoe))))	(Bakerella	(Benthamina	Amyema)))	((Loranthus	Cecarria)	(Ileostylus	Muellerina))))	(Gaiadendron	((Struthanthus	Tripodanthus)	(Atkinsonia	Nuytsia))))))	Notanthera)	Decaisnina);
(((((((Ileostylus	Muellerina)	(Cecarria	Loranthus))	((Benthamina	Amyema)	(((Dendrophthoe	Helixanthera)	(Moquiniella	(Bakerella	(Agelanthus	(Englerina	Tapinanthus)))))	(Scurrula	Taxillus))))	Desmaria)	((((Ligaria	Gaiadendron)	Atkinsonia)	((Peraxilla	Tupeia)	Tristerix))	((Tripodanthus	Struthanthus)	Nuytsia)))	Notanthera)	Macrosolen	Decaisnina);
(((((((Tripodanthus	Struthanthus)	(Notanthera	(Tristerix	Ligaria)))	Desmaria)	((((Ileostylus	Muellerina)	(Cecarria	Loranthus))	((Scurrula	Taxillus)	((Benthamina	Amyema)	((Dendrophthoe	Helixanthera)	(Moquiniella	(Bakerella	(Agelanthus	(Englerina	Tapinanthus))))))))	(Gaiadendron	(Atkinsonia	Nuytsia))))	Tupeia)	Peraxilla)	Macrosolen	Decaisnina);
((((Tupeia	(((Gaiadendron	(Atkinsonia	Nuytsia))	(((Ileostylus	Muellerina)	(Cecarria	Loranthus))	((Benthamina	Amyema)	((Moquiniella	((Bakerella	(Agelanthus	(Englerina	Tapinanthus)))	(Dendrophthoe	Helixanthera)))	(Scurrula	Taxillus)))))	(((Tristerix	(Tripodanthus	Struthanthus))	Notanthera)	Desmaria)))	Peraxilla)	Ligaria)	Macrosolen	Decaisnina);
((((Tupeia	((Tristerix	Ligaria)	Notanthera))	((Tripodanthus	Struthanthus)	((Desmaria	(Gaiadendron	(Atkinsonia	Nuytsia)))	(((Ileostylus	Muellerina)	(Cecarria	Loranthus))	((Benthamina	Amyema)	(((Moquiniella	((Agelanthus	(Englerina	Tapinanthus))	Bakerella))	(Dendrophthoe	Helixanthera))	(Scurrula	Taxillus)))))))	Peraxilla)	Macrosolen	Decaisnina);
(((((Desmaria	(Gaiadendron	(Atkinsonia	Nuytsia)))	((((Ileostylus	Muellerina)	(Cecarria	Loranthus))	((Benthamina	Amyema)	(((Scurrula	Taxillus)	((Bakerella	Moquiniella)	(Dendrophthoe	(Agelanthus	(Englerina	Tapinanthus)))))	Helixanthera)))	((Tupeia	(Tristerix	Ligaria))	(Tripodanthus	Struthanthus))))	Notanthera)	Peraxilla)	Macrosolen	Decaisnina);
((((((((Notanthera	(Atkinsonia	Nuytsia))	Gaiadendron)	Desmaria)	(Ligaria	(((Ileostylus	Muellerina)	(Cecarria	Loranthus))	((Moquiniella	(Scurrula	Taxillus))	(((Benthamina	Amyema)	(Dendrophthoe	((Agelanthus	(Englerina	Tapinanthus))	Bakerella)))	Helixanthera)))))	Tupeia)	(Tristerix	(Tripodanthus	Struthanthus)))	Peraxilla)	Macrosolen	Decaisnina);
(((Tupeia	((((Gaiadendron	(Atkinsonia	Nuytsia))	(Notanthera	Desmaria))	((Tripodanthus	Struthanthus)	Ligaria))	((((Ileostylus	Muellerina)	(Cecarria	Loranthus))	((Scurrula	Taxillus)	(((Agelanthus	(Englerina	Tapinanthus))	(((Benthamina	Amyema)	Bakerella)	(Dendrophthoe	Helixanthera)))	Moquiniella)))	Tristerix)))	Peraxilla)	Macrosolen	Decaisnina);
((((((Gaiadendron	(((Ileostylus	Muellerina)	(Cecarria	Loranthus))	((Benthamina	Amyema)	((Scurrula	Taxillus)	((Dendrophthoe	Helixanthera)	(Moquiniella	(Bakerella	(Agelanthus	(Englerina	Tapinanthus)))))))))	(Atkinsonia	Nuytsia))	Tupeia)	(((Tripodanthus	Struthanthus)	Tristerix)	((Ligaria	Desmaria)	Notanthera)))	Peraxilla)	Macrosolen	Decaisnina);
((((Notanthera	Desmaria)	((Gaiadendron	(Atkinsonia	Nuytsia))	Peraxilla))	(((Tupeia	Tristerix)	(Tripodanthus	Struthanthus))	((((Ileostylus	Muellerina)	(Cecarria	Loranthus))	((Moquiniella	(Scurrula	Taxillus))	((Agelanthus	(Englerina	Tapinanthus))	((Dendrophthoe	Helixanthera)	((Benthamina	Amyema)	Bakerella)))))	Ligaria)))	Macrosolen	Decaisnina);
((Peraxilla	(Tupeia	(((((Notanthera	(Ligaria	Tristerix))	(Tripodanthus	Struthanthus))	Desmaria)	(((Ileostylus	Muellerina)	(Cecarria	Loranthus))	(((Benthamina	Amyema)	Bakerella)	(((Moquiniella	(Agelanthus	(Englerina	Tapinanthus)))	(Dendrophthoe	Helixanthera))	(Scurrula	Taxillus)))))	(Gaiadendron	(Atkinsonia	Nuytsia)))))	Macrosolen	Decaisnina);
(((((((((Benthamina	Amyema)	(Bakerella	((Agelanthus	(Englerina	Tapinanthus))	(Helixanthera	Dendrophthoe))))	Moquiniella)	(Scurrula	Taxillus))	((Loranthus	Cecarria)	(Muellerina	Ileostylus)))	(Desmaria	(Peraxilla	(Atkinsonia	(Nuytsia	Gaiadendron)))))	(((Ligaria	Tristerix)	Notanthera)	(Struthanthus	Tripodanthus)))	Tupeia)	Macrosolen	Decaisnina);
(((Struthanthus	Tripodanthus)	((((((((Englerina	(Tapinanthus	Agelanthus))	(Helixanthera	Dendrophthoe))	((Benthamina	Amyema)	Bakerella))	Moquiniella)	(Scurrula	Taxillus))	((Loranthus	Cecarria)	(Muellerina	Ileostylus)))	(Notanthera	((Atkinsonia	(Nuytsia	Gaiadendron))	(Desmaria	Peraxilla))))	(Tupeia	(Ligaria	Tristerix))))	Macrosolen	Decaisnina);
((((((Struthanthus	Tripodanthus)	((Ligaria	Tristerix)	Notanthera))	Desmaria)	(Tupeia	((((Benthamina	Amyema)	((Scurrula	Taxillus)	(Moquiniella	((Helixanthera	Dendrophthoe)	((Agelanthus	(Englerina	Tapinanthus))	Bakerella)))))	((Loranthus	Cecarria)	(Muellerina	Ileostylus)))	(Gaiadendron	(Atkinsonia	Nuytsia)))))	Peraxilla)	Macrosolen	Decaisnina);
((((((Struthanthus	Tripodanthus)	(Ligaria	(Tristerix	Notanthera)))	Desmaria)	(Tupeia	((((Benthamina	Amyema)	((Scurrula	Taxillus)	(Moquiniella	((Helixanthera	Dendrophthoe)	((Agelanthus	(Englerina	Tapinanthus))	Bakerella)))))	((Loranthus	Cecarria)	(Muellerina	Ileostylus)))	(Nuytsia	(Gaiadendron	Atkinsonia)))))	Peraxilla)	Macrosolen	Decaisnina);
((((Tupeia	((((Benthamina	Amyema)	((Scurrula	Taxillus)	((Helixanthera	(Moquiniella	Bakerella))	(Dendrophthoe	(Agelanthus	(Englerina	Tapinanthus))))))	((Loranthus	Cecarria)	(Muellerina	Ileostylus)))	Gaiadendron))	((Nuytsia	Atkinsonia)	(((Struthanthus	Tripodanthus)	((Ligaria	Tristerix)	Notanthera))	Desmaria)))	Peraxilla)	Macrosolen	Decaisnina);
((((((Struthanthus	Tripodanthus)	((Ligaria	Tristerix)	Notanthera))	Desmaria)	((Tupeia	(((Scurrula	Taxillus)	((((Dendrophthoe	Helixanthera)	(Bakerella	(Agelanthus	(Englerina	Tapinanthus))))	(Benthamina	Amyema))	Moquiniella))	((Loranthus	Cecarria)	(Muellerina	Ileostylus))))	(Gaiadendron	(Nuytsia	Atkinsonia))))	Peraxilla)	Macrosolen	Decaisnina);
(((((((Struthanthus	Tripodanthus)	((Ligaria	Tristerix)	Notanthera))	Desmaria)	((((Benthamina	Amyema)	((Helixanthera	(Moquiniella	(Bakerella	(Dendrophthoe	(Agelanthus	(Englerina	Tapinanthus))))))	(Scurrula	Taxillus)))	((Loranthus	Cecarria)	(Muellerina	Ileostylus)))	(Gaiadendron	(Nuytsia	Atkinsonia))))	Tupeia)	Peraxilla)	Macrosolen	Decaisnina);
((((((Struthanthus	Tripodanthus)	((Ligaria	Tristerix)	Notanthera))	Desmaria)	((Tupeia	((((((Agelanthus	(Englerina	Tapinanthus))	Bakerella)	(Dendrophthoe	Helixanthera))	Moquiniella)	((Benthamina	Amyema)	(Scurrula	Taxillus)))	((Loranthus	Cecarria)	(Muellerina	Ileostylus))))	(Gaiadendron	(Nuytsia	Atkinsonia))))	Peraxilla)	Macrosolen	Decaisnina);
(((((((Struthanthus	Tripodanthus)	((Ligaria	Tristerix)	Notanthera))	Desmaria)	((((Benthamina	Amyema)	((Scurrula	Taxillus)	(Helixanthera	((((Agelanthus	(Englerina	Tapinanthus))	Bakerella)	Moquiniella)	Dendrophthoe))))	((Loranthus	Cecarria)	(Muellerina	Ileostylus)))	(Gaiadendron	(Nuytsia	Atkinsonia))))	Tupeia)	Peraxilla)	Macrosolen	Decaisnina);
(((((((Struthanthus	Tripodanthus)	(Gaiadendron	(Nuytsia	Atkinsonia)))	(Ligaria	(((Scurrula	Taxillus)	(((Agelanthus	(Englerina	Tapinanthus))	(Bakerella	(Moquiniella	(Helixanthera	Dendrophthoe))))	(Benthamina	Amyema)))	((Loranthus	Cecarria)	(Muellerina	Ileostylus)))))	((Tristerix	Desmaria)	Tupeia))	Peraxilla)	Notanthera)	Macrosolen	Decaisnina);
((((Desmaria	((Struthanthus	Tripodanthus)	(Notanthera	(Ligaria	Tristerix))))	(((Gaiadendron	(Atkinsonia	Nuytsia))	(((Loranthus	Cecarria)	(Muellerina	Ileostylus))	((Benthamina	Amyema)	((Scurrula	Taxillus)	((Agelanthus	(Englerina	Tapinanthus))	(((Dendrophthoe	Helixanthera)	Moquiniella)	Bakerella))))))	Tupeia))	Peraxilla)	Macrosolen	Decaisnina);
(((((((Desmaria	Tristerix)	(Struthanthus	Tripodanthus))	((Gaiadendron	(Atkinsonia	Nuytsia))	(Ligaria	(((Loranthus	Cecarria)	(Muellerina	Ileostylus))	(((Benthamina	Amyema)	(Helixanthera	(Dendrophthoe	(Moquiniella	(Bakerella	(Agelanthus	(Englerina	Tapinanthus)))))))	(Scurrula	Taxillus))))))	Tupeia)	Peraxilla)	Notanthera)	Macrosolen	Decaisnina);
((((Tupeia	((Tristerix	Notanthera)	(Ligaria	(Struthanthus	Tripodanthus))))	((Desmaria	(Gaiadendron	(Atkinsonia	Nuytsia)))	(((Loranthus	Cecarria)	(Muellerina	Ileostylus))	((Benthamina	Amyema)	((Helixanthera	((Dendrophthoe	Agelanthus)	(Bakerella	((Englerina	Tapinanthus)	Moquiniella))))	(Scurrula	Taxillus))))))	Peraxilla)	Macrosolen	Decaisnina);
((((((Struthanthus	Tripodanthus)	(Notanthera	Tristerix))	Tupeia)	(((Gaiadendron	Atkinsonia)	(Desmaria	Nuytsia))	(Ligaria	(((Loranthus	Cecarria)	(Muellerina	Ileostylus))	((Scurrula	Taxillus)	(((Bakerella	Moquiniella)	(Agelanthus	(Englerina	Tapinanthus)))	((Dendrophthoe	Helixanthera)	(Benthamina	Amyema))))))))	Peraxilla)	Macrosolen	Decaisnina);
((((Gaiadendron	(Nuytsia	Atkinsonia))	((((Loranthus	Cecarria)	(Muellerina	Ileostylus))	(Benthamina	(Amyema	(((Moquiniella	((Agelanthus	(Englerina	Tapinanthus))	Bakerella))	(Dendrophthoe	Helixanthera))	(Scurrula	Taxillus)))))	((Desmaria	((Struthanthus	Tripodanthus)	(Ligaria	(Notanthera	Tristerix))))	Tupeia)))	Peraxilla)	Macrosolen	Decaisnina);
((((((Gaiadendron	(Nuytsia	Atkinsonia))	(Struthanthus	Tripodanthus))	(((Loranthus	Cecarria)	(Muellerina	Ileostylus))	(((((Moquiniella	Bakerella)	(Agelanthus	(Englerina	Tapinanthus)))	Dendrophthoe)	Helixanthera)	((Scurrula	Taxillus)	(Benthamina	Amyema)))))	(Desmaria	((Ligaria	(Notanthera	Tristerix))	Tupeia)))	Peraxilla)	Macrosolen	Decaisnina);
(((((((Gaiadendron	(Nuytsia	Atkinsonia))	(Struthanthus	Tripodanthus))	(((Loranthus	Cecarria)	(Muellerina	Ileostylus))	((Benthamina	Amyema)	((((Moquiniella	Bakerella)	(Agelanthus	(Englerina	Tapinanthus)))	(Dendrophthoe	Helixanthera))	(Scurrula	Taxillus)))))	(Desmaria	((Ligaria	Tristerix)	Tupeia)))	Notanthera)	Peraxilla)	Macrosolen	Decaisnina);
(((((Ligaria	Tristerix)	Tupeia)	Notanthera)	((Struthanthus	Tripodanthus)	((Peraxilla	(Desmaria	(Gaiadendron	(Nuytsia	Atkinsonia))))	(((Loranthus	Cecarria)	(Muellerina	Ileostylus))	((Scurrula	Taxillus)	((Benthamina	Amyema)	(((Moquiniella	Bakerella)	(Agelanthus	(Englerina	Tapinanthus)))	(Dendrophthoe	Helixanthera))))))))	Macrosolen	Decaisnina);
(((((Loranthus	Cecarria)	(Muellerina	Ileostylus))	((Bakerella	(Benthamina	Amyema))	((((Agelanthus	(Englerina	Tapinanthus))	(Dendrophthoe	Helixanthera))	Moquiniella)	(Scurrula	Taxillus))))	((Tupeia	(Desmaria	((Ligaria	(Notanthera	Tristerix))	(Struthanthus	Tripodanthus))))	(Peraxilla	(Gaiadendron	(Nuytsia	Atkinsonia)))))	Macrosolen	Decaisnina);
(((Tupeia	((Desmaria	((Ligaria	(Notanthera	Tristerix))	(Struthanthus	Tripodanthus)))	((Gaiadendron	(Nuytsia	Atkinsonia))	(((Loranthus	Cecarria)	(Muellerina	Ileostylus))	((((Dendrophthoe	Helixanthera)	((Agelanthus	(Englerina	Tapinanthus))	(Bakerella	Moquiniella)))	(Scurrula	Taxillus))	(Benthamina	Amyema))))))	Peraxilla)	Macrosolen	Decaisnina);
(Macrosolen	(Peraxilla	((((((Cecarria	Loranthus)	(Ileostylus	Muellerina))	((Taxillus	Scurrula)	((Benthamina	Amyema)	((Moquiniella	((Agelanthus	(Englerina	Tapinanthus))	Bakerella))	(Helixanthera	Dendrophthoe)))))	((Atkinsonia	(Ligaria	((Notanthera	Desmaria)	(Struthanthus	Tripodanthus))))	Nuytsia))	Gaiadendron)	(Tristerix	Tupeia)))	Decaisnina);
(Macrosolen	(Peraxilla	(Tupeia	((Desmaria	((Notanthera	(Struthanthus	Tripodanthus))	(Tristerix	Ligaria)))	(((Atkinsonia	Gaiadendron)	Nuytsia)	(((Cecarria	Loranthus)	(Ileostylus	Muellerina))	((Benthamina	Amyema)	((((((Agelanthus	(Englerina	Tapinanthus))	Bakerella)	Dendrophthoe)	Moquiniella)	(Taxillus	Scurrula))	Helixanthera)))))))	Decaisnina);
(Macrosolen	(Peraxilla	(Tupeia	((Desmaria	((Struthanthus	Tripodanthus)	((Tristerix	Ligaria)	Notanthera)))	((Gaiadendron	(Nuytsia	Atkinsonia))	(((Cecarria	Loranthus)	(Ileostylus	Muellerina))	((Benthamina	Amyema)	((((Bakerella	(Dendrophthoe	(Agelanthus	(Englerina	Tapinanthus))))	Moquiniella)	(Taxillus	Scurrula))	Helixanthera)))))))	Decaisnina);
(Macrosolen	(Peraxilla	(Tupeia	((((Cecarria	Loranthus)	(Ileostylus	Muellerina))	((Benthamina	Amyema)	((((Helixanthera	Dendrophthoe)	(Agelanthus	(Englerina	Tapinanthus)))	(Moquiniella	Bakerella))	(Taxillus	Scurrula))))	(((Struthanthus	Tripodanthus)	((Notanthera	Tristerix)	(Ligaria	Desmaria)))	(Gaiadendron	(Nuytsia	Atkinsonia))))))	Decaisnina);
(Macrosolen	(Peraxilla	(Tristerix	(Tupeia	((Struthanthus	Tripodanthus)	((Ligaria	(((Cecarria	Loranthus)	(Ileostylus	Muellerina))	((Taxillus	Scurrula)	(Moquiniella	(((Benthamina	Amyema)	Bakerella)	((Helixanthera	Dendrophthoe)	(Agelanthus	(Englerina	Tapinanthus))))))))	((Notanthera	Desmaria)	(Nuytsia	(Atkinsonia	Gaiadendron))))))))	Decaisnina);
(Macrosolen	(Peraxilla	((((Struthanthus	Tripodanthus)	((Ligaria	Tristerix)	Tupeia))	(((Cecarria	Loranthus)	(Ileostylus	Muellerina))	((Moquiniella	((Benthamina	Amyema)	((Bakerella	(Helixanthera	Dendrophthoe))	(Agelanthus	(Englerina	Tapinanthus)))))	(Taxillus	Scurrula))))	((((Nuytsia	Atkinsonia)	Gaiadendron)	Desmaria)	Notanthera)))	Decaisnina);
(Macrosolen	(Peraxilla	((((Desmaria	Ligaria)	((Struthanthus	Tripodanthus)	(Notanthera	Tristerix)))	Tupeia)	(((Atkinsonia	Gaiadendron)	Nuytsia)	(((Cecarria	Loranthus)	(Ileostylus	Muellerina))	((((Benthamina	Amyema)	(Moquiniella	(Dendrophthoe	(Bakerella	(Agelanthus	(Englerina	Tapinanthus))))))	Helixanthera)	(Taxillus	Scurrula))))))	Decaisnina);
(Macrosolen	(((((((Cecarria	Loranthus)	(Ileostylus	Muellerina))	((Taxillus	Scurrula)	((Benthamina	Amyema)	(Moquiniella	(((Agelanthus	(Englerina	Tapinanthus))	(Helixanthera	Dendrophthoe))	Bakerella)))))	Gaiadendron)	(Nuytsia	(Tristerix	(Tupeia	Peraxilla))))	Atkinsonia)	(((Ligaria	Notanthera)	Desmaria)	(Struthanthus	Tripodanthus)))	Decaisnina);
(Macrosolen	(((((Nuytsia	Atkinsonia)	Gaiadendron)	((Desmaria	((Struthanthus	Tripodanthus)	(Ligaria	(Tristerix	Notanthera))))	(((Ileostylus	Muellerina)	(Cecarria	Loranthus))	((Taxillus	Scurrula)	(((Benthamina	Amyema)	((Bakerella	(Dendrophthoe	(Agelanthus	(Englerina	Tapinanthus))))	Moquiniella))	Helixanthera)))))	Tupeia)	Peraxilla)	Decaisnina);
(Macrosolen	((((((Nuytsia	Atkinsonia)	Gaiadendron)	(((Ileostylus	Muellerina)	(Cecarria	Loranthus))	(((Taxillus	Scurrula)	((Bakerella	(Benthamina	Amyema))	((Helixanthera	Dendrophthoe)	(Agelanthus	(Englerina	Tapinanthus)))))	Moquiniella)))	Tupeia)	(Desmaria	((Struthanthus	Tripodanthus)	(Ligaria	(Tristerix	Notanthera)))))	Peraxilla)	Decaisnina);
(Macrosolen	((Tupeia	((Desmaria	((Notanthera	(Tristerix	Ligaria))	(Tripodanthus	Struthanthus)))	((((Muellerina	Ileostylus)	(Cecarria	Loranthus))	((Amyema	Benthamina)	(((Helixanthera	(Bakerella	Moquiniella))	(Dendrophthoe	(Agelanthus	(Tapinanthus	Englerina))))	(Scurrula	Taxillus))))	((Nuytsia	Atkinsonia)	Gaiadendron))))	Peraxilla)	Decaisnina);
(Macrosolen	(((((Notanthera	Desmaria)	((Nuytsia	Atkinsonia)	Gaiadendron))	((Muellerina	Ileostylus)	((Cecarria	Loranthus)	(Moquiniella	((Scurrula	Taxillus)	(Helixanthera	((Amyema	Benthamina)	((Dendrophthoe	(Agelanthus	(Tapinanthus	Englerina)))	Bakerella))))))))	(Tupeia	((Tripodanthus	Struthanthus)	(Tristerix	Ligaria))))	Peraxilla)	Decaisnina);
(Macrosolen	(((((Tripodanthus	Struthanthus)	((Notanthera	Tristerix)	Ligaria))	Tupeia)	((Desmaria	((Nuytsia	Atkinsonia)	Gaiadendron))	(((Amyema	Benthamina)	((Scurrula	Taxillus)	(Moquiniella	((Bakerella	(Agelanthus	(Tapinanthus	Englerina)))	(Helixanthera	Dendrophthoe)))))	((Muellerina	Ileostylus)	(Cecarria	Loranthus)))))	Peraxilla)	Decaisnina);
(Macrosolen	((((Tripodanthus	Struthanthus)	((Notanthera	Tristerix)	Ligaria))	((Desmaria	((Nuytsia	Atkinsonia)	Gaiadendron))	(Tupeia	(((Amyema	Benthamina)	((Scurrula	Taxillus)	(((Moquiniella	Bakerella)	(Agelanthus	(Tapinanthus	Englerina)))	(Helixanthera	Dendrophthoe))))	((Muellerina	Ileostylus)	(Cecarria	Loranthus))))))	Peraxilla)	Decaisnina);
(Macrosolen	(((((Nuytsia	Atkinsonia)	Gaiadendron)	((((Amyema	Benthamina)	((((Dendrophthoe	(Agelanthus	(Tapinanthus	Englerina)))	(Bakerella	Moquiniella))	Helixanthera)	(Scurrula	Taxillus)))	((Muellerina	Ileostylus)	(Cecarria	Loranthus)))	(Tupeia	((Tripodanthus	Struthanthus)	(Tristerix	(Desmaria	Ligaria))))))	Notanthera)	Peraxilla)	Decaisnina);
(Macrosolen	((Ligaria	Notanthera)	(Peraxilla	((Tupeia	((((Tripodanthus	Struthanthus)	Tristerix)	((Nuytsia	Atkinsonia)	Gaiadendron))	((Muellerina	Ileostylus)	((Cecarria	Loranthus)	((Scurrula	Taxillus)	((Moquiniella	((Agelanthus	(Tapinanthus	Englerina))	(Dendrophthoe	Helixanthera)))	(Bakerella	(Amyema	Benthamina))))))))	Desmaria)))	Decaisnina);
(Macrosolen	(Peraxilla	(Tupeia	((((Ligaria	((Moquiniella	((Scurrula	Taxillus)	((Dendrophthoe	Helixanthera)	((Bakerella	(Amyema	Benthamina))	(Agelanthus	(Tapinanthus	Englerina))))))	((Muellerina	Ileostylus)	(Cecarria	Loranthus))))	(Notanthera	(Desmaria	((Nuytsia	Atkinsonia)	Gaiadendron))))	(Tripodanthus	Struthanthus))	Tristerix)))	Decaisnina);
(Macrosolen	(Peraxilla	(((Tristerix	((((Scurrula	Taxillus)	(((Dendrophthoe	Helixanthera)	(Bakerella	(Agelanthus	(Tapinanthus	Englerina))))	Moquiniella))	(Amyema	Benthamina))	((Muellerina	Ileostylus)	(Cecarria	Loranthus))))	(((Tripodanthus	Struthanthus)	Tupeia)	(Notanthera	(Desmaria	((Nuytsia	Atkinsonia)	Gaiadendron)))))	Ligaria))	Decaisnina);
(Macrosolen	(Peraxilla	((((Desmaria	((Ligaria	Tristerix)	Notanthera))	(Tripodanthus	Struthanthus))	((Nuytsia	Atkinsonia)	Gaiadendron))	(Tupeia	((Moquiniella	(Helixanthera	((Scurrula	Taxillus)	(((Dendrophthoe	(Agelanthus	(Tapinanthus	Englerina)))	Bakerella)	(Amyema	Benthamina)))))	((Muellerina	Ileostylus)	(Cecarria	Loranthus))))))	Decaisnina);
(Macrosolen	(Peraxilla	((((Desmaria	(Tupeia	((Ligaria	Tristerix)	Notanthera)))	(Tripodanthus	Struthanthus))	((Nuytsia	Atkinsonia)	Gaiadendron))	(((Helixanthera	((((Bakerella	Moquiniella)	Dendrophthoe)	(Agelanthus	(Tapinanthus	Englerina)))	(Amyema	Benthamina)))	(Scurrula	Taxillus))	((Muellerina	Ileostylus)	(Cecarria	Loranthus)))))	Decaisnina);
((((Tristerix	((Tripodanthus	Struthanthus)	((Desmaria	(Gaiadendron	(Nuytsia	Atkinsonia)))	(Ligaria	(((Taxillus	Scurrula)	(Moquiniella	(((Helixanthera	Dendrophthoe)	(Bakerella	((Tapinanthus	Englerina)	Agelanthus)))	(Benthamina	Amyema))))	((Muellerina	Ileostylus)	(Cecarria	Loranthus)))))))	Peraxilla)	(Tupeia	Notanthera))	Macrosolen	Decaisnina);
(((Peraxilla	(((((Gaiadendron	(Nuytsia	Atkinsonia))	Desmaria)	Notanthera)	((Tripodanthus	Struthanthus)	(((((Helixanthera	Dendrophthoe)	(Bakerella	((Tapinanthus	Englerina)	Agelanthus)))	(Benthamina	Amyema))	((Taxillus	Scurrula)	Moquiniella))	((Muellerina	Ileostylus)	(Cecarria	Loranthus)))))	(Tristerix	Tupeia)))	Ligaria)	Macrosolen	Decaisnina);
(((Peraxilla	((Nuytsia	Atkinsonia)	(Gaiadendron	(((Tristerix	Tupeia)	(Tripodanthus	Struthanthus))	(Ligaria	(((Benthamina	Amyema)	((Taxillus	Scurrula)	(Moquiniella	((Helixanthera	Dendrophthoe)	(Bakerella	((Tapinanthus	Englerina)	Agelanthus))))))	((Muellerina	Ileostylus)	(Cecarria	Loranthus))))))))	(Desmaria	Notanthera))	Macrosolen	Decaisnina);
((Peraxilla	((Nuytsia	(Gaiadendron	Atkinsonia))	(((Notanthera	(((Ligaria	Tristerix)	Desmaria)	Tupeia))	(Tripodanthus	Struthanthus))	((Cecarria	Loranthus)	(((Benthamina	Amyema)	((Taxillus	Scurrula)	(((Helixanthera	Dendrophthoe)	((Tapinanthus	Englerina)	Agelanthus))	(Moquiniella	Bakerella))))	(Muellerina	Ileostylus))))))	Macrosolen	Decaisnina);
((Peraxilla	(Atkinsonia	(((Tripodanthus	Struthanthus)	(Desmaria	(Notanthera	(Ligaria	Tristerix))))	(Tupeia	(Nuytsia	(((Cecarria	Loranthus)	((((Taxillus	Scurrula)	(((Dendrophthoe	((Tapinanthus	Englerina)	Agelanthus))	(Moquiniella	Bakerella))	(Benthamina	Amyema)))	Helixanthera)	(Muellerina	Ileostylus)))	Gaiadendron))))))	Macrosolen	Decaisnina);
((Peraxilla	((Tupeia	(((Cecarria	Loranthus)	(((Benthamina	Amyema)	((Taxillus	Scurrula)	((Moquiniella	(Bakerella	(Tapinanthus	(Englerina	Agelanthus))))	(Helixanthera	Dendrophthoe))))	(Muellerina	Ileostylus)))	(Nuytsia	(Atkinsonia	Gaiadendron))))	(Desmaria	((Notanthera	(Ligaria	Tristerix))	(Tripodanthus	Struthanthus)))))	Macrosolen	Decaisnina);
(((Peraxilla	((Tupeia	Tristerix)	((Tripodanthus	Struthanthus)	((Ligaria	((Cecarria	Loranthus)	(((Taxillus	Scurrula)	(((Moquiniella	(Bakerella	((Tapinanthus	Englerina)	Agelanthus)))	(Helixanthera	Dendrophthoe))	(Benthamina	Amyema)))	(Muellerina	Ileostylus))))	(Desmaria	(Gaiadendron	(Nuytsia	Atkinsonia)))))))	Notanthera)	Macrosolen	Decaisnina);
((Tristerix	((((Tripodanthus	Struthanthus)	((Ligaria	(((Taxillus	Scurrula)	((((Tapinanthus	Englerina)	Agelanthus)	((Moquiniella	Bakerella)	(Helixanthera	Dendrophthoe)))	(Benthamina	Amyema)))	((Muellerina	Ileostylus)	(Cecarria	Loranthus))))	(Gaiadendron	(Nuytsia	Atkinsonia))))	(Peraxilla	(Notanthera	Desmaria)))	Tupeia))	Macrosolen	Decaisnina);
((((Tupeia	((((Taxillus	Scurrula)	((((Dendrophthoe	(((Tapinanthus	Englerina)	Agelanthus)	Bakerella))	Moquiniella)	(Benthamina	Amyema))	Helixanthera))	((Muellerina	Ileostylus)	(Cecarria	Loranthus)))	((Gaiadendron	(Nuytsia	Atkinsonia))	Desmaria)))	((Notanthera	(Ligaria	Tristerix))	(Tripodanthus	Struthanthus)))	Peraxilla)	Macrosolen	Decaisnina);
((((Tristerix	Tupeia)	(((Tripodanthus	Struthanthus)	(Ligaria	(((Benthamina	Amyema)	((Taxillus	Scurrula)	(Moquiniella	((Helixanthera	Dendrophthoe)	(((Tapinanthus	Englerina)	Agelanthus)	Bakerella)))))	((Muellerina	Ileostylus)	(Cecarria	Loranthus)))))	((Gaiadendron	Notanthera)	((Nuytsia	Atkinsonia)	Desmaria))))	Peraxilla)	Macrosolen	Decaisnina);
(Macrosolen	(Peraxilla	(((((Atkinsonia	Nuytsia)	(Struthanthus	Tripodanthus))	((Ligaria	((Loranthus	Cecarria)	((Ileostylus	Muellerina)	((((Scurrula	Taxillus)	Helixanthera)	((Bakerella	Moquiniella)	((Agelanthus	(Tapinanthus	Englerina))	Dendrophthoe)))	(Amyema	Benthamina)))))	((Tristerix	Tupeia)	Gaiadendron)))	Notanthera)	Desmaria))	Decaisnina);
(Macrosolen	(Peraxilla	(((Desmaria	(((Helixanthera	((Scurrula	Taxillus)	(((Bakerella	Moquiniella)	((Agelanthus	(Tapinanthus	Englerina))	Dendrophthoe))	(Amyema	Benthamina))))	((Loranthus	Cecarria)	(Ileostylus	Muellerina)))	(Ligaria	((Nuytsia	(Gaiadendron	Atkinsonia))	(Struthanthus	Tripodanthus)))))	(Tristerix	Tupeia))	Notanthera))	Decaisnina);
(Macrosolen	(Peraxilla	(((Desmaria	((Ligaria	(Tristerix	Notanthera))	(Struthanthus	Tripodanthus)))	((((Amyema	Benthamina)	((Scurrula	Taxillus)	(((Bakerella	Moquiniella)	(Dendrophthoe	Helixanthera))	(Agelanthus	(Tapinanthus	Englerina)))))	((Loranthus	Cecarria)	(Ileostylus	Muellerina)))	((Atkinsonia	Nuytsia)	Gaiadendron)))	Tupeia))	Decaisnina);
(Macrosolen	(Peraxilla	((Atkinsonia	(Desmaria	((Ligaria	(Tristerix	Notanthera))	(Struthanthus	Tripodanthus))))	(((((Amyema	Benthamina)	((Scurrula	Taxillus)	((((Agelanthus	(Tapinanthus	Englerina))	Dendrophthoe)	(Bakerella	Moquiniella))	Helixanthera)))	((Loranthus	Cecarria)	(Ileostylus	Muellerina)))	Gaiadendron)	(Tupeia	Nuytsia))))	Decaisnina);
(Macrosolen	(Peraxilla	(((((Atkinsonia	Gaiadendron)	Nuytsia)	(Desmaria	((Struthanthus	Tripodanthus)	(Notanthera	(Ligaria	Tristerix)))))	Tupeia)	((((Scurrula	Taxillus)	((Moquiniella	(((Agelanthus	(Tapinanthus	Englerina))	Dendrophthoe)	Bakerella))	(Amyema	Benthamina)))	Helixanthera)	((Loranthus	Cecarria)	(Ileostylus	Muellerina)))))	Decaisnina);
(Macrosolen	(Peraxilla	((((Struthanthus	Tripodanthus)	((Desmaria	Notanthera)	(Ligaria	Tristerix)))	((((Amyema	Benthamina)	((Scurrula	Taxillus)	(Helixanthera	(Moquiniella	(((Englerina	(Agelanthus	Tapinanthus))	Dendrophthoe)	Bakerella)))))	((Loranthus	Cecarria)	(Ileostylus	Muellerina)))	(Gaiadendron	(Nuytsia	Atkinsonia))))	Tupeia))	Decaisnina);
(Macrosolen	(Peraxilla	(((Tupeia	(Struthanthus	Tripodanthus))	((Gaiadendron	Atkinsonia)	(((Nuytsia	Desmaria)	(Ligaria	(((Amyema	Benthamina)	(((Moquiniella	Bakerella)	((Dendrophthoe	Helixanthera)	(Agelanthus	(Tapinanthus	Englerina))))	(Scurrula	Taxillus)))	((Loranthus	Cecarria)	(Ileostylus	Muellerina)))))	Tristerix)))	Notanthera))	Decaisnina);
((Macrosolen	(Peraxilla	(Tupeia	((((Atkinsonia	Nuytsia)	Gaiadendron)	(Desmaria	((Tristerix	(Struthanthus	Tripodanthus))	Ligaria)))	((((Amyema	Benthamina)	((Dendrophthoe	(Bakerella	(Agelanthus	(Tapinanthus	Englerina))))	Helixanthera))	(Moquiniella	(Scurrula	Taxillus)))	((Loranthus	Cecarria)	(Ileostylus	Muellerina)))))))	Notanthera	Decaisnina);
(Macrosolen	(Peraxilla	(((Tupeia	Desmaria)	(Ligaria	(Notanthera	Tristerix)))	(((((Amyema	Benthamina)	((((Helixanthera	Dendrophthoe)	(Moquiniella	Bakerella))	(Agelanthus	(Tapinanthus	Englerina)))	(Scurrula	Taxillus)))	((Loranthus	Cecarria)	(Ileostylus	Muellerina)))	((Atkinsonia	Nuytsia)	Gaiadendron))	(Struthanthus	Tripodanthus))))	Decaisnina);
(Macrosolen	(Peraxilla	((Tupeia	(((Notanthera	Tristerix)	Ligaria)	Desmaria))	(((((Amyema	Benthamina)	((((Helixanthera	Dendrophthoe)	Moquiniella)	(Bakerella	(Agelanthus	(Tapinanthus	Englerina))))	(Scurrula	Taxillus)))	((Loranthus	Cecarria)	(Ileostylus	Muellerina)))	(Nuytsia	(Gaiadendron	Atkinsonia)))	(Struthanthus	Tripodanthus))))	Decaisnina);
((Peraxilla	((Tristerix	Tupeia)	(((Notanthera	(Tripodanthus	Struthanthus))	((Ligaria	((((Amyema	Benthamina)	((Helixanthera	Dendrophthoe)	(Moquiniella	(Bakerella	(Agelanthus	(Tapinanthus	Englerina))))))	(Scurrula	Taxillus))	((Loranthus	Cecarria)	(Ileostylus	Muellerina))))	(Gaiadendron	(Atkinsonia	Nuytsia))))	Desmaria)))	Macrosolen	Decaisnina);
(((Peraxilla	(Tupeia	(((((Atkinsonia	Nuytsia)	Gaiadendron)	Desmaria)	((Tripodanthus	Struthanthus)	(((Amyema	Benthamina)	(((Helixanthera	Dendrophthoe)	(Moquiniella	(Bakerella	(Agelanthus	(Tapinanthus	Englerina)))))	(Scurrula	Taxillus)))	((Loranthus	Cecarria)	(Ileostylus	Muellerina)))))	Tristerix)))	(Ligaria	Notanthera))	Macrosolen	Decaisnina);
((Peraxilla	(((((Atkinsonia	Nuytsia)	Gaiadendron)	Desmaria)	(((Tupeia	Tristerix)	(Tripodanthus	Struthanthus))	(Ligaria	(((Moquiniella	(Scurrula	Taxillus))	((Amyema	Benthamina)	((Helixanthera	Dendrophthoe)	(Bakerella	(Agelanthus	(Tapinanthus	Englerina))))))	((Loranthus	Cecarria)	(Ileostylus	Muellerina))))))	Notanthera))	Macrosolen	Decaisnina);
((Peraxilla	(Tupeia	((((Tripodanthus	Struthanthus)	(Nuytsia	(Gaiadendron	Atkinsonia)))	(((Amyema	Benthamina)	(((Helixanthera	Dendrophthoe)	((Bakerella	(Agelanthus	(Tapinanthus	Englerina)))	Moquiniella))	(Scurrula	Taxillus)))	((Loranthus	Cecarria)	(Ileostylus	Muellerina))))	((Ligaria	Tristerix)	(Notanthera	Desmaria)))))	Macrosolen	Decaisnina);
((Peraxilla	((Desmaria	((Tristerix	Tupeia)	(((Tripodanthus	Struthanthus)	(((((Amyema	Benthamina)	((((Helixanthera	Dendrophthoe)	(Bakerella	Moquiniella))	(Agelanthus	(Tapinanthus	Englerina)))	(Scurrula	Taxillus)))	((Loranthus	Cecarria)	(Ileostylus	Muellerina)))	Ligaria)	(Nuytsia	Atkinsonia)))	Gaiadendron)))	Notanthera))	Macrosolen	Decaisnina);
((Peraxilla	(((((Atkinsonia	Gaiadendron)	Nuytsia)	((Tripodanthus	Struthanthus)	(Ligaria	(Tristerix	Notanthera))))	((((Helixanthera	(Moquiniella	(((Amyema	Benthamina)	Bakerella)	(Dendrophthoe	(Agelanthus	(Tapinanthus	Englerina))))))	(Scurrula	Taxillus))	((Loranthus	Cecarria)	(Ileostylus	Muellerina)))	Tupeia))	Desmaria))	Macrosolen	Decaisnina);
(((Peraxilla	(((Tupeia	(Gaiadendron	(Nuytsia	Atkinsonia)))	(Desmaria	((Tripodanthus	Struthanthus)	(Ligaria	Tristerix))))	(((Scurrula	Taxillus)	(((((Amyema	Benthamina)	Bakerella)	(Agelanthus	(Tapinanthus	Englerina)))	(Dendrophthoe	Helixanthera))	Moquiniella))	((Loranthus	Cecarria)	(Ileostylus	Muellerina)))))	Notanthera)	Macrosolen	Decaisnina);
((Peraxilla	(((Ligaria	(Notanthera	Tristerix))	(Desmaria	(Tripodanthus	Struthanthus)))	(((Gaiadendron	(((Amyema	Benthamina)	(((Scurrula	Taxillus)	Helixanthera)	((Bakerella	Moquiniella)	(Dendrophthoe	(Agelanthus	(Tapinanthus	Englerina))))))	((Loranthus	Cecarria)	(Ileostylus	Muellerina))))	Tupeia)	(Nuytsia	Atkinsonia))))	Macrosolen	Decaisnina);
((Peraxilla	((Tupeia	((Ligaria	Tristerix)	(Tripodanthus	Struthanthus)))	(((Notanthera	Desmaria)	((Atkinsonia	Nuytsia)	Gaiadendron))	((Benthamina	(((Scurrula	Taxillus)	((((Agelanthus	(Tapinanthus	Englerina))	Moquiniella)	Bakerella)	(Dendrophthoe	Helixanthera)))	Amyema))	((Loranthus	Cecarria)	(Ileostylus	Muellerina))))))	Macrosolen	Decaisnina);
((Peraxilla	(((((((Moquiniella	(Scurrula	Taxillus))	(((Agelanthus	(Tapinanthus	Englerina))	Bakerella)	(Dendrophthoe	Helixanthera)))	(Amyema	Benthamina))	((Loranthus	Cecarria)	(Ileostylus	Muellerina)))	((Atkinsonia	Nuytsia)	Gaiadendron))	(Desmaria	((Notanthera	(Ligaria	Tristerix))	(Tripodanthus	Struthanthus))))	Tupeia))	Macrosolen	Decaisnina);
((((((Nuytsia	Atkinsonia)	((Notanthera	Desmaria)	Gaiadendron))	((Tupeia	(Tristerix	((Benthamina	(Amyema	(((Moquiniella	(Taxillus	Scurrula))	((Dendrophthoe	Helixanthera)	(Agelanthus	(Englerina	Tapinanthus))))	Bakerella)))	((Loranthus	Cecarria)	(Ileostylus	Muellerina)))))	(Struthanthus	Tripodanthus)))	Peraxilla)	Ligaria)	Macrosolen	Decaisnina);
((((((Nuytsia	Atkinsonia)	Gaiadendron)	(Desmaria	(((((Helixanthera	(Taxillus	Scurrula))	((Dendrophthoe	(Moquiniella	(Bakerella	(Agelanthus	(Englerina	Tapinanthus)))))	(Benthamina	Amyema)))	((Loranthus	Cecarria)	(Ileostylus	Muellerina)))	(Tupeia	(Ligaria	Tristerix)))	(Struthanthus	Tripodanthus))))	Notanthera)	Peraxilla)	Macrosolen	Decaisnina);
(((((((Struthanthus	Tripodanthus)	Tupeia)	Tristerix)	(Ligaria	(((Benthamina	Amyema)	(((Helixanthera	Dendrophthoe)	(Moquiniella	(Bakerella	(Agelanthus	(Englerina	Tapinanthus)))))	(Taxillus	Scurrula)))	((Loranthus	Cecarria)	(Ileostylus	Muellerina)))))	(((Nuytsia	Atkinsonia)	Gaiadendron)	(Notanthera	Desmaria)))	Peraxilla)	Macrosolen	Decaisnina);
(((Tupeia	(((Nuytsia	Atkinsonia)	Gaiadendron)	(((Benthamina	(Amyema	((Taxillus	Scurrula)	((Helixanthera	Dendrophthoe)	((Agelanthus	(Englerina	Tapinanthus))	(Moquiniella	Bakerella))))))	((Loranthus	Cecarria)	(Ileostylus	Muellerina)))	(((Notanthera	(Tristerix	Ligaria))	(Struthanthus	Tripodanthus))	Desmaria))))	Peraxilla)	Macrosolen	Decaisnina);
(((((Tupeia	(Nuytsia	(Atkinsonia	Gaiadendron)))	((((Taxillus	Scurrula)	((Helixanthera	Dendrophthoe)	((Agelanthus	(Englerina	Tapinanthus))	(Moquiniella	Bakerella))))	(Benthamina	Amyema))	((Loranthus	Cecarria)	(Ileostylus	Muellerina))))	(((Notanthera	(Tristerix	Ligaria))	(Struthanthus	Tripodanthus))	Desmaria))	Peraxilla)	Macrosolen	Decaisnina);
((((((Gaiadendron	(Nuytsia	Atkinsonia))	(((((Taxillus	Scurrula)	((Helixanthera	Dendrophthoe)	((Agelanthus	(Englerina	Tapinanthus))	(Moquiniella	Bakerella))))	(Benthamina	Amyema))	((Loranthus	Cecarria)	(Ileostylus	Muellerina)))	Tupeia))	(((Tristerix	Ligaria)	(Struthanthus	Tripodanthus))	Desmaria))	Peraxilla)	Notanthera)	Macrosolen	Decaisnina);
(((((Notanthera	((Tristerix	Ligaria)	(Struthanthus	Tripodanthus)))	Desmaria)	((Nuytsia	(Atkinsonia	Gaiadendron))	(Tupeia	(((Taxillus	Scurrula)	((((Dendrophthoe	(Bakerella	(Agelanthus	(Englerina	Tapinanthus))))	Moquiniella)	(Benthamina	Amyema))	Helixanthera))	((Loranthus	Cecarria)	(Ileostylus	Muellerina))))))	Peraxilla)	Macrosolen	Decaisnina);
((((Tupeia	(((((Benthamina	Amyema)	(((Helixanthera	Dendrophthoe)	((Agelanthus	(Englerina	Tapinanthus))	(Bakerella	Moquiniella)))	(Taxillus	Scurrula)))	((Loranthus	Cecarria)	(Ileostylus	Muellerina)))	(Nuytsia	(Atkinsonia	Gaiadendron)))	(((Tristerix	Ligaria)	Desmaria)	(Struthanthus	Tripodanthus))))	Notanthera)	Peraxilla)	Macrosolen	Decaisnina);
((Notanthera	(Peraxilla	((Struthanthus	Tripodanthus)	((((Ligaria	(((Benthamina	Amyema)	(((Moquiniella	((Dendrophthoe	(Agelanthus	(Englerina	Tapinanthus)))	Bakerella))	Helixanthera)	(Taxillus	Scurrula)))	((Loranthus	Cecarria)	(Ileostylus	Muellerina))))	(Gaiadendron	(Nuytsia	Atkinsonia)))	(Desmaria	Tristerix))	Tupeia))))	Macrosolen	Decaisnina);
(((Ligaria	Tristerix)	((((Taxillus	Scurrula)	((((Benthamina	Amyema)	(((Agelanthus	(Englerina	Tapinanthus))	Dendrophthoe)	Bakerella))	Helixanthera)	Moquiniella))	((Loranthus	Cecarria)	(Ileostylus	Muellerina)))	((Tupeia	(Struthanthus	Tripodanthus))	(Notanthera	(Desmaria	(Peraxilla	(Gaiadendron	(Nuytsia	Atkinsonia))))))))	Macrosolen	Decaisnina);
(Macrosolen	((Tupeia	((Gaiadendron	(Atkinsonia	Nuytsia))	((Desmaria	((Tripodanthus	Struthanthus)	(Notanthera	(Tristerix	Ligaria))))	(((Amyema	Benthamina)	((Moquiniella	(((Dendrophthoe	Helixanthera)	Bakerella)	(Agelanthus	(Tapinanthus	Englerina))))	(Taxillus	Scurrula)))	((Cecarria	Loranthus)	(Ileostylus	Muellerina))))))	Peraxilla)	Decaisnina);
(Macrosolen	(((((((Gaiadendron	(Atkinsonia	Nuytsia))	Notanthera)	Desmaria)	(Ligaria	((((((Amyema	Benthamina)	(((Agelanthus	(Tapinanthus	Englerina))	Bakerella)	Dendrophthoe))	Helixanthera)	Moquiniella)	(Taxillus	Scurrula))	((Cecarria	Loranthus)	(Ileostylus	Muellerina)))))	(Tripodanthus	Struthanthus))	(Tristerix	Tupeia))	Peraxilla)	Decaisnina);
(Macrosolen	((((((Tripodanthus	Struthanthus)	(Nuytsia	(Gaiadendron	Atkinsonia)))	(((Amyema	Benthamina)	(((Moquiniella	Bakerella)	((Agelanthus	(Tapinanthus	Englerina))	Dendrophthoe))	((Taxillus	Scurrula)	Helixanthera)))	((Cecarria	Loranthus)	(Ileostylus	Muellerina))))	(Desmaria	((Ligaria	Tristerix)	Tupeia)))	Peraxilla)	Notanthera)	Decaisnina);
(Macrosolen	((((Desmaria	(Gaiadendron	(Atkinsonia	Nuytsia)))	((Benthamina	(((Taxillus	Scurrula)	((Helixanthera	Dendrophthoe)	((Moquiniella	Bakerella)	(Agelanthus	(Tapinanthus	Englerina)))))	Amyema))	((Cecarria	Loranthus)	(Ileostylus	Muellerina))))	(Tupeia	((Notanthera	Ligaria)	(Tristerix	(Tripodanthus	Struthanthus)))))	Peraxilla)	Decaisnina);
(Macrosolen	(((Tupeia	((Gaiadendron	Peraxilla)	(Atkinsonia	(Nuytsia	Desmaria))))	(((Moquiniella	(Taxillus	Scurrula))	(((Helixanthera	Dendrophthoe)	(Bakerella	(Agelanthus	(Tapinanthus	Englerina))))	(Amyema	Benthamina)))	((Cecarria	Loranthus)	(Ileostylus	Muellerina))))	((Notanthera	(Tristerix	Ligaria))	(Tripodanthus	Struthanthus)))	Decaisnina);
(Macrosolen	((((((Gaiadendron	(Atkinsonia	Nuytsia))	(((Taxillus	Scurrula)	(((Helixanthera	Dendrophthoe)	(Moquiniella	(Bakerella	(Agelanthus	(Tapinanthus	Englerina)))))	(Amyema	Benthamina)))	((Cecarria	Loranthus)	(Ileostylus	Muellerina))))	(Desmaria	((Tristerix	Ligaria)	(Tripodanthus	Struthanthus))))	Tupeia)	Peraxilla)	Notanthera)	Decaisnina);
(Macrosolen	((((((Desmaria	(Gaiadendron	(Atkinsonia	Nuytsia)))	(Ligaria	(((Amyema	Benthamina)	((Taxillus	Scurrula)	((Helixanthera	Dendrophthoe)	(Bakerella	((Agelanthus	(Tapinanthus	Englerina))	Moquiniella)))))	((Cecarria	Loranthus)	(Ileostylus	Muellerina)))))	(Tripodanthus	Struthanthus))	(Tristerix	Tupeia))	Peraxilla)	Notanthera)	Decaisnina);
(Macrosolen	(((Desmaria	((Tristerix	Ligaria)	(Notanthera	(Tripodanthus	Struthanthus))))	((Tupeia	(((Taxillus	Scurrula)	(((Helixanthera	Dendrophthoe)	((Agelanthus	(Tapinanthus	Englerina))	(Moquiniella	Bakerella)))	(Amyema	Benthamina)))	((Cecarria	Loranthus)	(Ileostylus	Muellerina))))	(Gaiadendron	(Atkinsonia	Nuytsia))))	Peraxilla)	Decaisnina);
(Macrosolen	((((Desmaria	((Tripodanthus	Struthanthus)	(Ligaria	(Tristerix	Notanthera))))	((((Taxillus	Scurrula)	(((Helixanthera	Dendrophthoe)	(Moquiniella	(Bakerella	(Agelanthus	(Tapinanthus	Englerina)))))	(Amyema	Benthamina)))	((Cecarria	Loranthus)	(Ileostylus	Muellerina)))	(Gaiadendron	(Atkinsonia	Nuytsia))))	Tupeia)	Peraxilla)	Decaisnina);
(Macrosolen	((((((Tripodanthus	Struthanthus)	Tupeia)	(Notanthera	(Desmaria	(Gaiadendron	(Atkinsonia	Nuytsia)))))	((((Ileostylus	Muellerina)	(Cecarria	Loranthus))	(Moquiniella	((Taxillus	Scurrula)	((((Bakerella	(Agelanthus	(Tapinanthus	Englerina)))	Dendrophthoe)	(Amyema	Benthamina))	Helixanthera))))	Tristerix))	Ligaria)	Peraxilla)	Decaisnina);
((((((Tupeia	(Tristerix	(((Loranthus	Cecarria)	(Muellerina	Ileostylus))	((((((Agelanthus	(Tapinanthus	Englerina))	Dendrophthoe)	Bakerella)	Moquiniella)	((Taxillus	Scurrula)	(Benthamina	Amyema)))	Helixanthera))))	(Tripodanthus	Struthanthus))	(Notanthera	((Gaiadendron	Atkinsonia)	(Nuytsia	Desmaria))))	Peraxilla)	Ligaria)	Macrosolen	Decaisnina);
(((((((Loranthus	Cecarria)	(Muellerina	Ileostylus))	((Benthamina	Amyema)	((Bakerella	((Moquiniella	(Helixanthera	Dendrophthoe))	(Agelanthus	(Tapinanthus	Englerina))))	(Taxillus	Scurrula))))	(((Notanthera	Desmaria)	(Nuytsia	(Atkinsonia	Gaiadendron)))	(Tripodanthus	Struthanthus)))	((Ligaria	Tristerix)	Tupeia))	Peraxilla)	Macrosolen	Decaisnina);
(((((Tristerix	Tupeia)	(((Muellerina	Ileostylus)	((Loranthus	Cecarria)	(Moquiniella	((Taxillus	Scurrula)	((Benthamina	Amyema)	((Helixanthera	Dendrophthoe)	((Tapinanthus	(Englerina	Agelanthus))	Bakerella)))))))	((Tripodanthus	Struthanthus)	((Notanthera	Desmaria)	(Gaiadendron	(Nuytsia	Atkinsonia))))))	Peraxilla)	Ligaria)	Macrosolen	Decaisnina);
((((((((Gaiadendron	(Nuytsia	Atkinsonia))	(Tripodanthus	Struthanthus))	(Ligaria	(((Muellerina	Ileostylus)	((Benthamina	Amyema)	(((Dendrophthoe	((Tapinanthus	Englerina)	Agelanthus))	(Helixanthera	(Moquiniella	Bakerella)))	(Taxillus	Scurrula))))	(Loranthus	Cecarria))))	Desmaria)	(Tristerix	Tupeia))	Peraxilla)	Notanthera)	Macrosolen	Decaisnina);
((((Tupeia	(((((Muellerina	Ileostylus)	((Taxillus	Scurrula)	((Benthamina	Amyema)	((Dendrophthoe	Helixanthera)	(Moquiniella	(((Tapinanthus	Englerina)	Agelanthus)	Bakerella))))))	(Loranthus	Cecarria))	(Gaiadendron	(Nuytsia	Atkinsonia)))	(Desmaria	((Ligaria	Tristerix)	(Tripodanthus	Struthanthus)))))	Peraxilla)	Notanthera)	Macrosolen	Decaisnina);
(((((Desmaria	(Notanthera	(Gaiadendron	(Nuytsia	Atkinsonia))))	((Tupeia	(Tripodanthus	Struthanthus))	(Tristerix	(((Muellerina	Ileostylus)	((Moquiniella	(Taxillus	Scurrula))	(((Benthamina	Amyema)	(Dendrophthoe	((Englerina	(Agelanthus	Tapinanthus))	Bakerella)))	Helixanthera)))	(Loranthus	Cecarria)))))	Peraxilla)	Ligaria)	Macrosolen	Decaisnina);
((Peraxilla	(Ligaria	((Tristerix	((Notanthera	Tupeia)	Desmaria))	((Gaiadendron	(((Tripodanthus	Struthanthus)	Nuytsia)	Atkinsonia))	(((Benthamina	Amyema)	((Taxillus	Scurrula)	((Dendrophthoe	Helixanthera)	((Moquiniella	Bakerella)	(Agelanthus	(Tapinanthus	Englerina))))))	((Loranthus	Cecarria)	(Muellerina	Ileostylus)))))))	Macrosolen	Decaisnina);
(((Notanthera	Peraxilla)	(Ligaria	((Atkinsonia	((Tripodanthus	Struthanthus)	Desmaria))	(((((Bakerella	(Benthamina	Amyema))	((Taxillus	Scurrula)	(Moquiniella	((Agelanthus	(Tapinanthus	Englerina))	(Dendrophthoe	Helixanthera)))))	((Loranthus	Cecarria)	(Muellerina	Ileostylus)))	Tristerix)	(Gaiadendron	(Nuytsia	Tupeia))))))	Macrosolen	Decaisnina);
((Peraxilla	((((Notanthera	Tristerix)	((Tripodanthus	Struthanthus)	Desmaria))	Tupeia)	(((Nuytsia	Atkinsonia)	Gaiadendron)	(Ligaria	(((Taxillus	Scurrula)	(((Dendrophthoe	Helixanthera)	(Moquiniella	(Bakerella	(Agelanthus	(Tapinanthus	Englerina)))))	(Benthamina	Amyema)))	((Loranthus	Cecarria)	(Muellerina	Ileostylus)))))))	Macrosolen	Decaisnina);
(((((((Taxillus	Scurrula)	(((Benthamina	Amyema)	(((Moquiniella	Bakerella)	(Agelanthus	(Tapinanthus	Englerina)))	Dendrophthoe))	Helixanthera))	((Loranthus	Cecarria)	(Muellerina	Ileostylus)))	(Peraxilla	(Desmaria	((Nuytsia	Atkinsonia)	Gaiadendron))))	Tupeia)	(Ligaria	((Notanthera	Tristerix)	(Tripodanthus	Struthanthus))))	Macrosolen	Decaisnina);
(Macrosolen	((((Tristerix	(Desmaria	Notanthera))	(Struthanthus	Tripodanthus))	Ligaria)	((((Peraxilla	Nuytsia)	Tupeia)	(((Cecarria	Loranthus)	((Muellerina	Ileostylus)	((Bakerella	((Agelanthus	(Englerina	Tapinanthus))	((Helixanthera	Dendrophthoe)	((Scurrula	Taxillus)	Moquiniella))))	(Amyema	Benthamina))))	Gaiadendron))	Atkinsonia))	Decaisnina);
(Macrosolen	(((((Scurrula	Taxillus)	(((Moquiniella	(Bakerella	(Agelanthus	(Englerina	Tapinanthus))))	(Helixanthera	Dendrophthoe))	(Amyema	Benthamina)))	((Cecarria	Loranthus)	(Muellerina	Ileostylus)))	((Gaiadendron	(Atkinsonia	Nuytsia))	((((Ligaria	Tristerix)	Notanthera)	((Struthanthus	Tripodanthus)	Desmaria))	Tupeia)))	Peraxilla)	Decaisnina);
(Macrosolen	((Notanthera	((Desmaria	(Gaiadendron	(Atkinsonia	Nuytsia)))	((((Struthanthus	Tripodanthus)	Tupeia)	(Tristerix	(((((Bakerella	(Agelanthus	(Englerina	Tapinanthus)))	(Helixanthera	Dendrophthoe))	(Amyema	Benthamina))	(Moquiniella	(Scurrula	Taxillus)))	((Cecarria	Loranthus)	(Muellerina	Ileostylus)))))	Ligaria)))	Peraxilla)	Decaisnina);
(Macrosolen	(Notanthera	((Tupeia	(((Ligaria	((((((Bakerella	(Agelanthus	(Englerina	Tapinanthus)))	Dendrophthoe)	(Amyema	Benthamina))	Helixanthera)	(Moquiniella	(Scurrula	Taxillus)))	((Cecarria	Loranthus)	(Muellerina	Ileostylus))))	(Desmaria	(Tristerix	(Struthanthus	Tripodanthus))))	(Gaiadendron	(Atkinsonia	Nuytsia))))	Peraxilla))	Decaisnina);
(Macrosolen	(((((((Agelanthus	(Englerina	Tapinanthus))	((Helixanthera	Dendrophthoe)	Bakerella))	(Amyema	Benthamina))	Moquiniella)	(Scurrula	Taxillus))	((Cecarria	Loranthus)	(Muellerina	Ileostylus)))	(((Struthanthus	Tripodanthus)	(Ligaria	Tristerix))	((Notanthera	(Desmaria	(((Atkinsonia	Nuytsia)	Gaiadendron)	Peraxilla)))	Tupeia)))	Decaisnina);
(Macrosolen	((((Struthanthus	Tripodanthus)	(Tupeia	(Notanthera	(Ligaria	Tristerix))))	(((((((((Agelanthus	(Englerina	Tapinanthus))	Bakerella)	Moquiniella)	Dendrophthoe)	(Amyema	Benthamina))	Helixanthera)	(Scurrula	Taxillus))	((Cecarria	Loranthus)	(Muellerina	Ileostylus)))	(Desmaria	((Atkinsonia	Nuytsia)	Gaiadendron))))	Peraxilla)	Decaisnina);
(Macrosolen	((((((Amyema	Benthamina)	((Scurrula	Taxillus)	((Helixanthera	Dendrophthoe)	((Agelanthus	(Englerina	Tapinanthus))	(Bakerella	Moquiniella)))))	((Cecarria	Loranthus)	(Muellerina	Ileostylus)))	(Tupeia	((Atkinsonia	Nuytsia)	Gaiadendron)))	(Desmaria	(((Ligaria	Tristerix)	Notanthera)	(Struthanthus	Tripodanthus))))	Peraxilla)	Decaisnina);
(Macrosolen	(((((Muellerina	Ileostylus)	(((Bakerella	(Amyema	Benthamina))	((Scurrula	Taxillus)	((Moquiniella	(Agelanthus	(Englerina	Tapinanthus)))	(Helixanthera	Dendrophthoe))))	(Cecarria	Loranthus)))	(Desmaria	((Atkinsonia	Nuytsia)	Gaiadendron)))	(Tupeia	(((Ligaria	Tristerix)	Notanthera)	(Struthanthus	Tripodanthus))))	Peraxilla)	Decaisnina);
(Macrosolen	((((Tupeia	(((Scurrula	Taxillus)	((((Helixanthera	Dendrophthoe)	(Bakerella	(Agelanthus	(Englerina	Tapinanthus))))	(Amyema	Benthamina))	Moquiniella))	((Cecarria	Loranthus)	(Muellerina	Ileostylus))))	((Atkinsonia	Nuytsia)	Gaiadendron))	((Notanthera	Desmaria)	((Ligaria	Tristerix)	(Struthanthus	Tripodanthus))))	Peraxilla)	Decaisnina);
(Macrosolen	((((((Scurrula	Taxillus)	(((Helixanthera	((Bakerella	Dendrophthoe)	(Agelanthus	(Englerina	Tapinanthus))))	(Amyema	Benthamina))	Moquiniella))	((Cecarria	Loranthus)	(Muellerina	Ileostylus)))	(((Ligaria	Tristerix)	(Struthanthus	Tripodanthus))	(((Atkinsonia	Nuytsia)	Gaiadendron)	(Notanthera	Desmaria))))	Tupeia)	Peraxilla)	Decaisnina);
((((Tupeia	(((Atkinsonia	Nuytsia)	Gaiadendron)	(((Ileostylus	Muellerina)	(Cecarria	Loranthus))	((Benthamina	Amyema)	((Taxillus	Scurrula)	((Dendrophthoe	Helixanthera)	(Moquiniella	(Bakerella	(Agelanthus	(Tapinanthus	Englerina))))))))))	((((Struthanthus	Tripodanthus)	(Ligaria	Tristerix))	Notanthera)	Desmaria))	Peraxilla)	Macrosolen	Decaisnina);
(((Tupeia	((((Atkinsonia	Nuytsia)	Gaiadendron)	(((Ileostylus	Muellerina)	(Cecarria	Loranthus))	((Benthamina	Amyema)	((Taxillus	Scurrula)	((Dendrophthoe	Helixanthera)	(Moquiniella	(Bakerella	(Agelanthus	(Tapinanthus	Englerina)))))))))	((Desmaria	((Tristerix	Ligaria)	Notanthera))	(Struthanthus	Tripodanthus))))	Peraxilla)	Macrosolen	Decaisnina);
(((((Tristerix	(((Ileostylus	Muellerina)	(Cecarria	Loranthus))	(((Taxillus	Scurrula)	((Moquiniella	(Dendrophthoe	((Agelanthus	(Tapinanthus	Englerina))	Bakerella)))	(Benthamina	Amyema)))	Helixanthera)))	(Gaiadendron	(Nuytsia	Peraxilla)))	Tupeia)	(Atkinsonia	((Struthanthus	Tripodanthus)	((Desmaria	Ligaria)	Notanthera))))	Macrosolen	Decaisnina);
(((Tupeia	((((Ileostylus	Muellerina)	(Cecarria	Loranthus))	((Benthamina	Amyema)	((Taxillus	Scurrula)	(((Helixanthera	Dendrophthoe)	((Agelanthus	(Tapinanthus	Englerina))	Bakerella))	Moquiniella))))	((Atkinsonia	(Gaiadendron	Nuytsia))	(((Struthanthus	Tripodanthus)	((Notanthera	Tristerix)	Ligaria))	Desmaria))))	Peraxilla)	Macrosolen	Decaisnina);
((Notanthera	(Peraxilla	((Struthanthus	Tripodanthus)	(((Gaiadendron	(Tupeia	(Tristerix	Ligaria)))	Atkinsonia)	((((Ileostylus	Muellerina)	(Cecarria	Loranthus))	((Benthamina	Amyema)	((Taxillus	Scurrula)	(((Helixanthera	Dendrophthoe)	((Agelanthus	(Tapinanthus	Englerina))	Bakerella))	Moquiniella))))	(Nuytsia	Desmaria))))))	Macrosolen	Decaisnina);
(((Peraxilla	((((Struthanthus	Tripodanthus)	(Atkinsonia	Nuytsia))	(Gaiadendron	(((Ileostylus	Muellerina)	(Cecarria	Loranthus))	((Benthamina	Amyema)	((Taxillus	Scurrula)	((Dendrophthoe	(((Agelanthus	(Tapinanthus	Englerina))	Bakerella)	Moquiniella))	Helixanthera))))))	((Notanthera	Tristerix)	(Tupeia	Desmaria))))	Ligaria)	Macrosolen	Decaisnina);
(((Peraxilla	Notanthera)	((((Atkinsonia	Nuytsia)	Gaiadendron)	Desmaria)	((((Ileostylus	Muellerina)	(Cecarria	Loranthus))	(Helixanthera	((Taxillus	Scurrula)	(((Dendrophthoe	(Agelanthus	(Tapinanthus	Englerina)))	(Bakerella	Moquiniella))	(Benthamina	Amyema)))))	((Struthanthus	Tripodanthus)	(Tupeia	(Ligaria	Tristerix))))))	Macrosolen	Decaisnina);
((((Tupeia	Tristerix)	((Peraxilla	((Atkinsonia	Nuytsia)	Gaiadendron))	((Notanthera	Desmaria)	(Struthanthus	Tripodanthus))))	(Ligaria	(((Ileostylus	Muellerina)	(Cecarria	Loranthus))	(((Helixanthera	((Benthamina	Amyema)	(Dendrophthoe	((Agelanthus	(Tapinanthus	Englerina))	Bakerella))))	Moquiniella)	(Taxillus	Scurrula)))))	Macrosolen	Decaisnina);
(((Tupeia	(((Desmaria	((Struthanthus	Tripodanthus)	((Ligaria	Tristerix)	Notanthera)))	(((Ileostylus	Muellerina)	(Cecarria	Loranthus))	(Benthamina	(Amyema	(((((Bakerella	Moquiniella)	(Agelanthus	(Tapinanthus	Englerina)))	Dendrophthoe)	(Taxillus	Scurrula))	Helixanthera)))))	((Atkinsonia	Nuytsia)	Gaiadendron)))	Peraxilla)	Macrosolen	Decaisnina);
(((((Tristerix	Tupeia)	((Struthanthus	Tripodanthus)	((Ligaria	(((Ileostylus	Muellerina)	(Cecarria	Loranthus))	(((Moquiniella	(((Agelanthus	(Tapinanthus	Englerina))	Bakerella)	(Helixanthera	Dendrophthoe)))	(Taxillus	Scurrula))	(Benthamina	Amyema))))	((Nuytsia	(Gaiadendron	Atkinsonia))	Desmaria))))	Peraxilla)	Notanthera)	Macrosolen	Decaisnina);
((Peraxilla	(((((Ileostylus	Muellerina)	(Cecarria	Loranthus))	(Helixanthera	(((Scurrula	Taxillus)	((Benthamina	Amyema)	(Dendrophthoe	((Agelanthus	(Englerina	Tapinanthus))	Bakerella))))	Moquiniella)))	(Gaiadendron	((Tripodanthus	Struthanthus)	(Atkinsonia	Nuytsia))))	(Tupeia	(((Tristerix	Ligaria)	Notanthera)	Desmaria))))	Macrosolen	Decaisnina);
((Peraxilla	(Tupeia	((((Tripodanthus	Struthanthus)	(Ligaria	(Notanthera	Tristerix)))	Desmaria)	((((Ileostylus	Muellerina)	(Cecarria	Loranthus))	(((Agelanthus	(Englerina	Tapinanthus))	Moquiniella)	((Dendrophthoe	Helixanthera)	((Scurrula	Taxillus)	((Bakerella	Benthamina)	Amyema)))))	(Gaiadendron	(Atkinsonia	Nuytsia))))))	Macrosolen	Decaisnina);
(((Peraxilla	((((((Ileostylus	Muellerina)	(Cecarria	Loranthus))	((Benthamina	Amyema)	((Moquiniella	(((Agelanthus	(Englerina	Tapinanthus))	Bakerella)	(Helixanthera	Dendrophthoe)))	(Scurrula	Taxillus))))	(Notanthera	(Desmaria	(Nuytsia	(Gaiadendron	Atkinsonia)))))	(Tripodanthus	Struthanthus))	(Tristerix	Tupeia)))	Ligaria)	Macrosolen	Decaisnina);
((Peraxilla	(((((Ileostylus	Muellerina)	(Cecarria	Loranthus))	((Benthamina	Amyema)	(((Moquiniella	(Bakerella	(Agelanthus	(Englerina	Tapinanthus))))	(Helixanthera	Dendrophthoe))	(Scurrula	Taxillus))))	(Nuytsia	(Gaiadendron	(Desmaria	((Tripodanthus	Struthanthus)	(Notanthera	(Ligaria	Atkinsonia)))))))	(Tristerix	Tupeia)))	Macrosolen	Decaisnina);
((Peraxilla	((((Tripodanthus	Struthanthus)	((Notanthera	Desmaria)	Tristerix))	(((Gaiadendron	Ligaria)	(Atkinsonia	Nuytsia))	Tupeia))	(((Ileostylus	Muellerina)	(Cecarria	Loranthus))	((Benthamina	Amyema)	(((Bakerella	(Agelanthus	(Englerina	Tapinanthus)))	(Helixanthera	Dendrophthoe))	(Moquiniella	(Scurrula	Taxillus)))))))	Macrosolen	Decaisnina);
((Peraxilla	((Nuytsia	((Gaiadendron	(((Ileostylus	Muellerina)	(Cecarria	Loranthus))	((Benthamina	Amyema)	(((Agelanthus	(Englerina	Tapinanthus))	((Helixanthera	Dendrophthoe)	(Moquiniella	Bakerella)))	(Scurrula	Taxillus)))))	Tupeia))	(Atkinsonia	(((Tripodanthus	Struthanthus)	(Notanthera	(Tristerix	Ligaria)))	Desmaria))))	Macrosolen	Decaisnina);
(((((Tripodanthus	Struthanthus)	((((Ligaria	Desmaria)	(((Ileostylus	Muellerina)	(Cecarria	Loranthus))	((Benthamina	Amyema)	(((Helixanthera	Dendrophthoe)	((Moquiniella	Bakerella)	(Agelanthus	(Englerina	Tapinanthus))))	(Scurrula	Taxillus)))))	((Nuytsia	Atkinsonia)	Gaiadendron))	(Tristerix	Peraxilla)))	Tupeia)	Notanthera)	Macrosolen	Decaisnina);
((((((Notanthera	(Ligaria	Tristerix))	(Tripodanthus	Struthanthus))	((((Ileostylus	Muellerina)	(Cecarria	Loranthus))	((Scurrula	Taxillus)	((Benthamina	Amyema)	((Helixanthera	Dendrophthoe)	((Moquiniella	Bakerella)	(Agelanthus	(Englerina	Tapinanthus)))))))	(Desmaria	(Gaiadendron	(Nuytsia	Atkinsonia)))))	Tupeia)	Peraxilla)	Macrosolen	Decaisnina);
((((((((Ileostylus	Muellerina)	(Cecarria	Loranthus))	((Scurrula	Taxillus)	((Benthamina	Amyema)	((Agelanthus	(Englerina	Tapinanthus))	((Helixanthera	Dendrophthoe)	(Moquiniella	Bakerella))))))	(Gaiadendron	(Nuytsia	Atkinsonia)))	((Desmaria	((Ligaria	Tristerix)	(Tripodanthus	Struthanthus)))	Tupeia))	Notanthera)	Peraxilla)	Macrosolen	Decaisnina);
((Ligaria	((((Tripodanthus	Struthanthus)	Tupeia)	((Desmaria	(Peraxilla	(Gaiadendron	(Nuytsia	Atkinsonia))))	((((Ileostylus	Muellerina)	(Cecarria	Loranthus))	((Benthamina	Amyema)	((((Helixanthera	Dendrophthoe)	(Bakerella	(Agelanthus	(Englerina	Tapinanthus))))	Moquiniella)	(Scurrula	Taxillus))))	Tristerix)))	Notanthera))	Macrosolen	Decaisnina);
((Peraxilla	((((((Struthanthus	Tripodanthus)	((Notanthera	Tristerix)	Ligaria))	Desmaria)	(((Amyema	Benthamina)	((((Agelanthus	(Englerina	Tapinanthus))	(Helixanthera	Dendrophthoe))	(Moquiniella	Bakerella))	(Taxillus	Scurrula)))	((Ileostylus	Muellerina)	(Loranthus	Cecarria))))	((Nuytsia	Atkinsonia)	Gaiadendron))	Tupeia))	Macrosolen	Decaisnina);
((Peraxilla	((((((Struthanthus	Tripodanthus)	((Notanthera	Tristerix)	Ligaria))	Desmaria)	(((Amyema	Benthamina)	((((Helixanthera	Dendrophthoe)	(Bakerella	(Tapinanthus	(Agelanthus	Englerina))))	Moquiniella)	(Taxillus	Scurrula)))	((Ileostylus	Muellerina)	(Loranthus	Cecarria))))	((Nuytsia	Atkinsonia)	Gaiadendron))	Tupeia))	Macrosolen	Decaisnina);
((Peraxilla	((((((Struthanthus	Tripodanthus)	((Notanthera	Tristerix)	Ligaria))	Desmaria)	((((Amyema	Benthamina)	((Helixanthera	Dendrophthoe)	(Bakerella	(Agelanthus	(Englerina	Tapinanthus)))))	(Moquiniella	(Taxillus	Scurrula)))	((Ileostylus	Muellerina)	(Loranthus	Cecarria))))	((Nuytsia	Atkinsonia)	Gaiadendron))	Tupeia))	Macrosolen	Decaisnina);
((Peraxilla	(((Tupeia	((Struthanthus	Tripodanthus)	((Desmaria	Notanthera)	(Tristerix	Ligaria))))	(((Amyema	Benthamina)	((Taxillus	Scurrula)	((Moquiniella	(Dendrophthoe	((Agelanthus	(Englerina	Tapinanthus))	Bakerella)))	Helixanthera)))	((Ileostylus	Muellerina)	(Loranthus	Cecarria))))	((Nuytsia	Atkinsonia)	Gaiadendron)))	Macrosolen	Decaisnina);
((((((Amyema	Benthamina)	((Agelanthus	(Englerina	Tapinanthus))	(Bakerella	(Dendrophthoe	Helixanthera))))	(Moquiniella	(Taxillus	Scurrula)))	((Ileostylus	Muellerina)	(Loranthus	Cecarria)))	((Tupeia	(Peraxilla	((Nuytsia	Atkinsonia)	Gaiadendron)))	((Struthanthus	Tripodanthus)	(((Desmaria	Notanthera)	Ligaria)	Tristerix))))	Macrosolen	Decaisnina);
(((((Nuytsia	Atkinsonia)	Gaiadendron)	(((Struthanthus	Tripodanthus)	(Desmaria	((Ligaria	Tristerix)	Notanthera)))	((((Taxillus	Scurrula)	(((Amyema	Benthamina)	((Dendrophthoe	Helixanthera)	((Agelanthus	(Englerina	Tapinanthus))	Bakerella)))	Moquiniella))	((Ileostylus	Muellerina)	(Loranthus	Cecarria)))	Tupeia)))	Peraxilla)	Macrosolen	Decaisnina);
((Tupeia	((Struthanthus	Tripodanthus)	((Ligaria	Tristerix)	((((Taxillus	Scurrula)	((Helixanthera	((Dendrophthoe	((Agelanthus	(Englerina	Tapinanthus))	Bakerella))	(Amyema	Benthamina)))	Moquiniella))	((Ileostylus	Muellerina)	(Loranthus	Cecarria)))	(((Nuytsia	Atkinsonia)	Gaiadendron)	(Desmaria	(Notanthera	Peraxilla)))))))	Macrosolen	Decaisnina);
(((((((((Nuytsia	Atkinsonia)	Gaiadendron)	Desmaria)	(Tristerix	(Ligaria	((Loranthus	Cecarria)	((((((Helixanthera	Dendrophthoe)	(Agelanthus	(Englerina	Tapinanthus)))	(Bakerella	(Benthamina	Amyema)))	Moquiniella)	(Taxillus	Scurrula))	(Ileostylus	Muellerina))))))	(Struthanthus	Tripodanthus))	Tupeia)	Peraxilla)	Notanthera)	Macrosolen	Decaisnina);
((Peraxilla	(Ligaria	((Gaiadendron	((Notanthera	Desmaria)	(Nuytsia	Atkinsonia)))	(Tristerix	((Struthanthus	Tripodanthus)	((((((((Agelanthus	(Englerina	Tapinanthus))	Dendrophthoe)	(Bakerella	(Benthamina	Amyema)))	Helixanthera)	Moquiniella)	(Taxillus	Scurrula))	((Ileostylus	Muellerina)	(Loranthus	Cecarria)))	Tupeia))))))	Macrosolen	Decaisnina);
((Peraxilla	((Tristerix	Tupeia)	(((Ligaria	((((Benthamina	Amyema)	((((Agelanthus	(Englerina	Tapinanthus))	Moquiniella)	Bakerella)	(Dendrophthoe	Helixanthera)))	(Taxillus	Scurrula))	((Ileostylus	Muellerina)	(Loranthus	Cecarria))))	((Nuytsia	(Atkinsonia	Gaiadendron))	(Notanthera	Desmaria)))	(Struthanthus	Tripodanthus))))	Macrosolen	Decaisnina);
(Macrosolen	(((((Desmaria	((Cecarria	Loranthus)	((((Taxillus	Scurrula)	((Benthamina	Amyema)	(Moquiniella	(Dendrophthoe	((Agelanthus	(Englerina	Tapinanthus))	Bakerella)))))	Helixanthera)	(Ileostylus	Muellerina))))	(Tupeia	(Ligaria	Tristerix)))	(Gaiadendron	((Struthanthus	Tripodanthus)	(Atkinsonia	Nuytsia))))	Notanthera)	Peraxilla)	Decaisnina);
(Macrosolen	((((((Struthanthus	Tripodanthus)	((Notanthera	Tristerix)	Ligaria))	Desmaria)	((((Benthamina	Amyema)	((Moquiniella	((Helixanthera	Dendrophthoe)	((Agelanthus	(Englerina	Tapinanthus))	Bakerella)))	(Taxillus	Scurrula)))	((Ileostylus	Muellerina)	(Cecarria	Loranthus)))	(Gaiadendron	(Atkinsonia	Nuytsia))))	Tupeia)	Peraxilla)	Decaisnina);
(Macrosolen	(((((Notanthera	(Struthanthus	Tripodanthus))	(Tristerix	Ligaria))	Tupeia)	((Gaiadendron	(Atkinsonia	(Desmaria	Nuytsia)))	((Ileostylus	Muellerina)	((Cecarria	Loranthus)	((Benthamina	Amyema)	(((Dendrophthoe	((Agelanthus	(Englerina	Tapinanthus))	(Bakerella	Moquiniella)))	Helixanthera)	(Taxillus	Scurrula)))))))	Peraxilla)	Decaisnina);
(Macrosolen	(((Gaiadendron	(Atkinsonia	Nuytsia))	((((Taxillus	Scurrula)	((Benthamina	Amyema)	((((Englerina	(Tapinanthus	Agelanthus))	Moquiniella)	Bakerella)	(Helixanthera	Dendrophthoe))))	((Ileostylus	Muellerina)	(Cecarria	Loranthus)))	((Desmaria	((Struthanthus	Tripodanthus)	(Notanthera	(Tristerix	Ligaria))))	Tupeia)))	Peraxilla)	Decaisnina);
(Macrosolen	((((Nuytsia	(Atkinsonia	Gaiadendron))	Peraxilla)	(((Ileostylus	Muellerina)	((Cecarria	Loranthus)	((Benthamina	Amyema)	(((Moquiniella	(Bakerella	(Agelanthus	(Englerina	Tapinanthus))))	Dendrophthoe)	(Helixanthera	(Taxillus	Scurrula))))))	((Notanthera	Desmaria)	((Struthanthus	Tripodanthus)	(Tristerix	Ligaria)))))	Tupeia)	Decaisnina);
(Macrosolen	(((((Gaiadendron	(Nuytsia	Atkinsonia))	(((Benthamina	Amyema)	((Moquiniella	(((Agelanthus	(Englerina	Tapinanthus))	(Helixanthera	Dendrophthoe))	Bakerella))	(Taxillus	Scurrula)))	((Ileostylus	Muellerina)	(Cecarria	Loranthus))))	Tupeia)	((Struthanthus	Tripodanthus)	((Tristerix	Ligaria)	(Notanthera	Desmaria))))	Peraxilla)	Decaisnina);
(Macrosolen	((((((Helixanthera	(Moquiniella	(((Bakerella	(Benthamina	Amyema))	Dendrophthoe)	(Tapinanthus	(Agelanthus	Englerina)))))	(Taxillus	Scurrula))	((Ileostylus	Muellerina)	(Cecarria	Loranthus)))	(((Tupeia	((Tristerix	Ligaria)	Desmaria))	(Nuytsia	(Atkinsonia	Gaiadendron)))	(Struthanthus	Tripodanthus)))	Peraxilla)	Notanthera)	Decaisnina);
(Macrosolen	(((Tupeia	(((Struthanthus	Tripodanthus)	Notanthera)	(Ligaria	Tristerix)))	(((Helixanthera	((Benthamina	Amyema)	((Taxillus	Scurrula)	(((Dendrophthoe	(Agelanthus	(Englerina	Tapinanthus)))	Moquiniella)	Bakerella))))	((Ileostylus	Muellerina)	(Cecarria	Loranthus)))	(Desmaria	(Nuytsia	(Atkinsonia	Gaiadendron)))))	Peraxilla)	Decaisnina);
(Macrosolen	(((((Struthanthus	Tripodanthus)	Notanthera)	((Desmaria	Ligaria)	Tristerix))	(((((Taxillus	Scurrula)	((((Agelanthus	(Englerina	Tapinanthus))	Bakerella)	(Helixanthera	Dendrophthoe))	Moquiniella))	(Benthamina	Amyema))	((Ileostylus	Muellerina)	(Cecarria	Loranthus)))	(Tupeia	(Nuytsia	(Atkinsonia	Gaiadendron)))))	Peraxilla)	Decaisnina);
(Macrosolen	(((((((((Taxillus	Scurrula)	((((Agelanthus	(Englerina	Tapinanthus))	Bakerella)	(Helixanthera	Dendrophthoe))	Moquiniella))	(Benthamina	Amyema))	((Ileostylus	Muellerina)	(Cecarria	Loranthus)))	((Tristerix	Ligaria)	(Struthanthus	Tripodanthus)))	Tupeia)	(Desmaria	(Gaiadendron	(Nuytsia	Atkinsonia))))	Notanthera)	Peraxilla)	Decaisnina);
(((((Desmaria	(Gaiadendron	(Nuytsia	Atkinsonia)))	(((Tripodanthus	Struthanthus)	(Ligaria	(Tristerix	Notanthera)))	Tupeia))	(((Cecarria	Loranthus)	(Muellerina	Ileostylus))	((Scurrula	Taxillus)	((Helixanthera	((Amyema	Benthamina)	(Dendrophthoe	(Bakerella	(Agelanthus	(Englerina	Tapinanthus))))))	Moquiniella))))	Peraxilla)	Macrosolen	Decaisnina);
(((((((Cecarria	Loranthus)	(Muellerina	Ileostylus))	((Amyema	Benthamina)	(((Helixanthera	Dendrophthoe)	((Agelanthus	(Englerina	Tapinanthus))	(Moquiniella	Bakerella)))	(Scurrula	Taxillus))))	(Gaiadendron	(Nuytsia	Atkinsonia)))	((Tripodanthus	Struthanthus)	(((Ligaria	(Tristerix	Notanthera))	Tupeia)	Desmaria)))	Peraxilla)	Macrosolen	Decaisnina);
(((((((Ligaria	(((Cecarria	Loranthus)	(Muellerina	Ileostylus))	((Scurrula	Taxillus)	(((Moquiniella	(Dendrophthoe	((Agelanthus	(Englerina	Tapinanthus))	Bakerella)))	(Amyema	Benthamina))	Helixanthera))))	(Desmaria	(Gaiadendron	(Nuytsia	Atkinsonia))))	((Tripodanthus	Struthanthus)	Tupeia))	Tristerix)	Notanthera)	Peraxilla)	Macrosolen	Decaisnina);
((Notanthera	(Peraxilla	(Desmaria	((Gaiadendron	(Nuytsia	Atkinsonia))	(((Tripodanthus	Struthanthus)	(Tupeia	(Ligaria	Tristerix)))	(((Cecarria	Loranthus)	(Muellerina	Ileostylus))	((Amyema	Benthamina)	((Helixanthera	(((Agelanthus	(Englerina	Tapinanthus))	Dendrophthoe)	(Moquiniella	Bakerella)))	(Scurrula	Taxillus)))))))))	Macrosolen	Decaisnina);
((Peraxilla	((((Tripodanthus	Struthanthus)	(Notanthera	(Ligaria	Tristerix)))	Tupeia)	((((Cecarria	Loranthus)	(Muellerina	Ileostylus))	((Amyema	Benthamina)	((Helixanthera	(((Agelanthus	(Englerina	Tapinanthus))	Dendrophthoe)	(Moquiniella	Bakerella)))	(Scurrula	Taxillus))))	(Desmaria	(Gaiadendron	(Nuytsia	Atkinsonia))))))	Macrosolen	Decaisnina);
((Peraxilla	(Tupeia	(((((Cecarria	Loranthus)	(Muellerina	Ileostylus))	((Amyema	Benthamina)	((Helixanthera	(Moquiniella	(Bakerella	((Agelanthus	(Englerina	Tapinanthus))	Dendrophthoe))))	(Scurrula	Taxillus))))	(Gaiadendron	(Nuytsia	Atkinsonia)))	((Tripodanthus	Struthanthus)	((Notanthera	(Ligaria	Tristerix))	Desmaria)))))	Macrosolen	Decaisnina);
((Peraxilla	(((Tristerix	(Tripodanthus	Struthanthus))	(Notanthera	(Ligaria	Desmaria)))	(Tupeia	((((Cecarria	Loranthus)	(Muellerina	Ileostylus))	((Scurrula	Taxillus)	(((Amyema	Benthamina)	(((Agelanthus	(Englerina	Tapinanthus))	(Dendrophthoe	Helixanthera))	Bakerella))	Moquiniella)))	(Gaiadendron	(Nuytsia	Atkinsonia))))))	Macrosolen	Decaisnina);
(((Ligaria	Notanthera)	(Peraxilla	(((Tristerix	(((Cecarria	Loranthus)	(Muellerina	Ileostylus))	(Moquiniella	((Scurrula	Taxillus)	(((Amyema	Benthamina)	((Bakerella	(Agelanthus	(Englerina	Tapinanthus)))	Dendrophthoe))	Helixanthera)))))	(Desmaria	(Nuytsia	(Atkinsonia	Gaiadendron))))	((Tripodanthus	Struthanthus)	Tupeia))))	Macrosolen	Decaisnina);
((Peraxilla	(Ligaria	((((Tripodanthus	Struthanthus)	Tupeia)	((Notanthera	Desmaria)	(Gaiadendron	(Nuytsia	Atkinsonia))))	(Tristerix	(((Cecarria	Loranthus)	(Muellerina	Ileostylus))	((Scurrula	Taxillus)	(((Amyema	Benthamina)	((Bakerella	(Agelanthus	(Englerina	Tapinanthus)))	(Helixanthera	Dendrophthoe)))	Moquiniella)))))))	Macrosolen	Decaisnina);
((Peraxilla	(Tupeia	((((Cecarria	Loranthus)	(Muellerina	Ileostylus))	((Amyema	Benthamina)	((((Agelanthus	(Englerina	Tapinanthus))	(Bakerella	(Helixanthera	Dendrophthoe)))	Moquiniella)	(Scurrula	Taxillus))))	(((((Tristerix	(Tripodanthus	Struthanthus))	Notanthera)	Ligaria)	Desmaria)	(Gaiadendron	(Nuytsia	Atkinsonia))))))	Macrosolen	Decaisnina);
((Peraxilla	((((Tupeia	((Desmaria	(Nuytsia	(Atkinsonia	Gaiadendron)))	((((((Dendrophthoe	Helixanthera)	(((Tapinanthus	Englerina)	Agelanthus)	(Bakerella	Moquiniella)))	(Scurrula	Taxillus))	(Benthamina	Amyema))	((Cecarria	Loranthus)	(Muellerina	Ileostylus)))	Tristerix)))	(Struthanthus	Tripodanthus))	Notanthera)	Ligaria))	Macrosolen	Decaisnina);
((Peraxilla	(((((Desmaria	(Nuytsia	(Atkinsonia	Gaiadendron)))	(Ligaria	(((Scurrula	Taxillus)	((Benthamina	Amyema)	(((Dendrophthoe	((Tapinanthus	Englerina)	Agelanthus))	(Bakerella	Moquiniella))	Helixanthera)))	((Cecarria	Loranthus)	(Muellerina	Ileostylus)))))	(Struthanthus	Tripodanthus))	(Tupeia	Tristerix))	Notanthera))	Macrosolen	Decaisnina);
((Peraxilla	(((((((Tupeia	Atkinsonia)	Gaiadendron)	(Ligaria	((Muellerina	Ileostylus)	(((Scurrula	Taxillus)	(((Benthamina	Amyema)	(Dendrophthoe	((Bakerella	((Tapinanthus	Englerina)	Agelanthus))	Moquiniella)))	Helixanthera))	(Cecarria	Loranthus)))))	Desmaria)	Nuytsia)	(Tristerix	(Struthanthus	Tripodanthus)))	Notanthera))	Macrosolen	Decaisnina);
(((((Tristerix	((Ligaria	((((((Benthamina	Amyema)	(Dendrophthoe	(((Tapinanthus	Englerina)	Agelanthus)	Bakerella)))	Helixanthera)	Moquiniella)	(Scurrula	Taxillus))	((Cecarria	Loranthus)	(Muellerina	Ileostylus))))	(Desmaria	(Gaiadendron	(Atkinsonia	Nuytsia)))))	Tupeia)	(Struthanthus	Tripodanthus))	(Notanthera	Peraxilla))	Macrosolen	Decaisnina);
((((((Ligaria	((((Benthamina	Amyema)	((Helixanthera	Dendrophthoe)	(((Tapinanthus	Englerina)	Agelanthus)	(Moquiniella	Bakerella))))	(Scurrula	Taxillus))	((Cecarria	Loranthus)	(Muellerina	Ileostylus))))	(Gaiadendron	(Atkinsonia	Nuytsia)))	(Notanthera	(Desmaria	(Struthanthus	Tripodanthus))))	(Tupeia	Tristerix))	Peraxilla)	Macrosolen	Decaisnina);
((((((((((Benthamina	Amyema)	((Helixanthera	Dendrophthoe)	(((Tapinanthus	Englerina)	Agelanthus)	Bakerella)))	Moquiniella)	(Scurrula	Taxillus))	((Cecarria	Loranthus)	(Muellerina	Ileostylus)))	Tupeia)	((Gaiadendron	(Atkinsonia	Nuytsia))	(((Struthanthus	Tripodanthus)	(Ligaria	Tristerix))	Desmaria)))	Peraxilla)	Notanthera)	Macrosolen	Decaisnina);
((((Struthanthus	Tripodanthus)	((Tristerix	Tupeia)	Ligaria))	(((Peraxilla	Notanthera)	(Desmaria	(Gaiadendron	(Atkinsonia	Nuytsia))))	((((Helixanthera	(Moquiniella	(Dendrophthoe	(((Tapinanthus	Englerina)	Agelanthus)	Bakerella))))	(Benthamina	Amyema))	(Scurrula	Taxillus))	((Cecarria	Loranthus)	(Muellerina	Ileostylus)))))	Macrosolen	Decaisnina);
(((((Tristerix	Tupeia)	((((Atkinsonia	(Nuytsia	Gaiadendron))	(Ligaria	(((Benthamina	Amyema)	((Scurrula	Taxillus)	(((Tapinanthus	(Englerina	Agelanthus))	Dendrophthoe)	(Bakerella	(Helixanthera	Moquiniella)))))	((Cecarria	Loranthus)	(Muellerina	Ileostylus)))))	(Struthanthus	Tripodanthus))	Desmaria))	Peraxilla)	Notanthera)	Macrosolen	Decaisnina);
((((((Struthanthus	Tripodanthus)	(Tristerix	Desmaria))	((Tupeia	(Gaiadendron	(Atkinsonia	Nuytsia)))	(Ligaria	(((Benthamina	Amyema)	(((Scurrula	Taxillus)	(Dendrophthoe	(Moquiniella	((Agelanthus	(Tapinanthus	Englerina))	Bakerella))))	Helixanthera))	((Cecarria	Loranthus)	(Muellerina	Ileostylus))))))	Notanthera)	Peraxilla)	Macrosolen	Decaisnina);
((((((((Benthamina	Amyema)	((Scurrula	Taxillus)	(Moquiniella	(((Agelanthus	(Tapinanthus	Englerina))	(Helixanthera	Dendrophthoe))	Bakerella))))	((Cecarria	Loranthus)	(Muellerina	Ileostylus)))	(Desmaria	(Gaiadendron	(Atkinsonia	Nuytsia))))	(Ligaria	((Struthanthus	Tripodanthus)	(Tristerix	Tupeia))))	Notanthera)	Peraxilla)	Macrosolen	Decaisnina);
((Peraxilla	(Tupeia	((((Notanthera	(Ligaria	Tristerix))	(Tripodanthus	Struthanthus))	Desmaria)	((((Cecarria	Loranthus)	(Muellerina	Ileostylus))	(Benthamina	(Amyema	((Taxillus	Scurrula)	((Helixanthera	Dendrophthoe)	(Moquiniella	((Agelanthus	(Tapinanthus	Englerina))	Bakerella)))))))	(Nuytsia	(Gaiadendron	Atkinsonia))))))	Macrosolen	Decaisnina);
((((Muellerina	Ileostylus)	(((Taxillus	Scurrula)	((Helixanthera	((Benthamina	Amyema)	(Dendrophthoe	((Agelanthus	(Tapinanthus	Englerina))	Bakerella))))	Moquiniella))	(Cecarria	Loranthus)))	(((Tripodanthus	Struthanthus)	(Tupeia	(Ligaria	Tristerix)))	((Notanthera	Desmaria)	(Peraxilla	(Gaiadendron	(Atkinsonia	Nuytsia))))))	Macrosolen	Decaisnina);
(((Tupeia	((((Tripodanthus	Struthanthus)	(Ligaria	(Tristerix	Notanthera)))	Desmaria)	((Gaiadendron	(Atkinsonia	Nuytsia))	(((Bakerella	(Benthamina	Amyema))	((Moquiniella	(Dendrophthoe	(Agelanthus	(Tapinanthus	Englerina))))	((Taxillus	Scurrula)	Helixanthera)))	((Cecarria	Loranthus)	(Muellerina	Ileostylus))))))	Peraxilla)	Macrosolen	Decaisnina);
(((Tupeia	((((Tripodanthus	Struthanthus)	(Ligaria	(Tristerix	Notanthera)))	Desmaria)	((Gaiadendron	(Atkinsonia	Nuytsia))	((((Taxillus	Scurrula)	(Helixanthera	((Bakerella	Moquiniella)	(Dendrophthoe	(Agelanthus	(Tapinanthus	Englerina))))))	(Benthamina	Amyema))	((Cecarria	Loranthus)	(Muellerina	Ileostylus))))))	Peraxilla)	Macrosolen	Decaisnina);
(((((((((Taxillus	Scurrula)	((Dendrophthoe	Helixanthera)	((Agelanthus	(Tapinanthus	Englerina))	(Bakerella	Moquiniella))))	(Benthamina	Amyema))	((Cecarria	Loranthus)	(Muellerina	Ileostylus)))	(Gaiadendron	Tupeia))	Nuytsia)	(Atkinsonia	(((Tripodanthus	Struthanthus)	(Ligaria	(Tristerix	Notanthera)))	Desmaria)))	Peraxilla)	Macrosolen	Decaisnina);
(((((((Muellerina	Ileostylus)	(((Taxillus	Scurrula)	(((Dendrophthoe	Helixanthera)	(Moquiniella	((Agelanthus	(Tapinanthus	Englerina))	Bakerella)))	(Benthamina	Amyema)))	(Cecarria	Loranthus)))	(Gaiadendron	(Atkinsonia	Nuytsia)))	(((Tripodanthus	Struthanthus)	(Notanthera	(Ligaria	Tristerix)))	Desmaria))	Tupeia)	Peraxilla)	Macrosolen	Decaisnina);
((((((((Benthamina	Amyema)	((Taxillus	Scurrula)	(Moquiniella	(((Agelanthus	(Tapinanthus	Englerina))	Bakerella)	(Dendrophthoe	Helixanthera)))))	((Cecarria	Loranthus)	(Muellerina	Ileostylus)))	(Nuytsia	(Gaiadendron	Atkinsonia)))	(((Tripodanthus	Struthanthus)	(Notanthera	(Ligaria	Tristerix)))	Desmaria))	Tupeia)	Peraxilla)	Macrosolen	Decaisnina);
((((((Ligaria	(((Taxillus	Scurrula)	(((Moquiniella	Bakerella)	((Dendrophthoe	Helixanthera)	(Agelanthus	(Tapinanthus	Englerina))))	(Benthamina	Amyema)))	((Cecarria	Loranthus)	(Muellerina	Ileostylus))))	(Gaiadendron	(Atkinsonia	Nuytsia)))	(Desmaria	((Notanthera	Tristerix)	(Tripodanthus	Struthanthus))))	Tupeia)	Peraxilla)	Macrosolen	Decaisnina);
((((((((Taxillus	Scurrula)	(Moquiniella	((Bakerella	(Benthamina	Amyema))	((Dendrophthoe	Helixanthera)	(Agelanthus	(Tapinanthus	Englerina))))))	((Cecarria	Loranthus)	(Muellerina	Ileostylus)))	(Gaiadendron	(Atkinsonia	Nuytsia)))	(Desmaria	((Ligaria	(Notanthera	Tristerix))	(Tripodanthus	Struthanthus))))	Tupeia)	Peraxilla)	Macrosolen	Decaisnina);
((((((((((Ligaria	Desmaria)	(Tripodanthus	Struthanthus))	Notanthera)	Atkinsonia)	(Nuytsia	Gaiadendron))	(((Helixanthera	((Taxillus	Scurrula)	(Dendrophthoe	(Moquiniella	(Bakerella	(Agelanthus	(Tapinanthus	Englerina)))))))	(Benthamina	Amyema))	((Cecarria	Loranthus)	(Muellerina	Ileostylus))))	Tristerix)	Tupeia)	Peraxilla)	Macrosolen	Decaisnina);
(Macrosolen	(Peraxilla	(Notanthera	(Tupeia	((Tripodanthus	Struthanthus)	(Tristerix	((Ligaria	(((Taxillus	Scurrula)	((Benthamina	Amyema)	(Moquiniella	(((Dendrophthoe	Helixanthera)	((Englerina	Tapinanthus)	Agelanthus))	Bakerella))))	((Ileostylus	Muellerina)	(Cecarria	Loranthus))))	(Desmaria	(Gaiadendron	(Nuytsia	Atkinsonia)))))))))	Decaisnina);
(Macrosolen	(Peraxilla	(Tupeia	(((((Taxillus	Scurrula)	((((Benthamina	Amyema)	(Dendrophthoe	(((Englerina	Tapinanthus)	Agelanthus)	Bakerella)))	Helixanthera)	Moquiniella))	((Ileostylus	Muellerina)	(Cecarria	Loranthus)))	(Gaiadendron	(Nuytsia	Atkinsonia)))	(Desmaria	((Tripodanthus	Struthanthus)	(Notanthera	(Ligaria	Tristerix)))))))	Decaisnina);
(Macrosolen	(Peraxilla	((Tupeia	((Nuytsia	(Atkinsonia	Gaiadendron))	(((Tristerix	(Ligaria	Desmaria))	(Tripodanthus	Struthanthus))	(((Moquiniella	((Helixanthera	Dendrophthoe)	(Bakerella	((Englerina	Tapinanthus)	Agelanthus))))	((Taxillus	Scurrula)	(Benthamina	Amyema)))	((Ileostylus	Muellerina)	(Cecarria	Loranthus))))))	Notanthera))	Decaisnina);
(Macrosolen	(((Tristerix	Tupeia)	((Ligaria	((((((Helixanthera	Dendrophthoe)	(Bakerella	((Englerina	Tapinanthus)	Agelanthus)))	(Benthamina	Amyema))	(Taxillus	Scurrula))	Moquiniella)	((Ileostylus	Muellerina)	(Cecarria	Loranthus))))	((Notanthera	Desmaria)	(Peraxilla	((Nuytsia	Atkinsonia)	Gaiadendron)))))	(Tripodanthus	Struthanthus))	Decaisnina);
(Macrosolen	((((Tripodanthus	Struthanthus)	(Notanthera	(Ligaria	Tristerix)))	(((((Benthamina	Amyema)	((Taxillus	Scurrula)	((Helixanthera	Dendrophthoe)	(((Englerina	Tapinanthus)	Agelanthus)	(Moquiniella	Bakerella)))))	((Ileostylus	Muellerina)	(Cecarria	Loranthus)))	(Desmaria	((Nuytsia	Atkinsonia)	Gaiadendron)))	Tupeia))	Peraxilla)	Decaisnina);
(Macrosolen	((((Ileostylus	Muellerina)	((Cecarria	Loranthus)	((Taxillus	Scurrula)	(Moquiniella	((Bakerella	(Benthamina	Amyema))	(((Englerina	Tapinanthus)	Agelanthus)	(Helixanthera	Dendrophthoe)))))))	((Gaiadendron	((Nuytsia	Desmaria)	Atkinsonia))	(Tupeia	((Tristerix	(Tripodanthus	Struthanthus))	(Notanthera	Ligaria)))))	Peraxilla)	Decaisnina);
(Macrosolen	(((((Gaiadendron	(Nuytsia	Atkinsonia))	(((Tripodanthus	Struthanthus)	Tristerix)	(Desmaria	Notanthera)))	(Ligaria	((Ileostylus	Muellerina)	((Cecarria	Loranthus)	((Benthamina	Amyema)	((Moquiniella	(Bakerella	(((Englerina	Tapinanthus)	Agelanthus)	(Helixanthera	Dendrophthoe))))	(Taxillus	Scurrula)))))))	Tupeia)	Peraxilla)	Decaisnina);
(Macrosolen	(((((Ileostylus	Muellerina)	((Cecarria	Loranthus)	((Benthamina	Amyema)	((Moquiniella	((Helixanthera	Dendrophthoe)	(Bakerella	((Englerina	Tapinanthus)	Agelanthus))))	(Taxillus	Scurrula)))))	(Gaiadendron	(Nuytsia	Atkinsonia)))	((Tripodanthus	Struthanthus)	((Tupeia	(Ligaria	Tristerix))	(Desmaria	Notanthera))))	Peraxilla)	Decaisnina);
(Macrosolen	((Tupeia	(((Gaiadendron	(Nuytsia	Atkinsonia))	((Ileostylus	Muellerina)	((Cecarria	Loranthus)	((Benthamina	Amyema)	((((Moquiniella	Bakerella)	((Englerina	Tapinanthus)	Agelanthus))	(Helixanthera	Dendrophthoe))	(Taxillus	Scurrula))))))	(((Notanthera	Tristerix)	(Tripodanthus	Struthanthus))	(Ligaria	Desmaria))))	Peraxilla)	Decaisnina);
(Macrosolen	(((Desmaria	(Gaiadendron	(Nuytsia	Atkinsonia)))	((((Ligaria	(Notanthera	Tristerix))	(Tripodanthus	Struthanthus))	Tupeia)	((Cecarria	Loranthus)	((((Benthamina	Amyema)	((Bakerella	((Englerina	Tapinanthus)	Agelanthus))	(Helixanthera	Dendrophthoe)))	(Moquiniella	(Taxillus	Scurrula)))	(Ileostylus	Muellerina)))))	Peraxilla)	Decaisnina);
(Macrosolen	((((Loranthus	Cecarria)	(Muellerina	Ileostylus))	((Moquiniella	(((Bakerella	(Benthamina	Amyema))	(Agelanthus	(Englerina	Tapinanthus)))	(Helixanthera	Dendrophthoe)))	(Scurrula	Taxillus)))	(((Ligaria	Tristerix)	(Tripodanthus	Struthanthus))	(Tupeia	((Desmaria	(Notanthera	Peraxilla))	(Gaiadendron	(Atkinsonia	Nuytsia))))))	Decaisnina);
(Macrosolen	((((Tupeia	(Tripodanthus	Struthanthus))	((Nuytsia	(Gaiadendron	Atkinsonia))	(((Ligaria	(((Loranthus	Cecarria)	(Muellerina	Ileostylus))	(((Benthamina	Amyema)	(Moquiniella	((Helixanthera	Dendrophthoe)	((Agelanthus	(Englerina	Tapinanthus))	Bakerella))))	(Scurrula	Taxillus))))	Desmaria)	Tristerix)))	Notanthera)	Peraxilla)	Decaisnina);
(Macrosolen	(Notanthera	(Peraxilla	((Desmaria	(Gaiadendron	(Atkinsonia	Nuytsia)))	((((Loranthus	Cecarria)	(Muellerina	Ileostylus))	((Benthamina	Amyema)	((Moquiniella	((Helixanthera	Dendrophthoe)	((Agelanthus	(Englerina	Tapinanthus))	Bakerella)))	(Scurrula	Taxillus))))	((Tripodanthus	Struthanthus)	((Tristerix	Ligaria)	Tupeia))))))	Decaisnina);
(Macrosolen	(Peraxilla	((((Tripodanthus	Struthanthus)	(Notanthera	(Tristerix	Ligaria)))	Tupeia)	((Desmaria	(Gaiadendron	(Atkinsonia	Nuytsia)))	(((Loranthus	Cecarria)	(Muellerina	Ileostylus))	((Moquiniella	((Benthamina	Amyema)	((Helixanthera	Dendrophthoe)	((Agelanthus	(Englerina	Tapinanthus))	Bakerella))))	(Scurrula	Taxillus))))))	Decaisnina);
(Macrosolen	(Peraxilla	((Gaiadendron	(Atkinsonia	Nuytsia))	((((Loranthus	Cecarria)	(Muellerina	Ileostylus))	((Benthamina	Amyema)	((((Helixanthera	Dendrophthoe)	((Agelanthus	(Englerina	Tapinanthus))	Moquiniella))	Bakerella)	(Scurrula	Taxillus))))	((Desmaria	((Tripodanthus	Struthanthus)	(Notanthera	(Tristerix	Ligaria))))	Tupeia))))	Decaisnina);
(Macrosolen	(Peraxilla	(((Gaiadendron	(Atkinsonia	Nuytsia))	((((Loranthus	Cecarria)	(Muellerina	Ileostylus))	(Benthamina	(Amyema	((((Helixanthera	Dendrophthoe)	(Bakerella	(Agelanthus	(Englerina	Tapinanthus))))	Moquiniella)	(Scurrula	Taxillus)))))	(Desmaria	((Tripodanthus	Struthanthus)	(Ligaria	(Notanthera	Tristerix))))))	Tupeia))	Decaisnina);
(Macrosolen	(Peraxilla	(((Desmaria	((Tripodanthus	Struthanthus)	(Notanthera	(Tristerix	Ligaria))))	((Gaiadendron	(Atkinsonia	Nuytsia))	(((Loranthus	Cecarria)	(Muellerina	Ileostylus))	((((Tapinanthus	(Agelanthus	Englerina))	((Helixanthera	Dendrophthoe)	(Moquiniella	Bakerella)))	(Scurrula	Taxillus))	(Benthamina	Amyema)))))	Tupeia))	Decaisnina);
(Macrosolen	(Peraxilla	((((Tripodanthus	Struthanthus)	(Desmaria	(Notanthera	Tristerix)))	((Gaiadendron	(Atkinsonia	Nuytsia))	(Tupeia	(((Loranthus	Cecarria)	(Muellerina	Ileostylus))	(((Helixanthera	Dendrophthoe)	(Bakerella	(Agelanthus	(Englerina	Tapinanthus))))	((Moquiniella	(Scurrula	Taxillus))	(Benthamina	Amyema)))))))	Ligaria))	Decaisnina);
(Macrosolen	(Peraxilla	((((Gaiadendron	Atkinsonia)	(Desmaria	Nuytsia))	(((Ligaria	(((Loranthus	Cecarria)	(Muellerina	Ileostylus))	(((Scurrula	Taxillus)	((Agelanthus	(Englerina	Tapinanthus))	((Bakerella	(Benthamina	Amyema))	(Helixanthera	Dendrophthoe))))	Moquiniella)))	Tristerix)	(Tupeia	(Tripodanthus	Struthanthus))))	Notanthera))	Decaisnina);
(Macrosolen	(Peraxilla	(((Nuytsia	(Gaiadendron	Atkinsonia))	((((Loranthus	Cecarria)	(Muellerina	Ileostylus))	(((((Agelanthus	(Englerina	Tapinanthus))	(Moquiniella	(Helixanthera	Dendrophthoe)))	Bakerella)	(Benthamina	Amyema))	(Scurrula	Taxillus)))	(Tupeia	(((Tristerix	Ligaria)	Desmaria)	(Tripodanthus	Struthanthus)))))	Notanthera))	Decaisnina);
((Tupeia	(((Tripodanthus	Struthanthus)	(Notanthera	(Tristerix	Ligaria)))	((Desmaria	(Peraxilla	(Gaiadendron	(Nuytsia	Atkinsonia))))	(((Ileostylus	Muellerina)	(Loranthus	Cecarria))	((Taxillus	Scurrula)	(Moquiniella	((Benthamina	Amyema)	((Helixanthera	Dendrophthoe)	(Bakerella	(Agelanthus	(Tapinanthus	Englerina)))))))))))	Macrosolen	Decaisnina);
((Peraxilla	(Notanthera	((((((Ileostylus	Muellerina)	(Loranthus	Cecarria))	((Bakerella	(Benthamina	Amyema))	((Moquiniella	((Agelanthus	(Tapinanthus	Englerina))	(Helixanthera	Dendrophthoe)))	(Taxillus	Scurrula))))	(Desmaria	Nuytsia))	((Tripodanthus	Struthanthus)	(Gaiadendron	Atkinsonia)))	((Tristerix	Tupeia)	Ligaria))))	Macrosolen	Decaisnina);
((Peraxilla	(Tupeia	((Nuytsia	(Gaiadendron	Atkinsonia))	(((Notanthera	Desmaria)	((Tripodanthus	Struthanthus)	Tristerix))	(Ligaria	(((Ileostylus	Muellerina)	(Loranthus	Cecarria))	((Taxillus	Scurrula)	((Benthamina	Amyema)	((Bakerella	Moquiniella)	((Agelanthus	(Tapinanthus	Englerina))	(Helixanthera	Dendrophthoe)))))))))))	Macrosolen	Decaisnina);
(((Desmaria	(((Ligaria	Tristerix)	Notanthera)	(Tripodanthus	Struthanthus)))	(((((Ileostylus	Muellerina)	((Loranthus	Cecarria)	((Benthamina	Amyema)	(((Helixanthera	Dendrophthoe)	((Bakerella	Moquiniella)	(Agelanthus	(Tapinanthus	Englerina))))	(Taxillus	Scurrula)))))	(Gaiadendron	(Atkinsonia	Nuytsia)))	Peraxilla)	Tupeia))	Macrosolen	Decaisnina);
(((((Ligaria	(((Taxillus	Scurrula)	((Helixanthera	((Dendrophthoe	(Bakerella	(Agelanthus	(Tapinanthus	Englerina))))	(Benthamina	Amyema)))	Moquiniella))	((Ileostylus	Muellerina)	(Loranthus	Cecarria))))	(((Tripodanthus	Struthanthus)	Tristerix)	((Notanthera	Desmaria)	(Gaiadendron	(Atkinsonia	Nuytsia)))))	Tupeia)	Peraxilla)	Macrosolen	Decaisnina);
(((Tupeia	(((((Taxillus	Scurrula)	((Benthamina	Amyema)	((Dendrophthoe	Helixanthera)	(Moquiniella	(Bakerella	(Agelanthus	(Tapinanthus	Englerina)))))))	((Ileostylus	Muellerina)	(Loranthus	Cecarria)))	(Gaiadendron	(Atkinsonia	Nuytsia)))	((Desmaria	((Tristerix	Ligaria)	Notanthera))	(Tripodanthus	Struthanthus))))	Peraxilla)	Macrosolen	Decaisnina);
(((((Desmaria	(Gaiadendron	(Atkinsonia	Nuytsia)))	(((Tupeia	(Tristerix	Ligaria))	(Tripodanthus	Struthanthus))	(((Benthamina	Amyema)	((((Bakerella	((Agelanthus	(Tapinanthus	Englerina))	Dendrophthoe))	Moquiniella)	Helixanthera)	(Taxillus	Scurrula)))	((Ileostylus	Muellerina)	(Loranthus	Cecarria)))))	Notanthera)	Peraxilla)	Macrosolen	Decaisnina);
((((Tupeia	(Desmaria	(((((Benthamina	(Amyema	(((Agelanthus	(Tapinanthus	Englerina))	(Bakerella	(Moquiniella	(Dendrophthoe	Helixanthera))))	(Taxillus	Scurrula))))	((Ileostylus	Muellerina)	(Loranthus	Cecarria)))	Ligaria)	(Tripodanthus	Struthanthus))	(Gaiadendron	(Atkinsonia	Nuytsia)))))	(Tristerix	Notanthera))	Peraxilla)	Macrosolen	Decaisnina);
((Notanthera	((Peraxilla	(((Tupeia	Tristerix)	(((Benthamina	(Amyema	((((Dendrophthoe	Helixanthera)	((Agelanthus	(Tapinanthus	Englerina))	Bakerella))	Moquiniella)	(Taxillus	Scurrula))))	((Ileostylus	Muellerina)	(Loranthus	Cecarria)))	(Desmaria	(Gaiadendron	(Atkinsonia	Nuytsia)))))	(Tripodanthus	Struthanthus)))	Ligaria))	Macrosolen	Decaisnina);
((Peraxilla	((Tupeia	(Notanthera	((Ligaria	Tristerix)	Desmaria)))	((((((Dendrophthoe	Helixanthera)	((Agelanthus	(Tapinanthus	Englerina))	(Bakerella	Moquiniella)))	(Taxillus	Scurrula))	(Benthamina	Amyema))	((Ileostylus	Muellerina)	(Loranthus	Cecarria)))	((Gaiadendron	(Atkinsonia	Nuytsia))	(Tripodanthus	Struthanthus)))))	Macrosolen	Decaisnina);
(Macrosolen	(Peraxilla	((Tripodanthus	Struthanthus)	((Tupeia	(Notanthera	(Tristerix	Ligaria)))	((((Desmaria	Nuytsia)	Atkinsonia)	Gaiadendron)	(((Amyema	Benthamina)	(((Helixanthera	Dendrophthoe)	((Bakerella	(Agelanthus	(Tapinanthus	Englerina)))	Moquiniella))	(Taxillus	Scurrula)))	((Loranthus	Cecarria)	(Ileostylus	Muellerina)))))))	Decaisnina);
(Macrosolen	(Peraxilla	((((Benthamina	((((Agelanthus	(Tapinanthus	Englerina))	((Moquiniella	(Helixanthera	Dendrophthoe))	Bakerella))	(Taxillus	Scurrula))	Amyema))	((Loranthus	Cecarria)	(Ileostylus	Muellerina)))	((Tupeia	(Notanthera	(Tristerix	Ligaria)))	Desmaria))	((Tripodanthus	Struthanthus)	((Atkinsonia	Nuytsia)	Gaiadendron))))	Decaisnina);
(Macrosolen	(Peraxilla	(((Tupeia	(Desmaria	(((Notanthera	Ligaria)	Tristerix)	(Tripodanthus	Struthanthus))))	((Atkinsonia	Nuytsia)	Gaiadendron))	((Ileostylus	Muellerina)	((Helixanthera	((Taxillus	Scurrula)	((Amyema	Benthamina)	((Moquiniella	Dendrophthoe)	((Agelanthus	(Tapinanthus	Englerina))	Bakerella)))))	(Loranthus	Cecarria)))))	Decaisnina);
(Macrosolen	(Peraxilla	((Atkinsonia	((Tristerix	(Ligaria	Desmaria))	(Notanthera	(Tripodanthus	Struthanthus))))	((Gaiadendron	(((Benthamina	((((Moquiniella	(Dendrophthoe	((Agelanthus	(Tapinanthus	Englerina))	Bakerella)))	Helixanthera)	(Taxillus	Scurrula))	Amyema))	((Loranthus	Cecarria)	(Ileostylus	Muellerina)))	Tupeia))	Nuytsia)))	Decaisnina);
(Macrosolen	((Peraxilla	(((Tupeia	(Tripodanthus	Struthanthus))	(((Atkinsonia	Gaiadendron)	(Nuytsia	Desmaria))	(Tristerix	(((Ileostylus	Muellerina)	(Loranthus	Cecarria))	((Taxillus	Scurrula)	((Amyema	Benthamina)	((Helixanthera	Dendrophthoe)	(((Agelanthus	(Tapinanthus	Englerina))	Bakerella)	Moquiniella))))))))	Ligaria))	Notanthera)	Decaisnina);
(Macrosolen	(Peraxilla	((Gaiadendron	((Nuytsia	Desmaria)	Atkinsonia))	((((Ileostylus	Muellerina)	(Loranthus	Cecarria))	((Taxillus	Scurrula)	(((Amyema	Benthamina)	((Helixanthera	Dendrophthoe)	((Agelanthus	(Tapinanthus	Englerina))	Bakerella)))	Moquiniella)))	(Tupeia	((Tripodanthus	Struthanthus)	(Ligaria	(Notanthera	Tristerix)))))))	Decaisnina);
(Macrosolen	(Peraxilla	(((((Ileostylus	Muellerina)	(Loranthus	Cecarria))	((Amyema	Benthamina)	(((Helixanthera	Dendrophthoe)	(Moquiniella	((Agelanthus	(Tapinanthus	Englerina))	Bakerella)))	(Taxillus	Scurrula))))	((Ligaria	Tristerix)	(Tupeia	(Tripodanthus	Struthanthus))))	((Gaiadendron	(Nuytsia	Atkinsonia))	(Notanthera	Desmaria))))	Decaisnina);
(Macrosolen	(Peraxilla	((Tupeia	Tristerix)	(((Gaiadendron	(Nuytsia	Atkinsonia))	(Notanthera	Desmaria))	((Ligaria	(((Ileostylus	Muellerina)	(Loranthus	Cecarria))	((Taxillus	Scurrula)	((Amyema	Benthamina)	(((Helixanthera	Dendrophthoe)	(Moquiniella	Bakerella))	(Agelanthus	(Tapinanthus	Englerina)))))))	(Tripodanthus	Struthanthus)))))	Decaisnina);
(Macrosolen	((((((Peraxilla	Gaiadendron)	Atkinsonia)	(Nuytsia	Desmaria))	(((Ileostylus	Muellerina)	(Loranthus	Cecarria))	((Amyema	Benthamina)	(((Helixanthera	Dendrophthoe)	(Bakerella	(Agelanthus	(Tapinanthus	Englerina))))	(Moquiniella	(Taxillus	Scurrula))))))	((Tripodanthus	Struthanthus)	(Notanthera	(Ligaria	Tristerix))))	Tupeia)	Decaisnina);
(Macrosolen	((((Tupeia	Tristerix)	(((Gaiadendron	(Atkinsonia	Nuytsia))	(Notanthera	Desmaria))	(Ligaria	(((Ileostylus	Muellerina)	(Loranthus	Cecarria))	((Amyema	Benthamina)	(((Dendrophthoe	((Agelanthus	(Tapinanthus	Englerina))	(Moquiniella	Bakerella)))	(Taxillus	Scurrula))	Helixanthera))))))	(Tripodanthus	Struthanthus))	Peraxilla)	Decaisnina);
(Macrosolen	(Peraxilla	((Desmaria	(Tupeia	((Notanthera	Tristerix)	Ligaria)))	(((Tripodanthus	Struthanthus)	((Nuytsia	Atkinsonia)	Gaiadendron))	(((Ileostylus	Muellerina)	(Cecarria	Loranthus))	((Amyema	Benthamina)	((Taxillus	Scurrula)	((Moquiniella	Bakerella)	(((Tapinanthus	Englerina)	Agelanthus)	(Helixanthera	Dendrophthoe)))))))))	Decaisnina);
(Macrosolen	(Peraxilla	(((Desmaria	(Tupeia	Tristerix))	(((Nuytsia	Atkinsonia)	Gaiadendron)	((Ligaria	(((Ileostylus	Muellerina)	(Cecarria	Loranthus))	(((Helixanthera	Moquiniella)	((Amyema	Benthamina)	(Bakerella	(((Tapinanthus	Englerina)	Agelanthus)	Dendrophthoe))))	(Taxillus	Scurrula))))	(Tripodanthus	Struthanthus))))	Notanthera))	Decaisnina);
(Macrosolen	(Notanthera	(Peraxilla	((Desmaria	((Nuytsia	Atkinsonia)	Gaiadendron))	((((Ileostylus	Muellerina)	(Cecarria	Loranthus))	((Moquiniella	((Amyema	Benthamina)	(Bakerella	(((Tapinanthus	Englerina)	Agelanthus)	(Helixanthera	Dendrophthoe)))))	(Taxillus	Scurrula)))	((Ligaria	(Tupeia	Tristerix))	(Tripodanthus	Struthanthus))))))	Decaisnina);
(Macrosolen	(Peraxilla	((((Notanthera	Desmaria)	((Tristerix	Tupeia)	Ligaria))	(Tripodanthus	Struthanthus))	((((Ileostylus	Muellerina)	(Cecarria	Loranthus))	((((Amyema	Benthamina)	(Dendrophthoe	(Bakerella	((Tapinanthus	Englerina)	Agelanthus))))	Helixanthera)	((Taxillus	Scurrula)	Moquiniella)))	(Nuytsia	(Atkinsonia	Gaiadendron)))))	Decaisnina);
(Macrosolen	(Peraxilla	(((Desmaria	(Gaiadendron	(Nuytsia	Atkinsonia)))	((Tupeia	(Tristerix	(Tripodanthus	Struthanthus)))	(Ligaria	(((Ileostylus	Muellerina)	(Cecarria	Loranthus))	((((Amyema	Benthamina)	((Bakerella	Moquiniella)	(Dendrophthoe	((Tapinanthus	Englerina)	Agelanthus))))	Helixanthera)	(Taxillus	Scurrula))))))	Notanthera))	Decaisnina);
(Macrosolen	(Peraxilla	((Tupeia	(((((Nuytsia	Desmaria)	(Gaiadendron	Atkinsonia))	(Tristerix	(((Ileostylus	Muellerina)	(Cecarria	Loranthus))	((Amyema	Benthamina)	(((Bakerella	(((Tapinanthus	Englerina)	Agelanthus)	(Helixanthera	Dendrophthoe)))	Moquiniella)	(Taxillus	Scurrula))))))	Ligaria)	(Tripodanthus	Struthanthus)))	Notanthera))	Decaisnina);
(Macrosolen	(Peraxilla	(((((Atkinsonia	Nuytsia)	Desmaria)	Gaiadendron)	((Ligaria	(((Ileostylus	Muellerina)	(Cecarria	Loranthus))	((Amyema	Benthamina)	(((Bakerella	(((Tapinanthus	Englerina)	Agelanthus)	(Helixanthera	Dendrophthoe)))	Moquiniella)	(Taxillus	Scurrula)))))	((Tripodanthus	Struthanthus)	(Tristerix	Tupeia))))	Notanthera))	Decaisnina);
(Macrosolen	((((((Tripodanthus	Struthanthus)	(Ligaria	(Tristerix	Tupeia)))	(Peraxilla	(Gaiadendron	(Atkinsonia	Nuytsia))))	Desmaria)	Notanthera)	(((Ileostylus	Muellerina)	(Cecarria	Loranthus))	((Amyema	Benthamina)	(((Moquiniella	((Dendrophthoe	((Tapinanthus	Englerina)	Agelanthus))	Bakerella))	Helixanthera)	(Taxillus	Scurrula)))))	Decaisnina);
(Macrosolen	((((((Notanthera	Tristerix)	Ligaria)	((Tripodanthus	Struthanthus)	Desmaria))	(Nuytsia	(Gaiadendron	Atkinsonia)))	(((Cecarria	Loranthus)	(((Amyema	Benthamina)	(((Helixanthera	Dendrophthoe)	(((Tapinanthus	Englerina)	Agelanthus)	(Bakerella	Moquiniella)))	(Taxillus	Scurrula)))	(Ileostylus	Muellerina)))	Tupeia))	Peraxilla)	Decaisnina);
(Macrosolen	(((Tupeia	((Tristerix	Ligaria)	(Tripodanthus	Struthanthus)))	((Peraxilla	(Notanthera	Desmaria))	(Gaiadendron	(Atkinsonia	Nuytsia))))	(((Taxillus	Scurrula)	(((Amyema	Benthamina)	((((Tapinanthus	Englerina)	Agelanthus)	Dendrophthoe)	(Bakerella	Moquiniella)))	Helixanthera))	((Ileostylus	Muellerina)	(Cecarria	Loranthus))))	Decaisnina);
(Macrosolen	(Peraxilla	((Tupeia	((Gaiadendron	(Atkinsonia	Nuytsia))	(((Benthamina	Amyema)	(((((Helixanthera	Dendrophthoe)	Bakerella)	((Englerina	Tapinanthus)	Agelanthus))	Moquiniella)	(Taxillus	Scurrula)))	((Muellerina	Ileostylus)	(Loranthus	Cecarria)))))	(Desmaria	((Tripodanthus	Struthanthus)	(Notanthera	(Ligaria	Tristerix))))))	Decaisnina);
(Macrosolen	((Peraxilla	(((Gaiadendron	(Atkinsonia	Nuytsia))	(((((Benthamina	Amyema)	((Helixanthera	Dendrophthoe)	(Bakerella	((Englerina	Tapinanthus)	Agelanthus))))	Moquiniella)	(Taxillus	Scurrula))	((Muellerina	Ileostylus)	(Loranthus	Cecarria))))	(Desmaria	((Tripodanthus	Struthanthus)	(Notanthera	(Ligaria	Tristerix))))))	Tupeia)	Decaisnina);
(Macrosolen	(Peraxilla	(((((Tripodanthus	Struthanthus)	((Ligaria	Tristerix)	(Notanthera	Desmaria)))	(Nuytsia	(Gaiadendron	Atkinsonia)))	((Helixanthera	(((Benthamina	Amyema)	(Dendrophthoe	(Bakerella	((Englerina	Tapinanthus)	Agelanthus))))	(Moquiniella	(Taxillus	Scurrula))))	((Muellerina	Ileostylus)	(Loranthus	Cecarria))))	Tupeia))	Decaisnina);
(Macrosolen	(Peraxilla	((((Ligaria	((Tristerix	Notanthera)	(Tripodanthus	Struthanthus)))	Desmaria)	((Nuytsia	(Gaiadendron	Atkinsonia))	((Muellerina	Ileostylus)	((Loranthus	Cecarria)	((Benthamina	Amyema)	(((Moquiniella	((Helixanthera	Dendrophthoe)	(Englerina	(Tapinanthus	Agelanthus))))	Bakerella)	(Taxillus	Scurrula)))))))	Tupeia))	Decaisnina);
(Macrosolen	(Peraxilla	(((Desmaria	((Ligaria	Tristerix)	Notanthera))	(Tripodanthus	Struthanthus))	((Gaiadendron	(Atkinsonia	Nuytsia))	(Tupeia	((Muellerina	Ileostylus)	((Loranthus	Cecarria)	((Taxillus	Scurrula)	(((Bakerella	(Benthamina	Amyema))	((Agelanthus	(Englerina	Tapinanthus))	(Dendrophthoe	Moquiniella)))	Helixanthera))))))))	Decaisnina);
(Macrosolen	(((Desmaria	(Peraxilla	(Gaiadendron	(Atkinsonia	Nuytsia))))	(((Taxillus	Scurrula)	(((Benthamina	Amyema)	(((Agelanthus	(Englerina	Tapinanthus))	Dendrophthoe)	(Moquiniella	Bakerella)))	Helixanthera))	((Muellerina	Ileostylus)	(Loranthus	Cecarria))))	(Tupeia	(((Ligaria	Tristerix)	Notanthera)	(Tripodanthus	Struthanthus))))	Decaisnina);
(Macrosolen	((((((Ligaria	Tristerix)	Notanthera)	(Tripodanthus	Struthanthus))	(Nuytsia	(((Helixanthera	((Taxillus	Scurrula)	((Benthamina	Amyema)	(Dendrophthoe	((Moquiniella	Bakerella)	(Agelanthus	(Englerina	Tapinanthus)))))))	((Muellerina	Ileostylus)	(Loranthus	Cecarria)))	(Tupeia	Gaiadendron))))	(Desmaria	Atkinsonia))	Peraxilla)	Decaisnina);
(Macrosolen	(((Tupeia	((((Tripodanthus	Struthanthus)	(Ligaria	Tristerix))	Desmaria)	(((Helixanthera	((Taxillus	Scurrula)	((Benthamina	Amyema)	(Moquiniella	(Dendrophthoe	(Bakerella	(Agelanthus	(Englerina	Tapinanthus))))))))	((Muellerina	Ileostylus)	(Loranthus	Cecarria)))	(Atkinsonia	(Gaiadendron	Nuytsia)))))	Peraxilla)	Notanthera)	Decaisnina);
(Macrosolen	(((Loranthus	Cecarria)	(((Taxillus	Scurrula)	(((Benthamina	Amyema)	((Bakerella	(Agelanthus	(Englerina	Tapinanthus)))	(Helixanthera	Dendrophthoe)))	Moquiniella))	(Muellerina	Ileostylus)))	((Tupeia	((Tripodanthus	Struthanthus)	(Ligaria	Tristerix)))	(Notanthera	((Desmaria	Atkinsonia)	(Peraxilla	(Gaiadendron	Nuytsia))))))	Decaisnina);
(Macrosolen	(((Ligaria	((Muellerina	Ileostylus)	((Loranthus	Cecarria)	((Taxillus	Scurrula)	(((Bakerella	(Benthamina	Amyema))	((Dendrophthoe	(Agelanthus	(Englerina	Tapinanthus)))	Helixanthera))	Moquiniella)))))	(Tristerix	((Notanthera	Desmaria)	(((Atkinsonia	Nuytsia)	Gaiadendron)	Peraxilla))))	((Tripodanthus	Struthanthus)	Tupeia))	Decaisnina);
(((Peraxilla	(Tupeia	(((Ligaria	Tristerix)	(Tripodanthus	Struthanthus))	((Desmaria	(Gaiadendron	(Nuytsia	Atkinsonia)))	(((Scurrula	Taxillus)	(Moquiniella	((Amyema	Benthamina)	((Dendrophthoe	(Bakerella	((Englerina	Tapinanthus)	Agelanthus)))	Helixanthera))))	((Ileostylus	Muellerina)	(Cecarria	Loranthus)))))))	Notanthera)	Macrosolen	Decaisnina);
((Peraxilla	((((Notanthera	(Ligaria	Tristerix))	(Tripodanthus	Struthanthus))	Tupeia)	((Desmaria	(Nuytsia	(Atkinsonia	Gaiadendron)))	((Ileostylus	Muellerina)	((Cecarria	Loranthus)	(((Scurrula	Taxillus)	(((Amyema	Benthamina)	(Dendrophthoe	(Bakerella	((Englerina	Tapinanthus)	Agelanthus))))	Helixanthera))	Moquiniella))))))	Macrosolen	Decaisnina);
((Peraxilla	(Tupeia	(((Nuytsia	(Atkinsonia	Gaiadendron))	(((((Scurrula	Taxillus)	(Moquiniella	((Dendrophthoe	((Englerina	Tapinanthus)	Agelanthus))	Bakerella)))	Helixanthera)	(Amyema	Benthamina))	((Ileostylus	Muellerina)	(Cecarria	Loranthus))))	(Desmaria	(((Tripodanthus	Struthanthus)	Ligaria)	(Notanthera	Tristerix))))))	Macrosolen	Decaisnina);
(((Peraxilla	(((Gaiadendron	(Nuytsia	Atkinsonia))	(Tupeia	((((Scurrula	Taxillus)	(((((Englerina	Tapinanthus)	Agelanthus)	Bakerella)	Moquiniella)	(Dendrophthoe	Helixanthera)))	(Amyema	Benthamina))	((Ileostylus	Muellerina)	(Cecarria	Loranthus)))))	(Desmaria	((Tripodanthus	Struthanthus)	(Ligaria	Tristerix)))))	Notanthera)	Macrosolen	Decaisnina);
(((Peraxilla	((((((Scurrula	Taxillus)	((((Englerina	Tapinanthus)	Agelanthus)	(Bakerella	Moquiniella))	(Dendrophthoe	Helixanthera)))	(Amyema	Benthamina))	((Ileostylus	Muellerina)	(Cecarria	Loranthus)))	Desmaria)	((Ligaria	((Tripodanthus	Struthanthus)	(Nuytsia	(Atkinsonia	Gaiadendron))))	(Tristerix	Tupeia))))	Notanthera)	Macrosolen	Decaisnina);
(((Peraxilla	(((((Scurrula	Taxillus)	(((((Bakerella	((Englerina	Tapinanthus)	Agelanthus))	Dendrophthoe)	Moquiniella)	(Amyema	Benthamina))	Helixanthera))	((Ileostylus	Muellerina)	(Cecarria	Loranthus)))	((Tripodanthus	Struthanthus)	((Nuytsia	Atkinsonia)	Gaiadendron)))	((Tupeia	(Notanthera	Tristerix))	Desmaria)))	Ligaria)	Macrosolen	Decaisnina);
((Peraxilla	(((Desmaria	((((Amyema	Benthamina)	((Scurrula	Taxillus)	((((Englerina	Tapinanthus)	Agelanthus)	((Helixanthera	Dendrophthoe)	Bakerella))	Moquiniella)))	((Ileostylus	Muellerina)	(Cecarria	Loranthus)))	(Tristerix	Tupeia)))	(((Nuytsia	Atkinsonia)	Gaiadendron)	((Tripodanthus	Struthanthus)	Ligaria)))	Notanthera))	Macrosolen	Decaisnina);
((Notanthera	(Peraxilla	(((((Tripodanthus	Struthanthus)	(Tristerix	Ligaria))	Desmaria)	(((Gaiadendron	Nuytsia)	(((Amyema	Benthamina)	(((Scurrula	Taxillus)	Helixanthera)	(Moquiniella	(Bakerella	(Dendrophthoe	((Englerina	Tapinanthus)	Agelanthus))))))	((Ileostylus	Muellerina)	(Cecarria	Loranthus))))	Tupeia))	Atkinsonia)))	Macrosolen	Decaisnina);
((Peraxilla	((((Tripodanthus	Struthanthus)	(Notanthera	(Tristerix	Ligaria)))	Desmaria)	((((Gaiadendron	Nuytsia)	(((Scurrula	Taxillus)	(((Moquiniella	((Dendrophthoe	((Englerina	Tapinanthus)	Agelanthus))	Bakerella))	(Amyema	Benthamina))	Helixanthera))	((Ileostylus	Muellerina)	(Cecarria	Loranthus))))	Tupeia)	Atkinsonia)))	Macrosolen	Decaisnina);
((Peraxilla	((((Tripodanthus	Struthanthus)	(Gaiadendron	(Nuytsia	Atkinsonia)))	(((Amyema	Benthamina)	(((((Englerina	Tapinanthus)	Agelanthus)	(Bakerella	Moquiniella))	(Helixanthera	Dendrophthoe))	(Scurrula	Taxillus)))	((Ileostylus	Muellerina)	(Cecarria	Loranthus))))	(Desmaria	(Tupeia	(Notanthera	(Tristerix	Ligaria))))))	Macrosolen	Decaisnina);
(Macrosolen	(Notanthera	((((Tupeia	((Ligaria	Tristerix)	(((Muellerina	Ileostylus)	(Cecarria	Loranthus))	(Benthamina	(Amyema	((((Dendrophthoe	Helixanthera)	((Englerina	Tapinanthus)	Agelanthus))	(Moquiniella	(Taxillus	Scurrula)))	Bakerella))))))	(Struthanthus	Tripodanthus))	((Gaiadendron	(Nuytsia	Atkinsonia))	Desmaria))	Peraxilla))	Decaisnina);
(Macrosolen	((((((Tristerix	(((Muellerina	Ileostylus)	(Cecarria	Loranthus))	(((((Dendrophthoe	(Bakerella	((Englerina	Tapinanthus)	Agelanthus)))	(Benthamina	Amyema))	Helixanthera)	Moquiniella)	(Taxillus	Scurrula))))	(Struthanthus	Tripodanthus))	((Gaiadendron	(Nuytsia	Atkinsonia))	(Notanthera	Desmaria)))	Tupeia)	Ligaria)	Peraxilla)	Decaisnina);
(Macrosolen	(((((Gaiadendron	(Nuytsia	Atkinsonia))	(Desmaria	Peraxilla))	Notanthera)	(((Muellerina	Ileostylus)	(Cecarria	Loranthus))	((((Bakerella	(((Englerina	Tapinanthus)	Agelanthus)	Dendrophthoe))	(Benthamina	Amyema))	Helixanthera)	(Moquiniella	(Taxillus	Scurrula)))))	((Struthanthus	Tripodanthus)	((Tristerix	Tupeia)	Ligaria)))	Decaisnina);
(Macrosolen	((((((Gaiadendron	Atkinsonia)	(Nuytsia	Desmaria))	(Ligaria	(((Muellerina	Ileostylus)	(Cecarria	Loranthus))	((Moquiniella	(Taxillus	Scurrula))	(((Dendrophthoe	(Bakerella	((Englerina	Tapinanthus)	Agelanthus)))	(Benthamina	Amyema))	Helixanthera)))))	(Struthanthus	Tripodanthus))	(Peraxilla	(Tristerix	Tupeia)))	Notanthera)	Decaisnina);
(Macrosolen	(((((Desmaria	(Notanthera	Tristerix))	Tupeia)	(((Gaiadendron	Atkinsonia)	Nuytsia)	((Struthanthus	Tripodanthus)	(((Muellerina	Ileostylus)	(Cecarria	Loranthus))	((Benthamina	Amyema)	(((Helixanthera	(Bakerella	Moquiniella))	(Dendrophthoe	((Englerina	Tapinanthus)	Agelanthus)))	(Taxillus	Scurrula)))))))	Peraxilla)	Ligaria)	Decaisnina);
(Macrosolen	((((Notanthera	(Desmaria	(Gaiadendron	(Atkinsonia	Nuytsia))))	(((Muellerina	Ileostylus)	(Cecarria	Loranthus))	(((Taxillus	Scurrula)	Moquiniella)	((Benthamina	Amyema)	(Bakerella	(((Englerina	Tapinanthus)	Agelanthus)	(Dendrophthoe	Helixanthera)))))))	(((Ligaria	Tristerix)	Tupeia)	(Struthanthus	Tripodanthus)))	Peraxilla)	Decaisnina);
(Macrosolen	(((((((Muellerina	Ileostylus)	(Cecarria	Loranthus))	((Benthamina	Amyema)	((Helixanthera	((Bakerella	Moquiniella)	(((Englerina	Tapinanthus)	Agelanthus)	Dendrophthoe)))	(Taxillus	Scurrula))))	((Desmaria	((Ligaria	Tristerix)	(Struthanthus	Tripodanthus)))	(Gaiadendron	(Atkinsonia	Nuytsia))))	Tupeia)	Peraxilla)	Notanthera)	Decaisnina);
(Macrosolen	((((Desmaria	(Notanthera	((Ligaria	Tristerix)	(Struthanthus	Tripodanthus))))	Tupeia)	((Gaiadendron	(Atkinsonia	Nuytsia))	((Muellerina	Ileostylus)	((Cecarria	Loranthus)	(((Bakerella	(Benthamina	Amyema))	(Moquiniella	((Taxillus	Scurrula)	(Helixanthera	Dendrophthoe))))	((Englerina	Tapinanthus)	Agelanthus))))))	Peraxilla)	Decaisnina);
(Macrosolen	((Tupeia	(((Gaiadendron	(Atkinsonia	Nuytsia))	(((Taxillus	Scurrula)	(((((Englerina	Tapinanthus)	Agelanthus)	(Bakerella	Moquiniella))	(Helixanthera	Dendrophthoe))	(Benthamina	Amyema)))	((Muellerina	Ileostylus)	(Cecarria	Loranthus))))	(Desmaria	((Struthanthus	Tripodanthus)	(Notanthera	(Ligaria	Tristerix))))))	Peraxilla)	Decaisnina);
(Macrosolen	((((((((((Englerina	Tapinanthus)	Agelanthus)	Bakerella)	(Helixanthera	Dendrophthoe))	(Benthamina	Amyema))	(Moquiniella	(Taxillus	Scurrula)))	((Muellerina	Ileostylus)	(Cecarria	Loranthus)))	Tupeia)	((Gaiadendron	(Atkinsonia	Nuytsia))	((Struthanthus	Tripodanthus)	((Tristerix	Ligaria)	(Desmaria	Notanthera)))))	Peraxilla)	Decaisnina);
(Macrosolen	(((((Desmaria	(Nuytsia	(Atkinsonia	Gaiadendron)))	(((Amyema	Benthamina)	(((Helixanthera	Dendrophthoe)	((Bakerella	((Englerina	Tapinanthus)	Agelanthus))	Moquiniella))	(Taxillus	Scurrula)))	((Loranthus	Cecarria)	(Muellerina	Ileostylus))))	(Ligaria	Tristerix))	((Notanthera	Tupeia)	(Struthanthus	Tripodanthus)))	Peraxilla)	Decaisnina);
(Macrosolen	((Tupeia	(((Gaiadendron	(Nuytsia	Atkinsonia))	(Desmaria	((Struthanthus	Tripodanthus)	(Notanthera	(Ligaria	Tristerix)))))	(((Taxillus	Scurrula)	(Moquiniella	(((Helixanthera	Dendrophthoe)	((Englerina	Tapinanthus)	Agelanthus))	(Bakerella	(Amyema	Benthamina)))))	((Loranthus	Cecarria)	(Muellerina	Ileostylus)))))	Peraxilla)	Decaisnina);
(Macrosolen	((Tupeia	(((Gaiadendron	(Nuytsia	Atkinsonia))	(Desmaria	((Struthanthus	Tripodanthus)	(Notanthera	(Ligaria	Tristerix)))))	(((Amyema	Benthamina)	((Taxillus	Scurrula)	(((Helixanthera	Dendrophthoe)	(Bakerella	((Englerina	Tapinanthus)	Agelanthus)))	Moquiniella)))	((Loranthus	Cecarria)	(Muellerina	Ileostylus)))))	Peraxilla)	Decaisnina);
(Macrosolen	((((Tupeia	(((Ligaria	Tristerix)	Notanthera)	(Struthanthus	Tripodanthus)))	(((Taxillus	Scurrula)	((((Englerina	Tapinanthus)	Agelanthus)	((Moquiniella	(Helixanthera	Dendrophthoe))	Bakerella))	(Amyema	Benthamina)))	((Loranthus	Cecarria)	(Muellerina	Ileostylus))))	(Desmaria	(Nuytsia	(Atkinsonia	Gaiadendron))))	Peraxilla)	Decaisnina);
(Macrosolen	((Tupeia	(((Peraxilla	Gaiadendron)	(Nuytsia	Atkinsonia))	(Desmaria	(((Struthanthus	Tripodanthus)	Notanthera)	(Ligaria	Tristerix)))))	(((Amyema	Benthamina)	((Taxillus	Scurrula)	(((Helixanthera	Dendrophthoe)	(Bakerella	((Englerina	Tapinanthus)	Agelanthus)))	Moquiniella)))	((Loranthus	Cecarria)	(Muellerina	Ileostylus))))	Decaisnina);
(Macrosolen	(((((Notanthera	Desmaria)	(Gaiadendron	(Nuytsia	Atkinsonia)))	((Struthanthus	Tripodanthus)	Tristerix))	((Ligaria	(((Amyema	Benthamina)	((Bakerella	(((Englerina	Tapinanthus)	Agelanthus)	(Helixanthera	Dendrophthoe)))	(Moquiniella	(Taxillus	Scurrula))))	((Loranthus	Cecarria)	(Muellerina	Ileostylus))))	Tupeia))	Peraxilla)	Decaisnina);
(Macrosolen	((((((((Gaiadendron	(Nuytsia	Atkinsonia))	((Struthanthus	Tripodanthus)	Tristerix))	(((Taxillus	Scurrula)	((Amyema	Benthamina)	((Helixanthera	Dendrophthoe)	(Moquiniella	(Bakerella	((Englerina	Tapinanthus)	Agelanthus))))))	((Loranthus	Cecarria)	(Muellerina	Ileostylus))))	Desmaria)	Tupeia)	Peraxilla)	Notanthera)	Ligaria)	Decaisnina);
(Macrosolen	((((Desmaria	((Struthanthus	Tripodanthus)	((Ligaria	Tristerix)	Notanthera)))	(Gaiadendron	Atkinsonia))	(((((Amyema	Benthamina)	(((Helixanthera	Dendrophthoe)	((((Englerina	Tapinanthus)	Agelanthus)	Bakerella)	Moquiniella))	(Taxillus	Scurrula)))	((Loranthus	Cecarria)	(Muellerina	Ileostylus)))	Nuytsia)	Tupeia))	Peraxilla)	Decaisnina);
(Macrosolen	((Tupeia	(((Desmaria	((Notanthera	Tristerix)	Ligaria))	(Struthanthus	Tripodanthus))	((((Amyema	Benthamina)	(((Helixanthera	Dendrophthoe)	((((Englerina	Tapinanthus)	Agelanthus)	Bakerella)	Moquiniella))	(Taxillus	Scurrula)))	((Loranthus	Cecarria)	(Muellerina	Ileostylus)))	(Gaiadendron	(Atkinsonia	Nuytsia)))))	Peraxilla)	Decaisnina);
(Macrosolen	((Tupeia	((Desmaria	(((Struthanthus	Tripodanthus)	(Tristerix	Ligaria))	Notanthera))	((((Amyema	Benthamina)	((((((Englerina	Tapinanthus)	Agelanthus)	(Bakerella	Moquiniella))	Dendrophthoe)	(Taxillus	Scurrula))	Helixanthera))	((Loranthus	Cecarria)	(Muellerina	Ileostylus)))	(Gaiadendron	(Atkinsonia	Nuytsia)))))	Peraxilla)	Decaisnina);
((((Tupeia	((Tripodanthus	Struthanthus)	(Desmaria	(Notanthera	(Ligaria	Tristerix)))))	((((Muellerina	Ileostylus)	(Loranthus	Cecarria))	((Moquiniella	(((Benthamina	Amyema)	((Dendrophthoe	(Agelanthus	(Tapinanthus	Englerina)))	Bakerella))	Helixanthera))	(Taxillus	Scurrula)))	(Nuytsia	(Atkinsonia	Gaiadendron))))	Peraxilla)	Macrosolen	Decaisnina);
(((Tupeia	(((Tripodanthus	Struthanthus)	(Ligaria	(Tristerix	Notanthera)))	((((Muellerina	Ileostylus)	(Loranthus	Cecarria))	((Moquiniella	((Benthamina	Amyema)	(((Helixanthera	Dendrophthoe)	(Agelanthus	(Tapinanthus	Englerina)))	Bakerella)))	(Taxillus	Scurrula)))	(Desmaria	(Gaiadendron	(Nuytsia	Atkinsonia))))))	Peraxilla)	Macrosolen	Decaisnina);
((((Desmaria	((Ligaria	Tristerix)	(Notanthera	(Tripodanthus	Struthanthus))))	((Tupeia	((Muellerina	Ileostylus)	((Loranthus	Cecarria)	((Moquiniella	(((Benthamina	Amyema)	((Bakerella	(Agelanthus	(Tapinanthus	Englerina)))	Dendrophthoe))	Helixanthera))	(Taxillus	Scurrula)))))	(Gaiadendron	(Nuytsia	Atkinsonia))))	Peraxilla)	Macrosolen	Decaisnina);
(((((Gaiadendron	(Nuytsia	Atkinsonia))	((Tupeia	((Ligaria	Desmaria)	(Tristerix	(Tripodanthus	Struthanthus))))	(((Benthamina	Amyema)	((((Bakerella	(Agelanthus	(Tapinanthus	Englerina)))	(Helixanthera	Dendrophthoe))	Moquiniella)	(Taxillus	Scurrula)))	((Muellerina	Ileostylus)	(Loranthus	Cecarria)))))	Notanthera)	Peraxilla)	Macrosolen	Decaisnina);
(((((Desmaria	(Gaiadendron	(Nuytsia	Atkinsonia)))	((((Taxillus	Scurrula)	((Benthamina	Amyema)	((Moquiniella	((Agelanthus	(Tapinanthus	Englerina))	Bakerella))	Dendrophthoe)))	Helixanthera)	((Muellerina	Ileostylus)	(Loranthus	Cecarria))))	(((Notanthera	(Ligaria	Tristerix))	(Tripodanthus	Struthanthus))	Tupeia))	Peraxilla)	Macrosolen	Decaisnina);
((((Tupeia	(((((Benthamina	Amyema)	((Helixanthera	((Bakerella	(Moquiniella	(Tapinanthus	Englerina)))	(Agelanthus	Dendrophthoe)))	(Taxillus	Scurrula)))	((Muellerina	Ileostylus)	(Loranthus	Cecarria)))	(Gaiadendron	Atkinsonia))	Nuytsia))	(Desmaria	((Notanthera	(Ligaria	Tristerix))	(Tripodanthus	Struthanthus))))	Peraxilla)	Macrosolen	Decaisnina);
(((((((((Benthamina	Amyema)	((((Agelanthus	(Tapinanthus	Englerina))	Bakerella)	((Helixanthera	Dendrophthoe)	Moquiniella))	(Taxillus	Scurrula)))	((Muellerina	Ileostylus)	(Loranthus	Cecarria)))	Gaiadendron)	(Atkinsonia	Nuytsia))	((Desmaria	((Notanthera	Tristerix)	(Tripodanthus	Struthanthus)))	Tupeia))	Peraxilla)	Ligaria)	Macrosolen	Decaisnina);
((((Tupeia	(((Tristerix	(((Moquiniella	(Taxillus	Scurrula))	((Benthamina	Amyema)	(((Agelanthus	(Tapinanthus	Englerina))	Bakerella)	(Helixanthera	Dendrophthoe))))	((Muellerina	Ileostylus)	(Loranthus	Cecarria))))	(Gaiadendron	((Atkinsonia	Nuytsia)	Desmaria)))	((Tripodanthus	Struthanthus)	Ligaria)))	Notanthera)	Peraxilla)	Macrosolen	Decaisnina);
((((((((((Benthamina	Amyema)	(Bakerella	(Moquiniella	((Agelanthus	(Tapinanthus	Englerina))	Dendrophthoe))))	Helixanthera)	(Taxillus	Scurrula))	((Muellerina	Ileostylus)	(Loranthus	Cecarria)))	((Nuytsia	Atkinsonia)	Gaiadendron))	(((Tripodanthus	Struthanthus)	((Ligaria	Tristerix)	Notanthera))	Desmaria))	Tupeia)	Peraxilla)	Macrosolen	Decaisnina);
((Tupeia	(Peraxilla	((((Nuytsia	Atkinsonia)	Gaiadendron)	(((Muellerina	Ileostylus)	(Loranthus	Cecarria))	((Benthamina	Amyema)	((Taxillus	Scurrula)	((Helixanthera	Dendrophthoe)	(((Agelanthus	(Tapinanthus	Englerina))	Moquiniella)	Bakerella))))))	(((Tripodanthus	Struthanthus)	(Ligaria	(Tristerix	Notanthera)))	Desmaria))))	Macrosolen	Decaisnina);
(Macrosolen	((((((Atkinsonia	Nuytsia)	Gaiadendron)	Desmaria)	(((Struthanthus	Tripodanthus)	(Tupeia	(Tristerix	Ligaria)))	(((Ileostylus	Muellerina)	(Cecarria	Loranthus))	((Moquiniella	(Scurrula	Taxillus))	((Bakerella	((Agelanthus	(Tapinanthus	Englerina))	(Dendrophthoe	Helixanthera)))	(Amyema	Benthamina))))))	Notanthera)	Peraxilla)	Decaisnina);
(Macrosolen	(Notanthera	(Peraxilla	((((Tristerix	Nuytsia)	(Tupeia	((((Ileostylus	Muellerina)	(Cecarria	Loranthus))	((Amyema	Benthamina)	((Scurrula	Taxillus)	(((Dendrophthoe	Helixanthera)	(Bakerella	(Agelanthus	(Tapinanthus	Englerina))))	Moquiniella))))	Gaiadendron)))	((Ligaria	Atkinsonia)	Desmaria))	(Struthanthus	Tripodanthus))))	Decaisnina);
(Macrosolen	(Notanthera	((Peraxilla	((((((Ileostylus	Muellerina)	(Cecarria	Loranthus))	((Amyema	Benthamina)	((Scurrula	Taxillus)	((Dendrophthoe	Helixanthera)	((Moquiniella	Bakerella)	(Agelanthus	(Tapinanthus	Englerina)))))))	Gaiadendron)	(Atkinsonia	Nuytsia))	((Tristerix	(Ligaria	(Struthanthus	Tripodanthus)))	Tupeia)))	Desmaria))	Decaisnina);
(Macrosolen	((Notanthera	((Desmaria	(((Atkinsonia	Nuytsia)	(Gaiadendron	Ligaria))	((((Ileostylus	Muellerina)	(Cecarria	Loranthus))	((Bakerella	(Amyema	Benthamina))	((Scurrula	Taxillus)	((Dendrophthoe	Helixanthera)	(Moquiniella	(Agelanthus	(Tapinanthus	Englerina)))))))	Tristerix)))	((Struthanthus	Tripodanthus)	Tupeia)))	Peraxilla)	Decaisnina);
(Macrosolen	((Notanthera	((Tristerix	((Struthanthus	Tripodanthus)	(((Atkinsonia	(Desmaria	Nuytsia))	Gaiadendron)	(Ligaria	(((Ileostylus	Muellerina)	(Cecarria	Loranthus))	((((Dendrophthoe	Helixanthera)	((Agelanthus	(Tapinanthus	Englerina))	(Bakerella	Moquiniella)))	(Scurrula	Taxillus))	(Amyema	Benthamina)))))))	Tupeia))	Peraxilla)	Decaisnina);
(Macrosolen	((Tristerix	(Ligaria	(((Ileostylus	Muellerina)	(Cecarria	Loranthus))	((((Dendrophthoe	Helixanthera)	(Agelanthus	((Tapinanthus	Englerina)	(Bakerella	Moquiniella))))	(Scurrula	Taxillus))	(Amyema	Benthamina)))))	(Tupeia	((Struthanthus	Tripodanthus)	(Notanthera	((((Atkinsonia	Nuytsia)	Gaiadendron)	Peraxilla)	Desmaria)))))	Decaisnina);
(Macrosolen	((Notanthera	Peraxilla)	(((Nuytsia	(Gaiadendron	Atkinsonia))	((Ileostylus	Muellerina)	((Cecarria	Loranthus)	((((Dendrophthoe	Helixanthera)	((Bakerella	Moquiniella)	(Agelanthus	(Englerina	Tapinanthus))))	(Scurrula	Taxillus))	(Amyema	Benthamina)))))	(Tupeia	((Tristerix	Ligaria)	(Desmaria	(Struthanthus	Tripodanthus))))))	Decaisnina);
(Macrosolen	(Peraxilla	(Tupeia	(((Nuytsia	Atkinsonia)	Gaiadendron)	((Desmaria	(Notanthera	(Tristerix	(Struthanthus	Tripodanthus))))	(Ligaria	(((((Dendrophthoe	Helixanthera)	((Bakerella	Moquiniella)	(Agelanthus	(Englerina	Tapinanthus))))	(Scurrula	Taxillus))	(Amyema	Benthamina))	((Ileostylus	Muellerina)	(Cecarria	Loranthus))))))))	Decaisnina);
(Macrosolen	(Peraxilla	(((Nuytsia	Atkinsonia)	Gaiadendron)	((Tupeia	(Desmaria	((Tristerix	Ligaria)	(Notanthera	(Struthanthus	Tripodanthus)))))	(((Moquiniella	(Scurrula	Taxillus))	(((Amyema	Benthamina)	Bakerella)	((Agelanthus	(Englerina	Tapinanthus))	(Dendrophthoe	Helixanthera))))	((Ileostylus	Muellerina)	(Cecarria	Loranthus))))))	Decaisnina);
(Macrosolen	(Peraxilla	((((Nuytsia	Atkinsonia)	Gaiadendron)	(((Scurrula	Taxillus)	((Amyema	Benthamina)	(Helixanthera	((Moquiniella	(Bakerella	(Agelanthus	(Englerina	Tapinanthus))))	Dendrophthoe))))	((Ileostylus	Muellerina)	(Cecarria	Loranthus))))	(Tupeia	(Desmaria	((Struthanthus	Tripodanthus)	((Ligaria	Tristerix)	Notanthera))))))	Decaisnina);
((Peraxilla	((((Scurrula	Taxillus)	(((Bakerella	(Amyema	Benthamina))	((Dendrophthoe	Helixanthera)	(Agelanthus	(Englerina	Tapinanthus))))	Moquiniella))	((Muellerina	Ileostylus)	(Cecarria	Loranthus)))	((Gaiadendron	(Notanthera	(Atkinsonia	(Desmaria	Nuytsia))))	((Tupeia	(Tristerix	Ligaria))	(Struthanthus	Tripodanthus)))))	Macrosolen	Decaisnina);
(((Tupeia	((Notanthera	(Tristerix	Ligaria))	(Struthanthus	Tripodanthus)))	(((Atkinsonia	Gaiadendron)	((((Scurrula	Taxillus)	((Amyema	Benthamina)	((Dendrophthoe	Helixanthera)	((Bakerella	(Agelanthus	(Englerina	Tapinanthus)))	Moquiniella))))	((Muellerina	Ileostylus)	(Cecarria	Loranthus)))	(Desmaria	Nuytsia)))	Peraxilla))	Macrosolen	Decaisnina);
((Peraxilla	((((((Amyema	Benthamina)	(Moquiniella	(Bakerella	((Dendrophthoe	Helixanthera)	(Agelanthus	(Englerina	Tapinanthus))))))	(Scurrula	Taxillus))	((Muellerina	Ileostylus)	(Cecarria	Loranthus)))	(Nuytsia	(Atkinsonia	Gaiadendron)))	(Tupeia	(Desmaria	((Notanthera	(Tristerix	Ligaria))	(Struthanthus	Tripodanthus))))))	Macrosolen	Decaisnina);
((((Desmaria	((Ligaria	(((Amyema	Benthamina)	((Bakerella	((Dendrophthoe	Helixanthera)	(Moquiniella	(Agelanthus	(Englerina	Tapinanthus)))))	(Scurrula	Taxillus)))	((Muellerina	Ileostylus)	(Cecarria	Loranthus))))	(Nuytsia	(Atkinsonia	Gaiadendron))))	(Tristerix	Tupeia))	(Notanthera	(Peraxilla	(Struthanthus	Tripodanthus))))	Macrosolen	Decaisnina);
((((((((Amyema	Benthamina)	((Moquiniella	((Dendrophthoe	Helixanthera)	(Bakerella	(Agelanthus	(Englerina	Tapinanthus)))))	(Scurrula	Taxillus)))	((Muellerina	Ileostylus)	(Cecarria	Loranthus)))	((Desmaria	((Tristerix	Ligaria)	(Struthanthus	Tripodanthus)))	Tupeia))	(Gaiadendron	(Nuytsia	Atkinsonia)))	Notanthera)	Peraxilla)	Macrosolen	Decaisnina);
((Notanthera	(Peraxilla	((((((Amyema	Benthamina)	(((Dendrophthoe	((Moquiniella	Bakerella)	(Agelanthus	(Englerina	Tapinanthus))))	Helixanthera)	(Scurrula	Taxillus)))	((Muellerina	Ileostylus)	(Cecarria	Loranthus)))	((Tristerix	(Desmaria	Ligaria))	(Struthanthus	Tripodanthus)))	(Gaiadendron	(Nuytsia	Atkinsonia)))	Tupeia)))	Macrosolen	Decaisnina);
((Notanthera	(((((((Amyema	Benthamina)	((Dendrophthoe	(Bakerella	(Agelanthus	(Englerina	Tapinanthus))))	Moquiniella))	Helixanthera)	(Scurrula	Taxillus))	((Muellerina	Ileostylus)	(Cecarria	Loranthus)))	((Ligaria	(Struthanthus	Tripodanthus))	((Gaiadendron	(Nuytsia	Atkinsonia))	(Peraxilla	(Tristerix	Tupeia)))))	Desmaria))	Macrosolen	Decaisnina);
((((Gaiadendron	(Nuytsia	Atkinsonia))	((Ligaria	((((Amyema	Benthamina)	((((Helixanthera	Dendrophthoe)	Moquiniella)	((Agelanthus	(Englerina	Tapinanthus))	Bakerella))	(Scurrula	Taxillus)))	(Muellerina	Ileostylus))	(Cecarria	Loranthus)))	(Peraxilla	(Tristerix	Tupeia))))	(Desmaria	(Notanthera	(Struthanthus	Tripodanthus))))	Macrosolen	Decaisnina);
(((((((Amyema	Benthamina)	(((Moquiniella	(((Agelanthus	(Englerina	Tapinanthus))	Bakerella)	Dendrophthoe))	Helixanthera)	(Scurrula	Taxillus)))	((Muellerina	Ileostylus)	(Cecarria	Loranthus)))	((Gaiadendron	(Nuytsia	Atkinsonia))	(Desmaria	((Ligaria	Tristerix)	(Notanthera	Tupeia)))))	(Struthanthus	Tripodanthus))	Peraxilla)	Macrosolen	Decaisnina);
(((((Peraxilla	(Desmaria	(Gaiadendron	(Nuytsia	Atkinsonia))))	(Tristerix	((((Amyema	Benthamina)	((((Moquiniella	Bakerella)	(Dendrophthoe	(Agelanthus	(Englerina	Tapinanthus))))	Helixanthera)	(Scurrula	Taxillus)))	((Muellerina	Ileostylus)	(Cecarria	Loranthus)))	Ligaria)))	(Tupeia	(Struthanthus	Tripodanthus)))	Notanthera)	Macrosolen	Decaisnina);
((Peraxilla	((((Desmaria	(Nuytsia	Atkinsonia))	Gaiadendron)	(((Tripodanthus	Struthanthus)	Tupeia)	((Ligaria	(((((Amyema	Benthamina)	(((Bakerella	Moquiniella)	(Agelanthus	(Tapinanthus	Englerina)))	Dendrophthoe))	Helixanthera)	(Scurrula	Taxillus))	((Loranthus	Cecarria)	(Ileostylus	Muellerina))))	Tristerix)))	Notanthera))	Macrosolen	Decaisnina);
(((Ligaria	Peraxilla)	(((Tripodanthus	Struthanthus)	(Desmaria	(((Atkinsonia	Nuytsia)	Gaiadendron)	(Tupeia	((((((Bakerella	(Amyema	Benthamina))	((Moquiniella	(Agelanthus	(Tapinanthus	Englerina)))	Dendrophthoe))	Helixanthera)	(Scurrula	Taxillus))	((Loranthus	Cecarria)	(Ileostylus	Muellerina)))	Tristerix)))))	Notanthera))	Macrosolen	Decaisnina);
((Peraxilla	(Tupeia	((((((Amyema	Benthamina)	(Dendrophthoe	((Agelanthus	(Tapinanthus	Englerina))	Bakerella)))	Helixanthera)	(Moquiniella	(Scurrula	Taxillus)))	((Loranthus	Cecarria)	(Ileostylus	Muellerina)))	(((Desmaria	((Notanthera	Tristerix)	Ligaria))	(Tripodanthus	Struthanthus))	((Atkinsonia	Nuytsia)	Gaiadendron)))))	Macrosolen	Decaisnina);
((((Ileostylus	Muellerina)	(((Amyema	Benthamina)	((Moquiniella	(((Helixanthera	Dendrophthoe)	(Agelanthus	(Tapinanthus	Englerina)))	Bakerella))	(Scurrula	Taxillus)))	(Loranthus	Cecarria)))	(((Tripodanthus	Struthanthus)	(Tupeia	(Tristerix	Ligaria)))	((Peraxilla	Gaiadendron)	((Notanthera	Atkinsonia)	(Desmaria	Nuytsia)))))	Macrosolen	Decaisnina);
(((((Tupeia	(Tristerix	Ligaria))	(Tripodanthus	Struthanthus))	((((Scurrula	Taxillus)	Moquiniella)	((Amyema	Benthamina)	(((Helixanthera	Dendrophthoe)	(Agelanthus	(Tapinanthus	Englerina)))	Bakerella)))	((Loranthus	Cecarria)	(Ileostylus	Muellerina))))	((Atkinsonia	Nuytsia)	((Peraxilla	Gaiadendron)	(Desmaria	Notanthera))))	Macrosolen	Decaisnina);
((Peraxilla	(Notanthera	((Desmaria	((Gaiadendron	(Ligaria	((((Helixanthera	Dendrophthoe)	((Tapinanthus	(Englerina	Agelanthus))	(Moquiniella	Bakerella)))	((Scurrula	Taxillus)	(Amyema	Benthamina)))	((Loranthus	Cecarria)	(Ileostylus	Muellerina)))))	(Tupeia	Tristerix)))	((Atkinsonia	Nuytsia)	(Tripodanthus	Struthanthus)))))	Macrosolen	Decaisnina);
((Peraxilla	(Notanthera	((Ligaria	(Tupeia	Tristerix))	((((Atkinsonia	Nuytsia)	(Tripodanthus	Struthanthus))	Desmaria)	(Gaiadendron	(((Amyema	Benthamina)	(((Helixanthera	Dendrophthoe)	((Agelanthus	(Tapinanthus	Englerina))	(Moquiniella	Bakerella)))	(Scurrula	Taxillus)))	((Loranthus	Cecarria)	(Ileostylus	Muellerina))))))))	Macrosolen	Decaisnina);
((Peraxilla	(((Desmaria	((Notanthera	(Tripodanthus	Struthanthus))	Ligaria))	(Tristerix	(((Amyema	Benthamina)	(((Helixanthera	Dendrophthoe)	((Agelanthus	(Tapinanthus	Englerina))	(Moquiniella	Bakerella)))	(Scurrula	Taxillus)))	((Loranthus	Cecarria)	(Ileostylus	Muellerina)))))	((Gaiadendron	(Atkinsonia	Nuytsia))	Tupeia)))	Macrosolen	Decaisnina);
((Peraxilla	(((Gaiadendron	(Atkinsonia	Nuytsia))	((Tripodanthus	Struthanthus)	(Tupeia	((Tristerix	Ligaria)	(Desmaria	Notanthera)))))	((Ileostylus	Muellerina)	(((Amyema	Benthamina)	(((Helixanthera	Dendrophthoe)	((Agelanthus	(Tapinanthus	Englerina))	(Moquiniella	Bakerella)))	(Scurrula	Taxillus)))	(Loranthus	Cecarria)))))	Macrosolen	Decaisnina);
((Peraxilla	(((Tripodanthus	Struthanthus)	(((Notanthera	Tupeia)	(Ligaria	Tristerix))	Desmaria))	(((Ileostylus	Muellerina)	(((Amyema	Benthamina)	(((Helixanthera	Dendrophthoe)	((Agelanthus	(Tapinanthus	Englerina))	(Moquiniella	Bakerella)))	(Scurrula	Taxillus)))	(Loranthus	Cecarria)))	(Gaiadendron	(Atkinsonia	Nuytsia)))))	Macrosolen	Decaisnina);
((((Tupeia	(Ligaria	Tristerix))	((Tripodanthus	Struthanthus)	((((Benthamina	Amyema)	(((Helixanthera	Dendrophthoe)	((Agelanthus	(Englerina	Tapinanthus))	(Moquiniella	Bakerella)))	(Taxillus	Scurrula)))	((Cecarria	Loranthus)	(Muellerina	Ileostylus)))	((Atkinsonia	(Nuytsia	Gaiadendron))	(Notanthera	Desmaria)))))	Peraxilla)	Macrosolen	Decaisnina);
(((Tupeia	(Tristerix	((Tripodanthus	Struthanthus)	((Ligaria	(((Benthamina	Amyema)	(((Helixanthera	Dendrophthoe)	(Moquiniella	(Bakerella	(Agelanthus	(Englerina	Tapinanthus)))))	(Taxillus	Scurrula)))	((Cecarria	Loranthus)	(Muellerina	Ileostylus))))	(((Atkinsonia	Nuytsia)	(Notanthera	Desmaria))	Gaiadendron)))))	Peraxilla)	Macrosolen	Decaisnina);
((((((Gaiadendron	(Atkinsonia	Nuytsia))	(((Bakerella	(Benthamina	Amyema))	(((Helixanthera	Dendrophthoe)	(Moquiniella	(Agelanthus	(Englerina	Tapinanthus))))	(Taxillus	Scurrula)))	((Cecarria	Loranthus)	(Muellerina	Ileostylus))))	(Tupeia	((Tristerix	(Ligaria	Desmaria))	(Tripodanthus	Struthanthus))))	Peraxilla)	Notanthera)	Macrosolen	Decaisnina);
((((((Gaiadendron	(Atkinsonia	Nuytsia))	(((Amyema	(Bakerella	((Moquiniella	(Taxillus	Scurrula))	((Helixanthera	Dendrophthoe)	(Agelanthus	(Englerina	Tapinanthus))))))	Benthamina)	((Cecarria	Loranthus)	(Muellerina	Ileostylus))))	(((Ligaria	Notanthera)	((Tripodanthus	Struthanthus)	Tristerix))	Desmaria))	Tupeia)	Peraxilla)	Macrosolen	Decaisnina);
(((((((Nuytsia	(Gaiadendron	Atkinsonia))	((((Helixanthera	(((Agelanthus	(Englerina	Tapinanthus))	Dendrophthoe)	(Moquiniella	Bakerella)))	(Taxillus	Scurrula))	(Benthamina	Amyema))	((Cecarria	Loranthus)	(Muellerina	Ileostylus))))	(((Tripodanthus	Struthanthus)	(Ligaria	Tristerix))	Desmaria))	Tupeia)	Peraxilla)	Notanthera)	Macrosolen	Decaisnina);
(((((((Gaiadendron	(Atkinsonia	Nuytsia))	(((((Dendrophthoe	Helixanthera)	(((Agelanthus	(Englerina	Tapinanthus))	Bakerella)	Moquiniella))	(Taxillus	Scurrula))	(Benthamina	Amyema))	((Cecarria	Loranthus)	(Muellerina	Ileostylus))))	Tupeia)	(((Tripodanthus	Struthanthus)	(Ligaria	Tristerix))	Desmaria))	Peraxilla)	Notanthera)	Macrosolen	Decaisnina);
(((((((((Dendrophthoe	(((Agelanthus	(Englerina	Tapinanthus))	Bakerella)	Moquiniella))	(Benthamina	Amyema))	Helixanthera)	(Taxillus	Scurrula))	((Cecarria	Loranthus)	(Muellerina	Ileostylus)))	(((Tripodanthus	Struthanthus)	((Ligaria	Desmaria)	(Tristerix	Notanthera)))	(Gaiadendron	(Atkinsonia	Nuytsia))))	Tupeia)	Peraxilla)	Macrosolen	Decaisnina);
((((((Tripodanthus	Struthanthus)	((Ligaria	Tristerix)	((Desmaria	(Nuytsia	(Gaiadendron	Atkinsonia)))	(((Benthamina	Amyema)	((Taxillus	Scurrula)	(Moquiniella	((Bakerella	(Helixanthera	Dendrophthoe))	(Agelanthus	(Englerina	Tapinanthus))))))	((Cecarria	Loranthus)	(Muellerina	Ileostylus))))))	Tupeia)	Notanthera)	Peraxilla)	Macrosolen	Decaisnina);
((((((((Tripodanthus	Struthanthus)	(Ligaria	(Gaiadendron	(Atkinsonia	Nuytsia))))	(((Cecarria	Loranthus)	((Muellerina	Ileostylus)	((((Helixanthera	Dendrophthoe)	(Agelanthus	(Englerina	Tapinanthus)))	(Bakerella	(Benthamina	Amyema)))	(Moquiniella	(Taxillus	Scurrula)))))	Tristerix))	Desmaria)	Tupeia)	Notanthera)	Peraxilla)	Macrosolen	Decaisnina);
(((Tupeia	((((Tripodanthus	Struthanthus)	(Ligaria	(Notanthera	Tristerix)))	Desmaria)	((((Benthamina	Amyema)	((Taxillus	Scurrula)	((Bakerella	Moquiniella)	((Helixanthera	Dendrophthoe)	(Agelanthus	(Englerina	Tapinanthus))))))	((Cecarria	Loranthus)	(Muellerina	Ileostylus)))	(Gaiadendron	(Atkinsonia	Nuytsia)))))	Peraxilla)	Macrosolen	Decaisnina);
(Macrosolen	(((Tupeia	(((Tristerix	Ligaria)	Notanthera)	(Struthanthus	Tripodanthus)))	((Desmaria	(Gaiadendron	(Atkinsonia	Nuytsia)))	((Moquiniella	((Taxillus	Scurrula)	((Bakerella	(Benthamina	Amyema))	((Tapinanthus	(Englerina	Agelanthus))	(Dendrophthoe	Helixanthera)))))	((Cecarria	Loranthus)	(Ileostylus	Muellerina)))))	Peraxilla)	Decaisnina);
(Macrosolen	((Tupeia	((Desmaria	(((Tristerix	Ligaria)	Notanthera)	(Struthanthus	Tripodanthus)))	((Gaiadendron	(Atkinsonia	Nuytsia))	(((Benthamina	Amyema)	(((Moquiniella	Bakerella)	(((Tapinanthus	Englerina)	Agelanthus)	(Dendrophthoe	Helixanthera)))	(Taxillus	Scurrula)))	((Cecarria	Loranthus)	(Ileostylus	Muellerina))))))	Peraxilla)	Decaisnina);
(Macrosolen	((((Struthanthus	Tripodanthus)	(((Desmaria	Notanthera)	(Gaiadendron	(Atkinsonia	Nuytsia)))	(Ligaria	(((Benthamina	Amyema)	(((Dendrophthoe	Helixanthera)	((Moquiniella	Bakerella)	((Tapinanthus	Englerina)	Agelanthus)))	(Taxillus	Scurrula)))	((Cecarria	Loranthus)	(Ileostylus	Muellerina))))))	(Tristerix	Tupeia))	Peraxilla)	Decaisnina);
(Macrosolen	((((Tristerix	((Struthanthus	Tripodanthus)	Tupeia))	(Ligaria	(((Benthamina	Amyema)	(((Bakerella	(((Tapinanthus	Englerina)	Agelanthus)	(Dendrophthoe	Helixanthera)))	Moquiniella)	(Taxillus	Scurrula)))	((Cecarria	Loranthus)	(Ileostylus	Muellerina)))))	(Desmaria	(Gaiadendron	(Atkinsonia	Nuytsia))))	(Notanthera	Peraxilla))	Decaisnina);
(Macrosolen	(((((Tupeia	Tristerix)	Ligaria)	(Struthanthus	Tripodanthus))	((Desmaria	(Notanthera	(Gaiadendron	(Atkinsonia	Nuytsia))))	(((Benthamina	Amyema)	(((((Tapinanthus	Englerina)	Agelanthus)	(Dendrophthoe	Helixanthera))	(Moquiniella	(Taxillus	Scurrula)))	Bakerella))	((Cecarria	Loranthus)	(Ileostylus	Muellerina)))))	Peraxilla)	Decaisnina);
(Macrosolen	((((Tupeia	Tristerix)	(Notanthera	Desmaria))	(((Gaiadendron	(Atkinsonia	Nuytsia))	(Ligaria	(((Benthamina	Amyema)	((Taxillus	Scurrula)	((Dendrophthoe	Helixanthera)	((((Tapinanthus	Englerina)	Agelanthus)	Bakerella)	Moquiniella))))	((Cecarria	Loranthus)	(Ileostylus	Muellerina)))))	(Struthanthus	Tripodanthus)))	Peraxilla)	Decaisnina);
(Macrosolen	(((Desmaria	(Tupeia	((Struthanthus	Tripodanthus)	((Gaiadendron	(Atkinsonia	Nuytsia))	((Tristerix	Ligaria)	(((Benthamina	Amyema)	((Taxillus	Scurrula)	((Dendrophthoe	Helixanthera)	((((Tapinanthus	Englerina)	Agelanthus)	Bakerella)	Moquiniella))))	((Cecarria	Loranthus)	(Ileostylus	Muellerina))))))))	Notanthera)	Peraxilla)	Decaisnina);
(Macrosolen	(((((((Taxillus	Scurrula)	(((((Tapinanthus	Englerina)	Agelanthus)	Dendrophthoe)	(Moquiniella	Bakerella))	(Helixanthera	(Benthamina	Amyema))))	((Cecarria	Loranthus)	(Ileostylus	Muellerina)))	(Gaiadendron	(Atkinsonia	Nuytsia)))	(Desmaria	((Struthanthus	Tripodanthus)	((Tristerix	Ligaria)	Notanthera))))	Tupeia)	Peraxilla)	Decaisnina);
(Macrosolen	((((((((Benthamina	Amyema)	(((((Tapinanthus	Englerina)	Agelanthus)	Bakerella)	Dendrophthoe)	Moquiniella))	((Taxillus	Scurrula)	Helixanthera))	((Cecarria	Loranthus)	(Ileostylus	Muellerina)))	(Gaiadendron	(Atkinsonia	Nuytsia)))	(Desmaria	(((Tristerix	Notanthera)	Ligaria)	(Struthanthus	Tripodanthus))))	Tupeia)	Peraxilla)	Decaisnina);
(Macrosolen	((((((((Bakerella	(Benthamina	Amyema))	((((Helixanthera	Dendrophthoe)	((Tapinanthus	Englerina)	Agelanthus))	Moquiniella)	(Taxillus	Scurrula)))	((Cecarria	Loranthus)	(Ileostylus	Muellerina)))	((Struthanthus	Tripodanthus)	(Gaiadendron	(Atkinsonia	Nuytsia))))	(Desmaria	(Ligaria	Tristerix)))	Tupeia)	Notanthera)	Peraxilla)	Decaisnina);
(Macrosolen	(Peraxilla	((Desmaria	(Gaiadendron	(Atkinsonia	Nuytsia)))	((((Cecarria	Loranthus)	(Muellerina	Ileostylus))	(((Benthamina	Amyema)	((Moquiniella	(Bakerella	((Englerina	Tapinanthus)	Agelanthus)))	(Helixanthera	Dendrophthoe)))	(Taxillus	Scurrula)))	(((Struthanthus	Tripodanthus)	(Notanthera	(Ligaria	Tristerix)))	Tupeia))))	Decaisnina);
(Macrosolen	(Peraxilla	(((((Cecarria	Loranthus)	(Muellerina	Ileostylus))	(Moquiniella	((Taxillus	Scurrula)	((Bakerella	(Benthamina	Amyema))	(((Englerina	Tapinanthus)	Agelanthus)	(Helixanthera	Dendrophthoe))))))	((Struthanthus	Tripodanthus)	((Ligaria	Tristerix)	Tupeia)))	(Notanthera	(Desmaria	(Gaiadendron	(Atkinsonia	Nuytsia))))))	Decaisnina);
(Macrosolen	(Peraxilla	((Tristerix	Notanthera)	((Desmaria	(Tupeia	((Struthanthus	Tripodanthus)	(Ligaria	(Gaiadendron	(Atkinsonia	Nuytsia))))))	(((Cecarria	Loranthus)	(Muellerina	Ileostylus))	(Moquiniella	((Helixanthera	((((Englerina	Tapinanthus)	Agelanthus)	Dendrophthoe)	((Taxillus	Scurrula)	(Benthamina	Amyema))))	Bakerella))))))	Decaisnina);
(Macrosolen	(Peraxilla	(Tupeia	(((((Cecarria	Loranthus)	(Muellerina	Ileostylus))	(((((Benthamina	Amyema)	(Dendrophthoe	(((Englerina	Tapinanthus)	Agelanthus)	Bakerella)))	Helixanthera)	Moquiniella)	(Taxillus	Scurrula)))	(Gaiadendron	(Atkinsonia	Nuytsia)))	(((Notanthera	(Ligaria	Tristerix))	(Struthanthus	Tripodanthus))	Desmaria))))	Decaisnina);
(Macrosolen	((Peraxilla	(Desmaria	((Ligaria	Tristerix)	((Tupeia	((Struthanthus	Tripodanthus)	(Nuytsia	(Gaiadendron	Atkinsonia))))	(((Cecarria	Loranthus)	(Muellerina	Ileostylus))	((((Benthamina	Amyema)	(Dendrophthoe	(((Englerina	Tapinanthus)	Agelanthus)	Bakerella)))	Helixanthera)	(Moquiniella	(Taxillus	Scurrula))))))))	Notanthera)	Decaisnina);
(Macrosolen	(Tristerix	(((Tupeia	((Peraxilla	Gaiadendron)	(Notanthera	((Nuytsia	Atkinsonia)	Desmaria))))	(Struthanthus	Tripodanthus))	(Ligaria	(((Cecarria	Loranthus)	(Muellerina	Ileostylus))	(((((Englerina	Tapinanthus)	Agelanthus)	(Bakerella	(Benthamina	Amyema)))	(Dendrophthoe	Helixanthera))	(Moquiniella	(Taxillus	Scurrula)))))))	Decaisnina);
(Macrosolen	((((Notanthera	Tupeia)	(((Desmaria	(Nuytsia	(Atkinsonia	Gaiadendron)))	((((Cecarria	Loranthus)	(Muellerina	Ileostylus))	((Benthamina	Amyema)	((((Englerina	Tapinanthus)	Agelanthus)	((Taxillus	Scurrula)	((Dendrophthoe	Helixanthera)	Moquiniella)))	Bakerella)))	Tristerix))	(Struthanthus	Tripodanthus)))	Ligaria)	Peraxilla)	Decaisnina);
(Macrosolen	(((Tupeia	((((Nuytsia	Atkinsonia)	(Desmaria	Notanthera))	Gaiadendron)	(((Cecarria	Loranthus)	(Muellerina	Ileostylus))	((Taxillus	Scurrula)	(Helixanthera	((Benthamina	Amyema)	(Moquiniella	(Dendrophthoe	(((Englerina	Tapinanthus)	Agelanthus)	Bakerella)))))))))	((Ligaria	Tristerix)	(Struthanthus	Tripodanthus)))	Peraxilla)	Decaisnina);
(Macrosolen	((Tupeia	(((((Cecarria	Loranthus)	(Muellerina	Ileostylus))	((Benthamina	Amyema)	(((Helixanthera	Dendrophthoe)	(Moquiniella	(((Englerina	Tapinanthus)	Agelanthus)	Bakerella)))	(Taxillus	Scurrula))))	((Nuytsia	Atkinsonia)	Gaiadendron))	(((Notanthera	Desmaria)	(Ligaria	Tristerix))	(Struthanthus	Tripodanthus))))	Peraxilla)	Decaisnina);
(Macrosolen	((((Nuytsia	Atkinsonia)	(Struthanthus	Tripodanthus))	((Notanthera	(Desmaria	(Tristerix	Tupeia)))	((Ligaria	(((Cecarria	Loranthus)	(Muellerina	Ileostylus))	((Benthamina	Amyema)	(((((Englerina	Tapinanthus)	Agelanthus)	((Helixanthera	Dendrophthoe)	Moquiniella))	Bakerella)	(Taxillus	Scurrula)))))	Gaiadendron)))	Peraxilla)	Decaisnina);
(Macrosolen	((((Cecarria	Loranthus)	(Muellerina	Ileostylus))	((Helixanthera	((Benthamina	Amyema)	((Bakerella	(Agelanthus	(Englerina	Tapinanthus)))	Dendrophthoe)))	(Moquiniella	(Scurrula	Taxillus))))	((Tupeia	((Struthanthus	Tripodanthus)	(Notanthera	(Tristerix	Ligaria))))	(((Peraxilla	Nuytsia)	Gaiadendron)	(Desmaria	Atkinsonia))))	Decaisnina);
(Macrosolen	((((Tupeia	(Tristerix	(((Struthanthus	Tripodanthus)	(((Cecarria	Loranthus)	(Muellerina	Ileostylus))	((Benthamina	Amyema)	(((Helixanthera	Dendrophthoe)	((Bakerella	Moquiniella)	(Agelanthus	(Englerina	Tapinanthus))))	(Scurrula	Taxillus)))))	((Gaiadendron	(Atkinsonia	Nuytsia))	Desmaria))))	Notanthera)	Ligaria)	Peraxilla)	Decaisnina);
(Macrosolen	(Ligaria	(((Struthanthus	Tripodanthus)	(((Tupeia	Tristerix)	((((Cecarria	Loranthus)	(Muellerina	Ileostylus))	((Benthamina	Amyema)	(((Helixanthera	Dendrophthoe)	((Bakerella	Moquiniella)	(Englerina	(Tapinanthus	Agelanthus))))	(Scurrula	Taxillus))))	Gaiadendron))	(Nuytsia	Peraxilla)))	((Desmaria	Notanthera)	Atkinsonia)))	Decaisnina);
(Macrosolen	(Peraxilla	((Tupeia	Tristerix)	(((Struthanthus	Tripodanthus)	(Ligaria	(((Cecarria	Loranthus)	(Muellerina	Ileostylus))	((Benthamina	Amyema)	(((Bakerella	((Helixanthera	Dendrophthoe)	Moquiniella))	(Agelanthus	(Englerina	Tapinanthus)))	(Scurrula	Taxillus))))))	((Desmaria	Notanthera)	((Atkinsonia	Nuytsia)	Gaiadendron)))))	Decaisnina);
(Macrosolen	(Peraxilla	((((Struthanthus	Tripodanthus)	(Tupeia	Tristerix))	((((Cecarria	Loranthus)	(Muellerina	Ileostylus))	((Benthamina	Amyema)	(((((Agelanthus	(Englerina	Tapinanthus))	Dendrophthoe)	(Bakerella	Moquiniella))	Helixanthera)	(Scurrula	Taxillus))))	((Desmaria	Notanthera)	((Atkinsonia	Nuytsia)	Gaiadendron))))	Ligaria))	Decaisnina);
(Macrosolen	((Peraxilla	((Desmaria	(Ligaria	(Tupeia	Tristerix)))	(((((Cecarria	Loranthus)	(Muellerina	Ileostylus))	((Benthamina	Amyema)	(((Moquiniella	(Helixanthera	Dendrophthoe))	(Bakerella	(Agelanthus	(Englerina	Tapinanthus))))	(Scurrula	Taxillus))))	((Atkinsonia	Nuytsia)	Gaiadendron))	(Struthanthus	Tripodanthus))))	Notanthera)	Decaisnina);
(Macrosolen	(Peraxilla	(((Desmaria	(Ligaria	((Notanthera	Tristerix)	(Struthanthus	Tripodanthus))))	((((Cecarria	Loranthus)	(Muellerina	Ileostylus))	((Benthamina	Amyema)	(((Helixanthera	Dendrophthoe)	((Agelanthus	(Englerina	Tapinanthus))	(Moquiniella	Bakerella)))	(Scurrula	Taxillus))))	(Nuytsia	(Gaiadendron	Atkinsonia))))	Tupeia))	Decaisnina);
(Macrosolen	(Peraxilla	(((Desmaria	((Struthanthus	Tripodanthus)	(Ligaria	(Notanthera	Tristerix))))	((((Cecarria	Loranthus)	(Muellerina	Ileostylus))	((Scurrula	Taxillus)	(((Benthamina	Amyema)	(Bakerella	((Helixanthera	Dendrophthoe)	(Agelanthus	(Englerina	Tapinanthus)))))	Moquiniella)))	(Gaiadendron	(Atkinsonia	Nuytsia))))	Tupeia))	Decaisnina);
(Macrosolen	(Peraxilla	(Tupeia	((((Cecarria	Loranthus)	(Muellerina	Ileostylus))	((Benthamina	Amyema)	((((Helixanthera	Dendrophthoe)	(Bakerella	Moquiniella))	(Agelanthus	(Englerina	Tapinanthus)))	(Scurrula	Taxillus))))	((Nuytsia	(Gaiadendron	Atkinsonia))	(Desmaria	((Struthanthus	Tripodanthus)	(Ligaria	(Notanthera	Tristerix))))))))	Decaisnina);
(Macrosolen	((((Cecarria	Loranthus)	(Muellerina	Ileostylus))	((((Benthamina	Amyema)	((((Agelanthus	(Englerina	Tapinanthus))	Dendrophthoe)	Bakerella)	Moquiniella))	Helixanthera)	(Scurrula	Taxillus)))	(((Tupeia	(Struthanthus	Tripodanthus))	(((Peraxilla	Nuytsia)	(Notanthera	Desmaria))	(Gaiadendron	Atkinsonia)))	(Tristerix	Ligaria)))	Decaisnina);
((((((Nuytsia	Atkinsonia)	(Struthanthus	Tripodanthus))	((Tristerix	(Desmaria	(Notanthera	Tupeia)))	((((Cecarria	Loranthus)	(Ileostylus	Muellerina))	((Benthamina	Amyema)	(Helixanthera	((Scurrula	Taxillus)	(((Bakerella	((Tapinanthus	Englerina)	Agelanthus))	Dendrophthoe)	Moquiniella)))))	Gaiadendron)))	Ligaria)	Peraxilla)	Macrosolen	Decaisnina);
(((((Tristerix	(Notanthera	Ligaria))	(Struthanthus	Tripodanthus))	((Tupeia	(Desmaria	(Nuytsia	(Atkinsonia	Gaiadendron))))	(((Cecarria	Loranthus)	(Ileostylus	Muellerina))	((Scurrula	Taxillus)	(((Benthamina	Amyema)	((Bakerella	((Tapinanthus	Englerina)	Agelanthus))	(Helixanthera	Dendrophthoe)))	Moquiniella)))))	Peraxilla)	Macrosolen	Decaisnina);
(((((((Struthanthus	Tripodanthus)	(Nuytsia	(Atkinsonia	Gaiadendron)))	(Ligaria	(((Cecarria	Loranthus)	(Ileostylus	Muellerina))	((Benthamina	Amyema)	((((Moquiniella	Bakerella)	((Tapinanthus	Englerina)	Agelanthus))	(Helixanthera	Dendrophthoe))	(Scurrula	Taxillus))))))	((Tristerix	Tupeia)	Desmaria))	Notanthera)	Peraxilla)	Macrosolen	Decaisnina);
(((((Nuytsia	Atkinsonia)	((Ligaria	(Notanthera	(Tristerix	(Struthanthus	Tripodanthus))))	Desmaria))	((((Cecarria	Loranthus)	(Ileostylus	Muellerina))	((Benthamina	Amyema)	((((Moquiniella	Bakerella)	((Tapinanthus	Englerina)	Agelanthus))	(Helixanthera	Dendrophthoe))	(Scurrula	Taxillus))))	(Gaiadendron	Tupeia)))	Peraxilla)	Macrosolen	Decaisnina);
(((Tupeia	(((((Notanthera	Tristerix)	Ligaria)	(Struthanthus	Tripodanthus))	Desmaria)	((((Cecarria	Loranthus)	(Ileostylus	Muellerina))	((Benthamina	Amyema)	((((Bakerella	((Tapinanthus	Englerina)	Agelanthus))	(Helixanthera	Dendrophthoe))	Moquiniella)	(Scurrula	Taxillus))))	(Gaiadendron	(Nuytsia	Atkinsonia)))))	Peraxilla)	Macrosolen	Decaisnina);
(((Tupeia	(((((Notanthera	Tristerix)	Ligaria)	(Struthanthus	Tripodanthus))	Desmaria)	((((Cecarria	Loranthus)	(Ileostylus	Muellerina))	((Benthamina	Amyema)	((((Bakerella	((Tapinanthus	Englerina)	Agelanthus))	(Helixanthera	Dendrophthoe))	Moquiniella)	(Scurrula	Taxillus))))	(Gaiadendron	(Nuytsia	Atkinsonia)))))	Peraxilla)	Macrosolen	Decaisnina);
(((((Desmaria	(Nuytsia	(Atkinsonia	Gaiadendron)))	(((Tupeia	(Tristerix	Ligaria))	(Struthanthus	Tripodanthus))	(((Cecarria	Loranthus)	(Ileostylus	Muellerina))	((Scurrula	Taxillus)	((Benthamina	Amyema)	((((Tapinanthus	Englerina)	Agelanthus)	((Helixanthera	Dendrophthoe)	Moquiniella))	Bakerella))))))	Notanthera)	Peraxilla)	Macrosolen	Decaisnina);
((((((Struthanthus	Tripodanthus)	(((Ligaria	(((Cecarria	Loranthus)	(Ileostylus	Muellerina))	((Benthamina	Amyema)	(((Helixanthera	Dendrophthoe)	(Bakerella	((Tapinanthus	Englerina)	Agelanthus)))	(Moquiniella	(Scurrula	Taxillus))))))	(Desmaria	(Nuytsia	(Atkinsonia	Gaiadendron))))	Tristerix))	Tupeia)	Notanthera)	Peraxilla)	Macrosolen	Decaisnina);
((((((Struthanthus	Tripodanthus)	((Desmaria	(Gaiadendron	(Nuytsia	Atkinsonia)))	((Ligaria	Tristerix)	(((Cecarria	Loranthus)	(Ileostylus	Muellerina))	((Benthamina	Amyema)	(((Helixanthera	Dendrophthoe)	(Moquiniella	(Bakerella	((Tapinanthus	Englerina)	Agelanthus))))	(Scurrula	Taxillus)))))))	Tupeia)	Notanthera)	Peraxilla)	Macrosolen	Decaisnina);
(((((Tupeia	(((Peraxilla	Notanthera)	Desmaria)	(Gaiadendron	(Nuytsia	Atkinsonia))))	(Struthanthus	Tripodanthus))	(Tristerix	((Cecarria	Loranthus)	((Ileostylus	Muellerina)	((((Benthamina	Amyema)	((((Tapinanthus	Englerina)	Agelanthus)	Bakerella)	(Helixanthera	Dendrophthoe)))	Moquiniella)	(Scurrula	Taxillus))))))	Ligaria)	Macrosolen	Decaisnina);
(Macrosolen	(((((Nuytsia	Atkinsonia)	Gaiadendron)	((Tupeia	((Desmaria	(Ligaria	Tristerix))	(Tripodanthus	Struthanthus)))	(((Muellerina	Ileostylus)	(Loranthus	Cecarria))	((Scurrula	Taxillus)	((Benthamina	Amyema)	((Moquiniella	(((Tapinanthus	Englerina)	Agelanthus)	Bakerella))	(Helixanthera	Dendrophthoe)))))))	Peraxilla)	Notanthera)	Decaisnina);
(Macrosolen	(((((Nuytsia	Atkinsonia)	Gaiadendron)	((Desmaria	((Tripodanthus	Struthanthus)	(Ligaria	(Notanthera	Tristerix))))	(((Muellerina	Ileostylus)	(Loranthus	Cecarria))	((Scurrula	Taxillus)	((Benthamina	Amyema)	(Moquiniella	(((Helixanthera	Dendrophthoe)	((Tapinanthus	Englerina)	Agelanthus))	Bakerella)))))))	Tupeia)	Peraxilla)	Decaisnina);
(Macrosolen	((Tupeia	((Tripodanthus	Struthanthus)	(Ligaria	(Notanthera	Tristerix))))	((((Muellerina	Ileostylus)	(Loranthus	Cecarria))	((Scurrula	Taxillus)	((Helixanthera	(Benthamina	Amyema))	(Moquiniella	((Dendrophthoe	((Tapinanthus	Englerina)	Agelanthus))	Bakerella)))))	(Desmaria	(Peraxilla	((Nuytsia	Atkinsonia)	Gaiadendron)))))	Decaisnina);
(Macrosolen	((Tupeia	((((Nuytsia	Atkinsonia)	Gaiadendron)	(((Muellerina	Ileostylus)	(Loranthus	Cecarria))	((Benthamina	Amyema)	(((Moquiniella	(Dendrophthoe	(((Tapinanthus	Englerina)	Agelanthus)	Bakerella)))	(Scurrula	Taxillus))	Helixanthera))))	(Desmaria	((Tripodanthus	Struthanthus)	(Notanthera	(Tristerix	Ligaria))))))	Peraxilla)	Decaisnina);
(Macrosolen	((Tupeia	((((Nuytsia	Atkinsonia)	Gaiadendron)	(((Muellerina	Ileostylus)	(Loranthus	Cecarria))	((Benthamina	Amyema)	(((Moquiniella	(Dendrophthoe	(((Tapinanthus	Englerina)	Agelanthus)	Bakerella)))	(Scurrula	Taxillus))	Helixanthera))))	(Desmaria	((Tripodanthus	Struthanthus)	(Notanthera	(Tristerix	Ligaria))))))	Peraxilla)	Decaisnina);
(Macrosolen	(((((Nuytsia	Atkinsonia)	Gaiadendron)	(Tupeia	(((Muellerina	Ileostylus)	(Loranthus	Cecarria))	((Bakerella	(Benthamina	Amyema))	(((Helixanthera	Dendrophthoe)	(((Tapinanthus	Englerina)	Agelanthus)	Moquiniella))	(Scurrula	Taxillus))))))	(Desmaria	((Tripodanthus	Struthanthus)	(Notanthera	(Tristerix	Ligaria)))))	Peraxilla)	Decaisnina);
(Macrosolen	((((Muellerina	Ileostylus)	(Loranthus	Cecarria))	((Moquiniella	(Scurrula	Taxillus))	((Helixanthera	Dendrophthoe)	((Bakerella	(Benthamina	Amyema))	((Tapinanthus	Englerina)	Agelanthus)))))	(((Desmaria	Peraxilla)	((Atkinsonia	Gaiadendron)	Nuytsia))	(((Tripodanthus	Struthanthus)	(Notanthera	(Tristerix	Ligaria)))	Tupeia)))	Decaisnina);
(Macrosolen	((Atkinsonia	((Gaiadendron	((((Muellerina	Ileostylus)	(Loranthus	Cecarria))	(((Scurrula	Taxillus)	(((Helixanthera	Dendrophthoe)	(((Tapinanthus	Englerina)	Agelanthus)	Bakerella))	Moquiniella))	(Benthamina	Amyema)))	(Nuytsia	Tupeia)))	(Desmaria	((Tripodanthus	Struthanthus)	(Notanthera	(Tristerix	Ligaria))))))	Peraxilla)	Decaisnina);
(Macrosolen	((((((Muellerina	Ileostylus)	(Loranthus	Cecarria))	((Scurrula	Taxillus)	(((Helixanthera	Dendrophthoe)	(Moquiniella	(Bakerella	((Tapinanthus	Englerina)	Agelanthus))))	(Benthamina	Amyema))))	((Desmaria	((Tripodanthus	Struthanthus)	(Tristerix	Ligaria)))	(((Nuytsia	Atkinsonia)	Gaiadendron)	Tupeia)))	Peraxilla)	Notanthera)	Decaisnina);
(Macrosolen	((((Desmaria	((Tripodanthus	Struthanthus)	Tristerix))	((((Nuytsia	Atkinsonia)	Gaiadendron)	Tupeia)	(Ligaria	(((Muellerina	Ileostylus)	(Loranthus	Cecarria))	(((Tapinanthus	Englerina)	Agelanthus)	(((Helixanthera	Dendrophthoe)	(Bakerella	(Benthamina	Amyema)))	(Moquiniella	(Scurrula	Taxillus))))))))	Peraxilla)	Notanthera)	Decaisnina);
(Macrosolen	((((Ligaria	(((((Dendrophthoe	(((Tapinanthus	Englerina)	Agelanthus)	(Bakerella	Moquiniella)))	Helixanthera)	(Scurrula	Taxillus))	(Benthamina	Amyema))	((Loranthus	Cecarria)	(Muellerina	Ileostylus))))	(Tripodanthus	Struthanthus))	((Notanthera	Desmaria)	(Gaiadendron	(Nuytsia	Atkinsonia))))	((Peraxilla	Tristerix)	Tupeia))	Decaisnina);
(Macrosolen	((((Ligaria	Desmaria)	(((Tripodanthus	Struthanthus)	Atkinsonia)	(Nuytsia	(((((((Helixanthera	Moquiniella)	((Bakerella	Dendrophthoe)	((Tapinanthus	Englerina)	Agelanthus)))	(Scurrula	Taxillus))	(Benthamina	Amyema))	((Loranthus	Cecarria)	(Muellerina	Ileostylus)))	Gaiadendron)	(Tristerix	Tupeia)))))	Notanthera)	Peraxilla)	Decaisnina);
(Macrosolen	(Notanthera	(Peraxilla	(((Tristerix	Ligaria)	(Desmaria	(Tripodanthus	Struthanthus)))	(Atkinsonia	(Nuytsia	((((Benthamina	(Amyema	((Moquiniella	((Helixanthera	Dendrophthoe)	(Bakerella	((Tapinanthus	Englerina)	Agelanthus))))	(Scurrula	Taxillus))))	((Loranthus	Cecarria)	(Muellerina	Ileostylus)))	Gaiadendron)	Tupeia))))))	Decaisnina);
(Macrosolen	(Notanthera	(Peraxilla	(((Tupeia	(((((((Helixanthera	Dendrophthoe)	((Tapinanthus	Englerina)	Agelanthus))	Moquiniella)	(Scurrula	Taxillus))	(Bakerella	(Benthamina	Amyema)))	((Loranthus	Cecarria)	(Muellerina	Ileostylus)))	Gaiadendron))	((Tristerix	Ligaria)	((Tripodanthus	Struthanthus)	(Nuytsia	Atkinsonia))))	Desmaria)))	Decaisnina);
(Macrosolen	(Peraxilla	(((Notanthera	Desmaria)	(Nuytsia	(Gaiadendron	Atkinsonia)))	((((Scurrula	Taxillus)	(((Benthamina	Amyema)	((Helixanthera	Dendrophthoe)	(Bakerella	((Tapinanthus	Englerina)	Agelanthus))))	Moquiniella))	((Loranthus	Cecarria)	(Muellerina	Ileostylus)))	(Tupeia	((Tristerix	Ligaria)	(Tripodanthus	Struthanthus))))))	Decaisnina);
(Macrosolen	(Peraxilla	((((((Scurrula	Taxillus)	(((Bakerella	(Benthamina	Amyema))	((Helixanthera	Dendrophthoe)	((Tapinanthus	Englerina)	Agelanthus)))	Moquiniella))	((Loranthus	Cecarria)	(Muellerina	Ileostylus)))	(Gaiadendron	(Atkinsonia	Nuytsia)))	(Notanthera	((Desmaria	(Tristerix	Ligaria))	(Tripodanthus	Struthanthus))))	Tupeia))	Decaisnina);
(Macrosolen	((((Scurrula	Taxillus)	(Helixanthera	((Benthamina	Amyema)	(Dendrophthoe	(((Tapinanthus	Englerina)	Agelanthus)	(Bakerella	Moquiniella))))))	((Loranthus	Cecarria)	(Muellerina	Ileostylus)))	((Tristerix	Ligaria)	((Tupeia	(Tripodanthus	Struthanthus))	(((Gaiadendron	Atkinsonia)	(Nuytsia	Desmaria))	(Notanthera	Peraxilla)))))	Decaisnina);
(Macrosolen	((((Tupeia	(((Moquiniella	((Helixanthera	Dendrophthoe)	(((Tapinanthus	Englerina)	Agelanthus)	Bakerella)))	((Scurrula	Taxillus)	(Benthamina	Amyema)))	((Loranthus	Cecarria)	(Muellerina	Ileostylus))))	((Nuytsia	Atkinsonia)	Gaiadendron))	(((Ligaria	(Tristerix	Notanthera))	(Tripodanthus	Struthanthus))	Desmaria))	Peraxilla)	Decaisnina);
(Macrosolen	(Atkinsonia	((((Ligaria	(Tristerix	Notanthera))	(Tripodanthus	Struthanthus))	Desmaria)	((Nuytsia	(Gaiadendron	Peraxilla))	(Tupeia	(((Benthamina	Amyema)	((Helixanthera	(Moquiniella	(Bakerella	(((Tapinanthus	Englerina)	Agelanthus)	Dendrophthoe))))	(Scurrula	Taxillus)))	((Loranthus	Cecarria)	(Muellerina	Ileostylus)))))))	Decaisnina);
(Macrosolen	((Atkinsonia	(((Tupeia	((Benthamina	(Amyema	(((((Tapinanthus	Englerina)	Agelanthus)	(Dendrophthoe	Helixanthera))	((Scurrula	Taxillus)	Moquiniella))	Bakerella)))	((Loranthus	Cecarria)	(Muellerina	Ileostylus))))	(Nuytsia	Gaiadendron))	(Desmaria	(Notanthera	(Tristerix	(Ligaria	(Tripodanthus	Struthanthus)))))))	Peraxilla)	Decaisnina);
((((((Tupeia	Tristerix)	(((Struthanthus	Tripodanthus)	(Gaiadendron	Atkinsonia))	((Nuytsia	Desmaria)	(((Loranthus	Cecarria)	(Muellerina	Ileostylus))	(((Taxillus	Scurrula)	((Dendrophthoe	(((Tapinanthus	Englerina)	Agelanthus)	(Bakerella	Moquiniella)))	(Amyema	Benthamina)))	Helixanthera)))))	Notanthera)	Peraxilla)	Ligaria)	Macrosolen	Decaisnina);
(((((((Struthanthus	Tripodanthus)	(Nuytsia	(Gaiadendron	Atkinsonia)))	(((Loranthus	Cecarria)	(Muellerina	Ileostylus))	((((Taxillus	Scurrula)	(((Bakerella	(Amyema	Benthamina))	Dendrophthoe)	((Tapinanthus	Englerina)	Agelanthus)))	Moquiniella)	Helixanthera)))	((Tupeia	(Tristerix	Ligaria))	Desmaria))	Notanthera)	Peraxilla)	Macrosolen	Decaisnina);
(((Tupeia	(Desmaria	((((Struthanthus	Tripodanthus)	((Tristerix	Notanthera)	Ligaria))	(Gaiadendron	(Atkinsonia	Nuytsia)))	(((Loranthus	Cecarria)	(Muellerina	Ileostylus))	(Helixanthera	((Taxillus	Scurrula)	((Amyema	Benthamina)	((Dendrophthoe	(((Tapinanthus	Englerina)	Agelanthus)	Bakerella))	Moquiniella))))))))	Peraxilla)	Macrosolen	Decaisnina);
(((((Tristerix	Tupeia)	(((Notanthera	Desmaria)	(Gaiadendron	(Atkinsonia	Nuytsia)))	((((Loranthus	Cecarria)	(Muellerina	Ileostylus))	((Amyema	Benthamina)	((((Helixanthera	Dendrophthoe)	(((Tapinanthus	Englerina)	Agelanthus)	Bakerella))	Moquiniella)	(Taxillus	Scurrula))))	(Struthanthus	Tripodanthus))))	Peraxilla)	Ligaria)	Macrosolen	Decaisnina);
((((((Loranthus	Cecarria)	(Muellerina	Ileostylus))	((Amyema	Benthamina)	(((Dendrophthoe	(((Tapinanthus	Englerina)	Agelanthus)	Bakerella))	Moquiniella)	(Helixanthera	(Taxillus	Scurrula)))))	((((Tupeia	(Ligaria	(Notanthera	Tristerix)))	Desmaria)	(Struthanthus	Tripodanthus))	(Gaiadendron	(Atkinsonia	Nuytsia))))	Peraxilla)	Macrosolen	Decaisnina);
(((((((Struthanthus	Tripodanthus)	((Ligaria	Desmaria)	Tristerix))	((Gaiadendron	(Atkinsonia	Nuytsia))	(((Loranthus	Cecarria)	(Muellerina	Ileostylus))	((Amyema	Benthamina)	((((Helixanthera	Dendrophthoe)	(((Tapinanthus	Englerina)	Agelanthus)	Bakerella))	Moquiniella)	(Taxillus	Scurrula))))))	Tupeia)	Notanthera)	Peraxilla)	Macrosolen	Decaisnina);
((((((Struthanthus	Tripodanthus)	(Gaiadendron	((Atkinsonia	Nuytsia)	(Tupeia	(Ligaria	Tristerix)))))	(Desmaria	(((Loranthus	Cecarria)	(Muellerina	Ileostylus))	((Amyema	Benthamina)	(((((((Tapinanthus	Englerina)	Agelanthus)	Bakerella)	Dendrophthoe)	Moquiniella)	Helixanthera)	(Taxillus	Scurrula))))))	Notanthera)	Peraxilla)	Macrosolen	Decaisnina);
(((((Struthanthus	Tripodanthus)	((Notanthera	(Desmaria	((Nuytsia	Atkinsonia)	Gaiadendron)))	(Ligaria	(((Loranthus	Cecarria)	(Muellerina	Ileostylus))	((Amyema	Benthamina)	(((Moquiniella	((((Tapinanthus	Englerina)	Agelanthus)	Dendrophthoe)	Bakerella))	Helixanthera)	(Taxillus	Scurrula)))))))	(Tupeia	Tristerix))	Peraxilla)	Macrosolen	Decaisnina);
((((((Tristerix	(Desmaria	((Nuytsia	Atkinsonia)	Gaiadendron)))	(Ligaria	(((Loranthus	Cecarria)	(Muellerina	Ileostylus))	((Amyema	Benthamina)	(((Helixanthera	Dendrophthoe)	((((Tapinanthus	Englerina)	Agelanthus)	Bakerella)	Moquiniella))	(Taxillus	Scurrula))))))	(Tupeia	(Struthanthus	Tripodanthus)))	Notanthera)	Peraxilla)	Macrosolen	Decaisnina);
(((((Desmaria	Notanthera)	((Nuytsia	Atkinsonia)	Gaiadendron))	((Struthanthus	Tripodanthus)	(Ligaria	((Muellerina	Ileostylus)	((((((Dendrophthoe	(((Tapinanthus	Englerina)	Agelanthus)	Bakerella))	Moquiniella)	(Taxillus	Scurrula))	Helixanthera)	(Amyema	Benthamina))	(Loranthus	Cecarria))))))	((Tristerix	Tupeia)	Peraxilla))	Macrosolen	Decaisnina);
((((Desmaria	(((Tripodanthus	Struthanthus)	(Nuytsia	(Gaiadendron	Atkinsonia)))	(((((((((Agelanthus	(Englerina	Tapinanthus))	Bakerella)	Moquiniella)	(Helixanthera	Dendrophthoe))	(Taxillus	Scurrula))	(Benthamina	Amyema))	((Loranthus	Cecarria)	(Muellerina	Ileostylus)))	Tristerix)	Tupeia)))	Notanthera)	(Ligaria	Peraxilla))	Macrosolen	Decaisnina);
((((Tupeia	(Notanthera	((Tripodanthus	Struthanthus)	(Ligaria	Tristerix))))	(((Moquiniella	((Taxillus	Scurrula)	((Benthamina	Amyema)	((Helixanthera	Dendrophthoe)	(Bakerella	(Agelanthus	(Englerina	Tapinanthus)))))))	((Loranthus	Cecarria)	(Muellerina	Ileostylus)))	((Desmaria	Nuytsia)	(Gaiadendron	Atkinsonia))))	Peraxilla)	Macrosolen	Decaisnina);
((((((Nuytsia	(Gaiadendron	Atkinsonia))	(((Benthamina	Amyema)	((((Agelanthus	(Englerina	Tapinanthus))	(Moquiniella	Bakerella))	Dendrophthoe)	(Helixanthera	(Taxillus	Scurrula))))	((Loranthus	Cecarria)	(Muellerina	Ileostylus))))	(Desmaria	((Tristerix	Notanthera)	((Tripodanthus	Struthanthus)	Ligaria))))	Tupeia)	Peraxilla)	Macrosolen	Decaisnina);
(((((Atkinsonia	((Tripodanthus	Struthanthus)	(Desmaria	(Ligaria	Tristerix))))	(((Tupeia	Nuytsia)	Gaiadendron)	(((Benthamina	Amyema)	((((Agelanthus	(Englerina	Tapinanthus))	(Moquiniella	Bakerella))	(Helixanthera	Dendrophthoe))	(Taxillus	Scurrula)))	((Loranthus	Cecarria)	(Muellerina	Ileostylus)))))	Notanthera)	Peraxilla)	Macrosolen	Decaisnina);
((((((((Taxillus	Scurrula)	((Dendrophthoe	(Agelanthus	(Englerina	Tapinanthus)))	(Moquiniella	Bakerella)))	Helixanthera)	(Benthamina	Amyema))	((Loranthus	Cecarria)	(Muellerina	Ileostylus)))	(((Nuytsia	(Atkinsonia	Gaiadendron))	(Tripodanthus	Struthanthus))	((Tupeia	(Ligaria	(Tristerix	Notanthera)))	Desmaria)))	Peraxilla)	Macrosolen	Decaisnina);
(((((Desmaria	((Ligaria	((Loranthus	Cecarria)	((Muellerina	Ileostylus)	(Benthamina	(Amyema	((Helixanthera	(Taxillus	Scurrula))	((Dendrophthoe	(Agelanthus	(Englerina	Tapinanthus)))	(Moquiniella	Bakerella))))))))	((Gaiadendron	(Nuytsia	Atkinsonia))	(Tripodanthus	Struthanthus))))	(Tupeia	Tristerix))	Notanthera)	Peraxilla)	Macrosolen	Decaisnina);
((((((Tripodanthus	Struthanthus)	(Tristerix	(((Ligaria	(((Helixanthera	Moquiniella)	(((Benthamina	Amyema)	((Dendrophthoe	(Agelanthus	(Englerina	Tapinanthus)))	Bakerella))	(Taxillus	Scurrula)))	((Loranthus	Cecarria)	(Muellerina	Ileostylus))))	(Gaiadendron	(Nuytsia	Atkinsonia)))	Desmaria)))	Tupeia)	Notanthera)	Peraxilla)	Macrosolen	Decaisnina);
((((((Tripodanthus	Struthanthus)	((Gaiadendron	(Desmaria	(Nuytsia	Atkinsonia)))	((Ligaria	Tristerix)	((Muellerina	Ileostylus)	(((((Helixanthera	Dendrophthoe)	(Agelanthus	(Englerina	Tapinanthus)))	(Bakerella	(Benthamina	Amyema)))	((Taxillus	Scurrula)	Moquiniella))	(Loranthus	Cecarria))))))	Tupeia)	Notanthera)	Peraxilla)	Macrosolen	Decaisnina);
(((((Nuytsia	(((Muellerina	Ileostylus)	((((Helixanthera	((Dendrophthoe	(Bakerella	(Agelanthus	(Englerina	Tapinanthus))))	Moquiniella))	(Benthamina	Amyema))	(Taxillus	Scurrula))	(Loranthus	Cecarria)))	Tupeia))	(Atkinsonia	Gaiadendron))	(Desmaria	((Tripodanthus	Struthanthus)	((Ligaria	Tristerix)	Notanthera))))	Peraxilla)	Macrosolen	Decaisnina);
((((((Desmaria	((Tripodanthus	Struthanthus)	((Ligaria	Tristerix)	Notanthera)))	(Gaiadendron	(Atkinsonia	Nuytsia)))	((Muellerina	Ileostylus)	(((Benthamina	Amyema)	((Taxillus	Scurrula)	(((Helixanthera	Dendrophthoe)	(Moquiniella	Bakerella))	(Agelanthus	(Englerina	Tapinanthus)))))	(Loranthus	Cecarria))))	Tupeia)	Peraxilla)	Macrosolen	Decaisnina);
((((Atkinsonia	(Desmaria	((Notanthera	(Tristerix	Ligaria))	(Struthanthus	Tripodanthus))))	((((((Amyema	Benthamina)	(((Dendrophthoe	Helixanthera)	(Moquiniella	(Bakerella	(Agelanthus	(Tapinanthus	Englerina)))))	(Taxillus	Scurrula)))	((Loranthus	Cecarria)	(Muellerina	Ileostylus)))	Gaiadendron)	Tupeia)	Nuytsia))	Peraxilla)	Macrosolen	Decaisnina);
(((((Struthanthus	Tripodanthus)	((Notanthera	Desmaria)	(Ligaria	(Tristerix	Tupeia))))	((((Amyema	Benthamina)	(((Dendrophthoe	Helixanthera)	(Moquiniella	(Bakerella	(Agelanthus	(Tapinanthus	Englerina)))))	(Taxillus	Scurrula)))	((Loranthus	Cecarria)	(Muellerina	Ileostylus)))	(Nuytsia	(Atkinsonia	Gaiadendron))))	Peraxilla)	Macrosolen	Decaisnina);
(((((((Notanthera	Tristerix)	Ligaria)	(Tupeia	(Struthanthus	Tripodanthus)))	((Loranthus	Cecarria)	((Muellerina	Ileostylus)	((Taxillus	Scurrula)	(Moquiniella	((Bakerella	(Amyema	Benthamina))	((Agelanthus	(Tapinanthus	Englerina))	(Dendrophthoe	Helixanthera))))))))	(Desmaria	(Gaiadendron	(Nuytsia	Atkinsonia))))	Peraxilla)	Macrosolen	Decaisnina);
(((((Desmaria	((Notanthera	Tristerix)	Ligaria))	(Struthanthus	Tripodanthus))	((((Taxillus	Scurrula)	((Amyema	Benthamina)	((Moquiniella	(Bakerella	(Agelanthus	(Tapinanthus	Englerina))))	(Dendrophthoe	Helixanthera))))	((Loranthus	Cecarria)	(Muellerina	Ileostylus)))	(Tupeia	(Gaiadendron	(Nuytsia	Atkinsonia)))))	Peraxilla)	Macrosolen	Decaisnina);
(((((Notanthera	Ligaria)	(Tristerix	(Struthanthus	Tripodanthus)))	((((Muellerina	Ileostylus)	(Loranthus	Cecarria))	((Taxillus	Scurrula)	(((Amyema	Benthamina)	(Moquiniella	((Bakerella	(Agelanthus	(Tapinanthus	Englerina)))	Dendrophthoe)))	Helixanthera)))	((Desmaria	Peraxilla)	(Gaiadendron	(Nuytsia	Atkinsonia)))))	Tupeia)	Macrosolen	Decaisnina);
((((Ligaria	((Struthanthus	Tripodanthus)	(((Nuytsia	Tristerix)	(Tupeia	((((Muellerina	Ileostylus)	(Loranthus	Cecarria))	((Amyema	Benthamina)	((((Moquiniella	Bakerella)	(Agelanthus	(Tapinanthus	Englerina)))	(Helixanthera	Dendrophthoe))	(Taxillus	Scurrula))))	Gaiadendron)))	(Desmaria	Atkinsonia))))	Peraxilla)	Notanthera)	Macrosolen	Decaisnina);
((Peraxilla	(((Desmaria	((Notanthera	(Ligaria	Tristerix))	(Struthanthus	Tripodanthus)))	(Gaiadendron	(Atkinsonia	Nuytsia)))	((((Muellerina	Ileostylus)	(Loranthus	Cecarria))	(Benthamina	((((Agelanthus	(Tapinanthus	Englerina))	((Helixanthera	Dendrophthoe)	(Moquiniella	Bakerella)))	(Taxillus	Scurrula))	Amyema)))	Tupeia)))	Macrosolen	Decaisnina);
((Peraxilla	((((Notanthera	Desmaria)	(Tristerix	(Struthanthus	Tripodanthus)))	((Nuytsia	(Gaiadendron	Atkinsonia))	((((Muellerina	Ileostylus)	(Loranthus	Cecarria))	(Benthamina	((((Helixanthera	Dendrophthoe)	(Moquiniella	((Agelanthus	(Tapinanthus	Englerina))	Bakerella)))	(Taxillus	Scurrula))	Amyema)))	Tupeia)))	Ligaria))	Macrosolen	Decaisnina);
((Ligaria	(Peraxilla	((((Desmaria	(((Muellerina	Ileostylus)	(Loranthus	Cecarria))	((((Helixanthera	Dendrophthoe)	(Moquiniella	((Agelanthus	(Tapinanthus	Englerina))	Bakerella)))	(Taxillus	Scurrula))	(Amyema	Benthamina))))	((Gaiadendron	(Atkinsonia	Nuytsia))	(Struthanthus	Tripodanthus)))	(Tupeia	Tristerix))	Notanthera)))	Macrosolen	Decaisnina);
(((((Gaiadendron	(Atkinsonia	Nuytsia))	(((Desmaria	(Tristerix	Ligaria))	(Struthanthus	Tripodanthus))	(((Muellerina	Ileostylus)	(Loranthus	Cecarria))	((((Moquiniella	((Dendrophthoe	(Agelanthus	(Tapinanthus	Englerina)))	Bakerella))	(Taxillus	Scurrula))	Helixanthera)	(Amyema	Benthamina)))))	Peraxilla)	(Tupeia	Notanthera))	Macrosolen	Decaisnina);
(((((((Cecarria	Loranthus)	(Muellerina	Ileostylus))	((Benthamina	Amyema)	((Scurrula	Taxillus)	((Helixanthera	Dendrophthoe)	((Moquiniella	Bakerella)	(Agelanthus	(Tapinanthus	Englerina)))))))	((Tupeia	((Tripodanthus	Struthanthus)	(Notanthera	(Tristerix	Ligaria))))	(Gaiadendron	(Atkinsonia	Nuytsia))))	Desmaria)	Peraxilla)	Macrosolen	Decaisnina);
(((((((Cecarria	Loranthus)	(Muellerina	Ileostylus))	((Benthamina	Amyema)	((Scurrula	Taxillus)	(((Helixanthera	Dendrophthoe)	Moquiniella)	((Agelanthus	(Tapinanthus	Englerina))	Bakerella)))))	((Desmaria	((Tripodanthus	Struthanthus)	(Ligaria	(Notanthera	Tristerix))))	(Gaiadendron	(Atkinsonia	Nuytsia))))	Tupeia)	Peraxilla)	Macrosolen	Decaisnina);
((((((((Cecarria	Loranthus)	(Muellerina	Ileostylus))	((((Scurrula	Taxillus)	((Dendrophthoe	(Agelanthus	(Tapinanthus	Englerina)))	(Benthamina	Amyema)))	(Moquiniella	Bakerella))	Helixanthera))	(Gaiadendron	(Atkinsonia	Nuytsia)))	(Desmaria	((Tripodanthus	Struthanthus)	(Notanthera	(Tristerix	Ligaria)))))	Tupeia)	Peraxilla)	Macrosolen	Decaisnina);
((Tupeia	(((Tripodanthus	Struthanthus)	(Notanthera	(Tristerix	Ligaria)))	((((Cecarria	Loranthus)	(Muellerina	Ileostylus))	((Benthamina	Amyema)	((Scurrula	Taxillus)	(Moquiniella	(Bakerella	((Helixanthera	Dendrophthoe)	(Agelanthus	(Tapinanthus	Englerina))))))))	(Peraxilla	((Gaiadendron	Atkinsonia)	(Nuytsia	Desmaria))))))	Macrosolen	Decaisnina);
(((((((Cecarria	Loranthus)	(Muellerina	Ileostylus))	(Helixanthera	((Benthamina	Amyema)	((Scurrula	Taxillus)	((Bakerella	Moquiniella)	(Dendrophthoe	(Agelanthus	(Tapinanthus	Englerina))))))))	(((Tristerix	Tupeia)	(Desmaria	Notanthera))	((Tripodanthus	Struthanthus)	(Gaiadendron	(Nuytsia	Atkinsonia)))))	Ligaria)	Peraxilla)	Macrosolen	Decaisnina);
((((((Tripodanthus	Struthanthus)	((Gaiadendron	((Desmaria	Nuytsia)	Atkinsonia))	(Ligaria	(((Cecarria	Loranthus)	(Muellerina	Ileostylus))	((Benthamina	Amyema)	((Scurrula	Taxillus)	(Helixanthera	((Bakerella	Moquiniella)	(Dendrophthoe	(Agelanthus	(Tapinanthus	Englerina)))))))))))	(Tristerix	Tupeia))	Peraxilla)	Notanthera)	Macrosolen	Decaisnina);
(((((Gaiadendron	((Desmaria	Nuytsia)	Atkinsonia))	(((((Cecarria	Loranthus)	(Muellerina	Ileostylus))	((Scurrula	Taxillus)	((((Helixanthera	Dendrophthoe)	(Bakerella	(Agelanthus	(Tapinanthus	Englerina))))	(Benthamina	Amyema))	Moquiniella)))	(Tupeia	(Tripodanthus	Struthanthus)))	(Ligaria	Tristerix)))	Peraxilla)	Notanthera)	Macrosolen	Decaisnina);
((((Tupeia	(Tristerix	(((Tripodanthus	Struthanthus)	((Gaiadendron	(Nuytsia	Atkinsonia))	Desmaria))	(Ligaria	(((Cecarria	Loranthus)	(Muellerina	Ileostylus))	(Benthamina	(((Scurrula	Taxillus)	Amyema)	((Moquiniella	(Helixanthera	Dendrophthoe))	(Bakerella	(Agelanthus	(Tapinanthus	Englerina)))))))))))	Notanthera)	Peraxilla)	Macrosolen	Decaisnina);
((((Tupeia	(Tristerix	((Nuytsia	Desmaria)	(((Tripodanthus	Struthanthus)	(Gaiadendron	Atkinsonia))	(Ligaria	(((Muellerina	Ileostylus)	(Cecarria	Loranthus))	((Amyema	Benthamina)	((Scurrula	Taxillus)	(((Moquiniella	(Helixanthera	Dendrophthoe))	Bakerella)	(Agelanthus	(Tapinanthus	Englerina)))))))))))	Notanthera)	Peraxilla)	Macrosolen	Decaisnina);
((Notanthera	(Peraxilla	((Desmaria	(Gaiadendron	(Nuytsia	Atkinsonia)))	((Tristerix	(Ligaria	(((Muellerina	Ileostylus)	(Cecarria	Loranthus))	((Scurrula	Taxillus)	(((Amyema	Benthamina)	((Helixanthera	Dendrophthoe)	(Bakerella	(Agelanthus	(Tapinanthus	Englerina)))))	Moquiniella)))))	(Tupeia	(Tripodanthus	Struthanthus))))))	Macrosolen	Decaisnina);
((((((((Tristerix	Ligaria)	Desmaria)	(Tripodanthus	Struthanthus))	(((Nuytsia	Atkinsonia)	Gaiadendron)	(((Amyema	Benthamina)	(Helixanthera	((Scurrula	Taxillus)	(Moquiniella	((Bakerella	((Tapinanthus	Englerina)	Agelanthus))	Dendrophthoe)))))	((Muellerina	Ileostylus)	(Cecarria	Loranthus)))))	Tupeia)	Notanthera)	Peraxilla)	Macrosolen	Decaisnina);
((((Tupeia	((Desmaria	(Peraxilla	((Nuytsia	Atkinsonia)	Gaiadendron)))	(Tristerix	((((Moquiniella	((Amyema	Benthamina)	((Bakerella	((Tapinanthus	Englerina)	Agelanthus))	(Helixanthera	Dendrophthoe))))	(Scurrula	Taxillus))	((Muellerina	Ileostylus)	(Cecarria	Loranthus)))	Ligaria))))	(Tripodanthus	Struthanthus))	Notanthera)	Macrosolen	Decaisnina);
(((((((((Nuytsia	Atkinsonia)	Gaiadendron)	Notanthera)	Desmaria)	((((((Dendrophthoe	((Tapinanthus	Englerina)	Agelanthus))	(Bakerella	Moquiniella))	Helixanthera)	(Scurrula	Taxillus))	(Amyema	Benthamina))	((Muellerina	Ileostylus)	(Cecarria	Loranthus))))	((Tripodanthus	Struthanthus)	(Tupeia	Tristerix)))	Ligaria)	Peraxilla)	Macrosolen	Decaisnina);
((Notanthera	(Peraxilla	(((((Tripodanthus	Struthanthus)	((Nuytsia	Atkinsonia)	(Ligaria	Gaiadendron)))	Desmaria)	(Tristerix	(((Scurrula	Taxillus)	((Amyema	Benthamina)	(((Dendrophthoe	((Tapinanthus	Englerina)	Agelanthus))	(Bakerella	Moquiniella))	Helixanthera)))	((Muellerina	Ileostylus)	(Cecarria	Loranthus)))))	Tupeia)))	Macrosolen	Decaisnina);
((Notanthera	((((((Atkinsonia	Gaiadendron)	(Desmaria	Nuytsia))	Peraxilla)	(Tristerix	(Ligaria	(((Scurrula	Taxillus)	((Amyema	Benthamina)	((Helixanthera	Dendrophthoe)	(Moquiniella	(((Tapinanthus	Englerina)	Agelanthus)	Bakerella)))))	((Muellerina	Ileostylus)	(Cecarria	Loranthus))))))	(Tripodanthus	Struthanthus))	Tupeia))	Macrosolen	Decaisnina);
(((Notanthera	((((((Amyema	Benthamina)	(((Helixanthera	Dendrophthoe)	(Moquiniella	(((Tapinanthus	Englerina)	Agelanthus)	Bakerella)))	(Scurrula	Taxillus)))	((Muellerina	Ileostylus)	(Cecarria	Loranthus)))	Tristerix)	Tupeia)	(((Ligaria	Gaiadendron)	((Tripodanthus	Struthanthus)	(Atkinsonia	Nuytsia)))	Desmaria)))	Peraxilla)	Macrosolen	Decaisnina);
((((Ligaria	((Moquiniella	((Scurrula	Taxillus)	((Amyema	Benthamina)	((Helixanthera	Dendrophthoe)	((Tapinanthus	(Englerina	Agelanthus))	Bakerella)))))	((Muellerina	Ileostylus)	(Cecarria	Loranthus))))	Tristerix)	(((Desmaria	(Gaiadendron	(Atkinsonia	Nuytsia)))	(Peraxilla	Notanthera))	(Tupeia	(Tripodanthus	Struthanthus))))	Macrosolen	Decaisnina);
((((((Tristerix	Ligaria)	(Notanthera	Desmaria))	(Tripodanthus	Struthanthus))	((Tupeia	(Gaiadendron	(Atkinsonia	Nuytsia)))	(((Amyema	((Moquiniella	((Dendrophthoe	(Agelanthus	(Tapinanthus	Englerina)))	Bakerella))	(Helixanthera	(Scurrula	Taxillus))))	Benthamina)	((Muellerina	Ileostylus)	(Cecarria	Loranthus)))))	Peraxilla)	Macrosolen	Decaisnina);
(((Tupeia	((Gaiadendron	(Atkinsonia	Nuytsia))	((((Amyema	((Moquiniella	(((Agelanthus	(Tapinanthus	Englerina))	Bakerella)	Dendrophthoe))	(Helixanthera	(Scurrula	Taxillus))))	Benthamina)	((Muellerina	Ileostylus)	(Cecarria	Loranthus)))	(((Tristerix	Ligaria)	(Notanthera	Desmaria))	(Tripodanthus	Struthanthus)))))	Peraxilla)	Macrosolen	Decaisnina);
(((((((Helixanthera	Moquiniella)	(((Agelanthus	(Tapinanthus	Englerina))	(Dendrophthoe	(Scurrula	Taxillus)))	(Bakerella	(Benthamina	Amyema))))	((Muellerina	Ileostylus)	(Cecarria	Loranthus)))	Tupeia)	((Nuytsia	(Gaiadendron	Atkinsonia))	((Ligaria	(Notanthera	Desmaria))	(Tristerix	(Tripodanthus	Struthanthus)))))	Peraxilla)	Macrosolen	Decaisnina);
((Peraxilla	((Tupeia	((((Tristerix	Ligaria)	Notanthera)	(Struthanthus	Tripodanthus))	Desmaria))	((Gaiadendron	(Atkinsonia	Nuytsia))	(((Loranthus	Cecarria)	(Ileostylus	Muellerina))	((Benthamina	Amyema)	((Scurrula	Taxillus)	((Helixanthera	Dendrophthoe)	(((Englerina	Tapinanthus)	Agelanthus)	(Moquiniella	Bakerella)))))))))	Macrosolen	Decaisnina);
((Peraxilla	(Tupeia	((((Ligaria	(Notanthera	Tristerix))	(Struthanthus	Tripodanthus))	Desmaria)	((Gaiadendron	(Atkinsonia	Nuytsia))	(((Loranthus	Cecarria)	(Ileostylus	Muellerina))	((Benthamina	Amyema)	((Scurrula	Taxillus)	(((Helixanthera	Dendrophthoe)	(((Englerina	Tapinanthus)	Agelanthus)	Bakerella))	Moquiniella))))))))	Macrosolen	Decaisnina);
((Peraxilla	(Tupeia	((((Ligaria	(Notanthera	Tristerix))	(Struthanthus	Tripodanthus))	Desmaria)	((Gaiadendron	(Atkinsonia	Nuytsia))	(((Loranthus	Cecarria)	(Ileostylus	Muellerina))	((Benthamina	Amyema)	((Scurrula	Taxillus)	((Helixanthera	Dendrophthoe)	(((Englerina	Tapinanthus)	Agelanthus)	(Bakerella	Moquiniella))))))))))	Macrosolen	Decaisnina);
((Peraxilla	((Tupeia	((((Ligaria	Tristerix)	(Struthanthus	Tripodanthus))	Desmaria)	((Gaiadendron	(Atkinsonia	Nuytsia))	(((Loranthus	Cecarria)	(Ileostylus	Muellerina))	(Benthamina	(Amyema	((Moquiniella	(Scurrula	Taxillus))	(Bakerella	((Helixanthera	Dendrophthoe)	((Englerina	Tapinanthus)	Agelanthus))))))))))	Notanthera))	Macrosolen	Decaisnina);
((Peraxilla	((((Loranthus	Cecarria)	(Ileostylus	Muellerina))	(((Scurrula	Taxillus)	(((Englerina	Tapinanthus)	Agelanthus)	(Moquiniella	(Helixanthera	Dendrophthoe))))	(Bakerella	(Benthamina	Amyema))))	(((((Notanthera	(Ligaria	Tristerix))	(Struthanthus	Tripodanthus))	Desmaria)	Tupeia)	(Gaiadendron	(Atkinsonia	Nuytsia)))))	Macrosolen	Decaisnina);
((Peraxilla	(((((Notanthera	Tristerix)	(Struthanthus	Tripodanthus))	(Ligaria	Desmaria))	((Atkinsonia	Nuytsia)	(Gaiadendron	(((Loranthus	Cecarria)	(Ileostylus	Muellerina))	(((Scurrula	Taxillus)	(((Englerina	Tapinanthus)	Agelanthus)	((Bakerella	Moquiniella)	(Helixanthera	Dendrophthoe))))	(Benthamina	Amyema))))))	Tupeia))	Macrosolen	Decaisnina);
((Peraxilla	(((Struthanthus	Tripodanthus)	(Tupeia	(((Gaiadendron	(Atkinsonia	Nuytsia))	Desmaria)	((((Loranthus	Cecarria)	(Ileostylus	Muellerina))	((Scurrula	Taxillus)	(((Helixanthera	Dendrophthoe)	((Bakerella	((Englerina	Tapinanthus)	Agelanthus))	Moquiniella))	(Benthamina	Amyema))))	(Ligaria	Tristerix)))))	Notanthera))	Macrosolen	Decaisnina);
((Peraxilla	(((((Loranthus	Cecarria)	(Ileostylus	Muellerina))	((((Moquiniella	(Scurrula	Taxillus))	(Helixanthera	Dendrophthoe))	(Bakerella	(Benthamina	Amyema)))	((Englerina	Tapinanthus)	Agelanthus)))	(Tupeia	(((Notanthera	(Ligaria	Tristerix))	(Struthanthus	Tripodanthus))	Desmaria)))	(Gaiadendron	(Atkinsonia	Nuytsia))))	Macrosolen	Decaisnina);
(((Peraxilla	((((Gaiadendron	Atkinsonia)	Nuytsia)	((((Ligaria	Tristerix)	(Struthanthus	Tripodanthus))	Desmaria)	(((Ileostylus	Muellerina)	(Loranthus	Cecarria))	((Benthamina	Amyema)	((Scurrula	Taxillus)	((Moquiniella	(((Englerina	Tapinanthus)	Agelanthus)	Bakerella))	(Helixanthera	Dendrophthoe)))))))	Tupeia))	Notanthera)	Macrosolen	Decaisnina);
((Peraxilla	(((Notanthera	Desmaria)	(Gaiadendron	(Atkinsonia	Nuytsia)))	((Tupeia	((Ligaria	Tristerix)	(Struthanthus	Tripodanthus)))	(((Ileostylus	Muellerina)	(Loranthus	Cecarria))	((Benthamina	Amyema)	((Scurrula	Taxillus)	(((Moquiniella	((Englerina	Tapinanthus)	Bakerella))	Agelanthus)	(Helixanthera	Dendrophthoe))))))))	Macrosolen	Decaisnina);
(((((Desmaria	(Notanthera	((Ligaria	Tristerix)	(Struthanthus	Tripodanthus))))	(((Nuytsia	Atkinsonia)	Gaiadendron)	(((Loranthus	Cecarria)	(Ileostylus	Muellerina))	(((Taxillus	Scurrula)	(((Dendrophthoe	((Englerina	Tapinanthus)	Agelanthus))	(Moquiniella	Bakerella))	(Benthamina	Amyema)))	Helixanthera))))	Tupeia)	Peraxilla)	Macrosolen	Decaisnina);
(((((((Atkinsonia	Nuytsia)	(Ligaria	Gaiadendron))	(((Loranthus	Cecarria)	(Ileostylus	Muellerina))	((Benthamina	Amyema)	((Taxillus	Scurrula)	((((Englerina	Tapinanthus)	Agelanthus)	(Helixanthera	Dendrophthoe))	(Moquiniella	Bakerella))))))	(Struthanthus	Tripodanthus))	((Notanthera	Desmaria)	(Tristerix	Tupeia)))	Peraxilla)	Macrosolen	Decaisnina);
((((Tristerix	Tupeia)	(((Gaiadendron	Nuytsia)	((Desmaria	Atkinsonia)	Notanthera))	((Struthanthus	Tripodanthus)	((((Loranthus	Cecarria)	(Ileostylus	Muellerina))	((Taxillus	Scurrula)	((((Englerina	Agelanthus)	(Helixanthera	Dendrophthoe))	(Tapinanthus	(Moquiniella	Bakerella)))	(Benthamina	Amyema))))	Ligaria))))	Peraxilla)	Macrosolen	Decaisnina);
((((((Ligaria	(Tristerix	Notanthera))	Desmaria)	Tupeia)	((((Loranthus	Cecarria)	(Ileostylus	Muellerina))	((Taxillus	Scurrula)	((((Bakerella	Moquiniella)	((Tapinanthus	Englerina)	Agelanthus))	(Helixanthera	Dendrophthoe))	(Benthamina	Amyema))))	(((Struthanthus	Tripodanthus)	(Atkinsonia	Nuytsia))	Gaiadendron)))	Peraxilla)	Macrosolen	Decaisnina);
((((((Tristerix	Desmaria)	(Notanthera	Tupeia))	(((Ileostylus	Muellerina)	(((Benthamina	Amyema)	((Taxillus	Scurrula)	(Helixanthera	(Moquiniella	((Dendrophthoe	((Tapinanthus	Englerina)	Agelanthus))	Bakerella)))))	(Loranthus	Cecarria)))	(((Struthanthus	Tripodanthus)	(Atkinsonia	Nuytsia))	Gaiadendron)))	Ligaria)	Peraxilla)	Macrosolen	Decaisnina);
((((((((Struthanthus	Tripodanthus)	(Ligaria	((Atkinsonia	Nuytsia)	Gaiadendron)))	((Ileostylus	Muellerina)	(((Benthamina	Amyema)	((Taxillus	Scurrula)	(Helixanthera	((Dendrophthoe	((Tapinanthus	Englerina)	Agelanthus))	(Bakerella	Moquiniella)))))	(Loranthus	Cecarria))))	Desmaria)	(Tupeia	Tristerix))	Notanthera)	Peraxilla)	Macrosolen	Decaisnina);
((((Peraxilla	(((Struthanthus	Tripodanthus)	((Atkinsonia	Nuytsia)	Gaiadendron))	(((Ileostylus	Muellerina)	(((Benthamina	Amyema)	((Taxillus	Scurrula)	(Helixanthera	((Dendrophthoe	((Tapinanthus	Englerina)	Agelanthus))	(Bakerella	Moquiniella)))))	(Loranthus	Cecarria)))	((Desmaria	Tupeia)	Tristerix))))	Notanthera)	Ligaria)	Macrosolen	Decaisnina);
(((Tupeia	Tristerix)	((Struthanthus	Tripodanthus)	((Ligaria	(((Benthamina	Amyema)	((Taxillus	Scurrula)	(((Dendrophthoe	Helixanthera)	(((Tapinanthus	Englerina)	Agelanthus)	Bakerella))	Moquiniella)))	((Loranthus	Cecarria)	(Ileostylus	Muellerina))))	(Desmaria	(((Atkinsonia	Nuytsia)	Gaiadendron)	(Peraxilla	Notanthera))))))	Macrosolen	Decaisnina);
((((((Ligaria	((Ileostylus	Muellerina)	(((((Dendrophthoe	Helixanthera)	((((Tapinanthus	Englerina)	Agelanthus)	Moquiniella)	Bakerella))	(Taxillus	Scurrula))	(Benthamina	Amyema))	(Loranthus	Cecarria))))	(((Atkinsonia	Nuytsia)	(Struthanthus	Tripodanthus))	Gaiadendron))	(Desmaria	(Tupeia	Tristerix)))	Peraxilla)	Notanthera)	Macrosolen	Decaisnina);
(((((Struthanthus	Tripodanthus)	((Tupeia	(Notanthera	(Ligaria	Tristerix)))	Desmaria))	(((Atkinsonia	Nuytsia)	Gaiadendron)	(((((Dendrophthoe	Helixanthera)	(((Tapinanthus	Englerina)	Agelanthus)	Moquiniella))	(Taxillus	Scurrula))	(Bakerella	(Benthamina	Amyema)))	((Loranthus	Cecarria)	(Ileostylus	Muellerina)))))	Peraxilla)	Macrosolen	Decaisnina);
((((Desmaria	((Ligaria	(Tristerix	Notanthera))	(Tripodanthus	Struthanthus)))	(Tupeia	((((Ileostylus	Muellerina)	(Cecarria	Loranthus))	((Bakerella	(Amyema	Benthamina))	((((Taxillus	Scurrula)	Moquiniella)	(Dendrophthoe	Helixanthera))	((Tapinanthus	Englerina)	Agelanthus))))	(Gaiadendron	(Atkinsonia	Nuytsia)))))	Peraxilla)	Macrosolen	Decaisnina);
((((Tripodanthus	Struthanthus)	((Notanthera	((Atkinsonia	Gaiadendron)	(Nuytsia	Desmaria)))	(Tupeia	((Ligaria	Tristerix)	(((Ileostylus	Muellerina)	(Cecarria	Loranthus))	(((Taxillus	Scurrula)	((((Bakerella	((Tapinanthus	Englerina)	Agelanthus))	Dendrophthoe)	Moquiniella)	Helixanthera))	(Amyema	Benthamina)))))))	Peraxilla)	Macrosolen	Decaisnina);
(((Tupeia	((((Tripodanthus	Struthanthus)	(Notanthera	(Ligaria	Tristerix)))	(((Ileostylus	Muellerina)	(Cecarria	Loranthus))	(((Taxillus	Scurrula)	(((Bakerella	((Tapinanthus	Englerina)	Agelanthus))	(Helixanthera	Dendrophthoe))	Moquiniella))	(Amyema	Benthamina))))	(Desmaria	(Gaiadendron	(Atkinsonia	Nuytsia)))))	Peraxilla)	Macrosolen	Decaisnina);
(((((Ileostylus	Muellerina)	(Cecarria	Loranthus))	((Taxillus	Scurrula)	(((Moquiniella	(((Tapinanthus	Englerina)	Agelanthus)	Bakerella))	(Helixanthera	Dendrophthoe))	(Amyema	Benthamina))))	((Tupeia	Peraxilla)	((Nuytsia	(Gaiadendron	Atkinsonia))	(Desmaria	((Tripodanthus	Struthanthus)	(Notanthera	(Ligaria	Tristerix)))))))	Macrosolen	Decaisnina);
(((Tupeia	(((((Ileostylus	Muellerina)	(Cecarria	Loranthus))	(Benthamina	((((Moquiniella	(Taxillus	Scurrula))	((Helixanthera	Dendrophthoe)	((Tapinanthus	Englerina)	Agelanthus)))	Bakerella)	Amyema)))	(Gaiadendron	(Atkinsonia	Nuytsia)))	((Tripodanthus	Struthanthus)	((Notanthera	(Ligaria	Tristerix))	Desmaria))))	Peraxilla)	Macrosolen	Decaisnina);
((((Tupeia	((Gaiadendron	(Atkinsonia	Nuytsia))	((((Ileostylus	Muellerina)	(Cecarria	Loranthus))	((Helixanthera	(Taxillus	Scurrula))	((Amyema	Benthamina)	((Moquiniella	Dendrophthoe)	(Bakerella	((Tapinanthus	Englerina)	Agelanthus))))))	((Tripodanthus	Struthanthus)	(Tristerix	(Desmaria	Ligaria))))))	Notanthera)	Peraxilla)	Macrosolen	Decaisnina);
(((Tupeia	(((Atkinsonia	Nuytsia)	((((Ileostylus	Muellerina)	(Cecarria	Loranthus))	((Amyema	Benthamina)	(((Moquiniella	(Bakerella	((Tapinanthus	Englerina)	Agelanthus)))	(Helixanthera	Dendrophthoe))	(Taxillus	Scurrula))))	Gaiadendron))	(((Notanthera	Ligaria)	(Tristerix	(Tripodanthus	Struthanthus)))	Desmaria)))	Peraxilla)	Macrosolen	Decaisnina);
(((Tupeia	(((Nuytsia	(Atkinsonia	Gaiadendron))	(((Ileostylus	Muellerina)	(Cecarria	Loranthus))	(((Amyema	Benthamina)	((((Tapinanthus	Englerina)	Agelanthus)	Bakerella)	(Helixanthera	Dendrophthoe)))	(Moquiniella	(Taxillus	Scurrula)))))	(Desmaria	((Tripodanthus	Struthanthus)	(Ligaria	(Notanthera	Tristerix))))))	Peraxilla)	Macrosolen	Decaisnina);
(((Tupeia	((((Ileostylus	Muellerina)	(Cecarria	Loranthus))	((Amyema	Benthamina)	(((Dendrophthoe	(Moquiniella	Bakerella))	((Tapinanthus	Englerina)	Agelanthus))	(Helixanthera	(Taxillus	Scurrula)))))	((Desmaria	((Tripodanthus	Struthanthus)	(Notanthera	(Tristerix	Ligaria))))	(Gaiadendron	(Nuytsia	Atkinsonia)))))	Peraxilla)	Macrosolen	Decaisnina);
((((((Tripodanthus	Struthanthus)	Ligaria)	((((Ileostylus	Muellerina)	(Cecarria	Loranthus))	((Amyema	Benthamina)	((Dendrophthoe	((Bakerella	(Helixanthera	Moquiniella))	((Tapinanthus	Englerina)	Agelanthus)))	(Taxillus	Scurrula))))	(Gaiadendron	(Nuytsia	Atkinsonia))))	((Notanthera	Tristerix)	(Desmaria	Tupeia)))	Peraxilla)	Macrosolen	Decaisnina);
(Macrosolen	((Peraxilla	(((Gaiadendron	(Desmaria	((Atkinsonia	Nuytsia)	Notanthera)))	((Struthanthus	Tripodanthus)	(((Scurrula	Taxillus)	(Moquiniella	(Helixanthera	((Amyema	Benthamina)	((Bakerella	((Tapinanthus	Englerina)	Agelanthus))	Dendrophthoe)))))	((Loranthus	Cecarria)	(Muellerina	Ileostylus)))))	(Tupeia	Tristerix)))	Ligaria)	Decaisnina);
(Macrosolen	(Peraxilla	((Tupeia	(((Notanthera	(Tristerix	Ligaria))	(Struthanthus	Tripodanthus))	((((Amyema	Benthamina)	(((((Tapinanthus	Englerina)	Agelanthus)	(Moquiniella	Bakerella))	(Helixanthera	Dendrophthoe))	(Scurrula	Taxillus)))	((Loranthus	Cecarria)	(Muellerina	Ileostylus)))	((Nuytsia	Atkinsonia)	Gaiadendron))))	Desmaria))	Decaisnina);
(Macrosolen	(((Peraxilla	(((((((Dendrophthoe	(((Tapinanthus	Englerina)	Agelanthus)	(Bakerella	Moquiniella)))	Helixanthera)	(Scurrula	Taxillus))	(Amyema	Benthamina))	((Loranthus	Cecarria)	(Muellerina	Ileostylus)))	((Gaiadendron	Atkinsonia)	Nuytsia))	((Tristerix	(Desmaria	Ligaria))	(Struthanthus	Tripodanthus))))	Tupeia)	Notanthera)	Decaisnina);
(Macrosolen	(((Tupeia	(((Tristerix	Desmaria)	(Struthanthus	Tripodanthus))	((Ligaria	(((((((Tapinanthus	Englerina)	Agelanthus)	(Bakerella	Moquiniella))	(Helixanthera	Dendrophthoe))	(Scurrula	Taxillus))	(Amyema	Benthamina))	((Loranthus	Cecarria)	(Muellerina	Ileostylus))))	(Gaiadendron	(Atkinsonia	Nuytsia)))))	Notanthera)	Peraxilla)	Decaisnina);
(Macrosolen	((Tupeia	((((Notanthera	(Ligaria	Tristerix))	(Struthanthus	Tripodanthus))	Desmaria)	(((((((Tapinanthus	Englerina)	Agelanthus)	((Bakerella	Moquiniella)	(Helixanthera	Dendrophthoe)))	(Scurrula	Taxillus))	(Amyema	Benthamina))	((Loranthus	Cecarria)	(Muellerina	Ileostylus)))	(Gaiadendron	(Atkinsonia	Nuytsia)))))	Peraxilla)	Decaisnina);
(Macrosolen	((((Tristerix	Tupeia)	(((((((Bakerella	Moquiniella)	(Dendrophthoe	((Tapinanthus	Englerina)	Agelanthus)))	Helixanthera)	(Scurrula	Taxillus))	(Amyema	Benthamina))	((Loranthus	Cecarria)	(Muellerina	Ileostylus)))	((Desmaria	(Notanthera	(Gaiadendron	(Atkinsonia	Nuytsia))))	(Struthanthus	Tripodanthus))))	Ligaria)	Peraxilla)	Decaisnina);
(Macrosolen	((((Gaiadendron	(Desmaria	(Atkinsonia	Nuytsia)))	((((((Scurrula	Taxillus)	((Amyema	Benthamina)	((Dendrophthoe	(((Tapinanthus	Englerina)	Agelanthus)	(Bakerella	Moquiniella)))	Helixanthera)))	((Loranthus	Cecarria)	(Muellerina	Ileostylus)))	Tristerix)	((Struthanthus	Tripodanthus)	Tupeia))	Ligaria))	Notanthera)	Peraxilla)	Decaisnina);
(Macrosolen	((((((((Amyema	Benthamina)	(((((Tapinanthus	Englerina)	Agelanthus)	(Bakerella	Moquiniella))	(Helixanthera	Dendrophthoe))	(Scurrula	Taxillus)))	((Loranthus	Cecarria)	(Muellerina	Ileostylus)))	Tristerix)	((Struthanthus	Tripodanthus)	Tupeia))	((Desmaria	Notanthera)	(Gaiadendron	(Atkinsonia	Nuytsia))))	Ligaria)	Peraxilla)	Decaisnina);
(Macrosolen	(((Ligaria	(((Amyema	Benthamina)	((((((Tapinanthus	Englerina)	Agelanthus)	Bakerella)	(Helixanthera	Dendrophthoe))	Moquiniella)	(Scurrula	Taxillus)))	((Loranthus	Cecarria)	(Muellerina	Ileostylus))))	(((Struthanthus	Tripodanthus)	Tupeia)	((Notanthera	Peraxilla)	(Desmaria	(Gaiadendron	(Atkinsonia	Nuytsia))))))	Tristerix)	Decaisnina);
(Macrosolen	((((((Tristerix	(Struthanthus	Tripodanthus))	Desmaria)	((Ligaria	(((Amyema	Benthamina)	(((Helixanthera	Dendrophthoe)	(Moquiniella	(((Tapinanthus	Englerina)	Agelanthus)	Bakerella)))	(Scurrula	Taxillus)))	((Loranthus	Cecarria)	(Muellerina	Ileostylus))))	(Gaiadendron	(Atkinsonia	Nuytsia))))	Tupeia)	Notanthera)	Peraxilla)	Decaisnina);
((Peraxilla	((Desmaria	(Tristerix	((((Ligaria	(((Benthamina	Amyema)	((Moquiniella	(Scurrula	Taxillus))	((Agelanthus	(Englerina	Tapinanthus))	((Helixanthera	Dendrophthoe)	Bakerella))))	((Ileostylus	Muellerina)	(Cecarria	Loranthus))))	(Struthanthus	Tripodanthus))	((Nuytsia	Atkinsonia)	Gaiadendron))	Tupeia)))	Notanthera))	Macrosolen	Decaisnina);
((Peraxilla	(Tupeia	((((Nuytsia	Atkinsonia)	Gaiadendron)	((((Benthamina	Amyema)	((Helixanthera	Dendrophthoe)	((Moquiniella	Bakerella)	(Agelanthus	(Englerina	Tapinanthus)))))	(Scurrula	Taxillus))	((Ileostylus	Muellerina)	(Cecarria	Loranthus))))	((((Tristerix	Ligaria)	Desmaria)	Notanthera)	(Struthanthus	Tripodanthus)))))	Macrosolen	Decaisnina);
((Peraxilla	(Tupeia	((((Nuytsia	Atkinsonia)	Gaiadendron)	((Ileostylus	Muellerina)	((Cecarria	Loranthus)	((Benthamina	Amyema)	((Moquiniella	(Bakerella	((Agelanthus	(Englerina	Tapinanthus))	(Helixanthera	Dendrophthoe))))	(Scurrula	Taxillus))))))	(((Ligaria	(Tristerix	Notanthera))	(Struthanthus	Tripodanthus))	Desmaria))))	Macrosolen	Decaisnina);
((Peraxilla	(Tupeia	((((Nuytsia	Atkinsonia)	Gaiadendron)	(((Moquiniella	((Benthamina	Amyema)	(Bakerella	((Agelanthus	(Englerina	Tapinanthus))	(Helixanthera	Dendrophthoe)))))	(Scurrula	Taxillus))	((Ileostylus	Muellerina)	(Cecarria	Loranthus))))	(((Ligaria	(Tristerix	Notanthera))	(Struthanthus	Tripodanthus))	Desmaria))))	Macrosolen	Decaisnina);
((Peraxilla	((((((Bakerella	(Benthamina	Amyema))	(Moquiniella	((Agelanthus	(Englerina	Tapinanthus))	((Scurrula	Taxillus)	(Helixanthera	Dendrophthoe)))))	((Ileostylus	Muellerina)	(Cecarria	Loranthus)))	((Nuytsia	Atkinsonia)	Gaiadendron))	Tupeia)	(((Notanthera	(Ligaria	Tristerix))	(Struthanthus	Tripodanthus))	Desmaria)))	Macrosolen	Decaisnina);
((Peraxilla	(Tupeia	(((((Benthamina	Amyema)	((Helixanthera	Dendrophthoe)	((Moquiniella	Bakerella)	(Agelanthus	(Englerina	Tapinanthus)))))	(Scurrula	Taxillus))	((Ileostylus	Muellerina)	(Cecarria	Loranthus)))	((Nuytsia	(Atkinsonia	Gaiadendron))	(((Ligaria	(Tristerix	Notanthera))	(Struthanthus	Tripodanthus))	Desmaria)))))	Macrosolen	Decaisnina);
(((Peraxilla	(Gaiadendron	((Tupeia	Atkinsonia)	((((Struthanthus	Tripodanthus)	Desmaria)	(Notanthera	Tristerix))	(Nuytsia	(((Benthamina	Amyema)	(((Helixanthera	Dendrophthoe)	((Moquiniella	Bakerella)	(Agelanthus	(Englerina	Tapinanthus))))	(Scurrula	Taxillus)))	((Ileostylus	Muellerina)	(Cecarria	Loranthus))))))))	Ligaria)	Macrosolen	Decaisnina);
((((Tupeia	(Notanthera	(Ligaria	Tristerix)))	((Struthanthus	Tripodanthus)	((((Benthamina	Amyema)	(((Moquiniella	((Bakerella	(Agelanthus	(Englerina	Tapinanthus)))	Dendrophthoe))	(Scurrula	Taxillus))	Helixanthera))	((Ileostylus	Muellerina)	(Cecarria	Loranthus)))	(Desmaria	(Gaiadendron	(Atkinsonia	Nuytsia))))))	Peraxilla)	Macrosolen	Decaisnina);
(((((((Ligaria	(((Benthamina	Amyema)	((Moquiniella	(((Helixanthera	Dendrophthoe)	(Agelanthus	(Englerina	Tapinanthus)))	Bakerella))	(Scurrula	Taxillus)))	((Ileostylus	Muellerina)	(Cecarria	Loranthus))))	(Tupeia	Tristerix))	(Struthanthus	Tripodanthus))	(Desmaria	(Gaiadendron	(Atkinsonia	Nuytsia))))	Peraxilla)	Notanthera)	Macrosolen	Decaisnina);
((((((Tupeia	Tristerix)	(((Struthanthus	Tripodanthus)	(Gaiadendron	(Atkinsonia	(Nuytsia	Desmaria))))	((((Benthamina	Amyema)	((Helixanthera	Dendrophthoe)	((Agelanthus	(Englerina	Tapinanthus))	Bakerella)))	((Scurrula	Taxillus)	Moquiniella))	((Ileostylus	Muellerina)	(Cecarria	Loranthus)))))	Peraxilla)	Ligaria)	Notanthera)	Macrosolen	Decaisnina);
((Peraxilla	(((((Loranthus	Cecarria)	(Ileostylus	Muellerina))	(((Benthamina	Amyema)	((Helixanthera	Dendrophthoe)	((Agelanthus	(Englerina	Tapinanthus))	Bakerella)))	((Scurrula	Taxillus)	Moquiniella)))	((Tupeia	(Ligaria	Tristerix))	(Tripodanthus	Struthanthus)))	((Notanthera	Desmaria)	(Gaiadendron	(Nuytsia	Atkinsonia)))))	Macrosolen	Decaisnina);
((Peraxilla	(((Gaiadendron	(Desmaria	(Nuytsia	Atkinsonia)))	(((Ligaria	((Ileostylus	Muellerina)	((((Benthamina	Amyema)	(Bakerella	((Helixanthera	Dendrophthoe)	(Agelanthus	(Englerina	Tapinanthus)))))	((Scurrula	Taxillus)	Moquiniella))	(Loranthus	Cecarria))))	(Tristerix	Tupeia))	(Tripodanthus	Struthanthus)))	Notanthera))	Macrosolen	Decaisnina);
((Peraxilla	(((((Tripodanthus	Struthanthus)	Notanthera)	(Desmaria	(Ligaria	Tristerix)))	(((Moquiniella	(Benthamina	Amyema))	(((Helixanthera	Dendrophthoe)	((Agelanthus	(Englerina	Tapinanthus))	Bakerella))	(Scurrula	Taxillus)))	((Loranthus	Cecarria)	(Ileostylus	Muellerina))))	(Tupeia	((Nuytsia	Atkinsonia)	Gaiadendron))))	Macrosolen	Decaisnina);
((Peraxilla	(Tupeia	(((Ileostylus	Muellerina)	((Loranthus	Cecarria)	((Scurrula	Taxillus)	(((Helixanthera	Dendrophthoe)	((Agelanthus	(Englerina	Tapinanthus))	(Bakerella	(Benthamina	Amyema))))	Moquiniella))))	((Desmaria	((Nuytsia	Atkinsonia)	Gaiadendron))	((Tripodanthus	Struthanthus)	((Notanthera	Tristerix)	Ligaria))))))	Macrosolen	Decaisnina);
((Peraxilla	(Tupeia	((((Ileostylus	Muellerina)	((Loranthus	Cecarria)	((Benthamina	Amyema)	((((Agelanthus	(Englerina	Tapinanthus))	(Moquiniella	Bakerella))	(Helixanthera	Dendrophthoe))	(Scurrula	Taxillus)))))	(Desmaria	(Gaiadendron	((Tripodanthus	Struthanthus)	(Atkinsonia	Nuytsia)))))	((Notanthera	Tristerix)	Ligaria))))	Macrosolen	Decaisnina);
((Peraxilla	(Tupeia	((((Tristerix	(Notanthera	Ligaria))	(Tripodanthus	Struthanthus))	Desmaria)	((Gaiadendron	(Atkinsonia	Nuytsia))	(((Benthamina	Amyema)	((((Agelanthus	(Englerina	Tapinanthus))	(Moquiniella	Bakerella))	(Helixanthera	Dendrophthoe))	(Scurrula	Taxillus)))	((Ileostylus	Muellerina)	(Loranthus	Cecarria)))))))	Macrosolen	Decaisnina);
(((Peraxilla	(Tupeia	(((((Tristerix	Ligaria)	(Tripodanthus	Struthanthus))	Desmaria)	(Nuytsia	(Gaiadendron	Atkinsonia)))	(((Benthamina	Amyema)	(((Moquiniella	(Bakerella	(Agelanthus	(Englerina	Tapinanthus))))	(Helixanthera	Dendrophthoe))	(Scurrula	Taxillus)))	((Ileostylus	Muellerina)	(Loranthus	Cecarria))))))	Notanthera)	Macrosolen	Decaisnina);
((Peraxilla	((Tupeia	(((((((Agelanthus	(Englerina	Tapinanthus))	Moquiniella)	(Helixanthera	Dendrophthoe))	(Scurrula	Taxillus))	(Bakerella	(Benthamina	Amyema)))	((Ileostylus	Muellerina)	(Loranthus	Cecarria)))	((((Desmaria	(Ligaria	Tristerix))	(Tripodanthus	Struthanthus))	(Atkinsonia	Nuytsia))	Gaiadendron)))	Notanthera))	Macrosolen	Decaisnina);
((Peraxilla	((((((Scurrula	Taxillus)	((Benthamina	Amyema)	(((Bakerella	Moquiniella)	(Agelanthus	(Englerina	Tapinanthus)))	(Helixanthera	Dendrophthoe))))	(Ileostylus	Muellerina))	(Loranthus	Cecarria))	(Nuytsia	(Atkinsonia	Gaiadendron)))	(Tupeia	(Desmaria	((Notanthera	(Tristerix	Ligaria))	(Tripodanthus	Struthanthus))))))	Macrosolen	Decaisnina);
(((Peraxilla	(((Tupeia	(((Benthamina	Amyema)	(((Bakerella	(Agelanthus	(Englerina	Tapinanthus)))	(Helixanthera	Dendrophthoe))	(Moquiniella	(Scurrula	Taxillus))))	((Ileostylus	Muellerina)	(Loranthus	Cecarria))))	(Gaiadendron	(Nuytsia	Atkinsonia)))	(Desmaria	((Tristerix	Ligaria)	(Tripodanthus	Struthanthus)))))	Notanthera)	Macrosolen	Decaisnina);
(Macrosolen	(Peraxilla	((Tupeia	(((Ligaria	Tristerix)	(Struthanthus	Tripodanthus))	(((Atkinsonia	Gaiadendron)	(((Muellerina	Ileostylus)	(Cecarria	Loranthus))	((Moquiniella	((((Englerina	Tapinanthus)	Agelanthus)	(Helixanthera	Dendrophthoe))	(Bakerella	(Amyema	Benthamina))))	(Taxillus	Scurrula))))	(Nuytsia	Desmaria))))	Notanthera))	Decaisnina);
(Macrosolen	(Notanthera	(Peraxilla	(((Ligaria	((Struthanthus	Tripodanthus)	(Gaiadendron	(Nuytsia	Atkinsonia))))	(((Muellerina	Ileostylus)	(Cecarria	Loranthus))	((Amyema	Benthamina)	((Taxillus	Scurrula)	(((Helixanthera	Dendrophthoe)	(Moquiniella	Bakerella))	((Englerina	Tapinanthus)	Agelanthus))))))	(Desmaria	(Tristerix	Tupeia)))))	Decaisnina);
(Macrosolen	(Notanthera	(Peraxilla	((Tristerix	((Ligaria	Desmaria)	(Struthanthus	Tripodanthus)))	((Gaiadendron	(Nuytsia	Atkinsonia))	(Tupeia	(((Muellerina	Ileostylus)	(Cecarria	Loranthus))	((Amyema	Benthamina)	((Taxillus	Scurrula)	((Helixanthera	Dendrophthoe)	(Moquiniella	(((Englerina	Tapinanthus)	Agelanthus)	Bakerella)))))))))))	Decaisnina);
(Macrosolen	(Peraxilla	((((Tristerix	Tupeia)	(Ligaria	Desmaria))	(((Struthanthus	Tripodanthus)	(Nuytsia	(Atkinsonia	Gaiadendron)))	(((Muellerina	Ileostylus)	(Cecarria	Loranthus))	((Amyema	Benthamina)	((Taxillus	Scurrula)	((((Helixanthera	Dendrophthoe)	Moquiniella)	Bakerella)	((Englerina	Tapinanthus)	Agelanthus)))))))	Notanthera))	Decaisnina);
(Macrosolen	(Peraxilla	(((((Tristerix	(((Muellerina	Ileostylus)	(Cecarria	Loranthus))	((((((Helixanthera	Dendrophthoe)	Bakerella)	((Englerina	Tapinanthus)	Agelanthus))	(Amyema	Benthamina))	(Taxillus	Scurrula))	Moquiniella)))	(Desmaria	(Gaiadendron	(Nuytsia	Atkinsonia))))	Ligaria)	(Tupeia	(Struthanthus	Tripodanthus)))	Notanthera))	Decaisnina);
(Macrosolen	(Peraxilla	((Gaiadendron	(Notanthera	((Desmaria	Nuytsia)	Atkinsonia)))	((Tupeia	(Ligaria	Tristerix))	((Struthanthus	Tripodanthus)	(((Muellerina	Ileostylus)	(Cecarria	Loranthus))	(((((Helixanthera	Dendrophthoe)	(Bakerella	((Englerina	Tapinanthus)	Agelanthus)))	(Amyema	Benthamina))	(Taxillus	Scurrula))	Moquiniella))))))	Decaisnina);
(Macrosolen	((Peraxilla	Notanthera)	((Tristerix	(Desmaria	Tupeia))	(((Struthanthus	Tripodanthus)	(Ligaria	(((Muellerina	Ileostylus)	(Cecarria	Loranthus))	((Amyema	Benthamina)	((Taxillus	Scurrula)	(Dendrophthoe	(((Englerina	Tapinanthus)	Agelanthus)	((Bakerella	Moquiniella)	Helixanthera))))))))	((Nuytsia	Atkinsonia)	Gaiadendron))))	Decaisnina);
(Macrosolen	((Peraxilla	Notanthera)	(((Ligaria	(Tristerix	Tupeia))	Desmaria)	(((Struthanthus	Tripodanthus)	(((Muellerina	Ileostylus)	(Cecarria	Loranthus))	((Taxillus	Scurrula)	(((Dendrophthoe	Helixanthera)	(Moquiniella	(Bakerella	((Englerina	Tapinanthus)	Agelanthus))))	(Amyema	Benthamina)))))	((Nuytsia	Atkinsonia)	Gaiadendron))))	Decaisnina);
(Macrosolen	((Peraxilla	Notanthera)	(((Tristerix	Tupeia)	Desmaria)	(((Struthanthus	Tripodanthus)	(Ligaria	(((Muellerina	Ileostylus)	(Cecarria	Loranthus))	(Helixanthera	((Taxillus	Scurrula)	((Moquiniella	((Bakerella	((Englerina	Tapinanthus)	Agelanthus))	Dendrophthoe))	(Amyema	Benthamina)))))))	((Nuytsia	Atkinsonia)	Gaiadendron))))	Decaisnina);
(Macrosolen	(Peraxilla	(((((Nuytsia	Atkinsonia)	Gaiadendron)	Tupeia)	(((Ligaria	Tristerix)	(Notanthera	Desmaria))	(Struthanthus	Tripodanthus)))	(((Muellerina	Ileostylus)	(Cecarria	Loranthus))	((Amyema	Benthamina)	((Taxillus	Scurrula)	((Moquiniella	(Bakerella	((Englerina	Tapinanthus)	Agelanthus)))	(Helixanthera	Dendrophthoe)))))))	Decaisnina);
(((((Gaiadendron	(Atkinsonia	Nuytsia))	((Tupeia	(Tristerix	(Ligaria	(((Muellerina	Ileostylus)	(Loranthus	Cecarria))	((Benthamina	Amyema)	(((Helixanthera	Dendrophthoe)	(((Agelanthus	(Englerina	Tapinanthus))	Bakerella)	Moquiniella))	(Taxillus	Scurrula)))))))	(Struthanthus	Tripodanthus)))	Desmaria)	(Notanthera	Peraxilla))	Macrosolen	Decaisnina);
(((Tupeia	((Gaiadendron	(Atkinsonia	Nuytsia))	((((Muellerina	Ileostylus)	(Loranthus	Cecarria))	(((Helixanthera	((Benthamina	Amyema)	(Dendrophthoe	(Bakerella	(Agelanthus	(Englerina	Tapinanthus))))))	Moquiniella)	(Taxillus	Scurrula)))	(((Struthanthus	Tripodanthus)	((Notanthera	Tristerix)	Ligaria))	Desmaria))))	Peraxilla)	Macrosolen	Decaisnina);
(((Tupeia	((Gaiadendron	(Atkinsonia	Nuytsia))	((((Muellerina	Ileostylus)	(Loranthus	Cecarria))	((Benthamina	Amyema)	(((Helixanthera	Dendrophthoe)	(Moquiniella	(Bakerella	(Agelanthus	(Englerina	Tapinanthus)))))	(Taxillus	Scurrula))))	(((Struthanthus	Tripodanthus)	(Notanthera	(Tristerix	Ligaria)))	Desmaria))))	Peraxilla)	Macrosolen	Decaisnina);
(((((Desmaria	(Gaiadendron	(Atkinsonia	Nuytsia)))	(((Tupeia	(Ligaria	Tristerix))	(((Muellerina	Ileostylus)	(Loranthus	Cecarria))	((Benthamina	Amyema)	(((Moquiniella	(Bakerella	(Dendrophthoe	(Agelanthus	(Englerina	Tapinanthus)))))	(Taxillus	Scurrula))	Helixanthera))))	(Struthanthus	Tripodanthus)))	Peraxilla)	Notanthera)	Macrosolen	Decaisnina);
(((((Desmaria	((Struthanthus	Tripodanthus)	(Tristerix	Ligaria)))	((((Muellerina	Ileostylus)	((Loranthus	Cecarria)	(Helixanthera	(((Benthamina	Amyema)	(Moquiniella	(Dendrophthoe	((Agelanthus	(Englerina	Tapinanthus))	Bakerella))))	(Taxillus	Scurrula)))))	Tupeia)	(Gaiadendron	(Atkinsonia	Nuytsia))))	Peraxilla)	Notanthera)	Macrosolen	Decaisnina);
(((((Notanthera	((Desmaria	Ligaria)	Tristerix))	((Struthanthus	Tripodanthus)	((((Benthamina	Amyema)	((Dendrophthoe	((Agelanthus	(Englerina	Tapinanthus))	(Bakerella	(Helixanthera	Moquiniella))))	(Taxillus	Scurrula)))	((Muellerina	Ileostylus)	(Loranthus	Cecarria)))	(Nuytsia	(Gaiadendron	Atkinsonia)))))	Tupeia)	Peraxilla)	Macrosolen	Decaisnina);
((((((((Benthamina	Amyema)	((((Bakerella	(Englerina	(Tapinanthus	Agelanthus)))	(Dendrophthoe	Moquiniella))	(Taxillus	Scurrula))	Helixanthera))	((Muellerina	Ileostylus)	(Loranthus	Cecarria)))	(Nuytsia	(Gaiadendron	Atkinsonia)))	Tupeia)	((Struthanthus	Tripodanthus)	((Desmaria	Notanthera)	(Ligaria	Tristerix))))	Peraxilla)	Macrosolen	Decaisnina);
((((((Tristerix	Tupeia)	(Notanthera	Desmaria))	(((Struthanthus	Tripodanthus)	(Gaiadendron	(Atkinsonia	Nuytsia)))	(((Benthamina	Amyema)	((((Moquiniella	Bakerella)	(Agelanthus	(Englerina	Tapinanthus)))	(Helixanthera	Dendrophthoe))	(Taxillus	Scurrula)))	((Muellerina	Ileostylus)	(Loranthus	Cecarria)))))	Peraxilla)	Ligaria)	Macrosolen	Decaisnina);
(((((Desmaria	(Gaiadendron	(Atkinsonia	Nuytsia)))	((((Benthamina	(Amyema	((((Moquiniella	Bakerella)	(Agelanthus	(Englerina	Tapinanthus)))	(Helixanthera	Dendrophthoe))	(Taxillus	Scurrula))))	((Muellerina	Ileostylus)	(Loranthus	Cecarria)))	(Tupeia	(Struthanthus	Tripodanthus)))	(Ligaria	Tristerix)))	Peraxilla)	Notanthera)	Macrosolen	Decaisnina);
((((((Tristerix	Tupeia)	(Struthanthus	Tripodanthus))	((Desmaria	(Nuytsia	(Gaiadendron	Atkinsonia)))	(Ligaria	((((((Agelanthus	(Englerina	Tapinanthus))	((Bakerella	Moquiniella)	Dendrophthoe))	Helixanthera)	(Taxillus	Scurrula))	(Benthamina	Amyema))	((Muellerina	Ileostylus)	(Loranthus	Cecarria))))))	Peraxilla)	Notanthera)	Macrosolen	Decaisnina);
(Macrosolen	(((((Tripodanthus	Struthanthus)	(((((Taxillus	Scurrula)	(((Amyema	(Bakerella	Benthamina))	((Dendrophthoe	Helixanthera)	(Agelanthus	(Englerina	Tapinanthus))))	Moquiniella))	((Cecarria	Loranthus)	(Muellerina	Ileostylus)))	Ligaria)	Tristerix))	((Desmaria	(Gaiadendron	(Nuytsia	Atkinsonia)))	Tupeia))	Notanthera)	Peraxilla)	Decaisnina);
(Macrosolen	((((Gaiadendron	(Nuytsia	Atkinsonia))	((((Taxillus	Scurrula)	(((Amyema	Benthamina)	(Bakerella	((Dendrophthoe	Helixanthera)	(Agelanthus	(Englerina	Tapinanthus)))))	Moquiniella))	((Cecarria	Loranthus)	(Muellerina	Ileostylus)))	Tupeia))	(Desmaria	(((Tristerix	Notanthera)	Ligaria)	(Tripodanthus	Struthanthus))))	Peraxilla)	Decaisnina);
(Macrosolen	((((Tripodanthus	Struthanthus)	(((Cecarria	Loranthus)	((Muellerina	Ileostylus)	((Amyema	Benthamina)	((Moquiniella	(Taxillus	Scurrula))	(Bakerella	((Dendrophthoe	Helixanthera)	(Agelanthus	(Englerina	Tapinanthus))))))))	(((Gaiadendron	Atkinsonia)	(Nuytsia	Desmaria))	(Tupeia	(Tristerix	Ligaria)))))	Notanthera)	Peraxilla)	Decaisnina);
(Macrosolen	(((((Gaiadendron	((((Helixanthera	((Taxillus	Scurrula)	(((Bakerella	Moquiniella)	((Agelanthus	(Englerina	Tapinanthus))	Dendrophthoe))	(Amyema	Benthamina))))	(Muellerina	Ileostylus))	(Cecarria	Loranthus))	(Nuytsia	Tupeia)))	(Tristerix	((Tripodanthus	Struthanthus)	(Desmaria	Ligaria))))	Atkinsonia)	Notanthera)	Peraxilla)	Decaisnina);
(Macrosolen	(((((Muellerina	Ileostylus)	((Cecarria	Loranthus)	((Amyema	Benthamina)	((Taxillus	Scurrula)	((Helixanthera	Dendrophthoe)	((Agelanthus	(Englerina	Tapinanthus))	(Moquiniella	Bakerella)))))))	((((Desmaria	Ligaria)	Tristerix)	((Tripodanthus	Struthanthus)	Notanthera))	(Nuytsia	(Atkinsonia	Gaiadendron))))	Tupeia)	Peraxilla)	Decaisnina);
(Macrosolen	(((((Gaiadendron	((Atkinsonia	Nuytsia)	Desmaria))	(((Muellerina	Ileostylus)	((Cecarria	Loranthus)	((Amyema	Benthamina)	((Taxillus	Scurrula)	((Helixanthera	Dendrophthoe)	((Agelanthus	(Englerina	Tapinanthus))	(Moquiniella	Bakerella)))))))	(Tripodanthus	Struthanthus)))	(Tupeia	Tristerix))	Peraxilla)	(Ligaria	Notanthera))	Decaisnina);
(Macrosolen	(((Tupeia	((Desmaria	(((Notanthera	Tristerix)	Ligaria)	(Tripodanthus	Struthanthus)))	(((((Amyema	Benthamina)	(((Agelanthus	(Englerina	Tapinanthus))	Dendrophthoe)	(Moquiniella	Bakerella)))	Helixanthera)	(Taxillus	Scurrula))	((Muellerina	Ileostylus)	(Cecarria	Loranthus)))))	((Nuytsia	Atkinsonia)	Gaiadendron))	Peraxilla)	Decaisnina);
(Macrosolen	((Tupeia	((Desmaria	(((Notanthera	Tristerix)	Ligaria)	(Tripodanthus	Struthanthus)))	(((Nuytsia	Atkinsonia)	Gaiadendron)	(((((Moquiniella	(Bakerella	((Agelanthus	(Englerina	Tapinanthus))	Dendrophthoe)))	Helixanthera)	(Taxillus	Scurrula))	(Amyema	Benthamina))	((Muellerina	Ileostylus)	(Cecarria	Loranthus))))))	Peraxilla)	Decaisnina);
(Macrosolen	((Tupeia	((((((Agelanthus	(Dendrophthoe	Helixanthera))	((Englerina	Tapinanthus)	(Bakerella	Moquiniella)))	(Taxillus	Scurrula))	(Amyema	Benthamina))	((Muellerina	Ileostylus)	(Cecarria	Loranthus)))	((Desmaria	((Notanthera	Ligaria)	(Tristerix	(Tripodanthus	Struthanthus))))	((Nuytsia	Atkinsonia)	Gaiadendron))))	Peraxilla)	Decaisnina);
(Macrosolen	(Notanthera	((Desmaria	(Gaiadendron	(((((Taxillus	Scurrula)	(((Amyema	Benthamina)	((Dendrophthoe	Helixanthera)	((Agelanthus	(Tapinanthus	Englerina))	Bakerella)))	Moquiniella))	((Muellerina	Ileostylus)	(Cecarria	Loranthus)))	(Tupeia	((Ligaria	Tristerix)	(Tripodanthus	Struthanthus))))	(Nuytsia	Atkinsonia))))	Peraxilla))	Decaisnina);
(Macrosolen	((Peraxilla	(((Struthanthus	Tripodanthus)	((Tristerix	((Ligaria	(((Ileostylus	Muellerina)	(Loranthus	Cecarria))	((Benthamina	Amyema)	(((Bakerella	((Englerina	Tapinanthus)	Agelanthus))	((Dendrophthoe	Helixanthera)	Moquiniella))	(Taxillus	Scurrula)))))	(Gaiadendron	(Nuytsia	Atkinsonia))))	Desmaria))	Tupeia))	Notanthera)	Decaisnina);
(Macrosolen	(Peraxilla	((((Ligaria	(((Ileostylus	Muellerina)	(Loranthus	Cecarria))	((Moquiniella	((((Englerina	Tapinanthus)	Agelanthus)	((Benthamina	Amyema)	Bakerella))	(Dendrophthoe	Helixanthera)))	(Taxillus	Scurrula))))	(Notanthera	(Desmaria	(Nuytsia	(Atkinsonia	Gaiadendron)))))	(Struthanthus	Tripodanthus))	(Tupeia	Tristerix)))	Decaisnina);
(Macrosolen	(Peraxilla	(((((Ileostylus	Muellerina)	(Loranthus	Cecarria))	(((Benthamina	Amyema)	((Bakerella	(((Englerina	Tapinanthus)	Agelanthus)	Moquiniella))	(Dendrophthoe	Helixanthera)))	(Taxillus	Scurrula)))	(((Struthanthus	Tripodanthus)	(Ligaria	(Notanthera	Tristerix)))	(Desmaria	(Gaiadendron	(Nuytsia	Atkinsonia)))))	Tupeia))	Decaisnina);
(Macrosolen	(Peraxilla	((Tupeia	((((Struthanthus	Tripodanthus)	(Ligaria	Tristerix))	Desmaria)	((Gaiadendron	(Nuytsia	Atkinsonia))	(((Ileostylus	Muellerina)	(Loranthus	Cecarria))	((Benthamina	Amyema)	((((Bakerella	((Englerina	Tapinanthus)	Agelanthus))	Moquiniella)	(Dendrophthoe	Helixanthera))	(Taxillus	Scurrula)))))))	Notanthera))	Decaisnina);
(Macrosolen	(Peraxilla	(Tupeia	((((Ileostylus	Muellerina)	(Loranthus	Cecarria))	((Moquiniella	(Taxillus	Scurrula))	(((Benthamina	Amyema)	((Bakerella	((Englerina	Tapinanthus)	Agelanthus))	Dendrophthoe))	Helixanthera)))	((((Struthanthus	Tripodanthus)	(Ligaria	(Tristerix	Notanthera)))	Desmaria)	(Gaiadendron	(Nuytsia	Atkinsonia))))))	Decaisnina);
(Macrosolen	(Peraxilla	(Tupeia	((((Struthanthus	Tripodanthus)	(Notanthera	(Ligaria	Tristerix)))	Desmaria)	((Atkinsonia	Gaiadendron)	(Nuytsia	(((Ileostylus	Muellerina)	(Loranthus	Cecarria))	(((Taxillus	Scurrula)	((Moquiniella	(Helixanthera	Dendrophthoe))	(((Englerina	Tapinanthus)	Agelanthus)	Bakerella)))	(Benthamina	Amyema))))))))	Decaisnina);
(Macrosolen	(Peraxilla	(((Struthanthus	Tripodanthus)	(((Nuytsia	(Atkinsonia	Gaiadendron))	(((Ileostylus	Muellerina)	(Loranthus	Cecarria))	(((Taxillus	Scurrula)	((Moquiniella	(Bakerella	(Dendrophthoe	((Englerina	Tapinanthus)	Agelanthus))))	Helixanthera))	(Benthamina	Amyema))))	(Desmaria	(Tupeia	(Ligaria	Tristerix)))))	Notanthera))	Decaisnina);
(Macrosolen	(Peraxilla	((((Struthanthus	Tripodanthus)	((Desmaria	(Gaiadendron	(Nuytsia	Atkinsonia)))	(Ligaria	((Loranthus	Cecarria)	(((Benthamina	Amyema)	(((((Englerina	Tapinanthus)	Agelanthus)	(Dendrophthoe	Helixanthera))	Bakerella)	(Moquiniella	(Taxillus	Scurrula))))	(Ileostylus	Muellerina))))))	(Tupeia	Tristerix))	Notanthera))	Decaisnina);
(Macrosolen	((Peraxilla	(((Struthanthus	Tripodanthus)	((Notanthera	(Desmaria	(Nuytsia	(Atkinsonia	Gaiadendron))))	((Loranthus	Cecarria)	(((Taxillus	Scurrula)	((((Bakerella	(Benthamina	Amyema))	((Englerina	(Tapinanthus	Agelanthus))	Dendrophthoe))	Moquiniella)	Helixanthera))	(Ileostylus	Muellerina)))))	(Tupeia	Tristerix)))	Ligaria)	Decaisnina);
(Macrosolen	(Peraxilla	((Ligaria	((Struthanthus	Tripodanthus)	((Notanthera	(Desmaria	(Gaiadendron	(Nuytsia	Atkinsonia))))	((((Taxillus	Scurrula)	((Benthamina	Amyema)	((Bakerella	(Agelanthus	(Englerina	Tapinanthus)))	(Helixanthera	Dendrophthoe))))	Moquiniella)	((Ileostylus	Muellerina)	(Loranthus	Cecarria))))))	(Tupeia	Tristerix)))	Decaisnina);
(Macrosolen	(Peraxilla	(((((Taxillus	Scurrula)	(Moquiniella	(((Benthamina	Amyema)	(((Englerina	Tapinanthus)	Agelanthus)	(Dendrophthoe	Bakerella)))	Helixanthera)))	((Loranthus	Cecarria)	(Muellerina	Ileostylus)))	(Gaiadendron	(Atkinsonia	Nuytsia)))	((((Tripodanthus	Struthanthus)	((Tristerix	Ligaria)	Notanthera))	Desmaria)	Tupeia)))	Decaisnina);
(Macrosolen	(Peraxilla	(Tupeia	(((((Taxillus	Scurrula)	(Moquiniella	(((Benthamina	Amyema)	(Bakerella	(((Englerina	Tapinanthus)	Agelanthus)	Dendrophthoe)))	Helixanthera)))	((Loranthus	Cecarria)	(Muellerina	Ileostylus)))	(Nuytsia	(Gaiadendron	Atkinsonia)))	(((Tripodanthus	Struthanthus)	((Tristerix	Ligaria)	Notanthera))	Desmaria))))	Decaisnina);
(Macrosolen	(Peraxilla	((Tripodanthus	Struthanthus)	((Tupeia	((Tristerix	Ligaria)	Notanthera))	((((Taxillus	Scurrula)	(Moquiniella	(((Benthamina	Amyema)	(Dendrophthoe	(Bakerella	((Englerina	Tapinanthus)	Agelanthus))))	Helixanthera)))	((Loranthus	Cecarria)	(Muellerina	Ileostylus)))	(Desmaria	(Gaiadendron	(Atkinsonia	Nuytsia)))))))	Decaisnina);
(Macrosolen	(Peraxilla	(((((Benthamina	Amyema)	(((Helixanthera	Dendrophthoe)	((Moquiniella	Bakerella)	((Englerina	Tapinanthus)	Agelanthus)))	(Taxillus	Scurrula)))	((Loranthus	Cecarria)	(Muellerina	Ileostylus)))	(Gaiadendron	(Atkinsonia	Nuytsia)))	((Desmaria	((Notanthera	(Tristerix	Ligaria))	(Tripodanthus	Struthanthus)))	Tupeia)))	Decaisnina);
(Macrosolen	((Peraxilla	(((((Tupeia	Tristerix)	Ligaria)	(Tripodanthus	Struthanthus))	Desmaria)	((Gaiadendron	(Atkinsonia	Nuytsia))	((Loranthus	Cecarria)	((Muellerina	Ileostylus)	((Benthamina	Amyema)	(((Helixanthera	Dendrophthoe)	((Moquiniella	Bakerella)	((Englerina	Tapinanthus)	Agelanthus)))	(Taxillus	Scurrula))))))))	Notanthera)	Decaisnina);
(Macrosolen	(Peraxilla	(((Tristerix	Ligaria)	((Tripodanthus	Struthanthus)	Notanthera))	((((Atkinsonia	Gaiadendron)	(Desmaria	Nuytsia))	(((Helixanthera	((Benthamina	Amyema)	(Dendrophthoe	((Moquiniella	Bakerella)	((Englerina	Tapinanthus)	Agelanthus)))))	(Taxillus	Scurrula))	((Loranthus	Cecarria)	(Muellerina	Ileostylus))))	Tupeia)))	Decaisnina);
(Macrosolen	(Peraxilla	((((Atkinsonia	Gaiadendron)	Nuytsia)	(((((Tristerix	Ligaria)	Notanthera)	(Tripodanthus	Struthanthus))	Desmaria)	((((Taxillus	Scurrula)	(Benthamina	Amyema))	((Helixanthera	Dendrophthoe)	((Bakerella	(Tapinanthus	(Agelanthus	Englerina)))	Moquiniella)))	((Loranthus	Cecarria)	(Muellerina	Ileostylus)))))	Tupeia))	Decaisnina);
(Macrosolen	(Peraxilla	(Atkinsonia	(((((Tristerix	Ligaria)	Notanthera)	(Tripodanthus	Struthanthus))	Desmaria)	(((Tupeia	Nuytsia)	Gaiadendron)	(((Benthamina	Amyema)	(((Helixanthera	Moquiniella)	(Dendrophthoe	(Bakerella	(Agelanthus	(Englerina	Tapinanthus)))))	(Taxillus	Scurrula)))	((Loranthus	Cecarria)	(Muellerina	Ileostylus)))))))	Decaisnina);
(Macrosolen	(Peraxilla	(((((Tristerix	(((Bakerella	(Benthamina	Amyema))	((Taxillus	Scurrula)	(Moquiniella	((Dendrophthoe	Helixanthera)	(Agelanthus	(Englerina	Tapinanthus))))))	((Loranthus	Cecarria)	(Muellerina	Ileostylus))))	((((Tripodanthus	Struthanthus)	(Atkinsonia	Nuytsia))	Gaiadendron)	Ligaria))	Desmaria)	Tupeia)	Notanthera))	Decaisnina);
(Macrosolen	(Notanthera	(Peraxilla	((((Ligaria	(((((Dendrophthoe	(Agelanthus	(Englerina	Tapinanthus)))	(Moquiniella	Bakerella))	Helixanthera)	((Benthamina	Amyema)	(Taxillus	Scurrula)))	((Loranthus	Cecarria)	(Muellerina	Ileostylus))))	(((Tripodanthus	Struthanthus)	Nuytsia)	(Atkinsonia	Gaiadendron)))	Desmaria)	(Tristerix	Tupeia))))	Decaisnina);
((Peraxilla	(Tupeia	((Nuytsia	(Gaiadendron	Atkinsonia))	(((Ileostylus	Muellerina)	((Loranthus	Cecarria)	((Benthamina	Amyema)	((Moquiniella	((Helixanthera	Dendrophthoe)	(Bakerella	(Agelanthus	(Tapinanthus	Englerina)))))	(Scurrula	Taxillus)))))	(((Struthanthus	Tripodanthus)	(Notanthera	(Tristerix	Ligaria)))	Desmaria)))))	Macrosolen	Decaisnina);
(((Peraxilla	((((Gaiadendron	(Atkinsonia	Nuytsia))	((Ileostylus	Muellerina)	((Loranthus	Cecarria)	((Benthamina	Amyema)	((Moquiniella	((Helixanthera	Dendrophthoe)	(Bakerella	(Agelanthus	(Tapinanthus	Englerina)))))	(Scurrula	Taxillus))))))	(Desmaria	(Tupeia	(Tristerix	Ligaria))))	(Struthanthus	Tripodanthus)))	Notanthera)	Macrosolen	Decaisnina);
((Peraxilla	((((Scurrula	Taxillus)	(Moquiniella	(((Benthamina	Amyema)	(Dendrophthoe	(Bakerella	(Agelanthus	(Tapinanthus	Englerina)))))	Helixanthera)))	((Ileostylus	Muellerina)	(Loranthus	Cecarria)))	((Tupeia	((Tristerix	Ligaria)	(Struthanthus	Tripodanthus)))	((Desmaria	Notanthera)	(Gaiadendron	(Atkinsonia	Nuytsia))))))	Macrosolen	Decaisnina);
((Notanthera	(Peraxilla	(((((Desmaria	(Nuytsia	(Gaiadendron	Atkinsonia)))	(Ligaria	(((Benthamina	Amyema)	((Moquiniella	(((Helixanthera	Dendrophthoe)	(Agelanthus	(Tapinanthus	Englerina)))	Bakerella))	(Scurrula	Taxillus)))	((Ileostylus	Muellerina)	(Loranthus	Cecarria)))))	Tristerix)	Tupeia)	(Struthanthus	Tripodanthus))))	Macrosolen	Decaisnina);
(((Peraxilla	(((Notanthera	(Desmaria	(Gaiadendron	(Atkinsonia	Nuytsia))))	(Struthanthus	Tripodanthus))	(((((Scurrula	Taxillus)	((Benthamina	Amyema)	(Moquiniella	((Helixanthera	Dendrophthoe)	((Agelanthus	(Tapinanthus	Englerina))	Bakerella)))))	((Ileostylus	Muellerina)	(Loranthus	Cecarria)))	Tristerix)	Tupeia)))	Ligaria)	Macrosolen	Decaisnina);
((Peraxilla	(Tupeia	((Desmaria	((Struthanthus	Tripodanthus)	(Notanthera	(Ligaria	Tristerix))))	((Gaiadendron	(Atkinsonia	Nuytsia))	(((Scurrula	Taxillus)	((Benthamina	Amyema)	(Moquiniella	((Helixanthera	Dendrophthoe)	((Agelanthus	(Tapinanthus	Englerina))	Bakerella)))))	((Ileostylus	Muellerina)	(Loranthus	Cecarria)))))))	Macrosolen	Decaisnina);
((Peraxilla	(Tupeia	((Desmaria	((Struthanthus	Tripodanthus)	(Notanthera	(Ligaria	Tristerix))))	((Gaiadendron	(Atkinsonia	Nuytsia))	(((Scurrula	Taxillus)	((Benthamina	Amyema)	((Dendrophthoe	(Agelanthus	(Tapinanthus	Englerina)))	((Helixanthera	Moquiniella)	Bakerella))))	((Ileostylus	Muellerina)	(Loranthus	Cecarria)))))))	Macrosolen	Decaisnina);
((Peraxilla	(((((((Ligaria	Tristerix)	Desmaria)	(Struthanthus	Tripodanthus))	Tupeia)	(((Moquiniella	((Dendrophthoe	Helixanthera)	((Agelanthus	(Tapinanthus	Englerina))	(Bakerella	(Benthamina	Amyema)))))	(Scurrula	Taxillus))	((Ileostylus	Muellerina)	(Loranthus	Cecarria))))	(Gaiadendron	(Atkinsonia	Nuytsia)))	Notanthera))	Macrosolen	Decaisnina);
((Peraxilla	((((Struthanthus	Tripodanthus)	(Gaiadendron	(Atkinsonia	Nuytsia)))	(((Benthamina	Amyema)	(((Moquiniella	((Agelanthus	(Tapinanthus	Englerina))	Bakerella))	(Dendrophthoe	Helixanthera))	(Scurrula	Taxillus)))	((Ileostylus	Muellerina)	(Loranthus	Cecarria))))	(Tupeia	((Notanthera	(Ligaria	Tristerix))	Desmaria))))	Macrosolen	Decaisnina);
((((Notanthera	(Ligaria	Tristerix))	(Struthanthus	Tripodanthus))	(((Desmaria	(Peraxilla	(Gaiadendron	(Atkinsonia	Nuytsia))))	Tupeia)	(((Scurrula	Taxillus)	(((Benthamina	Amyema)	(((Agelanthus	(Tapinanthus	Englerina))	Bakerella)	(Dendrophthoe	Helixanthera)))	Moquiniella))	((Ileostylus	Muellerina)	(Loranthus	Cecarria)))))	Macrosolen	Decaisnina);
((((Tupeia	((Tripodanthus	Struthanthus)	((Ligaria	Tristerix)	Notanthera)))	(((Moquiniella	((Scurrula	Taxillus)	(Helixanthera	((Benthamina	Amyema)	(((Agelanthus	(Englerina	Tapinanthus))	Bakerella)	Dendrophthoe)))))	((Loranthus	Cecarria)	(Muellerina	Ileostylus)))	(Desmaria	((Nuytsia	Atkinsonia)	Gaiadendron))))	Peraxilla)	Macrosolen	Decaisnina);
(((((Nuytsia	Atkinsonia)	Gaiadendron)	((((Desmaria	Notanthera)	((Tristerix	Tupeia)	Ligaria))	(Tripodanthus	Struthanthus))	((((Scurrula	Taxillus)	(((Dendrophthoe	Helixanthera)	((Agelanthus	(Englerina	Tapinanthus))	Bakerella))	Moquiniella))	(Benthamina	Amyema))	((Loranthus	Cecarria)	(Muellerina	Ileostylus)))))	Peraxilla)	Macrosolen	Decaisnina);
(((Tripodanthus	Struthanthus)	((Tupeia	Tristerix)	(((Notanthera	Peraxilla)	((Desmaria	(Nuytsia	Atkinsonia))	Gaiadendron))	(Ligaria	((((Scurrula	Taxillus)	(((Dendrophthoe	Helixanthera)	((Agelanthus	(Englerina	Tapinanthus))	Bakerella))	Moquiniella))	(Benthamina	Amyema))	((Loranthus	Cecarria)	(Muellerina	Ileostylus)))))))	Macrosolen	Decaisnina);
((((Tupeia	(((((Scurrula	Taxillus)	((Dendrophthoe	Helixanthera)	(Bakerella	(Moquiniella	(Englerina	(Tapinanthus	Agelanthus))))))	(Benthamina	Amyema))	((Loranthus	Cecarria)	(Muellerina	Ileostylus)))	(Nuytsia	(Atkinsonia	Gaiadendron))))	((Desmaria	(Tripodanthus	Struthanthus))	((Notanthera	Tristerix)	Ligaria)))	Peraxilla)	Macrosolen	Decaisnina);
((((Tupeia	((((((Moquiniella	((Dendrophthoe	(Agelanthus	(Englerina	Tapinanthus)))	Bakerella))	Helixanthera)	(Scurrula	Taxillus))	(Benthamina	Amyema))	((Loranthus	Cecarria)	(Muellerina	Ileostylus)))	(Nuytsia	(Atkinsonia	Gaiadendron))))	((Desmaria	(Tripodanthus	Struthanthus))	(Notanthera	(Tristerix	Ligaria))))	Peraxilla)	Macrosolen	Decaisnina);
((((Tupeia	(((Benthamina	(Amyema	((((Moquiniella	(Dendrophthoe	Helixanthera))	(Agelanthus	(Englerina	Tapinanthus)))	Bakerella)	(Scurrula	Taxillus))))	((Loranthus	Cecarria)	(Muellerina	Ileostylus)))	(Gaiadendron	(Nuytsia	Atkinsonia))))	(Desmaria	((Tripodanthus	Struthanthus)	((Notanthera	Tristerix)	Ligaria))))	Peraxilla)	Macrosolen	Decaisnina);
((((Tupeia	((((((((Agelanthus	(Englerina	Tapinanthus))	(Dendrophthoe	Helixanthera))	Bakerella)	Moquiniella)	(Scurrula	Taxillus))	(Benthamina	Amyema))	((Loranthus	Cecarria)	(Muellerina	Ileostylus)))	(Gaiadendron	(Nuytsia	Atkinsonia))))	((((Tristerix	Ligaria)	Notanthera)	Desmaria)	(Tripodanthus	Struthanthus)))	Peraxilla)	Macrosolen	Decaisnina);
((((Tupeia	((((Notanthera	Desmaria)	((((((((Agelanthus	(Englerina	Tapinanthus))	Dendrophthoe)	Bakerella)	Moquiniella)	Helixanthera)	(Scurrula	Taxillus))	(Benthamina	Amyema))	((Loranthus	Cecarria)	(Muellerina	Ileostylus))))	(Gaiadendron	(Nuytsia	Atkinsonia)))	(Tristerix	(Tripodanthus	Struthanthus))))	Ligaria)	Peraxilla)	Macrosolen	Decaisnina);
(((((((Tristerix	(((Scurrula	Taxillus)	((Benthamina	Amyema)	(((Bakerella	(Agelanthus	(Englerina	Tapinanthus)))	Moquiniella)	(Dendrophthoe	Helixanthera))))	((Loranthus	Cecarria)	(Muellerina	Ileostylus))))	((Ligaria	Gaiadendron)	(Nuytsia	Atkinsonia)))	Desmaria)	((Tripodanthus	Struthanthus)	Tupeia))	Peraxilla)	Notanthera)	Macrosolen	Decaisnina);
((((Desmaria	((Tripodanthus	Struthanthus)	((Notanthera	Tristerix)	Ligaria)))	(((((Benthamina	Amyema)	((((Bakerella	(Englerina	(Tapinanthus	Agelanthus)))	Moquiniella)	(Dendrophthoe	Helixanthera))	(Scurrula	Taxillus)))	((Loranthus	Cecarria)	(Muellerina	Ileostylus)))	((Atkinsonia	Nuytsia)	Gaiadendron))	Tupeia))	Peraxilla)	Macrosolen	Decaisnina);
(((((Atkinsonia	Nuytsia)	((((Ligaria	Tristerix)	Notanthera)	(Tripodanthus	Struthanthus))	Desmaria))	(Gaiadendron	(((Ileostylus	Muellerina)	((Cecarria	Loranthus)	((Benthamina	Amyema)	((Taxillus	Scurrula)	(((Agelanthus	(Englerina	Tapinanthus))	(Moquiniella	Bakerella))	(Dendrophthoe	Helixanthera))))))	Tupeia)))	Peraxilla)	Macrosolen	Decaisnina);
((((((Tristerix	(Tripodanthus	Struthanthus))	Tupeia)	(((Ligaria	((Ileostylus	Muellerina)	((Cecarria	Loranthus)	((Taxillus	Scurrula)	(((Moquiniella	Bakerella)	((Dendrophthoe	Helixanthera)	(Agelanthus	(Englerina	Tapinanthus))))	(Benthamina	Amyema))))))	(Desmaria	Nuytsia))	(Atkinsonia	Gaiadendron)))	Notanthera)	Peraxilla)	Macrosolen	Decaisnina);
((((((Tripodanthus	Struthanthus)	Tupeia)	((Desmaria	(Gaiadendron	(Atkinsonia	Nuytsia)))	((Ligaria	((Ileostylus	Muellerina)	((Cecarria	Loranthus)	((Benthamina	Amyema)	((Taxillus	Scurrula)	(Moquiniella	(Bakerella	((Dendrophthoe	Helixanthera)	(Agelanthus	(Englerina	Tapinanthus))))))))))	Tristerix)))	Notanthera)	Peraxilla)	Macrosolen	Decaisnina);
((Notanthera	(Peraxilla	((((Gaiadendron	(Atkinsonia	Nuytsia))	Desmaria)	(((Benthamina	Amyema)	((Taxillus	Scurrula)	((Dendrophthoe	Helixanthera)	((Agelanthus	(Englerina	Tapinanthus))	(Moquiniella	Bakerella)))))	((Ileostylus	Muellerina)	(Cecarria	Loranthus))))	((((Tripodanthus	Struthanthus)	Tristerix)	Ligaria)	Tupeia))))	Macrosolen	Decaisnina);
((Peraxilla	((((((Ligaria	(((Taxillus	Scurrula)	(((Agelanthus	(Englerina	Tapinanthus))	(((Dendrophthoe	Helixanthera)	Moquiniella)	Bakerella))	(Benthamina	Amyema)))	((Ileostylus	Muellerina)	(Cecarria	Loranthus))))	Gaiadendron)	((Atkinsonia	Nuytsia)	(Tripodanthus	Struthanthus)))	Desmaria)	(Tristerix	Tupeia))	Notanthera))	Macrosolen	Decaisnina);
((Peraxilla	((((((Taxillus	Scurrula)	((((Agelanthus	(Englerina	Tapinanthus))	(Dendrophthoe	(Bakerella	(Benthamina	Amyema))))	Helixanthera)	Moquiniella))	((Ileostylus	Muellerina)	(Cecarria	Loranthus)))	Tristerix)	((Tupeia	(Tripodanthus	Struthanthus))	((Notanthera	Desmaria)	(Gaiadendron	(Atkinsonia	Nuytsia)))))	Ligaria))	Macrosolen	Decaisnina);
((Peraxilla	((((Tristerix	Desmaria)	(((Ligaria	Gaiadendron)	((Tripodanthus	Struthanthus)	(Atkinsonia	Nuytsia)))	((Helixanthera	(((Taxillus	Scurrula)	(Benthamina	Amyema))	((Bakerella	((Agelanthus	(Englerina	Tapinanthus))	Dendrophthoe))	Moquiniella)))	((Ileostylus	Muellerina)	(Cecarria	Loranthus)))))	Tupeia)	Notanthera))	Macrosolen	Decaisnina);
(((Atkinsonia	Nuytsia)	(((Peraxilla	(Gaiadendron	(((Ileostylus	Muellerina)	(Cecarria	Loranthus))	((((Dendrophthoe	Helixanthera)	(((Agelanthus	(Englerina	Tapinanthus))	Bakerella)	Moquiniella))	(Taxillus	Scurrula))	(Benthamina	Amyema)))))	Tupeia)	((Ligaria	Tristerix)	((Notanthera	Desmaria)	(Tripodanthus	Struthanthus)))))	Macrosolen	Decaisnina);
(((((Gaiadendron	(Atkinsonia	Nuytsia))	(((Ileostylus	Muellerina)	(Cecarria	Loranthus))	(((Taxillus	Scurrula)	((Benthamina	Amyema)	((Dendrophthoe	(Agelanthus	(Englerina	Tapinanthus)))	(Bakerella	Moquiniella))))	Helixanthera)))	((((Tripodanthus	Struthanthus)	((Tristerix	Notanthera)	Ligaria))	Desmaria)	Tupeia))	Peraxilla)	Macrosolen	Decaisnina);
(((Tupeia	(((Gaiadendron	(Atkinsonia	Nuytsia))	(((Ileostylus	Muellerina)	(Cecarria	Loranthus))	(((((Agelanthus	(Englerina	Tapinanthus))	(Helixanthera	Dendrophthoe))	Bakerella)	Moquiniella)	((Taxillus	Scurrula)	(Benthamina	Amyema)))))	((Tripodanthus	Struthanthus)	(((Tristerix	Notanthera)	Ligaria)	Desmaria))))	Peraxilla)	Macrosolen	Decaisnina);
(Macrosolen	(((Tupeia	((Struthanthus	Tripodanthus)	(Tristerix	((Ligaria	(((Cecarria	Loranthus)	(Muellerina	Ileostylus))	(Helixanthera	((Scurrula	Taxillus)	((Moquiniella	(Dendrophthoe	(((Englerina	Tapinanthus)	Agelanthus)	Bakerella)))	(Benthamina	Amyema))))))	(Desmaria	(Nuytsia	(Gaiadendron	Atkinsonia)))))))	Notanthera)	Peraxilla)	Decaisnina);
(Macrosolen	(((Tristerix	Tupeia)	((((Notanthera	Desmaria)	(Gaiadendron	(Atkinsonia	Nuytsia)))	(Ligaria	(((Cecarria	Loranthus)	(Muellerina	Ileostylus))	(((((Dendrophthoe	Helixanthera)	((Englerina	Tapinanthus)	Agelanthus))	Bakerella)	(Benthamina	Amyema))	(Moquiniella	(Scurrula	Taxillus))))))	(Struthanthus	Tripodanthus)))	Peraxilla)	Decaisnina);
(Macrosolen	(((((Gaiadendron	(Atkinsonia	Nuytsia))	Tupeia)	((Cecarria	Loranthus)	((Muellerina	Ileostylus)	(((Scurrula	Taxillus)	(((Dendrophthoe	Helixanthera)	((Englerina	Tapinanthus)	Agelanthus))	(Moquiniella	Bakerella)))	(Benthamina	Amyema)))))	(((Notanthera	(Tristerix	Ligaria))	Desmaria)	(Struthanthus	Tripodanthus)))	Peraxilla)	Decaisnina);
(Macrosolen	(((((Gaiadendron	(Atkinsonia	Nuytsia))	Tupeia)	((Cecarria	Loranthus)	((Muellerina	Ileostylus)	(((Scurrula	Taxillus)	(((Moquiniella	(Dendrophthoe	((Englerina	Tapinanthus)	Agelanthus)))	Bakerella)	Helixanthera))	(Benthamina	Amyema)))))	(Desmaria	((Struthanthus	Tripodanthus)	(Notanthera	(Tristerix	Ligaria)))))	Peraxilla)	Decaisnina);
(Macrosolen	((Ligaria	Notanthera)	(((((Gaiadendron	(Atkinsonia	Nuytsia))	Desmaria)	(Tupeia	(Struthanthus	Tripodanthus)))	(((((Scurrula	Taxillus)	((Helixanthera	Dendrophthoe)	((Bakerella	((Englerina	Tapinanthus)	Agelanthus))	Moquiniella)))	(Benthamina	Amyema))	((Cecarria	Loranthus)	(Muellerina	Ileostylus)))	Tristerix))	Peraxilla))	Decaisnina);
(Macrosolen	(Notanthera	((((((Struthanthus	Tripodanthus)	(Tristerix	Ligaria))	Desmaria)	(((((((((Englerina	Tapinanthus)	Agelanthus)	Dendrophthoe)	(Moquiniella	Bakerella))	Helixanthera)	(Scurrula	Taxillus))	(Benthamina	Amyema))	((Cecarria	Loranthus)	(Muellerina	Ileostylus)))	(Gaiadendron	(Atkinsonia	Nuytsia))))	Tupeia)	Peraxilla))	Decaisnina);
(Macrosolen	(Peraxilla	(Notanthera	(((((Struthanthus	Tripodanthus)	(Tristerix	Ligaria))	Desmaria)	Tupeia)	((Gaiadendron	(Atkinsonia	Nuytsia))	(((Scurrula	Taxillus)	((Benthamina	Amyema)	((((Englerina	Tapinanthus)	Agelanthus)	(Helixanthera	Dendrophthoe))	(Moquiniella	Bakerella))))	((Cecarria	Loranthus)	(Muellerina	Ileostylus)))))))	Decaisnina);
(Macrosolen	(Peraxilla	(((Tupeia	((Notanthera	((Struthanthus	Tripodanthus)	(Tristerix	Ligaria)))	(Gaiadendron	(Atkinsonia	Nuytsia))))	Desmaria)	(((Benthamina	Amyema)	(((Dendrophthoe	((Moquiniella	Bakerella)	((Englerina	Tapinanthus)	Agelanthus)))	(Scurrula	Taxillus))	Helixanthera))	((Cecarria	Loranthus)	(Muellerina	Ileostylus)))))	Decaisnina);
(Macrosolen	(Peraxilla	((Desmaria	((Struthanthus	Tripodanthus)	(Tristerix	(Ligaria	Notanthera))))	(((Gaiadendron	(Atkinsonia	Nuytsia))	Tupeia)	((Helixanthera	(((Benthamina	Amyema)	(Dendrophthoe	(Moquiniella	(Bakerella	((Englerina	Tapinanthus)	Agelanthus)))))	(Scurrula	Taxillus)))	((Cecarria	Loranthus)	(Muellerina	Ileostylus))))))	Decaisnina);
(Macrosolen	(Peraxilla	((Desmaria	(((Struthanthus	Tripodanthus)	Notanthera)	(Tristerix	Ligaria)))	(((Nuytsia	(Gaiadendron	Atkinsonia))	Tupeia)	(((Scurrula	Taxillus)	(((Dendrophthoe	Helixanthera)	(((Englerina	Tapinanthus)	Agelanthus)	(Moquiniella	Bakerella)))	(Benthamina	Amyema)))	((Cecarria	Loranthus)	(Muellerina	Ileostylus))))))	Decaisnina);
((Peraxilla	(((((Benthamina	Amyema)	((Taxillus	Scurrula)	((Helixanthera	Dendrophthoe)	(Moquiniella	(((Tapinanthus	Englerina)	Agelanthus)	Bakerella)))))	((Loranthus	Cecarria)	(Ileostylus	Muellerina)))	((Nuytsia	Atkinsonia)	Gaiadendron))	((((Struthanthus	Tripodanthus)	((Tristerix	Ligaria)	Notanthera))	Desmaria)	Tupeia)))	Macrosolen	Decaisnina);
((Peraxilla	(Tupeia	((((Loranthus	Cecarria)	((Ileostylus	Muellerina)	((Benthamina	Amyema)	((Taxillus	Scurrula)	((Helixanthera	Dendrophthoe)	(((Tapinanthus	Englerina)	Agelanthus)	(Bakerella	Moquiniella)))))))	((Nuytsia	Atkinsonia)	Gaiadendron))	(((Struthanthus	Tripodanthus)	(Tristerix	Ligaria))	(Notanthera	Desmaria)))))	Macrosolen	Decaisnina);
((Peraxilla	((((Struthanthus	Tripodanthus)	Atkinsonia)	((Notanthera	Desmaria)	(Gaiadendron	((Tristerix	Tupeia)	(Nuytsia	(((((Taxillus	Scurrula)	(((Dendrophthoe	Bakerella)	((Tapinanthus	Englerina)	Agelanthus))	(Benthamina	Amyema)))	Moquiniella)	Helixanthera)	((Loranthus	Cecarria)	(Ileostylus	Muellerina))))))))	Ligaria))	Macrosolen	Decaisnina);
((Peraxilla	(Tupeia	((((Atkinsonia	(Nuytsia	Gaiadendron))	(Notanthera	Desmaria))	((Struthanthus	Tripodanthus)	(Ligaria	(((Taxillus	Scurrula)	((Helixanthera	((Bakerella	(((Tapinanthus	Englerina)	Agelanthus)	Dendrophthoe))	(Benthamina	Amyema)))	Moquiniella))	((Loranthus	Cecarria)	(Ileostylus	Muellerina))))))	Tristerix)))	Macrosolen	Decaisnina);
((Peraxilla	(((((Atkinsonia	Gaiadendron)	(((Benthamina	Amyema)	((Taxillus	Scurrula)	(Moquiniella	((Bakerella	((Tapinanthus	Englerina)	Agelanthus))	(Helixanthera	Dendrophthoe)))))	((Loranthus	Cecarria)	(Ileostylus	Muellerina))))	Nuytsia)	Tupeia)	(((Notanthera	Desmaria)	(Ligaria	Tristerix))	(Struthanthus	Tripodanthus))))	Macrosolen	Decaisnina);
((Peraxilla	((((Struthanthus	Tripodanthus)	(((Taxillus	Scurrula)	(((Bakerella	((Tapinanthus	Englerina)	Agelanthus))	(Helixanthera	Dendrophthoe))	(Moquiniella	(Benthamina	Amyema))))	((Loranthus	Cecarria)	(Ileostylus	Muellerina))))	(Gaiadendron	(Atkinsonia	Nuytsia)))	(Desmaria	(Tupeia	(Ligaria	(Tristerix	Notanthera))))))	Macrosolen	Decaisnina);
((Peraxilla	(Tupeia	((((Benthamina	Amyema)	((Taxillus	Scurrula)	(Moquiniella	((Helixanthera	Dendrophthoe)	(((Tapinanthus	Englerina)	Agelanthus)	Bakerella)))))	((Loranthus	Cecarria)	(Ileostylus	Muellerina)))	(((Notanthera	Desmaria)	((Struthanthus	Tripodanthus)	(Ligaria	Tristerix)))	(Gaiadendron	(Atkinsonia	Nuytsia))))))	Macrosolen	Decaisnina);
((Peraxilla	((Tupeia	((((Benthamina	Amyema)	((Taxillus	Scurrula)	((Dendrophthoe	((Tapinanthus	Englerina)	Agelanthus))	(Bakerella	(Moquiniella	Helixanthera)))))	((Loranthus	Cecarria)	(Ileostylus	Muellerina)))	(Gaiadendron	(Atkinsonia	Nuytsia))))	(Desmaria	((Struthanthus	Tripodanthus)	(Notanthera	(Ligaria	Tristerix))))))	Macrosolen	Decaisnina);
((Peraxilla	(((Desmaria	(Atkinsonia	((((Loranthus	Cecarria)	((Ileostylus	Muellerina)	((Benthamina	Amyema)	((Taxillus	Scurrula)	((Dendrophthoe	Helixanthera)	((((Tapinanthus	Englerina)	Agelanthus)	Bakerella)	Moquiniella))))))	((Ligaria	Tristerix)	Tupeia))	(Gaiadendron	Nuytsia))))	(Struthanthus	Tripodanthus))	Notanthera))	Macrosolen	Decaisnina);
((Peraxilla	((Desmaria	Tupeia)	((((Benthamina	Amyema)	((Helixanthera	(Taxillus	Scurrula))	((Dendrophthoe	((Tapinanthus	Englerina)	Agelanthus))	(Moquiniella	Bakerella))))	((Loranthus	Cecarria)	(Ileostylus	Muellerina)))	((((Notanthera	Tristerix)	Ligaria)	(Struthanthus	Tripodanthus))	(Gaiadendron	(Atkinsonia	Nuytsia))))))	Macrosolen	Decaisnina);
(Macrosolen	((((((Moquiniella	(((Dendrophthoe	Helixanthera)	((Tapinanthus	Englerina)	Agelanthus))	(Taxillus	Scurrula)))	((Benthamina	Amyema)	Bakerella))	((Cecarria	Loranthus)	(Muellerina	Ileostylus)))	(Gaiadendron	(Atkinsonia	Nuytsia)))	((Tripodanthus	Struthanthus)	(Desmaria	((Tupeia	(Ligaria	Tristerix))	Notanthera))))	Peraxilla)	Decaisnina);
(Macrosolen	(((((((((Dendrophthoe	Helixanthera)	(Moquiniella	(Bakerella	((Tapinanthus	Englerina)	Agelanthus))))	(Taxillus	Scurrula))	Amyema)	Benthamina)	((Cecarria	Loranthus)	(Muellerina	Ileostylus)))	(Gaiadendron	(Atkinsonia	Nuytsia)))	((Tripodanthus	Struthanthus)	(Desmaria	((Tupeia	(Ligaria	Tristerix))	Notanthera))))	Peraxilla)	Decaisnina);
(Macrosolen	(((Tupeia	(((Gaiadendron	(Atkinsonia	Nuytsia))	(((((((Tapinanthus	Englerina)	Agelanthus)	((Moquiniella	Bakerella)	Dendrophthoe))	(Taxillus	Scurrula))	Helixanthera)	(Amyema	Benthamina))	((Cecarria	Loranthus)	(Muellerina	Ileostylus))))	(Desmaria	((Tripodanthus	Struthanthus)	(Tristerix	Ligaria)))))	Notanthera)	Peraxilla)	Decaisnina);
(Macrosolen	((((Tripodanthus	Struthanthus)	((Gaiadendron	(Atkinsonia	Nuytsia))	(((Taxillus	Scurrula)	((Amyema	Benthamina)	(Moquiniella	((((Tapinanthus	Englerina)	Agelanthus)	Bakerella)	(Helixanthera	Dendrophthoe)))))	((Cecarria	Loranthus)	(Muellerina	Ileostylus)))))	(Desmaria	(((Tristerix	Notanthera)	Ligaria)	Tupeia)))	Peraxilla)	Decaisnina);
(Macrosolen	((Tupeia	(((((Amyema	Benthamina)	((Taxillus	Scurrula)	(Helixanthera	((Dendrophthoe	((Tapinanthus	Englerina)	Agelanthus))	(Bakerella	Moquiniella)))))	((Cecarria	Loranthus)	(Muellerina	Ileostylus)))	(Gaiadendron	(Atkinsonia	Nuytsia)))	(Desmaria	(((Tristerix	Notanthera)	Ligaria)	(Tripodanthus	Struthanthus)))))	Peraxilla)	Decaisnina);
(Macrosolen	((((Amyema	Benthamina)	((Taxillus	Scurrula)	(((Bakerella	((Tapinanthus	Englerina)	Agelanthus))	(Helixanthera	Dendrophthoe))	Moquiniella)))	((Cecarria	Loranthus)	(Muellerina	Ileostylus)))	(((Desmaria	Peraxilla)	(Gaiadendron	(Atkinsonia	Nuytsia)))	(((Notanthera	Ligaria)	(Tristerix	(Tripodanthus	Struthanthus)))	Tupeia)))	Decaisnina);
(Macrosolen	((((((Amyema	Benthamina)	((Taxillus	Scurrula)	(((Bakerella	((Tapinanthus	Englerina)	Agelanthus))	(Helixanthera	Dendrophthoe))	Moquiniella)))	((Cecarria	Loranthus)	(Muellerina	Ileostylus)))	(Gaiadendron	(Atkinsonia	Nuytsia)))	((Desmaria	((Ligaria	(Notanthera	Tristerix))	(Tripodanthus	Struthanthus)))	Tupeia))	Peraxilla)	Decaisnina);
(Macrosolen	(((((Ligaria	((Desmaria	(Gaiadendron	(Atkinsonia	Nuytsia)))	(Tripodanthus	Struthanthus)))	(((Amyema	Benthamina)	((Taxillus	Scurrula)	((((Bakerella	Moquiniella)	((Tapinanthus	Englerina)	Agelanthus))	Dendrophthoe)	Helixanthera)))	((Cecarria	Loranthus)	(Muellerina	Ileostylus))))	(Tristerix	Tupeia))	Notanthera)	Peraxilla)	Decaisnina);
(Macrosolen	(Notanthera	(Peraxilla	(Tupeia	((Desmaria	Tristerix)	(((Ligaria	(((Taxillus	Scurrula)	((((Tapinanthus	Englerina)	Agelanthus)	((Dendrophthoe	Helixanthera)	(Bakerella	Moquiniella)))	(Amyema	Benthamina)))	((Cecarria	Loranthus)	(Muellerina	Ileostylus))))	(Gaiadendron	(Atkinsonia	Nuytsia)))	(Tripodanthus	Struthanthus))))))	Decaisnina);
(Macrosolen	(Peraxilla	(((Tupeia	(((Amyema	Benthamina)	(((Taxillus	Scurrula)	((((Tapinanthus	Englerina)	Agelanthus)	(Bakerella	Dendrophthoe))	Moquiniella))	Helixanthera))	((Cecarria	Loranthus)	(Muellerina	Ileostylus))))	(Gaiadendron	(Atkinsonia	Nuytsia)))	((Desmaria	Notanthera)	((Tripodanthus	Struthanthus)	(Ligaria	Tristerix)))))	Decaisnina);
(((Peraxilla	(((Struthanthus	Tripodanthus)	Tupeia)	(((Desmaria	((Ligaria	Gaiadendron)	(Nuytsia	Atkinsonia)))	(((Loranthus	Cecarria)	(Muellerina	Ileostylus))	(((Taxillus	Scurrula)	(Helixanthera	(Moquiniella	(Dendrophthoe	(Bakerella	((Englerina	Tapinanthus)	Agelanthus))))))	(Amyema	Benthamina))))	Tristerix)))	Notanthera)	Macrosolen	Decaisnina);
((((Tupeia	(Tristerix	Peraxilla))	(((Desmaria	(Nuytsia	(Gaiadendron	Atkinsonia)))	(Ligaria	(((Loranthus	Cecarria)	(Muellerina	Ileostylus))	((Taxillus	Scurrula)	((((Moquiniella	Bakerella)	(((Englerina	Tapinanthus)	Agelanthus)	Dendrophthoe))	(Amyema	Benthamina))	Helixanthera)))))	(Struthanthus	Tripodanthus)))	Notanthera)	Macrosolen	Decaisnina);
(((Tupeia	(((Nuytsia	(Gaiadendron	Atkinsonia))	(((Loranthus	Cecarria)	(Muellerina	Ileostylus))	(((Englerina	Tapinanthus)	Agelanthus)	((((Bakerella	(Benthamina	Amyema))	(Taxillus	Scurrula))	(Helixanthera	Dendrophthoe))	Moquiniella))))	(Desmaria	((Notanthera	(Ligaria	Tristerix))	(Struthanthus	Tripodanthus)))))	Peraxilla)	Macrosolen	Decaisnina);
((((((Desmaria	Nuytsia)	Atkinsonia)	((((Loranthus	Cecarria)	(Muellerina	Ileostylus))	(Benthamina	(Amyema	(((Moquiniella	(Taxillus	Scurrula))	((Helixanthera	Dendrophthoe)	((Englerina	Tapinanthus)	Agelanthus)))	Bakerella))))	Gaiadendron))	(((Notanthera	(Ligaria	Tristerix))	(Struthanthus	Tripodanthus))	Tupeia))	Peraxilla)	Macrosolen	Decaisnina);
((((((Struthanthus	Tripodanthus)	(Tupeia	(Ligaria	Tristerix)))	((Gaiadendron	(Nuytsia	Atkinsonia))	(Notanthera	Desmaria)))	(((Muellerina	Ileostylus)	(Loranthus	Cecarria))	(Benthamina	(Amyema	(((Taxillus	Scurrula)	(((Dendrophthoe	Bakerella)	Moquiniella)	((Englerina	Tapinanthus)	Agelanthus)))	Helixanthera)))))	Peraxilla)	Macrosolen	Decaisnina);
(((((((Struthanthus	Tripodanthus)	Tupeia)	((Gaiadendron	(Nuytsia	Atkinsonia))	(Notanthera	Desmaria)))	(Tristerix	(((Muellerina	Ileostylus)	(Loranthus	Cecarria))	((((Dendrophthoe	Moquiniella)	(Bakerella	((Englerina	Tapinanthus)	Agelanthus)))	(Helixanthera	(Taxillus	Scurrula)))	(Benthamina	Amyema)))))	Ligaria)	Peraxilla)	Macrosolen	Decaisnina);
(((((((Desmaria	((Struthanthus	Tripodanthus)	((Tristerix	Notanthera)	Ligaria)))	Gaiadendron)	(((Muellerina	Ileostylus)	(Loranthus	Cecarria))	(Benthamina	(Amyema	((Dendrophthoe	((Moquiniella	Bakerella)	((Englerina	Tapinanthus)	Agelanthus)))	(Helixanthera	(Taxillus	Scurrula)))))))	(Atkinsonia	Nuytsia))	Tupeia)	Peraxilla)	Macrosolen	Decaisnina);
((((((Desmaria	((Struthanthus	Tripodanthus)	((Tristerix	Notanthera)	Ligaria)))	(((Muellerina	Ileostylus)	(Loranthus	Cecarria))	(Benthamina	(Amyema	(((((Helixanthera	Dendrophthoe)	((Englerina	Tapinanthus)	Agelanthus))	Moquiniella)	Bakerella)	(Taxillus	Scurrula))))))	(Gaiadendron	(Atkinsonia	Nuytsia)))	Tupeia)	Peraxilla)	Macrosolen	Decaisnina);
((((((((Muellerina	Ileostylus)	(Loranthus	Cecarria))	((((Englerina	(Tapinanthus	Agelanthus))	((Moquiniella	Bakerella)	(Helixanthera	Dendrophthoe)))	(Taxillus	Scurrula))	(Benthamina	Amyema)))	(Gaiadendron	(Atkinsonia	Nuytsia)))	((Desmaria	((Struthanthus	Tripodanthus)	(Tristerix	Ligaria)))	Tupeia))	Notanthera)	Peraxilla)	Macrosolen	Decaisnina);
(((Tupeia	(((((Muellerina	Ileostylus)	(Loranthus	Cecarria))	((((Helixanthera	Dendrophthoe)	((Moquiniella	Bakerella)	((Englerina	Tapinanthus)	Agelanthus)))	(Taxillus	Scurrula))	(Benthamina	Amyema)))	(Gaiadendron	(Atkinsonia	Nuytsia)))	(Desmaria	(Notanthera	((Struthanthus	Tripodanthus)	(Tristerix	Ligaria))))))	Peraxilla)	Macrosolen	Decaisnina);
(((Ligaria	((((Tripodanthus	Struthanthus)	((Peraxilla	((((Benthamina	Amyema)	(((Moquiniella	Bakerella)	((Agelanthus	(Tapinanthus	Englerina))	(Dendrophthoe	Helixanthera)))	(Taxillus	Scurrula)))	((Muellerina	Ileostylus)	(Cecarria	Loranthus)))	Tupeia))	(Nuytsia	(Gaiadendron	Atkinsonia))))	Desmaria)	Tristerix))	Notanthera)	Macrosolen	Decaisnina);
((((((Tupeia	(Tripodanthus	Struthanthus))	(Tristerix	(Desmaria	(Gaiadendron	(Atkinsonia	Nuytsia)))))	(Ligaria	(((Benthamina	Amyema)	((Moquiniella	(Bakerella	((Agelanthus	(Tapinanthus	Englerina))	(Dendrophthoe	Helixanthera))))	(Taxillus	Scurrula)))	((Muellerina	Ileostylus)	(Cecarria	Loranthus)))))	Notanthera)	Peraxilla)	Macrosolen	Decaisnina);
(((((Gaiadendron	(Atkinsonia	Nuytsia))	((((Benthamina	Amyema)	(((((Bakerella	Moquiniella)	(Agelanthus	(Tapinanthus	Englerina)))	Dendrophthoe)	Helixanthera)	(Taxillus	Scurrula)))	((Muellerina	Ileostylus)	(Cecarria	Loranthus)))	(Tripodanthus	Struthanthus)))	(Desmaria	(Tupeia	(Ligaria	(Tristerix	Notanthera)))))	Peraxilla)	Macrosolen	Decaisnina);
((((((Gaiadendron	Atkinsonia)	(Desmaria	(((Benthamina	Amyema)	(((((Bakerella	(Agelanthus	(Tapinanthus	Englerina)))	Dendrophthoe)	Moquiniella)	Helixanthera)	(Taxillus	Scurrula)))	((Muellerina	Ileostylus)	(Cecarria	Loranthus)))))	(Nuytsia	((Tupeia	(Ligaria	Tristerix))	(Tripodanthus	Struthanthus))))	Notanthera)	Peraxilla)	Macrosolen	Decaisnina);
((((Gaiadendron	(Atkinsonia	Nuytsia))	(((((Tripodanthus	Struthanthus)	(Notanthera	(Ligaria	Tristerix)))	Desmaria)	Tupeia)	(((Benthamina	Amyema)	(((((Agelanthus	(Tapinanthus	Englerina))	Moquiniella)	(Dendrophthoe	Helixanthera))	Bakerella)	(Taxillus	Scurrula)))	((Muellerina	Ileostylus)	(Cecarria	Loranthus)))))	Peraxilla)	Macrosolen	Decaisnina);
(((Tupeia	(((((Benthamina	Amyema)	((((Agelanthus	(Tapinanthus	Englerina))	(Dendrophthoe	Helixanthera))	(Moquiniella	Bakerella))	(Taxillus	Scurrula)))	((Muellerina	Ileostylus)	(Cecarria	Loranthus)))	(Gaiadendron	(Atkinsonia	Nuytsia)))	(((Tripodanthus	Struthanthus)	(Notanthera	(Ligaria	Tristerix)))	Desmaria)))	Peraxilla)	Macrosolen	Decaisnina);
((((Atkinsonia	(((Tripodanthus	Struthanthus)	((Notanthera	Tristerix)	Ligaria))	Desmaria))	(Gaiadendron	((Tupeia	(((Benthamina	Amyema)	(((Dendrophthoe	Helixanthera)	(Moquiniella	(Bakerella	(Agelanthus	(Tapinanthus	Englerina)))))	(Taxillus	Scurrula)))	((Muellerina	Ileostylus)	(Cecarria	Loranthus))))	Nuytsia)))	Peraxilla)	Macrosolen	Decaisnina);
(((((Tupeia	(Ligaria	(((Taxillus	Scurrula)	((Benthamina	Amyema)	(Moquiniella	(Bakerella	((Dendrophthoe	Helixanthera)	(Agelanthus	(Tapinanthus	Englerina)))))))	((Muellerina	Ileostylus)	(Cecarria	Loranthus)))))	(((Atkinsonia	Nuytsia)	Gaiadendron)	Desmaria))	((Notanthera	Tristerix)	(Tripodanthus	Struthanthus)))	Peraxilla)	Macrosolen	Decaisnina);
((((((Atkinsonia	Nuytsia)	Gaiadendron)	((Desmaria	((Notanthera	(Ligaria	Tristerix))	(Tripodanthus	Struthanthus)))	(((Benthamina	Amyema)	(((Dendrophthoe	Helixanthera)	((Bakerella	Moquiniella)	(Agelanthus	(Tapinanthus	Englerina))))	(Taxillus	Scurrula)))	((Muellerina	Ileostylus)	(Cecarria	Loranthus)))))	Tupeia)	Peraxilla)	Macrosolen	Decaisnina);
((((((Desmaria	Notanthera)	(Tupeia	(Ligaria	Tristerix)))	(Tripodanthus	Struthanthus))	((((Benthamina	Amyema)	((((Dendrophthoe	Helixanthera)	(Bakerella	(Agelanthus	(Tapinanthus	Englerina))))	Moquiniella)	(Taxillus	Scurrula)))	((Muellerina	Ileostylus)	(Cecarria	Loranthus)))	((Atkinsonia	Nuytsia)	Gaiadendron)))	Peraxilla)	Macrosolen	Decaisnina);
(((((((Benthamina	Amyema)	(((Taxillus	Scurrula)	Helixanthera)	((Dendrophthoe	(Bakerella	((Tapinanthus	Englerina)	Agelanthus)))	Moquiniella)))	((Loranthus	Cecarria)	(Muellerina	Ileostylus)))	(Tupeia	(Gaiadendron	(Atkinsonia	Nuytsia))))	(Desmaria	(((Ligaria	Tristerix)	Notanthera)	(Tripodanthus	Struthanthus))))	Peraxilla)	Macrosolen	Decaisnina);
((((((Notanthera	Tristerix)	(Ligaria	Desmaria))	(Tripodanthus	Struthanthus))	(((((Benthamina	Amyema)	((Taxillus	Scurrula)	((((Helixanthera	Dendrophthoe)	((Tapinanthus	Englerina)	Agelanthus))	Moquiniella)	Bakerella)))	((Loranthus	Cecarria)	(Muellerina	Ileostylus)))	(Gaiadendron	(Atkinsonia	Nuytsia)))	Tupeia))	Peraxilla)	Macrosolen	Decaisnina);
(((((Tupeia	((Tristerix	(((Benthamina	Amyema)	((Taxillus	Scurrula)	(((Helixanthera	Dendrophthoe)	((Tapinanthus	Englerina)	Agelanthus))	(Bakerella	Moquiniella))))	((Loranthus	Cecarria)	(Muellerina	Ileostylus))))	Gaiadendron))	((Nuytsia	Atkinsonia)	((Notanthera	Desmaria)	(Tripodanthus	Struthanthus))))	Peraxilla)	Ligaria)	Macrosolen	Decaisnina);
(((Tupeia	(((Ligaria	(Notanthera	Desmaria))	(Tristerix	(Tripodanthus	Struthanthus)))	((((Benthamina	Amyema)	((Taxillus	Scurrula)	(((Helixanthera	Dendrophthoe)	(Bakerella	((Tapinanthus	Englerina)	Agelanthus)))	Moquiniella)))	((Loranthus	Cecarria)	(Muellerina	Ileostylus)))	(Gaiadendron	(Nuytsia	Atkinsonia)))))	Peraxilla)	Macrosolen	Decaisnina);
((((((Nuytsia	Atkinsonia)	(Tripodanthus	Struthanthus))	(((Gaiadendron	(Tristerix	(Ligaria	(((Benthamina	Amyema)	((Taxillus	Scurrula)	(((Helixanthera	Dendrophthoe)	(Bakerella	((Tapinanthus	Englerina)	Agelanthus)))	Moquiniella)))	((Loranthus	Cecarria)	(Muellerina	Ileostylus))))))	Tupeia)	Desmaria))	Notanthera)	Peraxilla)	Macrosolen	Decaisnina);
(((Ligaria	((((Tripodanthus	Struthanthus)	(Tristerix	Desmaria))	(((((Benthamina	Amyema)	((Taxillus	Scurrula)	((Helixanthera	Dendrophthoe)	((Moquiniella	Bakerella)	((Tapinanthus	Englerina)	Agelanthus)))))	((Loranthus	Cecarria)	(Muellerina	Ileostylus)))	Tupeia)	(Gaiadendron	(Nuytsia	Atkinsonia))))	Peraxilla))	Notanthera)	Macrosolen	Decaisnina);
(((Peraxilla	(((Tristerix	((Ligaria	(((Taxillus	Scurrula)	(((Helixanthera	Dendrophthoe)	((Moquiniella	Bakerella)	((Tapinanthus	Englerina)	Agelanthus)))	(Benthamina	Amyema)))	((Loranthus	Cecarria)	(Muellerina	Ileostylus))))	(Desmaria	(Gaiadendron	(Nuytsia	Atkinsonia)))))	Tupeia)	(Tripodanthus	Struthanthus)))	Notanthera)	Macrosolen	Decaisnina);
(((Peraxilla	((Desmaria	(Gaiadendron	(Nuytsia	Atkinsonia)))	((Tupeia	(Tristerix	(Tripodanthus	Struthanthus)))	(((Benthamina	Amyema)	((Taxillus	Scurrula)	((Helixanthera	Dendrophthoe)	((Moquiniella	Bakerella)	((Tapinanthus	Englerina)	Agelanthus)))))	((Loranthus	Cecarria)	(Muellerina	Ileostylus))))))	(Ligaria	Notanthera))	Macrosolen	Decaisnina);
((Peraxilla	(Ligaria	((Tripodanthus	Struthanthus)	((Tupeia	Tristerix)	(((Notanthera	Desmaria)	(Gaiadendron	(Nuytsia	Atkinsonia)))	(((((Benthamina	Amyema)	((Helixanthera	Dendrophthoe)	(Bakerella	((Tapinanthus	Englerina)	Agelanthus))))	(Taxillus	Scurrula))	Moquiniella)	((Loranthus	Cecarria)	(Muellerina	Ileostylus))))))))	Macrosolen	Decaisnina);
(((((Peraxilla	((Notanthera	Desmaria)	(Nuytsia	(Atkinsonia	Gaiadendron))))	(Tupeia	Tristerix))	(Tripodanthus	Struthanthus))	(Ligaria	((((Helixanthera	Dendrophthoe)	((Bakerella	((Tapinanthus	Englerina)	Agelanthus))	(Benthamina	Amyema)))	((Taxillus	Scurrula)	Moquiniella))	((Loranthus	Cecarria)	(Muellerina	Ileostylus)))))	Macrosolen	Decaisnina);
((Peraxilla	(((Tristerix	(Tripodanthus	Struthanthus))	(((Gaiadendron	(Notanthera	Desmaria))	(Atkinsonia	Nuytsia))	(Tupeia	(((Taxillus	Scurrula)	((((Amyema	Benthamina)	((Dendrophthoe	(Agelanthus	(Englerina	Tapinanthus)))	Bakerella))	Helixanthera)	Moquiniella))	((Loranthus	Cecarria)	(Muellerina	Ileostylus))))))	Ligaria))	Macrosolen	Decaisnina);
((Peraxilla	(Tupeia	((((Notanthera	Ligaria)	Tristerix)	(Tripodanthus	Struthanthus))	(((Nuytsia	Desmaria)	(((Amyema	Benthamina)	(Bakerella	((Agelanthus	(Englerina	Tapinanthus))	((Dendrophthoe	Helixanthera)	(Moquiniella	(Taxillus	Scurrula))))))	((Loranthus	Cecarria)	(Muellerina	Ileostylus))))	(Atkinsonia	Gaiadendron)))))	Macrosolen	Decaisnina);
((Peraxilla	((Desmaria	(((Tripodanthus	Struthanthus)	(Notanthera	Tristerix))	Ligaria))	((Tupeia	(Gaiadendron	(((Amyema	Benthamina)	((Taxillus	Scurrula)	(Helixanthera	((Agelanthus	(Englerina	Tapinanthus))	(Bakerella	(Dendrophthoe	Moquiniella))))))	((Loranthus	Cecarria)	(Muellerina	Ileostylus)))))	(Atkinsonia	Nuytsia))))	Macrosolen	Decaisnina);
((((Peraxilla	(Tupeia	(((((Bakerella	(Amyema	Benthamina))	((((Agelanthus	(Englerina	Tapinanthus))	Moquiniella)	(Dendrophthoe	Helixanthera))	(Taxillus	Scurrula)))	((Loranthus	Cecarria)	(Muellerina	Ileostylus)))	((Gaiadendron	(Tripodanthus	Struthanthus))	(Atkinsonia	Nuytsia)))	(Tristerix	Desmaria))))	Ligaria)	Notanthera)	Macrosolen	Decaisnina);
(((Peraxilla	(((Notanthera	Desmaria)	((Atkinsonia	Nuytsia)	Gaiadendron))	((Tristerix	(((Moquiniella	(Taxillus	Scurrula))	((Amyema	Benthamina)	((Bakerella	(Agelanthus	(Englerina	Tapinanthus)))	(Dendrophthoe	Helixanthera))))	((Loranthus	Cecarria)	(Muellerina	Ileostylus))))	(Tupeia	(Tripodanthus	Struthanthus)))))	Ligaria)	Macrosolen	Decaisnina);
((Peraxilla	(((Tupeia	(Tripodanthus	Struthanthus))	((Tristerix	(Desmaria	((Atkinsonia	Nuytsia)	Gaiadendron)))	(Ligaria	(((((Amyema	Benthamina)	Moquiniella)	(Taxillus	Scurrula))	((Bakerella	(Agelanthus	(Englerina	Tapinanthus)))	(Dendrophthoe	Helixanthera)))	((Loranthus	Cecarria)	(Muellerina	Ileostylus))))))	Notanthera))	Macrosolen	Decaisnina);
((Peraxilla	(((Atkinsonia	Nuytsia)	Gaiadendron)	((((Amyema	Benthamina)	((Taxillus	Scurrula)	(((Bakerella	Moquiniella)	(Dendrophthoe	(Agelanthus	(Englerina	Tapinanthus))))	Helixanthera)))	((Loranthus	Cecarria)	(Muellerina	Ileostylus)))	(Tupeia	(((Tripodanthus	Struthanthus)	(Notanthera	(Ligaria	Tristerix)))	Desmaria)))))	Macrosolen	Decaisnina);
((Peraxilla	((((Atkinsonia	Nuytsia)	Gaiadendron)	(((Taxillus	Scurrula)	(((Helixanthera	Dendrophthoe)	(Moquiniella	(Bakerella	(Agelanthus	(Englerina	Tapinanthus)))))	(Amyema	Benthamina)))	((Loranthus	Cecarria)	(Muellerina	Ileostylus))))	(Tupeia	(((Tripodanthus	Struthanthus)	(Ligaria	(Tristerix	Notanthera)))	Desmaria))))	Macrosolen	Decaisnina);
((Peraxilla	(((((Tripodanthus	Struthanthus)	(Ligaria	(Tristerix	Notanthera)))	Desmaria)	(((Atkinsonia	Nuytsia)	Gaiadendron)	(((Amyema	Benthamina)	((Taxillus	Scurrula)	((Helixanthera	Dendrophthoe)	(Moquiniella	(Bakerella	(Agelanthus	(Englerina	Tapinanthus)))))))	((Loranthus	Cecarria)	(Muellerina	Ileostylus)))))	Tupeia))	Macrosolen	Decaisnina);
((Peraxilla	(((Desmaria	((Atkinsonia	Nuytsia)	Gaiadendron))	(((Amyema	Benthamina)	((Taxillus	Scurrula)	((Helixanthera	Dendrophthoe)	((Agelanthus	(Englerina	Tapinanthus))	(Moquiniella	Bakerella)))))	((Loranthus	Cecarria)	(Muellerina	Ileostylus))))	(Tupeia	((Ligaria	(Tristerix	Notanthera))	(Tripodanthus	Struthanthus)))))	Macrosolen	Decaisnina);
((Peraxilla	((Atkinsonia	(((Ligaria	Desmaria)	((Struthanthus	Tripodanthus)	Tristerix))	((((Benthamina	Amyema)	((Scurrula	Taxillus)	(Bakerella	((Moquiniella	(Dendrophthoe	Helixanthera))	((Englerina	Tapinanthus)	Agelanthus)))))	((Muellerina	Ileostylus)	(Cecarria	Loranthus)))	(Gaiadendron	(Tupeia	Nuytsia)))))	Notanthera))	Macrosolen	Decaisnina);
((Peraxilla	(Tupeia	((Desmaria	((Struthanthus	Tripodanthus)	(Ligaria	(Tristerix	Notanthera))))	((((Scurrula	Taxillus)	(((Dendrophthoe	Helixanthera)	(((Englerina	Tapinanthus)	Agelanthus)	(Moquiniella	Bakerella)))	(Benthamina	Amyema)))	((Muellerina	Ileostylus)	(Cecarria	Loranthus)))	((Nuytsia	Atkinsonia)	Gaiadendron)))))	Macrosolen	Decaisnina);
((Peraxilla	(Tupeia	((((Atkinsonia	Gaiadendron)	(((Benthamina	Amyema)	((Scurrula	Taxillus)	((Dendrophthoe	Helixanthera)	(((Englerina	Tapinanthus)	Agelanthus)	(Moquiniella	Bakerella)))))	((Muellerina	Ileostylus)	(Cecarria	Loranthus))))	Nuytsia)	(Desmaria	((Struthanthus	Tripodanthus)	(Ligaria	(Tristerix	Notanthera)))))))	Macrosolen	Decaisnina);
(((((((Scurrula	Taxillus)	(((Benthamina	Amyema)	(Moquiniella	(Dendrophthoe	(((Englerina	Tapinanthus)	Agelanthus)	Bakerella))))	Helixanthera))	((Muellerina	Ileostylus)	(Cecarria	Loranthus)))	((Peraxilla	(Gaiadendron	Atkinsonia))	(Desmaria	Nuytsia)))	((Notanthera	(Struthanthus	Tripodanthus))	(Ligaria	Tristerix)))	Tupeia)	Macrosolen	Decaisnina);
(((((Nuytsia	(Atkinsonia	Gaiadendron))	((((Benthamina	Amyema)	(((Moquiniella	(Dendrophthoe	(((Englerina	Tapinanthus)	Agelanthus)	Bakerella)))	Helixanthera)	(Scurrula	Taxillus)))	((Muellerina	Ileostylus)	(Cecarria	Loranthus)))	(Desmaria	((Struthanthus	Tripodanthus)	(Tupeia	(Ligaria	Tristerix))))))	Notanthera)	Peraxilla)	Macrosolen	Decaisnina);
((((Desmaria	(((Struthanthus	Tripodanthus)	Notanthera)	(Ligaria	Tristerix)))	(Tupeia	((Gaiadendron	(Nuytsia	Atkinsonia))	(((Benthamina	Amyema)	(((Dendrophthoe	(((Englerina	Tapinanthus)	Agelanthus)	(Moquiniella	Bakerella)))	Helixanthera)	(Scurrula	Taxillus)))	((Muellerina	Ileostylus)	(Cecarria	Loranthus))))))	Peraxilla)	Macrosolen	Decaisnina);
(((Tupeia	((Struthanthus	Tripodanthus)	((Ligaria	Tristerix)	((Peraxilla	(Gaiadendron	(Desmaria	(Nuytsia	Atkinsonia))))	(((Scurrula	Taxillus)	(Moquiniella	(((Bakerella	((Englerina	Tapinanthus)	Agelanthus))	(Helixanthera	Dendrophthoe))	(Benthamina	Amyema))))	((Muellerina	Ileostylus)	(Cecarria	Loranthus)))))))	Notanthera)	Macrosolen	Decaisnina);
(((((Tupeia	(Notanthera	((Struthanthus	Tripodanthus)	Tristerix)))	((Desmaria	(((Benthamina	Amyema)	((Scurrula	Taxillus)	(Helixanthera	((Dendrophthoe	((Englerina	Tapinanthus)	Agelanthus))	(Bakerella	Moquiniella)))))	((Muellerina	Ileostylus)	(Cecarria	Loranthus))))	(Gaiadendron	(Atkinsonia	Nuytsia))))	Ligaria)	Peraxilla)	Macrosolen	Decaisnina);
(((((((Ligaria	Tristerix)	(Desmaria	(Notanthera	(Struthanthus	Tripodanthus))))	((Gaiadendron	Atkinsonia)	Nuytsia))	(((Moquiniella	((Bakerella	(Benthamina	Amyema))	(((Englerina	Tapinanthus)	Agelanthus)	(Dendrophthoe	Helixanthera))))	(Scurrula	Taxillus))	((Muellerina	Ileostylus)	(Cecarria	Loranthus))))	Tupeia)	Peraxilla)	Macrosolen	Decaisnina);
((((((Tupeia	(Ligaria	Tristerix))	(Desmaria	(Struthanthus	Tripodanthus)))	(((Gaiadendron	Atkinsonia)	Nuytsia)	((((Benthamina	Amyema)	(((Englerina	Tapinanthus)	Agelanthus)	((Bakerella	Moquiniella)	(Dendrophthoe	Helixanthera))))	(Scurrula	Taxillus))	((Muellerina	Ileostylus)	(Cecarria	Loranthus)))))	Peraxilla)	Notanthera)	Macrosolen	Decaisnina);
(((((((Tristerix	Peraxilla)	((Ligaria	(((Ileostylus	Muellerina)	(Loranthus	Cecarria))	((Scurrula	Taxillus)	((((Dendrophthoe	(Bakerella	(Agelanthus	(Englerina	Tapinanthus))))	Moquiniella)	Helixanthera)	(Amyema	Benthamina)))))	((Atkinsonia	Nuytsia)	Gaiadendron)))	Desmaria)	Notanthera)	Tupeia)	(Tripodanthus	Struthanthus))	Macrosolen	Decaisnina);
(((((((((Ileostylus	Muellerina)	(Loranthus	Cecarria))	(Benthamina	(((Scurrula	Taxillus)	((Dendrophthoe	((Moquiniella	Bakerella)	(Agelanthus	(Englerina	Tapinanthus))))	Helixanthera))	Amyema)))	(((Tripodanthus	Struthanthus)	(Atkinsonia	Nuytsia))	Gaiadendron))	((Tupeia	Tristerix)	Desmaria))	Notanthera)	Ligaria)	Peraxilla)	Macrosolen	Decaisnina);
((((((Tupeia	Tristerix)	((((Ileostylus	Muellerina)	(Loranthus	Cecarria))	(Benthamina	(((Scurrula	Taxillus)	(((Dendrophthoe	(Bakerella	(Agelanthus	(Englerina	Tapinanthus))))	Moquiniella)	Helixanthera))	Amyema)))	((Desmaria	Notanthera)	((Atkinsonia	Nuytsia)	Gaiadendron))))	(Tripodanthus	Struthanthus))	Ligaria)	Peraxilla)	Macrosolen	Decaisnina);
(((((((Nuytsia	Desmaria)	Atkinsonia)	Gaiadendron)	(((Tupeia	Tristerix)	(Tripodanthus	Struthanthus))	(Ligaria	(((Ileostylus	Muellerina)	(Loranthus	Cecarria))	(((Scurrula	Taxillus)	(((Dendrophthoe	Moquiniella)	((Agelanthus	(Englerina	Tapinanthus))	Bakerella))	Helixanthera))	(Amyema	Benthamina))))))	Peraxilla)	Notanthera)	Macrosolen	Decaisnina);
((((((Nuytsia	Gaiadendron)	((Ileostylus	Muellerina)	((Loranthus	Cecarria)	((((Scurrula	Taxillus)	Moquiniella)	(((Agelanthus	(Englerina	Tapinanthus))	Dendrophthoe)	Helixanthera))	((Amyema	Benthamina)	Bakerella)))))	Tupeia)	(Atkinsonia	((Ligaria	((Tristerix	Notanthera)	(Tripodanthus	Struthanthus)))	Desmaria)))	Peraxilla)	Macrosolen	Decaisnina);
(((((((Desmaria	Notanthera)	(Nuytsia	Atkinsonia))	((Gaiadendron	((Benthamina	(((Helixanthera	((Moquiniella	Bakerella)	((Agelanthus	(Englerina	Tapinanthus))	Dendrophthoe)))	(Scurrula	Taxillus))	Amyema))	((Ileostylus	Muellerina)	(Loranthus	Cecarria))))	(Tristerix	Tupeia)))	(Tripodanthus	Struthanthus))	Ligaria)	Peraxilla)	Macrosolen	Decaisnina);
(((Tupeia	((((Tripodanthus	Struthanthus)	(Notanthera	(Ligaria	Tristerix)))	Desmaria)	((((Scurrula	Taxillus)	(Moquiniella	((Bakerella	(Amyema	Benthamina))	((Agelanthus	(Englerina	Tapinanthus))	(Dendrophthoe	Helixanthera)))))	((Ileostylus	Muellerina)	(Loranthus	Cecarria)))	(Nuytsia	(Gaiadendron	Atkinsonia)))))	Peraxilla)	Macrosolen	Decaisnina);
((((Tristerix	Tupeia)	(((Notanthera	(Desmaria	(Gaiadendron	(Atkinsonia	Nuytsia))))	(Ligaria	((Moquiniella	(((Amyema	Benthamina)	(Bakerella	((Dendrophthoe	Helixanthera)	(Agelanthus	(Englerina	Tapinanthus)))))	(Scurrula	Taxillus)))	((Ileostylus	Muellerina)	(Loranthus	Cecarria)))))	(Tripodanthus	Struthanthus)))	Peraxilla)	Macrosolen	Decaisnina);
(((((Notanthera	Tupeia)	((Desmaria	(Tristerix	(((((Scurrula	Taxillus)	(Bakerella	(Benthamina	Amyema)))	(Dendrophthoe	Helixanthera))	(Moquiniella	(Agelanthus	(Englerina	Tapinanthus))))	((Ileostylus	Muellerina)	(Loranthus	Cecarria)))))	((Gaiadendron	(Atkinsonia	Nuytsia))	(Tripodanthus	Struthanthus))))	Ligaria)	Peraxilla)	Macrosolen	Decaisnina);
(((Tupeia	(((((Moquiniella	(Scurrula	Taxillus))	((Benthamina	Amyema)	((Bakerella	(Agelanthus	(Englerina	Tapinanthus)))	(Helixanthera	Dendrophthoe))))	((Ileostylus	Muellerina)	(Loranthus	Cecarria)))	(Nuytsia	(Gaiadendron	Atkinsonia)))	(((Tripodanthus	Struthanthus)	((Notanthera	Tristerix)	Ligaria))	Desmaria)))	Peraxilla)	Macrosolen	Decaisnina);
(Macrosolen	(((((Muellerina	Ileostylus)	(Cecarria	Loranthus))	(Benthamina	((Helixanthera	((Dendrophthoe	(Moquiniella	((Agelanthus	(Englerina	Tapinanthus))	Bakerella)))	(Taxillus	Scurrula)))	Amyema)))	(((Atkinsonia	Nuytsia)	Gaiadendron)	(Tupeia	(Desmaria	((Struthanthus	Tripodanthus)	((Ligaria	Tristerix)	Notanthera))))))	Peraxilla)	Decaisnina);
(Macrosolen	((((((Tristerix	Tupeia)	(((Muellerina	Ileostylus)	(Cecarria	Loranthus))	((Moquiniella	(((Bakerella	(Amyema	Benthamina))	(Dendrophthoe	Helixanthera))	(Agelanthus	(Englerina	Tapinanthus))))	(Taxillus	Scurrula))))	((Struthanthus	Tripodanthus)	(Desmaria	((Atkinsonia	Nuytsia)	Gaiadendron))))	Peraxilla)	Notanthera)	Ligaria)	Decaisnina);
(Macrosolen	((((((Ligaria	Tristerix)	Tupeia)	((((Muellerina	Ileostylus)	(Cecarria	Loranthus))	(((Amyema	Benthamina)	(((Dendrophthoe	(Agelanthus	(Englerina	Tapinanthus)))	(Moquiniella	Bakerella))	Helixanthera))	(Taxillus	Scurrula)))	((Struthanthus	Tripodanthus)	((Atkinsonia	Nuytsia)	Gaiadendron))))	Desmaria)	Notanthera)	Peraxilla)	Decaisnina);
(Macrosolen	((((Desmaria	((Atkinsonia	Nuytsia)	Gaiadendron))	(((Tristerix	Tupeia)	(Ligaria	(((Muellerina	Ileostylus)	(Cecarria	Loranthus))	(((Amyema	Benthamina)	(((Dendrophthoe	Helixanthera)	(Agelanthus	(Englerina	Tapinanthus)))	Bakerella))	(Moquiniella	(Taxillus	Scurrula))))))	(Struthanthus	Tripodanthus)))	Notanthera)	Peraxilla)	Decaisnina);
(Macrosolen	(((Desmaria	((Ligaria	(Notanthera	Tristerix))	(Struthanthus	Tripodanthus)))	(Tupeia	((Nuytsia	(Gaiadendron	Atkinsonia))	(((Muellerina	Ileostylus)	(Cecarria	Loranthus))	(Benthamina	(((((Moquiniella	(Bakerella	(Agelanthus	(Englerina	Tapinanthus))))	Dendrophthoe)	Helixanthera)	(Taxillus	Scurrula))	Amyema))))))	Peraxilla)	Decaisnina);
(Macrosolen	((Tupeia	(((Nuytsia	(Gaiadendron	Atkinsonia))	(((Muellerina	Ileostylus)	(Cecarria	Loranthus))	(((((Agelanthus	(Englerina	Tapinanthus))	(Moquiniella	Bakerella))	(Dendrophthoe	Helixanthera))	(Taxillus	Scurrula))	(Amyema	Benthamina))))	((Struthanthus	Tripodanthus)	((Ligaria	Desmaria)	(Notanthera	Tristerix)))))	Peraxilla)	Decaisnina);
(Macrosolen	((((((Muellerina	Ileostylus)	(Cecarria	Loranthus))	((((Amyema	Benthamina)	((Dendrophthoe	(Bakerella	(Agelanthus	(Englerina	Tapinanthus))))	Moquiniella))	(Taxillus	Scurrula))	Helixanthera))	Tupeia)	((Nuytsia	(Gaiadendron	Atkinsonia))	((Struthanthus	Tripodanthus)	(Desmaria	(Notanthera	(Ligaria	Tristerix))))))	Peraxilla)	Decaisnina);
(Macrosolen	(((((Tristerix	(Ligaria	Tupeia))	((Struthanthus	Tripodanthus)	(((Muellerina	Ileostylus)	(Cecarria	Loranthus))	((Taxillus	Scurrula)	(((Bakerella	(Amyema	Benthamina))	((Helixanthera	Dendrophthoe)	(Agelanthus	(Englerina	Tapinanthus))))	Moquiniella)))))	(Desmaria	(Gaiadendron	(Atkinsonia	Nuytsia))))	Notanthera)	Peraxilla)	Decaisnina);
(Macrosolen	(((Desmaria	((Struthanthus	Tripodanthus)	(Ligaria	(Notanthera	Tristerix))))	(((((Muellerina	Ileostylus)	(Cecarria	Loranthus))	((Amyema	Benthamina)	(((Helixanthera	Dendrophthoe)	((Agelanthus	(Englerina	Tapinanthus))	Bakerella))	(Moquiniella	(Taxillus	Scurrula)))))	(Gaiadendron	(Atkinsonia	Nuytsia)))	Tupeia))	Peraxilla)	Decaisnina);
(Macrosolen	((((((Struthanthus	Tripodanthus)	(Notanthera	(Desmaria	(Gaiadendron	(Atkinsonia	Nuytsia)))))	(Tristerix	Tupeia))	(((Muellerina	Ileostylus)	(Cecarria	Loranthus))	((((Amyema	Benthamina)	(Dendrophthoe	((Agelanthus	(Englerina	Tapinanthus))	(Moquiniella	Bakerella))))	Helixanthera)	(Taxillus	Scurrula))))	Peraxilla)	Ligaria)	Decaisnina);
(Macrosolen	(Peraxilla	((((((Cecarria	Loranthus)	(Ileostylus	Muellerina))	((Benthamina	Amyema)	(((Dendrophthoe	Helixanthera)	(Bakerella	(Agelanthus	(Tapinanthus	Englerina))))	(Moquiniella	(Scurrula	Taxillus)))))	((Desmaria	(Struthanthus	Tripodanthus))	(Notanthera	(Tristerix	Ligaria))))	((Atkinsonia	Nuytsia)	Gaiadendron))	Tupeia))	Decaisnina);
(Macrosolen	(Peraxilla	(((((Cecarria	Loranthus)	(Ileostylus	Muellerina))	(((Scurrula	Taxillus)	Moquiniella)	((Benthamina	Amyema)	(((Dendrophthoe	Bakerella)	(Agelanthus	(Tapinanthus	Englerina)))	Helixanthera))))	(Tupeia	(((Struthanthus	Tripodanthus)	Notanthera)	(Tristerix	Ligaria))))	(Desmaria	(Nuytsia	(Gaiadendron	Atkinsonia)))))	Decaisnina);
(Macrosolen	(Peraxilla	((((((Nuytsia	(Gaiadendron	(Tupeia	Tristerix)))	(((Cecarria	Loranthus)	(Ileostylus	Muellerina))	((Bakerella	((Dendrophthoe	(Agelanthus	(Tapinanthus	Englerina)))	(Moquiniella	(Helixanthera	(Scurrula	Taxillus)))))	(Benthamina	Amyema))))	(Atkinsonia	(Struthanthus	Tripodanthus)))	Desmaria)	Notanthera)	Ligaria))	Decaisnina);
(Macrosolen	(Peraxilla	(Tupeia	((Desmaria	(((Notanthera	Tristerix)	Ligaria)	(Struthanthus	Tripodanthus)))	((((Cecarria	Loranthus)	(Ileostylus	Muellerina))	((Scurrula	Taxillus)	(((((Dendrophthoe	Helixanthera)	Moquiniella)	(Agelanthus	(Tapinanthus	Englerina)))	Bakerella)	(Benthamina	Amyema))))	(Nuytsia	(Atkinsonia	Gaiadendron))))))	Decaisnina);
(Macrosolen	((Peraxilla	((Desmaria	((Nuytsia	Atkinsonia)	Gaiadendron))	(((Tupeia	(Tristerix	Ligaria))	(Struthanthus	Tripodanthus))	((Ileostylus	Muellerina)	(((Scurrula	Taxillus)	((Helixanthera	((Moquiniella	Bakerella)	((Agelanthus	(Tapinanthus	Englerina))	Dendrophthoe)))	(Benthamina	Amyema)))	(Cecarria	Loranthus))))))	Notanthera)	Decaisnina);
(Macrosolen	(Peraxilla	(((Desmaria	((Nuytsia	Atkinsonia)	Gaiadendron))	(((Tupeia	(Tristerix	Ligaria))	(Struthanthus	Tripodanthus))	((Ileostylus	Muellerina)	(((((Benthamina	Amyema)	(Dendrophthoe	(Bakerella	(Agelanthus	(Tapinanthus	Englerina)))))	Helixanthera)	(Moquiniella	(Scurrula	Taxillus)))	(Cecarria	Loranthus)))))	Notanthera))	Decaisnina);
(Macrosolen	(Peraxilla	((((Nuytsia	Atkinsonia)	Gaiadendron)	((((((Struthanthus	Tripodanthus)	Tristerix)	Notanthera)	Desmaria)	Ligaria)	(((Benthamina	Amyema)	((Scurrula	Taxillus)	(Helixanthera	((Bakerella	Moquiniella)	(Dendrophthoe	(Agelanthus	(Tapinanthus	Englerina)))))))	((Cecarria	Loranthus)	(Ileostylus	Muellerina)))))	Tupeia))	Decaisnina);
(Macrosolen	(Peraxilla	((((Nuytsia	Atkinsonia)	Gaiadendron)	((((Struthanthus	Tripodanthus)	(Ligaria	Tristerix))	(Notanthera	Desmaria))	Tupeia))	(((Benthamina	Amyema)	((Moquiniella	(Scurrula	Taxillus))	((Dendrophthoe	Helixanthera)	(Bakerella	(Agelanthus	(Tapinanthus	Englerina))))))	((Cecarria	Loranthus)	(Ileostylus	Muellerina)))))	Decaisnina);
(Macrosolen	(Peraxilla	((((((Scurrula	Taxillus)	((((Benthamina	Amyema)	Bakerella)	((Agelanthus	(Tapinanthus	Englerina))	(Dendrophthoe	Helixanthera)))	Moquiniella))	((Cecarria	Loranthus)	(Ileostylus	Muellerina)))	(((Desmaria	Nuytsia)	Atkinsonia)	Gaiadendron))	(((Notanthera	Tristerix)	Ligaria)	(Struthanthus	Tripodanthus)))	Tupeia))	Decaisnina);
(Macrosolen	(Peraxilla	(((((((Benthamina	Amyema)	(Scurrula	Taxillus))	Helixanthera)	((((Agelanthus	(Tapinanthus	Englerina))	Dendrophthoe)	Bakerella)	Moquiniella))	((Cecarria	Loranthus)	(Ileostylus	Muellerina)))	(((Atkinsonia	Nuytsia)	Gaiadendron)	Desmaria))	(((Notanthera	(Tristerix	Ligaria))	(Struthanthus	Tripodanthus))	Tupeia)))	Decaisnina);
(Macrosolen	(((((((Desmaria	(Gaiadendron	(Atkinsonia	Nuytsia)))	(Tristerix	(((Benthamina	Amyema)	((Taxillus	Scurrula)	(((Helixanthera	Dendrophthoe)	(Bakerella	((Englerina	Tapinanthus)	Agelanthus)))	Moquiniella)))	((Cecarria	Loranthus)	(Ileostylus	Muellerina)))))	Ligaria)	(Struthanthus	Tripodanthus))	Tupeia)	Peraxilla)	Notanthera)	Decaisnina);
(Macrosolen	(((((Gaiadendron	Ligaria)	(Atkinsonia	Nuytsia))	(((Benthamina	Amyema)	((Taxillus	Scurrula)	(((Dendrophthoe	((Englerina	Tapinanthus)	Agelanthus))	(Moquiniella	Bakerella))	Helixanthera)))	((Cecarria	Loranthus)	(Ileostylus	Muellerina))))	(Tupeia	(Desmaria	((Struthanthus	Tripodanthus)	(Notanthera	Tristerix)))))	Peraxilla)	Decaisnina);
(Macrosolen	(Peraxilla	(Notanthera	((((Tristerix	Ligaria)	((Desmaria	Gaiadendron)	(Atkinsonia	Nuytsia)))	(((Helixanthera	((Benthamina	Amyema)	(Dendrophthoe	((Bakerella	((Englerina	Tapinanthus)	Agelanthus))	Moquiniella))))	(Taxillus	Scurrula))	((Cecarria	Loranthus)	(Ileostylus	Muellerina))))	(Tupeia	(Struthanthus	Tripodanthus)))))	Decaisnina);
(Macrosolen	(Peraxilla	((Tristerix	Tupeia)	((Struthanthus	Tripodanthus)	(((Desmaria	Notanthera)	(Gaiadendron	(Atkinsonia	Nuytsia)))	(Ligaria	(((((Dendrophthoe	Helixanthera)	(((Englerina	Tapinanthus)	Agelanthus)	((Benthamina	Amyema)	Bakerella)))	Moquiniella)	(Taxillus	Scurrula))	((Cecarria	Loranthus)	(Ileostylus	Muellerina))))))))	Decaisnina);
(Macrosolen	((Peraxilla	(Tupeia	((((Struthanthus	Tripodanthus)	(Ligaria	Tristerix))	Desmaria)	((((((Benthamina	Amyema)	Bakerella)	(((Dendrophthoe	Helixanthera)	(Moquiniella	((Englerina	Tapinanthus)	Agelanthus)))	(Taxillus	Scurrula)))	((Cecarria	Loranthus)	(Ileostylus	Muellerina)))	Gaiadendron)	(Atkinsonia	Nuytsia)))))	Notanthera)	Decaisnina);
(Macrosolen	(Peraxilla	((((Atkinsonia	Nuytsia)	Gaiadendron)	(((Benthamina	Amyema)	(((Dendrophthoe	Helixanthera)	(((Englerina	Tapinanthus)	Agelanthus)	(Bakerella	Moquiniella)))	(Taxillus	Scurrula)))	((Cecarria	Loranthus)	(Ileostylus	Muellerina))))	(Tupeia	(((Struthanthus	Tripodanthus)	(Notanthera	(Ligaria	Tristerix)))	Desmaria))))	Decaisnina);
(Macrosolen	(Peraxilla	(Tupeia	((((Struthanthus	Tripodanthus)	(Ligaria	(Tristerix	Notanthera)))	Desmaria)	(((Atkinsonia	Nuytsia)	Gaiadendron)	(((Benthamina	Amyema)	(((Dendrophthoe	((Bakerella	Moquiniella)	((Englerina	Tapinanthus)	Agelanthus)))	Helixanthera)	(Taxillus	Scurrula)))	((Cecarria	Loranthus)	(Ileostylus	Muellerina)))))))	Decaisnina);
(Macrosolen	((((Desmaria	((Gaiadendron	(Nuytsia	Peraxilla))	(((Taxillus	Scurrula)	(((Benthamina	Amyema)	((Bakerella	((Englerina	Tapinanthus)	Agelanthus))	(Moquiniella	Dendrophthoe)))	Helixanthera))	((Cecarria	Loranthus)	(Ileostylus	Muellerina)))))	Atkinsonia)	((Notanthera	(Struthanthus	Tripodanthus))	(Tristerix	Ligaria)))	Tupeia)	Decaisnina);
(Macrosolen	(((((Atkinsonia	(Gaiadendron	Nuytsia))	(((Tristerix	Ligaria)	(((Benthamina	Amyema)	(((Taxillus	Scurrula)	((Bakerella	(Dendrophthoe	((Englerina	Tapinanthus)	Agelanthus)))	Moquiniella))	Helixanthera))	((Cecarria	Loranthus)	(Ileostylus	Muellerina))))	((Struthanthus	Tripodanthus)	Tupeia)))	Desmaria)	Notanthera)	Peraxilla)	Decaisnina);
(Macrosolen	(((Gaiadendron	(Nuytsia	Atkinsonia))	(((Helixanthera	((Taxillus	Scurrula)	((Benthamina	Amyema)	((Bakerella	(Dendrophthoe	((Englerina	Tapinanthus)	Agelanthus)))	Moquiniella))))	((Cecarria	Loranthus)	(Ileostylus	Muellerina)))	(Tupeia	((((Notanthera	Desmaria)	Ligaria)	Tristerix)	(Struthanthus	Tripodanthus)))))	Peraxilla)	Decaisnina);
(((((Desmaria	(Gaiadendron	(Atkinsonia	Nuytsia)))	((Cecarria	Loranthus)	((Ileostylus	Muellerina)	((Benthamina	Amyema)	((Taxillus	Scurrula)	(Moquiniella	(((Agelanthus	(Tapinanthus	Englerina))	Bakerella)	(Dendrophthoe	Helixanthera))))))))	(Tupeia	(Ligaria	((Tristerix	Notanthera)	(Struthanthus	Tripodanthus)))))	Peraxilla)	Macrosolen	Decaisnina);
((((Tupeia	((((Ligaria	Tristerix)	(Struthanthus	Tripodanthus))	Desmaria)	((Gaiadendron	(Atkinsonia	Nuytsia))	((Cecarria	Loranthus)	((Ileostylus	Muellerina)	((Benthamina	Amyema)	((Taxillus	Scurrula)	(((Agelanthus	(Tapinanthus	Englerina))	(Moquiniella	Bakerella))	(Dendrophthoe	Helixanthera)))))))))	Peraxilla)	Notanthera)	Macrosolen	Decaisnina);
((((((Notanthera	(Ligaria	Tristerix))	(Struthanthus	Tripodanthus))	Desmaria)	((Nuytsia	(Gaiadendron	Atkinsonia))	(Tupeia	((Moquiniella	((Taxillus	Scurrula)	(((Agelanthus	(Tapinanthus	Englerina))	(Dendrophthoe	Helixanthera))	(Bakerella	(Benthamina	Amyema)))))	((Cecarria	Loranthus)	(Ileostylus	Muellerina))))))	Peraxilla)	Macrosolen	Decaisnina);
(((((((Benthamina	Amyema)	((Helixanthera	(Taxillus	Scurrula))	((Dendrophthoe	(Bakerella	(Agelanthus	(Tapinanthus	Englerina))))	Moquiniella)))	((Cecarria	Loranthus)	(Ileostylus	Muellerina)))	((((Notanthera	(Ligaria	Tristerix))	(Struthanthus	Tripodanthus))	Desmaria)	(Nuytsia	(Gaiadendron	Atkinsonia))))	Tupeia)	Peraxilla)	Macrosolen	Decaisnina);
(((Ligaria	((Notanthera	(Desmaria	(Nuytsia	Atkinsonia)))	((Gaiadendron	((((Benthamina	Amyema)	((Taxillus	Scurrula)	(((Bakerella	(Agelanthus	(Tapinanthus	Englerina)))	(Helixanthera	Dendrophthoe))	Moquiniella)))	((Cecarria	Loranthus)	(Ileostylus	Muellerina)))	(Tupeia	Tristerix)))	(Struthanthus	Tripodanthus))))	Peraxilla)	Macrosolen	Decaisnina);
((((Tupeia	(((Ligaria	Tristerix)	Notanthera)	(Struthanthus	Tripodanthus)))	((((Benthamina	Amyema)	((Bakerella	((Agelanthus	(Tapinanthus	Englerina))	(Helixanthera	Dendrophthoe)))	(Moquiniella	(Taxillus	Scurrula))))	((Cecarria	Loranthus)	(Ileostylus	Muellerina)))	(Desmaria	(Gaiadendron	(Nuytsia	Atkinsonia)))))	Peraxilla)	Macrosolen	Decaisnina);
((((Tupeia	((((((Benthamina	Amyema)	(((Moquiniella	((Bakerella	(Agelanthus	(Tapinanthus	Englerina)))	Dendrophthoe))	Helixanthera)	(Taxillus	Scurrula)))	((Cecarria	Loranthus)	(Ileostylus	Muellerina)))	Ligaria)	((Gaiadendron	((Desmaria	Nuytsia)	Atkinsonia))	Tristerix))	(Struthanthus	Tripodanthus)))	Notanthera)	Peraxilla)	Macrosolen	Decaisnina);
(((((((Atkinsonia	Nuytsia)	Gaiadendron)	(((Desmaria	(Ligaria	Tristerix))	(Struthanthus	Tripodanthus))	(((Benthamina	Amyema)	((((Helixanthera	Moquiniella)	Bakerella)	(Dendrophthoe	(Agelanthus	(Tapinanthus	Englerina))))	(Taxillus	Scurrula)))	((Cecarria	Loranthus)	(Ileostylus	Muellerina)))))	Tupeia)	Peraxilla)	Macrosolen)	Notanthera	Decaisnina);
(((((Atkinsonia	Nuytsia)	Gaiadendron)	((Tupeia	((Desmaria	(Notanthera	(Ligaria	Tristerix)))	(Struthanthus	Tripodanthus)))	((((((Benthamina	Amyema)	((((Agelanthus	(Tapinanthus	Englerina))	Bakerella)	Moquiniella)	Dendrophthoe))	Helixanthera)	(Taxillus	Scurrula))	(Ileostylus	Muellerina))	(Cecarria	Loranthus))))	Peraxilla)	Macrosolen	Decaisnina);
((((((Atkinsonia	Nuytsia)	Gaiadendron)	((Desmaria	(((Ligaria	Tristerix)	Notanthera)	(Struthanthus	Tripodanthus)))	(((Bakerella	(Benthamina	Amyema))	((Taxillus	Scurrula)	((Dendrophthoe	Helixanthera)	((Agelanthus	(Tapinanthus	Englerina))	Moquiniella))))	((Ileostylus	Muellerina)	(Cecarria	Loranthus)))))	Tupeia)	Peraxilla)	Macrosolen	Decaisnina);
(Macrosolen	((((((Atkinsonia	Nuytsia)	Gaiadendron)	(((Muellerina	Ileostylus)	(Loranthus	Cecarria))	((Taxillus	Scurrula)	((Benthamina	Amyema)	(((Agelanthus	(Englerina	Tapinanthus))	(Moquiniella	Bakerella))	(Dendrophthoe	Helixanthera))))))	(((Struthanthus	Tripodanthus)	(Notanthera	(Tristerix	Ligaria)))	Desmaria))	Tupeia)	Peraxilla)	Decaisnina);
(Macrosolen	(((((Atkinsonia	Nuytsia)	Gaiadendron)	(Tupeia	(((Muellerina	Ileostylus)	(Loranthus	Cecarria))	((Taxillus	Scurrula)	(((Benthamina	Amyema)	(((Agelanthus	(Englerina	Tapinanthus))	Bakerella)	(Dendrophthoe	Helixanthera)))	Moquiniella)))))	(((Struthanthus	Tripodanthus)	(Notanthera	Tristerix))	(Ligaria	Desmaria)))	Peraxilla)	Decaisnina);
(Macrosolen	((Atkinsonia	(Desmaria	(((((Taxillus	Scurrula)	(Helixanthera	((Benthamina	Amyema)	(Moquiniella	(Dendrophthoe	((Agelanthus	(Englerina	Tapinanthus))	Bakerella))))))	(Loranthus	Cecarria))	(Muellerina	Ileostylus))	(Gaiadendron	(Peraxilla	Nuytsia)))))	(Tupeia	(((Struthanthus	Tripodanthus)	Ligaria)	(Notanthera	Tristerix))))	Decaisnina);
(Macrosolen	((Atkinsonia	((((Nuytsia	Tupeia)	Gaiadendron)	((((Benthamina	Amyema)	((Moquiniella	(Dendrophthoe	((Agelanthus	(Englerina	Tapinanthus))	Bakerella)))	((Taxillus	Scurrula)	Helixanthera)))	((Loranthus	Cecarria)	(Muellerina	Ileostylus)))	Tristerix))	(((Desmaria	Notanthera)	Ligaria)	(Struthanthus	Tripodanthus))))	Peraxilla)	Decaisnina);
(Macrosolen	(Peraxilla	(Notanthera	((Struthanthus	Tripodanthus)	(((Desmaria	((Nuytsia	Atkinsonia)	Gaiadendron))	(Ligaria	(((Taxillus	Scurrula)	(((Dendrophthoe	Helixanthera)	((Agelanthus	(Englerina	Tapinanthus))	((Benthamina	Amyema)	Bakerella)))	Moquiniella))	((Loranthus	Cecarria)	(Muellerina	Ileostylus)))))	(Tupeia	Tristerix)))))	Decaisnina);
(Macrosolen	(Peraxilla	(Notanthera	((Struthanthus	Tripodanthus)	(((Desmaria	((Nuytsia	Atkinsonia)	Gaiadendron))	(Tristerix	(Ligaria	((Moquiniella	(((Taxillus	Scurrula)	((Benthamina	Amyema)	(Dendrophthoe	((Agelanthus	(Englerina	Tapinanthus))	Bakerella))))	Helixanthera))	((Loranthus	Cecarria)	(Muellerina	Ileostylus))))))	Tupeia))))	Decaisnina);
(Macrosolen	(Peraxilla	(Notanthera	(((((Benthamina	Amyema)	((Helixanthera	(Dendrophthoe	(Moquiniella	((Agelanthus	(Englerina	Tapinanthus))	Bakerella))))	(Taxillus	Scurrula)))	((Loranthus	Cecarria)	(Muellerina	Ileostylus)))	Desmaria)	((Tristerix	Tupeia)	((Struthanthus	Tripodanthus)	(Ligaria	(Nuytsia	(Atkinsonia	Gaiadendron))))))))	Decaisnina);
(Macrosolen	(Peraxilla	(((Struthanthus	Tripodanthus)	(Tupeia	(Ligaria	Tristerix)))	(((Notanthera	Desmaria)	(Gaiadendron	(Nuytsia	Atkinsonia)))	((Muellerina	Ileostylus)	(((((Dendrophthoe	Helixanthera)	((Moquiniella	Bakerella)	(Agelanthus	(Englerina	Tapinanthus))))	(Taxillus	Scurrula))	(Benthamina	Amyema))	(Loranthus	Cecarria))))))	Decaisnina);
(Macrosolen	((Tristerix	(((((((Dendrophthoe	((Agelanthus	(Englerina	Tapinanthus))	Bakerella))	Moquiniella)	Helixanthera)	(Taxillus	Scurrula))	(Benthamina	Amyema))	((Loranthus	Cecarria)	(Muellerina	Ileostylus)))	((Struthanthus	Tripodanthus)	(Tupeia	((Notanthera	Desmaria)	(Peraxilla	(Gaiadendron	(Nuytsia	Atkinsonia))))))))	Ligaria)	Decaisnina);
(Macrosolen	(((Tristerix	(((Struthanthus	Tripodanthus)	(Ligaria	((((((Bakerella	(Agelanthus	(Englerina	Tapinanthus)))	(Helixanthera	Dendrophthoe))	Moquiniella)	(Taxillus	Scurrula))	(Benthamina	Amyema))	((Loranthus	Cecarria)	(Muellerina	Ileostylus)))))	(Desmaria	((Nuytsia	(Atkinsonia	Gaiadendron))	Notanthera))))	Tupeia)	Peraxilla)	Decaisnina);
(Macrosolen	((((((Taxillus	Scurrula)	((((Dendrophthoe	Helixanthera)	(Bakerella	(Agelanthus	(Tapinanthus	Englerina))))	(Amyema	Benthamina))	Moquiniella))	((Cecarria	Loranthus)	(Muellerina	Ileostylus)))	((((Nuytsia	Atkinsonia)	Gaiadendron)	Peraxilla)	Desmaria))	((Tripodanthus	Struthanthus)	(Notanthera	(Ligaria	Tristerix))))	Tupeia)	Decaisnina);
(Macrosolen	(((((Ligaria	(((Amyema	Benthamina)	(Helixanthera	((Taxillus	Scurrula)	(((Moquiniella	Dendrophthoe)	Bakerella)	(Agelanthus	(Tapinanthus	Englerina))))))	((Cecarria	Loranthus)	(Muellerina	Ileostylus))))	(((Atkinsonia	Gaiadendron)	(Tripodanthus	Struthanthus))	Nuytsia))	((Tupeia	Tristerix)	Desmaria))	Peraxilla)	Notanthera)	Decaisnina);
(Macrosolen	(Peraxilla	(Notanthera	(((Tripodanthus	Struthanthus)	(Tristerix	((Ligaria	((((Taxillus	Scurrula)	Moquiniella)	(((Helixanthera	Dendrophthoe)	(Bakerella	(Agelanthus	(Tapinanthus	Englerina))))	(Amyema	Benthamina)))	((Cecarria	Loranthus)	(Muellerina	Ileostylus))))	(Desmaria	((Nuytsia	Atkinsonia)	Gaiadendron)))))	Tupeia)))	Decaisnina);
(Macrosolen	(Peraxilla	(Notanthera	((Desmaria	((Nuytsia	Atkinsonia)	Gaiadendron))	((((Tripodanthus	Struthanthus)	Tristerix)	Tupeia)	(Ligaria	(((Amyema	Benthamina)	((Taxillus	Scurrula)	(Moquiniella	((Helixanthera	Dendrophthoe)	(Bakerella	(Tapinanthus	(Englerina	Agelanthus)))))))	((Cecarria	Loranthus)	(Muellerina	Ileostylus))))))))	Decaisnina);
(Macrosolen	(Notanthera	(((Tripodanthus	Struthanthus)	((((((Taxillus	Scurrula)	(Moquiniella	((Amyema	Benthamina)	((Helixanthera	Dendrophthoe)	(Bakerella	(Agelanthus	(Tapinanthus	Englerina)))))))	((Cecarria	Loranthus)	(Muellerina	Ileostylus)))	(Peraxilla	(Desmaria	((Nuytsia	Atkinsonia)	Gaiadendron))))	Tristerix)	Tupeia))	Ligaria))	Decaisnina);
(Macrosolen	((Tupeia	(((Moquiniella	((((Amyema	Benthamina)	(((Agelanthus	(Tapinanthus	Englerina))	Bakerella)	Dendrophthoe))	Helixanthera)	(Taxillus	Scurrula)))	((Cecarria	Loranthus)	(Muellerina	Ileostylus)))	(((Nuytsia	Desmaria)	(Atkinsonia	Gaiadendron))	((Tristerix	Ligaria)	(Notanthera	(Tripodanthus	Struthanthus))))))	Peraxilla)	Decaisnina);
(Macrosolen	(((Tupeia	(((Tristerix	Notanthera)	Ligaria)	(Tripodanthus	Struthanthus)))	((Desmaria	(Nuytsia	(((((Amyema	Benthamina)	Helixanthera)	(((Agelanthus	(Tapinanthus	Englerina))	Moquiniella)	(Bakerella	Dendrophthoe)))	(Taxillus	Scurrula))	((Cecarria	Loranthus)	(Muellerina	Ileostylus)))))	(Atkinsonia	Gaiadendron)))	Peraxilla)	Decaisnina);
(Macrosolen	((((Tripodanthus	Struthanthus)	Tupeia)	(((Ligaria	(((((Amyema	Benthamina)	((Dendrophthoe	Moquiniella)	(Bakerella	(Agelanthus	(Tapinanthus	Englerina)))))	Helixanthera)	(Taxillus	Scurrula))	((Cecarria	Loranthus)	(Muellerina	Ileostylus))))	((Notanthera	Desmaria)	(Gaiadendron	(Atkinsonia	Nuytsia))))	Tristerix))	Peraxilla)	Decaisnina);
(Macrosolen	(((((((((Amyema	Benthamina)	(Moquiniella	(Bakerella	(Dendrophthoe	(Agelanthus	(Tapinanthus	Englerina))))))	Helixanthera)	(Taxillus	Scurrula))	((Cecarria	Loranthus)	(Muellerina	Ileostylus)))	((Gaiadendron	(Atkinsonia	Nuytsia))	((Tristerix	(Tripodanthus	Struthanthus))	(Ligaria	Desmaria))))	Tupeia)	Peraxilla)	Notanthera)	Decaisnina);
(Macrosolen	((((((Moquiniella	((Taxillus	Scurrula)	((Amyema	Benthamina)	(((Agelanthus	(Tapinanthus	Englerina))	(Helixanthera	Dendrophthoe))	Bakerella))))	(Muellerina	Ileostylus))	(Cecarria	Loranthus))	((Gaiadendron	(Atkinsonia	Nuytsia))	Tupeia))	(((Notanthera	(Ligaria	Tristerix))	(Tripodanthus	Struthanthus))	Desmaria))	Peraxilla)	Decaisnina);
(Macrosolen	((((((Ileostylus	Muellerina)	(Cecarria	Loranthus))	((((Benthamina	Amyema)	(Bakerella	((Helixanthera	Dendrophthoe)	(Agelanthus	(Englerina	Tapinanthus)))))	Moquiniella)	(Scurrula	Taxillus)))	(Peraxilla	(Desmaria	((Nuytsia	Atkinsonia)	Gaiadendron))))	Tupeia)	((Notanthera	(Tristerix	Ligaria))	(Struthanthus	Tripodanthus)))	Decaisnina);
(Macrosolen	(((((Tupeia	((((Ligaria	(((Ileostylus	Muellerina)	(Cecarria	Loranthus))	((Benthamina	Amyema)	(((((Helixanthera	Dendrophthoe)	Moquiniella)	Bakerella)	(Agelanthus	(Englerina	Tapinanthus)))	(Scurrula	Taxillus)))))	(Nuytsia	Atkinsonia))	Gaiadendron)	(Struthanthus	Tripodanthus)))	Desmaria)	Tristerix)	Notanthera)	Peraxilla)	Decaisnina);
(Macrosolen	((Tupeia	(((((Ileostylus	Muellerina)	(Cecarria	Loranthus))	((((Helixanthera	Dendrophthoe)	(Moquiniella	(Agelanthus	(Englerina	Tapinanthus))))	(Scurrula	Taxillus))	(Bakerella	(Benthamina	Amyema))))	((Atkinsonia	Nuytsia)	Gaiadendron))	(Desmaria	((Ligaria	(Notanthera	Tristerix))	(Struthanthus	Tripodanthus)))))	Peraxilla)	Decaisnina);
(Macrosolen	(((((Ileostylus	Muellerina)	(Cecarria	Loranthus))	((((Helixanthera	Dendrophthoe)	(Bakerella	(Moquiniella	(Agelanthus	(Englerina	Tapinanthus)))))	(Scurrula	Taxillus))	(Benthamina	Amyema)))	((Desmaria	Peraxilla)	(Nuytsia	(Gaiadendron	Atkinsonia))))	(((Ligaria	Notanthera)	(Tristerix	(Struthanthus	Tripodanthus)))	Tupeia))	Decaisnina);
(Macrosolen	((Tupeia	(((((Ileostylus	Muellerina)	(Cecarria	Loranthus))	((((Helixanthera	Dendrophthoe)	(Bakerella	(Moquiniella	(Agelanthus	(Englerina	Tapinanthus)))))	(Scurrula	Taxillus))	(Benthamina	Amyema)))	(Nuytsia	(Gaiadendron	Atkinsonia)))	(Desmaria	((Struthanthus	Tripodanthus)	(Notanthera	(Ligaria	Tristerix))))))	Peraxilla)	Decaisnina);
(Macrosolen	(((Atkinsonia	(Desmaria	((Struthanthus	Tripodanthus)	((Notanthera	Tristerix)	Ligaria))))	((Nuytsia	Tupeia)	(Gaiadendron	(((Ileostylus	Muellerina)	(Cecarria	Loranthus))	((((Helixanthera	Dendrophthoe)	(Moquiniella	(Agelanthus	(Englerina	Tapinanthus))))	(Scurrula	Taxillus))	(Bakerella	(Benthamina	Amyema)))))))	Peraxilla)	Decaisnina);
(Macrosolen	(((((Nuytsia	Atkinsonia)	Gaiadendron)	(((Desmaria	Notanthera)	(Ligaria	(Tristerix	(Struthanthus	Tripodanthus))))	(((Ileostylus	Muellerina)	(Cecarria	Loranthus))	((Moquiniella	(((Bakerella	(Benthamina	Amyema))	((Agelanthus	(Englerina	Tapinanthus))	Dendrophthoe))	Helixanthera))	(Scurrula	Taxillus)))))	Tupeia)	Peraxilla)	Decaisnina);
(Macrosolen	(((((Nuytsia	Atkinsonia)	Gaiadendron)	(((Ileostylus	Muellerina)	(Cecarria	Loranthus))	((Benthamina	Amyema)	((Scurrula	Taxillus)	(Helixanthera	((Agelanthus	(Englerina	Tapinanthus))	((Bakerella	Moquiniella)	Dendrophthoe)))))))	((((Struthanthus	Tripodanthus)	(Tristerix	(Notanthera	Ligaria)))	Desmaria)	Tupeia))	Peraxilla)	Decaisnina);
(Macrosolen	(((((Nuytsia	Atkinsonia)	Gaiadendron)	(((Ileostylus	Muellerina)	(Cecarria	Loranthus))	((Benthamina	Amyema)	((Scurrula	Taxillus)	(Helixanthera	((Agelanthus	(Englerina	Tapinanthus))	((Bakerella	Moquiniella)	Dendrophthoe)))))))	((((Struthanthus	Tripodanthus)	(Tristerix	(Notanthera	Ligaria)))	Desmaria)	Tupeia))	Peraxilla)	Decaisnina);
(Macrosolen	((((Desmaria	((Nuytsia	Atkinsonia)	Gaiadendron))	((Ligaria	(((Ileostylus	Muellerina)	(Cecarria	Loranthus))	((Benthamina	Amyema)	((Scurrula	Taxillus)	(Helixanthera	(Dendrophthoe	((Agelanthus	Englerina)	(Tapinanthus	(Bakerella	Moquiniella)))))))))	(((Struthanthus	Tripodanthus)	Tristerix)	Tupeia)))	Notanthera)	Peraxilla)	Decaisnina);
((Peraxilla	((Tupeia	(Desmaria	((Tripodanthus	Struthanthus)	((Tristerix	Notanthera)	Ligaria))))	((((Loranthus	Cecarria)	(Muellerina	Ileostylus))	((Benthamina	Amyema)	((Scurrula	Taxillus)	(((Moquiniella	Bakerella)	(Agelanthus	(Tapinanthus	Englerina)))	(Dendrophthoe	Helixanthera)))))	(Gaiadendron	(Atkinsonia	Nuytsia)))))	Macrosolen	Decaisnina);
((Peraxilla	(Tupeia	((((Tripodanthus	Struthanthus)	(Tristerix	Ligaria))	Notanthera)	((((Loranthus	Cecarria)	(Muellerina	Ileostylus))	(((Bakerella	(Benthamina	Amyema))	((Agelanthus	(Tapinanthus	Englerina))	(Dendrophthoe	Helixanthera)))	(Moquiniella	(Scurrula	Taxillus))))	(Desmaria	(Gaiadendron	(Atkinsonia	Nuytsia)))))))	Macrosolen	Decaisnina);
((Peraxilla	((Tupeia	((((Loranthus	Cecarria)	(Muellerina	Ileostylus))	((((Benthamina	Amyema)	((Moquiniella	Bakerella)	((Agelanthus	(Tapinanthus	Englerina))	Dendrophthoe)))	Helixanthera)	(Scurrula	Taxillus)))	((Gaiadendron	(Atkinsonia	Nuytsia))	(((Tripodanthus	Struthanthus)	Tristerix)	(Ligaria	Desmaria)))))	Notanthera))	Macrosolen	Decaisnina);
((Peraxilla	((Tupeia	((((Loranthus	Cecarria)	(Muellerina	Ileostylus))	((Agelanthus	(Tapinanthus	Englerina))	((Helixanthera	Dendrophthoe)	(((Scurrula	Taxillus)	Moquiniella)	(Bakerella	(Benthamina	Amyema))))))	((Gaiadendron	(Atkinsonia	Nuytsia))	(((Tripodanthus	Struthanthus)	Tristerix)	(Ligaria	Desmaria)))))	Notanthera))	Macrosolen	Decaisnina);
((Peraxilla	((Atkinsonia	(((Tripodanthus	Struthanthus)	((Ligaria	Tristerix)	Notanthera))	Desmaria))	((((Loranthus	Cecarria)	((Muellerina	Ileostylus)	(Helixanthera	((Scurrula	Taxillus)	(Moquiniella	((Benthamina	Amyema)	(Bakerella	(Dendrophthoe	(Agelanthus	(Tapinanthus	Englerina))))))))))	(Tupeia	Gaiadendron))	Nuytsia)))	Macrosolen	Decaisnina);
((Peraxilla	(((Desmaria	((Nuytsia	Atkinsonia)	Gaiadendron))	(((Tripodanthus	Struthanthus)	(Ligaria	(Tupeia	Tristerix)))	(((Loranthus	Cecarria)	(Moquiniella	((Helixanthera	((Benthamina	Amyema)	(Dendrophthoe	((Englerina	(Agelanthus	Tapinanthus))	Bakerella))))	(Scurrula	Taxillus))))	(Muellerina	Ileostylus))))	Notanthera))	Macrosolen	Decaisnina);
((Peraxilla	(((Desmaria	Notanthera)	((Nuytsia	Atkinsonia)	Gaiadendron))	(((Tripodanthus	Struthanthus)	(Ligaria	(Tupeia	Tristerix)))	(((Loranthus	Cecarria)	(Moquiniella	((Helixanthera	((Benthamina	Amyema)	((Dendrophthoe	((Englerina	Tapinanthus)	Agelanthus))	Bakerella)))	(Scurrula	Taxillus))))	(Muellerina	Ileostylus)))))	Macrosolen	Decaisnina);
(((Peraxilla	((((Tristerix	((Tripodanthus	Struthanthus)	Ligaria))	Desmaria)	Tupeia)	(((((Benthamina	Amyema)	(((Dendrophthoe	((Englerina	Tapinanthus)	Agelanthus))	(Moquiniella	Bakerella))	Helixanthera))	(Scurrula	Taxillus))	((Muellerina	Ileostylus)	(Loranthus	Cecarria)))	(Nuytsia	(Atkinsonia	Gaiadendron)))))	Notanthera)	Macrosolen	Decaisnina);
(((((Tripodanthus	Struthanthus)	((Tristerix	Ligaria)	((((Benthamina	Amyema)	((Moquiniella	((Helixanthera	Dendrophthoe)	(((Englerina	Tapinanthus)	Agelanthus)	Bakerella)))	(Scurrula	Taxillus)))	((Muellerina	Ileostylus)	(Loranthus	Cecarria)))	(Desmaria	(Peraxilla	(Nuytsia	(Atkinsonia	Gaiadendron)))))))	Tupeia)	Notanthera)	Macrosolen	Decaisnina);
((((((((Benthamina	Amyema)	(((Dendrophthoe	(((Englerina	Tapinanthus)	Agelanthus)	(Moquiniella	Bakerella)))	Helixanthera)	(Scurrula	Taxillus)))	((Muellerina	Ileostylus)	(Loranthus	Cecarria)))	((((Tripodanthus	Struthanthus)	(Tristerix	Ligaria))	Desmaria)	(Gaiadendron	(Atkinsonia	Nuytsia))))	Tupeia)	Notanthera)	Peraxilla)	Macrosolen	Decaisnina);
(Macrosolen	(((((((Tripodanthus	Struthanthus)	((Tristerix	Ligaria)	Notanthera))	Desmaria)	Tupeia)	((Atkinsonia	Nuytsia)	Gaiadendron))	(((((Taxillus	Scurrula)	(Dendrophthoe	(Moquiniella	(Bakerella	(Agelanthus	(Tapinanthus	Englerina))))))	Helixanthera)	(Benthamina	Amyema))	((Loranthus	Cecarria)	(Muellerina	Ileostylus))))	Peraxilla)	Decaisnina);
(Macrosolen	((((((Tripodanthus	Struthanthus)	((Ligaria	Tristerix)	Notanthera))	Tupeia)	((Muellerina	Ileostylus)	((((Taxillus	Scurrula)	((Helixanthera	Dendrophthoe)	(Moquiniella	(Bakerella	(Agelanthus	(Tapinanthus	Englerina))))))	(Benthamina	Amyema))	(Loranthus	Cecarria))))	(Desmaria	((Atkinsonia	Nuytsia)	Gaiadendron)))	Peraxilla)	Decaisnina);
(Macrosolen	(((((Tristerix	Tupeia)	(((Notanthera	Desmaria)	((Atkinsonia	Nuytsia)	Gaiadendron))	((Muellerina	Ileostylus)	(((Taxillus	Scurrula)	(((Helixanthera	Dendrophthoe)	((Agelanthus	(Tapinanthus	Englerina))	((Benthamina	Amyema)	Bakerella)))	Moquiniella))	(Loranthus	Cecarria)))))	(Tripodanthus	Struthanthus))	Peraxilla)	Ligaria)	Decaisnina);
(Macrosolen	(((Helixanthera	((Taxillus	Scurrula)	((((Bakerella	(Agelanthus	(Tapinanthus	Englerina)))	Moquiniella)	Dendrophthoe)	(Benthamina	Amyema))))	((Loranthus	Cecarria)	(Muellerina	Ileostylus)))	((Peraxilla	((Atkinsonia	Nuytsia)	Gaiadendron))	((((Ligaria	(Tristerix	Notanthera))	(Tripodanthus	Struthanthus))	Desmaria)	Tupeia)))	Decaisnina);
(Macrosolen	(((((((Benthamina	Amyema)	(((Bakerella	(Agelanthus	(Tapinanthus	Englerina)))	(Helixanthera	Dendrophthoe))	Moquiniella))	(Taxillus	Scurrula))	((Loranthus	Cecarria)	(Muellerina	Ileostylus)))	((Desmaria	((Atkinsonia	Nuytsia)	Gaiadendron))	((Ligaria	(Tristerix	Notanthera))	(Tripodanthus	Struthanthus))))	Tupeia)	Peraxilla)	Decaisnina);
(Macrosolen	((((Tristerix	Tupeia)	(((Desmaria	((Atkinsonia	Nuytsia)	Gaiadendron))	(Tripodanthus	Struthanthus))	(Ligaria	(((Benthamina	Amyema)	((((Bakerella	(Agelanthus	(Tapinanthus	Englerina)))	(Helixanthera	Dendrophthoe))	Moquiniella)	(Taxillus	Scurrula)))	((Loranthus	Cecarria)	(Muellerina	Ileostylus))))))	Notanthera)	Peraxilla)	Decaisnina);
(Macrosolen	(Notanthera	(Peraxilla	((Desmaria	((Atkinsonia	Nuytsia)	Gaiadendron))	((((Tripodanthus	Struthanthus)	(Ligaria	Tristerix))	Tupeia)	(((Benthamina	Amyema)	((((Bakerella	(Agelanthus	(Tapinanthus	Englerina)))	(Helixanthera	Dendrophthoe))	Moquiniella)	(Taxillus	Scurrula)))	((Loranthus	Cecarria)	(Muellerina	Ileostylus)))))))	Decaisnina);
(Macrosolen	(((((Desmaria	((Notanthera	(Ligaria	Tristerix))	(Tripodanthus	Struthanthus)))	Tupeia)	(((Taxillus	Scurrula)	(((Benthamina	Amyema)	((Helixanthera	Dendrophthoe)	(Bakerella	(Agelanthus	(Tapinanthus	Englerina)))))	Moquiniella))	((Loranthus	Cecarria)	(Muellerina	Ileostylus))))	((Atkinsonia	Nuytsia)	Gaiadendron))	Peraxilla)	Decaisnina);
(Macrosolen	(((Tupeia	(((Muellerina	Ileostylus)	(Loranthus	Cecarria))	((Taxillus	Scurrula)	((Benthamina	Amyema)	(((Helixanthera	Dendrophthoe)	((Agelanthus	(Tapinanthus	Englerina))	Bakerella))	Moquiniella)))))	((((Desmaria	Notanthera)	Ligaria)	(Tristerix	(Tripodanthus	Struthanthus)))	((Atkinsonia	Nuytsia)	Gaiadendron)))	Peraxilla)	Decaisnina);
(Macrosolen	((((((Muellerina	Ileostylus)	(Loranthus	Cecarria))	((((Agelanthus	(Tapinanthus	Englerina))	(((Benthamina	Amyema)	Bakerella)	(Helixanthera	Dendrophthoe)))	Moquiniella)	(Taxillus	Scurrula)))	(Tupeia	(Nuytsia	(Gaiadendron	Atkinsonia))))	(Desmaria	(Notanthera	((Tripodanthus	Struthanthus)	(Ligaria	Tristerix)))))	Peraxilla)	Decaisnina);
(Macrosolen	(((((((Helixanthera	Dendrophthoe)	(Bakerella	((Englerina	Tapinanthus)	Agelanthus)))	(Benthamina	Amyema))	Moquiniella)	(Taxillus	Scurrula))	((Loranthus	Cecarria)	(Muellerina	Ileostylus)))	((Desmaria	Notanthera)	((Struthanthus	Tripodanthus)	(((Gaiadendron	(Nuytsia	Atkinsonia))	Peraxilla)	((Ligaria	Tristerix)	Tupeia)))))	Decaisnina);
(Macrosolen	((((Nuytsia	Atkinsonia)	Gaiadendron)	((Desmaria	((Notanthera	(Tristerix	Ligaria))	(Struthanthus	Tripodanthus)))	(((((Taxillus	Scurrula)	(((((Englerina	Tapinanthus)	Agelanthus)	Dendrophthoe)	(Moquiniella	Bakerella))	Helixanthera))	(Benthamina	Amyema))	((Loranthus	Cecarria)	(Muellerina	Ileostylus)))	Tupeia)))	Peraxilla)	Decaisnina);
(Macrosolen	(((Atkinsonia	(((Desmaria	(Ligaria	Tristerix))	(Struthanthus	Tripodanthus))	(((Gaiadendron	Nuytsia)	((Loranthus	Cecarria)	((Muellerina	Ileostylus)	(((Taxillus	Scurrula)	(Moquiniella	(Bakerella	(((Englerina	Tapinanthus)	Agelanthus)	(Dendrophthoe	Helixanthera)))))	(Benthamina	Amyema)))))	Tupeia)))	Peraxilla)	Notanthera)	Decaisnina);
(Macrosolen	(((((Taxillus	Scurrula)	(Moquiniella	(Bakerella	(((Englerina	Tapinanthus)	Agelanthus)	(Dendrophthoe	Helixanthera)))))	(Benthamina	Amyema))	((Loranthus	Cecarria)	(Muellerina	Ileostylus)))	(((Tupeia	(Ligaria	((Struthanthus	Tripodanthus)	Tristerix)))	((Nuytsia	(Atkinsonia	Gaiadendron))	Peraxilla))	(Notanthera	Desmaria)))	Decaisnina);
(Macrosolen	(((((Tupeia	((Struthanthus	Tripodanthus)	(Tristerix	Ligaria)))	(Gaiadendron	Atkinsonia))	(Nuytsia	((((((Taxillus	Scurrula)	(((Englerina	Tapinanthus)	Agelanthus)	((Bakerella	Moquiniella)	Dendrophthoe)))	Helixanthera)	(Benthamina	Amyema))	((Loranthus	Cecarria)	(Muellerina	Ileostylus)))	Desmaria)))	Peraxilla)	Notanthera)	Decaisnina);
(Macrosolen	((Tupeia	((Desmaria	((Struthanthus	Tripodanthus)	(Ligaria	(Notanthera	Tristerix))))	((Gaiadendron	(Atkinsonia	Nuytsia))	(((Taxillus	Scurrula)	((((Helixanthera	Dendrophthoe)	(((Englerina	Tapinanthus)	Agelanthus)	Bakerella))	Moquiniella)	(Benthamina	Amyema)))	((Loranthus	Cecarria)	(Muellerina	Ileostylus))))))	Peraxilla)	Decaisnina);
(Macrosolen	((Tupeia	(((Struthanthus	Tripodanthus)	(Ligaria	(Notanthera	Tristerix)))	(Desmaria	(((((Benthamina	Amyema)	((Taxillus	Scurrula)	((((Englerina	Tapinanthus)	Agelanthus)	(Moquiniella	Bakerella))	(Helixanthera	Dendrophthoe))))	((Loranthus	Cecarria)	(Muellerina	Ileostylus)))	Gaiadendron)	(Atkinsonia	Nuytsia)))))	Peraxilla)	Decaisnina);
(Macrosolen	((((((Ligaria	((Muellerina	Ileostylus)	(((Taxillus	Scurrula)	(Moquiniella	(((Englerina	Tapinanthus)	Agelanthus)	((Helixanthera	Dendrophthoe)	((Benthamina	Amyema)	Bakerella)))))	(Loranthus	Cecarria))))	Tristerix)	((Atkinsonia	Gaiadendron)	(Nuytsia	Desmaria)))	(Tupeia	(Struthanthus	Tripodanthus)))	Peraxilla)	Notanthera)	Decaisnina);
(Macrosolen	(((((Struthanthus	Tripodanthus)	((Desmaria	Notanthera)	((Atkinsonia	Gaiadendron)	Nuytsia)))	(Ligaria	(((Taxillus	Scurrula)	(Moquiniella	(((Englerina	Tapinanthus)	Agelanthus)	((Helixanthera	Dendrophthoe)	((Benthamina	Amyema)	Bakerella)))))	((Loranthus	Cecarria)	(Muellerina	Ileostylus)))))	(Tristerix	Tupeia))	Peraxilla)	Decaisnina);
(Macrosolen	(((((Ligaria	(((Taxillus	Scurrula)	(Moquiniella	(((Benthamina	Amyema)	((((Englerina	Tapinanthus)	Agelanthus)	Bakerella)	Dendrophthoe))	Helixanthera)))	((Loranthus	Cecarria)	(Muellerina	Ileostylus))))	(((Atkinsonia	Nuytsia)	Gaiadendron)	(Notanthera	Desmaria)))	(Struthanthus	Tripodanthus))	(Tristerix	Tupeia))	Peraxilla)	Decaisnina);
(Macrosolen	(Peraxilla	((Tupeia	((((Tristerix	Ligaria)	(Tripodanthus	Struthanthus))	Desmaria)	((((Scurrula	Taxillus)	((Benthamina	Amyema)	((Dendrophthoe	Helixanthera)	(Bakerella	(Moquiniella	((Tapinanthus	Englerina)	Agelanthus))))))	((Muellerina	Ileostylus)	(Cecarria	Loranthus)))	(Gaiadendron	(Nuytsia	Atkinsonia)))))	Notanthera))	Decaisnina);
(Macrosolen	(Peraxilla	(((Notanthera	((Tristerix	Ligaria)	(Tripodanthus	Struthanthus)))	Desmaria)	((Tupeia	((Muellerina	Ileostylus)	((Cecarria	Loranthus)	((Scurrula	Taxillus)	(((Benthamina	Amyema)	(Moquiniella	(Dendrophthoe	(((Tapinanthus	Englerina)	Agelanthus)	Bakerella))))	Helixanthera)))))	(Gaiadendron	(Nuytsia	Atkinsonia)))))	Decaisnina);
(Macrosolen	(Peraxilla	((((Tripodanthus	Struthanthus)	Tupeia)	((Tristerix	Desmaria)	((Ligaria	(((Benthamina	Amyema)	(((Helixanthera	Dendrophthoe)	(((Tapinanthus	Englerina)	Agelanthus)	(Moquiniella	Bakerella)))	(Scurrula	Taxillus)))	((Muellerina	Ileostylus)	(Cecarria	Loranthus))))	(Gaiadendron	(Nuytsia	Atkinsonia)))))	Notanthera))	Decaisnina);
(Macrosolen	(Peraxilla	(((((Tristerix	(Notanthera	Ligaria))	Desmaria)	(Tripodanthus	Struthanthus))	(Nuytsia	(Atkinsonia	Gaiadendron)))	(((((Helixanthera	Dendrophthoe)	(((Tapinanthus	Englerina)	Agelanthus)	Bakerella))	((Moquiniella	(Scurrula	Taxillus))	(Benthamina	Amyema)))	((Muellerina	Ileostylus)	(Cecarria	Loranthus)))	Tupeia)))	Decaisnina);
(Macrosolen	(Peraxilla	(((Tupeia	(Desmaria	((Tripodanthus	Struthanthus)	(Notanthera	(Ligaria	Tristerix)))))	(Gaiadendron	(Nuytsia	Atkinsonia)))	((Benthamina	(Amyema	(((Helixanthera	Dendrophthoe)	(Moquiniella	(((Tapinanthus	Englerina)	Agelanthus)	Bakerella)))	(Scurrula	Taxillus))))	((Muellerina	Ileostylus)	(Cecarria	Loranthus)))))	Decaisnina);
(Macrosolen	(Peraxilla	((((Desmaria	((Tripodanthus	Struthanthus)	(Notanthera	(Ligaria	Tristerix))))	(Gaiadendron	(Nuytsia	Atkinsonia)))	((((((Moquiniella	(((Tapinanthus	Englerina)	Agelanthus)	Bakerella))	Dendrophthoe)	(Scurrula	Taxillus))	Helixanthera)	(Benthamina	Amyema))	((Muellerina	Ileostylus)	(Cecarria	Loranthus))))	Tupeia))	Decaisnina);
(Macrosolen	(Peraxilla	((((((((Moquiniella	((Tapinanthus	Englerina)	Agelanthus))	(Helixanthera	Dendrophthoe))	Bakerella)	(Scurrula	Taxillus))	(Benthamina	Amyema))	((Muellerina	Ileostylus)	(Cecarria	Loranthus)))	((Desmaria	((Tripodanthus	Struthanthus)	(Notanthera	(Ligaria	Tristerix))))	(Gaiadendron	(Nuytsia	Atkinsonia))))	Tupeia))	Decaisnina);
(Macrosolen	(Peraxilla	(((Ligaria	(((Muellerina	Ileostylus)	(Cecarria	Loranthus))	((((((((Tapinanthus	Englerina)	Agelanthus)	Dendrophthoe)	Bakerella)	Moquiniella)	(Scurrula	Taxillus))	Helixanthera)	(Benthamina	Amyema))))	((Tripodanthus	Struthanthus)	(Notanthera	(Desmaria	(Nuytsia	(Atkinsonia	Gaiadendron))))))	(Tristerix	Tupeia)))	Decaisnina);
(Macrosolen	((Peraxilla	(((Ligaria	(((Muellerina	Ileostylus)	(Cecarria	Loranthus))	((Moquiniella	(Scurrula	Taxillus))	((Benthamina	Amyema)	((Helixanthera	Dendrophthoe)	(Bakerella	(Tapinanthus	(Englerina	Agelanthus))))))))	((Tristerix	(Tripodanthus	Struthanthus))	Tupeia))	((Atkinsonia	Gaiadendron)	(Desmaria	Nuytsia))))	Notanthera)	Decaisnina);
(Macrosolen	(Peraxilla	((((Ligaria	(Tristerix	Notanthera))	(Tripodanthus	Struthanthus))	Desmaria)	((Gaiadendron	(Atkinsonia	Nuytsia))	(Tupeia	(((Muellerina	Ileostylus)	(Cecarria	Loranthus))	((Benthamina	Amyema)	((((Bakerella	(Agelanthus	(Tapinanthus	Englerina)))	(Helixanthera	Dendrophthoe))	Moquiniella)	(Scurrula	Taxillus))))))))	Decaisnina);
(Macrosolen	((Peraxilla	(((Gaiadendron	(Atkinsonia	Nuytsia))	(Notanthera	((Tristerix	Tupeia)	Desmaria)))	((Tripodanthus	Struthanthus)	(((Ileostylus	Muellerina)	(Cecarria	Loranthus))	((Amyema	Benthamina)	((((Helixanthera	Dendrophthoe)	(Bakerella	((Englerina	Tapinanthus)	Agelanthus)))	Moquiniella)	(Taxillus	Scurrula)))))))	Ligaria)	Decaisnina);
(Macrosolen	((Peraxilla	(((((Tripodanthus	Struthanthus)	((Notanthera	Tristerix)	Ligaria))	Desmaria)	(((Ileostylus	Muellerina)	(Cecarria	Loranthus))	((Amyema	Benthamina)	((Moquiniella	(Bakerella	(Dendrophthoe	((Englerina	Tapinanthus)	Agelanthus))))	(Helixanthera	(Taxillus	Scurrula))))))	((Atkinsonia	Nuytsia)	Gaiadendron)))	Tupeia)	Decaisnina);
(Macrosolen	(((((Ileostylus	Muellerina)	(Cecarria	Loranthus))	((Taxillus	Scurrula)	((Amyema	Benthamina)	((Helixanthera	Dendrophthoe)	((Moquiniella	(Bakerella	(Englerina	Tapinanthus)))	Agelanthus)))))	(Peraxilla	(Desmaria	(Nuytsia	(Atkinsonia	Gaiadendron)))))	(((Tripodanthus	Struthanthus)	(Notanthera	(Tristerix	Ligaria)))	Tupeia))	Decaisnina);
(Macrosolen	(Ligaria	((Tristerix	(((Ileostylus	Muellerina)	(Cecarria	Loranthus))	(((((Amyema	Benthamina)	(Dendrophthoe	(Bakerella	(Agelanthus	(Englerina	Tapinanthus)))))	Helixanthera)	Moquiniella)	(Taxillus	Scurrula))))	((Tripodanthus	Struthanthus)	(Tupeia	(Peraxilla	((Notanthera	Desmaria)	(Gaiadendron	(Nuytsia	Atkinsonia))))))))	Decaisnina);
(Macrosolen	(Peraxilla	(Notanthera	((((Tupeia	(Ligaria	Tristerix))	(Tripodanthus	Struthanthus))	(((Ileostylus	Muellerina)	(Cecarria	Loranthus))	((Amyema	Benthamina)	((Taxillus	Scurrula)	(Moquiniella	(Bakerella	((Helixanthera	Dendrophthoe)	(Agelanthus	(Englerina	Tapinanthus)))))))))	(Desmaria	(Nuytsia	(Atkinsonia	Gaiadendron))))))	Decaisnina);
(Macrosolen	(Peraxilla	(Notanthera	(Desmaria	((Tristerix	Tupeia)	((Ligaria	(((Ileostylus	Muellerina)	(Cecarria	Loranthus))	((Amyema	Benthamina)	((Taxillus	Scurrula)	((Agelanthus	(Englerina	Tapinanthus))	(Dendrophthoe	((Moquiniella	Bakerella)	Helixanthera)))))))	((Tripodanthus	Struthanthus)	(Nuytsia	(Atkinsonia	Gaiadendron))))))))	Decaisnina);
(Macrosolen	(Peraxilla	((((Tripodanthus	Struthanthus)	(((Ileostylus	Muellerina)	(Cecarria	Loranthus))	((Bakerella	((Taxillus	Scurrula)	(((Dendrophthoe	Helixanthera)	(Agelanthus	(Englerina	Tapinanthus)))	Moquiniella)))	(Amyema	Benthamina))))	(Gaiadendron	(Nuytsia	Atkinsonia)))	((Tupeia	((Tristerix	Notanthera)	Ligaria))	Desmaria)))	Decaisnina);
(Macrosolen	((Peraxilla	(Tupeia	(((Tripodanthus	Struthanthus)	(Nuytsia	Atkinsonia))	(Tristerix	((Desmaria	(Gaiadendron	Ligaria))	(((Ileostylus	Muellerina)	(Cecarria	Loranthus))	(((Taxillus	Scurrula)	(((Moquiniella	((Agelanthus	(Englerina	Tapinanthus))	Bakerella))	Dendrophthoe)	Helixanthera))	(Amyema	Benthamina))))))))	Notanthera)	Decaisnina);
(Macrosolen	((Peraxilla	(((Gaiadendron	(Nuytsia	Atkinsonia))	((((Ileostylus	Muellerina)	(Cecarria	Loranthus))	((Taxillus	Scurrula)	(((((Dendrophthoe	(Agelanthus	(Englerina	Tapinanthus)))	Bakerella)	Moquiniella)	Helixanthera)	(Amyema	Benthamina))))	Tupeia))	(Desmaria	((Ligaria	Tristerix)	(Tripodanthus	Struthanthus)))))	Notanthera)	Decaisnina);
(Macrosolen	(Peraxilla	(Atkinsonia	((Desmaria	(Notanthera	((Ligaria	Tristerix)	(Tripodanthus	Struthanthus))))	((Tupeia	(Gaiadendron	(((Ileostylus	Muellerina)	(Cecarria	Loranthus))	((Amyema	Benthamina)	((Taxillus	Scurrula)	((Helixanthera	Dendrophthoe)	((Bakerella	Moquiniella)	(Agelanthus	(Englerina	Tapinanthus)))))))))	Nuytsia))))	Decaisnina);
((((((((Muellerina	Ileostylus)	(Loranthus	Cecarria))	((Amyema	Benthamina)	(((Dendrophthoe	((Tapinanthus	Englerina)	Agelanthus))	(Bakerella	(Moquiniella	Helixanthera)))	(Scurrula	Taxillus))))	(Desmaria	((Struthanthus	Tripodanthus)	((Ligaria	Tristerix)	Notanthera))))	Tupeia)	(Gaiadendron	(Atkinsonia	Nuytsia)))	Peraxilla)	Macrosolen	Decaisnina);
(((Tupeia	(((Desmaria	((Struthanthus	Tripodanthus)	((Ligaria	Tristerix)	Notanthera)))	(((Muellerina	Ileostylus)	(Loranthus	Cecarria))	(((Tapinanthus	Englerina)	Agelanthus)	((((Scurrula	Taxillus)	Moquiniella)	(Bakerella	(Amyema	Benthamina)))	(Dendrophthoe	Helixanthera)))))	(Nuytsia	(Gaiadendron	Atkinsonia))))	Peraxilla)	Macrosolen	Decaisnina);
((((((((((((Dendrophthoe	(Tapinanthus	(Englerina	Agelanthus)))	Bakerella)	(Amyema	Benthamina))	Helixanthera)	Moquiniella)	(Scurrula	Taxillus))	((Muellerina	Ileostylus)	(Loranthus	Cecarria)))	((Gaiadendron	(Atkinsonia	(Desmaria	Nuytsia)))	((Struthanthus	Tripodanthus)	(Ligaria	Tristerix))))	Tupeia)	Notanthera)	Peraxilla)	Macrosolen	Decaisnina);
((((Desmaria	(((Notanthera	Tristerix)	Ligaria)	(Struthanthus	Tripodanthus)))	(Tupeia	(((Benthamina	(((Helixanthera	(Moquiniella	((Dendrophthoe	(Agelanthus	(Tapinanthus	Englerina)))	Bakerella)))	(Scurrula	Taxillus))	Amyema))	((Muellerina	Ileostylus)	(Loranthus	Cecarria)))	(Gaiadendron	(Atkinsonia	Nuytsia)))))	Peraxilla)	Macrosolen	Decaisnina);
((((Desmaria	((Struthanthus	Tripodanthus)	(Notanthera	(Tristerix	Ligaria))))	(Tupeia	((((((Dendrophthoe	Helixanthera)	((Agelanthus	(Tapinanthus	Englerina))	(Bakerella	Moquiniella)))	(Scurrula	Taxillus))	(Amyema	Benthamina))	((Muellerina	Ileostylus)	(Loranthus	Cecarria)))	(Gaiadendron	(Atkinsonia	Nuytsia)))))	Peraxilla)	Macrosolen	Decaisnina);
((((Struthanthus	Tripodanthus)	(Tupeia	(Tristerix	((Ligaria	(((Scurrula	Taxillus)	((Amyema	Benthamina)	((Dendrophthoe	Helixanthera)	(Moquiniella	((Agelanthus	(Tapinanthus	Englerina))	Bakerella)))))	((Muellerina	Ileostylus)	(Loranthus	Cecarria))))	(Peraxilla	((Nuytsia	(Gaiadendron	Atkinsonia))	Desmaria))))))	Notanthera)	Macrosolen	Decaisnina);
(((((Tupeia	((Struthanthus	Tripodanthus)	(Tristerix	Desmaria)))	((Ligaria	((Muellerina	Ileostylus)	((Loranthus	Cecarria)	(Benthamina	((Bakerella	(((Scurrula	Taxillus)	Moquiniella)	((Dendrophthoe	Helixanthera)	(Agelanthus	(Tapinanthus	Englerina)))))	Amyema)))))	(Gaiadendron	(Atkinsonia	Nuytsia))))	Notanthera)	Peraxilla)	Macrosolen	Decaisnina);
(((Atkinsonia	((Tupeia	((Gaiadendron	((((Scurrula	Taxillus)	(((Moquiniella	Bakerella)	((Agelanthus	(Tapinanthus	Englerina))	Dendrophthoe))	Helixanthera))	(Amyema	Benthamina))	((Muellerina	Ileostylus)	(Loranthus	Cecarria))))	Nuytsia))	(((Notanthera	(Struthanthus	Tripodanthus))	(Ligaria	Tristerix))	Desmaria)))	Peraxilla)	Macrosolen	Decaisnina);
((((Atkinsonia	((Tupeia	((Gaiadendron	((((Scurrula	Taxillus)	(Bakerella	(Moquiniella	((Tapinanthus	(Englerina	Agelanthus))	(Helixanthera	Dendrophthoe)))))	(Amyema	Benthamina))	((Muellerina	Ileostylus)	(Loranthus	Cecarria))))	Nuytsia))	((Struthanthus	Tripodanthus)	(Ligaria	(Tristerix	Notanthera)))))	Desmaria)	Peraxilla)	Macrosolen	Decaisnina);
((((((Gaiadendron	(Nuytsia	Atkinsonia))	(((Loranthus	Cecarria)	((((Scurrula	Taxillus)	((Helixanthera	Dendrophthoe)	(Moquiniella	(Bakerella	(Agelanthus	(Tapinanthus	Englerina))))))	(Amyema	Benthamina))	(Muellerina	Ileostylus)))	((Struthanthus	Tripodanthus)	(Notanthera	(Ligaria	Tristerix)))))	Desmaria)	Tupeia)	Peraxilla)	Macrosolen	Decaisnina);
((Peraxilla	(((Tupeia	((((Taxillus	Scurrula)	(((((Englerina	Tapinanthus)	Agelanthus)	Moquiniella)	Bakerella)	(Helixanthera	Dendrophthoe)))	(Benthamina	Amyema))	((Loranthus	Cecarria)	(Muellerina	Ileostylus))))	((Nuytsia	Atkinsonia)	Gaiadendron))	(Desmaria	(((Tristerix	Ligaria)	Notanthera)	(Tripodanthus	Struthanthus)))))	Macrosolen	Decaisnina);
((Peraxilla	(((Desmaria	((Nuytsia	Atkinsonia)	Gaiadendron))	(((Tripodanthus	Struthanthus)	Tupeia)	((((((Taxillus	Scurrula)	(((((Englerina	Tapinanthus)	Agelanthus)	Moquiniella)	Bakerella)	(Helixanthera	Dendrophthoe)))	(Benthamina	Amyema))	((Loranthus	Cecarria)	(Muellerina	Ileostylus)))	Ligaria)	Tristerix)))	Notanthera))	Macrosolen	Decaisnina);
((Peraxilla	(((((((Taxillus	Scurrula)	((Moquiniella	(Bakerella	(Englerina	(Tapinanthus	Agelanthus))))	(Helixanthera	Dendrophthoe)))	(Benthamina	Amyema))	((Loranthus	Cecarria)	(Muellerina	Ileostylus)))	((Nuytsia	Atkinsonia)	Gaiadendron))	(((Notanthera	Desmaria)	Ligaria)	((Tripodanthus	Struthanthus)	Tristerix)))	Tupeia))	Macrosolen	Decaisnina);
(((Peraxilla	((Desmaria	(((Tripodanthus	Struthanthus)	((Nuytsia	Atkinsonia)	Gaiadendron))	(Ligaria	((((Taxillus	Scurrula)	(Moquiniella	((Helixanthera	Dendrophthoe)	(Bakerella	(Agelanthus	(Englerina	Tapinanthus))))))	(Benthamina	Amyema))	((Loranthus	Cecarria)	(Muellerina	Ileostylus))))))	(Tristerix	Tupeia)))	Notanthera)	Macrosolen	Decaisnina);
((Peraxilla	(Tupeia	(((((Taxillus	Scurrula)	(((Helixanthera	Dendrophthoe)	(Moquiniella	((Agelanthus	(Englerina	Tapinanthus))	Bakerella)))	(Benthamina	Amyema)))	((Loranthus	Cecarria)	(Muellerina	Ileostylus)))	((Nuytsia	Atkinsonia)	Gaiadendron))	(((Tripodanthus	Struthanthus)	(Desmaria	(Ligaria	Tristerix)))	Notanthera))))	Macrosolen	Decaisnina);
(((Peraxilla	((Notanthera	(Desmaria	((Nuytsia	Atkinsonia)	Gaiadendron)))	(((Tripodanthus	Struthanthus)	Tupeia)	(Tristerix	((((((Helixanthera	Dendrophthoe)	(Agelanthus	(Englerina	Tapinanthus)))	(Bakerella	(Benthamina	Amyema)))	Moquiniella)	(Taxillus	Scurrula))	((Loranthus	Cecarria)	(Muellerina	Ileostylus)))))))	Ligaria)	Macrosolen	Decaisnina);
((Peraxilla	(Notanthera	(((Tupeia	(Ligaria	(Tristerix	(Tripodanthus	Struthanthus))))	(((((Helixanthera	Dendrophthoe)	(Moquiniella	((Agelanthus	(Englerina	Tapinanthus))	Bakerella)))	(Benthamina	Amyema))	(Taxillus	Scurrula))	((Loranthus	Cecarria)	(Muellerina	Ileostylus))))	(((Nuytsia	Atkinsonia)	Gaiadendron)	Desmaria))))	Macrosolen	Decaisnina);
((Peraxilla	(Notanthera	(((((Desmaria	(Ligaria	Tristerix))	(Tripodanthus	Struthanthus))	((Atkinsonia	Gaiadendron)	Nuytsia))	(((Benthamina	Amyema)	((Dendrophthoe	((Agelanthus	(Englerina	Tapinanthus))	(Moquiniella	Bakerella)))	((Taxillus	Scurrula)	Helixanthera)))	((Loranthus	Cecarria)	(Muellerina	Ileostylus))))	Tupeia)))	Macrosolen	Decaisnina);
((Peraxilla	(Notanthera	(((((Benthamina	Amyema)	((Dendrophthoe	((Agelanthus	(Englerina	Tapinanthus))	Bakerella))	((Moquiniella	(Taxillus	Scurrula))	Helixanthera)))	((Loranthus	Cecarria)	(Muellerina	Ileostylus)))	Gaiadendron)	(((Desmaria	Nuytsia)	Atkinsonia)	(Tupeia	((Ligaria	Tristerix)	(Tripodanthus	Struthanthus)))))))	Macrosolen	Decaisnina);
(((Peraxilla	(((Tripodanthus	Struthanthus)	(((Loranthus	Cecarria)	((Muellerina	Ileostylus)	((((Taxillus	Scurrula)	(Helixanthera	Moquiniella))	(((Agelanthus	(Englerina	Tapinanthus))	Bakerella)	Dendrophthoe))	(Benthamina	Amyema))))	((Nuytsia	Atkinsonia)	Gaiadendron)))	((Tupeia	(Tristerix	Notanthera))	Desmaria)))	Ligaria)	Macrosolen	Decaisnina);
(Macrosolen	(Peraxilla	(((((Nuytsia	(Gaiadendron	((((Muellerina	Ileostylus)	(Cecarria	Loranthus))	((Benthamina	Amyema)	(((Moquiniella	Bakerella)	(Dendrophthoe	(Agelanthus	(Tapinanthus	Englerina))))	(Helixanthera	(Scurrula	Taxillus)))))	Tristerix)))	Tupeia)	Ligaria)	Atkinsonia)	((Notanthera	Desmaria)	(Tripodanthus	Struthanthus))))	Decaisnina);
(Macrosolen	((Peraxilla	(((((Nuytsia	(Gaiadendron	((((Muellerina	Ileostylus)	(Cecarria	Loranthus))	(Benthamina	(Amyema	(((Helixanthera	Dendrophthoe)	((Agelanthus	(Tapinanthus	Englerina))	(Moquiniella	Bakerella)))	(Scurrula	Taxillus)))))	Tristerix)))	Tupeia)	(Desmaria	Atkinsonia))	(Tripodanthus	Struthanthus))	Notanthera))	Ligaria)	Decaisnina);
(Macrosolen	(Peraxilla	(((((Tristerix	Tupeia)	Ligaria)	((Tripodanthus	Struthanthus)	((Gaiadendron	Atkinsonia)	(Desmaria	Nuytsia))))	(((Muellerina	Ileostylus)	(Cecarria	Loranthus))	((((Scurrula	Taxillus)	((Dendrophthoe	(Agelanthus	(Tapinanthus	Englerina)))	(Moquiniella	Bakerella)))	Helixanthera)	(Benthamina	Amyema))))	Notanthera))	Decaisnina);
(Macrosolen	(Peraxilla	((((Tristerix	(((Gaiadendron	(Ligaria	(((Muellerina	Ileostylus)	(Cecarria	Loranthus))	((((Scurrula	Taxillus)	((Dendrophthoe	(Agelanthus	(Tapinanthus	Englerina)))	(Moquiniella	Bakerella)))	Helixanthera)	(Benthamina	Amyema)))))	(Atkinsonia	Nuytsia))	(Tripodanthus	Struthanthus)))	Desmaria)	Tupeia)	Notanthera))	Decaisnina);
(Macrosolen	(Peraxilla	(((((((((Muellerina	Ileostylus)	(Cecarria	Loranthus))	((((Agelanthus	(Tapinanthus	Englerina))	(Moquiniella	Bakerella))	((Dendrophthoe	Helixanthera)	(Scurrula	Taxillus)))	(Benthamina	Amyema)))	((Atkinsonia	Nuytsia)	Gaiadendron))	Ligaria)	(Tripodanthus	Struthanthus))	Desmaria)	(Tristerix	Tupeia))	Notanthera))	Decaisnina);
(Macrosolen	((Tristerix	(Ligaria	(((Muellerina	Ileostylus)	(Cecarria	Loranthus))	(((((Helixanthera	Dendrophthoe)	((Agelanthus	(Tapinanthus	Englerina))	Bakerella))	Moquiniella)	(Scurrula	Taxillus))	(Benthamina	Amyema)))))	(((Tripodanthus	Struthanthus)	Tupeia)	(Desmaria	((Notanthera	Peraxilla)	((Atkinsonia	Nuytsia)	Gaiadendron)))))	Decaisnina);
(Macrosolen	((Ligaria	Peraxilla)	(((Tripodanthus	Struthanthus)	(Tristerix	(Notanthera	Desmaria)))	((((Atkinsonia	Nuytsia)	Gaiadendron)	(((Muellerina	Ileostylus)	(Cecarria	Loranthus))	((((Helixanthera	Dendrophthoe)	(((Agelanthus	(Tapinanthus	Englerina))	Bakerella)	Moquiniella))	(Scurrula	Taxillus))	(Benthamina	Amyema))))	Tupeia)))	Decaisnina);
(Macrosolen	(Peraxilla	(((((Muellerina	Ileostylus)	(Cecarria	Loranthus))	(((Scurrula	Taxillus)	((Benthamina	Amyema)	(Dendrophthoe	(Moquiniella	((Agelanthus	(Tapinanthus	Englerina))	Bakerella)))))	Helixanthera))	(Tupeia	((Atkinsonia	Nuytsia)	Gaiadendron)))	(((Tripodanthus	Struthanthus)	((Ligaria	Tristerix)	Notanthera))	Desmaria)))	Decaisnina);
(Macrosolen	(((((Muellerina	Ileostylus)	(Cecarria	Loranthus))	((Moquiniella	(Scurrula	Taxillus))	(((Bakerella	(Benthamina	Amyema))	(Agelanthus	(Tapinanthus	Englerina)))	(Dendrophthoe	Helixanthera))))	(((Notanthera	Desmaria)	(Peraxilla	((Atkinsonia	Nuytsia)	Gaiadendron)))	((Tristerix	Tupeia)	(Tripodanthus	Struthanthus))))	Ligaria)	Decaisnina);
(Macrosolen	(((((((Muellerina	Ileostylus)	(Cecarria	Loranthus))	((((Benthamina	Amyema)	(Dendrophthoe	((Bakerella	(Agelanthus	(Tapinanthus	Englerina)))	Moquiniella)))	Helixanthera)	(Scurrula	Taxillus)))	((Desmaria	((Ligaria	Tristerix)	(Tripodanthus	Struthanthus)))	Tupeia))	((Atkinsonia	Nuytsia)	Gaiadendron))	Peraxilla)	Notanthera)	Decaisnina);
(((Tupeia	(((Nuytsia	(Gaiadendron	Atkinsonia))	(((Amyema	Benthamina)	((Moquiniella	(((Dendrophthoe	Helixanthera)	((Englerina	Tapinanthus)	Agelanthus))	Bakerella))	(Scurrula	Taxillus)))	((Cecarria	Loranthus)	(Ileostylus	Muellerina))))	(Desmaria	((Struthanthus	Tripodanthus)	((Ligaria	Tristerix)	Notanthera)))))	Peraxilla)	Macrosolen	Decaisnina);
(((((((Nuytsia	Atkinsonia)	Gaiadendron)	(((Amyema	Benthamina)	((((Dendrophthoe	Helixanthera)	(Bakerella	((Englerina	Tapinanthus)	Agelanthus)))	Moquiniella)	(Scurrula	Taxillus)))	((Cecarria	Loranthus)	(Ileostylus	Muellerina))))	(((Tristerix	Notanthera)	(Ligaria	Desmaria))	(Struthanthus	Tripodanthus)))	Tupeia)	Peraxilla)	Macrosolen	Decaisnina);
((((((Tristerix	Tupeia)	((Struthanthus	Tripodanthus)	(((Scurrula	Taxillus)	(((Bakerella	(Amyema	Benthamina))	((Dendrophthoe	Helixanthera)	((Englerina	Tapinanthus)	Agelanthus)))	Moquiniella))	((Cecarria	Loranthus)	(Ileostylus	Muellerina)))))	(Gaiadendron	((Desmaria	Notanthera)	(Nuytsia	Atkinsonia))))	Ligaria)	Peraxilla)	Macrosolen	Decaisnina);
(((((Desmaria	(Gaiadendron	(Atkinsonia	Nuytsia)))	((((Struthanthus	Tripodanthus)	(Ligaria	(((Amyema	Benthamina)	((Moquiniella	(((Englerina	Tapinanthus)	Agelanthus)	(Bakerella	(Dendrophthoe	Helixanthera))))	(Scurrula	Taxillus)))	((Cecarria	Loranthus)	(Ileostylus	Muellerina)))))	Tristerix)	Tupeia))	Notanthera)	Peraxilla)	Macrosolen	Decaisnina);
(((Tupeia	((Struthanthus	Tripodanthus)	(((Ligaria	(((Moquiniella	((Dendrophthoe	Helixanthera)	(((Englerina	Tapinanthus)	Agelanthus)	((Amyema	Benthamina)	Bakerella))))	(Scurrula	Taxillus))	((Cecarria	Loranthus)	(Ileostylus	Muellerina))))	(Peraxilla	(Desmaria	(Nuytsia	(Gaiadendron	Atkinsonia)))))	Tristerix)))	Notanthera)	Macrosolen	Decaisnina);
(((Tupeia	((Gaiadendron	(Atkinsonia	Nuytsia))	((((((Dendrophthoe	Helixanthera)	((Bakerella	((Englerina	Tapinanthus)	Agelanthus))	Moquiniella))	(Scurrula	Taxillus))	(Amyema	Benthamina))	((Cecarria	Loranthus)	(Ileostylus	Muellerina)))	(Desmaria	((Struthanthus	Tripodanthus)	(Ligaria	(Notanthera	Tristerix)))))))	Peraxilla)	Macrosolen	Decaisnina);
((((Tupeia	(((Gaiadendron	(Atkinsonia	Nuytsia))	((Tristerix	(Ligaria	Desmaria))	(Struthanthus	Tripodanthus)))	(((((Scurrula	Taxillus)	Moquiniella)	((Dendrophthoe	Helixanthera)	((Englerina	Tapinanthus)	Agelanthus)))	((Amyema	Benthamina)	Bakerella))	((Cecarria	Loranthus)	(Ileostylus	Muellerina)))))	Notanthera)	Peraxilla)	Macrosolen	Decaisnina);
(((Peraxilla	((Tristerix	Ligaria)	((Desmaria	(Gaiadendron	(Atkinsonia	Nuytsia)))	(((((Scurrula	Taxillus)	((Dendrophthoe	Helixanthera)	(Moquiniella	(Bakerella	((Englerina	Tapinanthus)	Agelanthus)))))	(Amyema	Benthamina))	((Cecarria	Loranthus)	(Ileostylus	Muellerina)))	(Struthanthus	Tripodanthus)))))	(Notanthera	Tupeia))	Macrosolen	Decaisnina);
((Peraxilla	((Tupeia	((Notanthera	(Tristerix	Ligaria))	(Struthanthus	Tripodanthus)))	((Desmaria	(Gaiadendron	(Atkinsonia	Nuytsia)))	(((Scurrula	Taxillus)	((((Dendrophthoe	(((Englerina	Tapinanthus)	Agelanthus)	Bakerella))	Moquiniella)	(Amyema	Benthamina))	Helixanthera))	((Cecarria	Loranthus)	(Ileostylus	Muellerina))))))	Macrosolen	Decaisnina);
((Peraxilla	((((Desmaria	Ligaria)	Tristerix)	(Notanthera	(Struthanthus	Tripodanthus)))	((Tupeia	(Nuytsia	(Gaiadendron	Atkinsonia)))	(((Amyema	Benthamina)	((Helixanthera	(Dendrophthoe	(((Englerina	Tapinanthus)	Agelanthus)	(Moquiniella	Bakerella))))	(Scurrula	Taxillus)))	((Cecarria	Loranthus)	(Ileostylus	Muellerina))))))	Macrosolen	Decaisnina);
((((Notanthera	((Nuytsia	(Gaiadendron	Atkinsonia))	(Desmaria	Peraxilla)))	((Struthanthus	Tripodanthus)	Tupeia))	(Tristerix	(Ligaria	(((Cecarria	Loranthus)	(Muellerina	Ileostylus))	((Benthamina	Amyema)	((Moquiniella	(Bakerella	(((Tapinanthus	Englerina)	Agelanthus)	(Helixanthera	Dendrophthoe))))	(Scurrula	Taxillus)))))))	Macrosolen	Decaisnina);
((((Peraxilla	((Nuytsia	(Gaiadendron	Atkinsonia))	(Notanthera	Desmaria)))	((Struthanthus	Tripodanthus)	Tupeia))	((((Cecarria	Loranthus)	(Muellerina	Ileostylus))	((((Benthamina	Amyema)	((Helixanthera	Dendrophthoe)	(Bakerella	((Tapinanthus	Englerina)	Agelanthus))))	Moquiniella)	(Scurrula	Taxillus)))	(Tristerix	Ligaria)))	Macrosolen	Decaisnina);
(((((((Struthanthus	Tripodanthus)	(Tristerix	(Notanthera	Ligaria)))	Desmaria)	(((Muellerina	Ileostylus)	(((Benthamina	Amyema)	(((Scurrula	Taxillus)	(((Dendrophthoe	((Tapinanthus	Englerina)	Agelanthus))	Bakerella)	Moquiniella))	Helixanthera))	(Cecarria	Loranthus)))	(Nuytsia	(Gaiadendron	Atkinsonia))))	Tupeia)	Peraxilla)	Macrosolen	Decaisnina);
((((((((Struthanthus	Tripodanthus)	(Tristerix	Notanthera))	Ligaria)	Desmaria)	((((Scurrula	Taxillus)	(((Benthamina	Amyema)	((Dendrophthoe	(((Tapinanthus	Englerina)	Agelanthus)	Bakerella))	Moquiniella))	Helixanthera))	((Cecarria	Loranthus)	(Muellerina	Ileostylus)))	(Nuytsia	(Gaiadendron	Atkinsonia))))	Tupeia)	Peraxilla)	Macrosolen	Decaisnina);
((((Gaiadendron	(Atkinsonia	Nuytsia))	((((((Benthamina	Amyema)	((Helixanthera	Dendrophthoe)	(((Tapinanthus	Englerina)	Agelanthus)	(Moquiniella	Bakerella))))	(Scurrula	Taxillus))	((Cecarria	Loranthus)	(Muellerina	Ileostylus)))	Tupeia)	(((Struthanthus	Tripodanthus)	((Ligaria	Tristerix)	Notanthera))	Desmaria)))	Peraxilla)	Macrosolen	Decaisnina);
(((((Desmaria	(Gaiadendron	(Atkinsonia	Nuytsia)))	((((Benthamina	Amyema)	((((Helixanthera	Dendrophthoe)	(((Tapinanthus	Englerina)	Agelanthus)	Bakerella))	Moquiniella)	(Scurrula	Taxillus)))	((Cecarria	Loranthus)	(Muellerina	Ileostylus)))	((Struthanthus	Tripodanthus)	(Ligaria	(Tristerix	Notanthera)))))	Tupeia)	Peraxilla)	Macrosolen	Decaisnina);
((((((Struthanthus	Tripodanthus)	Tupeia)	(Tristerix	((Desmaria	(Gaiadendron	(Atkinsonia	Nuytsia)))	(Ligaria	(((Benthamina	Amyema)	(((Helixanthera	Dendrophthoe)	(Moquiniella	(Bakerella	((Tapinanthus	Englerina)	Agelanthus))))	(Scurrula	Taxillus)))	((Cecarria	Loranthus)	(Muellerina	Ileostylus)))))))	Notanthera)	Peraxilla)	Macrosolen	Decaisnina);
(((Peraxilla	((((Struthanthus	Tripodanthus)	(Nuytsia	(Gaiadendron	Atkinsonia)))	(((((Scurrula	Taxillus)	((Benthamina	Amyema)	(Bakerella	(Dendrophthoe	((Tapinanthus	Englerina)	Agelanthus)))))	Moquiniella)	Helixanthera)	((Cecarria	Loranthus)	(Muellerina	Ileostylus))))	(((Ligaria	Tristerix)	Tupeia)	Desmaria)))	Notanthera)	Macrosolen	Decaisnina);
((Peraxilla	(((Struthanthus	Tripodanthus)	((Tristerix	Tupeia)	((Gaiadendron	(Atkinsonia	Nuytsia))	((((Benthamina	Amyema)	((Helixanthera	((Dendrophthoe	(Bakerella	((Tapinanthus	Englerina)	Agelanthus)))	Moquiniella))	(Scurrula	Taxillus)))	((Cecarria	Loranthus)	(Muellerina	Ileostylus)))	(Notanthera	Desmaria)))))	Ligaria))	Macrosolen	Decaisnina);
(((Peraxilla	(((((Benthamina	Amyema)	((Helixanthera	((Dendrophthoe	((Tapinanthus	Englerina)	Agelanthus))	(Bakerella	Moquiniella)))	(Scurrula	Taxillus)))	((Cecarria	Loranthus)	(Muellerina	Ileostylus)))	(Ligaria	((Struthanthus	Tripodanthus)	(Gaiadendron	(Atkinsonia	Nuytsia)))))	((Desmaria	Tupeia)	Tristerix)))	Notanthera)	Macrosolen	Decaisnina);
((Peraxilla	(Tupeia	((Desmaria	(((Ligaria	Tristerix)	Notanthera)	(Tripodanthus	Struthanthus)))	((((Scurrula	Taxillus)	((((Dendrophthoe	(Bakerella	((Tapinanthus	Englerina)	Agelanthus)))	(Benthamina	Amyema))	Helixanthera)	Moquiniella))	((Loranthus	Cecarria)	(Ileostylus	Muellerina)))	((Nuytsia	Atkinsonia)	Gaiadendron)))))	Macrosolen	Decaisnina);
((Peraxilla	((Atkinsonia	(Desmaria	((Ligaria	(Tristerix	Notanthera))	(Tripodanthus	Struthanthus))))	((((((Benthamina	Amyema)	(((((Tapinanthus	Englerina)	Agelanthus)	(Moquiniella	Bakerella))	(Dendrophthoe	Helixanthera))	(Scurrula	Taxillus)))	((Loranthus	Cecarria)	(Ileostylus	Muellerina)))	Gaiadendron)	Nuytsia)	Tupeia)))	Macrosolen	Decaisnina);
((((Tupeia	((((Desmaria	((Atkinsonia	Gaiadendron)	Nuytsia))	Peraxilla)	(Tripodanthus	Struthanthus))	((((Benthamina	Amyema)	((Moquiniella	((Bakerella	((Tapinanthus	Englerina)	Agelanthus))	(Dendrophthoe	Helixanthera)))	(Scurrula	Taxillus)))	((Loranthus	Cecarria)	(Ileostylus	Muellerina)))	Tristerix)))	Ligaria)	Notanthera)	Macrosolen	Decaisnina);
((((Tupeia	((((Benthamina	Amyema)	(((Dendrophthoe	(((Tapinanthus	Englerina)	Agelanthus)	(Moquiniella	Bakerella)))	(Scurrula	Taxillus))	Helixanthera))	((Loranthus	Cecarria)	(Ileostylus	Muellerina)))	((Gaiadendron	Atkinsonia)	Nuytsia)))	(((Tripodanthus	Struthanthus)	((Ligaria	Tristerix)	Notanthera))	Desmaria))	Peraxilla)	Macrosolen	Decaisnina);
((((((((Benthamina	Amyema)	((Scurrula	Taxillus)	(((Helixanthera	Dendrophthoe)	(((Tapinanthus	Englerina)	Agelanthus)	Bakerella))	Moquiniella)))	((Loranthus	Cecarria)	(Ileostylus	Muellerina)))	((Peraxilla	Desmaria)	(Gaiadendron	(Atkinsonia	Nuytsia))))	((Tristerix	Tupeia)	(Tripodanthus	Struthanthus)))	Notanthera)	Ligaria)	Macrosolen	Decaisnina);
((Peraxilla	(Notanthera	((Tristerix	((Ligaria	(((Benthamina	Amyema)	((Scurrula	Taxillus)	((Moquiniella	((Bakerella	Dendrophthoe)	((Tapinanthus	Englerina)	Agelanthus)))	Helixanthera)))	((Loranthus	Cecarria)	(Ileostylus	Muellerina))))	((Atkinsonia	(Nuytsia	Desmaria))	Gaiadendron)))	(Tupeia	(Tripodanthus	Struthanthus)))))	Macrosolen	Decaisnina);
((Peraxilla	(Notanthera	((Desmaria	((Tripodanthus	Struthanthus)	(Ligaria	Tristerix)))	(Atkinsonia	((Gaiadendron	(((Scurrula	Taxillus)	(((Moquiniella	(Helixanthera	Dendrophthoe))	(Bakerella	((Tapinanthus	Englerina)	Agelanthus)))	(Benthamina	Amyema)))	((Loranthus	Cecarria)	(Ileostylus	Muellerina))))	(Tupeia	Nuytsia))))))	Macrosolen	Decaisnina);
((Peraxilla	(Notanthera	((((Nuytsia	(Atkinsonia	Gaiadendron))	(((Benthamina	Amyema)	((Scurrula	Taxillus)	((Dendrophthoe	((Tapinanthus	Englerina)	Agelanthus))	((Moquiniella	Helixanthera)	Bakerella))))	((Loranthus	Cecarria)	(Ileostylus	Muellerina))))	((Ligaria	Desmaria)	((Tripodanthus	Struthanthus)	Tristerix)))	Tupeia)))	Macrosolen	Decaisnina);
((Peraxilla	((Nuytsia	Atkinsonia)	((Desmaria	((Tripodanthus	Struthanthus)	(Notanthera	(Ligaria	Tristerix))))	(((((Benthamina	Amyema)	((Scurrula	Taxillus)	(((Moquiniella	(Bakerella	((Tapinanthus	Englerina)	Agelanthus)))	Dendrophthoe)	Helixanthera)))	(Loranthus	Cecarria))	(Ileostylus	Muellerina))	(Gaiadendron	Tupeia)))))	Macrosolen	Decaisnina);
((Peraxilla	((Nuytsia	Atkinsonia)	((Desmaria	((Tripodanthus	Struthanthus)	(Notanthera	(Ligaria	Tristerix))))	((((Benthamina	Amyema)	((Scurrula	Taxillus)	(((Moquiniella	(Bakerella	((Tapinanthus	Englerina)	Agelanthus)))	Dendrophthoe)	Helixanthera)))	((Loranthus	Cecarria)	(Ileostylus	Muellerina)))	(Gaiadendron	Tupeia)))))	Macrosolen	Decaisnina);
(Macrosolen	(Peraxilla	(((Gaiadendron	(Atkinsonia	Nuytsia))	((((Loranthus	Cecarria)	(Muellerina	Ileostylus))	(((Taxillus	Scurrula)	(((Bakerella	(Dendrophthoe	(Agelanthus	(Tapinanthus	Englerina))))	Moquiniella)	Helixanthera))	(Benthamina	Amyema)))	(Tupeia	(Desmaria	((Tristerix	Ligaria)	(Struthanthus	Tripodanthus))))))	Notanthera))	Decaisnina);
(Macrosolen	(Tupeia	(Peraxilla	((Gaiadendron	(Atkinsonia	Nuytsia))	((((Loranthus	Cecarria)	(Muellerina	Ileostylus))	(Benthamina	(Amyema	((Taxillus	Scurrula)	((Agelanthus	(Tapinanthus	Englerina))	(((Helixanthera	Dendrophthoe)	Moquiniella)	Bakerella))))))	(Desmaria	((Notanthera	(Tristerix	(Struthanthus	Tripodanthus)))	Ligaria))))))	Decaisnina);
(Macrosolen	((Desmaria	((Struthanthus	Tripodanthus)	((Tristerix	Ligaria)	Notanthera)))	(((((Nuytsia	(((Loranthus	Cecarria)	(Muellerina	Ileostylus))	(((Taxillus	Scurrula)	((((Agelanthus	(Tapinanthus	Englerina))	(Dendrophthoe	Moquiniella))	Bakerella)	(Benthamina	Amyema)))	Helixanthera)))	Gaiadendron)	Tupeia)	Peraxilla)	Atkinsonia))	Decaisnina);
(Macrosolen	((((Gaiadendron	(((Loranthus	Cecarria)	(Muellerina	Ileostylus))	((Taxillus	Scurrula)	(((((Agelanthus	(Tapinanthus	Englerina))	(Helixanthera	Dendrophthoe))	Bakerella)	(Benthamina	Amyema))	Moquiniella))))	Tupeia)	((Nuytsia	Atkinsonia)	(Desmaria	((Struthanthus	Tripodanthus)	((Notanthera	Tristerix)	Ligaria)))))	Peraxilla)	Decaisnina);
(Macrosolen	((((Loranthus	Cecarria)	(Muellerina	Ileostylus))	(Benthamina	(Amyema	(((Moquiniella	(Taxillus	Scurrula))	((Agelanthus	(Tapinanthus	Englerina))	(Helixanthera	Dendrophthoe)))	Bakerella))))	(((Nuytsia	(Gaiadendron	Atkinsonia))	((Notanthera	Peraxilla)	Desmaria))	(((Tristerix	Ligaria)	(Struthanthus	Tripodanthus))	Tupeia)))	Decaisnina);
(Macrosolen	(((((Struthanthus	Tripodanthus)	((((Loranthus	Cecarria)	(Muellerina	Ileostylus))	((((Bakerella	(Moquiniella	(Agelanthus	(Tapinanthus	Englerina))))	(Helixanthera	Dendrophthoe))	(Taxillus	Scurrula))	(Benthamina	Amyema)))	(Gaiadendron	(Atkinsonia	Nuytsia))))	(Desmaria	(Tupeia	(Tristerix	Ligaria))))	Peraxilla)	Notanthera)	Decaisnina);
(Macrosolen	((Tupeia	(((((Loranthus	Cecarria)	(Muellerina	Ileostylus))	(((((Agelanthus	(Tapinanthus	Englerina))	(Bakerella	Moquiniella))	(Helixanthera	Dendrophthoe))	(Taxillus	Scurrula))	(Benthamina	Amyema)))	(Gaiadendron	(Atkinsonia	Nuytsia)))	(Desmaria	((((Struthanthus	Tripodanthus)	Tristerix)	Ligaria)	Notanthera))))	Peraxilla)	Decaisnina);
(Macrosolen	(((Desmaria	((Ligaria	(Tupeia	Tristerix))	(((Struthanthus	Tripodanthus)	(Gaiadendron	(Atkinsonia	Nuytsia)))	(((Loranthus	Cecarria)	(Muellerina	Ileostylus))	((((Agelanthus	(Tapinanthus	Englerina))	((Bakerella	Moquiniella)	(Helixanthera	Dendrophthoe)))	(Taxillus	Scurrula))	(Benthamina	Amyema))))))	Notanthera)	Peraxilla)	Decaisnina);
(Macrosolen	((Tupeia	(((Notanthera	((Struthanthus	Tripodanthus)	Ligaria))	(Desmaria	((Gaiadendron	Atkinsonia)	Nuytsia)))	(Tristerix	((Muellerina	Ileostylus)	(((Moquiniella	(Taxillus	Scurrula))	(((Benthamina	Amyema)	Bakerella)	((Helixanthera	Dendrophthoe)	(Agelanthus	(Tapinanthus	Englerina)))))	(Loranthus	Cecarria))))))	Peraxilla)	Decaisnina);
(Macrosolen	(Notanthera	(Peraxilla	((((Benthamina	Amyema)	((Dendrophthoe	(Bakerella	(Agelanthus	(Tapinanthus	Englerina))))	(Helixanthera	((Taxillus	Scurrula)	Moquiniella))))	((Loranthus	Cecarria)	(Muellerina	Ileostylus)))	((((Gaiadendron	Atkinsonia)	Nuytsia)	Tupeia)	((Struthanthus	Tripodanthus)	(Desmaria	(Tristerix	Ligaria)))))))	Decaisnina);
((Peraxilla	(((Atkinsonia	Nuytsia)	Gaiadendron)	(Desmaria	((((Notanthera	(Ligaria	Tristerix))	(Tripodanthus	Struthanthus))	Tupeia)	((Muellerina	Ileostylus)	((Loranthus	Cecarria)	((Benthamina	Amyema)	((Helixanthera	((Bakerella	Moquiniella)	((Agelanthus	(Englerina	Tapinanthus))	Dendrophthoe)))	(Taxillus	Scurrula)))))))))	Macrosolen	Decaisnina);
(((Peraxilla	(((((Tripodanthus	Struthanthus)	(Tristerix	Notanthera))	Desmaria)	(((Muellerina	Ileostylus)	((Loranthus	Cecarria)	((Benthamina	Amyema)	(((Bakerella	((Agelanthus	(Englerina	Tapinanthus))	Moquiniella))	(Helixanthera	Dendrophthoe))	(Taxillus	Scurrula)))))	(Nuytsia	(Gaiadendron	Atkinsonia))))	Tupeia))	Ligaria)	Macrosolen	Decaisnina);
(((Peraxilla	(((Desmaria	(Ligaria	Tristerix))	(Tripodanthus	Struthanthus))	(((Gaiadendron	(Atkinsonia	Nuytsia))	(((Benthamina	Amyema)	(((Agelanthus	(Englerina	Tapinanthus))	((Helixanthera	Dendrophthoe)	(Bakerella	Moquiniella)))	(Taxillus	Scurrula)))	((Muellerina	Ileostylus)	(Loranthus	Cecarria))))	Tupeia)))	Notanthera)	Macrosolen	Decaisnina);
((Peraxilla	(((Tupeia	(Tripodanthus	Struthanthus))	((Desmaria	(Gaiadendron	(Atkinsonia	Nuytsia)))	(Ligaria	(Tristerix	(((Taxillus	Scurrula)	(((Moquiniella	(Dendrophthoe	((Agelanthus	(Englerina	Tapinanthus))	Bakerella)))	(Benthamina	Amyema))	Helixanthera))	((Muellerina	Ileostylus)	(Loranthus	Cecarria)))))))	Notanthera))	Macrosolen	Decaisnina);
((Peraxilla	(((((Notanthera	Desmaria)	(Ligaria	Tristerix))	(Tripodanthus	Struthanthus))	((Nuytsia	(Gaiadendron	Atkinsonia))	(((Taxillus	Scurrula)	((((Dendrophthoe	(Agelanthus	(Englerina	Tapinanthus)))	(Bakerella	(Benthamina	Amyema)))	Helixanthera)	Moquiniella))	((Muellerina	Ileostylus)	(Loranthus	Cecarria)))))	Tupeia))	Macrosolen	Decaisnina);
((Peraxilla	(((Notanthera	Desmaria)	((Tripodanthus	Struthanthus)	((Nuytsia	(Gaiadendron	Atkinsonia))	(Tupeia	(Tristerix	(((Benthamina	Amyema)	((Taxillus	Scurrula)	((Dendrophthoe	Helixanthera)	(Moquiniella	(Bakerella	(Agelanthus	(Englerina	Tapinanthus)))))))	((Muellerina	Ileostylus)	(Loranthus	Cecarria))))))))	Ligaria))	Macrosolen	Decaisnina);
(((((Tupeia	(Tripodanthus	Struthanthus))	(((Peraxilla	Notanthera)	Desmaria)	(Gaiadendron	(Atkinsonia	Nuytsia))))	(Ligaria	((Loranthus	Cecarria)	(((Taxillus	Scurrula)	(((Dendrophthoe	Helixanthera)	((Agelanthus	(Englerina	Tapinanthus))	(Moquiniella	Bakerella)))	(Benthamina	Amyema)))	(Muellerina	Ileostylus)))))	Tristerix)	Macrosolen	Decaisnina);
((((Desmaria	(((Ligaria	Tristerix)	Notanthera)	(Tripodanthus	Struthanthus)))	(((Gaiadendron	(Atkinsonia	Nuytsia))	((Loranthus	Cecarria)	(((Benthamina	Amyema)	((Moquiniella	(Taxillus	Scurrula))	((Dendrophthoe	Helixanthera)	((Agelanthus	(Englerina	Tapinanthus))	Bakerella))))	(Muellerina	Ileostylus))))	Tupeia))	Peraxilla)	Macrosolen	Decaisnina);
((((((Gaiadendron	(Atkinsonia	Nuytsia))	Desmaria)	(((Loranthus	Cecarria)	(((Benthamina	Amyema)	((Taxillus	Scurrula)	(Moquiniella	((Dendrophthoe	Helixanthera)	((Agelanthus	(Englerina	Tapinanthus))	Bakerella)))))	(Muellerina	Ileostylus)))	(Tupeia	((Ligaria	Tristerix)	(Tripodanthus	Struthanthus)))))	Peraxilla)	Notanthera)	Macrosolen	Decaisnina);
((Peraxilla	(Notanthera	(Desmaria	((((((Moquiniella	((((Benthamina	Amyema)	((Dendrophthoe	(Agelanthus	(Englerina	Tapinanthus)))	Bakerella))	Helixanthera)	(Taxillus	Scurrula)))	(Muellerina	Ileostylus))	(Loranthus	Cecarria))	(Tupeia	(Tripodanthus	Struthanthus)))	(Ligaria	Tristerix))	(Gaiadendron	(Atkinsonia	Nuytsia))))))	Macrosolen	Decaisnina);
(Macrosolen	(Peraxilla	(((Notanthera	(Desmaria	(Gaiadendron	(Nuytsia	Atkinsonia))))	((Tupeia	(Ligaria	Tristerix))	(((Ileostylus	Muellerina)	(Cecarria	Loranthus))	((Scurrula	Taxillus)	((Helixanthera	((Amyema	Benthamina)	(Dendrophthoe	(Bakerella	(Agelanthus	(Englerina	Tapinanthus))))))	Moquiniella)))))	(Struthanthus	Tripodanthus)))	Decaisnina);
(Macrosolen	((Peraxilla	((((Nuytsia	(Atkinsonia	Gaiadendron))	((Desmaria	(Struthanthus	Tripodanthus))	(Ligaria	Tristerix)))	((Cecarria	Loranthus)	((((Scurrula	Taxillus)	((Bakerella	(Amyema	Benthamina))	(Moquiniella	((Agelanthus	(Englerina	Tapinanthus))	Dendrophthoe))))	Helixanthera)	(Ileostylus	Muellerina))))	Tupeia))	Notanthera)	Decaisnina);
(Macrosolen	(Peraxilla	((((((((Amyema	Benthamina)	(Dendrophthoe	((Bakerella	(Agelanthus	(Englerina	Tapinanthus)))	Moquiniella)))	(Scurrula	Taxillus))	Helixanthera)	((Ileostylus	Muellerina)	(Cecarria	Loranthus)))	(Gaiadendron	(Nuytsia	Atkinsonia)))	Tupeia)	(Desmaria	((Ligaria	(Notanthera	Tristerix))	(Struthanthus	Tripodanthus)))))	Decaisnina);
(Macrosolen	(Peraxilla	((((((Cecarria	Loranthus)	(((Amyema	Benthamina)	((Moquiniella	((Helixanthera	Dendrophthoe)	(Bakerella	(Agelanthus	(Englerina	Tapinanthus)))))	(Scurrula	Taxillus)))	(Ileostylus	Muellerina)))	(Gaiadendron	(Nuytsia	Atkinsonia)))	Tupeia)	((Desmaria	(Ligaria	Tristerix))	(Struthanthus	Tripodanthus)))	Notanthera))	Decaisnina);
(Macrosolen	(Peraxilla	(Tupeia	(((Notanthera	Desmaria)	((Ligaria	Tristerix)	(Struthanthus	Tripodanthus)))	(((Ileostylus	Muellerina)	((Cecarria	Loranthus)	((Amyema	Benthamina)	(((Helixanthera	Dendrophthoe)	((Moquiniella	Bakerella)	(Agelanthus	(Englerina	Tapinanthus))))	(Scurrula	Taxillus)))))	(Nuytsia	(Atkinsonia	Gaiadendron))))))	Decaisnina);
(Macrosolen	((((((Amyema	Benthamina)	((Helixanthera	Dendrophthoe)	(Bakerella	(Agelanthus	(Englerina	Tapinanthus)))))	(Scurrula	Taxillus))	Moquiniella)	((Ileostylus	Muellerina)	(Cecarria	Loranthus)))	((((Struthanthus	Tripodanthus)	(Notanthera	(Ligaria	Tristerix)))	Tupeia)	(Peraxilla	(Desmaria	((Nuytsia	Atkinsonia)	Gaiadendron)))))	Decaisnina);
(Macrosolen	((((Nuytsia	Atkinsonia)	Gaiadendron)	((Tupeia	(((((Moquiniella	(Dendrophthoe	(Bakerella	(Agelanthus	(Englerina	Tapinanthus)))))	(Amyema	Benthamina))	(Scurrula	Taxillus))	Helixanthera)	((Ileostylus	Muellerina)	(Cecarria	Loranthus))))	((Desmaria	(Struthanthus	Tripodanthus))	(Notanthera	(Ligaria	Tristerix)))))	Peraxilla)	Decaisnina);
(Macrosolen	(((((Ligaria	Tristerix)	Notanthera)	Desmaria)	(Struthanthus	Tripodanthus))	((Nuytsia	Atkinsonia)	((Tupeia	Peraxilla)	(Gaiadendron	(((Amyema	Benthamina)	((Scurrula	Taxillus)	(Helixanthera	(Moquiniella	(Bakerella	((Agelanthus	(Englerina	Tapinanthus))	Dendrophthoe))))))	((Ileostylus	Muellerina)	(Cecarria	Loranthus)))))))	Decaisnina);
(Macrosolen	(Peraxilla	(Atkinsonia	(((Gaiadendron	Tupeia)	((((Amyema	Benthamina)	((Scurrula	Taxillus)	(Moquiniella	(Bakerella	((Dendrophthoe	Helixanthera)	(Tapinanthus	(Agelanthus	Englerina)))))))	((Ileostylus	Muellerina)	(Cecarria	Loranthus)))	(Nuytsia	Desmaria)))	((Struthanthus	Tripodanthus)	((Tristerix	Ligaria)	Notanthera)))))	Decaisnina);
(Macrosolen	(((((Scurrula	Taxillus)	Moquiniella)	((Amyema	Benthamina)	((Dendrophthoe	Helixanthera)	((Agelanthus	(Englerina	Tapinanthus))	Bakerella))))	((Ileostylus	Muellerina)	(Cecarria	Loranthus)))	((Tupeia	((Struthanthus	Tripodanthus)	(Tristerix	Ligaria)))	((Peraxilla	(Notanthera	Desmaria))	(Nuytsia	(Atkinsonia	Gaiadendron)))))	Decaisnina);
((Peraxilla	(((Gaiadendron	((Desmaria	Atkinsonia)	Nuytsia))	(((Loranthus	Cecarria)	(Muellerina	Ileostylus))	((Benthamina	Amyema)	((Scurrula	Taxillus)	(((Dendrophthoe	Helixanthera)	(Bakerella	((Tapinanthus	Englerina)	Agelanthus)))	Moquiniella)))))	(Tupeia	((Struthanthus	Tripodanthus)	(Notanthera	(Tristerix	Ligaria))))))	Macrosolen	Decaisnina);
((((Desmaria	(Peraxilla	((Nuytsia	Atkinsonia)	Gaiadendron)))	(((Loranthus	Cecarria)	(Muellerina	Ileostylus))	((Benthamina	Amyema)	((Scurrula	Taxillus)	(((Dendrophthoe	Helixanthera)	(Bakerella	((Tapinanthus	Englerina)	Agelanthus)))	Moquiniella)))))	(Tupeia	((Struthanthus	Tripodanthus)	(Notanthera	(Tristerix	Ligaria)))))	Macrosolen	Decaisnina);
(((((Desmaria	((Nuytsia	Atkinsonia)	Gaiadendron))	(((Loranthus	Cecarria)	(Muellerina	Ileostylus))	((Benthamina	Amyema)	((Scurrula	Taxillus)	(((Dendrophthoe	Helixanthera)	(Bakerella	((Tapinanthus	Englerina)	Agelanthus)))	Moquiniella)))))	((Struthanthus	Tripodanthus)	(Notanthera	(Tristerix	Ligaria))))	(Tupeia	Peraxilla))	Macrosolen	Decaisnina);
(((Tupeia	Peraxilla)	(((((Nuytsia	Atkinsonia)	Gaiadendron)	(((Loranthus	Cecarria)	(Muellerina	Ileostylus))	((Benthamina	Amyema)	((Scurrula	Taxillus)	((Dendrophthoe	Helixanthera)	((Bakerella	((Tapinanthus	Englerina)	Agelanthus))	Moquiniella))))))	((Struthanthus	Tripodanthus)	(Notanthera	(Tristerix	Ligaria))))	Desmaria))	Macrosolen	Decaisnina);
((Peraxilla	((Tupeia	(((Struthanthus	Tripodanthus)	(Ligaria	(Desmaria	((Nuytsia	(Notanthera	Atkinsonia))	Gaiadendron))))	(((Loranthus	Cecarria)	(Muellerina	Ileostylus))	((Scurrula	Taxillus)	(((Dendrophthoe	Helixanthera)	(Bakerella	(((Tapinanthus	Englerina)	Agelanthus)	Moquiniella)))	(Benthamina	Amyema))))))	Tristerix))	Macrosolen	Decaisnina);
((Peraxilla	(Tupeia	(((((Loranthus	Cecarria)	(Muellerina	Ileostylus))	((Amyema	((Scurrula	Taxillus)	(Helixanthera	(((Bakerella	((Tapinanthus	Englerina)	Agelanthus))	Moquiniella)	Dendrophthoe))))	Benthamina))	((Nuytsia	Atkinsonia)	Gaiadendron))	(Desmaria	((Struthanthus	Tripodanthus)	((Notanthera	Tristerix)	Ligaria))))))	Macrosolen	Decaisnina);
(((Peraxilla	(Tupeia	((((Nuytsia	Atkinsonia)	Gaiadendron)	(((Loranthus	Cecarria)	(Muellerina	Ileostylus))	(((Scurrula	Taxillus)	Moquiniella)	(((((Tapinanthus	Englerina)	Agelanthus)	Bakerella)	(Dendrophthoe	Helixanthera))	(Benthamina	Amyema)))))	((Struthanthus	Tripodanthus)	(Desmaria	(Tristerix	Ligaria))))))	Notanthera)	Macrosolen	Decaisnina);
(((((((Nuytsia	(Atkinsonia	Gaiadendron))	(Ligaria	((Muellerina	Ileostylus)	(((Benthamina	Amyema)	((Scurrula	Taxillus)	((Moquiniella	(((Tapinanthus	Englerina)	Agelanthus)	Bakerella))	(Dendrophthoe	Helixanthera))))	(Loranthus	Cecarria)))))	(Struthanthus	Tripodanthus))	(Peraxilla	(Tristerix	Tupeia)))	Desmaria)	Notanthera)	Macrosolen	Decaisnina);
(((((Desmaria	((Notanthera	(Ligaria	Tristerix))	(Struthanthus	Tripodanthus)))	((((Benthamina	Amyema)	((Scurrula	Taxillus)	(((Tapinanthus	Englerina)	Agelanthus)	((Bakerella	Moquiniella)	(Dendrophthoe	Helixanthera)))))	((Loranthus	Cecarria)	(Muellerina	Ileostylus)))	(Nuytsia	(Atkinsonia	Gaiadendron))))	Tupeia)	Peraxilla)	Macrosolen	Decaisnina);
(((((Desmaria	((Notanthera	(Ligaria	Tristerix))	(Struthanthus	Tripodanthus)))	((((Benthamina	Amyema)	((Scurrula	Taxillus)	((Dendrophthoe	Helixanthera)	(((Tapinanthus	Englerina)	Agelanthus)	(Bakerella	Moquiniella)))))	((Loranthus	Cecarria)	(Muellerina	Ileostylus)))	(Gaiadendron	(Nuytsia	Atkinsonia))))	Tupeia)	Peraxilla)	Macrosolen	Decaisnina);
(((((((Struthanthus	Tripodanthus)	(Notanthera	(Ligaria	Tristerix)))	Desmaria)	(Tupeia	(((((Englerina	Tapinanthus)	Agelanthus)	((((Taxillus	Scurrula)	(Bakerella	(Amyema	Benthamina)))	(Dendrophthoe	Helixanthera))	Moquiniella))	((Muellerina	Ileostylus)	(Cecarria	Loranthus)))	Gaiadendron)))	(Nuytsia	Atkinsonia))	Peraxilla)	Macrosolen	Decaisnina);
(((Desmaria	((Ligaria	((Struthanthus	Tripodanthus)	Atkinsonia))	((((((Amyema	Benthamina)	((Dendrophthoe	((Englerina	Tapinanthus)	Agelanthus))	(Moquiniella	Bakerella)))	(Taxillus	Scurrula))	Helixanthera)	((Muellerina	Ileostylus)	(Cecarria	Loranthus)))	((Peraxilla	(Tristerix	Tupeia))	(Nuytsia	Gaiadendron)))))	Notanthera)	Macrosolen	Decaisnina);
((((Desmaria	(Nuytsia	Atkinsonia))	((((Amyema	Benthamina)	(((Taxillus	Scurrula)	Moquiniella)	((Dendrophthoe	Helixanthera)	(((Englerina	Tapinanthus)	Agelanthus)	Bakerella))))	((Muellerina	Ileostylus)	(Cecarria	Loranthus)))	(Gaiadendron	Peraxilla)))	(Tupeia	((Notanthera	(Tristerix	Ligaria))	(Struthanthus	Tripodanthus))))	Macrosolen	Decaisnina);
(((((Tupeia	(Desmaria	((Tristerix	(((Amyema	Benthamina)	((Taxillus	Scurrula)	((Dendrophthoe	Helixanthera)	(Moquiniella	(((Englerina	Tapinanthus)	Agelanthus)	Bakerella)))))	((Muellerina	Ileostylus)	(Cecarria	Loranthus))))	(Gaiadendron	(Nuytsia	Atkinsonia)))))	(Ligaria	(Struthanthus	Tripodanthus)))	Notanthera)	Peraxilla)	Macrosolen	Decaisnina);
((Notanthera	(Peraxilla	(((Tristerix	((Struthanthus	Tripodanthus)	(Ligaria	Desmaria)))	(((((Moquiniella	(((Englerina	Tapinanthus)	Agelanthus)	(Dendrophthoe	Helixanthera)))	(Taxillus	Scurrula))	(Bakerella	(Amyema	Benthamina)))	((Muellerina	Ileostylus)	(Cecarria	Loranthus)))	Tupeia))	(Gaiadendron	(Nuytsia	Atkinsonia)))))	Macrosolen	Decaisnina);
((Peraxilla	((((Notanthera	Desmaria)	(Gaiadendron	(Nuytsia	Atkinsonia)))	((((((Dendrophthoe	(Bakerella	((Englerina	Tapinanthus)	Agelanthus)))	Moquiniella)	(Amyema	Benthamina))	Helixanthera)	(Taxillus	Scurrula))	((Muellerina	Ileostylus)	(Cecarria	Loranthus))))	((Struthanthus	Tripodanthus)	(Ligaria	(Tristerix	Tupeia)))))	Macrosolen	Decaisnina);
((Peraxilla	((((((Struthanthus	Tripodanthus)	(Desmaria	Ligaria))	Tristerix)	(Tupeia	(((((((Englerina	Tapinanthus)	Agelanthus)	Bakerella)	(Helixanthera	Dendrophthoe))	(Amyema	Benthamina))	(Moquiniella	(Taxillus	Scurrula)))	((Muellerina	Ileostylus)	(Cecarria	Loranthus)))))	(Gaiadendron	(Nuytsia	Atkinsonia)))	Notanthera))	Macrosolen	Decaisnina);
((Peraxilla	((((Amyema	Benthamina)	((Taxillus	Scurrula)	(Moquiniella	((((Englerina	Tapinanthus)	Agelanthus)	Bakerella)	(Helixanthera	Dendrophthoe)))))	((Muellerina	Ileostylus)	(Cecarria	Loranthus)))	((Desmaria	(Gaiadendron	(Nuytsia	Atkinsonia)))	(Tupeia	((Struthanthus	Tripodanthus)	(Ligaria	(Tristerix	Notanthera)))))))	Macrosolen	Decaisnina);
((((((Taxillus	Scurrula)	(Moquiniella	(((Englerina	Tapinanthus)	Agelanthus)	(((Amyema	Benthamina)	Bakerella)	(Helixanthera	Dendrophthoe)))))	((Muellerina	Ileostylus)	(Cecarria	Loranthus)))	((Notanthera	(Desmaria	(Peraxilla	(Atkinsonia	(Gaiadendron	Nuytsia)))))	(Struthanthus	Tripodanthus)))	((Ligaria	Tristerix)	Tupeia))	Macrosolen	Decaisnina);
((((((Atkinsonia	(Gaiadendron	Nuytsia))	(((((Taxillus	Scurrula)	((Amyema	Benthamina)	((Dendrophthoe	Moquiniella)	(((Englerina	Tapinanthus)	Agelanthus)	Bakerella))))	Helixanthera)	((Muellerina	Ileostylus)	(Cecarria	Loranthus)))	(Desmaria	((Struthanthus	Tripodanthus)	(Ligaria	Tristerix)))))	Tupeia)	Peraxilla)	Notanthera)	Macrosolen	Decaisnina);
