# Supplementary material for: Evolution of pollen morphology in Loranthaceae
Source: Grana. 2017 Feb 20;57(1-2):16–116. doi: 10.1080/00173134.2016.1261939 (PMC5771552; doi:10.1080/00173134.2016.1261939)
Supplement: Grimsson et al. Online supplementary material [file SGRA_A_1261939_SM9964.zip › ML/RAxML_info.conc.red.matK]

IMPORTANT WARNING: Alignment column 178 contains only undetermined values which will be treated as missing data
IMPORTANT WARNING: Alignment column 179 contains only undetermined values which will be treated as missing data
IMPORTANT WARNING: Alignment column 180 contains only undetermined values which will be treated as missing data
IMPORTANT WARNING: Alignment column 181 contains only undetermined values which will be treated as missing data
IMPORTANT WARNING: Alignment column 182 contains only undetermined values which will be treated as missing data
IMPORTANT WARNING: Alignment column 183 contains only undetermined values which will be treated as missing data
IMPORTANT WARNING: Alignment column 184 contains only undetermined values which will be treated as missing data
IMPORTANT WARNING: Alignment column 185 contains only undetermined values which will be treated as missing data
IMPORTANT WARNING: Alignment column 186 contains only undetermined values which will be treated as missing data
IMPORTANT WARNING: Alignment column 187 contains only undetermined values which will be treated as missing data
IMPORTANT WARNING: Alignment column 188 contains only undetermined values which will be treated as missing data
IMPORTANT WARNING: Alignment column 189 contains only undetermined values which will be treated as missing data
IMPORTANT WARNING: Alignment column 289 contains only undetermined values which will be treated as missing data
IMPORTANT WARNING: Alignment column 290 contains only undetermined values which will be treated as missing data
IMPORTANT WARNING: Alignment column 291 contains only undetermined values which will be treated as missing data
IMPORTANT WARNING: Alignment column 301 contains only undetermined values which will be treated as missing data
IMPORTANT WARNING: Alignment column 302 contains only undetermined values which will be treated as missing data
IMPORTANT WARNING: Alignment column 303 contains only undetermined values which will be treated as missing data
IMPORTANT WARNING: Alignment column 304 contains only undetermined values which will be treated as missing data
IMPORTANT WARNING: Alignment column 305 contains only undetermined values which will be treated as missing data
IMPORTANT WARNING: Alignment column 306 contains only undetermined values which will be treated as missing data
IMPORTANT WARNING: Alignment column 307 contains only undetermined values which will be treated as missing data
IMPORTANT WARNING: Alignment column 308 contains only undetermined values which will be treated as missing data
IMPORTANT WARNING: Alignment column 309 contains only undetermined values which will be treated as missing data
IMPORTANT WARNING: Alignment column 568 contains only undetermined values which will be treated as missing data
IMPORTANT WARNING: Alignment column 569 contains only undetermined values which will be treated as missing data
IMPORTANT WARNING: Alignment column 570 contains only undetermined values which will be treated as missing data
IMPORTANT WARNING: Alignment column 595 contains only undetermined values which will be treated as missing data
IMPORTANT WARNING: Alignment column 596 contains only undetermined values which will be treated as missing data
IMPORTANT WARNING: Alignment column 597 contains only undetermined values which will be treated as missing data
IMPORTANT WARNING: Alignment column 598 contains only undetermined values which will be treated as missing data
IMPORTANT WARNING: Alignment column 599 contains only undetermined values which will be treated as missing data
IMPORTANT WARNING: Alignment column 600 contains only undetermined values which will be treated as missing data
IMPORTANT WARNING: Alignment column 1018 contains only undetermined values which will be treated as missing data
IMPORTANT WARNING: Alignment column 1019 contains only undetermined values which will be treated as missing data
IMPORTANT WARNING: Alignment column 1020 contains only undetermined values which will be treated as missing data
IMPORTANT WARNING: Alignment column 1021 contains only undetermined values which will be treated as missing data
IMPORTANT WARNING: Alignment column 1022 contains only undetermined values which will be treated as missing data
IMPORTANT WARNING: Alignment column 1023 contains only undetermined values which will be treated as missing data
IMPORTANT WARNING: Alignment column 1033 contains only undetermined values which will be treated as missing data
IMPORTANT WARNING: Alignment column 1034 contains only undetermined values which will be treated as missing data
IMPORTANT WARNING: Alignment column 1035 contains only undetermined values which will be treated as missing data
IMPORTANT WARNING: Alignment column 1036 contains only undetermined values which will be treated as missing data
IMPORTANT WARNING: Alignment column 1037 contains only undetermined values which will be treated as missing data
IMPORTANT WARNING: Alignment column 1038 contains only undetermined values which will be treated as missing data
IMPORTANT WARNING: Alignment column 1327 contains only undetermined values which will be treated as missing data
IMPORTANT WARNING: Alignment column 1328 contains only undetermined values which will be treated as missing data
IMPORTANT WARNING: Alignment column 1329 contains only undetermined values which will be treated as missing data
IMPORTANT WARNING: Alignment column 1348 contains only undetermined values which will be treated as missing data
IMPORTANT WARNING: Alignment column 1349 contains only undetermined values which will be treated as missing data
IMPORTANT WARNING: Alignment column 1350 contains only undetermined values which will be treated as missing data
IMPORTANT WARNING: Alignment column 1351 contains only undetermined values which will be treated as missing data
IMPORTANT WARNING: Alignment column 1352 contains only undetermined values which will be treated as missing data
IMPORTANT WARNING: Alignment column 1353 contains only undetermined values which will be treated as missing data
IMPORTANT WARNING: Alignment column 1354 contains only undetermined values which will be treated as missing data
IMPORTANT WARNING: Alignment column 1355 contains only undetermined values which will be treated as missing data
IMPORTANT WARNING: Alignment column 1356 contains only undetermined values which will be treated as missing data

IMPORTANT WARNING
Found 57 columns that contain only undetermined values which will be treated as missing data.
Normally these columns should be excluded from the analysis.


Just in case you might need it, a mixed model file with 
model assignments for undetermined columns removed is printed to file part.3_matK.reduced
Just in case you might need it, an alignment file with 
undetermined columns removed is printed to file ./analys/conc.red.epf.3_matK.reduced

Alignment has 57 completely undetermined sites that will be automatically removed from the input data


This is RAxML version 8.1.20 released by Alexandros Stamatakis on April 18 2015.

With greatly appreciated code contributions by:
Andre Aberer      (HITS)
Simon Berger      (HITS)
Alexey Kozlov     (HITS)
Kassian Kobert    (HITS)
David Dao         (KIT and HITS)
Nick Pattengale   (Sandia)
Wayne Pfeiffer    (SDSC)
Akifumi S. Tanabe (NRIFS)

Alignment has 906 distinct alignment patterns

Proportion of gaps and completely undetermined characters in this alignment: 20.15%

RAxML rapid bootstrapping and subsequent ML search

Using 3 distinct models/data partitions with joint branch length optimization


Executing 1000 rapid bootstrap inferences and thereafter a thorough ML search 

All free model parameters will be estimated by RAxML
ML estimate of 25 per site rate categories

Likelihood of final tree will be evaluated and optimized under GAMMA

GAMMA Model parameters will be estimated up to an accuracy of 0.1000000000 Log Likelihood units

Partition: 0
Alignment Patterns: 305
Name: matK1st
DataType: DNA
Substitution Matrix: GTR


Partition: 1
Alignment Patterns: 277
Name: matK2nd
DataType: DNA
Substitution Matrix: GTR


Partition: 2
Alignment Patterns: 324
Name: matK3rd
DataType: DNA
Substitution Matrix: GTR


RAxML was called as follows:

./raxmlHPC-PTHREADS-AVX -T 2 -s ./analys/conc.red.epf.3_matK -m GTRCAT -w /home/grimmg51/RAxML/analys -n conc.red.matK -f a -x 65489 -# autoMRE -p 123 -q part.3_matK 


Time for BS model parameter optimization 0.192563
Bootstrap[0]: Time 0.910704 seconds, bootstrap likelihood -6517.124882, best rearrangement setting 9
Bootstrap[1]: Time 0.618671 seconds, bootstrap likelihood -6966.281616, best rearrangement setting 6
Bootstrap[2]: Time 0.701529 seconds, bootstrap likelihood -6681.617773, best rearrangement setting 14
Bootstrap[3]: Time 0.695254 seconds, bootstrap likelihood -6797.926040, best rearrangement setting 6
Bootstrap[4]: Time 0.730518 seconds, bootstrap likelihood -6604.320593, best rearrangement setting 7
Bootstrap[5]: Time 0.689393 seconds, bootstrap likelihood -7088.031478, best rearrangement setting 14
Bootstrap[6]: Time 0.680605 seconds, bootstrap likelihood -6962.078184, best rearrangement setting 7
Bootstrap[7]: Time 0.715993 seconds, bootstrap likelihood -6679.230703, best rearrangement setting 15
Bootstrap[8]: Time 0.762564 seconds, bootstrap likelihood -7180.798785, best rearrangement setting 7
Bootstrap[9]: Time 0.727333 seconds, bootstrap likelihood -6626.974844, best rearrangement setting 7
Bootstrap[10]: Time 0.651715 seconds, bootstrap likelihood -6697.558373, best rearrangement setting 5
Bootstrap[11]: Time 0.719076 seconds, bootstrap likelihood -7032.004247, best rearrangement setting 12
Bootstrap[12]: Time 0.677584 seconds, bootstrap likelihood -6599.990478, best rearrangement setting 12
Bootstrap[13]: Time 0.787564 seconds, bootstrap likelihood -6854.150536, best rearrangement setting 11
Bootstrap[14]: Time 0.721500 seconds, bootstrap likelihood -6973.976834, best rearrangement setting 14
Bootstrap[15]: Time 0.718564 seconds, bootstrap likelihood -6949.148341, best rearrangement setting 6
Bootstrap[16]: Time 0.670481 seconds, bootstrap likelihood -6655.709802, best rearrangement setting 15
Bootstrap[17]: Time 0.708004 seconds, bootstrap likelihood -6981.630885, best rearrangement setting 9
Bootstrap[18]: Time 0.733223 seconds, bootstrap likelihood -6808.447279, best rearrangement setting 15
Bootstrap[19]: Time 0.727472 seconds, bootstrap likelihood -7060.975670, best rearrangement setting 9
Bootstrap[20]: Time 0.708448 seconds, bootstrap likelihood -7024.114583, best rearrangement setting 11
Bootstrap[21]: Time 0.728690 seconds, bootstrap likelihood -6832.009869, best rearrangement setting 6
Bootstrap[22]: Time 0.672210 seconds, bootstrap likelihood -7007.256871, best rearrangement setting 14
Bootstrap[23]: Time 0.618912 seconds, bootstrap likelihood -6665.184076, best rearrangement setting 6
Bootstrap[24]: Time 0.709122 seconds, bootstrap likelihood -6976.685487, best rearrangement setting 7
Bootstrap[25]: Time 0.690558 seconds, bootstrap likelihood -6605.218984, best rearrangement setting 13
Bootstrap[26]: Time 0.696146 seconds, bootstrap likelihood -6946.821334, best rearrangement setting 8
Bootstrap[27]: Time 0.620967 seconds, bootstrap likelihood -6658.066004, best rearrangement setting 15
Bootstrap[28]: Time 0.628152 seconds, bootstrap likelihood -6622.406823, best rearrangement setting 10
Bootstrap[29]: Time 0.689475 seconds, bootstrap likelihood -6778.602242, best rearrangement setting 6
Bootstrap[30]: Time 0.651707 seconds, bootstrap likelihood -6843.386817, best rearrangement setting 11
Bootstrap[31]: Time 0.782011 seconds, bootstrap likelihood -6546.432184, best rearrangement setting 13
Bootstrap[32]: Time 0.693613 seconds, bootstrap likelihood -6782.412340, best rearrangement setting 9
Bootstrap[33]: Time 0.695648 seconds, bootstrap likelihood -6726.288612, best rearrangement setting 5
Bootstrap[34]: Time 0.784533 seconds, bootstrap likelihood -6928.192811, best rearrangement setting 11
Bootstrap[35]: Time 0.677863 seconds, bootstrap likelihood -6453.314738, best rearrangement setting 15
Bootstrap[36]: Time 0.732292 seconds, bootstrap likelihood -7048.212077, best rearrangement setting 6
Bootstrap[37]: Time 0.576416 seconds, bootstrap likelihood -6410.321389, best rearrangement setting 5
Bootstrap[38]: Time 0.684320 seconds, bootstrap likelihood -6967.075269, best rearrangement setting 9
Bootstrap[39]: Time 0.728683 seconds, bootstrap likelihood -6831.134716, best rearrangement setting 7
Bootstrap[40]: Time 0.682733 seconds, bootstrap likelihood -6818.869006, best rearrangement setting 13
Bootstrap[41]: Time 0.671864 seconds, bootstrap likelihood -6737.185647, best rearrangement setting 14
Bootstrap[42]: Time 0.673541 seconds, bootstrap likelihood -6802.762970, best rearrangement setting 11
Bootstrap[43]: Time 0.685818 seconds, bootstrap likelihood -6647.437001, best rearrangement setting 6
Bootstrap[44]: Time 0.742657 seconds, bootstrap likelihood -6745.653077, best rearrangement setting 14
Bootstrap[45]: Time 0.698144 seconds, bootstrap likelihood -6800.230354, best rearrangement setting 11
Bootstrap[46]: Time 0.699267 seconds, bootstrap likelihood -6657.482927, best rearrangement setting 9
Bootstrap[47]: Time 0.697024 seconds, bootstrap likelihood -6681.703867, best rearrangement setting 9
Bootstrap[48]: Time 0.747056 seconds, bootstrap likelihood -6799.509672, best rearrangement setting 15
Bootstrap[49]: Time 0.693523 seconds, bootstrap likelihood -6719.290219, best rearrangement setting 14
Bootstrap[50]: Time 0.635062 seconds, bootstrap likelihood -6866.506169, best rearrangement setting 14
Bootstrap[51]: Time 0.670554 seconds, bootstrap likelihood -6892.995348, best rearrangement setting 6
Bootstrap[52]: Time 0.715403 seconds, bootstrap likelihood -6377.832513, best rearrangement setting 7
Bootstrap[53]: Time 0.753008 seconds, bootstrap likelihood -6967.857753, best rearrangement setting 12
Bootstrap[54]: Time 0.725122 seconds, bootstrap likelihood -6643.690040, best rearrangement setting 14
Bootstrap[55]: Time 0.668069 seconds, bootstrap likelihood -6886.167298, best rearrangement setting 10
Bootstrap[56]: Time 0.603805 seconds, bootstrap likelihood -6583.788121, best rearrangement setting 6
Bootstrap[57]: Time 0.709198 seconds, bootstrap likelihood -6426.145504, best rearrangement setting 14
Bootstrap[58]: Time 0.641880 seconds, bootstrap likelihood -6554.182341, best rearrangement setting 8
Bootstrap[59]: Time 0.686144 seconds, bootstrap likelihood -6443.327385, best rearrangement setting 8
Bootstrap[60]: Time 0.672552 seconds, bootstrap likelihood -6717.249904, best rearrangement setting 10
Bootstrap[61]: Time 0.686116 seconds, bootstrap likelihood -6809.124028, best rearrangement setting 8
Bootstrap[62]: Time 0.746209 seconds, bootstrap likelihood -6486.507999, best rearrangement setting 8
Bootstrap[63]: Time 0.688448 seconds, bootstrap likelihood -6474.942164, best rearrangement setting 6
Bootstrap[64]: Time 0.657320 seconds, bootstrap likelihood -7039.015110, best rearrangement setting 14
Bootstrap[65]: Time 0.633747 seconds, bootstrap likelihood -6884.107299, best rearrangement setting 5
Bootstrap[66]: Time 0.664879 seconds, bootstrap likelihood -6872.905523, best rearrangement setting 12
Bootstrap[67]: Time 0.661961 seconds, bootstrap likelihood -7115.573437, best rearrangement setting 6
Bootstrap[68]: Time 0.706472 seconds, bootstrap likelihood -6633.855630, best rearrangement setting 7
Bootstrap[69]: Time 0.719750 seconds, bootstrap likelihood -6469.107711, best rearrangement setting 6
Bootstrap[70]: Time 0.687177 seconds, bootstrap likelihood -6588.650803, best rearrangement setting 8
Bootstrap[71]: Time 0.702277 seconds, bootstrap likelihood -6767.688246, best rearrangement setting 8
Bootstrap[72]: Time 0.668707 seconds, bootstrap likelihood -6661.363276, best rearrangement setting 15
Bootstrap[73]: Time 0.744389 seconds, bootstrap likelihood -6611.869242, best rearrangement setting 9
Bootstrap[74]: Time 0.720001 seconds, bootstrap likelihood -6541.052997, best rearrangement setting 8
Bootstrap[75]: Time 0.671032 seconds, bootstrap likelihood -6975.439711, best rearrangement setting 9
Bootstrap[76]: Time 0.725807 seconds, bootstrap likelihood -7196.279002, best rearrangement setting 9
Bootstrap[77]: Time 0.716131 seconds, bootstrap likelihood -6253.520061, best rearrangement setting 15
Bootstrap[78]: Time 0.674967 seconds, bootstrap likelihood -6924.441569, best rearrangement setting 9
Bootstrap[79]: Time 0.649680 seconds, bootstrap likelihood -6549.057329, best rearrangement setting 13
Bootstrap[80]: Time 0.680904 seconds, bootstrap likelihood -6888.978013, best rearrangement setting 8
Bootstrap[81]: Time 0.679539 seconds, bootstrap likelihood -6902.269801, best rearrangement setting 8
Bootstrap[82]: Time 0.603509 seconds, bootstrap likelihood -6616.477486, best rearrangement setting 6
Bootstrap[83]: Time 0.621100 seconds, bootstrap likelihood -6491.375060, best rearrangement setting 13
Bootstrap[84]: Time 0.661932 seconds, bootstrap likelihood -6703.617599, best rearrangement setting 5
Bootstrap[85]: Time 0.233414 seconds, bootstrap likelihood -6869.992508, best rearrangement setting 7
Bootstrap[86]: Time 0.724507 seconds, bootstrap likelihood -6644.510690, best rearrangement setting 10
Bootstrap[87]: Time 0.653323 seconds, bootstrap likelihood -6892.350151, best rearrangement setting 13
Bootstrap[88]: Time 0.709105 seconds, bootstrap likelihood -6743.532836, best rearrangement setting 14
Bootstrap[89]: Time 0.656948 seconds, bootstrap likelihood -6714.502033, best rearrangement setting 13
Bootstrap[90]: Time 0.674707 seconds, bootstrap likelihood -6717.501434, best rearrangement setting 7
Bootstrap[91]: Time 0.667221 seconds, bootstrap likelihood -6707.858679, best rearrangement setting 8
Bootstrap[92]: Time 0.691678 seconds, bootstrap likelihood -6841.864901, best rearrangement setting 5
Bootstrap[93]: Time 0.766424 seconds, bootstrap likelihood -6726.584851, best rearrangement setting 14
Bootstrap[94]: Time 0.657008 seconds, bootstrap likelihood -6583.503162, best rearrangement setting 11
Bootstrap[95]: Time 0.711819 seconds, bootstrap likelihood -6817.201305, best rearrangement setting 11
Bootstrap[96]: Time 0.699215 seconds, bootstrap likelihood -6872.069638, best rearrangement setting 13
Bootstrap[97]: Time 0.677947 seconds, bootstrap likelihood -6656.553472, best rearrangement setting 5
Bootstrap[98]: Time 0.714166 seconds, bootstrap likelihood -6769.928814, best rearrangement setting 13
Bootstrap[99]: Time 0.706463 seconds, bootstrap likelihood -6665.724479, best rearrangement setting 5
Bootstrap[100]: Time 0.756954 seconds, bootstrap likelihood -6480.957794, best rearrangement setting 8
Bootstrap[101]: Time 0.711690 seconds, bootstrap likelihood -6805.899934, best rearrangement setting 10
Bootstrap[102]: Time 0.715374 seconds, bootstrap likelihood -6779.442437, best rearrangement setting 9
Bootstrap[103]: Time 0.775817 seconds, bootstrap likelihood -6732.706243, best rearrangement setting 7
Bootstrap[104]: Time 0.706109 seconds, bootstrap likelihood -6715.469629, best rearrangement setting 8
Bootstrap[105]: Time 0.728817 seconds, bootstrap likelihood -6942.726158, best rearrangement setting 15
Bootstrap[106]: Time 0.689548 seconds, bootstrap likelihood -6764.867224, best rearrangement setting 12
Bootstrap[107]: Time 0.632916 seconds, bootstrap likelihood -6910.888888, best rearrangement setting 9
Bootstrap[108]: Time 0.690028 seconds, bootstrap likelihood -6659.534600, best rearrangement setting 15
Bootstrap[109]: Time 0.858957 seconds, bootstrap likelihood -6851.625958, best rearrangement setting 8
Bootstrap[110]: Time 0.678524 seconds, bootstrap likelihood -6771.144032, best rearrangement setting 9
Bootstrap[111]: Time 0.674367 seconds, bootstrap likelihood -6589.629982, best rearrangement setting 10
Bootstrap[112]: Time 0.787052 seconds, bootstrap likelihood -6889.954248, best rearrangement setting 11
Bootstrap[113]: Time 0.636164 seconds, bootstrap likelihood -6642.666134, best rearrangement setting 12
Bootstrap[114]: Time 0.721013 seconds, bootstrap likelihood -6582.934981, best rearrangement setting 12
Bootstrap[115]: Time 0.660059 seconds, bootstrap likelihood -6504.015201, best rearrangement setting 10
Bootstrap[116]: Time 0.671345 seconds, bootstrap likelihood -6877.971140, best rearrangement setting 9
Bootstrap[117]: Time 0.741344 seconds, bootstrap likelihood -6608.944932, best rearrangement setting 11
Bootstrap[118]: Time 0.672698 seconds, bootstrap likelihood -6774.202157, best rearrangement setting 11
Bootstrap[119]: Time 0.776365 seconds, bootstrap likelihood -6747.806256, best rearrangement setting 10
Bootstrap[120]: Time 0.607255 seconds, bootstrap likelihood -6999.520669, best rearrangement setting 5
Bootstrap[121]: Time 0.703008 seconds, bootstrap likelihood -6902.188152, best rearrangement setting 8
Bootstrap[122]: Time 0.754155 seconds, bootstrap likelihood -6838.961397, best rearrangement setting 12
Bootstrap[123]: Time 0.698320 seconds, bootstrap likelihood -6598.038123, best rearrangement setting 7
Bootstrap[124]: Time 0.583078 seconds, bootstrap likelihood -6655.880397, best rearrangement setting 9
Bootstrap[125]: Time 0.654983 seconds, bootstrap likelihood -6787.493645, best rearrangement setting 14
Bootstrap[126]: Time 0.714379 seconds, bootstrap likelihood -6917.192804, best rearrangement setting 11
Bootstrap[127]: Time 0.774608 seconds, bootstrap likelihood -6465.134341, best rearrangement setting 12
Bootstrap[128]: Time 0.695411 seconds, bootstrap likelihood -6889.469525, best rearrangement setting 13
Bootstrap[129]: Time 0.625748 seconds, bootstrap likelihood -6845.256328, best rearrangement setting 12
Bootstrap[130]: Time 0.639707 seconds, bootstrap likelihood -6931.534685, best rearrangement setting 5
Bootstrap[131]: Time 0.668918 seconds, bootstrap likelihood -6820.070224, best rearrangement setting 5
Bootstrap[132]: Time 0.617354 seconds, bootstrap likelihood -6942.140395, best rearrangement setting 5
Bootstrap[133]: Time 0.703395 seconds, bootstrap likelihood -6747.613967, best rearrangement setting 9
Bootstrap[134]: Time 0.628421 seconds, bootstrap likelihood -6578.032572, best rearrangement setting 8
Bootstrap[135]: Time 0.696345 seconds, bootstrap likelihood -6874.010730, best rearrangement setting 6
Bootstrap[136]: Time 0.715488 seconds, bootstrap likelihood -6823.477912, best rearrangement setting 8
Bootstrap[137]: Time 0.714014 seconds, bootstrap likelihood -6658.969948, best rearrangement setting 8
Bootstrap[138]: Time 0.625923 seconds, bootstrap likelihood -6705.134595, best rearrangement setting 12
Bootstrap[139]: Time 0.672033 seconds, bootstrap likelihood -6764.174627, best rearrangement setting 8
Bootstrap[140]: Time 0.759332 seconds, bootstrap likelihood -6656.468822, best rearrangement setting 8
Bootstrap[141]: Time 0.673124 seconds, bootstrap likelihood -6869.177691, best rearrangement setting 8
Bootstrap[142]: Time 0.717506 seconds, bootstrap likelihood -6347.151027, best rearrangement setting 6
Bootstrap[143]: Time 0.648550 seconds, bootstrap likelihood -6746.581366, best rearrangement setting 10
Bootstrap[144]: Time 0.692228 seconds, bootstrap likelihood -6561.201546, best rearrangement setting 10
Bootstrap[145]: Time 0.799562 seconds, bootstrap likelihood -6984.885495, best rearrangement setting 8
Bootstrap[146]: Time 0.659068 seconds, bootstrap likelihood -6563.981013, best rearrangement setting 15
Bootstrap[147]: Time 0.694673 seconds, bootstrap likelihood -6649.813046, best rearrangement setting 11
Bootstrap[148]: Time 0.745628 seconds, bootstrap likelihood -6633.330769, best rearrangement setting 8
Bootstrap[149]: Time 0.697194 seconds, bootstrap likelihood -6738.099179, best rearrangement setting 7
Bootstrap[150]: Time 0.719631 seconds, bootstrap likelihood -6766.536524, best rearrangement setting 12
Bootstrap[151]: Time 0.696927 seconds, bootstrap likelihood -6536.349592, best rearrangement setting 8
Bootstrap[152]: Time 0.763193 seconds, bootstrap likelihood -7030.639672, best rearrangement setting 15
Bootstrap[153]: Time 0.784388 seconds, bootstrap likelihood -7115.268245, best rearrangement setting 6
Bootstrap[154]: Time 0.665046 seconds, bootstrap likelihood -6570.637457, best rearrangement setting 14
Bootstrap[155]: Time 0.671076 seconds, bootstrap likelihood -6769.868730, best rearrangement setting 5
Bootstrap[156]: Time 0.730968 seconds, bootstrap likelihood -6407.259725, best rearrangement setting 12
Bootstrap[157]: Time 0.635681 seconds, bootstrap likelihood -6852.011047, best rearrangement setting 7
Bootstrap[158]: Time 0.682796 seconds, bootstrap likelihood -6649.720148, best rearrangement setting 12
Bootstrap[159]: Time 0.635282 seconds, bootstrap likelihood -6273.874243, best rearrangement setting 6
Bootstrap[160]: Time 0.795415 seconds, bootstrap likelihood -6736.669921, best rearrangement setting 8
Bootstrap[161]: Time 0.763609 seconds, bootstrap likelihood -6746.422016, best rearrangement setting 6
Bootstrap[162]: Time 0.786173 seconds, bootstrap likelihood -7017.379905, best rearrangement setting 15
Bootstrap[163]: Time 0.653343 seconds, bootstrap likelihood -6696.003318, best rearrangement setting 8
Bootstrap[164]: Time 0.634389 seconds, bootstrap likelihood -6609.276862, best rearrangement setting 5
Bootstrap[165]: Time 0.650404 seconds, bootstrap likelihood -6732.593505, best rearrangement setting 8
Bootstrap[166]: Time 0.782971 seconds, bootstrap likelihood -6657.317958, best rearrangement setting 6
Bootstrap[167]: Time 0.697450 seconds, bootstrap likelihood -6346.564386, best rearrangement setting 6
Bootstrap[168]: Time 0.699475 seconds, bootstrap likelihood -6505.025630, best rearrangement setting 5
Bootstrap[169]: Time 0.733277 seconds, bootstrap likelihood -6807.571102, best rearrangement setting 12
Bootstrap[170]: Time 0.685451 seconds, bootstrap likelihood -6770.771112, best rearrangement setting 11
Bootstrap[171]: Time 0.730838 seconds, bootstrap likelihood -6878.123498, best rearrangement setting 6
Bootstrap[172]: Time 0.627072 seconds, bootstrap likelihood -6772.598069, best rearrangement setting 15
Bootstrap[173]: Time 0.728567 seconds, bootstrap likelihood -6223.925758, best rearrangement setting 5
Bootstrap[174]: Time 0.697138 seconds, bootstrap likelihood -6799.735176, best rearrangement setting 12
Bootstrap[175]: Time 0.850916 seconds, bootstrap likelihood -6585.853732, best rearrangement setting 7
Bootstrap[176]: Time 0.730104 seconds, bootstrap likelihood -6926.471231, best rearrangement setting 9
Bootstrap[177]: Time 0.724963 seconds, bootstrap likelihood -6742.770498, best rearrangement setting 5
Bootstrap[178]: Time 0.745106 seconds, bootstrap likelihood -6845.912446, best rearrangement setting 9
Bootstrap[179]: Time 0.685046 seconds, bootstrap likelihood -6869.880009, best rearrangement setting 11
Bootstrap[180]: Time 0.670927 seconds, bootstrap likelihood -6823.705803, best rearrangement setting 14
Bootstrap[181]: Time 0.701397 seconds, bootstrap likelihood -6834.323792, best rearrangement setting 15
Bootstrap[182]: Time 0.789638 seconds, bootstrap likelihood -6550.053199, best rearrangement setting 10
Bootstrap[183]: Time 0.763022 seconds, bootstrap likelihood -6846.976065, best rearrangement setting 6
Bootstrap[184]: Time 0.643796 seconds, bootstrap likelihood -6872.037869, best rearrangement setting 12
Bootstrap[185]: Time 0.688450 seconds, bootstrap likelihood -6901.025784, best rearrangement setting 6
Bootstrap[186]: Time 0.655939 seconds, bootstrap likelihood -6879.531630, best rearrangement setting 7
Bootstrap[187]: Time 0.763895 seconds, bootstrap likelihood -6866.115810, best rearrangement setting 14
Bootstrap[188]: Time 0.688489 seconds, bootstrap likelihood -6571.809025, best rearrangement setting 13
Bootstrap[189]: Time 0.707285 seconds, bootstrap likelihood -6694.542562, best rearrangement setting 7
Bootstrap[190]: Time 0.603460 seconds, bootstrap likelihood -6705.788047, best rearrangement setting 12
Bootstrap[191]: Time 0.753971 seconds, bootstrap likelihood -6872.728767, best rearrangement setting 12
Bootstrap[192]: Time 0.650471 seconds, bootstrap likelihood -6761.747530, best rearrangement setting 12
Bootstrap[193]: Time 0.705722 seconds, bootstrap likelihood -6825.818427, best rearrangement setting 15
Bootstrap[194]: Time 0.630596 seconds, bootstrap likelihood -6861.217880, best rearrangement setting 8
Bootstrap[195]: Time 0.722006 seconds, bootstrap likelihood -6876.828300, best rearrangement setting 10
Bootstrap[196]: Time 0.676972 seconds, bootstrap likelihood -6531.167308, best rearrangement setting 12
Bootstrap[197]: Time 0.623549 seconds, bootstrap likelihood -6703.394329, best rearrangement setting 10
Bootstrap[198]: Time 0.678093 seconds, bootstrap likelihood -6995.628073, best rearrangement setting 7
Bootstrap[199]: Time 0.642424 seconds, bootstrap likelihood -6857.237695, best rearrangement setting 9
Bootstrap[200]: Time 0.702906 seconds, bootstrap likelihood -6621.924500, best rearrangement setting 11
Bootstrap[201]: Time 0.763304 seconds, bootstrap likelihood -6882.920173, best rearrangement setting 14
Bootstrap[202]: Time 0.583047 seconds, bootstrap likelihood -6786.032518, best rearrangement setting 15
Bootstrap[203]: Time 0.772917 seconds, bootstrap likelihood -7227.517934, best rearrangement setting 7
Bootstrap[204]: Time 0.778853 seconds, bootstrap likelihood -6969.523343, best rearrangement setting 5
Bootstrap[205]: Time 0.693904 seconds, bootstrap likelihood -6643.439865, best rearrangement setting 14
Bootstrap[206]: Time 0.712028 seconds, bootstrap likelihood -6747.355749, best rearrangement setting 11
Bootstrap[207]: Time 0.676342 seconds, bootstrap likelihood -6443.343628, best rearrangement setting 12
Bootstrap[208]: Time 0.709716 seconds, bootstrap likelihood -7046.918474, best rearrangement setting 9
Bootstrap[209]: Time 0.641999 seconds, bootstrap likelihood -6909.357724, best rearrangement setting 9
Bootstrap[210]: Time 0.739610 seconds, bootstrap likelihood -6678.218029, best rearrangement setting 15
Bootstrap[211]: Time 0.704866 seconds, bootstrap likelihood -6494.135308, best rearrangement setting 15
Bootstrap[212]: Time 0.744157 seconds, bootstrap likelihood -6731.709170, best rearrangement setting 12
Bootstrap[213]: Time 0.646736 seconds, bootstrap likelihood -6592.563788, best rearrangement setting 7
Bootstrap[214]: Time 0.616543 seconds, bootstrap likelihood -6756.955686, best rearrangement setting 15
Bootstrap[215]: Time 0.744552 seconds, bootstrap likelihood -6818.588972, best rearrangement setting 10
Bootstrap[216]: Time 0.730927 seconds, bootstrap likelihood -6926.960730, best rearrangement setting 6
Bootstrap[217]: Time 0.723913 seconds, bootstrap likelihood -6873.086421, best rearrangement setting 5
Bootstrap[218]: Time 0.681162 seconds, bootstrap likelihood -6648.368679, best rearrangement setting 10
Bootstrap[219]: Time 0.614213 seconds, bootstrap likelihood -6718.911474, best rearrangement setting 5
Bootstrap[220]: Time 0.724249 seconds, bootstrap likelihood -6758.943104, best rearrangement setting 9
Bootstrap[221]: Time 0.617236 seconds, bootstrap likelihood -6670.456730, best rearrangement setting 12
Bootstrap[222]: Time 0.732970 seconds, bootstrap likelihood -6755.009071, best rearrangement setting 12
Bootstrap[223]: Time 0.713235 seconds, bootstrap likelihood -6601.002720, best rearrangement setting 6
Bootstrap[224]: Time 0.683691 seconds, bootstrap likelihood -6668.472856, best rearrangement setting 5
Bootstrap[225]: Time 0.710062 seconds, bootstrap likelihood -6779.778745, best rearrangement setting 11
Bootstrap[226]: Time 0.718395 seconds, bootstrap likelihood -6723.339405, best rearrangement setting 5
Bootstrap[227]: Time 0.704586 seconds, bootstrap likelihood -6372.979779, best rearrangement setting 15
Bootstrap[228]: Time 0.675968 seconds, bootstrap likelihood -6760.977966, best rearrangement setting 15
Bootstrap[229]: Time 0.647533 seconds, bootstrap likelihood -6650.136663, best rearrangement setting 13
Bootstrap[230]: Time 0.747144 seconds, bootstrap likelihood -6749.608946, best rearrangement setting 7
Bootstrap[231]: Time 0.776282 seconds, bootstrap likelihood -6775.966391, best rearrangement setting 10
Bootstrap[232]: Time 0.696079 seconds, bootstrap likelihood -7008.099451, best rearrangement setting 12
Bootstrap[233]: Time 0.715526 seconds, bootstrap likelihood -6992.221035, best rearrangement setting 9
Bootstrap[234]: Time 0.705236 seconds, bootstrap likelihood -6928.700014, best rearrangement setting 13
Bootstrap[235]: Time 0.668508 seconds, bootstrap likelihood -6894.640148, best rearrangement setting 12
Bootstrap[236]: Time 0.692923 seconds, bootstrap likelihood -6830.936887, best rearrangement setting 14
Bootstrap[237]: Time 0.765044 seconds, bootstrap likelihood -6732.367792, best rearrangement setting 6
Bootstrap[238]: Time 0.730416 seconds, bootstrap likelihood -6803.256058, best rearrangement setting 9
Bootstrap[239]: Time 0.772877 seconds, bootstrap likelihood -6720.644286, best rearrangement setting 9
Bootstrap[240]: Time 0.609930 seconds, bootstrap likelihood -6833.687912, best rearrangement setting 13
Bootstrap[241]: Time 0.628119 seconds, bootstrap likelihood -6463.080546, best rearrangement setting 10
Bootstrap[242]: Time 0.623313 seconds, bootstrap likelihood -6866.969880, best rearrangement setting 13
Bootstrap[243]: Time 0.582289 seconds, bootstrap likelihood -6577.338228, best rearrangement setting 5
Bootstrap[244]: Time 0.668357 seconds, bootstrap likelihood -6794.615358, best rearrangement setting 9
Bootstrap[245]: Time 0.608429 seconds, bootstrap likelihood -6915.610913, best rearrangement setting 5
Bootstrap[246]: Time 0.706541 seconds, bootstrap likelihood -6884.988381, best rearrangement setting 8
Bootstrap[247]: Time 0.682297 seconds, bootstrap likelihood -6847.551765, best rearrangement setting 9
Bootstrap[248]: Time 0.676229 seconds, bootstrap likelihood -6595.390829, best rearrangement setting 15
Bootstrap[249]: Time 0.675834 seconds, bootstrap likelihood -6722.036210, best rearrangement setting 15
Bootstrap[250]: Time 0.747045 seconds, bootstrap likelihood -6865.945013, best rearrangement setting 12
Bootstrap[251]: Time 0.676989 seconds, bootstrap likelihood -6736.431412, best rearrangement setting 14
Bootstrap[252]: Time 0.748115 seconds, bootstrap likelihood -6882.227368, best rearrangement setting 5
Bootstrap[253]: Time 0.663889 seconds, bootstrap likelihood -6659.293544, best rearrangement setting 5
Bootstrap[254]: Time 0.664324 seconds, bootstrap likelihood -6942.523469, best rearrangement setting 6
Bootstrap[255]: Time 0.672945 seconds, bootstrap likelihood -6514.096050, best rearrangement setting 8
Bootstrap[256]: Time 0.771563 seconds, bootstrap likelihood -6693.875087, best rearrangement setting 9
Bootstrap[257]: Time 0.682757 seconds, bootstrap likelihood -6846.695498, best rearrangement setting 11
Bootstrap[258]: Time 0.666378 seconds, bootstrap likelihood -6411.824679, best rearrangement setting 10
Bootstrap[259]: Time 0.714431 seconds, bootstrap likelihood -6834.047075, best rearrangement setting 8
Bootstrap[260]: Time 0.580614 seconds, bootstrap likelihood -6618.393925, best rearrangement setting 5
Bootstrap[261]: Time 0.732705 seconds, bootstrap likelihood -6852.887290, best rearrangement setting 8
Bootstrap[262]: Time 0.703097 seconds, bootstrap likelihood -6522.704764, best rearrangement setting 5
Bootstrap[263]: Time 0.750431 seconds, bootstrap likelihood -6312.725119, best rearrangement setting 12
Bootstrap[264]: Time 0.642063 seconds, bootstrap likelihood -6474.804232, best rearrangement setting 5
Bootstrap[265]: Time 0.689606 seconds, bootstrap likelihood -6901.799669, best rearrangement setting 5
Bootstrap[266]: Time 0.733296 seconds, bootstrap likelihood -6574.060292, best rearrangement setting 5
Bootstrap[267]: Time 0.643312 seconds, bootstrap likelihood -7009.379126, best rearrangement setting 15
Bootstrap[268]: Time 0.627984 seconds, bootstrap likelihood -6701.025545, best rearrangement setting 7
Bootstrap[269]: Time 0.724982 seconds, bootstrap likelihood -6607.332435, best rearrangement setting 10
Bootstrap[270]: Time 0.729489 seconds, bootstrap likelihood -6632.446237, best rearrangement setting 9
Bootstrap[271]: Time 0.680390 seconds, bootstrap likelihood -6511.974796, best rearrangement setting 13
Bootstrap[272]: Time 0.600070 seconds, bootstrap likelihood -6366.761837, best rearrangement setting 6
Bootstrap[273]: Time 0.640368 seconds, bootstrap likelihood -6698.503267, best rearrangement setting 13
Bootstrap[274]: Time 0.691028 seconds, bootstrap likelihood -7048.462460, best rearrangement setting 10
Bootstrap[275]: Time 0.643065 seconds, bootstrap likelihood -6722.764115, best rearrangement setting 11
Bootstrap[276]: Time 0.669689 seconds, bootstrap likelihood -6706.035859, best rearrangement setting 8
Bootstrap[277]: Time 0.826875 seconds, bootstrap likelihood -7022.533732, best rearrangement setting 7
Bootstrap[278]: Time 0.638265 seconds, bootstrap likelihood -6967.303584, best rearrangement setting 8
Bootstrap[279]: Time 0.682463 seconds, bootstrap likelihood -6448.704919, best rearrangement setting 13
Bootstrap[280]: Time 0.647197 seconds, bootstrap likelihood -6993.269012, best rearrangement setting 14
Bootstrap[281]: Time 0.726070 seconds, bootstrap likelihood -6760.147451, best rearrangement setting 12
Bootstrap[282]: Time 0.766111 seconds, bootstrap likelihood -6753.499580, best rearrangement setting 7
Bootstrap[283]: Time 0.645552 seconds, bootstrap likelihood -6801.748962, best rearrangement setting 10
Bootstrap[284]: Time 0.707270 seconds, bootstrap likelihood -6959.748933, best rearrangement setting 15
Bootstrap[285]: Time 0.678228 seconds, bootstrap likelihood -6661.313825, best rearrangement setting 8
Bootstrap[286]: Time 0.635125 seconds, bootstrap likelihood -6546.311532, best rearrangement setting 11
Bootstrap[287]: Time 0.689999 seconds, bootstrap likelihood -6898.973111, best rearrangement setting 7
Bootstrap[288]: Time 0.669067 seconds, bootstrap likelihood -6488.572287, best rearrangement setting 8
Bootstrap[289]: Time 0.656705 seconds, bootstrap likelihood -6722.455107, best rearrangement setting 11
Bootstrap[290]: Time 0.692043 seconds, bootstrap likelihood -6762.840939, best rearrangement setting 10
Bootstrap[291]: Time 0.671447 seconds, bootstrap likelihood -6914.160063, best rearrangement setting 5
Bootstrap[292]: Time 0.692993 seconds, bootstrap likelihood -6854.753454, best rearrangement setting 10
Bootstrap[293]: Time 0.603953 seconds, bootstrap likelihood -6877.680846, best rearrangement setting 7
Bootstrap[294]: Time 0.762217 seconds, bootstrap likelihood -7035.443120, best rearrangement setting 5
Bootstrap[295]: Time 0.700278 seconds, bootstrap likelihood -6604.010071, best rearrangement setting 8
Bootstrap[296]: Time 0.687603 seconds, bootstrap likelihood -6552.633290, best rearrangement setting 6
Bootstrap[297]: Time 0.746878 seconds, bootstrap likelihood -7295.589123, best rearrangement setting 10
Bootstrap[298]: Time 0.655327 seconds, bootstrap likelihood -6896.126101, best rearrangement setting 10
Bootstrap[299]: Time 0.714607 seconds, bootstrap likelihood -6904.410341, best rearrangement setting 8
Bootstrap[300]: Time 0.645573 seconds, bootstrap likelihood -6723.550818, best rearrangement setting 15
Bootstrap[301]: Time 0.653737 seconds, bootstrap likelihood -6357.175798, best rearrangement setting 7
Bootstrap[302]: Time 0.650978 seconds, bootstrap likelihood -6677.985929, best rearrangement setting 13
Bootstrap[303]: Time 0.673956 seconds, bootstrap likelihood -6677.940910, best rearrangement setting 5
Bootstrap[304]: Time 0.637232 seconds, bootstrap likelihood -6210.275947, best rearrangement setting 6
Bootstrap[305]: Time 0.650431 seconds, bootstrap likelihood -6634.669077, best rearrangement setting 10
Bootstrap[306]: Time 0.665734 seconds, bootstrap likelihood -6599.486990, best rearrangement setting 15
Bootstrap[307]: Time 0.722023 seconds, bootstrap likelihood -6828.904787, best rearrangement setting 7
Bootstrap[308]: Time 0.728480 seconds, bootstrap likelihood -7034.991358, best rearrangement setting 12
Bootstrap[309]: Time 0.660360 seconds, bootstrap likelihood -6594.810301, best rearrangement setting 13
Bootstrap[310]: Time 0.674758 seconds, bootstrap likelihood -6630.815834, best rearrangement setting 14
Bootstrap[311]: Time 0.805884 seconds, bootstrap likelihood -6587.696233, best rearrangement setting 10
Bootstrap[312]: Time 0.745352 seconds, bootstrap likelihood -6523.508944, best rearrangement setting 5
Bootstrap[313]: Time 0.699368 seconds, bootstrap likelihood -6557.705491, best rearrangement setting 9
Bootstrap[314]: Time 0.646806 seconds, bootstrap likelihood -6690.984553, best rearrangement setting 11
Bootstrap[315]: Time 0.689381 seconds, bootstrap likelihood -6804.704347, best rearrangement setting 11
Bootstrap[316]: Time 0.717841 seconds, bootstrap likelihood -6622.379524, best rearrangement setting 9
Bootstrap[317]: Time 0.726330 seconds, bootstrap likelihood -6594.075127, best rearrangement setting 5
Bootstrap[318]: Time 0.705316 seconds, bootstrap likelihood -6932.226350, best rearrangement setting 6
Bootstrap[319]: Time 0.752245 seconds, bootstrap likelihood -6594.572289, best rearrangement setting 13
Bootstrap[320]: Time 0.687920 seconds, bootstrap likelihood -6567.847190, best rearrangement setting 10
Bootstrap[321]: Time 0.711336 seconds, bootstrap likelihood -6702.607190, best rearrangement setting 9
Bootstrap[322]: Time 0.661651 seconds, bootstrap likelihood -6913.755196, best rearrangement setting 5
Bootstrap[323]: Time 0.645022 seconds, bootstrap likelihood -6466.813234, best rearrangement setting 5
Bootstrap[324]: Time 0.784166 seconds, bootstrap likelihood -6668.992865, best rearrangement setting 6
Bootstrap[325]: Time 0.685973 seconds, bootstrap likelihood -6941.572930, best rearrangement setting 12
Bootstrap[326]: Time 0.682715 seconds, bootstrap likelihood -6872.354493, best rearrangement setting 14
Bootstrap[327]: Time 0.708611 seconds, bootstrap likelihood -6981.062647, best rearrangement setting 15
Bootstrap[328]: Time 0.714210 seconds, bootstrap likelihood -6926.036894, best rearrangement setting 6
Bootstrap[329]: Time 0.727808 seconds, bootstrap likelihood -6855.679239, best rearrangement setting 12
Bootstrap[330]: Time 0.679848 seconds, bootstrap likelihood -6809.273382, best rearrangement setting 13
Bootstrap[331]: Time 0.839256 seconds, bootstrap likelihood -6863.787924, best rearrangement setting 8
Bootstrap[332]: Time 0.673096 seconds, bootstrap likelihood -6894.132194, best rearrangement setting 10
Bootstrap[333]: Time 0.699565 seconds, bootstrap likelihood -6673.468121, best rearrangement setting 6
Bootstrap[334]: Time 0.671510 seconds, bootstrap likelihood -6701.371464, best rearrangement setting 7
Bootstrap[335]: Time 0.750129 seconds, bootstrap likelihood -6555.705952, best rearrangement setting 15
Bootstrap[336]: Time 0.642055 seconds, bootstrap likelihood -7010.831789, best rearrangement setting 8
Bootstrap[337]: Time 0.781463 seconds, bootstrap likelihood -6595.455959, best rearrangement setting 9
Bootstrap[338]: Time 0.770089 seconds, bootstrap likelihood -6997.944730, best rearrangement setting 6
Bootstrap[339]: Time 0.696178 seconds, bootstrap likelihood -6523.761618, best rearrangement setting 11
Bootstrap[340]: Time 0.665036 seconds, bootstrap likelihood -6807.240438, best rearrangement setting 10
Bootstrap[341]: Time 0.670544 seconds, bootstrap likelihood -7008.073153, best rearrangement setting 9
Bootstrap[342]: Time 0.773090 seconds, bootstrap likelihood -6969.017958, best rearrangement setting 7
Bootstrap[343]: Time 0.618669 seconds, bootstrap likelihood -6432.509335, best rearrangement setting 11
Bootstrap[344]: Time 0.675360 seconds, bootstrap likelihood -6916.540125, best rearrangement setting 12
Bootstrap[345]: Time 0.684964 seconds, bootstrap likelihood -7074.371682, best rearrangement setting 6
Bootstrap[346]: Time 0.696313 seconds, bootstrap likelihood -6730.730415, best rearrangement setting 15
Bootstrap[347]: Time 0.735816 seconds, bootstrap likelihood -6738.730777, best rearrangement setting 10
Bootstrap[348]: Time 0.688122 seconds, bootstrap likelihood -7055.338549, best rearrangement setting 7
Bootstrap[349]: Time 0.712597 seconds, bootstrap likelihood -6691.142543, best rearrangement setting 9
Bootstrap[350]: Time 0.750099 seconds, bootstrap likelihood -7113.392139, best rearrangement setting 7
Bootstrap[351]: Time 0.736300 seconds, bootstrap likelihood -6905.278246, best rearrangement setting 15
Bootstrap[352]: Time 0.652966 seconds, bootstrap likelihood -6803.351172, best rearrangement setting 6
Bootstrap[353]: Time 0.656561 seconds, bootstrap likelihood -6941.313812, best rearrangement setting 10
Bootstrap[354]: Time 0.733763 seconds, bootstrap likelihood -6505.410380, best rearrangement setting 7
Bootstrap[355]: Time 0.814194 seconds, bootstrap likelihood -6696.032801, best rearrangement setting 15
Bootstrap[356]: Time 0.661964 seconds, bootstrap likelihood -6862.070519, best rearrangement setting 7
Bootstrap[357]: Time 0.657499 seconds, bootstrap likelihood -6678.760083, best rearrangement setting 15
Bootstrap[358]: Time 0.631225 seconds, bootstrap likelihood -6430.329203, best rearrangement setting 8
Bootstrap[359]: Time 0.769644 seconds, bootstrap likelihood -6747.684651, best rearrangement setting 6
Bootstrap[360]: Time 0.705217 seconds, bootstrap likelihood -6490.750655, best rearrangement setting 6
Bootstrap[361]: Time 0.665857 seconds, bootstrap likelihood -6700.052645, best rearrangement setting 9
Bootstrap[362]: Time 0.674924 seconds, bootstrap likelihood -6923.067505, best rearrangement setting 6
Bootstrap[363]: Time 0.753170 seconds, bootstrap likelihood -7004.674174, best rearrangement setting 9
Bootstrap[364]: Time 0.775462 seconds, bootstrap likelihood -6598.017695, best rearrangement setting 7
Bootstrap[365]: Time 0.688802 seconds, bootstrap likelihood -7277.219892, best rearrangement setting 12
Bootstrap[366]: Time 0.732118 seconds, bootstrap likelihood -6906.801700, best rearrangement setting 14
Bootstrap[367]: Time 0.689125 seconds, bootstrap likelihood -7195.077783, best rearrangement setting 15
Bootstrap[368]: Time 0.692880 seconds, bootstrap likelihood -6493.950910, best rearrangement setting 15
Bootstrap[369]: Time 0.639102 seconds, bootstrap likelihood -7000.874108, best rearrangement setting 12
Bootstrap[370]: Time 0.734352 seconds, bootstrap likelihood -6838.793879, best rearrangement setting 12
Bootstrap[371]: Time 0.649128 seconds, bootstrap likelihood -7006.783913, best rearrangement setting 10
Bootstrap[372]: Time 0.661959 seconds, bootstrap likelihood -7005.531145, best rearrangement setting 11
Bootstrap[373]: Time 0.667767 seconds, bootstrap likelihood -6432.612583, best rearrangement setting 10
Bootstrap[374]: Time 0.688919 seconds, bootstrap likelihood -6746.549889, best rearrangement setting 14
Bootstrap[375]: Time 0.704090 seconds, bootstrap likelihood -6923.723093, best rearrangement setting 7
Bootstrap[376]: Time 0.710703 seconds, bootstrap likelihood -6642.564995, best rearrangement setting 14
Bootstrap[377]: Time 0.652246 seconds, bootstrap likelihood -6547.138099, best rearrangement setting 7
Bootstrap[378]: Time 0.678077 seconds, bootstrap likelihood -7071.614321, best rearrangement setting 10
Bootstrap[379]: Time 0.644021 seconds, bootstrap likelihood -6605.161874, best rearrangement setting 14
Bootstrap[380]: Time 0.696110 seconds, bootstrap likelihood -6811.114822, best rearrangement setting 8
Bootstrap[381]: Time 0.648284 seconds, bootstrap likelihood -6461.133058, best rearrangement setting 15
Bootstrap[382]: Time 0.659371 seconds, bootstrap likelihood -6697.719739, best rearrangement setting 8
Bootstrap[383]: Time 0.638947 seconds, bootstrap likelihood -6807.975254, best rearrangement setting 5
Bootstrap[384]: Time 0.715136 seconds, bootstrap likelihood -6871.220663, best rearrangement setting 12
Bootstrap[385]: Time 0.580097 seconds, bootstrap likelihood -6283.229084, best rearrangement setting 5
Bootstrap[386]: Time 0.722561 seconds, bootstrap likelihood -6721.902964, best rearrangement setting 15
Bootstrap[387]: Time 0.783183 seconds, bootstrap likelihood -6814.739992, best rearrangement setting 10
Bootstrap[388]: Time 0.677124 seconds, bootstrap likelihood -6878.271386, best rearrangement setting 5
Bootstrap[389]: Time 0.674922 seconds, bootstrap likelihood -6668.826691, best rearrangement setting 10
Bootstrap[390]: Time 0.775493 seconds, bootstrap likelihood -6662.395227, best rearrangement setting 11
Bootstrap[391]: Time 0.696349 seconds, bootstrap likelihood -6840.757181, best rearrangement setting 11
Bootstrap[392]: Time 0.691931 seconds, bootstrap likelihood -6905.172986, best rearrangement setting 5
Bootstrap[393]: Time 0.782804 seconds, bootstrap likelihood -6515.599841, best rearrangement setting 13
Bootstrap[394]: Time 0.806910 seconds, bootstrap likelihood -7060.632371, best rearrangement setting 14
Bootstrap[395]: Time 0.706165 seconds, bootstrap likelihood -6809.913729, best rearrangement setting 7
Bootstrap[396]: Time 0.801775 seconds, bootstrap likelihood -6954.776259, best rearrangement setting 8
Bootstrap[397]: Time 0.631805 seconds, bootstrap likelihood -6808.401943, best rearrangement setting 13
Bootstrap[398]: Time 0.632431 seconds, bootstrap likelihood -7037.140554, best rearrangement setting 14
Bootstrap[399]: Time 0.637632 seconds, bootstrap likelihood -6750.446695, best rearrangement setting 12
Bootstrap[400]: Time 0.714728 seconds, bootstrap likelihood -6803.380896, best rearrangement setting 6
Bootstrap[401]: Time 0.771354 seconds, bootstrap likelihood -6569.970378, best rearrangement setting 7
Bootstrap[402]: Time 0.703665 seconds, bootstrap likelihood -6760.073960, best rearrangement setting 8
Bootstrap[403]: Time 0.655470 seconds, bootstrap likelihood -6777.937325, best rearrangement setting 14
Bootstrap[404]: Time 0.653582 seconds, bootstrap likelihood -6883.986376, best rearrangement setting 10
Bootstrap[405]: Time 0.687354 seconds, bootstrap likelihood -6795.976131, best rearrangement setting 14
Bootstrap[406]: Time 0.708154 seconds, bootstrap likelihood -6396.022990, best rearrangement setting 14
Bootstrap[407]: Time 0.781604 seconds, bootstrap likelihood -6847.307842, best rearrangement setting 10
Bootstrap[408]: Time 0.675181 seconds, bootstrap likelihood -6693.788246, best rearrangement setting 8
Bootstrap[409]: Time 0.687062 seconds, bootstrap likelihood -6769.931910, best rearrangement setting 12
Bootstrap[410]: Time 0.605275 seconds, bootstrap likelihood -6588.702105, best rearrangement setting 14
Bootstrap[411]: Time 0.680668 seconds, bootstrap likelihood -6581.339776, best rearrangement setting 5
Bootstrap[412]: Time 0.685933 seconds, bootstrap likelihood -6766.026995, best rearrangement setting 6
Bootstrap[413]: Time 0.681646 seconds, bootstrap likelihood -6479.101283, best rearrangement setting 5
Bootstrap[414]: Time 0.742508 seconds, bootstrap likelihood -6827.679738, best rearrangement setting 9
Bootstrap[415]: Time 0.718673 seconds, bootstrap likelihood -6800.845535, best rearrangement setting 5
Bootstrap[416]: Time 0.648964 seconds, bootstrap likelihood -6338.767474, best rearrangement setting 14
Bootstrap[417]: Time 0.700275 seconds, bootstrap likelihood -6683.585750, best rearrangement setting 11
Bootstrap[418]: Time 0.719426 seconds, bootstrap likelihood -6735.386871, best rearrangement setting 15
Bootstrap[419]: Time 0.739316 seconds, bootstrap likelihood -7275.286228, best rearrangement setting 12
Bootstrap[420]: Time 0.763545 seconds, bootstrap likelihood -6339.034955, best rearrangement setting 10
Bootstrap[421]: Time 0.734534 seconds, bootstrap likelihood -6818.343575, best rearrangement setting 9
Bootstrap[422]: Time 0.668171 seconds, bootstrap likelihood -6788.441133, best rearrangement setting 8
Bootstrap[423]: Time 0.656756 seconds, bootstrap likelihood -6814.739302, best rearrangement setting 14
Bootstrap[424]: Time 0.633995 seconds, bootstrap likelihood -6733.452226, best rearrangement setting 10
Bootstrap[425]: Time 0.782578 seconds, bootstrap likelihood -6833.121833, best rearrangement setting 11
Bootstrap[426]: Time 0.676836 seconds, bootstrap likelihood -6811.760246, best rearrangement setting 15
Bootstrap[427]: Time 0.706268 seconds, bootstrap likelihood -6660.185450, best rearrangement setting 7
Bootstrap[428]: Time 0.752173 seconds, bootstrap likelihood -6843.656119, best rearrangement setting 14
Bootstrap[429]: Time 0.745613 seconds, bootstrap likelihood -6785.309479, best rearrangement setting 15
Bootstrap[430]: Time 0.731119 seconds, bootstrap likelihood -6820.446525, best rearrangement setting 14
Bootstrap[431]: Time 0.686897 seconds, bootstrap likelihood -6539.345710, best rearrangement setting 15
Bootstrap[432]: Time 0.682581 seconds, bootstrap likelihood -6706.383155, best rearrangement setting 12
Bootstrap[433]: Time 0.654716 seconds, bootstrap likelihood -6647.677340, best rearrangement setting 10
Bootstrap[434]: Time 0.785049 seconds, bootstrap likelihood -6583.321817, best rearrangement setting 6
Bootstrap[435]: Time 0.801288 seconds, bootstrap likelihood -6854.726228, best rearrangement setting 10
Bootstrap[436]: Time 0.684456 seconds, bootstrap likelihood -6596.026716, best rearrangement setting 12
Bootstrap[437]: Time 0.678898 seconds, bootstrap likelihood -6825.638001, best rearrangement setting 15
Bootstrap[438]: Time 0.606910 seconds, bootstrap likelihood -7074.218828, best rearrangement setting 6
Bootstrap[439]: Time 0.716992 seconds, bootstrap likelihood -6882.342248, best rearrangement setting 11
Bootstrap[440]: Time 0.666743 seconds, bootstrap likelihood -7012.762470, best rearrangement setting 11
Bootstrap[441]: Time 0.711594 seconds, bootstrap likelihood -6659.469082, best rearrangement setting 5
Bootstrap[442]: Time 0.667516 seconds, bootstrap likelihood -6601.109726, best rearrangement setting 15
Bootstrap[443]: Time 0.743371 seconds, bootstrap likelihood -6726.495026, best rearrangement setting 5
Bootstrap[444]: Time 0.679872 seconds, bootstrap likelihood -6724.464587, best rearrangement setting 6
Bootstrap[445]: Time 0.730648 seconds, bootstrap likelihood -6390.910139, best rearrangement setting 10
Bootstrap[446]: Time 0.727807 seconds, bootstrap likelihood -6490.205363, best rearrangement setting 14
Bootstrap[447]: Time 0.712113 seconds, bootstrap likelihood -7021.361091, best rearrangement setting 8
Bootstrap[448]: Time 0.711799 seconds, bootstrap likelihood -6827.093555, best rearrangement setting 11
Bootstrap[449]: Time 0.724444 seconds, bootstrap likelihood -6450.099800, best rearrangement setting 9
Bootstrap[450]: Time 0.697056 seconds, bootstrap likelihood -6540.468941, best rearrangement setting 10
Bootstrap[451]: Time 0.684026 seconds, bootstrap likelihood -6667.486279, best rearrangement setting 8
Bootstrap[452]: Time 0.753926 seconds, bootstrap likelihood -6459.679795, best rearrangement setting 11
Bootstrap[453]: Time 0.729871 seconds, bootstrap likelihood -6696.146163, best rearrangement setting 10
Bootstrap[454]: Time 0.674909 seconds, bootstrap likelihood -6834.335441, best rearrangement setting 8
Bootstrap[455]: Time 0.745772 seconds, bootstrap likelihood -6765.899095, best rearrangement setting 13
Bootstrap[456]: Time 0.661756 seconds, bootstrap likelihood -6732.720426, best rearrangement setting 5
Bootstrap[457]: Time 0.711464 seconds, bootstrap likelihood -6970.394480, best rearrangement setting 6
Bootstrap[458]: Time 0.669924 seconds, bootstrap likelihood -6572.625607, best rearrangement setting 8
Bootstrap[459]: Time 0.708134 seconds, bootstrap likelihood -6912.116768, best rearrangement setting 8
Bootstrap[460]: Time 0.732431 seconds, bootstrap likelihood -6880.233428, best rearrangement setting 10
Bootstrap[461]: Time 0.752800 seconds, bootstrap likelihood -6969.237580, best rearrangement setting 9
Bootstrap[462]: Time 0.653005 seconds, bootstrap likelihood -6692.522945, best rearrangement setting 13
Bootstrap[463]: Time 0.696804 seconds, bootstrap likelihood -6324.781118, best rearrangement setting 10
Bootstrap[464]: Time 0.687278 seconds, bootstrap likelihood -6705.190092, best rearrangement setting 9
Bootstrap[465]: Time 0.235665 seconds, bootstrap likelihood -7020.067117, best rearrangement setting 9
Bootstrap[466]: Time 0.724188 seconds, bootstrap likelihood -6613.007880, best rearrangement setting 10
Bootstrap[467]: Time 0.710486 seconds, bootstrap likelihood -6808.322010, best rearrangement setting 8
Bootstrap[468]: Time 0.748423 seconds, bootstrap likelihood -7224.270751, best rearrangement setting 9
Bootstrap[469]: Time 0.671285 seconds, bootstrap likelihood -6600.515229, best rearrangement setting 12
Bootstrap[470]: Time 0.674119 seconds, bootstrap likelihood -6735.339492, best rearrangement setting 10
Bootstrap[471]: Time 0.597128 seconds, bootstrap likelihood -6534.112656, best rearrangement setting 15
Bootstrap[472]: Time 0.680530 seconds, bootstrap likelihood -6659.496665, best rearrangement setting 6
Bootstrap[473]: Time 0.567063 seconds, bootstrap likelihood -6711.052286, best rearrangement setting 10
Bootstrap[474]: Time 0.261845 seconds, bootstrap likelihood -6699.689556, best rearrangement setting 5
Bootstrap[475]: Time 0.677689 seconds, bootstrap likelihood -6675.695801, best rearrangement setting 8
Bootstrap[476]: Time 0.742107 seconds, bootstrap likelihood -6806.967659, best rearrangement setting 10
Bootstrap[477]: Time 0.686053 seconds, bootstrap likelihood -6704.945707, best rearrangement setting 12
Bootstrap[478]: Time 0.707942 seconds, bootstrap likelihood -6955.917498, best rearrangement setting 7
Bootstrap[479]: Time 0.696144 seconds, bootstrap likelihood -6920.982036, best rearrangement setting 6
Bootstrap[480]: Time 0.665664 seconds, bootstrap likelihood -6265.177041, best rearrangement setting 10
Bootstrap[481]: Time 0.785241 seconds, bootstrap likelihood -6967.442734, best rearrangement setting 7
Bootstrap[482]: Time 0.649898 seconds, bootstrap likelihood -6682.938804, best rearrangement setting 6
Bootstrap[483]: Time 0.793007 seconds, bootstrap likelihood -6995.522948, best rearrangement setting 10
Bootstrap[484]: Time 0.719008 seconds, bootstrap likelihood -6720.710801, best rearrangement setting 15
Bootstrap[485]: Time 0.769071 seconds, bootstrap likelihood -6828.504443, best rearrangement setting 15
Bootstrap[486]: Time 0.693716 seconds, bootstrap likelihood -6978.895077, best rearrangement setting 12
Bootstrap[487]: Time 0.737872 seconds, bootstrap likelihood -6746.697989, best rearrangement setting 6
Bootstrap[488]: Time 0.693704 seconds, bootstrap likelihood -6841.877289, best rearrangement setting 15
Bootstrap[489]: Time 0.680004 seconds, bootstrap likelihood -6747.635522, best rearrangement setting 9
Bootstrap[490]: Time 0.703230 seconds, bootstrap likelihood -6555.294092, best rearrangement setting 9
Bootstrap[491]: Time 0.734461 seconds, bootstrap likelihood -6846.179023, best rearrangement setting 6
Bootstrap[492]: Time 0.782943 seconds, bootstrap likelihood -6842.109445, best rearrangement setting 15
Bootstrap[493]: Time 0.722706 seconds, bootstrap likelihood -6599.485202, best rearrangement setting 11
Bootstrap[494]: Time 0.689561 seconds, bootstrap likelihood -7035.113086, best rearrangement setting 14
Bootstrap[495]: Time 0.668762 seconds, bootstrap likelihood -6971.190842, best rearrangement setting 5
Bootstrap[496]: Time 0.676291 seconds, bootstrap likelihood -6779.146740, best rearrangement setting 12
Bootstrap[497]: Time 0.698214 seconds, bootstrap likelihood -6803.657779, best rearrangement setting 10
Bootstrap[498]: Time 0.706017 seconds, bootstrap likelihood -6768.199579, best rearrangement setting 6
Bootstrap[499]: Time 0.702243 seconds, bootstrap likelihood -6614.223489, best rearrangement setting 9
Bootstrap[500]: Time 0.644669 seconds, bootstrap likelihood -6914.878474, best rearrangement setting 14
Bootstrap[501]: Time 0.761104 seconds, bootstrap likelihood -6966.832998, best rearrangement setting 12
Bootstrap[502]: Time 0.683557 seconds, bootstrap likelihood -7036.978232, best rearrangement setting 10
Bootstrap[503]: Time 0.697850 seconds, bootstrap likelihood -6847.514026, best rearrangement setting 12
Bootstrap[504]: Time 0.748271 seconds, bootstrap likelihood -6729.901717, best rearrangement setting 6
Bootstrap[505]: Time 0.702924 seconds, bootstrap likelihood -6836.439185, best rearrangement setting 10
Bootstrap[506]: Time 0.770578 seconds, bootstrap likelihood -6695.609939, best rearrangement setting 12
Bootstrap[507]: Time 0.711143 seconds, bootstrap likelihood -6977.619080, best rearrangement setting 13
Bootstrap[508]: Time 0.698576 seconds, bootstrap likelihood -7076.220610, best rearrangement setting 7
Bootstrap[509]: Time 0.670978 seconds, bootstrap likelihood -7029.713820, best rearrangement setting 10
Bootstrap[510]: Time 0.634996 seconds, bootstrap likelihood -6579.056506, best rearrangement setting 8
Bootstrap[511]: Time 0.677597 seconds, bootstrap likelihood -6750.936785, best rearrangement setting 13
Bootstrap[512]: Time 0.752766 seconds, bootstrap likelihood -6729.153388, best rearrangement setting 15
Bootstrap[513]: Time 0.609408 seconds, bootstrap likelihood -6932.674715, best rearrangement setting 8
Bootstrap[514]: Time 0.635982 seconds, bootstrap likelihood -6184.402381, best rearrangement setting 14
Bootstrap[515]: Time 0.774247 seconds, bootstrap likelihood -6822.616736, best rearrangement setting 7
Bootstrap[516]: Time 0.731872 seconds, bootstrap likelihood -6796.896990, best rearrangement setting 15
Bootstrap[517]: Time 0.643968 seconds, bootstrap likelihood -6745.971039, best rearrangement setting 11
Bootstrap[518]: Time 0.593462 seconds, bootstrap likelihood -6824.002584, best rearrangement setting 5
Bootstrap[519]: Time 0.636065 seconds, bootstrap likelihood -6885.103481, best rearrangement setting 14
Bootstrap[520]: Time 0.633138 seconds, bootstrap likelihood -6628.433985, best rearrangement setting 10
Bootstrap[521]: Time 0.668949 seconds, bootstrap likelihood -6903.376699, best rearrangement setting 13
Bootstrap[522]: Time 0.662175 seconds, bootstrap likelihood -6501.753370, best rearrangement setting 14
Bootstrap[523]: Time 0.705436 seconds, bootstrap likelihood -6818.674359, best rearrangement setting 11
Bootstrap[524]: Time 0.764130 seconds, bootstrap likelihood -6881.908708, best rearrangement setting 11
Bootstrap[525]: Time 0.885887 seconds, bootstrap likelihood -6975.531706, best rearrangement setting 15
Bootstrap[526]: Time 0.722735 seconds, bootstrap likelihood -6777.405989, best rearrangement setting 11
Bootstrap[527]: Time 0.741656 seconds, bootstrap likelihood -6553.152476, best rearrangement setting 10
Bootstrap[528]: Time 0.676795 seconds, bootstrap likelihood -6906.831346, best rearrangement setting 5
Bootstrap[529]: Time 0.667038 seconds, bootstrap likelihood -6861.781428, best rearrangement setting 15
Bootstrap[530]: Time 0.634540 seconds, bootstrap likelihood -6745.810783, best rearrangement setting 5
Bootstrap[531]: Time 0.714849 seconds, bootstrap likelihood -6467.642767, best rearrangement setting 15
Bootstrap[532]: Time 0.716306 seconds, bootstrap likelihood -6668.336175, best rearrangement setting 12
Bootstrap[533]: Time 0.728194 seconds, bootstrap likelihood -6877.960212, best rearrangement setting 15
Bootstrap[534]: Time 0.736341 seconds, bootstrap likelihood -6867.877811, best rearrangement setting 9
Bootstrap[535]: Time 0.681218 seconds, bootstrap likelihood -6639.647030, best rearrangement setting 9
Bootstrap[536]: Time 0.656912 seconds, bootstrap likelihood -6851.882786, best rearrangement setting 12
Bootstrap[537]: Time 0.670678 seconds, bootstrap likelihood -6762.073110, best rearrangement setting 11
Bootstrap[538]: Time 0.607495 seconds, bootstrap likelihood -6892.809951, best rearrangement setting 11
Bootstrap[539]: Time 0.644885 seconds, bootstrap likelihood -6560.892624, best rearrangement setting 7
Bootstrap[540]: Time 0.662595 seconds, bootstrap likelihood -6769.019592, best rearrangement setting 6
Bootstrap[541]: Time 0.639350 seconds, bootstrap likelihood -6799.684219, best rearrangement setting 9
Bootstrap[542]: Time 0.716682 seconds, bootstrap likelihood -6526.193643, best rearrangement setting 9
Bootstrap[543]: Time 0.643590 seconds, bootstrap likelihood -6971.161181, best rearrangement setting 13
Bootstrap[544]: Time 0.701938 seconds, bootstrap likelihood -6477.546700, best rearrangement setting 7
Bootstrap[545]: Time 0.631215 seconds, bootstrap likelihood -6898.787245, best rearrangement setting 11
Bootstrap[546]: Time 0.748087 seconds, bootstrap likelihood -6668.610371, best rearrangement setting 13
Bootstrap[547]: Time 0.642904 seconds, bootstrap likelihood -6806.884885, best rearrangement setting 11
Bootstrap[548]: Time 0.695864 seconds, bootstrap likelihood -6867.082357, best rearrangement setting 15
Bootstrap[549]: Time 0.722827 seconds, bootstrap likelihood -6667.045906, best rearrangement setting 14
Bootstrap[550]: Time 0.673743 seconds, bootstrap likelihood -7239.285719, best rearrangement setting 15
Bootstrap[551]: Time 0.811129 seconds, bootstrap likelihood -7006.509551, best rearrangement setting 14
Bootstrap[552]: Time 0.806072 seconds, bootstrap likelihood -6786.841759, best rearrangement setting 9
Bootstrap[553]: Time 0.723444 seconds, bootstrap likelihood -6963.707354, best rearrangement setting 7
Bootstrap[554]: Time 0.710479 seconds, bootstrap likelihood -6738.289832, best rearrangement setting 12
Bootstrap[555]: Time 0.747373 seconds, bootstrap likelihood -7098.149535, best rearrangement setting 9
Bootstrap[556]: Time 0.657462 seconds, bootstrap likelihood -6376.515427, best rearrangement setting 11
Bootstrap[557]: Time 0.669950 seconds, bootstrap likelihood -6631.827102, best rearrangement setting 6
Bootstrap[558]: Time 0.692916 seconds, bootstrap likelihood -6814.397212, best rearrangement setting 15
Bootstrap[559]: Time 0.723454 seconds, bootstrap likelihood -6811.071967, best rearrangement setting 15
Bootstrap[560]: Time 0.719697 seconds, bootstrap likelihood -6654.700619, best rearrangement setting 10
Bootstrap[561]: Time 0.760194 seconds, bootstrap likelihood -6750.622321, best rearrangement setting 8
Bootstrap[562]: Time 0.707967 seconds, bootstrap likelihood -6859.695459, best rearrangement setting 12
Bootstrap[563]: Time 0.703084 seconds, bootstrap likelihood -6823.324984, best rearrangement setting 14
Bootstrap[564]: Time 0.659192 seconds, bootstrap likelihood -6777.497507, best rearrangement setting 12
Bootstrap[565]: Time 0.780392 seconds, bootstrap likelihood -6704.958423, best rearrangement setting 8
Bootstrap[566]: Time 0.708570 seconds, bootstrap likelihood -6431.306042, best rearrangement setting 11
Bootstrap[567]: Time 0.687191 seconds, bootstrap likelihood -6733.199744, best rearrangement setting 10
Bootstrap[568]: Time 0.621389 seconds, bootstrap likelihood -6820.444914, best rearrangement setting 12
Bootstrap[569]: Time 0.693203 seconds, bootstrap likelihood -6705.608356, best rearrangement setting 8
Bootstrap[570]: Time 0.604819 seconds, bootstrap likelihood -6521.053551, best rearrangement setting 5
Bootstrap[571]: Time 0.759049 seconds, bootstrap likelihood -6530.412273, best rearrangement setting 11
Bootstrap[572]: Time 0.718056 seconds, bootstrap likelihood -6482.810525, best rearrangement setting 15
Bootstrap[573]: Time 0.733786 seconds, bootstrap likelihood -6841.385550, best rearrangement setting 10
Bootstrap[574]: Time 0.658861 seconds, bootstrap likelihood -6718.610052, best rearrangement setting 15
Bootstrap[575]: Time 0.771208 seconds, bootstrap likelihood -6589.361530, best rearrangement setting 11
Bootstrap[576]: Time 0.677649 seconds, bootstrap likelihood -6664.411389, best rearrangement setting 9
Bootstrap[577]: Time 0.706447 seconds, bootstrap likelihood -6768.354641, best rearrangement setting 10
Bootstrap[578]: Time 0.655556 seconds, bootstrap likelihood -6914.799308, best rearrangement setting 8
Bootstrap[579]: Time 0.683579 seconds, bootstrap likelihood -6717.039523, best rearrangement setting 14
Bootstrap[580]: Time 0.698179 seconds, bootstrap likelihood -6693.070743, best rearrangement setting 5
Bootstrap[581]: Time 0.689185 seconds, bootstrap likelihood -6732.689705, best rearrangement setting 12
Bootstrap[582]: Time 0.660829 seconds, bootstrap likelihood -6752.086572, best rearrangement setting 13
Bootstrap[583]: Time 0.668596 seconds, bootstrap likelihood -6405.823587, best rearrangement setting 6
Bootstrap[584]: Time 0.664353 seconds, bootstrap likelihood -6920.035486, best rearrangement setting 12
Bootstrap[585]: Time 0.633381 seconds, bootstrap likelihood -6939.305038, best rearrangement setting 10
Bootstrap[586]: Time 0.636320 seconds, bootstrap likelihood -6521.302367, best rearrangement setting 8
Bootstrap[587]: Time 0.779826 seconds, bootstrap likelihood -6977.529282, best rearrangement setting 12
Bootstrap[588]: Time 0.709518 seconds, bootstrap likelihood -6880.879731, best rearrangement setting 6
Bootstrap[589]: Time 0.718186 seconds, bootstrap likelihood -7138.572702, best rearrangement setting 9
Bootstrap[590]: Time 0.640104 seconds, bootstrap likelihood -6685.907815, best rearrangement setting 6
Bootstrap[591]: Time 0.695260 seconds, bootstrap likelihood -6584.801613, best rearrangement setting 8
Bootstrap[592]: Time 0.714456 seconds, bootstrap likelihood -6362.450150, best rearrangement setting 15
Bootstrap[593]: Time 0.758371 seconds, bootstrap likelihood -6919.866281, best rearrangement setting 14
Bootstrap[594]: Time 0.746492 seconds, bootstrap likelihood -6915.755320, best rearrangement setting 11
Bootstrap[595]: Time 0.769209 seconds, bootstrap likelihood -6586.017297, best rearrangement setting 11
Bootstrap[596]: Time 0.718186 seconds, bootstrap likelihood -6741.603028, best rearrangement setting 9
Bootstrap[597]: Time 0.782961 seconds, bootstrap likelihood -6956.273074, best rearrangement setting 13
Bootstrap[598]: Time 0.737512 seconds, bootstrap likelihood -6865.179060, best rearrangement setting 14
Bootstrap[599]: Time 0.641684 seconds, bootstrap likelihood -6674.364378, best rearrangement setting 11
Bootstrap[600]: Time 0.715443 seconds, bootstrap likelihood -6499.397479, best rearrangement setting 11
Bootstrap[601]: Time 0.745435 seconds, bootstrap likelihood -6932.512092, best rearrangement setting 6
Bootstrap[602]: Time 0.674598 seconds, bootstrap likelihood -6676.848498, best rearrangement setting 11
Bootstrap[603]: Time 0.766835 seconds, bootstrap likelihood -6262.570790, best rearrangement setting 14
Bootstrap[604]: Time 0.683152 seconds, bootstrap likelihood -7019.430575, best rearrangement setting 5
Bootstrap[605]: Time 0.670054 seconds, bootstrap likelihood -6734.452355, best rearrangement setting 9
Bootstrap[606]: Time 0.678538 seconds, bootstrap likelihood -6809.221918, best rearrangement setting 14
Bootstrap[607]: Time 0.677965 seconds, bootstrap likelihood -6788.000251, best rearrangement setting 12
Bootstrap[608]: Time 0.634043 seconds, bootstrap likelihood -6928.462610, best rearrangement setting 8
Bootstrap[609]: Time 0.760316 seconds, bootstrap likelihood -6897.850489, best rearrangement setting 15
Bootstrap[610]: Time 0.749466 seconds, bootstrap likelihood -6688.070348, best rearrangement setting 9
Bootstrap[611]: Time 0.651592 seconds, bootstrap likelihood -7114.003925, best rearrangement setting 7
Bootstrap[612]: Time 0.651238 seconds, bootstrap likelihood -6742.948490, best rearrangement setting 5
Bootstrap[613]: Time 0.714513 seconds, bootstrap likelihood -6722.766125, best rearrangement setting 10
Bootstrap[614]: Time 0.746717 seconds, bootstrap likelihood -6650.214914, best rearrangement setting 12
Bootstrap[615]: Time 0.752469 seconds, bootstrap likelihood -6640.335431, best rearrangement setting 12
Bootstrap[616]: Time 0.663624 seconds, bootstrap likelihood -6915.834291, best rearrangement setting 12
Bootstrap[617]: Time 0.674787 seconds, bootstrap likelihood -6460.553989, best rearrangement setting 11
Bootstrap[618]: Time 0.674810 seconds, bootstrap likelihood -6753.342413, best rearrangement setting 7
Bootstrap[619]: Time 0.639679 seconds, bootstrap likelihood -6800.394652, best rearrangement setting 9
Bootstrap[620]: Time 0.677012 seconds, bootstrap likelihood -6434.841275, best rearrangement setting 15
Bootstrap[621]: Time 0.663603 seconds, bootstrap likelihood -6646.944851, best rearrangement setting 14
Bootstrap[622]: Time 0.722442 seconds, bootstrap likelihood -6757.840648, best rearrangement setting 10
Bootstrap[623]: Time 0.652448 seconds, bootstrap likelihood -6396.472384, best rearrangement setting 12
Bootstrap[624]: Time 0.697721 seconds, bootstrap likelihood -6692.745097, best rearrangement setting 8
Bootstrap[625]: Time 0.770480 seconds, bootstrap likelihood -6937.599150, best rearrangement setting 8
Bootstrap[626]: Time 0.721230 seconds, bootstrap likelihood -6793.546214, best rearrangement setting 12
Bootstrap[627]: Time 0.625843 seconds, bootstrap likelihood -6733.912680, best rearrangement setting 8
Bootstrap[628]: Time 0.695552 seconds, bootstrap likelihood -7077.028147, best rearrangement setting 5
Bootstrap[629]: Time 0.746672 seconds, bootstrap likelihood -6765.875920, best rearrangement setting 9
Bootstrap[630]: Time 0.656495 seconds, bootstrap likelihood -6794.428494, best rearrangement setting 8
Bootstrap[631]: Time 0.669242 seconds, bootstrap likelihood -6326.997041, best rearrangement setting 5
Bootstrap[632]: Time 0.733772 seconds, bootstrap likelihood -6894.520588, best rearrangement setting 6
Bootstrap[633]: Time 0.656824 seconds, bootstrap likelihood -6545.251637, best rearrangement setting 5
Bootstrap[634]: Time 0.676512 seconds, bootstrap likelihood -6739.349733, best rearrangement setting 14
Bootstrap[635]: Time 0.739676 seconds, bootstrap likelihood -6858.825636, best rearrangement setting 6
Bootstrap[636]: Time 0.718284 seconds, bootstrap likelihood -6815.801850, best rearrangement setting 12
Bootstrap[637]: Time 0.764784 seconds, bootstrap likelihood -6719.631513, best rearrangement setting 8
Bootstrap[638]: Time 0.684738 seconds, bootstrap likelihood -6791.133701, best rearrangement setting 7
Bootstrap[639]: Time 0.697899 seconds, bootstrap likelihood -6646.752827, best rearrangement setting 12
Bootstrap[640]: Time 0.636699 seconds, bootstrap likelihood -6914.052848, best rearrangement setting 12
Bootstrap[641]: Time 0.636713 seconds, bootstrap likelihood -7044.164194, best rearrangement setting 12
Bootstrap[642]: Time 0.679455 seconds, bootstrap likelihood -7012.550252, best rearrangement setting 5
Bootstrap[643]: Time 0.714383 seconds, bootstrap likelihood -6678.364897, best rearrangement setting 15
Bootstrap[644]: Time 0.663788 seconds, bootstrap likelihood -6652.742515, best rearrangement setting 13
Bootstrap[645]: Time 0.746466 seconds, bootstrap likelihood -6359.041125, best rearrangement setting 10
Bootstrap[646]: Time 0.660400 seconds, bootstrap likelihood -6591.529674, best rearrangement setting 10
Bootstrap[647]: Time 0.694922 seconds, bootstrap likelihood -6867.659510, best rearrangement setting 12
Bootstrap[648]: Time 0.837773 seconds, bootstrap likelihood -6748.459185, best rearrangement setting 14
Bootstrap[649]: Time 0.681004 seconds, bootstrap likelihood -6687.162677, best rearrangement setting 7
Bootstrap[650]: Time 0.691132 seconds, bootstrap likelihood -6931.803154, best rearrangement setting 10
Bootstrap[651]: Time 0.710700 seconds, bootstrap likelihood -6569.374135, best rearrangement setting 11
Bootstrap[652]: Time 0.687735 seconds, bootstrap likelihood -6953.524060, best rearrangement setting 13
Bootstrap[653]: Time 0.676840 seconds, bootstrap likelihood -6613.833589, best rearrangement setting 14
Bootstrap[654]: Time 0.720762 seconds, bootstrap likelihood -6769.005078, best rearrangement setting 14
Bootstrap[655]: Time 0.677488 seconds, bootstrap likelihood -6857.812423, best rearrangement setting 7
Bootstrap[656]: Time 0.655500 seconds, bootstrap likelihood -6728.842600, best rearrangement setting 6
Bootstrap[657]: Time 0.696263 seconds, bootstrap likelihood -6952.484552, best rearrangement setting 6
Bootstrap[658]: Time 0.787236 seconds, bootstrap likelihood -6407.992523, best rearrangement setting 9
Bootstrap[659]: Time 0.637514 seconds, bootstrap likelihood -6616.747759, best rearrangement setting 8
Bootstrap[660]: Time 0.631228 seconds, bootstrap likelihood -6918.548072, best rearrangement setting 14
Bootstrap[661]: Time 0.660452 seconds, bootstrap likelihood -6984.476635, best rearrangement setting 8
Bootstrap[662]: Time 0.694252 seconds, bootstrap likelihood -6373.377682, best rearrangement setting 7
Bootstrap[663]: Time 0.704500 seconds, bootstrap likelihood -6841.283650, best rearrangement setting 13
Bootstrap[664]: Time 0.675779 seconds, bootstrap likelihood -6809.119593, best rearrangement setting 10
Bootstrap[665]: Time 0.707168 seconds, bootstrap likelihood -6995.919136, best rearrangement setting 10
Bootstrap[666]: Time 0.669900 seconds, bootstrap likelihood -6720.788335, best rearrangement setting 5
Bootstrap[667]: Time 0.656480 seconds, bootstrap likelihood -6744.331177, best rearrangement setting 9
Bootstrap[668]: Time 0.778356 seconds, bootstrap likelihood -6631.670533, best rearrangement setting 15
Bootstrap[669]: Time 0.644357 seconds, bootstrap likelihood -6497.934533, best rearrangement setting 5
Bootstrap[670]: Time 0.715106 seconds, bootstrap likelihood -6883.159349, best rearrangement setting 11
Bootstrap[671]: Time 0.669392 seconds, bootstrap likelihood -6415.131309, best rearrangement setting 8
Bootstrap[672]: Time 0.652033 seconds, bootstrap likelihood -6920.782344, best rearrangement setting 15
Bootstrap[673]: Time 0.676331 seconds, bootstrap likelihood -6632.496289, best rearrangement setting 12
Bootstrap[674]: Time 0.759167 seconds, bootstrap likelihood -6609.048906, best rearrangement setting 13
Bootstrap[675]: Time 0.711030 seconds, bootstrap likelihood -6664.359354, best rearrangement setting 10
Bootstrap[676]: Time 0.727971 seconds, bootstrap likelihood -6717.660220, best rearrangement setting 12
Bootstrap[677]: Time 0.671561 seconds, bootstrap likelihood -6586.511347, best rearrangement setting 7
Bootstrap[678]: Time 0.614410 seconds, bootstrap likelihood -6892.829042, best rearrangement setting 8
Bootstrap[679]: Time 0.677547 seconds, bootstrap likelihood -6785.233757, best rearrangement setting 8
Bootstrap[680]: Time 0.650476 seconds, bootstrap likelihood -6860.338567, best rearrangement setting 10
Bootstrap[681]: Time 0.719931 seconds, bootstrap likelihood -6805.372068, best rearrangement setting 13
Bootstrap[682]: Time 0.716088 seconds, bootstrap likelihood -6837.165207, best rearrangement setting 8
Bootstrap[683]: Time 0.661438 seconds, bootstrap likelihood -6821.691037, best rearrangement setting 9
Bootstrap[684]: Time 0.641127 seconds, bootstrap likelihood -6546.515472, best rearrangement setting 5
Bootstrap[685]: Time 0.697051 seconds, bootstrap likelihood -6554.948965, best rearrangement setting 9
Bootstrap[686]: Time 0.688872 seconds, bootstrap likelihood -6715.247742, best rearrangement setting 9
Bootstrap[687]: Time 0.652254 seconds, bootstrap likelihood -6872.266887, best rearrangement setting 5
Bootstrap[688]: Time 0.629576 seconds, bootstrap likelihood -6725.812083, best rearrangement setting 14
Bootstrap[689]: Time 0.651756 seconds, bootstrap likelihood -6593.477104, best rearrangement setting 7
Bootstrap[690]: Time 0.655450 seconds, bootstrap likelihood -6900.169521, best rearrangement setting 7
Bootstrap[691]: Time 0.668171 seconds, bootstrap likelihood -6724.758714, best rearrangement setting 5
Bootstrap[692]: Time 0.663835 seconds, bootstrap likelihood -6710.453724, best rearrangement setting 12
Bootstrap[693]: Time 0.653037 seconds, bootstrap likelihood -6814.240161, best rearrangement setting 10
Bootstrap[694]: Time 0.707949 seconds, bootstrap likelihood -6788.965302, best rearrangement setting 8
Bootstrap[695]: Time 0.703293 seconds, bootstrap likelihood -6502.335970, best rearrangement setting 8
Bootstrap[696]: Time 0.719383 seconds, bootstrap likelihood -6523.923502, best rearrangement setting 12
Bootstrap[697]: Time 0.601691 seconds, bootstrap likelihood -6881.659360, best rearrangement setting 9
Bootstrap[698]: Time 0.718218 seconds, bootstrap likelihood -7064.056769, best rearrangement setting 10
Bootstrap[699]: Time 0.679705 seconds, bootstrap likelihood -7066.794024, best rearrangement setting 14
Bootstrap[700]: Time 0.796719 seconds, bootstrap likelihood -6893.167454, best rearrangement setting 13
Bootstrap[701]: Time 0.604066 seconds, bootstrap likelihood -6258.894365, best rearrangement setting 12
Bootstrap[702]: Time 0.636948 seconds, bootstrap likelihood -6786.340458, best rearrangement setting 11
Bootstrap[703]: Time 0.673331 seconds, bootstrap likelihood -6445.002127, best rearrangement setting 9
Bootstrap[704]: Time 0.627719 seconds, bootstrap likelihood -6564.386914, best rearrangement setting 9
Bootstrap[705]: Time 0.646585 seconds, bootstrap likelihood -6924.574503, best rearrangement setting 13
Bootstrap[706]: Time 0.621061 seconds, bootstrap likelihood -6744.703235, best rearrangement setting 8
Bootstrap[707]: Time 0.711273 seconds, bootstrap likelihood -6873.821575, best rearrangement setting 7
Bootstrap[708]: Time 0.769183 seconds, bootstrap likelihood -6831.721143, best rearrangement setting 7
Bootstrap[709]: Time 0.612849 seconds, bootstrap likelihood -6653.359296, best rearrangement setting 15
Bootstrap[710]: Time 0.744921 seconds, bootstrap likelihood -6915.668890, best rearrangement setting 8
Bootstrap[711]: Time 0.741470 seconds, bootstrap likelihood -7145.875482, best rearrangement setting 14
Bootstrap[712]: Time 0.723167 seconds, bootstrap likelihood -6712.045577, best rearrangement setting 9
Bootstrap[713]: Time 0.744306 seconds, bootstrap likelihood -6925.799143, best rearrangement setting 15
Bootstrap[714]: Time 0.640879 seconds, bootstrap likelihood -6784.324887, best rearrangement setting 8
Bootstrap[715]: Time 0.672234 seconds, bootstrap likelihood -6884.956711, best rearrangement setting 15
Bootstrap[716]: Time 0.749135 seconds, bootstrap likelihood -6951.230576, best rearrangement setting 6
Bootstrap[717]: Time 0.560947 seconds, bootstrap likelihood -6505.065172, best rearrangement setting 6
Bootstrap[718]: Time 0.708133 seconds, bootstrap likelihood -6874.932448, best rearrangement setting 11
Bootstrap[719]: Time 0.637103 seconds, bootstrap likelihood -6549.025077, best rearrangement setting 11
Bootstrap[720]: Time 0.650839 seconds, bootstrap likelihood -6487.331823, best rearrangement setting 10
Bootstrap[721]: Time 0.679723 seconds, bootstrap likelihood -6775.666703, best rearrangement setting 15
Bootstrap[722]: Time 0.683873 seconds, bootstrap likelihood -6966.421746, best rearrangement setting 5
Bootstrap[723]: Time 0.659198 seconds, bootstrap likelihood -6328.452344, best rearrangement setting 15
Bootstrap[724]: Time 0.681135 seconds, bootstrap likelihood -6874.024545, best rearrangement setting 7
Bootstrap[725]: Time 0.597880 seconds, bootstrap likelihood -6606.734641, best rearrangement setting 10
Bootstrap[726]: Time 0.769982 seconds, bootstrap likelihood -6783.030984, best rearrangement setting 11
Bootstrap[727]: Time 0.735403 seconds, bootstrap likelihood -6972.171684, best rearrangement setting 10
Bootstrap[728]: Time 0.585009 seconds, bootstrap likelihood -6361.193503, best rearrangement setting 13
Bootstrap[729]: Time 0.678500 seconds, bootstrap likelihood -6657.930848, best rearrangement setting 11
Bootstrap[730]: Time 0.688769 seconds, bootstrap likelihood -6709.636942, best rearrangement setting 6
Bootstrap[731]: Time 0.678721 seconds, bootstrap likelihood -6818.962201, best rearrangement setting 13
Bootstrap[732]: Time 0.669951 seconds, bootstrap likelihood -6731.524031, best rearrangement setting 13
Bootstrap[733]: Time 0.662368 seconds, bootstrap likelihood -6573.752554, best rearrangement setting 8
Bootstrap[734]: Time 0.759214 seconds, bootstrap likelihood -6759.400835, best rearrangement setting 9
Bootstrap[735]: Time 0.695341 seconds, bootstrap likelihood -6719.743138, best rearrangement setting 10
Bootstrap[736]: Time 0.707495 seconds, bootstrap likelihood -6298.807189, best rearrangement setting 7
Bootstrap[737]: Time 0.598855 seconds, bootstrap likelihood -6771.330336, best rearrangement setting 5
Bootstrap[738]: Time 0.664939 seconds, bootstrap likelihood -6487.893587, best rearrangement setting 11
Bootstrap[739]: Time 0.724905 seconds, bootstrap likelihood -7188.557700, best rearrangement setting 11
Bootstrap[740]: Time 0.741779 seconds, bootstrap likelihood -6899.752982, best rearrangement setting 9
Bootstrap[741]: Time 0.788323 seconds, bootstrap likelihood -6594.539244, best rearrangement setting 8
Bootstrap[742]: Time 0.738374 seconds, bootstrap likelihood -6890.842030, best rearrangement setting 8
Bootstrap[743]: Time 0.823531 seconds, bootstrap likelihood -6821.821944, best rearrangement setting 11
Bootstrap[744]: Time 0.680392 seconds, bootstrap likelihood -6971.167149, best rearrangement setting 11
Bootstrap[745]: Time 0.712965 seconds, bootstrap likelihood -6608.925923, best rearrangement setting 7
Bootstrap[746]: Time 0.678819 seconds, bootstrap likelihood -6768.203919, best rearrangement setting 8
Bootstrap[747]: Time 0.659538 seconds, bootstrap likelihood -6839.700871, best rearrangement setting 12
Bootstrap[748]: Time 0.607759 seconds, bootstrap likelihood -6592.743303, best rearrangement setting 6
Bootstrap[749]: Time 0.667663 seconds, bootstrap likelihood -6578.453727, best rearrangement setting 6
Bootstrap[750]: Time 0.646572 seconds, bootstrap likelihood -6410.224605, best rearrangement setting 5
Bootstrap[751]: Time 0.680413 seconds, bootstrap likelihood -6639.146565, best rearrangement setting 15
Bootstrap[752]: Time 0.617762 seconds, bootstrap likelihood -6495.315547, best rearrangement setting 8
Bootstrap[753]: Time 0.730006 seconds, bootstrap likelihood -6847.633703, best rearrangement setting 9
Bootstrap[754]: Time 0.717193 seconds, bootstrap likelihood -6685.903068, best rearrangement setting 5
Bootstrap[755]: Time 0.686033 seconds, bootstrap likelihood -6859.358360, best rearrangement setting 11
Bootstrap[756]: Time 0.775112 seconds, bootstrap likelihood -6616.161864, best rearrangement setting 7
Bootstrap[757]: Time 0.720029 seconds, bootstrap likelihood -6842.884510, best rearrangement setting 9
Bootstrap[758]: Time 0.724020 seconds, bootstrap likelihood -6910.840734, best rearrangement setting 9
Bootstrap[759]: Time 0.646983 seconds, bootstrap likelihood -6625.301673, best rearrangement setting 8
Bootstrap[760]: Time 0.664504 seconds, bootstrap likelihood -6829.592327, best rearrangement setting 8
Bootstrap[761]: Time 0.739555 seconds, bootstrap likelihood -7070.771198, best rearrangement setting 6
Bootstrap[762]: Time 0.665371 seconds, bootstrap likelihood -6681.073364, best rearrangement setting 13
Bootstrap[763]: Time 0.685978 seconds, bootstrap likelihood -7004.762399, best rearrangement setting 10
Bootstrap[764]: Time 0.738897 seconds, bootstrap likelihood -6547.890769, best rearrangement setting 10
Bootstrap[765]: Time 0.683379 seconds, bootstrap likelihood -6991.152011, best rearrangement setting 8
Bootstrap[766]: Time 0.723608 seconds, bootstrap likelihood -6311.552112, best rearrangement setting 9
Bootstrap[767]: Time 0.708294 seconds, bootstrap likelihood -6693.129844, best rearrangement setting 12
Bootstrap[768]: Time 0.722939 seconds, bootstrap likelihood -6828.467380, best rearrangement setting 8
Bootstrap[769]: Time 0.671807 seconds, bootstrap likelihood -6565.689415, best rearrangement setting 9
Bootstrap[770]: Time 0.679622 seconds, bootstrap likelihood -6793.640891, best rearrangement setting 7
Bootstrap[771]: Time 0.827092 seconds, bootstrap likelihood -6685.496286, best rearrangement setting 7
Bootstrap[772]: Time 0.737837 seconds, bootstrap likelihood -7141.019817, best rearrangement setting 8
Bootstrap[773]: Time 0.663869 seconds, bootstrap likelihood -6578.671575, best rearrangement setting 14
Bootstrap[774]: Time 0.765162 seconds, bootstrap likelihood -6986.473667, best rearrangement setting 7
Bootstrap[775]: Time 0.704674 seconds, bootstrap likelihood -6600.950116, best rearrangement setting 15
Bootstrap[776]: Time 0.671829 seconds, bootstrap likelihood -7023.916562, best rearrangement setting 12
Bootstrap[777]: Time 0.685068 seconds, bootstrap likelihood -6441.245560, best rearrangement setting 11
Bootstrap[778]: Time 0.670273 seconds, bootstrap likelihood -6546.110756, best rearrangement setting 11
Bootstrap[779]: Time 0.708365 seconds, bootstrap likelihood -6760.300520, best rearrangement setting 13
Bootstrap[780]: Time 0.706723 seconds, bootstrap likelihood -6780.216773, best rearrangement setting 14
Bootstrap[781]: Time 0.619824 seconds, bootstrap likelihood -6697.241551, best rearrangement setting 7
Bootstrap[782]: Time 0.898833 seconds, bootstrap likelihood -6743.256917, best rearrangement setting 13
Bootstrap[783]: Time 0.658282 seconds, bootstrap likelihood -6725.055355, best rearrangement setting 13
Bootstrap[784]: Time 0.784356 seconds, bootstrap likelihood -7176.585616, best rearrangement setting 15
Bootstrap[785]: Time 0.729500 seconds, bootstrap likelihood -6597.113792, best rearrangement setting 6
Bootstrap[786]: Time 0.650358 seconds, bootstrap likelihood -6812.192199, best rearrangement setting 15
Bootstrap[787]: Time 0.679503 seconds, bootstrap likelihood -6732.937826, best rearrangement setting 11
Bootstrap[788]: Time 0.713805 seconds, bootstrap likelihood -6652.744251, best rearrangement setting 14
Bootstrap[789]: Time 0.744753 seconds, bootstrap likelihood -6860.863629, best rearrangement setting 11
Bootstrap[790]: Time 0.708910 seconds, bootstrap likelihood -6755.717211, best rearrangement setting 8
Bootstrap[791]: Time 0.763887 seconds, bootstrap likelihood -6572.595457, best rearrangement setting 9
Bootstrap[792]: Time 0.675221 seconds, bootstrap likelihood -6798.927504, best rearrangement setting 5
Bootstrap[793]: Time 0.710787 seconds, bootstrap likelihood -6920.474928, best rearrangement setting 12
Bootstrap[794]: Time 0.809755 seconds, bootstrap likelihood -6924.703250, best rearrangement setting 14
Bootstrap[795]: Time 0.667316 seconds, bootstrap likelihood -6787.727254, best rearrangement setting 7
Bootstrap[796]: Time 0.636527 seconds, bootstrap likelihood -6431.764409, best rearrangement setting 8
Bootstrap[797]: Time 0.615930 seconds, bootstrap likelihood -6678.826246, best rearrangement setting 12
Bootstrap[798]: Time 0.761802 seconds, bootstrap likelihood -6876.559157, best rearrangement setting 7
Bootstrap[799]: Time 0.629027 seconds, bootstrap likelihood -6726.113295, best rearrangement setting 14
Bootstrap[800]: Time 0.702755 seconds, bootstrap likelihood -6987.685924, best rearrangement setting 9
Bootstrap[801]: Time 0.740339 seconds, bootstrap likelihood -6577.715301, best rearrangement setting 8
Bootstrap[802]: Time 0.719292 seconds, bootstrap likelihood -6843.080838, best rearrangement setting 11
Bootstrap[803]: Time 0.627892 seconds, bootstrap likelihood -6890.533366, best rearrangement setting 13
Bootstrap[804]: Time 0.725704 seconds, bootstrap likelihood -6808.313857, best rearrangement setting 12
Bootstrap[805]: Time 0.707701 seconds, bootstrap likelihood -6826.192978, best rearrangement setting 8
Bootstrap[806]: Time 0.687371 seconds, bootstrap likelihood -6551.751073, best rearrangement setting 8
Bootstrap[807]: Time 0.758167 seconds, bootstrap likelihood -6449.716970, best rearrangement setting 8
Bootstrap[808]: Time 0.659416 seconds, bootstrap likelihood -6916.945623, best rearrangement setting 15
Bootstrap[809]: Time 0.685543 seconds, bootstrap likelihood -6401.525236, best rearrangement setting 9
Bootstrap[810]: Time 0.643448 seconds, bootstrap likelihood -6338.646985, best rearrangement setting 11
Bootstrap[811]: Time 0.689851 seconds, bootstrap likelihood -6701.442167, best rearrangement setting 11
Bootstrap[812]: Time 0.662990 seconds, bootstrap likelihood -6616.687796, best rearrangement setting 7
Bootstrap[813]: Time 0.656305 seconds, bootstrap likelihood -6558.462234, best rearrangement setting 11
Bootstrap[814]: Time 0.728235 seconds, bootstrap likelihood -6997.257894, best rearrangement setting 8
Bootstrap[815]: Time 0.631766 seconds, bootstrap likelihood -6781.861634, best rearrangement setting 8
Bootstrap[816]: Time 0.701089 seconds, bootstrap likelihood -6476.579574, best rearrangement setting 7
Bootstrap[817]: Time 0.742626 seconds, bootstrap likelihood -6689.146124, best rearrangement setting 9
Bootstrap[818]: Time 0.639378 seconds, bootstrap likelihood -6756.186201, best rearrangement setting 8
Bootstrap[819]: Time 0.736701 seconds, bootstrap likelihood -7029.197312, best rearrangement setting 9
Bootstrap[820]: Time 0.707541 seconds, bootstrap likelihood -6728.072604, best rearrangement setting 9
Bootstrap[821]: Time 0.678571 seconds, bootstrap likelihood -6788.042738, best rearrangement setting 10
Bootstrap[822]: Time 0.675925 seconds, bootstrap likelihood -6448.836633, best rearrangement setting 9
Bootstrap[823]: Time 0.653552 seconds, bootstrap likelihood -6692.330001, best rearrangement setting 15
Bootstrap[824]: Time 0.644801 seconds, bootstrap likelihood -6571.149946, best rearrangement setting 6
Bootstrap[825]: Time 0.672316 seconds, bootstrap likelihood -6603.380918, best rearrangement setting 13
Bootstrap[826]: Time 0.638154 seconds, bootstrap likelihood -6524.129464, best rearrangement setting 5
Bootstrap[827]: Time 0.698065 seconds, bootstrap likelihood -6848.450489, best rearrangement setting 9
Bootstrap[828]: Time 0.644129 seconds, bootstrap likelihood -7033.223410, best rearrangement setting 9
Bootstrap[829]: Time 0.663459 seconds, bootstrap likelihood -6634.815367, best rearrangement setting 15
Bootstrap[830]: Time 0.704796 seconds, bootstrap likelihood -7027.208408, best rearrangement setting 15
Bootstrap[831]: Time 0.713232 seconds, bootstrap likelihood -6570.229067, best rearrangement setting 14
Bootstrap[832]: Time 0.731161 seconds, bootstrap likelihood -6878.394223, best rearrangement setting 5
Bootstrap[833]: Time 0.701272 seconds, bootstrap likelihood -6713.851452, best rearrangement setting 10
Bootstrap[834]: Time 0.708589 seconds, bootstrap likelihood -6478.702947, best rearrangement setting 15
Bootstrap[835]: Time 0.734016 seconds, bootstrap likelihood -6416.077226, best rearrangement setting 14
Bootstrap[836]: Time 0.650287 seconds, bootstrap likelihood -6759.350526, best rearrangement setting 5
Bootstrap[837]: Time 0.594268 seconds, bootstrap likelihood -6776.614952, best rearrangement setting 6
Bootstrap[838]: Time 0.255423 seconds, bootstrap likelihood -6770.285153, best rearrangement setting 7
Bootstrap[839]: Time 0.670143 seconds, bootstrap likelihood -6960.146800, best rearrangement setting 6
Bootstrap[840]: Time 0.665706 seconds, bootstrap likelihood -6559.462719, best rearrangement setting 13
Bootstrap[841]: Time 0.708505 seconds, bootstrap likelihood -6803.616134, best rearrangement setting 15
Bootstrap[842]: Time 0.697280 seconds, bootstrap likelihood -6788.682832, best rearrangement setting 5
Bootstrap[843]: Time 0.707991 seconds, bootstrap likelihood -6843.405964, best rearrangement setting 12
Bootstrap[844]: Time 0.752050 seconds, bootstrap likelihood -6455.242758, best rearrangement setting 11
Bootstrap[845]: Time 0.671139 seconds, bootstrap likelihood -6727.733001, best rearrangement setting 6
Bootstrap[846]: Time 0.595917 seconds, bootstrap likelihood -6519.478797, best rearrangement setting 7
Bootstrap[847]: Time 0.663449 seconds, bootstrap likelihood -6767.471577, best rearrangement setting 7
Bootstrap[848]: Time 0.689329 seconds, bootstrap likelihood -6753.627769, best rearrangement setting 9
Bootstrap[849]: Time 0.704582 seconds, bootstrap likelihood -6382.202568, best rearrangement setting 15
Bootstrap[850]: Time 0.618236 seconds, bootstrap likelihood -6787.583624, best rearrangement setting 10
Bootstrap[851]: Time 0.717788 seconds, bootstrap likelihood -7034.144620, best rearrangement setting 5
Bootstrap[852]: Time 0.749653 seconds, bootstrap likelihood -6639.650220, best rearrangement setting 15
Bootstrap[853]: Time 0.734958 seconds, bootstrap likelihood -6771.981360, best rearrangement setting 12
Bootstrap[854]: Time 0.678757 seconds, bootstrap likelihood -6868.517496, best rearrangement setting 13
Bootstrap[855]: Time 0.643420 seconds, bootstrap likelihood -6675.751684, best rearrangement setting 14
Bootstrap[856]: Time 0.663749 seconds, bootstrap likelihood -6507.120173, best rearrangement setting 14
Bootstrap[857]: Time 0.679976 seconds, bootstrap likelihood -6436.959843, best rearrangement setting 5
Bootstrap[858]: Time 0.698759 seconds, bootstrap likelihood -6692.541490, best rearrangement setting 8
Bootstrap[859]: Time 0.690734 seconds, bootstrap likelihood -7046.365528, best rearrangement setting 11
Bootstrap[860]: Time 0.723299 seconds, bootstrap likelihood -6815.547080, best rearrangement setting 11
Bootstrap[861]: Time 0.745501 seconds, bootstrap likelihood -6651.535538, best rearrangement setting 7
Bootstrap[862]: Time 0.709415 seconds, bootstrap likelihood -6755.595748, best rearrangement setting 15
Bootstrap[863]: Time 0.729142 seconds, bootstrap likelihood -6882.522319, best rearrangement setting 14
Bootstrap[864]: Time 0.686788 seconds, bootstrap likelihood -7092.107287, best rearrangement setting 11
Bootstrap[865]: Time 0.685479 seconds, bootstrap likelihood -6891.306514, best rearrangement setting 12
Bootstrap[866]: Time 0.727866 seconds, bootstrap likelihood -6618.757056, best rearrangement setting 10
Bootstrap[867]: Time 0.754381 seconds, bootstrap likelihood -6696.541566, best rearrangement setting 7
Bootstrap[868]: Time 0.733659 seconds, bootstrap likelihood -6945.634511, best rearrangement setting 15
Bootstrap[869]: Time 0.706414 seconds, bootstrap likelihood -6695.030585, best rearrangement setting 8
Bootstrap[870]: Time 0.703223 seconds, bootstrap likelihood -6408.362155, best rearrangement setting 14
Bootstrap[871]: Time 0.652333 seconds, bootstrap likelihood -6916.479843, best rearrangement setting 5
Bootstrap[872]: Time 0.760056 seconds, bootstrap likelihood -6823.024931, best rearrangement setting 7
Bootstrap[873]: Time 0.673263 seconds, bootstrap likelihood -6563.013695, best rearrangement setting 12
Bootstrap[874]: Time 0.607719 seconds, bootstrap likelihood -6745.784187, best rearrangement setting 8
Bootstrap[875]: Time 0.624517 seconds, bootstrap likelihood -6829.734999, best rearrangement setting 11
Bootstrap[876]: Time 0.674802 seconds, bootstrap likelihood -6919.629488, best rearrangement setting 9
Bootstrap[877]: Time 0.613416 seconds, bootstrap likelihood -6713.471876, best rearrangement setting 7
Bootstrap[878]: Time 0.715201 seconds, bootstrap likelihood -6664.850213, best rearrangement setting 11
Bootstrap[879]: Time 0.669063 seconds, bootstrap likelihood -6504.965143, best rearrangement setting 15
Bootstrap[880]: Time 0.729389 seconds, bootstrap likelihood -6621.093062, best rearrangement setting 15
Bootstrap[881]: Time 0.818811 seconds, bootstrap likelihood -6763.837446, best rearrangement setting 15
Bootstrap[882]: Time 0.741568 seconds, bootstrap likelihood -7067.196849, best rearrangement setting 15
Bootstrap[883]: Time 0.734374 seconds, bootstrap likelihood -6683.651916, best rearrangement setting 15
Bootstrap[884]: Time 0.698094 seconds, bootstrap likelihood -6774.921886, best rearrangement setting 6
Bootstrap[885]: Time 0.701865 seconds, bootstrap likelihood -6712.736161, best rearrangement setting 10
Bootstrap[886]: Time 0.721809 seconds, bootstrap likelihood -6453.475417, best rearrangement setting 5
Bootstrap[887]: Time 0.684338 seconds, bootstrap likelihood -6770.284877, best rearrangement setting 8
Bootstrap[888]: Time 0.759469 seconds, bootstrap likelihood -7045.842671, best rearrangement setting 6
Bootstrap[889]: Time 0.706046 seconds, bootstrap likelihood -6876.707768, best rearrangement setting 15
Bootstrap[890]: Time 0.717345 seconds, bootstrap likelihood -7150.043937, best rearrangement setting 15
Bootstrap[891]: Time 0.793582 seconds, bootstrap likelihood -6780.898795, best rearrangement setting 8
Bootstrap[892]: Time 0.669777 seconds, bootstrap likelihood -6318.903474, best rearrangement setting 12
Bootstrap[893]: Time 0.633092 seconds, bootstrap likelihood -6685.776437, best rearrangement setting 7
Bootstrap[894]: Time 0.683911 seconds, bootstrap likelihood -7040.974458, best rearrangement setting 13
Bootstrap[895]: Time 0.762617 seconds, bootstrap likelihood -6979.972898, best rearrangement setting 14
Bootstrap[896]: Time 0.681054 seconds, bootstrap likelihood -6718.501906, best rearrangement setting 7
Bootstrap[897]: Time 0.645715 seconds, bootstrap likelihood -7065.283354, best rearrangement setting 14
Bootstrap[898]: Time 0.698464 seconds, bootstrap likelihood -6821.143958, best rearrangement setting 14
Bootstrap[899]: Time 0.737267 seconds, bootstrap likelihood -6583.044251, best rearrangement setting 11
Bootstrap[900]: Time 0.680239 seconds, bootstrap likelihood -6943.089722, best rearrangement setting 10
Bootstrap[901]: Time 0.616673 seconds, bootstrap likelihood -6736.139092, best rearrangement setting 11
Bootstrap[902]: Time 0.635126 seconds, bootstrap likelihood -7044.482228, best rearrangement setting 9
Bootstrap[903]: Time 0.662114 seconds, bootstrap likelihood -6921.478603, best rearrangement setting 12
Bootstrap[904]: Time 0.679964 seconds, bootstrap likelihood -6732.305115, best rearrangement setting 6
Bootstrap[905]: Time 0.618585 seconds, bootstrap likelihood -6536.175134, best rearrangement setting 15
Bootstrap[906]: Time 0.727873 seconds, bootstrap likelihood -6906.606136, best rearrangement setting 12
Bootstrap[907]: Time 0.692236 seconds, bootstrap likelihood -6862.759314, best rearrangement setting 12
Bootstrap[908]: Time 0.782897 seconds, bootstrap likelihood -6776.832146, best rearrangement setting 14
Bootstrap[909]: Time 0.765677 seconds, bootstrap likelihood -6921.073294, best rearrangement setting 14
Bootstrap[910]: Time 0.804391 seconds, bootstrap likelihood -6783.632439, best rearrangement setting 10
Bootstrap[911]: Time 0.626933 seconds, bootstrap likelihood -6662.525239, best rearrangement setting 7
Bootstrap[912]: Time 0.659146 seconds, bootstrap likelihood -6581.550920, best rearrangement setting 14
Bootstrap[913]: Time 0.672736 seconds, bootstrap likelihood -6596.320466, best rearrangement setting 7
Bootstrap[914]: Time 0.710632 seconds, bootstrap likelihood -6898.858128, best rearrangement setting 8
Bootstrap[915]: Time 0.716099 seconds, bootstrap likelihood -6783.149976, best rearrangement setting 7
Bootstrap[916]: Time 0.729935 seconds, bootstrap likelihood -6730.738827, best rearrangement setting 12
Bootstrap[917]: Time 0.691435 seconds, bootstrap likelihood -6958.606975, best rearrangement setting 13
Bootstrap[918]: Time 0.725461 seconds, bootstrap likelihood -6850.103642, best rearrangement setting 5
Bootstrap[919]: Time 0.677518 seconds, bootstrap likelihood -6840.067109, best rearrangement setting 10
Bootstrap[920]: Time 0.681975 seconds, bootstrap likelihood -6795.212825, best rearrangement setting 13
Bootstrap[921]: Time 0.641775 seconds, bootstrap likelihood -7030.226109, best rearrangement setting 11
Bootstrap[922]: Time 0.713659 seconds, bootstrap likelihood -6635.663554, best rearrangement setting 11
Bootstrap[923]: Time 0.713291 seconds, bootstrap likelihood -6958.456042, best rearrangement setting 6
Bootstrap[924]: Time 0.693376 seconds, bootstrap likelihood -6657.177667, best rearrangement setting 8
Bootstrap[925]: Time 0.770618 seconds, bootstrap likelihood -6921.568325, best rearrangement setting 7
Bootstrap[926]: Time 0.745059 seconds, bootstrap likelihood -6823.072209, best rearrangement setting 9
Bootstrap[927]: Time 0.773507 seconds, bootstrap likelihood -6731.789107, best rearrangement setting 7
Bootstrap[928]: Time 0.764288 seconds, bootstrap likelihood -6538.728817, best rearrangement setting 15
Bootstrap[929]: Time 0.614424 seconds, bootstrap likelihood -6520.347178, best rearrangement setting 11
Bootstrap[930]: Time 0.632648 seconds, bootstrap likelihood -6576.216740, best rearrangement setting 15
Bootstrap[931]: Time 0.675475 seconds, bootstrap likelihood -6926.829454, best rearrangement setting 5
Bootstrap[932]: Time 0.745006 seconds, bootstrap likelihood -6826.160457, best rearrangement setting 13
Bootstrap[933]: Time 0.575936 seconds, bootstrap likelihood -6513.816386, best rearrangement setting 14
Bootstrap[934]: Time 0.627601 seconds, bootstrap likelihood -6631.052190, best rearrangement setting 8
Bootstrap[935]: Time 0.612297 seconds, bootstrap likelihood -6695.193578, best rearrangement setting 13
Bootstrap[936]: Time 0.702796 seconds, bootstrap likelihood -6659.238490, best rearrangement setting 8
Bootstrap[937]: Time 0.705893 seconds, bootstrap likelihood -7020.365839, best rearrangement setting 10
Bootstrap[938]: Time 0.749209 seconds, bootstrap likelihood -7076.763753, best rearrangement setting 15
Bootstrap[939]: Time 0.667723 seconds, bootstrap likelihood -6818.910788, best rearrangement setting 13
Bootstrap[940]: Time 0.524564 seconds, bootstrap likelihood -6964.223848, best rearrangement setting 14
Bootstrap[941]: Time 0.787122 seconds, bootstrap likelihood -6889.160853, best rearrangement setting 10
Bootstrap[942]: Time 0.735608 seconds, bootstrap likelihood -6956.752169, best rearrangement setting 13
Bootstrap[943]: Time 0.772288 seconds, bootstrap likelihood -6616.396651, best rearrangement setting 13
Bootstrap[944]: Time 0.700512 seconds, bootstrap likelihood -6798.074909, best rearrangement setting 5
Bootstrap[945]: Time 0.660614 seconds, bootstrap likelihood -6795.478806, best rearrangement setting 8
Bootstrap[946]: Time 0.679050 seconds, bootstrap likelihood -6945.952395, best rearrangement setting 13
Bootstrap[947]: Time 0.743887 seconds, bootstrap likelihood -6791.965168, best rearrangement setting 12
Bootstrap[948]: Time 0.715315 seconds, bootstrap likelihood -7094.360068, best rearrangement setting 15
Bootstrap[949]: Time 0.648483 seconds, bootstrap likelihood -6812.169365, best rearrangement setting 14
Bootstrap[950]: Time 0.673313 seconds, bootstrap likelihood -6952.310841, best rearrangement setting 5
Bootstrap[951]: Time 0.677967 seconds, bootstrap likelihood -6667.225846, best rearrangement setting 10
Bootstrap[952]: Time 0.668466 seconds, bootstrap likelihood -6538.460043, best rearrangement setting 8
Bootstrap[953]: Time 0.611576 seconds, bootstrap likelihood -6567.202688, best rearrangement setting 10
Bootstrap[954]: Time 0.760155 seconds, bootstrap likelihood -6803.918005, best rearrangement setting 7
Bootstrap[955]: Time 0.684216 seconds, bootstrap likelihood -6808.320888, best rearrangement setting 13
Bootstrap[956]: Time 0.667720 seconds, bootstrap likelihood -6674.862030, best rearrangement setting 13
Bootstrap[957]: Time 0.679689 seconds, bootstrap likelihood -6522.860691, best rearrangement setting 5
Bootstrap[958]: Time 0.771433 seconds, bootstrap likelihood -6840.918752, best rearrangement setting 6
Bootstrap[959]: Time 0.687530 seconds, bootstrap likelihood -6861.703722, best rearrangement setting 5
Bootstrap[960]: Time 0.650119 seconds, bootstrap likelihood -6667.546742, best rearrangement setting 11
Bootstrap[961]: Time 0.589535 seconds, bootstrap likelihood -6627.148109, best rearrangement setting 6
Bootstrap[962]: Time 0.716472 seconds, bootstrap likelihood -6902.625618, best rearrangement setting 15
Bootstrap[963]: Time 0.693883 seconds, bootstrap likelihood -6903.579138, best rearrangement setting 8
Bootstrap[964]: Time 0.660442 seconds, bootstrap likelihood -6569.619748, best rearrangement setting 11
Bootstrap[965]: Time 0.653661 seconds, bootstrap likelihood -6545.289599, best rearrangement setting 5
Bootstrap[966]: Time 0.734099 seconds, bootstrap likelihood -6936.874416, best rearrangement setting 11
Bootstrap[967]: Time 0.725337 seconds, bootstrap likelihood -6838.357944, best rearrangement setting 15
Bootstrap[968]: Time 0.645681 seconds, bootstrap likelihood -6615.783303, best rearrangement setting 5
Bootstrap[969]: Time 0.713971 seconds, bootstrap likelihood -6905.513494, best rearrangement setting 11
Bootstrap[970]: Time 0.642864 seconds, bootstrap likelihood -6778.947364, best rearrangement setting 7
Bootstrap[971]: Time 0.721696 seconds, bootstrap likelihood -6978.739766, best rearrangement setting 9
Bootstrap[972]: Time 0.731343 seconds, bootstrap likelihood -6759.414459, best rearrangement setting 7
Bootstrap[973]: Time 0.752365 seconds, bootstrap likelihood -6991.304001, best rearrangement setting 8
Bootstrap[974]: Time 0.668044 seconds, bootstrap likelihood -6631.768825, best rearrangement setting 8
Bootstrap[975]: Time 0.642220 seconds, bootstrap likelihood -6734.715601, best rearrangement setting 8
Bootstrap[976]: Time 0.699165 seconds, bootstrap likelihood -6726.472285, best rearrangement setting 6
Bootstrap[977]: Time 0.678290 seconds, bootstrap likelihood -7087.114965, best rearrangement setting 6
Bootstrap[978]: Time 0.678080 seconds, bootstrap likelihood -6694.564903, best rearrangement setting 13
Bootstrap[979]: Time 0.673687 seconds, bootstrap likelihood -7043.512878, best rearrangement setting 7
Bootstrap[980]: Time 0.757405 seconds, bootstrap likelihood -6977.407346, best rearrangement setting 8
Bootstrap[981]: Time 0.688273 seconds, bootstrap likelihood -6909.039189, best rearrangement setting 15
Bootstrap[982]: Time 0.713515 seconds, bootstrap likelihood -6743.516079, best rearrangement setting 10
Bootstrap[983]: Time 0.749647 seconds, bootstrap likelihood -6920.193245, best rearrangement setting 12
Bootstrap[984]: Time 0.696923 seconds, bootstrap likelihood -7164.264722, best rearrangement setting 8
Bootstrap[985]: Time 0.655001 seconds, bootstrap likelihood -6539.671336, best rearrangement setting 12
Bootstrap[986]: Time 0.737918 seconds, bootstrap likelihood -6802.052079, best rearrangement setting 14
Bootstrap[987]: Time 0.704992 seconds, bootstrap likelihood -6753.802492, best rearrangement setting 14
Bootstrap[988]: Time 0.705897 seconds, bootstrap likelihood -6796.117707, best rearrangement setting 9
Bootstrap[989]: Time 0.678743 seconds, bootstrap likelihood -6716.346809, best rearrangement setting 14
Bootstrap[990]: Time 0.765300 seconds, bootstrap likelihood -6714.603572, best rearrangement setting 11
Bootstrap[991]: Time 0.752863 seconds, bootstrap likelihood -6675.949531, best rearrangement setting 11
Bootstrap[992]: Time 0.803653 seconds, bootstrap likelihood -6888.187852, best rearrangement setting 12
Bootstrap[993]: Time 0.765743 seconds, bootstrap likelihood -6760.483200, best rearrangement setting 7
Bootstrap[994]: Time 0.680709 seconds, bootstrap likelihood -6970.575277, best rearrangement setting 11
Bootstrap[995]: Time 0.726057 seconds, bootstrap likelihood -6935.827728, best rearrangement setting 10
Bootstrap[996]: Time 0.693337 seconds, bootstrap likelihood -6555.400642, best rearrangement setting 11
Bootstrap[997]: Time 0.710868 seconds, bootstrap likelihood -6901.772762, best rearrangement setting 7
Bootstrap[998]: Time 0.724750 seconds, bootstrap likelihood -6744.899354, best rearrangement setting 9
Bootstrap[999]: Time 0.596982 seconds, bootstrap likelihood -6383.547068, best rearrangement setting 5


Rapid BS search did not converge after 1000 replicates with MRE-based Bootstopping criterion
WRF Average of 100 random splits: 1.697360
Overall Time for 1000 Rapid Bootstraps 694.660244 seconds
Average Time per Rapid Bootstrap 0.694660 seconds

Starting ML Search ...

Fast ML optimization finished

Fast ML search Time: 344.624259 seconds

Slow ML Search 0 Likelihood: -7727.677562
Slow ML Search 1 Likelihood: -7727.677554
Slow ML Search 2 Likelihood: -7727.677556
Slow ML Search 3 Likelihood: -7727.677550
Slow ML Search 4 Likelihood: -7727.677560
Slow ML Search 5 Likelihood: -7727.677562
Slow ML Search 6 Likelihood: -7727.677561
Slow ML Search 7 Likelihood: -7727.677556
Slow ML Search 8 Likelihood: -7727.677565
Slow ML Search 9 Likelihood: -7727.677556
Slow ML optimization finished

Slow ML search Time: 14.057362 seconds
Thorough ML search Time: 2.168298 seconds

Final ML Optimization Likelihood: -7727.675294

Model Information:

Model Parameters of Partition 0, Name: matK1st, Type of Data: DNA
alpha: 0.997680
Tree-Length: 0.934315
rate A <-> C: 1.454635
rate A <-> G: 1.540709
rate A <-> T: 0.179815
rate C <-> G: 0.206655
rate C <-> T: 1.250713
rate G <-> T: 1.000000

freq pi(A): 0.306027
freq pi(C): 0.178277
freq pi(G): 0.176608
freq pi(T): 0.339088

Model Parameters of Partition 1, Name: matK2nd, Type of Data: DNA
alpha: 1.006212
Tree-Length: 0.934315
rate A <-> C: 0.992930
rate A <-> G: 1.569138
rate A <-> T: 0.186128
rate C <-> G: 0.380555
rate C <-> T: 1.185631
rate G <-> T: 1.000000

freq pi(A): 0.334622
freq pi(C): 0.160574
freq pi(G): 0.137391
freq pi(T): 0.367413

Model Parameters of Partition 2, Name: matK3rd, Type of Data: DNA
alpha: 1.565359
Tree-Length: 0.934315
rate A <-> C: 1.455966
rate A <-> G: 2.147044
rate A <-> T: 0.221387
rate C <-> G: 0.392774
rate C <-> T: 2.097861
rate G <-> T: 1.000000

freq pi(A): 0.302730
freq pi(C): 0.124842
freq pi(G): 0.135904
freq pi(T): 0.436524


ML search took 360.851247 secs or 0.100236 hours

Combined Bootstrap and ML search took 1055.511542 secs or 0.293198 hours

Drawing Bootstrap Support Values on best-scoring ML tree ...


Found 1 tree in File /home/grimmg51/RAxML/analys/RAxML_bestTree.conc.red.matK


Found 1 tree in File /home/grimmg51/RAxML/analys/RAxML_bestTree.conc.red.matK

Program execution info written to /home/grimmg51/RAxML/analys/RAxML_info.conc.red.matK
All 1000 bootstrapped trees written to: /home/grimmg51/RAxML/analys/RAxML_bootstrap.conc.red.matK

Best-scoring ML tree written to: /home/grimmg51/RAxML/analys/RAxML_bestTree.conc.red.matK

Best-scoring ML tree with support values written to: /home/grimmg51/RAxML/analys/RAxML_bipartitions.conc.red.matK

Best-scoring ML tree with support values as branch labels written to: /home/grimmg51/RAxML/analys/RAxML_bipartitionsBranchLabels.conc.red.matK

Overall execution time for full ML analysis: 1055.536298 secs or 0.293205 hours or 0.012217 days
