# Supplementary material for: Evolution of pollen morphology in Loranthaceae
Source: Grana. 2017 Feb 20;57(1-2):16–116. doi: 10.1080/00173134.2016.1261939 (PMC5771552; doi:10.1080/00173134.2016.1261939)
Supplement: Grimsson et al. Online supplementary material [file SGRA_A_1261939_SM9964.zip › Nets/RAxML_bootstrap.conc.red.q.20plus.nxs]

#nexus

BEGIN Taxa;
DIMENSIONS ntax=28;
TAXLABELS
[1] 'Moquiniella'
[2] 'Gaiadendron'
[3] 'Taxillus'
[4] 'Englerina'
[5] 'Tapinanthus'
[6] 'Dendrophthoe'
[7] 'Amyema'
[8] 'Decaisnina'
[9] 'Tupeia'
[10] 'Desmaria'
[11] 'Tripodanthus'
[12] 'Notanthera'
[13] 'Agelanthus'
[14] 'Atkinsonia'
[15] 'Peraxilla'
[16] 'Macrosolen'
[17] 'Helixanthera'
[18] 'Nuytsia'
[19] 'Scurrula'
[20] 'Loranthus'
[21] 'Ligaria'
[22] 'Ileostylus'
[23] 'Tristerix'
[24] 'Benthamina'
[25] 'Bakerella'
[26] 'Muellerina'
[27] 'Cecarria'
[28] 'Struthanthus'
;
END; [Taxa]

BEGIN Trees;
PROPERTIES rooted=yes;
[TREES]
[1] tree 't1'=[&R] (Macrosolen:1.0,(((((Tristerix:1.0,Ligaria:1.0):1.0,Notanthera:1.0):1.0,(Tupeia:1.0,Desmaria:1.0):1.0):1.0,(((Ileostylus:1.0,Muellerina:1.0):1.0,(((Amyema:1.0,Benthamina:1.0):1.0,((Helixanthera:1.0,(Scurrula:1.0,Taxillus:1.0):1.0):1.0,(Dendrophthoe:1.0,((Moquiniella:1.0,((Tapinanthus:1.0,Englerina:1.0):1.0,Agelanthus:1.0):1.0):1.0,Bakerella:1.0):1.0):1.0):1.0):1.0,(Cecarria:1.0,Loranthus:1.0):1.0):1.0):1.0,(((Atkinsonia:1.0,Nuytsia:1.0):1.0,Gaiadendron:1.0):1.0,(Tripodanthus:1.0,Struthanthus:1.0):1.0):1.0):1.0):1.0,Peraxilla:1.0):1.0,Decaisnina:1.0);
[2] tree 't2'=[&R] (Macrosolen:1.0,((Gaiadendron:1.0,(((Ligaria:1.0,(Tripodanthus:1.0,Struthanthus:1.0):1.0):1.0,Atkinsonia:1.0):1.0,(((Ileostylus:1.0,Muellerina:1.0):1.0,(((Amyema:1.0,Benthamina:1.0):1.0,((Scurrula:1.0,Taxillus:1.0):1.0,((Helixanthera:1.0,Dendrophthoe:1.0):1.0,(((Tapinanthus:1.0,Englerina:1.0):1.0,Agelanthus:1.0):1.0,(Bakerella:1.0,Moquiniella:1.0):1.0):1.0):1.0):1.0):1.0,(Cecarria:1.0,Loranthus:1.0):1.0):1.0):1.0,((Notanthera:1.0,((Nuytsia:1.0,Tristerix:1.0):1.0,Desmaria:1.0):1.0):1.0,Tupeia:1.0):1.0):1.0):1.0):1.0,Peraxilla:1.0):1.0,Decaisnina:1.0);
[3] tree 't3'=[&R] (Macrosolen:1.0,(((Gaiadendron:1.0,(Nuytsia:1.0,((Notanthera:1.0,(Ligaria:1.0,(Tripodanthus:1.0,Struthanthus:1.0):1.0):1.0):1.0,Atkinsonia:1.0):1.0):1.0):1.0,((Desmaria:1.0,Tristerix:1.0):1.0,(Tupeia:1.0,((Ileostylus:1.0,Muellerina:1.0):1.0,(((Amyema:1.0,Benthamina:1.0):1.0,((Helixanthera:1.0,(Scurrula:1.0,Taxillus:1.0):1.0):1.0,(Dendrophthoe:1.0,(Bakerella:1.0,(Moquiniella:1.0,((Tapinanthus:1.0,Englerina:1.0):1.0,Agelanthus:1.0):1.0):1.0):1.0):1.0):1.0):1.0,(Cecarria:1.0,Loranthus:1.0):1.0):1.0):1.0):1.0):1.0):1.0,Peraxilla:1.0):1.0,Decaisnina:1.0);
[4] tree 't4'=[&R] (Macrosolen:1.0,(((((Atkinsonia:1.0,(Nuytsia:1.0,Gaiadendron:1.0):1.0):1.0,(Ligaria:1.0,(Tripodanthus:1.0,Struthanthus:1.0):1.0):1.0):1.0,((Desmaria:1.0,Tristerix:1.0):1.0,(Tupeia:1.0,((Cecarria:1.0,Loranthus:1.0):1.0,((Ileostylus:1.0,Muellerina:1.0):1.0,((Amyema:1.0,Benthamina:1.0):1.0,((Scurrula:1.0,Taxillus:1.0):1.0,((Helixanthera:1.0,Dendrophthoe:1.0):1.0,(((Tapinanthus:1.0,Englerina:1.0):1.0,Agelanthus:1.0):1.0,(Bakerella:1.0,Moquiniella:1.0):1.0):1.0):1.0):1.0):1.0):1.0):1.0):1.0):1.0):1.0,Notanthera:1.0):1.0,Peraxilla:1.0):1.0,Decaisnina:1.0);
[5] tree 't5'=[&R] (Macrosolen:1.0,((((Tripodanthus:1.0,Struthanthus:1.0):1.0,((Notanthera:1.0,(Tupeia:1.0,(Desmaria:1.0,Ligaria:1.0):1.0):1.0):1.0,Tristerix:1.0):1.0):1.0,((Gaiadendron:1.0,((((Amyema:1.0,Benthamina:1.0):1.0,((Scurrula:1.0,Taxillus:1.0):1.0,((Helixanthera:1.0,Dendrophthoe:1.0):1.0,(Bakerella:1.0,(Moquiniella:1.0,((Tapinanthus:1.0,Englerina:1.0):1.0,Agelanthus:1.0):1.0):1.0):1.0):1.0):1.0):1.0,((Cecarria:1.0,Loranthus:1.0):1.0,(Ileostylus:1.0,Muellerina:1.0):1.0):1.0):1.0,Nuytsia:1.0):1.0):1.0,Atkinsonia:1.0):1.0):1.0,Peraxilla:1.0):1.0,Decaisnina:1.0);
[6] tree 't6'=[&R] (Macrosolen:1.0,((((Atkinsonia:1.0,(Gaiadendron:1.0,((Tupeia:1.0,(((Amyema:1.0,Benthamina:1.0):1.0,((Helixanthera:1.0,(Scurrula:1.0,Taxillus:1.0):1.0):1.0,(Dendrophthoe:1.0,(((Tapinanthus:1.0,Englerina:1.0):1.0,Agelanthus:1.0):1.0,(Bakerella:1.0,Moquiniella:1.0):1.0):1.0):1.0):1.0):1.0,((Cecarria:1.0,Loranthus:1.0):1.0,(Ileostylus:1.0,Muellerina:1.0):1.0):1.0):1.0):1.0,(Nuytsia:1.0,(Tristerix:1.0,Desmaria:1.0):1.0):1.0):1.0):1.0):1.0,(Ligaria:1.0,(Tripodanthus:1.0,Struthanthus:1.0):1.0):1.0):1.0,Notanthera:1.0):1.0,Peraxilla:1.0):1.0,Decaisnina:1.0);
[7] tree 't7'=[&R] (Macrosolen:1.0,((((Atkinsonia:1.0,(Gaiadendron:1.0,Nuytsia:1.0):1.0):1.0,(Desmaria:1.0,((Tupeia:1.0,(Tripodanthus:1.0,Struthanthus:1.0):1.0):1.0,(Tristerix:1.0,((((Amyema:1.0,Benthamina:1.0):1.0,((Scurrula:1.0,Taxillus:1.0):1.0,(Dendrophthoe:1.0,(Helixanthera:1.0,((Bakerella:1.0,Moquiniella:1.0):1.0,((Tapinanthus:1.0,Englerina:1.0):1.0,Agelanthus:1.0):1.0):1.0):1.0):1.0):1.0):1.0,((Cecarria:1.0,Loranthus:1.0):1.0,(Ileostylus:1.0,Muellerina:1.0):1.0):1.0):1.0,Ligaria:1.0):1.0):1.0):1.0):1.0):1.0,Notanthera:1.0):1.0,Peraxilla:1.0):1.0,Decaisnina:1.0);
[8] tree 't8'=[&R] (Macrosolen:1.0,((((Tripodanthus:1.0,Struthanthus:1.0):1.0,(Atkinsonia:1.0,((Ligaria:1.0,Desmaria:1.0):1.0,((Tupeia:1.0,Tristerix:1.0):1.0,(Gaiadendron:1.0,(Nuytsia:1.0,((Cecarria:1.0,Loranthus:1.0):1.0,((Ileostylus:1.0,Muellerina:1.0):1.0,((Amyema:1.0,Benthamina:1.0):1.0,((Scurrula:1.0,Taxillus:1.0):1.0,((Dendrophthoe:1.0,((Moquiniella:1.0,((Tapinanthus:1.0,Englerina:1.0):1.0,Agelanthus:1.0):1.0):1.0,Bakerella:1.0):1.0):1.0,Helixanthera:1.0):1.0):1.0):1.0):1.0):1.0):1.0):1.0):1.0):1.0):1.0):1.0,Notanthera:1.0):1.0,Peraxilla:1.0):1.0,Decaisnina:1.0);
[9] tree 't9'=[&R] (Macrosolen:1.0,(((Atkinsonia:1.0,((((Tristerix:1.0,Ligaria:1.0):1.0,(Tripodanthus:1.0,Struthanthus:1.0):1.0):1.0,((Nuytsia:1.0,((Ileostylus:1.0,Muellerina:1.0):1.0,(((Amyema:1.0,Benthamina:1.0):1.0,((Dendrophthoe:1.0,((Moquiniella:1.0,((Tapinanthus:1.0,Englerina:1.0):1.0,Agelanthus:1.0):1.0):1.0,Bakerella:1.0):1.0):1.0,(Helixanthera:1.0,(Scurrula:1.0,Taxillus:1.0):1.0):1.0):1.0):1.0,(Cecarria:1.0,Loranthus:1.0):1.0):1.0):1.0):1.0,(Desmaria:1.0,Tupeia:1.0):1.0):1.0):1.0,Gaiadendron:1.0):1.0):1.0,Peraxilla:1.0):1.0,Notanthera:1.0):1.0,Decaisnina:1.0);
[10] tree 't10'=[&R] (Macrosolen:1.0,(((((((Tristerix:1.0,Ligaria:1.0):1.0,(Tripodanthus:1.0,Struthanthus:1.0):1.0):1.0,((Ileostylus:1.0,Muellerina:1.0):1.0,(((Amyema:1.0,Benthamina:1.0):1.0,((Dendrophthoe:1.0,(((Moquiniella:1.0,((Tapinanthus:1.0,Englerina:1.0):1.0,Agelanthus:1.0):1.0):1.0,Bakerella:1.0):1.0,Helixanthera:1.0):1.0):1.0,(Scurrula:1.0,Taxillus:1.0):1.0):1.0):1.0,(Cecarria:1.0,Loranthus:1.0):1.0):1.0):1.0):1.0,((Nuytsia:1.0,Gaiadendron:1.0):1.0,Atkinsonia:1.0):1.0):1.0,(Desmaria:1.0,Peraxilla:1.0):1.0):1.0,Tupeia:1.0):1.0,Notanthera:1.0):1.0,Decaisnina:1.0);
[11] tree 't11'=[&R] ((Peraxilla:1.0,(((Gaiadendron:1.0,((Tupeia:1.0,Tristerix:1.0):1.0,(Nuytsia:1.0,((Cecarria:1.0,Loranthus:1.0):1.0,(((Benthamina:1.0,Amyema:1.0):1.0,((((Agelanthus:1.0,(Englerina:1.0,Tapinanthus:1.0):1.0):1.0,(Bakerella:1.0,Moquiniella:1.0):1.0):1.0,(Helixanthera:1.0,Dendrophthoe:1.0):1.0):1.0,(Scurrula:1.0,Taxillus:1.0):1.0):1.0):1.0,(Muellerina:1.0,Ileostylus:1.0):1.0):1.0):1.0):1.0):1.0):1.0,((Ligaria:1.0,Desmaria:1.0):1.0,(Notanthera:1.0,(Struthanthus:1.0,Tripodanthus:1.0):1.0):1.0):1.0):1.0,Atkinsonia:1.0):1.0):1.0,Macrosolen:1.0,Decaisnina:1.0);
[12] tree 't12'=[&R] ((Peraxilla:1.0,(((Desmaria:1.0,((Tristerix:1.0,((Muellerina:1.0,Ileostylus:1.0):1.0,((Cecarria:1.0,Loranthus:1.0):1.0,((Benthamina:1.0,Amyema:1.0):1.0,(((Bakerella:1.0,(Moquiniella:1.0,(Agelanthus:1.0,(Englerina:1.0,Tapinanthus:1.0):1.0):1.0):1.0):1.0,Dendrophthoe:1.0):1.0,(Helixanthera:1.0,(Scurrula:1.0,Taxillus:1.0):1.0):1.0):1.0):1.0):1.0):1.0):1.0,Tupeia:1.0):1.0):1.0,((Ligaria:1.0,((Struthanthus:1.0,Tripodanthus:1.0):1.0,(Atkinsonia:1.0,Nuytsia:1.0):1.0):1.0):1.0,Gaiadendron:1.0):1.0):1.0,Notanthera:1.0):1.0):1.0,Macrosolen:1.0,Decaisnina:1.0);
[13] tree 't13'=[&R] ((Peraxilla:1.0,((((((Notanthera:1.0,((Struthanthus:1.0,Tripodanthus:1.0):1.0,Ligaria:1.0):1.0):1.0,Tristerix:1.0):1.0,Desmaria:1.0):1.0,((Muellerina:1.0,Ileostylus:1.0):1.0,((Cecarria:1.0,Loranthus:1.0):1.0,((Benthamina:1.0,Amyema:1.0):1.0,((((Agelanthus:1.0,(Englerina:1.0,Tapinanthus:1.0):1.0):1.0,(Bakerella:1.0,Moquiniella:1.0):1.0):1.0,Dendrophthoe:1.0):1.0,(Helixanthera:1.0,(Scurrula:1.0,Taxillus:1.0):1.0):1.0):1.0):1.0):1.0):1.0):1.0,Tupeia:1.0):1.0,((Atkinsonia:1.0,Nuytsia:1.0):1.0,Gaiadendron:1.0):1.0):1.0):1.0,Macrosolen:1.0,Decaisnina:1.0);
[14] tree 't14'=[&R] ((Peraxilla:1.0,((((((Struthanthus:1.0,Tripodanthus:1.0):1.0,(Nuytsia:1.0,Atkinsonia:1.0):1.0):1.0,Gaiadendron:1.0):1.0,((((Cecarria:1.0,Loranthus:1.0):1.0,(((Benthamina:1.0,Amyema:1.0):1.0,((Scurrula:1.0,Taxillus:1.0):1.0,((Bakerella:1.0,(Moquiniella:1.0,(Agelanthus:1.0,(Englerina:1.0,Tapinanthus:1.0):1.0):1.0):1.0):1.0,(Dendrophthoe:1.0,Helixanthera:1.0):1.0):1.0):1.0):1.0,(Muellerina:1.0,Ileostylus:1.0):1.0):1.0):1.0,(Tupeia:1.0,Desmaria:1.0):1.0):1.0,Tristerix:1.0):1.0):1.0,Notanthera:1.0):1.0,Ligaria:1.0):1.0):1.0,Macrosolen:1.0,Decaisnina:1.0);
[15] tree 't15'=[&R] ((Peraxilla:1.0,((((Ligaria:1.0,Atkinsonia:1.0):1.0,((Struthanthus:1.0,Tripodanthus:1.0):1.0,Gaiadendron:1.0):1.0):1.0,(((Tupeia:1.0,Tristerix:1.0):1.0,(Nuytsia:1.0,((Cecarria:1.0,Loranthus:1.0):1.0,(((Benthamina:1.0,Amyema:1.0):1.0,((Bakerella:1.0,(Moquiniella:1.0,(Agelanthus:1.0,(Englerina:1.0,Tapinanthus:1.0):1.0):1.0):1.0):1.0,((Dendrophthoe:1.0,Helixanthera:1.0):1.0,(Scurrula:1.0,Taxillus:1.0):1.0):1.0):1.0):1.0,(Muellerina:1.0,Ileostylus:1.0):1.0):1.0):1.0):1.0):1.0,Desmaria:1.0):1.0):1.0,Notanthera:1.0):1.0):1.0,Macrosolen:1.0,Decaisnina:1.0);
[16] tree 't16'=[&R] ((Peraxilla:1.0,(((Atkinsonia:1.0,(Gaiadendron:1.0,(Ligaria:1.0,(Struthanthus:1.0,Tripodanthus:1.0):1.0):1.0):1.0):1.0,(((Tristerix:1.0,Desmaria:1.0):1.0,Nuytsia:1.0):1.0,(((Muellerina:1.0,Ileostylus:1.0):1.0,((Cecarria:1.0,Loranthus:1.0):1.0,((Benthamina:1.0,Amyema:1.0):1.0,((Dendrophthoe:1.0,(Helixanthera:1.0,(Bakerella:1.0,(Moquiniella:1.0,(Agelanthus:1.0,(Englerina:1.0,Tapinanthus:1.0):1.0):1.0):1.0):1.0):1.0):1.0,(Scurrula:1.0,Taxillus:1.0):1.0):1.0):1.0):1.0):1.0,Tupeia:1.0):1.0):1.0):1.0,Notanthera:1.0):1.0):1.0,Macrosolen:1.0,Decaisnina:1.0);
[17] tree 't17'=[&R] ((Peraxilla:1.0,((((Gaiadendron:1.0,(Atkinsonia:1.0,(Tupeia:1.0,((Ligaria:1.0,Tristerix:1.0):1.0,Desmaria:1.0):1.0):1.0):1.0):1.0,(((Benthamina:1.0,Amyema:1.0):1.0,(((Helixanthera:1.0,Dendrophthoe:1.0):1.0,(Bakerella:1.0,((Agelanthus:1.0,(Englerina:1.0,Tapinanthus:1.0):1.0):1.0,Moquiniella:1.0):1.0):1.0):1.0,(Scurrula:1.0,Taxillus:1.0):1.0):1.0):1.0,((Muellerina:1.0,Ileostylus:1.0):1.0,(Cecarria:1.0,Loranthus:1.0):1.0):1.0):1.0):1.0,(Nuytsia:1.0,(Struthanthus:1.0,Tripodanthus:1.0):1.0):1.0):1.0,Notanthera:1.0):1.0):1.0,Macrosolen:1.0,Decaisnina:1.0);
[18] tree 't18'=[&R] ((Peraxilla:1.0,((((Gaiadendron:1.0,(Atkinsonia:1.0,(((Desmaria:1.0,Ligaria:1.0):1.0,Tupeia:1.0):1.0,Tristerix:1.0):1.0):1.0):1.0,(Nuytsia:1.0,(((Benthamina:1.0,Amyema:1.0):1.0,(((Helixanthera:1.0,Dendrophthoe:1.0):1.0,((Agelanthus:1.0,(Englerina:1.0,Tapinanthus:1.0):1.0):1.0,(Moquiniella:1.0,Bakerella:1.0):1.0):1.0):1.0,(Scurrula:1.0,Taxillus:1.0):1.0):1.0):1.0,((Muellerina:1.0,Ileostylus:1.0):1.0,(Cecarria:1.0,Loranthus:1.0):1.0):1.0):1.0):1.0):1.0,(Struthanthus:1.0,Tripodanthus:1.0):1.0):1.0,Notanthera:1.0):1.0):1.0,Macrosolen:1.0,Decaisnina:1.0);
[19] tree 't19'=[&R] ((Notanthera:1.0,(Peraxilla:1.0,((Gaiadendron:1.0,Nuytsia:1.0):1.0,((((Benthamina:1.0,Amyema:1.0):1.0,((Dendrophthoe:1.0,(Bakerella:1.0,(Helixanthera:1.0,((Agelanthus:1.0,(Englerina:1.0,Tapinanthus:1.0):1.0):1.0,Moquiniella:1.0):1.0):1.0):1.0):1.0,(Scurrula:1.0,Taxillus:1.0):1.0):1.0):1.0,((Muellerina:1.0,Ileostylus:1.0):1.0,(Cecarria:1.0,Loranthus:1.0):1.0):1.0):1.0,(((Desmaria:1.0,Ligaria:1.0):1.0,Tupeia:1.0):1.0,(((Struthanthus:1.0,Tripodanthus:1.0):1.0,Tristerix:1.0):1.0,Atkinsonia:1.0):1.0):1.0):1.0):1.0):1.0):1.0,Macrosolen:1.0,Decaisnina:1.0);
[20] tree 't20'=[&R] ((Peraxilla:1.0,((Atkinsonia:1.0,(Gaiadendron:1.0,(((((Benthamina:1.0,Amyema:1.0):1.0,((Dendrophthoe:1.0,(((Agelanthus:1.0,(Englerina:1.0,Tapinanthus:1.0):1.0):1.0,(Moquiniella:1.0,Bakerella:1.0):1.0):1.0,Helixanthera:1.0):1.0):1.0,(Scurrula:1.0,Taxillus:1.0):1.0):1.0):1.0,((Muellerina:1.0,Ileostylus:1.0):1.0,(Cecarria:1.0,Loranthus:1.0):1.0):1.0):1.0,(((Desmaria:1.0,Ligaria:1.0):1.0,Tupeia:1.0):1.0,((Struthanthus:1.0,Tripodanthus:1.0):1.0,Tristerix:1.0):1.0):1.0):1.0,Nuytsia:1.0):1.0):1.0):1.0,Notanthera:1.0):1.0):1.0,Macrosolen:1.0,Decaisnina:1.0);
[21] tree 't21'=[&R] ((((((Tripodanthus:1.0,Struthanthus:1.0):1.0,(((Cecarria:1.0,Loranthus:1.0):1.0,(((((Dendrophthoe:1.0,Helixanthera:1.0):1.0,(Taxillus:1.0,Scurrula:1.0):1.0):1.0,(Bakerella:1.0,((Agelanthus:1.0,(Englerina:1.0,Tapinanthus:1.0):1.0):1.0,Moquiniella:1.0):1.0):1.0):1.0,(Amyema:1.0,Benthamina:1.0):1.0):1.0,(Muellerina:1.0,Ileostylus:1.0):1.0):1.0):1.0,Nuytsia:1.0):1.0):1.0,(((Notanthera:1.0,Tristerix:1.0):1.0,(Tupeia:1.0,(Desmaria:1.0,Ligaria:1.0):1.0):1.0):1.0,Atkinsonia:1.0):1.0):1.0,Gaiadendron:1.0):1.0,Peraxilla:1.0):1.0,Macrosolen:1.0,Decaisnina:1.0);
[22] tree 't22'=[&R] ((((((((Cecarria:1.0,Loranthus:1.0):1.0,((((Taxillus:1.0,Scurrula:1.0):1.0,((Helixanthera:1.0,Dendrophthoe:1.0):1.0,(Moquiniella:1.0,(Bakerella:1.0,(Agelanthus:1.0,(Englerina:1.0,Tapinanthus:1.0):1.0):1.0):1.0):1.0):1.0):1.0,(Amyema:1.0,Benthamina:1.0):1.0):1.0,(Muellerina:1.0,Ileostylus:1.0):1.0):1.0):1.0,((((Tripodanthus:1.0,Struthanthus:1.0):1.0,Atkinsonia:1.0):1.0,Nuytsia:1.0):1.0,(Tupeia:1.0,(Desmaria:1.0,Ligaria:1.0):1.0):1.0):1.0):1.0,Tristerix:1.0):1.0,Gaiadendron:1.0):1.0,Peraxilla:1.0):1.0,Notanthera:1.0):1.0,Macrosolen:1.0,Decaisnina:1.0);
[23] tree 't23'=[&R] ((((((Ligaria:1.0,(Tripodanthus:1.0,Struthanthus:1.0):1.0):1.0,Atkinsonia:1.0):1.0,(Desmaria:1.0,(((Gaiadendron:1.0,Nuytsia:1.0):1.0,Tristerix:1.0):1.0,(Tupeia:1.0,((Muellerina:1.0,Ileostylus:1.0):1.0,((Cecarria:1.0,Loranthus:1.0):1.0,(((Helixanthera:1.0,(Taxillus:1.0,Scurrula:1.0):1.0):1.0,(Dendrophthoe:1.0,(Bakerella:1.0,((Agelanthus:1.0,(Englerina:1.0,Tapinanthus:1.0):1.0):1.0,Moquiniella:1.0):1.0):1.0):1.0):1.0,(Amyema:1.0,Benthamina:1.0):1.0):1.0):1.0):1.0):1.0):1.0):1.0):1.0,Peraxilla:1.0):1.0,Notanthera:1.0):1.0,Macrosolen:1.0,Decaisnina:1.0);
[24] tree 't24'=[&R] (((((Gaiadendron:1.0,(Nuytsia:1.0,Tristerix:1.0):1.0):1.0,(Tupeia:1.0,((Cecarria:1.0,Loranthus:1.0):1.0,((((Helixanthera:1.0,(Taxillus:1.0,Scurrula:1.0):1.0):1.0,(Dendrophthoe:1.0,(Bakerella:1.0,((Agelanthus:1.0,(Englerina:1.0,Tapinanthus:1.0):1.0):1.0,Moquiniella:1.0):1.0):1.0):1.0):1.0,(Amyema:1.0,Benthamina:1.0):1.0):1.0,(Muellerina:1.0,Ileostylus:1.0):1.0):1.0):1.0):1.0):1.0,(((Ligaria:1.0,Desmaria:1.0):1.0,((Tripodanthus:1.0,Struthanthus:1.0):1.0,Notanthera:1.0):1.0):1.0,Atkinsonia:1.0):1.0):1.0,Peraxilla:1.0):1.0,Macrosolen:1.0,Decaisnina:1.0);
[25] tree 't25'=[&R] (((((((Desmaria:1.0,((Gaiadendron:1.0,(Nuytsia:1.0,Tristerix:1.0):1.0):1.0,(Tupeia:1.0,((((Helixanthera:1.0,(Taxillus:1.0,Scurrula:1.0):1.0):1.0,(Dendrophthoe:1.0,(Bakerella:1.0,((Agelanthus:1.0,(Englerina:1.0,Tapinanthus:1.0):1.0):1.0,Moquiniella:1.0):1.0):1.0):1.0):1.0,(Amyema:1.0,Benthamina:1.0):1.0):1.0,((Muellerina:1.0,Ileostylus:1.0):1.0,(Cecarria:1.0,Loranthus:1.0):1.0):1.0):1.0):1.0):1.0):1.0,Atkinsonia:1.0):1.0,Ligaria:1.0):1.0,(Tripodanthus:1.0,Struthanthus:1.0):1.0):1.0,Peraxilla:1.0):1.0,Notanthera:1.0):1.0,Macrosolen:1.0,Decaisnina:1.0);
[26] tree 't26'=[&R] (((((((Tripodanthus:1.0,Struthanthus:1.0):1.0,(Ligaria:1.0,Desmaria:1.0):1.0):1.0,(((Muellerina:1.0,Ileostylus:1.0):1.0,((Cecarria:1.0,Loranthus:1.0):1.0,(((Taxillus:1.0,Scurrula:1.0):1.0,((Helixanthera:1.0,Dendrophthoe:1.0):1.0,(Bakerella:1.0,((Agelanthus:1.0,(Englerina:1.0,Tapinanthus:1.0):1.0):1.0,Moquiniella:1.0):1.0):1.0):1.0):1.0,(Amyema:1.0,Benthamina:1.0):1.0):1.0):1.0):1.0,((Gaiadendron:1.0,(Nuytsia:1.0,Tristerix:1.0):1.0):1.0,Tupeia:1.0):1.0):1.0):1.0,Atkinsonia:1.0):1.0,Peraxilla:1.0):1.0,Notanthera:1.0):1.0,Macrosolen:1.0,Decaisnina:1.0);
[27] tree 't27'=[&R] ((Peraxilla:1.0,(Notanthera:1.0,((((Tripodanthus:1.0,Struthanthus:1.0):1.0,(Tristerix:1.0,Ligaria:1.0):1.0):1.0,(((((((Taxillus:1.0,Scurrula:1.0):1.0,((Helixanthera:1.0,(Bakerella:1.0,((Agelanthus:1.0,(Englerina:1.0,Tapinanthus:1.0):1.0):1.0,Moquiniella:1.0):1.0):1.0):1.0,Dendrophthoe:1.0):1.0):1.0,(Amyema:1.0,Benthamina:1.0):1.0):1.0,((Muellerina:1.0,Ileostylus:1.0):1.0,(Cecarria:1.0,Loranthus:1.0):1.0):1.0):1.0,(Desmaria:1.0,Nuytsia:1.0):1.0):1.0,Tupeia:1.0):1.0,Gaiadendron:1.0):1.0):1.0,Atkinsonia:1.0):1.0):1.0):1.0,Macrosolen:1.0,Decaisnina:1.0);
[28] tree 't28'=[&R] ((Notanthera:1.0,((Atkinsonia:1.0,(((((Muellerina:1.0,Ileostylus:1.0):1.0,((Cecarria:1.0,Loranthus:1.0):1.0,(((Bakerella:1.0,((Agelanthus:1.0,(Englerina:1.0,Tapinanthus:1.0):1.0):1.0,Moquiniella:1.0):1.0):1.0,((Dendrophthoe:1.0,Helixanthera:1.0):1.0,(Taxillus:1.0,Scurrula:1.0):1.0):1.0):1.0,(Amyema:1.0,Benthamina:1.0):1.0):1.0):1.0):1.0,Tupeia:1.0):1.0,((Tristerix:1.0,Nuytsia:1.0):1.0,Gaiadendron:1.0):1.0):1.0,((Tripodanthus:1.0,Struthanthus:1.0):1.0,(Ligaria:1.0,Desmaria:1.0):1.0):1.0):1.0):1.0,Peraxilla:1.0):1.0):1.0,Macrosolen:1.0,Decaisnina:1.0);
[29] tree 't29'=[&R] ((((Gaiadendron:1.0,Nuytsia:1.0):1.0,((((Muellerina:1.0,Ileostylus:1.0):1.0,((Cecarria:1.0,Loranthus:1.0):1.0,(((Dendrophthoe:1.0,(Bakerella:1.0,((Agelanthus:1.0,(Englerina:1.0,Tapinanthus:1.0):1.0):1.0,Moquiniella:1.0):1.0):1.0):1.0,(Helixanthera:1.0,(Taxillus:1.0,Scurrula:1.0):1.0):1.0):1.0,(Amyema:1.0,Benthamina:1.0):1.0):1.0):1.0):1.0,Tupeia:1.0):1.0,(Atkinsonia:1.0,(Desmaria:1.0,((Tripodanthus:1.0,Struthanthus:1.0):1.0,(Ligaria:1.0,(Notanthera:1.0,Tristerix:1.0):1.0):1.0):1.0):1.0):1.0):1.0):1.0,Peraxilla:1.0):1.0,Macrosolen:1.0,Decaisnina:1.0);
[30] tree 't30'=[&R] (((Gaiadendron:1.0,(((Tripodanthus:1.0,Struthanthus:1.0):1.0,(Atkinsonia:1.0,(Ligaria:1.0,((Cecarria:1.0,Loranthus:1.0):1.0,((((Dendrophthoe:1.0,(Helixanthera:1.0,((Agelanthus:1.0,(Englerina:1.0,Tapinanthus:1.0):1.0):1.0,(Moquiniella:1.0,Bakerella:1.0):1.0):1.0):1.0):1.0,(Taxillus:1.0,Scurrula:1.0):1.0):1.0,(Amyema:1.0,Benthamina:1.0):1.0):1.0,(Muellerina:1.0,Ileostylus:1.0):1.0):1.0):1.0):1.0):1.0):1.0,((Tristerix:1.0,(Desmaria:1.0,(Nuytsia:1.0,Notanthera:1.0):1.0):1.0):1.0,Tupeia:1.0):1.0):1.0):1.0,Peraxilla:1.0):1.0,Macrosolen:1.0,Decaisnina:1.0);
[31] tree 't31'=[&R] ((((((((Tupeia:1.0,(Nuytsia:1.0,Gaiadendron:1.0):1.0):1.0,(Tristerix:1.0,((Muellerina:1.0,Ileostylus:1.0):1.0,(((Amyema:1.0,Benthamina:1.0):1.0,((Scurrula:1.0,Taxillus:1.0):1.0,((Bakerella:1.0,((Agelanthus:1.0,(Tapinanthus:1.0,Englerina:1.0):1.0):1.0,Moquiniella:1.0):1.0):1.0,(Helixanthera:1.0,Dendrophthoe:1.0):1.0):1.0):1.0):1.0,(Cecarria:1.0,Loranthus:1.0):1.0):1.0):1.0):1.0):1.0,(Tripodanthus:1.0,Struthanthus:1.0):1.0):1.0,Atkinsonia:1.0):1.0,(Ligaria:1.0,Desmaria:1.0):1.0):1.0,Peraxilla:1.0):1.0,Notanthera:1.0):1.0,Macrosolen:1.0,Decaisnina:1.0);
[32] tree 't32'=[&R] (((((((Desmaria:1.0,((((Tripodanthus:1.0,Struthanthus:1.0):1.0,Ligaria:1.0):1.0,Notanthera:1.0):1.0,Atkinsonia:1.0):1.0):1.0,Tupeia:1.0):1.0,((Cecarria:1.0,Loranthus:1.0):1.0,((Muellerina:1.0,Ileostylus:1.0):1.0,((Amyema:1.0,Benthamina:1.0):1.0,((Scurrula:1.0,Taxillus:1.0):1.0,(((Agelanthus:1.0,(Tapinanthus:1.0,Englerina:1.0):1.0):1.0,(Moquiniella:1.0,Bakerella:1.0):1.0):1.0,(Helixanthera:1.0,Dendrophthoe:1.0):1.0):1.0):1.0):1.0):1.0):1.0):1.0,(Tristerix:1.0,Nuytsia:1.0):1.0):1.0,Gaiadendron:1.0):1.0,Peraxilla:1.0):1.0,Macrosolen:1.0,Decaisnina:1.0);
[33] tree 't33'=[&R] ((((Atkinsonia:1.0,(Desmaria:1.0,(((Tripodanthus:1.0,Struthanthus:1.0):1.0,Ligaria:1.0):1.0,Tristerix:1.0):1.0):1.0):1.0,(Tupeia:1.0,((Notanthera:1.0,(((Amyema:1.0,Benthamina:1.0):1.0,((Scurrula:1.0,Taxillus:1.0):1.0,((Bakerella:1.0,((Agelanthus:1.0,(Tapinanthus:1.0,Englerina:1.0):1.0):1.0,Moquiniella:1.0):1.0):1.0,(Helixanthera:1.0,Dendrophthoe:1.0):1.0):1.0):1.0):1.0,((Cecarria:1.0,Loranthus:1.0):1.0,(Muellerina:1.0,Ileostylus:1.0):1.0):1.0):1.0):1.0,(Gaiadendron:1.0,Nuytsia:1.0):1.0):1.0):1.0):1.0,Peraxilla:1.0):1.0,Macrosolen:1.0,Decaisnina:1.0);
[34] tree 't34'=[&R] (((((((Ligaria:1.0,Desmaria:1.0):1.0,(Tripodanthus:1.0,Struthanthus:1.0):1.0):1.0,Atkinsonia:1.0):1.0,(Tristerix:1.0,(Tupeia:1.0,(Gaiadendron:1.0,(Nuytsia:1.0,((Cecarria:1.0,Loranthus:1.0):1.0,((Muellerina:1.0,Ileostylus:1.0):1.0,((Amyema:1.0,Benthamina:1.0):1.0,((Scurrula:1.0,Taxillus:1.0):1.0,((Bakerella:1.0,((Agelanthus:1.0,(Tapinanthus:1.0,Englerina:1.0):1.0):1.0,Moquiniella:1.0):1.0):1.0,(Helixanthera:1.0,Dendrophthoe:1.0):1.0):1.0):1.0):1.0):1.0):1.0):1.0):1.0):1.0):1.0):1.0,Peraxilla:1.0):1.0,Notanthera:1.0):1.0,Macrosolen:1.0,Decaisnina:1.0);
[35] tree 't35'=[&R] (((((Gaiadendron:1.0,(((((Muellerina:1.0,Ileostylus:1.0):1.0,(((Amyema:1.0,Benthamina:1.0):1.0,((Dendrophthoe:1.0,(Bakerella:1.0,((Agelanthus:1.0,(Tapinanthus:1.0,Englerina:1.0):1.0):1.0,Moquiniella:1.0):1.0):1.0):1.0,(Helixanthera:1.0,(Scurrula:1.0,Taxillus:1.0):1.0):1.0):1.0):1.0,(Cecarria:1.0,Loranthus:1.0):1.0):1.0):1.0,Ligaria:1.0):1.0,Atkinsonia:1.0):1.0,((Tristerix:1.0,Desmaria:1.0):1.0,(Tupeia:1.0,(Tripodanthus:1.0,Struthanthus:1.0):1.0):1.0):1.0):1.0):1.0,Nuytsia:1.0):1.0,Peraxilla:1.0):1.0,Notanthera:1.0):1.0,Macrosolen:1.0,Decaisnina:1.0);
[36] tree 't36'=[&R] (((((Atkinsonia:1.0,(((Cecarria:1.0,Loranthus:1.0):1.0,((Muellerina:1.0,Ileostylus:1.0):1.0,((Amyema:1.0,Benthamina:1.0):1.0,(((Helixanthera:1.0,Dendrophthoe:1.0):1.0,(Bakerella:1.0,((Agelanthus:1.0,(Tapinanthus:1.0,Englerina:1.0):1.0):1.0,Moquiniella:1.0):1.0):1.0):1.0,(Scurrula:1.0,Taxillus:1.0):1.0):1.0):1.0):1.0):1.0,((Tupeia:1.0,(Tristerix:1.0,(Desmaria:1.0,Ligaria:1.0):1.0):1.0):1.0,(Tripodanthus:1.0,Struthanthus:1.0):1.0):1.0):1.0):1.0,(Nuytsia:1.0,Gaiadendron:1.0):1.0):1.0,Peraxilla:1.0):1.0,Notanthera:1.0):1.0,Macrosolen:1.0,Decaisnina:1.0);
[37] tree 't37'=[&R] ((((((Ligaria:1.0,(Tripodanthus:1.0,Struthanthus:1.0):1.0):1.0,Atkinsonia:1.0):1.0,(Gaiadendron:1.0,(Nuytsia:1.0,((Cecarria:1.0,Loranthus:1.0):1.0,((Muellerina:1.0,Ileostylus:1.0):1.0,((Helixanthera:1.0,(Scurrula:1.0,Taxillus:1.0):1.0):1.0,((Amyema:1.0,Benthamina:1.0):1.0,(Dendrophthoe:1.0,(Bakerella:1.0,((Agelanthus:1.0,(Tapinanthus:1.0,Englerina:1.0):1.0):1.0,Moquiniella:1.0):1.0):1.0):1.0):1.0):1.0):1.0):1.0):1.0):1.0):1.0,(Tupeia:1.0,(Notanthera:1.0,(Tristerix:1.0,Desmaria:1.0):1.0):1.0):1.0):1.0,Peraxilla:1.0):1.0,Macrosolen:1.0,Decaisnina:1.0);
[38] tree 't38'=[&R] (((((Tupeia:1.0,(Tristerix:1.0,Desmaria:1.0):1.0):1.0,((((Ligaria:1.0,Atkinsonia:1.0):1.0,(Nuytsia:1.0,(((Amyema:1.0,Benthamina:1.0):1.0,(((Helixanthera:1.0,Dendrophthoe:1.0):1.0,((Agelanthus:1.0,(Tapinanthus:1.0,Englerina:1.0):1.0):1.0,(Moquiniella:1.0,Bakerella:1.0):1.0):1.0):1.0,(Scurrula:1.0,Taxillus:1.0):1.0):1.0):1.0,((Cecarria:1.0,Loranthus:1.0):1.0,(Muellerina:1.0,Ileostylus:1.0):1.0):1.0):1.0):1.0):1.0,Gaiadendron:1.0):1.0,(Tripodanthus:1.0,Struthanthus:1.0):1.0):1.0):1.0,Peraxilla:1.0):1.0,Notanthera:1.0):1.0,Macrosolen:1.0,Decaisnina:1.0);
[39] tree 't39'=[&R] ((Peraxilla:1.0,(Notanthera:1.0,(((((Tristerix:1.0,Nuytsia:1.0):1.0,(((Amyema:1.0,Benthamina:1.0):1.0,((Dendrophthoe:1.0,(Bakerella:1.0,((Agelanthus:1.0,(Tapinanthus:1.0,Englerina:1.0):1.0):1.0,Moquiniella:1.0):1.0):1.0):1.0,(Helixanthera:1.0,(Scurrula:1.0,Taxillus:1.0):1.0):1.0):1.0):1.0,((Cecarria:1.0,Loranthus:1.0):1.0,(Muellerina:1.0,Ileostylus:1.0):1.0):1.0):1.0):1.0,Tupeia:1.0):1.0,Desmaria:1.0):1.0,((Gaiadendron:1.0,Atkinsonia:1.0):1.0,(Ligaria:1.0,(Tripodanthus:1.0,Struthanthus:1.0):1.0):1.0):1.0):1.0):1.0):1.0,Macrosolen:1.0,Decaisnina:1.0);
[40] tree 't40'=[&R] ((Peraxilla:1.0,(Gaiadendron:1.0,(((Nuytsia:1.0,((Cecarria:1.0,Loranthus:1.0):1.0,((Muellerina:1.0,Ileostylus:1.0):1.0,((Amyema:1.0,Benthamina:1.0):1.0,((Dendrophthoe:1.0,(Bakerella:1.0,((Agelanthus:1.0,(Tapinanthus:1.0,Englerina:1.0):1.0):1.0,Moquiniella:1.0):1.0):1.0):1.0,(Helixanthera:1.0,(Scurrula:1.0,Taxillus:1.0):1.0):1.0):1.0):1.0):1.0):1.0):1.0,(Tristerix:1.0,((Tupeia:1.0,(Ligaria:1.0,Desmaria:1.0):1.0):1.0,Atkinsonia:1.0):1.0):1.0):1.0,(Notanthera:1.0,(Tripodanthus:1.0,Struthanthus:1.0):1.0):1.0):1.0):1.0):1.0,Macrosolen:1.0,Decaisnina:1.0);
[41] tree 't41'=[&R] (Macrosolen:1.0,(((((Atkinsonia:1.0,Gaiadendron:1.0):1.0,(Ligaria:1.0,(Tripodanthus:1.0,Struthanthus:1.0):1.0):1.0):1.0,(Desmaria:1.0,(Tupeia:1.0,(((((Taxillus:1.0,Scurrula:1.0):1.0,((Bakerella:1.0,(((Englerina:1.0,Tapinanthus:1.0):1.0,Agelanthus:1.0):1.0,Moquiniella:1.0):1.0):1.0,(Dendrophthoe:1.0,Helixanthera:1.0):1.0):1.0):1.0,(Amyema:1.0,Benthamina:1.0):1.0):1.0,((Cecarria:1.0,Loranthus:1.0):1.0,(Muellerina:1.0,Ileostylus:1.0):1.0):1.0):1.0,(Tristerix:1.0,Nuytsia:1.0):1.0):1.0):1.0):1.0):1.0,Peraxilla:1.0):1.0,Notanthera:1.0):1.0,Decaisnina:1.0);
[42] tree 't42'=[&R] (Macrosolen:1.0,(((Desmaria:1.0,((((Tupeia:1.0,(((Muellerina:1.0,Ileostylus:1.0):1.0,((((Taxillus:1.0,Scurrula:1.0):1.0,((Helixanthera:1.0,((((Englerina:1.0,Tapinanthus:1.0):1.0,Agelanthus:1.0):1.0,Moquiniella:1.0):1.0,Bakerella:1.0):1.0):1.0,Dendrophthoe:1.0):1.0):1.0,(Amyema:1.0,Benthamina:1.0):1.0):1.0,(Cecarria:1.0,Loranthus:1.0):1.0):1.0):1.0,(Tristerix:1.0,(Nuytsia:1.0,Gaiadendron:1.0):1.0):1.0):1.0):1.0,Atkinsonia:1.0):1.0,Ligaria:1.0):1.0,(Tripodanthus:1.0,Struthanthus:1.0):1.0):1.0):1.0,Peraxilla:1.0):1.0,Notanthera:1.0):1.0,Decaisnina:1.0);
[43] tree 't43'=[&R] (Macrosolen:1.0,((((Tupeia:1.0,((Notanthera:1.0,Desmaria:1.0):1.0,(Tristerix:1.0,Nuytsia:1.0):1.0):1.0):1.0,((Muellerina:1.0,Ileostylus:1.0):1.0,((((Taxillus:1.0,Scurrula:1.0):1.0,((((Englerina:1.0,Tapinanthus:1.0):1.0,Agelanthus:1.0):1.0,((Moquiniella:1.0,Bakerella:1.0):1.0,Helixanthera:1.0):1.0):1.0,Dendrophthoe:1.0):1.0):1.0,(Amyema:1.0,Benthamina:1.0):1.0):1.0,(Cecarria:1.0,Loranthus:1.0):1.0):1.0):1.0):1.0,((Ligaria:1.0,(Tripodanthus:1.0,Struthanthus:1.0):1.0):1.0,(Gaiadendron:1.0,Atkinsonia:1.0):1.0):1.0):1.0,Peraxilla:1.0):1.0,Decaisnina:1.0);
[44] tree 't44'=[&R] (Macrosolen:1.0,((((((((Muellerina:1.0,Ileostylus:1.0):1.0,((((Helixanthera:1.0,(Taxillus:1.0,Scurrula:1.0):1.0):1.0,(Dendrophthoe:1.0,((Moquiniella:1.0,((Englerina:1.0,Tapinanthus:1.0):1.0,Agelanthus:1.0):1.0):1.0,Bakerella:1.0):1.0):1.0):1.0,(Amyema:1.0,Benthamina:1.0):1.0):1.0,(Cecarria:1.0,Loranthus:1.0):1.0):1.0):1.0,Tupeia:1.0):1.0,(Atkinsonia:1.0,((Ligaria:1.0,Desmaria:1.0):1.0,(Notanthera:1.0,(Tripodanthus:1.0,Struthanthus:1.0):1.0):1.0):1.0):1.0):1.0,Tristerix:1.0):1.0,Gaiadendron:1.0):1.0,Nuytsia:1.0):1.0,Peraxilla:1.0):1.0,Decaisnina:1.0);
[45] tree 't45'=[&R] (Macrosolen:1.0,(((((Desmaria:1.0,Nuytsia:1.0):1.0,Atkinsonia:1.0):1.0,(((((((Taxillus:1.0,Scurrula:1.0):1.0,(((Helixanthera:1.0,(Moquiniella:1.0,((Englerina:1.0,Tapinanthus:1.0):1.0,Agelanthus:1.0):1.0):1.0):1.0,Bakerella:1.0):1.0,Dendrophthoe:1.0):1.0):1.0,(Amyema:1.0,Benthamina:1.0):1.0):1.0,((Cecarria:1.0,Loranthus:1.0):1.0,(Muellerina:1.0,Ileostylus:1.0):1.0):1.0):1.0,Tupeia:1.0):1.0,((Tristerix:1.0,Ligaria:1.0):1.0,(Tripodanthus:1.0,Struthanthus:1.0):1.0):1.0):1.0,Gaiadendron:1.0):1.0):1.0,Peraxilla:1.0):1.0,Notanthera:1.0):1.0,Decaisnina:1.0);
[46] tree 't46'=[&R] (Macrosolen:1.0,((((((Tripodanthus:1.0,Struthanthus:1.0):1.0,Notanthera:1.0):1.0,(Ligaria:1.0,Desmaria:1.0):1.0):1.0,Atkinsonia:1.0):1.0,(Gaiadendron:1.0,(Tupeia:1.0,((Nuytsia:1.0,((Cecarria:1.0,Loranthus:1.0):1.0,((Muellerina:1.0,Ileostylus:1.0):1.0,(((Taxillus:1.0,Scurrula:1.0):1.0,(((((Englerina:1.0,Tapinanthus:1.0):1.0,Agelanthus:1.0):1.0,Moquiniella:1.0):1.0,Bakerella:1.0):1.0,(Helixanthera:1.0,Dendrophthoe:1.0):1.0):1.0):1.0,(Amyema:1.0,Benthamina:1.0):1.0):1.0):1.0):1.0):1.0,Tristerix:1.0):1.0):1.0):1.0):1.0,Peraxilla:1.0):1.0,Decaisnina:1.0);
[47] tree 't47'=[&R] (Macrosolen:1.0,(((((Atkinsonia:1.0,(Tripodanthus:1.0,Struthanthus:1.0):1.0):1.0,(Desmaria:1.0,(((Gaiadendron:1.0,(Nuytsia:1.0,Tristerix:1.0):1.0):1.0,((((Taxillus:1.0,Scurrula:1.0):1.0,(((((Englerina:1.0,Tapinanthus:1.0):1.0,Agelanthus:1.0):1.0,Moquiniella:1.0):1.0,Bakerella:1.0):1.0,(Helixanthera:1.0,Dendrophthoe:1.0):1.0):1.0):1.0,(Amyema:1.0,Benthamina:1.0):1.0):1.0,((Cecarria:1.0,Loranthus:1.0):1.0,(Muellerina:1.0,Ileostylus:1.0):1.0):1.0):1.0):1.0,Tupeia:1.0):1.0):1.0):1.0,Ligaria:1.0):1.0,Peraxilla:1.0):1.0,Notanthera:1.0):1.0,Decaisnina:1.0);
[48] tree 't48'=[&R] (Macrosolen:1.0,((((((Gaiadendron:1.0,(Nuytsia:1.0,Tristerix:1.0):1.0):1.0,((Muellerina:1.0,Ileostylus:1.0):1.0,(((((Taxillus:1.0,Scurrula:1.0):1.0,(((((Englerina:1.0,Tapinanthus:1.0):1.0,Agelanthus:1.0):1.0,Moquiniella:1.0):1.0,Bakerella:1.0):1.0,Dendrophthoe:1.0):1.0):1.0,Helixanthera:1.0):1.0,(Amyema:1.0,Benthamina:1.0):1.0):1.0,(Cecarria:1.0,Loranthus:1.0):1.0):1.0):1.0):1.0,Tupeia:1.0):1.0,(((Tripodanthus:1.0,Struthanthus:1.0):1.0,(Ligaria:1.0,Desmaria:1.0):1.0):1.0,Atkinsonia:1.0):1.0):1.0,Peraxilla:1.0):1.0,Notanthera:1.0):1.0,Decaisnina:1.0);
[49] tree 't49'=[&R] (Macrosolen:1.0,(((((((Tripodanthus:1.0,Struthanthus:1.0):1.0,Ligaria:1.0):1.0,Notanthera:1.0):1.0,Desmaria:1.0):1.0,Atkinsonia:1.0):1.0,(((Tristerix:1.0,Tupeia:1.0):1.0,(((Cecarria:1.0,Loranthus:1.0):1.0,((Muellerina:1.0,Ileostylus:1.0):1.0,(((Taxillus:1.0,Scurrula:1.0):1.0,(((((Englerina:1.0,Tapinanthus:1.0):1.0,Agelanthus:1.0):1.0,Moquiniella:1.0):1.0,Bakerella:1.0):1.0,(Dendrophthoe:1.0,Helixanthera:1.0):1.0):1.0):1.0,(Amyema:1.0,Benthamina:1.0):1.0):1.0):1.0):1.0,Nuytsia:1.0):1.0):1.0,Gaiadendron:1.0):1.0):1.0,Peraxilla:1.0):1.0,Decaisnina:1.0);
[50] tree 't50'=[&R] (Macrosolen:1.0,(((Gaiadendron:1.0,((((Tripodanthus:1.0,Struthanthus:1.0):1.0,Ligaria:1.0):1.0,Atkinsonia:1.0):1.0,((Tupeia:1.0,(Desmaria:1.0,Tristerix:1.0):1.0):1.0,(((Muellerina:1.0,Ileostylus:1.0):1.0,((((Helixanthera:1.0,(Taxillus:1.0,Scurrula:1.0):1.0):1.0,(((((Englerina:1.0,Tapinanthus:1.0):1.0,Agelanthus:1.0):1.0,Moquiniella:1.0):1.0,Bakerella:1.0):1.0,Dendrophthoe:1.0):1.0):1.0,(Amyema:1.0,Benthamina:1.0):1.0):1.0,(Cecarria:1.0,Loranthus:1.0):1.0):1.0):1.0,Nuytsia:1.0):1.0):1.0):1.0):1.0,Peraxilla:1.0):1.0,Notanthera:1.0):1.0,Decaisnina:1.0);
[51] tree 't51'=[&R] (Macrosolen:1.0,((((Ligaria:1.0,Desmaria:1.0):1.0,(((Struthanthus:1.0,Tripodanthus:1.0):1.0,((((Loranthus:1.0,Cecarria:1.0):1.0,((((Scurrula:1.0,Taxillus:1.0):1.0,((Bakerella:1.0,((Agelanthus:1.0,(Englerina:1.0,Tapinanthus:1.0):1.0):1.0,Moquiniella:1.0):1.0):1.0,(Dendrophthoe:1.0,Helixanthera:1.0):1.0):1.0):1.0,(Benthamina:1.0,Amyema:1.0):1.0):1.0,(Muellerina:1.0,Ileostylus:1.0):1.0):1.0):1.0,Tupeia:1.0):1.0,(Gaiadendron:1.0,(Tristerix:1.0,Nuytsia:1.0):1.0):1.0):1.0):1.0,Atkinsonia:1.0):1.0):1.0,Peraxilla:1.0):1.0,Notanthera:1.0):1.0,Decaisnina:1.0);
[52] tree 't52'=[&R] (Macrosolen:1.0,((((Gaiadendron:1.0,(Tristerix:1.0,Nuytsia:1.0):1.0):1.0,(((Struthanthus:1.0,Tripodanthus:1.0):1.0,(Atkinsonia:1.0,(Ligaria:1.0,((Loranthus:1.0,Cecarria:1.0):1.0,((((Bakerella:1.0,((Agelanthus:1.0,(Englerina:1.0,Tapinanthus:1.0):1.0):1.0,Moquiniella:1.0):1.0):1.0,((Dendrophthoe:1.0,Helixanthera:1.0):1.0,(Scurrula:1.0,Taxillus:1.0):1.0):1.0):1.0,(Benthamina:1.0,Amyema:1.0):1.0):1.0,(Muellerina:1.0,Ileostylus:1.0):1.0):1.0):1.0):1.0):1.0):1.0,(Desmaria:1.0,Tupeia:1.0):1.0):1.0):1.0,Peraxilla:1.0):1.0,Notanthera:1.0):1.0,Decaisnina:1.0);
[53] tree 't53'=[&R] (Macrosolen:1.0,((Gaiadendron:1.0,((Tristerix:1.0,Nuytsia:1.0):1.0,(((Muellerina:1.0,Ileostylus:1.0):1.0,((Loranthus:1.0,Cecarria:1.0):1.0,(((Dendrophthoe:1.0,(Bakerella:1.0,((Agelanthus:1.0,(Englerina:1.0,Tapinanthus:1.0):1.0):1.0,Moquiniella:1.0):1.0):1.0):1.0,(Helixanthera:1.0,(Scurrula:1.0,Taxillus:1.0):1.0):1.0):1.0,(Benthamina:1.0,Amyema:1.0):1.0):1.0):1.0):1.0,((((Ligaria:1.0,Desmaria:1.0):1.0,(Notanthera:1.0,(Struthanthus:1.0,Tripodanthus:1.0):1.0):1.0):1.0,Atkinsonia:1.0):1.0,Tupeia:1.0):1.0):1.0):1.0):1.0,Peraxilla:1.0):1.0,Decaisnina:1.0);
[54] tree 't54'=[&R] (Macrosolen:1.0,((((((Loranthus:1.0,Cecarria:1.0):1.0,((((Scurrula:1.0,Taxillus:1.0):1.0,((Bakerella:1.0,((Agelanthus:1.0,(Englerina:1.0,Tapinanthus:1.0):1.0):1.0,Moquiniella:1.0):1.0):1.0,(Dendrophthoe:1.0,Helixanthera:1.0):1.0):1.0):1.0,(Benthamina:1.0,Amyema:1.0):1.0):1.0,(Muellerina:1.0,Ileostylus:1.0):1.0):1.0):1.0,Nuytsia:1.0):1.0,(((Tristerix:1.0,Desmaria:1.0):1.0,(((Ligaria:1.0,(Struthanthus:1.0,Tripodanthus:1.0):1.0):1.0,Gaiadendron:1.0):1.0,Atkinsonia:1.0):1.0):1.0,Tupeia:1.0):1.0):1.0,Notanthera:1.0):1.0,Peraxilla:1.0):1.0,Decaisnina:1.0);
[55] tree 't55'=[&R] (Macrosolen:1.0,((((Gaiadendron:1.0,(((Struthanthus:1.0,Tripodanthus:1.0):1.0,(Atkinsonia:1.0,Nuytsia:1.0):1.0):1.0,Ligaria:1.0):1.0):1.0,((Tupeia:1.0,((((Bakerella:1.0,((Agelanthus:1.0,(Englerina:1.0,Tapinanthus:1.0):1.0):1.0,Moquiniella:1.0):1.0):1.0,(Dendrophthoe:1.0,(Helixanthera:1.0,(Scurrula:1.0,Taxillus:1.0):1.0):1.0):1.0):1.0,(Benthamina:1.0,Amyema:1.0):1.0):1.0,((Muellerina:1.0,Ileostylus:1.0):1.0,(Loranthus:1.0,Cecarria:1.0):1.0):1.0):1.0):1.0,(Tristerix:1.0,Desmaria:1.0):1.0):1.0):1.0,Notanthera:1.0):1.0,Peraxilla:1.0):1.0,Decaisnina:1.0);
[56] tree 't56'=[&R] (Macrosolen:1.0,(Notanthera:1.0,(Peraxilla:1.0,(((Ligaria:1.0,(Struthanthus:1.0,Tripodanthus:1.0):1.0):1.0,Atkinsonia:1.0):1.0,((((Nuytsia:1.0,((((Bakerella:1.0,((Agelanthus:1.0,(Englerina:1.0,Tapinanthus:1.0):1.0):1.0,Moquiniella:1.0):1.0):1.0,((Dendrophthoe:1.0,Helixanthera:1.0):1.0,(Scurrula:1.0,Taxillus:1.0):1.0):1.0):1.0,(Benthamina:1.0,Amyema:1.0):1.0):1.0,((Muellerina:1.0,Ileostylus:1.0):1.0,(Loranthus:1.0,Cecarria:1.0):1.0):1.0):1.0):1.0,Gaiadendron:1.0):1.0,(Tupeia:1.0,Tristerix:1.0):1.0):1.0,Desmaria:1.0):1.0):1.0):1.0):1.0,Decaisnina:1.0);
[57] tree 't57'=[&R] (Macrosolen:1.0,(Notanthera:1.0,(Peraxilla:1.0,((Tristerix:1.0,(Ligaria:1.0,Desmaria:1.0):1.0):1.0,((((Nuytsia:1.0,((((Dendrophthoe:1.0,(Bakerella:1.0,((Agelanthus:1.0,(Englerina:1.0,Tapinanthus:1.0):1.0):1.0,Moquiniella:1.0):1.0):1.0):1.0,(Helixanthera:1.0,(Scurrula:1.0,Taxillus:1.0):1.0):1.0):1.0,(Benthamina:1.0,Amyema:1.0):1.0):1.0,((Muellerina:1.0,Ileostylus:1.0):1.0,(Loranthus:1.0,Cecarria:1.0):1.0):1.0):1.0):1.0,Gaiadendron:1.0):1.0,(Tupeia:1.0,(Struthanthus:1.0,Tripodanthus:1.0):1.0):1.0):1.0,Atkinsonia:1.0):1.0):1.0):1.0):1.0,Decaisnina:1.0);
[58] tree 't58'=[&R] (Macrosolen:1.0,(Notanthera:1.0,(Peraxilla:1.0,(((Struthanthus:1.0,Tripodanthus:1.0):1.0,((Tupeia:1.0,Tristerix:1.0):1.0,((((((Helixanthera:1.0,Dendrophthoe:1.0):1.0,(Bakerella:1.0,((Agelanthus:1.0,(Englerina:1.0,Tapinanthus:1.0):1.0):1.0,Moquiniella:1.0):1.0):1.0):1.0,(Scurrula:1.0,Taxillus:1.0):1.0):1.0,(Benthamina:1.0,Amyema:1.0):1.0):1.0,((Muellerina:1.0,Ileostylus:1.0):1.0,(Loranthus:1.0,Cecarria:1.0):1.0):1.0):1.0,(Gaiadendron:1.0,Nuytsia:1.0):1.0):1.0):1.0):1.0,(Atkinsonia:1.0,(Ligaria:1.0,Desmaria:1.0):1.0):1.0):1.0):1.0):1.0,Decaisnina:1.0);
[59] tree 't59'=[&R] (Macrosolen:1.0,(Notanthera:1.0,(Peraxilla:1.0,((Atkinsonia:1.0,(((Tupeia:1.0,((((((Helixanthera:1.0,Dendrophthoe:1.0):1.0,((Agelanthus:1.0,(Englerina:1.0,Tapinanthus:1.0):1.0):1.0,(Moquiniella:1.0,Bakerella:1.0):1.0):1.0):1.0,(Scurrula:1.0,Taxillus:1.0):1.0):1.0,(Benthamina:1.0,Amyema:1.0):1.0):1.0,((Muellerina:1.0,Ileostylus:1.0):1.0,(Loranthus:1.0,Cecarria:1.0):1.0):1.0):1.0,Nuytsia:1.0):1.0):1.0,Tristerix:1.0):1.0,Gaiadendron:1.0):1.0):1.0,((Ligaria:1.0,Desmaria:1.0):1.0,(Struthanthus:1.0,Tripodanthus:1.0):1.0):1.0):1.0):1.0):1.0,Decaisnina:1.0);
[60] tree 't60'=[&R] (Macrosolen:1.0,(Notanthera:1.0,(Peraxilla:1.0,(Atkinsonia:1.0,((Ligaria:1.0,Desmaria:1.0):1.0,(((Tupeia:1.0,((Tristerix:1.0,((Muellerina:1.0,Ileostylus:1.0):1.0,((Loranthus:1.0,Cecarria:1.0):1.0,((((Helixanthera:1.0,Dendrophthoe:1.0):1.0,(Bakerella:1.0,((Agelanthus:1.0,(Englerina:1.0,Tapinanthus:1.0):1.0):1.0,Moquiniella:1.0):1.0):1.0):1.0,(Scurrula:1.0,Taxillus:1.0):1.0):1.0,(Benthamina:1.0,Amyema:1.0):1.0):1.0):1.0):1.0):1.0,Nuytsia:1.0):1.0):1.0,Gaiadendron:1.0):1.0,(Struthanthus:1.0,Tripodanthus:1.0):1.0):1.0):1.0):1.0):1.0):1.0,Decaisnina:1.0);
[61] tree 't61'=[&R] (Macrosolen:1.0,((Peraxilla:1.0,(((Atkinsonia:1.0,((Tupeia:1.0,Desmaria:1.0):1.0,Ligaria:1.0):1.0):1.0,((Struthanthus:1.0,Tripodanthus:1.0):1.0,((Muellerina:1.0,Ileostylus:1.0):1.0,((((Helixanthera:1.0,(Taxillus:1.0,Scurrula:1.0):1.0):1.0,(Dendrophthoe:1.0,(Bakerella:1.0,(((Tapinanthus:1.0,Englerina:1.0):1.0,Agelanthus:1.0):1.0,Moquiniella:1.0):1.0):1.0):1.0):1.0,(Amyema:1.0,Benthamina:1.0):1.0):1.0,(Loranthus:1.0,Cecarria:1.0):1.0):1.0):1.0):1.0):1.0,((Tristerix:1.0,Nuytsia:1.0):1.0,Gaiadendron:1.0):1.0):1.0):1.0,Notanthera:1.0):1.0,Decaisnina:1.0);
[62] tree 't62'=[&R] (Macrosolen:1.0,(Peraxilla:1.0,(Gaiadendron:1.0,(Nuytsia:1.0,((Atkinsonia:1.0,((Muellerina:1.0,Ileostylus:1.0):1.0,((((Helixanthera:1.0,(Taxillus:1.0,Scurrula:1.0):1.0):1.0,(Dendrophthoe:1.0,(((Tapinanthus:1.0,Englerina:1.0):1.0,Agelanthus:1.0):1.0,(Moquiniella:1.0,Bakerella:1.0):1.0):1.0):1.0):1.0,(Amyema:1.0,Benthamina:1.0):1.0):1.0,(Loranthus:1.0,Cecarria:1.0):1.0):1.0):1.0):1.0,(Tristerix:1.0,((Notanthera:1.0,(Tupeia:1.0,(Desmaria:1.0,Ligaria:1.0):1.0):1.0):1.0,(Struthanthus:1.0,Tripodanthus:1.0):1.0):1.0):1.0):1.0):1.0):1.0):1.0,Decaisnina:1.0);
[63] tree 't63'=[&R] (Macrosolen:1.0,(Peraxilla:1.0,((Atkinsonia:1.0,(((Tupeia:1.0,(Desmaria:1.0,Ligaria:1.0):1.0):1.0,(Notanthera:1.0,((((Helixanthera:1.0,(Taxillus:1.0,Scurrula:1.0):1.0):1.0,(Dendrophthoe:1.0,(Bakerella:1.0,(((Tapinanthus:1.0,Englerina:1.0):1.0,Agelanthus:1.0):1.0,Moquiniella:1.0):1.0):1.0):1.0):1.0,(Amyema:1.0,Benthamina:1.0):1.0):1.0,((Loranthus:1.0,Cecarria:1.0):1.0,(Muellerina:1.0,Ileostylus:1.0):1.0):1.0):1.0):1.0):1.0,(Struthanthus:1.0,Tripodanthus:1.0):1.0):1.0):1.0,(Gaiadendron:1.0,(Tristerix:1.0,Nuytsia:1.0):1.0):1.0):1.0):1.0,Decaisnina:1.0);
[64] tree 't64'=[&R] (Macrosolen:1.0,(Peraxilla:1.0,((((Atkinsonia:1.0,((Muellerina:1.0,Ileostylus:1.0):1.0,((((Taxillus:1.0,Scurrula:1.0):1.0,((Helixanthera:1.0,Dendrophthoe:1.0):1.0,(((Tapinanthus:1.0,Englerina:1.0):1.0,Agelanthus:1.0):1.0,(Moquiniella:1.0,Bakerella:1.0):1.0):1.0):1.0):1.0,(Amyema:1.0,Benthamina:1.0):1.0):1.0,(Loranthus:1.0,Cecarria:1.0):1.0):1.0):1.0):1.0,((Struthanthus:1.0,Tripodanthus:1.0):1.0,(Tupeia:1.0,(Tristerix:1.0,(Ligaria:1.0,Desmaria:1.0):1.0):1.0):1.0):1.0):1.0,(Gaiadendron:1.0,Nuytsia:1.0):1.0):1.0,Notanthera:1.0):1.0):1.0,Decaisnina:1.0);
[65] tree 't65'=[&R] (Macrosolen:1.0,(Peraxilla:1.0,((((Struthanthus:1.0,Tripodanthus:1.0):1.0,(Tristerix:1.0,(Ligaria:1.0,Desmaria:1.0):1.0):1.0):1.0,((Gaiadendron:1.0,(Nuytsia:1.0,Atkinsonia:1.0):1.0):1.0,(Tupeia:1.0,((Loranthus:1.0,Cecarria:1.0):1.0,((Muellerina:1.0,Ileostylus:1.0):1.0,(((Taxillus:1.0,Scurrula:1.0):1.0,((Helixanthera:1.0,Dendrophthoe:1.0):1.0,(Bakerella:1.0,(((Tapinanthus:1.0,Englerina:1.0):1.0,Agelanthus:1.0):1.0,Moquiniella:1.0):1.0):1.0):1.0):1.0,(Amyema:1.0,Benthamina:1.0):1.0):1.0):1.0):1.0):1.0):1.0):1.0,Notanthera:1.0):1.0):1.0,Decaisnina:1.0);
[66] tree 't66'=[&R] (Macrosolen:1.0,((Peraxilla:1.0,(Gaiadendron:1.0,(((Tupeia:1.0,Desmaria:1.0):1.0,(((Atkinsonia:1.0,Nuytsia:1.0):1.0,(Struthanthus:1.0,Tripodanthus:1.0):1.0):1.0,(Ligaria:1.0,((Loranthus:1.0,Cecarria:1.0):1.0,((Muellerina:1.0,Ileostylus:1.0):1.0,(((Helixanthera:1.0,(Taxillus:1.0,Scurrula:1.0):1.0):1.0,(Dendrophthoe:1.0,(Bakerella:1.0,(((Tapinanthus:1.0,Englerina:1.0):1.0,Agelanthus:1.0):1.0,Moquiniella:1.0):1.0):1.0):1.0):1.0,(Amyema:1.0,Benthamina:1.0):1.0):1.0):1.0):1.0):1.0):1.0):1.0,Tristerix:1.0):1.0):1.0):1.0,Notanthera:1.0):1.0,Decaisnina:1.0);
[67] tree 't67'=[&R] (Macrosolen:1.0,((Peraxilla:1.0,(Nuytsia:1.0,((Tristerix:1.0,((Atkinsonia:1.0,(Ligaria:1.0,(Struthanthus:1.0,Tripodanthus:1.0):1.0):1.0):1.0,((((((Taxillus:1.0,Scurrula:1.0):1.0,((Bakerella:1.0,(((Tapinanthus:1.0,Englerina:1.0):1.0,Agelanthus:1.0):1.0,Moquiniella:1.0):1.0):1.0,(Dendrophthoe:1.0,Helixanthera:1.0):1.0):1.0):1.0,(Amyema:1.0,Benthamina:1.0):1.0):1.0,(Muellerina:1.0,Ileostylus:1.0):1.0):1.0,(Loranthus:1.0,Cecarria:1.0):1.0):1.0,(Tupeia:1.0,Desmaria:1.0):1.0):1.0):1.0):1.0,Gaiadendron:1.0):1.0):1.0):1.0,Notanthera:1.0):1.0,Decaisnina:1.0);
[68] tree 't68'=[&R] (Macrosolen:1.0,((Peraxilla:1.0,((Struthanthus:1.0,Tripodanthus:1.0):1.0,(((Tristerix:1.0,(Tupeia:1.0,(Ligaria:1.0,Desmaria:1.0):1.0):1.0):1.0,Atkinsonia:1.0):1.0,(Gaiadendron:1.0,(Nuytsia:1.0,(((((Bakerella:1.0,(((Tapinanthus:1.0,Englerina:1.0):1.0,Agelanthus:1.0):1.0,Moquiniella:1.0):1.0):1.0,((Dendrophthoe:1.0,Helixanthera:1.0):1.0,(Taxillus:1.0,Scurrula:1.0):1.0):1.0):1.0,(Amyema:1.0,Benthamina:1.0):1.0):1.0,(Muellerina:1.0,Ileostylus:1.0):1.0):1.0,(Loranthus:1.0,Cecarria:1.0):1.0):1.0):1.0):1.0):1.0):1.0):1.0,Notanthera:1.0):1.0,Decaisnina:1.0);
[69] tree 't69'=[&R] (Macrosolen:1.0,(Peraxilla:1.0,(((((Tupeia:1.0,Desmaria:1.0):1.0,(Tristerix:1.0,(((((Dendrophthoe:1.0,(Bakerella:1.0,(((Tapinanthus:1.0,Englerina:1.0):1.0,Agelanthus:1.0):1.0,Moquiniella:1.0):1.0):1.0):1.0,(Helixanthera:1.0,(Taxillus:1.0,Scurrula:1.0):1.0):1.0):1.0,(Amyema:1.0,Benthamina:1.0):1.0):1.0,(Muellerina:1.0,Ileostylus:1.0):1.0):1.0,(Loranthus:1.0,Cecarria:1.0):1.0):1.0):1.0):1.0,Nuytsia:1.0):1.0,((Notanthera:1.0,(Struthanthus:1.0,Tripodanthus:1.0):1.0):1.0,(Ligaria:1.0,Atkinsonia:1.0):1.0):1.0):1.0,Gaiadendron:1.0):1.0):1.0,Decaisnina:1.0);
[70] tree 't70'=[&R] (Macrosolen:1.0,(Peraxilla:1.0,((((Struthanthus:1.0,Tripodanthus:1.0):1.0,(Desmaria:1.0,Notanthera:1.0):1.0):1.0,(Atkinsonia:1.0,(((Gaiadendron:1.0,(Nuytsia:1.0,Tristerix:1.0):1.0):1.0,((((Dendrophthoe:1.0,(((Tapinanthus:1.0,Englerina:1.0):1.0,Agelanthus:1.0):1.0,(Moquiniella:1.0,Bakerella:1.0):1.0):1.0):1.0,(Helixanthera:1.0,(Taxillus:1.0,Scurrula:1.0):1.0):1.0):1.0,(Amyema:1.0,Benthamina:1.0):1.0):1.0,((Muellerina:1.0,Ileostylus:1.0):1.0,(Loranthus:1.0,Cecarria:1.0):1.0):1.0):1.0):1.0,Tupeia:1.0):1.0):1.0):1.0,Ligaria:1.0):1.0):1.0,Decaisnina:1.0);
[71] tree 't71'=[&R] ((Peraxilla:1.0,((Gaiadendron:1.0,((((Desmaria:1.0,Tristerix:1.0):1.0,Tupeia:1.0):1.0,(Nuytsia:1.0,((((Scurrula:1.0,Taxillus:1.0):1.0,((Dendrophthoe:1.0,Helixanthera:1.0):1.0,(Bakerella:1.0,(Moquiniella:1.0,(Agelanthus:1.0,(Englerina:1.0,Tapinanthus:1.0):1.0):1.0):1.0):1.0):1.0):1.0,(Benthamina:1.0,Amyema:1.0):1.0):1.0,((Loranthus:1.0,Cecarria:1.0):1.0,(Ileostylus:1.0,Muellerina:1.0):1.0):1.0):1.0):1.0):1.0,(Ligaria:1.0,Atkinsonia:1.0):1.0):1.0):1.0,(Notanthera:1.0,(Struthanthus:1.0,Tripodanthus:1.0):1.0):1.0):1.0):1.0,Macrosolen:1.0,Decaisnina:1.0);
[72] tree 't72'=[&R] ((Peraxilla:1.0,((Tristerix:1.0,(Nuytsia:1.0,Gaiadendron:1.0):1.0):1.0,(((Desmaria:1.0,Tupeia:1.0):1.0,((Loranthus:1.0,Cecarria:1.0):1.0,((Ileostylus:1.0,Muellerina:1.0):1.0,(((Scurrula:1.0,Taxillus:1.0):1.0,((Dendrophthoe:1.0,Helixanthera:1.0):1.0,(Bakerella:1.0,(Moquiniella:1.0,(Agelanthus:1.0,(Englerina:1.0,Tapinanthus:1.0):1.0):1.0):1.0):1.0):1.0):1.0,(Benthamina:1.0,Amyema:1.0):1.0):1.0):1.0):1.0):1.0,(((Ligaria:1.0,Notanthera:1.0):1.0,(Struthanthus:1.0,Tripodanthus:1.0):1.0):1.0,Atkinsonia:1.0):1.0):1.0):1.0):1.0,Macrosolen:1.0,Decaisnina:1.0);
[73] tree 't73'=[&R] ((Peraxilla:1.0,((Atkinsonia:1.0,(((Loranthus:1.0,Cecarria:1.0):1.0,((Ileostylus:1.0,Muellerina:1.0):1.0,(((Helixanthera:1.0,(Scurrula:1.0,Taxillus:1.0):1.0):1.0,(Dendrophthoe:1.0,(Bakerella:1.0,(Moquiniella:1.0,(Agelanthus:1.0,(Englerina:1.0,Tapinanthus:1.0):1.0):1.0):1.0):1.0):1.0):1.0,(Benthamina:1.0,Amyema:1.0):1.0):1.0):1.0):1.0,((Gaiadendron:1.0,(Tristerix:1.0,Nuytsia:1.0):1.0):1.0,Tupeia:1.0):1.0):1.0):1.0,(Desmaria:1.0,(Notanthera:1.0,((Struthanthus:1.0,Tripodanthus:1.0):1.0,Ligaria:1.0):1.0):1.0):1.0):1.0):1.0,Macrosolen:1.0,Decaisnina:1.0);
[74] tree 't74'=[&R] ((Peraxilla:1.0,((Atkinsonia:1.0,((Gaiadendron:1.0,(Struthanthus:1.0,Tripodanthus:1.0):1.0):1.0,((((Ligaria:1.0,Desmaria:1.0):1.0,Tupeia:1.0):1.0,(((((Helixanthera:1.0,(Scurrula:1.0,Taxillus:1.0):1.0):1.0,(Dendrophthoe:1.0,(Bakerella:1.0,(Moquiniella:1.0,(Agelanthus:1.0,(Englerina:1.0,Tapinanthus:1.0):1.0):1.0):1.0):1.0):1.0):1.0,(Benthamina:1.0,Amyema:1.0):1.0):1.0,((Loranthus:1.0,Cecarria:1.0):1.0,(Ileostylus:1.0,Muellerina:1.0):1.0):1.0):1.0,Tristerix:1.0):1.0):1.0,Nuytsia:1.0):1.0):1.0):1.0,Notanthera:1.0):1.0):1.0,Macrosolen:1.0,Decaisnina:1.0);
[75] tree 't75'=[&R] ((Peraxilla:1.0,(((Struthanthus:1.0,Tripodanthus:1.0):1.0,((((Ligaria:1.0,(Tristerix:1.0,Desmaria:1.0):1.0):1.0,Tupeia:1.0):1.0,((Loranthus:1.0,Cecarria:1.0):1.0,((Ileostylus:1.0,Muellerina:1.0):1.0,((((Dendrophthoe:1.0,Helixanthera:1.0):1.0,(Scurrula:1.0,Taxillus:1.0):1.0):1.0,(Bakerella:1.0,(Moquiniella:1.0,(Agelanthus:1.0,(Englerina:1.0,Tapinanthus:1.0):1.0):1.0):1.0):1.0):1.0,(Benthamina:1.0,Amyema:1.0):1.0):1.0):1.0):1.0):1.0,(Nuytsia:1.0,(Atkinsonia:1.0,Gaiadendron:1.0):1.0):1.0):1.0):1.0,Notanthera:1.0):1.0):1.0,Macrosolen:1.0,Decaisnina:1.0);
[76] tree 't76'=[&R] ((Peraxilla:1.0,(((Struthanthus:1.0,Tripodanthus:1.0):1.0,((((Ligaria:1.0,Desmaria:1.0):1.0,Tupeia:1.0):1.0,(Tristerix:1.0,((((Scurrula:1.0,Taxillus:1.0):1.0,(((Agelanthus:1.0,(Englerina:1.0,Tapinanthus:1.0):1.0):1.0,(Bakerella:1.0,Moquiniella:1.0):1.0):1.0,(Dendrophthoe:1.0,Helixanthera:1.0):1.0):1.0):1.0,(Benthamina:1.0,Amyema:1.0):1.0):1.0,((Loranthus:1.0,Cecarria:1.0):1.0,(Ileostylus:1.0,Muellerina:1.0):1.0):1.0):1.0):1.0):1.0,(Gaiadendron:1.0,(Nuytsia:1.0,Atkinsonia:1.0):1.0):1.0):1.0):1.0,Notanthera:1.0):1.0):1.0,Macrosolen:1.0,Decaisnina:1.0);
[77] tree 't77'=[&R] ((Peraxilla:1.0,((((Tupeia:1.0,((Nuytsia:1.0,((((Scurrula:1.0,Taxillus:1.0):1.0,(((Agelanthus:1.0,(Englerina:1.0,Tapinanthus:1.0):1.0):1.0,(Bakerella:1.0,Moquiniella:1.0):1.0):1.0,(Dendrophthoe:1.0,Helixanthera:1.0):1.0):1.0):1.0,(Benthamina:1.0,Amyema:1.0):1.0):1.0,((Loranthus:1.0,Cecarria:1.0):1.0,(Ileostylus:1.0,Muellerina:1.0):1.0):1.0):1.0):1.0,Tristerix:1.0):1.0):1.0,Desmaria:1.0):1.0,(Gaiadendron:1.0,((Ligaria:1.0,(Struthanthus:1.0,Tripodanthus:1.0):1.0):1.0,Atkinsonia:1.0):1.0):1.0):1.0,Notanthera:1.0):1.0):1.0,Macrosolen:1.0,Decaisnina:1.0);
[78] tree 't78'=[&R] ((Peraxilla:1.0,(Gaiadendron:1.0,((Tristerix:1.0,Nuytsia:1.0):1.0,(((Notanthera:1.0,Desmaria:1.0):1.0,((Ligaria:1.0,(Struthanthus:1.0,Tripodanthus:1.0):1.0):1.0,Atkinsonia:1.0):1.0):1.0,(Tupeia:1.0,((Ileostylus:1.0,Muellerina:1.0):1.0,(((((Scurrula:1.0,Taxillus:1.0):1.0,Helixanthera:1.0):1.0,((Bakerella:1.0,(Moquiniella:1.0,(Agelanthus:1.0,(Englerina:1.0,Tapinanthus:1.0):1.0):1.0):1.0):1.0,Dendrophthoe:1.0):1.0):1.0,(Benthamina:1.0,Amyema:1.0):1.0):1.0,(Loranthus:1.0,Cecarria:1.0):1.0):1.0):1.0):1.0):1.0):1.0):1.0):1.0,Macrosolen:1.0,Decaisnina:1.0);
[79] tree 't79'=[&R] ((Peraxilla:1.0,((((((Loranthus:1.0,Cecarria:1.0):1.0,((Ileostylus:1.0,Muellerina:1.0):1.0,((((Scurrula:1.0,Taxillus:1.0):1.0,(Dendrophthoe:1.0,Helixanthera:1.0):1.0):1.0,(Moquiniella:1.0,((Agelanthus:1.0,(Englerina:1.0,Tapinanthus:1.0):1.0):1.0,Bakerella:1.0):1.0):1.0):1.0,(Benthamina:1.0,Amyema:1.0):1.0):1.0):1.0):1.0,(Tupeia:1.0,(Ligaria:1.0,Desmaria:1.0):1.0):1.0):1.0,Tristerix:1.0):1.0,(Gaiadendron:1.0,(Atkinsonia:1.0,(Nuytsia:1.0,(Struthanthus:1.0,Tripodanthus:1.0):1.0):1.0):1.0):1.0):1.0,Notanthera:1.0):1.0):1.0,Macrosolen:1.0,Decaisnina:1.0);
[80] tree 't80'=[&R] ((Notanthera:1.0,(Peraxilla:1.0,(((Tupeia:1.0,(Tristerix:1.0,Desmaria:1.0):1.0):1.0,((Ileostylus:1.0,Muellerina:1.0):1.0,(((Helixanthera:1.0,(((Bakerella:1.0,Dendrophthoe:1.0):1.0,((Agelanthus:1.0,(Englerina:1.0,Tapinanthus:1.0):1.0):1.0,Moquiniella:1.0):1.0):1.0,(Scurrula:1.0,Taxillus:1.0):1.0):1.0):1.0,(Benthamina:1.0,Amyema:1.0):1.0):1.0,(Loranthus:1.0,Cecarria:1.0):1.0):1.0):1.0):1.0,((Gaiadendron:1.0,(Atkinsonia:1.0,Nuytsia:1.0):1.0):1.0,(Ligaria:1.0,(Struthanthus:1.0,Tripodanthus:1.0):1.0):1.0):1.0):1.0):1.0):1.0,Macrosolen:1.0,Decaisnina:1.0);
[81] tree 't81'=[&R] (Macrosolen:1.0,(((Notanthera:1.0,(Ligaria:1.0,(Tripodanthus:1.0,Struthanthus:1.0):1.0):1.0):1.0,((Atkinsonia:1.0,Gaiadendron:1.0):1.0,((Tristerix:1.0,Desmaria:1.0):1.0,(((((Amyema:1.0,Benthamina:1.0):1.0,((Dendrophthoe:1.0,(Helixanthera:1.0,(Bakerella:1.0,(Moquiniella:1.0,((Tapinanthus:1.0,Englerina:1.0):1.0,Agelanthus:1.0):1.0):1.0):1.0):1.0):1.0,(Taxillus:1.0,Scurrula:1.0):1.0):1.0):1.0,((Cecarria:1.0,Loranthus:1.0):1.0,(Ileostylus:1.0,Muellerina:1.0):1.0):1.0):1.0,Nuytsia:1.0):1.0,Tupeia:1.0):1.0):1.0):1.0):1.0,Peraxilla:1.0):1.0,Decaisnina:1.0);
[82] tree 't82'=[&R] (Macrosolen:1.0,(((((Gaiadendron:1.0,((((Ligaria:1.0,Desmaria:1.0):1.0,Tupeia:1.0):1.0,(Tristerix:1.0,(((Amyema:1.0,Benthamina:1.0):1.0,((Taxillus:1.0,Scurrula:1.0):1.0,((Bakerella:1.0,(Moquiniella:1.0,((Tapinanthus:1.0,Englerina:1.0):1.0,Agelanthus:1.0):1.0):1.0):1.0,(Dendrophthoe:1.0,Helixanthera:1.0):1.0):1.0):1.0):1.0,((Cecarria:1.0,Loranthus:1.0):1.0,(Ileostylus:1.0,Muellerina:1.0):1.0):1.0):1.0):1.0):1.0,Nuytsia:1.0):1.0):1.0,(Tripodanthus:1.0,Struthanthus:1.0):1.0):1.0,Atkinsonia:1.0):1.0,Notanthera:1.0):1.0,Peraxilla:1.0):1.0,Decaisnina:1.0);
[83] tree 't83'=[&R] (Macrosolen:1.0,(Notanthera:1.0,(Peraxilla:1.0,((((Tristerix:1.0,(Ligaria:1.0,Desmaria:1.0):1.0):1.0,Tupeia:1.0):1.0,(((Amyema:1.0,Benthamina:1.0):1.0,((Helixanthera:1.0,(Taxillus:1.0,Scurrula:1.0):1.0):1.0,((Bakerella:1.0,(Moquiniella:1.0,((Tapinanthus:1.0,Englerina:1.0):1.0,Agelanthus:1.0):1.0):1.0):1.0,Dendrophthoe:1.0):1.0):1.0):1.0,((Cecarria:1.0,Loranthus:1.0):1.0,(Ileostylus:1.0,Muellerina:1.0):1.0):1.0):1.0):1.0,(((Tripodanthus:1.0,Struthanthus:1.0):1.0,(Nuytsia:1.0,Atkinsonia:1.0):1.0):1.0,Gaiadendron:1.0):1.0):1.0):1.0):1.0,Decaisnina:1.0);
[84] tree 't84'=[&R] (Macrosolen:1.0,(Notanthera:1.0,(Peraxilla:1.0,((Tripodanthus:1.0,Struthanthus:1.0):1.0,(((Nuytsia:1.0,Atkinsonia:1.0):1.0,Gaiadendron:1.0):1.0,(((Ligaria:1.0,(Desmaria:1.0,Tristerix:1.0):1.0):1.0,Tupeia:1.0):1.0,((Ileostylus:1.0,Muellerina:1.0):1.0,(((Amyema:1.0,Benthamina:1.0):1.0,((Taxillus:1.0,Scurrula:1.0):1.0,((((Tapinanthus:1.0,Englerina:1.0):1.0,Agelanthus:1.0):1.0,(Bakerella:1.0,Moquiniella:1.0):1.0):1.0,(Helixanthera:1.0,Dendrophthoe:1.0):1.0):1.0):1.0):1.0,(Cecarria:1.0,Loranthus:1.0):1.0):1.0):1.0):1.0):1.0):1.0):1.0):1.0,Decaisnina:1.0);
[85] tree 't85'=[&R] (Macrosolen:1.0,(Peraxilla:1.0,(((((Desmaria:1.0,Tristerix:1.0):1.0,(Notanthera:1.0,Tupeia:1.0):1.0):1.0,((Ileostylus:1.0,Muellerina:1.0):1.0,(((Amyema:1.0,Benthamina:1.0):1.0,((Taxillus:1.0,Scurrula:1.0):1.0,((Bakerella:1.0,(Moquiniella:1.0,((Tapinanthus:1.0,Englerina:1.0):1.0,Agelanthus:1.0):1.0):1.0):1.0,(Helixanthera:1.0,Dendrophthoe:1.0):1.0):1.0):1.0):1.0,(Cecarria:1.0,Loranthus:1.0):1.0):1.0):1.0):1.0,((Tripodanthus:1.0,Struthanthus:1.0):1.0,(Atkinsonia:1.0,(Gaiadendron:1.0,Nuytsia:1.0):1.0):1.0):1.0):1.0,Ligaria:1.0):1.0):1.0,Decaisnina:1.0);
[86] tree 't86'=[&R] (Macrosolen:1.0,((Peraxilla:1.0,(((Tupeia:1.0,(Nuytsia:1.0,(Desmaria:1.0,Tristerix:1.0):1.0):1.0):1.0,((Ileostylus:1.0,Muellerina:1.0):1.0,(((Amyema:1.0,Benthamina:1.0):1.0,((Taxillus:1.0,Scurrula:1.0):1.0,((((Tapinanthus:1.0,Englerina:1.0):1.0,Agelanthus:1.0):1.0,(Bakerella:1.0,Moquiniella:1.0):1.0):1.0,(Helixanthera:1.0,Dendrophthoe:1.0):1.0):1.0):1.0):1.0,(Cecarria:1.0,Loranthus:1.0):1.0):1.0):1.0):1.0,((Atkinsonia:1.0,Gaiadendron:1.0):1.0,(Ligaria:1.0,(Tripodanthus:1.0,Struthanthus:1.0):1.0):1.0):1.0):1.0):1.0,Notanthera:1.0):1.0,Decaisnina:1.0);
[87] tree 't87'=[&R] (Macrosolen:1.0,(Peraxilla:1.0,(Gaiadendron:1.0,(Nuytsia:1.0,((((((Amyema:1.0,Benthamina:1.0):1.0,((Taxillus:1.0,Scurrula:1.0):1.0,((Bakerella:1.0,(Moquiniella:1.0,((Tapinanthus:1.0,Englerina:1.0):1.0,Agelanthus:1.0):1.0):1.0):1.0,(Helixanthera:1.0,Dendrophthoe:1.0):1.0):1.0):1.0):1.0,((Cecarria:1.0,Loranthus:1.0):1.0,(Ileostylus:1.0,Muellerina:1.0):1.0):1.0):1.0,Tupeia:1.0):1.0,(Desmaria:1.0,(Atkinsonia:1.0,(Ligaria:1.0,((Tripodanthus:1.0,Struthanthus:1.0):1.0,Notanthera:1.0):1.0):1.0):1.0):1.0):1.0,Tristerix:1.0):1.0):1.0):1.0):1.0,Decaisnina:1.0);
[88] tree 't88'=[&R] (Macrosolen:1.0,((Peraxilla:1.0,((Tripodanthus:1.0,Struthanthus:1.0):1.0,((Tupeia:1.0,((Tristerix:1.0,Ligaria:1.0):1.0,Desmaria:1.0):1.0):1.0,((Gaiadendron:1.0,(Nuytsia:1.0,((Cecarria:1.0,Loranthus:1.0):1.0,((Ileostylus:1.0,Muellerina:1.0):1.0,((Amyema:1.0,Benthamina:1.0):1.0,((Taxillus:1.0,Scurrula:1.0):1.0,((Bakerella:1.0,(Moquiniella:1.0,((Tapinanthus:1.0,Englerina:1.0):1.0,Agelanthus:1.0):1.0):1.0):1.0,(Helixanthera:1.0,Dendrophthoe:1.0):1.0):1.0):1.0):1.0):1.0):1.0):1.0):1.0,Atkinsonia:1.0):1.0):1.0):1.0):1.0,Notanthera:1.0):1.0,Decaisnina:1.0);
[89] tree 't89'=[&R] (Macrosolen:1.0,(Peraxilla:1.0,(((Atkinsonia:1.0,(((Tristerix:1.0,Ligaria:1.0):1.0,Desmaria:1.0):1.0,(Gaiadendron:1.0,((((Ileostylus:1.0,Muellerina:1.0):1.0,(((Amyema:1.0,Benthamina:1.0):1.0,((Taxillus:1.0,Scurrula:1.0):1.0,(Dendrophthoe:1.0,(((((Tapinanthus:1.0,Englerina:1.0):1.0,Agelanthus:1.0):1.0,Moquiniella:1.0):1.0,Bakerella:1.0):1.0,Helixanthera:1.0):1.0):1.0):1.0):1.0,(Cecarria:1.0,Loranthus:1.0):1.0):1.0):1.0,Nuytsia:1.0):1.0,Tupeia:1.0):1.0):1.0):1.0):1.0,(Tripodanthus:1.0,Struthanthus:1.0):1.0):1.0,Notanthera:1.0):1.0):1.0,Decaisnina:1.0);
[90] tree 't90'=[&R] (Macrosolen:1.0,(Peraxilla:1.0,((((((Cecarria:1.0,Loranthus:1.0):1.0,((Ileostylus:1.0,Muellerina:1.0):1.0,((Amyema:1.0,Benthamina:1.0):1.0,((((Tapinanthus:1.0,Englerina:1.0):1.0,Agelanthus:1.0):1.0,(Moquiniella:1.0,Bakerella:1.0):1.0):1.0,((Helixanthera:1.0,Dendrophthoe:1.0):1.0,(Taxillus:1.0,Scurrula:1.0):1.0):1.0):1.0):1.0):1.0):1.0,Nuytsia:1.0):1.0,((Desmaria:1.0,Tristerix:1.0):1.0,((Tupeia:1.0,Ligaria:1.0):1.0,Atkinsonia:1.0):1.0):1.0):1.0,Gaiadendron:1.0):1.0,((Tripodanthus:1.0,Struthanthus:1.0):1.0,Notanthera:1.0):1.0):1.0):1.0,Decaisnina:1.0);
[91] tree 't91'=[&R] (Macrosolen:1.0,(((Gaiadendron:1.0,((Nuytsia:1.0,((Muellerina:1.0,Ileostylus:1.0):1.0,((((Scurrula:1.0,Taxillus:1.0):1.0,((Bakerella:1.0,(Moquiniella:1.0,(Agelanthus:1.0,(Tapinanthus:1.0,Englerina:1.0):1.0):1.0):1.0):1.0,(Dendrophthoe:1.0,Helixanthera:1.0):1.0):1.0):1.0,(Benthamina:1.0,Amyema:1.0):1.0):1.0,(Cecarria:1.0,Loranthus:1.0):1.0):1.0):1.0):1.0,Tupeia:1.0):1.0):1.0,(Atkinsonia:1.0,(((Ligaria:1.0,Desmaria:1.0):1.0,Tristerix:1.0):1.0,(Notanthera:1.0,(Struthanthus:1.0,Tripodanthus:1.0):1.0):1.0):1.0):1.0):1.0,Peraxilla:1.0):1.0,Decaisnina:1.0);
[92] tree 't92'=[&R] (Macrosolen:1.0,(((((Desmaria:1.0,Ligaria:1.0):1.0,((((Tristerix:1.0,(Gaiadendron:1.0,Nuytsia:1.0):1.0):1.0,((Muellerina:1.0,Ileostylus:1.0):1.0,((((Scurrula:1.0,Taxillus:1.0):1.0,((Bakerella:1.0,(Moquiniella:1.0,(Agelanthus:1.0,(Tapinanthus:1.0,Englerina:1.0):1.0):1.0):1.0):1.0,(Dendrophthoe:1.0,Helixanthera:1.0):1.0):1.0):1.0,(Benthamina:1.0,Amyema:1.0):1.0):1.0,(Cecarria:1.0,Loranthus:1.0):1.0):1.0):1.0):1.0,Tupeia:1.0):1.0,(Struthanthus:1.0,Tripodanthus:1.0):1.0):1.0):1.0,Atkinsonia:1.0):1.0,Peraxilla:1.0):1.0,Notanthera:1.0):1.0,Decaisnina:1.0);
[93] tree 't93'=[&R] (Macrosolen:1.0,(((((Desmaria:1.0,Tupeia:1.0):1.0,((Muellerina:1.0,Ileostylus:1.0):1.0,((((Scurrula:1.0,Taxillus:1.0):1.0,(((Bakerella:1.0,(Moquiniella:1.0,(Agelanthus:1.0,(Tapinanthus:1.0,Englerina:1.0):1.0):1.0):1.0):1.0,Helixanthera:1.0):1.0,Dendrophthoe:1.0):1.0):1.0,(Benthamina:1.0,Amyema:1.0):1.0):1.0,(Cecarria:1.0,Loranthus:1.0):1.0):1.0):1.0):1.0,Tristerix:1.0):1.0,(Gaiadendron:1.0,(Nuytsia:1.0,(Atkinsonia:1.0,((Notanthera:1.0,Ligaria:1.0):1.0,(Struthanthus:1.0,Tripodanthus:1.0):1.0):1.0):1.0):1.0):1.0):1.0,Peraxilla:1.0):1.0,Decaisnina:1.0);
[94] tree 't94'=[&R] (Macrosolen:1.0,((((((Desmaria:1.0,Tupeia:1.0):1.0,((Muellerina:1.0,Ileostylus:1.0):1.0,((((Scurrula:1.0,Taxillus:1.0):1.0,(((Agelanthus:1.0,(Tapinanthus:1.0,Englerina:1.0):1.0):1.0,(Bakerella:1.0,Moquiniella:1.0):1.0):1.0,(Dendrophthoe:1.0,Helixanthera:1.0):1.0):1.0):1.0,(Benthamina:1.0,Amyema:1.0):1.0):1.0,(Cecarria:1.0,Loranthus:1.0):1.0):1.0):1.0):1.0,Tristerix:1.0):1.0,(Gaiadendron:1.0,(((Atkinsonia:1.0,Ligaria:1.0):1.0,Nuytsia:1.0):1.0,(Struthanthus:1.0,Tripodanthus:1.0):1.0):1.0):1.0):1.0,Notanthera:1.0):1.0,Peraxilla:1.0):1.0,Decaisnina:1.0);
[95] tree 't95'=[&R] (Macrosolen:1.0,((((((Ligaria:1.0,Desmaria:1.0):1.0,Tupeia:1.0):1.0,Tristerix:1.0):1.0,((Atkinsonia:1.0,(((Muellerina:1.0,Ileostylus:1.0):1.0,((((Scurrula:1.0,Taxillus:1.0):1.0,(((Agelanthus:1.0,(Tapinanthus:1.0,Englerina:1.0):1.0):1.0,(Bakerella:1.0,Moquiniella:1.0):1.0):1.0,(Dendrophthoe:1.0,Helixanthera:1.0):1.0):1.0):1.0,(Benthamina:1.0,Amyema:1.0):1.0):1.0,(Cecarria:1.0,Loranthus:1.0):1.0):1.0):1.0,(Gaiadendron:1.0,Nuytsia:1.0):1.0):1.0):1.0,(Struthanthus:1.0,Tripodanthus:1.0):1.0):1.0):1.0,Notanthera:1.0):1.0,Peraxilla:1.0):1.0,Decaisnina:1.0);
[96] tree 't96'=[&R] (Macrosolen:1.0,(((Atkinsonia:1.0,((Ligaria:1.0,Desmaria:1.0):1.0,((Struthanthus:1.0,Tripodanthus:1.0):1.0,(Tupeia:1.0,(((((Scurrula:1.0,Taxillus:1.0):1.0,(((Agelanthus:1.0,(Tapinanthus:1.0,Englerina:1.0):1.0):1.0,(Bakerella:1.0,Moquiniella:1.0):1.0):1.0,(Dendrophthoe:1.0,Helixanthera:1.0):1.0):1.0):1.0,(Benthamina:1.0,Amyema:1.0):1.0):1.0,((Cecarria:1.0,Loranthus:1.0):1.0,(Muellerina:1.0,Ileostylus:1.0):1.0):1.0):1.0,(Tristerix:1.0,(Gaiadendron:1.0,Nuytsia:1.0):1.0):1.0):1.0):1.0):1.0):1.0):1.0,Notanthera:1.0):1.0,Peraxilla:1.0):1.0,Decaisnina:1.0);
[97] tree 't97'=[&R] (Macrosolen:1.0,(((Atkinsonia:1.0,(Notanthera:1.0,(Nuytsia:1.0,Desmaria:1.0):1.0):1.0):1.0,(((Struthanthus:1.0,Tripodanthus:1.0):1.0,(Tupeia:1.0,((Ligaria:1.0,((((Bakerella:1.0,(Moquiniella:1.0,(Agelanthus:1.0,(Tapinanthus:1.0,Englerina:1.0):1.0):1.0):1.0):1.0,((Dendrophthoe:1.0,Helixanthera:1.0):1.0,(Scurrula:1.0,Taxillus:1.0):1.0):1.0):1.0,(Benthamina:1.0,Amyema:1.0):1.0):1.0,((Cecarria:1.0,Loranthus:1.0):1.0,(Muellerina:1.0,Ileostylus:1.0):1.0):1.0):1.0):1.0,Tristerix:1.0):1.0):1.0):1.0,Gaiadendron:1.0):1.0):1.0,Peraxilla:1.0):1.0,Decaisnina:1.0);
[98] tree 't98'=[&R] (Macrosolen:1.0,(((((((Scurrula:1.0,Taxillus:1.0):1.0,(Dendrophthoe:1.0,(Bakerella:1.0,((Helixanthera:1.0,Moquiniella:1.0):1.0,(Agelanthus:1.0,(Tapinanthus:1.0,Englerina:1.0):1.0):1.0):1.0):1.0):1.0):1.0,(Benthamina:1.0,Amyema:1.0):1.0):1.0,((Cecarria:1.0,Loranthus:1.0):1.0,(Muellerina:1.0,Ileostylus:1.0):1.0):1.0):1.0,Tupeia:1.0):1.0,((Nuytsia:1.0,(Atkinsonia:1.0,Gaiadendron:1.0):1.0):1.0,(Ligaria:1.0,((Struthanthus:1.0,Tripodanthus:1.0):1.0,(Notanthera:1.0,(Desmaria:1.0,Tristerix:1.0):1.0):1.0):1.0):1.0):1.0):1.0,Peraxilla:1.0):1.0,Decaisnina:1.0);
[99] tree 't99'=[&R] (Macrosolen:1.0,(((((Atkinsonia:1.0,((((Ligaria:1.0,Desmaria:1.0):1.0,Tristerix:1.0):1.0,Notanthera:1.0):1.0,(Struthanthus:1.0,Tripodanthus:1.0):1.0):1.0):1.0,(Nuytsia:1.0,((((Scurrula:1.0,Taxillus:1.0):1.0,((Dendrophthoe:1.0,Helixanthera:1.0):1.0,(((Agelanthus:1.0,(Tapinanthus:1.0,Englerina:1.0):1.0):1.0,Moquiniella:1.0):1.0,Bakerella:1.0):1.0):1.0):1.0,(Benthamina:1.0,Amyema:1.0):1.0):1.0,((Cecarria:1.0,Loranthus:1.0):1.0,(Muellerina:1.0,Ileostylus:1.0):1.0):1.0):1.0):1.0):1.0,Tupeia:1.0):1.0,Gaiadendron:1.0):1.0,Peraxilla:1.0):1.0,Decaisnina:1.0);
[100] tree 't100'=[&R] (Macrosolen:1.0,((((((Tristerix:1.0,(Ligaria:1.0,(Struthanthus:1.0,Tripodanthus:1.0):1.0):1.0):1.0,(((Muellerina:1.0,Ileostylus:1.0):1.0,((((Scurrula:1.0,Taxillus:1.0):1.0,(Helixanthera:1.0,(Dendrophthoe:1.0,((Moquiniella:1.0,(Agelanthus:1.0,(Tapinanthus:1.0,Englerina:1.0):1.0):1.0):1.0,Bakerella:1.0):1.0):1.0):1.0):1.0,(Benthamina:1.0,Amyema:1.0):1.0):1.0,(Cecarria:1.0,Loranthus:1.0):1.0):1.0):1.0,Tupeia:1.0):1.0):1.0,(Gaiadendron:1.0,(Desmaria:1.0,Nuytsia:1.0):1.0):1.0):1.0,Atkinsonia:1.0):1.0,Peraxilla:1.0):1.0,Notanthera:1.0):1.0,Decaisnina:1.0);
[101] tree 't101'=[&R] ((Peraxilla:1.0,((Gaiadendron:1.0,((Desmaria:1.0,Nuytsia:1.0):1.0,(Tupeia:1.0,((Cecarria:1.0,Loranthus:1.0):1.0,(((Benthamina:1.0,Amyema:1.0):1.0,((Scurrula:1.0,Taxillus:1.0):1.0,((Bakerella:1.0,((Agelanthus:1.0,(Englerina:1.0,Tapinanthus:1.0):1.0):1.0,Moquiniella:1.0):1.0):1.0,(Dendrophthoe:1.0,Helixanthera:1.0):1.0):1.0):1.0):1.0,(Ileostylus:1.0,Muellerina:1.0):1.0):1.0):1.0):1.0):1.0):1.0,(Atkinsonia:1.0,(Notanthera:1.0,((Tripodanthus:1.0,Struthanthus:1.0):1.0,(Tristerix:1.0,Ligaria:1.0):1.0):1.0):1.0):1.0):1.0):1.0,Macrosolen:1.0,Decaisnina:1.0);
[102] tree 't102'=[&R] ((Peraxilla:1.0,((((((Tripodanthus:1.0,Struthanthus:1.0):1.0,Ligaria:1.0):1.0,Notanthera:1.0):1.0,(Tristerix:1.0,Desmaria:1.0):1.0):1.0,(Tupeia:1.0,(Atkinsonia:1.0,((Cecarria:1.0,Loranthus:1.0):1.0,(((Benthamina:1.0,Amyema:1.0):1.0,((Scurrula:1.0,Taxillus:1.0):1.0,((Bakerella:1.0,((Agelanthus:1.0,(Englerina:1.0,Tapinanthus:1.0):1.0):1.0,Moquiniella:1.0):1.0):1.0,(Dendrophthoe:1.0,Helixanthera:1.0):1.0):1.0):1.0):1.0,(Ileostylus:1.0,Muellerina:1.0):1.0):1.0):1.0):1.0):1.0):1.0,(Gaiadendron:1.0,Nuytsia:1.0):1.0):1.0):1.0,Macrosolen:1.0,Decaisnina:1.0);
[103] tree 't103'=[&R] (((Peraxilla:1.0,(((Tristerix:1.0,Desmaria:1.0):1.0,Tupeia:1.0):1.0,((((Ileostylus:1.0,Muellerina:1.0):1.0,((Cecarria:1.0,Loranthus:1.0):1.0,((Benthamina:1.0,Amyema:1.0):1.0,((Dendrophthoe:1.0,((Moquiniella:1.0,Bakerella:1.0):1.0,(Agelanthus:1.0,(Englerina:1.0,Tapinanthus:1.0):1.0):1.0):1.0):1.0,(Helixanthera:1.0,(Scurrula:1.0,Taxillus:1.0):1.0):1.0):1.0):1.0):1.0):1.0,((Tripodanthus:1.0,Struthanthus:1.0):1.0,Ligaria:1.0):1.0):1.0,(Atkinsonia:1.0,(Gaiadendron:1.0,Nuytsia:1.0):1.0):1.0):1.0):1.0):1.0,Notanthera:1.0):1.0,Macrosolen:1.0,Decaisnina:1.0);
[104] tree 't104'=[&R] ((Peraxilla:1.0,(Notanthera:1.0,(((Gaiadendron:1.0,(((Ileostylus:1.0,Muellerina:1.0):1.0,((Cecarria:1.0,Loranthus:1.0):1.0,((Benthamina:1.0,Amyema:1.0):1.0,((Scurrula:1.0,Taxillus:1.0):1.0,(((Moquiniella:1.0,Dendrophthoe:1.0):1.0,(Bakerella:1.0,(Agelanthus:1.0,(Englerina:1.0,Tapinanthus:1.0):1.0):1.0):1.0):1.0,Helixanthera:1.0):1.0):1.0):1.0):1.0):1.0,Nuytsia:1.0):1.0):1.0,(Tupeia:1.0,((Tripodanthus:1.0,Struthanthus:1.0):1.0,(Ligaria:1.0,Tristerix:1.0):1.0):1.0):1.0):1.0,(Desmaria:1.0,Atkinsonia:1.0):1.0):1.0):1.0):1.0,Macrosolen:1.0,Decaisnina:1.0);
[105] tree 't105'=[&R] ((Notanthera:1.0,((Nuytsia:1.0,(Gaiadendron:1.0,(((((Ileostylus:1.0,Muellerina:1.0):1.0,((Cecarria:1.0,Loranthus:1.0):1.0,((Benthamina:1.0,Amyema:1.0):1.0,((Helixanthera:1.0,(Scurrula:1.0,Taxillus:1.0):1.0):1.0,((Bakerella:1.0,((Agelanthus:1.0,(Englerina:1.0,Tapinanthus:1.0):1.0):1.0,Moquiniella:1.0):1.0):1.0,Dendrophthoe:1.0):1.0):1.0):1.0):1.0):1.0,(Desmaria:1.0,Tupeia:1.0):1.0):1.0,((Ligaria:1.0,Tristerix:1.0):1.0,(Tripodanthus:1.0,Struthanthus:1.0):1.0):1.0):1.0,Atkinsonia:1.0):1.0):1.0):1.0,Peraxilla:1.0):1.0):1.0,Macrosolen:1.0,Decaisnina:1.0);
[106] tree 't106'=[&R] ((Peraxilla:1.0,(Notanthera:1.0,((Tripodanthus:1.0,Struthanthus:1.0):1.0,(((Tristerix:1.0,(Nuytsia:1.0,((Ileostylus:1.0,Muellerina:1.0):1.0,((Cecarria:1.0,Loranthus:1.0):1.0,((Benthamina:1.0,Amyema:1.0):1.0,((Scurrula:1.0,Taxillus:1.0):1.0,(((Bakerella:1.0,((Agelanthus:1.0,(Englerina:1.0,Tapinanthus:1.0):1.0):1.0,Moquiniella:1.0):1.0):1.0,Dendrophthoe:1.0):1.0,Helixanthera:1.0):1.0):1.0):1.0):1.0):1.0):1.0):1.0,((Ligaria:1.0,Desmaria:1.0):1.0,Tupeia:1.0):1.0):1.0,(Atkinsonia:1.0,Gaiadendron:1.0):1.0):1.0):1.0):1.0):1.0,Macrosolen:1.0,Decaisnina:1.0);
[107] tree 't107'=[&R] ((Notanthera:1.0,(((Desmaria:1.0,((Tristerix:1.0,Tupeia:1.0):1.0,(Nuytsia:1.0,(((Benthamina:1.0,Amyema:1.0):1.0,(((Bakerella:1.0,((Agelanthus:1.0,(Englerina:1.0,Tapinanthus:1.0):1.0):1.0,Moquiniella:1.0):1.0):1.0,Dendrophthoe:1.0):1.0,(Helixanthera:1.0,(Scurrula:1.0,Taxillus:1.0):1.0):1.0):1.0):1.0,((Ileostylus:1.0,Muellerina:1.0):1.0,(Cecarria:1.0,Loranthus:1.0):1.0):1.0):1.0):1.0):1.0):1.0,((Atkinsonia:1.0,Gaiadendron:1.0):1.0,(Ligaria:1.0,(Tripodanthus:1.0,Struthanthus:1.0):1.0):1.0):1.0):1.0,Peraxilla:1.0):1.0):1.0,Macrosolen:1.0,Decaisnina:1.0);
[108] tree 't108'=[&R] (((((Desmaria:1.0,(Notanthera:1.0,(Ligaria:1.0,(Tripodanthus:1.0,Struthanthus:1.0):1.0):1.0):1.0):1.0,Atkinsonia:1.0):1.0,((Tupeia:1.0,(Gaiadendron:1.0,(Tristerix:1.0,Nuytsia:1.0):1.0):1.0):1.0,(((Benthamina:1.0,Amyema:1.0):1.0,((Scurrula:1.0,Taxillus:1.0):1.0,((Bakerella:1.0,((Agelanthus:1.0,(Englerina:1.0,Tapinanthus:1.0):1.0):1.0,Moquiniella:1.0):1.0):1.0,(Dendrophthoe:1.0,Helixanthera:1.0):1.0):1.0):1.0):1.0,((Ileostylus:1.0,Muellerina:1.0):1.0,(Cecarria:1.0,Loranthus:1.0):1.0):1.0):1.0):1.0):1.0,Peraxilla:1.0):1.0,Macrosolen:1.0,Decaisnina:1.0);
[109] tree 't109'=[&R] ((((((Gaiadendron:1.0,(Tristerix:1.0,Nuytsia:1.0):1.0):1.0,((Desmaria:1.0,(((Ileostylus:1.0,Muellerina:1.0):1.0,((Cecarria:1.0,Loranthus:1.0):1.0,((Benthamina:1.0,Amyema:1.0):1.0,((Helixanthera:1.0,(Scurrula:1.0,Taxillus:1.0):1.0):1.0,((Bakerella:1.0,((Agelanthus:1.0,(Englerina:1.0,Tapinanthus:1.0):1.0):1.0,Moquiniella:1.0):1.0):1.0,Dendrophthoe:1.0):1.0):1.0):1.0):1.0):1.0,Tupeia:1.0):1.0):1.0,Notanthera:1.0):1.0):1.0,((Tripodanthus:1.0,Struthanthus:1.0):1.0,Atkinsonia:1.0):1.0):1.0,Peraxilla:1.0):1.0,Ligaria:1.0):1.0,Macrosolen:1.0,Decaisnina:1.0);
[110] tree 't110'=[&R] (((((Gaiadendron:1.0,(Nuytsia:1.0,(Tupeia:1.0,((Cecarria:1.0,Loranthus:1.0):1.0,(((Benthamina:1.0,Amyema:1.0):1.0,((Scurrula:1.0,Taxillus:1.0):1.0,(Dendrophthoe:1.0,((Moquiniella:1.0,(Bakerella:1.0,(Agelanthus:1.0,(Englerina:1.0,Tapinanthus:1.0):1.0):1.0):1.0):1.0,Helixanthera:1.0):1.0):1.0):1.0):1.0,(Ileostylus:1.0,Muellerina:1.0):1.0):1.0):1.0):1.0):1.0):1.0,((Ligaria:1.0,(Tristerix:1.0,Desmaria:1.0):1.0):1.0,(Notanthera:1.0,(Tripodanthus:1.0,Struthanthus:1.0):1.0):1.0):1.0):1.0,Atkinsonia:1.0):1.0,Peraxilla:1.0):1.0,Macrosolen:1.0,Decaisnina:1.0);
[111] tree 't111'=[&R] ((Peraxilla:1.0,((((Struthanthus:1.0,Tripodanthus:1.0):1.0,((((Loranthus:1.0,Cecarria:1.0):1.0,(((Amyema:1.0,Benthamina:1.0):1.0,((Taxillus:1.0,Scurrula:1.0):1.0,(Dendrophthoe:1.0,(Helixanthera:1.0,((Agelanthus:1.0,(Tapinanthus:1.0,Englerina:1.0):1.0):1.0,(Moquiniella:1.0,Bakerella:1.0):1.0):1.0):1.0):1.0):1.0):1.0,(Ileostylus:1.0,Muellerina:1.0):1.0):1.0):1.0,Nuytsia:1.0):1.0,((Atkinsonia:1.0,(Tupeia:1.0,Ligaria:1.0):1.0):1.0,(Tristerix:1.0,Desmaria:1.0):1.0):1.0):1.0):1.0,Gaiadendron:1.0):1.0,Notanthera:1.0):1.0):1.0,Macrosolen:1.0,Decaisnina:1.0);
[112] tree 't112'=[&R] ((Peraxilla:1.0,(((Struthanthus:1.0,Tripodanthus:1.0):1.0,((((Loranthus:1.0,Cecarria:1.0):1.0,(((Amyema:1.0,Benthamina:1.0):1.0,((Helixanthera:1.0,(Taxillus:1.0,Scurrula:1.0):1.0):1.0,((Bakerella:1.0,(Agelanthus:1.0,(Tapinanthus:1.0,Englerina:1.0):1.0):1.0):1.0,(Dendrophthoe:1.0,Moquiniella:1.0):1.0):1.0):1.0):1.0,(Ileostylus:1.0,Muellerina:1.0):1.0):1.0):1.0,Nuytsia:1.0):1.0,(Gaiadendron:1.0,(Atkinsonia:1.0,(Tristerix:1.0,((Ligaria:1.0,Desmaria:1.0):1.0,Tupeia:1.0):1.0):1.0):1.0):1.0):1.0):1.0,Notanthera:1.0):1.0):1.0,Macrosolen:1.0,Decaisnina:1.0);
[113] tree 't113'=[&R] ((Notanthera:1.0,(Peraxilla:1.0,((((Struthanthus:1.0,Tripodanthus:1.0):1.0,(((Loranthus:1.0,Cecarria:1.0):1.0,(((Amyema:1.0,Benthamina:1.0):1.0,((Taxillus:1.0,Scurrula:1.0):1.0,(((Agelanthus:1.0,(Tapinanthus:1.0,Englerina:1.0):1.0):1.0,(Moquiniella:1.0,Bakerella:1.0):1.0):1.0,(Dendrophthoe:1.0,Helixanthera:1.0):1.0):1.0):1.0):1.0,(Ileostylus:1.0,Muellerina:1.0):1.0):1.0):1.0,(((Ligaria:1.0,(Tristerix:1.0,Desmaria:1.0):1.0):1.0,Tupeia:1.0):1.0,Atkinsonia:1.0):1.0):1.0):1.0,Nuytsia:1.0):1.0,Gaiadendron:1.0):1.0):1.0):1.0,Macrosolen:1.0,Decaisnina:1.0);
[114] tree 't114'=[&R] ((Notanthera:1.0,(Peraxilla:1.0,((((Ileostylus:1.0,Muellerina:1.0):1.0,((Loranthus:1.0,Cecarria:1.0):1.0,((Amyema:1.0,Benthamina:1.0):1.0,((Taxillus:1.0,Scurrula:1.0):1.0,(((Agelanthus:1.0,(Tapinanthus:1.0,Englerina:1.0):1.0):1.0,(Moquiniella:1.0,Bakerella:1.0):1.0):1.0,(Dendrophthoe:1.0,Helixanthera:1.0):1.0):1.0):1.0):1.0):1.0):1.0,(Desmaria:1.0,Tupeia:1.0):1.0):1.0,(((Atkinsonia:1.0,Gaiadendron:1.0):1.0,Nuytsia:1.0):1.0,((Ligaria:1.0,Tristerix:1.0):1.0,(Struthanthus:1.0,Tripodanthus:1.0):1.0):1.0):1.0):1.0):1.0):1.0,Macrosolen:1.0,Decaisnina:1.0);
[115] tree 't115'=[&R] ((Peraxilla:1.0,(Gaiadendron:1.0,(Atkinsonia:1.0,(((Notanthera:1.0,(Struthanthus:1.0,Tripodanthus:1.0):1.0):1.0,((Ligaria:1.0,Desmaria:1.0):1.0,Tristerix:1.0):1.0):1.0,((Nuytsia:1.0,(((Amyema:1.0,Benthamina:1.0):1.0,((Moquiniella:1.0,(Bakerella:1.0,(Agelanthus:1.0,(Tapinanthus:1.0,Englerina:1.0):1.0):1.0):1.0):1.0,((Dendrophthoe:1.0,Helixanthera:1.0):1.0,(Taxillus:1.0,Scurrula:1.0):1.0):1.0):1.0):1.0,((Ileostylus:1.0,Muellerina:1.0):1.0,(Loranthus:1.0,Cecarria:1.0):1.0):1.0):1.0):1.0,Tupeia:1.0):1.0):1.0):1.0):1.0):1.0,Macrosolen:1.0,Decaisnina:1.0);
[116] tree 't116'=[&R] ((Peraxilla:1.0,(((Nuytsia:1.0,Gaiadendron:1.0):1.0,(Atkinsonia:1.0,(((Struthanthus:1.0,Tripodanthus:1.0):1.0,((Tristerix:1.0,(Ligaria:1.0,(((Amyema:1.0,Benthamina:1.0):1.0,((Helixanthera:1.0,(Taxillus:1.0,Scurrula:1.0):1.0):1.0,(Dendrophthoe:1.0,(Bakerella:1.0,((Agelanthus:1.0,(Tapinanthus:1.0,Englerina:1.0):1.0):1.0,Moquiniella:1.0):1.0):1.0):1.0):1.0):1.0,((Ileostylus:1.0,Muellerina:1.0):1.0,(Loranthus:1.0,Cecarria:1.0):1.0):1.0):1.0):1.0):1.0,Tupeia:1.0):1.0):1.0,Desmaria:1.0):1.0):1.0):1.0,Notanthera:1.0):1.0):1.0,Macrosolen:1.0,Decaisnina:1.0);
[117] tree 't117'=[&R] ((Peraxilla:1.0,((Nuytsia:1.0,Gaiadendron:1.0):1.0,(Tupeia:1.0,((Atkinsonia:1.0,(Ligaria:1.0,(((Amyema:1.0,Benthamina:1.0):1.0,((Taxillus:1.0,Scurrula:1.0):1.0,(Dendrophthoe:1.0,(Helixanthera:1.0,((Agelanthus:1.0,(Tapinanthus:1.0,Englerina:1.0):1.0):1.0,(Moquiniella:1.0,Bakerella:1.0):1.0):1.0):1.0):1.0):1.0):1.0,((Ileostylus:1.0,Muellerina:1.0):1.0,(Loranthus:1.0,Cecarria:1.0):1.0):1.0):1.0):1.0):1.0,(((Tristerix:1.0,Notanthera:1.0):1.0,(Struthanthus:1.0,Tripodanthus:1.0):1.0):1.0,Desmaria:1.0):1.0):1.0):1.0):1.0):1.0,Macrosolen:1.0,Decaisnina:1.0);
[118] tree 't118'=[&R] (((Peraxilla:1.0,((((Struthanthus:1.0,Tripodanthus:1.0):1.0,Atkinsonia:1.0):1.0,(((Nuytsia:1.0,(((Amyema:1.0,Benthamina:1.0):1.0,((Helixanthera:1.0,(Taxillus:1.0,Scurrula:1.0):1.0):1.0,(Dendrophthoe:1.0,(Bakerella:1.0,((Agelanthus:1.0,(Tapinanthus:1.0,Englerina:1.0):1.0):1.0,Moquiniella:1.0):1.0):1.0):1.0):1.0):1.0,((Ileostylus:1.0,Muellerina:1.0):1.0,(Loranthus:1.0,Cecarria:1.0):1.0):1.0):1.0):1.0,(Tristerix:1.0,Tupeia:1.0):1.0):1.0,Gaiadendron:1.0):1.0):1.0,(Ligaria:1.0,Desmaria:1.0):1.0):1.0):1.0,Notanthera:1.0):1.0,Macrosolen:1.0,Decaisnina:1.0);
[119] tree 't119'=[&R] ((Peraxilla:1.0,((((Tupeia:1.0,(Desmaria:1.0,Tristerix:1.0):1.0):1.0,(Nuytsia:1.0,(Notanthera:1.0,(((Amyema:1.0,Benthamina:1.0):1.0,((Taxillus:1.0,Scurrula:1.0):1.0,((Bakerella:1.0,((Agelanthus:1.0,(Tapinanthus:1.0,Englerina:1.0):1.0):1.0,Moquiniella:1.0):1.0):1.0,(Dendrophthoe:1.0,Helixanthera:1.0):1.0):1.0):1.0):1.0,((Ileostylus:1.0,Muellerina:1.0):1.0,(Loranthus:1.0,Cecarria:1.0):1.0):1.0):1.0):1.0):1.0):1.0,Gaiadendron:1.0):1.0,((Struthanthus:1.0,Tripodanthus:1.0):1.0,(Ligaria:1.0,Atkinsonia:1.0):1.0):1.0):1.0):1.0,Macrosolen:1.0,Decaisnina:1.0);
[120] tree 't120'=[&R] ((Peraxilla:1.0,(((Tupeia:1.0,((((Notanthera:1.0,Tristerix:1.0):1.0,Ligaria:1.0):1.0,(Struthanthus:1.0,Tripodanthus:1.0):1.0):1.0,Desmaria:1.0):1.0):1.0,(((Amyema:1.0,Benthamina:1.0):1.0,((Taxillus:1.0,Scurrula:1.0):1.0,((Bakerella:1.0,((Agelanthus:1.0,(Tapinanthus:1.0,Englerina:1.0):1.0):1.0,Moquiniella:1.0):1.0):1.0,(Dendrophthoe:1.0,Helixanthera:1.0):1.0):1.0):1.0):1.0,((Ileostylus:1.0,Muellerina:1.0):1.0,(Loranthus:1.0,Cecarria:1.0):1.0):1.0):1.0):1.0,(Gaiadendron:1.0,(Nuytsia:1.0,Atkinsonia:1.0):1.0):1.0):1.0):1.0,Macrosolen:1.0,Decaisnina:1.0);
[121] tree 't121'=[&R] (((((Struthanthus:1.0,Tripodanthus:1.0):1.0,((((Tupeia:1.0,Desmaria:1.0):1.0,((Tristerix:1.0,Nuytsia:1.0):1.0,(Ligaria:1.0,(((Benthamina:1.0,Amyema:1.0):1.0,((Scurrula:1.0,Taxillus:1.0):1.0,(Dendrophthoe:1.0,(Helixanthera:1.0,(((Tapinanthus:1.0,Englerina:1.0):1.0,Agelanthus:1.0):1.0,(Moquiniella:1.0,Bakerella:1.0):1.0):1.0):1.0):1.0):1.0):1.0,((Ileostylus:1.0,Muellerina:1.0):1.0,(Loranthus:1.0,Cecarria:1.0):1.0):1.0):1.0):1.0):1.0):1.0,Gaiadendron:1.0):1.0,Atkinsonia:1.0):1.0):1.0,Notanthera:1.0):1.0,Peraxilla:1.0):1.0,Macrosolen:1.0,Decaisnina:1.0);
[122] tree 't122'=[&R] (((((((Gaiadendron:1.0,(Tristerix:1.0,Nuytsia:1.0):1.0):1.0,(((Loranthus:1.0,Cecarria:1.0):1.0,(((Benthamina:1.0,Amyema:1.0):1.0,((((((Tapinanthus:1.0,Englerina:1.0):1.0,Agelanthus:1.0):1.0,Moquiniella:1.0):1.0,Bakerella:1.0):1.0,Dendrophthoe:1.0):1.0,((Scurrula:1.0,Taxillus:1.0):1.0,Helixanthera:1.0):1.0):1.0):1.0,(Ileostylus:1.0,Muellerina:1.0):1.0):1.0):1.0,Tupeia:1.0):1.0):1.0,Desmaria:1.0):1.0,(Ligaria:1.0,(Atkinsonia:1.0,(Struthanthus:1.0,Tripodanthus:1.0):1.0):1.0):1.0):1.0,Notanthera:1.0):1.0,Peraxilla:1.0):1.0,Macrosolen:1.0,Decaisnina:1.0);
[123] tree 't123'=[&R] ((Notanthera:1.0,(Peraxilla:1.0,(((Tupeia:1.0,(Tristerix:1.0,(Nuytsia:1.0,((Loranthus:1.0,Cecarria:1.0):1.0,(((Benthamina:1.0,Amyema:1.0):1.0,((Moquiniella:1.0,(Bakerella:1.0,((Tapinanthus:1.0,Englerina:1.0):1.0,Agelanthus:1.0):1.0):1.0):1.0,((Scurrula:1.0,Taxillus:1.0):1.0,(Dendrophthoe:1.0,Helixanthera:1.0):1.0):1.0):1.0):1.0,(Ileostylus:1.0,Muellerina:1.0):1.0):1.0):1.0):1.0):1.0):1.0,Desmaria:1.0):1.0,((Gaiadendron:1.0,Atkinsonia:1.0):1.0,((Struthanthus:1.0,Tripodanthus:1.0):1.0,Ligaria:1.0):1.0):1.0):1.0):1.0):1.0,Macrosolen:1.0,Decaisnina:1.0);
[124] tree 't124'=[&R] ((Notanthera:1.0,(Peraxilla:1.0,(((Gaiadendron:1.0,(Tupeia:1.0,((Tristerix:1.0,((Ileostylus:1.0,Muellerina:1.0):1.0,((Loranthus:1.0,Cecarria:1.0):1.0,((Benthamina:1.0,Amyema:1.0):1.0,((Dendrophthoe:1.0,((Moquiniella:1.0,((Tapinanthus:1.0,Englerina:1.0):1.0,Agelanthus:1.0):1.0):1.0,Bakerella:1.0):1.0):1.0,((Scurrula:1.0,Taxillus:1.0):1.0,Helixanthera:1.0):1.0):1.0):1.0):1.0):1.0):1.0,Nuytsia:1.0):1.0):1.0):1.0,((Struthanthus:1.0,Tripodanthus:1.0):1.0,(Ligaria:1.0,Desmaria:1.0):1.0):1.0):1.0,Atkinsonia:1.0):1.0):1.0):1.0,Macrosolen:1.0,Decaisnina:1.0);
[125] tree 't125'=[&R] ((Peraxilla:1.0,((Notanthera:1.0,(Atkinsonia:1.0,(((((Struthanthus:1.0,Tripodanthus:1.0):1.0,Tupeia:1.0):1.0,((Ileostylus:1.0,Muellerina:1.0):1.0,((Loranthus:1.0,Cecarria:1.0):1.0,((Benthamina:1.0,Amyema:1.0):1.0,((Scurrula:1.0,Taxillus:1.0):1.0,((Dendrophthoe:1.0,Helixanthera:1.0):1.0,(((Tapinanthus:1.0,Englerina:1.0):1.0,Agelanthus:1.0):1.0,(Bakerella:1.0,Moquiniella:1.0):1.0):1.0):1.0):1.0):1.0):1.0):1.0):1.0,((Desmaria:1.0,Nuytsia:1.0):1.0,Tristerix:1.0):1.0):1.0,Gaiadendron:1.0):1.0):1.0):1.0,Ligaria:1.0):1.0):1.0,Macrosolen:1.0,Decaisnina:1.0);
[126] tree 't126'=[&R] ((Notanthera:1.0,(((Atkinsonia:1.0,(Ligaria:1.0,(Struthanthus:1.0,Tripodanthus:1.0):1.0):1.0):1.0,(((Tupeia:1.0,(Nuytsia:1.0,((Ileostylus:1.0,Muellerina:1.0):1.0,((Loranthus:1.0,Cecarria:1.0):1.0,((Benthamina:1.0,Amyema:1.0):1.0,((Scurrula:1.0,Taxillus:1.0):1.0,((Dendrophthoe:1.0,Helixanthera:1.0):1.0,(Bakerella:1.0,(Moquiniella:1.0,((Tapinanthus:1.0,Englerina:1.0):1.0,Agelanthus:1.0):1.0):1.0):1.0):1.0):1.0):1.0):1.0):1.0):1.0):1.0,(Gaiadendron:1.0,Tristerix:1.0):1.0):1.0,Desmaria:1.0):1.0):1.0,Peraxilla:1.0):1.0):1.0,Macrosolen:1.0,Decaisnina:1.0);
[127] tree 't127'=[&R] ((Peraxilla:1.0,(((Ligaria:1.0,Desmaria:1.0):1.0,(Notanthera:1.0,(Struthanthus:1.0,Tripodanthus:1.0):1.0):1.0):1.0,((Gaiadendron:1.0,((Nuytsia:1.0,((Ileostylus:1.0,Muellerina:1.0):1.0,((Loranthus:1.0,Cecarria:1.0):1.0,((Benthamina:1.0,Amyema:1.0):1.0,((Dendrophthoe:1.0,(Bakerella:1.0,(Moquiniella:1.0,((Tapinanthus:1.0,Englerina:1.0):1.0,Agelanthus:1.0):1.0):1.0):1.0):1.0,((Scurrula:1.0,Taxillus:1.0):1.0,Helixanthera:1.0):1.0):1.0):1.0):1.0):1.0):1.0,(Tristerix:1.0,Tupeia:1.0):1.0):1.0):1.0,Atkinsonia:1.0):1.0):1.0):1.0,Macrosolen:1.0,Decaisnina:1.0);
[128] tree 't128'=[&R] ((Peraxilla:1.0,((Desmaria:1.0,((Ligaria:1.0,Notanthera:1.0):1.0,(Struthanthus:1.0,Tripodanthus:1.0):1.0):1.0):1.0,((Gaiadendron:1.0,(Nuytsia:1.0,(Tristerix:1.0,(((Ileostylus:1.0,Muellerina:1.0):1.0,((Loranthus:1.0,Cecarria:1.0):1.0,((Benthamina:1.0,Amyema:1.0):1.0,((Scurrula:1.0,Taxillus:1.0):1.0,((Dendrophthoe:1.0,Helixanthera:1.0):1.0,(Bakerella:1.0,(Moquiniella:1.0,((Tapinanthus:1.0,Englerina:1.0):1.0,Agelanthus:1.0):1.0):1.0):1.0):1.0):1.0):1.0):1.0):1.0,Tupeia:1.0):1.0):1.0):1.0):1.0,Atkinsonia:1.0):1.0):1.0):1.0,Macrosolen:1.0,Decaisnina:1.0);
[129] tree 't129'=[&R] ((Peraxilla:1.0,(((Struthanthus:1.0,Tripodanthus:1.0):1.0,((Gaiadendron:1.0,(Nuytsia:1.0,(((Benthamina:1.0,Amyema:1.0):1.0,((Helixanthera:1.0,(Scurrula:1.0,Taxillus:1.0):1.0):1.0,(Dendrophthoe:1.0,(Bakerella:1.0,(Moquiniella:1.0,((Tapinanthus:1.0,Englerina:1.0):1.0,Agelanthus:1.0):1.0):1.0):1.0):1.0):1.0):1.0,((Ileostylus:1.0,Muellerina:1.0):1.0,(Loranthus:1.0,Cecarria:1.0):1.0):1.0):1.0):1.0):1.0,(Atkinsonia:1.0,(Tupeia:1.0,(Ligaria:1.0,(Tristerix:1.0,Desmaria:1.0):1.0):1.0):1.0):1.0):1.0):1.0,Notanthera:1.0):1.0):1.0,Macrosolen:1.0,Decaisnina:1.0);
[130] tree 't130'=[&R] ((Peraxilla:1.0,((((Struthanthus:1.0,Tripodanthus:1.0):1.0,(Nuytsia:1.0,(((Desmaria:1.0,(Ligaria:1.0,Tristerix:1.0):1.0):1.0,(Atkinsonia:1.0,Tupeia:1.0):1.0):1.0,Gaiadendron:1.0):1.0):1.0):1.0,(((Benthamina:1.0,Amyema:1.0):1.0,((Helixanthera:1.0,(Scurrula:1.0,Taxillus:1.0):1.0):1.0,((Moquiniella:1.0,((Tapinanthus:1.0,Englerina:1.0):1.0,Agelanthus:1.0):1.0):1.0,(Dendrophthoe:1.0,Bakerella:1.0):1.0):1.0):1.0):1.0,((Ileostylus:1.0,Muellerina:1.0):1.0,(Loranthus:1.0,Cecarria:1.0):1.0):1.0):1.0):1.0,Notanthera:1.0):1.0):1.0,Macrosolen:1.0,Decaisnina:1.0);
[131] tree 't131'=[&R] ((Peraxilla:1.0,((Gaiadendron:1.0,((Desmaria:1.0,(((Struthanthus:1.0,Tripodanthus:1.0):1.0,(Notanthera:1.0,(Tristerix:1.0,Ligaria:1.0):1.0):1.0):1.0,(((Cecarria:1.0,Loranthus:1.0):1.0,((((Taxillus:1.0,Scurrula:1.0):1.0,((Dendrophthoe:1.0,(Bakerella:1.0,(Moquiniella:1.0,(Agelanthus:1.0,(Tapinanthus:1.0,Englerina:1.0):1.0):1.0):1.0):1.0):1.0,Helixanthera:1.0):1.0):1.0,(Amyema:1.0,Benthamina:1.0):1.0):1.0,(Muellerina:1.0,Ileostylus:1.0):1.0):1.0):1.0,Tupeia:1.0):1.0):1.0):1.0,Atkinsonia:1.0):1.0):1.0,Nuytsia:1.0):1.0):1.0,Macrosolen:1.0,Decaisnina:1.0);
[132] tree 't132'=[&R] ((Peraxilla:1.0,(((Atkinsonia:1.0,((Cecarria:1.0,Loranthus:1.0):1.0,((((Taxillus:1.0,Scurrula:1.0):1.0,((Bakerella:1.0,(Moquiniella:1.0,(Agelanthus:1.0,(Tapinanthus:1.0,Englerina:1.0):1.0):1.0):1.0):1.0,(Helixanthera:1.0,Dendrophthoe:1.0):1.0):1.0):1.0,(Amyema:1.0,Benthamina:1.0):1.0):1.0,(Muellerina:1.0,Ileostylus:1.0):1.0):1.0):1.0):1.0,(Gaiadendron:1.0,((((Struthanthus:1.0,Tripodanthus:1.0):1.0,(Ligaria:1.0,(Tristerix:1.0,Desmaria:1.0):1.0):1.0):1.0,Notanthera:1.0):1.0,Nuytsia:1.0):1.0):1.0):1.0,Tupeia:1.0):1.0):1.0,Macrosolen:1.0,Decaisnina:1.0);
[133] tree 't133'=[&R] ((Peraxilla:1.0,(((Nuytsia:1.0,Atkinsonia:1.0):1.0,Gaiadendron:1.0):1.0,((((Tristerix:1.0,Notanthera:1.0):1.0,Ligaria:1.0):1.0,(Struthanthus:1.0,Tripodanthus:1.0):1.0):1.0,(((Muellerina:1.0,Ileostylus:1.0):1.0,((Cecarria:1.0,Loranthus:1.0):1.0,(((Taxillus:1.0,Scurrula:1.0):1.0,(((Agelanthus:1.0,(Tapinanthus:1.0,Englerina:1.0):1.0):1.0,(Bakerella:1.0,Moquiniella:1.0):1.0):1.0,(Helixanthera:1.0,Dendrophthoe:1.0):1.0):1.0):1.0,(Amyema:1.0,Benthamina:1.0):1.0):1.0):1.0):1.0,(Tupeia:1.0,Desmaria:1.0):1.0):1.0):1.0):1.0):1.0,Macrosolen:1.0,Decaisnina:1.0);
[134] tree 't134'=[&R] ((Peraxilla:1.0,(((((Struthanthus:1.0,Tripodanthus:1.0):1.0,((Tupeia:1.0,(Tristerix:1.0,((Muellerina:1.0,Ileostylus:1.0):1.0,((Cecarria:1.0,Loranthus:1.0):1.0,(((Taxillus:1.0,Scurrula:1.0):1.0,((Bakerella:1.0,(Moquiniella:1.0,(Agelanthus:1.0,(Tapinanthus:1.0,Englerina:1.0):1.0):1.0):1.0):1.0,(Helixanthera:1.0,Dendrophthoe:1.0):1.0):1.0):1.0,(Amyema:1.0,Benthamina:1.0):1.0):1.0):1.0):1.0):1.0):1.0,(Nuytsia:1.0,Gaiadendron:1.0):1.0):1.0):1.0,(Desmaria:1.0,Ligaria:1.0):1.0):1.0,Atkinsonia:1.0):1.0,Notanthera:1.0):1.0):1.0,Macrosolen:1.0,Decaisnina:1.0);
[135] tree 't135'=[&R] ((Peraxilla:1.0,((((Struthanthus:1.0,Tripodanthus:1.0):1.0,((Cecarria:1.0,Loranthus:1.0):1.0,((((Taxillus:1.0,Scurrula:1.0):1.0,(((Agelanthus:1.0,(Tapinanthus:1.0,Englerina:1.0):1.0):1.0,(Bakerella:1.0,Moquiniella:1.0):1.0):1.0,(Helixanthera:1.0,Dendrophthoe:1.0):1.0):1.0):1.0,(Amyema:1.0,Benthamina:1.0):1.0):1.0,(Muellerina:1.0,Ileostylus:1.0):1.0):1.0):1.0):1.0,(Nuytsia:1.0,(Gaiadendron:1.0,((Tupeia:1.0,(Tristerix:1.0,(Desmaria:1.0,Ligaria:1.0):1.0):1.0):1.0,Atkinsonia:1.0):1.0):1.0):1.0):1.0,Notanthera:1.0):1.0):1.0,Macrosolen:1.0,Decaisnina:1.0);
[136] tree 't136'=[&R] ((Peraxilla:1.0,((((Tristerix:1.0,((((Taxillus:1.0,Scurrula:1.0):1.0,((Bakerella:1.0,(Moquiniella:1.0,(Agelanthus:1.0,(Tapinanthus:1.0,Englerina:1.0):1.0):1.0):1.0):1.0,(Helixanthera:1.0,Dendrophthoe:1.0):1.0):1.0):1.0,(Amyema:1.0,Benthamina:1.0):1.0):1.0,((Muellerina:1.0,Ileostylus:1.0):1.0,(Cecarria:1.0,Loranthus:1.0):1.0):1.0):1.0):1.0,(Tupeia:1.0,(Desmaria:1.0,Ligaria:1.0):1.0):1.0):1.0,(((Struthanthus:1.0,Tripodanthus:1.0):1.0,(Nuytsia:1.0,Atkinsonia:1.0):1.0):1.0,Gaiadendron:1.0):1.0):1.0,Notanthera:1.0):1.0):1.0,Macrosolen:1.0,Decaisnina:1.0);
[137] tree 't137'=[&R] ((Peraxilla:1.0,(Ligaria:1.0,(((Struthanthus:1.0,Tripodanthus:1.0):1.0,((Notanthera:1.0,Desmaria:1.0):1.0,(Atkinsonia:1.0,(Nuytsia:1.0,Gaiadendron:1.0):1.0):1.0):1.0):1.0,(Tupeia:1.0,(((Cecarria:1.0,Loranthus:1.0):1.0,((((Taxillus:1.0,Scurrula:1.0):1.0,((Bakerella:1.0,(Moquiniella:1.0,(Agelanthus:1.0,(Tapinanthus:1.0,Englerina:1.0):1.0):1.0):1.0):1.0,(Helixanthera:1.0,Dendrophthoe:1.0):1.0):1.0):1.0,(Amyema:1.0,Benthamina:1.0):1.0):1.0,(Muellerina:1.0,Ileostylus:1.0):1.0):1.0):1.0,Tristerix:1.0):1.0):1.0):1.0):1.0):1.0,Macrosolen:1.0,Decaisnina:1.0);
[138] tree 't138'=[&R] ((Peraxilla:1.0,((Gaiadendron:1.0,((Notanthera:1.0,((Struthanthus:1.0,Tripodanthus:1.0):1.0,Ligaria:1.0):1.0):1.0,Atkinsonia:1.0):1.0):1.0,((Nuytsia:1.0,((Muellerina:1.0,Ileostylus:1.0):1.0,((Cecarria:1.0,Loranthus:1.0):1.0,(((Taxillus:1.0,Scurrula:1.0):1.0,((Bakerella:1.0,(Moquiniella:1.0,(Agelanthus:1.0,(Tapinanthus:1.0,Englerina:1.0):1.0):1.0):1.0):1.0,(Helixanthera:1.0,Dendrophthoe:1.0):1.0):1.0):1.0,(Amyema:1.0,Benthamina:1.0):1.0):1.0):1.0):1.0):1.0,(Tristerix:1.0,(Desmaria:1.0,Tupeia:1.0):1.0):1.0):1.0):1.0):1.0,Macrosolen:1.0,Decaisnina:1.0);
[139] tree 't139'=[&R] ((Peraxilla:1.0,((((Desmaria:1.0,Notanthera:1.0):1.0,((Struthanthus:1.0,Tripodanthus:1.0):1.0,Ligaria:1.0):1.0):1.0,Atkinsonia:1.0):1.0,(((Nuytsia:1.0,Tristerix:1.0):1.0,Gaiadendron:1.0):1.0,(((Cecarria:1.0,Loranthus:1.0):1.0,((((Moquiniella:1.0,(Agelanthus:1.0,(Tapinanthus:1.0,Englerina:1.0):1.0):1.0):1.0,(Helixanthera:1.0,(Taxillus:1.0,Scurrula:1.0):1.0):1.0):1.0,((Dendrophthoe:1.0,Bakerella:1.0):1.0,(Amyema:1.0,Benthamina:1.0):1.0):1.0):1.0,(Muellerina:1.0,Ileostylus:1.0):1.0):1.0):1.0,Tupeia:1.0):1.0):1.0):1.0):1.0,Macrosolen:1.0,Decaisnina:1.0);
[140] tree 't140'=[&R] ((Peraxilla:1.0,((Atkinsonia:1.0,((((Muellerina:1.0,Ileostylus:1.0):1.0,((Cecarria:1.0,Loranthus:1.0):1.0,((((Bakerella:1.0,Moquiniella:1.0):1.0,(Agelanthus:1.0,(Tapinanthus:1.0,Englerina:1.0):1.0):1.0):1.0,((Dendrophthoe:1.0,Helixanthera:1.0):1.0,(Taxillus:1.0,Scurrula:1.0):1.0):1.0):1.0,(Amyema:1.0,Benthamina:1.0):1.0):1.0):1.0):1.0,Nuytsia:1.0):1.0,Gaiadendron:1.0):1.0):1.0,(Tupeia:1.0,(Desmaria:1.0,((Notanthera:1.0,Tristerix:1.0):1.0,((Struthanthus:1.0,Tripodanthus:1.0):1.0,Ligaria:1.0):1.0):1.0):1.0):1.0):1.0):1.0,Macrosolen:1.0,Decaisnina:1.0);
[141] tree 't141'=[&R] (Macrosolen:1.0,((((((Gaiadendron:1.0,((Nuytsia:1.0,((Cecarria:1.0,Loranthus:1.0):1.0,(((Benthamina:1.0,Amyema:1.0):1.0,(((Moquiniella:1.0,((Englerina:1.0,Tapinanthus:1.0):1.0,Agelanthus:1.0):1.0):1.0,(Dendrophthoe:1.0,Bakerella:1.0):1.0):1.0,(Helixanthera:1.0,(Scurrula:1.0,Taxillus:1.0):1.0):1.0):1.0):1.0,(Ileostylus:1.0,Muellerina:1.0):1.0):1.0):1.0):1.0,(Tristerix:1.0,Tupeia:1.0):1.0):1.0):1.0,(Tripodanthus:1.0,Struthanthus:1.0):1.0):1.0,(Ligaria:1.0,Desmaria:1.0):1.0):1.0,Atkinsonia:1.0):1.0,Peraxilla:1.0):1.0,Notanthera:1.0):1.0,Decaisnina:1.0);
[142] tree 't142'=[&R] (Macrosolen:1.0,(((((Nuytsia:1.0,Atkinsonia:1.0):1.0,Gaiadendron:1.0):1.0,(((Cecarria:1.0,Loranthus:1.0):1.0,(((Benthamina:1.0,Amyema:1.0):1.0,((Dendrophthoe:1.0,(Bakerella:1.0,(Moquiniella:1.0,((Englerina:1.0,Tapinanthus:1.0):1.0,Agelanthus:1.0):1.0):1.0):1.0):1.0,(Helixanthera:1.0,(Scurrula:1.0,Taxillus:1.0):1.0):1.0):1.0):1.0,(Ileostylus:1.0,Muellerina:1.0):1.0):1.0):1.0,((Notanthera:1.0,(Tripodanthus:1.0,Struthanthus:1.0):1.0):1.0,(Ligaria:1.0,(Desmaria:1.0,Tristerix:1.0):1.0):1.0):1.0):1.0):1.0,Tupeia:1.0):1.0,Peraxilla:1.0):1.0,Decaisnina:1.0);
[143] tree 't143'=[&R] (Macrosolen:1.0,(((((Tristerix:1.0,Tupeia:1.0):1.0,(((Ileostylus:1.0,Muellerina:1.0):1.0,((Cecarria:1.0,Loranthus:1.0):1.0,((Benthamina:1.0,Amyema:1.0):1.0,((Dendrophthoe:1.0,(Bakerella:1.0,(Moquiniella:1.0,((Englerina:1.0,Tapinanthus:1.0):1.0,Agelanthus:1.0):1.0):1.0):1.0):1.0,(Helixanthera:1.0,(Scurrula:1.0,Taxillus:1.0):1.0):1.0):1.0):1.0):1.0):1.0,(Nuytsia:1.0,Desmaria:1.0):1.0):1.0):1.0,(Atkinsonia:1.0,Gaiadendron:1.0):1.0):1.0,(Notanthera:1.0,(Ligaria:1.0,(Tripodanthus:1.0,Struthanthus:1.0):1.0):1.0):1.0):1.0,Peraxilla:1.0):1.0,Decaisnina:1.0);
[144] tree 't144'=[&R] (Macrosolen:1.0,(((((((Benthamina:1.0,Amyema:1.0):1.0,((Scurrula:1.0,Taxillus:1.0):1.0,((Bakerella:1.0,(Moquiniella:1.0,((Englerina:1.0,Tapinanthus:1.0):1.0,Agelanthus:1.0):1.0):1.0):1.0,(Dendrophthoe:1.0,Helixanthera:1.0):1.0):1.0):1.0):1.0,((Ileostylus:1.0,Muellerina:1.0):1.0,(Cecarria:1.0,Loranthus:1.0):1.0):1.0):1.0,((Atkinsonia:1.0,((((Tripodanthus:1.0,Struthanthus:1.0):1.0,Notanthera:1.0):1.0,(Tristerix:1.0,Desmaria:1.0):1.0):1.0,Ligaria:1.0):1.0):1.0,Tupeia:1.0):1.0):1.0,Gaiadendron:1.0):1.0,Nuytsia:1.0):1.0,Peraxilla:1.0):1.0,Decaisnina:1.0);
[145] tree 't145'=[&R] (Macrosolen:1.0,((((Tripodanthus:1.0,Struthanthus:1.0):1.0,(((Atkinsonia:1.0,Ligaria:1.0):1.0,Gaiadendron:1.0):1.0,((((Tristerix:1.0,Nuytsia:1.0):1.0,Tupeia:1.0):1.0,(((Benthamina:1.0,Amyema:1.0):1.0,((Scurrula:1.0,Taxillus:1.0):1.0,((((Englerina:1.0,Tapinanthus:1.0):1.0,Agelanthus:1.0):1.0,(Bakerella:1.0,Moquiniella:1.0):1.0):1.0,(Dendrophthoe:1.0,Helixanthera:1.0):1.0):1.0):1.0):1.0,((Ileostylus:1.0,Muellerina:1.0):1.0,(Cecarria:1.0,Loranthus:1.0):1.0):1.0):1.0):1.0,Desmaria:1.0):1.0):1.0):1.0,Notanthera:1.0):1.0,Peraxilla:1.0):1.0,Decaisnina:1.0);
[146] tree 't146'=[&R] (Macrosolen:1.0,((((((((Benthamina:1.0,Amyema:1.0):1.0,((Scurrula:1.0,Taxillus:1.0):1.0,((Bakerella:1.0,(Moquiniella:1.0,((Englerina:1.0,Tapinanthus:1.0):1.0,Agelanthus:1.0):1.0):1.0):1.0,(Dendrophthoe:1.0,Helixanthera:1.0):1.0):1.0):1.0):1.0,((Ileostylus:1.0,Muellerina:1.0):1.0,(Cecarria:1.0,Loranthus:1.0):1.0):1.0):1.0,(Desmaria:1.0,Tupeia:1.0):1.0):1.0,Tristerix:1.0):1.0,(((Nuytsia:1.0,Atkinsonia:1.0):1.0,(Ligaria:1.0,(Tripodanthus:1.0,Struthanthus:1.0):1.0):1.0):1.0,Gaiadendron:1.0):1.0):1.0,Notanthera:1.0):1.0,Peraxilla:1.0):1.0,Decaisnina:1.0);
[147] tree 't147'=[&R] (Macrosolen:1.0,(Notanthera:1.0,(Peraxilla:1.0,(((Ligaria:1.0,(Tristerix:1.0,Desmaria:1.0):1.0):1.0,Tupeia:1.0):1.0,(((((Benthamina:1.0,Amyema:1.0):1.0,((Helixanthera:1.0,(Scurrula:1.0,Taxillus:1.0):1.0):1.0,((Bakerella:1.0,(Moquiniella:1.0,((Englerina:1.0,Tapinanthus:1.0):1.0,Agelanthus:1.0):1.0):1.0):1.0,Dendrophthoe:1.0):1.0):1.0):1.0,((Ileostylus:1.0,Muellerina:1.0):1.0,(Cecarria:1.0,Loranthus:1.0):1.0):1.0):1.0,(Gaiadendron:1.0,(Nuytsia:1.0,Atkinsonia:1.0):1.0):1.0):1.0,(Tripodanthus:1.0,Struthanthus:1.0):1.0):1.0):1.0):1.0):1.0,Decaisnina:1.0);
[148] tree 't148'=[&R] (Macrosolen:1.0,(Peraxilla:1.0,((Gaiadendron:1.0,Nuytsia:1.0):1.0,(((Tupeia:1.0,((Ileostylus:1.0,Muellerina:1.0):1.0,((Cecarria:1.0,Loranthus:1.0):1.0,((Benthamina:1.0,Amyema:1.0):1.0,((Helixanthera:1.0,(Scurrula:1.0,Taxillus:1.0):1.0):1.0,((Bakerella:1.0,(Moquiniella:1.0,((Englerina:1.0,Tapinanthus:1.0):1.0,Agelanthus:1.0):1.0):1.0):1.0,Dendrophthoe:1.0):1.0):1.0):1.0):1.0):1.0):1.0,(((Tripodanthus:1.0,Struthanthus:1.0):1.0,(Tristerix:1.0,(Notanthera:1.0,Ligaria:1.0):1.0):1.0):1.0,Desmaria:1.0):1.0):1.0,Atkinsonia:1.0):1.0):1.0):1.0,Decaisnina:1.0);
[149] tree 't149'=[&R] (Macrosolen:1.0,(Peraxilla:1.0,(((Tupeia:1.0,((Gaiadendron:1.0,Nuytsia:1.0):1.0,(((Benthamina:1.0,Amyema:1.0):1.0,((Moquiniella:1.0,(Scurrula:1.0,Taxillus:1.0):1.0):1.0,((Bakerella:1.0,((Englerina:1.0,Tapinanthus:1.0):1.0,Agelanthus:1.0):1.0):1.0,(Dendrophthoe:1.0,Helixanthera:1.0):1.0):1.0):1.0):1.0,((Ileostylus:1.0,Muellerina:1.0):1.0,(Cecarria:1.0,Loranthus:1.0):1.0):1.0):1.0):1.0):1.0,(((Tripodanthus:1.0,Struthanthus:1.0):1.0,(Notanthera:1.0,(Ligaria:1.0,Tristerix:1.0):1.0):1.0):1.0,Desmaria:1.0):1.0):1.0,Atkinsonia:1.0):1.0):1.0,Decaisnina:1.0);
[150] tree 't150'=[&R] (Macrosolen:1.0,(Peraxilla:1.0,((((((Cecarria:1.0,Loranthus:1.0):1.0,(((Benthamina:1.0,Amyema:1.0):1.0,((Dendrophthoe:1.0,(Bakerella:1.0,(((Englerina:1.0,Tapinanthus:1.0):1.0,Agelanthus:1.0):1.0,Moquiniella:1.0):1.0):1.0):1.0,((Scurrula:1.0,Taxillus:1.0):1.0,Helixanthera:1.0):1.0):1.0):1.0,(Ileostylus:1.0,Muellerina:1.0):1.0):1.0):1.0,Nuytsia:1.0):1.0,(Tupeia:1.0,Gaiadendron:1.0):1.0):1.0,((Tristerix:1.0,((Ligaria:1.0,(Tripodanthus:1.0,Struthanthus:1.0):1.0):1.0,Notanthera:1.0):1.0):1.0,Desmaria:1.0):1.0):1.0,Atkinsonia:1.0):1.0):1.0,Decaisnina:1.0);
[151] tree 't151'=[&R] (Macrosolen:1.0,((((((Nuytsia:1.0,Gaiadendron:1.0):1.0,Atkinsonia:1.0):1.0,((Tupeia:1.0,(Tripodanthus:1.0,Struthanthus:1.0):1.0):1.0,(Tristerix:1.0,(Ligaria:1.0,Desmaria:1.0):1.0):1.0):1.0):1.0,((Ileostylus:1.0,Muellerina:1.0):1.0,(((((Bakerella:1.0,(Agelanthus:1.0,Moquiniella:1.0):1.0):1.0,(Englerina:1.0,Tapinanthus:1.0):1.0):1.0,((Scurrula:1.0,Taxillus:1.0):1.0,(Dendrophthoe:1.0,Helixanthera:1.0):1.0):1.0):1.0,(Benthamina:1.0,Amyema:1.0):1.0):1.0,(Cecarria:1.0,Loranthus:1.0):1.0):1.0):1.0):1.0,Peraxilla:1.0):1.0,Notanthera:1.0):1.0,Decaisnina:1.0);
[152] tree 't152'=[&R] (Macrosolen:1.0,((((((((Tripodanthus:1.0,Struthanthus:1.0):1.0,(Ligaria:1.0,Notanthera:1.0):1.0):1.0,Tristerix:1.0):1.0,((Ileostylus:1.0,Muellerina:1.0):1.0,((((((Bakerella:1.0,Moquiniella:1.0):1.0,(Agelanthus:1.0,(Englerina:1.0,Tapinanthus:1.0):1.0):1.0):1.0,Dendrophthoe:1.0):1.0,(Helixanthera:1.0,(Scurrula:1.0,Taxillus:1.0):1.0):1.0):1.0,(Benthamina:1.0,Amyema:1.0):1.0):1.0,(Cecarria:1.0,Loranthus:1.0):1.0):1.0):1.0):1.0,Tupeia:1.0):1.0,Desmaria:1.0):1.0,(Gaiadendron:1.0,(Atkinsonia:1.0,Nuytsia:1.0):1.0):1.0):1.0,Peraxilla:1.0):1.0,Decaisnina:1.0);
[153] tree 't153'=[&R] (Macrosolen:1.0,(((Atkinsonia:1.0,(((Tripodanthus:1.0,Struthanthus:1.0):1.0,(Ligaria:1.0,Notanthera:1.0):1.0):1.0,(Tristerix:1.0,((((Ileostylus:1.0,Muellerina:1.0):1.0,((((Scurrula:1.0,Taxillus:1.0):1.0,((Bakerella:1.0,(Moquiniella:1.0,(Agelanthus:1.0,(Englerina:1.0,Tapinanthus:1.0):1.0):1.0):1.0):1.0,(Dendrophthoe:1.0,Helixanthera:1.0):1.0):1.0):1.0,(Benthamina:1.0,Amyema:1.0):1.0):1.0,(Cecarria:1.0,Loranthus:1.0):1.0):1.0):1.0,(Nuytsia:1.0,Desmaria:1.0):1.0):1.0,Tupeia:1.0):1.0):1.0):1.0):1.0,Gaiadendron:1.0):1.0,Peraxilla:1.0):1.0,Decaisnina:1.0);
[154] tree 't154'=[&R] (Macrosolen:1.0,(((Tupeia:1.0,(((Tripodanthus:1.0,Struthanthus:1.0):1.0,(Ligaria:1.0,Notanthera:1.0):1.0):1.0,Tristerix:1.0):1.0):1.0,(((Ileostylus:1.0,Muellerina:1.0):1.0,((((Scurrula:1.0,Taxillus:1.0):1.0,(Helixanthera:1.0,(((Agelanthus:1.0,(Englerina:1.0,Tapinanthus:1.0):1.0):1.0,(Bakerella:1.0,Moquiniella:1.0):1.0):1.0,Dendrophthoe:1.0):1.0):1.0):1.0,(Benthamina:1.0,Amyema:1.0):1.0):1.0,(Cecarria:1.0,Loranthus:1.0):1.0):1.0):1.0,((Nuytsia:1.0,Desmaria:1.0):1.0,(Gaiadendron:1.0,Atkinsonia:1.0):1.0):1.0):1.0):1.0,Peraxilla:1.0):1.0,Decaisnina:1.0);
[155] tree 't155'=[&R] (Macrosolen:1.0,((((Tupeia:1.0,((Cecarria:1.0,Loranthus:1.0):1.0,((Ileostylus:1.0,Muellerina:1.0):1.0,(((((Agelanthus:1.0,(Englerina:1.0,Tapinanthus:1.0):1.0):1.0,(Bakerella:1.0,Moquiniella:1.0):1.0):1.0,(Helixanthera:1.0,Dendrophthoe:1.0):1.0):1.0,(Scurrula:1.0,Taxillus:1.0):1.0):1.0,(Benthamina:1.0,Amyema:1.0):1.0):1.0):1.0):1.0):1.0,(Tristerix:1.0,(Notanthera:1.0,(Nuytsia:1.0,Desmaria:1.0):1.0):1.0):1.0):1.0,(Gaiadendron:1.0,(((Tripodanthus:1.0,Struthanthus:1.0):1.0,Ligaria:1.0):1.0,Atkinsonia:1.0):1.0):1.0):1.0,Peraxilla:1.0):1.0,Decaisnina:1.0);
[156] tree 't156'=[&R] (Macrosolen:1.0,(((Nuytsia:1.0,Gaiadendron:1.0):1.0,((((((Cecarria:1.0,Loranthus:1.0):1.0,((Ileostylus:1.0,Muellerina:1.0):1.0,((((Bakerella:1.0,(Moquiniella:1.0,(Agelanthus:1.0,(Englerina:1.0,Tapinanthus:1.0):1.0):1.0):1.0):1.0,(Helixanthera:1.0,Dendrophthoe:1.0):1.0):1.0,(Scurrula:1.0,Taxillus:1.0):1.0):1.0,(Benthamina:1.0,Amyema:1.0):1.0):1.0):1.0):1.0,Tupeia:1.0):1.0,Desmaria:1.0):1.0,((Tripodanthus:1.0,Struthanthus:1.0):1.0,(Notanthera:1.0,(Ligaria:1.0,Tristerix:1.0):1.0):1.0):1.0):1.0,Atkinsonia:1.0):1.0):1.0,Peraxilla:1.0):1.0,Decaisnina:1.0);
[157] tree 't157'=[&R] (Macrosolen:1.0,((((Tristerix:1.0,(((Cecarria:1.0,Loranthus:1.0):1.0,((Ileostylus:1.0,Muellerina:1.0):1.0,((((Bakerella:1.0,(Moquiniella:1.0,(Agelanthus:1.0,(Englerina:1.0,Tapinanthus:1.0):1.0):1.0):1.0):1.0,Dendrophthoe:1.0):1.0,(Helixanthera:1.0,(Scurrula:1.0,Taxillus:1.0):1.0):1.0):1.0,(Benthamina:1.0,Amyema:1.0):1.0):1.0):1.0):1.0,(Tupeia:1.0,Desmaria:1.0):1.0):1.0):1.0,((Tripodanthus:1.0,Struthanthus:1.0):1.0,(Ligaria:1.0,(Atkinsonia:1.0,(Nuytsia:1.0,Gaiadendron:1.0):1.0):1.0):1.0):1.0):1.0,Notanthera:1.0):1.0,Peraxilla:1.0):1.0,Decaisnina:1.0);
[158] tree 't158'=[&R] (Macrosolen:1.0,(((((Tupeia:1.0,Desmaria:1.0):1.0,(Notanthera:1.0,(Ligaria:1.0,((Ileostylus:1.0,Muellerina:1.0):1.0,((((((Agelanthus:1.0,(Englerina:1.0,Tapinanthus:1.0):1.0):1.0,(Bakerella:1.0,Moquiniella:1.0):1.0):1.0,Dendrophthoe:1.0):1.0,(Helixanthera:1.0,(Scurrula:1.0,Taxillus:1.0):1.0):1.0):1.0,(Benthamina:1.0,Amyema:1.0):1.0):1.0,(Cecarria:1.0,Loranthus:1.0):1.0):1.0):1.0):1.0):1.0):1.0,Tristerix:1.0):1.0,((Tripodanthus:1.0,Struthanthus:1.0):1.0,(Gaiadendron:1.0,(Atkinsonia:1.0,Nuytsia:1.0):1.0):1.0):1.0):1.0,Peraxilla:1.0):1.0,Decaisnina:1.0);
[159] tree 't159'=[&R] (Macrosolen:1.0,(((((((Ligaria:1.0,Desmaria:1.0):1.0,(Tristerix:1.0,(Notanthera:1.0,(Tripodanthus:1.0,Struthanthus:1.0):1.0):1.0):1.0):1.0,((((Scurrula:1.0,Taxillus:1.0):1.0,((((Helixanthera:1.0,(Agelanthus:1.0,(Englerina:1.0,Tapinanthus:1.0):1.0):1.0):1.0,Moquiniella:1.0):1.0,Bakerella:1.0):1.0,Dendrophthoe:1.0):1.0):1.0,(Benthamina:1.0,Amyema:1.0):1.0):1.0,((Cecarria:1.0,Loranthus:1.0):1.0,(Ileostylus:1.0,Muellerina:1.0):1.0):1.0):1.0):1.0,Tupeia:1.0):1.0,Atkinsonia:1.0):1.0,(Nuytsia:1.0,Gaiadendron:1.0):1.0):1.0,Peraxilla:1.0):1.0,Decaisnina:1.0);
[160] tree 't160'=[&R] (Macrosolen:1.0,((Notanthera:1.0,((((Tupeia:1.0,(Tristerix:1.0,(Nuytsia:1.0,Gaiadendron:1.0):1.0):1.0):1.0,((Ileostylus:1.0,Muellerina:1.0):1.0,((((Scurrula:1.0,Taxillus:1.0):1.0,(((((Agelanthus:1.0,(Englerina:1.0,Tapinanthus:1.0):1.0):1.0,Moquiniella:1.0):1.0,Bakerella:1.0):1.0,Helixanthera:1.0):1.0,Dendrophthoe:1.0):1.0):1.0,(Benthamina:1.0,Amyema:1.0):1.0):1.0,(Cecarria:1.0,Loranthus:1.0):1.0):1.0):1.0):1.0,Atkinsonia:1.0):1.0,((Ligaria:1.0,(Tripodanthus:1.0,Struthanthus:1.0):1.0):1.0,Desmaria:1.0):1.0):1.0):1.0,Peraxilla:1.0):1.0,Decaisnina:1.0);
[161] tree 't161'=[&R] (((((Tupeia:1.0,Desmaria:1.0):1.0,(((Ligaria:1.0,(Tristerix:1.0,(Tripodanthus:1.0,Struthanthus:1.0):1.0):1.0):1.0,((Gaiadendron:1.0,Nuytsia:1.0):1.0,(((Amyema:1.0,Benthamina:1.0):1.0,(((Dendrophthoe:1.0,Helixanthera:1.0):1.0,(Taxillus:1.0,Scurrula:1.0):1.0):1.0,(Bakerella:1.0,((Agelanthus:1.0,(Tapinanthus:1.0,Englerina:1.0):1.0):1.0,Moquiniella:1.0):1.0):1.0):1.0):1.0,((Muellerina:1.0,Ileostylus:1.0):1.0,(Loranthus:1.0,Cecarria:1.0):1.0):1.0):1.0):1.0):1.0,Atkinsonia:1.0):1.0):1.0,Peraxilla:1.0):1.0,Notanthera:1.0):1.0,Macrosolen:1.0,Decaisnina:1.0);
[162] tree 't162'=[&R] ((Peraxilla:1.0,(Notanthera:1.0,(((Gaiadendron:1.0,(Nuytsia:1.0,((Loranthus:1.0,Cecarria:1.0):1.0,(((Amyema:1.0,Benthamina:1.0):1.0,(Bakerella:1.0,((((Taxillus:1.0,Scurrula:1.0):1.0,Helixanthera:1.0):1.0,((Agelanthus:1.0,(Tapinanthus:1.0,Englerina:1.0):1.0):1.0,Moquiniella:1.0):1.0):1.0,Dendrophthoe:1.0):1.0):1.0):1.0,(Muellerina:1.0,Ileostylus:1.0):1.0):1.0):1.0):1.0):1.0,((Tristerix:1.0,Desmaria:1.0):1.0,((Ligaria:1.0,Atkinsonia:1.0):1.0,Tupeia:1.0):1.0):1.0):1.0,(Tripodanthus:1.0,Struthanthus:1.0):1.0):1.0):1.0):1.0,Macrosolen:1.0,Decaisnina:1.0);
[163] tree 't163'=[&R] ((Peraxilla:1.0,((Atkinsonia:1.0,(((Tupeia:1.0,Tristerix:1.0):1.0,(Nuytsia:1.0,((Loranthus:1.0,Cecarria:1.0):1.0,(((Amyema:1.0,Benthamina:1.0):1.0,((Taxillus:1.0,Scurrula:1.0):1.0,((Dendrophthoe:1.0,Helixanthera:1.0):1.0,((Agelanthus:1.0,(Tapinanthus:1.0,Englerina:1.0):1.0):1.0,(Moquiniella:1.0,Bakerella:1.0):1.0):1.0):1.0):1.0):1.0,(Muellerina:1.0,Ileostylus:1.0):1.0):1.0):1.0):1.0):1.0,Gaiadendron:1.0):1.0):1.0,(Desmaria:1.0,((Tripodanthus:1.0,Struthanthus:1.0):1.0,(Ligaria:1.0,Notanthera:1.0):1.0):1.0):1.0):1.0):1.0,Macrosolen:1.0,Decaisnina:1.0);
[164] tree 't164'=[&R] ((Peraxilla:1.0,((Tripodanthus:1.0,Struthanthus:1.0):1.0,((((Tupeia:1.0,((Loranthus:1.0,Cecarria:1.0):1.0,(((Amyema:1.0,Benthamina:1.0):1.0,((Taxillus:1.0,Scurrula:1.0):1.0,(Dendrophthoe:1.0,(Helixanthera:1.0,(Bakerella:1.0,((Agelanthus:1.0,(Tapinanthus:1.0,Englerina:1.0):1.0):1.0,Moquiniella:1.0):1.0):1.0):1.0):1.0):1.0):1.0,(Muellerina:1.0,Ileostylus:1.0):1.0):1.0):1.0):1.0,(Nuytsia:1.0,Tristerix:1.0):1.0):1.0,Ligaria:1.0):1.0,(Gaiadendron:1.0,((Desmaria:1.0,Notanthera:1.0):1.0,Atkinsonia:1.0):1.0):1.0):1.0):1.0):1.0,Macrosolen:1.0,Decaisnina:1.0);
[165] tree 't165'=[&R] (((Peraxilla:1.0,((((((Amyema:1.0,Benthamina:1.0):1.0,((Helixanthera:1.0,(Taxillus:1.0,Scurrula:1.0):1.0):1.0,(Dendrophthoe:1.0,(Bakerella:1.0,((Agelanthus:1.0,(Tapinanthus:1.0,Englerina:1.0):1.0):1.0,Moquiniella:1.0):1.0):1.0):1.0):1.0):1.0,((Muellerina:1.0,Ileostylus:1.0):1.0,(Loranthus:1.0,Cecarria:1.0):1.0):1.0):1.0,(Desmaria:1.0,Tupeia:1.0):1.0):1.0,(Gaiadendron:1.0,(Nuytsia:1.0,Tristerix:1.0):1.0):1.0):1.0,(((Tripodanthus:1.0,Struthanthus:1.0):1.0,Atkinsonia:1.0):1.0,Ligaria:1.0):1.0):1.0):1.0,Notanthera:1.0):1.0,Macrosolen:1.0,Decaisnina:1.0);
[166] tree 't166'=[&R] ((Peraxilla:1.0,(((Notanthera:1.0,Desmaria:1.0):1.0,((Tripodanthus:1.0,Struthanthus:1.0):1.0,Ligaria:1.0):1.0):1.0,(Atkinsonia:1.0,(((Gaiadendron:1.0,Nuytsia:1.0):1.0,Tristerix:1.0):1.0,(Tupeia:1.0,((Muellerina:1.0,Ileostylus:1.0):1.0,((Loranthus:1.0,Cecarria:1.0):1.0,((Amyema:1.0,Benthamina:1.0):1.0,(((Dendrophthoe:1.0,Helixanthera:1.0):1.0,(Taxillus:1.0,Scurrula:1.0):1.0):1.0,(Bakerella:1.0,((Agelanthus:1.0,(Tapinanthus:1.0,Englerina:1.0):1.0):1.0,Moquiniella:1.0):1.0):1.0):1.0):1.0):1.0):1.0):1.0):1.0):1.0):1.0):1.0,Macrosolen:1.0,Decaisnina:1.0);
[167] tree 't167'=[&R] ((Peraxilla:1.0,(Gaiadendron:1.0,(((((Muellerina:1.0,Ileostylus:1.0):1.0,((Loranthus:1.0,Cecarria:1.0):1.0,(((Amyema:1.0,Benthamina:1.0):1.0,(Helixanthera:1.0,(Dendrophthoe:1.0,(Bakerella:1.0,((Agelanthus:1.0,(Tapinanthus:1.0,Englerina:1.0):1.0):1.0,Moquiniella:1.0):1.0):1.0):1.0):1.0):1.0,(Taxillus:1.0,Scurrula:1.0):1.0):1.0):1.0):1.0,Tupeia:1.0):1.0,((Desmaria:1.0,(Nuytsia:1.0,Notanthera:1.0):1.0):1.0,(Atkinsonia:1.0,((Tripodanthus:1.0,Struthanthus:1.0):1.0,Ligaria:1.0):1.0):1.0):1.0):1.0,Tristerix:1.0):1.0):1.0):1.0,Macrosolen:1.0,Decaisnina:1.0);
[168] tree 't168'=[&R] ((Peraxilla:1.0,((((Atkinsonia:1.0,Ligaria:1.0):1.0,((((Nuytsia:1.0,(((Muellerina:1.0,Ileostylus:1.0):1.0,((Amyema:1.0,Benthamina:1.0):1.0,((Dendrophthoe:1.0,(Bakerella:1.0,((Agelanthus:1.0,(Tapinanthus:1.0,Englerina:1.0):1.0):1.0,Moquiniella:1.0):1.0):1.0):1.0,(Helixanthera:1.0,(Taxillus:1.0,Scurrula:1.0):1.0):1.0):1.0):1.0):1.0,(Loranthus:1.0,Cecarria:1.0):1.0):1.0):1.0,(Tupeia:1.0,Tristerix:1.0):1.0):1.0,Gaiadendron:1.0):1.0,Desmaria:1.0):1.0):1.0,(Tripodanthus:1.0,Struthanthus:1.0):1.0):1.0,Notanthera:1.0):1.0):1.0,Macrosolen:1.0,Decaisnina:1.0);
[169] tree 't169'=[&R] ((Peraxilla:1.0,(((Tristerix:1.0,(Desmaria:1.0,((((Muellerina:1.0,Ileostylus:1.0):1.0,((Amyema:1.0,Benthamina:1.0):1.0,(((Helixanthera:1.0,Dendrophthoe:1.0):1.0,(Bakerella:1.0,((Agelanthus:1.0,(Tapinanthus:1.0,Englerina:1.0):1.0):1.0,Moquiniella:1.0):1.0):1.0):1.0,(Taxillus:1.0,Scurrula:1.0):1.0):1.0):1.0):1.0,(Loranthus:1.0,Cecarria:1.0):1.0):1.0,Tupeia:1.0):1.0):1.0):1.0,((Ligaria:1.0,(Tripodanthus:1.0,Struthanthus:1.0):1.0):1.0,((Gaiadendron:1.0,Nuytsia:1.0):1.0,Atkinsonia:1.0):1.0):1.0):1.0,Notanthera:1.0):1.0):1.0,Macrosolen:1.0,Decaisnina:1.0);
[170] tree 't170'=[&R] ((Peraxilla:1.0,(Gaiadendron:1.0,(((Tupeia:1.0,(Ligaria:1.0,Desmaria:1.0):1.0):1.0,((Nuytsia:1.0,Tristerix:1.0):1.0,(((Muellerina:1.0,Ileostylus:1.0):1.0,((Amyema:1.0,Benthamina:1.0):1.0,(((Helixanthera:1.0,Dendrophthoe:1.0):1.0,(Bakerella:1.0,((Agelanthus:1.0,(Tapinanthus:1.0,Englerina:1.0):1.0):1.0,Moquiniella:1.0):1.0):1.0):1.0,(Taxillus:1.0,Scurrula:1.0):1.0):1.0):1.0):1.0,(Loranthus:1.0,Cecarria:1.0):1.0):1.0):1.0):1.0,(Atkinsonia:1.0,(Notanthera:1.0,(Tripodanthus:1.0,Struthanthus:1.0):1.0):1.0):1.0):1.0):1.0):1.0,Macrosolen:1.0,Decaisnina:1.0);
[171] tree 't171'=[&R] (((((Tripodanthus:1.0,Struthanthus:1.0):1.0,(Atkinsonia:1.0,((Nuytsia:1.0,((Cecarria:1.0,Loranthus:1.0):1.0,((((Dendrophthoe:1.0,((Helixanthera:1.0,(Moquiniella:1.0,Bakerella:1.0):1.0):1.0,(Agelanthus:1.0,(Englerina:1.0,Tapinanthus:1.0):1.0):1.0):1.0):1.0,(Scurrula:1.0,Taxillus:1.0):1.0):1.0,(Benthamina:1.0,Amyema:1.0):1.0):1.0,(Ileostylus:1.0,Muellerina:1.0):1.0):1.0):1.0):1.0,Gaiadendron:1.0):1.0):1.0):1.0,(Tupeia:1.0,(Notanthera:1.0,(Tristerix:1.0,(Ligaria:1.0,Desmaria:1.0):1.0):1.0):1.0):1.0):1.0,Peraxilla:1.0):1.0,Macrosolen:1.0,Decaisnina:1.0);
[172] tree 't172'=[&R] (((((((Notanthera:1.0,(Tupeia:1.0,(Ligaria:1.0,Desmaria:1.0):1.0):1.0):1.0,(Atkinsonia:1.0,((((Bakerella:1.0,(Moquiniella:1.0,(Agelanthus:1.0,(Englerina:1.0,Tapinanthus:1.0):1.0):1.0):1.0):1.0,((Scurrula:1.0,Taxillus:1.0):1.0,(Dendrophthoe:1.0,Helixanthera:1.0):1.0):1.0):1.0,(Benthamina:1.0,Amyema:1.0):1.0):1.0,((Ileostylus:1.0,Muellerina:1.0):1.0,(Cecarria:1.0,Loranthus:1.0):1.0):1.0):1.0):1.0):1.0,(Tripodanthus:1.0,Struthanthus:1.0):1.0):1.0,(Tristerix:1.0,Nuytsia:1.0):1.0):1.0,Gaiadendron:1.0):1.0,Peraxilla:1.0):1.0,Macrosolen:1.0,Decaisnina:1.0);
[173] tree 't173'=[&R] ((((((((Atkinsonia:1.0,(Tupeia:1.0,(Ligaria:1.0,(Tristerix:1.0,Desmaria:1.0):1.0):1.0):1.0):1.0,((Ileostylus:1.0,Muellerina:1.0):1.0,((Cecarria:1.0,Loranthus:1.0):1.0,((((Helixanthera:1.0,Dendrophthoe:1.0):1.0,(Bakerella:1.0,(Moquiniella:1.0,(Agelanthus:1.0,(Englerina:1.0,Tapinanthus:1.0):1.0):1.0):1.0):1.0):1.0,(Scurrula:1.0,Taxillus:1.0):1.0):1.0,(Benthamina:1.0,Amyema:1.0):1.0):1.0):1.0):1.0):1.0,(Tripodanthus:1.0,Struthanthus:1.0):1.0):1.0,Gaiadendron:1.0):1.0,Nuytsia:1.0):1.0,Notanthera:1.0):1.0,Peraxilla:1.0):1.0,Macrosolen:1.0,Decaisnina:1.0);
[174] tree 't174'=[&R] ((Notanthera:1.0,(Peraxilla:1.0,((Gaiadendron:1.0,(((((Ligaria:1.0,Tristerix:1.0):1.0,(Tripodanthus:1.0,Struthanthus:1.0):1.0):1.0,Desmaria:1.0):1.0,(((Cecarria:1.0,Loranthus:1.0):1.0,((((Dendrophthoe:1.0,(Moquiniella:1.0,((Agelanthus:1.0,(Englerina:1.0,Tapinanthus:1.0):1.0):1.0,Bakerella:1.0):1.0):1.0):1.0,(Helixanthera:1.0,(Scurrula:1.0,Taxillus:1.0):1.0):1.0):1.0,(Benthamina:1.0,Amyema:1.0):1.0):1.0,(Ileostylus:1.0,Muellerina:1.0):1.0):1.0):1.0,Tupeia:1.0):1.0):1.0,Atkinsonia:1.0):1.0):1.0,Nuytsia:1.0):1.0):1.0):1.0,Macrosolen:1.0,Decaisnina:1.0);
[175] tree 't175'=[&R] ((Peraxilla:1.0,(((((((Bakerella:1.0,(Moquiniella:1.0,(Agelanthus:1.0,(Englerina:1.0,Tapinanthus:1.0):1.0):1.0):1.0):1.0,((Dendrophthoe:1.0,Helixanthera:1.0):1.0,(Scurrula:1.0,Taxillus:1.0):1.0):1.0):1.0,(Benthamina:1.0,Amyema:1.0):1.0):1.0,((Ileostylus:1.0,Muellerina:1.0):1.0,(Cecarria:1.0,Loranthus:1.0):1.0):1.0):1.0,Tupeia:1.0):1.0,((Tripodanthus:1.0,Struthanthus:1.0):1.0,((Ligaria:1.0,Desmaria:1.0):1.0,(Atkinsonia:1.0,Notanthera:1.0):1.0):1.0):1.0):1.0,((Tristerix:1.0,Nuytsia:1.0):1.0,Gaiadendron:1.0):1.0):1.0):1.0,Macrosolen:1.0,Decaisnina:1.0);
[176] tree 't176'=[&R] (((Peraxilla:1.0,((((Desmaria:1.0,Ligaria:1.0):1.0,(Tripodanthus:1.0,Struthanthus:1.0):1.0):1.0,Atkinsonia:1.0):1.0,(((Ileostylus:1.0,Muellerina:1.0):1.0,((Cecarria:1.0,Loranthus:1.0):1.0,(((Bakerella:1.0,(Moquiniella:1.0,(Agelanthus:1.0,(Englerina:1.0,Tapinanthus:1.0):1.0):1.0):1.0):1.0,((Dendrophthoe:1.0,Helixanthera:1.0):1.0,(Scurrula:1.0,Taxillus:1.0):1.0):1.0):1.0,(Benthamina:1.0,Amyema:1.0):1.0):1.0):1.0):1.0,(Tupeia:1.0,((Tristerix:1.0,Nuytsia:1.0):1.0,Gaiadendron:1.0):1.0):1.0):1.0):1.0):1.0,Notanthera:1.0):1.0,Macrosolen:1.0,Decaisnina:1.0);
[177] tree 't177'=[&R] ((Peraxilla:1.0,(Gaiadendron:1.0,(((Tripodanthus:1.0,Struthanthus:1.0):1.0,(Atkinsonia:1.0,Ligaria:1.0):1.0):1.0,((((Desmaria:1.0,Tristerix:1.0):1.0,Notanthera:1.0):1.0,Nuytsia:1.0):1.0,(((((Dendrophthoe:1.0,(Bakerella:1.0,(Moquiniella:1.0,(Agelanthus:1.0,(Englerina:1.0,Tapinanthus:1.0):1.0):1.0):1.0):1.0):1.0,(Helixanthera:1.0,(Scurrula:1.0,Taxillus:1.0):1.0):1.0):1.0,(Benthamina:1.0,Amyema:1.0):1.0):1.0,((Ileostylus:1.0,Muellerina:1.0):1.0,(Cecarria:1.0,Loranthus:1.0):1.0):1.0):1.0,Tupeia:1.0):1.0):1.0):1.0):1.0):1.0,Macrosolen:1.0,Decaisnina:1.0);
[178] tree 't178'=[&R] ((Peraxilla:1.0,((Tristerix:1.0,(Nuytsia:1.0,Gaiadendron:1.0):1.0):1.0,((Desmaria:1.0,(((((Scurrula:1.0,Taxillus:1.0):1.0,((Bakerella:1.0,(Moquiniella:1.0,(Agelanthus:1.0,(Englerina:1.0,Tapinanthus:1.0):1.0):1.0):1.0):1.0,(Dendrophthoe:1.0,Helixanthera:1.0):1.0):1.0):1.0,(Benthamina:1.0,Amyema:1.0):1.0):1.0,((Ileostylus:1.0,Muellerina:1.0):1.0,(Cecarria:1.0,Loranthus:1.0):1.0):1.0):1.0,Tupeia:1.0):1.0):1.0,((Ligaria:1.0,(Notanthera:1.0,(Tripodanthus:1.0,Struthanthus:1.0):1.0):1.0):1.0,Atkinsonia:1.0):1.0):1.0):1.0):1.0,Macrosolen:1.0,Decaisnina:1.0);
[179] tree 't179'=[&R] ((Peraxilla:1.0,(((Nuytsia:1.0,Tristerix:1.0):1.0,(((Cecarria:1.0,Loranthus:1.0):1.0,((((Scurrula:1.0,Taxillus:1.0):1.0,((Bakerella:1.0,(Moquiniella:1.0,(Agelanthus:1.0,(Englerina:1.0,Tapinanthus:1.0):1.0):1.0):1.0):1.0,(Dendrophthoe:1.0,Helixanthera:1.0):1.0):1.0):1.0,(Benthamina:1.0,Amyema:1.0):1.0):1.0,(Ileostylus:1.0,Muellerina:1.0):1.0):1.0):1.0,((Tripodanthus:1.0,Struthanthus:1.0):1.0,(((Tupeia:1.0,(Desmaria:1.0,Ligaria:1.0):1.0):1.0,Notanthera:1.0):1.0,Atkinsonia:1.0):1.0):1.0):1.0):1.0,Gaiadendron:1.0):1.0):1.0,Macrosolen:1.0,Decaisnina:1.0);
[180] tree 't180'=[&R] (((Peraxilla:1.0,(((Gaiadendron:1.0,Tristerix:1.0):1.0,Nuytsia:1.0):1.0,((((Ileostylus:1.0,Muellerina:1.0):1.0,((Cecarria:1.0,Loranthus:1.0):1.0,((((Scurrula:1.0,Taxillus:1.0):1.0,Helixanthera:1.0):1.0,((Bakerella:1.0,(Moquiniella:1.0,(Agelanthus:1.0,(Englerina:1.0,Tapinanthus:1.0):1.0):1.0):1.0):1.0,Dendrophthoe:1.0):1.0):1.0,(Benthamina:1.0,Amyema:1.0):1.0):1.0):1.0):1.0,(Tupeia:1.0,(Desmaria:1.0,Ligaria:1.0):1.0):1.0):1.0,(Atkinsonia:1.0,(Tripodanthus:1.0,Struthanthus:1.0):1.0):1.0):1.0):1.0):1.0,Notanthera:1.0):1.0,Macrosolen:1.0,Decaisnina:1.0);
[181] tree 't181'=[&R] (Macrosolen:1.0,(Peraxilla:1.0,((((Tripodanthus:1.0,Struthanthus:1.0):1.0,(Notanthera:1.0,Ligaria:1.0):1.0):1.0,Atkinsonia:1.0):1.0,(Gaiadendron:1.0,(((Desmaria:1.0,Tupeia:1.0):1.0,((Ileostylus:1.0,Muellerina:1.0):1.0,(((Amyema:1.0,Benthamina:1.0):1.0,((Helixanthera:1.0,(Scurrula:1.0,Taxillus:1.0):1.0):1.0,(Dendrophthoe:1.0,((Moquiniella:1.0,(Agelanthus:1.0,(Englerina:1.0,Tapinanthus:1.0):1.0):1.0):1.0,Bakerella:1.0):1.0):1.0):1.0):1.0,(Cecarria:1.0,Loranthus:1.0):1.0):1.0):1.0):1.0,(Tristerix:1.0,Nuytsia:1.0):1.0):1.0):1.0):1.0):1.0,Decaisnina:1.0);
[182] tree 't182'=[&R] (Macrosolen:1.0,(Peraxilla:1.0,(((Desmaria:1.0,Ligaria:1.0):1.0,((Tripodanthus:1.0,Struthanthus:1.0):1.0,Notanthera:1.0):1.0):1.0,(Atkinsonia:1.0,(((((Amyema:1.0,Benthamina:1.0):1.0,(((Scurrula:1.0,Taxillus:1.0):1.0,(Dendrophthoe:1.0,Helixanthera:1.0):1.0):1.0,((Moquiniella:1.0,(Agelanthus:1.0,(Englerina:1.0,Tapinanthus:1.0):1.0):1.0):1.0,Bakerella:1.0):1.0):1.0):1.0,((Cecarria:1.0,Loranthus:1.0):1.0,(Ileostylus:1.0,Muellerina:1.0):1.0):1.0):1.0,Tupeia:1.0):1.0,(Gaiadendron:1.0,(Tristerix:1.0,Nuytsia:1.0):1.0):1.0):1.0):1.0):1.0):1.0,Decaisnina:1.0);
[183] tree 't183'=[&R] (Macrosolen:1.0,(Peraxilla:1.0,((((Desmaria:1.0,((((Amyema:1.0,Benthamina:1.0):1.0,((Scurrula:1.0,Taxillus:1.0):1.0,((Dendrophthoe:1.0,Helixanthera:1.0):1.0,((Moquiniella:1.0,(Agelanthus:1.0,(Englerina:1.0,Tapinanthus:1.0):1.0):1.0):1.0,Bakerella:1.0):1.0):1.0):1.0):1.0,((Cecarria:1.0,Loranthus:1.0):1.0,(Ileostylus:1.0,Muellerina:1.0):1.0):1.0):1.0,Tupeia:1.0):1.0):1.0,(Gaiadendron:1.0,(Tristerix:1.0,Nuytsia:1.0):1.0):1.0):1.0,((Ligaria:1.0,(Tripodanthus:1.0,Struthanthus:1.0):1.0):1.0,Atkinsonia:1.0):1.0):1.0,Notanthera:1.0):1.0):1.0,Decaisnina:1.0);
[184] tree 't184'=[&R] (Macrosolen:1.0,(Notanthera:1.0,(Peraxilla:1.0,(((Ligaria:1.0,Desmaria:1.0):1.0,(Tripodanthus:1.0,Struthanthus:1.0):1.0):1.0,(Atkinsonia:1.0,((Gaiadendron:1.0,(Nuytsia:1.0,Tristerix:1.0):1.0):1.0,(((Ileostylus:1.0,Muellerina:1.0):1.0,(((Amyema:1.0,Benthamina:1.0):1.0,(((Moquiniella:1.0,(Agelanthus:1.0,(Englerina:1.0,Tapinanthus:1.0):1.0):1.0):1.0,Bakerella:1.0):1.0,((Scurrula:1.0,Taxillus:1.0):1.0,(Dendrophthoe:1.0,Helixanthera:1.0):1.0):1.0):1.0):1.0,(Cecarria:1.0,Loranthus:1.0):1.0):1.0):1.0,Tupeia:1.0):1.0):1.0):1.0):1.0):1.0):1.0,Decaisnina:1.0);
[185] tree 't185'=[&R] (Macrosolen:1.0,(Peraxilla:1.0,((((Ligaria:1.0,(((Ileostylus:1.0,Muellerina:1.0):1.0,(((Amyema:1.0,Benthamina:1.0):1.0,((Dendrophthoe:1.0,(((Helixanthera:1.0,Moquiniella:1.0):1.0,(Agelanthus:1.0,(Englerina:1.0,Tapinanthus:1.0):1.0):1.0):1.0,Bakerella:1.0):1.0):1.0,(Scurrula:1.0,Taxillus:1.0):1.0):1.0):1.0,(Cecarria:1.0,Loranthus:1.0):1.0):1.0):1.0,Atkinsonia:1.0):1.0):1.0,((Gaiadendron:1.0,(Nuytsia:1.0,Tristerix:1.0):1.0):1.0,(Tripodanthus:1.0,Struthanthus:1.0):1.0):1.0):1.0,(Tupeia:1.0,Desmaria:1.0):1.0):1.0,Notanthera:1.0):1.0):1.0,Decaisnina:1.0);
[186] tree 't186'=[&R] (Macrosolen:1.0,(Peraxilla:1.0,(((((Nuytsia:1.0,Gaiadendron:1.0):1.0,Atkinsonia:1.0):1.0,((Tripodanthus:1.0,Struthanthus:1.0):1.0,(Ligaria:1.0,((Cecarria:1.0,Loranthus:1.0):1.0,((Ileostylus:1.0,Muellerina:1.0):1.0,((Amyema:1.0,Benthamina:1.0):1.0,(((Dendrophthoe:1.0,((Moquiniella:1.0,(Agelanthus:1.0,(Englerina:1.0,Tapinanthus:1.0):1.0):1.0):1.0,Bakerella:1.0):1.0):1.0,Helixanthera:1.0):1.0,(Scurrula:1.0,Taxillus:1.0):1.0):1.0):1.0):1.0):1.0):1.0):1.0):1.0,(Tristerix:1.0,(Tupeia:1.0,Desmaria:1.0):1.0):1.0):1.0,Notanthera:1.0):1.0):1.0,Decaisnina:1.0);
[187] tree 't187'=[&R] (Macrosolen:1.0,(Peraxilla:1.0,(((((Tripodanthus:1.0,Struthanthus:1.0):1.0,((((Cecarria:1.0,Loranthus:1.0):1.0,((Ileostylus:1.0,Muellerina:1.0):1.0,((Amyema:1.0,Benthamina:1.0):1.0,((((Bakerella:1.0,Moquiniella:1.0):1.0,Dendrophthoe:1.0):1.0,((Agelanthus:1.0,(Englerina:1.0,Tapinanthus:1.0):1.0):1.0,Helixanthera:1.0):1.0):1.0,(Scurrula:1.0,Taxillus:1.0):1.0):1.0):1.0):1.0):1.0,Tupeia:1.0):1.0,((Nuytsia:1.0,Tristerix:1.0):1.0,Gaiadendron:1.0):1.0):1.0):1.0,(Ligaria:1.0,Desmaria:1.0):1.0):1.0,Atkinsonia:1.0):1.0,Notanthera:1.0):1.0):1.0,Decaisnina:1.0);
[188] tree 't188'=[&R] (Macrosolen:1.0,(Peraxilla:1.0,(((Tripodanthus:1.0,Struthanthus:1.0):1.0,(Atkinsonia:1.0,((Gaiadendron:1.0,((Tristerix:1.0,Tupeia:1.0):1.0,(Nuytsia:1.0,((Cecarria:1.0,Loranthus:1.0):1.0,((Ileostylus:1.0,Muellerina:1.0):1.0,((Amyema:1.0,Benthamina:1.0):1.0,((Dendrophthoe:1.0,(Bakerella:1.0,((Agelanthus:1.0,(Englerina:1.0,Tapinanthus:1.0):1.0):1.0,(Moquiniella:1.0,Helixanthera:1.0):1.0):1.0):1.0):1.0,(Scurrula:1.0,Taxillus:1.0):1.0):1.0):1.0):1.0):1.0):1.0):1.0):1.0,(Desmaria:1.0,Ligaria:1.0):1.0):1.0):1.0):1.0,Notanthera:1.0):1.0):1.0,Decaisnina:1.0);
[189] tree 't189'=[&R] (Macrosolen:1.0,((Peraxilla:1.0,((((Tripodanthus:1.0,Struthanthus:1.0):1.0,(Atkinsonia:1.0,(Nuytsia:1.0,Gaiadendron:1.0):1.0):1.0):1.0,((Tristerix:1.0,Desmaria:1.0):1.0,(Tupeia:1.0,((Ileostylus:1.0,Muellerina:1.0):1.0,(((Amyema:1.0,Benthamina:1.0):1.0,((Dendrophthoe:1.0,(((Agelanthus:1.0,(Englerina:1.0,Tapinanthus:1.0):1.0):1.0,(Moquiniella:1.0,Bakerella:1.0):1.0):1.0,Helixanthera:1.0):1.0):1.0,(Scurrula:1.0,Taxillus:1.0):1.0):1.0):1.0,(Cecarria:1.0,Loranthus:1.0):1.0):1.0):1.0):1.0):1.0):1.0,Ligaria:1.0):1.0):1.0,Notanthera:1.0):1.0,Decaisnina:1.0);
[190] tree 't190'=[&R] (Macrosolen:1.0,(Peraxilla:1.0,((((Tristerix:1.0,Ligaria:1.0):1.0,(Tripodanthus:1.0,Struthanthus:1.0):1.0):1.0,(Atkinsonia:1.0,(Nuytsia:1.0,Gaiadendron:1.0):1.0):1.0):1.0,(((Cecarria:1.0,Loranthus:1.0):1.0,((Ileostylus:1.0,Muellerina:1.0):1.0,((Amyema:1.0,Benthamina:1.0):1.0,((Dendrophthoe:1.0,(Bakerella:1.0,((Agelanthus:1.0,(Englerina:1.0,Tapinanthus:1.0):1.0):1.0,Moquiniella:1.0):1.0):1.0):1.0,(Helixanthera:1.0,(Scurrula:1.0,Taxillus:1.0):1.0):1.0):1.0):1.0):1.0):1.0,((Notanthera:1.0,Tupeia:1.0):1.0,Desmaria:1.0):1.0):1.0):1.0):1.0,Decaisnina:1.0);
[191] tree 't191'=[&R] ((((((Muellerina:1.0,Ileostylus:1.0):1.0,((Cecarria:1.0,Loranthus:1.0):1.0,(((Taxillus:1.0,Scurrula:1.0):1.0,((Bakerella:1.0,(Moquiniella:1.0,((Englerina:1.0,Tapinanthus:1.0):1.0,Agelanthus:1.0):1.0):1.0):1.0,(Helixanthera:1.0,Dendrophthoe:1.0):1.0):1.0):1.0,(Amyema:1.0,Benthamina:1.0):1.0):1.0):1.0):1.0,(Desmaria:1.0,Tupeia:1.0):1.0):1.0,(((Notanthera:1.0,(Ligaria:1.0,Tristerix:1.0):1.0):1.0,(Struthanthus:1.0,Tripodanthus:1.0):1.0):1.0,(Gaiadendron:1.0,(Atkinsonia:1.0,Nuytsia:1.0):1.0):1.0):1.0):1.0,Peraxilla:1.0):1.0,Macrosolen:1.0,Decaisnina:1.0);
[192] tree 't192'=[&R] (((((Nuytsia:1.0,((Cecarria:1.0,Loranthus:1.0):1.0,((((Taxillus:1.0,Scurrula:1.0):1.0,((Bakerella:1.0,(Moquiniella:1.0,((Englerina:1.0,Tapinanthus:1.0):1.0,Agelanthus:1.0):1.0):1.0):1.0,(Helixanthera:1.0,Dendrophthoe:1.0):1.0):1.0):1.0,(Amyema:1.0,Benthamina:1.0):1.0):1.0,(Muellerina:1.0,Ileostylus:1.0):1.0):1.0):1.0):1.0,(Tupeia:1.0,(Atkinsonia:1.0,(Desmaria:1.0,((Notanthera:1.0,(Ligaria:1.0,Tristerix:1.0):1.0):1.0,(Struthanthus:1.0,Tripodanthus:1.0):1.0):1.0):1.0):1.0):1.0):1.0,Gaiadendron:1.0):1.0,Peraxilla:1.0):1.0,Macrosolen:1.0,Decaisnina:1.0);
[193] tree 't193'=[&R] ((((((((Ligaria:1.0,Atkinsonia:1.0):1.0,((Cecarria:1.0,Loranthus:1.0):1.0,((((Helixanthera:1.0,(Taxillus:1.0,Scurrula:1.0):1.0):1.0,((Bakerella:1.0,(Moquiniella:1.0,((Englerina:1.0,Tapinanthus:1.0):1.0,Agelanthus:1.0):1.0):1.0):1.0,Dendrophthoe:1.0):1.0):1.0,(Amyema:1.0,Benthamina:1.0):1.0):1.0,(Muellerina:1.0,Ileostylus:1.0):1.0):1.0):1.0):1.0,(((Struthanthus:1.0,Tripodanthus:1.0):1.0,Tupeia:1.0):1.0,(Tristerix:1.0,Desmaria:1.0):1.0):1.0):1.0,Gaiadendron:1.0):1.0,Nuytsia:1.0):1.0,Notanthera:1.0):1.0,Peraxilla:1.0):1.0,Macrosolen:1.0,Decaisnina:1.0);
[194] tree 't194'=[&R] (((((Tupeia:1.0,(Tristerix:1.0,(Ligaria:1.0,Desmaria:1.0):1.0):1.0):1.0,((Gaiadendron:1.0,((Struthanthus:1.0,Tripodanthus:1.0):1.0,(Atkinsonia:1.0,Nuytsia:1.0):1.0):1.0):1.0,((((Helixanthera:1.0,(Taxillus:1.0,Scurrula:1.0):1.0):1.0,((Bakerella:1.0,(Moquiniella:1.0,((Englerina:1.0,Tapinanthus:1.0):1.0,Agelanthus:1.0):1.0):1.0):1.0,Dendrophthoe:1.0):1.0):1.0,(Amyema:1.0,Benthamina:1.0):1.0):1.0,((Muellerina:1.0,Ileostylus:1.0):1.0,(Cecarria:1.0,Loranthus:1.0):1.0):1.0):1.0):1.0):1.0,Notanthera:1.0):1.0,Peraxilla:1.0):1.0,Macrosolen:1.0,Decaisnina:1.0);
[195] tree 't195'=[&R] ((Notanthera:1.0,(Peraxilla:1.0,((Nuytsia:1.0,Gaiadendron:1.0):1.0,((Atkinsonia:1.0,(Tupeia:1.0,(Ligaria:1.0,(Desmaria:1.0,Tristerix:1.0):1.0):1.0):1.0):1.0,((Struthanthus:1.0,Tripodanthus:1.0):1.0,((Cecarria:1.0,Loranthus:1.0):1.0,((((Taxillus:1.0,Scurrula:1.0):1.0,(((Moquiniella:1.0,(((Englerina:1.0,Tapinanthus:1.0):1.0,Agelanthus:1.0):1.0,Bakerella:1.0):1.0):1.0,Dendrophthoe:1.0):1.0,Helixanthera:1.0):1.0):1.0,(Amyema:1.0,Benthamina:1.0):1.0):1.0,(Muellerina:1.0,Ileostylus:1.0):1.0):1.0):1.0):1.0):1.0):1.0):1.0):1.0,Macrosolen:1.0,Decaisnina:1.0);
[196] tree 't196'=[&R] ((Notanthera:1.0,(Peraxilla:1.0,((((Struthanthus:1.0,Tripodanthus:1.0):1.0,((Nuytsia:1.0,(Tupeia:1.0,(Desmaria:1.0,Tristerix:1.0):1.0):1.0):1.0,((Muellerina:1.0,Ileostylus:1.0):1.0,((Cecarria:1.0,Loranthus:1.0):1.0,(((Taxillus:1.0,Scurrula:1.0):1.0,((((Englerina:1.0,Tapinanthus:1.0):1.0,Agelanthus:1.0):1.0,(Bakerella:1.0,Moquiniella:1.0):1.0):1.0,(Dendrophthoe:1.0,Helixanthera:1.0):1.0):1.0):1.0,(Amyema:1.0,Benthamina:1.0):1.0):1.0):1.0):1.0):1.0):1.0,(Atkinsonia:1.0,Gaiadendron:1.0):1.0):1.0,Ligaria:1.0):1.0):1.0):1.0,Macrosolen:1.0,Decaisnina:1.0);
[197] tree 't197'=[&R] ((Peraxilla:1.0,((Gaiadendron:1.0,((((Struthanthus:1.0,Tripodanthus:1.0):1.0,((Ligaria:1.0,(Notanthera:1.0,Desmaria:1.0):1.0):1.0,Tupeia:1.0):1.0):1.0,((((((Englerina:1.0,Tapinanthus:1.0):1.0,Agelanthus:1.0):1.0,(Bakerella:1.0,Moquiniella:1.0):1.0):1.0,((Dendrophthoe:1.0,Helixanthera:1.0):1.0,(Taxillus:1.0,Scurrula:1.0):1.0):1.0):1.0,(Amyema:1.0,Benthamina:1.0):1.0):1.0,((Muellerina:1.0,Ileostylus:1.0):1.0,(Cecarria:1.0,Loranthus:1.0):1.0):1.0):1.0):1.0,Atkinsonia:1.0):1.0):1.0,(Tristerix:1.0,Nuytsia:1.0):1.0):1.0):1.0,Macrosolen:1.0,Decaisnina:1.0);
[198] tree 't198'=[&R] (((Peraxilla:1.0,(((Struthanthus:1.0,Tripodanthus:1.0):1.0,((Gaiadendron:1.0,(Atkinsonia:1.0,Nuytsia:1.0):1.0):1.0,Ligaria:1.0):1.0):1.0,(Tristerix:1.0,((Desmaria:1.0,Tupeia:1.0):1.0,(((Helixanthera:1.0,(Taxillus:1.0,Scurrula:1.0):1.0):1.0,((Dendrophthoe:1.0,(Amyema:1.0,Benthamina:1.0):1.0):1.0,(Bakerella:1.0,(Moquiniella:1.0,((Englerina:1.0,Tapinanthus:1.0):1.0,Agelanthus:1.0):1.0):1.0):1.0):1.0):1.0,((Muellerina:1.0,Ileostylus:1.0):1.0,(Cecarria:1.0,Loranthus:1.0):1.0):1.0):1.0):1.0):1.0):1.0):1.0,Notanthera:1.0):1.0,Macrosolen:1.0,Decaisnina:1.0);
[199] tree 't199'=[&R] (((Peraxilla:1.0,(((Gaiadendron:1.0,Tristerix:1.0):1.0,Nuytsia:1.0):1.0,((Atkinsonia:1.0,((Ligaria:1.0,Desmaria:1.0):1.0,Tupeia:1.0):1.0):1.0,((((Amyema:1.0,Benthamina:1.0):1.0,(((Taxillus:1.0,Scurrula:1.0):1.0,Helixanthera:1.0):1.0,(Dendrophthoe:1.0,(((Englerina:1.0,Tapinanthus:1.0):1.0,Agelanthus:1.0):1.0,(Bakerella:1.0,Moquiniella:1.0):1.0):1.0):1.0):1.0):1.0,((Muellerina:1.0,Ileostylus:1.0):1.0,(Cecarria:1.0,Loranthus:1.0):1.0):1.0):1.0,(Struthanthus:1.0,Tripodanthus:1.0):1.0):1.0):1.0):1.0):1.0,Notanthera:1.0):1.0,Macrosolen:1.0,Decaisnina:1.0);
[200] tree 't200'=[&R] ((Peraxilla:1.0,(((Atkinsonia:1.0,(Gaiadendron:1.0,Nuytsia:1.0):1.0):1.0,((Ligaria:1.0,Tristerix:1.0):1.0,(Notanthera:1.0,(Struthanthus:1.0,Tripodanthus:1.0):1.0):1.0):1.0):1.0,((Tupeia:1.0,Desmaria:1.0):1.0,((Cecarria:1.0,Loranthus:1.0):1.0,(((Amyema:1.0,Benthamina:1.0):1.0,((Taxillus:1.0,Scurrula:1.0):1.0,((Helixanthera:1.0,Dendrophthoe:1.0):1.0,((((Englerina:1.0,Tapinanthus:1.0):1.0,Agelanthus:1.0):1.0,Moquiniella:1.0):1.0,Bakerella:1.0):1.0):1.0):1.0):1.0,(Muellerina:1.0,Ileostylus:1.0):1.0):1.0):1.0):1.0):1.0):1.0,Macrosolen:1.0,Decaisnina:1.0);
[201] tree 't201'=[&R] ((Peraxilla:1.0,((((Struthanthus:1.0,Tripodanthus:1.0):1.0,(((Muellerina:1.0,Ileostylus:1.0):1.0,((Loranthus:1.0,Cecarria:1.0):1.0,((Benthamina:1.0,Amyema:1.0):1.0,(((Bakerella:1.0,(Moquiniella:1.0,(Agelanthus:1.0,(Tapinanthus:1.0,Englerina:1.0):1.0):1.0):1.0):1.0,Dendrophthoe:1.0):1.0,(Helixanthera:1.0,(Taxillus:1.0,Scurrula:1.0):1.0):1.0):1.0):1.0):1.0):1.0,((Tristerix:1.0,Nuytsia:1.0):1.0,Gaiadendron:1.0):1.0):1.0):1.0,Atkinsonia:1.0):1.0,((Ligaria:1.0,Desmaria:1.0):1.0,(Tupeia:1.0,Notanthera:1.0):1.0):1.0):1.0):1.0,Macrosolen:1.0,Decaisnina:1.0);
[202] tree 't202'=[&R] ((Peraxilla:1.0,(((Gaiadendron:1.0,((Ligaria:1.0,(Struthanthus:1.0,Tripodanthus:1.0):1.0):1.0,(Atkinsonia:1.0,Nuytsia:1.0):1.0):1.0):1.0,(Desmaria:1.0,(Tupeia:1.0,(((Muellerina:1.0,Ileostylus:1.0):1.0,((Loranthus:1.0,Cecarria:1.0):1.0,((Benthamina:1.0,Amyema:1.0):1.0,((((Agelanthus:1.0,(Tapinanthus:1.0,Englerina:1.0):1.0):1.0,(Bakerella:1.0,Moquiniella:1.0):1.0):1.0,(Helixanthera:1.0,Dendrophthoe:1.0):1.0):1.0,(Taxillus:1.0,Scurrula:1.0):1.0):1.0):1.0):1.0):1.0,Tristerix:1.0):1.0):1.0):1.0):1.0,Notanthera:1.0):1.0):1.0,Macrosolen:1.0,Decaisnina:1.0);
[203] tree 't203'=[&R] ((Notanthera:1.0,(Peraxilla:1.0,(Desmaria:1.0,(Atkinsonia:1.0,((Tristerix:1.0,(Ligaria:1.0,(Struthanthus:1.0,Tripodanthus:1.0):1.0):1.0):1.0,(((Nuytsia:1.0,Gaiadendron:1.0):1.0,Tupeia:1.0):1.0,((Muellerina:1.0,Ileostylus:1.0):1.0,((Loranthus:1.0,Cecarria:1.0):1.0,((Benthamina:1.0,Amyema:1.0):1.0,(((Agelanthus:1.0,(Tapinanthus:1.0,Englerina:1.0):1.0):1.0,(Bakerella:1.0,Moquiniella:1.0):1.0):1.0,((Helixanthera:1.0,Dendrophthoe:1.0):1.0,(Taxillus:1.0,Scurrula:1.0):1.0):1.0):1.0):1.0):1.0):1.0):1.0):1.0):1.0):1.0):1.0):1.0,Macrosolen:1.0,Decaisnina:1.0);
[204] tree 't204'=[&R] ((Notanthera:1.0,(Peraxilla:1.0,((Tupeia:1.0,Desmaria:1.0):1.0,(((Gaiadendron:1.0,(Tristerix:1.0,Nuytsia:1.0):1.0):1.0,((Muellerina:1.0,Ileostylus:1.0):1.0,((Loranthus:1.0,Cecarria:1.0):1.0,((Benthamina:1.0,Amyema:1.0):1.0,((Dendrophthoe:1.0,((Agelanthus:1.0,(Tapinanthus:1.0,Englerina:1.0):1.0):1.0,(Helixanthera:1.0,(Bakerella:1.0,Moquiniella:1.0):1.0):1.0):1.0):1.0,(Taxillus:1.0,Scurrula:1.0):1.0):1.0):1.0):1.0):1.0):1.0,(Atkinsonia:1.0,(Ligaria:1.0,(Struthanthus:1.0,Tripodanthus:1.0):1.0):1.0):1.0):1.0):1.0):1.0):1.0,Macrosolen:1.0,Decaisnina:1.0);
[205] tree 't205'=[&R] ((Peraxilla:1.0,((((((Muellerina:1.0,Ileostylus:1.0):1.0,((Loranthus:1.0,Cecarria:1.0):1.0,((Benthamina:1.0,Amyema:1.0):1.0,((Dendrophthoe:1.0,(((Agelanthus:1.0,(Tapinanthus:1.0,Englerina:1.0):1.0):1.0,Moquiniella:1.0):1.0,Bakerella:1.0):1.0):1.0,(Helixanthera:1.0,(Taxillus:1.0,Scurrula:1.0):1.0):1.0):1.0):1.0):1.0):1.0,Tupeia:1.0):1.0,Desmaria:1.0):1.0,(((Tristerix:1.0,Ligaria:1.0):1.0,(Struthanthus:1.0,Tripodanthus:1.0):1.0):1.0,((Nuytsia:1.0,Gaiadendron:1.0):1.0,Atkinsonia:1.0):1.0):1.0):1.0,Notanthera:1.0):1.0):1.0,Macrosolen:1.0,Decaisnina:1.0);
[206] tree 't206'=[&R] ((Peraxilla:1.0,(((Desmaria:1.0,(Notanthera:1.0,(Ligaria:1.0,(Struthanthus:1.0,Tripodanthus:1.0):1.0):1.0):1.0):1.0,Atkinsonia:1.0):1.0,((Gaiadendron:1.0,(Nuytsia:1.0,((Muellerina:1.0,Ileostylus:1.0):1.0,((Loranthus:1.0,Cecarria:1.0):1.0,((Benthamina:1.0,Amyema:1.0):1.0,((Dendrophthoe:1.0,(((Agelanthus:1.0,(Tapinanthus:1.0,Englerina:1.0):1.0):1.0,Moquiniella:1.0):1.0,Bakerella:1.0):1.0):1.0,(Helixanthera:1.0,(Taxillus:1.0,Scurrula:1.0):1.0):1.0):1.0):1.0):1.0):1.0):1.0):1.0,(Tristerix:1.0,Tupeia:1.0):1.0):1.0):1.0):1.0,Macrosolen:1.0,Decaisnina:1.0);
[207] tree 't207'=[&R] (((Peraxilla:1.0,((((Muellerina:1.0,Ileostylus:1.0):1.0,((Loranthus:1.0,Cecarria:1.0):1.0,((Benthamina:1.0,Amyema:1.0):1.0,((Dendrophthoe:1.0,(((Agelanthus:1.0,(Tapinanthus:1.0,Englerina:1.0):1.0):1.0,Moquiniella:1.0):1.0,Bakerella:1.0):1.0):1.0,(Helixanthera:1.0,(Taxillus:1.0,Scurrula:1.0):1.0):1.0):1.0):1.0):1.0):1.0,((Ligaria:1.0,(Desmaria:1.0,Tristerix:1.0):1.0):1.0,Tupeia:1.0):1.0):1.0,((Struthanthus:1.0,Tripodanthus:1.0):1.0,(Nuytsia:1.0,(Gaiadendron:1.0,Atkinsonia:1.0):1.0):1.0):1.0):1.0):1.0,Notanthera:1.0):1.0,Macrosolen:1.0,Decaisnina:1.0);
[208] tree 't208'=[&R] ((Peraxilla:1.0,((Nuytsia:1.0,((Gaiadendron:1.0,(Atkinsonia:1.0,((Desmaria:1.0,(Tristerix:1.0,Ligaria:1.0):1.0):1.0,Tupeia:1.0):1.0):1.0):1.0,((Struthanthus:1.0,Tripodanthus:1.0):1.0,(((Muellerina:1.0,Ileostylus:1.0):1.0,((Benthamina:1.0,Amyema:1.0):1.0,((Dendrophthoe:1.0,(((Agelanthus:1.0,(Tapinanthus:1.0,Englerina:1.0):1.0):1.0,Moquiniella:1.0):1.0,Bakerella:1.0):1.0):1.0,(Helixanthera:1.0,(Taxillus:1.0,Scurrula:1.0):1.0):1.0):1.0):1.0):1.0,(Loranthus:1.0,Cecarria:1.0):1.0):1.0):1.0):1.0):1.0,Notanthera:1.0):1.0):1.0,Macrosolen:1.0,Decaisnina:1.0);
[209] tree 't209'=[&R] ((Peraxilla:1.0,(Gaiadendron:1.0,(((((Ligaria:1.0,((Muellerina:1.0,Ileostylus:1.0):1.0,(((Benthamina:1.0,Amyema:1.0):1.0,(((Helixanthera:1.0,Dendrophthoe:1.0):1.0,(Moquiniella:1.0,(Bakerella:1.0,(Agelanthus:1.0,(Tapinanthus:1.0,Englerina:1.0):1.0):1.0):1.0):1.0):1.0,(Taxillus:1.0,Scurrula:1.0):1.0):1.0):1.0,(Loranthus:1.0,Cecarria:1.0):1.0):1.0):1.0):1.0,Notanthera:1.0):1.0,(Desmaria:1.0,Tupeia:1.0):1.0):1.0,((Struthanthus:1.0,Tripodanthus:1.0):1.0,Atkinsonia:1.0):1.0):1.0,(Nuytsia:1.0,Tristerix:1.0):1.0):1.0):1.0):1.0,Macrosolen:1.0,Decaisnina:1.0);
[210] tree 't210'=[&R] (((Peraxilla:1.0,((Tupeia:1.0,Desmaria:1.0):1.0,(((Struthanthus:1.0,Tripodanthus:1.0):1.0,(Ligaria:1.0,Tristerix:1.0):1.0):1.0,(((((Muellerina:1.0,Ileostylus:1.0):1.0,(((Benthamina:1.0,Amyema:1.0):1.0,(((Helixanthera:1.0,Dendrophthoe:1.0):1.0,((Agelanthus:1.0,(Tapinanthus:1.0,Englerina:1.0):1.0):1.0,(Moquiniella:1.0,Bakerella:1.0):1.0):1.0):1.0,(Taxillus:1.0,Scurrula:1.0):1.0):1.0):1.0,(Loranthus:1.0,Cecarria:1.0):1.0):1.0):1.0,Atkinsonia:1.0):1.0,Nuytsia:1.0):1.0,Gaiadendron:1.0):1.0):1.0):1.0):1.0,Notanthera:1.0):1.0,Macrosolen:1.0,Decaisnina:1.0);
[211] tree 't211'=[&R] (((Peraxilla:1.0,((Tripodanthus:1.0,Struthanthus:1.0):1.0,((((Ligaria:1.0,Desmaria:1.0):1.0,Tupeia:1.0):1.0,(Tristerix:1.0,((Muellerina:1.0,Ileostylus:1.0):1.0,(((Benthamina:1.0,Amyema:1.0):1.0,(((Dendrophthoe:1.0,Helixanthera:1.0):1.0,(Taxillus:1.0,Scurrula:1.0):1.0):1.0,(Bakerella:1.0,(Moquiniella:1.0,(Agelanthus:1.0,(Englerina:1.0,Tapinanthus:1.0):1.0):1.0):1.0):1.0):1.0):1.0,(Loranthus:1.0,Cecarria:1.0):1.0):1.0):1.0):1.0):1.0,((Nuytsia:1.0,Atkinsonia:1.0):1.0,Gaiadendron:1.0):1.0):1.0):1.0):1.0,Notanthera:1.0):1.0,Macrosolen:1.0,Decaisnina:1.0);
[212] tree 't212'=[&R] (((Peraxilla:1.0,((((Tristerix:1.0,Desmaria:1.0):1.0,Tupeia:1.0):1.0,((Muellerina:1.0,Ileostylus:1.0):1.0,(((Benthamina:1.0,Amyema:1.0):1.0,((Taxillus:1.0,Scurrula:1.0):1.0,((Bakerella:1.0,(Moquiniella:1.0,(Agelanthus:1.0,(Englerina:1.0,Tapinanthus:1.0):1.0):1.0):1.0):1.0,(Dendrophthoe:1.0,Helixanthera:1.0):1.0):1.0):1.0):1.0,(Loranthus:1.0,Cecarria:1.0):1.0):1.0):1.0):1.0,((Atkinsonia:1.0,(Gaiadendron:1.0,Nuytsia:1.0):1.0):1.0,(Ligaria:1.0,(Tripodanthus:1.0,Struthanthus:1.0):1.0):1.0):1.0):1.0):1.0,Notanthera:1.0):1.0,Macrosolen:1.0,Decaisnina:1.0);
[213] tree 't213'=[&R] (((Peraxilla:1.0,((((Tristerix:1.0,Desmaria:1.0):1.0,Tupeia:1.0):1.0,((Loranthus:1.0,Cecarria:1.0):1.0,((Muellerina:1.0,Ileostylus:1.0):1.0,((Benthamina:1.0,Amyema:1.0):1.0,((Dendrophthoe:1.0,((Moquiniella:1.0,Bakerella:1.0):1.0,(Agelanthus:1.0,(Englerina:1.0,Tapinanthus:1.0):1.0):1.0):1.0):1.0,(Helixanthera:1.0,(Taxillus:1.0,Scurrula:1.0):1.0):1.0):1.0):1.0):1.0):1.0):1.0,(Gaiadendron:1.0,(((Atkinsonia:1.0,Nuytsia:1.0):1.0,(Tripodanthus:1.0,Struthanthus:1.0):1.0):1.0,Ligaria:1.0):1.0):1.0):1.0):1.0,Notanthera:1.0):1.0,Macrosolen:1.0,Decaisnina:1.0);
[214] tree 't214'=[&R] ((Peraxilla:1.0,((Atkinsonia:1.0,((Notanthera:1.0,Desmaria:1.0):1.0,((Tripodanthus:1.0,Struthanthus:1.0):1.0,Ligaria:1.0):1.0):1.0):1.0,(((Tupeia:1.0,Nuytsia:1.0):1.0,(Tristerix:1.0,((Loranthus:1.0,Cecarria:1.0):1.0,((Muellerina:1.0,Ileostylus:1.0):1.0,((Benthamina:1.0,Amyema:1.0):1.0,((Taxillus:1.0,Scurrula:1.0):1.0,(((Moquiniella:1.0,Bakerella:1.0):1.0,(Agelanthus:1.0,(Englerina:1.0,Tapinanthus:1.0):1.0):1.0):1.0,(Dendrophthoe:1.0,Helixanthera:1.0):1.0):1.0):1.0):1.0):1.0):1.0):1.0):1.0,Gaiadendron:1.0):1.0):1.0):1.0,Macrosolen:1.0,Decaisnina:1.0);
[215] tree 't215'=[&R] ((Peraxilla:1.0,(Gaiadendron:1.0,(((Atkinsonia:1.0,((Ligaria:1.0,Notanthera:1.0):1.0,(Tripodanthus:1.0,Struthanthus:1.0):1.0):1.0):1.0,((((Benthamina:1.0,Amyema:1.0):1.0,((Taxillus:1.0,Scurrula:1.0):1.0,(((Moquiniella:1.0,Bakerella:1.0):1.0,(Agelanthus:1.0,(Englerina:1.0,Tapinanthus:1.0):1.0):1.0):1.0,(Dendrophthoe:1.0,Helixanthera:1.0):1.0):1.0):1.0):1.0,((Loranthus:1.0,Cecarria:1.0):1.0,(Muellerina:1.0,Ileostylus:1.0):1.0):1.0):1.0,(Desmaria:1.0,Tupeia:1.0):1.0):1.0):1.0,(Nuytsia:1.0,Tristerix:1.0):1.0):1.0):1.0):1.0,Macrosolen:1.0,Decaisnina:1.0);
[216] tree 't216'=[&R] ((Peraxilla:1.0,(Gaiadendron:1.0,((Nuytsia:1.0,Atkinsonia:1.0):1.0,(Desmaria:1.0,((Tupeia:1.0,(((Benthamina:1.0,Amyema:1.0):1.0,(((Helixanthera:1.0,(Taxillus:1.0,Scurrula:1.0):1.0):1.0,(Dendrophthoe:1.0,Bakerella:1.0):1.0):1.0,(Moquiniella:1.0,(Agelanthus:1.0,(Englerina:1.0,Tapinanthus:1.0):1.0):1.0):1.0):1.0):1.0,((Loranthus:1.0,Cecarria:1.0):1.0,(Muellerina:1.0,Ileostylus:1.0):1.0):1.0):1.0):1.0,((Notanthera:1.0,(Tristerix:1.0,Ligaria:1.0):1.0):1.0,(Tripodanthus:1.0,Struthanthus:1.0):1.0):1.0):1.0):1.0):1.0):1.0):1.0,Macrosolen:1.0,Decaisnina:1.0);
[217] tree 't217'=[&R] ((Peraxilla:1.0,(((Tripodanthus:1.0,Struthanthus:1.0):1.0,(((Gaiadendron:1.0,Nuytsia:1.0):1.0,Atkinsonia:1.0):1.0,((((Tristerix:1.0,Ligaria:1.0):1.0,Desmaria:1.0):1.0,Tupeia:1.0):1.0,((Loranthus:1.0,Cecarria:1.0):1.0,((Muellerina:1.0,Ileostylus:1.0):1.0,((Benthamina:1.0,Amyema:1.0):1.0,((Helixanthera:1.0,(Taxillus:1.0,Scurrula:1.0):1.0):1.0,(Dendrophthoe:1.0,(Moquiniella:1.0,(Bakerella:1.0,(Agelanthus:1.0,(Englerina:1.0,Tapinanthus:1.0):1.0):1.0):1.0):1.0):1.0):1.0):1.0):1.0):1.0):1.0):1.0):1.0,Notanthera:1.0):1.0):1.0,Macrosolen:1.0,Decaisnina:1.0);
[218] tree 't218'=[&R] ((Peraxilla:1.0,(Notanthera:1.0,(((Tripodanthus:1.0,Struthanthus:1.0):1.0,((Ligaria:1.0,Desmaria:1.0):1.0,(((Tupeia:1.0,Gaiadendron:1.0):1.0,(Tristerix:1.0,Nuytsia:1.0):1.0):1.0,(((Benthamina:1.0,Amyema:1.0):1.0,(Dendrophthoe:1.0,(((Moquiniella:1.0,(Agelanthus:1.0,(Englerina:1.0,Tapinanthus:1.0):1.0):1.0):1.0,(Helixanthera:1.0,(Taxillus:1.0,Scurrula:1.0):1.0):1.0):1.0,Bakerella:1.0):1.0):1.0):1.0,((Loranthus:1.0,Cecarria:1.0):1.0,(Muellerina:1.0,Ileostylus:1.0):1.0):1.0):1.0):1.0):1.0):1.0,Atkinsonia:1.0):1.0):1.0):1.0,Macrosolen:1.0,Decaisnina:1.0);
[219] tree 't219'=[&R] ((Peraxilla:1.0,(Gaiadendron:1.0,(((((Benthamina:1.0,Amyema:1.0):1.0,((Taxillus:1.0,Scurrula:1.0):1.0,(((Agelanthus:1.0,(Englerina:1.0,Tapinanthus:1.0):1.0):1.0,Bakerella:1.0):1.0,(Moquiniella:1.0,(Dendrophthoe:1.0,Helixanthera:1.0):1.0):1.0):1.0):1.0):1.0,((Loranthus:1.0,Cecarria:1.0):1.0,(Muellerina:1.0,Ileostylus:1.0):1.0):1.0):1.0,(Tupeia:1.0,((((Tristerix:1.0,Desmaria:1.0):1.0,(Ligaria:1.0,Notanthera:1.0):1.0):1.0,(Tripodanthus:1.0,Struthanthus:1.0):1.0):1.0,Atkinsonia:1.0):1.0):1.0):1.0,Nuytsia:1.0):1.0):1.0):1.0,Macrosolen:1.0,Decaisnina:1.0);
[220] tree 't220'=[&R] ((Peraxilla:1.0,((Tupeia:1.0,(((Ligaria:1.0,(Desmaria:1.0,Tristerix:1.0):1.0):1.0,(Notanthera:1.0,(Tripodanthus:1.0,Struthanthus:1.0):1.0):1.0):1.0,((Loranthus:1.0,Cecarria:1.0):1.0,((Muellerina:1.0,Ileostylus:1.0):1.0,((Benthamina:1.0,Amyema:1.0):1.0,((Taxillus:1.0,Scurrula:1.0):1.0,((((Agelanthus:1.0,(Englerina:1.0,Tapinanthus:1.0):1.0):1.0,Moquiniella:1.0):1.0,Bakerella:1.0):1.0,(Dendrophthoe:1.0,Helixanthera:1.0):1.0):1.0):1.0):1.0):1.0):1.0):1.0):1.0,((Gaiadendron:1.0,Atkinsonia:1.0):1.0,Nuytsia:1.0):1.0):1.0):1.0,Macrosolen:1.0,Decaisnina:1.0);
[221] tree 't221'=[&R] (((Peraxilla:1.0,((((Tripodanthus:1.0,Struthanthus:1.0):1.0,Atkinsonia:1.0):1.0,(((Tupeia:1.0,(((Loranthus:1.0,Cecarria:1.0):1.0,((Muellerina:1.0,Ileostylus:1.0):1.0,((Amyema:1.0,Benthamina:1.0):1.0,((Scurrula:1.0,Taxillus:1.0):1.0,(((Moquiniella:1.0,((Tapinanthus:1.0,Englerina:1.0):1.0,Agelanthus:1.0):1.0):1.0,Bakerella:1.0):1.0,(Dendrophthoe:1.0,Helixanthera:1.0):1.0):1.0):1.0):1.0):1.0):1.0,Nuytsia:1.0):1.0):1.0,(Tristerix:1.0,Desmaria:1.0):1.0):1.0,Gaiadendron:1.0):1.0):1.0,Ligaria:1.0):1.0):1.0,Notanthera:1.0):1.0,Macrosolen:1.0,Decaisnina:1.0);
[222] tree 't222'=[&R] (((Peraxilla:1.0,((((Desmaria:1.0,Ligaria:1.0):1.0,(Tripodanthus:1.0,Struthanthus:1.0):1.0):1.0,Atkinsonia:1.0):1.0,(((Nuytsia:1.0,(((Muellerina:1.0,Ileostylus:1.0):1.0,(((Amyema:1.0,Benthamina:1.0):1.0,((Scurrula:1.0,Taxillus:1.0):1.0,(((Moquiniella:1.0,((Tapinanthus:1.0,Englerina:1.0):1.0,Agelanthus:1.0):1.0):1.0,Bakerella:1.0):1.0,(Dendrophthoe:1.0,Helixanthera:1.0):1.0):1.0):1.0):1.0,(Loranthus:1.0,Cecarria:1.0):1.0):1.0):1.0,Tristerix:1.0):1.0):1.0,Tupeia:1.0):1.0,Gaiadendron:1.0):1.0):1.0):1.0,Notanthera:1.0):1.0,Macrosolen:1.0,Decaisnina:1.0);
[223] tree 't223'=[&R] (((Peraxilla:1.0,(((Desmaria:1.0,Tristerix:1.0):1.0,(((Muellerina:1.0,Ileostylus:1.0):1.0,(((Amyema:1.0,Benthamina:1.0):1.0,((Scurrula:1.0,Taxillus:1.0):1.0,(((Moquiniella:1.0,((Tapinanthus:1.0,Englerina:1.0):1.0,Agelanthus:1.0):1.0):1.0,Bakerella:1.0):1.0,(Dendrophthoe:1.0,Helixanthera:1.0):1.0):1.0):1.0):1.0,(Loranthus:1.0,Cecarria:1.0):1.0):1.0):1.0,Tupeia:1.0):1.0):1.0,(Gaiadendron:1.0,((Nuytsia:1.0,Atkinsonia:1.0):1.0,(Ligaria:1.0,(Tripodanthus:1.0,Struthanthus:1.0):1.0):1.0):1.0):1.0):1.0):1.0,Notanthera:1.0):1.0,Macrosolen:1.0,Decaisnina:1.0);
[224] tree 't224'=[&R] ((Peraxilla:1.0,(Notanthera:1.0,((Tripodanthus:1.0,Struthanthus:1.0):1.0,((((((Amyema:1.0,Benthamina:1.0):1.0,((Scurrula:1.0,Taxillus:1.0):1.0,((Bakerella:1.0,(Moquiniella:1.0,((Tapinanthus:1.0,Englerina:1.0):1.0,Agelanthus:1.0):1.0):1.0):1.0,(Dendrophthoe:1.0,Helixanthera:1.0):1.0):1.0):1.0):1.0,((Loranthus:1.0,Cecarria:1.0):1.0,(Muellerina:1.0,Ileostylus:1.0):1.0):1.0):1.0,Nuytsia:1.0):1.0,(Atkinsonia:1.0,(Tupeia:1.0,((Ligaria:1.0,Desmaria:1.0):1.0,Tristerix:1.0):1.0):1.0):1.0):1.0,Gaiadendron:1.0):1.0):1.0):1.0):1.0,Macrosolen:1.0,Decaisnina:1.0);
[225] tree 't225'=[&R] ((Peraxilla:1.0,(((Tristerix:1.0,(((((Amyema:1.0,Benthamina:1.0):1.0,((Scurrula:1.0,Taxillus:1.0):1.0,(Dendrophthoe:1.0,(Helixanthera:1.0,(((Tapinanthus:1.0,Englerina:1.0):1.0,Agelanthus:1.0):1.0,(Bakerella:1.0,Moquiniella:1.0):1.0):1.0):1.0):1.0):1.0):1.0,((Loranthus:1.0,Cecarria:1.0):1.0,(Muellerina:1.0,Ileostylus:1.0):1.0):1.0):1.0,Nuytsia:1.0):1.0,Tupeia:1.0):1.0):1.0,Gaiadendron:1.0):1.0,(Atkinsonia:1.0,((Ligaria:1.0,Desmaria:1.0):1.0,(Notanthera:1.0,(Tripodanthus:1.0,Struthanthus:1.0):1.0):1.0):1.0):1.0):1.0):1.0,Macrosolen:1.0,Decaisnina:1.0);
[226] tree 't226'=[&R] ((Peraxilla:1.0,(((((((Amyema:1.0,Benthamina:1.0):1.0,((((Tapinanthus:1.0,Englerina:1.0):1.0,Agelanthus:1.0):1.0,(Bakerella:1.0,Moquiniella:1.0):1.0):1.0,((Dendrophthoe:1.0,Helixanthera:1.0):1.0,(Scurrula:1.0,Taxillus:1.0):1.0):1.0):1.0):1.0,((Loranthus:1.0,Cecarria:1.0):1.0,(Muellerina:1.0,Ileostylus:1.0):1.0):1.0):1.0,(Nuytsia:1.0,Desmaria:1.0):1.0):1.0,Tupeia:1.0):1.0,(Atkinsonia:1.0,((Tristerix:1.0,(Ligaria:1.0,Notanthera:1.0):1.0):1.0,(Tripodanthus:1.0,Struthanthus:1.0):1.0):1.0):1.0):1.0,Gaiadendron:1.0):1.0):1.0,Macrosolen:1.0,Decaisnina:1.0);
[227] tree 't227'=[&R] ((Peraxilla:1.0,((((((((Amyema:1.0,Benthamina:1.0):1.0,((Scurrula:1.0,Taxillus:1.0):1.0,((Bakerella:1.0,(Moquiniella:1.0,((Tapinanthus:1.0,Englerina:1.0):1.0,Agelanthus:1.0):1.0):1.0):1.0,(Dendrophthoe:1.0,Helixanthera:1.0):1.0):1.0):1.0):1.0,((Loranthus:1.0,Cecarria:1.0):1.0,(Muellerina:1.0,Ileostylus:1.0):1.0):1.0):1.0,Tristerix:1.0):1.0,Tupeia:1.0):1.0,Desmaria:1.0):1.0,(((Tripodanthus:1.0,Struthanthus:1.0):1.0,(Nuytsia:1.0,Atkinsonia:1.0):1.0):1.0,(Gaiadendron:1.0,Ligaria:1.0):1.0):1.0):1.0,Notanthera:1.0):1.0):1.0,Macrosolen:1.0,Decaisnina:1.0);
[228] tree 't228'=[&R] ((Notanthera:1.0,(Peraxilla:1.0,(((Ligaria:1.0,Desmaria:1.0):1.0,((Tripodanthus:1.0,Struthanthus:1.0):1.0,(Gaiadendron:1.0,((Nuytsia:1.0,(((Muellerina:1.0,Ileostylus:1.0):1.0,(((Amyema:1.0,Benthamina:1.0):1.0,((Scurrula:1.0,Taxillus:1.0):1.0,((Bakerella:1.0,(Moquiniella:1.0,((Tapinanthus:1.0,Englerina:1.0):1.0,Agelanthus:1.0):1.0):1.0):1.0,(Dendrophthoe:1.0,Helixanthera:1.0):1.0):1.0):1.0):1.0,(Loranthus:1.0,Cecarria:1.0):1.0):1.0):1.0,Tupeia:1.0):1.0):1.0,Tristerix:1.0):1.0):1.0):1.0):1.0,Atkinsonia:1.0):1.0):1.0):1.0,Macrosolen:1.0,Decaisnina:1.0);
[229] tree 't229'=[&R] ((Peraxilla:1.0,((((Notanthera:1.0,(Tripodanthus:1.0,Struthanthus:1.0):1.0):1.0,(Ligaria:1.0,Desmaria:1.0):1.0):1.0,Atkinsonia:1.0):1.0,(((((Amyema:1.0,Benthamina:1.0):1.0,((Helixanthera:1.0,(Scurrula:1.0,Taxillus:1.0):1.0):1.0,((Bakerella:1.0,(Moquiniella:1.0,((Tapinanthus:1.0,Englerina:1.0):1.0,Agelanthus:1.0):1.0):1.0):1.0,Dendrophthoe:1.0):1.0):1.0):1.0,((Loranthus:1.0,Cecarria:1.0):1.0,(Muellerina:1.0,Ileostylus:1.0):1.0):1.0):1.0,Tupeia:1.0):1.0,(Tristerix:1.0,(Gaiadendron:1.0,Nuytsia:1.0):1.0):1.0):1.0):1.0):1.0,Macrosolen:1.0,Decaisnina:1.0);
[230] tree 't230'=[&R] ((Peraxilla:1.0,((((Notanthera:1.0,(Ligaria:1.0,(Tripodanthus:1.0,Struthanthus:1.0):1.0):1.0):1.0,Desmaria:1.0):1.0,Atkinsonia:1.0):1.0,(((Nuytsia:1.0,Tristerix:1.0):1.0,((((Amyema:1.0,Benthamina:1.0):1.0,((Scurrula:1.0,Taxillus:1.0):1.0,((Helixanthera:1.0,(Bakerella:1.0,(Moquiniella:1.0,((Tapinanthus:1.0,Englerina:1.0):1.0,Agelanthus:1.0):1.0):1.0):1.0):1.0,Dendrophthoe:1.0):1.0):1.0):1.0,((Loranthus:1.0,Cecarria:1.0):1.0,(Muellerina:1.0,Ileostylus:1.0):1.0):1.0):1.0,Tupeia:1.0):1.0):1.0,Gaiadendron:1.0):1.0):1.0):1.0,Macrosolen:1.0,Decaisnina:1.0);
[231] tree 't231'=[&R] (Macrosolen:1.0,(Peraxilla:1.0,(((((((Tristerix:1.0,(Nuytsia:1.0,(((Amyema:1.0,Benthamina:1.0):1.0,((Helixanthera:1.0,(Taxillus:1.0,Scurrula:1.0):1.0):1.0,((Bakerella:1.0,((Agelanthus:1.0,(Englerina:1.0,Tapinanthus:1.0):1.0):1.0,Moquiniella:1.0):1.0):1.0,Dendrophthoe:1.0):1.0):1.0):1.0,((Muellerina:1.0,Ileostylus:1.0):1.0,(Cecarria:1.0,Loranthus:1.0):1.0):1.0):1.0):1.0):1.0,Tupeia:1.0):1.0,Gaiadendron:1.0):1.0,((Tripodanthus:1.0,Struthanthus:1.0):1.0,Ligaria:1.0):1.0):1.0,Atkinsonia:1.0):1.0,Desmaria:1.0):1.0,Notanthera:1.0):1.0):1.0,Decaisnina:1.0);
[232] tree 't232'=[&R] (Macrosolen:1.0,(Peraxilla:1.0,(((Desmaria:1.0,(Gaiadendron:1.0,(((((Amyema:1.0,Benthamina:1.0):1.0,((Taxillus:1.0,Scurrula:1.0):1.0,((Helixanthera:1.0,(Bakerella:1.0,((Agelanthus:1.0,(Englerina:1.0,Tapinanthus:1.0):1.0):1.0,Moquiniella:1.0):1.0):1.0):1.0,Dendrophthoe:1.0):1.0):1.0):1.0,((Muellerina:1.0,Ileostylus:1.0):1.0,(Cecarria:1.0,Loranthus:1.0):1.0):1.0):1.0,Tupeia:1.0):1.0,Tristerix:1.0):1.0):1.0):1.0,((Nuytsia:1.0,Atkinsonia:1.0):1.0,((Tripodanthus:1.0,Struthanthus:1.0):1.0,Ligaria:1.0):1.0):1.0):1.0,Notanthera:1.0):1.0):1.0,Decaisnina:1.0);
[233] tree 't233'=[&R] (Macrosolen:1.0,(Notanthera:1.0,(Peraxilla:1.0,(((Tupeia:1.0,((Cecarria:1.0,Loranthus:1.0):1.0,(((Amyema:1.0,Benthamina:1.0):1.0,((Dendrophthoe:1.0,(Bakerella:1.0,((Agelanthus:1.0,(Englerina:1.0,Tapinanthus:1.0):1.0):1.0,Moquiniella:1.0):1.0):1.0):1.0,((Taxillus:1.0,Scurrula:1.0):1.0,Helixanthera:1.0):1.0):1.0):1.0,(Muellerina:1.0,Ileostylus:1.0):1.0):1.0):1.0):1.0,Desmaria:1.0):1.0,(((Nuytsia:1.0,Atkinsonia:1.0):1.0,((Tripodanthus:1.0,Struthanthus:1.0):1.0,(Tristerix:1.0,Ligaria:1.0):1.0):1.0):1.0,Gaiadendron:1.0):1.0):1.0):1.0):1.0,Decaisnina:1.0);
[234] tree 't234'=[&R] (Macrosolen:1.0,(Peraxilla:1.0,((((((Tripodanthus:1.0,Struthanthus:1.0):1.0,(Tristerix:1.0,Ligaria:1.0):1.0):1.0,(((Nuytsia:1.0,(((Amyema:1.0,Benthamina:1.0):1.0,(((Helixanthera:1.0,Dendrophthoe:1.0):1.0,(Bakerella:1.0,((Agelanthus:1.0,(Englerina:1.0,Tapinanthus:1.0):1.0):1.0,Moquiniella:1.0):1.0):1.0):1.0,(Taxillus:1.0,Scurrula:1.0):1.0):1.0):1.0,((Muellerina:1.0,Ileostylus:1.0):1.0,(Cecarria:1.0,Loranthus:1.0):1.0):1.0):1.0):1.0,Tupeia:1.0):1.0,Desmaria:1.0):1.0):1.0,Atkinsonia:1.0):1.0,Gaiadendron:1.0):1.0,Notanthera:1.0):1.0):1.0,Decaisnina:1.0);
[235] tree 't235'=[&R] (Macrosolen:1.0,(Notanthera:1.0,(Peraxilla:1.0,((Atkinsonia:1.0,(Nuytsia:1.0,Gaiadendron:1.0):1.0):1.0,(((Tripodanthus:1.0,Struthanthus:1.0):1.0,(Desmaria:1.0,(Tristerix:1.0,Ligaria:1.0):1.0):1.0):1.0,(((Muellerina:1.0,Ileostylus:1.0):1.0,((Cecarria:1.0,Loranthus:1.0):1.0,((Amyema:1.0,Benthamina:1.0):1.0,((Helixanthera:1.0,Dendrophthoe:1.0):1.0,((Bakerella:1.0,((Agelanthus:1.0,(Englerina:1.0,Tapinanthus:1.0):1.0):1.0,Moquiniella:1.0):1.0):1.0,(Taxillus:1.0,Scurrula:1.0):1.0):1.0):1.0):1.0):1.0):1.0,Tupeia:1.0):1.0):1.0):1.0):1.0):1.0,Decaisnina:1.0);
[236] tree 't236'=[&R] (Macrosolen:1.0,(Peraxilla:1.0,((((Tripodanthus:1.0,Struthanthus:1.0):1.0,(Tupeia:1.0,(Desmaria:1.0,(Notanthera:1.0,Ligaria:1.0):1.0):1.0):1.0):1.0,(((Muellerina:1.0,Ileostylus:1.0):1.0,((Cecarria:1.0,Loranthus:1.0):1.0,((Amyema:1.0,Benthamina:1.0):1.0,((Dendrophthoe:1.0,(Helixanthera:1.0,(Bakerella:1.0,((Agelanthus:1.0,(Englerina:1.0,Tapinanthus:1.0):1.0):1.0,Moquiniella:1.0):1.0):1.0):1.0):1.0,(Taxillus:1.0,Scurrula:1.0):1.0):1.0):1.0):1.0):1.0,Atkinsonia:1.0):1.0):1.0,(Gaiadendron:1.0,(Tristerix:1.0,Nuytsia:1.0):1.0):1.0):1.0):1.0,Decaisnina:1.0);
[237] tree 't237'=[&R] (Macrosolen:1.0,(Peraxilla:1.0,((Nuytsia:1.0,((Tupeia:1.0,(Atkinsonia:1.0,((Tristerix:1.0,Desmaria:1.0):1.0,((Ligaria:1.0,Notanthera:1.0):1.0,(Tripodanthus:1.0,Struthanthus:1.0):1.0):1.0):1.0):1.0):1.0,((Muellerina:1.0,Ileostylus:1.0):1.0,((Cecarria:1.0,Loranthus:1.0):1.0,((Amyema:1.0,Benthamina:1.0):1.0,((Dendrophthoe:1.0,(Moquiniella:1.0,(Bakerella:1.0,(Agelanthus:1.0,(Englerina:1.0,Tapinanthus:1.0):1.0):1.0):1.0):1.0):1.0,(Helixanthera:1.0,(Taxillus:1.0,Scurrula:1.0):1.0):1.0):1.0):1.0):1.0):1.0):1.0):1.0,Gaiadendron:1.0):1.0):1.0,Decaisnina:1.0);
[238] tree 't238'=[&R] (Macrosolen:1.0,(Peraxilla:1.0,((Gaiadendron:1.0,(Atkinsonia:1.0,Nuytsia:1.0):1.0):1.0,((Desmaria:1.0,((Tripodanthus:1.0,Struthanthus:1.0):1.0,(Notanthera:1.0,(Ligaria:1.0,Tristerix:1.0):1.0):1.0):1.0):1.0,(((Muellerina:1.0,Ileostylus:1.0):1.0,((Cecarria:1.0,Loranthus:1.0):1.0,((Amyema:1.0,Benthamina:1.0):1.0,(((Helixanthera:1.0,Dendrophthoe:1.0):1.0,((Moquiniella:1.0,(Agelanthus:1.0,(Englerina:1.0,Tapinanthus:1.0):1.0):1.0):1.0,Bakerella:1.0):1.0):1.0,(Taxillus:1.0,Scurrula:1.0):1.0):1.0):1.0):1.0):1.0,Tupeia:1.0):1.0):1.0):1.0):1.0,Decaisnina:1.0);
[239] tree 't239'=[&R] (Macrosolen:1.0,((Peraxilla:1.0,(Nuytsia:1.0,((Atkinsonia:1.0,(((Desmaria:1.0,Tupeia:1.0):1.0,((Muellerina:1.0,Ileostylus:1.0):1.0,((Cecarria:1.0,Loranthus:1.0):1.0,((Amyema:1.0,Benthamina:1.0):1.0,(((Helixanthera:1.0,Dendrophthoe:1.0):1.0,((Moquiniella:1.0,(Agelanthus:1.0,(Englerina:1.0,Tapinanthus:1.0):1.0):1.0):1.0,Bakerella:1.0):1.0):1.0,(Taxillus:1.0,Scurrula:1.0):1.0):1.0):1.0):1.0):1.0):1.0,((Tripodanthus:1.0,Struthanthus:1.0):1.0,(Ligaria:1.0,Tristerix:1.0):1.0):1.0):1.0):1.0,Gaiadendron:1.0):1.0):1.0):1.0,Notanthera:1.0):1.0,Decaisnina:1.0);
[240] tree 't240'=[&R] (Macrosolen:1.0,(Peraxilla:1.0,(Notanthera:1.0,((((((Tupeia:1.0,Tristerix:1.0):1.0,(Nuytsia:1.0,((Cecarria:1.0,Loranthus:1.0):1.0,(((Amyema:1.0,Benthamina:1.0):1.0,((Dendrophthoe:1.0,((Moquiniella:1.0,(Agelanthus:1.0,(Englerina:1.0,Tapinanthus:1.0):1.0):1.0):1.0,Bakerella:1.0):1.0):1.0,(Helixanthera:1.0,(Taxillus:1.0,Scurrula:1.0):1.0):1.0):1.0):1.0,(Muellerina:1.0,Ileostylus:1.0):1.0):1.0):1.0):1.0):1.0,Gaiadendron:1.0):1.0,(Desmaria:1.0,Ligaria:1.0):1.0):1.0,Atkinsonia:1.0):1.0,(Tripodanthus:1.0,Struthanthus:1.0):1.0):1.0):1.0):1.0,Decaisnina:1.0);
[241] tree 't241'=[&R] ((Peraxilla:1.0,((Atkinsonia:1.0,(((Desmaria:1.0,Tupeia:1.0):1.0,(Notanthera:1.0,(Ligaria:1.0,((Cecarria:1.0,Loranthus:1.0):1.0,(((Benthamina:1.0,Amyema:1.0):1.0,((Scurrula:1.0,Taxillus:1.0):1.0,((Helixanthera:1.0,(((Tapinanthus:1.0,Englerina:1.0):1.0,Agelanthus:1.0):1.0,(Bakerella:1.0,Moquiniella:1.0):1.0):1.0):1.0,Dendrophthoe:1.0):1.0):1.0):1.0,(Ileostylus:1.0,Muellerina:1.0):1.0):1.0):1.0):1.0):1.0):1.0,(Tripodanthus:1.0,Struthanthus:1.0):1.0):1.0):1.0,(Gaiadendron:1.0,(Nuytsia:1.0,Tristerix:1.0):1.0):1.0):1.0):1.0,Macrosolen:1.0,Decaisnina:1.0);
[242] tree 't242'=[&R] ((Peraxilla:1.0,((Notanthera:1.0,(Tripodanthus:1.0,Struthanthus:1.0):1.0):1.0,((Gaiadendron:1.0,Atkinsonia:1.0):1.0,(((Ligaria:1.0,(Tristerix:1.0,Desmaria:1.0):1.0):1.0,Tupeia:1.0):1.0,(Nuytsia:1.0,((Cecarria:1.0,Loranthus:1.0):1.0,(((Benthamina:1.0,Amyema:1.0):1.0,((Scurrula:1.0,Taxillus:1.0):1.0,(((((Tapinanthus:1.0,Englerina:1.0):1.0,Agelanthus:1.0):1.0,Moquiniella:1.0):1.0,Bakerella:1.0):1.0,(Dendrophthoe:1.0,Helixanthera:1.0):1.0):1.0):1.0):1.0,(Ileostylus:1.0,Muellerina:1.0):1.0):1.0):1.0):1.0):1.0):1.0):1.0):1.0,Macrosolen:1.0,Decaisnina:1.0);
[243] tree 't243'=[&R] (((Peraxilla:1.0,((Gaiadendron:1.0,(Tristerix:1.0,Nuytsia:1.0):1.0):1.0,(((Atkinsonia:1.0,((Ligaria:1.0,Desmaria:1.0):1.0,Tupeia:1.0):1.0):1.0,(Tripodanthus:1.0,Struthanthus:1.0):1.0):1.0,((Cecarria:1.0,Loranthus:1.0):1.0,(((Benthamina:1.0,Amyema:1.0):1.0,((Scurrula:1.0,Taxillus:1.0):1.0,(((((Tapinanthus:1.0,Englerina:1.0):1.0,Agelanthus:1.0):1.0,Moquiniella:1.0):1.0,Bakerella:1.0):1.0,(Dendrophthoe:1.0,Helixanthera:1.0):1.0):1.0):1.0):1.0,(Ileostylus:1.0,Muellerina:1.0):1.0):1.0):1.0):1.0):1.0):1.0,Notanthera:1.0):1.0,Macrosolen:1.0,Decaisnina:1.0);
[244] tree 't244'=[&R] ((Peraxilla:1.0,(Atkinsonia:1.0,(((Gaiadendron:1.0,(Notanthera:1.0,Nuytsia:1.0):1.0):1.0,(((Desmaria:1.0,Ligaria:1.0):1.0,Tupeia:1.0):1.0,((Tripodanthus:1.0,Struthanthus:1.0):1.0,Tristerix:1.0):1.0):1.0):1.0,((Ileostylus:1.0,Muellerina:1.0):1.0,((Cecarria:1.0,Loranthus:1.0):1.0,((Benthamina:1.0,Amyema:1.0):1.0,((Scurrula:1.0,Taxillus:1.0):1.0,((Moquiniella:1.0,(Bakerella:1.0,((Tapinanthus:1.0,Englerina:1.0):1.0,Agelanthus:1.0):1.0):1.0):1.0,(Dendrophthoe:1.0,Helixanthera:1.0):1.0):1.0):1.0):1.0):1.0):1.0):1.0):1.0):1.0,Macrosolen:1.0,Decaisnina:1.0);
[245] tree 't245'=[&R] ((Peraxilla:1.0,(((((Tripodanthus:1.0,Struthanthus:1.0):1.0,((Notanthera:1.0,Tristerix:1.0):1.0,Ligaria:1.0):1.0):1.0,(Atkinsonia:1.0,Nuytsia:1.0):1.0):1.0,Gaiadendron:1.0):1.0,((Tupeia:1.0,(((Benthamina:1.0,Amyema:1.0):1.0,((Scurrula:1.0,Taxillus:1.0):1.0,((((Moquiniella:1.0,((Tapinanthus:1.0,Englerina:1.0):1.0,Agelanthus:1.0):1.0):1.0,Helixanthera:1.0):1.0,Bakerella:1.0):1.0,Dendrophthoe:1.0):1.0):1.0):1.0,((Ileostylus:1.0,Muellerina:1.0):1.0,(Cecarria:1.0,Loranthus:1.0):1.0):1.0):1.0):1.0,Desmaria:1.0):1.0):1.0):1.0,Macrosolen:1.0,Decaisnina:1.0);
[246] tree 't246'=[&R] ((Peraxilla:1.0,(((((Tripodanthus:1.0,Struthanthus:1.0):1.0,Ligaria:1.0):1.0,(Atkinsonia:1.0,Gaiadendron:1.0):1.0):1.0,(Tristerix:1.0,((Nuytsia:1.0,((Ileostylus:1.0,Muellerina:1.0):1.0,((Cecarria:1.0,Loranthus:1.0):1.0,((Benthamina:1.0,Amyema:1.0):1.0,((Helixanthera:1.0,(Scurrula:1.0,Taxillus:1.0):1.0):1.0,((Bakerella:1.0,(Moquiniella:1.0,((Tapinanthus:1.0,Englerina:1.0):1.0,Agelanthus:1.0):1.0):1.0):1.0,Dendrophthoe:1.0):1.0):1.0):1.0):1.0):1.0):1.0,(Desmaria:1.0,Tupeia:1.0):1.0):1.0):1.0):1.0,Notanthera:1.0):1.0):1.0,Macrosolen:1.0,Decaisnina:1.0);
[247] tree 't247'=[&R] ((Peraxilla:1.0,(Gaiadendron:1.0,(((((Tristerix:1.0,(Notanthera:1.0,((Tripodanthus:1.0,Struthanthus:1.0):1.0,Ligaria:1.0):1.0):1.0):1.0,Desmaria:1.0):1.0,((((Benthamina:1.0,Amyema:1.0):1.0,((Scurrula:1.0,Taxillus:1.0):1.0,((Bakerella:1.0,(Moquiniella:1.0,((Tapinanthus:1.0,Englerina:1.0):1.0,Agelanthus:1.0):1.0):1.0):1.0,(Helixanthera:1.0,Dendrophthoe:1.0):1.0):1.0):1.0):1.0,((Ileostylus:1.0,Muellerina:1.0):1.0,(Cecarria:1.0,Loranthus:1.0):1.0):1.0):1.0,Tupeia:1.0):1.0):1.0,Atkinsonia:1.0):1.0,Nuytsia:1.0):1.0):1.0):1.0,Macrosolen:1.0,Decaisnina:1.0);
[248] tree 't248'=[&R] (((Peraxilla:1.0,((Gaiadendron:1.0,(((((Ligaria:1.0,Tristerix:1.0):1.0,(Tripodanthus:1.0,Struthanthus:1.0):1.0):1.0,Desmaria:1.0):1.0,((((Benthamina:1.0,Amyema:1.0):1.0,((Scurrula:1.0,Taxillus:1.0):1.0,((((Tapinanthus:1.0,Englerina:1.0):1.0,Agelanthus:1.0):1.0,(Bakerella:1.0,Moquiniella:1.0):1.0):1.0,(Helixanthera:1.0,Dendrophthoe:1.0):1.0):1.0):1.0):1.0,((Ileostylus:1.0,Muellerina:1.0):1.0,(Cecarria:1.0,Loranthus:1.0):1.0):1.0):1.0,Tupeia:1.0):1.0):1.0,Atkinsonia:1.0):1.0):1.0,Nuytsia:1.0):1.0):1.0,Notanthera:1.0):1.0,Macrosolen:1.0,Decaisnina:1.0);
[249] tree 't249'=[&R] ((Peraxilla:1.0,(((Ligaria:1.0,(Notanthera:1.0,(Tripodanthus:1.0,Struthanthus:1.0):1.0):1.0):1.0,(Gaiadendron:1.0,(Nuytsia:1.0,Atkinsonia:1.0):1.0):1.0):1.0,((Tristerix:1.0,Desmaria:1.0):1.0,(Tupeia:1.0,((Cecarria:1.0,Loranthus:1.0):1.0,(((Benthamina:1.0,Amyema:1.0):1.0,((Scurrula:1.0,Taxillus:1.0):1.0,((Bakerella:1.0,(Moquiniella:1.0,((Tapinanthus:1.0,Englerina:1.0):1.0,Agelanthus:1.0):1.0):1.0):1.0,(Helixanthera:1.0,Dendrophthoe:1.0):1.0):1.0):1.0):1.0,(Ileostylus:1.0,Muellerina:1.0):1.0):1.0):1.0):1.0):1.0):1.0):1.0,Macrosolen:1.0,Decaisnina:1.0);
[250] tree 't250'=[&R] ((Peraxilla:1.0,(((((Desmaria:1.0,Tupeia:1.0):1.0,((Ileostylus:1.0,Muellerina:1.0):1.0,((Cecarria:1.0,Loranthus:1.0):1.0,((Benthamina:1.0,Amyema:1.0):1.0,((Scurrula:1.0,Taxillus:1.0):1.0,((Bakerella:1.0,(Moquiniella:1.0,((Tapinanthus:1.0,Englerina:1.0):1.0,Agelanthus:1.0):1.0):1.0):1.0,(Helixanthera:1.0,Dendrophthoe:1.0):1.0):1.0):1.0):1.0):1.0):1.0):1.0,(Nuytsia:1.0,Tristerix:1.0):1.0):1.0,Gaiadendron:1.0):1.0,((Ligaria:1.0,(Notanthera:1.0,(Tripodanthus:1.0,Struthanthus:1.0):1.0):1.0):1.0,Atkinsonia:1.0):1.0):1.0):1.0,Macrosolen:1.0,Decaisnina:1.0);
[251] tree 't251'=[&R] (Macrosolen:1.0,((((Gaiadendron:1.0,(Nuytsia:1.0,Tristerix:1.0):1.0):1.0,((Tupeia:1.0,(Ligaria:1.0,Desmaria:1.0):1.0):1.0,((Cecarria:1.0,Loranthus:1.0):1.0,(((((Dendrophthoe:1.0,(Bakerella:1.0,((Agelanthus:1.0,(Englerina:1.0,Tapinanthus:1.0):1.0):1.0,Moquiniella:1.0):1.0):1.0):1.0,(Scurrula:1.0,Taxillus:1.0):1.0):1.0,Helixanthera:1.0):1.0,(Benthamina:1.0,Amyema:1.0):1.0):1.0,(Ileostylus:1.0,Muellerina:1.0):1.0):1.0):1.0):1.0):1.0,((Notanthera:1.0,(Tripodanthus:1.0,Struthanthus:1.0):1.0):1.0,Atkinsonia:1.0):1.0):1.0,Peraxilla:1.0):1.0,Decaisnina:1.0);
[252] tree 't252'=[&R] (Macrosolen:1.0,((((Tristerix:1.0,(Tupeia:1.0,Desmaria:1.0):1.0):1.0,((Ligaria:1.0,Gaiadendron:1.0):1.0,((Tripodanthus:1.0,Struthanthus:1.0):1.0,(Atkinsonia:1.0,(((Cecarria:1.0,Loranthus:1.0):1.0,((((Dendrophthoe:1.0,((Helixanthera:1.0,(Bakerella:1.0,Moquiniella:1.0):1.0):1.0,(Agelanthus:1.0,(Englerina:1.0,Tapinanthus:1.0):1.0):1.0):1.0):1.0,(Scurrula:1.0,Taxillus:1.0):1.0):1.0,(Benthamina:1.0,Amyema:1.0):1.0):1.0,(Ileostylus:1.0,Muellerina:1.0):1.0):1.0):1.0,Nuytsia:1.0):1.0):1.0):1.0):1.0):1.0,Notanthera:1.0):1.0,Peraxilla:1.0):1.0,Decaisnina:1.0);
[253] tree 't253'=[&R] (Macrosolen:1.0,(Notanthera:1.0,(Peraxilla:1.0,(((Gaiadendron:1.0,((((Cecarria:1.0,Loranthus:1.0):1.0,(((Dendrophthoe:1.0,((Helixanthera:1.0,(Bakerella:1.0,((Agelanthus:1.0,(Englerina:1.0,Tapinanthus:1.0):1.0):1.0,Moquiniella:1.0):1.0):1.0):1.0,(Scurrula:1.0,Taxillus:1.0):1.0):1.0):1.0,(Benthamina:1.0,Amyema:1.0):1.0):1.0,(Ileostylus:1.0,Muellerina:1.0):1.0):1.0):1.0,Nuytsia:1.0):1.0,Tristerix:1.0):1.0):1.0,(Atkinsonia:1.0,((Tripodanthus:1.0,Struthanthus:1.0):1.0,Ligaria:1.0):1.0):1.0):1.0,(Tupeia:1.0,Desmaria:1.0):1.0):1.0):1.0):1.0,Decaisnina:1.0);
[254] tree 't254'=[&R] (Macrosolen:1.0,(Peraxilla:1.0,(((((Gaiadendron:1.0,((((Cecarria:1.0,Loranthus:1.0):1.0,((((Dendrophthoe:1.0,(Helixanthera:1.0,(Bakerella:1.0,((Agelanthus:1.0,(Englerina:1.0,Tapinanthus:1.0):1.0):1.0,Moquiniella:1.0):1.0):1.0):1.0):1.0,(Scurrula:1.0,Taxillus:1.0):1.0):1.0,(Benthamina:1.0,Amyema:1.0):1.0):1.0,(Ileostylus:1.0,Muellerina:1.0):1.0):1.0):1.0,Nuytsia:1.0):1.0,Tupeia:1.0):1.0):1.0,((Tripodanthus:1.0,Struthanthus:1.0):1.0,(Tristerix:1.0,Ligaria:1.0):1.0):1.0):1.0,Atkinsonia:1.0):1.0,Desmaria:1.0):1.0,Notanthera:1.0):1.0):1.0,Decaisnina:1.0);
[255] tree 't255'=[&R] (Macrosolen:1.0,(Notanthera:1.0,(Peraxilla:1.0,((((Cecarria:1.0,Loranthus:1.0):1.0,(((((Helixanthera:1.0,Dendrophthoe:1.0):1.0,((Bakerella:1.0,Moquiniella:1.0):1.0,(Agelanthus:1.0,(Englerina:1.0,Tapinanthus:1.0):1.0):1.0):1.0):1.0,(Scurrula:1.0,Taxillus:1.0):1.0):1.0,(Benthamina:1.0,Amyema:1.0):1.0):1.0,(Ileostylus:1.0,Muellerina:1.0):1.0):1.0):1.0,(Tupeia:1.0,((Tristerix:1.0,Nuytsia:1.0):1.0,Gaiadendron:1.0):1.0):1.0):1.0,(((Tripodanthus:1.0,Struthanthus:1.0):1.0,(Desmaria:1.0,Ligaria:1.0):1.0):1.0,Atkinsonia:1.0):1.0):1.0):1.0):1.0,Decaisnina:1.0);
[256] tree 't256'=[&R] (Macrosolen:1.0,(Peraxilla:1.0,(((Tripodanthus:1.0,Struthanthus:1.0):1.0,((Ligaria:1.0,Atkinsonia:1.0):1.0,(Desmaria:1.0,((Tupeia:1.0,Tristerix:1.0):1.0,((Nuytsia:1.0,((Cecarria:1.0,Loranthus:1.0):1.0,((((Dendrophthoe:1.0,(Bakerella:1.0,(Moquiniella:1.0,(Agelanthus:1.0,(Englerina:1.0,Tapinanthus:1.0):1.0):1.0):1.0):1.0):1.0,((Scurrula:1.0,Taxillus:1.0):1.0,Helixanthera:1.0):1.0):1.0,(Benthamina:1.0,Amyema:1.0):1.0):1.0,(Ileostylus:1.0,Muellerina:1.0):1.0):1.0):1.0):1.0,Gaiadendron:1.0):1.0):1.0):1.0):1.0):1.0,Notanthera:1.0):1.0):1.0,Decaisnina:1.0);
[257] tree 't257'=[&R] (Macrosolen:1.0,(Peraxilla:1.0,(((((Ligaria:1.0,Tristerix:1.0):1.0,(Tripodanthus:1.0,Struthanthus:1.0):1.0):1.0,Notanthera:1.0):1.0,Desmaria:1.0):1.0,(Atkinsonia:1.0,(Gaiadendron:1.0,(Tupeia:1.0,(Nuytsia:1.0,((Cecarria:1.0,Loranthus:1.0):1.0,((((Dendrophthoe:1.0,((Agelanthus:1.0,(Englerina:1.0,Tapinanthus:1.0):1.0):1.0,((Bakerella:1.0,Moquiniella:1.0):1.0,Helixanthera:1.0):1.0):1.0):1.0,(Scurrula:1.0,Taxillus:1.0):1.0):1.0,(Benthamina:1.0,Amyema:1.0):1.0):1.0,(Ileostylus:1.0,Muellerina:1.0):1.0):1.0):1.0):1.0):1.0):1.0):1.0):1.0):1.0,Decaisnina:1.0);
[258] tree 't258'=[&R] (Macrosolen:1.0,((Peraxilla:1.0,((Atkinsonia:1.0,(Gaiadendron:1.0,(Nuytsia:1.0,((Ileostylus:1.0,Muellerina:1.0):1.0,((Cecarria:1.0,Loranthus:1.0):1.0,(((Dendrophthoe:1.0,(Bakerella:1.0,(Moquiniella:1.0,(Agelanthus:1.0,(Englerina:1.0,Tapinanthus:1.0):1.0):1.0):1.0):1.0):1.0,(Helixanthera:1.0,(Scurrula:1.0,Taxillus:1.0):1.0):1.0):1.0,(Benthamina:1.0,Amyema:1.0):1.0):1.0):1.0):1.0):1.0):1.0):1.0,((Tupeia:1.0,((Ligaria:1.0,Tristerix:1.0):1.0,(Tripodanthus:1.0,Struthanthus:1.0):1.0):1.0):1.0,Desmaria:1.0):1.0):1.0):1.0,Notanthera:1.0):1.0,Decaisnina:1.0);
[259] tree 't259'=[&R] (Macrosolen:1.0,(Peraxilla:1.0,((Tupeia:1.0,((Atkinsonia:1.0,((Cecarria:1.0,Loranthus:1.0):1.0,(((((Helixanthera:1.0,Dendrophthoe:1.0):1.0,(Bakerella:1.0,(Moquiniella:1.0,(Agelanthus:1.0,(Englerina:1.0,Tapinanthus:1.0):1.0):1.0):1.0):1.0):1.0,(Scurrula:1.0,Taxillus:1.0):1.0):1.0,(Benthamina:1.0,Amyema:1.0):1.0):1.0,(Ileostylus:1.0,Muellerina:1.0):1.0):1.0):1.0):1.0,(((Ligaria:1.0,(Tristerix:1.0,Notanthera:1.0):1.0):1.0,(Tripodanthus:1.0,Struthanthus:1.0):1.0):1.0,(Nuytsia:1.0,Desmaria:1.0):1.0):1.0):1.0):1.0,Gaiadendron:1.0):1.0):1.0,Decaisnina:1.0);
[260] tree 't260'=[&R] (Macrosolen:1.0,(Peraxilla:1.0,((((((Cecarria:1.0,Loranthus:1.0):1.0,(((((Helixanthera:1.0,Dendrophthoe:1.0):1.0,(Bakerella:1.0,(Moquiniella:1.0,(Agelanthus:1.0,(Englerina:1.0,Tapinanthus:1.0):1.0):1.0):1.0):1.0):1.0,(Scurrula:1.0,Taxillus:1.0):1.0):1.0,(Benthamina:1.0,Amyema:1.0):1.0):1.0,(Ileostylus:1.0,Muellerina:1.0):1.0):1.0):1.0,Nuytsia:1.0):1.0,Gaiadendron:1.0):1.0,(Atkinsonia:1.0,(Ligaria:1.0,(Notanthera:1.0,(Tripodanthus:1.0,Struthanthus:1.0):1.0):1.0):1.0):1.0):1.0,(Tristerix:1.0,(Desmaria:1.0,Tupeia:1.0):1.0):1.0):1.0):1.0,Decaisnina:1.0);
[261] tree 't261'=[&R] ((Notanthera:1.0,((((Tupeia:1.0,(Tristerix:1.0,Desmaria:1.0):1.0):1.0,(((((Helixanthera:1.0,Dendrophthoe:1.0):1.0,(Bakerella:1.0,((Agelanthus:1.0,(Englerina:1.0,Tapinanthus:1.0):1.0):1.0,Moquiniella:1.0):1.0):1.0):1.0,(Taxillus:1.0,Scurrula:1.0):1.0):1.0,(Benthamina:1.0,Amyema:1.0):1.0):1.0,((Cecarria:1.0,Loranthus:1.0):1.0,(Muellerina:1.0,Ileostylus:1.0):1.0):1.0):1.0):1.0,((Atkinsonia:1.0,(Gaiadendron:1.0,Nuytsia:1.0):1.0):1.0,((Tripodanthus:1.0,Struthanthus:1.0):1.0,Ligaria:1.0):1.0):1.0):1.0,Peraxilla:1.0):1.0):1.0,Macrosolen:1.0,Decaisnina:1.0);
[262] tree 't262'=[&R] ((Notanthera:1.0,(((Gaiadendron:1.0,(Nuytsia:1.0,Atkinsonia:1.0):1.0):1.0,((Tripodanthus:1.0,Struthanthus:1.0):1.0,((Tupeia:1.0,(Desmaria:1.0,Ligaria:1.0):1.0):1.0,(Tristerix:1.0,(((((Helixanthera:1.0,Dendrophthoe:1.0):1.0,(Bakerella:1.0,(Agelanthus:1.0,(Englerina:1.0,Tapinanthus:1.0):1.0):1.0):1.0):1.0,(Moquiniella:1.0,(Taxillus:1.0,Scurrula:1.0):1.0):1.0):1.0,(Benthamina:1.0,Amyema:1.0):1.0):1.0,((Cecarria:1.0,Loranthus:1.0):1.0,(Muellerina:1.0,Ileostylus:1.0):1.0):1.0):1.0):1.0):1.0):1.0):1.0,Peraxilla:1.0):1.0):1.0,Macrosolen:1.0,Decaisnina:1.0);
[263] tree 't263'=[&R] (((Nuytsia:1.0,((((((((Dendrophthoe:1.0,(Bakerella:1.0,((Helixanthera:1.0,Moquiniella:1.0):1.0,(Agelanthus:1.0,(Englerina:1.0,Tapinanthus:1.0):1.0):1.0):1.0):1.0):1.0,(Taxillus:1.0,Scurrula:1.0):1.0):1.0,(Benthamina:1.0,Amyema:1.0):1.0):1.0,((Cecarria:1.0,Loranthus:1.0):1.0,(Muellerina:1.0,Ileostylus:1.0):1.0):1.0):1.0,Atkinsonia:1.0):1.0,(Tupeia:1.0,(Desmaria:1.0,((Notanthera:1.0,(Tripodanthus:1.0,Struthanthus:1.0):1.0):1.0,Ligaria:1.0):1.0):1.0):1.0):1.0,Tristerix:1.0):1.0,Gaiadendron:1.0):1.0):1.0,Peraxilla:1.0):1.0,Macrosolen:1.0,Decaisnina:1.0);
[264] tree 't264'=[&R] ((((Atkinsonia:1.0,((Notanthera:1.0,(Tripodanthus:1.0,Struthanthus:1.0):1.0):1.0,Ligaria:1.0):1.0):1.0,(Gaiadendron:1.0,(Nuytsia:1.0,(Tristerix:1.0,(Desmaria:1.0,(Tupeia:1.0,(((((Dendrophthoe:1.0,Helixanthera:1.0):1.0,(((Agelanthus:1.0,(Englerina:1.0,Tapinanthus:1.0):1.0):1.0,Moquiniella:1.0):1.0,Bakerella:1.0):1.0):1.0,(Taxillus:1.0,Scurrula:1.0):1.0):1.0,(Benthamina:1.0,Amyema:1.0):1.0):1.0,((Cecarria:1.0,Loranthus:1.0):1.0,(Muellerina:1.0,Ileostylus:1.0):1.0):1.0):1.0):1.0):1.0):1.0):1.0):1.0):1.0,Peraxilla:1.0):1.0,Macrosolen:1.0,Decaisnina:1.0);
[265] tree 't265'=[&R] ((((Gaiadendron:1.0,((((Muellerina:1.0,Ileostylus:1.0):1.0,(((((Dendrophthoe:1.0,Helixanthera:1.0):1.0,(((Agelanthus:1.0,(Englerina:1.0,Tapinanthus:1.0):1.0):1.0,Moquiniella:1.0):1.0,Bakerella:1.0):1.0):1.0,(Taxillus:1.0,Scurrula:1.0):1.0):1.0,(Benthamina:1.0,Amyema:1.0):1.0):1.0,(Cecarria:1.0,Loranthus:1.0):1.0):1.0):1.0,(Tupeia:1.0,((Notanthera:1.0,(Tripodanthus:1.0,Struthanthus:1.0):1.0):1.0,(Ligaria:1.0,(Desmaria:1.0,Tristerix:1.0):1.0):1.0):1.0):1.0):1.0,Atkinsonia:1.0):1.0):1.0,Nuytsia:1.0):1.0,Peraxilla:1.0):1.0,Macrosolen:1.0,Decaisnina:1.0);
[266] tree 't266'=[&R] (((((Desmaria:1.0,(Atkinsonia:1.0,((Tripodanthus:1.0,Struthanthus:1.0):1.0,((((((Dendrophthoe:1.0,Helixanthera:1.0):1.0,(Moquiniella:1.0,(Bakerella:1.0,(Agelanthus:1.0,(Englerina:1.0,Tapinanthus:1.0):1.0):1.0):1.0):1.0):1.0,(Taxillus:1.0,Scurrula:1.0):1.0):1.0,(Benthamina:1.0,Amyema:1.0):1.0):1.0,((Cecarria:1.0,Loranthus:1.0):1.0,(Muellerina:1.0,Ileostylus:1.0):1.0):1.0):1.0,((Tristerix:1.0,(Gaiadendron:1.0,Nuytsia:1.0):1.0):1.0,Tupeia:1.0):1.0):1.0):1.0):1.0):1.0,Ligaria:1.0):1.0,Peraxilla:1.0):1.0,Notanthera:1.0):1.0,Macrosolen:1.0,Decaisnina:1.0);
[267] tree 't267'=[&R] ((((Ligaria:1.0,(Notanthera:1.0,(Tripodanthus:1.0,Struthanthus:1.0):1.0):1.0):1.0,(Atkinsonia:1.0,((((((((Dendrophthoe:1.0,Helixanthera:1.0):1.0,((Bakerella:1.0,(Agelanthus:1.0,Moquiniella:1.0):1.0):1.0,(Englerina:1.0,Tapinanthus:1.0):1.0):1.0):1.0,(Taxillus:1.0,Scurrula:1.0):1.0):1.0,(Benthamina:1.0,Amyema:1.0):1.0):1.0,((Cecarria:1.0,Loranthus:1.0):1.0,(Muellerina:1.0,Ileostylus:1.0):1.0):1.0):1.0,(Tupeia:1.0,Desmaria:1.0):1.0):1.0,(Tristerix:1.0,Nuytsia:1.0):1.0):1.0,Gaiadendron:1.0):1.0):1.0):1.0,Peraxilla:1.0):1.0,Macrosolen:1.0,Decaisnina:1.0);
[268] tree 't268'=[&R] (((Notanthera:1.0,((Tripodanthus:1.0,Struthanthus:1.0):1.0,(Atkinsonia:1.0,(((((Tristerix:1.0,(((((Dendrophthoe:1.0,Helixanthera:1.0):1.0,(Bakerella:1.0,(Moquiniella:1.0,(Agelanthus:1.0,(Englerina:1.0,Tapinanthus:1.0):1.0):1.0):1.0):1.0):1.0,(Taxillus:1.0,Scurrula:1.0):1.0):1.0,(Benthamina:1.0,Amyema:1.0):1.0):1.0,((Cecarria:1.0,Loranthus:1.0):1.0,(Muellerina:1.0,Ileostylus:1.0):1.0):1.0):1.0):1.0,Tupeia:1.0):1.0,Nuytsia:1.0):1.0,Gaiadendron:1.0):1.0,(Desmaria:1.0,Ligaria:1.0):1.0):1.0):1.0):1.0):1.0,Peraxilla:1.0):1.0,Macrosolen:1.0,Decaisnina:1.0);
[269] tree 't269'=[&R] (((Notanthera:1.0,((Tripodanthus:1.0,Struthanthus:1.0):1.0,((((((Muellerina:1.0,Ileostylus:1.0):1.0,(((((Dendrophthoe:1.0,((Agelanthus:1.0,(Englerina:1.0,Tapinanthus:1.0):1.0):1.0,(Bakerella:1.0,Moquiniella:1.0):1.0):1.0):1.0,Helixanthera:1.0):1.0,(Taxillus:1.0,Scurrula:1.0):1.0):1.0,(Benthamina:1.0,Amyema:1.0):1.0):1.0,(Cecarria:1.0,Loranthus:1.0):1.0):1.0):1.0,Tupeia:1.0):1.0,(Gaiadendron:1.0,(Tristerix:1.0,Nuytsia:1.0):1.0):1.0):1.0,Desmaria:1.0):1.0,(Atkinsonia:1.0,Ligaria:1.0):1.0):1.0):1.0):1.0,Peraxilla:1.0):1.0,Macrosolen:1.0,Decaisnina:1.0);
[270] tree 't270'=[&R] ((((Gaiadendron:1.0,(Tristerix:1.0,Nuytsia:1.0):1.0):1.0,((Desmaria:1.0,(Atkinsonia:1.0,(Ligaria:1.0,(Notanthera:1.0,(Tripodanthus:1.0,Struthanthus:1.0):1.0):1.0):1.0):1.0):1.0,(((Muellerina:1.0,Ileostylus:1.0):1.0,((((Taxillus:1.0,Scurrula:1.0):1.0,(((Agelanthus:1.0,(Englerina:1.0,Tapinanthus:1.0):1.0):1.0,(Bakerella:1.0,Moquiniella:1.0):1.0):1.0,(Dendrophthoe:1.0,Helixanthera:1.0):1.0):1.0):1.0,(Benthamina:1.0,Amyema:1.0):1.0):1.0,(Cecarria:1.0,Loranthus:1.0):1.0):1.0):1.0,Tupeia:1.0):1.0):1.0):1.0,Peraxilla:1.0):1.0,Macrosolen:1.0,Decaisnina:1.0);
[271] tree 't271'=[&R] (Macrosolen:1.0,(Peraxilla:1.0,(Notanthera:1.0,(((((Tristerix:1.0,Tupeia:1.0):1.0,(Gaiadendron:1.0,(((Loranthus:1.0,Cecarria:1.0):1.0,(((Benthamina:1.0,Amyema:1.0):1.0,((Taxillus:1.0,Scurrula:1.0):1.0,((Bakerella:1.0,(Moquiniella:1.0,(Agelanthus:1.0,(Tapinanthus:1.0,Englerina:1.0):1.0):1.0):1.0):1.0,(Dendrophthoe:1.0,Helixanthera:1.0):1.0):1.0):1.0):1.0,(Muellerina:1.0,Ileostylus:1.0):1.0):1.0):1.0,Nuytsia:1.0):1.0):1.0):1.0,(Struthanthus:1.0,Tripodanthus:1.0):1.0):1.0,Atkinsonia:1.0):1.0,(Ligaria:1.0,Desmaria:1.0):1.0):1.0):1.0):1.0,Decaisnina:1.0);
[272] tree 't272'=[&R] (Macrosolen:1.0,(Notanthera:1.0,(((Nuytsia:1.0,Gaiadendron:1.0):1.0,(Atkinsonia:1.0,(((Muellerina:1.0,Ileostylus:1.0):1.0,((Loranthus:1.0,Cecarria:1.0):1.0,((Taxillus:1.0,Scurrula:1.0):1.0,((Bakerella:1.0,((Helixanthera:1.0,Moquiniella:1.0):1.0,(Agelanthus:1.0,(Tapinanthus:1.0,Englerina:1.0):1.0):1.0):1.0):1.0,(Dendrophthoe:1.0,(Benthamina:1.0,Amyema:1.0):1.0):1.0):1.0):1.0):1.0):1.0,((Struthanthus:1.0,Tripodanthus:1.0):1.0,((Tupeia:1.0,(Ligaria:1.0,Desmaria:1.0):1.0):1.0,Tristerix:1.0):1.0):1.0):1.0):1.0):1.0,Peraxilla:1.0):1.0):1.0,Decaisnina:1.0);
[273] tree 't273'=[&R] (Macrosolen:1.0,(Notanthera:1.0,(((Desmaria:1.0,((Nuytsia:1.0,(Tupeia:1.0,((Struthanthus:1.0,Tripodanthus:1.0):1.0,((Tristerix:1.0,(((Loranthus:1.0,Cecarria:1.0):1.0,((Benthamina:1.0,Amyema:1.0):1.0,((Helixanthera:1.0,(Taxillus:1.0,Scurrula:1.0):1.0):1.0,(Dendrophthoe:1.0,(Bakerella:1.0,(Moquiniella:1.0,(Agelanthus:1.0,(Tapinanthus:1.0,Englerina:1.0):1.0):1.0):1.0):1.0):1.0):1.0):1.0):1.0,(Muellerina:1.0,Ileostylus:1.0):1.0):1.0):1.0,Ligaria:1.0):1.0):1.0):1.0):1.0,Gaiadendron:1.0):1.0):1.0,Atkinsonia:1.0):1.0,Peraxilla:1.0):1.0):1.0,Decaisnina:1.0);
[274] tree 't274'=[&R] (Macrosolen:1.0,(Peraxilla:1.0,(Notanthera:1.0,(((Gaiadendron:1.0,(Nuytsia:1.0,Tristerix:1.0):1.0):1.0,((((Loranthus:1.0,Cecarria:1.0):1.0,((Benthamina:1.0,Amyema:1.0):1.0,((Taxillus:1.0,Scurrula:1.0):1.0,(Dendrophthoe:1.0,(Helixanthera:1.0,(Bakerella:1.0,(Moquiniella:1.0,(Agelanthus:1.0,(Tapinanthus:1.0,Englerina:1.0):1.0):1.0):1.0):1.0):1.0):1.0):1.0):1.0):1.0,(Muellerina:1.0,Ileostylus:1.0):1.0):1.0,(Desmaria:1.0,Tupeia:1.0):1.0):1.0):1.0,((Atkinsonia:1.0,(Struthanthus:1.0,Tripodanthus:1.0):1.0):1.0,Ligaria:1.0):1.0):1.0):1.0):1.0,Decaisnina:1.0);
[275] tree 't275'=[&R] (Macrosolen:1.0,(Peraxilla:1.0,(Notanthera:1.0,((((Tupeia:1.0,((Gaiadendron:1.0,(Nuytsia:1.0,Tristerix:1.0):1.0):1.0,(((Loranthus:1.0,Cecarria:1.0):1.0,((Benthamina:1.0,Amyema:1.0):1.0,((Helixanthera:1.0,(Taxillus:1.0,Scurrula:1.0):1.0):1.0,(Dendrophthoe:1.0,(Bakerella:1.0,(Moquiniella:1.0,(Agelanthus:1.0,(Tapinanthus:1.0,Englerina:1.0):1.0):1.0):1.0):1.0):1.0):1.0):1.0):1.0,(Muellerina:1.0,Ileostylus:1.0):1.0):1.0):1.0):1.0,Desmaria:1.0):1.0,(Ligaria:1.0,Atkinsonia:1.0):1.0):1.0,(Struthanthus:1.0,Tripodanthus:1.0):1.0):1.0):1.0):1.0,Decaisnina:1.0);
[276] tree 't276'=[&R] (Macrosolen:1.0,(Peraxilla:1.0,(Notanthera:1.0,(((((Struthanthus:1.0,Tripodanthus:1.0):1.0,(Tupeia:1.0,((Gaiadendron:1.0,(Nuytsia:1.0,Tristerix:1.0):1.0):1.0,(((Loranthus:1.0,Cecarria:1.0):1.0,((Benthamina:1.0,Amyema:1.0):1.0,((Taxillus:1.0,Scurrula:1.0):1.0,((Helixanthera:1.0,Dendrophthoe:1.0):1.0,((Agelanthus:1.0,(Tapinanthus:1.0,Englerina:1.0):1.0):1.0,(Moquiniella:1.0,Bakerella:1.0):1.0):1.0):1.0):1.0):1.0):1.0,(Muellerina:1.0,Ileostylus:1.0):1.0):1.0):1.0):1.0):1.0,Desmaria:1.0):1.0,Atkinsonia:1.0):1.0,Ligaria:1.0):1.0):1.0):1.0,Decaisnina:1.0);
[277] tree 't277'=[&R] (Macrosolen:1.0,(Notanthera:1.0,(Peraxilla:1.0,(((Struthanthus:1.0,Tripodanthus:1.0):1.0,(Tristerix:1.0,(Tupeia:1.0,(Ligaria:1.0,Desmaria:1.0):1.0):1.0):1.0):1.0,((Atkinsonia:1.0,(Gaiadendron:1.0,Nuytsia:1.0):1.0):1.0,(((Loranthus:1.0,Cecarria:1.0):1.0,((Benthamina:1.0,Amyema:1.0):1.0,((Taxillus:1.0,Scurrula:1.0):1.0,((Helixanthera:1.0,Dendrophthoe:1.0):1.0,(Bakerella:1.0,((Agelanthus:1.0,(Tapinanthus:1.0,Englerina:1.0):1.0):1.0,Moquiniella:1.0):1.0):1.0):1.0):1.0):1.0):1.0,(Muellerina:1.0,Ileostylus:1.0):1.0):1.0):1.0):1.0):1.0):1.0,Decaisnina:1.0);
[278] tree 't278'=[&R] (Macrosolen:1.0,(Peraxilla:1.0,((Atkinsonia:1.0,(Gaiadendron:1.0,Nuytsia:1.0):1.0):1.0,(((Loranthus:1.0,Cecarria:1.0):1.0,(((Benthamina:1.0,Amyema:1.0):1.0,((Taxillus:1.0,Scurrula:1.0):1.0,((Helixanthera:1.0,Dendrophthoe:1.0):1.0,((Agelanthus:1.0,(Tapinanthus:1.0,Englerina:1.0):1.0):1.0,(Moquiniella:1.0,Bakerella:1.0):1.0):1.0):1.0):1.0):1.0,(Muellerina:1.0,Ileostylus:1.0):1.0):1.0):1.0,((Struthanthus:1.0,Tripodanthus:1.0):1.0,(Tristerix:1.0,(Notanthera:1.0,(Tupeia:1.0,(Ligaria:1.0,Desmaria:1.0):1.0):1.0):1.0):1.0):1.0):1.0):1.0):1.0,Decaisnina:1.0);
[279] tree 't279'=[&R] (Macrosolen:1.0,((Peraxilla:1.0,((Tristerix:1.0,((((Benthamina:1.0,Amyema:1.0):1.0,((Helixanthera:1.0,(Taxillus:1.0,Scurrula:1.0):1.0):1.0,(Dendrophthoe:1.0,(((Agelanthus:1.0,(Tapinanthus:1.0,Englerina:1.0):1.0):1.0,Bakerella:1.0):1.0,Moquiniella:1.0):1.0):1.0):1.0):1.0,((Muellerina:1.0,Ileostylus:1.0):1.0,(Loranthus:1.0,Cecarria:1.0):1.0):1.0):1.0,(Tupeia:1.0,(Ligaria:1.0,Desmaria:1.0):1.0):1.0):1.0):1.0,(((Gaiadendron:1.0,Nuytsia:1.0):1.0,Atkinsonia:1.0):1.0,(Struthanthus:1.0,Tripodanthus:1.0):1.0):1.0):1.0):1.0,Notanthera:1.0):1.0,Decaisnina:1.0);
[280] tree 't280'=[&R] (Macrosolen:1.0,(Peraxilla:1.0,(Notanthera:1.0,((Tristerix:1.0,(((Muellerina:1.0,Ileostylus:1.0):1.0,((Loranthus:1.0,Cecarria:1.0):1.0,((Benthamina:1.0,Amyema:1.0):1.0,((Helixanthera:1.0,(Taxillus:1.0,Scurrula:1.0):1.0):1.0,(Dendrophthoe:1.0,(Bakerella:1.0,(Moquiniella:1.0,(Agelanthus:1.0,(Tapinanthus:1.0,Englerina:1.0):1.0):1.0):1.0):1.0):1.0):1.0):1.0):1.0):1.0,(Tupeia:1.0,Desmaria:1.0):1.0):1.0):1.0,((Ligaria:1.0,(Atkinsonia:1.0,((Struthanthus:1.0,Tripodanthus:1.0):1.0,Nuytsia:1.0):1.0):1.0):1.0,Gaiadendron:1.0):1.0):1.0):1.0):1.0,Decaisnina:1.0);
[281] tree 't281'=[&R] (Macrosolen:1.0,(((((Tupeia:1.0,((Desmaria:1.0,Tristerix:1.0):1.0,(Notanthera:1.0,(Struthanthus:1.0,Tripodanthus:1.0):1.0):1.0):1.0):1.0,((Loranthus:1.0,Cecarria:1.0):1.0,(((Amyema:1.0,Benthamina:1.0):1.0,((Scurrula:1.0,Taxillus:1.0):1.0,((Dendrophthoe:1.0,(Moquiniella:1.0,((Agelanthus:1.0,(Englerina:1.0,Tapinanthus:1.0):1.0):1.0,Bakerella:1.0):1.0):1.0):1.0,Helixanthera:1.0):1.0):1.0):1.0,(Muellerina:1.0,Ileostylus:1.0):1.0):1.0):1.0):1.0,((Atkinsonia:1.0,Nuytsia:1.0):1.0,Gaiadendron:1.0):1.0):1.0,Ligaria:1.0):1.0,Peraxilla:1.0):1.0,Decaisnina:1.0);
[282] tree 't282'=[&R] (Macrosolen:1.0,(((((Ligaria:1.0,(Struthanthus:1.0,Tripodanthus:1.0):1.0):1.0,(Atkinsonia:1.0,(Nuytsia:1.0,Gaiadendron:1.0):1.0):1.0):1.0,((Tupeia:1.0,(Tristerix:1.0,(((Muellerina:1.0,Ileostylus:1.0):1.0,((Amyema:1.0,Benthamina:1.0):1.0,(((Helixanthera:1.0,Dendrophthoe:1.0):1.0,(Bakerella:1.0,(Moquiniella:1.0,(Agelanthus:1.0,(Englerina:1.0,Tapinanthus:1.0):1.0):1.0):1.0):1.0):1.0,(Scurrula:1.0,Taxillus:1.0):1.0):1.0):1.0):1.0,(Loranthus:1.0,Cecarria:1.0):1.0):1.0):1.0):1.0,Desmaria:1.0):1.0):1.0,Notanthera:1.0):1.0,Peraxilla:1.0):1.0,Decaisnina:1.0);
[283] tree 't283'=[&R] (Macrosolen:1.0,((((Tristerix:1.0,Nuytsia:1.0):1.0,Gaiadendron:1.0):1.0,((Tupeia:1.0,(((Muellerina:1.0,Ileostylus:1.0):1.0,((Amyema:1.0,Benthamina:1.0):1.0,(((Helixanthera:1.0,Dendrophthoe:1.0):1.0,(Bakerella:1.0,(Moquiniella:1.0,(Agelanthus:1.0,(Englerina:1.0,Tapinanthus:1.0):1.0):1.0):1.0):1.0):1.0,(Scurrula:1.0,Taxillus:1.0):1.0):1.0):1.0):1.0,(Loranthus:1.0,Cecarria:1.0):1.0):1.0):1.0,((Desmaria:1.0,(Notanthera:1.0,(Ligaria:1.0,(Struthanthus:1.0,Tripodanthus:1.0):1.0):1.0):1.0):1.0,Atkinsonia:1.0):1.0):1.0):1.0,Peraxilla:1.0):1.0,Decaisnina:1.0);
[284] tree 't284'=[&R] (Macrosolen:1.0,((((((Muellerina:1.0,Ileostylus:1.0):1.0,(((Amyema:1.0,Benthamina:1.0):1.0,(((Helixanthera:1.0,Dendrophthoe:1.0):1.0,(Bakerella:1.0,(Moquiniella:1.0,(Agelanthus:1.0,(Englerina:1.0,Tapinanthus:1.0):1.0):1.0):1.0):1.0):1.0,(Scurrula:1.0,Taxillus:1.0):1.0):1.0):1.0,(Loranthus:1.0,Cecarria:1.0):1.0):1.0):1.0,Tupeia:1.0):1.0,((Tristerix:1.0,Ligaria:1.0):1.0,((Struthanthus:1.0,Tripodanthus:1.0):1.0,Notanthera:1.0):1.0):1.0):1.0,((Nuytsia:1.0,Desmaria:1.0):1.0,(Atkinsonia:1.0,Gaiadendron:1.0):1.0):1.0):1.0,Peraxilla:1.0):1.0,Decaisnina:1.0);
[285] tree 't285'=[&R] (Macrosolen:1.0,((((Gaiadendron:1.0,Nuytsia:1.0):1.0,((Desmaria:1.0,((Tupeia:1.0,(Struthanthus:1.0,Tripodanthus:1.0):1.0):1.0,(((Loranthus:1.0,Cecarria:1.0):1.0,((Muellerina:1.0,Ileostylus:1.0):1.0,((Amyema:1.0,Benthamina:1.0):1.0,((Dendrophthoe:1.0,((Bakerella:1.0,(Agelanthus:1.0,(Englerina:1.0,Tapinanthus:1.0):1.0):1.0):1.0,Moquiniella:1.0):1.0):1.0,(Helixanthera:1.0,(Scurrula:1.0,Taxillus:1.0):1.0):1.0):1.0):1.0):1.0):1.0,(Ligaria:1.0,Tristerix:1.0):1.0):1.0):1.0):1.0,Atkinsonia:1.0):1.0):1.0,Notanthera:1.0):1.0,Peraxilla:1.0):1.0,Decaisnina:1.0);
[286] tree 't286'=[&R] (Macrosolen:1.0,(((((Tristerix:1.0,Desmaria:1.0):1.0,(Tupeia:1.0,((Muellerina:1.0,Ileostylus:1.0):1.0,(((Amyema:1.0,Benthamina:1.0):1.0,(((Helixanthera:1.0,Dendrophthoe:1.0):1.0,(Bakerella:1.0,((Agelanthus:1.0,(Englerina:1.0,Tapinanthus:1.0):1.0):1.0,Moquiniella:1.0):1.0):1.0):1.0,(Scurrula:1.0,Taxillus:1.0):1.0):1.0):1.0,(Loranthus:1.0,Cecarria:1.0):1.0):1.0):1.0):1.0):1.0,((Ligaria:1.0,Gaiadendron:1.0):1.0,((Struthanthus:1.0,Tripodanthus:1.0):1.0,(Atkinsonia:1.0,Nuytsia:1.0):1.0):1.0):1.0):1.0,Notanthera:1.0):1.0,Peraxilla:1.0):1.0,Decaisnina:1.0);
[287] tree 't287'=[&R] (Macrosolen:1.0,(Notanthera:1.0,(Peraxilla:1.0,((Ligaria:1.0,Desmaria:1.0):1.0,(Atkinsonia:1.0,((Gaiadendron:1.0,((Tristerix:1.0,(((Muellerina:1.0,Ileostylus:1.0):1.0,(((Amyema:1.0,Benthamina:1.0):1.0,((Dendrophthoe:1.0,(Bakerella:1.0,((Agelanthus:1.0,(Englerina:1.0,Tapinanthus:1.0):1.0):1.0,Moquiniella:1.0):1.0):1.0):1.0,((Scurrula:1.0,Taxillus:1.0):1.0,Helixanthera:1.0):1.0):1.0):1.0,(Loranthus:1.0,Cecarria:1.0):1.0):1.0):1.0,Nuytsia:1.0):1.0):1.0,Tupeia:1.0):1.0):1.0,(Struthanthus:1.0,Tripodanthus:1.0):1.0):1.0):1.0):1.0):1.0):1.0,Decaisnina:1.0);
[288] tree 't288'=[&R] (Macrosolen:1.0,(Peraxilla:1.0,((((Desmaria:1.0,Nuytsia:1.0):1.0,(Atkinsonia:1.0,Gaiadendron:1.0):1.0):1.0,(Tupeia:1.0,(Notanthera:1.0,(Ligaria:1.0,Tristerix:1.0):1.0):1.0):1.0):1.0,(((Muellerina:1.0,Ileostylus:1.0):1.0,(((Amyema:1.0,Benthamina:1.0):1.0,((Scurrula:1.0,Taxillus:1.0):1.0,((Dendrophthoe:1.0,Helixanthera:1.0):1.0,((Moquiniella:1.0,(Agelanthus:1.0,(Englerina:1.0,Tapinanthus:1.0):1.0):1.0):1.0,Bakerella:1.0):1.0):1.0):1.0):1.0,(Loranthus:1.0,Cecarria:1.0):1.0):1.0):1.0,(Struthanthus:1.0,Tripodanthus:1.0):1.0):1.0):1.0):1.0,Decaisnina:1.0);
[289] tree 't289'=[&R] (Macrosolen:1.0,(Peraxilla:1.0,((((Ligaria:1.0,(Atkinsonia:1.0,(Nuytsia:1.0,Gaiadendron:1.0):1.0):1.0):1.0,((Tristerix:1.0,Desmaria:1.0):1.0,Tupeia:1.0):1.0):1.0,(((Loranthus:1.0,Cecarria:1.0):1.0,((Muellerina:1.0,Ileostylus:1.0):1.0,((Scurrula:1.0,Taxillus:1.0):1.0,((Helixanthera:1.0,((Moquiniella:1.0,(Agelanthus:1.0,(Englerina:1.0,Tapinanthus:1.0):1.0):1.0):1.0,(Dendrophthoe:1.0,Bakerella:1.0):1.0):1.0):1.0,(Amyema:1.0,Benthamina:1.0):1.0):1.0):1.0):1.0):1.0,(Struthanthus:1.0,Tripodanthus:1.0):1.0):1.0):1.0,Notanthera:1.0):1.0):1.0,Decaisnina:1.0);
[290] tree 't290'=[&R] (Macrosolen:1.0,(Peraxilla:1.0,(((Gaiadendron:1.0,Nuytsia:1.0):1.0,Tristerix:1.0):1.0,((((((Amyema:1.0,Benthamina:1.0):1.0,((Dendrophthoe:1.0,Helixanthera:1.0):1.0,((Scurrula:1.0,Taxillus:1.0):1.0,(((Agelanthus:1.0,(Englerina:1.0,Tapinanthus:1.0):1.0):1.0,Moquiniella:1.0):1.0,Bakerella:1.0):1.0):1.0):1.0):1.0,((Loranthus:1.0,Cecarria:1.0):1.0,(Muellerina:1.0,Ileostylus:1.0):1.0):1.0):1.0,(Notanthera:1.0,((Ligaria:1.0,Desmaria:1.0):1.0,(Struthanthus:1.0,Tripodanthus:1.0):1.0):1.0):1.0):1.0,Tupeia:1.0):1.0,Atkinsonia:1.0):1.0):1.0):1.0,Decaisnina:1.0);
[291] tree 't291'=[&R] (Macrosolen:1.0,(Notanthera:1.0,(Peraxilla:1.0,((Tupeia:1.0,((Ligaria:1.0,Desmaria:1.0):1.0,Tristerix:1.0):1.0):1.0,((((Amyema:1.0,Benthamina:1.0):1.0,(((Helixanthera:1.0,Dendrophthoe:1.0):1.0,((Agelanthus:1.0,(Englerina:1.0,Tapinanthus:1.0):1.0):1.0,(Bakerella:1.0,Moquiniella:1.0):1.0):1.0):1.0,(Scurrula:1.0,Taxillus:1.0):1.0):1.0):1.0,((Cecarria:1.0,Loranthus:1.0):1.0,(Ileostylus:1.0,Muellerina:1.0):1.0):1.0):1.0,((Struthanthus:1.0,Tripodanthus:1.0):1.0,((Nuytsia:1.0,Gaiadendron:1.0):1.0,Atkinsonia:1.0):1.0):1.0):1.0):1.0):1.0):1.0,Decaisnina:1.0);
[292] tree 't292'=[&R] (Macrosolen:1.0,(Peraxilla:1.0,((Tupeia:1.0,((Tristerix:1.0,(Notanthera:1.0,(Ligaria:1.0,(Struthanthus:1.0,Tripodanthus:1.0):1.0):1.0):1.0):1.0,Desmaria:1.0):1.0):1.0,(((Nuytsia:1.0,Gaiadendron:1.0):1.0,Atkinsonia:1.0):1.0,((Cecarria:1.0,Loranthus:1.0):1.0,((Ileostylus:1.0,Muellerina:1.0):1.0,((Amyema:1.0,Benthamina:1.0):1.0,(((Helixanthera:1.0,Dendrophthoe:1.0):1.0,((Englerina:1.0,Tapinanthus:1.0):1.0,((Agelanthus:1.0,Bakerella:1.0):1.0,Moquiniella:1.0):1.0):1.0):1.0,(Scurrula:1.0,Taxillus:1.0):1.0):1.0):1.0):1.0):1.0):1.0):1.0):1.0,Decaisnina:1.0);
[293] tree 't293'=[&R] (Macrosolen:1.0,((Peraxilla:1.0,(Desmaria:1.0,(((Ligaria:1.0,(Struthanthus:1.0,Tripodanthus:1.0):1.0):1.0,(Gaiadendron:1.0,((Tristerix:1.0,(Nuytsia:1.0,((Ileostylus:1.0,Muellerina:1.0):1.0,(((Amyema:1.0,Benthamina:1.0):1.0,((Scurrula:1.0,Taxillus:1.0):1.0,((Dendrophthoe:1.0,(Bakerella:1.0,(Moquiniella:1.0,((Englerina:1.0,Tapinanthus:1.0):1.0,Agelanthus:1.0):1.0):1.0):1.0):1.0,Helixanthera:1.0):1.0):1.0):1.0,(Cecarria:1.0,Loranthus:1.0):1.0):1.0):1.0):1.0):1.0,Tupeia:1.0):1.0):1.0):1.0,Atkinsonia:1.0):1.0):1.0):1.0,Notanthera:1.0):1.0,Decaisnina:1.0);
[294] tree 't294'=[&R] (Macrosolen:1.0,((Peraxilla:1.0,((Gaiadendron:1.0,(Tristerix:1.0,Nuytsia:1.0):1.0):1.0,((((Ileostylus:1.0,Muellerina:1.0):1.0,(((Amyema:1.0,Benthamina:1.0):1.0,(((Dendrophthoe:1.0,((Englerina:1.0,Tapinanthus:1.0):1.0,Agelanthus:1.0):1.0):1.0,(Bakerella:1.0,Moquiniella:1.0):1.0):1.0,(Helixanthera:1.0,(Scurrula:1.0,Taxillus:1.0):1.0):1.0):1.0):1.0,(Cecarria:1.0,Loranthus:1.0):1.0):1.0):1.0,Tupeia:1.0):1.0,(((Struthanthus:1.0,Tripodanthus:1.0):1.0,(Ligaria:1.0,Desmaria:1.0):1.0):1.0,Atkinsonia:1.0):1.0):1.0):1.0):1.0,Notanthera:1.0):1.0,Decaisnina:1.0);
[295] tree 't295'=[&R] (Macrosolen:1.0,((Peraxilla:1.0,((Gaiadendron:1.0,(Tristerix:1.0,Nuytsia:1.0):1.0):1.0,(((((Amyema:1.0,Benthamina:1.0):1.0,(((Dendrophthoe:1.0,((Englerina:1.0,Tapinanthus:1.0):1.0,Agelanthus:1.0):1.0):1.0,(Bakerella:1.0,Moquiniella:1.0):1.0):1.0,(Helixanthera:1.0,(Scurrula:1.0,Taxillus:1.0):1.0):1.0):1.0):1.0,((Cecarria:1.0,Loranthus:1.0):1.0,(Ileostylus:1.0,Muellerina:1.0):1.0):1.0):1.0,((Ligaria:1.0,Desmaria:1.0):1.0,Tupeia:1.0):1.0):1.0,((Struthanthus:1.0,Tripodanthus:1.0):1.0,Atkinsonia:1.0):1.0):1.0):1.0):1.0,Notanthera:1.0):1.0,Decaisnina:1.0);
[296] tree 't296'=[&R] (Macrosolen:1.0,(Peraxilla:1.0,(((((((Amyema:1.0,Benthamina:1.0):1.0,((Scurrula:1.0,Taxillus:1.0):1.0,((Bakerella:1.0,(Moquiniella:1.0,((Englerina:1.0,Tapinanthus:1.0):1.0,Agelanthus:1.0):1.0):1.0):1.0,(Dendrophthoe:1.0,Helixanthera:1.0):1.0):1.0):1.0):1.0,((Cecarria:1.0,Loranthus:1.0):1.0,(Ileostylus:1.0,Muellerina:1.0):1.0):1.0):1.0,Tupeia:1.0):1.0,((Gaiadendron:1.0,Nuytsia:1.0):1.0,Tristerix:1.0):1.0):1.0,Desmaria:1.0):1.0,(((Notanthera:1.0,Ligaria:1.0):1.0,(Struthanthus:1.0,Tripodanthus:1.0):1.0):1.0,Atkinsonia:1.0):1.0):1.0):1.0,Decaisnina:1.0);
[297] tree 't297'=[&R] (Macrosolen:1.0,(Peraxilla:1.0,(((((((Amyema:1.0,Benthamina:1.0):1.0,((Bakerella:1.0,(Moquiniella:1.0,((Englerina:1.0,Tapinanthus:1.0):1.0,Agelanthus:1.0):1.0):1.0):1.0,((Dendrophthoe:1.0,Helixanthera:1.0):1.0,(Scurrula:1.0,Taxillus:1.0):1.0):1.0):1.0):1.0,((Cecarria:1.0,Loranthus:1.0):1.0,(Ileostylus:1.0,Muellerina:1.0):1.0):1.0):1.0,(Tupeia:1.0,Tristerix:1.0):1.0):1.0,Desmaria:1.0):1.0,(((Struthanthus:1.0,Tripodanthus:1.0):1.0,Ligaria:1.0):1.0,((Nuytsia:1.0,Gaiadendron:1.0):1.0,Atkinsonia:1.0):1.0):1.0):1.0,Notanthera:1.0):1.0):1.0,Decaisnina:1.0);
[298] tree 't298'=[&R] (Macrosolen:1.0,(Peraxilla:1.0,((((Nuytsia:1.0,(Tupeia:1.0,(((Ileostylus:1.0,Muellerina:1.0):1.0,(((Amyema:1.0,Benthamina:1.0):1.0,((Dendrophthoe:1.0,(Bakerella:1.0,(Moquiniella:1.0,((Englerina:1.0,Tapinanthus:1.0):1.0,Agelanthus:1.0):1.0):1.0):1.0):1.0,(Helixanthera:1.0,(Scurrula:1.0,Taxillus:1.0):1.0):1.0):1.0):1.0,(Cecarria:1.0,Loranthus:1.0):1.0):1.0):1.0,Tristerix:1.0):1.0):1.0):1.0,Gaiadendron:1.0):1.0,Atkinsonia:1.0):1.0,(((Struthanthus:1.0,Tripodanthus:1.0):1.0,Notanthera:1.0):1.0,(Desmaria:1.0,Ligaria:1.0):1.0):1.0):1.0):1.0,Decaisnina:1.0);
[299] tree 't299'=[&R] (Macrosolen:1.0,(Peraxilla:1.0,((((Ligaria:1.0,(Struthanthus:1.0,Tripodanthus:1.0):1.0):1.0,(Gaiadendron:1.0,(Nuytsia:1.0,Atkinsonia:1.0):1.0):1.0):1.0,(Desmaria:1.0,(Tupeia:1.0,(Tristerix:1.0,(((Amyema:1.0,Benthamina:1.0):1.0,((Dendrophthoe:1.0,(Bakerella:1.0,(Moquiniella:1.0,((Englerina:1.0,Tapinanthus:1.0):1.0,Agelanthus:1.0):1.0):1.0):1.0):1.0,(Helixanthera:1.0,(Scurrula:1.0,Taxillus:1.0):1.0):1.0):1.0):1.0,((Cecarria:1.0,Loranthus:1.0):1.0,(Ileostylus:1.0,Muellerina:1.0):1.0):1.0):1.0):1.0):1.0):1.0):1.0,Notanthera:1.0):1.0):1.0,Decaisnina:1.0);
[300] tree 't300'=[&R] (Macrosolen:1.0,(Peraxilla:1.0,(((((Notanthera:1.0,(Struthanthus:1.0,Tripodanthus:1.0):1.0):1.0,Atkinsonia:1.0):1.0,Ligaria:1.0):1.0,((((Cecarria:1.0,Loranthus:1.0):1.0,((Ileostylus:1.0,Muellerina:1.0):1.0,((Amyema:1.0,Benthamina:1.0):1.0,((Bakerella:1.0,(Moquiniella:1.0,((Englerina:1.0,Tapinanthus:1.0):1.0,Agelanthus:1.0):1.0):1.0):1.0,((Dendrophthoe:1.0,Helixanthera:1.0):1.0,(Scurrula:1.0,Taxillus:1.0):1.0):1.0):1.0):1.0):1.0):1.0,(Desmaria:1.0,Tupeia:1.0):1.0):1.0,(Nuytsia:1.0,Tristerix:1.0):1.0):1.0):1.0,Gaiadendron:1.0):1.0):1.0,Decaisnina:1.0);
[301] tree 't301'=[&R] ((Notanthera:1.0,(Peraxilla:1.0,(((((Ligaria:1.0,Desmaria:1.0):1.0,Tupeia:1.0):1.0,(Tristerix:1.0,(((Amyema:1.0,Benthamina:1.0):1.0,((Taxillus:1.0,Scurrula:1.0):1.0,(Dendrophthoe:1.0,(Helixanthera:1.0,((Moquiniella:1.0,(Agelanthus:1.0,(Englerina:1.0,Tapinanthus:1.0):1.0):1.0):1.0,Bakerella:1.0):1.0):1.0):1.0):1.0):1.0,((Cecarria:1.0,Loranthus:1.0):1.0,(Muellerina:1.0,Ileostylus:1.0):1.0):1.0):1.0):1.0):1.0,((Nuytsia:1.0,Gaiadendron:1.0):1.0,Atkinsonia:1.0):1.0):1.0,(Struthanthus:1.0,Tripodanthus:1.0):1.0):1.0):1.0):1.0,Macrosolen:1.0,Decaisnina:1.0);
[302] tree 't302'=[&R] ((Peraxilla:1.0,(((Tupeia:1.0,((Tristerix:1.0,(Gaiadendron:1.0,Nuytsia:1.0):1.0):1.0,((Cecarria:1.0,Loranthus:1.0):1.0,((Muellerina:1.0,Ileostylus:1.0):1.0,((Amyema:1.0,Benthamina:1.0):1.0,((Taxillus:1.0,Scurrula:1.0):1.0,(((Moquiniella:1.0,(Agelanthus:1.0,(Englerina:1.0,Tapinanthus:1.0):1.0):1.0):1.0,Bakerella:1.0):1.0,(Helixanthera:1.0,Dendrophthoe:1.0):1.0):1.0):1.0):1.0):1.0):1.0):1.0):1.0,Desmaria:1.0):1.0,(((Notanthera:1.0,Ligaria:1.0):1.0,(Struthanthus:1.0,Tripodanthus:1.0):1.0):1.0,Atkinsonia:1.0):1.0):1.0):1.0,Macrosolen:1.0,Decaisnina:1.0);
[303] tree 't303'=[&R] ((Peraxilla:1.0,(((Desmaria:1.0,(Atkinsonia:1.0,(Gaiadendron:1.0,Nuytsia:1.0):1.0):1.0):1.0,(((Tristerix:1.0,Tupeia:1.0):1.0,((Muellerina:1.0,Ileostylus:1.0):1.0,(((Amyema:1.0,Benthamina:1.0):1.0,((Helixanthera:1.0,(Taxillus:1.0,Scurrula:1.0):1.0):1.0,(((Moquiniella:1.0,(Agelanthus:1.0,(Englerina:1.0,Tapinanthus:1.0):1.0):1.0):1.0,Bakerella:1.0):1.0,Dendrophthoe:1.0):1.0):1.0):1.0,(Cecarria:1.0,Loranthus:1.0):1.0):1.0):1.0):1.0,(Ligaria:1.0,(Struthanthus:1.0,Tripodanthus:1.0):1.0):1.0):1.0):1.0,Notanthera:1.0):1.0):1.0,Macrosolen:1.0,Decaisnina:1.0);
[304] tree 't304'=[&R] ((Peraxilla:1.0,((Gaiadendron:1.0,(Nuytsia:1.0,Tristerix:1.0):1.0):1.0,(((((Amyema:1.0,Benthamina:1.0):1.0,((Taxillus:1.0,Scurrula:1.0):1.0,(((Moquiniella:1.0,(Agelanthus:1.0,(Englerina:1.0,Tapinanthus:1.0):1.0):1.0):1.0,Bakerella:1.0):1.0,(Helixanthera:1.0,Dendrophthoe:1.0):1.0):1.0):1.0):1.0,((Cecarria:1.0,Loranthus:1.0):1.0,(Muellerina:1.0,Ileostylus:1.0):1.0):1.0):1.0,Tupeia:1.0):1.0,(Atkinsonia:1.0,((Struthanthus:1.0,Tripodanthus:1.0):1.0,((Desmaria:1.0,Ligaria:1.0):1.0,Notanthera:1.0):1.0):1.0):1.0):1.0):1.0):1.0,Macrosolen:1.0,Decaisnina:1.0);
[305] tree 't305'=[&R] (((Peraxilla:1.0,(Gaiadendron:1.0,(((Nuytsia:1.0,Atkinsonia:1.0):1.0,((Struthanthus:1.0,Tripodanthus:1.0):1.0,(Tristerix:1.0,Ligaria:1.0):1.0):1.0):1.0,((((Amyema:1.0,Benthamina:1.0):1.0,((Taxillus:1.0,Scurrula:1.0):1.0,(((Moquiniella:1.0,(Agelanthus:1.0,(Englerina:1.0,Tapinanthus:1.0):1.0):1.0):1.0,Bakerella:1.0):1.0,(Helixanthera:1.0,Dendrophthoe:1.0):1.0):1.0):1.0):1.0,((Cecarria:1.0,Loranthus:1.0):1.0,(Muellerina:1.0,Ileostylus:1.0):1.0):1.0):1.0,(Desmaria:1.0,Tupeia:1.0):1.0):1.0):1.0):1.0):1.0,Notanthera:1.0):1.0,Macrosolen:1.0,Decaisnina:1.0);
[306] tree 't306'=[&R] ((Peraxilla:1.0,(((Gaiadendron:1.0,(((Struthanthus:1.0,Tripodanthus:1.0):1.0,((Tristerix:1.0,((Muellerina:1.0,Ileostylus:1.0):1.0,(((Amyema:1.0,Benthamina:1.0):1.0,((Taxillus:1.0,Scurrula:1.0):1.0,(((Agelanthus:1.0,(Englerina:1.0,Tapinanthus:1.0):1.0):1.0,(Bakerella:1.0,Moquiniella:1.0):1.0):1.0,(Helixanthera:1.0,Dendrophthoe:1.0):1.0):1.0):1.0):1.0,(Cecarria:1.0,Loranthus:1.0):1.0):1.0):1.0):1.0,((Ligaria:1.0,Desmaria:1.0):1.0,Tupeia:1.0):1.0):1.0):1.0,Atkinsonia:1.0):1.0):1.0,Nuytsia:1.0):1.0,Notanthera:1.0):1.0):1.0,Macrosolen:1.0,Decaisnina:1.0);
[307] tree 't307'=[&R] ((Peraxilla:1.0,((((Ligaria:1.0,Desmaria:1.0):1.0,((Gaiadendron:1.0,((((((Amyema:1.0,Benthamina:1.0):1.0,((Taxillus:1.0,Scurrula:1.0):1.0,(((Agelanthus:1.0,(Englerina:1.0,Tapinanthus:1.0):1.0):1.0,(Bakerella:1.0,(Helixanthera:1.0,Moquiniella:1.0):1.0):1.0):1.0,Dendrophthoe:1.0):1.0):1.0):1.0,((Cecarria:1.0,Loranthus:1.0):1.0,(Muellerina:1.0,Ileostylus:1.0):1.0):1.0):1.0,Tristerix:1.0):1.0,Tupeia:1.0):1.0,Nuytsia:1.0):1.0):1.0,(Struthanthus:1.0,Tripodanthus:1.0):1.0):1.0):1.0,Atkinsonia:1.0):1.0,Notanthera:1.0):1.0):1.0,Macrosolen:1.0,Decaisnina:1.0);
[308] tree 't308'=[&R] ((Peraxilla:1.0,(Gaiadendron:1.0,(((((((Notanthera:1.0,Tristerix:1.0):1.0,Ligaria:1.0):1.0,(Struthanthus:1.0,Tripodanthus:1.0):1.0):1.0,(Desmaria:1.0,Tupeia:1.0):1.0):1.0,Atkinsonia:1.0):1.0,(((Amyema:1.0,Benthamina:1.0):1.0,(((Agelanthus:1.0,(Englerina:1.0,Tapinanthus:1.0):1.0):1.0,(Moquiniella:1.0,Bakerella:1.0):1.0):1.0,((Taxillus:1.0,Scurrula:1.0):1.0,(Dendrophthoe:1.0,Helixanthera:1.0):1.0):1.0):1.0):1.0,((Cecarria:1.0,Loranthus:1.0):1.0,(Muellerina:1.0,Ileostylus:1.0):1.0):1.0):1.0):1.0,Nuytsia:1.0):1.0):1.0):1.0,Macrosolen:1.0,Decaisnina:1.0);
[309] tree 't309'=[&R] (((Peraxilla:1.0,(Nuytsia:1.0,(Gaiadendron:1.0,(Atkinsonia:1.0,((Tristerix:1.0,(Struthanthus:1.0,Tripodanthus:1.0):1.0):1.0,(((Cecarria:1.0,Loranthus:1.0):1.0,((Muellerina:1.0,Ileostylus:1.0):1.0,((Amyema:1.0,Benthamina:1.0):1.0,(((Helixanthera:1.0,Dendrophthoe:1.0):1.0,((Agelanthus:1.0,(Englerina:1.0,Tapinanthus:1.0):1.0):1.0,(Moquiniella:1.0,Bakerella:1.0):1.0):1.0):1.0,(Taxillus:1.0,Scurrula:1.0):1.0):1.0):1.0):1.0):1.0,((Ligaria:1.0,Desmaria:1.0):1.0,Tupeia:1.0):1.0):1.0):1.0):1.0):1.0):1.0):1.0,Notanthera:1.0):1.0,Macrosolen:1.0,Decaisnina:1.0);
[310] tree 't310'=[&R] (((Peraxilla:1.0,((Gaiadendron:1.0,(Atkinsonia:1.0,(((Struthanthus:1.0,Tripodanthus:1.0):1.0,Ligaria:1.0):1.0,Nuytsia:1.0):1.0):1.0):1.0,(((Tupeia:1.0,Tristerix:1.0):1.0,((Muellerina:1.0,Ileostylus:1.0):1.0,(((Amyema:1.0,Benthamina:1.0):1.0,((Dendrophthoe:1.0,(Bakerella:1.0,((Agelanthus:1.0,(Englerina:1.0,Tapinanthus:1.0):1.0):1.0,Moquiniella:1.0):1.0):1.0):1.0,(Helixanthera:1.0,(Taxillus:1.0,Scurrula:1.0):1.0):1.0):1.0):1.0,(Cecarria:1.0,Loranthus:1.0):1.0):1.0):1.0):1.0,Desmaria:1.0):1.0):1.0):1.0,Notanthera:1.0):1.0,Macrosolen:1.0,Decaisnina:1.0);
[311] tree 't311'=[&R] ((Peraxilla:1.0,(Notanthera:1.0,((((((Benthamina:1.0,Amyema:1.0):1.0,((Scurrula:1.0,Taxillus:1.0):1.0,((Bakerella:1.0,(Moquiniella:1.0,(Agelanthus:1.0,(Englerina:1.0,Tapinanthus:1.0):1.0):1.0):1.0):1.0,(Dendrophthoe:1.0,Helixanthera:1.0):1.0):1.0):1.0):1.0,((Loranthus:1.0,Cecarria:1.0):1.0,(Muellerina:1.0,Ileostylus:1.0):1.0):1.0):1.0,((Atkinsonia:1.0,(((Tristerix:1.0,Desmaria:1.0):1.0,Tupeia:1.0):1.0,Ligaria:1.0):1.0):1.0,(Struthanthus:1.0,Tripodanthus:1.0):1.0):1.0):1.0,Nuytsia:1.0):1.0,Gaiadendron:1.0):1.0):1.0):1.0,Macrosolen:1.0,Decaisnina:1.0);
[312] tree 't312'=[&R] ((Peraxilla:1.0,(Notanthera:1.0,(Atkinsonia:1.0,((Tristerix:1.0,(Ligaria:1.0,Desmaria:1.0):1.0):1.0,((((Loranthus:1.0,Cecarria:1.0):1.0,((Muellerina:1.0,Ileostylus:1.0):1.0,((Benthamina:1.0,Amyema:1.0):1.0,(((Scurrula:1.0,Taxillus:1.0):1.0,Helixanthera:1.0):1.0,((Bakerella:1.0,(Moquiniella:1.0,(Agelanthus:1.0,(Englerina:1.0,Tapinanthus:1.0):1.0):1.0):1.0):1.0,Dendrophthoe:1.0):1.0):1.0):1.0):1.0):1.0,(Nuytsia:1.0,Gaiadendron:1.0):1.0):1.0,((Struthanthus:1.0,Tripodanthus:1.0):1.0,Tupeia:1.0):1.0):1.0):1.0):1.0):1.0):1.0,Macrosolen:1.0,Decaisnina:1.0);
[313] tree 't313'=[&R] ((Notanthera:1.0,(((((((Nuytsia:1.0,(Tristerix:1.0,((Muellerina:1.0,Ileostylus:1.0):1.0,(((Benthamina:1.0,Amyema:1.0):1.0,(((Scurrula:1.0,Taxillus:1.0):1.0,Helixanthera:1.0):1.0,((Bakerella:1.0,(Moquiniella:1.0,(Agelanthus:1.0,(Englerina:1.0,Tapinanthus:1.0):1.0):1.0):1.0):1.0,Dendrophthoe:1.0):1.0):1.0):1.0,(Loranthus:1.0,Cecarria:1.0):1.0):1.0):1.0):1.0):1.0,Tupeia:1.0):1.0,Gaiadendron:1.0):1.0,(Struthanthus:1.0,Tripodanthus:1.0):1.0):1.0,(Ligaria:1.0,Desmaria:1.0):1.0):1.0,Atkinsonia:1.0):1.0,Peraxilla:1.0):1.0):1.0,Macrosolen:1.0,Decaisnina:1.0);
[314] tree 't314'=[&R] ((Peraxilla:1.0,(Gaiadendron:1.0,(Nuytsia:1.0,(((Muellerina:1.0,Ileostylus:1.0):1.0,(((Benthamina:1.0,Amyema:1.0):1.0,((Scurrula:1.0,Taxillus:1.0):1.0,((Bakerella:1.0,(Moquiniella:1.0,(Agelanthus:1.0,(Englerina:1.0,Tapinanthus:1.0):1.0):1.0):1.0):1.0,(Helixanthera:1.0,Dendrophthoe:1.0):1.0):1.0):1.0):1.0,(Loranthus:1.0,Cecarria:1.0):1.0):1.0):1.0,((Struthanthus:1.0,Tripodanthus:1.0):1.0,(((Notanthera:1.0,Tupeia:1.0):1.0,((Tristerix:1.0,Ligaria:1.0):1.0,Desmaria:1.0):1.0):1.0,Atkinsonia:1.0):1.0):1.0):1.0):1.0):1.0):1.0,Macrosolen:1.0,Decaisnina:1.0);
[315] tree 't315'=[&R] (((Peraxilla:1.0,((Desmaria:1.0,((Nuytsia:1.0,Gaiadendron:1.0):1.0,Atkinsonia:1.0):1.0):1.0,(((Muellerina:1.0,Ileostylus:1.0):1.0,(((Benthamina:1.0,Amyema:1.0):1.0,((Helixanthera:1.0,(Scurrula:1.0,Taxillus:1.0):1.0):1.0,((Bakerella:1.0,(Moquiniella:1.0,(Agelanthus:1.0,(Englerina:1.0,Tapinanthus:1.0):1.0):1.0):1.0):1.0,Dendrophthoe:1.0):1.0):1.0):1.0,(Loranthus:1.0,Cecarria:1.0):1.0):1.0):1.0,(Tupeia:1.0,((Tristerix:1.0,Ligaria:1.0):1.0,(Struthanthus:1.0,Tripodanthus:1.0):1.0):1.0):1.0):1.0):1.0):1.0,Notanthera:1.0):1.0,Macrosolen:1.0,Decaisnina:1.0);
[316] tree 't316'=[&R] ((Peraxilla:1.0,(((((((Muellerina:1.0,Ileostylus:1.0):1.0,(((Benthamina:1.0,Amyema:1.0):1.0,((Scurrula:1.0,Taxillus:1.0):1.0,((Bakerella:1.0,(Helixanthera:1.0,(Moquiniella:1.0,(Agelanthus:1.0,(Englerina:1.0,Tapinanthus:1.0):1.0):1.0):1.0):1.0):1.0,Dendrophthoe:1.0):1.0):1.0):1.0,(Loranthus:1.0,Cecarria:1.0):1.0):1.0):1.0,Ligaria:1.0):1.0,Gaiadendron:1.0):1.0,(((Struthanthus:1.0,Tripodanthus:1.0):1.0,Atkinsonia:1.0):1.0,Nuytsia:1.0):1.0):1.0,((Tupeia:1.0,Desmaria:1.0):1.0,Tristerix:1.0):1.0):1.0,Notanthera:1.0):1.0):1.0,Macrosolen:1.0,Decaisnina:1.0);
[317] tree 't317'=[&R] ((Peraxilla:1.0,(((Atkinsonia:1.0,Nuytsia:1.0):1.0,Gaiadendron:1.0):1.0,(((Muellerina:1.0,Ileostylus:1.0):1.0,(((Benthamina:1.0,Amyema:1.0):1.0,(((Bakerella:1.0,(Moquiniella:1.0,(Agelanthus:1.0,(Englerina:1.0,Tapinanthus:1.0):1.0):1.0):1.0):1.0,(Dendrophthoe:1.0,Helixanthera:1.0):1.0):1.0,(Scurrula:1.0,Taxillus:1.0):1.0):1.0):1.0,(Loranthus:1.0,Cecarria:1.0):1.0):1.0):1.0,(((Ligaria:1.0,(Notanthera:1.0,(Struthanthus:1.0,Tripodanthus:1.0):1.0):1.0):1.0,(Tristerix:1.0,Desmaria:1.0):1.0):1.0,Tupeia:1.0):1.0):1.0):1.0):1.0,Macrosolen:1.0,Decaisnina:1.0);
[318] tree 't318'=[&R] ((Peraxilla:1.0,(Gaiadendron:1.0,((((Tristerix:1.0,(Notanthera:1.0,(Struthanthus:1.0,Tripodanthus:1.0):1.0):1.0):1.0,(Desmaria:1.0,Nuytsia:1.0):1.0):1.0,(Tupeia:1.0,((Muellerina:1.0,Ileostylus:1.0):1.0,(((Benthamina:1.0,Amyema:1.0):1.0,(((Scurrula:1.0,Taxillus:1.0):1.0,Helixanthera:1.0):1.0,(((Agelanthus:1.0,(Englerina:1.0,Tapinanthus:1.0):1.0):1.0,(Bakerella:1.0,Moquiniella:1.0):1.0):1.0,Dendrophthoe:1.0):1.0):1.0):1.0,(Loranthus:1.0,Cecarria:1.0):1.0):1.0):1.0):1.0):1.0,(Ligaria:1.0,Atkinsonia:1.0):1.0):1.0):1.0):1.0,Macrosolen:1.0,Decaisnina:1.0);
[319] tree 't319'=[&R] (((Peraxilla:1.0,(((Tupeia:1.0,((Muellerina:1.0,Ileostylus:1.0):1.0,(((Benthamina:1.0,Amyema:1.0):1.0,(((Scurrula:1.0,Taxillus:1.0):1.0,(Dendrophthoe:1.0,Helixanthera:1.0):1.0):1.0,(Moquiniella:1.0,((Agelanthus:1.0,(Englerina:1.0,Tapinanthus:1.0):1.0):1.0,Bakerella:1.0):1.0):1.0):1.0):1.0,(Loranthus:1.0,Cecarria:1.0):1.0):1.0):1.0):1.0,((Desmaria:1.0,Tristerix:1.0):1.0,Nuytsia:1.0):1.0):1.0,((Gaiadendron:1.0,Atkinsonia:1.0):1.0,((Struthanthus:1.0,Tripodanthus:1.0):1.0,Ligaria:1.0):1.0):1.0):1.0):1.0,Notanthera:1.0):1.0,Macrosolen:1.0,Decaisnina:1.0);
[320] tree 't320'=[&R] (((Peraxilla:1.0,((((Struthanthus:1.0,Tripodanthus:1.0):1.0,((((Nuytsia:1.0,(((Benthamina:1.0,Amyema:1.0):1.0,((Scurrula:1.0,Taxillus:1.0):1.0,((Dendrophthoe:1.0,Helixanthera:1.0):1.0,(Bakerella:1.0,(Moquiniella:1.0,(Agelanthus:1.0,(Englerina:1.0,Tapinanthus:1.0):1.0):1.0):1.0):1.0):1.0):1.0):1.0,((Loranthus:1.0,Cecarria:1.0):1.0,(Muellerina:1.0,Ileostylus:1.0):1.0):1.0):1.0):1.0,Tupeia:1.0):1.0,Tristerix:1.0):1.0,Gaiadendron:1.0):1.0):1.0,(Ligaria:1.0,Desmaria:1.0):1.0):1.0,Atkinsonia:1.0):1.0):1.0,Notanthera:1.0):1.0,Macrosolen:1.0,Decaisnina:1.0);
[321] tree 't321'=[&R] (Macrosolen:1.0,((Peraxilla:1.0,((((Gaiadendron:1.0,Nuytsia:1.0):1.0,Atkinsonia:1.0):1.0,(Ligaria:1.0,(Struthanthus:1.0,Tripodanthus:1.0):1.0):1.0):1.0,((Tristerix:1.0,Desmaria:1.0):1.0,(Tupeia:1.0,((Muellerina:1.0,Ileostylus:1.0):1.0,(((Amyema:1.0,Benthamina:1.0):1.0,(((Agelanthus:1.0,(Tapinanthus:1.0,Englerina:1.0):1.0):1.0,(Moquiniella:1.0,Bakerella:1.0):1.0):1.0,((Dendrophthoe:1.0,Helixanthera:1.0):1.0,(Taxillus:1.0,Scurrula:1.0):1.0):1.0):1.0):1.0,(Cecarria:1.0,Loranthus:1.0):1.0):1.0):1.0):1.0):1.0):1.0):1.0,Notanthera:1.0):1.0,Decaisnina:1.0);
[322] tree 't322'=[&R] (Macrosolen:1.0,((Peraxilla:1.0,((Struthanthus:1.0,Tripodanthus:1.0):1.0,((Gaiadendron:1.0,(Nuytsia:1.0,(Tristerix:1.0,(((Amyema:1.0,Benthamina:1.0):1.0,((Taxillus:1.0,Scurrula:1.0):1.0,(((Agelanthus:1.0,(Tapinanthus:1.0,Englerina:1.0):1.0):1.0,(Moquiniella:1.0,Bakerella:1.0):1.0):1.0,(Dendrophthoe:1.0,Helixanthera:1.0):1.0):1.0):1.0):1.0,((Cecarria:1.0,Loranthus:1.0):1.0,(Muellerina:1.0,Ileostylus:1.0):1.0):1.0):1.0):1.0):1.0):1.0,(Atkinsonia:1.0,((Tupeia:1.0,Desmaria:1.0):1.0,Ligaria:1.0):1.0):1.0):1.0):1.0):1.0,Notanthera:1.0):1.0,Decaisnina:1.0);
[323] tree 't323'=[&R] (Macrosolen:1.0,((Peraxilla:1.0,(((Atkinsonia:1.0,(((Desmaria:1.0,Tristerix:1.0):1.0,Tupeia:1.0):1.0,Ligaria:1.0):1.0):1.0,(((Cecarria:1.0,Loranthus:1.0):1.0,((Muellerina:1.0,Ileostylus:1.0):1.0,((Amyema:1.0,Benthamina:1.0):1.0,((Taxillus:1.0,Scurrula:1.0):1.0,(((Agelanthus:1.0,(Tapinanthus:1.0,Englerina:1.0):1.0):1.0,(Moquiniella:1.0,Bakerella:1.0):1.0):1.0,(Dendrophthoe:1.0,Helixanthera:1.0):1.0):1.0):1.0):1.0):1.0):1.0,(Gaiadendron:1.0,Nuytsia:1.0):1.0):1.0):1.0,(Struthanthus:1.0,Tripodanthus:1.0):1.0):1.0):1.0,Notanthera:1.0):1.0,Decaisnina:1.0);
[324] tree 't324'=[&R] (Macrosolen:1.0,(Peraxilla:1.0,(((Atkinsonia:1.0,(Gaiadendron:1.0,Nuytsia:1.0):1.0):1.0,((Tristerix:1.0,(Ligaria:1.0,((Muellerina:1.0,Ileostylus:1.0):1.0,(((Amyema:1.0,Benthamina:1.0):1.0,((Bakerella:1.0,((Agelanthus:1.0,(Tapinanthus:1.0,Englerina:1.0):1.0):1.0,Moquiniella:1.0):1.0):1.0,((Dendrophthoe:1.0,Helixanthera:1.0):1.0,(Taxillus:1.0,Scurrula:1.0):1.0):1.0):1.0):1.0,(Cecarria:1.0,Loranthus:1.0):1.0):1.0):1.0):1.0):1.0,Tupeia:1.0):1.0):1.0,((Desmaria:1.0,Notanthera:1.0):1.0,(Struthanthus:1.0,Tripodanthus:1.0):1.0):1.0):1.0):1.0,Decaisnina:1.0);
[325] tree 't325'=[&R] (Macrosolen:1.0,((Peraxilla:1.0,(((Tupeia:1.0,Desmaria:1.0):1.0,(Nuytsia:1.0,(((Muellerina:1.0,Ileostylus:1.0):1.0,(((Amyema:1.0,Benthamina:1.0):1.0,((Taxillus:1.0,Scurrula:1.0):1.0,((Bakerella:1.0,((Agelanthus:1.0,(Tapinanthus:1.0,Englerina:1.0):1.0):1.0,Moquiniella:1.0):1.0):1.0,(Dendrophthoe:1.0,Helixanthera:1.0):1.0):1.0):1.0):1.0,(Cecarria:1.0,Loranthus:1.0):1.0):1.0):1.0,Tristerix:1.0):1.0):1.0):1.0,((Gaiadendron:1.0,Atkinsonia:1.0):1.0,((Struthanthus:1.0,Tripodanthus:1.0):1.0,Ligaria:1.0):1.0):1.0):1.0):1.0,Notanthera:1.0):1.0,Decaisnina:1.0);
[326] tree 't326'=[&R] (Macrosolen:1.0,(Peraxilla:1.0,((((Muellerina:1.0,Ileostylus:1.0):1.0,(((Amyema:1.0,Benthamina:1.0):1.0,((Taxillus:1.0,Scurrula:1.0):1.0,(((Agelanthus:1.0,(Tapinanthus:1.0,Englerina:1.0):1.0):1.0,(Moquiniella:1.0,Bakerella:1.0):1.0):1.0,(Dendrophthoe:1.0,Helixanthera:1.0):1.0):1.0):1.0):1.0,(Cecarria:1.0,Loranthus:1.0):1.0):1.0):1.0,(Atkinsonia:1.0,((Struthanthus:1.0,Tripodanthus:1.0):1.0,(Tupeia:1.0,(Ligaria:1.0,(Notanthera:1.0,Desmaria:1.0):1.0):1.0):1.0):1.0):1.0):1.0,((Tristerix:1.0,Nuytsia:1.0):1.0,Gaiadendron:1.0):1.0):1.0):1.0,Decaisnina:1.0);
[327] tree 't327'=[&R] (Macrosolen:1.0,(Peraxilla:1.0,((Atkinsonia:1.0,((Notanthera:1.0,((Tristerix:1.0,Ligaria:1.0):1.0,(Struthanthus:1.0,Tripodanthus:1.0):1.0):1.0):1.0,Desmaria:1.0):1.0):1.0,(((((Muellerina:1.0,Ileostylus:1.0):1.0,(((Amyema:1.0,Benthamina:1.0):1.0,((Dendrophthoe:1.0,(Bakerella:1.0,(Moquiniella:1.0,(Agelanthus:1.0,(Tapinanthus:1.0,Englerina:1.0):1.0):1.0):1.0):1.0):1.0,(Helixanthera:1.0,(Taxillus:1.0,Scurrula:1.0):1.0):1.0):1.0):1.0,(Cecarria:1.0,Loranthus:1.0):1.0):1.0):1.0,Nuytsia:1.0):1.0,Tupeia:1.0):1.0,Gaiadendron:1.0):1.0):1.0):1.0,Decaisnina:1.0);
[328] tree 't328'=[&R] (Macrosolen:1.0,(Peraxilla:1.0,((Tristerix:1.0,(Nuytsia:1.0,Gaiadendron:1.0):1.0):1.0,((Tupeia:1.0,((Atkinsonia:1.0,(Notanthera:1.0,(Ligaria:1.0,(Struthanthus:1.0,Tripodanthus:1.0):1.0):1.0):1.0):1.0,Desmaria:1.0):1.0):1.0,((Cecarria:1.0,Loranthus:1.0):1.0,((Muellerina:1.0,Ileostylus:1.0):1.0,((Amyema:1.0,Benthamina:1.0):1.0,((Bakerella:1.0,(Moquiniella:1.0,(Agelanthus:1.0,(Tapinanthus:1.0,Englerina:1.0):1.0):1.0):1.0):1.0,((Dendrophthoe:1.0,Helixanthera:1.0):1.0,(Taxillus:1.0,Scurrula:1.0):1.0):1.0):1.0):1.0):1.0):1.0):1.0):1.0):1.0,Decaisnina:1.0);
[329] tree 't329'=[&R] (Macrosolen:1.0,(Peraxilla:1.0,((Atkinsonia:1.0,((Notanthera:1.0,(Struthanthus:1.0,Tripodanthus:1.0):1.0):1.0,(Desmaria:1.0,Ligaria:1.0):1.0):1.0):1.0,((Tristerix:1.0,(Nuytsia:1.0,Gaiadendron:1.0):1.0):1.0,(Tupeia:1.0,((Muellerina:1.0,Ileostylus:1.0):1.0,(((Amyema:1.0,Benthamina:1.0):1.0,(((Tapinanthus:1.0,Englerina:1.0):1.0,(Bakerella:1.0,(Agelanthus:1.0,Moquiniella:1.0):1.0):1.0):1.0,((Dendrophthoe:1.0,Helixanthera:1.0):1.0,(Taxillus:1.0,Scurrula:1.0):1.0):1.0):1.0):1.0,(Cecarria:1.0,Loranthus:1.0):1.0):1.0):1.0):1.0):1.0):1.0):1.0,Decaisnina:1.0);
[330] tree 't330'=[&R] (Macrosolen:1.0,(Peraxilla:1.0,(((Struthanthus:1.0,Tripodanthus:1.0):1.0,((Ligaria:1.0,(Gaiadendron:1.0,(Nuytsia:1.0,((((Amyema:1.0,Benthamina:1.0):1.0,((Taxillus:1.0,Scurrula:1.0):1.0,((Helixanthera:1.0,(((Agelanthus:1.0,(Tapinanthus:1.0,Englerina:1.0):1.0):1.0,Moquiniella:1.0):1.0,Bakerella:1.0):1.0):1.0,Dendrophthoe:1.0):1.0):1.0):1.0,((Cecarria:1.0,Loranthus:1.0):1.0,(Muellerina:1.0,Ileostylus:1.0):1.0):1.0):1.0,(Tupeia:1.0,(Desmaria:1.0,Tristerix:1.0):1.0):1.0):1.0):1.0):1.0):1.0,Atkinsonia:1.0):1.0):1.0,Notanthera:1.0):1.0):1.0,Decaisnina:1.0);
[331] tree 't331'=[&R] ((Peraxilla:1.0,((((Gaiadendron:1.0,((Atkinsonia:1.0,(Tupeia:1.0,(Desmaria:1.0,Tristerix:1.0):1.0):1.0):1.0,Ligaria:1.0):1.0):1.0,(Nuytsia:1.0,(((Benthamina:1.0,Amyema:1.0):1.0,((Dendrophthoe:1.0,(Helixanthera:1.0,(Bakerella:1.0,(Moquiniella:1.0,((Englerina:1.0,Tapinanthus:1.0):1.0,Agelanthus:1.0):1.0):1.0):1.0):1.0):1.0,(Taxillus:1.0,Scurrula:1.0):1.0):1.0):1.0,((Ileostylus:1.0,Muellerina:1.0):1.0,(Cecarria:1.0,Loranthus:1.0):1.0):1.0):1.0):1.0):1.0,(Tripodanthus:1.0,Struthanthus:1.0):1.0):1.0,Notanthera:1.0):1.0):1.0,Macrosolen:1.0,Decaisnina:1.0);
[332] tree 't332'=[&R] ((Peraxilla:1.0,(((Desmaria:1.0,(Gaiadendron:1.0,((Nuytsia:1.0,(((Cecarria:1.0,Loranthus:1.0):1.0,(Ileostylus:1.0,Muellerina:1.0):1.0):1.0,((Benthamina:1.0,Amyema:1.0):1.0,((Dendrophthoe:1.0,(Helixanthera:1.0,(Moquiniella:1.0,(((Englerina:1.0,Tapinanthus:1.0):1.0,Agelanthus:1.0):1.0,Bakerella:1.0):1.0):1.0):1.0):1.0,(Taxillus:1.0,Scurrula:1.0):1.0):1.0):1.0):1.0):1.0,(Tupeia:1.0,Tristerix:1.0):1.0):1.0):1.0):1.0,(((Tripodanthus:1.0,Struthanthus:1.0):1.0,Ligaria:1.0):1.0,Atkinsonia:1.0):1.0):1.0,Notanthera:1.0):1.0):1.0,Macrosolen:1.0,Decaisnina:1.0);
[333] tree 't333'=[&R] ((Peraxilla:1.0,(((Tupeia:1.0,(Tripodanthus:1.0,Struthanthus:1.0):1.0):1.0,(((((Tristerix:1.0,Ligaria:1.0):1.0,Desmaria:1.0):1.0,Gaiadendron:1.0):1.0,Nuytsia:1.0):1.0,(Atkinsonia:1.0,(((Cecarria:1.0,Loranthus:1.0):1.0,(Ileostylus:1.0,Muellerina:1.0):1.0):1.0,((Benthamina:1.0,Amyema:1.0):1.0,(((((Englerina:1.0,Tapinanthus:1.0):1.0,Agelanthus:1.0):1.0,(Bakerella:1.0,Moquiniella:1.0):1.0):1.0,(Dendrophthoe:1.0,Helixanthera:1.0):1.0):1.0,(Taxillus:1.0,Scurrula:1.0):1.0):1.0):1.0):1.0):1.0):1.0):1.0,Notanthera:1.0):1.0):1.0,Macrosolen:1.0,Decaisnina:1.0);
[334] tree 't334'=[&R] ((Notanthera:1.0,(Peraxilla:1.0,((((Tristerix:1.0,(Ligaria:1.0,Desmaria:1.0):1.0):1.0,(Tupeia:1.0,(Tripodanthus:1.0,Struthanthus:1.0):1.0):1.0):1.0,((Cecarria:1.0,Loranthus:1.0):1.0,((Ileostylus:1.0,Muellerina:1.0):1.0,((Benthamina:1.0,Amyema:1.0):1.0,(((((Englerina:1.0,Tapinanthus:1.0):1.0,Agelanthus:1.0):1.0,Bakerella:1.0):1.0,(Dendrophthoe:1.0,Helixanthera:1.0):1.0):1.0,(Moquiniella:1.0,(Taxillus:1.0,Scurrula:1.0):1.0):1.0):1.0):1.0):1.0):1.0):1.0,((Nuytsia:1.0,Atkinsonia:1.0):1.0,Gaiadendron:1.0):1.0):1.0):1.0):1.0,Macrosolen:1.0,Decaisnina:1.0);
[335] tree 't335'=[&R] ((Peraxilla:1.0,(((Tripodanthus:1.0,Struthanthus:1.0):1.0,((Ligaria:1.0,Desmaria:1.0):1.0,(Atkinsonia:1.0,(Gaiadendron:1.0,((Tupeia:1.0,Tristerix:1.0):1.0,(Nuytsia:1.0,((Cecarria:1.0,Loranthus:1.0):1.0,((Ileostylus:1.0,Muellerina:1.0):1.0,((Benthamina:1.0,Amyema:1.0):1.0,(((Moquiniella:1.0,(((Englerina:1.0,Tapinanthus:1.0):1.0,Agelanthus:1.0):1.0,Bakerella:1.0):1.0):1.0,Dendrophthoe:1.0):1.0,(Helixanthera:1.0,(Taxillus:1.0,Scurrula:1.0):1.0):1.0):1.0):1.0):1.0):1.0):1.0):1.0):1.0):1.0):1.0):1.0,Notanthera:1.0):1.0):1.0,Macrosolen:1.0,Decaisnina:1.0);
[336] tree 't336'=[&R] ((Peraxilla:1.0,(((Atkinsonia:1.0,(Ligaria:1.0,(Tripodanthus:1.0,Struthanthus:1.0):1.0):1.0):1.0,(Desmaria:1.0,((Tupeia:1.0,Tristerix:1.0):1.0,((Nuytsia:1.0,(((Cecarria:1.0,Loranthus:1.0):1.0,(Ileostylus:1.0,Muellerina:1.0):1.0):1.0,((Benthamina:1.0,Amyema:1.0):1.0,(((Helixanthera:1.0,Dendrophthoe:1.0):1.0,(Bakerella:1.0,(Moquiniella:1.0,((Englerina:1.0,Tapinanthus:1.0):1.0,Agelanthus:1.0):1.0):1.0):1.0):1.0,(Taxillus:1.0,Scurrula:1.0):1.0):1.0):1.0):1.0):1.0,Gaiadendron:1.0):1.0):1.0):1.0):1.0,Notanthera:1.0):1.0):1.0,Macrosolen:1.0,Decaisnina:1.0);
[337] tree 't337'=[&R] (((Peraxilla:1.0,((Atkinsonia:1.0,((Tripodanthus:1.0,Struthanthus:1.0):1.0,((Nuytsia:1.0,((Ileostylus:1.0,Muellerina:1.0):1.0,(((Benthamina:1.0,Amyema:1.0):1.0,(((Helixanthera:1.0,Dendrophthoe:1.0):1.0,(Moquiniella:1.0,(((Englerina:1.0,Tapinanthus:1.0):1.0,Agelanthus:1.0):1.0,Bakerella:1.0):1.0):1.0):1.0,(Taxillus:1.0,Scurrula:1.0):1.0):1.0):1.0,(Cecarria:1.0,Loranthus:1.0):1.0):1.0):1.0):1.0,Gaiadendron:1.0):1.0):1.0):1.0,(Tupeia:1.0,((Tristerix:1.0,Desmaria:1.0):1.0,Ligaria:1.0):1.0):1.0):1.0):1.0,Notanthera:1.0):1.0,Macrosolen:1.0,Decaisnina:1.0);
[338] tree 't338'=[&R] (((Peraxilla:1.0,(((Tristerix:1.0,Nuytsia:1.0):1.0,Gaiadendron:1.0):1.0,(((Ileostylus:1.0,Muellerina:1.0):1.0,(((Benthamina:1.0,Amyema:1.0):1.0,((Dendrophthoe:1.0,(Bakerella:1.0,((Helixanthera:1.0,Moquiniella:1.0):1.0,((Englerina:1.0,Tapinanthus:1.0):1.0,Agelanthus:1.0):1.0):1.0):1.0):1.0,(Taxillus:1.0,Scurrula:1.0):1.0):1.0):1.0,(Cecarria:1.0,Loranthus:1.0):1.0):1.0):1.0,((Atkinsonia:1.0,(Desmaria:1.0,(Ligaria:1.0,(Tripodanthus:1.0,Struthanthus:1.0):1.0):1.0):1.0):1.0,Tupeia:1.0):1.0):1.0):1.0):1.0,Notanthera:1.0):1.0,Macrosolen:1.0,Decaisnina:1.0);
[339] tree 't339'=[&R] (((Peraxilla:1.0,(Desmaria:1.0,(Atkinsonia:1.0,((Ligaria:1.0,(Tripodanthus:1.0,Struthanthus:1.0):1.0):1.0,((Tupeia:1.0,((Tristerix:1.0,Nuytsia:1.0):1.0,((Ileostylus:1.0,Muellerina:1.0):1.0,(((Benthamina:1.0,Amyema:1.0):1.0,(((Helixanthera:1.0,Dendrophthoe:1.0):1.0,(((Englerina:1.0,Tapinanthus:1.0):1.0,Agelanthus:1.0):1.0,(Bakerella:1.0,Moquiniella:1.0):1.0):1.0):1.0,(Taxillus:1.0,Scurrula:1.0):1.0):1.0):1.0,(Cecarria:1.0,Loranthus:1.0):1.0):1.0):1.0):1.0):1.0,Gaiadendron:1.0):1.0):1.0):1.0):1.0):1.0,Notanthera:1.0):1.0,Macrosolen:1.0,Decaisnina:1.0);
[340] tree 't340'=[&R] ((Peraxilla:1.0,((Gaiadendron:1.0,(Tristerix:1.0,Nuytsia:1.0):1.0):1.0,(((Ileostylus:1.0,Muellerina:1.0):1.0,(((Taxillus:1.0,Scurrula:1.0):1.0,((((Englerina:1.0,Tapinanthus:1.0):1.0,Agelanthus:1.0):1.0,(Helixanthera:1.0,(Bakerella:1.0,Moquiniella:1.0):1.0):1.0):1.0,((Benthamina:1.0,Amyema:1.0):1.0,Dendrophthoe:1.0):1.0):1.0):1.0,(Cecarria:1.0,Loranthus:1.0):1.0):1.0):1.0,((((Tupeia:1.0,Notanthera:1.0):1.0,(Ligaria:1.0,Desmaria:1.0):1.0):1.0,Atkinsonia:1.0):1.0,(Tripodanthus:1.0,Struthanthus:1.0):1.0):1.0):1.0):1.0):1.0,Macrosolen:1.0,Decaisnina:1.0);
[341] tree 't341'=[&R] ((Peraxilla:1.0,(Notanthera:1.0,(((Nuytsia:1.0,((Cecarria:1.0,Loranthus:1.0):1.0,((Muellerina:1.0,Ileostylus:1.0):1.0,(((Taxillus:1.0,Scurrula:1.0):1.0,((Moquiniella:1.0,((Agelanthus:1.0,(Englerina:1.0,Tapinanthus:1.0):1.0):1.0,Bakerella:1.0):1.0):1.0,(Dendrophthoe:1.0,Helixanthera:1.0):1.0):1.0):1.0,(Amyema:1.0,Benthamina:1.0):1.0):1.0):1.0):1.0):1.0,((Atkinsonia:1.0,((Tupeia:1.0,(Ligaria:1.0,Desmaria:1.0):1.0):1.0,Tristerix:1.0):1.0):1.0,Gaiadendron:1.0):1.0):1.0,(Tripodanthus:1.0,Struthanthus:1.0):1.0):1.0):1.0):1.0,Macrosolen:1.0,Decaisnina:1.0);
[342] tree 't342'=[&R] ((Notanthera:1.0,(((Atkinsonia:1.0,((Tripodanthus:1.0,Struthanthus:1.0):1.0,(Ligaria:1.0,Desmaria:1.0):1.0):1.0):1.0,(((Cecarria:1.0,Loranthus:1.0):1.0,((Muellerina:1.0,Ileostylus:1.0):1.0,(((Taxillus:1.0,Scurrula:1.0):1.0,(Dendrophthoe:1.0,(Helixanthera:1.0,(Bakerella:1.0,(Moquiniella:1.0,(Agelanthus:1.0,(Englerina:1.0,Tapinanthus:1.0):1.0):1.0):1.0):1.0):1.0):1.0):1.0,(Amyema:1.0,Benthamina:1.0):1.0):1.0):1.0):1.0,(Tupeia:1.0,((Tristerix:1.0,Nuytsia:1.0):1.0,Gaiadendron:1.0):1.0):1.0):1.0):1.0,Peraxilla:1.0):1.0):1.0,Macrosolen:1.0,Decaisnina:1.0);
[343] tree 't343'=[&R] ((((Atkinsonia:1.0,(Desmaria:1.0,((Tripodanthus:1.0,Struthanthus:1.0):1.0,(((Tristerix:1.0,Nuytsia:1.0):1.0,Gaiadendron:1.0):1.0,(((Cecarria:1.0,Loranthus:1.0):1.0,((Muellerina:1.0,Ileostylus:1.0):1.0,(((Taxillus:1.0,Scurrula:1.0):1.0,(Dendrophthoe:1.0,(Helixanthera:1.0,(Bakerella:1.0,(Moquiniella:1.0,(Agelanthus:1.0,(Englerina:1.0,Tapinanthus:1.0):1.0):1.0):1.0):1.0):1.0):1.0):1.0,(Amyema:1.0,Benthamina:1.0):1.0):1.0):1.0):1.0,Tupeia:1.0):1.0):1.0):1.0):1.0):1.0,(Notanthera:1.0,Ligaria:1.0):1.0):1.0,Peraxilla:1.0):1.0,Macrosolen:1.0,Decaisnina:1.0);
[344] tree 't344'=[&R] (((((Tristerix:1.0,Nuytsia:1.0):1.0,Gaiadendron:1.0):1.0,(((((Tripodanthus:1.0,Struthanthus:1.0):1.0,Notanthera:1.0):1.0,(Ligaria:1.0,Desmaria:1.0):1.0):1.0,Atkinsonia:1.0):1.0,(((Cecarria:1.0,Loranthus:1.0):1.0,((Muellerina:1.0,Ileostylus:1.0):1.0,(((Taxillus:1.0,Scurrula:1.0):1.0,((Dendrophthoe:1.0,Helixanthera:1.0):1.0,((Agelanthus:1.0,(Englerina:1.0,Tapinanthus:1.0):1.0):1.0,(Bakerella:1.0,Moquiniella:1.0):1.0):1.0):1.0):1.0,(Amyema:1.0,Benthamina:1.0):1.0):1.0):1.0):1.0,Tupeia:1.0):1.0):1.0):1.0,Peraxilla:1.0):1.0,Macrosolen:1.0,Decaisnina:1.0);
[345] tree 't345'=[&R] ((((Nuytsia:1.0,Gaiadendron:1.0):1.0,(((Tristerix:1.0,(Ligaria:1.0,((Tripodanthus:1.0,Struthanthus:1.0):1.0,Notanthera:1.0):1.0):1.0):1.0,Desmaria:1.0):1.0,(Atkinsonia:1.0,(((((Taxillus:1.0,Scurrula:1.0):1.0,((Helixanthera:1.0,Dendrophthoe:1.0):1.0,(((Agelanthus:1.0,(Englerina:1.0,Tapinanthus:1.0):1.0):1.0,Moquiniella:1.0):1.0,Bakerella:1.0):1.0):1.0):1.0,(Amyema:1.0,Benthamina:1.0):1.0):1.0,((Cecarria:1.0,Loranthus:1.0):1.0,(Muellerina:1.0,Ileostylus:1.0):1.0):1.0):1.0,Tupeia:1.0):1.0):1.0):1.0):1.0,Peraxilla:1.0):1.0,Macrosolen:1.0,Decaisnina:1.0);
[346] tree 't346'=[&R] (((((((((Taxillus:1.0,Scurrula:1.0):1.0,(Helixanthera:1.0,(Dendrophthoe:1.0,(Moquiniella:1.0,(Bakerella:1.0,(Agelanthus:1.0,(Englerina:1.0,Tapinanthus:1.0):1.0):1.0):1.0):1.0):1.0):1.0):1.0,(Amyema:1.0,Benthamina:1.0):1.0):1.0,((Cecarria:1.0,Loranthus:1.0):1.0,(Muellerina:1.0,Ileostylus:1.0):1.0):1.0):1.0,(Tupeia:1.0,(Tristerix:1.0,(Nuytsia:1.0,Desmaria:1.0):1.0):1.0):1.0):1.0,(Atkinsonia:1.0,(Ligaria:1.0,((Tripodanthus:1.0,Struthanthus:1.0):1.0,Notanthera:1.0):1.0):1.0):1.0):1.0,Gaiadendron:1.0):1.0,Peraxilla:1.0):1.0,Macrosolen:1.0,Decaisnina:1.0);
[347] tree 't347'=[&R] (((((Tupeia:1.0,(Tristerix:1.0,((Muellerina:1.0,Ileostylus:1.0):1.0,((((Taxillus:1.0,Scurrula:1.0):1.0,((Dendrophthoe:1.0,Helixanthera:1.0):1.0,(Bakerella:1.0,((Agelanthus:1.0,(Englerina:1.0,Tapinanthus:1.0):1.0):1.0,Moquiniella:1.0):1.0):1.0):1.0):1.0,(Amyema:1.0,Benthamina:1.0):1.0):1.0,(Cecarria:1.0,Loranthus:1.0):1.0):1.0):1.0):1.0):1.0,((Ligaria:1.0,(Tripodanthus:1.0,Struthanthus:1.0):1.0):1.0,((Nuytsia:1.0,Desmaria:1.0):1.0,(Atkinsonia:1.0,Gaiadendron:1.0):1.0):1.0):1.0):1.0,Peraxilla:1.0):1.0,Notanthera:1.0):1.0,Macrosolen:1.0,Decaisnina:1.0);
[348] tree 't348'=[&R] (((((Desmaria:1.0,(Tupeia:1.0,(Tristerix:1.0,((Muellerina:1.0,Ileostylus:1.0):1.0,((((Taxillus:1.0,Scurrula:1.0):1.0,((Dendrophthoe:1.0,Helixanthera:1.0):1.0,(Bakerella:1.0,((Agelanthus:1.0,(Englerina:1.0,Tapinanthus:1.0):1.0):1.0,Moquiniella:1.0):1.0):1.0):1.0):1.0,(Amyema:1.0,Benthamina:1.0):1.0):1.0,(Cecarria:1.0,Loranthus:1.0):1.0):1.0):1.0):1.0):1.0):1.0,((Ligaria:1.0,(Tripodanthus:1.0,Struthanthus:1.0):1.0):1.0,(Atkinsonia:1.0,(Gaiadendron:1.0,Nuytsia:1.0):1.0):1.0):1.0):1.0,Peraxilla:1.0):1.0,Notanthera:1.0):1.0,Macrosolen:1.0,Decaisnina:1.0);
[349] tree 't349'=[&R] ((((((Tupeia:1.0,((Muellerina:1.0,Ileostylus:1.0):1.0,(((Dendrophthoe:1.0,(Bakerella:1.0,(((Taxillus:1.0,Scurrula:1.0):1.0,Helixanthera:1.0):1.0,(Moquiniella:1.0,(Agelanthus:1.0,(Englerina:1.0,Tapinanthus:1.0):1.0):1.0):1.0):1.0):1.0):1.0,(Amyema:1.0,Benthamina:1.0):1.0):1.0,(Cecarria:1.0,Loranthus:1.0):1.0):1.0):1.0):1.0,(Desmaria:1.0,(Ligaria:1.0,Tristerix:1.0):1.0):1.0):1.0,((Tripodanthus:1.0,Struthanthus:1.0):1.0,(Atkinsonia:1.0,(Gaiadendron:1.0,Nuytsia:1.0):1.0):1.0):1.0):1.0,Peraxilla:1.0):1.0,Notanthera:1.0):1.0,Macrosolen:1.0,Decaisnina:1.0);
[350] tree 't350'=[&R] (((Gaiadendron:1.0,((((Tripodanthus:1.0,Struthanthus:1.0):1.0,(Notanthera:1.0,(Ligaria:1.0,Tristerix:1.0):1.0):1.0):1.0,(Desmaria:1.0,(Tupeia:1.0,((Cecarria:1.0,Loranthus:1.0):1.0,((Muellerina:1.0,Ileostylus:1.0):1.0,(((Taxillus:1.0,Scurrula:1.0):1.0,(((Moquiniella:1.0,Bakerella:1.0):1.0,(Agelanthus:1.0,(Englerina:1.0,Tapinanthus:1.0):1.0):1.0):1.0,(Dendrophthoe:1.0,Helixanthera:1.0):1.0):1.0):1.0,(Amyema:1.0,Benthamina:1.0):1.0):1.0):1.0):1.0):1.0):1.0):1.0,(Atkinsonia:1.0,Nuytsia:1.0):1.0):1.0):1.0,Peraxilla:1.0):1.0,Macrosolen:1.0,Decaisnina:1.0);
[351] tree 't351'=[&R] ((Peraxilla:1.0,(Notanthera:1.0,(((Desmaria:1.0,Atkinsonia:1.0):1.0,((Tripodanthus:1.0,Struthanthus:1.0):1.0,((Tristerix:1.0,(Tupeia:1.0,((((Muellerina:1.0,Ileostylus:1.0):1.0,(((Dendrophthoe:1.0,(Bakerella:1.0,(Moquiniella:1.0,((Englerina:1.0,Tapinanthus:1.0):1.0,Agelanthus:1.0):1.0):1.0):1.0):1.0,(Helixanthera:1.0,(Taxillus:1.0,Scurrula:1.0):1.0):1.0):1.0,(Amyema:1.0,Benthamina:1.0):1.0):1.0):1.0,(Cecarria:1.0,Loranthus:1.0):1.0):1.0,Nuytsia:1.0):1.0):1.0):1.0,Gaiadendron:1.0):1.0):1.0):1.0,Ligaria:1.0):1.0):1.0):1.0,Macrosolen:1.0,Decaisnina:1.0);
[352] tree 't352'=[&R] ((Notanthera:1.0,(Peraxilla:1.0,((((Muellerina:1.0,Ileostylus:1.0):1.0,((((Dendrophthoe:1.0,(Bakerella:1.0,(Moquiniella:1.0,((Englerina:1.0,Tapinanthus:1.0):1.0,Agelanthus:1.0):1.0):1.0):1.0):1.0,(Helixanthera:1.0,(Taxillus:1.0,Scurrula:1.0):1.0):1.0):1.0,(Amyema:1.0,Benthamina:1.0):1.0):1.0,(Cecarria:1.0,Loranthus:1.0):1.0):1.0):1.0,((Desmaria:1.0,Tristerix:1.0):1.0,Tupeia:1.0):1.0):1.0,((Gaiadendron:1.0,(Nuytsia:1.0,Atkinsonia:1.0):1.0):1.0,(Ligaria:1.0,(Tripodanthus:1.0,Struthanthus:1.0):1.0):1.0):1.0):1.0):1.0):1.0,Macrosolen:1.0,Decaisnina:1.0);
[353] tree 't353'=[&R] ((Peraxilla:1.0,((((Ligaria:1.0,Desmaria:1.0):1.0,Tupeia:1.0):1.0,((((Cecarria:1.0,Loranthus:1.0):1.0,((Muellerina:1.0,Ileostylus:1.0):1.0,(((Dendrophthoe:1.0,(Bakerella:1.0,(Moquiniella:1.0,((Englerina:1.0,Tapinanthus:1.0):1.0,Agelanthus:1.0):1.0):1.0):1.0):1.0,(Helixanthera:1.0,(Taxillus:1.0,Scurrula:1.0):1.0):1.0):1.0,(Amyema:1.0,Benthamina:1.0):1.0):1.0):1.0):1.0,Atkinsonia:1.0):1.0,((Tripodanthus:1.0,Struthanthus:1.0):1.0,((Tristerix:1.0,Nuytsia:1.0):1.0,Gaiadendron:1.0):1.0):1.0):1.0):1.0,Notanthera:1.0):1.0):1.0,Macrosolen:1.0,Decaisnina:1.0);
[354] tree 't354'=[&R] ((Peraxilla:1.0,(Nuytsia:1.0,(Gaiadendron:1.0,(((Atkinsonia:1.0,(((Tristerix:1.0,Desmaria:1.0):1.0,Ligaria:1.0):1.0,(Notanthera:1.0,(Tripodanthus:1.0,Struthanthus:1.0):1.0):1.0):1.0):1.0,Tupeia:1.0):1.0,((Cecarria:1.0,Loranthus:1.0):1.0,((Muellerina:1.0,Ileostylus:1.0):1.0,(((Taxillus:1.0,Scurrula:1.0):1.0,((Bakerella:1.0,(Moquiniella:1.0,((Englerina:1.0,Tapinanthus:1.0):1.0,Agelanthus:1.0):1.0):1.0):1.0,(Dendrophthoe:1.0,Helixanthera:1.0):1.0):1.0):1.0,(Amyema:1.0,Benthamina:1.0):1.0):1.0):1.0):1.0):1.0):1.0):1.0):1.0,Macrosolen:1.0,Decaisnina:1.0);
[355] tree 't355'=[&R] ((Peraxilla:1.0,(Notanthera:1.0,(((Desmaria:1.0,Ligaria:1.0):1.0,(Tripodanthus:1.0,Struthanthus:1.0):1.0):1.0,(Atkinsonia:1.0,(Gaiadendron:1.0,(Tupeia:1.0,((((((Dendrophthoe:1.0,(Bakerella:1.0,(Moquiniella:1.0,((Englerina:1.0,Tapinanthus:1.0):1.0,Agelanthus:1.0):1.0):1.0):1.0):1.0,(Helixanthera:1.0,(Taxillus:1.0,Scurrula:1.0):1.0):1.0):1.0,(Amyema:1.0,Benthamina:1.0):1.0):1.0,((Cecarria:1.0,Loranthus:1.0):1.0,(Muellerina:1.0,Ileostylus:1.0):1.0):1.0):1.0,Nuytsia:1.0):1.0,Tristerix:1.0):1.0):1.0):1.0):1.0):1.0):1.0):1.0,Macrosolen:1.0,Decaisnina:1.0);
[356] tree 't356'=[&R] ((Peraxilla:1.0,(Gaiadendron:1.0,((Tupeia:1.0,((((Cecarria:1.0,Loranthus:1.0):1.0,((Muellerina:1.0,Ileostylus:1.0):1.0,(((Dendrophthoe:1.0,(Bakerella:1.0,(Moquiniella:1.0,((Englerina:1.0,Tapinanthus:1.0):1.0,Agelanthus:1.0):1.0):1.0):1.0):1.0,(Helixanthera:1.0,(Taxillus:1.0,Scurrula:1.0):1.0):1.0):1.0,(Amyema:1.0,Benthamina:1.0):1.0):1.0):1.0):1.0,Nuytsia:1.0):1.0,Tristerix:1.0):1.0):1.0,(((Desmaria:1.0,Ligaria:1.0):1.0,(Notanthera:1.0,(Tripodanthus:1.0,Struthanthus:1.0):1.0):1.0):1.0,Atkinsonia:1.0):1.0):1.0):1.0):1.0,Macrosolen:1.0,Decaisnina:1.0);
[357] tree 't357'=[&R] (((Peraxilla:1.0,(((Desmaria:1.0,(((Muellerina:1.0,Ileostylus:1.0):1.0,((((Taxillus:1.0,Scurrula:1.0):1.0,((Bakerella:1.0,(Moquiniella:1.0,((Englerina:1.0,Tapinanthus:1.0):1.0,Agelanthus:1.0):1.0):1.0):1.0,(Dendrophthoe:1.0,Helixanthera:1.0):1.0):1.0):1.0,(Amyema:1.0,Benthamina:1.0):1.0):1.0,(Cecarria:1.0,Loranthus:1.0):1.0):1.0):1.0,((Gaiadendron:1.0,(Tristerix:1.0,Nuytsia:1.0):1.0):1.0,Tupeia:1.0):1.0):1.0):1.0,((Tripodanthus:1.0,Struthanthus:1.0):1.0,Atkinsonia:1.0):1.0):1.0,Ligaria:1.0):1.0):1.0,Notanthera:1.0):1.0,Macrosolen:1.0,Decaisnina:1.0);
[358] tree 't358'=[&R] ((Peraxilla:1.0,(((Desmaria:1.0,((Gaiadendron:1.0,Nuytsia:1.0):1.0,(Tupeia:1.0,(Tristerix:1.0,((((Taxillus:1.0,Scurrula:1.0):1.0,((((Englerina:1.0,Tapinanthus:1.0):1.0,Agelanthus:1.0):1.0,(Bakerella:1.0,Moquiniella:1.0):1.0):1.0,(Dendrophthoe:1.0,Helixanthera:1.0):1.0):1.0):1.0,(Amyema:1.0,Benthamina:1.0):1.0):1.0,((Cecarria:1.0,Loranthus:1.0):1.0,(Muellerina:1.0,Ileostylus:1.0):1.0):1.0):1.0):1.0):1.0):1.0):1.0,((Ligaria:1.0,(Tripodanthus:1.0,Struthanthus:1.0):1.0):1.0,Atkinsonia:1.0):1.0):1.0,Notanthera:1.0):1.0):1.0,Macrosolen:1.0,Decaisnina:1.0);
[359] tree 't359'=[&R] ((Peraxilla:1.0,((Desmaria:1.0,((Tripodanthus:1.0,Struthanthus:1.0):1.0,((((Gaiadendron:1.0,(Nuytsia:1.0,Tristerix:1.0):1.0):1.0,(((Muellerina:1.0,Ileostylus:1.0):1.0,(((((Dendrophthoe:1.0,Bakerella:1.0):1.0,(Moquiniella:1.0,((Englerina:1.0,Tapinanthus:1.0):1.0,Agelanthus:1.0):1.0):1.0):1.0,(Helixanthera:1.0,(Taxillus:1.0,Scurrula:1.0):1.0):1.0):1.0,(Amyema:1.0,Benthamina:1.0):1.0):1.0,(Cecarria:1.0,Loranthus:1.0):1.0):1.0):1.0,Tupeia:1.0):1.0):1.0,Atkinsonia:1.0):1.0,Ligaria:1.0):1.0):1.0):1.0,Notanthera:1.0):1.0):1.0,Macrosolen:1.0,Decaisnina:1.0);
[360] tree 't360'=[&R] (Macrosolen:1.0,(Notanthera:1.0,(Peraxilla:1.0,(((Atkinsonia:1.0,Desmaria:1.0):1.0,((Tripodanthus:1.0,Struthanthus:1.0):1.0,((Tristerix:1.0,(Gaiadendron:1.0,Nuytsia:1.0):1.0):1.0,(((Muellerina:1.0,Ileostylus:1.0):1.0,(((((Helixanthera:1.0,Dendrophthoe:1.0):1.0,(Bakerella:1.0,(Moquiniella:1.0,((Englerina:1.0,Tapinanthus:1.0):1.0,Agelanthus:1.0):1.0):1.0):1.0):1.0,(Taxillus:1.0,Scurrula:1.0):1.0):1.0,(Amyema:1.0,Benthamina:1.0):1.0):1.0,(Cecarria:1.0,Loranthus:1.0):1.0):1.0):1.0,Tupeia:1.0):1.0):1.0):1.0):1.0,Ligaria:1.0):1.0):1.0):1.0,Decaisnina:1.0);
[361] tree 't361'=[&R] (Macrosolen:1.0,((Gaiadendron:1.0,(((Struthanthus:1.0,Tripodanthus:1.0):1.0,Ligaria:1.0):1.0,((((Desmaria:1.0,Notanthera:1.0):1.0,(Tristerix:1.0,Nuytsia:1.0):1.0):1.0,(Tupeia:1.0,((Loranthus:1.0,Cecarria:1.0):1.0,((Muellerina:1.0,Ileostylus:1.0):1.0,((((Helixanthera:1.0,((Agelanthus:1.0,(Englerina:1.0,Tapinanthus:1.0):1.0):1.0,(Moquiniella:1.0,Bakerella:1.0):1.0):1.0):1.0,Dendrophthoe:1.0):1.0,(Taxillus:1.0,Scurrula:1.0):1.0):1.0,(Amyema:1.0,Benthamina:1.0):1.0):1.0):1.0):1.0):1.0):1.0,Atkinsonia:1.0):1.0):1.0):1.0,Peraxilla:1.0):1.0,Decaisnina:1.0);
[362] tree 't362'=[&R] (Macrosolen:1.0,(((((Loranthus:1.0,Cecarria:1.0):1.0,((Muellerina:1.0,Ileostylus:1.0):1.0,(((((Dendrophthoe:1.0,Helixanthera:1.0):1.0,(Moquiniella:1.0,(Agelanthus:1.0,(Englerina:1.0,Tapinanthus:1.0):1.0):1.0):1.0):1.0,Bakerella:1.0):1.0,(Taxillus:1.0,Scurrula:1.0):1.0):1.0,(Amyema:1.0,Benthamina:1.0):1.0):1.0):1.0):1.0,(((Gaiadendron:1.0,(Tristerix:1.0,Nuytsia:1.0):1.0):1.0,(((Notanthera:1.0,(Struthanthus:1.0,Tripodanthus:1.0):1.0):1.0,Ligaria:1.0):1.0,Desmaria:1.0):1.0):1.0,Tupeia:1.0):1.0):1.0,Atkinsonia:1.0):1.0,Peraxilla:1.0):1.0,Decaisnina:1.0);
[363] tree 't363'=[&R] (Macrosolen:1.0,(((Gaiadendron:1.0,(Tristerix:1.0,Nuytsia:1.0):1.0):1.0,(((((Notanthera:1.0,Desmaria:1.0):1.0,Atkinsonia:1.0):1.0,Ligaria:1.0):1.0,(Struthanthus:1.0,Tripodanthus:1.0):1.0):1.0,(Tupeia:1.0,((((((Agelanthus:1.0,(Englerina:1.0,Tapinanthus:1.0):1.0):1.0,(Bakerella:1.0,Moquiniella:1.0):1.0):1.0,(Helixanthera:1.0,Dendrophthoe:1.0):1.0):1.0,(Taxillus:1.0,Scurrula:1.0):1.0):1.0,(Amyema:1.0,Benthamina:1.0):1.0):1.0,((Loranthus:1.0,Cecarria:1.0):1.0,(Muellerina:1.0,Ileostylus:1.0):1.0):1.0):1.0):1.0):1.0):1.0,Peraxilla:1.0):1.0,Decaisnina:1.0);
[364] tree 't364'=[&R] (Macrosolen:1.0,((Gaiadendron:1.0,((Tristerix:1.0,Nuytsia:1.0):1.0,((Tupeia:1.0,((((Taxillus:1.0,Scurrula:1.0):1.0,((Helixanthera:1.0,((Agelanthus:1.0,(Englerina:1.0,Tapinanthus:1.0):1.0):1.0,(Bakerella:1.0,Moquiniella:1.0):1.0):1.0):1.0,Dendrophthoe:1.0):1.0):1.0,(Amyema:1.0,Benthamina:1.0):1.0):1.0,((Loranthus:1.0,Cecarria:1.0):1.0,(Muellerina:1.0,Ileostylus:1.0):1.0):1.0):1.0):1.0,(Desmaria:1.0,(((Struthanthus:1.0,Tripodanthus:1.0):1.0,(Atkinsonia:1.0,Ligaria:1.0):1.0):1.0,Notanthera:1.0):1.0):1.0):1.0):1.0):1.0,Peraxilla:1.0):1.0,Decaisnina:1.0);
[365] tree 't365'=[&R] (Macrosolen:1.0,((Gaiadendron:1.0,((Tristerix:1.0,Nuytsia:1.0):1.0,((Tupeia:1.0,((Loranthus:1.0,Cecarria:1.0):1.0,((Muellerina:1.0,Ileostylus:1.0):1.0,(((Taxillus:1.0,Scurrula:1.0):1.0,((Bakerella:1.0,((Moquiniella:1.0,(Agelanthus:1.0,(Englerina:1.0,Tapinanthus:1.0):1.0):1.0):1.0,Helixanthera:1.0):1.0):1.0,Dendrophthoe:1.0):1.0):1.0,(Amyema:1.0,Benthamina:1.0):1.0):1.0):1.0):1.0):1.0,(((Struthanthus:1.0,Tripodanthus:1.0):1.0,((Desmaria:1.0,Notanthera:1.0):1.0,Ligaria:1.0):1.0):1.0,Atkinsonia:1.0):1.0):1.0):1.0):1.0,Peraxilla:1.0):1.0,Decaisnina:1.0);
[366] tree 't366'=[&R] (Macrosolen:1.0,((Nuytsia:1.0,((Gaiadendron:1.0,(((Struthanthus:1.0,Tripodanthus:1.0):1.0,Notanthera:1.0):1.0,((((Muellerina:1.0,Ileostylus:1.0):1.0,((((Helixanthera:1.0,(Taxillus:1.0,Scurrula:1.0):1.0):1.0,(Dendrophthoe:1.0,(Bakerella:1.0,(Moquiniella:1.0,(Agelanthus:1.0,(Englerina:1.0,Tapinanthus:1.0):1.0):1.0):1.0):1.0):1.0):1.0,(Amyema:1.0,Benthamina:1.0):1.0):1.0,(Loranthus:1.0,Cecarria:1.0):1.0):1.0):1.0,Atkinsonia:1.0):1.0,(Tupeia:1.0,(Desmaria:1.0,Ligaria:1.0):1.0):1.0):1.0):1.0):1.0,Tristerix:1.0):1.0):1.0,Peraxilla:1.0):1.0,Decaisnina:1.0);
[367] tree 't367'=[&R] (Macrosolen:1.0,(((Nuytsia:1.0,(((Tupeia:1.0,Atkinsonia:1.0):1.0,(Desmaria:1.0,(((Notanthera:1.0,Tristerix:1.0):1.0,Ligaria:1.0):1.0,(Struthanthus:1.0,Tripodanthus:1.0):1.0):1.0):1.0):1.0,((Muellerina:1.0,Ileostylus:1.0):1.0,((((Taxillus:1.0,Scurrula:1.0):1.0,((Moquiniella:1.0,((Agelanthus:1.0,(Englerina:1.0,Tapinanthus:1.0):1.0):1.0,Bakerella:1.0):1.0):1.0,(Dendrophthoe:1.0,Helixanthera:1.0):1.0):1.0):1.0,(Amyema:1.0,Benthamina:1.0):1.0):1.0,(Loranthus:1.0,Cecarria:1.0):1.0):1.0):1.0):1.0):1.0,Gaiadendron:1.0):1.0,Peraxilla:1.0):1.0,Decaisnina:1.0);
[368] tree 't368'=[&R] (Macrosolen:1.0,((((Desmaria:1.0,((Tristerix:1.0,Tupeia:1.0):1.0,(Nuytsia:1.0,((Muellerina:1.0,Ileostylus:1.0):1.0,((((Moquiniella:1.0,((Agelanthus:1.0,(Englerina:1.0,Tapinanthus:1.0):1.0):1.0,Bakerella:1.0):1.0):1.0,((Dendrophthoe:1.0,Helixanthera:1.0):1.0,(Taxillus:1.0,Scurrula:1.0):1.0):1.0):1.0,(Amyema:1.0,Benthamina:1.0):1.0):1.0,(Loranthus:1.0,Cecarria:1.0):1.0):1.0):1.0):1.0):1.0):1.0,((Atkinsonia:1.0,(Ligaria:1.0,(Struthanthus:1.0,Tripodanthus:1.0):1.0):1.0):1.0,Gaiadendron:1.0):1.0):1.0,Peraxilla:1.0):1.0,Notanthera:1.0):1.0,Decaisnina:1.0);
[369] tree 't369'=[&R] (Macrosolen:1.0,((Notanthera:1.0,((Desmaria:1.0,(Struthanthus:1.0,Tripodanthus:1.0):1.0):1.0,((Tupeia:1.0,((Gaiadendron:1.0,(Tristerix:1.0,Nuytsia:1.0):1.0):1.0,((Muellerina:1.0,Ileostylus:1.0):1.0,((((Dendrophthoe:1.0,(Helixanthera:1.0,((Moquiniella:1.0,(Agelanthus:1.0,(Englerina:1.0,Tapinanthus:1.0):1.0):1.0):1.0,Bakerella:1.0):1.0):1.0):1.0,(Taxillus:1.0,Scurrula:1.0):1.0):1.0,(Amyema:1.0,Benthamina:1.0):1.0):1.0,(Loranthus:1.0,Cecarria:1.0):1.0):1.0):1.0):1.0):1.0,(Atkinsonia:1.0,Ligaria:1.0):1.0):1.0):1.0):1.0,Peraxilla:1.0):1.0,Decaisnina:1.0);
[370] tree 't370'=[&R] (Macrosolen:1.0,((Notanthera:1.0,((Struthanthus:1.0,Tripodanthus:1.0):1.0,(Atkinsonia:1.0,(Ligaria:1.0,((Gaiadendron:1.0,(Tristerix:1.0,Nuytsia:1.0):1.0):1.0,(((Muellerina:1.0,Ileostylus:1.0):1.0,(((((Helixanthera:1.0,Dendrophthoe:1.0):1.0,((Moquiniella:1.0,(Agelanthus:1.0,(Englerina:1.0,Tapinanthus:1.0):1.0):1.0):1.0,Bakerella:1.0):1.0):1.0,(Taxillus:1.0,Scurrula:1.0):1.0):1.0,(Amyema:1.0,Benthamina:1.0):1.0):1.0,(Loranthus:1.0,Cecarria:1.0):1.0):1.0):1.0,(Desmaria:1.0,Tupeia:1.0):1.0):1.0):1.0):1.0):1.0):1.0):1.0,Peraxilla:1.0):1.0,Decaisnina:1.0);
[371] tree 't371'=[&R] (((Peraxilla:1.0,((((Muellerina:1.0,Ileostylus:1.0):1.0,(((Amyema:1.0,Benthamina:1.0):1.0,((Helixanthera:1.0,(Taxillus:1.0,Scurrula:1.0):1.0):1.0,(Dendrophthoe:1.0,(((Tapinanthus:1.0,Englerina:1.0):1.0,Agelanthus:1.0):1.0,(Bakerella:1.0,Moquiniella:1.0):1.0):1.0):1.0):1.0):1.0,(Loranthus:1.0,Cecarria:1.0):1.0):1.0):1.0,((Gaiadendron:1.0,(Atkinsonia:1.0,Nuytsia:1.0):1.0):1.0,(Tripodanthus:1.0,Struthanthus:1.0):1.0):1.0):1.0,(Tristerix:1.0,((Ligaria:1.0,Desmaria:1.0):1.0,Tupeia:1.0):1.0):1.0):1.0):1.0,Notanthera:1.0):1.0,Macrosolen:1.0,Decaisnina:1.0);
[372] tree 't372'=[&R] (((Peraxilla:1.0,(((Atkinsonia:1.0,(Nuytsia:1.0,Gaiadendron:1.0):1.0):1.0,(Ligaria:1.0,(Tripodanthus:1.0,Struthanthus:1.0):1.0):1.0):1.0,((Tristerix:1.0,(Desmaria:1.0,Tupeia:1.0):1.0):1.0,(((Amyema:1.0,Benthamina:1.0):1.0,((Helixanthera:1.0,(Taxillus:1.0,Scurrula:1.0):1.0):1.0,(Dendrophthoe:1.0,(Bakerella:1.0,(Moquiniella:1.0,((Tapinanthus:1.0,Englerina:1.0):1.0,Agelanthus:1.0):1.0):1.0):1.0):1.0):1.0):1.0,((Loranthus:1.0,Cecarria:1.0):1.0,(Muellerina:1.0,Ileostylus:1.0):1.0):1.0):1.0):1.0):1.0):1.0,Notanthera:1.0):1.0,Macrosolen:1.0,Decaisnina:1.0);
[373] tree 't373'=[&R] (((Peraxilla:1.0,(((Tripodanthus:1.0,Struthanthus:1.0):1.0,(Ligaria:1.0,Desmaria:1.0):1.0):1.0,(Atkinsonia:1.0,((((Tristerix:1.0,Nuytsia:1.0):1.0,(((Amyema:1.0,Benthamina:1.0):1.0,((Taxillus:1.0,Scurrula:1.0):1.0,(Dendrophthoe:1.0,(Helixanthera:1.0,(((Tapinanthus:1.0,Englerina:1.0):1.0,Agelanthus:1.0):1.0,(Bakerella:1.0,Moquiniella:1.0):1.0):1.0):1.0):1.0):1.0):1.0,((Loranthus:1.0,Cecarria:1.0):1.0,(Muellerina:1.0,Ileostylus:1.0):1.0):1.0):1.0):1.0,Tupeia:1.0):1.0,Gaiadendron:1.0):1.0):1.0):1.0):1.0,Notanthera:1.0):1.0,Macrosolen:1.0,Decaisnina:1.0);
[374] tree 't374'=[&R] (((Peraxilla:1.0,((Gaiadendron:1.0,(Tristerix:1.0,Nuytsia:1.0):1.0):1.0,(((Muellerina:1.0,Ileostylus:1.0):1.0,(((Amyema:1.0,Benthamina:1.0):1.0,((Taxillus:1.0,Scurrula:1.0):1.0,((Bakerella:1.0,(Moquiniella:1.0,((Tapinanthus:1.0,Englerina:1.0):1.0,Agelanthus:1.0):1.0):1.0):1.0,(Dendrophthoe:1.0,Helixanthera:1.0):1.0):1.0):1.0):1.0,(Loranthus:1.0,Cecarria:1.0):1.0):1.0):1.0,(Tupeia:1.0,((Atkinsonia:1.0,((Tripodanthus:1.0,Struthanthus:1.0):1.0,Ligaria:1.0):1.0):1.0,Desmaria:1.0):1.0):1.0):1.0):1.0):1.0,Notanthera:1.0):1.0,Macrosolen:1.0,Decaisnina:1.0);
[375] tree 't375'=[&R] ((Peraxilla:1.0,(Gaiadendron:1.0,(((Tristerix:1.0,(Ligaria:1.0,Desmaria:1.0):1.0):1.0,((Tupeia:1.0,(((Amyema:1.0,Benthamina:1.0):1.0,((Taxillus:1.0,Scurrula:1.0):1.0,((Bakerella:1.0,(Moquiniella:1.0,((Tapinanthus:1.0,Englerina:1.0):1.0,Agelanthus:1.0):1.0):1.0):1.0,(Dendrophthoe:1.0,Helixanthera:1.0):1.0):1.0):1.0):1.0,((Loranthus:1.0,Cecarria:1.0):1.0,(Muellerina:1.0,Ileostylus:1.0):1.0):1.0):1.0):1.0,Nuytsia:1.0):1.0):1.0,((Notanthera:1.0,(Tripodanthus:1.0,Struthanthus:1.0):1.0):1.0,Atkinsonia:1.0):1.0):1.0):1.0):1.0,Macrosolen:1.0,Decaisnina:1.0);
[376] tree 't376'=[&R] ((Peraxilla:1.0,(Gaiadendron:1.0,(((Desmaria:1.0,((Tristerix:1.0,(Ligaria:1.0,Notanthera:1.0):1.0):1.0,(Tripodanthus:1.0,Struthanthus:1.0):1.0):1.0):1.0,Atkinsonia:1.0):1.0,(Tupeia:1.0,((((Amyema:1.0,Benthamina:1.0):1.0,((Taxillus:1.0,Scurrula:1.0):1.0,(((Bakerella:1.0,(Moquiniella:1.0,((Tapinanthus:1.0,Englerina:1.0):1.0,Agelanthus:1.0):1.0):1.0):1.0,Helixanthera:1.0):1.0,Dendrophthoe:1.0):1.0):1.0):1.0,((Loranthus:1.0,Cecarria:1.0):1.0,(Muellerina:1.0,Ileostylus:1.0):1.0):1.0):1.0,Nuytsia:1.0):1.0):1.0):1.0):1.0):1.0,Macrosolen:1.0,Decaisnina:1.0);
[377] tree 't377'=[&R] (((Peraxilla:1.0,(((Tripodanthus:1.0,Struthanthus:1.0):1.0,(Atkinsonia:1.0,(Tupeia:1.0,(Ligaria:1.0,Desmaria:1.0):1.0):1.0):1.0):1.0,(Gaiadendron:1.0,((Tristerix:1.0,(((Amyema:1.0,Benthamina:1.0):1.0,((Taxillus:1.0,Scurrula:1.0):1.0,((Bakerella:1.0,(Moquiniella:1.0,((Tapinanthus:1.0,Englerina:1.0):1.0,Agelanthus:1.0):1.0):1.0):1.0,(Helixanthera:1.0,Dendrophthoe:1.0):1.0):1.0):1.0):1.0,((Loranthus:1.0,Cecarria:1.0):1.0,(Muellerina:1.0,Ileostylus:1.0):1.0):1.0):1.0):1.0,Nuytsia:1.0):1.0):1.0):1.0):1.0,Notanthera:1.0):1.0,Macrosolen:1.0,Decaisnina:1.0);
[378] tree 't378'=[&R] ((Peraxilla:1.0,(((Tupeia:1.0,Desmaria:1.0):1.0,((Tripodanthus:1.0,Struthanthus:1.0):1.0,((Atkinsonia:1.0,(Ligaria:1.0,(((Muellerina:1.0,Ileostylus:1.0):1.0,(Loranthus:1.0,Cecarria:1.0):1.0):1.0,((Amyema:1.0,Benthamina:1.0):1.0,((Taxillus:1.0,Scurrula:1.0):1.0,((((Tapinanthus:1.0,Englerina:1.0):1.0,Agelanthus:1.0):1.0,(Helixanthera:1.0,(Bakerella:1.0,Moquiniella:1.0):1.0):1.0):1.0,Dendrophthoe:1.0):1.0):1.0):1.0):1.0):1.0):1.0,(Gaiadendron:1.0,(Tristerix:1.0,Nuytsia:1.0):1.0):1.0):1.0):1.0):1.0,Notanthera:1.0):1.0):1.0,Macrosolen:1.0,Decaisnina:1.0);
[379] tree 't379'=[&R] ((Peraxilla:1.0,((((Notanthera:1.0,(Tripodanthus:1.0,Struthanthus:1.0):1.0):1.0,(Ligaria:1.0,Desmaria:1.0):1.0):1.0,Atkinsonia:1.0):1.0,(((((((Muellerina:1.0,Ileostylus:1.0):1.0,(Loranthus:1.0,Cecarria:1.0):1.0):1.0,((Amyema:1.0,Benthamina:1.0):1.0,((Taxillus:1.0,Scurrula:1.0):1.0,((((((Tapinanthus:1.0,Englerina:1.0):1.0,Agelanthus:1.0):1.0,Moquiniella:1.0):1.0,Bakerella:1.0):1.0,Helixanthera:1.0):1.0,Dendrophthoe:1.0):1.0):1.0):1.0):1.0,Nuytsia:1.0):1.0,Tupeia:1.0):1.0,Tristerix:1.0):1.0,Gaiadendron:1.0):1.0):1.0):1.0,Macrosolen:1.0,Decaisnina:1.0);
[380] tree 't380'=[&R] (((Peraxilla:1.0,((((Tristerix:1.0,((Loranthus:1.0,Cecarria:1.0):1.0,(((Amyema:1.0,Benthamina:1.0):1.0,((Taxillus:1.0,Scurrula:1.0):1.0,(((((Tapinanthus:1.0,Englerina:1.0):1.0,Agelanthus:1.0):1.0,Moquiniella:1.0):1.0,Bakerella:1.0):1.0,(Helixanthera:1.0,Dendrophthoe:1.0):1.0):1.0):1.0):1.0,(Muellerina:1.0,Ileostylus:1.0):1.0):1.0):1.0):1.0,Tupeia:1.0):1.0,(Desmaria:1.0,Nuytsia:1.0):1.0):1.0,(Gaiadendron:1.0,(((Tripodanthus:1.0,Struthanthus:1.0):1.0,Ligaria:1.0):1.0,Atkinsonia:1.0):1.0):1.0):1.0):1.0,Notanthera:1.0):1.0,Macrosolen:1.0,Decaisnina:1.0);
[381] tree 't381'=[&R] (Macrosolen:1.0,(Peraxilla:1.0,((Desmaria:1.0,((Struthanthus:1.0,Tripodanthus:1.0):1.0,(Notanthera:1.0,Ligaria:1.0):1.0):1.0):1.0,(Atkinsonia:1.0,(Gaiadendron:1.0,((Nuytsia:1.0,(((Benthamina:1.0,Amyema:1.0):1.0,((Dendrophthoe:1.0,((Moquiniella:1.0,((Englerina:1.0,Tapinanthus:1.0):1.0,Agelanthus:1.0):1.0):1.0,Bakerella:1.0):1.0):1.0,((Taxillus:1.0,Scurrula:1.0):1.0,Helixanthera:1.0):1.0):1.0):1.0,((Muellerina:1.0,Ileostylus:1.0):1.0,(Loranthus:1.0,Cecarria:1.0):1.0):1.0):1.0):1.0,(Tristerix:1.0,Tupeia:1.0):1.0):1.0):1.0):1.0):1.0):1.0,Decaisnina:1.0);
[382] tree 't382'=[&R] (Macrosolen:1.0,((Peraxilla:1.0,((Gaiadendron:1.0,(Tristerix:1.0,Nuytsia:1.0):1.0):1.0,((((Muellerina:1.0,Ileostylus:1.0):1.0,((Loranthus:1.0,Cecarria:1.0):1.0,((Benthamina:1.0,Amyema:1.0):1.0,(((Moquiniella:1.0,Dendrophthoe:1.0):1.0,(((Englerina:1.0,Tapinanthus:1.0):1.0,Agelanthus:1.0):1.0,Bakerella:1.0):1.0):1.0,((Taxillus:1.0,Scurrula:1.0):1.0,Helixanthera:1.0):1.0):1.0):1.0):1.0):1.0,(Desmaria:1.0,Atkinsonia:1.0):1.0):1.0,(((Struthanthus:1.0,Tripodanthus:1.0):1.0,Ligaria:1.0):1.0,Tupeia:1.0):1.0):1.0):1.0):1.0,Notanthera:1.0):1.0,Decaisnina:1.0);
[383] tree 't383'=[&R] (Macrosolen:1.0,((Peraxilla:1.0,(((Atkinsonia:1.0,(Gaiadendron:1.0,Nuytsia:1.0):1.0):1.0,(Ligaria:1.0,((Struthanthus:1.0,Tripodanthus:1.0):1.0,Tristerix:1.0):1.0):1.0):1.0,(Desmaria:1.0,(((Muellerina:1.0,Ileostylus:1.0):1.0,((Loranthus:1.0,Cecarria:1.0):1.0,((Benthamina:1.0,Amyema:1.0):1.0,(((Helixanthera:1.0,Dendrophthoe:1.0):1.0,((Moquiniella:1.0,((Englerina:1.0,Tapinanthus:1.0):1.0,Agelanthus:1.0):1.0):1.0,Bakerella:1.0):1.0):1.0,(Taxillus:1.0,Scurrula:1.0):1.0):1.0):1.0):1.0):1.0,Tupeia:1.0):1.0):1.0):1.0):1.0,Notanthera:1.0):1.0,Decaisnina:1.0);
[384] tree 't384'=[&R] (Macrosolen:1.0,((Peraxilla:1.0,((Atkinsonia:1.0,(Ligaria:1.0,(Struthanthus:1.0,Tripodanthus:1.0):1.0):1.0):1.0,(Desmaria:1.0,(Gaiadendron:1.0,((Tristerix:1.0,((Loranthus:1.0,Cecarria:1.0):1.0,(((Benthamina:1.0,Amyema:1.0):1.0,((((Moquiniella:1.0,Helixanthera:1.0):1.0,Dendrophthoe:1.0):1.0,(((Englerina:1.0,Tapinanthus:1.0):1.0,Agelanthus:1.0):1.0,Bakerella:1.0):1.0):1.0,(Taxillus:1.0,Scurrula:1.0):1.0):1.0):1.0,(Muellerina:1.0,Ileostylus:1.0):1.0):1.0):1.0):1.0,(Nuytsia:1.0,Tupeia:1.0):1.0):1.0):1.0):1.0):1.0):1.0,Notanthera:1.0):1.0,Decaisnina:1.0);
[385] tree 't385'=[&R] (Macrosolen:1.0,(Peraxilla:1.0,(((Atkinsonia:1.0,(Notanthera:1.0,(Ligaria:1.0,(Struthanthus:1.0,Tripodanthus:1.0):1.0):1.0):1.0):1.0,((Nuytsia:1.0,Desmaria:1.0):1.0,((Tristerix:1.0,(((Benthamina:1.0,Amyema:1.0):1.0,(((Helixanthera:1.0,Dendrophthoe:1.0):1.0,((Moquiniella:1.0,((Englerina:1.0,Tapinanthus:1.0):1.0,Agelanthus:1.0):1.0):1.0,Bakerella:1.0):1.0):1.0,(Taxillus:1.0,Scurrula:1.0):1.0):1.0):1.0,((Muellerina:1.0,Ileostylus:1.0):1.0,(Loranthus:1.0,Cecarria:1.0):1.0):1.0):1.0):1.0,Tupeia:1.0):1.0):1.0):1.0,Gaiadendron:1.0):1.0):1.0,Decaisnina:1.0);
[386] tree 't386'=[&R] (Macrosolen:1.0,(Peraxilla:1.0,((Notanthera:1.0,(Ligaria:1.0,(Struthanthus:1.0,Tripodanthus:1.0):1.0):1.0):1.0,((Desmaria:1.0,(Gaiadendron:1.0,(Nuytsia:1.0,((Tristerix:1.0,((Loranthus:1.0,Cecarria:1.0):1.0,(((Benthamina:1.0,Amyema:1.0):1.0,((Dendrophthoe:1.0,((Moquiniella:1.0,((Englerina:1.0,Tapinanthus:1.0):1.0,Agelanthus:1.0):1.0):1.0,Bakerella:1.0):1.0):1.0,(Helixanthera:1.0,(Taxillus:1.0,Scurrula:1.0):1.0):1.0):1.0):1.0,(Muellerina:1.0,Ileostylus:1.0):1.0):1.0):1.0):1.0,Tupeia:1.0):1.0):1.0):1.0):1.0,Atkinsonia:1.0):1.0):1.0):1.0,Decaisnina:1.0);
[387] tree 't387'=[&R] (Macrosolen:1.0,(Peraxilla:1.0,(((Desmaria:1.0,(Notanthera:1.0,((Tristerix:1.0,Ligaria:1.0):1.0,(Struthanthus:1.0,Tripodanthus:1.0):1.0):1.0):1.0):1.0,(((Loranthus:1.0,Cecarria:1.0):1.0,(((Benthamina:1.0,Amyema:1.0):1.0,(((Helixanthera:1.0,Dendrophthoe:1.0):1.0,((((Englerina:1.0,Tapinanthus:1.0):1.0,Agelanthus:1.0):1.0,Moquiniella:1.0):1.0,Bakerella:1.0):1.0):1.0,(Taxillus:1.0,Scurrula:1.0):1.0):1.0):1.0,(Muellerina:1.0,Ileostylus:1.0):1.0):1.0):1.0,((Nuytsia:1.0,Atkinsonia:1.0):1.0,Gaiadendron:1.0):1.0):1.0):1.0,Tupeia:1.0):1.0):1.0,Decaisnina:1.0);
[388] tree 't388'=[&R] (Macrosolen:1.0,(Peraxilla:1.0,(Atkinsonia:1.0,((Desmaria:1.0,((Struthanthus:1.0,Tripodanthus:1.0):1.0,((Tristerix:1.0,Notanthera:1.0):1.0,Ligaria:1.0):1.0):1.0):1.0,(Tupeia:1.0,((Gaiadendron:1.0,Nuytsia:1.0):1.0,((Loranthus:1.0,Cecarria:1.0):1.0,(((Benthamina:1.0,Amyema:1.0):1.0,(((Helixanthera:1.0,Dendrophthoe:1.0):1.0,((((Englerina:1.0,Tapinanthus:1.0):1.0,Agelanthus:1.0):1.0,Moquiniella:1.0):1.0,Bakerella:1.0):1.0):1.0,(Taxillus:1.0,Scurrula:1.0):1.0):1.0):1.0,(Muellerina:1.0,Ileostylus:1.0):1.0):1.0):1.0):1.0):1.0):1.0):1.0):1.0,Decaisnina:1.0);
[389] tree 't389'=[&R] (Macrosolen:1.0,(Peraxilla:1.0,((((Gaiadendron:1.0,((Struthanthus:1.0,Tripodanthus:1.0):1.0,(Nuytsia:1.0,Atkinsonia:1.0):1.0):1.0):1.0,(Ligaria:1.0,((Muellerina:1.0,Ileostylus:1.0):1.0,((Loranthus:1.0,Cecarria:1.0):1.0,((Benthamina:1.0,Amyema:1.0):1.0,((Dendrophthoe:1.0,((((Englerina:1.0,Tapinanthus:1.0):1.0,Agelanthus:1.0):1.0,Moquiniella:1.0):1.0,Bakerella:1.0):1.0):1.0,(Helixanthera:1.0,(Taxillus:1.0,Scurrula:1.0):1.0):1.0):1.0):1.0):1.0):1.0):1.0):1.0,((Tristerix:1.0,Desmaria:1.0):1.0,Tupeia:1.0):1.0):1.0,Notanthera:1.0):1.0):1.0,Decaisnina:1.0);
[390] tree 't390'=[&R] (Macrosolen:1.0,(Notanthera:1.0,(Peraxilla:1.0,(((Struthanthus:1.0,Tripodanthus:1.0):1.0,((Nuytsia:1.0,Atkinsonia:1.0):1.0,Gaiadendron:1.0):1.0):1.0,(Tristerix:1.0,(((Muellerina:1.0,Ileostylus:1.0):1.0,((Loranthus:1.0,Cecarria:1.0):1.0,((Benthamina:1.0,Amyema:1.0):1.0,((Taxillus:1.0,Scurrula:1.0):1.0,(((((Englerina:1.0,Tapinanthus:1.0):1.0,Agelanthus:1.0):1.0,Moquiniella:1.0):1.0,Bakerella:1.0):1.0,(Dendrophthoe:1.0,Helixanthera:1.0):1.0):1.0):1.0):1.0):1.0):1.0,((Ligaria:1.0,Desmaria:1.0):1.0,Tupeia:1.0):1.0):1.0):1.0):1.0):1.0):1.0,Decaisnina:1.0);
[391] tree 't391'=[&R] (Macrosolen:1.0,((Notanthera:1.0,(((Tupeia:1.0,((Loranthus:1.0,Cecarria:1.0):1.0,(((Amyema:1.0,Benthamina:1.0):1.0,((Dendrophthoe:1.0,(Helixanthera:1.0,(((Agelanthus:1.0,(Englerina:1.0,Tapinanthus:1.0):1.0):1.0,Moquiniella:1.0):1.0,Bakerella:1.0):1.0):1.0):1.0,(Scurrula:1.0,Taxillus:1.0):1.0):1.0):1.0,(Ileostylus:1.0,Muellerina:1.0):1.0):1.0):1.0):1.0,(Nuytsia:1.0,Desmaria:1.0):1.0):1.0,(((Tristerix:1.0,Ligaria:1.0):1.0,(Struthanthus:1.0,Tripodanthus:1.0):1.0):1.0,(Atkinsonia:1.0,Gaiadendron:1.0):1.0):1.0):1.0):1.0,Peraxilla:1.0):1.0,Decaisnina:1.0);
[392] tree 't392'=[&R] (Macrosolen:1.0,((Notanthera:1.0,(((Struthanthus:1.0,Tripodanthus:1.0):1.0,(((Nuytsia:1.0,((Loranthus:1.0,Cecarria:1.0):1.0,(((Amyema:1.0,Benthamina:1.0):1.0,((((Agelanthus:1.0,(Englerina:1.0,Tapinanthus:1.0):1.0):1.0,Bakerella:1.0):1.0,(Moquiniella:1.0,(Dendrophthoe:1.0,Helixanthera:1.0):1.0):1.0):1.0,(Scurrula:1.0,Taxillus:1.0):1.0):1.0):1.0,(Ileostylus:1.0,Muellerina:1.0):1.0):1.0):1.0):1.0,(Tupeia:1.0,Tristerix:1.0):1.0):1.0,Gaiadendron:1.0):1.0):1.0,(Atkinsonia:1.0,(Ligaria:1.0,Desmaria:1.0):1.0):1.0):1.0):1.0,Peraxilla:1.0):1.0,Decaisnina:1.0);
[393] tree 't393'=[&R] (Macrosolen:1.0,((Notanthera:1.0,((Gaiadendron:1.0,Atkinsonia:1.0):1.0,(Desmaria:1.0,(((Nuytsia:1.0,((Loranthus:1.0,Cecarria:1.0):1.0,(((Amyema:1.0,Benthamina:1.0):1.0,((Dendrophthoe:1.0,((Bakerella:1.0,(Moquiniella:1.0,(Agelanthus:1.0,(Englerina:1.0,Tapinanthus:1.0):1.0):1.0):1.0):1.0,Helixanthera:1.0):1.0):1.0,(Scurrula:1.0,Taxillus:1.0):1.0):1.0):1.0,(Ileostylus:1.0,Muellerina:1.0):1.0):1.0):1.0):1.0,Tupeia:1.0):1.0,(Tristerix:1.0,(Ligaria:1.0,(Struthanthus:1.0,Tripodanthus:1.0):1.0):1.0):1.0):1.0):1.0):1.0):1.0,Peraxilla:1.0):1.0,Decaisnina:1.0);
[394] tree 't394'=[&R] (Macrosolen:1.0,((((Tristerix:1.0,(((Amyema:1.0,Benthamina:1.0):1.0,((Dendrophthoe:1.0,(Bakerella:1.0,(Moquiniella:1.0,(Agelanthus:1.0,(Englerina:1.0,Tapinanthus:1.0):1.0):1.0):1.0):1.0):1.0,(Helixanthera:1.0,(Scurrula:1.0,Taxillus:1.0):1.0):1.0):1.0):1.0,((Ileostylus:1.0,Muellerina:1.0):1.0,(Loranthus:1.0,Cecarria:1.0):1.0):1.0):1.0):1.0,((Atkinsonia:1.0,(Notanthera:1.0,(Struthanthus:1.0,Tripodanthus:1.0):1.0):1.0):1.0,((Ligaria:1.0,Desmaria:1.0):1.0,Tupeia:1.0):1.0):1.0):1.0,(Nuytsia:1.0,Gaiadendron:1.0):1.0):1.0,Peraxilla:1.0):1.0,Decaisnina:1.0);
[395] tree 't395'=[&R] (Macrosolen:1.0,((((Struthanthus:1.0,Tripodanthus:1.0):1.0,((Tupeia:1.0,(((Ligaria:1.0,((Ileostylus:1.0,Muellerina:1.0):1.0,((Loranthus:1.0,Cecarria:1.0):1.0,((Amyema:1.0,Benthamina:1.0):1.0,(((Agelanthus:1.0,(Englerina:1.0,Tapinanthus:1.0):1.0):1.0,(Bakerella:1.0,Moquiniella:1.0):1.0):1.0,((Dendrophthoe:1.0,Helixanthera:1.0):1.0,(Scurrula:1.0,Taxillus:1.0):1.0):1.0):1.0):1.0):1.0):1.0):1.0,Atkinsonia:1.0):1.0,((Tristerix:1.0,Nuytsia:1.0):1.0,Gaiadendron:1.0):1.0):1.0):1.0,Desmaria:1.0):1.0):1.0,Notanthera:1.0):1.0,Peraxilla:1.0):1.0,Decaisnina:1.0);
[396] tree 't396'=[&R] (Macrosolen:1.0,(Notanthera:1.0,(Peraxilla:1.0,((((Struthanthus:1.0,Tripodanthus:1.0):1.0,(((Tristerix:1.0,Nuytsia:1.0):1.0,(((Loranthus:1.0,Cecarria:1.0):1.0,(((Amyema:1.0,Benthamina:1.0):1.0,((Bakerella:1.0,(Moquiniella:1.0,(Agelanthus:1.0,(Englerina:1.0,Tapinanthus:1.0):1.0):1.0):1.0):1.0,((Dendrophthoe:1.0,Helixanthera:1.0):1.0,(Scurrula:1.0,Taxillus:1.0):1.0):1.0):1.0):1.0,(Ileostylus:1.0,Muellerina:1.0):1.0):1.0):1.0,Tupeia:1.0):1.0):1.0,Gaiadendron:1.0):1.0):1.0,(Atkinsonia:1.0,Desmaria:1.0):1.0):1.0,Ligaria:1.0):1.0):1.0):1.0,Decaisnina:1.0);
[397] tree 't397'=[&R] (Macrosolen:1.0,(Peraxilla:1.0,((Ligaria:1.0,(((Struthanthus:1.0,Tripodanthus:1.0):1.0,(Desmaria:1.0,(((((Amyema:1.0,Benthamina:1.0):1.0,((Scurrula:1.0,Taxillus:1.0):1.0,((Helixanthera:1.0,(Bakerella:1.0,(Moquiniella:1.0,(Agelanthus:1.0,(Englerina:1.0,Tapinanthus:1.0):1.0):1.0):1.0):1.0):1.0,Dendrophthoe:1.0):1.0):1.0):1.0,((Ileostylus:1.0,Muellerina:1.0):1.0,(Loranthus:1.0,Cecarria:1.0):1.0):1.0):1.0,Tupeia:1.0):1.0,((Tristerix:1.0,Gaiadendron:1.0):1.0,Nuytsia:1.0):1.0):1.0):1.0):1.0,Atkinsonia:1.0):1.0):1.0,Notanthera:1.0):1.0):1.0,Decaisnina:1.0);
[398] tree 't398'=[&R] (Macrosolen:1.0,(Peraxilla:1.0,((Gaiadendron:1.0,(Nuytsia:1.0,Tristerix:1.0):1.0):1.0,((((Notanthera:1.0,Tupeia:1.0):1.0,(Ligaria:1.0,Desmaria:1.0):1.0):1.0,Atkinsonia:1.0):1.0,((Struthanthus:1.0,Tripodanthus:1.0):1.0,(((Amyema:1.0,Benthamina:1.0):1.0,((Scurrula:1.0,Taxillus:1.0):1.0,((Bakerella:1.0,(Moquiniella:1.0,(Agelanthus:1.0,(Englerina:1.0,Tapinanthus:1.0):1.0):1.0):1.0):1.0,(Helixanthera:1.0,Dendrophthoe:1.0):1.0):1.0):1.0):1.0,((Ileostylus:1.0,Muellerina:1.0):1.0,(Loranthus:1.0,Cecarria:1.0):1.0):1.0):1.0):1.0):1.0):1.0):1.0,Decaisnina:1.0);
[399] tree 't399'=[&R] (Macrosolen:1.0,(Peraxilla:1.0,((((Desmaria:1.0,Notanthera:1.0):1.0,Tupeia:1.0):1.0,Ligaria:1.0):1.0,(Atkinsonia:1.0,((Struthanthus:1.0,Tripodanthus:1.0):1.0,((Gaiadendron:1.0,(Nuytsia:1.0,Tristerix:1.0):1.0):1.0,((Loranthus:1.0,Cecarria:1.0):1.0,(((Amyema:1.0,Benthamina:1.0):1.0,((Scurrula:1.0,Taxillus:1.0):1.0,((Bakerella:1.0,(Moquiniella:1.0,(Agelanthus:1.0,(Englerina:1.0,Tapinanthus:1.0):1.0):1.0):1.0):1.0,(Helixanthera:1.0,Dendrophthoe:1.0):1.0):1.0):1.0):1.0,(Ileostylus:1.0,Muellerina:1.0):1.0):1.0):1.0):1.0):1.0):1.0):1.0):1.0,Decaisnina:1.0);
[400] tree 't400'=[&R] (Macrosolen:1.0,(Peraxilla:1.0,((Nuytsia:1.0,(Tristerix:1.0,(((Struthanthus:1.0,Tripodanthus:1.0):1.0,(((Amyema:1.0,Benthamina:1.0):1.0,((Scurrula:1.0,Taxillus:1.0):1.0,(((Agelanthus:1.0,(Englerina:1.0,Tapinanthus:1.0):1.0):1.0,(Bakerella:1.0,(Moquiniella:1.0,Helixanthera:1.0):1.0):1.0):1.0,Dendrophthoe:1.0):1.0):1.0):1.0,((Ileostylus:1.0,Muellerina:1.0):1.0,(Loranthus:1.0,Cecarria:1.0):1.0):1.0):1.0):1.0,(((Desmaria:1.0,Ligaria:1.0):1.0,(Tupeia:1.0,Notanthera:1.0):1.0):1.0,Atkinsonia:1.0):1.0):1.0):1.0):1.0,Gaiadendron:1.0):1.0):1.0,Decaisnina:1.0);
[401] tree 't401'=[&R] (((((((Ligaria:1.0,Tristerix:1.0):1.0,Desmaria:1.0):1.0,Tupeia:1.0):1.0,((Gaiadendron:1.0,((Muellerina:1.0,Ileostylus:1.0):1.0,(((Amyema:1.0,Benthamina:1.0):1.0,((Scurrula:1.0,Taxillus:1.0):1.0,((Bakerella:1.0,(((Tapinanthus:1.0,Englerina:1.0):1.0,Agelanthus:1.0):1.0,Moquiniella:1.0):1.0):1.0,(Dendrophthoe:1.0,Helixanthera:1.0):1.0):1.0):1.0):1.0,(Cecarria:1.0,Loranthus:1.0):1.0):1.0):1.0):1.0,((Atkinsonia:1.0,Nuytsia:1.0):1.0,(Tripodanthus:1.0,Struthanthus:1.0):1.0):1.0):1.0):1.0,Peraxilla:1.0):1.0,Notanthera:1.0):1.0,Macrosolen:1.0,Decaisnina:1.0);
[402] tree 't402'=[&R] (((((Atkinsonia:1.0,(((Ligaria:1.0,Desmaria:1.0):1.0,Tupeia:1.0):1.0,Tristerix:1.0):1.0):1.0,((Gaiadendron:1.0,(Nuytsia:1.0,((Muellerina:1.0,Ileostylus:1.0):1.0,(((Amyema:1.0,Benthamina:1.0):1.0,((Scurrula:1.0,Taxillus:1.0):1.0,((((Tapinanthus:1.0,Englerina:1.0):1.0,Agelanthus:1.0):1.0,(Moquiniella:1.0,Bakerella:1.0):1.0):1.0,(Dendrophthoe:1.0,Helixanthera:1.0):1.0):1.0):1.0):1.0,(Cecarria:1.0,Loranthus:1.0):1.0):1.0):1.0):1.0):1.0,(Tripodanthus:1.0,Struthanthus:1.0):1.0):1.0):1.0,Peraxilla:1.0):1.0,Notanthera:1.0):1.0,Macrosolen:1.0,Decaisnina:1.0);
[403] tree 't403'=[&R] ((((((Tristerix:1.0,Tupeia:1.0):1.0,(Gaiadendron:1.0,(Nuytsia:1.0,(((Amyema:1.0,Benthamina:1.0):1.0,((Scurrula:1.0,Taxillus:1.0):1.0,((Dendrophthoe:1.0,(Bakerella:1.0,(((Tapinanthus:1.0,Englerina:1.0):1.0,Agelanthus:1.0):1.0,Moquiniella:1.0):1.0):1.0):1.0,Helixanthera:1.0):1.0):1.0):1.0,((Cecarria:1.0,Loranthus:1.0):1.0,(Muellerina:1.0,Ileostylus:1.0):1.0):1.0):1.0):1.0):1.0):1.0,(Atkinsonia:1.0,((Tripodanthus:1.0,Struthanthus:1.0):1.0,(Desmaria:1.0,Ligaria:1.0):1.0):1.0):1.0):1.0,Peraxilla:1.0):1.0,Notanthera:1.0):1.0,Macrosolen:1.0,Decaisnina:1.0);
[404] tree 't404'=[&R] ((((Atkinsonia:1.0,(Ligaria:1.0,(Notanthera:1.0,(Tripodanthus:1.0,Struthanthus:1.0):1.0):1.0):1.0):1.0,(Desmaria:1.0,((((Tristerix:1.0,Nuytsia:1.0):1.0,Gaiadendron:1.0):1.0,Tupeia:1.0):1.0,(((Amyema:1.0,Benthamina:1.0):1.0,((Scurrula:1.0,Taxillus:1.0):1.0,((Helixanthera:1.0,Dendrophthoe:1.0):1.0,(Bakerella:1.0,(((Tapinanthus:1.0,Englerina:1.0):1.0,Agelanthus:1.0):1.0,Moquiniella:1.0):1.0):1.0):1.0):1.0):1.0,((Cecarria:1.0,Loranthus:1.0):1.0,(Muellerina:1.0,Ileostylus:1.0):1.0):1.0):1.0):1.0):1.0):1.0,Peraxilla:1.0):1.0,Macrosolen:1.0,Decaisnina:1.0);
[405] tree 't405'=[&R] ((((Ligaria:1.0,((Tripodanthus:1.0,Struthanthus:1.0):1.0,(((Desmaria:1.0,(((Cecarria:1.0,Loranthus:1.0):1.0,((Muellerina:1.0,Ileostylus:1.0):1.0,((Amyema:1.0,Benthamina:1.0):1.0,(((Scurrula:1.0,Taxillus:1.0):1.0,Helixanthera:1.0):1.0,(Dendrophthoe:1.0,(Bakerella:1.0,(((Tapinanthus:1.0,Englerina:1.0):1.0,Agelanthus:1.0):1.0,Moquiniella:1.0):1.0):1.0):1.0):1.0):1.0):1.0):1.0,Tristerix:1.0):1.0):1.0,Tupeia:1.0):1.0,((Nuytsia:1.0,Gaiadendron:1.0):1.0,Atkinsonia:1.0):1.0):1.0):1.0):1.0,Peraxilla:1.0):1.0,Notanthera:1.0):1.0,Macrosolen:1.0,Decaisnina:1.0);
[406] tree 't406'=[&R] ((Peraxilla:1.0,(Notanthera:1.0,((Gaiadendron:1.0,(Atkinsonia:1.0,Nuytsia:1.0):1.0):1.0,(((Desmaria:1.0,Tristerix:1.0):1.0,(Ligaria:1.0,((Cecarria:1.0,Loranthus:1.0):1.0,((Muellerina:1.0,Ileostylus:1.0):1.0,((Amyema:1.0,Benthamina:1.0):1.0,((Scurrula:1.0,Taxillus:1.0):1.0,((Helixanthera:1.0,Dendrophthoe:1.0):1.0,(((Tapinanthus:1.0,Englerina:1.0):1.0,Agelanthus:1.0):1.0,(Moquiniella:1.0,Bakerella:1.0):1.0):1.0):1.0):1.0):1.0):1.0):1.0):1.0):1.0,(Tupeia:1.0,(Tripodanthus:1.0,Struthanthus:1.0):1.0):1.0):1.0):1.0):1.0):1.0,Macrosolen:1.0,Decaisnina:1.0);
[407] tree 't407'=[&R] ((Peraxilla:1.0,(Notanthera:1.0,((Tripodanthus:1.0,Struthanthus:1.0):1.0,(((((Nuytsia:1.0,Tristerix:1.0):1.0,(((Amyema:1.0,Benthamina:1.0):1.0,((Helixanthera:1.0,(Scurrula:1.0,Taxillus:1.0):1.0):1.0,(Dendrophthoe:1.0,(Bakerella:1.0,(((Tapinanthus:1.0,Englerina:1.0):1.0,Agelanthus:1.0):1.0,Moquiniella:1.0):1.0):1.0):1.0):1.0):1.0,((Cecarria:1.0,Loranthus:1.0):1.0,(Muellerina:1.0,Ileostylus:1.0):1.0):1.0):1.0):1.0,Tupeia:1.0):1.0,Desmaria:1.0):1.0,(Gaiadendron:1.0,(Atkinsonia:1.0,Ligaria:1.0):1.0):1.0):1.0):1.0):1.0):1.0,Macrosolen:1.0,Decaisnina:1.0);
[408] tree 't408'=[&R] ((Peraxilla:1.0,(Notanthera:1.0,(((Gaiadendron:1.0,((Tripodanthus:1.0,Struthanthus:1.0):1.0,(Nuytsia:1.0,Atkinsonia:1.0):1.0):1.0):1.0,((Muellerina:1.0,Ileostylus:1.0):1.0,(((Amyema:1.0,Benthamina:1.0):1.0,((Scurrula:1.0,Taxillus:1.0):1.0,((((Tapinanthus:1.0,Englerina:1.0):1.0,Agelanthus:1.0):1.0,(Moquiniella:1.0,Bakerella:1.0):1.0):1.0,(Dendrophthoe:1.0,Helixanthera:1.0):1.0):1.0):1.0):1.0,(Cecarria:1.0,Loranthus:1.0):1.0):1.0):1.0):1.0,(Tupeia:1.0,(Ligaria:1.0,(Desmaria:1.0,Tristerix:1.0):1.0):1.0):1.0):1.0):1.0):1.0,Macrosolen:1.0,Decaisnina:1.0);
[409] tree 't409'=[&R] ((Notanthera:1.0,(((Tupeia:1.0,((((Amyema:1.0,Benthamina:1.0):1.0,((Scurrula:1.0,Taxillus:1.0):1.0,((Bakerella:1.0,(((Tapinanthus:1.0,Englerina:1.0):1.0,Agelanthus:1.0):1.0,Moquiniella:1.0):1.0):1.0,(Dendrophthoe:1.0,Helixanthera:1.0):1.0):1.0):1.0):1.0,((Cecarria:1.0,Loranthus:1.0):1.0,(Muellerina:1.0,Ileostylus:1.0):1.0):1.0):1.0,(Tristerix:1.0,(Gaiadendron:1.0,Nuytsia:1.0):1.0):1.0):1.0):1.0,(((Ligaria:1.0,Desmaria:1.0):1.0,(Tripodanthus:1.0,Struthanthus:1.0):1.0):1.0,Atkinsonia:1.0):1.0):1.0,Peraxilla:1.0):1.0):1.0,Macrosolen:1.0,Decaisnina:1.0);
[410] tree 't410'=[&R] ((((Desmaria:1.0,(Nuytsia:1.0,((((Tripodanthus:1.0,Struthanthus:1.0):1.0,(Tristerix:1.0,Ligaria:1.0):1.0):1.0,Notanthera:1.0):1.0,Atkinsonia:1.0):1.0):1.0):1.0,((Gaiadendron:1.0,(((Amyema:1.0,Benthamina:1.0):1.0,(((Moquiniella:1.0,(Scurrula:1.0,Taxillus:1.0):1.0):1.0,Helixanthera:1.0):1.0,((Bakerella:1.0,((Tapinanthus:1.0,Englerina:1.0):1.0,Agelanthus:1.0):1.0):1.0,Dendrophthoe:1.0):1.0):1.0):1.0,((Cecarria:1.0,Loranthus:1.0):1.0,(Muellerina:1.0,Ileostylus:1.0):1.0):1.0):1.0):1.0,Tupeia:1.0):1.0):1.0,Peraxilla:1.0):1.0,Macrosolen:1.0,Decaisnina:1.0);
[411] tree 't411'=[&R] ((Peraxilla:1.0,(((((Gaiadendron:1.0,Nuytsia:1.0):1.0,Atkinsonia:1.0):1.0,(Ligaria:1.0,(Tripodanthus:1.0,Struthanthus:1.0):1.0):1.0):1.0,(((Cecarria:1.0,Loranthus:1.0):1.0,((Ileostylus:1.0,Muellerina:1.0):1.0,(((Scurrula:1.0,Taxillus:1.0):1.0,((Moquiniella:1.0,((Agelanthus:1.0,(Tapinanthus:1.0,Englerina:1.0):1.0):1.0,Bakerella:1.0):1.0):1.0,(Dendrophthoe:1.0,Helixanthera:1.0):1.0):1.0):1.0,(Benthamina:1.0,Amyema:1.0):1.0):1.0):1.0):1.0,(Tupeia:1.0,(Tristerix:1.0,Desmaria:1.0):1.0):1.0):1.0):1.0,Notanthera:1.0):1.0):1.0,Macrosolen:1.0,Decaisnina:1.0);
[412] tree 't412'=[&R] ((Peraxilla:1.0,((((Tripodanthus:1.0,Struthanthus:1.0):1.0,Atkinsonia:1.0):1.0,(Gaiadendron:1.0,(((Tupeia:1.0,(Ligaria:1.0,Desmaria:1.0):1.0):1.0,((Cecarria:1.0,Loranthus:1.0):1.0,((Ileostylus:1.0,Muellerina:1.0):1.0,((((Scurrula:1.0,Taxillus:1.0):1.0,(Dendrophthoe:1.0,((Moquiniella:1.0,(Agelanthus:1.0,(Tapinanthus:1.0,Englerina:1.0):1.0):1.0):1.0,Bakerella:1.0):1.0):1.0):1.0,Helixanthera:1.0):1.0,(Benthamina:1.0,Amyema:1.0):1.0):1.0):1.0):1.0):1.0,(Nuytsia:1.0,Tristerix:1.0):1.0):1.0):1.0):1.0,Notanthera:1.0):1.0):1.0,Macrosolen:1.0,Decaisnina:1.0);
[413] tree 't413'=[&R] ((Peraxilla:1.0,((Notanthera:1.0,((Tristerix:1.0,(Nuytsia:1.0,((Ileostylus:1.0,Muellerina:1.0):1.0,((((Dendrophthoe:1.0,((Moquiniella:1.0,(Agelanthus:1.0,(Tapinanthus:1.0,Englerina:1.0):1.0):1.0):1.0,Bakerella:1.0):1.0):1.0,(Helixanthera:1.0,(Scurrula:1.0,Taxillus:1.0):1.0):1.0):1.0,(Benthamina:1.0,Amyema:1.0):1.0):1.0,(Cecarria:1.0,Loranthus:1.0):1.0):1.0):1.0):1.0):1.0,(Tupeia:1.0,Desmaria:1.0):1.0):1.0):1.0,(((Tripodanthus:1.0,Struthanthus:1.0):1.0,(Ligaria:1.0,Atkinsonia:1.0):1.0):1.0,Gaiadendron:1.0):1.0):1.0):1.0,Macrosolen:1.0,Decaisnina:1.0);
[414] tree 't414'=[&R] ((Peraxilla:1.0,((Atkinsonia:1.0,(Gaiadendron:1.0,Nuytsia:1.0):1.0):1.0,(((Notanthera:1.0,(Tripodanthus:1.0,Struthanthus:1.0):1.0):1.0,(Ligaria:1.0,(Desmaria:1.0,Tristerix:1.0):1.0):1.0):1.0,(((Ileostylus:1.0,Muellerina:1.0):1.0,((((Dendrophthoe:1.0,((Helixanthera:1.0,(Moquiniella:1.0,(Agelanthus:1.0,(Tapinanthus:1.0,Englerina:1.0):1.0):1.0):1.0):1.0,Bakerella:1.0):1.0):1.0,(Scurrula:1.0,Taxillus:1.0):1.0):1.0,(Benthamina:1.0,Amyema:1.0):1.0):1.0,(Cecarria:1.0,Loranthus:1.0):1.0):1.0):1.0,Tupeia:1.0):1.0):1.0):1.0):1.0,Macrosolen:1.0,Decaisnina:1.0);
[415] tree 't415'=[&R] ((Peraxilla:1.0,(Gaiadendron:1.0,(Nuytsia:1.0,(((Atkinsonia:1.0,(Notanthera:1.0,(Ligaria:1.0,(Tripodanthus:1.0,Struthanthus:1.0):1.0):1.0):1.0):1.0,((Desmaria:1.0,Tupeia:1.0):1.0,(((((Dendrophthoe:1.0,Helixanthera:1.0):1.0,(((Agelanthus:1.0,(Tapinanthus:1.0,Englerina:1.0):1.0):1.0,Moquiniella:1.0):1.0,Bakerella:1.0):1.0):1.0,(Scurrula:1.0,Taxillus:1.0):1.0):1.0,(Benthamina:1.0,Amyema:1.0):1.0):1.0,((Cecarria:1.0,Loranthus:1.0):1.0,(Ileostylus:1.0,Muellerina:1.0):1.0):1.0):1.0):1.0):1.0,Tristerix:1.0):1.0):1.0):1.0):1.0,Macrosolen:1.0,Decaisnina:1.0);
[416] tree 't416'=[&R] ((Peraxilla:1.0,(((Notanthera:1.0,(Ligaria:1.0,(Tripodanthus:1.0,Struthanthus:1.0):1.0):1.0):1.0,Atkinsonia:1.0):1.0,((Nuytsia:1.0,((Gaiadendron:1.0,(Tristerix:1.0,Tupeia:1.0):1.0):1.0,((((((Agelanthus:1.0,(Tapinanthus:1.0,Englerina:1.0):1.0):1.0,Moquiniella:1.0):1.0,Bakerella:1.0):1.0,((Scurrula:1.0,Taxillus:1.0):1.0,(Dendrophthoe:1.0,Helixanthera:1.0):1.0):1.0):1.0,(Benthamina:1.0,Amyema:1.0):1.0):1.0,((Cecarria:1.0,Loranthus:1.0):1.0,(Ileostylus:1.0,Muellerina:1.0):1.0):1.0):1.0):1.0):1.0,Desmaria:1.0):1.0):1.0):1.0,Macrosolen:1.0,Decaisnina:1.0);
[417] tree 't417'=[&R] ((Peraxilla:1.0,((Tripodanthus:1.0,Struthanthus:1.0):1.0,((Tupeia:1.0,(Ligaria:1.0,Desmaria:1.0):1.0):1.0,(Atkinsonia:1.0,((Gaiadendron:1.0,(Nuytsia:1.0,Tristerix:1.0):1.0):1.0,(((Cecarria:1.0,Loranthus:1.0):1.0,((Ileostylus:1.0,Muellerina:1.0):1.0,(((Dendrophthoe:1.0,(((Agelanthus:1.0,(Tapinanthus:1.0,Englerina:1.0):1.0):1.0,Moquiniella:1.0):1.0,Bakerella:1.0):1.0):1.0,((Scurrula:1.0,Taxillus:1.0):1.0,Helixanthera:1.0):1.0):1.0,(Benthamina:1.0,Amyema:1.0):1.0):1.0):1.0):1.0,Notanthera:1.0):1.0):1.0):1.0):1.0):1.0):1.0,Macrosolen:1.0,Decaisnina:1.0);
[418] tree 't418'=[&R] ((Peraxilla:1.0,(((Gaiadendron:1.0,(Tupeia:1.0,(Nuytsia:1.0,((((((Agelanthus:1.0,(Tapinanthus:1.0,Englerina:1.0):1.0):1.0,Moquiniella:1.0):1.0,Bakerella:1.0):1.0,((Scurrula:1.0,Taxillus:1.0):1.0,(Dendrophthoe:1.0,Helixanthera:1.0):1.0):1.0):1.0,(Benthamina:1.0,Amyema:1.0):1.0):1.0,((Cecarria:1.0,Loranthus:1.0):1.0,(Ileostylus:1.0,Muellerina:1.0):1.0):1.0):1.0):1.0):1.0):1.0,(Tristerix:1.0,(Ligaria:1.0,Desmaria:1.0):1.0):1.0):1.0,(Atkinsonia:1.0,(Notanthera:1.0,(Tripodanthus:1.0,Struthanthus:1.0):1.0):1.0):1.0):1.0):1.0,Macrosolen:1.0,Decaisnina:1.0);
[419] tree 't419'=[&R] (((Peraxilla:1.0,((((Tripodanthus:1.0,Struthanthus:1.0):1.0,(Gaiadendron:1.0,((Tristerix:1.0,Tupeia:1.0):1.0,(Nuytsia:1.0,(((((Agelanthus:1.0,(Tapinanthus:1.0,Englerina:1.0):1.0):1.0,(Moquiniella:1.0,Bakerella:1.0):1.0):1.0,((Scurrula:1.0,Taxillus:1.0):1.0,(Dendrophthoe:1.0,Helixanthera:1.0):1.0):1.0):1.0,(Benthamina:1.0,Amyema:1.0):1.0):1.0,((Cecarria:1.0,Loranthus:1.0):1.0,(Ileostylus:1.0,Muellerina:1.0):1.0):1.0):1.0):1.0):1.0):1.0):1.0,(Ligaria:1.0,Desmaria:1.0):1.0):1.0,Atkinsonia:1.0):1.0):1.0,Notanthera:1.0):1.0,Macrosolen:1.0,Decaisnina:1.0);
[420] tree 't420'=[&R] (((Peraxilla:1.0,((((Tristerix:1.0,Tupeia:1.0):1.0,(Nuytsia:1.0,((Cecarria:1.0,Loranthus:1.0):1.0,((Ileostylus:1.0,Muellerina:1.0):1.0,(((Dendrophthoe:1.0,((Agelanthus:1.0,(Tapinanthus:1.0,Englerina:1.0):1.0):1.0,(Helixanthera:1.0,(Moquiniella:1.0,Bakerella:1.0):1.0):1.0):1.0):1.0,(Scurrula:1.0,Taxillus:1.0):1.0):1.0,(Benthamina:1.0,Amyema:1.0):1.0):1.0):1.0):1.0):1.0):1.0,(Desmaria:1.0,(Atkinsonia:1.0,(Ligaria:1.0,(Tripodanthus:1.0,Struthanthus:1.0):1.0):1.0):1.0):1.0):1.0,Gaiadendron:1.0):1.0):1.0,Notanthera:1.0):1.0,Macrosolen:1.0,Decaisnina:1.0);
[421] tree 't421'=[&R] (Macrosolen:1.0,(Peraxilla:1.0,(Notanthera:1.0,(((Tupeia:1.0,((Desmaria:1.0,Tristerix:1.0):1.0,Ligaria:1.0):1.0):1.0,(Nuytsia:1.0,(Gaiadendron:1.0,Atkinsonia:1.0):1.0):1.0):1.0,((Tripodanthus:1.0,Struthanthus:1.0):1.0,(((Ileostylus:1.0,Muellerina:1.0):1.0,((((Dendrophthoe:1.0,Helixanthera:1.0):1.0,(Bakerella:1.0,(Moquiniella:1.0,(Agelanthus:1.0,(Englerina:1.0,Tapinanthus:1.0):1.0):1.0):1.0):1.0):1.0,(Benthamina:1.0,Amyema:1.0):1.0):1.0,(Scurrula:1.0,Taxillus:1.0):1.0):1.0):1.0,(Loranthus:1.0,Cecarria:1.0):1.0):1.0):1.0):1.0):1.0):1.0,Decaisnina:1.0);
[422] tree 't422'=[&R] (Macrosolen:1.0,(Peraxilla:1.0,((((((Desmaria:1.0,Tristerix:1.0):1.0,(Nuytsia:1.0,(((Ileostylus:1.0,Muellerina:1.0):1.0,((Benthamina:1.0,Amyema:1.0):1.0,((Helixanthera:1.0,(Scurrula:1.0,Taxillus:1.0):1.0):1.0,(Dendrophthoe:1.0,(Bakerella:1.0,(Moquiniella:1.0,(Agelanthus:1.0,(Englerina:1.0,Tapinanthus:1.0):1.0):1.0):1.0):1.0):1.0):1.0):1.0):1.0,(Loranthus:1.0,Cecarria:1.0):1.0):1.0):1.0):1.0,Tupeia:1.0):1.0,Gaiadendron:1.0):1.0,Atkinsonia:1.0):1.0,((Tripodanthus:1.0,Struthanthus:1.0):1.0,(Ligaria:1.0,Notanthera:1.0):1.0):1.0):1.0):1.0,Decaisnina:1.0);
[423] tree 't423'=[&R] (Macrosolen:1.0,(Peraxilla:1.0,(Notanthera:1.0,(((Atkinsonia:1.0,(((Desmaria:1.0,(((Ileostylus:1.0,Muellerina:1.0):1.0,((Benthamina:1.0,Amyema:1.0):1.0,((Helixanthera:1.0,(Scurrula:1.0,Taxillus:1.0):1.0):1.0,(Dendrophthoe:1.0,(Bakerella:1.0,(Moquiniella:1.0,(Agelanthus:1.0,(Englerina:1.0,Tapinanthus:1.0):1.0):1.0):1.0):1.0):1.0):1.0):1.0):1.0,(Loranthus:1.0,Cecarria:1.0):1.0):1.0):1.0,Tupeia:1.0):1.0,((Tristerix:1.0,Nuytsia:1.0):1.0,Gaiadendron:1.0):1.0):1.0):1.0,Ligaria:1.0):1.0,(Tripodanthus:1.0,Struthanthus:1.0):1.0):1.0):1.0):1.0,Decaisnina:1.0);
[424] tree 't424'=[&R] (Macrosolen:1.0,(Notanthera:1.0,(((((((Nuytsia:1.0,(((Benthamina:1.0,Amyema:1.0):1.0,(((Dendrophthoe:1.0,(Moquiniella:1.0,Helixanthera:1.0):1.0):1.0,(Scurrula:1.0,Taxillus:1.0):1.0):1.0,(Bakerella:1.0,(Agelanthus:1.0,(Englerina:1.0,Tapinanthus:1.0):1.0):1.0):1.0):1.0):1.0,((Loranthus:1.0,Cecarria:1.0):1.0,(Ileostylus:1.0,Muellerina:1.0):1.0):1.0):1.0):1.0,Tristerix:1.0):1.0,Tupeia:1.0):1.0,Gaiadendron:1.0):1.0,(Tripodanthus:1.0,Struthanthus:1.0):1.0):1.0,(Atkinsonia:1.0,(Ligaria:1.0,Desmaria:1.0):1.0):1.0):1.0,Peraxilla:1.0):1.0):1.0,Decaisnina:1.0);
[425] tree 't425'=[&R] (Macrosolen:1.0,(Peraxilla:1.0,(Notanthera:1.0,((((((Nuytsia:1.0,((Loranthus:1.0,Cecarria:1.0):1.0,((Ileostylus:1.0,Muellerina:1.0):1.0,((Benthamina:1.0,Amyema:1.0):1.0,((Scurrula:1.0,Taxillus:1.0):1.0,((Bakerella:1.0,(Moquiniella:1.0,(Agelanthus:1.0,(Englerina:1.0,Tapinanthus:1.0):1.0):1.0):1.0):1.0,(Helixanthera:1.0,Dendrophthoe:1.0):1.0):1.0):1.0):1.0):1.0):1.0):1.0,Tristerix:1.0):1.0,Tupeia:1.0):1.0,Gaiadendron:1.0):1.0,(Atkinsonia:1.0,((Tripodanthus:1.0,Struthanthus:1.0):1.0,Ligaria:1.0):1.0):1.0):1.0,Desmaria:1.0):1.0):1.0):1.0,Decaisnina:1.0);
[426] tree 't426'=[&R] (Macrosolen:1.0,(Notanthera:1.0,(((Ligaria:1.0,Desmaria:1.0):1.0,(((Tripodanthus:1.0,Struthanthus:1.0):1.0,((((Nuytsia:1.0,((Ileostylus:1.0,Muellerina:1.0):1.0,(((Benthamina:1.0,Amyema:1.0):1.0,(((Scurrula:1.0,Taxillus:1.0):1.0,Helixanthera:1.0):1.0,((Bakerella:1.0,(Moquiniella:1.0,(Agelanthus:1.0,(Englerina:1.0,Tapinanthus:1.0):1.0):1.0):1.0):1.0,Dendrophthoe:1.0):1.0):1.0):1.0,(Loranthus:1.0,Cecarria:1.0):1.0):1.0):1.0):1.0,Tristerix:1.0):1.0,Tupeia:1.0):1.0,Gaiadendron:1.0):1.0):1.0,Atkinsonia:1.0):1.0):1.0,Peraxilla:1.0):1.0):1.0,Decaisnina:1.0);
[427] tree 't427'=[&R] (Macrosolen:1.0,(Notanthera:1.0,(((Tripodanthus:1.0,Struthanthus:1.0):1.0,((Atkinsonia:1.0,Ligaria:1.0):1.0,(((Tupeia:1.0,((Desmaria:1.0,Nuytsia:1.0):1.0,((Ileostylus:1.0,Muellerina:1.0):1.0,(((Benthamina:1.0,Amyema:1.0):1.0,(((Scurrula:1.0,Taxillus:1.0):1.0,(Dendrophthoe:1.0,Helixanthera:1.0):1.0):1.0,(Bakerella:1.0,(Moquiniella:1.0,(Agelanthus:1.0,(Englerina:1.0,Tapinanthus:1.0):1.0):1.0):1.0):1.0):1.0):1.0,(Loranthus:1.0,Cecarria:1.0):1.0):1.0):1.0):1.0):1.0,Tristerix:1.0):1.0,Gaiadendron:1.0):1.0):1.0):1.0,Peraxilla:1.0):1.0):1.0,Decaisnina:1.0);
[428] tree 't428'=[&R] (Macrosolen:1.0,((((((Tripodanthus:1.0,Struthanthus:1.0):1.0,(Notanthera:1.0,Ligaria:1.0):1.0):1.0,(Nuytsia:1.0,Atkinsonia:1.0):1.0):1.0,(((Ileostylus:1.0,Muellerina:1.0):1.0,(((Dendrophthoe:1.0,(Benthamina:1.0,Amyema:1.0):1.0):1.0,(((Scurrula:1.0,Taxillus:1.0):1.0,Helixanthera:1.0):1.0,(Bakerella:1.0,(Moquiniella:1.0,(Agelanthus:1.0,(Englerina:1.0,Tapinanthus:1.0):1.0):1.0):1.0):1.0):1.0):1.0,(Loranthus:1.0,Cecarria:1.0):1.0):1.0):1.0,(Tupeia:1.0,(Tristerix:1.0,Desmaria:1.0):1.0):1.0):1.0):1.0,Gaiadendron:1.0):1.0,Peraxilla:1.0):1.0,Decaisnina:1.0);
[429] tree 't429'=[&R] (Macrosolen:1.0,((((((Tripodanthus:1.0,Struthanthus:1.0):1.0,(Tristerix:1.0,Ligaria:1.0):1.0):1.0,(Atkinsonia:1.0,(Gaiadendron:1.0,Nuytsia:1.0):1.0):1.0):1.0,(((Ileostylus:1.0,Muellerina:1.0):1.0,(((Benthamina:1.0,Amyema:1.0):1.0,(((Scurrula:1.0,Taxillus:1.0):1.0,(Dendrophthoe:1.0,Helixanthera:1.0):1.0):1.0,((Agelanthus:1.0,(Englerina:1.0,Tapinanthus:1.0):1.0):1.0,(Bakerella:1.0,Moquiniella:1.0):1.0):1.0):1.0):1.0,(Loranthus:1.0,Cecarria:1.0):1.0):1.0):1.0,(Tupeia:1.0,Desmaria:1.0):1.0):1.0):1.0,Notanthera:1.0):1.0,Peraxilla:1.0):1.0,Decaisnina:1.0);
[430] tree 't430'=[&R] (Macrosolen:1.0,(Notanthera:1.0,(Peraxilla:1.0,((Gaiadendron:1.0,(Nuytsia:1.0,Tristerix:1.0):1.0):1.0,((Desmaria:1.0,(((Tripodanthus:1.0,Struthanthus:1.0):1.0,Ligaria:1.0):1.0,Atkinsonia:1.0):1.0):1.0,(((Ileostylus:1.0,Muellerina:1.0):1.0,(((Benthamina:1.0,Amyema:1.0):1.0,(((Scurrula:1.0,Taxillus:1.0):1.0,Helixanthera:1.0):1.0,(Dendrophthoe:1.0,(Bakerella:1.0,((Agelanthus:1.0,(Englerina:1.0,Tapinanthus:1.0):1.0):1.0,Moquiniella:1.0):1.0):1.0):1.0):1.0):1.0,(Loranthus:1.0,Cecarria:1.0):1.0):1.0):1.0,Tupeia:1.0):1.0):1.0):1.0):1.0):1.0,Decaisnina:1.0);
[431] tree 't431'=[&R] (((((Tristerix:1.0,Nuytsia:1.0):1.0,Gaiadendron:1.0):1.0,(((Desmaria:1.0,Tupeia:1.0):1.0,((Muellerina:1.0,Ileostylus:1.0):1.0,(((Amyema:1.0,Benthamina:1.0):1.0,((Taxillus:1.0,Scurrula:1.0):1.0,((Bakerella:1.0,(Moquiniella:1.0,((Englerina:1.0,Tapinanthus:1.0):1.0,Agelanthus:1.0):1.0):1.0):1.0,(Dendrophthoe:1.0,Helixanthera:1.0):1.0):1.0):1.0):1.0,(Loranthus:1.0,Cecarria:1.0):1.0):1.0):1.0):1.0,(((Notanthera:1.0,Ligaria:1.0):1.0,(Tripodanthus:1.0,Struthanthus:1.0):1.0):1.0,Atkinsonia:1.0):1.0):1.0):1.0,Peraxilla:1.0):1.0,Macrosolen:1.0,Decaisnina:1.0);
[432] tree 't432'=[&R] (((((((Tripodanthus:1.0,Struthanthus:1.0):1.0,Ligaria:1.0):1.0,(Notanthera:1.0,Desmaria:1.0):1.0):1.0,Atkinsonia:1.0):1.0,(((Tupeia:1.0,Tristerix:1.0):1.0,(Nuytsia:1.0,((Muellerina:1.0,Ileostylus:1.0):1.0,(((Amyema:1.0,Benthamina:1.0):1.0,((Taxillus:1.0,Scurrula:1.0):1.0,((Bakerella:1.0,(Moquiniella:1.0,((Englerina:1.0,Tapinanthus:1.0):1.0,Agelanthus:1.0):1.0):1.0):1.0,(Dendrophthoe:1.0,Helixanthera:1.0):1.0):1.0):1.0):1.0,(Loranthus:1.0,Cecarria:1.0):1.0):1.0):1.0):1.0):1.0,Gaiadendron:1.0):1.0):1.0,Peraxilla:1.0):1.0,Macrosolen:1.0,Decaisnina:1.0);
[433] tree 't433'=[&R] ((((Nuytsia:1.0,(Gaiadendron:1.0,(((((Loranthus:1.0,Cecarria:1.0):1.0,((Muellerina:1.0,Ileostylus:1.0):1.0,((Amyema:1.0,Benthamina:1.0):1.0,((Taxillus:1.0,Scurrula:1.0):1.0,((Bakerella:1.0,(Moquiniella:1.0,((Englerina:1.0,Tapinanthus:1.0):1.0,Agelanthus:1.0):1.0):1.0):1.0,(Dendrophthoe:1.0,Helixanthera:1.0):1.0):1.0):1.0):1.0):1.0):1.0,Tupeia:1.0):1.0,((Tripodanthus:1.0,Struthanthus:1.0):1.0,(Tristerix:1.0,(Ligaria:1.0,Desmaria:1.0):1.0):1.0):1.0):1.0,Atkinsonia:1.0):1.0):1.0):1.0,Peraxilla:1.0):1.0,Notanthera:1.0):1.0,Macrosolen:1.0,Decaisnina:1.0);
[434] tree 't434'=[&R] (((Notanthera:1.0,(((Atkinsonia:1.0,(Ligaria:1.0,(Tripodanthus:1.0,Struthanthus:1.0):1.0):1.0):1.0,Desmaria:1.0):1.0,(Gaiadendron:1.0,(((Nuytsia:1.0,(((Amyema:1.0,Benthamina:1.0):1.0,(((Bakerella:1.0,(Moquiniella:1.0,((Englerina:1.0,Tapinanthus:1.0):1.0,Agelanthus:1.0):1.0):1.0):1.0,Dendrophthoe:1.0):1.0,(Helixanthera:1.0,(Taxillus:1.0,Scurrula:1.0):1.0):1.0):1.0):1.0,((Loranthus:1.0,Cecarria:1.0):1.0,(Muellerina:1.0,Ileostylus:1.0):1.0):1.0):1.0):1.0,Tupeia:1.0):1.0,Tristerix:1.0):1.0):1.0):1.0):1.0,Peraxilla:1.0):1.0,Macrosolen:1.0,Decaisnina:1.0);
[435] tree 't435'=[&R] ((Notanthera:1.0,(((Atkinsonia:1.0,((Gaiadendron:1.0,((Nuytsia:1.0,(Tristerix:1.0,(((Amyema:1.0,Benthamina:1.0):1.0,(((Helixanthera:1.0,(((Englerina:1.0,Tapinanthus:1.0):1.0,Agelanthus:1.0):1.0,(Bakerella:1.0,Moquiniella:1.0):1.0):1.0):1.0,Dendrophthoe:1.0):1.0,(Taxillus:1.0,Scurrula:1.0):1.0):1.0):1.0,((Loranthus:1.0,Cecarria:1.0):1.0,(Muellerina:1.0,Ileostylus:1.0):1.0):1.0):1.0):1.0):1.0,Tupeia:1.0):1.0):1.0,(Tripodanthus:1.0,Struthanthus:1.0):1.0):1.0):1.0,(Ligaria:1.0,Desmaria:1.0):1.0):1.0,Peraxilla:1.0):1.0):1.0,Macrosolen:1.0,Decaisnina:1.0);
[436] tree 't436'=[&R] ((Notanthera:1.0,(((Atkinsonia:1.0,((Gaiadendron:1.0,((Nuytsia:1.0,(Tristerix:1.0,((Muellerina:1.0,Ileostylus:1.0):1.0,(((Amyema:1.0,Benthamina:1.0):1.0,((Dendrophthoe:1.0,((((Englerina:1.0,Tapinanthus:1.0):1.0,Agelanthus:1.0):1.0,(Helixanthera:1.0,Moquiniella:1.0):1.0):1.0,Bakerella:1.0):1.0):1.0,(Taxillus:1.0,Scurrula:1.0):1.0):1.0):1.0,(Loranthus:1.0,Cecarria:1.0):1.0):1.0):1.0):1.0):1.0,Tupeia:1.0):1.0):1.0,(Tripodanthus:1.0,Struthanthus:1.0):1.0):1.0):1.0,(Ligaria:1.0,Desmaria:1.0):1.0):1.0,Peraxilla:1.0):1.0):1.0,Macrosolen:1.0,Decaisnina:1.0);
[437] tree 't437'=[&R] ((Notanthera:1.0,(((Gaiadendron:1.0,(((Nuytsia:1.0,((Muellerina:1.0,Ileostylus:1.0):1.0,(((Amyema:1.0,Benthamina:1.0):1.0,(((Helixanthera:1.0,Dendrophthoe:1.0):1.0,((Moquiniella:1.0,((Englerina:1.0,Tapinanthus:1.0):1.0,Agelanthus:1.0):1.0):1.0,Bakerella:1.0):1.0):1.0,(Taxillus:1.0,Scurrula:1.0):1.0):1.0):1.0,(Loranthus:1.0,Cecarria:1.0):1.0):1.0):1.0):1.0,(Desmaria:1.0,Tupeia:1.0):1.0):1.0,Tristerix:1.0):1.0):1.0,((Ligaria:1.0,(Tripodanthus:1.0,Struthanthus:1.0):1.0):1.0,Atkinsonia:1.0):1.0):1.0,Peraxilla:1.0):1.0):1.0,Macrosolen:1.0,Decaisnina:1.0);
[438] tree 't438'=[&R] ((Peraxilla:1.0,(Notanthera:1.0,((((Desmaria:1.0,Tupeia:1.0):1.0,((Muellerina:1.0,Ileostylus:1.0):1.0,(((Amyema:1.0,Benthamina:1.0):1.0,((Dendrophthoe:1.0,((Moquiniella:1.0,((Englerina:1.0,Tapinanthus:1.0):1.0,Agelanthus:1.0):1.0):1.0,Bakerella:1.0):1.0):1.0,(Helixanthera:1.0,(Taxillus:1.0,Scurrula:1.0):1.0):1.0):1.0):1.0,(Loranthus:1.0,Cecarria:1.0):1.0):1.0):1.0):1.0,Nuytsia:1.0):1.0,((((Tristerix:1.0,Ligaria:1.0):1.0,(Tripodanthus:1.0,Struthanthus:1.0):1.0):1.0,Atkinsonia:1.0):1.0,Gaiadendron:1.0):1.0):1.0):1.0):1.0,Macrosolen:1.0,Decaisnina:1.0);
[439] tree 't439'=[&R] ((Peraxilla:1.0,((((Loranthus:1.0,Cecarria:1.0):1.0,((Muellerina:1.0,Ileostylus:1.0):1.0,((Amyema:1.0,Benthamina:1.0):1.0,((Taxillus:1.0,Scurrula:1.0):1.0,(((Moquiniella:1.0,((Englerina:1.0,Tapinanthus:1.0):1.0,Agelanthus:1.0):1.0):1.0,Bakerella:1.0):1.0,(Dendrophthoe:1.0,Helixanthera:1.0):1.0):1.0):1.0):1.0):1.0):1.0,(Gaiadendron:1.0,(((Notanthera:1.0,(Tristerix:1.0,Ligaria:1.0):1.0):1.0,(Tripodanthus:1.0,Struthanthus:1.0):1.0):1.0,(Atkinsonia:1.0,Nuytsia:1.0):1.0):1.0):1.0):1.0,(Desmaria:1.0,Tupeia:1.0):1.0):1.0):1.0,Macrosolen:1.0,Decaisnina:1.0);
[440] tree 't440'=[&R] ((Peraxilla:1.0,(Ligaria:1.0,(((Gaiadendron:1.0,((Notanthera:1.0,(Nuytsia:1.0,Desmaria:1.0):1.0):1.0,Atkinsonia:1.0):1.0):1.0,(Tristerix:1.0,(Tupeia:1.0,(((Amyema:1.0,Benthamina:1.0):1.0,((Helixanthera:1.0,(Taxillus:1.0,Scurrula:1.0):1.0):1.0,((Moquiniella:1.0,(((Englerina:1.0,Tapinanthus:1.0):1.0,Agelanthus:1.0):1.0,Bakerella:1.0):1.0):1.0,Dendrophthoe:1.0):1.0):1.0):1.0,((Loranthus:1.0,Cecarria:1.0):1.0,(Muellerina:1.0,Ileostylus:1.0):1.0):1.0):1.0):1.0):1.0):1.0,(Tripodanthus:1.0,Struthanthus:1.0):1.0):1.0):1.0):1.0,Macrosolen:1.0,Decaisnina:1.0);
[441] tree 't441'=[&R] ((((((((Amyema:1.0,Benthamina:1.0):1.0,(((Helixanthera:1.0,Dendrophthoe:1.0):1.0,((Agelanthus:1.0,(Englerina:1.0,Tapinanthus:1.0):1.0):1.0,(Moquiniella:1.0,Bakerella:1.0):1.0):1.0):1.0,(Scurrula:1.0,Taxillus:1.0):1.0):1.0):1.0,((Ileostylus:1.0,Muellerina:1.0):1.0,(Loranthus:1.0,Cecarria:1.0):1.0):1.0):1.0,Atkinsonia:1.0):1.0,((Desmaria:1.0,Tupeia:1.0):1.0,((Notanthera:1.0,(Tristerix:1.0,Ligaria:1.0):1.0):1.0,(Tripodanthus:1.0,Struthanthus:1.0):1.0):1.0):1.0):1.0,(Gaiadendron:1.0,Nuytsia:1.0):1.0):1.0,Peraxilla:1.0):1.0,Macrosolen:1.0,Decaisnina:1.0);
[442] tree 't442'=[&R] ((((Tupeia:1.0,((Desmaria:1.0,Tristerix:1.0):1.0,(((Tripodanthus:1.0,Struthanthus:1.0):1.0,(Ligaria:1.0,((Ileostylus:1.0,Muellerina:1.0):1.0,((Loranthus:1.0,Cecarria:1.0):1.0,((Scurrula:1.0,Taxillus:1.0):1.0,((Dendrophthoe:1.0,(Amyema:1.0,Benthamina:1.0):1.0):1.0,((Agelanthus:1.0,(Englerina:1.0,Tapinanthus:1.0):1.0):1.0,(Helixanthera:1.0,(Moquiniella:1.0,Bakerella:1.0):1.0):1.0):1.0):1.0):1.0):1.0):1.0):1.0):1.0,(Atkinsonia:1.0,(Gaiadendron:1.0,Nuytsia:1.0):1.0):1.0):1.0):1.0):1.0,Peraxilla:1.0):1.0,Notanthera:1.0):1.0,Macrosolen:1.0,Decaisnina:1.0);
[443] tree 't443'=[&R] (((((((Tripodanthus:1.0,Struthanthus:1.0):1.0,Ligaria:1.0):1.0,((Gaiadendron:1.0,Nuytsia:1.0):1.0,Atkinsonia:1.0):1.0):1.0,(Tupeia:1.0,(((Ileostylus:1.0,Muellerina:1.0):1.0,((Loranthus:1.0,Cecarria:1.0):1.0,((Amyema:1.0,Benthamina:1.0):1.0,((Helixanthera:1.0,(Scurrula:1.0,Taxillus:1.0):1.0):1.0,(Dendrophthoe:1.0,(Bakerella:1.0,(Moquiniella:1.0,(Agelanthus:1.0,(Englerina:1.0,Tapinanthus:1.0):1.0):1.0):1.0):1.0):1.0):1.0):1.0):1.0):1.0,(Desmaria:1.0,Tristerix:1.0):1.0):1.0):1.0):1.0,Peraxilla:1.0):1.0,Notanthera:1.0):1.0,Macrosolen:1.0,Decaisnina:1.0);
[444] tree 't444'=[&R] (((Gaiadendron:1.0,(((((Tripodanthus:1.0,Struthanthus:1.0):1.0,Ligaria:1.0):1.0,((Desmaria:1.0,(Nuytsia:1.0,Notanthera:1.0):1.0):1.0,(((Ileostylus:1.0,Muellerina:1.0):1.0,((Loranthus:1.0,Cecarria:1.0):1.0,((Amyema:1.0,Benthamina:1.0):1.0,((Scurrula:1.0,Taxillus:1.0):1.0,(((Agelanthus:1.0,(Englerina:1.0,Tapinanthus:1.0):1.0):1.0,(Bakerella:1.0,Moquiniella:1.0):1.0):1.0,(Dendrophthoe:1.0,Helixanthera:1.0):1.0):1.0):1.0):1.0):1.0):1.0,Tupeia:1.0):1.0):1.0):1.0,Atkinsonia:1.0):1.0,Tristerix:1.0):1.0):1.0,Peraxilla:1.0):1.0,Macrosolen:1.0,Decaisnina:1.0);
[445] tree 't445'=[&R] ((((Gaiadendron:1.0,(((Nuytsia:1.0,Atkinsonia:1.0):1.0,((Tripodanthus:1.0,Struthanthus:1.0):1.0,Ligaria:1.0):1.0):1.0,(((Desmaria:1.0,Tupeia:1.0):1.0,((Loranthus:1.0,Cecarria:1.0):1.0,(((Amyema:1.0,Benthamina:1.0):1.0,((Scurrula:1.0,Taxillus:1.0):1.0,(((Agelanthus:1.0,(Englerina:1.0,Tapinanthus:1.0):1.0):1.0,(Bakerella:1.0,Moquiniella:1.0):1.0):1.0,(Dendrophthoe:1.0,Helixanthera:1.0):1.0):1.0):1.0):1.0,(Ileostylus:1.0,Muellerina:1.0):1.0):1.0):1.0):1.0,Tristerix:1.0):1.0):1.0):1.0,Peraxilla:1.0):1.0,Notanthera:1.0):1.0,Macrosolen:1.0,Decaisnina:1.0);
[446] tree 't446'=[&R] (((Gaiadendron:1.0,((((Tripodanthus:1.0,Struthanthus:1.0):1.0,(Notanthera:1.0,Ligaria:1.0):1.0):1.0,Atkinsonia:1.0):1.0,((((Nuytsia:1.0,((Ileostylus:1.0,Muellerina:1.0):1.0,((Loranthus:1.0,Cecarria:1.0):1.0,((Amyema:1.0,Benthamina:1.0):1.0,((Scurrula:1.0,Taxillus:1.0):1.0,(((Agelanthus:1.0,(Englerina:1.0,Tapinanthus:1.0):1.0):1.0,(Bakerella:1.0,Moquiniella:1.0):1.0):1.0,(Dendrophthoe:1.0,Helixanthera:1.0):1.0):1.0):1.0):1.0):1.0):1.0):1.0,Tristerix:1.0):1.0,Tupeia:1.0):1.0,Desmaria:1.0):1.0):1.0):1.0,Peraxilla:1.0):1.0,Macrosolen:1.0,Decaisnina:1.0);
[447] tree 't447'=[&R] (((((Desmaria:1.0,((((Ileostylus:1.0,Muellerina:1.0):1.0,((Loranthus:1.0,Cecarria:1.0):1.0,((Amyema:1.0,Benthamina:1.0):1.0,((Scurrula:1.0,Taxillus:1.0):1.0,((Bakerella:1.0,(Moquiniella:1.0,(Agelanthus:1.0,(Englerina:1.0,Tapinanthus:1.0):1.0):1.0):1.0):1.0,(Dendrophthoe:1.0,Helixanthera:1.0):1.0):1.0):1.0):1.0):1.0):1.0,Tristerix:1.0):1.0,Tupeia:1.0):1.0):1.0,(Gaiadendron:1.0,((((Tripodanthus:1.0,Struthanthus:1.0):1.0,Nuytsia:1.0):1.0,Atkinsonia:1.0):1.0,Ligaria:1.0):1.0):1.0):1.0,Peraxilla:1.0):1.0,Notanthera:1.0):1.0,Macrosolen:1.0,Decaisnina:1.0);
[448] tree 't448'=[&R] (((((Desmaria:1.0,(Atkinsonia:1.0,(((((Nuytsia:1.0,((Ileostylus:1.0,Muellerina:1.0):1.0,((Loranthus:1.0,Cecarria:1.0):1.0,((Amyema:1.0,Benthamina:1.0):1.0,((Scurrula:1.0,Taxillus:1.0):1.0,((Bakerella:1.0,(Moquiniella:1.0,(Agelanthus:1.0,(Englerina:1.0,Tapinanthus:1.0):1.0):1.0):1.0):1.0,(Dendrophthoe:1.0,Helixanthera:1.0):1.0):1.0):1.0):1.0):1.0):1.0):1.0,Tristerix:1.0):1.0,Tupeia:1.0):1.0,Gaiadendron:1.0):1.0,(Tripodanthus:1.0,Struthanthus:1.0):1.0):1.0):1.0):1.0,Ligaria:1.0):1.0,Peraxilla:1.0):1.0,Notanthera:1.0):1.0,Macrosolen:1.0,Decaisnina:1.0);
[449] tree 't449'=[&R] (((((Desmaria:1.0,(Ligaria:1.0,(Tripodanthus:1.0,Struthanthus:1.0):1.0):1.0):1.0,(Atkinsonia:1.0,((Tupeia:1.0,((Tristerix:1.0,Nuytsia:1.0):1.0,((Ileostylus:1.0,Muellerina:1.0):1.0,((Loranthus:1.0,Cecarria:1.0):1.0,((Amyema:1.0,Benthamina:1.0):1.0,((Scurrula:1.0,Taxillus:1.0):1.0,((Bakerella:1.0,(Moquiniella:1.0,(Agelanthus:1.0,(Englerina:1.0,Tapinanthus:1.0):1.0):1.0):1.0):1.0,(Dendrophthoe:1.0,Helixanthera:1.0):1.0):1.0):1.0):1.0):1.0):1.0):1.0):1.0,Gaiadendron:1.0):1.0):1.0):1.0,Peraxilla:1.0):1.0,Notanthera:1.0):1.0,Macrosolen:1.0,Decaisnina:1.0);
[450] tree 't450'=[&R] ((((Gaiadendron:1.0,((((Tupeia:1.0,(Ligaria:1.0,(Desmaria:1.0,Tristerix:1.0):1.0):1.0):1.0,((Ileostylus:1.0,Muellerina:1.0):1.0,((Loranthus:1.0,Cecarria:1.0):1.0,((Amyema:1.0,Benthamina:1.0):1.0,((Scurrula:1.0,Taxillus:1.0):1.0,(((Agelanthus:1.0,(Englerina:1.0,Tapinanthus:1.0):1.0):1.0,(Bakerella:1.0,Moquiniella:1.0):1.0):1.0,(Dendrophthoe:1.0,Helixanthera:1.0):1.0):1.0):1.0):1.0):1.0):1.0):1.0,((Tripodanthus:1.0,Struthanthus:1.0):1.0,Atkinsonia:1.0):1.0):1.0,Nuytsia:1.0):1.0):1.0,Peraxilla:1.0):1.0,Notanthera:1.0):1.0,Macrosolen:1.0,Decaisnina:1.0);
[451] tree 't451'=[&R] (Macrosolen:1.0,(Notanthera:1.0,(((((Ligaria:1.0,(Tristerix:1.0,Desmaria:1.0):1.0):1.0,Tupeia:1.0):1.0,((Muellerina:1.0,Ileostylus:1.0):1.0,((Loranthus:1.0,Cecarria:1.0):1.0,(((Scurrula:1.0,Taxillus:1.0):1.0,((Helixanthera:1.0,Dendrophthoe:1.0):1.0,(((Tapinanthus:1.0,Englerina:1.0):1.0,Agelanthus:1.0):1.0,(Bakerella:1.0,Moquiniella:1.0):1.0):1.0):1.0):1.0,(Amyema:1.0,Benthamina:1.0):1.0):1.0):1.0):1.0):1.0,((Struthanthus:1.0,Tripodanthus:1.0):1.0,(Gaiadendron:1.0,(Nuytsia:1.0,Atkinsonia:1.0):1.0):1.0):1.0):1.0,Peraxilla:1.0):1.0):1.0,Decaisnina:1.0);
[452] tree 't452'=[&R] (Macrosolen:1.0,(Peraxilla:1.0,((Gaiadendron:1.0,(((Desmaria:1.0,Tupeia:1.0):1.0,((Loranthus:1.0,Cecarria:1.0):1.0,((((Scurrula:1.0,Taxillus:1.0):1.0,((Helixanthera:1.0,Dendrophthoe:1.0):1.0,(Bakerella:1.0,(Moquiniella:1.0,((Tapinanthus:1.0,Englerina:1.0):1.0,Agelanthus:1.0):1.0):1.0):1.0):1.0):1.0,(Amyema:1.0,Benthamina:1.0):1.0):1.0,(Muellerina:1.0,Ileostylus:1.0):1.0):1.0):1.0):1.0,((Notanthera:1.0,(Ligaria:1.0,(Struthanthus:1.0,Tripodanthus:1.0):1.0):1.0):1.0,(Nuytsia:1.0,Atkinsonia:1.0):1.0):1.0):1.0):1.0,Tristerix:1.0):1.0):1.0,Decaisnina:1.0);
[453] tree 't453'=[&R] (Macrosolen:1.0,((Peraxilla:1.0,(Atkinsonia:1.0,((Gaiadendron:1.0,Nuytsia:1.0):1.0,((Tupeia:1.0,((((Scurrula:1.0,Taxillus:1.0):1.0,((Helixanthera:1.0,Dendrophthoe:1.0):1.0,(Bakerella:1.0,(Moquiniella:1.0,((Tapinanthus:1.0,Englerina:1.0):1.0,Agelanthus:1.0):1.0):1.0):1.0):1.0):1.0,(Amyema:1.0,Benthamina:1.0):1.0):1.0,((Muellerina:1.0,Ileostylus:1.0):1.0,(Loranthus:1.0,Cecarria:1.0):1.0):1.0):1.0):1.0,((Desmaria:1.0,Tristerix:1.0):1.0,(Ligaria:1.0,(Struthanthus:1.0,Tripodanthus:1.0):1.0):1.0):1.0):1.0):1.0):1.0):1.0,Notanthera:1.0):1.0,Decaisnina:1.0);
[454] tree 't454'=[&R] (Macrosolen:1.0,(Peraxilla:1.0,((Nuytsia:1.0,Tristerix:1.0):1.0,(Gaiadendron:1.0,((Tupeia:1.0,((Muellerina:1.0,Ileostylus:1.0):1.0,((Loranthus:1.0,Cecarria:1.0):1.0,(((Scurrula:1.0,Taxillus:1.0):1.0,(((Bakerella:1.0,(Moquiniella:1.0,((Tapinanthus:1.0,Englerina:1.0):1.0,Agelanthus:1.0):1.0):1.0):1.0,Helixanthera:1.0):1.0,Dendrophthoe:1.0):1.0):1.0,(Amyema:1.0,Benthamina:1.0):1.0):1.0):1.0):1.0):1.0,(Atkinsonia:1.0,(Desmaria:1.0,(Notanthera:1.0,(Ligaria:1.0,(Struthanthus:1.0,Tripodanthus:1.0):1.0):1.0):1.0):1.0):1.0):1.0):1.0):1.0):1.0,Decaisnina:1.0);
[455] tree 't455'=[&R] (Macrosolen:1.0,(Peraxilla:1.0,((Gaiadendron:1.0,(Nuytsia:1.0,Atkinsonia:1.0):1.0):1.0,(((Muellerina:1.0,Ileostylus:1.0):1.0,((Loranthus:1.0,Cecarria:1.0):1.0,(((Dendrophthoe:1.0,((Moquiniella:1.0,((Tapinanthus:1.0,Englerina:1.0):1.0,Agelanthus:1.0):1.0):1.0,Bakerella:1.0):1.0):1.0,(Helixanthera:1.0,(Scurrula:1.0,Taxillus:1.0):1.0):1.0):1.0,(Amyema:1.0,Benthamina:1.0):1.0):1.0):1.0):1.0,((Tristerix:1.0,(Notanthera:1.0,((Ligaria:1.0,Desmaria:1.0):1.0,Tupeia:1.0):1.0):1.0):1.0,(Struthanthus:1.0,Tripodanthus:1.0):1.0):1.0):1.0):1.0):1.0,Decaisnina:1.0);
[456] tree 't456'=[&R] (Macrosolen:1.0,(Peraxilla:1.0,(((Struthanthus:1.0,Tripodanthus:1.0):1.0,((Tristerix:1.0,(((Loranthus:1.0,Cecarria:1.0):1.0,((((Dendrophthoe:1.0,((Moquiniella:1.0,((Tapinanthus:1.0,Englerina:1.0):1.0,Agelanthus:1.0):1.0):1.0,Bakerella:1.0):1.0):1.0,(Helixanthera:1.0,(Scurrula:1.0,Taxillus:1.0):1.0):1.0):1.0,(Amyema:1.0,Benthamina:1.0):1.0):1.0,(Muellerina:1.0,Ileostylus:1.0):1.0):1.0):1.0,((Ligaria:1.0,Desmaria:1.0):1.0,Tupeia:1.0):1.0):1.0):1.0,((Gaiadendron:1.0,Nuytsia:1.0):1.0,Atkinsonia:1.0):1.0):1.0):1.0,Notanthera:1.0):1.0):1.0,Decaisnina:1.0);
[457] tree 't457'=[&R] (Macrosolen:1.0,(Notanthera:1.0,(Peraxilla:1.0,((Struthanthus:1.0,Tripodanthus:1.0):1.0,(Desmaria:1.0,((Atkinsonia:1.0,(Ligaria:1.0,(((Muellerina:1.0,Ileostylus:1.0):1.0,(((Dendrophthoe:1.0,((Moquiniella:1.0,((Tapinanthus:1.0,Englerina:1.0):1.0,Agelanthus:1.0):1.0):1.0,Bakerella:1.0):1.0):1.0,(Helixanthera:1.0,(Scurrula:1.0,Taxillus:1.0):1.0):1.0):1.0,(Amyema:1.0,Benthamina:1.0):1.0):1.0):1.0,(Loranthus:1.0,Cecarria:1.0):1.0):1.0):1.0):1.0,(Tupeia:1.0,(Gaiadendron:1.0,(Tristerix:1.0,Nuytsia:1.0):1.0):1.0):1.0):1.0):1.0):1.0):1.0):1.0,Decaisnina:1.0);
[458] tree 't458'=[&R] (Macrosolen:1.0,(Peraxilla:1.0,((((Struthanthus:1.0,Tripodanthus:1.0):1.0,(((Ligaria:1.0,(((Muellerina:1.0,Ileostylus:1.0):1.0,((((Helixanthera:1.0,Dendrophthoe:1.0):1.0,(((Tapinanthus:1.0,Englerina:1.0):1.0,Agelanthus:1.0):1.0,(Bakerella:1.0,Moquiniella:1.0):1.0):1.0):1.0,(Scurrula:1.0,Taxillus:1.0):1.0):1.0,(Amyema:1.0,Benthamina:1.0):1.0):1.0):1.0,(Loranthus:1.0,Cecarria:1.0):1.0):1.0):1.0,(Gaiadendron:1.0,(Nuytsia:1.0,Atkinsonia:1.0):1.0):1.0):1.0,(Tupeia:1.0,Tristerix:1.0):1.0):1.0):1.0,Desmaria:1.0):1.0,Notanthera:1.0):1.0):1.0,Decaisnina:1.0);
[459] tree 't459'=[&R] (Macrosolen:1.0,(Peraxilla:1.0,((((Struthanthus:1.0,Tripodanthus:1.0):1.0,((Tristerix:1.0,(((((((Helixanthera:1.0,Dendrophthoe:1.0):1.0,(Moquiniella:1.0,(((Tapinanthus:1.0,Englerina:1.0):1.0,Agelanthus:1.0):1.0,Bakerella:1.0):1.0):1.0):1.0,(Scurrula:1.0,Taxillus:1.0):1.0):1.0,(Amyema:1.0,Benthamina:1.0):1.0):1.0,((Loranthus:1.0,Cecarria:1.0):1.0,(Muellerina:1.0,Ileostylus:1.0):1.0):1.0):1.0,Nuytsia:1.0):1.0,Tupeia:1.0):1.0):1.0,Gaiadendron:1.0):1.0):1.0,(Atkinsonia:1.0,(Ligaria:1.0,Desmaria:1.0):1.0):1.0):1.0,Notanthera:1.0):1.0):1.0,Decaisnina:1.0);
[460] tree 't460'=[&R] (Macrosolen:1.0,(Peraxilla:1.0,((((Desmaria:1.0,(Atkinsonia:1.0,((Tristerix:1.0,(Gaiadendron:1.0,Nuytsia:1.0):1.0):1.0,(Tupeia:1.0,((Loranthus:1.0,Cecarria:1.0):1.0,((Muellerina:1.0,Ileostylus:1.0):1.0,((((Dendrophthoe:1.0,Bakerella:1.0):1.0,(Moquiniella:1.0,((Tapinanthus:1.0,Englerina:1.0):1.0,Agelanthus:1.0):1.0):1.0):1.0,((Scurrula:1.0,Taxillus:1.0):1.0,Helixanthera:1.0):1.0):1.0,(Amyema:1.0,Benthamina:1.0):1.0):1.0):1.0):1.0):1.0):1.0):1.0):1.0,(Struthanthus:1.0,Tripodanthus:1.0):1.0):1.0,Notanthera:1.0):1.0,Ligaria:1.0):1.0):1.0,Decaisnina:1.0);
[461] tree 't461'=[&R] (Macrosolen:1.0,(Peraxilla:1.0,((((Tristerix:1.0,Desmaria:1.0):1.0,Ligaria:1.0):1.0,((Atkinsonia:1.0,(Gaiadendron:1.0,(Tupeia:1.0,(Nuytsia:1.0,((Cecarria:1.0,Loranthus:1.0):1.0,((Muellerina:1.0,Ileostylus:1.0):1.0,((Amyema:1.0,Benthamina:1.0):1.0,(((Bakerella:1.0,((Tapinanthus:1.0,Englerina:1.0):1.0,Agelanthus:1.0):1.0):1.0,(Moquiniella:1.0,(Helixanthera:1.0,Dendrophthoe:1.0):1.0):1.0):1.0,(Scurrula:1.0,Taxillus:1.0):1.0):1.0):1.0):1.0):1.0):1.0):1.0):1.0):1.0,(Tripodanthus:1.0,Struthanthus:1.0):1.0):1.0):1.0,Notanthera:1.0):1.0):1.0,Decaisnina:1.0);
[462] tree 't462'=[&R] (Macrosolen:1.0,(Peraxilla:1.0,(((((Desmaria:1.0,Ligaria:1.0):1.0,(((((Amyema:1.0,Benthamina:1.0):1.0,(((Bakerella:1.0,(Moquiniella:1.0,((Tapinanthus:1.0,Englerina:1.0):1.0,Agelanthus:1.0):1.0):1.0):1.0,(Helixanthera:1.0,Dendrophthoe:1.0):1.0):1.0,(Scurrula:1.0,Taxillus:1.0):1.0):1.0):1.0,((Cecarria:1.0,Loranthus:1.0):1.0,(Muellerina:1.0,Ileostylus:1.0):1.0):1.0):1.0,Tupeia:1.0):1.0,(Tristerix:1.0,(Nuytsia:1.0,Gaiadendron:1.0):1.0):1.0):1.0):1.0,Atkinsonia:1.0):1.0,(Tripodanthus:1.0,Struthanthus:1.0):1.0):1.0,Notanthera:1.0):1.0):1.0,Decaisnina:1.0);
[463] tree 't463'=[&R] (Macrosolen:1.0,(Peraxilla:1.0,((((Notanthera:1.0,(Tristerix:1.0,Desmaria:1.0):1.0):1.0,((Tripodanthus:1.0,Struthanthus:1.0):1.0,Tupeia:1.0):1.0):1.0,((Ligaria:1.0,((Cecarria:1.0,Loranthus:1.0):1.0,((Muellerina:1.0,Ileostylus:1.0):1.0,((Amyema:1.0,Benthamina:1.0):1.0,(((Bakerella:1.0,(Moquiniella:1.0,((Tapinanthus:1.0,Englerina:1.0):1.0,Agelanthus:1.0):1.0):1.0):1.0,(Helixanthera:1.0,Dendrophthoe:1.0):1.0):1.0,(Scurrula:1.0,Taxillus:1.0):1.0):1.0):1.0):1.0):1.0):1.0,Atkinsonia:1.0):1.0):1.0,(Nuytsia:1.0,Gaiadendron:1.0):1.0):1.0):1.0,Decaisnina:1.0);
[464] tree 't464'=[&R] (Macrosolen:1.0,(Peraxilla:1.0,(((((Tristerix:1.0,(Ligaria:1.0,Desmaria:1.0):1.0):1.0,(Notanthera:1.0,(Tripodanthus:1.0,Struthanthus:1.0):1.0):1.0):1.0,(((Cecarria:1.0,Loranthus:1.0):1.0,(Muellerina:1.0,Ileostylus:1.0):1.0):1.0,((Amyema:1.0,Benthamina:1.0):1.0,(((((Tapinanthus:1.0,Englerina:1.0):1.0,Agelanthus:1.0):1.0,(Bakerella:1.0,Moquiniella:1.0):1.0):1.0,(Helixanthera:1.0,Dendrophthoe:1.0):1.0):1.0,(Scurrula:1.0,Taxillus:1.0):1.0):1.0):1.0):1.0):1.0,Tupeia:1.0):1.0,(Atkinsonia:1.0,(Nuytsia:1.0,Gaiadendron:1.0):1.0):1.0):1.0):1.0,Decaisnina:1.0);
[465] tree 't465'=[&R] (Macrosolen:1.0,(Peraxilla:1.0,((Atkinsonia:1.0,((Ligaria:1.0,(Desmaria:1.0,Tristerix:1.0):1.0):1.0,(Notanthera:1.0,(Tripodanthus:1.0,Struthanthus:1.0):1.0):1.0):1.0):1.0,(((Nuytsia:1.0,(((Cecarria:1.0,Loranthus:1.0):1.0,(Muellerina:1.0,Ileostylus:1.0):1.0):1.0,((Amyema:1.0,Benthamina:1.0):1.0,(((Moquiniella:1.0,(((Tapinanthus:1.0,Englerina:1.0):1.0,Agelanthus:1.0):1.0,Bakerella:1.0):1.0):1.0,Dendrophthoe:1.0):1.0,(Helixanthera:1.0,(Scurrula:1.0,Taxillus:1.0):1.0):1.0):1.0):1.0):1.0):1.0,Tupeia:1.0):1.0,Gaiadendron:1.0):1.0):1.0):1.0,Decaisnina:1.0);
[466] tree 't466'=[&R] (Macrosolen:1.0,(Peraxilla:1.0,(Gaiadendron:1.0,((Atkinsonia:1.0,(Desmaria:1.0,((Tripodanthus:1.0,Struthanthus:1.0):1.0,(Notanthera:1.0,Ligaria:1.0):1.0):1.0):1.0):1.0,((((Muellerina:1.0,Ileostylus:1.0):1.0,(((Amyema:1.0,Benthamina:1.0):1.0,((Bakerella:1.0,(Moquiniella:1.0,((Tapinanthus:1.0,Englerina:1.0):1.0,Agelanthus:1.0):1.0):1.0):1.0,((Dendrophthoe:1.0,Helixanthera:1.0):1.0,(Scurrula:1.0,Taxillus:1.0):1.0):1.0):1.0):1.0,(Cecarria:1.0,Loranthus:1.0):1.0):1.0):1.0,Tristerix:1.0):1.0,(Nuytsia:1.0,Tupeia:1.0):1.0):1.0):1.0):1.0):1.0,Decaisnina:1.0);
[467] tree 't467'=[&R] (Macrosolen:1.0,((Peraxilla:1.0,((Atkinsonia:1.0,Gaiadendron:1.0):1.0,((Nuytsia:1.0,Desmaria:1.0):1.0,((Tristerix:1.0,Tupeia:1.0):1.0,((((Amyema:1.0,Benthamina:1.0):1.0,((Scurrula:1.0,Taxillus:1.0):1.0,((Bakerella:1.0,((Tapinanthus:1.0,Englerina:1.0):1.0,Agelanthus:1.0):1.0):1.0,(Moquiniella:1.0,(Dendrophthoe:1.0,Helixanthera:1.0):1.0):1.0):1.0):1.0):1.0,((Cecarria:1.0,Loranthus:1.0):1.0,(Muellerina:1.0,Ileostylus:1.0):1.0):1.0):1.0,((Tripodanthus:1.0,Struthanthus:1.0):1.0,Ligaria:1.0):1.0):1.0):1.0):1.0):1.0):1.0,Notanthera:1.0):1.0,Decaisnina:1.0);
[468] tree 't468'=[&R] (Macrosolen:1.0,(Peraxilla:1.0,((((Tripodanthus:1.0,Struthanthus:1.0):1.0,(((Ligaria:1.0,Desmaria:1.0):1.0,Tupeia:1.0):1.0,(Notanthera:1.0,((Cecarria:1.0,Loranthus:1.0):1.0,((Muellerina:1.0,Ileostylus:1.0):1.0,((Amyema:1.0,Benthamina:1.0):1.0,((Scurrula:1.0,Taxillus:1.0):1.0,((Bakerella:1.0,((Tapinanthus:1.0,Englerina:1.0):1.0,Agelanthus:1.0):1.0):1.0,(Moquiniella:1.0,(Dendrophthoe:1.0,Helixanthera:1.0):1.0):1.0):1.0):1.0):1.0):1.0):1.0):1.0):1.0):1.0,Tristerix:1.0):1.0,((Nuytsia:1.0,Atkinsonia:1.0):1.0,Gaiadendron:1.0):1.0):1.0):1.0,Decaisnina:1.0);
[469] tree 't469'=[&R] (Macrosolen:1.0,(Peraxilla:1.0,(((Desmaria:1.0,Tupeia:1.0):1.0,Tristerix:1.0):1.0,(((Tripodanthus:1.0,Struthanthus:1.0):1.0,(Nuytsia:1.0,Atkinsonia:1.0):1.0):1.0,(((Ligaria:1.0,Notanthera:1.0):1.0,((Muellerina:1.0,Ileostylus:1.0):1.0,(((Amyema:1.0,Benthamina:1.0):1.0,((Scurrula:1.0,Taxillus:1.0):1.0,((((Tapinanthus:1.0,Englerina:1.0):1.0,Agelanthus:1.0):1.0,(Moquiniella:1.0,Bakerella:1.0):1.0):1.0,(Helixanthera:1.0,Dendrophthoe:1.0):1.0):1.0):1.0):1.0,(Cecarria:1.0,Loranthus:1.0):1.0):1.0):1.0):1.0,Gaiadendron:1.0):1.0):1.0):1.0):1.0,Decaisnina:1.0);
[470] tree 't470'=[&R] (Macrosolen:1.0,((Peraxilla:1.0,((Tupeia:1.0,((Nuytsia:1.0,((Cecarria:1.0,Loranthus:1.0):1.0,((Muellerina:1.0,Ileostylus:1.0):1.0,((Amyema:1.0,Benthamina:1.0):1.0,((Dendrophthoe:1.0,((Moquiniella:1.0,((Tapinanthus:1.0,Englerina:1.0):1.0,Agelanthus:1.0):1.0):1.0,Bakerella:1.0):1.0):1.0,(Helixanthera:1.0,(Scurrula:1.0,Taxillus:1.0):1.0):1.0):1.0):1.0):1.0):1.0):1.0,Gaiadendron:1.0):1.0):1.0,(Atkinsonia:1.0,((Ligaria:1.0,(Tristerix:1.0,Desmaria:1.0):1.0):1.0,(Tripodanthus:1.0,Struthanthus:1.0):1.0):1.0):1.0):1.0):1.0,Notanthera:1.0):1.0,Decaisnina:1.0);
[471] tree 't471'=[&R] ((Peraxilla:1.0,(((Notanthera:1.0,((Tripodanthus:1.0,Struthanthus:1.0):1.0,(Tristerix:1.0,Ligaria:1.0):1.0):1.0):1.0,(Gaiadendron:1.0,(Nuytsia:1.0,Atkinsonia:1.0):1.0):1.0):1.0,((Desmaria:1.0,Tupeia:1.0):1.0,(((((Helixanthera:1.0,Dendrophthoe:1.0):1.0,(Bakerella:1.0,(Moquiniella:1.0,(Agelanthus:1.0,(Englerina:1.0,Tapinanthus:1.0):1.0):1.0):1.0):1.0):1.0,(Taxillus:1.0,Scurrula:1.0):1.0):1.0,(Amyema:1.0,Benthamina:1.0):1.0):1.0,((Ileostylus:1.0,Muellerina:1.0):1.0,(Loranthus:1.0,Cecarria:1.0):1.0):1.0):1.0):1.0):1.0):1.0,Macrosolen:1.0,Decaisnina:1.0);
[472] tree 't472'=[&R] ((Peraxilla:1.0,((((Atkinsonia:1.0,Gaiadendron:1.0):1.0,((((Tristerix:1.0,Ligaria:1.0):1.0,Desmaria:1.0):1.0,Tupeia:1.0):1.0,(Nuytsia:1.0,((Loranthus:1.0,Cecarria:1.0):1.0,(((((Helixanthera:1.0,Dendrophthoe:1.0):1.0,(Bakerella:1.0,(Moquiniella:1.0,(Agelanthus:1.0,(Englerina:1.0,Tapinanthus:1.0):1.0):1.0):1.0):1.0):1.0,(Taxillus:1.0,Scurrula:1.0):1.0):1.0,(Amyema:1.0,Benthamina:1.0):1.0):1.0,(Ileostylus:1.0,Muellerina:1.0):1.0):1.0):1.0):1.0):1.0):1.0,(Tripodanthus:1.0,Struthanthus:1.0):1.0):1.0,Notanthera:1.0):1.0):1.0,Macrosolen:1.0,Decaisnina:1.0);
[473] tree 't473'=[&R] ((Peraxilla:1.0,(((Notanthera:1.0,(Tristerix:1.0,(Ligaria:1.0,(Tripodanthus:1.0,Struthanthus:1.0):1.0):1.0):1.0):1.0,Desmaria:1.0):1.0,((((Nuytsia:1.0,((Ileostylus:1.0,Muellerina:1.0):1.0,((Loranthus:1.0,Cecarria:1.0):1.0,((((Helixanthera:1.0,Dendrophthoe:1.0):1.0,(Bakerella:1.0,(Moquiniella:1.0,(Agelanthus:1.0,(Englerina:1.0,Tapinanthus:1.0):1.0):1.0):1.0):1.0):1.0,(Taxillus:1.0,Scurrula:1.0):1.0):1.0,(Amyema:1.0,Benthamina:1.0):1.0):1.0):1.0):1.0):1.0,Tupeia:1.0):1.0,Gaiadendron:1.0):1.0,Atkinsonia:1.0):1.0):1.0):1.0,Macrosolen:1.0,Decaisnina:1.0);
[474] tree 't474'=[&R] ((Peraxilla:1.0,((((Gaiadendron:1.0,(Nuytsia:1.0,Atkinsonia:1.0):1.0):1.0,(Ligaria:1.0,(Tripodanthus:1.0,Struthanthus:1.0):1.0):1.0):1.0,(((Ileostylus:1.0,Muellerina:1.0):1.0,((Loranthus:1.0,Cecarria:1.0):1.0,((((Helixanthera:1.0,Dendrophthoe:1.0):1.0,(Bakerella:1.0,(Moquiniella:1.0,(Agelanthus:1.0,(Englerina:1.0,Tapinanthus:1.0):1.0):1.0):1.0):1.0):1.0,(Taxillus:1.0,Scurrula:1.0):1.0):1.0,(Amyema:1.0,Benthamina:1.0):1.0):1.0):1.0):1.0,((Tristerix:1.0,Desmaria:1.0):1.0,Tupeia:1.0):1.0):1.0):1.0,Notanthera:1.0):1.0):1.0,Macrosolen:1.0,Decaisnina:1.0);
[475] tree 't475'=[&R] ((Peraxilla:1.0,(((Tripodanthus:1.0,Struthanthus:1.0):1.0,(Desmaria:1.0,(Ligaria:1.0,(Atkinsonia:1.0,(((Tristerix:1.0,Nuytsia:1.0):1.0,Gaiadendron:1.0):1.0,(((((Bakerella:1.0,(Moquiniella:1.0,(Agelanthus:1.0,(Englerina:1.0,Tapinanthus:1.0):1.0):1.0):1.0):1.0,((Taxillus:1.0,Scurrula:1.0):1.0,(Helixanthera:1.0,Dendrophthoe:1.0):1.0):1.0):1.0,(Amyema:1.0,Benthamina:1.0):1.0):1.0,((Ileostylus:1.0,Muellerina:1.0):1.0,(Loranthus:1.0,Cecarria:1.0):1.0):1.0):1.0,Tupeia:1.0):1.0):1.0):1.0):1.0):1.0):1.0,Notanthera:1.0):1.0):1.0,Macrosolen:1.0,Decaisnina:1.0);
[476] tree 't476'=[&R] ((Peraxilla:1.0,((Desmaria:1.0,(((Tristerix:1.0,Nuytsia:1.0):1.0,Gaiadendron:1.0):1.0,(((Ileostylus:1.0,Muellerina:1.0):1.0,((Loranthus:1.0,Cecarria:1.0):1.0,(((Taxillus:1.0,Scurrula:1.0):1.0,((Helixanthera:1.0,Dendrophthoe:1.0):1.0,(Bakerella:1.0,(Moquiniella:1.0,(Agelanthus:1.0,(Englerina:1.0,Tapinanthus:1.0):1.0):1.0):1.0):1.0):1.0):1.0,(Amyema:1.0,Benthamina:1.0):1.0):1.0):1.0):1.0,Tupeia:1.0):1.0):1.0):1.0,(Atkinsonia:1.0,((Notanthera:1.0,(Tripodanthus:1.0,Struthanthus:1.0):1.0):1.0,Ligaria:1.0):1.0):1.0):1.0):1.0,Macrosolen:1.0,Decaisnina:1.0);
[477] tree 't477'=[&R] ((Peraxilla:1.0,((((Tripodanthus:1.0,Struthanthus:1.0):1.0,((((Notanthera:1.0,((((Moquiniella:1.0,((Agelanthus:1.0,(Englerina:1.0,Tapinanthus:1.0):1.0):1.0,Bakerella:1.0):1.0):1.0,((Taxillus:1.0,Scurrula:1.0):1.0,(Helixanthera:1.0,Dendrophthoe:1.0):1.0):1.0):1.0,(Amyema:1.0,Benthamina:1.0):1.0):1.0,((Ileostylus:1.0,Muellerina:1.0):1.0,(Loranthus:1.0,Cecarria:1.0):1.0):1.0):1.0):1.0,Nuytsia:1.0):1.0,(Tupeia:1.0,(Ligaria:1.0,Desmaria:1.0):1.0):1.0):1.0,Atkinsonia:1.0):1.0):1.0,Tristerix:1.0):1.0,Gaiadendron:1.0):1.0):1.0,Macrosolen:1.0,Decaisnina:1.0);
[478] tree 't478'=[&R] (((Peraxilla:1.0,(((Tripodanthus:1.0,Struthanthus:1.0):1.0,(((((Dendrophthoe:1.0,(Bakerella:1.0,(Moquiniella:1.0,(Agelanthus:1.0,(Englerina:1.0,Tapinanthus:1.0):1.0):1.0):1.0):1.0):1.0,(Helixanthera:1.0,(Taxillus:1.0,Scurrula:1.0):1.0):1.0):1.0,(Amyema:1.0,Benthamina:1.0):1.0):1.0,((Ileostylus:1.0,Muellerina:1.0):1.0,(Loranthus:1.0,Cecarria:1.0):1.0):1.0):1.0,((Tupeia:1.0,Ligaria:1.0):1.0,(Atkinsonia:1.0,Desmaria:1.0):1.0):1.0):1.0):1.0,((Nuytsia:1.0,Gaiadendron:1.0):1.0,Tristerix:1.0):1.0):1.0):1.0,Notanthera:1.0):1.0,Macrosolen:1.0,Decaisnina:1.0);
[479] tree 't479'=[&R] ((Peraxilla:1.0,(Notanthera:1.0,((Ligaria:1.0,(Atkinsonia:1.0,(Desmaria:1.0,((Nuytsia:1.0,Gaiadendron:1.0):1.0,((Tristerix:1.0,((((Dendrophthoe:1.0,(Bakerella:1.0,(Moquiniella:1.0,(Agelanthus:1.0,(Englerina:1.0,Tapinanthus:1.0):1.0):1.0):1.0):1.0):1.0,(Helixanthera:1.0,(Taxillus:1.0,Scurrula:1.0):1.0):1.0):1.0,(Amyema:1.0,Benthamina:1.0):1.0):1.0,((Ileostylus:1.0,Muellerina:1.0):1.0,(Loranthus:1.0,Cecarria:1.0):1.0):1.0):1.0):1.0,Tupeia:1.0):1.0):1.0):1.0):1.0):1.0,(Tripodanthus:1.0,Struthanthus:1.0):1.0):1.0):1.0):1.0,Macrosolen:1.0,Decaisnina:1.0);
[480] tree 't480'=[&R] ((Notanthera:1.0,(((Desmaria:1.0,((Tupeia:1.0,Tristerix:1.0):1.0,(Nuytsia:1.0,((((Dendrophthoe:1.0,(Bakerella:1.0,(Moquiniella:1.0,(Agelanthus:1.0,(Englerina:1.0,Tapinanthus:1.0):1.0):1.0):1.0):1.0):1.0,(Helixanthera:1.0,(Taxillus:1.0,Scurrula:1.0):1.0):1.0):1.0,(Amyema:1.0,Benthamina:1.0):1.0):1.0,((Ileostylus:1.0,Muellerina:1.0):1.0,(Loranthus:1.0,Cecarria:1.0):1.0):1.0):1.0):1.0):1.0):1.0,(Gaiadendron:1.0,((Ligaria:1.0,(Tripodanthus:1.0,Struthanthus:1.0):1.0):1.0,Atkinsonia:1.0):1.0):1.0):1.0,Peraxilla:1.0):1.0):1.0,Macrosolen:1.0,Decaisnina:1.0);
[481] tree 't481'=[&R] ((Peraxilla:1.0,(((((Struthanthus:1.0,Tripodanthus:1.0):1.0,Ligaria:1.0):1.0,Atkinsonia:1.0):1.0,((((Loranthus:1.0,Cecarria:1.0):1.0,((Muellerina:1.0,Ileostylus:1.0):1.0,((Amyema:1.0,Benthamina:1.0):1.0,((Dendrophthoe:1.0,(Bakerella:1.0,(Helixanthera:1.0,((Agelanthus:1.0,(Englerina:1.0,Tapinanthus:1.0):1.0):1.0,Moquiniella:1.0):1.0):1.0):1.0):1.0,(Taxillus:1.0,Scurrula:1.0):1.0):1.0):1.0):1.0):1.0,(Tupeia:1.0,(Gaiadendron:1.0,(Tristerix:1.0,Nuytsia:1.0):1.0):1.0):1.0):1.0,Desmaria:1.0):1.0):1.0,Notanthera:1.0):1.0):1.0,Macrosolen:1.0,Decaisnina:1.0);
[482] tree 't482'=[&R] ((Peraxilla:1.0,(Gaiadendron:1.0,(Nuytsia:1.0,(Atkinsonia:1.0,(((Tupeia:1.0,(Tristerix:1.0,(Notanthera:1.0,(Ligaria:1.0,(Struthanthus:1.0,Tripodanthus:1.0):1.0):1.0):1.0):1.0):1.0,((Loranthus:1.0,Cecarria:1.0):1.0,((Muellerina:1.0,Ileostylus:1.0):1.0,((Amyema:1.0,Benthamina:1.0):1.0,(((Helixanthera:1.0,Dendrophthoe:1.0):1.0,(Bakerella:1.0,((Agelanthus:1.0,(Englerina:1.0,Tapinanthus:1.0):1.0):1.0,Moquiniella:1.0):1.0):1.0):1.0,(Taxillus:1.0,Scurrula:1.0):1.0):1.0):1.0):1.0):1.0):1.0,Desmaria:1.0):1.0):1.0):1.0):1.0):1.0,Macrosolen:1.0,Decaisnina:1.0);
[483] tree 't483'=[&R] (((Peraxilla:1.0,(((Nuytsia:1.0,(Atkinsonia:1.0,(Struthanthus:1.0,Tripodanthus:1.0):1.0):1.0):1.0,((Ligaria:1.0,((Loranthus:1.0,Cecarria:1.0):1.0,((Muellerina:1.0,Ileostylus:1.0):1.0,((Amyema:1.0,Benthamina:1.0):1.0,((Dendrophthoe:1.0,(Bakerella:1.0,((Agelanthus:1.0,(Englerina:1.0,Tapinanthus:1.0):1.0):1.0,(Helixanthera:1.0,Moquiniella:1.0):1.0):1.0):1.0):1.0,(Taxillus:1.0,Scurrula:1.0):1.0):1.0):1.0):1.0):1.0):1.0,Gaiadendron:1.0):1.0):1.0,(Tristerix:1.0,(Desmaria:1.0,Tupeia:1.0):1.0):1.0):1.0):1.0,Notanthera:1.0):1.0,Macrosolen:1.0,Decaisnina:1.0);
[484] tree 't484'=[&R] (((Peraxilla:1.0,(((((Struthanthus:1.0,Tripodanthus:1.0):1.0,(Nuytsia:1.0,Atkinsonia:1.0):1.0):1.0,Gaiadendron:1.0):1.0,((Tristerix:1.0,(Desmaria:1.0,Ligaria:1.0):1.0):1.0,Tupeia:1.0):1.0):1.0,((Muellerina:1.0,Ileostylus:1.0):1.0,(((Amyema:1.0,Benthamina:1.0):1.0,(((Dendrophthoe:1.0,Helixanthera:1.0):1.0,((Bakerella:1.0,Moquiniella:1.0):1.0,(Agelanthus:1.0,(Englerina:1.0,Tapinanthus:1.0):1.0):1.0):1.0):1.0,(Taxillus:1.0,Scurrula:1.0):1.0):1.0):1.0,(Loranthus:1.0,Cecarria:1.0):1.0):1.0):1.0):1.0):1.0,Notanthera:1.0):1.0,Macrosolen:1.0,Decaisnina:1.0);
[485] tree 't485'=[&R] ((Peraxilla:1.0,(((Notanthera:1.0,(Ligaria:1.0,(Struthanthus:1.0,Tripodanthus:1.0):1.0):1.0):1.0,(Atkinsonia:1.0,((((Muellerina:1.0,Ileostylus:1.0):1.0,(((Amyema:1.0,Benthamina:1.0):1.0,(((Dendrophthoe:1.0,Helixanthera:1.0):1.0,(Bakerella:1.0,(Moquiniella:1.0,(Agelanthus:1.0,(Englerina:1.0,Tapinanthus:1.0):1.0):1.0):1.0):1.0):1.0,(Taxillus:1.0,Scurrula:1.0):1.0):1.0):1.0,(Loranthus:1.0,Cecarria:1.0):1.0):1.0):1.0,(Tristerix:1.0,Desmaria:1.0):1.0):1.0,Tupeia:1.0):1.0):1.0):1.0,(Nuytsia:1.0,Gaiadendron:1.0):1.0):1.0):1.0,Macrosolen:1.0,Decaisnina:1.0);
[486] tree 't486'=[&R] (((Peraxilla:1.0,(Nuytsia:1.0,(Gaiadendron:1.0,(((Desmaria:1.0,(Atkinsonia:1.0,(Tupeia:1.0,(Ligaria:1.0,(Struthanthus:1.0,Tripodanthus:1.0):1.0):1.0):1.0):1.0):1.0,(((Amyema:1.0,Benthamina:1.0):1.0,(((Dendrophthoe:1.0,Helixanthera:1.0):1.0,((Agelanthus:1.0,(Englerina:1.0,Tapinanthus:1.0):1.0):1.0,(Bakerella:1.0,Moquiniella:1.0):1.0):1.0):1.0,(Taxillus:1.0,Scurrula:1.0):1.0):1.0):1.0,((Loranthus:1.0,Cecarria:1.0):1.0,(Muellerina:1.0,Ileostylus:1.0):1.0):1.0):1.0):1.0,Tristerix:1.0):1.0):1.0):1.0):1.0,Notanthera:1.0):1.0,Macrosolen:1.0,Decaisnina:1.0);
[487] tree 't487'=[&R] (((Peraxilla:1.0,((Tupeia:1.0,(((((Amyema:1.0,Benthamina:1.0):1.0,((Dendrophthoe:1.0,((Agelanthus:1.0,(Englerina:1.0,Tapinanthus:1.0):1.0):1.0,(Helixanthera:1.0,(Bakerella:1.0,Moquiniella:1.0):1.0):1.0):1.0):1.0,(Taxillus:1.0,Scurrula:1.0):1.0):1.0):1.0,((Loranthus:1.0,Cecarria:1.0):1.0,(Muellerina:1.0,Ileostylus:1.0):1.0):1.0):1.0,Gaiadendron:1.0):1.0,((Nuytsia:1.0,(Atkinsonia:1.0,(Struthanthus:1.0,Tripodanthus:1.0):1.0):1.0):1.0,Ligaria:1.0):1.0):1.0):1.0,(Tristerix:1.0,Desmaria:1.0):1.0):1.0):1.0,Notanthera:1.0):1.0,Macrosolen:1.0,Decaisnina:1.0);
[488] tree 't488'=[&R] (((Peraxilla:1.0,((((Muellerina:1.0,Ileostylus:1.0):1.0,(((Amyema:1.0,Benthamina:1.0):1.0,((Dendrophthoe:1.0,((Agelanthus:1.0,(Englerina:1.0,Tapinanthus:1.0):1.0):1.0,(Bakerella:1.0,Moquiniella:1.0):1.0):1.0):1.0,(Helixanthera:1.0,(Taxillus:1.0,Scurrula:1.0):1.0):1.0):1.0):1.0,(Loranthus:1.0,Cecarria:1.0):1.0):1.0):1.0,((Gaiadendron:1.0,(Nuytsia:1.0,Atkinsonia:1.0):1.0):1.0,(Struthanthus:1.0,Tripodanthus:1.0):1.0):1.0):1.0,((Tristerix:1.0,(Ligaria:1.0,Desmaria:1.0):1.0):1.0,Tupeia:1.0):1.0):1.0):1.0,Notanthera:1.0):1.0,Macrosolen:1.0,Decaisnina:1.0);
[489] tree 't489'=[&R] (((Peraxilla:1.0,((Struthanthus:1.0,Tripodanthus:1.0):1.0,((((Nuytsia:1.0,((Loranthus:1.0,Cecarria:1.0):1.0,((Muellerina:1.0,Ileostylus:1.0):1.0,((Amyema:1.0,Benthamina:1.0):1.0,((Dendrophthoe:1.0,(((Agelanthus:1.0,(Englerina:1.0,Tapinanthus:1.0):1.0):1.0,Moquiniella:1.0):1.0,Bakerella:1.0):1.0):1.0,(Helixanthera:1.0,(Taxillus:1.0,Scurrula:1.0):1.0):1.0):1.0):1.0):1.0):1.0):1.0,Tristerix:1.0):1.0,((Ligaria:1.0,Desmaria:1.0):1.0,Tupeia:1.0):1.0):1.0,(Atkinsonia:1.0,Gaiadendron:1.0):1.0):1.0):1.0):1.0,Notanthera:1.0):1.0,Macrosolen:1.0,Decaisnina:1.0);
[490] tree 't490'=[&R] (((Peraxilla:1.0,((Atkinsonia:1.0,((Ligaria:1.0,Desmaria:1.0):1.0,(Struthanthus:1.0,Tripodanthus:1.0):1.0):1.0):1.0,((((((((Dendrophthoe:1.0,Helixanthera:1.0):1.0,((Agelanthus:1.0,(Englerina:1.0,Tapinanthus:1.0):1.0):1.0,(Moquiniella:1.0,Bakerella:1.0):1.0):1.0):1.0,(Amyema:1.0,Benthamina:1.0):1.0):1.0,(Taxillus:1.0,Scurrula:1.0):1.0):1.0,((Muellerina:1.0,Ileostylus:1.0):1.0,(Loranthus:1.0,Cecarria:1.0):1.0):1.0):1.0,Tupeia:1.0):1.0,(Tristerix:1.0,Nuytsia:1.0):1.0):1.0,Gaiadendron:1.0):1.0):1.0):1.0,Notanthera:1.0):1.0,Macrosolen:1.0,Decaisnina:1.0);
[491] tree 't491'=[&R] (Macrosolen:1.0,(Peraxilla:1.0,(((Tupeia:1.0,(Desmaria:1.0,(Tristerix:1.0,Ligaria:1.0):1.0):1.0):1.0,(Atkinsonia:1.0,((Struthanthus:1.0,Tripodanthus:1.0):1.0,((Gaiadendron:1.0,Nuytsia:1.0):1.0,((Ileostylus:1.0,Muellerina:1.0):1.0,((Loranthus:1.0,Cecarria:1.0):1.0,(((Dendrophthoe:1.0,((Agelanthus:1.0,(Englerina:1.0,Tapinanthus:1.0):1.0):1.0,(Bakerella:1.0,(Helixanthera:1.0,Moquiniella:1.0):1.0):1.0):1.0):1.0,(Scurrula:1.0,Taxillus:1.0):1.0):1.0,(Benthamina:1.0,Amyema:1.0):1.0):1.0):1.0):1.0):1.0):1.0):1.0):1.0,Notanthera:1.0):1.0):1.0,Decaisnina:1.0);
[492] tree 't492'=[&R] (Macrosolen:1.0,(Notanthera:1.0,(Peraxilla:1.0,((Struthanthus:1.0,Tripodanthus:1.0):1.0,(((Tristerix:1.0,(Gaiadendron:1.0,Nuytsia:1.0):1.0):1.0,(Ligaria:1.0,((((Dendrophthoe:1.0,(Bakerella:1.0,(Moquiniella:1.0,(Agelanthus:1.0,(Englerina:1.0,Tapinanthus:1.0):1.0):1.0):1.0):1.0):1.0,(Helixanthera:1.0,(Scurrula:1.0,Taxillus:1.0):1.0):1.0):1.0,(Benthamina:1.0,Amyema:1.0):1.0):1.0,((Ileostylus:1.0,Muellerina:1.0):1.0,(Loranthus:1.0,Cecarria:1.0):1.0):1.0):1.0):1.0):1.0,((Tupeia:1.0,Desmaria:1.0):1.0,Atkinsonia:1.0):1.0):1.0):1.0):1.0):1.0,Decaisnina:1.0);
[493] tree 't493'=[&R] (Macrosolen:1.0,(Notanthera:1.0,(Peraxilla:1.0,((Tristerix:1.0,(Gaiadendron:1.0,Nuytsia:1.0):1.0):1.0,(((Struthanthus:1.0,Tripodanthus:1.0):1.0,((Tupeia:1.0,(Ligaria:1.0,Desmaria:1.0):1.0):1.0,Atkinsonia:1.0):1.0):1.0,((Loranthus:1.0,Cecarria:1.0):1.0,((((Scurrula:1.0,Taxillus:1.0):1.0,((Bakerella:1.0,(Moquiniella:1.0,(Agelanthus:1.0,(Englerina:1.0,Tapinanthus:1.0):1.0):1.0):1.0):1.0,(Dendrophthoe:1.0,Helixanthera:1.0):1.0):1.0):1.0,(Benthamina:1.0,Amyema:1.0):1.0):1.0,(Ileostylus:1.0,Muellerina:1.0):1.0):1.0):1.0):1.0):1.0):1.0):1.0,Decaisnina:1.0);
[494] tree 't494'=[&R] (Macrosolen:1.0,(Notanthera:1.0,(Peraxilla:1.0,((Gaiadendron:1.0,(Nuytsia:1.0,Tristerix:1.0):1.0):1.0,(((Atkinsonia:1.0,(Ligaria:1.0,((Struthanthus:1.0,Tripodanthus:1.0):1.0,Tupeia:1.0):1.0):1.0):1.0,Desmaria:1.0):1.0,((Loranthus:1.0,Cecarria:1.0):1.0,((((Helixanthera:1.0,(Scurrula:1.0,Taxillus:1.0):1.0):1.0,((Bakerella:1.0,(Moquiniella:1.0,(Agelanthus:1.0,(Englerina:1.0,Tapinanthus:1.0):1.0):1.0):1.0):1.0,Dendrophthoe:1.0):1.0):1.0,(Benthamina:1.0,Amyema:1.0):1.0):1.0,(Ileostylus:1.0,Muellerina:1.0):1.0):1.0):1.0):1.0):1.0):1.0):1.0,Decaisnina:1.0);
[495] tree 't495'=[&R] (Macrosolen:1.0,(Peraxilla:1.0,((((Tristerix:1.0,Tupeia:1.0):1.0,(Notanthera:1.0,(Nuytsia:1.0,((((Helixanthera:1.0,(Scurrula:1.0,Taxillus:1.0):1.0):1.0,((Bakerella:1.0,(Moquiniella:1.0,(Agelanthus:1.0,(Englerina:1.0,Tapinanthus:1.0):1.0):1.0):1.0):1.0,Dendrophthoe:1.0):1.0):1.0,(Benthamina:1.0,Amyema:1.0):1.0):1.0,((Ileostylus:1.0,Muellerina:1.0):1.0,(Loranthus:1.0,Cecarria:1.0):1.0):1.0):1.0):1.0):1.0):1.0,Desmaria:1.0):1.0,((Atkinsonia:1.0,Ligaria:1.0):1.0,(Gaiadendron:1.0,(Struthanthus:1.0,Tripodanthus:1.0):1.0):1.0):1.0):1.0):1.0,Decaisnina:1.0);
[496] tree 't496'=[&R] (Macrosolen:1.0,(Peraxilla:1.0,((Gaiadendron:1.0,(Tupeia:1.0,(Nuytsia:1.0,(((((Scurrula:1.0,Taxillus:1.0):1.0,((((Agelanthus:1.0,(Englerina:1.0,Tapinanthus:1.0):1.0):1.0,Moquiniella:1.0):1.0,Bakerella:1.0):1.0,(Dendrophthoe:1.0,Helixanthera:1.0):1.0):1.0):1.0,(Benthamina:1.0,Amyema:1.0):1.0):1.0,(Ileostylus:1.0,Muellerina:1.0):1.0):1.0,(Loranthus:1.0,Cecarria:1.0):1.0):1.0):1.0):1.0):1.0,(Atkinsonia:1.0,(((Ligaria:1.0,(Tristerix:1.0,Desmaria:1.0):1.0):1.0,Notanthera:1.0):1.0,(Struthanthus:1.0,Tripodanthus:1.0):1.0):1.0):1.0):1.0):1.0,Decaisnina:1.0);
[497] tree 't497'=[&R] (Macrosolen:1.0,((Peraxilla:1.0,(Gaiadendron:1.0,(((((Ileostylus:1.0,Muellerina:1.0):1.0,((Loranthus:1.0,Cecarria:1.0):1.0,(((Helixanthera:1.0,(Scurrula:1.0,Taxillus:1.0):1.0):1.0,((((Agelanthus:1.0,(Englerina:1.0,Tapinanthus:1.0):1.0):1.0,Moquiniella:1.0):1.0,Bakerella:1.0):1.0,Dendrophthoe:1.0):1.0):1.0,(Benthamina:1.0,Amyema:1.0):1.0):1.0):1.0):1.0,Tupeia:1.0):1.0,(Tristerix:1.0,(Desmaria:1.0,Nuytsia:1.0):1.0):1.0):1.0,(Atkinsonia:1.0,((Struthanthus:1.0,Tripodanthus:1.0):1.0,Ligaria:1.0):1.0):1.0):1.0):1.0):1.0,Notanthera:1.0):1.0,Decaisnina:1.0);
[498] tree 't498'=[&R] (Macrosolen:1.0,(Peraxilla:1.0,(((((((Helixanthera:1.0,(Scurrula:1.0,Taxillus:1.0):1.0):1.0,((((Agelanthus:1.0,(Englerina:1.0,Tapinanthus:1.0):1.0):1.0,Moquiniella:1.0):1.0,Bakerella:1.0):1.0,Dendrophthoe:1.0):1.0):1.0,(Benthamina:1.0,Amyema:1.0):1.0):1.0,((Ileostylus:1.0,Muellerina:1.0):1.0,(Loranthus:1.0,Cecarria:1.0):1.0):1.0):1.0,(Tupeia:1.0,(Tristerix:1.0,(Desmaria:1.0,Nuytsia:1.0):1.0):1.0):1.0):1.0,(((Struthanthus:1.0,Tripodanthus:1.0):1.0,Ligaria:1.0):1.0,(Atkinsonia:1.0,Gaiadendron:1.0):1.0):1.0):1.0,Notanthera:1.0):1.0):1.0,Decaisnina:1.0);
[499] tree 't499'=[&R] (Macrosolen:1.0,(Peraxilla:1.0,(((((Loranthus:1.0,Cecarria:1.0):1.0,(((((Scurrula:1.0,Taxillus:1.0):1.0,(Dendrophthoe:1.0,Helixanthera:1.0):1.0):1.0,((Agelanthus:1.0,(Englerina:1.0,Tapinanthus:1.0):1.0):1.0,(Moquiniella:1.0,Bakerella:1.0):1.0):1.0):1.0,(Benthamina:1.0,Amyema:1.0):1.0):1.0,(Ileostylus:1.0,Muellerina:1.0):1.0):1.0):1.0,((Tristerix:1.0,(Ligaria:1.0,Desmaria:1.0):1.0):1.0,Tupeia:1.0):1.0):1.0,((Nuytsia:1.0,(Atkinsonia:1.0,(Struthanthus:1.0,Tripodanthus:1.0):1.0):1.0):1.0,Gaiadendron:1.0):1.0):1.0,Notanthera:1.0):1.0):1.0,Decaisnina:1.0);
[500] tree 't500'=[&R] (Macrosolen:1.0,(Peraxilla:1.0,(((Tristerix:1.0,Nuytsia:1.0):1.0,Gaiadendron:1.0):1.0,(((Desmaria:1.0,Tupeia:1.0):1.0,((Loranthus:1.0,Cecarria:1.0):1.0,((((Scurrula:1.0,Taxillus:1.0):1.0,(Helixanthera:1.0,(Dendrophthoe:1.0,(Bakerella:1.0,((Agelanthus:1.0,(Englerina:1.0,Tapinanthus:1.0):1.0):1.0,Moquiniella:1.0):1.0):1.0):1.0):1.0):1.0,(Benthamina:1.0,Amyema:1.0):1.0):1.0,(Ileostylus:1.0,Muellerina:1.0):1.0):1.0):1.0):1.0,((Ligaria:1.0,(Notanthera:1.0,(Struthanthus:1.0,Tripodanthus:1.0):1.0):1.0):1.0,Atkinsonia:1.0):1.0):1.0):1.0):1.0,Decaisnina:1.0);
[501] tree 't501'=[&R] (Macrosolen:1.0,((Tupeia:1.0,(((Muellerina:1.0,Ileostylus:1.0):1.0,(((((Helixanthera:1.0,(Bakerella:1.0,(Moquiniella:1.0,(Agelanthus:1.0,(Tapinanthus:1.0,Englerina:1.0):1.0):1.0):1.0):1.0):1.0,Dendrophthoe:1.0):1.0,(Scurrula:1.0,Taxillus:1.0):1.0):1.0,(Amyema:1.0,Benthamina:1.0):1.0):1.0,(Cecarria:1.0,Loranthus:1.0):1.0):1.0):1.0,((Gaiadendron:1.0,(Atkinsonia:1.0,Nuytsia:1.0):1.0):1.0,(Desmaria:1.0,((Notanthera:1.0,(Ligaria:1.0,Tristerix:1.0):1.0):1.0,(Struthanthus:1.0,Tripodanthus:1.0):1.0):1.0):1.0):1.0):1.0):1.0,Peraxilla:1.0):1.0,Decaisnina:1.0);
[502] tree 't502'=[&R] (Macrosolen:1.0,(((Atkinsonia:1.0,(((Struthanthus:1.0,Tripodanthus:1.0):1.0,(((Nuytsia:1.0,Tristerix:1.0):1.0,Gaiadendron:1.0):1.0,(((Muellerina:1.0,Ileostylus:1.0):1.0,((((Scurrula:1.0,Taxillus:1.0):1.0,((Bakerella:1.0,(Moquiniella:1.0,(Agelanthus:1.0,(Tapinanthus:1.0,Englerina:1.0):1.0):1.0):1.0):1.0,(Dendrophthoe:1.0,Helixanthera:1.0):1.0):1.0):1.0,(Amyema:1.0,Benthamina:1.0):1.0):1.0,(Cecarria:1.0,Loranthus:1.0):1.0):1.0):1.0,Tupeia:1.0):1.0):1.0):1.0,(Ligaria:1.0,Desmaria:1.0):1.0):1.0):1.0,Notanthera:1.0):1.0,Peraxilla:1.0):1.0,Decaisnina:1.0);
[503] tree 't503'=[&R] (Macrosolen:1.0,((((Atkinsonia:1.0,((((Nuytsia:1.0,Tristerix:1.0):1.0,Gaiadendron:1.0):1.0,(((((Bakerella:1.0,(Moquiniella:1.0,(Agelanthus:1.0,(Tapinanthus:1.0,Englerina:1.0):1.0):1.0):1.0):1.0,((Dendrophthoe:1.0,Helixanthera:1.0):1.0,(Scurrula:1.0,Taxillus:1.0):1.0):1.0):1.0,(Amyema:1.0,Benthamina:1.0):1.0):1.0,((Cecarria:1.0,Loranthus:1.0):1.0,(Muellerina:1.0,Ileostylus:1.0):1.0):1.0):1.0,Tupeia:1.0):1.0):1.0,(Ligaria:1.0,Desmaria:1.0):1.0):1.0):1.0,(Struthanthus:1.0,Tripodanthus:1.0):1.0):1.0,Notanthera:1.0):1.0,Peraxilla:1.0):1.0,Decaisnina:1.0);
[504] tree 't504'=[&R] (Macrosolen:1.0,(((Atkinsonia:1.0,((Cecarria:1.0,Loranthus:1.0):1.0,((Muellerina:1.0,Ileostylus:1.0):1.0,(((Dendrophthoe:1.0,(Bakerella:1.0,(Moquiniella:1.0,(Agelanthus:1.0,(Tapinanthus:1.0,Englerina:1.0):1.0):1.0):1.0):1.0):1.0,(Helixanthera:1.0,(Scurrula:1.0,Taxillus:1.0):1.0):1.0):1.0,(Amyema:1.0,Benthamina:1.0):1.0):1.0):1.0):1.0):1.0,(((Notanthera:1.0,(Tristerix:1.0,Ligaria:1.0):1.0):1.0,(Struthanthus:1.0,Tripodanthus:1.0):1.0):1.0,(Gaiadendron:1.0,((Nuytsia:1.0,Desmaria:1.0):1.0,Tupeia:1.0):1.0):1.0):1.0):1.0,Peraxilla:1.0):1.0,Decaisnina:1.0);
[505] tree 't505'=[&R] (Macrosolen:1.0,(((Gaiadendron:1.0,(((Nuytsia:1.0,((Muellerina:1.0,Ileostylus:1.0):1.0,((((Dendrophthoe:1.0,(Bakerella:1.0,(Moquiniella:1.0,(Agelanthus:1.0,(Tapinanthus:1.0,Englerina:1.0):1.0):1.0):1.0):1.0):1.0,(Helixanthera:1.0,(Scurrula:1.0,Taxillus:1.0):1.0):1.0):1.0,(Amyema:1.0,Benthamina:1.0):1.0):1.0,(Cecarria:1.0,Loranthus:1.0):1.0):1.0):1.0):1.0,((Tristerix:1.0,(Desmaria:1.0,Ligaria:1.0):1.0):1.0,Tupeia:1.0):1.0):1.0,(Atkinsonia:1.0,(Struthanthus:1.0,Tripodanthus:1.0):1.0):1.0):1.0):1.0,Peraxilla:1.0):1.0,Notanthera:1.0):1.0,Decaisnina:1.0);
[506] tree 't506'=[&R] (Macrosolen:1.0,((Notanthera:1.0,(Desmaria:1.0,((Nuytsia:1.0,(Atkinsonia:1.0,(Ligaria:1.0,(Struthanthus:1.0,Tripodanthus:1.0):1.0):1.0):1.0):1.0,(Gaiadendron:1.0,(((Muellerina:1.0,Ileostylus:1.0):1.0,(((Amyema:1.0,Benthamina:1.0):1.0,(((Agelanthus:1.0,(Tapinanthus:1.0,Englerina:1.0):1.0):1.0,((Dendrophthoe:1.0,Helixanthera:1.0):1.0,(Moquiniella:1.0,(Scurrula:1.0,Taxillus:1.0):1.0):1.0):1.0):1.0,Bakerella:1.0):1.0):1.0,(Cecarria:1.0,Loranthus:1.0):1.0):1.0):1.0,(Tristerix:1.0,Tupeia:1.0):1.0):1.0):1.0):1.0):1.0):1.0,Peraxilla:1.0):1.0,Decaisnina:1.0);
[507] tree 't507'=[&R] (Macrosolen:1.0,((Gaiadendron:1.0,((((Ligaria:1.0,(Struthanthus:1.0,Tripodanthus:1.0):1.0):1.0,(Atkinsonia:1.0,Nuytsia:1.0):1.0):1.0,Notanthera:1.0):1.0,(Tristerix:1.0,((Desmaria:1.0,Tupeia:1.0):1.0,((Muellerina:1.0,Ileostylus:1.0):1.0,(((Amyema:1.0,Benthamina:1.0):1.0,(((Dendrophthoe:1.0,Helixanthera:1.0):1.0,(Scurrula:1.0,Taxillus:1.0):1.0):1.0,(Bakerella:1.0,(Moquiniella:1.0,(Agelanthus:1.0,(Tapinanthus:1.0,Englerina:1.0):1.0):1.0):1.0):1.0):1.0):1.0,(Cecarria:1.0,Loranthus:1.0):1.0):1.0):1.0):1.0):1.0):1.0):1.0,Peraxilla:1.0):1.0,Decaisnina:1.0);
[508] tree 't508'=[&R] (Macrosolen:1.0,(((Gaiadendron:1.0,(((Ligaria:1.0,(Struthanthus:1.0,Tripodanthus:1.0):1.0):1.0,(Atkinsonia:1.0,Nuytsia:1.0):1.0):1.0,((Tristerix:1.0,Desmaria:1.0):1.0,(Tupeia:1.0,((((Amyema:1.0,Benthamina:1.0):1.0,((Helixanthera:1.0,(Scurrula:1.0,Taxillus:1.0):1.0):1.0,(Dendrophthoe:1.0,((Agelanthus:1.0,(Tapinanthus:1.0,Englerina:1.0):1.0):1.0,(Bakerella:1.0,Moquiniella:1.0):1.0):1.0):1.0):1.0):1.0,(Cecarria:1.0,Loranthus:1.0):1.0):1.0,(Muellerina:1.0,Ileostylus:1.0):1.0):1.0):1.0):1.0):1.0):1.0,Peraxilla:1.0):1.0,Notanthera:1.0):1.0,Decaisnina:1.0);
[509] tree 't509'=[&R] (Macrosolen:1.0,((Gaiadendron:1.0,((Atkinsonia:1.0,((Struthanthus:1.0,Tripodanthus:1.0):1.0,((((Amyema:1.0,Benthamina:1.0):1.0,((Scurrula:1.0,Taxillus:1.0):1.0,(((Agelanthus:1.0,(Tapinanthus:1.0,Englerina:1.0):1.0):1.0,(Bakerella:1.0,Moquiniella:1.0):1.0):1.0,(Dendrophthoe:1.0,Helixanthera:1.0):1.0):1.0):1.0):1.0,((Cecarria:1.0,Loranthus:1.0):1.0,(Muellerina:1.0,Ileostylus:1.0):1.0):1.0):1.0,Ligaria:1.0):1.0):1.0):1.0,((Tristerix:1.0,(Desmaria:1.0,(Nuytsia:1.0,Notanthera:1.0):1.0):1.0):1.0,Tupeia:1.0):1.0):1.0):1.0,Peraxilla:1.0):1.0,Decaisnina:1.0);
[510] tree 't510'=[&R] (Macrosolen:1.0,(((((((Nuytsia:1.0,Tupeia:1.0):1.0,(((Amyema:1.0,Benthamina:1.0):1.0,((Scurrula:1.0,Taxillus:1.0):1.0,(((Tapinanthus:1.0,Englerina:1.0):1.0,((Agelanthus:1.0,Bakerella:1.0):1.0,Moquiniella:1.0):1.0):1.0,(Dendrophthoe:1.0,Helixanthera:1.0):1.0):1.0):1.0):1.0,((Cecarria:1.0,Loranthus:1.0):1.0,(Muellerina:1.0,Ileostylus:1.0):1.0):1.0):1.0):1.0,((Struthanthus:1.0,Tripodanthus:1.0):1.0,((Tristerix:1.0,Ligaria:1.0):1.0,Desmaria:1.0):1.0):1.0):1.0,Gaiadendron:1.0):1.0,Atkinsonia:1.0):1.0,Notanthera:1.0):1.0,Peraxilla:1.0):1.0,Decaisnina:1.0);
[511] tree 't511'=[&R] ((Peraxilla:1.0,(((Struthanthus:1.0,Tripodanthus:1.0):1.0,(((Nuytsia:1.0,Atkinsonia:1.0):1.0,Gaiadendron:1.0):1.0,((Tristerix:1.0,(Ligaria:1.0,Desmaria:1.0):1.0):1.0,((((Loranthus:1.0,Cecarria:1.0):1.0,(Ileostylus:1.0,Muellerina:1.0):1.0):1.0,(((Scurrula:1.0,Taxillus:1.0):1.0,((Helixanthera:1.0,Dendrophthoe:1.0):1.0,(Bakerella:1.0,(Moquiniella:1.0,(Agelanthus:1.0,(Tapinanthus:1.0,Englerina:1.0):1.0):1.0):1.0):1.0):1.0):1.0,(Benthamina:1.0,Amyema:1.0):1.0):1.0):1.0,Tupeia:1.0):1.0):1.0):1.0):1.0,Notanthera:1.0):1.0):1.0,Macrosolen:1.0,Decaisnina:1.0);
[512] tree 't512'=[&R] ((Peraxilla:1.0,((((Tupeia:1.0,(Ligaria:1.0,Desmaria:1.0):1.0):1.0,(((Ileostylus:1.0,Muellerina:1.0):1.0,((((Scurrula:1.0,Taxillus:1.0):1.0,(Helixanthera:1.0,(Bakerella:1.0,(Moquiniella:1.0,(Agelanthus:1.0,(Tapinanthus:1.0,Englerina:1.0):1.0):1.0):1.0):1.0):1.0):1.0,(Dendrophthoe:1.0,(Benthamina:1.0,Amyema:1.0):1.0):1.0):1.0,(Loranthus:1.0,Cecarria:1.0):1.0):1.0):1.0,Tristerix:1.0):1.0):1.0,((Struthanthus:1.0,Tripodanthus:1.0):1.0,((Nuytsia:1.0,Atkinsonia:1.0):1.0,Gaiadendron:1.0):1.0):1.0):1.0,Notanthera:1.0):1.0):1.0,Macrosolen:1.0,Decaisnina:1.0);
[513] tree 't513'=[&R] ((Peraxilla:1.0,((Gaiadendron:1.0,(Tristerix:1.0,Nuytsia:1.0):1.0):1.0,((Atkinsonia:1.0,(((Notanthera:1.0,Ligaria:1.0):1.0,(Struthanthus:1.0,Tripodanthus:1.0):1.0):1.0,Desmaria:1.0):1.0):1.0,(Tupeia:1.0,((Ileostylus:1.0,Muellerina:1.0):1.0,(((Benthamina:1.0,Amyema:1.0):1.0,((Dendrophthoe:1.0,((Agelanthus:1.0,(Tapinanthus:1.0,Englerina:1.0):1.0):1.0,(Bakerella:1.0,Moquiniella:1.0):1.0):1.0):1.0,(Helixanthera:1.0,(Scurrula:1.0,Taxillus:1.0):1.0):1.0):1.0):1.0,(Loranthus:1.0,Cecarria:1.0):1.0):1.0):1.0):1.0):1.0):1.0):1.0,Macrosolen:1.0,Decaisnina:1.0);
[514] tree 't514'=[&R] ((Peraxilla:1.0,(((Tupeia:1.0,(Nuytsia:1.0,((Ileostylus:1.0,Muellerina:1.0):1.0,(((Benthamina:1.0,Amyema:1.0):1.0,((Scurrula:1.0,Taxillus:1.0):1.0,((Dendrophthoe:1.0,Helixanthera:1.0):1.0,(Bakerella:1.0,(Moquiniella:1.0,(Agelanthus:1.0,(Tapinanthus:1.0,Englerina:1.0):1.0):1.0):1.0):1.0):1.0):1.0):1.0,(Loranthus:1.0,Cecarria:1.0):1.0):1.0):1.0):1.0):1.0,(Desmaria:1.0,Tristerix:1.0):1.0):1.0,(((Ligaria:1.0,(Notanthera:1.0,(Struthanthus:1.0,Tripodanthus:1.0):1.0):1.0):1.0,Atkinsonia:1.0):1.0,Gaiadendron:1.0):1.0):1.0):1.0,Macrosolen:1.0,Decaisnina:1.0);
[515] tree 't515'=[&R] ((Peraxilla:1.0,((Nuytsia:1.0,Gaiadendron:1.0):1.0,(Tristerix:1.0,(((Tupeia:1.0,((Ileostylus:1.0,Muellerina:1.0):1.0,(((Benthamina:1.0,Amyema:1.0):1.0,((Helixanthera:1.0,(Scurrula:1.0,Taxillus:1.0):1.0):1.0,(Dendrophthoe:1.0,(Bakerella:1.0,(Moquiniella:1.0,(Agelanthus:1.0,(Tapinanthus:1.0,Englerina:1.0):1.0):1.0):1.0):1.0):1.0):1.0):1.0,(Loranthus:1.0,Cecarria:1.0):1.0):1.0):1.0):1.0,Desmaria:1.0):1.0,((Notanthera:1.0,((Struthanthus:1.0,Tripodanthus:1.0):1.0,Ligaria:1.0):1.0):1.0,Atkinsonia:1.0):1.0):1.0):1.0):1.0):1.0,Macrosolen:1.0,Decaisnina:1.0);
[516] tree 't516'=[&R] (((Peraxilla:1.0,(Gaiadendron:1.0,(((Nuytsia:1.0,(((Loranthus:1.0,Cecarria:1.0):1.0,((Benthamina:1.0,Amyema:1.0):1.0,((Scurrula:1.0,Taxillus:1.0):1.0,((Helixanthera:1.0,Dendrophthoe:1.0):1.0,(Bakerella:1.0,(Moquiniella:1.0,(Agelanthus:1.0,(Tapinanthus:1.0,Englerina:1.0):1.0):1.0):1.0):1.0):1.0):1.0):1.0):1.0,(Ileostylus:1.0,Muellerina:1.0):1.0):1.0):1.0,((Tristerix:1.0,Desmaria:1.0):1.0,Tupeia:1.0):1.0):1.0,(((Struthanthus:1.0,Tripodanthus:1.0):1.0,Ligaria:1.0):1.0,Atkinsonia:1.0):1.0):1.0):1.0):1.0,Notanthera:1.0):1.0,Macrosolen:1.0,Decaisnina:1.0);
[517] tree 't517'=[&R] ((Peraxilla:1.0,((((Struthanthus:1.0,Tripodanthus:1.0):1.0,(((((Benthamina:1.0,Amyema:1.0):1.0,((Scurrula:1.0,Taxillus:1.0):1.0,((Helixanthera:1.0,Dendrophthoe:1.0):1.0,(Bakerella:1.0,(Moquiniella:1.0,(Agelanthus:1.0,(Tapinanthus:1.0,Englerina:1.0):1.0):1.0):1.0):1.0):1.0):1.0):1.0,((Ileostylus:1.0,Muellerina:1.0):1.0,(Loranthus:1.0,Cecarria:1.0):1.0):1.0):1.0,(Gaiadendron:1.0,Nuytsia:1.0):1.0):1.0,Atkinsonia:1.0):1.0):1.0,((Tristerix:1.0,(Ligaria:1.0,Desmaria:1.0):1.0):1.0,Tupeia:1.0):1.0):1.0,Notanthera:1.0):1.0):1.0,Macrosolen:1.0,Decaisnina:1.0);
[518] tree 't518'=[&R] ((Peraxilla:1.0,((((((Loranthus:1.0,Cecarria:1.0):1.0,(((Benthamina:1.0,Amyema:1.0):1.0,((Helixanthera:1.0,(Scurrula:1.0,Taxillus:1.0):1.0):1.0,(Dendrophthoe:1.0,((Agelanthus:1.0,(Tapinanthus:1.0,Englerina:1.0):1.0):1.0,(Bakerella:1.0,Moquiniella:1.0):1.0):1.0):1.0):1.0):1.0,(Ileostylus:1.0,Muellerina:1.0):1.0):1.0):1.0,Nuytsia:1.0):1.0,(Struthanthus:1.0,Tripodanthus:1.0):1.0):1.0,(Gaiadendron:1.0,((Tristerix:1.0,(Ligaria:1.0,Desmaria:1.0):1.0):1.0,(Atkinsonia:1.0,Tupeia:1.0):1.0):1.0):1.0):1.0,Notanthera:1.0):1.0):1.0,Macrosolen:1.0,Decaisnina:1.0);
[519] tree 't519'=[&R] ((Notanthera:1.0,(Peraxilla:1.0,(Gaiadendron:1.0,(((((Desmaria:1.0,Tristerix:1.0):1.0,(Ligaria:1.0,(Struthanthus:1.0,Tripodanthus:1.0):1.0):1.0):1.0,(Tupeia:1.0,((Loranthus:1.0,Cecarria:1.0):1.0,(((Benthamina:1.0,Amyema:1.0):1.0,((Scurrula:1.0,Taxillus:1.0):1.0,((Bakerella:1.0,(Moquiniella:1.0,(Agelanthus:1.0,(Tapinanthus:1.0,Englerina:1.0):1.0):1.0):1.0):1.0,(Dendrophthoe:1.0,Helixanthera:1.0):1.0):1.0):1.0):1.0,(Ileostylus:1.0,Muellerina:1.0):1.0):1.0):1.0):1.0):1.0,Nuytsia:1.0):1.0,Atkinsonia:1.0):1.0):1.0):1.0):1.0,Macrosolen:1.0,Decaisnina:1.0);
[520] tree 't520'=[&R] ((Peraxilla:1.0,((Tristerix:1.0,(Gaiadendron:1.0,Nuytsia:1.0):1.0):1.0,(((Desmaria:1.0,(((Struthanthus:1.0,Tripodanthus:1.0):1.0,Ligaria:1.0):1.0,Notanthera:1.0):1.0):1.0,Atkinsonia:1.0):1.0,((((Benthamina:1.0,Amyema:1.0):1.0,((Scurrula:1.0,Taxillus:1.0):1.0,((Bakerella:1.0,(Moquiniella:1.0,(Agelanthus:1.0,(Tapinanthus:1.0,Englerina:1.0):1.0):1.0):1.0):1.0,(Dendrophthoe:1.0,Helixanthera:1.0):1.0):1.0):1.0):1.0,((Ileostylus:1.0,Muellerina:1.0):1.0,(Loranthus:1.0,Cecarria:1.0):1.0):1.0):1.0,Tupeia:1.0):1.0):1.0):1.0):1.0,Macrosolen:1.0,Decaisnina:1.0);
[521] tree 't521'=[&R] (((((((Tristerix:1.0,Desmaria:1.0):1.0,(Tupeia:1.0,(Nuytsia:1.0,((Muellerina:1.0,Ileostylus:1.0):1.0,((Loranthus:1.0,Cecarria:1.0):1.0,(((Taxillus:1.0,Scurrula:1.0):1.0,((Helixanthera:1.0,Dendrophthoe:1.0):1.0,(Bakerella:1.0,(Moquiniella:1.0,(Agelanthus:1.0,(Tapinanthus:1.0,Englerina:1.0):1.0):1.0):1.0):1.0):1.0):1.0,(Benthamina:1.0,Amyema:1.0):1.0):1.0):1.0):1.0):1.0):1.0):1.0,((Atkinsonia:1.0,Gaiadendron:1.0):1.0,(Struthanthus:1.0,Tripodanthus:1.0):1.0):1.0):1.0,Ligaria:1.0):1.0,Peraxilla:1.0):1.0,Notanthera:1.0):1.0,Macrosolen:1.0,Decaisnina:1.0);
[522] tree 't522'=[&R] ((((Gaiadendron:1.0,(Nuytsia:1.0,(((Tristerix:1.0,(Ligaria:1.0,Desmaria:1.0):1.0):1.0,(Tupeia:1.0,Notanthera:1.0):1.0):1.0,((Muellerina:1.0,Ileostylus:1.0):1.0,((Loranthus:1.0,Cecarria:1.0):1.0,(((((Moquiniella:1.0,(Agelanthus:1.0,(Tapinanthus:1.0,Englerina:1.0):1.0):1.0):1.0,Bakerella:1.0):1.0,Dendrophthoe:1.0):1.0,((Taxillus:1.0,Scurrula:1.0):1.0,Helixanthera:1.0):1.0):1.0,(Benthamina:1.0,Amyema:1.0):1.0):1.0):1.0):1.0):1.0):1.0):1.0,(Atkinsonia:1.0,(Struthanthus:1.0,Tripodanthus:1.0):1.0):1.0):1.0,Peraxilla:1.0):1.0,Macrosolen:1.0,Decaisnina:1.0);
[523] tree 't523'=[&R] (((((((Desmaria:1.0,Nuytsia:1.0):1.0,(Tupeia:1.0,((Muellerina:1.0,Ileostylus:1.0):1.0,((Loranthus:1.0,Cecarria:1.0):1.0,(((((Moquiniella:1.0,(Agelanthus:1.0,(Tapinanthus:1.0,Englerina:1.0):1.0):1.0):1.0,Bakerella:1.0):1.0,Dendrophthoe:1.0):1.0,((Taxillus:1.0,Scurrula:1.0):1.0,Helixanthera:1.0):1.0):1.0,(Benthamina:1.0,Amyema:1.0):1.0):1.0):1.0):1.0):1.0):1.0,Tristerix:1.0):1.0,((Ligaria:1.0,(Struthanthus:1.0,Tripodanthus:1.0):1.0):1.0,(Atkinsonia:1.0,Gaiadendron:1.0):1.0):1.0):1.0,Peraxilla:1.0):1.0,Notanthera:1.0):1.0,Macrosolen:1.0,Decaisnina:1.0);
[524] tree 't524'=[&R] ((((Atkinsonia:1.0,(Gaiadendron:1.0,Nuytsia:1.0):1.0):1.0,((Tupeia:1.0,((Loranthus:1.0,Cecarria:1.0):1.0,(((((Taxillus:1.0,Scurrula:1.0):1.0,(Dendrophthoe:1.0,Helixanthera:1.0):1.0):1.0,((Agelanthus:1.0,(Tapinanthus:1.0,Englerina:1.0):1.0):1.0,(Bakerella:1.0,Moquiniella:1.0):1.0):1.0):1.0,(Benthamina:1.0,Amyema:1.0):1.0):1.0,(Muellerina:1.0,Ileostylus:1.0):1.0):1.0):1.0):1.0,((Struthanthus:1.0,Tripodanthus:1.0):1.0,(Desmaria:1.0,((Notanthera:1.0,Tristerix:1.0):1.0,Ligaria:1.0):1.0):1.0):1.0):1.0):1.0,Peraxilla:1.0):1.0,Macrosolen:1.0,Decaisnina:1.0);
[525] tree 't525'=[&R] (((Gaiadendron:1.0,((Tupeia:1.0,(Tristerix:1.0,((((Taxillus:1.0,Scurrula:1.0):1.0,((Helixanthera:1.0,Dendrophthoe:1.0):1.0,(Bakerella:1.0,(Moquiniella:1.0,(Agelanthus:1.0,(Tapinanthus:1.0,Englerina:1.0):1.0):1.0):1.0):1.0):1.0):1.0,(Benthamina:1.0,Amyema:1.0):1.0):1.0,((Muellerina:1.0,Ileostylus:1.0):1.0,(Loranthus:1.0,Cecarria:1.0):1.0):1.0):1.0):1.0):1.0,((Ligaria:1.0,(Struthanthus:1.0,Tripodanthus:1.0):1.0):1.0,((Nuytsia:1.0,(Desmaria:1.0,Notanthera:1.0):1.0):1.0,Atkinsonia:1.0):1.0):1.0):1.0):1.0,Peraxilla:1.0):1.0,Macrosolen:1.0,Decaisnina:1.0);
[526] tree 't526'=[&R] ((((((Ligaria:1.0,((Struthanthus:1.0,Tripodanthus:1.0):1.0,((((Taxillus:1.0,Scurrula:1.0):1.0,((Moquiniella:1.0,(Helixanthera:1.0,Dendrophthoe:1.0):1.0):1.0,(Bakerella:1.0,(Agelanthus:1.0,(Tapinanthus:1.0,Englerina:1.0):1.0):1.0):1.0):1.0):1.0,(Benthamina:1.0,Amyema:1.0):1.0):1.0,((Muellerina:1.0,Ileostylus:1.0):1.0,(Loranthus:1.0,Cecarria:1.0):1.0):1.0):1.0):1.0):1.0,((Desmaria:1.0,Notanthera:1.0):1.0,((Nuytsia:1.0,Gaiadendron:1.0):1.0,Atkinsonia:1.0):1.0):1.0):1.0,Tupeia:1.0):1.0,Tristerix:1.0):1.0,Peraxilla:1.0):1.0,Macrosolen:1.0,Decaisnina:1.0);
[527] tree 't527'=[&R] (((((Notanthera:1.0,(Struthanthus:1.0,Tripodanthus:1.0):1.0):1.0,Ligaria:1.0):1.0,(((Tristerix:1.0,Tupeia:1.0):1.0,((((Taxillus:1.0,Scurrula:1.0):1.0,((Helixanthera:1.0,Dendrophthoe:1.0):1.0,(Bakerella:1.0,(Moquiniella:1.0,(Agelanthus:1.0,(Tapinanthus:1.0,Englerina:1.0):1.0):1.0):1.0):1.0):1.0):1.0,(Benthamina:1.0,Amyema:1.0):1.0):1.0,((Muellerina:1.0,Ileostylus:1.0):1.0,(Loranthus:1.0,Cecarria:1.0):1.0):1.0):1.0):1.0,(Gaiadendron:1.0,(Atkinsonia:1.0,(Desmaria:1.0,Nuytsia:1.0):1.0):1.0):1.0):1.0):1.0,Peraxilla:1.0):1.0,Macrosolen:1.0,Decaisnina:1.0);
[528] tree 't528'=[&R] (((((Struthanthus:1.0,Tripodanthus:1.0):1.0,((Atkinsonia:1.0,(Ligaria:1.0,Desmaria:1.0):1.0):1.0,(Gaiadendron:1.0,((Tupeia:1.0,Tristerix:1.0):1.0,(Nuytsia:1.0,((((Taxillus:1.0,Scurrula:1.0):1.0,(Dendrophthoe:1.0,((Agelanthus:1.0,(Tapinanthus:1.0,Englerina:1.0):1.0):1.0,(Bakerella:1.0,(Helixanthera:1.0,Moquiniella:1.0):1.0):1.0):1.0):1.0):1.0,(Benthamina:1.0,Amyema:1.0):1.0):1.0,((Muellerina:1.0,Ileostylus:1.0):1.0,(Loranthus:1.0,Cecarria:1.0):1.0):1.0):1.0):1.0):1.0):1.0):1.0):1.0,Peraxilla:1.0):1.0,Notanthera:1.0):1.0,Macrosolen:1.0,Decaisnina:1.0);
[529] tree 't529'=[&R] (((((Ligaria:1.0,Desmaria:1.0):1.0,(((Gaiadendron:1.0,(Tristerix:1.0,((Nuytsia:1.0,((Muellerina:1.0,Ileostylus:1.0):1.0,((Loranthus:1.0,Cecarria:1.0):1.0,((Bakerella:1.0,(Dendrophthoe:1.0,((Helixanthera:1.0,(Taxillus:1.0,Scurrula:1.0):1.0):1.0,(Moquiniella:1.0,(Agelanthus:1.0,(Tapinanthus:1.0,Englerina:1.0):1.0):1.0):1.0):1.0):1.0):1.0,(Benthamina:1.0,Amyema:1.0):1.0):1.0):1.0):1.0):1.0,Tupeia:1.0):1.0):1.0):1.0,(Struthanthus:1.0,Tripodanthus:1.0):1.0):1.0,Atkinsonia:1.0):1.0):1.0,Peraxilla:1.0):1.0,Notanthera:1.0):1.0,Macrosolen:1.0,Decaisnina:1.0);
[530] tree 't530'=[&R] ((((((Gaiadendron:1.0,((Tristerix:1.0,Nuytsia:1.0):1.0,(((Muellerina:1.0,Ileostylus:1.0):1.0,((Loranthus:1.0,Cecarria:1.0):1.0,(((Taxillus:1.0,Scurrula:1.0):1.0,((Bakerella:1.0,(Moquiniella:1.0,(Agelanthus:1.0,(Tapinanthus:1.0,Englerina:1.0):1.0):1.0):1.0):1.0,(Dendrophthoe:1.0,Helixanthera:1.0):1.0):1.0):1.0,(Benthamina:1.0,Amyema:1.0):1.0):1.0):1.0):1.0,(Desmaria:1.0,Tupeia:1.0):1.0):1.0):1.0):1.0,(Ligaria:1.0,(Struthanthus:1.0,Tripodanthus:1.0):1.0):1.0):1.0,Atkinsonia:1.0):1.0,Notanthera:1.0):1.0,Peraxilla:1.0):1.0,Macrosolen:1.0,Decaisnina:1.0);
[531] tree 't531'=[&R] ((((Gaiadendron:1.0,(Tristerix:1.0,Nuytsia:1.0):1.0):1.0,((Atkinsonia:1.0,(Tripodanthus:1.0,Struthanthus:1.0):1.0):1.0,((Notanthera:1.0,(Tupeia:1.0,(Ligaria:1.0,Desmaria:1.0):1.0):1.0):1.0,((Loranthus:1.0,Cecarria:1.0):1.0,((Muellerina:1.0,Ileostylus:1.0):1.0,((((Helixanthera:1.0,Dendrophthoe:1.0):1.0,(Bakerella:1.0,((Agelanthus:1.0,(Tapinanthus:1.0,Englerina:1.0):1.0):1.0,Moquiniella:1.0):1.0):1.0):1.0,(Taxillus:1.0,Scurrula:1.0):1.0):1.0,(Amyema:1.0,Benthamina:1.0):1.0):1.0):1.0):1.0):1.0):1.0):1.0,Peraxilla:1.0):1.0,Macrosolen:1.0,Decaisnina:1.0);
[532] tree 't532'=[&R] (((((Tristerix:1.0,(Tupeia:1.0,Desmaria:1.0):1.0):1.0,((Atkinsonia:1.0,(Gaiadendron:1.0,Nuytsia:1.0):1.0):1.0,(((((((Amyema:1.0,Benthamina:1.0):1.0,Dendrophthoe:1.0):1.0,((Agelanthus:1.0,(Tapinanthus:1.0,Englerina:1.0):1.0):1.0,(Helixanthera:1.0,(Bakerella:1.0,Moquiniella:1.0):1.0):1.0):1.0):1.0,(Taxillus:1.0,Scurrula:1.0):1.0):1.0,((Loranthus:1.0,Cecarria:1.0):1.0,(Muellerina:1.0,Ileostylus:1.0):1.0):1.0):1.0,Ligaria:1.0):1.0,(Tripodanthus:1.0,Struthanthus:1.0):1.0):1.0):1.0):1.0,Notanthera:1.0):1.0,Peraxilla:1.0):1.0,Macrosolen:1.0,Decaisnina:1.0);
[533] tree 't533'=[&R] (((((((Gaiadendron:1.0,((Nuytsia:1.0,(Tristerix:1.0,(((Amyema:1.0,Benthamina:1.0):1.0,((((Agelanthus:1.0,(Tapinanthus:1.0,Englerina:1.0):1.0):1.0,Moquiniella:1.0):1.0,Bakerella:1.0):1.0,((Taxillus:1.0,Scurrula:1.0):1.0,(Dendrophthoe:1.0,Helixanthera:1.0):1.0):1.0):1.0):1.0,((Loranthus:1.0,Cecarria:1.0):1.0,(Muellerina:1.0,Ileostylus:1.0):1.0):1.0):1.0):1.0):1.0,Tupeia:1.0):1.0):1.0,(Desmaria:1.0,Ligaria:1.0):1.0):1.0,Atkinsonia:1.0):1.0,(Tripodanthus:1.0,Struthanthus:1.0):1.0):1.0,Notanthera:1.0):1.0,Peraxilla:1.0):1.0,Macrosolen:1.0,Decaisnina:1.0);
[534] tree 't534'=[&R] (((Gaiadendron:1.0,((Tristerix:1.0,Nuytsia:1.0):1.0,((((Muellerina:1.0,Ileostylus:1.0):1.0,(((Amyema:1.0,Benthamina:1.0):1.0,((Dendrophthoe:1.0,(((Agelanthus:1.0,(Tapinanthus:1.0,Englerina:1.0):1.0):1.0,Moquiniella:1.0):1.0,Bakerella:1.0):1.0):1.0,((Taxillus:1.0,Scurrula:1.0):1.0,Helixanthera:1.0):1.0):1.0):1.0,(Loranthus:1.0,Cecarria:1.0):1.0):1.0):1.0,Tupeia:1.0):1.0,(Atkinsonia:1.0,((Desmaria:1.0,Ligaria:1.0):1.0,((Tripodanthus:1.0,Struthanthus:1.0):1.0,Notanthera:1.0):1.0):1.0):1.0):1.0):1.0):1.0,Peraxilla:1.0):1.0,Macrosolen:1.0,Decaisnina:1.0);
[535] tree 't535'=[&R] (((((Gaiadendron:1.0,(Nuytsia:1.0,((((Muellerina:1.0,Ileostylus:1.0):1.0,(((Amyema:1.0,Benthamina:1.0):1.0,((Dendrophthoe:1.0,(((Agelanthus:1.0,(Tapinanthus:1.0,Englerina:1.0):1.0):1.0,Moquiniella:1.0):1.0,Bakerella:1.0):1.0):1.0,((Taxillus:1.0,Scurrula:1.0):1.0,Helixanthera:1.0):1.0):1.0):1.0,(Loranthus:1.0,Cecarria:1.0):1.0):1.0):1.0,Tristerix:1.0):1.0,Tupeia:1.0):1.0):1.0):1.0,Desmaria:1.0):1.0,(Atkinsonia:1.0,((Notanthera:1.0,(Tripodanthus:1.0,Struthanthus:1.0):1.0):1.0,Ligaria:1.0):1.0):1.0):1.0,Peraxilla:1.0):1.0,Macrosolen:1.0,Decaisnina:1.0);
[536] tree 't536'=[&R] ((((((((Nuytsia:1.0,((Loranthus:1.0,Cecarria:1.0):1.0,((Muellerina:1.0,Ileostylus:1.0):1.0,((Amyema:1.0,Benthamina:1.0):1.0,((Dendrophthoe:1.0,((Agelanthus:1.0,(Tapinanthus:1.0,Englerina:1.0):1.0):1.0,(Moquiniella:1.0,Bakerella:1.0):1.0):1.0):1.0,((Taxillus:1.0,Scurrula:1.0):1.0,Helixanthera:1.0):1.0):1.0):1.0):1.0):1.0):1.0,Tristerix:1.0):1.0,Tupeia:1.0):1.0,Desmaria:1.0):1.0,((Atkinsonia:1.0,((Tripodanthus:1.0,Struthanthus:1.0):1.0,Ligaria:1.0):1.0):1.0,Gaiadendron:1.0):1.0):1.0,Notanthera:1.0):1.0,Peraxilla:1.0):1.0,Macrosolen:1.0,Decaisnina:1.0);
[537] tree 't537'=[&R] (((((Notanthera:1.0,(Tripodanthus:1.0,Struthanthus:1.0):1.0):1.0,(Ligaria:1.0,Desmaria:1.0):1.0):1.0,(Atkinsonia:1.0,(Gaiadendron:1.0,(Tupeia:1.0,((Nuytsia:1.0,((Loranthus:1.0,Cecarria:1.0):1.0,((Muellerina:1.0,Ileostylus:1.0):1.0,((Amyema:1.0,Benthamina:1.0):1.0,((Taxillus:1.0,Scurrula:1.0):1.0,((Dendrophthoe:1.0,Helixanthera:1.0):1.0,((Agelanthus:1.0,(Tapinanthus:1.0,Englerina:1.0):1.0):1.0,(Moquiniella:1.0,Bakerella:1.0):1.0):1.0):1.0):1.0):1.0):1.0):1.0):1.0,Tristerix:1.0):1.0):1.0):1.0):1.0):1.0,Peraxilla:1.0):1.0,Macrosolen:1.0,Decaisnina:1.0);
[538] tree 't538'=[&R] ((((((Notanthera:1.0,(Ligaria:1.0,(Tripodanthus:1.0,Struthanthus:1.0):1.0):1.0):1.0,Desmaria:1.0):1.0,(Atkinsonia:1.0,(Tupeia:1.0,((Loranthus:1.0,Cecarria:1.0):1.0,((Muellerina:1.0,Ileostylus:1.0):1.0,((Amyema:1.0,Benthamina:1.0):1.0,((Taxillus:1.0,Scurrula:1.0):1.0,((Dendrophthoe:1.0,Helixanthera:1.0):1.0,(Bakerella:1.0,((Agelanthus:1.0,(Tapinanthus:1.0,Englerina:1.0):1.0):1.0,Moquiniella:1.0):1.0):1.0):1.0):1.0):1.0):1.0):1.0):1.0):1.0):1.0,((Tristerix:1.0,Nuytsia:1.0):1.0,Gaiadendron:1.0):1.0):1.0,Peraxilla:1.0):1.0,Macrosolen:1.0,Decaisnina:1.0);
[539] tree 't539'=[&R] (((Notanthera:1.0,(((Tristerix:1.0,((Nuytsia:1.0,(((Dendrophthoe:1.0,(Amyema:1.0,Benthamina:1.0):1.0):1.0,((Taxillus:1.0,Scurrula:1.0):1.0,(Helixanthera:1.0,(Bakerella:1.0,((Agelanthus:1.0,(Tapinanthus:1.0,Englerina:1.0):1.0):1.0,Moquiniella:1.0):1.0):1.0):1.0):1.0):1.0,((Loranthus:1.0,Cecarria:1.0):1.0,(Muellerina:1.0,Ileostylus:1.0):1.0):1.0):1.0):1.0,Tupeia:1.0):1.0):1.0,Desmaria:1.0):1.0,((Gaiadendron:1.0,Atkinsonia:1.0):1.0,(Ligaria:1.0,(Tripodanthus:1.0,Struthanthus:1.0):1.0):1.0):1.0):1.0):1.0,Peraxilla:1.0):1.0,Macrosolen:1.0,Decaisnina:1.0);
[540] tree 't540'=[&R] (((Notanthera:1.0,((Tripodanthus:1.0,Struthanthus:1.0):1.0,((Ligaria:1.0,Desmaria:1.0):1.0,(Atkinsonia:1.0,(Gaiadendron:1.0,(Tupeia:1.0,(Nuytsia:1.0,(Tristerix:1.0,(((Muellerina:1.0,Ileostylus:1.0):1.0,(Loranthus:1.0,Cecarria:1.0):1.0):1.0,((Amyema:1.0,Benthamina:1.0):1.0,((Taxillus:1.0,Scurrula:1.0):1.0,((Helixanthera:1.0,(Bakerella:1.0,((Agelanthus:1.0,(Tapinanthus:1.0,Englerina:1.0):1.0):1.0,Moquiniella:1.0):1.0):1.0):1.0,Dendrophthoe:1.0):1.0):1.0):1.0):1.0):1.0):1.0):1.0):1.0):1.0):1.0):1.0):1.0,Peraxilla:1.0):1.0,Macrosolen:1.0,Decaisnina:1.0);
[541] tree 't541'=[&R] (Macrosolen:1.0,(Notanthera:1.0,(Peraxilla:1.0,((Tripodanthus:1.0,Struthanthus:1.0):1.0,((Atkinsonia:1.0,Ligaria:1.0):1.0,((((((Muellerina:1.0,Ileostylus:1.0):1.0,((Amyema:1.0,Benthamina:1.0):1.0,((Helixanthera:1.0,(Taxillus:1.0,Scurrula:1.0):1.0):1.0,(Dendrophthoe:1.0,((Agelanthus:1.0,(Englerina:1.0,Tapinanthus:1.0):1.0):1.0,(Moquiniella:1.0,Bakerella:1.0):1.0):1.0):1.0):1.0):1.0):1.0,(Cecarria:1.0,Loranthus:1.0):1.0):1.0,Nuytsia:1.0):1.0,((Tristerix:1.0,Desmaria:1.0):1.0,Tupeia:1.0):1.0):1.0,Gaiadendron:1.0):1.0):1.0):1.0):1.0):1.0,Decaisnina:1.0);
[542] tree 't542'=[&R] (Macrosolen:1.0,(Notanthera:1.0,(Peraxilla:1.0,((((((Amyema:1.0,Benthamina:1.0):1.0,((Taxillus:1.0,Scurrula:1.0):1.0,((Moquiniella:1.0,(Bakerella:1.0,(Agelanthus:1.0,(Englerina:1.0,Tapinanthus:1.0):1.0):1.0):1.0):1.0,(Dendrophthoe:1.0,Helixanthera:1.0):1.0):1.0):1.0):1.0,((Cecarria:1.0,Loranthus:1.0):1.0,(Muellerina:1.0,Ileostylus:1.0):1.0):1.0):1.0,(((Ligaria:1.0,Tristerix:1.0):1.0,Desmaria:1.0):1.0,Tupeia:1.0):1.0):1.0,Gaiadendron:1.0):1.0,(((Tripodanthus:1.0,Struthanthus:1.0):1.0,Nuytsia:1.0):1.0,Atkinsonia:1.0):1.0):1.0):1.0):1.0,Decaisnina:1.0);
[543] tree 't543'=[&R] (Macrosolen:1.0,(Notanthera:1.0,(Peraxilla:1.0,(((Tripodanthus:1.0,Struthanthus:1.0):1.0,((Tristerix:1.0,(Nuytsia:1.0,((Cecarria:1.0,Loranthus:1.0):1.0,((Muellerina:1.0,Ileostylus:1.0):1.0,((Amyema:1.0,Benthamina:1.0):1.0,((Taxillus:1.0,Scurrula:1.0):1.0,(((Agelanthus:1.0,(Englerina:1.0,Tapinanthus:1.0):1.0):1.0,(Moquiniella:1.0,Bakerella:1.0):1.0):1.0,(Dendrophthoe:1.0,Helixanthera:1.0):1.0):1.0):1.0):1.0):1.0):1.0):1.0):1.0,((Ligaria:1.0,Desmaria:1.0):1.0,Tupeia:1.0):1.0):1.0):1.0,(Atkinsonia:1.0,Gaiadendron:1.0):1.0):1.0):1.0):1.0,Decaisnina:1.0);
[544] tree 't544'=[&R] (Macrosolen:1.0,(Notanthera:1.0,(Peraxilla:1.0,(Gaiadendron:1.0,((((Muellerina:1.0,Ileostylus:1.0):1.0,(((Amyema:1.0,Benthamina:1.0):1.0,((Helixanthera:1.0,(Taxillus:1.0,Scurrula:1.0):1.0):1.0,(((Agelanthus:1.0,(Englerina:1.0,Tapinanthus:1.0):1.0):1.0,Moquiniella:1.0):1.0,(Dendrophthoe:1.0,Bakerella:1.0):1.0):1.0):1.0):1.0,(Cecarria:1.0,Loranthus:1.0):1.0):1.0):1.0,((Ligaria:1.0,(Tristerix:1.0,Desmaria:1.0):1.0):1.0,Tupeia:1.0):1.0):1.0,(Nuytsia:1.0,(Atkinsonia:1.0,(Tripodanthus:1.0,Struthanthus:1.0):1.0):1.0):1.0):1.0):1.0):1.0):1.0,Decaisnina:1.0);
[545] tree 't545'=[&R] (Macrosolen:1.0,(Peraxilla:1.0,(((Nuytsia:1.0,(Atkinsonia:1.0,((Ligaria:1.0,(Tristerix:1.0,Notanthera:1.0):1.0):1.0,(Tripodanthus:1.0,Struthanthus:1.0):1.0):1.0):1.0):1.0,(Tupeia:1.0,(((Cecarria:1.0,Loranthus:1.0):1.0,((Muellerina:1.0,Ileostylus:1.0):1.0,((Amyema:1.0,Benthamina:1.0):1.0,((Taxillus:1.0,Scurrula:1.0):1.0,((Helixanthera:1.0,Dendrophthoe:1.0):1.0,((Agelanthus:1.0,(Englerina:1.0,Tapinanthus:1.0):1.0):1.0,(Bakerella:1.0,Moquiniella:1.0):1.0):1.0):1.0):1.0):1.0):1.0):1.0,Desmaria:1.0):1.0):1.0):1.0,Gaiadendron:1.0):1.0):1.0,Decaisnina:1.0);
[546] tree 't546'=[&R] (Macrosolen:1.0,(Peraxilla:1.0,((Gaiadendron:1.0,((Atkinsonia:1.0,(Nuytsia:1.0,((Notanthera:1.0,(Ligaria:1.0,Tristerix:1.0):1.0):1.0,(Tripodanthus:1.0,Struthanthus:1.0):1.0):1.0):1.0):1.0,((Cecarria:1.0,Loranthus:1.0):1.0,((Muellerina:1.0,Ileostylus:1.0):1.0,((Amyema:1.0,Benthamina:1.0):1.0,((Taxillus:1.0,Scurrula:1.0):1.0,(Helixanthera:1.0,(Dendrophthoe:1.0,(Bakerella:1.0,(Moquiniella:1.0,(Agelanthus:1.0,(Englerina:1.0,Tapinanthus:1.0):1.0):1.0):1.0):1.0):1.0):1.0):1.0):1.0):1.0):1.0):1.0):1.0,(Desmaria:1.0,Tupeia:1.0):1.0):1.0):1.0,Decaisnina:1.0);
[547] tree 't547'=[&R] (Macrosolen:1.0,(Peraxilla:1.0,(Gaiadendron:1.0,((Atkinsonia:1.0,((Tripodanthus:1.0,Struthanthus:1.0):1.0,Ligaria:1.0):1.0):1.0,(((((Amyema:1.0,Benthamina:1.0):1.0,(((Taxillus:1.0,Scurrula:1.0):1.0,(((Bakerella:1.0,(Agelanthus:1.0,(Englerina:1.0,Tapinanthus:1.0):1.0):1.0):1.0,Moquiniella:1.0):1.0,Helixanthera:1.0):1.0):1.0,Dendrophthoe:1.0):1.0):1.0,((Cecarria:1.0,Loranthus:1.0):1.0,(Muellerina:1.0,Ileostylus:1.0):1.0):1.0):1.0,Tupeia:1.0):1.0,(Tristerix:1.0,(Notanthera:1.0,(Nuytsia:1.0,Desmaria:1.0):1.0):1.0):1.0):1.0):1.0):1.0):1.0,Decaisnina:1.0);
[548] tree 't548'=[&R] (Macrosolen:1.0,(Peraxilla:1.0,(((Atkinsonia:1.0,((Tripodanthus:1.0,Struthanthus:1.0):1.0,Ligaria:1.0):1.0):1.0,(((Tristerix:1.0,(Nuytsia:1.0,Gaiadendron:1.0):1.0):1.0,(((Cecarria:1.0,Loranthus:1.0):1.0,((Muellerina:1.0,Ileostylus:1.0):1.0,((Amyema:1.0,Benthamina:1.0):1.0,((Taxillus:1.0,Scurrula:1.0):1.0,(((Agelanthus:1.0,(Englerina:1.0,Tapinanthus:1.0):1.0):1.0,(Moquiniella:1.0,Bakerella:1.0):1.0):1.0,(Dendrophthoe:1.0,Helixanthera:1.0):1.0):1.0):1.0):1.0):1.0):1.0,Tupeia:1.0):1.0):1.0,Desmaria:1.0):1.0):1.0,Notanthera:1.0):1.0):1.0,Decaisnina:1.0);
[549] tree 't549'=[&R] (Macrosolen:1.0,(Peraxilla:1.0,((((Desmaria:1.0,(Tristerix:1.0,Ligaria:1.0):1.0):1.0,Tupeia:1.0):1.0,(((Tripodanthus:1.0,Struthanthus:1.0):1.0,(Gaiadendron:1.0,(Nuytsia:1.0,Atkinsonia:1.0):1.0):1.0):1.0,((Cecarria:1.0,Loranthus:1.0):1.0,((Muellerina:1.0,Ileostylus:1.0):1.0,((Amyema:1.0,Benthamina:1.0):1.0,((Taxillus:1.0,Scurrula:1.0):1.0,((((Agelanthus:1.0,(Englerina:1.0,Tapinanthus:1.0):1.0):1.0,(Helixanthera:1.0,Moquiniella:1.0):1.0):1.0,Bakerella:1.0):1.0,Dendrophthoe:1.0):1.0):1.0):1.0):1.0):1.0):1.0):1.0,Notanthera:1.0):1.0):1.0,Decaisnina:1.0);
[550] tree 't550'=[&R] (Macrosolen:1.0,(Peraxilla:1.0,(((Tristerix:1.0,(((Desmaria:1.0,Ligaria:1.0):1.0,Tupeia:1.0):1.0,(((Amyema:1.0,Benthamina:1.0):1.0,((Taxillus:1.0,Scurrula:1.0):1.0,((((Agelanthus:1.0,(Englerina:1.0,Tapinanthus:1.0):1.0):1.0,Moquiniella:1.0):1.0,Bakerella:1.0):1.0,(Helixanthera:1.0,Dendrophthoe:1.0):1.0):1.0):1.0):1.0,((Cecarria:1.0,Loranthus:1.0):1.0,(Muellerina:1.0,Ileostylus:1.0):1.0):1.0):1.0):1.0):1.0,(((Tripodanthus:1.0,Struthanthus:1.0):1.0,(Nuytsia:1.0,Atkinsonia:1.0):1.0):1.0,Gaiadendron:1.0):1.0):1.0,Notanthera:1.0):1.0):1.0,Decaisnina:1.0);
[551] tree 't551'=[&R] (Macrosolen:1.0,(Peraxilla:1.0,(Notanthera:1.0,((((Desmaria:1.0,Ligaria:1.0):1.0,Tupeia:1.0):1.0,Tristerix:1.0):1.0,((Gaiadendron:1.0,((Atkinsonia:1.0,(((Scurrula:1.0,Taxillus:1.0):1.0,(((Benthamina:1.0,Amyema:1.0):1.0,Dendrophthoe:1.0):1.0,(Helixanthera:1.0,(((Englerina:1.0,Tapinanthus:1.0):1.0,Agelanthus:1.0):1.0,(Moquiniella:1.0,Bakerella:1.0):1.0):1.0):1.0):1.0):1.0,((Muellerina:1.0,Ileostylus:1.0):1.0,(Cecarria:1.0,Loranthus:1.0):1.0):1.0):1.0):1.0,Nuytsia:1.0):1.0):1.0,(Struthanthus:1.0,Tripodanthus:1.0):1.0):1.0):1.0):1.0):1.0,Decaisnina:1.0);
[552] tree 't552'=[&R] (Macrosolen:1.0,(Peraxilla:1.0,(Notanthera:1.0,((((Muellerina:1.0,Ileostylus:1.0):1.0,((Cecarria:1.0,Loranthus:1.0):1.0,((Benthamina:1.0,Amyema:1.0):1.0,(((Dendrophthoe:1.0,Helixanthera:1.0):1.0,(Bakerella:1.0,(((Englerina:1.0,Tapinanthus:1.0):1.0,Agelanthus:1.0):1.0,Moquiniella:1.0):1.0):1.0):1.0,(Scurrula:1.0,Taxillus:1.0):1.0):1.0):1.0):1.0):1.0,(Desmaria:1.0,Tupeia:1.0):1.0):1.0,(((Gaiadendron:1.0,Nuytsia:1.0):1.0,Atkinsonia:1.0):1.0,((Tristerix:1.0,Ligaria:1.0):1.0,(Struthanthus:1.0,Tripodanthus:1.0):1.0):1.0):1.0):1.0):1.0):1.0,Decaisnina:1.0);
[553] tree 't553'=[&R] (Macrosolen:1.0,(Peraxilla:1.0,(Gaiadendron:1.0,(((Atkinsonia:1.0,((Tristerix:1.0,Ligaria:1.0):1.0,(Notanthera:1.0,(Struthanthus:1.0,Tripodanthus:1.0):1.0):1.0):1.0):1.0,(Desmaria:1.0,(Tupeia:1.0,((Muellerina:1.0,Ileostylus:1.0):1.0,((Cecarria:1.0,Loranthus:1.0):1.0,((Benthamina:1.0,Amyema:1.0):1.0,((Dendrophthoe:1.0,((Moquiniella:1.0,((Englerina:1.0,Tapinanthus:1.0):1.0,Agelanthus:1.0):1.0):1.0,Bakerella:1.0):1.0):1.0,(Helixanthera:1.0,(Scurrula:1.0,Taxillus:1.0):1.0):1.0):1.0):1.0):1.0):1.0):1.0):1.0):1.0,Nuytsia:1.0):1.0):1.0):1.0,Decaisnina:1.0);
[554] tree 't554'=[&R] (Macrosolen:1.0,((Nuytsia:1.0,(((Cecarria:1.0,Loranthus:1.0):1.0,(((Benthamina:1.0,Amyema:1.0):1.0,((Dendrophthoe:1.0,(((Englerina:1.0,Tapinanthus:1.0):1.0,Agelanthus:1.0):1.0,(Bakerella:1.0,Moquiniella:1.0):1.0):1.0):1.0,(Helixanthera:1.0,(Scurrula:1.0,Taxillus:1.0):1.0):1.0):1.0):1.0,(Muellerina:1.0,Ileostylus:1.0):1.0):1.0):1.0,(((((Ligaria:1.0,(Struthanthus:1.0,Tripodanthus:1.0):1.0):1.0,(Gaiadendron:1.0,Atkinsonia:1.0):1.0):1.0,Peraxilla:1.0):1.0,(Tupeia:1.0,Tristerix:1.0):1.0):1.0,Desmaria:1.0):1.0):1.0):1.0,Notanthera:1.0):1.0,Decaisnina:1.0);
[555] tree 't555'=[&R] (Macrosolen:1.0,(((((Atkinsonia:1.0,(Ligaria:1.0,(Struthanthus:1.0,Tripodanthus:1.0):1.0):1.0):1.0,(Peraxilla:1.0,(Tupeia:1.0,Tristerix:1.0):1.0):1.0):1.0,Desmaria:1.0):1.0,(Gaiadendron:1.0,(Nuytsia:1.0,((Cecarria:1.0,Loranthus:1.0):1.0,(((Benthamina:1.0,Amyema:1.0):1.0,((Dendrophthoe:1.0,(Bakerella:1.0,(Moquiniella:1.0,((Englerina:1.0,Tapinanthus:1.0):1.0,Agelanthus:1.0):1.0):1.0):1.0):1.0,(Helixanthera:1.0,(Scurrula:1.0,Taxillus:1.0):1.0):1.0):1.0):1.0,(Muellerina:1.0,Ileostylus:1.0):1.0):1.0):1.0):1.0):1.0):1.0,Notanthera:1.0):1.0,Decaisnina:1.0);
[556] tree 't556'=[&R] (Macrosolen:1.0,((Notanthera:1.0,((Struthanthus:1.0,Tripodanthus:1.0):1.0,((Atkinsonia:1.0,(Gaiadendron:1.0,Nuytsia:1.0):1.0):1.0,(((Cecarria:1.0,Loranthus:1.0):1.0,(((Benthamina:1.0,Amyema:1.0):1.0,((Dendrophthoe:1.0,(Helixanthera:1.0,(Bakerella:1.0,(Moquiniella:1.0,((Englerina:1.0,Tapinanthus:1.0):1.0,Agelanthus:1.0):1.0):1.0):1.0):1.0):1.0,(Scurrula:1.0,Taxillus:1.0):1.0):1.0):1.0,(Muellerina:1.0,Ileostylus:1.0):1.0):1.0):1.0,(Tupeia:1.0,(Desmaria:1.0,(Tristerix:1.0,Ligaria:1.0):1.0):1.0):1.0):1.0):1.0):1.0):1.0,Peraxilla:1.0):1.0,Decaisnina:1.0);
[557] tree 't557'=[&R] (Macrosolen:1.0,((Gaiadendron:1.0,(Nuytsia:1.0,((((Benthamina:1.0,Amyema:1.0):1.0,(((Bakerella:1.0,((Englerina:1.0,Tapinanthus:1.0):1.0,Agelanthus:1.0):1.0):1.0,(Moquiniella:1.0,(Dendrophthoe:1.0,Helixanthera:1.0):1.0):1.0):1.0,(Scurrula:1.0,Taxillus:1.0):1.0):1.0):1.0,((Muellerina:1.0,Ileostylus:1.0):1.0,(Cecarria:1.0,Loranthus:1.0):1.0):1.0):1.0,(((Struthanthus:1.0,Tripodanthus:1.0):1.0,Notanthera:1.0):1.0,(Atkinsonia:1.0,(Tupeia:1.0,(Desmaria:1.0,(Tristerix:1.0,Ligaria:1.0):1.0):1.0):1.0):1.0):1.0):1.0):1.0):1.0,Peraxilla:1.0):1.0,Decaisnina:1.0);
[558] tree 't558'=[&R] (Macrosolen:1.0,((Gaiadendron:1.0,(Nuytsia:1.0,((((Benthamina:1.0,Amyema:1.0):1.0,((((Moquiniella:1.0,Bakerella:1.0):1.0,((Englerina:1.0,Tapinanthus:1.0):1.0,Agelanthus:1.0):1.0):1.0,(Dendrophthoe:1.0,Helixanthera:1.0):1.0):1.0,(Scurrula:1.0,Taxillus:1.0):1.0):1.0):1.0,((Muellerina:1.0,Ileostylus:1.0):1.0,(Cecarria:1.0,Loranthus:1.0):1.0):1.0):1.0,(((Struthanthus:1.0,Tripodanthus:1.0):1.0,Notanthera:1.0):1.0,(Tristerix:1.0,(Atkinsonia:1.0,(Tupeia:1.0,(Desmaria:1.0,Ligaria:1.0):1.0):1.0):1.0):1.0):1.0):1.0):1.0):1.0,Peraxilla:1.0):1.0,Decaisnina:1.0);
[559] tree 't559'=[&R] (Macrosolen:1.0,((((Gaiadendron:1.0,Nuytsia:1.0):1.0,((((Desmaria:1.0,Tupeia:1.0):1.0,((Muellerina:1.0,Ileostylus:1.0):1.0,((Cecarria:1.0,Loranthus:1.0):1.0,((Benthamina:1.0,Amyema:1.0):1.0,((Scurrula:1.0,Taxillus:1.0):1.0,(Dendrophthoe:1.0,(((Moquiniella:1.0,((Englerina:1.0,Tapinanthus:1.0):1.0,Agelanthus:1.0):1.0):1.0,Helixanthera:1.0):1.0,Bakerella:1.0):1.0):1.0):1.0):1.0):1.0):1.0):1.0,((Ligaria:1.0,(Struthanthus:1.0,Tripodanthus:1.0):1.0):1.0,Atkinsonia:1.0):1.0):1.0,Tristerix:1.0):1.0):1.0,Peraxilla:1.0):1.0,Notanthera:1.0):1.0,Decaisnina:1.0);
[560] tree 't560'=[&R] (Macrosolen:1.0,(((((Desmaria:1.0,Tupeia:1.0):1.0,((Muellerina:1.0,Ileostylus:1.0):1.0,((Cecarria:1.0,Loranthus:1.0):1.0,((Benthamina:1.0,Amyema:1.0):1.0,((Scurrula:1.0,Taxillus:1.0):1.0,(((((Englerina:1.0,Tapinanthus:1.0):1.0,Agelanthus:1.0):1.0,Moquiniella:1.0):1.0,Bakerella:1.0):1.0,(Dendrophthoe:1.0,Helixanthera:1.0):1.0):1.0):1.0):1.0):1.0):1.0):1.0,(((Ligaria:1.0,Tristerix:1.0):1.0,(Struthanthus:1.0,Tripodanthus:1.0):1.0):1.0,(Atkinsonia:1.0,(Gaiadendron:1.0,Nuytsia:1.0):1.0):1.0):1.0):1.0,Peraxilla:1.0):1.0,Notanthera:1.0):1.0,Decaisnina:1.0);
[561] tree 't561'=[&R] ((((((Struthanthus:1.0,Tripodanthus:1.0):1.0,((Tupeia:1.0,(Ligaria:1.0,Desmaria:1.0):1.0):1.0,Atkinsonia:1.0):1.0):1.0,(Gaiadendron:1.0,(Tristerix:1.0,((((((Helixanthera:1.0,Dendrophthoe:1.0):1.0,(Bakerella:1.0,(Moquiniella:1.0,(Agelanthus:1.0,(Englerina:1.0,Tapinanthus:1.0):1.0):1.0):1.0):1.0):1.0,(Scurrula:1.0,Taxillus:1.0):1.0):1.0,(Amyema:1.0,Benthamina:1.0):1.0):1.0,((Muellerina:1.0,Ileostylus:1.0):1.0,(Cecarria:1.0,Loranthus:1.0):1.0):1.0):1.0,Nuytsia:1.0):1.0):1.0):1.0):1.0,Peraxilla:1.0):1.0,Notanthera:1.0):1.0,Macrosolen:1.0,Decaisnina:1.0);
[562] tree 't562'=[&R] ((Peraxilla:1.0,(Notanthera:1.0,((((Ligaria:1.0,(Tristerix:1.0,Desmaria:1.0):1.0):1.0,Tupeia:1.0):1.0,((((((Helixanthera:1.0,Dendrophthoe:1.0):1.0,(Moquiniella:1.0,((Agelanthus:1.0,(Englerina:1.0,Tapinanthus:1.0):1.0):1.0,Bakerella:1.0):1.0):1.0):1.0,(Scurrula:1.0,Taxillus:1.0):1.0):1.0,(Amyema:1.0,Benthamina:1.0):1.0):1.0,((Muellerina:1.0,Ileostylus:1.0):1.0,(Cecarria:1.0,Loranthus:1.0):1.0):1.0):1.0,Nuytsia:1.0):1.0):1.0,(((Struthanthus:1.0,Tripodanthus:1.0):1.0,Gaiadendron:1.0):1.0,Atkinsonia:1.0):1.0):1.0):1.0):1.0,Macrosolen:1.0,Decaisnina:1.0);
[563] tree 't563'=[&R] ((Peraxilla:1.0,(Notanthera:1.0,((((((((Helixanthera:1.0,((Bakerella:1.0,(Moquiniella:1.0,(Agelanthus:1.0,(Englerina:1.0,Tapinanthus:1.0):1.0):1.0):1.0):1.0,Dendrophthoe:1.0):1.0):1.0,(Scurrula:1.0,Taxillus:1.0):1.0):1.0,(Amyema:1.0,Benthamina:1.0):1.0):1.0,((Muellerina:1.0,Ileostylus:1.0):1.0,(Cecarria:1.0,Loranthus:1.0):1.0):1.0):1.0,Nuytsia:1.0):1.0,Gaiadendron:1.0):1.0,((Atkinsonia:1.0,((Ligaria:1.0,Desmaria:1.0):1.0,Tupeia:1.0):1.0):1.0,Tristerix:1.0):1.0):1.0,(Struthanthus:1.0,Tripodanthus:1.0):1.0):1.0):1.0):1.0,Macrosolen:1.0,Decaisnina:1.0);
[564] tree 't564'=[&R] ((Notanthera:1.0,(((((Struthanthus:1.0,Tripodanthus:1.0):1.0,Atkinsonia:1.0):1.0,(Desmaria:1.0,((Tupeia:1.0,((Tristerix:1.0,((((Bakerella:1.0,(Moquiniella:1.0,(Agelanthus:1.0,(Englerina:1.0,Tapinanthus:1.0):1.0):1.0):1.0):1.0,((Scurrula:1.0,Taxillus:1.0):1.0,Helixanthera:1.0):1.0):1.0,(Dendrophthoe:1.0,(Amyema:1.0,Benthamina:1.0):1.0):1.0):1.0,((Muellerina:1.0,Ileostylus:1.0):1.0,(Cecarria:1.0,Loranthus:1.0):1.0):1.0):1.0):1.0,Nuytsia:1.0):1.0):1.0,Gaiadendron:1.0):1.0):1.0):1.0,Ligaria:1.0):1.0,Peraxilla:1.0):1.0):1.0,Macrosolen:1.0,Decaisnina:1.0);
[565] tree 't565'=[&R] ((Notanthera:1.0,(((((Struthanthus:1.0,Tripodanthus:1.0):1.0,(Gaiadendron:1.0,((Tupeia:1.0,Tristerix:1.0):1.0,(((Muellerina:1.0,Ileostylus:1.0):1.0,((Cecarria:1.0,Loranthus:1.0):1.0,((((Helixanthera:1.0,Dendrophthoe:1.0):1.0,(Bakerella:1.0,(Moquiniella:1.0,(Agelanthus:1.0,(Englerina:1.0,Tapinanthus:1.0):1.0):1.0):1.0):1.0):1.0,(Scurrula:1.0,Taxillus:1.0):1.0):1.0,(Amyema:1.0,Benthamina:1.0):1.0):1.0):1.0):1.0,Nuytsia:1.0):1.0):1.0):1.0):1.0,(Ligaria:1.0,Desmaria:1.0):1.0):1.0,Atkinsonia:1.0):1.0,Peraxilla:1.0):1.0):1.0,Macrosolen:1.0,Decaisnina:1.0);
[566] tree 't566'=[&R] (((((((((Notanthera:1.0,Tupeia:1.0):1.0,(Ligaria:1.0,Desmaria:1.0):1.0):1.0,((((Dendrophthoe:1.0,(Bakerella:1.0,(Moquiniella:1.0,(Agelanthus:1.0,(Englerina:1.0,Tapinanthus:1.0):1.0):1.0):1.0):1.0):1.0,(Helixanthera:1.0,(Scurrula:1.0,Taxillus:1.0):1.0):1.0):1.0,(Amyema:1.0,Benthamina:1.0):1.0):1.0,((Muellerina:1.0,Ileostylus:1.0):1.0,(Cecarria:1.0,Loranthus:1.0):1.0):1.0):1.0):1.0,Atkinsonia:1.0):1.0,(Struthanthus:1.0,Tripodanthus:1.0):1.0):1.0,(Nuytsia:1.0,Tristerix:1.0):1.0):1.0,Gaiadendron:1.0):1.0,Peraxilla:1.0):1.0,Macrosolen:1.0,Decaisnina:1.0);
[567] tree 't567'=[&R] (((((((Gaiadendron:1.0,(Nuytsia:1.0,Tristerix:1.0):1.0):1.0,Tupeia:1.0):1.0,((Cecarria:1.0,Loranthus:1.0):1.0,((((Dendrophthoe:1.0,(Bakerella:1.0,(Moquiniella:1.0,(Agelanthus:1.0,(Englerina:1.0,Tapinanthus:1.0):1.0):1.0):1.0):1.0):1.0,(Helixanthera:1.0,(Scurrula:1.0,Taxillus:1.0):1.0):1.0):1.0,(Amyema:1.0,Benthamina:1.0):1.0):1.0,(Muellerina:1.0,Ileostylus:1.0):1.0):1.0):1.0):1.0,(Atkinsonia:1.0,((Struthanthus:1.0,Tripodanthus:1.0):1.0,(Ligaria:1.0,Desmaria:1.0):1.0):1.0):1.0):1.0,Notanthera:1.0):1.0,Peraxilla:1.0):1.0,Macrosolen:1.0,Decaisnina:1.0);
[568] tree 't568'=[&R] (((((Desmaria:1.0,((((Muellerina:1.0,Ileostylus:1.0):1.0,((Cecarria:1.0,Loranthus:1.0):1.0,(((Dendrophthoe:1.0,(Bakerella:1.0,(Moquiniella:1.0,(Agelanthus:1.0,(Englerina:1.0,Tapinanthus:1.0):1.0):1.0):1.0):1.0):1.0,(Helixanthera:1.0,(Scurrula:1.0,Taxillus:1.0):1.0):1.0):1.0,(Amyema:1.0,Benthamina:1.0):1.0):1.0):1.0):1.0,Tupeia:1.0):1.0,(Nuytsia:1.0,Tristerix:1.0):1.0):1.0):1.0,(Gaiadendron:1.0,((Atkinsonia:1.0,Ligaria:1.0):1.0,(Struthanthus:1.0,Tripodanthus:1.0):1.0):1.0):1.0):1.0,Notanthera:1.0):1.0,Peraxilla:1.0):1.0,Macrosolen:1.0,Decaisnina:1.0);
[569] tree 't569'=[&R] ((((((Ligaria:1.0,Desmaria:1.0):1.0,((Struthanthus:1.0,Tripodanthus:1.0):1.0,(((Tupeia:1.0,Tristerix:1.0):1.0,Gaiadendron:1.0):1.0,(Nuytsia:1.0,((Muellerina:1.0,Ileostylus:1.0):1.0,((Cecarria:1.0,Loranthus:1.0):1.0,(((Dendrophthoe:1.0,(Bakerella:1.0,(Moquiniella:1.0,(Agelanthus:1.0,(Englerina:1.0,Tapinanthus:1.0):1.0):1.0):1.0):1.0):1.0,(Helixanthera:1.0,(Scurrula:1.0,Taxillus:1.0):1.0):1.0):1.0,(Amyema:1.0,Benthamina:1.0):1.0):1.0):1.0):1.0):1.0):1.0):1.0):1.0,Atkinsonia:1.0):1.0,Notanthera:1.0):1.0,Peraxilla:1.0):1.0,Macrosolen:1.0,Decaisnina:1.0);
[570] tree 't570'=[&R] ((Peraxilla:1.0,(((((Muellerina:1.0,Ileostylus:1.0):1.0,((Cecarria:1.0,Loranthus:1.0):1.0,((((Helixanthera:1.0,Dendrophthoe:1.0):1.0,(Bakerella:1.0,(Moquiniella:1.0,(Agelanthus:1.0,(Englerina:1.0,Tapinanthus:1.0):1.0):1.0):1.0):1.0):1.0,(Scurrula:1.0,Taxillus:1.0):1.0):1.0,(Amyema:1.0,Benthamina:1.0):1.0):1.0):1.0):1.0,Atkinsonia:1.0):1.0,(Gaiadendron:1.0,(((Notanthera:1.0,(Ligaria:1.0,Tristerix:1.0):1.0):1.0,(Struthanthus:1.0,Tripodanthus:1.0):1.0):1.0,(Desmaria:1.0,Nuytsia:1.0):1.0):1.0):1.0):1.0,Tupeia:1.0):1.0):1.0,Macrosolen:1.0,Decaisnina:1.0);
[571] tree 't571'=[&R] (Macrosolen:1.0,((Notanthera:1.0,Peraxilla:1.0):1.0,(((Desmaria:1.0,Tristerix:1.0):1.0,(Tupeia:1.0,(((Scurrula:1.0,Taxillus:1.0):1.0,(((Helixanthera:1.0,Dendrophthoe:1.0):1.0,(Bakerella:1.0,(((Tapinanthus:1.0,Englerina:1.0):1.0,Agelanthus:1.0):1.0,Moquiniella:1.0):1.0):1.0):1.0,(Amyema:1.0,Benthamina:1.0):1.0):1.0):1.0,((Ileostylus:1.0,Muellerina:1.0):1.0,(Cecarria:1.0,Loranthus:1.0):1.0):1.0):1.0):1.0):1.0,((Ligaria:1.0,(Tripodanthus:1.0,Struthanthus:1.0):1.0):1.0,(Nuytsia:1.0,(Atkinsonia:1.0,Gaiadendron:1.0):1.0):1.0):1.0):1.0):1.0,Decaisnina:1.0);
[572] tree 't572'=[&R] (Macrosolen:1.0,((Peraxilla:1.0,(((((Atkinsonia:1.0,(Tupeia:1.0,(Ligaria:1.0,(Desmaria:1.0,Tristerix:1.0):1.0):1.0):1.0):1.0,Gaiadendron:1.0):1.0,(Tripodanthus:1.0,Struthanthus:1.0):1.0):1.0,(((Amyema:1.0,Benthamina:1.0):1.0,((Scurrula:1.0,Taxillus:1.0):1.0,((Helixanthera:1.0,Dendrophthoe:1.0):1.0,(((Tapinanthus:1.0,Englerina:1.0):1.0,Agelanthus:1.0):1.0,(Moquiniella:1.0,Bakerella:1.0):1.0):1.0):1.0):1.0):1.0,((Ileostylus:1.0,Muellerina:1.0):1.0,(Cecarria:1.0,Loranthus:1.0):1.0):1.0):1.0):1.0,Nuytsia:1.0):1.0):1.0,Notanthera:1.0):1.0,Decaisnina:1.0);
[573] tree 't573'=[&R] (Macrosolen:1.0,(Peraxilla:1.0,(((((Notanthera:1.0,Ligaria:1.0):1.0,(((Amyema:1.0,Benthamina:1.0):1.0,((((Tapinanthus:1.0,Englerina:1.0):1.0,Agelanthus:1.0):1.0,(Moquiniella:1.0,Bakerella:1.0):1.0):1.0,((Scurrula:1.0,Taxillus:1.0):1.0,(Helixanthera:1.0,Dendrophthoe:1.0):1.0):1.0):1.0):1.0,((Ileostylus:1.0,Muellerina:1.0):1.0,(Cecarria:1.0,Loranthus:1.0):1.0):1.0):1.0):1.0,((Desmaria:1.0,Tupeia:1.0):1.0,Tristerix:1.0):1.0):1.0,(Tripodanthus:1.0,Struthanthus:1.0):1.0):1.0,(Gaiadendron:1.0,(Atkinsonia:1.0,Nuytsia:1.0):1.0):1.0):1.0):1.0,Decaisnina:1.0);
[574] tree 't574'=[&R] (Macrosolen:1.0,(Peraxilla:1.0,(((((((Amyema:1.0,Benthamina:1.0):1.0,((Dendrophthoe:1.0,(Bakerella:1.0,(((Tapinanthus:1.0,Englerina:1.0):1.0,Agelanthus:1.0):1.0,Moquiniella:1.0):1.0):1.0):1.0,((Scurrula:1.0,Taxillus:1.0):1.0,Helixanthera:1.0):1.0):1.0):1.0,((Ileostylus:1.0,Muellerina:1.0):1.0,(Cecarria:1.0,Loranthus:1.0):1.0):1.0):1.0,(((Tristerix:1.0,(Ligaria:1.0,Desmaria:1.0):1.0):1.0,(Tupeia:1.0,(Tripodanthus:1.0,Struthanthus:1.0):1.0):1.0):1.0,Atkinsonia:1.0):1.0):1.0,Gaiadendron:1.0):1.0,Nuytsia:1.0):1.0,Notanthera:1.0):1.0):1.0,Decaisnina:1.0);
[575] tree 't575'=[&R] (Macrosolen:1.0,(Peraxilla:1.0,(((((Tristerix:1.0,(((Ligaria:1.0,Desmaria:1.0):1.0,Tupeia:1.0):1.0,(Tripodanthus:1.0,Struthanthus:1.0):1.0):1.0):1.0,(Atkinsonia:1.0,((((Amyema:1.0,Benthamina:1.0):1.0,((Scurrula:1.0,Taxillus:1.0):1.0,((Dendrophthoe:1.0,Helixanthera:1.0):1.0,(Bakerella:1.0,(((Tapinanthus:1.0,Englerina:1.0):1.0,Agelanthus:1.0):1.0,Moquiniella:1.0):1.0):1.0):1.0):1.0):1.0,(Ileostylus:1.0,Muellerina:1.0):1.0):1.0,(Cecarria:1.0,Loranthus:1.0):1.0):1.0):1.0):1.0,Gaiadendron:1.0):1.0,Nuytsia:1.0):1.0,Notanthera:1.0):1.0):1.0,Decaisnina:1.0);
[576] tree 't576'=[&R] (Macrosolen:1.0,(Peraxilla:1.0,(((Desmaria:1.0,(Tupeia:1.0,((Tristerix:1.0,Nuytsia:1.0):1.0,(((Scurrula:1.0,Taxillus:1.0):1.0,((Dendrophthoe:1.0,(Helixanthera:1.0,(Bakerella:1.0,(((Tapinanthus:1.0,Englerina:1.0):1.0,Agelanthus:1.0):1.0,Moquiniella:1.0):1.0):1.0):1.0):1.0,(Amyema:1.0,Benthamina:1.0):1.0):1.0):1.0,((Ileostylus:1.0,Muellerina:1.0):1.0,(Cecarria:1.0,Loranthus:1.0):1.0):1.0):1.0):1.0):1.0):1.0,(Atkinsonia:1.0,((Ligaria:1.0,Notanthera:1.0):1.0,(Tripodanthus:1.0,Struthanthus:1.0):1.0):1.0):1.0):1.0,Gaiadendron:1.0):1.0):1.0,Decaisnina:1.0);
[577] tree 't577'=[&R] (Macrosolen:1.0,(Peraxilla:1.0,(((Desmaria:1.0,(((Tristerix:1.0,(((Amyema:1.0,Benthamina:1.0):1.0,((Scurrula:1.0,Taxillus:1.0):1.0,(((Moquiniella:1.0,Bakerella:1.0):1.0,((Tapinanthus:1.0,Englerina:1.0):1.0,Agelanthus:1.0):1.0):1.0,(Helixanthera:1.0,Dendrophthoe:1.0):1.0):1.0):1.0):1.0,((Ileostylus:1.0,Muellerina:1.0):1.0,(Cecarria:1.0,Loranthus:1.0):1.0):1.0):1.0):1.0,Tupeia:1.0):1.0,(Nuytsia:1.0,Gaiadendron:1.0):1.0):1.0):1.0,(Atkinsonia:1.0,(Ligaria:1.0,(Tripodanthus:1.0,Struthanthus:1.0):1.0):1.0):1.0):1.0,Notanthera:1.0):1.0):1.0,Decaisnina:1.0);
[578] tree 't578'=[&R] (Macrosolen:1.0,(Peraxilla:1.0,(((Nuytsia:1.0,Atkinsonia:1.0):1.0,Gaiadendron:1.0):1.0,(((Tristerix:1.0,(((Tripodanthus:1.0,Struthanthus:1.0):1.0,Notanthera:1.0):1.0,(Ligaria:1.0,Desmaria:1.0):1.0):1.0):1.0,((Ileostylus:1.0,Muellerina:1.0):1.0,((Cecarria:1.0,Loranthus:1.0):1.0,((Amyema:1.0,Benthamina:1.0):1.0,((Helixanthera:1.0,(Scurrula:1.0,Taxillus:1.0):1.0):1.0,(((Moquiniella:1.0,(Agelanthus:1.0,Bakerella:1.0):1.0):1.0,(Tapinanthus:1.0,Englerina:1.0):1.0):1.0,Dendrophthoe:1.0):1.0):1.0):1.0):1.0):1.0):1.0,Tupeia:1.0):1.0):1.0):1.0,Decaisnina:1.0);
[579] tree 't579'=[&R] (Macrosolen:1.0,(Peraxilla:1.0,(((Atkinsonia:1.0,(Gaiadendron:1.0,Nuytsia:1.0):1.0):1.0,((Tripodanthus:1.0,Struthanthus:1.0):1.0,(Tristerix:1.0,(Ligaria:1.0,Notanthera:1.0):1.0):1.0):1.0):1.0,(((((Helixanthera:1.0,(Scurrula:1.0,Taxillus:1.0):1.0):1.0,((Bakerella:1.0,((Agelanthus:1.0,(Tapinanthus:1.0,Englerina:1.0):1.0):1.0,Moquiniella:1.0):1.0):1.0,Dendrophthoe:1.0):1.0):1.0,(Amyema:1.0,Benthamina:1.0):1.0):1.0,((Ileostylus:1.0,Muellerina:1.0):1.0,(Cecarria:1.0,Loranthus:1.0):1.0):1.0):1.0,(Desmaria:1.0,Tupeia:1.0):1.0):1.0):1.0):1.0,Decaisnina:1.0);
[580] tree 't580'=[&R] (Macrosolen:1.0,(Peraxilla:1.0,(((((((Tristerix:1.0,(Ligaria:1.0,Desmaria:1.0):1.0):1.0,Tupeia:1.0):1.0,Atkinsonia:1.0):1.0,(Tripodanthus:1.0,Struthanthus:1.0):1.0):1.0,(Notanthera:1.0,((Cecarria:1.0,Loranthus:1.0):1.0,((((Scurrula:1.0,Taxillus:1.0):1.0,((Bakerella:1.0,((Agelanthus:1.0,(Tapinanthus:1.0,Englerina:1.0):1.0):1.0,(Helixanthera:1.0,Moquiniella:1.0):1.0):1.0):1.0,Dendrophthoe:1.0):1.0):1.0,(Amyema:1.0,Benthamina:1.0):1.0):1.0,(Ileostylus:1.0,Muellerina:1.0):1.0):1.0):1.0):1.0):1.0,Nuytsia:1.0):1.0,Gaiadendron:1.0):1.0):1.0,Decaisnina:1.0);
[581] tree 't581'=[&R] ((Notanthera:1.0,(Peraxilla:1.0,(((Tristerix:1.0,((Nuytsia:1.0,((Loranthus:1.0,Cecarria:1.0):1.0,(((Amyema:1.0,Benthamina:1.0):1.0,(((Dendrophthoe:1.0,Helixanthera:1.0):1.0,(Scurrula:1.0,Taxillus:1.0):1.0):1.0,(Bakerella:1.0,((Agelanthus:1.0,(Tapinanthus:1.0,Englerina:1.0):1.0):1.0,Moquiniella:1.0):1.0):1.0):1.0):1.0,(Muellerina:1.0,Ileostylus:1.0):1.0):1.0):1.0):1.0,(Tupeia:1.0,(Desmaria:1.0,Ligaria:1.0):1.0):1.0):1.0):1.0,((Tripodanthus:1.0,Struthanthus:1.0):1.0,Atkinsonia:1.0):1.0):1.0,Gaiadendron:1.0):1.0):1.0):1.0,Macrosolen:1.0,Decaisnina:1.0);
[582] tree 't582'=[&R] ((Peraxilla:1.0,(((Ligaria:1.0,(Tripodanthus:1.0,Struthanthus:1.0):1.0):1.0,(Atkinsonia:1.0,(((Nuytsia:1.0,(Gaiadendron:1.0,(((Amyema:1.0,Benthamina:1.0):1.0,((Scurrula:1.0,Taxillus:1.0):1.0,(Dendrophthoe:1.0,(Helixanthera:1.0,(Bakerella:1.0,((Agelanthus:1.0,(Tapinanthus:1.0,Englerina:1.0):1.0):1.0,Moquiniella:1.0):1.0):1.0):1.0):1.0):1.0):1.0,((Muellerina:1.0,Ileostylus:1.0):1.0,(Loranthus:1.0,Cecarria:1.0):1.0):1.0):1.0):1.0):1.0,(Tupeia:1.0,Tristerix:1.0):1.0):1.0,Desmaria:1.0):1.0):1.0):1.0,Notanthera:1.0):1.0):1.0,Macrosolen:1.0,Decaisnina:1.0);
[583] tree 't583'=[&R] ((Peraxilla:1.0,((Atkinsonia:1.0,((Desmaria:1.0,Ligaria:1.0):1.0,(Notanthera:1.0,(Tripodanthus:1.0,Struthanthus:1.0):1.0):1.0):1.0):1.0,(((Nuytsia:1.0,Gaiadendron:1.0):1.0,Tristerix:1.0):1.0,(((Muellerina:1.0,Ileostylus:1.0):1.0,((Loranthus:1.0,Cecarria:1.0):1.0,((Amyema:1.0,Benthamina:1.0):1.0,((Scurrula:1.0,Taxillus:1.0):1.0,(Dendrophthoe:1.0,(Helixanthera:1.0,(Bakerella:1.0,((Agelanthus:1.0,(Tapinanthus:1.0,Englerina:1.0):1.0):1.0,Moquiniella:1.0):1.0):1.0):1.0):1.0):1.0):1.0):1.0):1.0,Tupeia:1.0):1.0):1.0):1.0):1.0,Macrosolen:1.0,Decaisnina:1.0);
[584] tree 't584'=[&R] ((Peraxilla:1.0,(Atkinsonia:1.0,(((Desmaria:1.0,Ligaria:1.0):1.0,(Notanthera:1.0,(Tripodanthus:1.0,Struthanthus:1.0):1.0):1.0):1.0,((Tristerix:1.0,((Nuytsia:1.0,((Loranthus:1.0,Cecarria:1.0):1.0,(((Amyema:1.0,Benthamina:1.0):1.0,((Helixanthera:1.0,(Scurrula:1.0,Taxillus:1.0):1.0):1.0,(Dendrophthoe:1.0,(Bakerella:1.0,((Agelanthus:1.0,(Tapinanthus:1.0,Englerina:1.0):1.0):1.0,Moquiniella:1.0):1.0):1.0):1.0):1.0):1.0,(Muellerina:1.0,Ileostylus:1.0):1.0):1.0):1.0):1.0,Tupeia:1.0):1.0):1.0,Gaiadendron:1.0):1.0):1.0):1.0):1.0,Macrosolen:1.0,Decaisnina:1.0);
[585] tree 't585'=[&R] ((Peraxilla:1.0,((((Atkinsonia:1.0,Gaiadendron:1.0):1.0,((Tripodanthus:1.0,Struthanthus:1.0):1.0,Ligaria:1.0):1.0):1.0,((Nuytsia:1.0,((Loranthus:1.0,Cecarria:1.0):1.0,(((Amyema:1.0,Benthamina:1.0):1.0,((Scurrula:1.0,Taxillus:1.0):1.0,((Bakerella:1.0,((Agelanthus:1.0,(Tapinanthus:1.0,Englerina:1.0):1.0):1.0,Moquiniella:1.0):1.0):1.0,(Dendrophthoe:1.0,Helixanthera:1.0):1.0):1.0):1.0):1.0,(Muellerina:1.0,Ileostylus:1.0):1.0):1.0):1.0):1.0,(Tupeia:1.0,(Desmaria:1.0,Tristerix:1.0):1.0):1.0):1.0):1.0,Notanthera:1.0):1.0):1.0,Macrosolen:1.0,Decaisnina:1.0);
[586] tree 't586'=[&R] ((Peraxilla:1.0,(((Gaiadendron:1.0,(((Tripodanthus:1.0,Struthanthus:1.0):1.0,Ligaria:1.0):1.0,Atkinsonia:1.0):1.0):1.0,((Nuytsia:1.0,((Loranthus:1.0,Cecarria:1.0):1.0,(((Amyema:1.0,Benthamina:1.0):1.0,((Dendrophthoe:1.0,(((Agelanthus:1.0,(Tapinanthus:1.0,Englerina:1.0):1.0):1.0,Moquiniella:1.0):1.0,Bakerella:1.0):1.0):1.0,(Helixanthera:1.0,(Scurrula:1.0,Taxillus:1.0):1.0):1.0):1.0):1.0,(Muellerina:1.0,Ileostylus:1.0):1.0):1.0):1.0):1.0,(Tupeia:1.0,(Desmaria:1.0,Tristerix:1.0):1.0):1.0):1.0):1.0,Notanthera:1.0):1.0):1.0,Macrosolen:1.0,Decaisnina:1.0);
[587] tree 't587'=[&R] ((Peraxilla:1.0,((((Tristerix:1.0,Tupeia:1.0):1.0,(Nuytsia:1.0,(((Amyema:1.0,Benthamina:1.0):1.0,((Dendrophthoe:1.0,(((Agelanthus:1.0,(Tapinanthus:1.0,Englerina:1.0):1.0):1.0,Moquiniella:1.0):1.0,Bakerella:1.0):1.0):1.0,(Helixanthera:1.0,(Scurrula:1.0,Taxillus:1.0):1.0):1.0):1.0):1.0,((Muellerina:1.0,Ileostylus:1.0):1.0,(Loranthus:1.0,Cecarria:1.0):1.0):1.0):1.0):1.0):1.0,Gaiadendron:1.0):1.0,(Atkinsonia:1.0,(Desmaria:1.0,(Ligaria:1.0,(Notanthera:1.0,(Tripodanthus:1.0,Struthanthus:1.0):1.0):1.0):1.0):1.0):1.0):1.0):1.0,Macrosolen:1.0,Decaisnina:1.0);
[588] tree 't588'=[&R] ((Peraxilla:1.0,(Gaiadendron:1.0,((((Tripodanthus:1.0,Struthanthus:1.0):1.0,(Tristerix:1.0,(Ligaria:1.0,Notanthera:1.0):1.0):1.0):1.0,Atkinsonia:1.0):1.0,((Tupeia:1.0,(((Muellerina:1.0,Ileostylus:1.0):1.0,((Loranthus:1.0,Cecarria:1.0):1.0,((Amyema:1.0,Benthamina:1.0):1.0,((Scurrula:1.0,Taxillus:1.0):1.0,((((Agelanthus:1.0,(Tapinanthus:1.0,Englerina:1.0):1.0):1.0,Moquiniella:1.0):1.0,Bakerella:1.0):1.0,(Dendrophthoe:1.0,Helixanthera:1.0):1.0):1.0):1.0):1.0):1.0):1.0,Nuytsia:1.0):1.0):1.0,Desmaria:1.0):1.0):1.0):1.0):1.0,Macrosolen:1.0,Decaisnina:1.0);
[589] tree 't589'=[&R] ((Peraxilla:1.0,(Gaiadendron:1.0,((((Muellerina:1.0,Ileostylus:1.0):1.0,((Loranthus:1.0,Cecarria:1.0):1.0,((Amyema:1.0,Benthamina:1.0):1.0,((Scurrula:1.0,Taxillus:1.0):1.0,((((Agelanthus:1.0,(Tapinanthus:1.0,Englerina:1.0):1.0):1.0,Moquiniella:1.0):1.0,Bakerella:1.0):1.0,(Dendrophthoe:1.0,Helixanthera:1.0):1.0):1.0):1.0):1.0):1.0):1.0,(((Desmaria:1.0,((Tripodanthus:1.0,Struthanthus:1.0):1.0,(Notanthera:1.0,(Tristerix:1.0,Ligaria:1.0):1.0):1.0):1.0):1.0,Atkinsonia:1.0):1.0,Tupeia:1.0):1.0):1.0,Nuytsia:1.0):1.0):1.0):1.0,Macrosolen:1.0,Decaisnina:1.0);
[590] tree 't590'=[&R] (((Peraxilla:1.0,(Nuytsia:1.0,(Gaiadendron:1.0,(Atkinsonia:1.0,((((Amyema:1.0,Benthamina:1.0):1.0,((Helixanthera:1.0,(Scurrula:1.0,Taxillus:1.0):1.0):1.0,((((Agelanthus:1.0,(Tapinanthus:1.0,Englerina:1.0):1.0):1.0,Moquiniella:1.0):1.0,Bakerella:1.0):1.0,Dendrophthoe:1.0):1.0):1.0):1.0,((Loranthus:1.0,Cecarria:1.0):1.0,(Muellerina:1.0,Ileostylus:1.0):1.0):1.0):1.0,(Tupeia:1.0,((Desmaria:1.0,(Tristerix:1.0,Ligaria:1.0):1.0):1.0,(Tripodanthus:1.0,Struthanthus:1.0):1.0):1.0):1.0):1.0):1.0):1.0):1.0):1.0,Notanthera:1.0):1.0,Macrosolen:1.0,Decaisnina:1.0);
[591] tree 't591'=[&R] (((Peraxilla:1.0,(((Desmaria:1.0,Ligaria:1.0):1.0,Atkinsonia:1.0):1.0,((Struthanthus:1.0,Tripodanthus:1.0):1.0,((((((Amyema:1.0,Benthamina:1.0):1.0,(((Agelanthus:1.0,(Tapinanthus:1.0,Englerina:1.0):1.0):1.0,(Bakerella:1.0,Moquiniella:1.0):1.0):1.0,((Dendrophthoe:1.0,Helixanthera:1.0):1.0,(Scurrula:1.0,Taxillus:1.0):1.0):1.0):1.0):1.0,((Cecarria:1.0,Loranthus:1.0):1.0,(Muellerina:1.0,Ileostylus:1.0):1.0):1.0):1.0,Tupeia:1.0):1.0,(Tristerix:1.0,Nuytsia:1.0):1.0):1.0,Gaiadendron:1.0):1.0):1.0):1.0):1.0,Notanthera:1.0):1.0,Macrosolen:1.0,Decaisnina:1.0);
[592] tree 't592'=[&R] ((Peraxilla:1.0,((Atkinsonia:1.0,(((Struthanthus:1.0,Tripodanthus:1.0):1.0,(Ligaria:1.0,(Tristerix:1.0,Notanthera:1.0):1.0):1.0):1.0,(Nuytsia:1.0,((((Amyema:1.0,Benthamina:1.0):1.0,((Dendrophthoe:1.0,(Helixanthera:1.0,((Agelanthus:1.0,(Tapinanthus:1.0,Englerina:1.0):1.0):1.0,(Bakerella:1.0,Moquiniella:1.0):1.0):1.0):1.0):1.0,(Scurrula:1.0,Taxillus:1.0):1.0):1.0):1.0,((Cecarria:1.0,Loranthus:1.0):1.0,(Muellerina:1.0,Ileostylus:1.0):1.0):1.0):1.0,(Desmaria:1.0,Tupeia:1.0):1.0):1.0):1.0):1.0):1.0,Gaiadendron:1.0):1.0):1.0,Macrosolen:1.0,Decaisnina:1.0);
[593] tree 't593'=[&R] ((Peraxilla:1.0,(((Gaiadendron:1.0,(Nuytsia:1.0,Atkinsonia:1.0):1.0):1.0,((Struthanthus:1.0,Tripodanthus:1.0):1.0,((Muellerina:1.0,Ileostylus:1.0):1.0,(((Amyema:1.0,Benthamina:1.0):1.0,((((Agelanthus:1.0,(Tapinanthus:1.0,Englerina:1.0):1.0):1.0,(Bakerella:1.0,Moquiniella:1.0):1.0):1.0,(Dendrophthoe:1.0,Helixanthera:1.0):1.0):1.0,(Scurrula:1.0,Taxillus:1.0):1.0):1.0):1.0,(Cecarria:1.0,Loranthus:1.0):1.0):1.0):1.0):1.0):1.0,(Tristerix:1.0,(((Ligaria:1.0,Desmaria:1.0):1.0,Tupeia:1.0):1.0,Notanthera:1.0):1.0):1.0):1.0):1.0,Macrosolen:1.0,Decaisnina:1.0);
[594] tree 't594'=[&R] ((Peraxilla:1.0,((((Struthanthus:1.0,Tripodanthus:1.0):1.0,((Nuytsia:1.0,((Cecarria:1.0,Loranthus:1.0):1.0,((Muellerina:1.0,Ileostylus:1.0):1.0,((Amyema:1.0,Benthamina:1.0):1.0,(((Dendrophthoe:1.0,Helixanthera:1.0):1.0,(((Agelanthus:1.0,(Tapinanthus:1.0,Englerina:1.0):1.0):1.0,Moquiniella:1.0):1.0,Bakerella:1.0):1.0):1.0,(Scurrula:1.0,Taxillus:1.0):1.0):1.0):1.0):1.0):1.0):1.0,Gaiadendron:1.0):1.0):1.0,(Atkinsonia:1.0,((Desmaria:1.0,(Ligaria:1.0,Tristerix:1.0):1.0):1.0,Tupeia:1.0):1.0):1.0):1.0,Notanthera:1.0):1.0):1.0,Macrosolen:1.0,Decaisnina:1.0);
[595] tree 't595'=[&R] ((Peraxilla:1.0,(((Tristerix:1.0,(Gaiadendron:1.0,Nuytsia:1.0):1.0):1.0,(((Atkinsonia:1.0,((Desmaria:1.0,Ligaria:1.0):1.0,Tupeia:1.0):1.0):1.0,(Struthanthus:1.0,Tripodanthus:1.0):1.0):1.0,(((Amyema:1.0,Benthamina:1.0):1.0,((Dendrophthoe:1.0,(((Agelanthus:1.0,(Tapinanthus:1.0,Englerina:1.0):1.0):1.0,Moquiniella:1.0):1.0,Bakerella:1.0):1.0):1.0,(Helixanthera:1.0,(Scurrula:1.0,Taxillus:1.0):1.0):1.0):1.0):1.0,((Cecarria:1.0,Loranthus:1.0):1.0,(Muellerina:1.0,Ileostylus:1.0):1.0):1.0):1.0):1.0):1.0,Notanthera:1.0):1.0):1.0,Macrosolen:1.0,Decaisnina:1.0);
[596] tree 't596'=[&R] ((Peraxilla:1.0,(((((Atkinsonia:1.0,(Notanthera:1.0,(Struthanthus:1.0,Tripodanthus:1.0):1.0):1.0):1.0,(((Desmaria:1.0,Ligaria:1.0):1.0,Tupeia:1.0):1.0,((Muellerina:1.0,Ileostylus:1.0):1.0,(((Amyema:1.0,Benthamina:1.0):1.0,((Scurrula:1.0,Taxillus:1.0):1.0,((((Agelanthus:1.0,(Tapinanthus:1.0,Englerina:1.0):1.0):1.0,Moquiniella:1.0):1.0,Bakerella:1.0):1.0,(Dendrophthoe:1.0,Helixanthera:1.0):1.0):1.0):1.0):1.0,(Cecarria:1.0,Loranthus:1.0):1.0):1.0):1.0):1.0):1.0,Tristerix:1.0):1.0,Gaiadendron:1.0):1.0,Nuytsia:1.0):1.0):1.0,Macrosolen:1.0,Decaisnina:1.0);
[597] tree 't597'=[&R] ((Peraxilla:1.0,(((((Atkinsonia:1.0,(Notanthera:1.0,(Struthanthus:1.0,Tripodanthus:1.0):1.0):1.0):1.0,(((Desmaria:1.0,Ligaria:1.0):1.0,Tupeia:1.0):1.0,((Muellerina:1.0,Ileostylus:1.0):1.0,(((Amyema:1.0,Benthamina:1.0):1.0,((Scurrula:1.0,Taxillus:1.0):1.0,(Dendrophthoe:1.0,((Helixanthera:1.0,((Agelanthus:1.0,(Tapinanthus:1.0,Englerina:1.0):1.0):1.0,Moquiniella:1.0):1.0):1.0,Bakerella:1.0):1.0):1.0):1.0):1.0,(Cecarria:1.0,Loranthus:1.0):1.0):1.0):1.0):1.0):1.0,Nuytsia:1.0):1.0,Tristerix:1.0):1.0,Gaiadendron:1.0):1.0):1.0,Macrosolen:1.0,Decaisnina:1.0);
[598] tree 't598'=[&R] (((Peraxilla:1.0,((Atkinsonia:1.0,((Struthanthus:1.0,Tripodanthus:1.0):1.0,(Ligaria:1.0,Desmaria:1.0):1.0):1.0):1.0,((Tupeia:1.0,(((Amyema:1.0,Benthamina:1.0):1.0,((Helixanthera:1.0,(Scurrula:1.0,Taxillus:1.0):1.0):1.0,(Dendrophthoe:1.0,(((Agelanthus:1.0,(Tapinanthus:1.0,Englerina:1.0):1.0):1.0,Moquiniella:1.0):1.0,Bakerella:1.0):1.0):1.0):1.0):1.0,((Cecarria:1.0,Loranthus:1.0):1.0,(Muellerina:1.0,Ileostylus:1.0):1.0):1.0):1.0):1.0,(Gaiadendron:1.0,(Tristerix:1.0,Nuytsia:1.0):1.0):1.0):1.0):1.0):1.0,Notanthera:1.0):1.0,Macrosolen:1.0,Decaisnina:1.0);
[599] tree 't599'=[&R] ((Peraxilla:1.0,((((Struthanthus:1.0,Tripodanthus:1.0):1.0,(Notanthera:1.0,(Ligaria:1.0,Tristerix:1.0):1.0):1.0):1.0,(((Desmaria:1.0,Tupeia:1.0):1.0,(Nuytsia:1.0,((Cecarria:1.0,Loranthus:1.0):1.0,((Muellerina:1.0,Ileostylus:1.0):1.0,((Amyema:1.0,Benthamina:1.0):1.0,((Helixanthera:1.0,(Scurrula:1.0,Taxillus:1.0):1.0):1.0,(Dendrophthoe:1.0,(((Agelanthus:1.0,(Tapinanthus:1.0,Englerina:1.0):1.0):1.0,Moquiniella:1.0):1.0,Bakerella:1.0):1.0):1.0):1.0):1.0):1.0):1.0):1.0):1.0,Atkinsonia:1.0):1.0):1.0,Gaiadendron:1.0):1.0):1.0,Macrosolen:1.0,Decaisnina:1.0);
[600] tree 't600'=[&R] ((Peraxilla:1.0,(((Ligaria:1.0,(Struthanthus:1.0,Tripodanthus:1.0):1.0):1.0,((Notanthera:1.0,(((Tristerix:1.0,Desmaria:1.0):1.0,Tupeia:1.0):1.0,(((Amyema:1.0,Benthamina:1.0):1.0,((Helixanthera:1.0,(Scurrula:1.0,Taxillus:1.0):1.0):1.0,(Dendrophthoe:1.0,(((Tapinanthus:1.0,Englerina:1.0):1.0,(Moquiniella:1.0,Agelanthus:1.0):1.0):1.0,Bakerella:1.0):1.0):1.0):1.0):1.0,((Cecarria:1.0,Loranthus:1.0):1.0,(Muellerina:1.0,Ileostylus:1.0):1.0):1.0):1.0):1.0):1.0,Atkinsonia:1.0):1.0):1.0,(Nuytsia:1.0,Gaiadendron:1.0):1.0):1.0):1.0,Macrosolen:1.0,Decaisnina:1.0);
[601] tree 't601'=[&R] (Macrosolen:1.0,(Peraxilla:1.0,((((Struthanthus:1.0,Tripodanthus:1.0):1.0,((Nuytsia:1.0,Gaiadendron:1.0):1.0,(((Benthamina:1.0,Amyema:1.0):1.0,(((Helixanthera:1.0,Dendrophthoe:1.0):1.0,(Bakerella:1.0,(((Englerina:1.0,Tapinanthus:1.0):1.0,Agelanthus:1.0):1.0,Moquiniella:1.0):1.0):1.0):1.0,(Scurrula:1.0,Taxillus:1.0):1.0):1.0):1.0,((Muellerina:1.0,Ileostylus:1.0):1.0,(Loranthus:1.0,Cecarria:1.0):1.0):1.0):1.0):1.0):1.0,(Atkinsonia:1.0,(Tupeia:1.0,(Tristerix:1.0,(Ligaria:1.0,Desmaria:1.0):1.0):1.0):1.0):1.0):1.0,Notanthera:1.0):1.0):1.0,Decaisnina:1.0);
[602] tree 't602'=[&R] (Macrosolen:1.0,(Notanthera:1.0,(Peraxilla:1.0,((Tupeia:1.0,(Ligaria:1.0,Desmaria:1.0):1.0):1.0,(((Struthanthus:1.0,Tripodanthus:1.0):1.0,((Gaiadendron:1.0,(Tristerix:1.0,Nuytsia:1.0):1.0):1.0,((Muellerina:1.0,Ileostylus:1.0):1.0,((Loranthus:1.0,Cecarria:1.0):1.0,((Benthamina:1.0,Amyema:1.0):1.0,(((Helixanthera:1.0,Dendrophthoe:1.0):1.0,(Bakerella:1.0,(((Englerina:1.0,Tapinanthus:1.0):1.0,Agelanthus:1.0):1.0,Moquiniella:1.0):1.0):1.0):1.0,(Scurrula:1.0,Taxillus:1.0):1.0):1.0):1.0):1.0):1.0):1.0):1.0,Atkinsonia:1.0):1.0):1.0):1.0):1.0,Decaisnina:1.0);
[603] tree 't603'=[&R] (Macrosolen:1.0,(Peraxilla:1.0,(((Tupeia:1.0,(((Loranthus:1.0,Cecarria:1.0):1.0,(((Benthamina:1.0,Amyema:1.0):1.0,(((Helixanthera:1.0,Dendrophthoe:1.0):1.0,(((Englerina:1.0,Tapinanthus:1.0):1.0,Agelanthus:1.0):1.0,(Moquiniella:1.0,Bakerella:1.0):1.0):1.0):1.0,(Scurrula:1.0,Taxillus:1.0):1.0):1.0):1.0,(Muellerina:1.0,Ileostylus:1.0):1.0):1.0):1.0,(Desmaria:1.0,Tristerix:1.0):1.0):1.0):1.0,(((Struthanthus:1.0,Tripodanthus:1.0):1.0,Ligaria:1.0):1.0,((Nuytsia:1.0,Atkinsonia:1.0):1.0,Gaiadendron:1.0):1.0):1.0):1.0,Notanthera:1.0):1.0):1.0,Decaisnina:1.0);
[604] tree 't604'=[&R] (Macrosolen:1.0,(Peraxilla:1.0,((((((Benthamina:1.0,Amyema:1.0):1.0,(((Helixanthera:1.0,Dendrophthoe:1.0):1.0,(Bakerella:1.0,(((Englerina:1.0,Tapinanthus:1.0):1.0,Agelanthus:1.0):1.0,Moquiniella:1.0):1.0):1.0):1.0,(Scurrula:1.0,Taxillus:1.0):1.0):1.0):1.0,((Muellerina:1.0,Ileostylus:1.0):1.0,(Loranthus:1.0,Cecarria:1.0):1.0):1.0):1.0,Tupeia:1.0):1.0,(Desmaria:1.0,((Struthanthus:1.0,Tripodanthus:1.0):1.0,(Ligaria:1.0,(Notanthera:1.0,Atkinsonia:1.0):1.0):1.0):1.0):1.0):1.0,((Tristerix:1.0,Nuytsia:1.0):1.0,Gaiadendron:1.0):1.0):1.0):1.0,Decaisnina:1.0);
[605] tree 't605'=[&R] (Macrosolen:1.0,(Peraxilla:1.0,((Atkinsonia:1.0,((((Muellerina:1.0,Ileostylus:1.0):1.0,((Loranthus:1.0,Cecarria:1.0):1.0,((Benthamina:1.0,Amyema:1.0):1.0,(((Helixanthera:1.0,Dendrophthoe:1.0):1.0,(Bakerella:1.0,(((Englerina:1.0,Tapinanthus:1.0):1.0,Agelanthus:1.0):1.0,Moquiniella:1.0):1.0):1.0):1.0,(Scurrula:1.0,Taxillus:1.0):1.0):1.0):1.0):1.0):1.0,((Ligaria:1.0,Desmaria:1.0):1.0,Tupeia:1.0):1.0):1.0,((Struthanthus:1.0,Tripodanthus:1.0):1.0,Notanthera:1.0):1.0):1.0):1.0,((Tristerix:1.0,Nuytsia:1.0):1.0,Gaiadendron:1.0):1.0):1.0):1.0,Decaisnina:1.0);
[606] tree 't606'=[&R] (Macrosolen:1.0,(Peraxilla:1.0,(((Struthanthus:1.0,Tripodanthus:1.0):1.0,(((Muellerina:1.0,Ileostylus:1.0):1.0,((Loranthus:1.0,Cecarria:1.0):1.0,((Benthamina:1.0,Amyema:1.0):1.0,((Dendrophthoe:1.0,(Bakerella:1.0,(((Englerina:1.0,Tapinanthus:1.0):1.0,Agelanthus:1.0):1.0,Moquiniella:1.0):1.0):1.0):1.0,(Helixanthera:1.0,(Scurrula:1.0,Taxillus:1.0):1.0):1.0):1.0):1.0):1.0):1.0,((Atkinsonia:1.0,(Nuytsia:1.0,Gaiadendron:1.0):1.0):1.0,((Desmaria:1.0,(Tristerix:1.0,Ligaria:1.0):1.0):1.0,Tupeia:1.0):1.0):1.0):1.0):1.0,Notanthera:1.0):1.0):1.0,Decaisnina:1.0);
[607] tree 't607'=[&R] (Macrosolen:1.0,(Peraxilla:1.0,((((Desmaria:1.0,(((((Loranthus:1.0,Cecarria:1.0):1.0,(((Benthamina:1.0,Amyema:1.0):1.0,((Dendrophthoe:1.0,((Moquiniella:1.0,Helixanthera:1.0):1.0,(Bakerella:1.0,((Englerina:1.0,Tapinanthus:1.0):1.0,Agelanthus:1.0):1.0):1.0):1.0):1.0,(Scurrula:1.0,Taxillus:1.0):1.0):1.0):1.0,(Muellerina:1.0,Ileostylus:1.0):1.0):1.0):1.0,Nuytsia:1.0):1.0,Tristerix:1.0):1.0,Tupeia:1.0):1.0):1.0,(Ligaria:1.0,Gaiadendron:1.0):1.0):1.0,Atkinsonia:1.0):1.0,(Notanthera:1.0,(Struthanthus:1.0,Tripodanthus:1.0):1.0):1.0):1.0):1.0,Decaisnina:1.0);
[608] tree 't608'=[&R] (Macrosolen:1.0,(Peraxilla:1.0,((Gaiadendron:1.0,(Tupeia:1.0,((Tristerix:1.0,((Loranthus:1.0,Cecarria:1.0):1.0,(((Benthamina:1.0,Amyema:1.0):1.0,((((Englerina:1.0,Tapinanthus:1.0):1.0,Agelanthus:1.0):1.0,(Moquiniella:1.0,Bakerella:1.0):1.0):1.0,((Dendrophthoe:1.0,Helixanthera:1.0):1.0,(Scurrula:1.0,Taxillus:1.0):1.0):1.0):1.0):1.0,(Muellerina:1.0,Ileostylus:1.0):1.0):1.0):1.0):1.0,Nuytsia:1.0):1.0):1.0):1.0,(Atkinsonia:1.0,((Notanthera:1.0,(Struthanthus:1.0,Tripodanthus:1.0):1.0):1.0,(Desmaria:1.0,Ligaria:1.0):1.0):1.0):1.0):1.0):1.0,Decaisnina:1.0);
[609] tree 't609'=[&R] (Macrosolen:1.0,((Peraxilla:1.0,((Gaiadendron:1.0,(Tristerix:1.0,Nuytsia:1.0):1.0):1.0,((Atkinsonia:1.0,(Struthanthus:1.0,Tripodanthus:1.0):1.0):1.0,(((Desmaria:1.0,Ligaria:1.0):1.0,Tupeia:1.0):1.0,((Muellerina:1.0,Ileostylus:1.0):1.0,((Loranthus:1.0,Cecarria:1.0):1.0,((Benthamina:1.0,Amyema:1.0):1.0,((Scurrula:1.0,Taxillus:1.0):1.0,((Dendrophthoe:1.0,(Bakerella:1.0,(((Englerina:1.0,Tapinanthus:1.0):1.0,Agelanthus:1.0):1.0,Moquiniella:1.0):1.0):1.0):1.0,Helixanthera:1.0):1.0):1.0):1.0):1.0):1.0):1.0):1.0):1.0):1.0,Notanthera:1.0):1.0,Decaisnina:1.0);
[610] tree 't610'=[&R] (Macrosolen:1.0,(Peraxilla:1.0,(((((Desmaria:1.0,Ligaria:1.0):1.0,Tupeia:1.0):1.0,((Loranthus:1.0,Cecarria:1.0):1.0,(((Benthamina:1.0,Amyema:1.0):1.0,((Scurrula:1.0,Taxillus:1.0):1.0,((Bakerella:1.0,(((Englerina:1.0,Tapinanthus:1.0):1.0,Agelanthus:1.0):1.0,Moquiniella:1.0):1.0):1.0,(Helixanthera:1.0,Dendrophthoe:1.0):1.0):1.0):1.0):1.0,(Muellerina:1.0,Ileostylus:1.0):1.0):1.0):1.0):1.0,(Atkinsonia:1.0,((Gaiadendron:1.0,(Tristerix:1.0,Nuytsia:1.0):1.0):1.0,(Struthanthus:1.0,Tripodanthus:1.0):1.0):1.0):1.0):1.0,Notanthera:1.0):1.0):1.0,Decaisnina:1.0);
[611] tree 't611'=[&R] (Macrosolen:1.0,((((((Loranthus:1.0,Cecarria:1.0):1.0,((Ileostylus:1.0,Muellerina:1.0):1.0,((Benthamina:1.0,Amyema:1.0):1.0,((Taxillus:1.0,Scurrula:1.0):1.0,(((Moquiniella:1.0,((Tapinanthus:1.0,Englerina:1.0):1.0,Agelanthus:1.0):1.0):1.0,Bakerella:1.0):1.0,(Dendrophthoe:1.0,Helixanthera:1.0):1.0):1.0):1.0):1.0):1.0):1.0,((Tupeia:1.0,(Ligaria:1.0,(Desmaria:1.0,Tristerix:1.0):1.0):1.0):1.0,(Gaiadendron:1.0,(Nuytsia:1.0,Atkinsonia:1.0):1.0):1.0):1.0):1.0,(Struthanthus:1.0,Tripodanthus:1.0):1.0):1.0,Notanthera:1.0):1.0,Peraxilla:1.0):1.0,Decaisnina:1.0);
[612] tree 't612'=[&R] (Macrosolen:1.0,(((((Atkinsonia:1.0,(Ligaria:1.0,(Desmaria:1.0,Tupeia:1.0):1.0):1.0):1.0,(((Ileostylus:1.0,Muellerina:1.0):1.0,(((Benthamina:1.0,Amyema:1.0):1.0,((Taxillus:1.0,Scurrula:1.0):1.0,((Moquiniella:1.0,(((Tapinanthus:1.0,Englerina:1.0):1.0,Agelanthus:1.0):1.0,Bakerella:1.0):1.0):1.0,(Dendrophthoe:1.0,Helixanthera:1.0):1.0):1.0):1.0):1.0,(Loranthus:1.0,Cecarria:1.0):1.0):1.0):1.0,(Struthanthus:1.0,Tripodanthus:1.0):1.0):1.0):1.0,((Tristerix:1.0,Nuytsia:1.0):1.0,Gaiadendron:1.0):1.0):1.0,Peraxilla:1.0):1.0,Notanthera:1.0):1.0,Decaisnina:1.0);
[613] tree 't613'=[&R] (Macrosolen:1.0,(((((((Benthamina:1.0,Amyema:1.0):1.0,((Dendrophthoe:1.0,(Moquiniella:1.0,(((Tapinanthus:1.0,Englerina:1.0):1.0,Agelanthus:1.0):1.0,Bakerella:1.0):1.0):1.0):1.0,(Helixanthera:1.0,(Taxillus:1.0,Scurrula:1.0):1.0):1.0):1.0):1.0,((Loranthus:1.0,Cecarria:1.0):1.0,(Ileostylus:1.0,Muellerina:1.0):1.0):1.0):1.0,(Desmaria:1.0,Tupeia:1.0):1.0):1.0,(((Tristerix:1.0,(Ligaria:1.0,(Struthanthus:1.0,Tripodanthus:1.0):1.0):1.0):1.0,(Nuytsia:1.0,Atkinsonia:1.0):1.0):1.0,Gaiadendron:1.0):1.0):1.0,Peraxilla:1.0):1.0,Notanthera:1.0):1.0,Decaisnina:1.0);
[614] tree 't614'=[&R] (Macrosolen:1.0,(((((Struthanthus:1.0,Tripodanthus:1.0):1.0,((Tristerix:1.0,(Nuytsia:1.0,((((Benthamina:1.0,Amyema:1.0):1.0,((Dendrophthoe:1.0,(Bakerella:1.0,(Moquiniella:1.0,((Tapinanthus:1.0,Englerina:1.0):1.0,Agelanthus:1.0):1.0):1.0):1.0):1.0,(Helixanthera:1.0,(Taxillus:1.0,Scurrula:1.0):1.0):1.0):1.0):1.0,((Loranthus:1.0,Cecarria:1.0):1.0,(Ileostylus:1.0,Muellerina:1.0):1.0):1.0):1.0,Tupeia:1.0):1.0):1.0):1.0,Gaiadendron:1.0):1.0):1.0,((Desmaria:1.0,Ligaria:1.0):1.0,Atkinsonia:1.0):1.0):1.0,Peraxilla:1.0):1.0,Notanthera:1.0):1.0,Decaisnina:1.0);
[615] tree 't615'=[&R] (Macrosolen:1.0,(((Desmaria:1.0,(Notanthera:1.0,(Ligaria:1.0,(Struthanthus:1.0,Tripodanthus:1.0):1.0):1.0):1.0):1.0,((((((Loranthus:1.0,Cecarria:1.0):1.0,((Ileostylus:1.0,Muellerina:1.0):1.0,((Benthamina:1.0,Amyema:1.0):1.0,((Taxillus:1.0,Scurrula:1.0):1.0,((Bakerella:1.0,(Moquiniella:1.0,((Tapinanthus:1.0,Englerina:1.0):1.0,Agelanthus:1.0):1.0):1.0):1.0,(Dendrophthoe:1.0,Helixanthera:1.0):1.0):1.0):1.0):1.0):1.0):1.0,Tupeia:1.0):1.0,(Tristerix:1.0,Nuytsia:1.0):1.0):1.0,Gaiadendron:1.0):1.0,Atkinsonia:1.0):1.0):1.0,Peraxilla:1.0):1.0,Decaisnina:1.0);
[616] tree 't616'=[&R] (Macrosolen:1.0,(((Gaiadendron:1.0,(Nuytsia:1.0,Tristerix:1.0):1.0):1.0,(((Desmaria:1.0,(Tupeia:1.0,(Atkinsonia:1.0,Ligaria:1.0):1.0):1.0):1.0,(Notanthera:1.0,(Struthanthus:1.0,Tripodanthus:1.0):1.0):1.0):1.0,((Loranthus:1.0,Cecarria:1.0):1.0,((Ileostylus:1.0,Muellerina:1.0):1.0,((Benthamina:1.0,Amyema:1.0):1.0,((Bakerella:1.0,(Moquiniella:1.0,((Tapinanthus:1.0,Englerina:1.0):1.0,Agelanthus:1.0):1.0):1.0):1.0,((Dendrophthoe:1.0,Helixanthera:1.0):1.0,(Taxillus:1.0,Scurrula:1.0):1.0):1.0):1.0):1.0):1.0):1.0):1.0):1.0,Peraxilla:1.0):1.0,Decaisnina:1.0);
[617] tree 't617'=[&R] (Macrosolen:1.0,((Desmaria:1.0,((((Peraxilla:1.0,Gaiadendron:1.0):1.0,(Atkinsonia:1.0,(Ligaria:1.0,(Notanthera:1.0,(Struthanthus:1.0,Tripodanthus:1.0):1.0):1.0):1.0):1.0):1.0,(Nuytsia:1.0,Tristerix:1.0):1.0):1.0,Tupeia:1.0):1.0):1.0,((Loranthus:1.0,Cecarria:1.0):1.0,((Ileostylus:1.0,Muellerina:1.0):1.0,((Benthamina:1.0,Amyema:1.0):1.0,((Bakerella:1.0,(Moquiniella:1.0,((Tapinanthus:1.0,Englerina:1.0):1.0,Agelanthus:1.0):1.0):1.0):1.0,((Dendrophthoe:1.0,Helixanthera:1.0):1.0,(Taxillus:1.0,Scurrula:1.0):1.0):1.0):1.0):1.0):1.0):1.0):1.0,Decaisnina:1.0);
[618] tree 't618'=[&R] (Macrosolen:1.0,(((((Atkinsonia:1.0,(Desmaria:1.0,Ligaria:1.0):1.0):1.0,((Tristerix:1.0,(Nuytsia:1.0,Gaiadendron:1.0):1.0):1.0,(Tupeia:1.0,((Loranthus:1.0,Cecarria:1.0):1.0,((Ileostylus:1.0,Muellerina:1.0):1.0,((Benthamina:1.0,Amyema:1.0):1.0,((Taxillus:1.0,Scurrula:1.0):1.0,((((Tapinanthus:1.0,Englerina:1.0):1.0,Agelanthus:1.0):1.0,(Bakerella:1.0,Moquiniella:1.0):1.0):1.0,(Dendrophthoe:1.0,Helixanthera:1.0):1.0):1.0):1.0):1.0):1.0):1.0):1.0):1.0):1.0,(Struthanthus:1.0,Tripodanthus:1.0):1.0):1.0,Peraxilla:1.0):1.0,Notanthera:1.0):1.0,Decaisnina:1.0);
[619] tree 't619'=[&R] (Macrosolen:1.0,(((((Ligaria:1.0,Atkinsonia:1.0):1.0,(Gaiadendron:1.0,(((((Ileostylus:1.0,Muellerina:1.0):1.0,(((Benthamina:1.0,Amyema:1.0):1.0,((Taxillus:1.0,Scurrula:1.0):1.0,((((Tapinanthus:1.0,Englerina:1.0):1.0,Agelanthus:1.0):1.0,(Bakerella:1.0,Moquiniella:1.0):1.0):1.0,(Dendrophthoe:1.0,Helixanthera:1.0):1.0):1.0):1.0):1.0,(Loranthus:1.0,Cecarria:1.0):1.0):1.0):1.0,(Desmaria:1.0,Tupeia:1.0):1.0):1.0,Tristerix:1.0):1.0,Nuytsia:1.0):1.0):1.0):1.0,(Struthanthus:1.0,Tripodanthus:1.0):1.0):1.0,Peraxilla:1.0):1.0,Notanthera:1.0):1.0,Decaisnina:1.0);
[620] tree 't620'=[&R] (Macrosolen:1.0,(Peraxilla:1.0,(Notanthera:1.0,(((Atkinsonia:1.0,((Loranthus:1.0,Cecarria:1.0):1.0,((Ileostylus:1.0,Muellerina:1.0):1.0,((Benthamina:1.0,Amyema:1.0):1.0,((Taxillus:1.0,Scurrula:1.0):1.0,((Bakerella:1.0,(Moquiniella:1.0,((Tapinanthus:1.0,Englerina:1.0):1.0,Agelanthus:1.0):1.0):1.0):1.0,(Dendrophthoe:1.0,Helixanthera:1.0):1.0):1.0):1.0):1.0):1.0):1.0):1.0,((Gaiadendron:1.0,Nuytsia:1.0):1.0,((Struthanthus:1.0,Tripodanthus:1.0):1.0,Tupeia:1.0):1.0):1.0):1.0,(Desmaria:1.0,(Ligaria:1.0,Tristerix:1.0):1.0):1.0):1.0):1.0):1.0,Decaisnina:1.0);
[621] tree 't621'=[&R] ((Peraxilla:1.0,(Gaiadendron:1.0,(((((((Notanthera:1.0,(Tristerix:1.0,Desmaria:1.0):1.0):1.0,Tupeia:1.0):1.0,Ligaria:1.0):1.0,Atkinsonia:1.0):1.0,(Tripodanthus:1.0,Struthanthus:1.0):1.0):1.0,((Cecarria:1.0,Loranthus:1.0):1.0,((Muellerina:1.0,Ileostylus:1.0):1.0,((Benthamina:1.0,Amyema:1.0):1.0,((Helixanthera:1.0,(Scurrula:1.0,Taxillus:1.0):1.0):1.0,((Bakerella:1.0,(((Englerina:1.0,Tapinanthus:1.0):1.0,Agelanthus:1.0):1.0,Moquiniella:1.0):1.0):1.0,Dendrophthoe:1.0):1.0):1.0):1.0):1.0):1.0):1.0,Nuytsia:1.0):1.0):1.0):1.0,Macrosolen:1.0,Decaisnina:1.0);
[622] tree 't622'=[&R] (((Peraxilla:1.0,((Tripodanthus:1.0,Struthanthus:1.0):1.0,((Gaiadendron:1.0,((((Tristerix:1.0,Desmaria:1.0):1.0,Tupeia:1.0):1.0,((Cecarria:1.0,Loranthus:1.0):1.0,((Muellerina:1.0,Ileostylus:1.0):1.0,((Benthamina:1.0,Amyema:1.0):1.0,((Scurrula:1.0,Taxillus:1.0):1.0,((Bakerella:1.0,(((Englerina:1.0,Tapinanthus:1.0):1.0,Agelanthus:1.0):1.0,Moquiniella:1.0):1.0):1.0,(Dendrophthoe:1.0,Helixanthera:1.0):1.0):1.0):1.0):1.0):1.0):1.0):1.0,Nuytsia:1.0):1.0):1.0,(Ligaria:1.0,Atkinsonia:1.0):1.0):1.0):1.0):1.0,Notanthera:1.0):1.0,Macrosolen:1.0,Decaisnina:1.0);
[623] tree 't623'=[&R] (((Peraxilla:1.0,((((Nuytsia:1.0,(Tristerix:1.0,Desmaria:1.0):1.0):1.0,Tupeia:1.0):1.0,((Cecarria:1.0,Loranthus:1.0):1.0,((Muellerina:1.0,Ileostylus:1.0):1.0,((Benthamina:1.0,Amyema:1.0):1.0,((Scurrula:1.0,Taxillus:1.0):1.0,((((Englerina:1.0,Tapinanthus:1.0):1.0,Agelanthus:1.0):1.0,(Moquiniella:1.0,Bakerella:1.0):1.0):1.0,(Dendrophthoe:1.0,Helixanthera:1.0):1.0):1.0):1.0):1.0):1.0):1.0):1.0,(((Tripodanthus:1.0,Struthanthus:1.0):1.0,Ligaria:1.0):1.0,(Gaiadendron:1.0,Atkinsonia:1.0):1.0):1.0):1.0):1.0,Notanthera:1.0):1.0,Macrosolen:1.0,Decaisnina:1.0);
[624] tree 't624'=[&R] ((Peraxilla:1.0,(((Gaiadendron:1.0,(Nuytsia:1.0,(Tupeia:1.0,(Tristerix:1.0,((Muellerina:1.0,Ileostylus:1.0):1.0,(((Benthamina:1.0,Amyema:1.0):1.0,((Scurrula:1.0,Taxillus:1.0):1.0,((Bakerella:1.0,(((Englerina:1.0,Tapinanthus:1.0):1.0,Agelanthus:1.0):1.0,Moquiniella:1.0):1.0):1.0,(Dendrophthoe:1.0,Helixanthera:1.0):1.0):1.0):1.0):1.0,(Cecarria:1.0,Loranthus:1.0):1.0):1.0):1.0):1.0):1.0):1.0):1.0,Desmaria:1.0):1.0,(Atkinsonia:1.0,((Notanthera:1.0,Ligaria:1.0):1.0,(Tripodanthus:1.0,Struthanthus:1.0):1.0):1.0):1.0):1.0):1.0,Macrosolen:1.0,Decaisnina:1.0);
[625] tree 't625'=[&R] ((Peraxilla:1.0,((Atkinsonia:1.0,(Desmaria:1.0,(Notanthera:1.0,((Tristerix:1.0,Ligaria:1.0):1.0,(Tripodanthus:1.0,Struthanthus:1.0):1.0):1.0):1.0):1.0):1.0,(Gaiadendron:1.0,(((((Benthamina:1.0,Amyema:1.0):1.0,((Scurrula:1.0,Taxillus:1.0):1.0,((Bakerella:1.0,(((Englerina:1.0,Tapinanthus:1.0):1.0,Agelanthus:1.0):1.0,Moquiniella:1.0):1.0):1.0,(Dendrophthoe:1.0,Helixanthera:1.0):1.0):1.0):1.0):1.0,((Cecarria:1.0,Loranthus:1.0):1.0,(Muellerina:1.0,Ileostylus:1.0):1.0):1.0):1.0,Tupeia:1.0):1.0,Nuytsia:1.0):1.0):1.0):1.0):1.0,Macrosolen:1.0,Decaisnina:1.0);
[626] tree 't626'=[&R] ((Peraxilla:1.0,(((Tripodanthus:1.0,Struthanthus:1.0):1.0,(((Gaiadendron:1.0,((Tupeia:1.0,(Tristerix:1.0,(((Benthamina:1.0,Amyema:1.0):1.0,((Helixanthera:1.0,(Scurrula:1.0,Taxillus:1.0):1.0):1.0,((Bakerella:1.0,(((Englerina:1.0,Tapinanthus:1.0):1.0,Agelanthus:1.0):1.0,Moquiniella:1.0):1.0):1.0,Dendrophthoe:1.0):1.0):1.0):1.0,((Cecarria:1.0,Loranthus:1.0):1.0,(Muellerina:1.0,Ileostylus:1.0):1.0):1.0):1.0):1.0):1.0,Nuytsia:1.0):1.0):1.0,Atkinsonia:1.0):1.0,(Desmaria:1.0,Ligaria:1.0):1.0):1.0):1.0,Notanthera:1.0):1.0):1.0,Macrosolen:1.0,Decaisnina:1.0);
[627] tree 't627'=[&R] ((Peraxilla:1.0,((((Tripodanthus:1.0,Struthanthus:1.0):1.0,((Gaiadendron:1.0,(Atkinsonia:1.0,Nuytsia:1.0):1.0):1.0,(((Benthamina:1.0,Amyema:1.0):1.0,(Helixanthera:1.0,((Scurrula:1.0,Taxillus:1.0):1.0,((((Englerina:1.0,Tapinanthus:1.0):1.0,Agelanthus:1.0):1.0,(Moquiniella:1.0,Bakerella:1.0):1.0):1.0,Dendrophthoe:1.0):1.0):1.0):1.0):1.0,((Cecarria:1.0,Loranthus:1.0):1.0,(Muellerina:1.0,Ileostylus:1.0):1.0):1.0):1.0):1.0):1.0,(Tupeia:1.0,(Desmaria:1.0,(Tristerix:1.0,Ligaria:1.0):1.0):1.0):1.0):1.0,Notanthera:1.0):1.0):1.0,Macrosolen:1.0,Decaisnina:1.0);
[628] tree 't628'=[&R] ((Peraxilla:1.0,(((Tristerix:1.0,Nuytsia:1.0):1.0,Gaiadendron:1.0):1.0,((((Tupeia:1.0,Notanthera:1.0):1.0,(Desmaria:1.0,Ligaria:1.0):1.0):1.0,(Tripodanthus:1.0,Struthanthus:1.0):1.0):1.0,(Atkinsonia:1.0,((Muellerina:1.0,Ileostylus:1.0):1.0,(((Benthamina:1.0,Amyema:1.0):1.0,((Scurrula:1.0,Taxillus:1.0):1.0,(((Bakerella:1.0,Moquiniella:1.0):1.0,((Englerina:1.0,Tapinanthus:1.0):1.0,Agelanthus:1.0):1.0):1.0,(Helixanthera:1.0,Dendrophthoe:1.0):1.0):1.0):1.0):1.0,(Cecarria:1.0,Loranthus:1.0):1.0):1.0):1.0):1.0):1.0):1.0):1.0,Macrosolen:1.0,Decaisnina:1.0);
[629] tree 't629'=[&R] (((Peraxilla:1.0,(Gaiadendron:1.0,(((((Tupeia:1.0,Desmaria:1.0):1.0,((Muellerina:1.0,Ileostylus:1.0):1.0,(((Benthamina:1.0,Amyema:1.0):1.0,((Scurrula:1.0,Taxillus:1.0):1.0,((Helixanthera:1.0,Dendrophthoe:1.0):1.0,(Bakerella:1.0,(Moquiniella:1.0,((Englerina:1.0,Tapinanthus:1.0):1.0,Agelanthus:1.0):1.0):1.0):1.0):1.0):1.0):1.0,(Cecarria:1.0,Loranthus:1.0):1.0):1.0):1.0):1.0,(Ligaria:1.0,(Tripodanthus:1.0,Struthanthus:1.0):1.0):1.0):1.0,Atkinsonia:1.0):1.0,(Tristerix:1.0,Nuytsia:1.0):1.0):1.0):1.0):1.0,Notanthera:1.0):1.0,Macrosolen:1.0,Decaisnina:1.0);
[630] tree 't630'=[&R] (((Peraxilla:1.0,(((Tupeia:1.0,(Ligaria:1.0,Desmaria:1.0):1.0):1.0,(((Tripodanthus:1.0,Struthanthus:1.0):1.0,((Nuytsia:1.0,Gaiadendron:1.0):1.0,((Muellerina:1.0,Ileostylus:1.0):1.0,(((Benthamina:1.0,Amyema:1.0):1.0,((((Englerina:1.0,Tapinanthus:1.0):1.0,Agelanthus:1.0):1.0,(Bakerella:1.0,Moquiniella:1.0):1.0):1.0,((Scurrula:1.0,Taxillus:1.0):1.0,(Helixanthera:1.0,Dendrophthoe:1.0):1.0):1.0):1.0):1.0,(Cecarria:1.0,Loranthus:1.0):1.0):1.0):1.0):1.0):1.0,Atkinsonia:1.0):1.0):1.0,Tristerix:1.0):1.0):1.0,Notanthera:1.0):1.0,Macrosolen:1.0,Decaisnina:1.0);
[631] tree 't631'=[&R] ((((Atkinsonia:1.0,(Notanthera:1.0,(Ligaria:1.0,(Struthanthus:1.0,Tripodanthus:1.0):1.0):1.0):1.0):1.0,(((((Muellerina:1.0,Ileostylus:1.0):1.0,(((Benthamina:1.0,Amyema:1.0):1.0,((Helixanthera:1.0,(Scurrula:1.0,Taxillus:1.0):1.0):1.0,(Dendrophthoe:1.0,(Bakerella:1.0,((Agelanthus:1.0,(Englerina:1.0,Tapinanthus:1.0):1.0):1.0,Moquiniella:1.0):1.0):1.0):1.0):1.0):1.0,(Cecarria:1.0,Loranthus:1.0):1.0):1.0):1.0,((Tristerix:1.0,Desmaria:1.0):1.0,Nuytsia:1.0):1.0):1.0,Tupeia:1.0):1.0,Gaiadendron:1.0):1.0):1.0,Peraxilla:1.0):1.0,Macrosolen:1.0,Decaisnina:1.0);
[632] tree 't632'=[&R] ((((Ligaria:1.0,(((Struthanthus:1.0,Tripodanthus:1.0):1.0,Atkinsonia:1.0):1.0,(Desmaria:1.0,(Tupeia:1.0,((Gaiadendron:1.0,(Tristerix:1.0,Nuytsia:1.0):1.0):1.0,(((Benthamina:1.0,Amyema:1.0):1.0,((Scurrula:1.0,Taxillus:1.0):1.0,((Helixanthera:1.0,Dendrophthoe:1.0):1.0,((Moquiniella:1.0,(Agelanthus:1.0,(Englerina:1.0,Tapinanthus:1.0):1.0):1.0):1.0,Bakerella:1.0):1.0):1.0):1.0):1.0,((Cecarria:1.0,Loranthus:1.0):1.0,(Muellerina:1.0,Ileostylus:1.0):1.0):1.0):1.0):1.0):1.0):1.0):1.0):1.0,Notanthera:1.0):1.0,Peraxilla:1.0):1.0,Macrosolen:1.0,Decaisnina:1.0);
[633] tree 't633'=[&R] ((((Gaiadendron:1.0,(Tristerix:1.0,Nuytsia:1.0):1.0):1.0,((((Benthamina:1.0,Amyema:1.0):1.0,((Scurrula:1.0,Taxillus:1.0):1.0,((Helixanthera:1.0,Dendrophthoe:1.0):1.0,((Agelanthus:1.0,(Englerina:1.0,Tapinanthus:1.0):1.0):1.0,(Bakerella:1.0,Moquiniella:1.0):1.0):1.0):1.0):1.0):1.0,((Cecarria:1.0,Loranthus:1.0):1.0,(Muellerina:1.0,Ileostylus:1.0):1.0):1.0):1.0,((Notanthera:1.0,(Ligaria:1.0,(Atkinsonia:1.0,(Struthanthus:1.0,Tripodanthus:1.0):1.0):1.0):1.0):1.0,(Desmaria:1.0,Tupeia:1.0):1.0):1.0):1.0):1.0,Peraxilla:1.0):1.0,Macrosolen:1.0,Decaisnina:1.0);
[634] tree 't634'=[&R] ((((((Cecarria:1.0,Loranthus:1.0):1.0,((Muellerina:1.0,Ileostylus:1.0):1.0,((Benthamina:1.0,Amyema:1.0):1.0,((Scurrula:1.0,Taxillus:1.0):1.0,((Helixanthera:1.0,Dendrophthoe:1.0):1.0,(Bakerella:1.0,(Moquiniella:1.0,(Agelanthus:1.0,(Englerina:1.0,Tapinanthus:1.0):1.0):1.0):1.0):1.0):1.0):1.0):1.0):1.0):1.0,(Gaiadendron:1.0,(Nuytsia:1.0,Atkinsonia:1.0):1.0):1.0):1.0,((Tristerix:1.0,(Notanthera:1.0,((Ligaria:1.0,Desmaria:1.0):1.0,Tupeia:1.0):1.0):1.0):1.0,(Struthanthus:1.0,Tripodanthus:1.0):1.0):1.0):1.0,Peraxilla:1.0):1.0,Macrosolen:1.0,Decaisnina:1.0);
[635] tree 't635'=[&R] ((((((Gaiadendron:1.0,(Nuytsia:1.0,Atkinsonia:1.0):1.0):1.0,((((Ligaria:1.0,Desmaria:1.0):1.0,Tupeia:1.0):1.0,Tristerix:1.0):1.0,((Muellerina:1.0,Ileostylus:1.0):1.0,(((Benthamina:1.0,Amyema:1.0):1.0,((Helixanthera:1.0,(Scurrula:1.0,Taxillus:1.0):1.0):1.0,(Dendrophthoe:1.0,((Bakerella:1.0,(Agelanthus:1.0,(Englerina:1.0,Tapinanthus:1.0):1.0):1.0):1.0,Moquiniella:1.0):1.0):1.0):1.0):1.0,(Cecarria:1.0,Loranthus:1.0):1.0):1.0):1.0):1.0):1.0,(Struthanthus:1.0,Tripodanthus:1.0):1.0):1.0,Peraxilla:1.0):1.0,Notanthera:1.0):1.0,Macrosolen:1.0,Decaisnina:1.0);
[636] tree 't636'=[&R] (((((Atkinsonia:1.0,((Muellerina:1.0,Ileostylus:1.0):1.0,(((Benthamina:1.0,Amyema:1.0):1.0,((Scurrula:1.0,Taxillus:1.0):1.0,((Helixanthera:1.0,Dendrophthoe:1.0):1.0,((Agelanthus:1.0,(Englerina:1.0,Tapinanthus:1.0):1.0):1.0,(Moquiniella:1.0,Bakerella:1.0):1.0):1.0):1.0):1.0):1.0,(Cecarria:1.0,Loranthus:1.0):1.0):1.0):1.0):1.0,((Notanthera:1.0,(Struthanthus:1.0,Tripodanthus:1.0):1.0):1.0,((Ligaria:1.0,Desmaria:1.0):1.0,Tupeia:1.0):1.0):1.0):1.0,(Gaiadendron:1.0,(Nuytsia:1.0,Tristerix:1.0):1.0):1.0):1.0,Peraxilla:1.0):1.0,Macrosolen:1.0,Decaisnina:1.0);
[637] tree 't637'=[&R] ((((((Gaiadendron:1.0,Atkinsonia:1.0):1.0,(Ligaria:1.0,(Struthanthus:1.0,Tripodanthus:1.0):1.0):1.0):1.0,((((Nuytsia:1.0,(((Benthamina:1.0,Amyema:1.0):1.0,((Helixanthera:1.0,(Scurrula:1.0,Taxillus:1.0):1.0):1.0,(Dendrophthoe:1.0,(Bakerella:1.0,((Agelanthus:1.0,(Englerina:1.0,Tapinanthus:1.0):1.0):1.0,Moquiniella:1.0):1.0):1.0):1.0):1.0):1.0,((Cecarria:1.0,Loranthus:1.0):1.0,(Muellerina:1.0,Ileostylus:1.0):1.0):1.0):1.0):1.0,Tristerix:1.0):1.0,Tupeia:1.0):1.0,Desmaria:1.0):1.0):1.0,Peraxilla:1.0):1.0,Notanthera:1.0):1.0,Macrosolen:1.0,Decaisnina:1.0);
[638] tree 't638'=[&R] (((((((Tupeia:1.0,((Muellerina:1.0,Ileostylus:1.0):1.0,(((Benthamina:1.0,Amyema:1.0):1.0,((Scurrula:1.0,Taxillus:1.0):1.0,(Dendrophthoe:1.0,(Helixanthera:1.0,((Moquiniella:1.0,(Agelanthus:1.0,(Englerina:1.0,Tapinanthus:1.0):1.0):1.0):1.0,Bakerella:1.0):1.0):1.0):1.0):1.0):1.0,(Cecarria:1.0,Loranthus:1.0):1.0):1.0):1.0):1.0,((((Struthanthus:1.0,Tripodanthus:1.0):1.0,(Notanthera:1.0,Ligaria:1.0):1.0):1.0,Tristerix:1.0):1.0,Desmaria:1.0):1.0):1.0,Atkinsonia:1.0):1.0,Nuytsia:1.0):1.0,Gaiadendron:1.0):1.0,Peraxilla:1.0):1.0,Macrosolen:1.0,Decaisnina:1.0);
[639] tree 't639'=[&R] (((Nuytsia:1.0,(Gaiadendron:1.0,((((Cecarria:1.0,Loranthus:1.0):1.0,((Muellerina:1.0,Ileostylus:1.0):1.0,((Benthamina:1.0,Amyema:1.0):1.0,((Scurrula:1.0,Taxillus:1.0):1.0,(((Agelanthus:1.0,(Englerina:1.0,Tapinanthus:1.0):1.0):1.0,(Bakerella:1.0,Moquiniella:1.0):1.0):1.0,(Dendrophthoe:1.0,Helixanthera:1.0):1.0):1.0):1.0):1.0):1.0):1.0,(((Atkinsonia:1.0,(Ligaria:1.0,((Struthanthus:1.0,Tripodanthus:1.0):1.0,Notanthera:1.0):1.0):1.0):1.0,Desmaria:1.0):1.0,Tupeia:1.0):1.0):1.0,Tristerix:1.0):1.0):1.0):1.0,Peraxilla:1.0):1.0,Macrosolen:1.0,Decaisnina:1.0);
[640] tree 't640'=[&R] (((Notanthera:1.0,((((Desmaria:1.0,(Tupeia:1.0,Ligaria:1.0):1.0):1.0,Tristerix:1.0):1.0,(((Benthamina:1.0,Amyema:1.0):1.0,((Helixanthera:1.0,(Scurrula:1.0,Taxillus:1.0):1.0):1.0,((Bakerella:1.0,(Moquiniella:1.0,(Agelanthus:1.0,(Englerina:1.0,Tapinanthus:1.0):1.0):1.0):1.0):1.0,Dendrophthoe:1.0):1.0):1.0):1.0,((Cecarria:1.0,Loranthus:1.0):1.0,(Muellerina:1.0,Ileostylus:1.0):1.0):1.0):1.0):1.0,(((Nuytsia:1.0,Gaiadendron:1.0):1.0,Atkinsonia:1.0):1.0,(Struthanthus:1.0,Tripodanthus:1.0):1.0):1.0):1.0):1.0,Peraxilla:1.0):1.0,Macrosolen:1.0,Decaisnina:1.0);
[641] tree 't641'=[&R] (Macrosolen:1.0,(Peraxilla:1.0,(((Tupeia:1.0,((Cecarria:1.0,Loranthus:1.0):1.0,(((Amyema:1.0,Benthamina:1.0):1.0,((Scurrula:1.0,Taxillus:1.0):1.0,((Dendrophthoe:1.0,(((Tapinanthus:1.0,Englerina:1.0):1.0,Agelanthus:1.0):1.0,(Moquiniella:1.0,Bakerella:1.0):1.0):1.0):1.0,Helixanthera:1.0):1.0):1.0):1.0,(Ileostylus:1.0,Muellerina:1.0):1.0):1.0):1.0):1.0,((((Tripodanthus:1.0,Struthanthus:1.0):1.0,(Notanthera:1.0,Tristerix:1.0):1.0):1.0,(Ligaria:1.0,Desmaria:1.0):1.0):1.0,Atkinsonia:1.0):1.0):1.0,(Nuytsia:1.0,Gaiadendron:1.0):1.0):1.0):1.0,Decaisnina:1.0);
[642] tree 't642'=[&R] (Macrosolen:1.0,(Peraxilla:1.0,(((Atkinsonia:1.0,Gaiadendron:1.0):1.0,((Tristerix:1.0,(Notanthera:1.0,Ligaria:1.0):1.0):1.0,(Tripodanthus:1.0,Struthanthus:1.0):1.0):1.0):1.0,(Nuytsia:1.0,((Desmaria:1.0,Tupeia:1.0):1.0,((Cecarria:1.0,Loranthus:1.0):1.0,(((Amyema:1.0,Benthamina:1.0):1.0,((Bakerella:1.0,(((Tapinanthus:1.0,Englerina:1.0):1.0,Agelanthus:1.0):1.0,Moquiniella:1.0):1.0):1.0,((Helixanthera:1.0,Dendrophthoe:1.0):1.0,(Scurrula:1.0,Taxillus:1.0):1.0):1.0):1.0):1.0,(Ileostylus:1.0,Muellerina:1.0):1.0):1.0):1.0):1.0):1.0):1.0):1.0,Decaisnina:1.0);
[643] tree 't643'=[&R] (Macrosolen:1.0,((Peraxilla:1.0,((Nuytsia:1.0,Gaiadendron:1.0):1.0,((((Tupeia:1.0,(Desmaria:1.0,Ligaria:1.0):1.0):1.0,(Tripodanthus:1.0,Struthanthus:1.0):1.0):1.0,(((Cecarria:1.0,Loranthus:1.0):1.0,(((Amyema:1.0,Benthamina:1.0):1.0,(((Helixanthera:1.0,Dendrophthoe:1.0):1.0,(Bakerella:1.0,(((Tapinanthus:1.0,Englerina:1.0):1.0,Agelanthus:1.0):1.0,Moquiniella:1.0):1.0):1.0):1.0,(Scurrula:1.0,Taxillus:1.0):1.0):1.0):1.0,(Ileostylus:1.0,Muellerina:1.0):1.0):1.0):1.0,Atkinsonia:1.0):1.0):1.0,Tristerix:1.0):1.0):1.0):1.0,Notanthera:1.0):1.0,Decaisnina:1.0);
[644] tree 't644'=[&R] (Macrosolen:1.0,(Peraxilla:1.0,(((Nuytsia:1.0,Gaiadendron:1.0):1.0,(((((Cecarria:1.0,Loranthus:1.0):1.0,(((Amyema:1.0,Benthamina:1.0):1.0,((Bakerella:1.0,(((Tapinanthus:1.0,Englerina:1.0):1.0,Agelanthus:1.0):1.0,Moquiniella:1.0):1.0):1.0,((Scurrula:1.0,Taxillus:1.0):1.0,(Helixanthera:1.0,Dendrophthoe:1.0):1.0):1.0):1.0):1.0,(Ileostylus:1.0,Muellerina:1.0):1.0):1.0):1.0,(Tupeia:1.0,(Tristerix:1.0,(Desmaria:1.0,Ligaria:1.0):1.0):1.0):1.0):1.0,(Tripodanthus:1.0,Struthanthus:1.0):1.0):1.0,Atkinsonia:1.0):1.0):1.0,Notanthera:1.0):1.0):1.0,Decaisnina:1.0);
[645] tree 't645'=[&R] (Macrosolen:1.0,(Peraxilla:1.0,(((Tripodanthus:1.0,Struthanthus:1.0):1.0,(((Nuytsia:1.0,(Tristerix:1.0,Gaiadendron:1.0):1.0):1.0,((Cecarria:1.0,Loranthus:1.0):1.0,(((Amyema:1.0,Benthamina:1.0):1.0,((Scurrula:1.0,Taxillus:1.0):1.0,((Helixanthera:1.0,Dendrophthoe:1.0):1.0,(Bakerella:1.0,(((Tapinanthus:1.0,Englerina:1.0):1.0,Agelanthus:1.0):1.0,Moquiniella:1.0):1.0):1.0):1.0):1.0):1.0,(Ileostylus:1.0,Muellerina:1.0):1.0):1.0):1.0):1.0,(Atkinsonia:1.0,(Tupeia:1.0,(Desmaria:1.0,Ligaria:1.0):1.0):1.0):1.0):1.0):1.0,Notanthera:1.0):1.0):1.0,Decaisnina:1.0);
[646] tree 't646'=[&R] (Macrosolen:1.0,(Peraxilla:1.0,(((Gaiadendron:1.0,(Atkinsonia:1.0,(Tripodanthus:1.0,Struthanthus:1.0):1.0):1.0):1.0,((Tristerix:1.0,(Tupeia:1.0,(Desmaria:1.0,Ligaria:1.0):1.0):1.0):1.0,((((Amyema:1.0,Benthamina:1.0):1.0,((((Tapinanthus:1.0,Englerina:1.0):1.0,Agelanthus:1.0):1.0,(Moquiniella:1.0,Bakerella:1.0):1.0):1.0,((Scurrula:1.0,Taxillus:1.0):1.0,(Helixanthera:1.0,Dendrophthoe:1.0):1.0):1.0):1.0):1.0,((Ileostylus:1.0,Muellerina:1.0):1.0,(Cecarria:1.0,Loranthus:1.0):1.0):1.0):1.0,Nuytsia:1.0):1.0):1.0):1.0,Notanthera:1.0):1.0):1.0,Decaisnina:1.0);
[647] tree 't647'=[&R] (Macrosolen:1.0,(Peraxilla:1.0,(((Tripodanthus:1.0,Struthanthus:1.0):1.0,((Gaiadendron:1.0,Atkinsonia:1.0):1.0,((Tristerix:1.0,(Desmaria:1.0,Ligaria:1.0):1.0):1.0,((((Cecarria:1.0,Loranthus:1.0):1.0,(((Amyema:1.0,Benthamina:1.0):1.0,((Dendrophthoe:1.0,(Helixanthera:1.0,((((Tapinanthus:1.0,Englerina:1.0):1.0,Agelanthus:1.0):1.0,Moquiniella:1.0):1.0,Bakerella:1.0):1.0):1.0):1.0,(Scurrula:1.0,Taxillus:1.0):1.0):1.0):1.0,(Ileostylus:1.0,Muellerina:1.0):1.0):1.0):1.0,Nuytsia:1.0):1.0,Tupeia:1.0):1.0):1.0):1.0):1.0,Notanthera:1.0):1.0):1.0,Decaisnina:1.0);
[648] tree 't648'=[&R] (Macrosolen:1.0,(Peraxilla:1.0,(((Tripodanthus:1.0,Struthanthus:1.0):1.0,((((Tupeia:1.0,(Gaiadendron:1.0,(Tristerix:1.0,Nuytsia:1.0):1.0):1.0):1.0,(((Amyema:1.0,Benthamina:1.0):1.0,((((((Tapinanthus:1.0,Englerina:1.0):1.0,Agelanthus:1.0):1.0,Moquiniella:1.0):1.0,Bakerella:1.0):1.0,(Dendrophthoe:1.0,Helixanthera:1.0):1.0):1.0,(Scurrula:1.0,Taxillus:1.0):1.0):1.0):1.0,((Ileostylus:1.0,Muellerina:1.0):1.0,(Cecarria:1.0,Loranthus:1.0):1.0):1.0):1.0):1.0,(Desmaria:1.0,Ligaria:1.0):1.0):1.0,Atkinsonia:1.0):1.0):1.0,Notanthera:1.0):1.0):1.0,Decaisnina:1.0);
[649] tree 't649'=[&R] (Macrosolen:1.0,(Peraxilla:1.0,((((Tupeia:1.0,Tristerix:1.0):1.0,(Nuytsia:1.0,(((Amyema:1.0,Benthamina:1.0):1.0,((((((Tapinanthus:1.0,Englerina:1.0):1.0,Agelanthus:1.0):1.0,Moquiniella:1.0):1.0,Bakerella:1.0):1.0,Dendrophthoe:1.0):1.0,(Helixanthera:1.0,(Scurrula:1.0,Taxillus:1.0):1.0):1.0):1.0):1.0,((Ileostylus:1.0,Muellerina:1.0):1.0,(Cecarria:1.0,Loranthus:1.0):1.0):1.0):1.0):1.0):1.0,Gaiadendron:1.0):1.0,(((Notanthera:1.0,(Desmaria:1.0,Ligaria:1.0):1.0):1.0,(Tripodanthus:1.0,Struthanthus:1.0):1.0):1.0,Atkinsonia:1.0):1.0):1.0):1.0,Decaisnina:1.0);
[650] tree 't650'=[&R] (Macrosolen:1.0,((Peraxilla:1.0,((((Desmaria:1.0,Ligaria:1.0):1.0,(Tripodanthus:1.0,Struthanthus:1.0):1.0):1.0,Atkinsonia:1.0):1.0,(((Tupeia:1.0,Tristerix:1.0):1.0,(Nuytsia:1.0,(((Amyema:1.0,Benthamina:1.0):1.0,((Scurrula:1.0,Taxillus:1.0):1.0,(((((Tapinanthus:1.0,Englerina:1.0):1.0,Agelanthus:1.0):1.0,Moquiniella:1.0):1.0,Bakerella:1.0):1.0,(Dendrophthoe:1.0,Helixanthera:1.0):1.0):1.0):1.0):1.0,((Ileostylus:1.0,Muellerina:1.0):1.0,(Cecarria:1.0,Loranthus:1.0):1.0):1.0):1.0):1.0):1.0,Gaiadendron:1.0):1.0):1.0):1.0,Notanthera:1.0):1.0,Decaisnina:1.0);
[651] tree 't651'=[&R] ((((Desmaria:1.0,((Notanthera:1.0,Ligaria:1.0):1.0,(Struthanthus:1.0,Tripodanthus:1.0):1.0):1.0):1.0,((Gaiadendron:1.0,((Tupeia:1.0,(Tristerix:1.0,Nuytsia:1.0):1.0):1.0,((Ileostylus:1.0,Muellerina:1.0):1.0,(((((Dendrophthoe:1.0,Helixanthera:1.0):1.0,(Scurrula:1.0,Taxillus:1.0):1.0):1.0,(((Agelanthus:1.0,(Tapinanthus:1.0,Englerina:1.0):1.0):1.0,Moquiniella:1.0):1.0,Bakerella:1.0):1.0):1.0,(Benthamina:1.0,Amyema:1.0):1.0):1.0,(Cecarria:1.0,Loranthus:1.0):1.0):1.0):1.0):1.0):1.0,Atkinsonia:1.0):1.0):1.0,Peraxilla:1.0):1.0,Macrosolen:1.0,Decaisnina:1.0);
[652] tree 't652'=[&R] (((((((Gaiadendron:1.0,Atkinsonia:1.0):1.0,(Notanthera:1.0,(Nuytsia:1.0,Desmaria:1.0):1.0):1.0):1.0,(Struthanthus:1.0,Tripodanthus:1.0):1.0):1.0,((Tupeia:1.0,Tristerix:1.0):1.0,((Cecarria:1.0,Loranthus:1.0):1.0,((Ileostylus:1.0,Muellerina:1.0):1.0,(((Helixanthera:1.0,(Scurrula:1.0,Taxillus:1.0):1.0):1.0,(Dendrophthoe:1.0,(((Agelanthus:1.0,(Tapinanthus:1.0,Englerina:1.0):1.0):1.0,Moquiniella:1.0):1.0,Bakerella:1.0):1.0):1.0):1.0,(Benthamina:1.0,Amyema:1.0):1.0):1.0):1.0):1.0):1.0):1.0,Ligaria:1.0):1.0,Peraxilla:1.0):1.0,Macrosolen:1.0,Decaisnina:1.0);
[653] tree 't653'=[&R] ((((Tupeia:1.0,(Notanthera:1.0,(Tristerix:1.0,(Ligaria:1.0,Desmaria:1.0):1.0):1.0):1.0):1.0,(((Struthanthus:1.0,Tripodanthus:1.0):1.0,(Nuytsia:1.0,Gaiadendron:1.0):1.0):1.0,(((((Scurrula:1.0,Taxillus:1.0):1.0,(Dendrophthoe:1.0,((Agelanthus:1.0,(Tapinanthus:1.0,Englerina:1.0):1.0):1.0,((Helixanthera:1.0,Moquiniella:1.0):1.0,Bakerella:1.0):1.0):1.0):1.0):1.0,(Benthamina:1.0,Amyema:1.0):1.0):1.0,((Cecarria:1.0,Loranthus:1.0):1.0,(Ileostylus:1.0,Muellerina:1.0):1.0):1.0):1.0,Atkinsonia:1.0):1.0):1.0):1.0,Peraxilla:1.0):1.0,Macrosolen:1.0,Decaisnina:1.0);
[654] tree 't654'=[&R] ((((Atkinsonia:1.0,(Nuytsia:1.0,Gaiadendron:1.0):1.0):1.0,(((Notanthera:1.0,(Tristerix:1.0,(Ligaria:1.0,Desmaria:1.0):1.0):1.0):1.0,(Struthanthus:1.0,Tripodanthus:1.0):1.0):1.0,(Tupeia:1.0,((Ileostylus:1.0,Muellerina:1.0):1.0,((((Bakerella:1.0,((Agelanthus:1.0,(Tapinanthus:1.0,Englerina:1.0):1.0):1.0,Moquiniella:1.0):1.0):1.0,((Scurrula:1.0,Taxillus:1.0):1.0,(Helixanthera:1.0,Dendrophthoe:1.0):1.0):1.0):1.0,(Benthamina:1.0,Amyema:1.0):1.0):1.0,(Cecarria:1.0,Loranthus:1.0):1.0):1.0):1.0):1.0):1.0):1.0,Peraxilla:1.0):1.0,Macrosolen:1.0,Decaisnina:1.0);
[655] tree 't655'=[&R] (((Gaiadendron:1.0,((Tupeia:1.0,(Nuytsia:1.0,((Ileostylus:1.0,Muellerina:1.0):1.0,(((Scurrula:1.0,Taxillus:1.0):1.0,(Helixanthera:1.0,(((Benthamina:1.0,Amyema:1.0):1.0,Dendrophthoe:1.0):1.0,(Bakerella:1.0,((Agelanthus:1.0,(Tapinanthus:1.0,Englerina:1.0):1.0):1.0,Moquiniella:1.0):1.0):1.0):1.0):1.0):1.0,(Cecarria:1.0,Loranthus:1.0):1.0):1.0):1.0):1.0):1.0,(((Tristerix:1.0,(Ligaria:1.0,Desmaria:1.0):1.0):1.0,((Struthanthus:1.0,Tripodanthus:1.0):1.0,Notanthera:1.0):1.0):1.0,Atkinsonia:1.0):1.0):1.0):1.0,Peraxilla:1.0):1.0,Macrosolen:1.0,Decaisnina:1.0);
[656] tree 't656'=[&R] ((((Gaiadendron:1.0,((Atkinsonia:1.0,((Struthanthus:1.0,Tripodanthus:1.0):1.0,Ligaria:1.0):1.0):1.0,((Tristerix:1.0,Desmaria:1.0):1.0,(Nuytsia:1.0,(Tupeia:1.0,((Cecarria:1.0,Loranthus:1.0):1.0,((Ileostylus:1.0,Muellerina:1.0):1.0,((Benthamina:1.0,Amyema:1.0):1.0,(((Bakerella:1.0,((Agelanthus:1.0,(Tapinanthus:1.0,Englerina:1.0):1.0):1.0,Moquiniella:1.0):1.0):1.0,(Dendrophthoe:1.0,Helixanthera:1.0):1.0):1.0,(Scurrula:1.0,Taxillus:1.0):1.0):1.0):1.0):1.0):1.0):1.0):1.0):1.0):1.0):1.0,Peraxilla:1.0):1.0,Notanthera:1.0):1.0,Macrosolen:1.0,Decaisnina:1.0);
[657] tree 't657'=[&R] (((((((Struthanthus:1.0,Tripodanthus:1.0):1.0,((Ligaria:1.0,Tristerix:1.0):1.0,Desmaria:1.0):1.0):1.0,(Tupeia:1.0,(((Ileostylus:1.0,Muellerina:1.0):1.0,(((Benthamina:1.0,Amyema:1.0):1.0,(((Bakerella:1.0,((Agelanthus:1.0,(Tapinanthus:1.0,Englerina:1.0):1.0):1.0,Moquiniella:1.0):1.0):1.0,(Dendrophthoe:1.0,Helixanthera:1.0):1.0):1.0,(Scurrula:1.0,Taxillus:1.0):1.0):1.0):1.0,(Cecarria:1.0,Loranthus:1.0):1.0):1.0):1.0,Nuytsia:1.0):1.0):1.0):1.0,(Atkinsonia:1.0,Gaiadendron:1.0):1.0):1.0,Peraxilla:1.0):1.0,Notanthera:1.0):1.0,Macrosolen:1.0,Decaisnina:1.0);
[658] tree 't658'=[&R] (((((((Struthanthus:1.0,Tripodanthus:1.0):1.0,Ligaria:1.0):1.0,Notanthera:1.0):1.0,(Atkinsonia:1.0,(Tristerix:1.0,(Nuytsia:1.0,Gaiadendron:1.0):1.0):1.0):1.0):1.0,((((Benthamina:1.0,Amyema:1.0):1.0,(((Bakerella:1.0,(Helixanthera:1.0,((Agelanthus:1.0,(Tapinanthus:1.0,Englerina:1.0):1.0):1.0,Moquiniella:1.0):1.0):1.0):1.0,Dendrophthoe:1.0):1.0,(Scurrula:1.0,Taxillus:1.0):1.0):1.0):1.0,((Cecarria:1.0,Loranthus:1.0):1.0,(Ileostylus:1.0,Muellerina:1.0):1.0):1.0):1.0,(Desmaria:1.0,Tupeia:1.0):1.0):1.0):1.0,Peraxilla:1.0):1.0,Macrosolen:1.0,Decaisnina:1.0);
[659] tree 't659'=[&R] ((((((((Tristerix:1.0,Nuytsia:1.0):1.0,((Ileostylus:1.0,Muellerina:1.0):1.0,(((Benthamina:1.0,Amyema:1.0):1.0,(((Dendrophthoe:1.0,Helixanthera:1.0):1.0,(Bakerella:1.0,(Moquiniella:1.0,(Agelanthus:1.0,(Tapinanthus:1.0,Englerina:1.0):1.0):1.0):1.0):1.0):1.0,(Scurrula:1.0,Taxillus:1.0):1.0):1.0):1.0,(Cecarria:1.0,Loranthus:1.0):1.0):1.0):1.0):1.0,Tupeia:1.0):1.0,Gaiadendron:1.0):1.0,(Atkinsonia:1.0,(Desmaria:1.0,((Struthanthus:1.0,Tripodanthus:1.0):1.0,Ligaria:1.0):1.0):1.0):1.0):1.0,Peraxilla:1.0):1.0,Notanthera:1.0):1.0,Macrosolen:1.0,Decaisnina:1.0);
[660] tree 't660'=[&R] (((((Desmaria:1.0,((Struthanthus:1.0,Tripodanthus:1.0):1.0,(Notanthera:1.0,Ligaria:1.0):1.0):1.0):1.0,Atkinsonia:1.0):1.0,((((Ileostylus:1.0,Muellerina:1.0):1.0,(((Benthamina:1.0,Amyema:1.0):1.0,(((Dendrophthoe:1.0,Helixanthera:1.0):1.0,(Bakerella:1.0,(Moquiniella:1.0,(Agelanthus:1.0,(Tapinanthus:1.0,Englerina:1.0):1.0):1.0):1.0):1.0):1.0,(Scurrula:1.0,Taxillus:1.0):1.0):1.0):1.0,(Cecarria:1.0,Loranthus:1.0):1.0):1.0):1.0,Tupeia:1.0):1.0,(Gaiadendron:1.0,(Tristerix:1.0,Nuytsia:1.0):1.0):1.0):1.0):1.0,Peraxilla:1.0):1.0,Macrosolen:1.0,Decaisnina:1.0);
[661] tree 't661'=[&R] ((Peraxilla:1.0,((((Struthanthus:1.0,Tripodanthus:1.0):1.0,(Atkinsonia:1.0,Nuytsia:1.0):1.0):1.0,(((Notanthera:1.0,(Tristerix:1.0,Desmaria:1.0):1.0):1.0,Tupeia:1.0):1.0,(Ligaria:1.0,(((Amyema:1.0,Benthamina:1.0):1.0,(((((Agelanthus:1.0,(Tapinanthus:1.0,Englerina:1.0):1.0):1.0,Moquiniella:1.0):1.0,Bakerella:1.0):1.0,(Helixanthera:1.0,Dendrophthoe:1.0):1.0):1.0,(Scurrula:1.0,Taxillus:1.0):1.0):1.0):1.0,((Muellerina:1.0,Ileostylus:1.0):1.0,(Cecarria:1.0,Loranthus:1.0):1.0):1.0):1.0):1.0):1.0):1.0,Gaiadendron:1.0):1.0):1.0,Macrosolen:1.0,Decaisnina:1.0);
[662] tree 't662'=[&R] ((Peraxilla:1.0,((Atkinsonia:1.0,(Tupeia:1.0,(((Muellerina:1.0,Ileostylus:1.0):1.0,((Cecarria:1.0,Loranthus:1.0):1.0,((Amyema:1.0,Benthamina:1.0):1.0,((((Agelanthus:1.0,(Tapinanthus:1.0,Englerina:1.0):1.0):1.0,(Moquiniella:1.0,Bakerella:1.0):1.0):1.0,Dendrophthoe:1.0):1.0,(Helixanthera:1.0,(Scurrula:1.0,Taxillus:1.0):1.0):1.0):1.0):1.0):1.0):1.0,(Gaiadendron:1.0,(Nuytsia:1.0,Tristerix:1.0):1.0):1.0):1.0):1.0):1.0,(((Ligaria:1.0,(Struthanthus:1.0,Tripodanthus:1.0):1.0):1.0,Notanthera:1.0):1.0,Desmaria:1.0):1.0):1.0):1.0,Macrosolen:1.0,Decaisnina:1.0);
[663] tree 't663'=[&R] ((Peraxilla:1.0,(Notanthera:1.0,((Atkinsonia:1.0,((Gaiadendron:1.0,((Tristerix:1.0,(Desmaria:1.0,Nuytsia:1.0):1.0):1.0,(Tupeia:1.0,((Cecarria:1.0,Loranthus:1.0):1.0,(((Amyema:1.0,Benthamina:1.0):1.0,(((Bakerella:1.0,((Agelanthus:1.0,(Tapinanthus:1.0,Englerina:1.0):1.0):1.0,Moquiniella:1.0):1.0):1.0,Dendrophthoe:1.0):1.0,(Helixanthera:1.0,(Scurrula:1.0,Taxillus:1.0):1.0):1.0):1.0):1.0,(Muellerina:1.0,Ileostylus:1.0):1.0):1.0):1.0):1.0):1.0):1.0,Ligaria:1.0):1.0):1.0,(Struthanthus:1.0,Tripodanthus:1.0):1.0):1.0):1.0):1.0,Macrosolen:1.0,Decaisnina:1.0);
[664] tree 't664'=[&R] ((Peraxilla:1.0,((Nuytsia:1.0,Gaiadendron:1.0):1.0,((((Cecarria:1.0,Loranthus:1.0):1.0,(((Amyema:1.0,Benthamina:1.0):1.0,(((Bakerella:1.0,((Agelanthus:1.0,(Tapinanthus:1.0,Englerina:1.0):1.0):1.0,Moquiniella:1.0):1.0):1.0,(Helixanthera:1.0,Dendrophthoe:1.0):1.0):1.0,(Scurrula:1.0,Taxillus:1.0):1.0):1.0):1.0,(Muellerina:1.0,Ileostylus:1.0):1.0):1.0):1.0,(((Tristerix:1.0,((Notanthera:1.0,(Struthanthus:1.0,Tripodanthus:1.0):1.0):1.0,Ligaria:1.0):1.0):1.0,Desmaria:1.0):1.0,Tupeia:1.0):1.0):1.0,Atkinsonia:1.0):1.0):1.0):1.0,Macrosolen:1.0,Decaisnina:1.0);
[665] tree 't665'=[&R] (((Peraxilla:1.0,(((((Nuytsia:1.0,Tupeia:1.0):1.0,(Tristerix:1.0,((Muellerina:1.0,Ileostylus:1.0):1.0,((Cecarria:1.0,Loranthus:1.0):1.0,((Amyema:1.0,Benthamina:1.0):1.0,(((Bakerella:1.0,((Agelanthus:1.0,(Tapinanthus:1.0,Englerina:1.0):1.0):1.0,Moquiniella:1.0):1.0):1.0,(Helixanthera:1.0,Dendrophthoe:1.0):1.0):1.0,(Scurrula:1.0,Taxillus:1.0):1.0):1.0):1.0):1.0):1.0):1.0):1.0,Gaiadendron:1.0):1.0,(Atkinsonia:1.0,(Ligaria:1.0,Desmaria:1.0):1.0):1.0):1.0,(Struthanthus:1.0,Tripodanthus:1.0):1.0):1.0):1.0,Notanthera:1.0):1.0,Macrosolen:1.0,Decaisnina:1.0);
[666] tree 't666'=[&R] (((Peraxilla:1.0,(((((Muellerina:1.0,Ileostylus:1.0):1.0,((Cecarria:1.0,Loranthus:1.0):1.0,((Amyema:1.0,Benthamina:1.0):1.0,(((Bakerella:1.0,((Agelanthus:1.0,(Tapinanthus:1.0,Englerina:1.0):1.0):1.0,Moquiniella:1.0):1.0):1.0,(Helixanthera:1.0,Dendrophthoe:1.0):1.0):1.0,(Scurrula:1.0,Taxillus:1.0):1.0):1.0):1.0):1.0):1.0,(Tupeia:1.0,(Ligaria:1.0,Desmaria:1.0):1.0):1.0):1.0,(Atkinsonia:1.0,(Struthanthus:1.0,Tripodanthus:1.0):1.0):1.0):1.0,((Nuytsia:1.0,Tristerix:1.0):1.0,Gaiadendron:1.0):1.0):1.0):1.0,Notanthera:1.0):1.0,Macrosolen:1.0,Decaisnina:1.0);
[667] tree 't667'=[&R] ((Peraxilla:1.0,(Gaiadendron:1.0,(((Tupeia:1.0,Atkinsonia:1.0):1.0,(Desmaria:1.0,(((Notanthera:1.0,Tristerix:1.0):1.0,Ligaria:1.0):1.0,(Struthanthus:1.0,Tripodanthus:1.0):1.0):1.0):1.0):1.0,(Nuytsia:1.0,(((Amyema:1.0,Benthamina:1.0):1.0,((((Agelanthus:1.0,(Tapinanthus:1.0,Englerina:1.0):1.0):1.0,(Moquiniella:1.0,Bakerella:1.0):1.0):1.0,(Helixanthera:1.0,Dendrophthoe:1.0):1.0):1.0,(Scurrula:1.0,Taxillus:1.0):1.0):1.0):1.0,((Muellerina:1.0,Ileostylus:1.0):1.0,(Cecarria:1.0,Loranthus:1.0):1.0):1.0):1.0):1.0):1.0):1.0):1.0,Macrosolen:1.0,Decaisnina:1.0);
[668] tree 't668'=[&R] ((Peraxilla:1.0,(((Tristerix:1.0,(Tupeia:1.0,Desmaria:1.0):1.0):1.0,((((Struthanthus:1.0,Tripodanthus:1.0):1.0,Ligaria:1.0):1.0,(Nuytsia:1.0,Atkinsonia:1.0):1.0):1.0,(Gaiadendron:1.0,((Muellerina:1.0,Ileostylus:1.0):1.0,((Cecarria:1.0,Loranthus:1.0):1.0,((Amyema:1.0,Benthamina:1.0):1.0,(((Bakerella:1.0,(Moquiniella:1.0,Dendrophthoe:1.0):1.0):1.0,(Helixanthera:1.0,(Agelanthus:1.0,(Tapinanthus:1.0,Englerina:1.0):1.0):1.0):1.0):1.0,(Scurrula:1.0,Taxillus:1.0):1.0):1.0):1.0):1.0):1.0):1.0):1.0):1.0,Notanthera:1.0):1.0):1.0,Macrosolen:1.0,Decaisnina:1.0);
[669] tree 't669'=[&R] ((Peraxilla:1.0,((((Struthanthus:1.0,Tripodanthus:1.0):1.0,((Gaiadendron:1.0,Nuytsia:1.0):1.0,Atkinsonia:1.0):1.0):1.0,((Tristerix:1.0,((Muellerina:1.0,Ileostylus:1.0):1.0,((Cecarria:1.0,Loranthus:1.0):1.0,((Amyema:1.0,Benthamina:1.0):1.0,((Dendrophthoe:1.0,(Bakerella:1.0,((Agelanthus:1.0,(Tapinanthus:1.0,Englerina:1.0):1.0):1.0,Moquiniella:1.0):1.0):1.0):1.0,(Helixanthera:1.0,(Scurrula:1.0,Taxillus:1.0):1.0):1.0):1.0):1.0):1.0):1.0):1.0,(Tupeia:1.0,(Ligaria:1.0,Desmaria:1.0):1.0):1.0):1.0):1.0,Notanthera:1.0):1.0):1.0,Macrosolen:1.0,Decaisnina:1.0);
[670] tree 't670'=[&R] ((Peraxilla:1.0,((((Gaiadendron:1.0,Nuytsia:1.0):1.0,Atkinsonia:1.0):1.0,(((Cecarria:1.0,Loranthus:1.0):1.0,(((Amyema:1.0,Benthamina:1.0):1.0,((Dendrophthoe:1.0,(Bakerella:1.0,((Agelanthus:1.0,(Tapinanthus:1.0,Englerina:1.0):1.0):1.0,Moquiniella:1.0):1.0):1.0):1.0,(Helixanthera:1.0,(Scurrula:1.0,Taxillus:1.0):1.0):1.0):1.0):1.0,(Muellerina:1.0,Ileostylus:1.0):1.0):1.0):1.0,(((Tupeia:1.0,(Ligaria:1.0,Desmaria:1.0):1.0):1.0,Tristerix:1.0):1.0,(Struthanthus:1.0,Tripodanthus:1.0):1.0):1.0):1.0):1.0,Notanthera:1.0):1.0):1.0,Macrosolen:1.0,Decaisnina:1.0);
[671] tree 't671'=[&R] (Macrosolen:1.0,((((Nuytsia:1.0,Atkinsonia:1.0):1.0,Gaiadendron:1.0):1.0,((((Notanthera:1.0,(Tristerix:1.0,Ligaria:1.0):1.0):1.0,(Tripodanthus:1.0,Struthanthus:1.0):1.0):1.0,Desmaria:1.0):1.0,((((((Bakerella:1.0,(Moquiniella:1.0,(Agelanthus:1.0,(Englerina:1.0,Tapinanthus:1.0):1.0):1.0):1.0):1.0,Dendrophthoe:1.0):1.0,(Helixanthera:1.0,(Scurrula:1.0,Taxillus:1.0):1.0):1.0):1.0,(Benthamina:1.0,Amyema:1.0):1.0):1.0,((Ileostylus:1.0,Muellerina:1.0):1.0,(Cecarria:1.0,Loranthus:1.0):1.0):1.0):1.0,Tupeia:1.0):1.0):1.0):1.0,Peraxilla:1.0):1.0,Decaisnina:1.0);
[672] tree 't672'=[&R] (Macrosolen:1.0,((Gaiadendron:1.0,(((Tupeia:1.0,Atkinsonia:1.0):1.0,(((Notanthera:1.0,(Tristerix:1.0,Ligaria:1.0):1.0):1.0,(Tripodanthus:1.0,Struthanthus:1.0):1.0):1.0,Desmaria:1.0):1.0):1.0,(Nuytsia:1.0,((((Moquiniella:1.0,((Agelanthus:1.0,(Englerina:1.0,Tapinanthus:1.0):1.0):1.0,Bakerella:1.0):1.0):1.0,((Dendrophthoe:1.0,Helixanthera:1.0):1.0,(Scurrula:1.0,Taxillus:1.0):1.0):1.0):1.0,(Benthamina:1.0,Amyema:1.0):1.0):1.0,((Ileostylus:1.0,Muellerina:1.0):1.0,(Cecarria:1.0,Loranthus:1.0):1.0):1.0):1.0):1.0):1.0):1.0,Peraxilla:1.0):1.0,Decaisnina:1.0);
[673] tree 't673'=[&R] (Macrosolen:1.0,((((Ligaria:1.0,(Tristerix:1.0,Notanthera:1.0):1.0):1.0,((Tupeia:1.0,(Tripodanthus:1.0,Struthanthus:1.0):1.0):1.0,(((Scurrula:1.0,Taxillus:1.0):1.0,((Helixanthera:1.0,(Bakerella:1.0,(Moquiniella:1.0,(Agelanthus:1.0,(Englerina:1.0,Tapinanthus:1.0):1.0):1.0):1.0):1.0):1.0,((Benthamina:1.0,Amyema:1.0):1.0,Dendrophthoe:1.0):1.0):1.0):1.0,((Ileostylus:1.0,Muellerina:1.0):1.0,(Cecarria:1.0,Loranthus:1.0):1.0):1.0):1.0):1.0):1.0,(((Gaiadendron:1.0,Atkinsonia:1.0):1.0,Nuytsia:1.0):1.0,Desmaria:1.0):1.0):1.0,Peraxilla:1.0):1.0,Decaisnina:1.0);
[674] tree 't674'=[&R] (Macrosolen:1.0,((((((Cecarria:1.0,Loranthus:1.0):1.0,(((Benthamina:1.0,Amyema:1.0):1.0,((Scurrula:1.0,Taxillus:1.0):1.0,((Dendrophthoe:1.0,Helixanthera:1.0):1.0,(Bakerella:1.0,(Moquiniella:1.0,(Agelanthus:1.0,(Englerina:1.0,Tapinanthus:1.0):1.0):1.0):1.0):1.0):1.0):1.0):1.0,(Ileostylus:1.0,Muellerina:1.0):1.0):1.0):1.0,(Tupeia:1.0,(Notanthera:1.0,(Tristerix:1.0,Desmaria:1.0):1.0):1.0):1.0):1.0,((Tripodanthus:1.0,Struthanthus:1.0):1.0,(Atkinsonia:1.0,(Nuytsia:1.0,Gaiadendron:1.0):1.0):1.0):1.0):1.0,Ligaria:1.0):1.0,Peraxilla:1.0):1.0,Decaisnina:1.0);
[675] tree 't675'=[&R] (Macrosolen:1.0,((((Tupeia:1.0,(Ligaria:1.0,(Tristerix:1.0,Desmaria:1.0):1.0):1.0):1.0,((Atkinsonia:1.0,(Nuytsia:1.0,Gaiadendron:1.0):1.0):1.0,(((Cecarria:1.0,Loranthus:1.0):1.0,(((Benthamina:1.0,Amyema:1.0):1.0,((Scurrula:1.0,Taxillus:1.0):1.0,((Helixanthera:1.0,(Moquiniella:1.0,((Agelanthus:1.0,(Englerina:1.0,Tapinanthus:1.0):1.0):1.0,Bakerella:1.0):1.0):1.0):1.0,Dendrophthoe:1.0):1.0):1.0):1.0,(Ileostylus:1.0,Muellerina:1.0):1.0):1.0):1.0,(Tripodanthus:1.0,Struthanthus:1.0):1.0):1.0):1.0):1.0,Notanthera:1.0):1.0,Peraxilla:1.0):1.0,Decaisnina:1.0);
[676] tree 't676'=[&R] (Macrosolen:1.0,(((((Cecarria:1.0,Loranthus:1.0):1.0,(((Benthamina:1.0,Amyema:1.0):1.0,((Dendrophthoe:1.0,(((Agelanthus:1.0,(Englerina:1.0,Tapinanthus:1.0):1.0):1.0,Bakerella:1.0):1.0,Moquiniella:1.0):1.0):1.0,((Scurrula:1.0,Taxillus:1.0):1.0,Helixanthera:1.0):1.0):1.0):1.0,(Ileostylus:1.0,Muellerina:1.0):1.0):1.0):1.0,((Notanthera:1.0,(Tupeia:1.0,(Ligaria:1.0,Desmaria:1.0):1.0):1.0):1.0,Tristerix:1.0):1.0):1.0,(Gaiadendron:1.0,(Nuytsia:1.0,((Tripodanthus:1.0,Struthanthus:1.0):1.0,Atkinsonia:1.0):1.0):1.0):1.0):1.0,Peraxilla:1.0):1.0,Decaisnina:1.0);
[677] tree 't677'=[&R] (Macrosolen:1.0,((((Tristerix:1.0,Nuytsia:1.0):1.0,Gaiadendron:1.0):1.0,(((Atkinsonia:1.0,((Tripodanthus:1.0,Struthanthus:1.0):1.0,(Ligaria:1.0,(Notanthera:1.0,Desmaria:1.0):1.0):1.0):1.0):1.0,(((Benthamina:1.0,Amyema:1.0):1.0,((((Agelanthus:1.0,(Englerina:1.0,Tapinanthus:1.0):1.0):1.0,Bakerella:1.0):1.0,(Moquiniella:1.0,(Helixanthera:1.0,Dendrophthoe:1.0):1.0):1.0):1.0,(Scurrula:1.0,Taxillus:1.0):1.0):1.0):1.0,((Ileostylus:1.0,Muellerina:1.0):1.0,(Cecarria:1.0,Loranthus:1.0):1.0):1.0):1.0):1.0,Tupeia:1.0):1.0):1.0,Peraxilla:1.0):1.0,Decaisnina:1.0);
[678] tree 't678'=[&R] (Macrosolen:1.0,(((Atkinsonia:1.0,(((Notanthera:1.0,(Tripodanthus:1.0,Struthanthus:1.0):1.0):1.0,((Ligaria:1.0,Tristerix:1.0):1.0,Desmaria:1.0):1.0):1.0,((((Benthamina:1.0,Amyema:1.0):1.0,((Dendrophthoe:1.0,(Helixanthera:1.0,((Moquiniella:1.0,Bakerella:1.0):1.0,(Agelanthus:1.0,(Englerina:1.0,Tapinanthus:1.0):1.0):1.0):1.0):1.0):1.0,(Scurrula:1.0,Taxillus:1.0):1.0):1.0):1.0,((Ileostylus:1.0,Muellerina:1.0):1.0,(Cecarria:1.0,Loranthus:1.0):1.0):1.0):1.0,Tupeia:1.0):1.0):1.0):1.0,(Nuytsia:1.0,Gaiadendron:1.0):1.0):1.0,Peraxilla:1.0):1.0,Decaisnina:1.0);
[679] tree 't679'=[&R] (Macrosolen:1.0,(((((Notanthera:1.0,(Tripodanthus:1.0,Struthanthus:1.0):1.0):1.0,((Ligaria:1.0,Tristerix:1.0):1.0,Desmaria:1.0):1.0):1.0,((((Benthamina:1.0,Amyema:1.0):1.0,((Scurrula:1.0,Taxillus:1.0):1.0,(((Moquiniella:1.0,Bakerella:1.0):1.0,(Agelanthus:1.0,(Englerina:1.0,Tapinanthus:1.0):1.0):1.0):1.0,(Helixanthera:1.0,Dendrophthoe:1.0):1.0):1.0):1.0):1.0,((Ileostylus:1.0,Muellerina:1.0):1.0,(Cecarria:1.0,Loranthus:1.0):1.0):1.0):1.0,Tupeia:1.0):1.0):1.0,(Atkinsonia:1.0,(Gaiadendron:1.0,Nuytsia:1.0):1.0):1.0):1.0,Peraxilla:1.0):1.0,Decaisnina:1.0);
[680] tree 't680'=[&R] (Macrosolen:1.0,((((((Ileostylus:1.0,Muellerina:1.0):1.0,((Cecarria:1.0,Loranthus:1.0):1.0,((Benthamina:1.0,Amyema:1.0):1.0,((Scurrula:1.0,Taxillus:1.0):1.0,((Bakerella:1.0,(Agelanthus:1.0,(Englerina:1.0,Tapinanthus:1.0):1.0):1.0):1.0,((Moquiniella:1.0,Helixanthera:1.0):1.0,Dendrophthoe:1.0):1.0):1.0):1.0):1.0):1.0):1.0,Tupeia:1.0):1.0,(Gaiadendron:1.0,(Nuytsia:1.0,Tristerix:1.0):1.0):1.0):1.0,((((Notanthera:1.0,Ligaria:1.0):1.0,(Tripodanthus:1.0,Struthanthus:1.0):1.0):1.0,Desmaria:1.0):1.0,Atkinsonia:1.0):1.0):1.0,Peraxilla:1.0):1.0,Decaisnina:1.0);
[681] tree 't681'=[&R] ((Peraxilla:1.0,(((((Atkinsonia:1.0,((Tupeia:1.0,Ligaria:1.0):1.0,(Desmaria:1.0,Notanthera:1.0):1.0):1.0):1.0,(((Ileostylus:1.0,Muellerina:1.0):1.0,((Cecarria:1.0,Loranthus:1.0):1.0,((Helixanthera:1.0,(Taxillus:1.0,Scurrula:1.0):1.0):1.0,((Dendrophthoe:1.0,(Bakerella:1.0,(Moquiniella:1.0,(Agelanthus:1.0,(Englerina:1.0,Tapinanthus:1.0):1.0):1.0):1.0):1.0):1.0,(Amyema:1.0,Benthamina:1.0):1.0):1.0):1.0):1.0):1.0,(Struthanthus:1.0,Tripodanthus:1.0):1.0):1.0):1.0,Gaiadendron:1.0):1.0,Tristerix:1.0):1.0,Nuytsia:1.0):1.0):1.0,Macrosolen:1.0,Decaisnina:1.0);
[682] tree 't682'=[&R] ((Peraxilla:1.0,((((Struthanthus:1.0,Tripodanthus:1.0):1.0,(Ligaria:1.0,Desmaria:1.0):1.0):1.0,((Gaiadendron:1.0,((Nuytsia:1.0,(((Amyema:1.0,Benthamina:1.0):1.0,((Helixanthera:1.0,(Taxillus:1.0,Scurrula:1.0):1.0):1.0,(Dendrophthoe:1.0,((Agelanthus:1.0,(Englerina:1.0,Tapinanthus:1.0):1.0):1.0,(Bakerella:1.0,Moquiniella:1.0):1.0):1.0):1.0):1.0):1.0,((Ileostylus:1.0,Muellerina:1.0):1.0,(Cecarria:1.0,Loranthus:1.0):1.0):1.0):1.0):1.0,(Tupeia:1.0,Tristerix:1.0):1.0):1.0):1.0,Atkinsonia:1.0):1.0):1.0,Notanthera:1.0):1.0):1.0,Macrosolen:1.0,Decaisnina:1.0);
[683] tree 't683'=[&R] ((Peraxilla:1.0,((Gaiadendron:1.0,((((Amyema:1.0,Benthamina:1.0):1.0,((Taxillus:1.0,Scurrula:1.0):1.0,(((Agelanthus:1.0,(Englerina:1.0,Tapinanthus:1.0):1.0):1.0,(Bakerella:1.0,Moquiniella:1.0):1.0):1.0,(Dendrophthoe:1.0,Helixanthera:1.0):1.0):1.0):1.0):1.0,((Ileostylus:1.0,Muellerina:1.0):1.0,(Cecarria:1.0,Loranthus:1.0):1.0):1.0):1.0,Nuytsia:1.0):1.0):1.0,(Atkinsonia:1.0,((Notanthera:1.0,(Tristerix:1.0,(Struthanthus:1.0,Tripodanthus:1.0):1.0):1.0):1.0,(Tupeia:1.0,(Ligaria:1.0,Desmaria:1.0):1.0):1.0):1.0):1.0):1.0):1.0,Macrosolen:1.0,Decaisnina:1.0);
[684] tree 't684'=[&R] ((Peraxilla:1.0,((((((Cecarria:1.0,Loranthus:1.0):1.0,(((Amyema:1.0,Benthamina:1.0):1.0,((Helixanthera:1.0,(Taxillus:1.0,Scurrula:1.0):1.0):1.0,(((Englerina:1.0,Tapinanthus:1.0):1.0,((Agelanthus:1.0,Bakerella:1.0):1.0,Moquiniella:1.0):1.0):1.0,Dendrophthoe:1.0):1.0):1.0):1.0,(Ileostylus:1.0,Muellerina:1.0):1.0):1.0):1.0,Tupeia:1.0):1.0,(Tristerix:1.0,Desmaria:1.0):1.0):1.0,((Nuytsia:1.0,(Atkinsonia:1.0,Gaiadendron:1.0):1.0):1.0,(Ligaria:1.0,(Struthanthus:1.0,Tripodanthus:1.0):1.0):1.0):1.0):1.0,Notanthera:1.0):1.0):1.0,Macrosolen:1.0,Decaisnina:1.0);
[685] tree 't685'=[&R] ((Notanthera:1.0,(Peraxilla:1.0,((((Desmaria:1.0,(Tupeia:1.0,Ligaria:1.0):1.0):1.0,((Cecarria:1.0,Loranthus:1.0):1.0,(((Amyema:1.0,Benthamina:1.0):1.0,((Helixanthera:1.0,(Taxillus:1.0,Scurrula:1.0):1.0):1.0,(Dendrophthoe:1.0,(Moquiniella:1.0,(Bakerella:1.0,((Englerina:1.0,Tapinanthus:1.0):1.0,Agelanthus:1.0):1.0):1.0):1.0):1.0):1.0):1.0,(Ileostylus:1.0,Muellerina:1.0):1.0):1.0):1.0):1.0,Tristerix:1.0):1.0,(((Struthanthus:1.0,Tripodanthus:1.0):1.0,(Nuytsia:1.0,Atkinsonia:1.0):1.0):1.0,Gaiadendron:1.0):1.0):1.0):1.0):1.0,Macrosolen:1.0,Decaisnina:1.0);
[686] tree 't686'=[&R] ((Peraxilla:1.0,(((Nuytsia:1.0,Tristerix:1.0):1.0,Gaiadendron:1.0):1.0,(((Cecarria:1.0,Loranthus:1.0):1.0,(((Amyema:1.0,Benthamina:1.0):1.0,((Taxillus:1.0,Scurrula:1.0):1.0,(Dendrophthoe:1.0,((Helixanthera:1.0,Moquiniella:1.0):1.0,(Bakerella:1.0,((Englerina:1.0,Tapinanthus:1.0):1.0,Agelanthus:1.0):1.0):1.0):1.0):1.0):1.0):1.0,(Ileostylus:1.0,Muellerina:1.0):1.0):1.0):1.0,((((Desmaria:1.0,(Notanthera:1.0,Tupeia:1.0):1.0):1.0,Ligaria:1.0):1.0,Atkinsonia:1.0):1.0,(Struthanthus:1.0,Tripodanthus:1.0):1.0):1.0):1.0):1.0):1.0,Macrosolen:1.0,Decaisnina:1.0);
[687] tree 't687'=[&R] ((Peraxilla:1.0,(((((Ileostylus:1.0,Muellerina:1.0):1.0,((Cecarria:1.0,Loranthus:1.0):1.0,((Amyema:1.0,Benthamina:1.0):1.0,((Taxillus:1.0,Scurrula:1.0):1.0,((Dendrophthoe:1.0,Helixanthera:1.0):1.0,(Bakerella:1.0,(Moquiniella:1.0,((Englerina:1.0,Tapinanthus:1.0):1.0,Agelanthus:1.0):1.0):1.0):1.0):1.0):1.0):1.0):1.0):1.0,(Tristerix:1.0,(Tupeia:1.0,Desmaria:1.0):1.0):1.0):1.0,((Gaiadendron:1.0,(Atkinsonia:1.0,Nuytsia:1.0):1.0):1.0,((Struthanthus:1.0,Tripodanthus:1.0):1.0,Ligaria:1.0):1.0):1.0):1.0,Notanthera:1.0):1.0):1.0,Macrosolen:1.0,Decaisnina:1.0);
[688] tree 't688'=[&R] ((Peraxilla:1.0,((((Tristerix:1.0,Tupeia:1.0):1.0,Desmaria:1.0):1.0,(((Struthanthus:1.0,Tripodanthus:1.0):1.0,Ligaria:1.0):1.0,((((Ileostylus:1.0,Muellerina:1.0):1.0,((Cecarria:1.0,Loranthus:1.0):1.0,((Amyema:1.0,Benthamina:1.0):1.0,((Taxillus:1.0,Scurrula:1.0):1.0,((((Englerina:1.0,Tapinanthus:1.0):1.0,Agelanthus:1.0):1.0,((Bakerella:1.0,Moquiniella:1.0):1.0,Helixanthera:1.0):1.0):1.0,Dendrophthoe:1.0):1.0):1.0):1.0):1.0):1.0,Nuytsia:1.0):1.0,(Gaiadendron:1.0,Atkinsonia:1.0):1.0):1.0):1.0):1.0,Notanthera:1.0):1.0):1.0,Macrosolen:1.0,Decaisnina:1.0);
[689] tree 't689'=[&R] ((Peraxilla:1.0,((Nuytsia:1.0,(Gaiadendron:1.0,(Tupeia:1.0,((((Ileostylus:1.0,Muellerina:1.0):1.0,((Cecarria:1.0,Loranthus:1.0):1.0,((Amyema:1.0,Benthamina:1.0):1.0,((Taxillus:1.0,Scurrula:1.0):1.0,((Dendrophthoe:1.0,((((Englerina:1.0,Tapinanthus:1.0):1.0,Agelanthus:1.0):1.0,Moquiniella:1.0):1.0,Bakerella:1.0):1.0):1.0,Helixanthera:1.0):1.0):1.0):1.0):1.0):1.0,Atkinsonia:1.0):1.0,((Ligaria:1.0,(Tristerix:1.0,Desmaria:1.0):1.0):1.0,(Struthanthus:1.0,Tripodanthus:1.0):1.0):1.0):1.0):1.0):1.0):1.0,Notanthera:1.0):1.0):1.0,Macrosolen:1.0,Decaisnina:1.0);
[truncated: 193,283 more chars]
